# Supplementary material for: Adjusting for genetic confounders in transcriptome-wide association studies improves discovery of risk genes of complex traits
Source: Nat Genet. 2024 Jan 26;56(2):336–47. doi: 10.1038/s41588-023-01648-9 (PMC10864181; doi:10.1038/s41588-023-01648-9)
Supplement: Supplementary file 4 — Supplementary Tables 1–12. [file 41588_2023_1648_MOESM4_ESM.xlsx]

## Sheet: Supplementary Table 1
id	genename	chrom	pos	region_tag	cs_index	PIP	tau2	PVE	z	num_eqtl
ENSG00000188976.10	NOC2L	1	956565	1_1	0	0.0252062	11.3495	8.32537e-07	1.4313	2
ENSG00000187961.13	KLHL17	1	960326	1_1	0	0.0130876	4.90198	1.86703e-07	-0.218409	1
ENSG00000187583.10	PLEKHN1	1	966426	1_1	0	0.0209376	9.52088	5.8013e-07	-0.960229	1
ENSG00000187642.9	PERM1	1	982260	1_1	0	0.0305012	13.2323	1.17456e-06	-1.68121	1
ENSG00000187608.8	ISG15	1	1001107	1_1	0	0.0152208	6.3847	2.82812e-07	0.706589	1
ENSG00000188157.14	AGRN	1	1019790	1_1	0	0.0330388	14.0228	1.34828e-06	-1.88217	2
ENSG00000131591.17	C1orf159	1	1091327	1_1	0	0.0783791	22.6428	5.16477e-06	-2.46423	1
ENSG00000162571.13	TTLL10	1	1173257	1_1	0	0.0132536	5.02568	1.93842e-07	-0.169047	1
ENSG00000186891.13	TNFRSF18	1	1206770	1_1	0	0.0143272	5.79045	2.41431e-07	-0.765366	1
ENSG00000186827.10	TNFRSF4	1	1213065	1_1	0	0.0131346	4.93719	1.8872e-07	-0.0968006	1
ENSG00000184163.3	C1QTNF12	1	1244420	1_1	0	0.01966	8.90108	5.09268e-07	0.852045	1
ENSG00000160087.20	UBE2J2	1	1274159	1_1	0	0.0138903	5.48637	2.21777e-07	0.321996	1
ENSG00000131584.18	ACAP3	1	1309988	1_1	0	0.013083	4.89854	1.86507e-07	-0.0411931	1
ENSG00000169972.11	PUSL1	1	1307652	1_1	0	0.0145329	5.93044	2.50818e-07	-0.557407	2
ENSG00000127054.20	INTS11	1	1325353	1_1	0	0.0167349	7.31663	3.56332e-07	1.13189	1
ENSG00000224051.6	CPTP	1	1325353	1_1	0	0.0167349	7.31663	3.56332e-07	1.13189	1
ENSG00000162576.16	MXRA8	1	1362042	1_1	0	0.0578857	19.5989	3.30159e-06	-2.33966	1
ENSG00000242485.5	MRPL20	1	1407014	1_1	0	0.0312304	13.4659	1.22387e-06	1.78818	3
ENSG00000235098.8	ANKRD65	1	1422081	1_1	0	0.0372123	15.201	1.64618e-06	-1.99395	1
ENSG00000215915.9	ATAD3C	1	1434243	1_1	0	0.0347341	14.5181	1.46753e-06	-1.76217	1
ENSG00000179403.11	VWA1	1	1426810	1_1	0	0.0136701	5.32944	2.12018e-07	-0.307543	1
ENSG00000228594.3	FNDC10	1	1599234	1_1	0	0.0152335	6.39289	2.83411e-07	0.65374	2
ENSG00000197530.12	MIB2	1	1615322	1_1	0	0.0148588	6.14826	2.65862e-07	-0.631534	1
ENSG00000189409.13	MMP23B	1	1631710	1_1	0	0.0140704	5.61287	2.29834e-07	-0.494447	1
ENSG00000248333.8	CDK11B	1	1704180	1_1	0	0.0172206	7.59787	3.80767e-07	-0.857276	1
ENSG00000189339.11	SLC35E2B	1	1659060	1_1	0	0.0153231	6.45051	2.87648e-07	-0.657808	1
ENSG00000008128.22	CDK11A	1	1724489	1_1	0	0.013085	4.90004	1.86592e-07	0.0841857	1
ENSG00000215790.6	SLC35E2	1	1671995	1_1	0	0.0188066	8.46438	4.63262e-07	-0.870366	2
ENSG00000169885.9	CALML6	1	1909167	1_1	0	0.0130742	4.89196	1.86131e-07	-0.0978168	2
ENSG00000178821.12	TMEM52	1	1918989	1_1	0	0.0148319	6.13043	2.6461e-07	-0.538173	2
ENSG00000142609.17	CFAP74	1	1927692	1_1	0	0.0130696	4.88849	1.85934e-07	-0.0108904	2
ENSG00000187730.8	GABRD	1	2019112	1_2	0	0.0163361	10.1694	4.83462e-07	-1.13963	1
ENSG00000067606.16	PRKCZ	1	2050397	1_2	0	0.0116508	6.85074	2.32281e-07	-0.700332	1
ENSG00000162585.16	FAAP20	1	2189186	1_2	0	0.0212231	12.744	7.8711e-07	1.66057	1
ENSG00000157933.9	SKI	1	2226509	1_2	0	0.0907085	27.2106	7.18301e-06	2.51676	1
ENSG00000116151.13	MORN1	1	2368473	1_2	0	0.0102891	5.63182	1.68634e-07	0.55181	1
ENSG00000157916.19	RER1	1	2391287	1_2	0	0.0159974	9.96351	4.63854e-07	-1.2084	1
ENSG00000157911.9	PEX10	1	2413486	1_2	0	0.0964644	27.8357	7.81429e-06	-2.64762	1
ENSG00000149527.17	PLCH2	1	2425928	1_2	0	0.0754231	25.3449	5.56308e-06	-2.2372	2
ENSG00000157881.13	PANK4	1	2529026	1_2	0	0.00958294	4.93485	1.37624e-07	-0.0782971	1
ENSG00000157873.17	TNFRSF14	1	2552522	1_2	0	0.0107937	6.10128	1.91652e-07	0.468652	2
ENSG00000157870.14	FAM213B	1	2586412	1_2	0	0.0098083	5.16268	1.47363e-07	0.477991	2
ENSG00000142606.15	MMEL1	1	2631811	1_2	0	0.0117278	6.91536	2.36023e-07	-0.562864	2
ENSG00000215912.12	TTC34	1	2800905	1_2	0	0.0113658	6.60778	2.18563e-07	0.580001	1
ENSG00000130762.14	ARHGEF16	1	3454845	1_2	0	0.0138921	8.57745	3.46774e-07	0.99032	1
ENSG00000158109.14	TPRG1L	1	3619487	1_2	0	0.0095317	4.8823	1.3543e-07	-0.0165748	2
ENSG00000078900.14	TP73	1	3661226	1_2	0	0.0142879	8.85331	3.68124e-07	-0.917041	1
ENSG00000116213.15	WRAP73	1	3654319	1_2	0	0.0253067	14.4786	1.06631e-06	-1.46434	1
ENSG00000116198.12	CEP104	1	3852165	1_3	0	0.0113957	5.37827	1.78363e-07	0.272284	3
ENSG00000169598.15	DFFB	1	3856982	1_3	0	0.0108789	4.92308	1.55863e-07	0.00733011	2
ENSG00000198912.10	C1orf174	1	3891607	1_3	0	0.0183679	10.0667	5.38102e-07	-1.11898	2
ENSG00000069424.14	KCNAB2	1	5991653	1_5	0	0.022138	9.13928	5.88803e-07	0.979331	1
ENSG00000131697.17	NPHP4	1	5992498	1_5	0	0.024013	9.94056	6.94668e-07	1.06394	1
ENSG00000158286.12	RNF207	1	6205436	1_5	0	0.0287499	11.7173	9.80356e-07	1.21287	2
ENSG00000116251.9	RPL22	1	6208961	1_5	0	0.014699	5.1114	2.18649e-07	-0.285174	2
ENSG00000116237.15	ICMT	1	6236178	1_5	0	0.0154582	5.6061	2.52197e-07	-0.370007	2
ENSG00000158292.6	GPR153	1	6260648	1_5	0	0.0169562	6.51515	3.21495e-07	-0.582948	2
ENSG00000097021.19	ACOT7	1	6403939	1_5	0	0.0252619	10.4406	7.67557e-07	-1.23806	1
ENSG00000187017.15	ESPN	1	6424625	1_5	0	0.0266023	10.9507	8.4778e-07	1.32106	3
ENSG00000171680.21	PLEKHG5	1	6520337	1_5	0	0.0182186	7.22127	3.82868e-07	-0.83151	1
ENSG00000204859.12	ZBTB48	1	6579883	1_5	0	0.0164467	6.21522	2.97478e-07	0.686912	2
ENSG00000041988.15	THAP3	1	6589168	1_5	0	0.0143798	4.89575	2.04876e-07	-0.0621843	2
ENSG00000007923.15	DNAJC11	1	6706374	1_5	0	0.017647	6.90773	3.54753e-07	-0.696571	1
ENSG00000049245.12	VAMP3	1	7773425	1_6	0	0.0111899	4.97285	1.61939e-07	-0.195941	1
ENSG00000116288.12	PARK7	1	7954388	1_6	0	0.0306148	14.8767	1.32544e-06	2.01639	2
ENSG00000142583.17	SLC2A5	1	9087812	1_6	0	0.0111916	4.97435	1.62013e-07	0.112486	1
ENSG00000180758.11	GPR157	1	9128930	1_6	0	0.0144696	7.49544	3.15627e-07	-0.755484	1
ENSG00000049239.12	H6PD	1	9235735	1_6	0	0.07643	23.9964	5.3374e-06	2.41794	1
ENSG00000171603.16	CLSTN1	1	9824341	1_7	0	0.00953866	5.06477	1.40594e-07	-0.282464	1
ENSG00000162441.11	LZIC	1	9943171	1_7	0	0.0449777	20.1982	2.64381e-06	-2.07343	1
ENSG00000162444.11	RBP7	1	9996852	1_7	0	0.0164295	9.90599	4.73632e-07	-0.949296	2
ENSG00000130939.18	UBE4B	1	10033012	1_7	0	0.0106818	5.89441	1.83234e-07	-0.34529	2
ENSG00000054523.17	KIF1B	1	10210344	1_7	0	0.092172	26.7398	7.17263e-06	-2.78561	2
ENSG00000142657.20	PGD	1	10398423	1_7	0	0.0100364	5.41713	1.58223e-07	-0.0754381	2
ENSG00000175279.21	CENPS	1	10430493	1_7	0	0.0393823	21.2111	2.431e-06	-2.48095	1
ENSG00000241563.3	CORT	1	10449646	1_7	0	0.0385027	20.9802	2.35083e-06	2.4693	1
ENSG00000160049.11	DFFA	1	10477033	1_7	0	0.0282483	16.7356	1.3758e-06	2.14996	1
ENSG00000142655.12	PEX14	1	10469137	1_7	0	0.015701	10.641	4.86215e-07	1.66514	1
ENSG00000120948.16	TARDBP	1	11012060	1_8	0	0.0150843	7.87125	3.45532e-07	-0.889488	2
ENSG00000009724.16	MASP2	1	11046260	1_8	0	0.0155686	8.18172	3.70693e-07	0.862161	2
ENSG00000116649.9	SRM	1	11060199	1_8	0	0.0127118	6.19108	2.2903e-07	-0.56384	2
ENSG00000198793.12	MTOR	1	11262099	1_8	0	0.0113078	5.04287	1.6595e-07	-0.25845	1
ENSG00000132879.13	FBXO44	1	11655267	1_8	0	0.0117174	5.39185	1.83861e-07	0.386572	1
ENSG00000116661.9	FBXO2	1	11654311	1_8	0	0.0113011	5.03703	1.65659e-07	-0.196214	1
ENSG00000116663.10	FBXO6	1	11663463	1_8	0	0.0156067	8.20575	3.72692e-07	0.897658	1
ENSG00000116670.14	MAD2L2	1	11683695	1_8	0	0.013878	7.05271	2.84842e-07	0.673101	1
ENSG00000177674.15	AGTRAP	1	11737129	1_9	0	0.151187	31.0218	1.3649e-05	-2.67492	1
ENSG00000011021.21	CLCN6	1	11805747	1_9	0	0.0111058	4.94201	1.59725e-07	0.00332228	2
ENSG00000120937.8	NPPB	1	11859214	1_9	0	0.011038	4.88192	1.56819e-07	-0.059589	1
ENSG00000116685.15	KIAA2013	1	11926172	1_9	0	0.0169158	9.07335	4.46663e-07	1.1556	2
ENSG00000083444.16	PLOD1	1	11935119	1_9	0	0.0445622	18.6416	2.41752e-06	-2.00933	1
ENSG00000048707.13	VPS13D	1	12230088	1_9	0	0.0112831	5.09741	1.67379e-07	0.250982	1
ENSG00000162493.16	PDPN	1	13584186	1_10	0	0.0149621	6.49301	2.82722e-07	-0.585034	1
ENSG00000171729.13	TMEM51	1	15152787	1_11	0	0.0218432	13.7416	8.73524e-07	-1.44985	1
ENSG00000142634.12	EFHD2	1	15409565	1_11	0	0.00952719	5.72686	1.58782e-07	-0.45142	1
ENSG00000142615.7	CELA2A	1	15456727	1_11	0	0.0109172	7.05959	2.24292e-07	0.835727	1
ENSG00000132906.17	CASP9	1	15526244	1_11	0	0.00992333	6.17954	1.78457e-07	0.516588	1
ENSG00000116771.5	AGMAT	1	15584636	1_11	0	0.021987	13.9176	8.90535e-07	1.91258	2
ENSG00000116786.11	PLEKHM2	1	15684135	1_11	0	0.0142923	9.6235	4.00272e-07	-0.907592	1
ENSG00000233954.6	UQCRHL	1	15808953	1_11	0	0.0141878	9.34361	3.85788e-07	0.828036	1
ENSG00000065526.10	SPEN	1	15845948	1_11	0	0.010368	6.40437	1.93237e-07	0.410105	1
ENSG00000116809.11	ZBTB17	1	15976487	1_11	0	0.00973986	6.41139	1.81729e-07	-1.01667	1
ENSG00000186510.11	CLCNKA	1	16018760	1_11	0	0.0113683	7.30832	2.41786e-07	-0.663978	2
ENSG00000173641.17	HSPB7	1	16019240	1_11	0	0.0161336	11.4522	5.377e-07	-1.46755	1
ENSG00000185519.8	FAM131C	1	16068652	1_11	0	0.0150069	9.72024	4.2451e-07	-0.95908	2
ENSG00000142627.12	EPHA2	1	16156481	1_11	0	0.532974	24.663	3.82535e-05	-4.09416	2
ENSG00000142632.16	ARHGEF19	1	16210794	1_11	0	0.00895356	5.07259	1.32174e-07	0.150963	2
ENSG00000132881.11	RSG1	1	16237068	1_11	0	0.0360142	17.4798	1.83202e-06	-3.23334	2
ENSG00000037637.10	FBXO42	1	16352086	1_11	0	0.0215328	12.5265	7.84969e-07	-1.01246	2
ENSG00000187144.11	SPATA21	1	16437144	1_11	0	0.0092248	5.31462	1.42675e-07	-0.0488759	1
ENSG00000157191.19	NECAP2	1	16439071	1_11	0	0.00922999	5.52049	1.48286e-07	-0.494727	1
ENSG00000219481.10	NBPF1	1	16481730	1_11	0	0.00879438	4.93549	1.26315e-07	0.0237446	1
ENSG00000058453.16	CROCC	1	16949400	1_12	0	0.0607139	17.8256	3.14959e-06	-1.93736	1
ENSG00000117122.13	MFAP2	1	17642046	1_12	0	0.024601	8.85923	6.34263e-07	1.07451	1
ENSG00000159363.17	ATP13A2	1	17056944	1_12	0	0.151436	27.1368	1.19594e-05	2.52035	1
ENSG00000117118.9	SDHB	1	17053774	1_12	0	0.0175384	5.52719	2.82107e-07	0.440537	1
ENSG00000117115.12	PADI2	1	17098145	1_12	0	0.0172652	5.37283	2.69958e-07	0.514702	1
ENSG00000159339.13	PADI4	1	17325799	1_12	0	0.0171819	5.32525	2.66275e-07	0.329456	1
ENSG00000117154.11	IGSF21	1	18103081	1_12	0	0.0230481	8.21642	5.5111e-07	-0.865298	1
ENSG00000142623.9	PADI1	1	17204859	1_12	0	0.0164845	4.91795	2.35929e-07	0.0552346	1
ENSG00000090432.6	MUL1	1	20508296	1_14	0	0.0160219	7.87223	3.67056e-07	0.770928	2
ENSG00000183114.7	FAM43B	1	20550427	1_14	0	0.012102	5.11717	1.80222e-07	0.209715	2
ENSG00000158828.7	PINK1	1	20633253	1_14	0	0.0145664	6.93657	2.94047e-07	0.648159	1
ENSG00000244038.9	DDOST	1	20662418	1_14	0	0.0412662	17.2104	2.06683e-06	1.71925	1
ENSG00000117245.12	KIF17	1	20717726	1_14	0	0.0380885	16.4152	1.81954e-06	1.82854	1
ENSG00000189410.11	SH2D5	1	20733213	1_14	0	0.0131431	5.92707	2.26704e-07	-0.642487	2
ENSG00000075151.20	EIF4G3	1	21176003	1_14	0	0.0148713	7.14004	3.09008e-07	0.754008	1
ENSG00000117298.14	ECE1	1	21343297	1_14	0	0.0307461	14.2949	1.27906e-06	-1.55689	1
ENSG00000142794.18	NBPF3	1	21440283	1_15	0	0.0140485	4.89044	1.9994e-07	0.00696862	1
ENSG00000090686.15	USP48	1	21782877	1_15	0	0.0296617	12.2493	1.05738e-06	1.33534	2
ENSG00000187942.11	LDLRAD2	1	21811974	1_15	0	0.0477186	16.9644	2.35585e-06	1.807	1
ENSG00000142798.17	HSPG2	1	21852543	1_15	0	0.0140676	4.90375	2.00756e-07	-0.0245287	1
ENSG00000142789.19	CELA3A	1	22001714	1_15	0	0.01431	5.07153	2.11203e-07	0.24045	1
ENSG00000070831.15	CDC42	1	22053035	1_15	0	0.0236909	10.031	6.91584e-07	1.21524	1
ENSG00000162552.14	WNT4	1	22143958	1_15	0	0.0302513	12.4439	1.09552e-06	1.25655	2
ENSG00000184677.16	ZBTB40	1	22453334	1_15	0	0.0284272	11.8293	9.78619e-07	1.32307	1
ENSG00000142676.12	RPL11	1	23691734	1_17	0	0.00933303	5.86634	1.59335e-07	0.45423	1
ENSG00000011007.12	ELOA	1	23743147	1_17	0	0.033824	18.5352	1.82449e-06	2.26792	1
ENSG00000117308.14	GALE	1	23800401	1_17	0	0.0116242	8.01882	2.71265e-07	-0.875625	2
ENSG00000117305.14	HMGCL	1	23838758	1_17	0	0.0326249	18.1778	1.72589e-06	-2.32809	1
ENSG00000179163.11	FUCA1	1	23868298	1_17	0	0.0816108	27.331	6.49117e-06	-2.62835	1
ENSG00000142677.3	IL22RA1	1	24124595	1_17	0	0.0581129	23.9183	4.04505e-06	2.27528	1
ENSG00000185436.11	IFNLR1	1	24187123	1_17	0	0.0513894	22.6903	3.3934e-06	-2.19813	1
ENSG00000158055.15	GRHL3	1	24255003	1_17	0	0.00844675	4.88865	1.20171e-07	-0.0552416	1
ENSG00000001460.17	STPG1	1	24417003	1_17	0	0.00845218	4.89495	1.20403e-07	0.116616	2
ENSG00000001461.16	NIPAL3	1	24419125	1_17	0	0.00956043	6.10228	1.69781e-07	-0.580283	1
ENSG00000117602.11	RCAN3	1	24502439	1_17	0	0.0385552	19.8329	2.2253e-06	-2.10331	1
ENSG00000184454.6	NCMAP	1	24555537	1_17	0	0.0250533	15.5697	1.13518e-06	-1.80156	2
ENSG00000169504.14	CLIC4	1	24745177	1_17	0	0.0114608	7.87993	2.62819e-07	0.718207	2
ENSG00000020633.18	RUNX3	1	24965206	1_17	0	0.00874026	5.22332	1.32859e-07	0.292728	1
ENSG00000117614.9	SYF2	1	25232900	1_18	0	0.00863795	6.64938	1.67152e-07	0.74262	1
ENSG00000187010.19	RHD	1	25257119	1_18	0	0.0079765	43.7801	1.01627e-06	-6.46034	1
ENSG00000183726.10	TMEM50A	1	25336580	1_18	1	0.0684593	97.1247	1.935e-05	10.0815	1
ENSG00000188672.17	RHCE	1	25430243	1_18	1	0.0915479	97.5761	2.59963e-05	10.1196	2
ENSG00000204178.9	TMEM57	1	25430369	1_18	1	0.345222	100.428	0.000100896	-10.2642	1
ENSG00000157978.11	LDLRAP1	1	25543527	1_18	0	0.0086488	8.88654	2.2367e-07	1.95175	2
ENSG00000117643.14	MAN1C1	1	25682168	1_18	0	0.00798962	6.04527	1.4056e-07	-1.0647	1
ENSG00000162430.16	SELENON	1	25799884	1_18	0	0.0349758	19.7915	2.0145e-06	-2.18195	1
ENSG00000117640.17	MTFR1L	1	25819958	1_18	0	0.0143607	12.2239	5.10866e-07	2.21358	2
ENSG00000175087.9	PDIK1L	1	26111250	1_18	0	0.0414686	23.3172	2.81394e-06	3.22756	1
ENSG00000197245.5	FAM110D	1	26158800	1_18	0	0.00855677	6.26292	1.55958e-07	0.646578	1
ENSG00000142675.17	CNKSR1	1	26177545	1_18	0	0.0142824	12.2329	5.08453e-07	2.33806	2
ENSG00000130695.14	CEP85	1	26234254	1_18	0	0.0156599	14.7968	6.74335e-07	2.36611	1
ENSG00000142669.14	SH3BGRL3	1	26279800	1_18	0	0.0255839	18.3469	1.36599e-06	-2.83552	1
ENSG00000169442.8	CD52	1	26317723	1_18	0	0.0180864	13.623	7.17045e-07	-1.26482	1
ENSG00000158062.20	UBXN11	1	26317723	1_18	0	0.0180864	13.623	7.17045e-07	-1.26482	1
ENSG00000176092.14	AIM1L	1	26360502	1_18	0	0.00786277	5.50722	1.26017e-07	0.447477	1
ENSG00000176083.17	ZNF683	1	26375362	1_18	0	0.00758365	5.39616	1.19092e-07	0.550405	1
ENSG00000117682.16	DHDDS	1	26432111	1_18	0	0.0122757	13.4606	4.80872e-07	2.68018	2
ENSG00000198830.10	HMGN2	1	26471849	1_18	0	0.00775267	5.58654	1.26042e-07	0.515613	1
ENSG00000117676.13	RPS6KA1	1	26529971	1_18	0	0.00749659	5.20854	1.13632e-07	0.391709	1
ENSG00000060642.10	PIGV	1	26787956	1_18	0	0.00835211	11.0236	2.67941e-07	-2.27698	2
ENSG00000204160.11	ZDHHC18	1	26827979	1_18	0	0.00789027	8.64935	1.98608e-07	1.85531	1
ENSG00000142751.14	GPN2	1	26890178	1_18	0	0.00976002	13.7028	3.89206e-07	2.58943	1
ENSG00000253368.3	TRNP1	1	26990468	1_18	0	0.0389509	19.1452	2.1702e-06	1.13579	1
ENSG00000162511.7	LAPTM5	1	30757821	1_20	0	0.0105554	5.20032	1.59745e-07	-0.303889	1
ENSG00000134644.15	PUM1	1	31066204	1_20	0	0.0105049	5.15331	1.57543e-07	0.164767	1
ENSG00000121766.15	ZCCHC17	1	31296178	1_20	0	0.0313235	15.9031	1.44968e-06	1.97609	1
ENSG00000168528.11	SERINC2	1	31427596	1_20	0	0.0120714	6.51655	2.28926e-07	0.781144	1
ENSG00000162517.12	PEF1	1	31645212	1_20	0	0.0103211	4.9802	1.49587e-07	-0.191566	1
ENSG00000084636.17	COL16A1	1	31703950	1_20	0	0.0155858	9.02527	4.09363e-07	-1.07535	1
ENSG00000184007.18	PTP4A2	1	31944881	1_20	0	0.0516509	20.8684	3.13681e-06	-2.1254	2
ENSG00000084652.15	TXLNA	1	32179560	1_21	0	0.0451874	17.1814	2.25942e-06	-2.07577	1
ENSG00000084623.11	EIF3I	1	32222176	1_21	0	0.03941	15.8224	1.81468e-06	1.98482	1
ENSG00000160055.19	TMEM234	1	32222176	1_21	0	0.03941	15.8224	1.81468e-06	-1.98482	1
ENSG00000183615.5	FAM167B	1	32246849	1_21	0	0.0379092	15.4373	1.70308e-06	1.8477	1
ENSG00000116478.11	HDAC1	1	32291945	1_21	0	0.0223881	10.2329	6.6671e-07	-1.07915	1
ENSG00000162526.6	TSSK3	1	32366691	1_21	0	0.0141055	5.68961	2.33556e-07	0.452104	1
ENSG00000225828.1	FAM229A	1	32366691	1_21	0	0.0141055	5.68961	2.33556e-07	0.452104	1
ENSG00000176261.15	ZBTB8OS	1	32650758	1_21	0	0.019513	8.87954	5.04237e-07	0.911941	1
ENSG00000116497.17	S100PBP	1	32817982	1_21	0	0.142427	28.8004	1.19374e-05	-2.86401	1
ENSG00000134684.10	YARS	1	32817927	1_21	0	0.0236433	10.7706	7.41081e-07	1.33933	1
ENSG00000004455.16	AK2	1	33080995	1_21	0	0.0130336	4.91375	1.8638e-07	0.223653	2
ENSG00000142920.16	AZIN2	1	33081259	1_21	0	0.0238017	10.8364	7.50609e-07	-1.15593	1
ENSG00000134686.18	PHC2	1	33431196	1_21	0	0.0162667	7.09002	3.35634e-07	0.735682	1
ENSG00000121903.14	ZSCAN20	1	33471534	1_21	0	0.0169017	7.46645	3.67252e-07	-0.709814	1
ENSG00000188910.7	GJB3	1	34780696	1_22	0	0.0135692	4.93916	1.95042e-07	0.109172	2
ENSG00000163866.8	SMIM12	1	34849073	1_22	0	0.0135091	4.89557	1.92464e-07	0.029005	2
ENSG00000197056.9	ZMYM1	1	35059408	1_22	0	0.0188389	8.16373	4.47573e-07	-0.935296	1
ENSG00000116560.10	SFPQ	1	35194135	1_22	0	0.018816	8.15173	4.46372e-07	0.768352	1
ENSG00000020129.15	NCDN	1	35557823	1_22	0	0.025761	11.2467	8.43158e-07	1.15744	1
ENSG00000126067.11	PSMB2	1	35641909	1_22	0	0.0151481	6.0201	2.65389e-07	0.471117	1
ENSG00000142686.7	C1orf216	1	35719097	1_22	0	0.0136099	4.96859	1.96792e-07	0.151897	1
ENSG00000134698.10	AGO4	1	35808004	1_22	0	0.0759202	22.0027	4.86132e-06	2.30201	1
ENSG00000092847.11	AGO1	1	35870261	1_22	0	0.0140305	5.26742	2.15076e-07	0.362655	1
ENSG00000116863.10	ADPRHL2	1	36088841	1_22	0	0.0317952	13.3255	1.23301e-06	-1.45042	1
ENSG00000054116.11	TRAPPC3	1	36155585	1_22	0	0.0208639	9.16857	5.56694e-07	-1.15715	1
ENSG00000054118.13	THRAP3	1	36225269	1_22	0	0.0184098	7.93708	4.25237e-07	-0.812747	1
ENSG00000214193.10	SH3D21	1	36323945	1_22	0	0.037892	15.0629	1.66103e-06	-1.69995	1
ENSG00000142694.6	EVA1B	1	36323755	1_22	0	0.0230529	10.1515	6.81044e-07	-1.2334	2
ENSG00000196182.10	STK40	1	36386242	1_22	0	0.0173261	7.34043	3.70121e-07	0.728583	1
ENSG00000181817.5	LSM10	1	36397855	1_22	0	0.0143618	5.49659	2.29733e-07	-0.300526	1
ENSG00000116885.18	OSCP1	1	36491866	1_22	0	0.0153049	6.12133	2.72645e-07	0.485519	1
ENSG00000163877.10	SNIP1	1	37554146	1_23	0	0.0158295	8.83775	4.07126e-07	1.01071	1
ENSG00000163879.10	DNALI1	1	37556733	1_23	0	0.0540721	20.9856	3.30229e-06	-1.96437	1
ENSG00000134697.12	GNL2	1	37596105	1_23	0	0.0132605	7.09861	2.73939e-07	-0.860217	1
ENSG00000116922.14	C1orf109	1	37691932	1_23	0	0.0476087	19.7164	2.7317e-06	2.11588	1
ENSG00000134690.10	CDCA8	1	37692275	1_23	0	0.0111855	5.42882	1.76718e-07	-0.599137	2
ENSG00000188786.9	MTF1	1	37879269	1_23	0	0.0201946	11.2327	6.60145e-07	-1.22295	1
ENSG00000204084.12	INPP5B	1	37946715	1_23	0	0.0105964	4.89827	1.51051e-07	-0.0804987	1
ENSG00000183431.11	SF3A3	1	37990434	1_23	0	0.0108272	5.1095	1.60996e-07	0.217428	1
ENSG00000183386.9	FHL3	1	37911073	1_23	0	0.0311918	15.5209	1.4089e-06	1.59484	1
ENSG00000214114.8	MYCBP	1	38874886	1_24	0	0.0138351	7.18707	2.89371e-07	0.825016	1
ENSG00000131233.9	GJA9	1	38883809	1_24	0	0.0123606	6.08079	2.18736e-07	0.521182	1
ENSG00000158315.10	RHBDL2	1	38941917	1_24	0	0.0206109	11.1059	6.66149e-07	-1.66424	1
ENSG00000174574.15	AKIRIN1	1	38991334	1_24	0	0.0473169	19.3256	2.66115e-06	-2.59653	2
ENSG00000168653.10	NDUFS5	1	39026790	1_24	0	0.0109389	4.88223	1.55422e-07	-0.174189	1
ENSG00000183682.7	BMP8A	1	39554348	1_24	0	0.0141678	7.42035	3.05949e-07	-0.811248	1
ENSG00000090621.13	PABPC4	1	39570256	1_24	0	0.026795	13.6925	1.06771e-06	1.7388	1
ENSG00000163909.7	HEYL	1	39640423	1_24	0	0.0122466	5.98984	2.13476e-07	0.360389	1
ENSG00000084072.16	PPIE	1	39739151	1_25	0	0.0268446	11.871	9.27393e-07	1.34224	1
ENSG00000198754.5	OXCT2	1	39771539	1_25	0	0.0149646	6.11808	2.66441e-07	-0.499475	1
ENSG00000116985.11	BMP8B	1	39792292	1_25	0	0.0135814	5.16566	2.04169e-07	0.17169	1
ENSG00000043514.15	TRIT1	1	39880989	1_25	0	0.013375	5.01531	1.95214e-07	0.219973	1
ENSG00000116990.10	MYCL	1	39901938	1_25	0	0.0191949	8.56559	4.7848e-07	1.08677	1
ENSG00000131236.16	CAP1	1	40039889	1_25	0	0.0156643	6.567	2.99363e-07	0.591858	1
ENSG00000131238.16	PPT1	1	40096829	1_25	0	0.0175813	7.70184	3.94063e-07	0.878197	2
ENSG00000084073.8	ZMPSTE24	1	40254916	1_25	0	0.0138491	5.35728	2.15916e-07	0.376332	2
ENSG00000049089.13	COL9A2	1	40318226	1_25	0	0.0134354	5.05956	1.97826e-07	-0.29842	2
ENSG00000187815.9	ZFP69	1	40476033	1_25	0	0.0159583	6.74974	3.13468e-07	-0.773301	2
ENSG00000164002.11	EXO5	1	40523948	1_25	0	0.020106	9.02199	5.27895e-07	1.04285	1
ENSG00000117013.14	KCNQ4	1	40783570	1_25	0	0.123087	27.1394	9.72147e-06	2.57245	1
ENSG00000179862.6	CITED4	1	40863178	1_25	0	0.0161404	6.86127	3.22285e-07	-0.622298	1
ENSG00000171793.13	CTPS1	1	40978873	1_25	0	0.0142261	5.62106	2.32716e-07	0.305286	1
ENSG00000171790.15	SLFNL1	1	41023050	1_25	0	0.0237612	10.6674	7.37644e-07	1.37725	2
ENSG00000010803.16	SCMH1	1	41242427	1_25	0	0.0153144	6.3451	2.82787e-07	0.853043	1
ENSG00000204060.6	FOXO6	1	41272965	1_25	0	0.0374289	15.1586	1.65115e-06	1.64967	1
ENSG00000127124.14	HIVEP3	1	42038279	1_26	0	0.0414579	14.905	1.79829e-06	1.49827	1
ENSG00000066185.12	ZMYND12	1	42452404	1_26	0	0.0240222	9.50698	6.64622e-07	-1.29204	1
ENSG00000186409.14	CCDC30	1	42463059	1_26	0	0.0163589	5.72525	2.72564e-07	0.488157	1
ENSG00000171960.10	PPIH	1	42659188	1_26	0	0.0213061	8.32465	5.16168e-07	-1.06768	1
ENSG00000117385.15	P3H1	1	42766833	1_26	0	0.0250901	9.93591	7.25487e-07	1.12295	1
ENSG00000164008.14	C1orf50	1	42767127	1_26	0	0.0614825	18.8341	3.3699e-06	2.09743	1
ENSG00000274386.5	TMEM269	1	42785273	1_26	0	0.0425821	15.1707	1.87998e-06	1.86215	2
ENSG00000177868.11	SVBP	1	42815721	1_26	0	0.0746529	20.7836	4.51531e-06	-2.25223	2
ENSG00000164010.13	ERMAP	1	42816309	1_26	0	0.0150998	4.93835	2.17008e-07	0.0631683	2
ENSG00000164011.17	ZNF691	1	42845892	1_26	0	0.0184575	6.91204	3.71277e-07	-0.85469	2
ENSG00000179178.10	TMEM125	1	43269525	1_26	0	0.0257938	10.2088	7.66324e-07	1.18626	2
ENSG00000117395.12	EBNA1BP2	1	43271335	1_26	0	0.017201	6.21874	3.11299e-07	-0.455677	1
ENSG00000253313.5	C1orf210	1	43285638	1_26	0	0.0504666	16.8614	2.47639e-06	1.70226	1
ENSG00000066056.13	TIE1	1	43300755	1_27	0	0.0250798	12.3077	8.98303e-07	1.30679	2
ENSG00000117399.13	CDC20	1	43359194	1_27	0	0.016985	8.47034	4.18686e-07	-0.855997	1
ENSG00000198198.15	SZT2	1	43389955	1_27	0	0.0259473	12.6432	9.54705e-07	1.36838	1
ENSG00000142949.16	PTPRF	1	43605020	1_27	0	0.0135285	6.23509	2.45478e-07	-0.527358	1
ENSG00000126091.19	ST3GAL3	1	43705540	1_27	0	0.0118059	4.89847	1.68298e-07	0.0289177	1
ENSG00000117407.16	ARTN	1	43933936	1_27	0	0.0117895	4.8848	1.67595e-07	0.0250111	1
ENSG00000117408.10	IPO13	1	43947230	1_27	0	0.0663901	21.9801	4.24671e-06	-2.02114	1
ENSG00000117410.13	ATP6V0B	1	43974045	1_27	0	0.0151017	7.31543	3.21505e-07	-0.750266	2
ENSG00000117411.16	B4GALT2	1	43978466	1_27	0	0.0120284	5.08166	1.77883e-07	-0.308542	2
ENSG00000159214.12	CCDC24	1	43991070	1_27	0	0.013294	6.06342	2.34581e-07	-0.548986	2
ENSG00000196517.11	SLC6A9	1	44031577	1_27	0	0.0191022	9.6257	5.35103e-07	-1.11911	1
ENSG00000178028.13	DMAP1	1	44213884	1_27	0	0.0268195	12.9695	1.01226e-06	-1.35908	1
ENSG00000198520.10	C1orf228	1	44672527	1_28	0	0.0157763	7.4364	3.41419e-07	-1.14684	2
ENSG00000142945.12	KIF2C	1	44739744	1_28	0	0.02344	10.8133	7.37622e-07	1.34351	1
ENSG00000142959.4	BEST4	1	44787956	1_28	0	0.015057	11.6479	5.10396e-07	-2.55346	1
ENSG00000188396.3	TCTEX1D4	1	44806156	1_28	1	0.0429066	17.7382	2.2149e-06	-3.81032	1
ENSG00000222009.8	BTBD19	1	44809169	1_28	1	0.193274	22.6215	1.27237e-05	-4.28402	1
ENSG00000126107.14	HECTD3	1	45010991	1_28	0	0.030281	15.7288	1.38607e-06	-2.66802	2
ENSG00000126088.13	UROD	1	44991468	1_28	0	0.0187371	8.49519	4.63229e-07	-0.693717	1
ENSG00000132781.17	MUTYH	1	45341261	1_28	0	0.0594367	20.5501	3.55458e-06	2.38631	1
ENSG00000070759.16	TESK2	1	45491156	1_28	0	0.0170886	7.07811	3.52002e-07	0.240667	1
ENSG00000132763.14	MMACHC	1	45499635	1_28	0	0.0234415	9.52037	6.4947e-07	0.91796	2
ENSG00000117450.13	PRDX1	1	45522595	1_28	0	0.0214499	8.90497	5.55877e-07	-0.500639	2
ENSG00000117448.13	AKR1A1	1	45550079	1_28	0	0.013435	4.99971	1.95481e-07	-0.319437	1
ENSG00000159592.10	GPBP1L1	1	45687531	1_28	0	0.0156352	6.19309	2.81793e-07	-0.466271	2
ENSG00000159596.6	TMEM69	1	45687531	1_28	0	0.0214955	9.91995	6.20552e-07	-1.61791	2
ENSG00000197429.10	IPP	1	45300507	1_28	0	0.0143569	8.88832	3.71365e-07	1.98656	1
ENSG00000086015.20	MAST2	1	45786746	1_28	0	0.0562845	17.7484	2.90715e-06	2.35818	1
ENSG00000117461.14	PIK3R3	1	46132597	1_28	0	0.0150796	5.90389	2.59088e-07	-0.389627	1
ENSG00000117472.9	TSPAN1	1	46176069	1_28	0	0.0184321	7.74352	4.15368e-07	0.770035	2
ENSG00000171357.5	LURAP1	1	46198577	1_28	0	0.0197789	8.57378	4.93509e-07	-1.2719	1
ENSG00000085999.11	RAD54L	1	46248570	1_28	0	0.0320097	13.1504	1.22501e-06	-1.10625	1
ENSG00000132128.16	LRRC41	1	46301504	1_28	0	0.0420238	16.5218	2.02057e-06	2.09834	1
ENSG00000173660.11	UQCRH	1	46309111	1_28	0	0.0135864	5.13022	2.02844e-07	0.00234198	1
ENSG00000117480.15	FAAH	1	46393076	1_28	0	0.016749	6.95502	3.39007e-07	-1.27083	2
ENSG00000079277.19	MKNK1	1	46529441	1_29	0	0.1097	29.1153	9.29496e-06	-2.70145	2
ENSG00000142961.14	MOB3C	1	46617353	1_29	0	0.0189312	11.587	6.38364e-07	1.56275	1
ENSG00000123472.12	ATPAF1	1	46673908	1_29	0	0.040864	19.1873	2.28179e-06	-2.06265	1
ENSG00000187048.12	CYP4A11	1	46939981	1_29	0	0.011659	6.82533	2.31582e-07	-0.633957	1
ENSG00000186377.7	CYP4X1	1	47025974	1_29	0	0.00990296	5.22462	1.5057e-07	-0.2863	1
ENSG00000162365.11	CYP4A22	1	46945876	1_29	0	0.0124921	7.50243	2.72745e-07	0.742398	2
ENSG00000162367.11	TAL1	1	47234355	1_29	0	0.0351595	17.6963	1.8107e-06	-1.90212	1
ENSG00000123473.15	STIL	1	47318294	1_29	0	0.00957749	4.89706	1.36492e-07	0.00401561	1
ENSG00000162368.13	CMPK1	1	47333168	1_29	0	0.0199492	12.1025	7.02619e-07	1.80286	2
ENSG00000186564.5	FOXD2	1	47435628	1_29	0	0.0837655	26.3719	6.42876e-06	-2.77819	1
ENSG00000269113.3	TRABD2B	1	47997102	1_30	0	0.013404	6.59288	2.57176e-07	0.632045	2
ENSG00000117834.12	SLC5A9	1	48222704	1_30	0	0.0118419	5.37686	1.85297e-07	0.32423	2
ENSG00000132122.11	SPATA6	1	48472019	1_30	0	0.0128142	6.1512	2.29389e-07	0.54523	1
ENSG00000162373.12	BEND5	1	48777294	1_31	0	0.0112128	6.16091	2.01039e-07	0.572821	1
ENSG00000123091.4	RNF11	1	51235789	1_32	0	0.0188529	11.3848	6.24631e-07	-1.17332	2
ENSG00000203995.9	ZYG11A	1	52841521	1_33	0	0.0265644	11.5429	8.92352e-07	1.32158	2
ENSG00000085831.15	TTC39A	1	51344853	1_33	0	0.0137636	5.07204	2.03159e-07	0.220972	2
ENSG00000085832.16	EPS15	1	51534159	1_33	0	0.0135288	4.90312	1.93042e-07	-0.0656262	1
ENSG00000117859.18	OSBPL9	1	51577431	1_33	0	0.0206784	9.07386	5.46047e-07	-1.06081	2
ENSG00000078618.21	NRDC	1	51826904	1_33	0	0.0215484	9.47969	5.94469e-07	-1.00094	1
ENSG00000198841.3	KTI12	1	52033817	1_33	0	0.0218011	9.59452	6.08725e-07	-0.951629	2
ENSG00000157077.14	ZFYVE9	1	52142437	1_33	0	0.0139137	5.17855	2.09687e-07	-0.210718	1
ENSG00000154222.14	CC2D1B	1	52386057	1_33	0	0.0157529	6.39795	2.93306e-07	0.636224	1
ENSG00000134744.13	ZCCHC11	1	52552340	1_33	0	0.0201794	8.83337	5.18746e-07	1.0865	1
ENSG00000116157.5	GPX7	1	52602758	1_33	0	0.0187248	8.09715	4.41235e-07	0.866427	1
ENSG00000182183.14	FAM159A	1	52632886	1_33	0	0.0160915	6.60696	3.09399e-07	0.613745	2
ENSG00000162377.5	COA7	1	52690195	1_33	0	0.0380095	15.0868	1.66882e-06	-1.57595	1
ENSG00000162378.12	ZYG11B	1	52726410	1_33	0	0.0135111	4.89024	1.92283e-07	0.119891	1
ENSG00000121310.16	ECHDC2	1	52926925	1_33	0	0.0208018	9.13244	5.52851e-07	1.10439	1
ENSG00000116171.17	SCP2	1	52926925	1_33	0	0.0207295	9.09813	5.48859e-07	-1.05264	2
ENSG00000174348.13	PODN	1	53061947	1_33	0	0.0265688	11.5446	8.92626e-07	-1.32054	2
ENSG00000162383.11	SLC1A7	1	53099149	1_33	0	0.0145197	5.59718	2.36509e-07	0.336889	2
ENSG00000162384.13	C1orf123	1	53219252	1_33	0	0.0337509	13.9095	1.36621e-06	1.5893	2
ENSG00000157193.15	LRP8	1	53327576	1_33	0	0.0169904	7.14123	3.53098e-07	0.718626	1
ENSG00000162398.11	LEXM	1	54805098	1_34	0	0	12.1167	0	1.82155	2
ENSG00000058799.14	YIPF1	1	53885462	1_34	0	0	43.6263	0	2.66836	2
ENSG00000081870.11	HSPB11	1	53945680	1_34	0	0	6.28067	0	-0.230344	1
ENSG00000116212.14	LRRC42	1	53945680	1_34	0	0	8.06665	0	0.756741	2
ENSG00000116221.15	MRPL37	1	54183963	1_34	0	0	27.4307	0	-2.10443	2
ENSG00000215883.10	CYB5RL	1	54192790	1_34	0	0	18.2616	0	1.37886	1
ENSG00000162390.17	ACOT11	1	54542139	1_34	0	0	13.7928	0	-1.72705	2
ENSG00000162391.11	FAM151A	1	54623490	1_34	0	0	16.1006	0	1.17513	2
ENSG00000184313.19	MROH7	1	54641793	1_34	0	0	12.6624	0	0.802992	1
ENSG00000162396.5	PARS2	1	54764560	1_34	0	0	7.52949	0	-0.671401	2
ENSG00000006555.10	TTC22	1	54801140	1_34	0	3.33067e-16	69.1349	6.70114e-20	3.32886	2
ENSG00000116133.11	DHCR24	1	54886940	1_34	0	0	7.85241	0	0.534133	2
ENSG00000162402.13	USP24	1	55339229	1_34	0	0	19.8102	0	3.38081	1
ENSG00000162409.10	PRKAA2	1	56647328	1_36	0	0.0225758	10.1307	6.65585e-07	1.0908	1
ENSG00000021852.12	C8B	1	56941254	1_36	0	0.0141808	5.55738	2.29346e-07	-0.380948	1
ENSG00000173406.15	DAB1	1	58546732	1_37	0	0.0201194	11.1623	6.53568e-07	1.27042	1
ENSG00000162600.11	OMA1	1	58546313	1_37	0	0.0245304	13.1153	9.36273e-07	1.45178	1
ENSG00000172456.17	FGGY	1	59296796	1_37	0	0.0107629	5.01731	1.57152e-07	-0.386732	1
ENSG00000134709.10	HOOK1	1	59814713	1_38	0	0.0947504	26.7665	7.38063e-06	-2.5972	1
ENSG00000134716.9	CYP2J2	1	59926822	1_38	0	0.0143543	8.01194	3.34687e-07	0.930486	1
ENSG00000162599.15	NFIA	1	60864880	1_38	0	0.0279156	14.56	1.18285e-06	1.50462	1
ENSG00000088035.15	ALG6	1	63367779	1_40	0	0.0121177	5.35763	1.88935e-07	0.481946	1
ENSG00000203965.12	EFCAB7	1	63525156	1_40	0	0.0120326	5.28848	1.85187e-07	-0.296966	1
ENSG00000142856.16	ITGB3BP	1	63593801	1_40	0	0.0146132	7.19585	3.06019e-07	-0.840864	2
ENSG00000079739.15	PGM1	1	63589207	1_40	0	0.0206701	10.6055	6.3796e-07	1.20546	1
ENSG00000158966.13	CACHD1	1	64460862	1_40	0	0.0209321	10.7296	6.53604e-07	-1.23702	1
ENSG00000162437.14	RAVER2	1	64745107	1_41	0	0.213797	31.6394	1.96857e-05	2.90139	1
ENSG00000162434.11	JAK1	1	64966741	1_41	0	0.0192882	7.31212	4.10445e-07	0.810417	1
ENSG00000162433.14	AK4	1	65147235	1_41	0	0.0158643	5.39055	2.48872e-07	-0.35419	2
ENSG00000184588.17	PDE4B	1	65792155	1_41	0	0.0151699	4.95075	2.18561e-07	0.370377	1
ENSG00000118473.21	SGIP1	1	66533081	1_42	0	0.0173575	7.40907	3.74258e-07	-0.732482	1
ENSG00000152760.9	TCTEX1D1	1	66758081	1_42	0	0.0235367	10.407	7.12841e-07	1.80076	1
ENSG00000116704.7	SLC35D1	1	67054400	1_42	0	0.0166429	6.99582	3.38835e-07	0.715601	1
ENSG00000081985.10	IL12RB2	1	67307648	1_42	0	0.0197085	8.65864	4.96619e-07	-0.911103	1
ENSG00000172380.5	GNG12	1	67833648	1_42	0	0.0445267	16.716	2.16607e-06	1.89702	2
ENSG00000116729.13	WLS	1	68198164	1_43	0	0.0224187	10.6643	6.95769e-07	-1.15775	2
ENSG00000033122.18	LRRC7	1	69573135	1_44	0	0.013392	5.54927	2.16273e-07	-0.35073	1
ENSG00000066557.5	LRRC40	1	70204629	1_44	0	0.0439173	17.2666	2.2068e-06	-2.21228	1
ENSG00000118454.12	ANKRD13C	1	70354325	1_44	0	0.11529	26.9873	9.05465e-06	-2.76956	1
ENSG00000050628.20	PTGER3	1	71047606	1_45	0	0.0163833	10.8285	5.16286e-07	-1.20455	2
ENSG00000132485.13	ZRANB2	1	71078761	1_45	0	0.00971319	5.69789	1.61063e-07	0.463226	2
ENSG00000178965.13	ERICH3	1	74708200	1_47	0	0.0108878	5.02799	1.59315e-07	0.232377	1
ENSG00000162620.15	LRRIQ3	1	74198465	1_47	0	0.0158512	8.7148	4.02013e-07	-1.23887	1
ENSG00000254685.6	FPGT	1	74186951	1_47	0	0.0157584	8.65709	3.97012e-07	-1.17473	2
ENSG00000116783.14	TNNI3K	1	74235423	1_47	0	0.031913	15.611	1.44983e-06	-1.91332	2
ENSG00000116791.13	CRYZ	1	74704979	1_47	0	0.0399823	17.8445	2.07631e-06	-1.82814	3
ENSG00000162623.15	TYW3	1	74733800	1_47	0	0.0391147	17.6267	2.00647e-06	1.83248	1
ENSG00000137968.16	SLC44A5	1	75606482	1_47	0	0.0234523	12.5696	8.57882e-07	1.39662	1
ENSG00000137955.15	RABGGTB	1	75786498	1_47	0	0.0191114	10.5539	5.86986e-07	1.28193	1
ENSG00000057468.6	MSH4	1	75779738	1_47	0	0.0260326	13.5991	1.03027e-06	-1.40962	2
ENSG00000142892.14	PIGK	1	77188192	1_48	0	0.00944576	5.48644	1.50816e-07	-0.35931	1
ENSG00000162614.18	NEXN	1	77888019	1_48	0	0.00941856	5.45818	1.49607e-07	0.348152	1
ENSG00000162613.16	FUBP1	1	77979050	1_48	0	0.0417068	20.1151	2.44147e-06	-2.25207	2
ENSG00000162616.8	DNAJB4	1	77979050	1_48	0	0.0090174	5.03162	1.32041e-07	-0.261598	2
ENSG00000137960.5	GIPC2	1	77979050	1_48	0	0.0126571	8.35649	3.07807e-07	-1.15359	2
ENSG00000122420.9	PTGFR	1	78303482	1_48	0	0.0105991	6.61581	2.04067e-07	0.674684	1
ENSG00000137965.10	IFI44	1	78649621	1_48	0	0.013913	9.28514	3.75949e-07	-0.957407	1
ENSG00000162618.13	ADGRL4	1	79006274	1_48	0	0.0179965	11.814	6.18738e-07	1.35937	1
ENSG00000117114.19	ADGRL2	1	81805009	1_50	0	0.159751	34.4359	1.60094e-05	-3.29041	1
ENSG00000203943.8	SAMD13	1	84298566	1_51	0	0.0288473	14.5552	1.22192e-06	-1.53763	1
ENSG00000117133.10	RPF1	1	84479072	1_52	0	0.0134999	6.46023	2.53804e-07	0.611283	1
ENSG00000174021.10	GNG5	1	84506653	1_52	0	0.0129963	6.09523	2.30531e-07	-0.522544	2
ENSG00000122432.17	SPATA1	1	84506406	1_52	0	0.012122	5.43425	1.91706e-07	-0.4052	2
ENSG00000117151.12	CTBS	1	84574852	1_52	0	0.0252711	12.5595	9.23667e-07	-1.32058	2
ENSG00000117155.16	SSX2IP	1	84691138	1_52	0	0.0116569	5.03535	1.70818e-07	-0.223849	1
ENSG00000153898.12	MCOLN2	1	84940211	1_52	0	0.0229675	11.4927	7.6817e-07	0.973709	1
ENSG00000055732.12	MCOLN3	1	85048087	1_52	0	0.0404796	17.4813	2.05935e-06	-1.96148	2
ENSG00000097096.8	SYDE2	1	85201203	1_52	0	0.0123058	6.03508	2.1613e-07	1.30755	1
ENSG00000162642.13	C1orf52	1	85259349	1_52	0	0.0292837	14.7808	1.25964e-06	-1.91662	1
ENSG00000142867.12	BCL10	1	85276340	1_52	0	0.0122234	5.71281	2.03218e-07	-0.859653	1
ENSG00000117174.10	ZNHIT6	1	85708880	1_52	0	0.0130463	6.13686	2.33e-07	-0.855008	1
ENSG00000122417.15	ODF2L	1	86394569	1_53	0	0.0102638	5.94429	1.77553e-07	-0.491545	1
ENSG00000016602.9	CLCA4	1	86546626	1_53	0	0.0213603	13.1444	8.17085e-07	1.75333	2
ENSG00000097033.14	SH3GLB1	1	86704350	1_53	0	0.0116198	7.16143	2.42169e-07	-1.0136	2
ENSG00000183291.15	SELENOF	1	86913954	1_53	0	0.00934395	5.02403	1.36616e-07	0.39375	1
ENSG00000153936.16	HS2ST1	1	86914303	1_53	0	0.0636667	23.9706	4.44131e-06	-3.17268	1
ENSG00000143013.12	LMO4	1	87331207	1_53	0	0.0171557	10.9873	5.48553e-07	-1.27934	1
ENSG00000065243.19	PKN2	1	88684130	1_54	0	0.0736047	22.0796	4.72952e-06	-2.83669	1
ENSG00000137947.11	GTF2B	1	88891179	1_54	0	0.0150341	6.33613	2.77219e-07	0.790381	1
ENSG00000137944.17	KYAT3	1	88992630	1_54	0	0.020994	9.61998	5.87745e-07	-0.893963	2
ENSG00000213516.9	RBMXL1	1	88993078	1_54	0	0.0210104	9.62768	5.88675e-07	-0.894801	1
ENSG00000117226.11	GBP3	1	89015900	1_54	0	0.0197486	9.01797	5.18282e-07	-0.801905	1
ENSG00000162645.12	GBP2	1	89150019	1_54	0	0.0164509	7.22105	3.45709e-07	-0.925463	1
ENSG00000162654.8	GBP4	1	89199262	1_54	0	0.0304649	13.2932	1.17856e-06	1.56662	1
ENSG00000197147.13	LRRC8B	1	89525438	1_54	0	0.0253973	11.4966	8.49725e-07	-1.31642	1
ENSG00000171488.14	LRRC8C	1	89633156	1_55	0	0.0160022	5.57412	2.59584e-07	-0.37114	1
ENSG00000162664.16	ZNF326	1	89994609	1_55	0	0.0150197	4.95157	2.16434e-07	0.138141	2
ENSG00000122482.20	ZNF644	1	91022402	1_55	0	0.015086	4.9948	2.19287e-07	0.262646	2
ENSG00000097046.12	CDC7	1	91500849	1_56	0	0.0269137	15.6091	1.22256e-06	-1.43351	2
ENSG00000284413.1	BTBD8	1	92080411	1_56	0	0.00796999	4.97166	1.15313e-07	0.53578	1
ENSG00000069712.12	KIAA1107	1	92167501	1_56	0	0.0437166	18.8519	2.3984e-06	-1.79657	1
ENSG00000122484.8	RPAP2	1	92299545	1_56	0	0.106195	41.0921	1.26994e-05	-5.45837	1
ENSG00000067208.14	EVI5	1	92789287	1_56	0	0.0435428	38.0697	4.82411e-06	-5.72478	1
ENSG00000122406.12	RPL5	1	92831623	1_56	0	0.0102948	7.14928	2.14191e-07	0.884714	1
ENSG00000154511.11	FAM69A	1	92960610	1_56	0	0.01028	7.44795	2.22817e-07	-0.991821	3
ENSG00000143033.17	MTF2	1	93079600	1_57	0	0.0134671	7.61927	2.98612e-07	-1.03818	1
ENSG00000117500.12	TMED5	1	93181063	1_57	0	0.0191815	11.0951	6.19345e-07	-1.65362	1
ENSG00000122483.17	CCDC18	1	93180861	1_57	0	0.0102041	4.89734	1.45431e-07	-0.398142	1
ENSG00000117505.12	DR1	1	93346012	1_57	0	0.0191691	11.0885	6.18579e-07	1.74292	1
ENSG00000137936.16	BCAR3	1	93847253	1_57	0	0.0117219	6.25729	2.13454e-07	-0.622936	2
ENSG00000067334.13	DNTTIP2	1	93880063	1_57	0	0.0236164	13.1437	9.03341e-07	1.5115	1
ENSG00000023909.9	GCLM	1	93909020	1_57	0	0.0103546	5.04092	1.51902e-07	0.146931	1
ENSG00000137962.12	ARHGAP29	1	94274090	1_58	0	0.0220771	9.86371	6.33728e-07	-1.262	1
ENSG00000117525.13	F3	1	94558925	1_58	0	0.0330169	13.8371	1.32954e-06	-1.44081	1
ENSG00000143036.16	SLC44A3	1	94820196	1_58	0	0.0133958	4.95135	1.93025e-07	0.199713	3
ENSG00000172339.9	ALG14	1	95073027	1_58	0	0.0867073	23.4844	5.92593e-06	-2.32372	2
ENSG00000152078.9	TMEM56	1	95118216	1_58	0	0.0231317	10.3235	6.94951e-07	-1.2661	1
ENSG00000122481.16	RWDD3	1	95224713	1_58	0	0.0158075	6.57721	3.0257e-07	-0.737471	2
ENSG00000117569.18	PTBP2	1	96721522	1_59	0	0.0130764	5.219	1.98607e-07	-0.431485	1
ENSG00000188641.12	DPYD	1	97921399	1_60	0	0.0897989	22.4945	5.87852e-06	2.19836	2
ENSG00000162627.16	SNX7	1	98661649	1_60	0	0.0168916	5.88417	2.89251e-07	-0.445028	1
ENSG00000156869.12	FRRS1	1	99766518	1_61	0	0.0232827	10.9805	7.44003e-07	-1.30255	1
ENSG00000117620.14	SLC35A3	1	99969054	1_61	0	0.0170497	7.91356	3.92653e-07	-0.914693	2
ENSG00000156876.9	SASS6	1	100132743	1_61	0	0.0266847	12.3256	9.57176e-07	1.40835	1
ENSG00000122435.9	TRMT13	1	100132743	1_61	0	0.0266847	12.3256	9.57176e-07	-1.40835	1
ENSG00000122477.12	LRRC39	1	100178174	1_61	0	0.0126699	4.99732	1.84259e-07	-0.200862	2
ENSG00000137992.14	DBT	1	100249898	1_61	0	0.0149777	6.64027	2.89435e-07	-0.76364	1
ENSG00000137996.12	RTCA	1	100262745	1_61	0	0.0169968	7.88299	3.89922e-07	0.921265	2
ENSG00000079335.18	CDC14A	1	100352622	1_61	0	0.0147165	6.46745	2.76986e-07	-0.50546	2
ENSG00000181656.6	GPR88	1	100538206	1_62	0	0.0348248	16.0075	1.6223e-06	-1.88523	2
ENSG00000162694.13	EXTL2	1	100895622	1_62	0	0.0127024	6.07231	2.24471e-07	0.433983	1
ENSG00000162695.11	SLC30A7	1	100895622	1_62	0	0.0127024	6.07231	2.24471e-07	-0.433983	1
ENSG00000170989.8	S1PR1	1	101236803	1_62	0	0.0112819	4.90875	1.61165e-07	0.0838767	1
ENSG00000185946.15	RNPC3	1	103550405	1_65	0	0.0580285	21.2456	3.58782e-06	-2.05901	1
ENSG00000240038.6	AMY2B	1	103558289	1_65	0	0.0488537	19.5278	2.77633e-06	-1.9209	2
ENSG00000168710.17	AHCYL1	1	109984850	1_69	0	0.00719738	7.45112	1.56069e-07	-0.699623	1
ENSG00000143093.14	STRIP1	1	110034040	1_69	0	0.0071539	7.3918	1.53891e-07	0.751655	1
ENSG00000116396.14	KCNC4	1	110252205	1_69	0	0.0203902	17.6706	1.04856e-06	-1.74597	1
ENSG00000162775.14	RBM15	1	110338810	1_69	0	0.00783013	8.27634	1.88594e-07	-0.810961	2
ENSG00000134248.13	LAMTOR5	1	110407655	1_69	0	0.0728098	30.3106	6.4225e-06	2.52409	2
ENSG00000143119.12	CD53	1	110873219	1_69	0	0.00770552	8.11922	1.82069e-07	-0.858682	1
ENSG00000121931.15	LRIF1	1	110964484	1_69	0	0.00561862	5.02713	8.21996e-08	0.143856	1
ENSG00000156171.14	DRAM2	1	111130734	1_69	0	0.0106376	11.2791	3.4917e-07	1.21045	3
ENSG00000134255.13	CEPT1	1	111139496	1_69	0	0.0057108	5.18638	8.61948e-08	0.266502	2
ENSG00000162777.16	DENND2D	1	111195494	1_69	0	0.00553672	4.88344	7.86862e-08	-0.0460915	2
ENSG00000085465.12	OVGP1	1	111427097	1_69	0	0.0465565	25.8367	3.50056e-06	2.31961	2
ENSG00000143110.11	C1orf162	1	111473751	1_69	0	0.0311786	21.8601	1.98348e-06	-2.1151	1
ENSG00000282608.1	ADORA3	1	111503935	1_69	0	0.00566836	5.11339	8.43502e-08	0.157241	1
ENSG00000121933.18	TMIGD3	1	111563822	1_69	0	0.0151603	14.7561	6.51029e-07	1.50892	1
ENSG00000197852.9	FAM212B	1	111756253	1_69	0	0.00556559	4.93433	7.99207e-08	0.0488765	1
ENSG00000134245.17	WNT2B	1	112468186	1_69	0	0.00554092	4.89086	7.88656e-08	0.0388315	2
ENSG00000116489.12	CAPZA1	1	112614750	1_69	0	0.00783347	8.28052	1.88769e-07	0.839039	1
ENSG00000007341.18	ST7L	1	112540817	1_69	0	0.00560733	5.00745	8.17132e-08	0.132858	1
ENSG00000155363.18	MOV10	1	112673164	1_69	0	0.015586	15.0282	6.81653e-07	-1.68042	1
ENSG00000155367.15	PPM1J	1	112715671	1_69	0	0.010125	10.7949	3.1808e-07	-1.17733	1
ENSG00000081026.18	MAGI3	1	113390860	1_70	0	0.0172058	8.69513	4.35382e-07	1.09207	1
ENSG00000116793.15	PHTF1	1	113758270	1_70	0	0.0171574	8.66743	4.32775e-07	-0.947045	1
ENSG00000134262.12	AP4B1	1	113905292	1_70	0	0.02643	12.9229	9.93983e-07	1.51425	1
ENSG00000116774.11	OLFML3	1	113979663	1_70	0	0.0577126	20.6746	3.47239e-06	1.94688	2
ENSG00000116752.5	BCAS2	1	114581126	1_71	0	0.0178911	9.16445	4.7716e-07	1.03407	1
ENSG00000213281.4	NRAS	1	114716596	1_71	0	0.0175327	8.96545	4.57448e-07	1.14623	2
ENSG00000134198.9	TSPAN2	1	115089792	1_71	0	0.0153874	7.6826	3.44027e-07	-0.994876	1
ENSG00000134258.16	VTCN1	1	117210906	1_72	0	0.0383756	17.2181	1.92292e-06	1.64986	1
ENSG00000173218.14	VANGL1	1	115641021	1_72	0	0.011307	5.17896	1.70415e-07	-0.322349	2
ENSG00000163393.12	SLC22A15	1	115976190	1_72	0	0.0172348	9.31788	4.67351e-07	1.03342	2
ENSG00000173212.4	MAB21L3	1	116115414	1_72	0	0.0127412	6.35059	2.35475e-07	0.597394	1
ENSG00000163399.15	ATP1A1	1	116374907	1_72	0	0.0110941	4.99252	1.61188e-07	0.149881	1
ENSG00000116815.15	CD58	1	116561593	1_72	0	0.0109848	4.89542	1.56495e-07	0.0704092	1
ENSG00000134247.9	PTGFRN	1	116909700	1_72	0	0.0109822	4.89308	1.56383e-07	0.032643	2
ENSG00000134256.12	CD101	1	117001562	1_72	0	0.0165103	8.89573	4.27423e-07	0.982094	2
ENSG00000116830.11	TTF2	1	117060534	1_72	0	0.012046	5.80001	2.03325e-07	0.417401	1
ENSG00000134253.9	TRIM45	1	117122142	1_72	0	0.0110243	4.93067	1.5819e-07	0.108566	1
ENSG00000198162.12	MAN1A2	1	117367404	1_72	0	0.0184955	10.0122	5.38906e-07	-1.14796	2
ENSG00000183508.4	FAM46C	1	117605765	1_72	0	0.015624	8.3535	3.79823e-07	1.02057	1
ENSG00000196505.10	GDAP2	1	117929798	1_72	0	0.0115707	5.40513	1.82007e-07	0.321811	1
ENSG00000065183.15	WDR3	1	117930416	1_72	0	0.0122399	5.95672	2.12181e-07	-0.499978	1
ENSG00000187223.3	LCE2D	1	152663617	1_74	0	0.0170709	5.11834	2.54277e-07	-0.146515	1
ENSG00000143376.12	SNX27	1	151626791	1_74	0	0.016691	4.89709	2.3787e-07	-0.025915	1
ENSG00000143450.16	OAZ3	1	151763587	1_74	0	0.0483058	15.3996	2.16486e-06	1.75532	2
ENSG00000182134.15	TDRKH	1	151789389	1_74	0	0.0184542	5.88459	3.16032e-07	0.590119	1
ENSG00000213171.2	LINGO4	1	151805451	1_74	0	0.0508344	15.9081	2.3534e-06	1.64458	2
ENSG00000143365.17	RORC	1	151831413	1_74	0	0.0168832	5.00963	2.46139e-07	0.279304	1
ENSG00000159445.12	THEM4	1	151907285	1_74	0	0.0181085	5.6986	3.00311e-07	-0.478549	1
ENSG00000197747.8	S100A10	1	151982754	1_74	0	0.0170498	5.10617	2.53358e-07	0.2574	2
ENSG00000159450.12	TCHH	1	152116129	1_74	0	0.0175477	5.38918	2.75209e-07	0.429032	1
ENSG00000143631.10	FLG	1	152337610	1_74	0	0.0380289	13.0225	1.44121e-06	-1.42956	1
ENSG00000143536.7	CRNN	1	152414760	1_74	0	0.018089	5.688	2.9943e-07	0.433161	2
ENSG00000169509.5	CRCT1	1	152513776	1_74	0	0.0169565	5.05223	2.4931e-07	-0.121946	1
ENSG00000163207.6	IVL	1	152908247	1_74	0	0.0217249	7.4907	4.73588e-07	0.842216	2
ENSG00000241794.1	SPRR2A	1	153057485	1_74	0	0.0167845	4.95199	2.41884e-07	-0.193	1
ENSG00000203785.8	SPRR2E	1	153106201	1_74	0	0.0265243	9.45865	7.30117e-07	-1.01369	2
ENSG00000203782.5	LOR	1	153258885	1_75	0	0.0160875	5.09886	2.38717e-07	-0.237953	1
ENSG00000163220.10	S100A9	1	153357702	1_75	0	0.0179526	6.17722	3.22731e-07	-0.545316	1
ENSG00000143546.9	S100A8	1	153391654	1_75	0	0.0201582	7.31734	4.29264e-07	-0.736397	1
ENSG00000188015.9	S100A3	1	153549177	1_75	0	0.0167159	5.47542	2.66359e-07	0.338027	2
ENSG00000196154.11	S100A4	1	153549456	1_75	0	0.0172488	5.78395	2.90337e-07	0.434011	1
ENSG00000196754.10	S100A2	1	153567710	1_75	0	0.02116	7.79488	4.80004e-07	0.831484	1
ENSG00000188643.10	S100A16	1	153613108	1_75	0	0.0500837	16.3234	2.37918e-06	2.08767	1
ENSG00000189334.8	S100A14	1	153617778	1_75	0	0.0552982	17.3117	2.78594e-06	-2.1842	1
ENSG00000160678.11	S100A1	1	153627648	1_75	0	0.0376714	13.4925	1.47919e-06	-1.89794	2
ENSG00000189171.14	S100A13	1	153628302	1_75	0	0.0800653	21.0276	4.89954e-06	2.35095	2
ENSG00000160679.12	CHTOP	1	153633911	1_75	0	0.0301264	11.2801	9.8896e-07	1.68026	1
ENSG00000143553.10	SNAPIN	1	153659467	1_75	0	0.0180877	6.25096	3.29041e-07	-0.50946	1
ENSG00000169418.9	NPR1	1	153678582	1_75	0	0.0206896	7.57352	4.56005e-07	-1.06644	1
ENSG00000143624.13	INTS3	1	153726759	1_75	0	0.0196419	7.062	4.03675e-07	-0.713433	1
ENSG00000143614.9	GATAD2B	1	153923736	1_75	0	0.0167953	5.52201	2.69901e-07	0.603268	1
ENSG00000198837.9	DENND4B	1	153940147	1_75	0	0.016394	5.28432	2.52113e-07	0.332693	1
ENSG00000143570.17	SLC39A1	1	153968263	1_75	0	0.0168861	5.57501	2.73965e-07	-0.276207	1
ENSG00000143578.15	CREB3L4	1	153968263	1_75	0	0.0168861	5.57501	2.73965e-07	-0.276207	1
ENSG00000143545.8	RAB13	1	153985724	1_75	0	0.0172391	5.77846	2.89899e-07	0.669798	1
ENSG00000143569.18	UBAP2L	1	154219953	1_75	0	0.0421195	14.6002	1.78963e-06	1.59227	1
ENSG00000143575.14	HAX1	1	154272666	1_75	0	0.0934495	22.5931	6.14432e-06	-2.25145	1
ENSG00000143515.16	ATP8B2	1	154325898	1_75	0	0.0814452	21.2001	5.02485e-06	2.44513	1
ENSG00000169291.9	SHE	1	154502424	1_75	0	0.0292435	10.9861	9.3496e-07	1.26597	2
ENSG00000163239.12	TDRD10	1	154502081	1_75	0	0.0157363	4.88193	2.2357e-07	0.0241708	2
ENSG00000160710.15	ADAR	1	154627302	1_75	0	0.061733	18.4129	3.30797e-06	1.97249	2
ENSG00000143603.18	KCNN3	1	154870871	1_76	0	0.0419397	17.943	2.18998e-06	-2.17483	1
ENSG00000160691.18	SHC1	1	154974041	1_76	0	0.0120221	5.62487	1.96795e-07	0.452547	1
ENSG00000163354.14	DCST2	1	155033615	1_76	0	0.0391337	17.2559	1.96521e-06	-2.19416	2
ENSG00000163357.10	DCST1	1	155033615	1_76	0	0.0336713	15.7659	1.54489e-06	-2.10212	2
ENSG00000143537.13	ADAM15	1	155009232	1_76	0	0.020526	10.8815	6.5e-07	-1.06873	3
ENSG00000143590.13	EFNA3	1	155078120	1_76	0	0.012642	6.11834	2.25098e-07	0.311997	1
ENSG00000169242.11	EFNA1	1	155127376	1_76	0	0.0586506	21.2813	3.63237e-06	-2.30517	2
ENSG00000169241.17	SLC50A1	1	155123274	1_76	0	0.109374	27.5678	8.7748e-06	2.92428	2
ENSG00000179085.7	DPM3	1	155161455	1_76	0	0.0163615	8.65113	4.11924e-07	0.685875	1
ENSG00000169231.13	THBS3	1	155208991	1_76	0	0.133731	29.6323	1.15323e-05	-3.02523	1
ENSG00000177628.15	GBA	1	155244216	1_76	0	0.0229647	11.9805	8.00676e-07	1.40542	2
ENSG00000160767.20	FAM189B	1	155255234	1_76	0	0.0114273	5.12708	1.70503e-07	0.32046	1
ENSG00000176444.18	CLK2	1	155278784	1_76	0	0.115244	28.0988	9.42382e-06	-2.52224	1
ENSG00000132676.15	DAP3	1	155687151	1_76	0	0.0113325	5.04537	1.66394e-07	-0.316771	1
ENSG00000163374.19	YY1AP1	1	155688145	1_76	0	0.0208189	11.0212	6.67737e-07	-1.58927	1
ENSG00000116580.18	GON4L	1	155859720	1_76	0	0.014649	7.563	3.22421e-07	1.03917	2
ENSG00000132718.8	SYT11	1	155859720	1_76	0	0.0130901	6.45873	2.46043e-07	0.894155	1
ENSG00000143622.10	RIT1	1	155910600	1_76	0	0.0124567	5.97243	2.16508e-07	0.749473	1
ENSG00000116584.17	ARHGEF2	1	156006597	1_76	0	0.0111903	4.92157	1.60275e-07	0.0677361	1
ENSG00000163479.13	SSR2	1	156020665	1_76	0	0.0274423	13.7442	1.09764e-06	1.72331	2
ENSG00000116586.11	LAMTOR2	1	156055222	1_76	0	0.0121264	5.70963	2.01493e-07	0.466178	1
ENSG00000160785.13	SLC25A44	1	156193927	1_76	0	0.0248481	12.7642	9.23011e-07	1.36306	2
ENSG00000160783.19	PMF1	1	156212919	1_76	0	0.0233695	12.1593	8.26953e-07	1.30635	1
ENSG00000160781.15	PAQR6	1	156247610	1_76	0	0.0114325	5.13152	1.70729e-07	-0.258895	2
ENSG00000198952.8	SMG5	1	156279714	1_76	0	0.011618	5.28937	1.78836e-07	-0.338132	2
ENSG00000163472.18	TMEM79	1	156225414	1_76	0	0.0209594	11.0871	6.76266e-07	-1.23252	2
ENSG00000198715.11	GLMP	1	156302480	1_76	0	0.011975	5.5863	1.9468e-07	-0.442721	1
ENSG00000163467.11	TSACC	1	156337501	1_76	0	0.0118384	5.47382	1.88584e-07	-0.385047	1
ENSG00000073754.5	CD5L	1	157897970	1_77	0	0.0162901	5.03359	2.38628e-07	0.145269	1
ENSG00000132677.12	RHBG	1	156370422	1_77	0	0.0164572	5.13392	2.45882e-07	0.26586	2
ENSG00000183856.10	IQGAP3	1	156572426	1_77	0	0.0593615	17.8325	3.08061e-06	-1.91565	1
ENSG00000187862.11	TTC24	1	156578794	1_77	0	0.0190398	6.56737	3.63894e-07	0.594319	2
ENSG00000163382.11	NAXE	1	156590832	1_77	0	0.016097	4.91642	2.30311e-07	-0.0715984	1
ENSG00000160818.16	GPATCH4	1	156601724	1_77	0	0.043818	14.8049	1.88789e-06	1.71822	2
ENSG00000132702.12	HAPLN2	1	156618957	1_77	0	0.0182722	6.16255	3.27696e-07	-0.603743	1
ENSG00000143320.8	CRABP2	1	156705979	1_77	0	0.0178335	5.92353	3.07423e-07	-0.535682	1
ENSG00000143303.11	RRNAD1	1	156728106	1_77	0	0.0185258	6.29812	3.39552e-07	0.523981	1
ENSG00000143314.12	MRPL24	1	156741833	1_77	0	0.0297431	10.9653	9.49132e-07	1.2077	1
ENSG00000143294.14	PRCC	1	156750758	1_77	0	0.0202327	7.16546	4.21909e-07	0.802427	1
ENSG00000198400.11	NTRK1	1	156815564	1_77	0	0.0160533	4.88969	2.28437e-07	-0.121518	2
ENSG00000160838.13	LRRC71	1	156920880	1_77	0	0.0583029	17.6524	2.99513e-06	1.98341	1
ENSG00000132694.18	ARHGEF11	1	157044910	1_77	0	0.0334244	12.1193	1.17886e-06	1.37649	2
ENSG00000117036.11	ETV3	1	157138777	1_77	0	0.0381479	13.4289	1.49084e-06	-1.39662	1
ENSG00000143297.18	FCRL5	1	157552226	1_77	0	0.0190796	6.58794	3.65796e-07	-0.689671	1
ENSG00000160856.20	FCRL3	1	157700967	1_77	0	0.0165068	5.16347	2.48042e-07	-0.390609	2
ENSG00000132703.3	APCS	1	159587731	1_78	0	0.0112841	5.33517	1.752e-07	0.431776	1
ENSG00000158473.6	CD1D	1	158177909	1_78	0	0.016379	8.99335	4.28677e-07	0.935429	1
ENSG00000158488.15	CD1E	1	158353463	1_78	0	0.0117524	5.73406	1.96114e-07	-0.4158	1
ENSG00000163564.14	PYHIN1	1	158930675	1_78	0	0.0109007	4.99613	1.58492e-07	0.104167	1
ENSG00000163565.18	IFI16	1	158999863	1_78	0	0.0115522	5.56548	1.87106e-07	-0.537687	1
ENSG00000163568.14	AIM2	1	159147011	1_78	0	0.0107804	4.88734	1.5333e-07	0.0540116	2
ENSG00000179639.10	FCER1A	1	159289856	1_78	0	0.0112288	5.28702	1.72769e-07	0.451372	1
ENSG00000158716.8	DUSP23	1	159781012	1_78	0	0.0164687	9.047	4.33594e-07	0.88	1
ENSG00000181036.13	FCRL6	1	159803556	1_78	0	0.0113439	5.387	1.7784e-07	-0.298448	1
ENSG00000158714.10	SLAMF8	1	159826640	1_78	0	0.0124341	6.28724	2.27507e-07	-0.552766	1
ENSG00000188004.9	C1orf204	1	159854415	1_78	0	0.0655219	22.7281	4.33381e-06	2.07431	1
ENSG00000213085.9	CFAP45	1	159899758	1_78	0	0.0108148	4.9186	1.54804e-07	0.119668	1
ENSG00000158710.14	TAGLN2	1	159926113	1_78	0	0.0193121	10.6133	5.96486e-07	-1.11381	1
ENSG00000158764.6	ITLN2	1	160954636	1_79	0	0.00684956	5.82243	1.16061e-07	0.523068	2
ENSG00000162723.9	SLAMF9	1	159954467	1_79	0	0.00731153	6.46158	1.37489e-07	-0.599507	1
ENSG00000143315.6	PIGM	1	160031560	1_79	0	0.0127393	11.9042	4.41331e-07	-1.21716	2
ENSG00000162729.13	IGSF8	1	160025843	1_79	0	0.00626299	4.94609	9.01496e-08	-0.0437838	1
ENSG00000122218.14	COPA	1	160343540	1_79	0	0.00653397	5.36073	1.01935e-07	-0.333136	1
ENSG00000162736.15	NCSTN	1	160343540	1_79	0	0.00653397	5.36073	1.01935e-07	0.333136	1
ENSG00000162738.5	VANGL2	1	160400615	1_79	0	0.0169351	14.7005	7.24501e-07	1.45965	1
ENSG00000066294.14	CD84	1	160579090	1_79	0	0.0139414	12.7893	5.18891e-07	-1.32633	1
ENSG00000117090.14	SLAMF1	1	160646978	1_79	0	0.00763512	6.8857	1.52998e-07	0.663451	1
ENSG00000026751.16	SLAMF7	1	160740367	1_79	0	0.0132856	12.3162	4.76188e-07	1.33016	1
ENSG00000122223.12	CD244	1	160862395	1_79	0	0.00860458	8.05651	2.01742e-07	-1.02322	2
ENSG00000179914.4	ITLN1	1	160884736	1_79	0	0.0709666	28.9068	5.96999e-06	2.66939	1
ENSG00000158769.17	F11R	1	161021088	1_79	0	0.00750169	6.71304	1.46554e-07	0.390724	1
ENSG00000215845.10	TSTD1	1	161038745	1_79	0	0.00671189	5.6237	1.09847e-07	-0.189284	3
ENSG00000162755.13	KLHDC9	1	161098329	1_79	0	0.101311	32.5109	9.58532e-06	3.12954	2
ENSG00000143256.4	PFDN2	1	161117821	1_79	0	0.00667752	5.57348	1.08308e-07	-0.455918	1
ENSG00000158793.13	NIT1	1	161118210	1_79	0	0.014763	13.3515	5.73619e-07	1.23814	2
ENSG00000143222.11	UFC1	1	161153113	1_79	0	0.147677	36.3904	1.56393e-05	-3.44361	1
ENSG00000143224.17	PPOX	1	161165947	1_79	0	0.00733039	6.48685	1.38382e-07	-0.599502	3
ENSG00000158850.14	B4GALT3	1	161177981	1_79	0	0.0134949	12.4698	4.89719e-07	1.54307	1
ENSG00000158859.9	ADAMTS4	1	161197908	1_79	0	0.00780618	7.10275	1.61356e-07	-0.972967	1
ENSG00000158869.10	FCER1G	1	161216523	1_79	0	0.123728	34.5581	1.24433e-05	-3.31985	1
ENSG00000158882.14	TOMM40L	1	161226376	1_79	0	0.00622722	4.89003	8.86188e-08	-0.137038	2
ENSG00000248485.1	PCP4L1	1	161259010	1_79	0	0.00707512	6.13979	1.26418e-07	-0.791389	1
ENSG00000143226.13	FCGR2A	1	161505171	1_79	0	0.0345629	21.7361	2.18631e-06	-2.57404	1
ENSG00000132185.16	FCRLA	1	161707945	1_79	0	0.0849564	30.7241	7.59618e-06	2.80714	1
ENSG00000162746.14	FCRLB	1	161723213	1_79	0	0.0165625	14.4818	6.98021e-07	1.85859	2
ENSG00000081721.11	DUSP12	1	161750559	1_79	0	0.00641383	5.17906	9.66694e-08	-0.389722	1
ENSG00000118217.5	ATF6	1	161764807	1_79	0	0.0125203	11.7341	4.27548e-07	1.54114	2
ENSG00000239887.4	C1orf226	1	162365859	1_79	0	0.00990067	9.43164	2.71751e-07	-0.982694	2
ENSG00000198574.5	SH2D1B	1	162412043	1_80	0	0.00876627	5.6648	1.44517e-07	-0.423217	2
ENSG00000152332.15	UHMK1	1	162497224	1_80	0	0.010186	7.13596	2.11532e-07	0.853796	1
ENSG00000117143.13	UAP1	1	162561114	1_80	0	0.0150028	10.9356	4.77458e-07	-1.42883	2
ENSG00000162733.16	DDR2	1	162631124	1_80	0	0.00959254	6.54751	1.82781e-07	0.823826	1
ENSG00000132196.13	HSD17B7	1	162790761	1_80	0	0.0107151	7.63249	2.38004e-07	-0.905252	2
ENSG00000117152.13	RGS4	1	163069063	1_80	0	0.00818845	4.99677	1.19072e-07	-0.129912	1
ENSG00000143248.12	RGS5	1	163315509	1_80	0	0.131497	32.6142	1.24809e-05	2.69369	1
ENSG00000143228.12	NUF2	1	163266611	1_80	0	0.00872981	5.62396	1.42879e-07	-0.361557	1
ENSG00000185630.18	PBX1	1	164555424	1_80	0	0.00869783	5.588	1.41445e-07	-0.400693	2
ENSG00000143198.12	MGST3	1	165631030	1_81	0	0.013542	5.53343	2.18071e-07	0.496444	1
ENSG00000143149.12	ALDH9A1	1	165699056	1_81	0	0.0172576	7.91542	3.97535e-07	0.886297	1
ENSG00000143183.16	TMCO1	1	165769074	1_81	0	0.0129633	5.10473	1.92579e-07	0.274175	1
ENSG00000188859.6	FAM78B	1	166167103	1_81	0	0.0164972	7.47244	3.58752e-07	-0.731038	2
ENSG00000143195.12	ILDR2	1	166975572	1_82	0	0.0105758	7.17787	2.20917e-07	-0.713803	2
ENSG00000143194.12	MAEL	1	166975572	1_82	0	0.0111544	7.70019	2.49958e-07	0.867649	2
ENSG00000143157.11	POGK	1	166839016	1_82	0	0.0087713	5.34414	1.36415e-07	-0.189788	1
ENSG00000152382.5	TADA1	1	166875885	1_82	0	0.0181541	12.4835	6.59524e-07	1.27781	2
ENSG00000143190.21	POU2F1	1	167221225	1_82	0	0.0121715	8.55622	3.03071e-07	0.890316	1
ENSG00000198821.10	CD247	1	167518762	1_82	0	0.00860377	5.15519	1.29078e-07	0.292854	1
ENSG00000143162.7	CREG1	1	167546698	1_82	0	0.0122311	8.60416	3.06262e-07	-0.856658	2
ENSG00000198771.10	RCSD1	1	167630346	1_82	0	0.00898672	5.58188	1.45983e-07	-0.365537	1
ENSG00000197965.11	MPZL1	1	167720961	1_82	0	0.0090234	5.6218	1.47627e-07	-0.452009	2
ENSG00000143199.17	ADCY10	1	167896633	1_82	0	0.0325099	18.2295	1.72469e-06	1.83925	1
ENSG00000143164.15	DCAF6	1	167936285	1_82	0	0.0110782	7.633	2.46085e-07	0.923453	1
ENSG00000143158.10	MPC2	1	167936749	1_82	0	0.0111733	7.71686	2.50925e-07	-0.935205	1
ENSG00000143147.14	GPR161	1	168137545	1_82	0	0.008372	4.88766	1.19083e-07	-0.0592532	1
ENSG00000143155.12	TIPRL	1	168178654	1_82	0	0.0540466	23.2794	3.66152e-06	2.37034	2
ENSG00000213064.9	SFT2D2	1	168233725	1_82	0	0.018194	12.505	6.62111e-07	1.53648	1
ENSG00000143178.12	TBX19	1	168281906	1_82	0	0.00841108	4.93328	1.20756e-07	-0.103115	1
ENSG00000143185.3	XCL2	1	168544005	1_82	0	0.0139639	9.90467	4.02502e-07	1.03952	2
ENSG00000143196.4	DPT	1	168728935	1_82	0	0.0150865	10.6641	4.68199e-07	-1.23738	2
ENSG00000143153.12	ATP1B1	1	169105802	1_82	0	0.037051	19.5244	2.10522e-06	1.78147	1
ENSG00000174175.16	SELP	1	169629757	1_83	0	0.0362566	11.3347	1.19596e-06	1.47668	1
ENSG00000188404.8	SELL	1	169710933	1_83	0	0.0432839	13.0925	1.64918e-06	-1.99812	1
ENSG00000007908.15	SELE	1	169764425	1_83	0	0.0252294	7.75006	5.69027e-07	-1.03116	1
ENSG00000171806.11	METTL18	1	169794673	1_83	0	0.0294138	9.26491	7.93073e-07	1.66285	1
ENSG00000000457.13	SCYL3	1	169893652	1_83	0	0.0195656	5.24523	2.98661e-07	-0.655459	2
ENSG00000075945.12	KIFAP3	1	170084746	1_83	0	0.0393137	12.1371	1.38861e-06	1.92665	1
ENSG00000120370.12	GORAB	1	170532026	1_83	0	0.0221501	6.46684	4.16858e-07	0.609592	1
ENSG00000116132.11	PRRX1	1	170662622	1_84	0	0.00843456	5.23782	1.28568e-07	0.289851	1
ENSG00000007933.12	FMO3	1	171091067	1_84	0	0.00944233	7.06406	1.94113e-07	-0.99362	2
ENSG00000094963.13	FMO2	1	171140916	1_84	1	0.252714	23.3025	1.71377e-05	4.19263	3
ENSG00000010932.16	FMO1	1	171248306	1_84	0	0.0458189	22.1998	2.96016e-06	2.25158	2
ENSG00000076258.9	FMO4	1	171314704	1_84	0	0.0134358	9.36966	3.66359e-07	0.818081	1
ENSG00000034971.16	MYOC	1	171652737	1_84	0	0.012208	8.58088	3.04858e-07	0.678374	2
ENSG00000117533.14	VAMP4	1	171741914	1_84	0	0.0268692	17.0947	1.33671e-06	-2.20587	1
ENSG00000010165.19	METTL13	1	171782096	1_84	0	0.010097	6.89317	2.0255e-07	0.545206	2
ENSG00000197959.13	DNM3	1	171836704	1_84	0	0.011165	7.96279	2.58728e-07	0.990983	2
ENSG00000094975.13	SUCO	1	172532059	1_84	0	0.00812734	4.93066	1.1662e-07	-0.220129	1
ENSG00000117560.7	FASLG	1	172658079	1_84	0	0.00952418	6.45561	1.78931e-07	0.600183	2
ENSG00000117586.10	TNFSF4	1	173208253	1_85	0	0.0143622	7.536	3.14979e-07	-1.02693	1
ENSG00000117592.8	PRDX6	1	173477795	1_85	0	0.012481	5.61194	2.03837e-07	-1.15638	1
ENSG00000076321.10	KLHL20	1	173714815	1_85	0	0.0152367	7.78169	3.45053e-07	-0.555928	1
ENSG00000117593.9	DARS2	1	173823764	1_85	0	0.0136303	6.47468	2.56829e-07	0.363917	1
ENSG00000117601.13	SERPINC1	1	173917488	1_85	0	0.0129275	5.98547	2.25182e-07	0.227656	1
ENSG00000135870.11	RC3H1	1	174022141	1_85	0	0.0385779	17.9965	2.02045e-06	-2.11237	1
ENSG00000152061.23	RABGAP1L	1	174159856	1_85	0	0.0120659	16.0434	5.63348e-07	2.76766	1
ENSG00000116161.17	CACYBP	1	175000135	1_85	0	0.0164151	13.8671	6.62443e-07	-1.66676	1
ENSG00000120333.4	MRPS14	1	175023749	1_85	0	0.0165052	7.69006	3.69377e-07	0.216618	1
ENSG00000120332.15	TNN	1	175031751	1_85	0	0.0130086	7.81277	2.9577e-07	1.99612	1
ENSG00000152092.15	ASTN1	1	177165274	1_86	0	0.0281285	14.0354	1.14893e-06	-1.48151	1
ENSG00000143207.19	RFWD2	1	176207223	1_86	0	0.0111163	4.94443	1.59954e-07	-0.150228	1
ENSG00000120341.18	SEC16B	1	177960805	1_87	0	0.052007	23.1171	3.49878e-06	-2.65853	3
ENSG00000075391.16	RASAL2	1	178028574	1_87	0	0.0191967	13.2561	7.40562e-07	-1.42313	2
ENSG00000116191.17	RALGPS2	1	178544276	1_87	0	0.0352076	19.2421	1.97156e-06	-2.13109	1
ENSG00000143340.6	FAM163A	1	179743304	1_89	0	0.0107608	4.88634	1.53019e-07	-0.072835	1
ENSG00000116199.11	FAM20B	1	179025509	1_89	0	0.0116279	5.64649	1.91074e-07	0.425669	2
ENSG00000186283.13	TOR3A	1	179089740	1_89	0	0.0129001	6.66523	2.50224e-07	-0.646421	1
ENSG00000143322.19	ABL2	1	179229873	1_89	0	0.0107623	4.88775	1.53086e-07	-0.0463838	1
ENSG00000057252.12	SOAT1	1	179295239	1_89	0	0.0107784	4.90236	1.53772e-07	-0.149556	1
ENSG00000169905.12	TOR1AIP2	1	179878267	1_89	0	0.0138584	7.36862	2.97179e-07	0.788245	1
ENSG00000143337.18	TOR1AIP1	1	179883025	1_89	0	0.0107953	4.91777	1.54498e-07	-0.0699862	1
ENSG00000135837.15	CEP350	1	179954679	1_89	0	0.0700323	23.4135	4.77184e-06	2.60667	2
ENSG00000116260.16	QSOX1	1	180151289	1_89	0	0.0177689	9.81097	5.07334e-07	-0.88132	2
ENSG00000121454.5	LHX4	1	180264859	1_89	0	0.0127087	6.51852	2.41086e-07	-0.581143	1
ENSG00000230124.6	ACBD6	1	180502528	1_89	0	0.0131288	6.8377	2.6125e-07	-0.675919	2
ENSG00000143324.13	XPR1	1	180622664	1_89	0	0.0303523	15.0888	1.3328e-06	1.5769	2
ENSG00000153029.14	MR1	1	181033343	1_89	0	0.0116689	5.68096	1.92917e-07	0.404224	1
ENSG00000135821.17	GLUL	1	182392343	1_90	0	0.0118721	5.56785	1.9237e-07	-0.843061	1
ENSG00000135828.11	RNASEL	1	182589002	1_90	0	0.0222112	10.9865	7.10153e-07	1.15857	1
ENSG00000143333.6	RGS16	1	182604092	1_90	0	0.0150114	7.61578	3.32703e-07	-0.95772	1
ENSG00000135862.5	LAMC1	1	183023054	1_91	0	0.014861	7.98323	3.45259e-07	-1.86548	2
ENSG00000116698.21	SMG7	1	183471970	1_91	0	0.0201316	8.50549	4.98309e-07	1.06194	2
ENSG00000116701.14	NCF2	1	183617734	1_91	0	0.0270172	10.3256	8.11848e-07	1.14745	1
ENSG00000162704.15	ARPC5	1	183635770	1_91	0	0.0233515	8.92459	6.06491e-07	-0.902548	1
ENSG00000143344.15	RGL1	1	183635770	1_91	0	0.0233515	8.92459	6.06491e-07	-0.902548	1
ENSG00000198860.11	TSEN15	1	184051811	1_91	0	0.0277501	11.0788	8.94699e-07	-1.15349	2
ENSG00000116667.12	C1orf21	1	184596779	1_91	0	0.0176454	6.72996	3.45592e-07	0.801373	1
ENSG00000135842.16	FAM129A	1	184974052	1_92	0	0.0227385	10.4992	6.94766e-07	1.35902	2
ENSG00000121486.11	TRMT1L	1	185156912	1_92	0	0.0139586	5.70007	2.31549e-07	-0.310159	1
ENSG00000116668.12	SWT1	1	185156912	1_92	0	0.0139586	5.70007	2.31549e-07	0.310159	1
ENSG00000116679.15	IVNS1ABP	1	185317057	1_92	0	0.0128475	4.88578	1.82672e-07	-0.0701691	1
ENSG00000157181.15	C1orf27	1	186376365	1_92	0	0.0776091	22.7087	5.12891e-06	-2.48224	1
ENSG00000262180.1	OCLM	1	186400848	1_92	0	0.014915	6.35089	2.75663e-07	0.449656	1
ENSG00000150681.9	RGS18	1	192158507	1_96	0	0.0353657	15.4771	1.59291e-06	1.68291	1
ENSG00000090104.11	RGS1	1	192575665	1_96	0	0.0388095	16.3982	1.85206e-06	1.62314	2
ENSG00000116741.7	RGS2	1	192808677	1_96	0	0.0179995	8.81335	4.6166e-07	0.968313	1
ENSG00000116747.12	TROVE2	1	193058991	1_96	0	0.0457955	18.0422	2.40454e-06	2.28736	1
ENSG00000023572.8	GLRX2	1	193105954	1_96	0	0.0172841	8.41445	4.23246e-07	1.38936	2
ENSG00000134371.10	CDC73	1	193121735	1_96	0	0.0711504	22.4478	4.64805e-06	2.64962	1
ENSG00000162630.5	B3GALT2	1	193188887	1_96	0	0.0441595	17.6803	2.27214e-06	2.34588	1
ENSG00000134365.12	CFHR4	1	196848833	1_98	0	0.0145032	8.31678	3.51027e-07	-0.994585	1
ENSG00000134389.9	CFHR5	1	196977739	1_98	0	0.0133822	7.52687	2.93131e-07	0.816016	1
ENSG00000203724.10	C1orf53	1	197884337	1_99	0	0.011652	4.93877	1.67472e-07	-0.213892	2
ENSG00000151414.14	NEK7	1	198156916	1_99	0	0.0120646	5.26781	1.84954e-07	-0.35594	2
ENSG00000118193.11	KIF14	1	200620641	1_101	0	0.0186401	6.84511	3.7132e-07	0.610739	2
ENSG00000118197.13	DDX59	1	200681362	1_101	0	0.0348355	13.0152	1.31945e-06	1.3466	1
ENSG00000118200.14	CAMSAP2	1	200740002	1_101	0	0.0158744	5.26607	2.43279e-07	-0.29545	1
ENSG00000116857.16	TMEM9	1	201154617	1_101	0	0.0202913	7.68042	4.53541e-07	0.819429	1
ENSG00000163395.16	IGFN1	1	201188719	1_101	0	0.0181215	6.56758	3.46353e-07	-0.654279	2
ENSG00000118194.18	TNNT2	1	201375944	1_101	0	0.0153741	4.95139	2.21532e-07	-0.0926997	1
ENSG00000174307.6	PHLDA3	1	201469408	1_101	0	0.0302019	11.6031	1.01983e-06	1.1921	1
ENSG00000159176.13	CSRP1	1	201509157	1_101	0	0.0185252	6.78432	3.65755e-07	-0.783138	1
ENSG00000198700.9	IPO9	1	201828710	1_102	0	0.0407775	13.8598	1.64475e-06	1.49752	2
ENSG00000198892.6	SHISA4	1	201887834	1_102	0	0.0164303	4.88724	2.33684e-07	-0.0140725	2
ENSG00000134375.10	TIMM17A	1	201955775	1_102	0	0.016757	5.08077	2.47769e-07	-0.207803	1
ENSG00000176393.10	RNPEP	1	201982463	1_102	0	0.0424093	14.2496	1.75866e-06	-1.52562	1
ENSG00000170075.8	GPR37L1	1	202086827	1_102	0	0.0165029	4.9306	2.368e-07	0.151372	1
ENSG00000143862.7	ARL8A	1	202144707	1_102	0	0.0198585	6.75111	3.90159e-07	-0.685886	2
ENSG00000133067.17	LGR6	1	202202211	1_102	0	0.0170409	5.24592	2.60156e-07	-0.237839	1
ENSG00000077157.21	PPP1R12B	1	202349622	1_102	0	0.0643672	18.4129	3.44912e-06	1.82117	1
ENSG00000143858.11	SYT2	1	202710717	1_102	0	0.0348892	12.3134	1.25023e-06	-1.38993	1
ENSG00000117139.16	KDM5B	1	202809133	1_102	0	0.0208688	7.23966	4.3968e-07	-0.854808	1
ENSG00000117153.15	KLHL12	1	202928138	1_102	0	0.0164822	4.91826	2.35911e-07	-0.028617	2
ENSG00000159346.12	ADIPOR1	1	202958751	1_102	0	0.0254918	9.21179	6.83385e-07	-1.03005	1
ENSG00000159348.12	CYB5R1	1	202967328	1_102	0	0.0222788	7.8836	5.11137e-07	0.930512	1
ENSG00000143847.15	PPFIA4	1	203024771	1_102	0	0.0246797	8.89242	6.38674e-07	1.05199	1
ENSG00000163485.16	ADORA1	1	203090600	1_102	0	0.0306756	11.0399	9.85548e-07	-1.14902	1
ENSG00000133055.8	MYBPH	1	203177038	1_102	0	0.0331717	11.8137	1.14044e-06	-1.29217	1
ENSG00000159388.5	BTG2	1	203304849	1_102	0	0.022251	7.87129	5.09701e-07	-0.810245	1
ENSG00000174567.7	GOLT1A	1	204212189	1_103	0	0.0177621	7.64807	3.95335e-07	-0.842661	3
ENSG00000170498.8	KISS1	1	204197138	1_103	0	0.0346135	14.2294	1.43336e-06	-1.50963	2
ENSG00000188783.5	PRELP	1	203475432	1_103	0	0.016499	6.92282	3.324e-07	0.681809	1
ENSG00000122188.12	LAX1	1	203764731	1_103	0	0.0172091	7.33706	3.67451e-07	0.744433	2
ENSG00000058673.16	ZC3H11A	1	203795675	1_103	0	0.013622	5.04056	1.9982e-07	0.180719	1
ENSG00000182004.12	SNRPE	1	203861428	1_103	0	0.013985	5.29882	2.15657e-07	0.301715	2
ENSG00000143845.14	ETNK2	1	204151824	1_103	0	0.0173913	7.44064	3.76586e-07	0.816616	1
ENSG00000143850.13	PLEKHA6	1	204285667	1_103	0	0.0271527	11.8292	9.34738e-07	1.18448	1
ENSG00000158615.8	PPP1R15B	1	204412128	1_103	0	0.0206353	9.12339	5.47882e-07	0.985035	1
ENSG00000170382.11	LRRN2	1	204619012	1_103	0	0.0135725	5.00488	1.97686e-07	-0.229183	1
ENSG00000163531.15	NFASC	1	204828864	1_104	0	0.0429855	17.3171	2.16629e-06	-1.94658	1
ENSG00000174529.7	TMEM81	1	205084022	1_104	0	0.0607047	20.7593	3.66737e-06	2.25616	2
ENSG00000133059.16	DSTYK	1	205210869	1_104	0	0.0313054	14.1742	1.29133e-06	-1.81926	2
ENSG00000133069.15	TMCC2	1	205228311	1_104	0	0.0158646	7.47635	3.45175e-07	-0.803805	1
ENSG00000163545.8	NUAK2	1	205321666	1_104	0	0.0154455	7.21332	3.24234e-07	-0.816637	2
ENSG00000117266.15	CDK18	1	205497251	1_104	0	0.0121816	4.88256	1.7309e-07	0.0231288	3
ENSG00000174514.12	MFSD4A	1	205477942	1_104	0	0.0129823	5.50732	2.08071e-07	-0.389144	2
ENSG00000158715.5	SLC45A3	1	205680319	1_104	0	0.0122942	4.97284	1.77919e-07	-0.138778	1
ENSG00000069275.12	NUCKS1	1	205844544	1_104	0	0.0172224	8.28357	4.15176e-07	0.973566	1
ENSG00000117280.12	RAB29	1	205775418	1_104	0	0.0127621	5.33945	1.98308e-07	-0.454655	1
ENSG00000133065.10	SLC41A1	1	205813590	1_104	0	0.0147742	6.77678	2.91372e-07	-0.724893	1
ENSG00000162877.12	PM20D1	1	205805711	1_104	0	0.0152726	7.1027	3.15687e-07	0.777076	1
ENSG00000263961.6	C1orf186	1	206018722	1_104	0	0.021917	10.6558	6.79651e-07	-1.08363	2
ENSG00000162897.14	FCAMR	1	206970205	1_105	0	0.0163236	5.15214	2.4475e-07	0.263707	1
ENSG00000263528.7	IKBKE	1	206470431	1_105	0	0.0163493	5.16762	2.45872e-07	0.169104	2
ENSG00000266094.7	RASSF5	1	206507103	1_105	0	0.0162402	5.10185	2.41124e-07	-0.273638	2
ENSG00000143486.15	EIF2D	1	206612602	1_105	0	0.0187642	6.52228	3.56163e-07	0.703894	1
ENSG00000162889.10	MAPKAPK2	1	206699142	1_105	0	0.0172505	5.69509	2.85906e-07	-0.643993	1
ENSG00000162896.5	PIGR	1	206946508	1_105	0	0.0319071	11.7581	1.0918e-06	-1.35354	1
ENSG00000182795.12	C1orf116	1	207032059	1_105	0	0.0159862	4.94693	2.30145e-07	0.0479143	1
ENSG00000123836.14	PFKFB2	1	207034990	1_105	0	0.0270703	10.1336	7.9832e-07	-1.14795	1
ENSG00000123843.12	C4BPB	1	207097413	1_105	0	0.0668366	19.1197	3.7189e-06	-1.98517	1
ENSG00000196352.14	CD55	1	207321071	1_105	0	0.018244	6.24571	3.31605e-07	-0.712852	2
ENSG00000197721.16	CR1L	1	207647267	1_105	0	0.0159169	4.9042	2.27168e-07	0.0929702	1
ENSG00000117335.19	CD46	1	207751847	1_105	0	0.0170141	5.5594	2.75269e-07	0.476753	2
ENSG00000174059.16	CD34	1	207911570	1_105	0	0.0171713	5.64984	2.82332e-07	-0.429985	1
ENSG00000076356.6	PLXNA2	1	208243841	1_106	0	0.0243104	11.8981	8.4176e-07	1.2574	1
ENSG00000008118.9	CAMK1G	1	209584155	1_106	0	0.0204625	10.2004	6.07426e-07	1.08785	1
ENSG00000009790.14	TRAF3IP3	1	209756258	1_106	0	0.0181754	9.03405	4.77844e-07	1.04758	1
ENSG00000162757.4	C1orf74	1	209785254	1_106	0	0.0140968	6.53678	2.68167e-07	-0.623504	1
ENSG00000117597.17	DIEXF	1	209827828	1_106	0	0.0119146	4.88604	1.69417e-07	0.102349	2
ENSG00000054392.12	HHAT	1	210329236	1_106	0	0.0119316	4.90006	1.70146e-07	-0.0970238	1
ENSG00000082512.14	TRAF5	1	211326278	1_107	0	0.0110562	4.95806	1.59529e-07	0.123316	1
ENSG00000117650.12	NEK2	1	211675781	1_107	0	0.0181885	9.84658	5.21198e-07	1.05861	1
ENSG00000123684.12	LPGAT1	1	211830523	1_107	0	0.0195612	10.5624	6.01282e-07	1.16288	2
ENSG00000143476.17	DTL	1	212035474	1_107	0	0.0293309	14.5566	1.24253e-06	1.66246	1
ENSG00000066027.11	PPP2R5A	1	212287827	1_107	0	0.0170316	9.20035	4.56017e-07	1.12899	1
ENSG00000065600.12	TMEM206	1	212414266	1_107	0	0.0319007	15.3868	1.42846e-06	-1.7812	2
ENSG00000162772.16	ATF3	1	212565261	1_107	0	0.0204041	10.9777	6.5185e-07	-1.31303	1
ENSG00000117697.14	NSL1	1	212792127	1_108	0	0.0140169	4.95795	2.02244e-07	-0.215462	1
ENSG00000162769.12	FLVCR1	1	212858122	1_108	0	0.0671476	20.4686	3.99981e-06	-2.01696	2
ENSG00000143494.15	VASH2	1	212950961	1_108	0	0.0148271	5.50981	2.37747e-07	-0.322298	1
ENSG00000174606.13	ANGEL2	1	213015952	1_108	0	0.044614	16.3846	2.1273e-06	1.7888	2
ENSG00000143499.13	SMYD2	1	214280940	1_108	0	0.0155606	5.98411	2.70985e-07	-0.507942	2
ENSG00000152104.11	PTPN14	1	214552794	1_109	0	0.0200354	8.30008	4.8395e-07	0.931547	1
ENSG00000117724.12	CENPF	1	214603264	1_109	0	0.0168406	6.5914	3.2304e-07	0.657503	3
ENSG00000136636.12	KCTD3	1	215567710	1_109	0	0.0146842	5.24501	2.24139e-07	-0.457103	1
ENSG00000196482.16	ESRRG	1	217137681	1_110	0	0.0207024	12.0695	7.27164e-07	1.26496	1
ENSG00000092978.10	GPATCH2	1	217631213	1_110	0	0.0108012	5.67812	1.78483e-07	0.376567	2
ENSG00000067533.5	RRP15	1	218284885	1_110	0	0.0394221	18.4331	2.11474e-06	-1.82689	2
ENSG00000143353.11	LYPLAL1	1	219174471	1_111	0	0.0394827	17.6973	2.03346e-06	1.73475	1
ENSG00000196660.10	SLC30A10	1	219963598	1_112	0	0.00739455	6.4961	1.39793e-07	0.127029	1
ENSG00000136628.17	EPRS	1	220047094	1_112	0	0.00771553	6.87373	1.5434e-07	-0.427599	1
ENSG00000067704.9	IARS2	1	220087955	1_112	0	0.00656731	5.62313	1.0747e-07	-0.289914	2
ENSG00000116141.15	MARK1	1	220528008	1_112	0	0.0169279	13.7832	6.79003e-07	0.964884	1
ENSG00000162817.6	C1orf115	1	220714564	1_112	0	0.0329031	23.6771	2.26718e-06	2.86938	1
ENSG00000117791.15	MARC2	1	220748603	1_112	0	0.00612675	5.0181	8.94726e-08	0.211556	2
ENSG00000186205.12	MARC1	1	220752981	1_112	0	0.00946102	9.54051	2.62682e-07	1.29307	1
ENSG00000136630.12	HLX	1	220879423	1_112	0	0.00771762	31.503	7.07548e-07	-5.21957	1
ENSG00000185842.15	DNAH14	1	224895916	1_115	0	0.0151012	4.95472	2.17747e-07	0.313813	1
ENSG00000154380.17	ENAH	1	225686357	1_115	0	0.015059	4.92719	2.15931e-07	0.0713031	2
ENSG00000143819.12	EPHX1	1	225806990	1_115	0	0.0165194	5.83674	2.80599e-07	0.527727	2
ENSG00000196187.11	TMEM63A	1	225881227	1_115	0	0.0518227	17.1413	2.58514e-06	1.87278	1
ENSG00000243709.1	LEFTY1	1	225907107	1_115	0	0.0410886	14.8316	1.7735e-06	1.70957	1
ENSG00000143811.18	PYCR2	1	225924245	1_115	0	0.0166994	5.94327	2.88834e-07	-0.508301	3
ENSG00000143751.9	SDE2	1	225999428	1_115	0	0.0191707	7.30055	4.073e-07	-0.796694	1
ENSG00000163041.9	H3F3A	1	226060040	1_115	0	0.0191761	7.30333	4.0757e-07	-0.782461	2
ENSG00000183814.15	LIN9	1	226309688	1_115	0	0.0208457	8.12505	4.92905e-07	-0.841298	1
ENSG00000143799.12	PARP1	1	226407676	1_115	0	0.0337365	12.8771	1.26427e-06	-1.48364	2
ENSG00000203685.9	STUM	1	226549501	1_115	0	0.0311683	12.0937	1.09696e-06	-1.23374	1
ENSG00000143772.9	ITPKB	1	226738931	1_116	0	0.02381	11.9725	8.29595e-07	1.29999	1
ENSG00000143801.16	PSEN2	1	226870739	1_116	0	0.0175068	8.94481	4.55719e-07	1.1168	1
ENSG00000163050.16	COQ8A	1	226897454	1_116	0	0.0469649	18.6978	2.55554e-06	-2.14966	2
ENSG00000181450.17	ZNF678	1	227563411	1_116	0	0.0178259	9.12264	4.73253e-07	-1.07308	1
ENSG00000143740.14	SNAP47	1	227729364	1_116	0	0.0123549	5.52153	1.98526e-07	-0.277187	2
ENSG00000081692.12	JMJD4	1	227735217	1_116	0	0.0118841	5.14035	1.77778e-07	0.156594	1
ENSG00000143816.7	WNT9A	1	227947502	1_116	0	0.0120623	5.28641	1.85571e-07	-0.345615	1
ENSG00000143761.15	ARF1	1	228082875	1_116	0	0.0130161	6.03322	2.28534e-07	0.652004	1
ENSG00000162910.18	MRPL55	1	228109044	1_116	0	0.0117252	5.00831	1.70895e-07	-0.161938	1
ENSG00000143774.16	GUK1	1	228140298	1_116	0	0.0117247	5.00788	1.70874e-07	-0.19091	1
ENSG00000181873.12	IBA57	1	228165950	1_116	0	0.0187277	9.60802	5.23647e-07	-1.10347	1
ENSG00000162913.9	C1orf145	1	228213855	1_116	0	0.0146842	7.21717	3.08417e-07	-0.808902	1
ENSG00000196890.4	HIST3H2BB	1	228458562	1_116	0	0.0121286	5.34017	1.88489e-07	0.287872	1
ENSG00000168159.11	RNF187	1	228484557	1_116	0	0.0126596	5.76065	2.12233e-07	0.430513	2
ENSG00000116574.5	RHOU	1	228734625	1_116	0	0.0118642	5.12394	1.76914e-07	-0.0255248	1
ENSG00000168118.11	RAB4A	1	229271486	1_117	0	0.0155397	6.96392	3.14932e-07	0.701676	1
ENSG00000069248.11	NUP133	1	229508410	1_117	0	0.0154704	6.92002	3.11551e-07	-0.66555	1
ENSG00000135801.9	TAF5L	1	229626572	1_117	0	0.0126225	4.92232	1.80815e-07	-0.0410546	1
ENSG00000135763.9	URB2	1	229626307	1_117	0	0.0196648	9.27899	5.31021e-07	-1.10815	1
ENSG00000177614.10	PGBD5	1	230425881	1_117	0	0.013709	5.73283	2.28715e-07	-0.485331	1
ENSG00000143643.12	TTC13	1	230978217	1_118	0	0.0122827	4.94457	1.76743e-07	0.150171	1
ENSG00000173409.13	ARV1	1	230978674	1_118	0	0.0124274	5.0349	1.82093e-07	0.150702	2
ENSG00000182118.7	FAM89A	1	231038685	1_118	0	0.0122432	4.93645	1.75886e-07	0.13536	1
ENSG00000116906.11	GNPAT	1	231240905	1_118	0	0.163552	30.8462	1.46817e-05	-2.94448	1
ENSG00000116903.7	EXOC8	1	231333207	1_118	0	0.0272327	13.1369	1.04112e-06	-1.94741	1
ENSG00000135766.8	EGLN1	1	231389412	1_118	0	0.0690443	22.3809	4.49703e-06	2.50028	1
ENSG00000162946.21	DISC1	1	231626570	1_118	0	0.0170741	8.26756	4.10805e-07	0.912993	1
ENSG00000212916.4	MAP10	1	232805207	1_119	0	0.0143276	6.51133	2.71496e-07	0.565056	1
ENSG00000135778.11	NTPCR	1	232953982	1_119	0	0.0282696	13.2021	1.08614e-06	1.3319	1
ENSG00000135749.18	PCNX2	1	233293246	1_119	0	0.0138259	6.16135	2.47908e-07	0.59501	1
ENSG00000135750.14	KCNK1	1	233552495	1_120	0	0.0275792	12.3937	9.94721e-07	-1.33637	1
ENSG00000059588.9	TARBP1	1	234479133	1_121	0	0.00532345	12.2437	1.89683e-07	-1.24556	2
ENSG00000173726.10	TOMM20	1	235129236	1_121	0	0.00289349	6.69321	5.63607e-08	0.822835	1
ENSG00000116957.12	TBCE	1	235375152	1_121	0	0.00508391	12.8276	1.89786e-07	1.55273	2
ENSG00000162885.12	B3GALNT2	1	235504442	1_121	0	0.0054476	11.9429	1.89337e-07	-1.33327	1
ENSG00000143669.13	LYST	1	235883940	1_122	0	0.0126957	5.0241	1.85624e-07	-0.148738	1
ENSG00000077585.13	GPR137B	1	236142585	1_122	0	0.0139139	5.92357	2.39858e-07	0.453042	1
ENSG00000086619.13	ERO1B	1	236261292	1_122	0	0.0129293	5.2031	1.95775e-07	0.260129	2
ENSG00000077522.12	ACTN2	1	236686652	1_122	0	0.0134456	5.5874	2.18629e-07	0.404174	1
ENSG00000116984.12	MTR	1	236795503	1_122	0	0.0125362	4.9001	1.78769e-07	-0.0692698	1
ENSG00000203668.2	CHML	1	241639607	1_127	0	0.0121112	7.11143	2.50649e-07	0.692323	1
ENSG00000054277.13	OPN3	1	241676920	1_127	0	0.0177944	10.8905	5.63962e-07	-1.1261	2
ENSG00000143702.15	CEP170	1	243254880	1_128	0	0.0217001	9.28235	5.86192e-07	-1.25493	1
ENSG00000054282.15	SDCCAG8	1	243256404	1_128	0	0.0140982	5.04144	2.06842e-07	0.384282	1
ENSG00000117020.16	AKT3	1	243851261	1_128	0	0.0207381	8.8358	5.33255e-07	0.965523	1
ENSG00000035687.9	ADSS	1	244452097	1_129	0	0.0148763	4.88445	2.11462e-07	0.0393504	1
ENSG00000179397.17	C1orf101	1	244454264	1_129	0	0.0149022	4.90152	2.1257e-07	0.0479442	1
ENSG00000203667.9	COX20	1	244834651	1_129	0	0.016146	5.68913	2.6732e-07	-0.438283	1
ENSG00000162849.15	KIF26B	1	245155106	1_129	0	0.0160376	5.62292	2.62435e-07	-0.425676	1
ENSG00000185420.18	SMYD3	1	246507807	1_130	0	0.0143843	11.8716	4.96956e-07	1.2395	1
ENSG00000162851.7	TFB2M	1	246542154	1_130	0	0.00717497	5.0521	1.0549e-07	-0.0789995	1
ENSG00000162852.13	CNST	1	246542207	1_130	0	0.00713268	4.99422	1.03667e-07	-0.0437071	1
ENSG00000143653.9	SCCPDH	1	246692321	1_130	0	0.0622609	26.3695	4.77792e-06	-2.63566	2
ENSG00000153207.14	AHCTF1	1	246932175	1_130	0	0.00705132	4.88188	1.00179e-07	0.158585	1
ENSG00000277462.1	ZNF670	1	247078730	1_130	0	0.00915362	7.43785	1.98135e-07	0.801276	1
ENSG00000188295.14	ZNF669	1	247103972	1_130	0	0.00711053	4.96376	1.02715e-07	-0.148684	2
ENSG00000196418.12	ZNF124	1	247126128	1_130	0	0.0585787	25.76	4.39143e-06	-2.32332	1
ENSG00000162714.12	ZNF496	1	247330860	1_131	0	0.0206938	8.75274	5.27115e-07	-0.976392	2
ENSG00000162722.8	TRIM58	1	247857146	1_131	0	0.0139889	4.903	1.99603e-07	-0.0321904	1
ENSG00000175137.10	SH3BP5L	1	248826724	1_131	0	0.0168758	6.74621	3.31317e-07	-0.702444	1
ENSG00000171163.15	ZNF692	1	248859244	1_131	0	0.0207621	8.78518	5.30815e-07	0.921282	1
ENSG00000184731.5	FAM110C	2	47011	2_1	0	0.0185632	9.44601	5.10295e-07	-1.13671	1
ENSG00000143727.15	ACP1	2	264429	2_1	0	0.0323241	14.9161	1.40314e-06	-1.59111	1
ENSG00000035115.21	SH3YL1	2	266895	2_1	0	0.0574172	20.6272	3.4467e-06	-1.96143	2
ENSG00000151353.14	TMEM18	2	675831	2_1	0	0.0126595	5.68537	2.09457e-07	0.625422	3
ENSG00000151692.14	RNF144A	2	6917849	2_5	0	0.041346	16.3713	1.96986e-06	1.71019	2
ENSG00000134313.15	KIDINS220	2	8836273	2_6	0	0.0148876	7.30838	3.16641e-07	-0.985364	1
ENSG00000143797.11	MBOAT2	2	9003515	2_6	0	0.0124792	5.15389	1.87172e-07	0.273683	1
ENSG00000119185.12	ITGB1BP1	2	9417862	2_6	0	0.0253899	12.0944	8.93649e-07	-1.1957	2
ENSG00000119203.13	CPSF3	2	9423116	2_6	0	0.0146625	6.72235	2.86847e-07	0.578379	1
ENSG00000134330.18	IAH1	2	9473312	2_6	0	0.012343	5.03276	1.80778e-07	-0.224158	3
ENSG00000151694.12	ADAM17	2	9555777	2_6	0	0.0146747	6.70441	2.8632e-07	0.663364	1
ENSG00000134308.13	YWHAQ	2	9631491	2_6	0	0.0141945	6.3757	2.63371e-07	0.545976	1
ENSG00000115750.16	TAF1B	2	9842879	2_6	0	0.0239751	11.5445	8.05481e-07	-1.26324	2
ENSG00000134317.17	GRHL1	2	9954200	2_6	0	0.0654545	21.2994	4.05721e-06	-1.9691	1
ENSG00000205795.4	CYS1	2	10080534	2_6	0	0.0128722	5.44489	2.03968e-07	0.380732	1
ENSG00000171848.13	RRM2	2	10121909	2_6	0	0.0122095	4.93662	1.75407e-07	-0.118923	1
ENSG00000115756.12	HPCAL1	2	10303214	2_7	0	0.0102948	6.96844	2.08772e-07	-0.738946	1
ENSG00000115758.12	ODC1	2	10448012	2_7	0	0.00937139	6.04726	1.64924e-07	0.515593	1
ENSG00000115761.15	NOL10	2	10689644	2_7	0	0.00832429	4.88629	1.18371e-07	0.0800291	1
ENSG00000143882.10	ATP6V1C2	2	10722013	2_7	0	0.068312	25.6798	5.10516e-06	2.53584	2
ENSG00000162976.12	PQLC3	2	11152454	2_7	0	0.0104264	7.093	2.15221e-07	0.770754	2
ENSG00000134318.13	ROCK2	2	11347918	2_7	0	0.195905	36.5244	2.08233e-05	3.06987	2
ENSG00000169016.16	E2F6	2	11466058	2_7	0	0.010642	7.29371	2.25888e-07	0.745129	2
ENSG00000134324.11	LPIN1	2	11784824	2_7	0	0.00975443	6.4399	1.82811e-07	0.570683	1
ENSG00000071575.11	TRIB2	2	12717952	2_8	0	0.0269258	11.956	9.36859e-07	-1.29146	1
ENSG00000079785.14	DDX1	2	15591481	2_9	0	0.0547059	17.8107	2.83554e-06	1.85943	1
ENSG00000134323.11	MYCN	2	15939632	2_9	0	0.0151334	5.10464	2.24813e-07	-0.21129	1
ENSG00000214842.5	RAD51AP2	2	17515306	2_10	0	0.012911	7.81171	2.93511e-07	1.3712	1
ENSG00000197872.11	FAM49A	2	16666179	2_10	0	0.318776	40.4999	3.75717e-05	-3.60824	2
ENSG00000163032.11	VSNL1	2	17539253	2_10	0	0.0208157	12.5065	7.57615e-07	1.48271	2
ENSG00000178295.14	GEN1	2	17757234	2_10	0	0.0439496	19.8959	2.54471e-06	-2.33092	1
ENSG00000163029.15	SMC6	2	17799991	2_10	0	0.0214564	12.805	7.99569e-07	1.76992	1
ENSG00000170745.11	KCNS3	2	17800417	2_10	0	0.0126416	7.60485	2.79779e-07	1.00934	3
ENSG00000240857.1	RDH14	2	18559472	2_11	0	0.0217316	12.2941	7.77518e-07	1.28369	1
ENSG00000185013.16	NT5C1B	2	18589274	2_11	0	0.0301392	15.521	1.36135e-06	-1.59098	1
ENSG00000143867.6	OSR1	2	19358531	2_11	0	0.0148376	8.54091	3.68797e-07	0.918763	1
ENSG00000183891.5	TTC32	2	19901956	2_12	0	0.000148135	7.44632	3.21011e-09	1.24028	1
ENSG00000118965.14	WDR35	2	19990398	2_12	0	0.000211907	8.77695	5.41265e-09	-0.437682	1
ENSG00000068697.6	LAPTM4A	2	20051914	2_12	0	0.000165016	7.63378	3.66594e-09	-1.24497	1
ENSG00000115884.10	SDC1	2	20225748	2_12	0	0.000135141	5.9398	2.33604e-09	-1.19899	1
ENSG00000118960.12	HS1BP3	2	20650679	2_12	0	0.000183585	10.396	5.55423e-09	2.8245	2
ENSG00000118961.14	LDAH	2	20823341	2_12	0	0.00098603	44.0218	1.26322e-07	3.88844	1
ENSG00000084674.14	APOB	2	21044375	2_13	0	1.75022e-11	62.3786	3.17723e-15	-11.7259	1
ENSG00000119778.14	ATAD2B	2	23927186	2_14	0	0.00958371	6.39144	1.7826e-07	0.749547	1
ENSG00000163026.11	WDCP	2	24049787	2_14	0	0.00992578	7.8886	2.27869e-07	1.55817	1
ENSG00000119782.13	FKBP1B	2	24049526	2_14	0	0.00947546	7.26925	2.00452e-07	1.43765	2
ENSG00000219626.8	FAM228B	2	24078185	2_14	0	0.00928247	7.03517	1.90046e-07	-1.41096	1
ENSG00000115129.13	TP53I3	2	24052436	2_14	0	0.0114532	12.4585	4.15254e-07	-2.67352	1
ENSG00000176732.6	PFN4	2	24123159	2_14	0	0.00871147	5.3956	1.36789e-07	0.374463	1
ENSG00000186453.12	FAM228A	2	24168260	2_14	0	0.0152428	16.3287	7.2433e-07	3.63487	2
ENSG00000198399.14	ITSN2	2	24360060	2_14	0	0.010872	7.18658	2.2738e-07	-0.693432	2
ENSG00000084676.15	NCOA1	2	24492453	2_15	0	0.0144219	5.29218	2.22115e-07	0.420862	2
ENSG00000138092.10	CENPO	2	24791738	2_15	0	0.0145972	5.41084	2.29855e-07	0.3429	1
ENSG00000115137.11	DNAJC27	2	24971717	2_15	0	0.0165802	6.66237	3.21469e-07	-0.474962	2
ENSG00000084710.13	EFR3B	2	25042063	2_15	0	0.0158549	6.2228	2.87125e-07	-0.394429	1
ENSG00000115138.10	POMC	2	25170853	2_15	0	0.042854	16.039	2.00027e-06	-1.54053	1
ENSG00000119772.16	DNMT3A	2	25343038	2_15	0	0.0326364	13.3386	1.26687e-06	1.46966	1
ENSG00000138101.18	DTNB	2	25677732	2_15	0	0.0343791	13.8535	1.38603e-06	1.44499	1
ENSG00000143970.16	ASXL2	2	25878778	2_15	0	0.018722	7.85706	4.28087e-07	0.856125	1
ENSG00000084731.14	KIF3C	2	25983137	2_15	0	0.0210234	8.99818	5.50526e-07	0.935997	1
ENSG00000084733.10	RAB10	2	26033971	2_15	0	0.0203963	8.70001	5.16405e-07	-1.31921	1
ENSG00000157833.12	GAREM2	2	26173526	2_15	0	0.0165639	6.65269	3.20685e-07	-0.802633	1
ENSG00000084754.10	HADHA	2	26244785	2_15	0	0.0519858	17.9622	2.71746e-06	2.10877	2
ENSG00000138018.17	SELENOI	2	26312004	2_15	0	0.0204297	8.71613	5.18211e-07	-0.879992	1
ENSG00000173567.14	ADGRF3	2	26347104	2_15	0	0.0181976	7.57761	4.01298e-07	-0.763733	1
ENSG00000115163.14	CENPA	2	26764613	2_16	0	0.00579423	6.06867	1.02332e-07	0.712942	1
ENSG00000228474.5	OST4	2	27068793	2_16	0	0.00952953	8.92475	2.47507e-07	1.07856	1
ENSG00000138080.13	EMILIN1	2	27078189	2_16	0	0.025412	26.9128	1.9903e-06	-3.99402	1
ENSG00000138030.12	KHK	2	27086791	2_16	0	0.00588295	5.19376	8.89195e-08	0.32903	1
ENSG00000138073.13	PREB	2	27134061	2_16	0	0.00593862	10.228	1.76766e-07	2.24828	1
ENSG00000138085.16	ATRAID	2	27212382	2_16	0	0.00679926	23.2387	4.59826e-07	-4.01404	2
ENSG00000138074.14	SLC5A6	2	27212506	2_16	0	0.00672527	23.3444	4.56892e-07	4.04198	1
ENSG00000084774.13	CAD	2	27219036	2_16	0	0.0549275	26.2617	4.19791e-06	1.00717	1
ENSG00000115194.10	SLC30A3	2	27275976	2_16	0	0.00571142	19.2627	3.20171e-07	3.97556	1
ENSG00000163794.6	UCN	2	27308797	2_16	0	0.0296843	27.1711	2.34722e-06	4.43789	1
ENSG00000115234.10	SNX17	2	27368937	2_16	0	0.0203018	67.5773	3.99261e-06	-7.45532	1
ENSG00000163795.13	ZNF513	2	27380806	2_16	0	0.0643838	25.715	4.81818e-06	0.538529	1
ENSG00000115216.13	NRBP1	2	27428508	2_16	0	0.00582654	70.2337	1.1909e-06	8.03653	1
ENSG00000138002.14	IFT172	2	27489541	2_16	0	0.201476	50.5917	2.96635e-05	5.61008	1
ENSG00000084734.8	GCKR	2	27508345	2_16	0	0.076043	67.2201	1.48757e-05	-7.95684	1
ENSG00000221843.4	C2orf16	2	27508345	2_16	0	0.076043	67.2201	1.48757e-05	-7.95684	1
ENSG00000198522.13	GPN1	2	27628084	2_16	0	0.0164196	23.7339	1.1341e-06	2.47799	2
ENSG00000176714.9	CCDC121	2	27629051	2_16	0	0.0057072	14.7353	2.44738e-07	-3.3887	2
ENSG00000158019.20	BRE	2	27889788	2_16	0	0.00818835	12.7187	3.03081e-07	-3.17135	2
ENSG00000171174.13	RBKS	2	27891044	2_16	0	0.00601182	41.4195	7.24655e-07	6.5136	1
ENSG00000213639.9	PPP1CB	2	28751273	2_17	0	0.0101959	5.24972	1.55769e-07	-0.481074	3
ENSG00000163806.15	SPDYA	2	28782736	2_17	0	0.0104799	5.51907	1.68323e-07	0.566468	2
ENSG00000171103.10	TRMT61B	2	28869813	2_17	0	0.009855	4.91633	1.40999e-07	0.246697	1
ENSG00000163811.11	WDR43	2	28895392	2_17	0	0.0104083	5.45184	1.65136e-07	-0.37454	1
ENSG00000189350.12	TOGARAM2	2	28957070	2_17	0	0.0344453	17.2321	1.72738e-06	1.9034	1
ENSG00000115295.19	CLIP4	2	29097582	2_18	0	0.0129896	5.03132	1.90194e-07	-0.149315	1
ENSG00000172954.13	LCLAT1	2	30448107	2_19	0	0.0156148	10.0171	4.55198e-07	-1.3516	1
ENSG00000013016.15	EHD3	2	31234492	2_19	0	0.0111543	6.71495	2.17974e-07	0.615545	1
ENSG00000152683.14	SLC30A6	2	32165299	2_20	0	0.032801	12.1634	1.16108e-06	1.74864	1
ENSG00000119820.10	YIPF4	2	32277438	2_20	0	0.0183672	6.44438	3.44464e-07	0.466234	1
ENSG00000115760.13	BIRC6	2	32356560	2_20	0	0.0180242	6.25898	3.28307e-07	0.413218	2
ENSG00000018699.11	TTC27	2	32627602	2_20	0	0.0225043	8.44422	5.53027e-07	0.871567	2
ENSG00000049323.15	LTBP1	2	32903740	2_20	0	0.0220364	8.23723	5.28254e-07	0.903953	1
ENSG00000152689.17	RASGRP3	2	33451373	2_21	0	0.0104112	5.2328	1.58546e-07	0.284893	2
ENSG00000119812.18	FAM98A	2	33600209	2_21	0	0.0211435	12.1924	7.50218e-07	-1.54198	1
ENSG00000171055.14	FEZ2	2	36593988	2_23	0	0.0384948	18.7751	2.10331e-06	-1.73754	2
ENSG00000115808.11	STRN	2	36966782	2_23	0	0.00939183	4.88562	1.33533e-07	0.0468102	2
ENSG00000008869.11	HEATR5B	2	37084350	2_23	0	0.0103544	5.84203	1.76038e-07	0.58287	1
ENSG00000055332.16	EIF2AK2	2	37156965	2_23	0	0.0177672	11.1432	5.76169e-07	1.26022	2
ENSG00000218739.9	CEBPZOS	2	37195255	2_23	0	0.0140141	8.81155	3.59367e-07	0.983841	2
ENSG00000115816.14	CEBPZ	2	37231568	2_23	0	0.0105154	5.99339	1.83409e-07	-0.484802	1
ENSG00000115828.15	QPCT	2	37344154	2_23	0	0.0278047	15.5558	1.25873e-06	-1.65881	1
ENSG00000115841.19	RMDN2	2	37923332	2_24	0	0.0142647	6.10736	2.53535e-07	0.616616	2
ENSG00000138061.11	CYP1B1	2	38089429	2_24	0	0.0152106	6.73798	2.98262e-07	-0.703957	1
ENSG00000143889.15	HNRNPLL	2	38603270	2_24	0	0.0207702	9.80166	5.92463e-07	1.12178	1
ENSG00000152147.10	GEMIN6	2	38751622	2_24	0	0.0127256	4.98655	1.84672e-07	0.16037	1
ENSG00000163214.20	DHX57	2	38875912	2_25	0	0.011627	5.95748	2.01582e-07	0.379345	1
ENSG00000188010.12	MORN2	2	38876850	2_25	0	0.0139015	7.7109	3.11952e-07	-0.905514	1
ENSG00000214694.10	ARHGEF33	2	38889128	2_25	0	0.0292816	15.0456	1.28211e-06	-1.50547	1
ENSG00000115904.12	SOS1	2	39124428	2_25	0	0.0151075	8.52797	3.74938e-07	-0.92501	3
ENSG00000138050.14	THUMPD2	2	39770334	2_25	0	0.0118721	6.1621	2.12901e-07	-0.977926	2
ENSG00000162878.12	PKDCC	2	42047560	2_26	0	0.00610418	5.04886	8.96893e-08	0.211137	2
ENSG00000115944.14	COX7A2L	2	42423889	2_26	0	0.00624126	5.26623	9.56515e-08	0.450407	2
ENSG00000057935.13	MTA3	2	42494666	2_26	0	0.0061219	5.07723	9.04551e-08	0.226242	1
ENSG00000162881.6	OXER1	2	42767344	2_26	0	0.00618456	5.1769	9.31748e-08	-0.401795	2
ENSG00000162882.14	HAAO	2	42762604	2_26	0	0.0786615	30.3002	6.9363e-06	2.74028	2
ENSG00000138032.20	PPM1B	2	44170486	2_28	0	0.012189	11.6872	4.14573e-07	1.05414	2
ENSG00000138079.13	SLC3A1	2	44276503	2_28	0	0.00643108	5.98497	1.12012e-07	0.757863	1
ENSG00000138078.15	PREPL	2	44361802	2_28	0	0.00700079	6.19536	1.26222e-07	0.258594	1
ENSG00000143919.14	CAMKMT	2	44362007	2_28	0	0.0109331	10.6837	3.39926e-07	-1.01661	1
ENSG00000068784.12	SRBD1	2	45612248	2_28	0	0.00594195	4.9096	8.48976e-08	-0.0188762	2
ENSG00000250565.6	ATP6V1E2	2	46541996	2_29	0	0.0349872	16.4602	1.67597e-06	1.64438	2
ENSG00000119729.11	RHOQ	2	46541511	2_29	0	0.0219631	11.862	7.58181e-07	1.23342	1
ENSG00000151665.12	PIGF	2	46617108	2_29	0	0.0318714	15.5371	1.44109e-06	1.70926	1
ENSG00000119878.5	CRIPT	2	46616492	2_29	0	0.0183937	10.1162	5.4151e-07	-1.09523	1
ENSG00000180398.11	MCFD2	2	46941864	2_29	0	0.0136558	7.18935	2.8571e-07	0.780513	2
ENSG00000143933.16	CALM2	2	47176244	2_30	0	0.0291278	15.1896	1.28758e-06	1.55927	1
ENSG00000119888.10	EPCAM	2	47345021	2_30	0	0.0102682	4.93467	1.4746e-07	-0.0588727	1
ENSG00000095002.13	MSH2	2	47403074	2_30	0	0.0116147	6.14308	2.07642e-07	0.607275	1
ENSG00000138081.20	FBXO11	2	47904797	2_30	0	0.0129437	7.20611	2.71444e-07	0.919682	1
ENSG00000170802.15	FOXN2	2	48315598	2_31	0	0.01276	6.80294	2.5262e-07	0.69043	1
ENSG00000162869.15	PPP1R21	2	48441151	2_31	0	0.0137452	7.53295	3.01327e-07	-0.686582	1
ENSG00000243244.5	STON1	2	48529543	2_31	0	0.0106073	4.99038	1.54049e-07	0.128861	1
ENSG00000242441.7	GTF2A1L	2	48595242	2_31	0	0.0105126	4.90248	1.49985e-07	-0.424331	3
ENSG00000143942.4	CHAC2	2	53767569	2_35	0	0.016813	6.26643	3.06609e-07	0.390683	2
ENSG00000068912.13	ERLEC1	2	53787421	2_35	0	0.014891	5.07366	2.1987e-07	-0.34185	1
ENSG00000115239.21	ASB3	2	53787166	2_35	0	0.023912	9.73364	6.77349e-07	0.928761	2
ENSG00000119737.5	GPR75	2	53860333	2_35	0	0.0202727	8.10707	4.78295e-07	-1.6303	2
ENSG00000170634.12	ACYP2	2	53970692	2_35	0	0.0166657	6.18003	2.99733e-07	-0.556372	1
ENSG00000115306.15	SPTBN1	2	54456574	2_35	0	0.0380164	14.317	1.58396e-06	-1.40131	1
ENSG00000214595.11	EML6	2	54723342	2_36	0	0.0120729	4.90666	1.72392e-07	-0.227304	1
ENSG00000115310.17	RTN4	2	55113676	2_36	0	0.0265032	12.7987	9.87153e-07	1.47894	1
ENSG00000162994.15	CLHC1	2	55231958	2_36	0	0.0221738	10.468	6.75498e-07	0.908209	1
ENSG00000085760.14	MTIF2	2	55263189	2_36	0	0.0149737	6.80495	2.96535e-07	-0.60088	1
ENSG00000115355.15	CCDC88A	2	55420186	2_36	0	0.0136819	6.28992	2.50445e-07	-1.01446	1
ENSG00000275052.4	PPP4R3B	2	55618317	2_36	0	0.0123761	5.30687	1.91137e-07	0.739389	2
ENSG00000138035.14	PNPT1	2	55684231	2_36	0	0.026965	12.6218	9.9047e-07	2.78052	2
ENSG00000115380.19	EFEMP1	2	55924122	2_36	0	0.0195465	9.3739	5.33223e-07	-0.829342	1
ENSG00000055813.5	CCDC85A	2	56183655	2_37	0	0.0499429	17.9505	2.60897e-06	1.70398	1
ENSG00000028116.16	VRK2	2	57907888	2_38	0	0.0414163	18.8904	2.27684e-06	2.17246	1
ENSG00000162928.8	PEX13	2	61017275	2_40	0	0.0169309	7.77383	3.83033e-07	-0.873644	1
ENSG00000162927.13	PUS10	2	61018416	2_40	0	0.0169214	7.7682	3.82539e-07	0.872794	1
ENSG00000162929.13	KIAA1841	2	61065721	2_40	0	0.0145049	6.24207	2.6349e-07	0.468207	2
ENSG00000237651.6	C2orf74	2	61145372	2_40	0	0.0219963	10.1531	6.49935e-07	1.52513	1
ENSG00000115464.14	USP34	2	61470194	2_40	0	0.0199416	9.40903	5.46041e-07	1.53792	1
ENSG00000082898.16	XPO1	2	61529768	2_40	0	0.013653	5.63318	2.23821e-07	-0.243768	2
ENSG00000170264.12	FAM161A	2	61854233	2_40	0	0.0248774	11.4034	8.25579e-07	-1.31233	1
ENSG00000186889.9	TMEM17	2	62505644	2_41	0	0.0426206	26.4524	3.28098e-06	3.01302	2
ENSG00000014641.17	MDH1	2	63588667	2_41	0	0.0093517	5.41936	1.47489e-07	0.556805	1
ENSG00000169764.15	UGP2	2	63841144	2_41	0	0.00872426	5.05176	1.2826e-07	0.617581	1
ENSG00000143952.19	VPS54	2	64018703	2_41	0	0.0145675	12.6018	5.34245e-07	-1.99339	2
ENSG00000197329.11	PELI1	2	64144908	2_41	0	0.0132877	9.07811	3.51048e-07	-1.05728	1
ENSG00000119862.12	LGALSL	2	64453833	2_42	0	0.01053	8.03777	2.4631e-07	1.19897	1
ENSG00000119844.15	AFTPH	2	64524123	2_42	0	0.00813571	4.88494	1.15658e-07	-0.0662943	1
ENSG00000179833.4	SERTAD2	2	64751025	2_42	0	0.0260241	22.9149	1.73546e-06	-3.20277	1
ENSG00000115902.10	SLC1A4	2	64988655	2_42	0	0.00817766	5.0349	1.19823e-07	-0.413945	1
ENSG00000011523.13	CEP68	2	65056040	2_42	0	0.00897839	5.79034	1.51294e-07	-0.272958	2
ENSG00000138069.16	RAB1A	2	65129770	2_42	0	0.0105514	7.87579	2.41839e-07	1.15945	1
ENSG00000138071.13	ACTR2	2	65244003	2_42	0	0.00813886	4.90973	1.1629e-07	0.115018	1
ENSG00000198369.9	SPRED2	2	65433000	2_42	0	0.00823919	5.50796	1.32067e-07	0.901727	1
ENSG00000143971.7	ETAA1	2	67397667	2_44	0	0.0132273	5.58409	2.14953e-07	0.428424	2
ENSG00000197223.11	C1D	2	68111568	2_45	0	0.0235239	9.99992	6.84583e-07	-1.13285	1
ENSG00000243667.6	WDR92	2	68157965	2_45	0	0.0139827	4.88301	1.987e-07	0.0736711	2
ENSG00000115946.7	PNO1	2	68157965	2_45	0	0.0142814	5.09059	2.11573e-07	-0.258093	1
ENSG00000119865.8	CNRIP1	2	68321900	2_45	0	0.0145811	5.29454	2.24667e-07	0.328881	1
ENSG00000115956.9	PLEK	2	68364808	2_45	0	0.014652	5.34219	2.27791e-07	-0.253695	2
ENSG00000204923.3	FBXO48	2	68467123	2_45	0	0.0150308	5.59289	2.44646e-07	-0.397994	2
ENSG00000163219.11	ARHGAP25	2	68679529	2_45	0	0.0287508	11.9798	1.00235e-06	-1.26446	1
ENSG00000169604.19	ANTXR1	2	69012709	2_46	0	0.0176773	9.45213	4.86256e-07	0.957712	1
ENSG00000198380.12	GFPT1	2	69387506	2_46	0	0.0140291	7.18084	2.93174e-07	0.545498	2
ENSG00000169599.12	NFU1	2	69437844	2_46	0	0.0391616	17.3041	1.9721e-06	-2.19585	1
ENSG00000196975.15	ANXA4	2	69742988	2_46	0	0.0127484	6.24105	2.31543e-07	0.642611	1
ENSG00000115998.7	C2orf42	2	70249066	2_46	0	0.0375916	16.8983	1.84865e-06	-2.07502	1
ENSG00000116005.11	PCYOX1	2	70257733	2_46	0	0.0402563	17.5777	2.05929e-06	2.1204	1
ENSG00000143977.13	SNRPG	2	70293366	2_46	0	0.0362341	16.5338	1.74345e-06	-2.05238	1
ENSG00000163235.15	TGFA	2	70554014	2_47	0	0.00937404	5.05328	1.37854e-07	0.236587	1
ENSG00000152672.7	CLEC4F	2	70820139	2_47	0	0.00921394	4.88445	1.30973e-07	0.0657162	1
ENSG00000116031.8	CD207	2	70835404	2_47	0	0.00974144	5.43008	1.5394e-07	0.47909	1
ENSG00000116039.11	ATP6V1B1	2	70935800	2_47	0	0.0245153	14.4994	1.03444e-06	1.68988	1
ENSG00000144031.11	ANKRD53	2	70978846	2_47	0	0.00947668	5.16002	1.42307e-07	-0.270189	2
ENSG00000144043.11	TEX261	2	70990408	2_47	0	0.0119251	7.41344	2.57278e-07	0.899115	2
ENSG00000124357.12	NAGK	2	71064628	2_47	0	0.0447821	20.4638	2.66693e-06	-2.0544	2
ENSG00000124370.10	MCEE	2	71128668	2_47	0	0.011465	7.02751	2.34475e-07	0.686442	1
ENSG00000124383.8	MPHOSPH10	2	71130287	2_47	0	0.0105854	6.24464	1.92369e-07	0.60604	2
ENSG00000124374.8	PAIP2B	2	71227924	2_47	0	0.0166584	10.6959	5.18525e-07	-1.60724	1
ENSG00000075292.18	ZNF638	2	71276848	2_47	0	0.0155003	9.98778	4.50534e-07	-1.33295	1
ENSG00000135636.13	DYSF	2	71455269	2_47	0	0.00941245	5.09335	1.39517e-07	-0.0026804	1
ENSG00000144040.12	SFXN5	2	73073331	2_48	0	0.0392708	15.7695	1.80222e-06	-1.53516	1
ENSG00000135631.16	RAB11FIP5	2	73156338	2_48	0	0.0194504	8.83013	4.99823e-07	1.07497	2
ENSG00000135632.11	SMYD5	2	73213774	2_48	0	0.0130272	4.89109	1.85428e-07	-0.00108355	1
ENSG00000135617.3	PRADC1	2	73233389	2_48	0	0.013208	5.02638	1.93202e-07	-0.0838265	1
ENSG00000135624.15	CCT7	2	73233389	2_48	0	0.013208	5.02638	1.93202e-07	0.0838265	1
ENSG00000163013.11	FBXO41	2	73265486	2_48	0	0.0176985	7.9016	4.0698e-07	0.909459	1
ENSG00000144035.3	NAT8	2	73641993	2_48	0	0.0147098	6.08382	2.60438e-07	0.635674	1
ENSG00000144034.14	TPRKB	2	73737087	2_48	0	0.0136853	5.37489	2.14065e-07	-0.449336	2
ENSG00000144048.10	DUSP11	2	73780009	2_48	0	0.0149016	6.21104	2.6935e-07	-0.694917	1
ENSG00000124356.15	STAMBP	2	73828835	2_48	0	0.0137333	5.40924	2.16187e-07	-0.424573	2
ENSG00000163017.13	ACTG2	2	73892895	2_48	0	0.0133516	5.13256	1.99429e-07	-0.239525	1
ENSG00000114978.17	MOB1A	2	74178825	2_48	0	0.0138147	5.46729	2.19804e-07	-0.366951	2
ENSG00000065911.11	MTHFD2	2	74198820	2_48	0	0.0573393	19.5386	3.26036e-06	1.87816	1
ENSG00000188687.17	SLC4A5	2	74343150	2_48	0	0.023958	10.8831	7.58795e-07	-1.22123	2
ENSG00000204843.12	DCTN1	2	74391633	2_48	0	0.0155079	6.60281	2.9799e-07	-0.712119	2
ENSG00000284308.1	C2orf81	2	74421241	2_48	0	0.0145175	5.95454	2.5157e-07	0.588389	1
ENSG00000005448.16	WDR54	2	74421241	2_48	0	0.0145175	5.95454	2.5157e-07	-0.588389	1
ENSG00000114993.16	RTKN	2	74442199	2_48	0	0.0374002	15.2855	1.66369e-06	-1.55091	2
ENSG00000239779.6	WBP1	2	74459202	2_48	0	0.0189212	8.55869	4.71278e-07	-1.00523	1
ENSG00000115275.11	MOGS	2	74465064	2_48	0	0.0521736	18.5957	2.82347e-06	1.81607	2
ENSG00000135637.13	CCDC142	2	74483364	2_48	0	0.019952	9.08067	5.27259e-07	-1.06557	1
ENSG00000115282.19	TTC31	2	74483364	2_48	0	0.019952	9.08067	5.27259e-07	1.06557	1
ENSG00000179528.15	LBX2	2	74502935	2_48	0	0.0153886	6.52693	2.92299e-07	-0.575892	1
ENSG00000115289.13	PCGF1	2	74508487	2_48	0	0.0194377	8.82366	4.99129e-07	-1.03422	1
ENSG00000115325.13	DOK1	2	74548714	2_48	0	0.0186993	8.44262	4.59434e-07	0.950453	1
ENSG00000159399.9	HK2	2	74875397	2_48	0	0.0271328	12.1108	9.56283e-07	1.24683	1
ENSG00000115350.11	POLE4	2	74958540	2_48	0	0.0130718	4.92467	1.87341e-07	-0.0904056	2
ENSG00000005436.13	GCFC2	2	75709345	2_49	0	0.0155204	6.82088	3.0808e-07	0.510607	2
ENSG00000143954.12	REG3G	2	79025902	2_51	0	0.0122872	4.92302	1.76037e-07	-0.108961	1
ENSG00000163541.11	SUCLG1	2	84459875	2_53	0	0.0105321	7.3122	2.24121e-07	-0.935937	1
ENSG00000115423.18	DNAH6	2	84346822	2_53	0	0.0296998	17.5105	1.51346e-06	-1.92752	3
ENSG00000034510.5	TMSB10	2	84905643	2_53	0	0.0103752	7.16501	2.16338e-07	-0.730677	1
ENSG00000186854.10	TRABD2A	2	84883273	2_53	0	0.00822494	4.88898	1.17023e-07	0.0302553	2
ENSG00000187627.14	RGPD1	2	86900319	2_54	0	0.00789012	5.84219	1.34147e-07	0.317941	3
ENSG00000185304.14	RGPD2	2	86892988	2_54	0	0.00709832	4.893	1.01077e-07	0.172086	1
ENSG00000176407.17	KCMF1	2	84970689	2_54	0	0.00797966	6.00304	1.39404e-07	-0.492514	1
ENSG00000152284.4	TCF7L1	2	85133531	2_54	0	0.00809524	6.18837	1.45789e-07	-0.543725	1
ENSG00000152291.13	TGOLN2	2	85323273	2_54	0	0.0318627	19.5075	1.80886e-06	1.90764	2
ENSG00000042445.13	RETSAT	2	85333536	2_54	0	0.00911319	7.2574	1.92474e-07	-0.823722	2
ENSG00000042493.15	CAPG	2	85321516	2_54	0	0.00973	7.87916	2.23107e-07	0.903156	2
ENSG00000152292.16	SH2D6	2	85419294	2_54	0	0.0233299	16.7227	1.13537e-06	1.90067	1
ENSG00000168906.12	MAT2A	2	85539177	2_54	0	0.00794603	6.0516	1.3994e-07	0.551805	1
ENSG00000115486.11	GGCX	2	85561052	2_54	0	0.00879724	9.36537	2.39768e-07	-2.1959	1
ENSG00000118640.10	VAMP8	2	85560000	2_54	0	0.0202028	17.2916	1.01664e-06	2.75132	1
ENSG00000168899.4	VAMP5	2	85584106	2_54	0	0.103618	33.7204	1.01682e-05	3.43874	2
ENSG00000168890.13	TMEM150A	2	85600891	2_54	0	0.425666	22.2786	2.7598e-05	4.0794	1
ENSG00000168883.19	USP39	2	85626892	2_54	0	0.400543	22.1171	2.57809e-05	4.06919	1
ENSG00000115523.16	GNLY	2	85693206	2_54	0	0.0252243	17.0848	1.25415e-06	1.5349	2
ENSG00000168874.12	ATOH8	2	85751663	2_54	0	0.014667	11.9531	5.10202e-07	-1.22358	1
ENSG00000115525.17	ST3GAL5	2	85905398	2_54	0	0.00776826	5.70664	1.2901e-07	-0.510856	2
ENSG00000068654.15	POLR1A	2	86105686	2_54	0	0.00727692	5.0921	1.07836e-07	-0.201284	2
ENSG00000132300.18	PTCD3	2	86105686	2_54	0	0.00710149	4.90952	1.01463e-07	0.0735332	1
ENSG00000132305.20	IMMT	2	86195484	2_54	0	0.0136665	11.356	4.51648e-07	1.23817	2
ENSG00000132313.14	MRPL35	2	86198781	2_54	0	0.0165922	13.2877	6.41618e-07	-1.68794	3
ENSG00000068615.17	REEP1	2	86338344	2_54	0	0.0207001	14.9914	9.03097e-07	-2.02827	1
ENSG00000115548.16	KDM3A	2	86440188	2_54	0	0.00709714	4.90299	1.01266e-07	-0.245844	1
ENSG00000115561.15	CHMP3	2	86563593	2_54	0	0.00831474	6.47739	1.56736e-07	0.443828	2
ENSG00000239305.6	RNF103	2	86623855	2_54	0	0.00709867	4.88653	1.00948e-07	0.126441	1
ENSG00000153563.15	CD8A	2	86807953	2_54	0	0.00814943	6.22344	1.47597e-07	-0.563937	1
ENSG00000183281.14	PLGLB1	2	86892988	2_54	0	0.00709832	4.893	1.01077e-07	0.172086	1
ENSG00000172086.7	KRCC1	2	88053385	2_55	0	0.019582	12.8277	7.31017e-07	-1.3809	1
ENSG00000163586.9	FABP1	2	88128319	2_55	0	0.153085	33.4658	1.49092e-05	3.14598	2
ENSG00000144115.16	THNSL2	2	88170095	2_55	0	0.0110819	7.23561	2.33352e-07	0.531401	2
ENSG00000153574.8	RPIA	2	88691440	2_55	0	0.0127177	8.58634	3.17787e-07	-1.30488	2
ENSG00000144029.11	MRPS5	2	95149561	2_57	0	0.0337953	11.6089	1.14174e-06	1.41272	1
ENSG00000144026.11	ZNF514	2	94964476	2_57	0	0.0274898	9.5674	7.65394e-07	1.13795	3
ENSG00000174501.14	ANKRD36C	2	95991827	2_57	0	0.0190753	5.96605	3.31191e-07	0.480867	1
ENSG00000274286.1	ADRA2B	2	96116114	2_57	0	0.0198489	6.35727	3.67221e-07	0.613916	2
ENSG00000158050.4	DUSP2	2	96145593	2_57	0	0.0523268	15.9525	2.42925e-06	1.78131	1
ENSG00000084090.13	STARD7	2	96208677	2_57	0	0.0235136	8.02611	5.49219e-07	1.01698	1
ENSG00000135956.8	TMEM127	2	96266108	2_57	0	0.0186764	5.75813	3.12965e-07	-0.546239	1
ENSG00000144021.2	CIAO1	2	96268766	2_57	0	0.0261576	9.07708	6.90979e-07	-1.25309	1
ENSG00000144028.14	SNRNP200	2	96305671	2_57	0	0.0231152	7.85769	5.28583e-07	-1.09796	1
ENSG00000198885.9	ITPRIPL1	2	96325754	2_57	0	0.0341395	11.7093	1.16334e-06	1.39468	1
ENSG00000196843.15	ARID5A	2	96536753	2_57	0	0.111389	23.5762	7.64254e-06	-2.16909	1
ENSG00000114982.17	KANSL3	2	96647713	2_57	0	0.0207069	6.77384	4.08197e-07	-0.909601	1
ENSG00000114988.11	LMAN2L	2	96739703	2_57	0	0.0258036	8.94264	6.71532e-07	-1.05524	2
ENSG00000144199.11	FAHD2B	2	97095549	2_57	0	0.0171191	4.90188	2.44211e-07	0.0242164	1
ENSG00000196912.12	ANKRD36B	2	97589830	2_57	0	0.0234119	7.98338	5.43931e-07	1.02262	1
ENSG00000115073.7	ACTR1B	2	97658891	2_57	0	0.0251871	8.70406	6.38e-07	-0.950789	2
ENSG00000228486.10	LINC01125	2	97663552	2_57	0	0.0604189	17.3895	3.0576e-06	1.80391	2
ENSG00000115085.13	ZAP70	2	97693419	2_57	0	0.0207089	6.77479	4.08293e-07	0.805759	1
ENSG00000075568.16	TMEM131	2	97995797	2_57	0	0.0185247	5.67787	3.06095e-07	-0.406518	2
ENSG00000040933.15	INPP4A	2	98444410	2_58	0	0.0104246	5.00366	1.51798e-07	-0.276142	2
ENSG00000183513.8	COA5	2	98608535	2_58	0	0.0255232	13.8062	1.02548e-06	-1.55026	1
ENSG00000115446.11	UNC50	2	98608705	2_58	0	0.0248917	13.559	9.82208e-07	-1.53123	1
ENSG00000071073.12	MGAT4A	2	98731416	2_58	0	0.0393348	18.0845	2.07016e-06	-1.87814	1
ENSG00000135951.14	TSGA10	2	99155545	2_58	0	0.0107499	5.30497	1.65961e-07	0.311355	1
ENSG00000144182.16	LIPT1	2	99155127	2_58	0	0.0124984	6.78332	2.46727e-07	-0.731004	2
ENSG00000158411.11	MITD1	2	99179774	2_58	0	0.0105485	5.11954	1.5716e-07	0.282126	1
ENSG00000185414.19	MRPL30	2	99183170	2_58	0	0.0127363	6.96834	2.58281e-07	-0.766041	1
ENSG00000144214.9	LYG1	2	99306625	2_58	0	0.0104682	5.04458	1.5368e-07	0.192536	2
ENSG00000158417.10	EIF5B	2	99338145	2_58	0	0.0105791	5.14793	1.5849e-07	0.297059	1
ENSG00000135945.9	REV1	2	99488850	2_58	0	0.0121703	6.52224	2.31003e-07	-0.693127	2
ENSG00000144218.18	AFF3	2	100143014	2_58	0	0.0113222	5.81364	1.91557e-07	-0.602087	1
ENSG00000170500.12	LONRF2	2	100322655	2_58	0	0.0104451	5.02294	1.52683e-07	0.339307	1
ENSG00000115526.10	CHST10	2	100417294	2_58	0	0.0148747	8.49215	3.67608e-07	1.05678	1
ENSG00000115539.13	PDCL3	2	100562660	2_58	0	0.0564594	21.6828	3.56263e-06	2.28401	2
ENSG00000170485.16	NPAS2	2	100821099	2_58	0	0.0143825	8.16171	3.41615e-07	-0.92219	1
ENSG00000071082.10	RPL31	2	101001757	2_58	0	0.156348	32.0534	1.45844e-05	3.00508	1
ENSG00000163162.8	RNF149	2	101308564	2_59	0	0.00910707	4.88458	1.29457e-07	0.0960496	2
ENSG00000196460.12	RFX8	2	101474523	2_59	0	0.0290953	16.3047	1.38056e-06	1.87007	2
ENSG00000115590.13	IL1R2	2	101991888	2_59	0	0.0103603	6.14839	1.85377e-07	-0.70437	2
ENSG00000115598.9	IL1RL2	2	102162001	2_60	0	0.0107539	4.90141	1.53394e-07	-0.106376	2
ENSG00000115604.10	IL18R1	2	102360736	2_60	0	0.0123286	6.24185	2.23949e-07	-0.674954	1
ENSG00000115607.9	IL18RAP	2	102418289	2_60	0	0.0273578	14.084	1.12131e-06	-1.52303	1
ENSG00000135973.2	GPR45	2	105241362	2_62	0	0.0116483	4.94432	1.67606e-07	-0.265659	2
ENSG00000135972.8	MRPS9	2	105038258	2_62	0	0.0133203	6.2605	2.42685e-07	-0.603686	2
ENSG00000135966.12	TGFBRAP1	2	105330291	2_62	0	0.0118833	5.14027	1.77764e-07	-0.267769	1
ENSG00000071051.13	NCK2	2	105744260	2_63	0	0.0140871	5.42615	2.22451e-07	0.358677	2
ENSG00000119147.9	C2orf40	2	106063072	2_63	0	0.0156758	6.47572	2.95418e-07	-0.526269	3
ENSG00000115652.14	UXS1	2	106193777	2_63	0	0.0178246	7.73852	4.01419e-07	0.83509	2
ENSG00000153165.18	RGPD3	2	106468752	2_63	0	0.0156678	6.47074	2.95041e-07	-0.552044	1
ENSG00000144057.15	ST6GAL2	2	106886868	2_64	0	0.0159343	7.14932	3.31526e-07	-0.751161	1
ENSG00000135960.9	EDAR	2	108989311	2_65	0	0.0099261	8.09355	2.33796e-07	1.95249	1
ENSG00000198203.9	SULT1C2	2	108269979	2_65	0	0.0166712	10.8916	5.28421e-07	1.89494	1
ENSG00000198075.9	SULT1C4	2	108374341	2_65	0	0.0119968	23.7392	8.28802e-07	4.54798	2
ENSG00000153201.15	RANBP2	2	108719562	2_65	0	0.0417919	17.7316	2.15655e-06	-1.58308	1
ENSG00000163006.11	CCDC138	2	108786656	2_65	0	0.0099011	5.43871	1.56711e-07	-0.542305	1
ENSG00000186522.14	SEPT10	2	109613916	2_65	0	0.0150739	9.25149	4.05842e-07	1.15901	2
ENSG00000198142.4	SOWAHC	2	109614275	2_65	0	0.0201645	12.0415	7.06626e-07	1.4201	1
ENSG00000136688.10	IL36G	2	112972899	2_66	0	0.134525	38.1364	1.49302e-05	3.58954	1
ENSG00000144061.12	NPHP1	2	110205149	2_66	0	0.00819358	10.2932	2.45439e-07	1.06458	1
ENSG00000169679.14	BUB1	2	110678318	2_66	0	0.127051	37.5483	1.38831e-05	3.12948	1
ENSG00000153094.22	BCL2L11	2	111120167	2_66	0	0.0421665	26.4242	3.24257e-06	-2.27547	1
ENSG00000153107.11	ANAPC1	2	111884781	2_66	0	0.00526773	5.96856	9.14984e-08	-0.542616	1
ENSG00000153208.16	MERTK	2	111898041	2_66	0	0.00475857	4.97401	6.88817e-08	-0.07658	3
ENSG00000144152.12	FBLN7	2	112142405	2_66	0	0.0169323	17.4148	8.58131e-07	1.93276	1
ENSG00000188177.13	ZC3H6	2	112274635	2_66	0	0.00481435	5.08805	7.12869e-08	-0.632421	1
ENSG00000169629.11	RGPD8	2	112431756	2_66	0	0.00492273	5.30582	7.60113e-08	0.0741236	3
ENSG00000114999.7	TTL	2	112481811	2_66	0	0.00610672	7.41485	1.31774e-07	-0.827622	1
ENSG00000125630.15	POLR1B	2	112539794	2_66	0	0.0100634	12.3074	3.6044e-07	1.27452	2
ENSG00000125611.15	CHCHD5	2	112584474	2_66	0	0.0048781	5.21676	7.4058e-08	0.543682	2
ENSG00000144136.10	SLC20A1	2	112646085	2_66	0	0.00519445	5.83142	8.81523e-08	0.158681	1
ENSG00000169607.12	CKAP2L	2	112763101	2_66	0	0.0156577	16.6458	7.58494e-07	1.99278	2
ENSG00000125538.11	IL1B	2	112836810	2_66	0	0.00772161	9.7122	2.18246e-07	-1.25379	1
ENSG00000184492.6	FOXD4L1	2	113499110	2_67	0	0.00835211	5.7174	1.38968e-07	-0.742798	1
ENSG00000144134.18	RABL2A	2	113627627	2_67	0	0.0400179	21.1413	2.4621e-06	2.46588	1
ENSG00000115084.13	SLC35F5	2	113756814	2_67	0	0.100504	30.3826	8.8865e-06	-3.005	1
ENSG00000115091.11	ACTR3	2	113889855	2_67	0	0.00950289	6.98224	1.93095e-07	0.883124	1
ENSG00000136717.14	BIN1	2	127107346	2_74	0	0.0264804	14.3287	1.10421e-06	1.56123	2
ENSG00000163161.12	ERCC3	2	127294150	2_75	0	0.0178439	6.31476	3.27919e-07	0.747654	2
ENSG00000169967.16	MAP3K2	2	127388145	2_75	0	0.0192806	7.07654	3.97065e-07	0.776973	1
ENSG00000115718.17	PROC	2	127418464	2_75	0	0.0154237	4.88209	2.19137e-07	0.226426	2
ENSG00000163166.14	IWS1	2	127526497	2_75	0	0.0309749	11.7519	1.05935e-06	1.37462	1
ENSG00000169994.18	MYO7B	2	127536206	2_75	0	0.0431173	15.0298	1.88593e-06	-1.93433	1
ENSG00000144230.16	GPR17	2	127648067	2_75	0	0.112072	24.6426	8.03719e-06	-2.63794	3
ENSG00000072163.19	LIMS2	2	127648067	2_75	0	0.146502	27.4082	1.16854e-05	-2.75518	1
ENSG00000136709.11	WDR33	2	127810860	2_75	0	0.034539	12.8296	1.28957e-06	1.57878	1
ENSG00000144231.10	POLR2D	2	127857756	2_75	0	0.0339711	12.6655	1.25213e-06	1.57776	1
ENSG00000144233.9	AMMECR1L	2	127886340	2_75	0	0.0154791	4.91726	2.21508e-07	-0.0523434	2
ENSG00000136715.17	SAP130	2	128028089	2_75	0	0.0258723	9.97403	7.50976e-07	-1.06746	1
ENSG00000136731.12	UGGT1	2	128091310	2_75	0	0.0200463	7.4598	4.35192e-07	-0.795115	2
ENSG00000136699.19	SMPD4	2	130174798	2_78	0	0.0259768	9.90525	7.48809e-07	-0.989248	1
ENSG00000152082.13	MZT2B	2	130181775	2_78	0	0.095704	22.9224	6.38425e-06	-2.668	1
ENSG00000136710.9	CCDC115	2	130346951	2_78	0	0.0618537	18.5204	3.33378e-06	-2.34213	2
ENSG00000136718.9	IMP4	2	130342325	2_78	0	0.0556753	17.4676	2.8302e-06	2.2868	2
ENSG00000072135.12	PTPN18	2	130356469	2_78	0	0.0378667	13.6322	1.50225e-06	2.0003	1
ENSG00000115762.16	PLEKHB2	2	131104007	2_78	0	0.0166927	5.55059	2.69641e-07	-0.423808	1
ENSG00000173272.15	MZT2A	2	131472010	2_78	0	0.0161278	5.21222	2.44635e-07	-0.284788	2
ENSG00000152128.13	TMEM163	2	134693732	2_80	0	0.00984093	15.8459	4.5381e-07	-3.68524	2
ENSG00000082258.12	CCNT2	2	134916341	2_80	0	0.00966736	12.5041	3.51789e-07	3.06005	2
ENSG00000115839.17	RAB3GAP1	2	135052002	2_80	0	0.0172309	14.4236	7.2327e-07	2.98647	1
ENSG00000144224.16	UBXN4	2	135741596	2_80	0	0.0310459	25.3246	2.28805e-06	4.13831	2
ENSG00000076003.4	MCM6	2	135876392	2_80	0	0.0159296	15.9072	7.37425e-07	3.24848	1
ENSG00000115866.10	DARS	2	135985602	2_80	0	0.0477265	22.6273	3.14276e-06	-2.67281	2
ENSG00000150540.13	HNMT	2	137964079	2_82	0	0.0153901	5.94856	2.66425e-07	0.515043	1
ENSG00000144228.8	SPOPL	2	138501652	2_82	0	0.013858	4.91867	1.98367e-07	-0.00322286	1
ENSG00000115919.14	KYNU	2	142877277	2_85	0	0.0191874	7.37795	4.11976e-07	-0.816836	1
ENSG00000075884.13	ARHGAP15	2	143091525	2_85	0	0.0155436	5.30721	2.40069e-07	-0.365726	1
ENSG00000121964.14	GTDC1	2	144349892	2_86	0	0.0167555	7.9558	3.87937e-07	-0.814012	1
ENSG00000121989.14	ACVR2A	2	147844091	2_88	0	0.0388515	15.1052	1.70787e-06	-1.91972	2
ENSG00000115947.13	ORC4	2	148020474	2_88	0	0.0164566	6.62856	3.17454e-07	0.576937	1
ENSG00000204406.12	MBD5	2	148020703	2_88	0	0.0248993	10.7054	7.75727e-07	-1.54411	1
ENSG00000187123.14	LYPD6	2	149332418	2_88	0	0.0243574	10.4884	7.43461e-07	-1.15666	1
ENSG00000184898.6	RBM43	2	151261518	2_90	0	0.0106985	4.9393	1.53783e-07	0.204181	2
ENSG00000123610.4	TNFAIP6	2	151357910	2_90	0	0.0152422	8.41331	3.73195e-07	-0.936998	1
ENSG00000080345.17	RIF1	2	151415393	2_90	0	0.0155978	8.63987	3.92185e-07	0.886449	1
ENSG00000183091.19	NEB	2	151619514	2_90	0	0.0107875	5.02058	1.57614e-07	0.195021	1
ENSG00000162980.16	ARL5A	2	151828599	2_91	0	0.0467166	17.6274	2.39652e-06	-2.0711	1
ENSG00000157827.19	FMNL2	2	152335728	2_91	0	0.0189962	8.73034	4.82635e-07	0.873598	1
ENSG00000177917.10	ARL6IP6	2	152717578	2_91	0	0.0128465	4.88679	1.82697e-07	0.0933951	1
ENSG00000115170.13	ACVR1	2	157876051	2_95	0	0.00970334	4.89127	1.38122e-07	-0.0337467	1
ENSG00000153237.17	CCDC148	2	158457154	2_95	0	0.0371057	18.0965	1.95413e-06	1.76807	1
ENSG00000115183.14	TANC1	2	158968808	2_96	0	0.0115626	7.28274	2.45058e-07	-0.605997	1
ENSG00000196151.10	WDSUB1	2	159287223	2_96	0	0.00931371	5.16214	1.39918e-07	0.293409	1
ENSG00000136536.14	MARCH7	2	159712477	2_96	0	0.0285726	16.1833	1.34567e-06	1.68873	2
ENSG00000241399.6	CD302	2	159798279	2_96	0	0.011319	7.07388	2.33015e-07	0.622585	1
ENSG00000054219.10	LY75	2	159905297	2_96	0	0.00966116	5.52111	1.5523e-07	0.57877	1
ENSG00000153246.12	PLA2R1	2	160059019	2_96	0	0.00944278	5.29702	1.45563e-07	0.465619	2
ENSG00000115221.10	ITGB6	2	160269917	2_96	0	0.0158193	10.3601	4.76945e-07	-1.34728	2
ENSG00000153250.19	RBMS1	2	160494127	2_96	0	0.0103992	6.24276	1.88928e-07	-0.585832	2
ENSG00000136560.13	TANK	2	161137211	2_97	0	0.0140033	6.1497	2.50614e-07	-0.52522	2
ENSG00000115233.11	PSMD14	2	161308497	2_97	0	0.0249773	11.8433	8.60869e-07	1.349	1
ENSG00000197635.9	DPP4	2	162074215	2_97	0	0.0133139	5.65402	2.1907e-07	-0.395994	1
ENSG00000184611.11	KCNH7	2	162838368	2_98	0	0.0101203	4.97204	1.46436e-07	-0.217153	2
ENSG00000182263.13	FIGN	2	163614467	2_99	0	0.0216063	14.2406	8.95429e-07	1.65627	3
ENSG00000115290.9	GRB14	2	164621393	2_100	0	0.0121806	12.1861	4.31971e-07	-2.20259	1
ENSG00000082438.15	COBLL1	2	164843369	2_100	0	0.0204008	12.238	7.26574e-07	0.185498	1
ENSG00000169507.9	SLC38A11	2	165151847	2_100	0	0.0145755	10.3525	4.39128e-07	-1.01111	1
ENSG00000178662.15	CSRNP3	2	165421638	2_100	0	0.0147123	10.894	4.66432e-07	-1.58429	3
ENSG00000115339.13	GALNT3	2	165795854	2_100	0	0.00867015	5.84288	1.47426e-07	0.363703	1
ENSG00000123607.14	TTC21B	2	165954060	2_100	0	0.0106072	7.73125	2.38654e-07	0.831395	2
ENSG00000169432.14	SCN9A	2	166372234	2_101	1	0.0211809	13.6419	8.4089e-07	1.41477	3
ENSG00000152253.8	SPC25	2	168912381	2_102	0	0.00722655	4.9005	1.0306e-07	-0.0939257	1
ENSG00000081479.12	LRP2	2	169362133	2_103	0	0.0255918	7.60482	5.66382e-07	0.798454	1
ENSG00000163093.11	BBS5	2	169479776	2_103	0	0.0270922	8.16712	6.43922e-07	0.885891	1
ENSG00000239474.6	KLHL41	2	169509786	2_103	0	0.0201727	5.26006	3.08798e-07	-0.32742	1
ENSG00000138399.17	FASTKD1	2	169573878	2_103	0	0.0295068	9.01033	7.73718e-07	0.947432	1
ENSG00000138398.15	PPIG	2	169584236	2_103	0	0.0345353	10.5669	1.06201e-06	-1.42104	2
ENSG00000154479.12	CCDC173	2	169694539	2_103	0	0.0341132	10.4451	1.03694e-06	-1.48871	2
ENSG00000213160.9	KLHL23	2	169694446	2_103	0	0.0516432	14.5646	2.18893e-06	1.87611	2
ENSG00000144362.11	PHOSPHO2	2	169693707	2_103	0	0.0202978	5.32095	3.1431e-07	0.291044	1
ENSG00000138385.15	SSB	2	169791230	2_103	0	0.0356609	10.8846	1.1296e-06	1.22773	1
ENSG00000138382.14	METTL5	2	169825274	2_103	0	0.019466	4.90908	2.78097e-07	0.115713	1
ENSG00000144357.16	UBR3	2	169827714	2_103	0	0.0194682	4.91023	2.78194e-07	0.0745054	1
ENSG00000204335.3	SP5	2	170714891	2_104	0	0.0137659	5.58079	2.23574e-07	-0.439884	2
ENSG00000204334.7	ERICH2	2	170783036	2_104	0	0.0166313	7.43835	3.60017e-07	-0.788928	1
ENSG00000115806.12	GORASP2	2	170928386	2_104	0	0.0129528	4.98311	1.87838e-07	-0.0959152	1
ENSG00000198586.13	TLK1	2	171231129	2_104	0	0.0131223	5.11075	1.95171e-07	0.198578	1
ENSG00000115827.13	DCAF17	2	171434071	2_104	0	0.0560708	19.4631	3.17592e-06	1.82186	1
ENSG00000128708.12	HAT1	2	171922612	2_104	0	0.0397685	16.0428	1.85669e-06	1.85264	1
ENSG00000115840.13	SLC25A12	2	172000487	2_104	0	0.0170253	7.6685	3.79948e-07	1.07578	2
ENSG00000172878.13	METAP1D	2	171999243	2_104	0	0.0214056	9.92129	6.18038e-07	1.02214	1
ENSG00000091409.14	ITGA6	2	172427559	2_105	0	0.0250272	15.5704	1.13405e-06	1.63497	2
ENSG00000152256.13	PDK1	2	172555453	2_105	0	0.0143611	10.1049	4.22315e-07	1.18378	1
ENSG00000091436.16	MAP3K20	2	173075527	2_105	0	0.0293623	17.1474	1.46525e-06	-1.67012	2
ENSG00000144354.13	CDCA7	2	173356289	2_105	0	0.00872524	5.21737	1.3248e-07	-0.223331	1
ENSG00000172845.14	SP3	2	173965538	2_105	0	0.00844943	4.90266	1.20553e-07	-0.00583955	1
ENSG00000138430.15	OLA1	2	174248983	2_105	0	0.0122242	8.52348	3.03221e-07	-0.82955	1
ENSG00000138433.15	CIR1	2	174396420	2_105	0	0.00987787	6.43335	1.84936e-07	-0.805494	1
ENSG00000144306.14	SCRN3	2	174396420	2_105	0	0.00987787	6.43335	1.84936e-07	0.805494	1
ENSG00000163328.13	GPR155	2	174487330	2_105	0	0.0357555	19.0965	1.98709e-06	2.03292	1
ENSG00000115935.17	WIPF1	2	174682550	2_105	0	0.01046	6.99477	2.12925e-07	-0.656179	1
ENSG00000128656.13	CHN1	2	175005877	2_106	0	0.0161165	5.4623	2.56192e-07	-0.581196	1
ENSG00000154518.9	ATP5G3	2	175184841	2_106	0	0.0222783	8.64797	5.60682e-07	1.1156	2
ENSG00000128654.13	MTX2	2	176269444	2_106	0	0.0222935	8.65468	5.61499e-07	0.958431	1
ENSG00000116044.15	NFE2L2	2	177392936	2_107	0	0.0109017	5.70152	1.80886e-07	-0.606516	1
ENSG00000018510.13	AGPS	2	177392486	2_107	0	0.0137686	7.47557	2.9954e-07	0.474415	1
ENSG00000196659.9	TTC30B	2	177553107	2_107	0	0.0107181	7.37239	2.29957e-07	-1.47417	1
ENSG00000197557.6	TTC30A	2	177620970	2_107	0	0.0162237	13.072	6.17181e-07	2.25969	1
ENSG00000128655.16	PDE11A	2	178021508	2_108	0	0.00849463	4.94665	1.22286e-07	0.0493383	1
ENSG00000155636.14	RBM45	2	178112893	2_108	0	0.113215	30.6628	1.01027e-05	-3.02554	1
ENSG00000079156.16	OSBPL6	2	178153269	2_108	0	0.0235152	14.9477	1.02293e-06	1.64062	2
ENSG00000204311.12	DFNB59	2	178451344	2_108	0	0.0342622	18.6657	1.86114e-06	-1.93721	1
ENSG00000079150.17	FKBP7	2	178477603	2_108	0	0.0201089	13.4062	7.84537e-07	1.52062	2
ENSG00000116095.10	PLEKHA3	2	178480456	2_108	0	0.00865621	5.13128	1.29263e-07	-0.364332	1
ENSG00000155657.26	TTN	2	178831108	2_108	0	0.00999374	6.5394	1.9019e-07	-0.540811	1
ENSG00000163510.13	CWC22	2	180007524	2_108	0	0.00964213	6.18831	1.73646e-07	-0.530366	1
ENSG00000170035.15	UBE2E3	2	180967386	2_109	0	0.0525627	20.4949	3.13505e-06	2.36884	2
ENSG00000115232.13	ITGA4	2	181456814	2_110	0	0.0132219	6.57519	2.53001e-07	-0.630772	2
ENSG00000138434.16	SSFA2	2	181892173	2_110	0	0.0140382	7.16338	2.92651e-07	-0.721741	1
ENSG00000150722.10	PPP1R1C	2	181953928	2_110	0	0.017043	9.06897	4.49805e-07	1.01622	1
ENSG00000077232.17	DNAJC10	2	182716886	2_110	0	0.0111986	4.94556	1.61175e-07	0.119111	1
ENSG00000162998.4	FRZB	2	182866669	2_110	0	0.0126892	6.1716	2.27905e-07	-0.620331	2
ENSG00000061676.14	NCKAP1	2	183038483	2_110	0	0.0412195	17.7887	2.13386e-06	-1.91701	1
ENSG00000162999.12	DUSP19	2	183059130	2_110	0	0.013633	6.87575	2.72791e-07	-0.852925	3
ENSG00000065548.17	ZC3H15	2	186486293	2_112	0	0.0294112	18.2499	1.56205e-06	-2.06408	2
ENSG00000138448.11	ITGAV	2	186591184	2_112	0	0.00766236	5.03105	1.12187e-07	0.24338	1
ENSG00000144369.12	FAM171B	2	186694233	2_112	0	0.0091031	6.71897	1.77997e-07	-0.715305	1
ENSG00000003436.15	TFPI	2	187566010	2_112	0	0.0080195	5.47725	1.27829e-07	0.425542	1
ENSG00000204262.11	COL5A2	2	189180039	2_113	0	0.018874	5.36504	2.94685e-07	-0.340992	2
ENSG00000115368.9	WDR75	2	189452346	2_113	0	0.070962	18.5067	3.82187e-06	2.05967	1
ENSG00000138449.10	SLC40A1	2	189584239	2_113	0	0.0209078	6.37236	3.8773e-07	-0.65984	1
ENSG00000138381.9	ASNSD1	2	189661958	2_113	0	0.0186442	5.24452	2.84557e-07	0.217639	1
ENSG00000151687.14	ANKAR	2	189674447	2_113	0	0.0247904	8.05088	5.80827e-07	1.07885	1
ENSG00000128699.13	ORMDL1	2	189784856	2_113	0	0.0314268	10.3934	9.50559e-07	1.38782	3
ENSG00000064933.17	PMS1	2	189783978	2_113	0	0.0206818	6.2653	3.77094e-07	0.737112	3
ENSG00000198130.15	HIBCH	2	190341243	2_113	0	0.0191175	5.49116	3.05503e-07	0.617142	1
ENSG00000151689.12	INPP1	2	190343621	2_113	0	0.0222864	7.00123	4.54082e-07	-0.920854	1
ENSG00000151690.14	MFSD6	2	190408755	2_113	0	0.02712	8.9371	7.05353e-07	1.19929	1
ENSG00000189362.11	NEMP2	2	190534707	2_113	0	0.0264917	8.70572	6.71173e-07	-1.16007	1
ENSG00000138386.16	NAB1	2	190647213	2_113	0	0.0267194	8.79019	6.8351e-07	1.09977	1
ENSG00000138378.17	STAT4	2	191151202	2_114	0	0.0132642	7.00325	2.70335e-07	0.703375	1
ENSG00000128641.18	MYO1B	2	191244832	2_114	0	0.0234797	12.6195	8.62292e-07	1.36458	1
ENSG00000196950.13	SLC39A10	2	195575506	2_115	0	0.0201305	11.6282	6.8122e-07	-1.23058	1
ENSG00000138411.10	HECW2	2	196593392	2_116	0	0.0200245	9.07661	5.28938e-07	-1.08668	2
ENSG00000144395.17	CCDC150	2	196640040	2_116	0	0.0134566	5.16968	2.02451e-07	-0.208728	2
ENSG00000119041.10	GTF3C3	2	196799713	2_116	0	0.0137635	5.39104	2.15934e-07	0.282047	1
ENSG00000187944.2	C2orf66	2	196812479	2_116	0	0.0168763	7.39408	3.63146e-07	0.753152	1
ENSG00000197121.14	PGAP1	2	196958527	2_116	0	0.0450597	17.0957	2.2418e-06	-1.69182	1
ENSG00000065413.18	ANKRD44	2	197313250	2_117	0	0.101407	28.4848	8.40625e-06	-3.41635	1
ENSG00000115524.15	SF3B1	2	197439853	2_117	0	0.0468933	20.7294	2.8289e-06	-3.03505	1
ENSG00000115520.8	COQ10B	2	197453059	2_117	0	0.0103652	5.84818	1.76409e-07	0.946373	1
ENSG00000115541.10	HSPE1	2	197499794	2_117	0	0.0620533	23.527	4.24866e-06	-3.10839	2
ENSG00000162944.10	RFTN2	2	197675986	2_117	0	0.0542191	22.1789	3.49955e-06	-2.11969	1
ENSG00000115896.15	PLCL1	2	197805030	2_117	0	0.0368632	18.3399	1.96749e-06	2.81826	1
ENSG00000226124.6	FTCDNL1	2	199756040	2_118	0	0.0226767	7.40765	4.88856e-07	0.803447	3
ENSG00000178074.5	C2orf69	2	199911021	2_118	0	0.0253424	8.50343	6.27137e-07	1.0083	1
ENSG00000162972.10	MAIP1	2	199954933	2_118	0	0.0240313	7.97952	5.58051e-07	0.797888	1
ENSG00000196141.13	SPATS2L	2	200306290	2_118	0	0.0214125	6.84256	4.26389e-07	-0.668467	1
ENSG00000163535.17	SGO2	2	200510401	2_118	0	0.018074	5.17431	2.72161e-07	0.34427	1
ENSG00000155729.12	KCTD18	2	200519526	2_118	0	0.0204797	6.40396	3.81674e-07	-0.580982	1
ENSG00000138356.13	AOX1	2	200585011	2_118	0	0.0218345	7.03476	4.47005e-07	-0.733093	1
ENSG00000013441.15	CLK1	2	200864612	2_119	0	0.0125812	5.48954	2.00991e-07	0.391426	1
ENSG00000240344.8	PPIL3	2	200879629	2_119	0	0.0122805	5.25218	1.87705e-07	0.308227	1
ENSG00000115942.8	ORC2	2	200963642	2_119	0	0.0127677	5.63398	2.09339e-07	0.450541	1
ENSG00000003402.19	CFLAR	2	201116120	2_119	0	0.0125871	5.49415	2.01255e-07	-0.393203	1
ENSG00000003400.14	CASP10	2	201183110	2_119	0	0.0153525	7.44423	3.32597e-07	0.983052	2
ENSG00000064012.21	CASP8	2	201232852	2_119	0	0.0163084	8.03779	3.81478e-07	1.23534	3
ENSG00000155749.12	ALS2CR12	2	201356718	2_119	0	0.0845318	24.3788	5.99727e-06	-2.72309	2
ENSG00000082146.12	STRADB	2	201388150	2_119	0	0.0427299	17.5464	2.18193e-06	-2.28246	1
ENSG00000155755.18	TMEM237	2	201643259	2_119	0	0.014203	6.6798	2.76098e-07	-0.723715	2
ENSG00000082126.17	MPP4	2	201664756	2_119	0	0.0118473	4.89983	1.68936e-07	-0.0456786	1
ENSG00000155760.2	FZD7	2	202034208	2_120	0	0.013888	16.3824	6.62118e-07	1.50177	1
ENSG00000204217.13	BMPR2	2	202422002	2_120	0	0.0802561	48.1873	1.12546e-05	6.12427	1
ENSG00000163596.16	ICA1L	2	202871528	2_120	0	0.349745	29.7253	3.0255e-05	6.14052	2
ENSG00000138380.17	CARF	2	202912242	2_120	0	0.0303259	21.2315	1.87377e-06	5.23726	2
ENSG00000138442.9	WDR12	2	203014780	2_120	0	0.00528125	8.68806	1.3353e-07	-1.74871	1
ENSG00000178562.17	CD28	2	203706103	2_120	0	0.00961167	12.8668	3.59905e-07	2.03836	1
ENSG00000163600.12	ICOS	2	203937045	2_120	0	0.00476179	5.20617	7.21454e-08	-0.0133682	1
ENSG00000118257.16	NRP2	2	205681675	2_121	0	0.014874	7.87786	3.41e-07	-0.819234	1
ENSG00000023228.13	NDUFS1	2	206159383	2_122	0	0.0297754	11.6083	1.00588e-06	-1.4872	1
ENSG00000114948.12	ADAM23	2	206443099	2_122	0	0.0150602	4.8946	2.1452e-07	0.0328376	2
ENSG00000138400.12	MDH1B	2	206765369	2_122	0	0.01523	5.00472	2.21819e-07	0.171531	3
ENSG00000118246.13	FASTKD2	2	206765369	2_122	0	0.0160493	5.51956	2.57798e-07	-0.280484	2
ENSG00000118263.14	KLF7	2	207166747	2_122	0	0.0151135	4.92932	2.16807e-07	-0.162422	1
ENSG00000144401.14	METTL21A	2	207630131	2_122	0	0.0536313	17.4502	2.72358e-06	-1.9026	1
ENSG00000163249.11	CCNYL1	2	207710546	2_122	0	0.0198511	7.61039	4.39655e-07	0.728267	2
ENSG00000138413.13	IDH1	2	208266091	2_123	0	0.0171582	8.94805	4.46808e-07	1.08169	2
ENSG00000115020.16	PIKFYVE	2	208266644	2_123	0	0.0227762	11.7358	7.77886e-07	-1.39896	1
ENSG00000078018.19	MAP2	2	209422351	2_124	0	0.0143362	5.91903	2.46947e-07	0.421615	1
ENSG00000197713.14	RPE	2	210002122	2_124	0	0.0129001	4.88276	1.83306e-07	-0.01326	1
ENSG00000115365.11	LANCL1	2	210477778	2_124	0	0.0129223	4.89968	1.84259e-07	0.0248368	1
ENSG00000030419.16	IKZF2	2	213152028	2_126	0	0.0888681	22.4933	5.81728e-06	2.36172	1
ENSG00000144451.18	SPAG16	2	213283575	2_126	0	0.01791	6.56478	3.42166e-07	0.688652	1
ENSG00000138376.10	BARD1	2	214809213	2_127	0	0.0252238	13.5398	9.93903e-07	1.60485	1
ENSG00000138363.14	ATIC	2	215312057	2_127	0	0.104523	28.6085	8.70216e-06	3.06648	3
ENSG00000118242.15	MREG	2	216033416	2_127	0	0.0106495	4.91337	1.52275e-07	-0.0539917	1
ENSG00000115425.13	PECR	2	216041204	2_127	0	0.0159408	8.85165	4.10635e-07	-0.921787	1
ENSG00000079246.15	XRCC5	2	216128888	2_127	0	0.0109798	5.20402	1.66285e-07	0.289266	1
ENSG00000138375.12	SMARCAL1	2	216412329	2_127	0	0.0163612	9.08023	4.32347e-07	1.1663	3
ENSG00000197756.9	RPL37A	2	216498338	2_127	0	0.0737611	23.9083	5.13211e-06	2.26578	1
ENSG00000127831.10	VIL1	2	218419492	2_129	0	0.728801	27.0297	5.73285e-05	4.72553	1
ENSG00000188282.12	RUFY4	2	218034910	2_129	0	0.0128794	8.80856	3.30158e-07	0.991854	2
ENSG00000180871.7	CXCR2	2	218125569	2_129	0	0.0209921	12.178	7.43965e-07	-1.47519	1
ENSG00000163464.7	CXCR1	2	218166777	2_129	0	0.0102254	6.01054	1.78861e-07	0.563764	1
ENSG00000163466.15	ARPC2	2	218217396	2_129	0	0.0356711	16.9966	1.76441e-06	-1.94043	1
ENSG00000127837.9	AAMP	2	218270205	2_129	0	0.0429133	18.2242	2.27594e-06	-1.90836	1
ENSG00000127838.13	PNKD	2	218270227	2_129	0	0.0605075	21.6381	3.81021e-06	-2.20804	1
ENSG00000135926.14	TMBIM1	2	218292256	2_129	0	0.0472369	19.1073	2.62664e-06	-1.95759	2
ENSG00000018280.16	SLC11A1	2	218381984	2_129	0	0.00944086	5.22357	1.43516e-07	0.0510045	1
ENSG00000135913.10	USP37	2	218568272	2_129	0	0.0932419	22.4098	6.08091e-06	-4.24456	3
ENSG00000144580.13	CNOT9	2	218568230	2_129	0	0.0193705	17.6488	9.94896e-07	3.65097	1
ENSG00000115556.13	PLCD4	2	218607602	2_129	0	0.0222671	18.1953	1.17908e-06	-3.71954	1
ENSG00000074582.12	BCS1L	2	218658716	2_129	0	0.00957432	6.00295	1.6726e-07	-0.958386	1
ENSG00000115568.15	ZNF142	2	218659366	2_129	0	0.00949743	5.89921	1.6305e-07	0.932844	1
ENSG00000163482.11	STK36	2	218672243	2_129	0	0.0252308	18.5526	1.36225e-06	3.84019	2
ENSG00000135929.8	CYP27A1	2	218780754	2_129	0	0.00972537	10.7488	3.04219e-07	2.42018	2
ENSG00000187736.12	NHEJ1	2	219160659	2_129	0	0.0192819	12.8284	7.19852e-07	1.61496	2
ENSG00000213901.10	SLC23A3	2	219170396	2_129	0	0.011206	6.60694	2.15463e-07	0.30848	1
ENSG00000144567.10	FAM134A	2	219176369	2_129	0	0.0266249	14.6903	1.13825e-06	-1.33897	1
ENSG00000115649.15	CNPPD1	2	219177821	2_129	0	0.0122339	7.72909	2.75178e-07	-0.773428	2
ENSG00000115657.12	ABCB6	2	219218731	2_129	0	0.0303648	17.0776	1.50909e-06	1.84732	1
ENSG00000198925.10	ATG9A	2	219229829	2_129	0	0.014521	9.68963	4.09472e-07	-1.1341	1
ENSG00000163516.13	ANKZF1	2	219229829	2_129	0	0.0152582	10.1963	4.52758e-07	-1.19578	2
ENSG00000163521.15	GLB1L	2	219236065	2_129	0	0.00969286	5.4332	1.5326e-07	-0.129176	1
ENSG00000127824.13	TUBA4A	2	219278362	2_129	0	0.0112549	6.85753	2.2461e-07	-0.567623	1
ENSG00000135924.15	DNAJB2	2	219279688	2_129	0	0.0100389	5.82981	1.70318e-07	-0.489153	1
ENSG00000123992.18	DNPEP	2	219400887	2_129	0	0.0294473	16.6173	1.42405e-06	1.83761	2
ENSG00000175084.11	DES	2	219418537	2_129	0	0.039488	19.5192	2.2431e-06	2.01667	1
ENSG00000072195.14	SPEG	2	219434550	2_129	0	0.00926058	5.08439	1.37024e-07	0.0832632	1
ENSG00000144591.18	GMPPA	2	219498443	2_129	0	0.0116156	7.30973	2.47095e-07	-0.738516	1
ENSG00000123989.13	CHPF	2	219543916	2_129	0	0.00970738	5.61091	1.5851e-07	0.414184	1
ENSG00000124006.14	OBSL1	2	219572251	2_129	0	0.016059	10.8411	5.06653e-07	-1.30597	1
ENSG00000144589.21	STK11IP	2	219597759	2_130	0	0.0195137	9.06289	5.14667e-07	0.974398	2
ENSG00000116106.11	EPHA4	2	221574191	2_130	0	0.0159064	7.05295	3.26485e-07	0.694782	1
ENSG00000163082.9	SGPP2	2	222423832	2_131	0	0.0120714	4.93968	1.7353e-07	0.122565	1
ENSG00000116120.9	FARSB	2	222652621	2_131	0	0.012905	5.59495	2.10123e-07	-0.377507	1
ENSG00000123983.13	ACSL3	2	222860739	2_131	0	0.0124366	5.23218	1.89368e-07	0.267511	2
ENSG00000152056.16	AP1S3	2	223837588	2_131	0	0.0135008	6.038	2.37232e-07	-0.529555	1
ENSG00000135900.3	MRPL44	2	223957073	2_131	0	0.0121301	4.98733	1.76057e-07	0.205789	1
ENSG00000135919.12	SERPINE2	2	224039199	2_132	0	0.0407914	17.7299	2.10472e-06	-1.7531	1
ENSG00000124019.9	FAM124B	2	224402545	2_132	0	0.0146017	7.5946	3.22721e-07	0.854567	1
ENSG00000036257.12	CUL3	2	224585651	2_132	0	0.011985	5.6561	1.97276e-07	0.396513	1
ENSG00000135905.18	DOCK10	2	225041976	2_133	0	0.0446755	18.7439	2.43697e-06	1.90461	2
ENSG00000081052.11	COL4A4	2	227163403	2_133	0	0.0109552	4.88518	1.55747e-07	-0.0291746	2
ENSG00000168958.19	MFF	2	227325286	2_134	0	0.014222	5.72074	2.36774e-07	-0.463652	1
ENSG00000173744.17	AGFG1	2	227472263	2_134	0	0.0144141	5.85248	2.45498e-07	-0.548318	1
ENSG00000135917.13	SLC19A3	2	227700940	2_134	0	0.0166105	7.24596	3.50267e-07	0.768444	2
ENSG00000153832.11	FBXO36	2	229921973	2_135	0	0.00800067	5.53345	1.28838e-07	0.618522	1
ENSG00000163053.10	SLC16A14	2	230088544	2_135	0	0.00799888	5.56107	1.29452e-07	0.600008	1
ENSG00000185404.16	SP140L	2	230411519	2_135	0	0.00894789	6.60625	1.72027e-07	-0.741331	1
ENSG00000135932.10	CAB39	2	230712812	2_135	0	0.0192517	14.1329	7.91813e-07	-1.48952	1
ENSG00000135916.15	ITM2C	2	230874849	2_135	0	0.00794238	5.39933	1.24799e-07	-0.303835	1
ENSG00000173692.12	PSMD1	2	231056872	2_136	0	0.0185758	6.89129	3.72537e-07	-0.817879	1
ENSG00000135914.5	HTR2B	2	231125386	2_136	0	0.1217	25.6658	9.09006e-06	-2.99732	1
ENSG00000135931.17	ARMC9	2	231198864	2_136	0	0.0250923	9.85316	7.19509e-07	-1.23435	1
ENSG00000115053.15	NCL	2	231462651	2_136	0	0.0152679	4.96343	2.20537e-07	0.150664	1
ENSG00000171596.6	NMUR1	2	231530546	2_136	0	0.0394351	14.3246	1.64394e-06	-1.57837	2
ENSG00000144535.19	DIS3L2	2	231961176	2_136	0	0.0230997	9.0373	6.07526e-07	1.01429	1
ENSG00000221944.6	TIGD1	2	232550122	2_136	0	0.0163683	5.64729	2.69008e-07	-0.370276	2
ENSG00000135930.13	EIF4E2	2	232557527	2_136	0	0.0158066	5.30409	2.43988e-07	-0.344871	1
ENSG00000115468.11	EFHD1	2	232655544	2_136	0	0.0211953	8.18967	5.05156e-07	0.884603	1
ENSG00000244122.2	UGT1A7	2	233681597	2_137	0	0.164063	30.2055	1.44217e-05	2.68328	1
ENSG00000167165.18	UGT1A6	2	233691295	2_137	0	0.00915489	7.13935	1.9021e-07	0.733796	1
ENSG00000241635.7	UGT1A1	2	233759924	2_137	0	0.021376	15.7071	9.77106e-07	2.66006	2
ENSG00000244474.5	UGT1A4	2	233716651	2_137	0	0.0104989	7.64012	2.33435e-07	-1.77143	1
ENSG00000243135.6	UGT1A3	2	233729266	2_137	0	0.0177449	10.5812	5.46423e-07	-0.181306	2
ENSG00000204120.14	GIGYF2	2	232697500	2_137	0	0.028988	16.5032	1.39222e-06	-1.80348	1
ENSG00000182600.9	C2orf82	2	232856815	2_137	0	0.0120029	7.74759	2.70628e-07	0.820915	1
ENSG00000066248.14	NGEF	2	233013260	2_137	0	0.112145	30.2737	9.88023e-06	-2.67211	1
ENSG00000168918.13	INPP5D	2	233152984	2_137	0	0.0253482	14.6843	1.08323e-06	1.38831	1
ENSG00000077044.10	DGKD	2	233354365	2_137	0	0.0651857	25.7245	4.88e-06	-2.57197	1
ENSG00000085982.13	USP40	2	233566588	2_137	0	0.0141568	8.6791	3.57569e-07	0.792	2
ENSG00000123485.11	HJURP	2	233854491	2_137	0	0.00937352	5.75151	1.56893e-07	0.656258	1
ENSG00000130147.15	SH3BP4	2	234964811	2_138	0	0.0293477	13.4702	1.15045e-06	1.58875	1
ENSG00000157985.18	AGAP1	2	235492128	2_139	0	0.0114225	4.89223	1.62626e-07	0.00524207	1
ENSG00000198612.10	COPS8	2	237085776	2_140	0	0.0162642	5.04986	2.39019e-07	0.212783	1
ENSG00000124839.12	RAB17	2	237602437	2_140	0	0.066899	19.0622	3.71118e-06	-2.02772	1
ENSG00000124831.18	LRRFIP1	2	237627240	2_140	0	0.0243466	9.02092	6.3916e-07	1.16971	1
ENSG00000177483.11	RBM44	2	237798821	2_140	0	0.0160758	4.93537	2.30894e-07	0.0618462	2
ENSG00000132329.10	RAMP1	2	237858483	2_141	0	0.0142648	5.45951	2.26641e-07	-0.325842	1
ENSG00000184182.18	UBE2F	2	237966682	2_141	0	0.0160342	6.60821	3.08356e-07	0.832484	2
ENSG00000132330.16	SCLY	2	238061323	2_141	0	0.014351	5.51873	2.30485e-07	0.453681	2
ENSG00000144488.14	ESPNL	2	238099901	2_141	0	0.0177675	7.61726	3.93862e-07	0.910833	2
ENSG00000168427.8	KLHL30	2	238139594	2_141	0	0.0214928	9.49056	5.93615e-07	-1.16701	1
ENSG00000132323.8	ILKAP	2	238203982	2_141	0	0.0145849	5.67745	2.40977e-07	-0.317714	1
ENSG00000132326.11	PER2	2	238289924	2_141	0	0.0178424	7.65863	3.97671e-07	-0.70672	1
ENSG00000204104.11	TRAF3IP1	2	238320731	2_141	0	0.0383684	15.2162	1.69903e-06	-1.90089	2
ENSG00000065802.11	ASB1	2	238426593	2_141	0	0.0228531	10.0951	6.71391e-07	-1.59745	1
ENSG00000130414.11	NDUFA10	2	240025784	2_142	0	0.0320748	14.6519	1.36766e-06	1.65629	1
ENSG00000063660.8	GPC1	2	240435215	2_142	0	0.0231281	11.4232	7.68865e-07	1.32848	2
ENSG00000188542.9	DUSP28	2	240560414	2_142	0	0.0119213	4.90819	1.70281e-07	-0.0862297	1
ENSG00000144504.15	ANKMY1	2	240568196	2_142	0	0.0123891	5.28582	1.90578e-07	0.346995	1
ENSG00000142330.19	CAPN10	2	240586423	2_142	0	0.0126435	5.48526	2.01829e-07	-0.387591	1
ENSG00000178623.11	GPR35	2	240599114	2_142	0	0.0135131	6.13819	2.41388e-07	-0.567613	1
ENSG00000172478.17	C2orf54	2	240896529	2_143	0	0.0111916	5.52266	1.79871e-07	-0.509505	1
ENSG00000130294.15	KIF1A	2	240820475	2_143	0	0.0122453	6.40536	2.28262e-07	-0.66109	2
ENSG00000172482.4	AGXT	2	240874365	2_143	0	0.0104851	4.8832	1.49004e-07	0.0987441	1
ENSG00000226321.5	CROCC2	2	240905519	2_143	0	0.0290296	14.8998	1.25876e-06	-1.60668	1
ENSG00000122085.16	MTERF4	2	241102313	2_143	0	0.0154074	8.66059	3.88325e-07	-1.09774	1
ENSG00000115687.13	PASK	2	241150035	2_143	0	0.0271473	14.2377	1.12483e-06	1.6508	1
ENSG00000115685.14	PPP1R7	2	241149230	2_143	0	0.0206743	11.5524	6.95063e-07	-1.4358	2
ENSG00000168385.17	SEPT2	2	241314902	2_144	0	0.0292908	15.1504	1.29144e-06	-1.13936	1
ENSG00000115677.16	HDLBP	2	241317232	2_144	0	0.0787519	24.8272	5.68996e-06	-2.25088	2
ENSG00000006607.13	FARP2	2	241357676	2_144	0	0.0148774	11.6611	5.0488e-07	1.9565	1
ENSG00000115694.14	STK25	2	241509931	2_144	0	0.0280453	18.9479	1.54647e-06	2.7236	1
ENSG00000168397.16	ATG4B	2	241636141	2_144	0	0.0170236	11.4727	5.68379e-07	-1.11503	1
ENSG00000168393.12	DTYMK	2	241686546	2_144	0	0.0153837	10.6506	4.7682e-07	-1.23076	1
ENSG00000180902.17	D2HGDH	2	241734689	2_144	0	0.0114494	7.80517	2.60068e-07	0.828648	2
ENSG00000154252.11	GAL3ST2	2	241756485	2_144	0	0.0323285	17.8244	1.67695e-06	-1.69995	3
ENSG00000204099.11	NEU4	2	241809365	2_144	0	0.00997396	6.34329	1.84121e-07	-0.478578	1
ENSG00000188389.10	PDCD1	2	241858748	2_144	0	0.101116	28.2302	8.30723e-06	2.57402	1
ENSG00000188011.5	RTP5	2	241869143	2_144	0	0.0253245	15.3595	1.13198e-06	-1.75587	2
ENSG00000134121.9	CHL1	3	64672	3_1	0	0.0167518	6.52835	3.18262e-07	-0.767352	3
ENSG00000072756.16	TRNT1	3	3129338	3_4	0	0.00692268	6.58118	1.32586e-07	-0.607959	2
ENSG00000170364.12	SETMAR	3	4303252	3_4	0	0.00611196	5.36186	9.5371e-08	-0.202772	2
ENSG00000144455.13	SUMF1	3	4368850	3_4	0	0.00948394	9.66485	2.6675e-07	-1.00896	2
ENSG00000150995.18	ITPR1	3	4492945	3_4	0	0.00685094	6.47919	1.29179e-07	-0.597793	1
ENSG00000134107.4	BHLHE40	3	4978463	3_4	0	0.016625	15.1735	7.34118e-07	1.49489	1
ENSG00000134109.10	EDEM1	3	5187958	3_4	0	0.00680542	6.41392	1.27028e-07	-0.553688	1
ENSG00000071282.11	LMCD1	3	8501609	3_6	0	0.0193839	6.2743	3.53938e-07	-0.799782	1
ENSG00000180914.10	OXTR	3	8769708	3_7	0	0.0135883	5.51029	2.17902e-07	0.359803	1
ENSG00000070950.9	RAD18	3	8963418	3_7	0	0.0172294	7.84267	3.93237e-07	0.828794	2
ENSG00000134077.15	THUMPD3	3	9363240	3_7	0	0.0205716	9.58697	5.73944e-07	1.04055	1
ENSG00000168137.15	SETD5	3	9397385	3_7	0	0.0128528	4.96406	1.85676e-07	-0.1451	1
ENSG00000163719.19	MTMR14	3	9649842	3_8	0	0.0881121	21.1045	5.41167e-06	-2.11162	1
ENSG00000156983.15	BRPF1	3	9731752	3_8	0	0.0179733	5.29668	2.77046e-07	0.305297	1
ENSG00000114026.21	OGG1	3	9749660	3_8	0	0.0201679	6.43025	3.77407e-07	-0.477934	2
ENSG00000134072.10	CAMK1	3	9769618	3_8	0	0.0409597	13.431	1.60098e-06	-1.40952	1
ENSG00000171148.13	TADA3	3	9794628	3_8	0	0.0300554	10.3649	9.06582e-07	1.20452	1
ENSG00000241553.12	ARPC4	3	9792302	3_8	0	0.0221726	7.36345	4.75136e-07	0.833948	1
ENSG00000214021.15	TTLL3	3	9808579	3_8	0	0.0241606	8.20973	5.7724e-07	0.943696	2
ENSG00000156990.14	RPUSD3	3	9843931	3_8	0	0.0172675	4.90275	2.46371e-07	0.0679122	1
ENSG00000187288.10	CIDEC	3	9879932	3_8	0	0.0202548	6.47257	3.81527e-07	0.575947	1
ENSG00000171135.13	JAGN1	3	9890513	3_8	0	0.0199935	6.34473	3.69166e-07	0.680281	1
ENSG00000163701.18	IL17RE	3	9902449	3_8	0	0.0353494	11.9702	1.23141e-06	-1.23173	1
ENSG00000163702.18	IL17RC	3	9917083	3_8	0	0.0369941	12.4208	1.33722e-06	-1.28052	1
ENSG00000163704.11	PRRT3	3	9953720	3_8	0	0.0487745	15.1675	2.15292e-06	1.85114	1
ENSG00000125037.12	EMC3	3	10010880	3_8	0	0.0228898	7.6771	5.11399e-07	1.14582	2
ENSG00000144554.10	FANCD2	3	10026888	3_8	0	0.0225598	7.53402	4.94633e-07	-1.1198	1
ENSG00000134086.7	VHL	3	10140878	3_8	0	0.0276464	9.53948	7.67508e-07	1.31888	1
ENSG00000134070.4	IRAK2	3	10164461	3_8	0	0.0206607	6.66786	4.00914e-07	-0.922742	1
ENSG00000157017.15	GHRL	3	10292337	3_8	0	0.0180331	5.32933	2.79681e-07	0.254325	3
ENSG00000157087.17	ATP2B2	3	10707748	3_8	0	0.0188526	5.76651	3.16377e-07	0.511144	1
ENSG00000197548.12	ATG7	3	11272355	3_9	0	0.00654104	10.9449	2.08342e-07	1.3918	2
ENSG00000144559.10	TAMM41	3	11808893	3_9	0	0.00496099	9.62758	1.38997e-07	1.32489	3
ENSG00000157150.4	TIMP4	3	12159406	3_9	0	0.00583905	8.10502	1.37726e-07	0.225075	1
ENSG00000132170.19	PPARG	3	12287696	3_9	0	0.00341601	10.865	1.08011e-07	-2.59537	1
ENSG00000154743.17	TSEN2	3	12484903	3_9	0	0.039134	29.6005	3.37111e-06	4.47131	1
ENSG00000075975.15	MKRN2	3	12549082	3_9	0	0.00749	16.012	3.49018e-07	-3.66998	2
ENSG00000225526.4	MKRN2OS	3	12560995	3_9	0	0.0358195	27.3274	2.84864e-06	-4.62839	2
ENSG00000132155.11	RAF1	3	12663665	3_9	0	0.00326755	5.47674	5.20793e-08	0.837214	1
ENSG00000144712.11	CAND2	3	12800305	3_9	0	0.025259	27.5281	2.02355e-06	-3.27625	1
ENSG00000144713.12	RPL32	3	12840973	3_9	0	0.00394914	6.79041	7.80403e-08	-0.618958	2
ENSG00000144711.13	IQSEC1	3	13072626	3_10	0	0.0124634	4.89942	1.77706e-07	-0.118007	2
ENSG00000132182.11	NUP210	3	13419856	3_10	0	0.0204915	9.78583	5.83567e-07	-1.35829	1
ENSG00000163517.14	HDAC11	3	13480018	3_10	0	0.0217227	10.3605	6.54959e-07	-1.20758	1
ENSG00000163520.13	FBLN2	3	13548704	3_10	0	0.0126159	5.01878	1.84263e-07	0.299056	1
ENSG00000154767.14	XPC	3	14178595	3_10	0	0.020861	9.96182	6.04776e-07	-1.25506	1
ENSG00000170860.3	LSM3	3	14178595	3_10	0	0.020861	9.96182	6.04776e-07	-1.25506	1
ENSG00000131389.16	SLC6A6	3	14405037	3_10	0	0.0158955	7.28787	3.37127e-07	0.68579	1
ENSG00000144596.12	GRIP2	3	14534964	3_10	0	0.013592	5.75022	2.27451e-07	0.442187	1
ENSG00000154781.15	CCDC174	3	14652143	3_10	0	0.0246225	11.5954	8.30878e-07	1.31152	2
ENSG00000177463.15	NR2C2	3	14947810	3_11	0	0.0149363	6.2716	2.7261e-07	-0.576433	1
ENSG00000131368.7	MRPS25	3	15065408	3_11	0	0.0644778	20.7512	3.8938e-06	1.92641	1
ENSG00000131375.9	CAPN7	3	15206289	3_11	0	0.0132202	5.0732	1.95182e-07	0.199369	1
ENSG00000206562.11	METTL6	3	15437148	3_11	0	0.0129653	4.88211	1.84209e-07	0.0415721	1
ENSG00000144597.13	EAF1	3	15429031	3_11	0	0.0129757	4.88993	1.84651e-07	-0.0617459	1
ENSG00000206561.12	COLQ	3	15521671	3_11	0	0.0183659	8.30336	4.43799e-07	0.944558	1
ENSG00000131373.14	HACL1	3	15600464	3_11	0	0.0155738	6.68221	3.02855e-07	-0.677139	2
ENSG00000206560.11	ANKRD28	3	15859466	3_11	0	0.015778	6.81023	3.12704e-07	-0.846901	1
ENSG00000131386.17	GALNT15	3	16074865	3_11	0	0.043622	16.8508	2.13918e-06	1.74729	1
ENSG00000154813.9	DPH3	3	16265068	3_12	0	0.0348383	12.1623	1.23309e-06	1.31822	1
ENSG00000154814.13	OXNAD1	3	16264511	3_12	0	0.0172218	5.21312	2.61274e-07	0.257052	3
ENSG00000131378.13	RFTN1	3	16515846	3_12	0	0.0203312	6.84603	4.05062e-07	0.786699	1
ENSG00000182568.16	SATB1	3	18444681	3_13	0	0.0139418	6.35973	2.58034e-07	-0.596683	2
ENSG00000183960.8	KCNH8	3	19148202	3_14	0	0.011769	6.08861	2.08534e-07	-0.514334	1
ENSG00000163576.17	EFHB	3	19946047	3_14	0	0.01388	7.70781	3.11345e-07	-0.822581	1
ENSG00000144566.10	RAB5A	3	19946616	3_14	0	0.0120718	6.33787	2.22657e-07	-0.559283	2
ENSG00000183977.13	PP2D1	3	20012243	3_14	0	0.0150772	8.5203	3.73848e-07	-0.899106	2
ENSG00000114166.7	KAT2B	3	20039856	3_14	0	0.0104446	4.91779	1.4948e-07	0.0839682	1
ENSG00000182247.9	UBE2E2	3	23202760	3_17	0	0.0207422	7.3749	4.45176e-07	-0.685206	2
ENSG00000170142.11	UBE2E1	3	23806439	3_18	0	0.0338737	14.7511	1.45414e-06	-1.53232	1
ENSG00000197885.10	NKIRAS1	3	23946455	3_18	0	0.0182891	8.6712	4.61521e-07	1.04834	1
ENSG00000151090.17	THRB	3	24494993	3_18	0	0.0126227	5.02834	1.84713e-07	0.115095	1
ENSG00000077092.18	RARB	3	25174821	3_18	0	0.015819	7.24479	3.33523e-07	0.83188	1
ENSG00000077097.15	TOP2B	3	25664580	3_19	0	0.0224159	10.1129	6.59706e-07	1.15041	1
ENSG00000151093.7	OXSM	3	25782726	3_19	0	0.0185994	8.27538	4.47928e-07	-0.838751	1
ENSG00000163491.16	NEK10	3	27370689	3_20	0	0.0647752	20.9168	3.94299e-06	-3.7323	2
ENSG00000033867.16	SLC4A7	3	27476676	3_20	0	0.00863688	9.39519	2.36147e-07	-0.681299	2
ENSG00000163508.12	EOMES	3	27723132	3_20	0	0.00753667	4.98287	1.0929e-07	-0.095031	1
ENSG00000187118.12	CMC1	3	28241610	3_21	0	0.0173165	8.79211	4.43072e-07	-0.883403	1
ENSG00000163512.13	AZI2	3	28348860	3_21	0	0.0118496	5.06646	1.74714e-07	-0.0709636	2
ENSG00000144642.21	RBMS3	3	28575079	3_21	0	0.0301839	14.2685	1.25336e-06	1.4586	1
ENSG00000163527.9	STT3B	3	31533564	3_23	0	0.0145377	4.92772	2.08479e-07	0.085383	1
ENSG00000144645.13	OSBPL10	3	32075520	3_23	0	0.0549322	18.0695	2.88864e-06	-1.85052	2
ENSG00000152642.10	GPD1L	3	32105704	3_23	0	0.0285757	11.582	9.63162e-07	-1.27037	1
ENSG00000170293.8	CMTM8	3	32238447	3_23	0	0.0206865	8.39607	5.05455e-07	-0.909414	1
ENSG00000153551.13	CMTM7	3	32392093	3_24	0	0.0158096	9.31283	4.28473e-07	-0.541259	1
ENSG00000091317.7	CMTM6	3	32491754	3_24	0	0.0342643	46.8806	4.67471e-06	-5.87041	1
ENSG00000182973.18	CNOT10	3	32684690	3_24	0	0.0152862	10.8232	4.81474e-07	-1.62462	1
ENSG00000188167.8	TMPPE	3	33097052	3_24	0	0.0379642	18.6225	2.05746e-06	-1.9031	2
ENSG00000170266.15	GLB1	3	33097411	3_24	0	0.0266563	14.6338	1.13521e-06	-1.27453	1
ENSG00000170275.14	CRTAP	3	33113893	3_24	0	0.026288	14.9855	1.14644e-06	1.61316	2
ENSG00000173705.8	SUSD5	3	33218911	3_25	0	0.0160008	5.26028	2.44946e-07	-0.264105	1
ENSG00000153558.13	FBXL2	3	33277306	3_25	0	0.0154166	4.89482	2.19607e-07	0.110334	1
ENSG00000153560.11	UBP1	3	33437380	3_25	0	0.0154739	4.93128	2.22065e-07	0.15878	1
ENSG00000172995.16	ARPP21	3	35639025	3_26	0	0.013925	6.01349	2.43693e-07	0.584734	1
ENSG00000144681.10	STAC	3	36274175	3_26	0	0.0137338	5.87773	2.3492e-07	0.601236	1
ENSG00000178567.7	EPM2AIP1	3	36993455	3_27	0	0.012246	4.92802	1.75625e-07	-0.0789323	2
ENSG00000076242.14	MLH1	3	36988813	3_27	0	0.0284841	13.2345	1.09706e-06	1.61546	2
ENSG00000144674.16	GOLGA4	3	37243088	3_27	0	0.0129634	5.48669	2.0699e-07	0.33131	2
ENSG00000198590.11	C3orf35	3	37386585	3_27	0	0.0130628	5.56167	2.11427e-07	0.367241	1
ENSG00000187091.13	PLCD1	3	38029646	3_27	0	0.0123342	4.99846	1.79419e-07	0.0438753	1
ENSG00000172936.12	MYD88	3	38138612	3_27	0	0.0173328	8.34006	4.20686e-07	0.723196	1
ENSG00000172939.8	OXSR1	3	38165547	3_27	0	0.0123193	4.98656	1.78775e-07	0.118605	1
ENSG00000093217.9	XYLB	3	38346523	3_28	0	0.0181747	6.20039	3.2795e-07	-0.548434	1
ENSG00000114739.13	ACVR2B	3	38454702	3_28	0	0.0162753	5.11511	2.42273e-07	0.222938	1
ENSG00000157036.12	EXOG	3	38495589	3_28	0	0.0161351	5.03007	2.36192e-07	0.158714	2
ENSG00000114742.13	WDR48	3	39051835	3_28	0	0.0199325	7.10875	4.12359e-07	0.808735	1
ENSG00000114745.13	GORASP1	3	39105193	3_28	0	0.0160299	4.9658	2.31654e-07	0.150515	1
ENSG00000168026.18	TTC21A	3	39107786	3_28	0	0.0200572	7.17012	4.1852e-07	0.84173	3
ENSG00000168334.8	XIRP1	3	39192679	3_28	0	0.0896509	22.0742	5.75916e-06	-2.09449	1
ENSG00000144659.10	SLC25A38	3	39383433	3_28	0	0.0183205	6.27895	3.34768e-07	0.575268	1
ENSG00000168028.13	RPSA	3	39387163	3_28	0	0.0159111	4.89273	2.26555e-07	-0.0327926	2
ENSG00000114784.3	EIF1B	3	40309786	3_29	0	0.00997264	5.1192	1.48571e-07	-0.226014	1
ENSG00000188846.13	RPL14	3	40457413	3_29	0	0.0243262	13.8824	9.82788e-07	-1.44519	1
ENSG00000177873.12	ZNF619	3	40467766	3_29	0	0.0204866	12.1899	7.26762e-07	-1.44495	2
ENSG00000172888.11	ZNF621	3	40524103	3_29	0	0.018211	11.0313	5.8463e-07	-1.28871	1
ENSG00000168036.16	CTNNB1	3	41195090	3_30	0	0.0153567	5.65486	2.52721e-07	0.311082	1
ENSG00000168038.10	ULK4	3	41963289	3_30	0	0.0333356	13.293	1.28958e-06	2.13582	1
ENSG00000182606.14	TRAK1	3	42013418	3_30	0	0.0378117	14.5422	1.6002e-06	1.71983	2
ENSG00000114812.12	VIPR1	3	42488703	3_30	0	0.0148103	5.29893	2.28387e-07	-0.370531	1
ENSG00000114857.17	NKTR	3	42600359	3_31	0	0.0719659	22.5645	4.72578e-06	-2.49945	2
ENSG00000114853.13	ZBTB47	3	42653821	3_31	0	0.0625392	21.1546	3.85015e-06	-2.55866	1
ENSG00000244607.5	CCDC13	3	42749631	3_31	0	0.0179585	8.79234	4.59509e-07	1.12504	2
ENSG00000181061.13	HIGD1A	3	42800848	3_31	0	0.0120715	4.89079	1.71815e-07	0.0766621	2
ENSG00000144648.15	ACKR2	3	42804792	3_31	0	0.0120672	4.88726	1.71629e-07	0.0513397	1
ENSG00000180432.5	CYP8B1	3	42876805	3_31	0	0.0125124	5.24279	1.90908e-07	0.521717	1
ENSG00000182983.14	ZNF662	3	42883150	3_31	0	0.0259785	12.4291	9.39665e-07	-1.49794	2
ENSG00000240747.7	KRBOX1	3	42809057	3_31	0	0.0150003	7.02326	3.0659e-07	-0.862687	2
ENSG00000144647.5	POMGNT2	3	43105023	3_31	0	0.0131414	5.72411	2.18912e-07	-0.477461	2
ENSG00000011198.7	ABHD5	3	43689274	3_31	0	0.0150387	7.04836	3.08474e-07	-0.763212	2
ENSG00000160746.12	ANO10	3	43691692	3_31	0	0.0183975	9.02993	4.83463e-07	1.06527	1
ENSG00000179152.19	TCAIM	3	44338357	3_31	0	0.0123679	5.1288	1.846e-07	-0.177375	2
ENSG00000225873.3	LINC00694	3	44439661	3_31	0	0.0140043	6.34847	2.58732e-07	-0.627307	1
ENSG00000178917.15	ZNF852	3	44510851	3_31	0	0.0125111	5.24175	1.90849e-07	0.354457	2
ENSG00000196345.12	ZKSCAN7	3	44568516	3_31	0	0.0201073	9.90442	5.79568e-07	1.07527	1
ENSG00000144792.9	ZNF660	3	44562235	3_31	0	0.0143118	6.56177	2.73297e-07	0.695703	2
ENSG00000186448.14	ZNF197	3	44562839	3_31	0	0.0124005	5.15467	1.86021e-07	0.35387	1
ENSG00000169981.10	ZNF35	3	44644514	3_31	0	0.0126399	5.34231	1.96515e-07	0.426564	2
ENSG00000196653.11	ZNF502	3	44712685	3_31	0	0.0125091	5.24016	1.90761e-07	-0.277533	2
ENSG00000186446.11	ZNF501	3	44721338	3_31	0	0.0134385	5.94362	2.32446e-07	-0.504944	1
ENSG00000163807.5	KIAA1143	3	44761638	3_31	0	0.0245233	11.8604	8.46446e-07	-1.27323	1
ENSG00000163808.16	KIF15	3	44761638	3_31	0	0.0245233	11.8604	8.46446e-07	-1.27323	1
ENSG00000169964.7	TMEM42	3	44861942	3_31	0	0.015788	7.52605	3.45791e-07	-0.712969	2
ENSG00000075914.12	EXOSC7	3	44975034	3_31	0	0.0149783	7.00885	3.05513e-07	0.739626	2
ENSG00000163812.13	ZDHHC3	3	44976413	3_31	0	0.0134375	5.94287	2.32399e-07	0.559704	1
ENSG00000163815.5	CLEC3B	3	45002501	3_31	0	0.0132465	5.80232	2.23678e-07	0.530325	1
ENSG00000173585.15	CCR9	3	45914568	3_32	0	0.0304978	10.5575	9.3702e-07	1.37099	1
ENSG00000249992.1	TMEM158	3	45226648	3_32	0	0.0297368	10.3077	8.92024e-07	1.27654	1
ENSG00000011376.9	LARS2	3	45465813	3_32	0	0.0232487	7.87859	5.3305e-07	0.921914	1
ENSG00000211456.10	SACM1L	3	45689445	3_32	0	0.0171469	4.88194	2.43611e-07	0.157225	2
ENSG00000163817.15	SLC6A20	3	45796686	3_32	0	0.0189987	5.89059	3.25688e-07	-0.553285	1
ENSG00000163818.16	LZTFL1	3	45916204	3_32	0	0.0202971	6.54123	3.8638e-07	-0.617083	1
ENSG00000172215.5	CXCR6	3	45940684	3_32	0	0.0312693	10.8045	9.83201e-07	-1.38945	2
ENSG00000163823.3	CCR1	3	46208231	3_32	0	0.023789	8.10503	5.61114e-07	-0.924541	1
ENSG00000121807.5	CCR2	3	46354094	3_32	0	0.031947	11.0165	1.02422e-06	1.32831	1
ENSG00000160791.13	CCR5	3	46370170	3_32	0	0.0384484	12.8513	1.43796e-06	-1.52305	2
ENSG00000121797.9	CCRL2	3	46406481	3_32	0	0.0223015	7.46871	4.8473e-07	1.0451	1
ENSG00000012223.12	LTF	3	46485538	3_32	0	0.111684	23.5674	7.65989e-06	2.42227	1
ENSG00000241186.9	TDGF1	3	46572336	3_32	0	0.0173224	4.98208	2.51153e-07	0.175276	2
ENSG00000261603.1	PRSS46	3	46716355	3_33	0	0.0191445	10.872	6.05724e-07	-1.10344	3
ENSG00000178038.16	ALS2CL	3	46669645	3_33	0	0.0188824	10.7363	5.89974e-07	-1.28701	2
ENSG00000188086.13	PRSS45	3	46740510	3_33	0	0.0110505	5.47443	1.76052e-07	0.366326	4
ENSG00000178055.11	PRSS42	3	46834226	3_33	0	0.0130046	7.07191	2.67641e-07	-0.722452	1
ENSG00000160801.13	PTH1R	3	46877889	3_33	0	0.0120747	6.34384	2.22919e-07	0.556003	2
ENSG00000160808.9	MYL3	3	46882230	3_33	0	0.0107386	5.19368	1.6231e-07	0.247005	1
ENSG00000160799.11	CCDC12	3	46982458	3_33	0	0.0193105	10.9569	6.15744e-07	-1.40485	1
ENSG00000181555.20	SETD2	3	47164415	3_33	0	0.0111163	5.53264	1.78984e-07	-0.378952	1
ENSG00000114648.11	KLHL18	3	47260710	3_33	0	0.0128248	6.93526	2.58841e-07	-0.864234	1
ENSG00000114650.18	SCAP	3	47476755	3_33	0	0.016202	9.2309	4.35244e-07	1.22347	2
ENSG00000114646.9	CSPG5	3	47580720	3_33	0	0.0739792	24.2919	5.22987e-06	2.43003	1
ENSG00000164045.11	CDC25A	3	48188134	3_35	0	0.00636329	4.89566	9.06594e-08	-0.0489336	1
ENSG00000164048.13	ZNF589	3	48234587	3_35	0	0.00636553	4.89954	9.07633e-08	0.0687571	1
ENSG00000172113.8	NME6	3	48301392	3_35	0	0.00635598	4.88475	9.03535e-08	-0.0278728	2
ENSG00000164049.14	FBXW12	3	48372047	3_35	0	0.0106895	10.0476	3.12566e-07	0.89829	1
ENSG00000164051.13	CCDC51	3	48440024	3_35	0	0.00915333	8.51549	2.26834e-07	0.731204	1
ENSG00000232112.3	TMA7	3	48440024	3_35	0	0.00915333	8.51549	2.26834e-07	-0.731204	1
ENSG00000164053.19	ATRIP	3	48446788	3_35	0	0.0216488	16.6487	1.0489e-06	1.96543	1
ENSG00000213689.11	TREX1	3	48465783	3_35	0	0.00795969	7.13845	1.65356e-07	-0.531791	2
ENSG00000114268.11	PFKFB4	3	48562408	3_35	0	0.0149404	13.2581	5.76452e-07	-1.33191	1
ENSG00000114270.17	COL7A1	3	48595323	3_35	0	0.0105202	9.76609	2.98997e-07	-1.14286	1
ENSG00000225697.12	SLC26A6	3	48634901	3_35	0	0.00643302	4.9985	9.35782e-08	0.221513	1
ENSG00000213672.7	NCKIPSD	3	48685869	3_35	0	0.0149484	12.8484	5.5894e-07	-2.0615	2
ENSG00000068745.14	IP6K2	3	48740313	3_35	0	0.0158293	13.7545	6.33618e-07	-1.49493	1
ENSG00000114302.15	PRKAR2A	3	48847779	3_35	0	0.006365	4.89675	9.07041e-08	-0.146785	1
ENSG00000177479.19	ARIH2	3	48919714	3_35	0	0.0492576	24.317	3.48581e-06	-2.84131	1
ENSG00000178467.17	P4HTM	3	48971953	3_35	0	0.0313478	19.9216	1.8174e-06	-2.60617	2
ENSG00000178252.17	WDR6	3	49007280	3_35	0	0.0162882	13.7736	6.52888e-07	1.94711	2
ENSG00000178057.14	NDUFAF3	3	49017259	3_35	0	0.0679655	27.4327	5.42596e-06	-3.03535	1
ENSG00000178149.16	DALRD3	3	49023895	3_35	0	0.0617111	26.4839	4.75625e-06	-2.98966	1
ENSG00000198218.10	QRICH1	3	49088219	3_35	0	0.0594276	26.1144	4.51636e-06	2.97127	1
ENSG00000185909.14	KLHDC8B	3	49171432	3_35	0	0.0158155	13.4244	6.1787e-07	2.0379	2
ENSG00000188315.7	C3orf62	3	49277527	3_35	0	0.0166389	14.5482	7.04457e-07	-2.09927	2
ENSG00000114316.12	USP4	3	49340655	3_35	0	0.0364311	21.7111	2.30184e-06	2.61153	1
ENSG00000233276.3	GPX1	3	49358927	3_35	0	0.0184573	14.6311	7.85893e-07	1.4149	1
ENSG00000067560.10	RHOA	3	49413016	3_35	0	0.0184655	14.6354	7.86477e-07	1.41522	1
ENSG00000145022.4	TCTA	3	49412205	3_35	0	0.0168132	13.6195	6.66393e-07	-1.74638	2
ENSG00000145020.15	AMT	3	49422974	3_35	0	0.0308631	20.0895	1.80439e-06	-2.51925	1
ENSG00000145029.13	NICN1	3	49429773	3_35	0	0.00664907	5.45399	1.05535e-07	-0.995579	1
ENSG00000164061.4	BSN	3	49573524	3_35	0	0.0742721	27.6962	5.98641e-06	2.83951	2
ENSG00000164062.12	APEH	3	49674864	3_35	0	0.0146932	12.4709	5.33257e-07	-1.22439	1
ENSG00000173531.15	MST1	3	49688745	3_35	0	0.00664775	5.28397	1.02225e-07	-0.158984	2
ENSG00000173540.12	GMPPB	3	49724134	3_35	0	0.00913153	8.17731	2.17308e-07	1.32049	1
ENSG00000185614.4	FAM212A	3	49803410	3_35	0	0.010161	9.65335	2.85454e-07	1.16924	1
ENSG00000183763.8	TRAIP	3	49856597	3_35	0	0.0067405	5.73487	1.12496e-07	-1.30026	1
ENSG00000164078.12	MST1R	3	49903379	3_35	0	0.00711969	6.5082	1.34847e-07	-1.06035	2
ENSG00000004534.14	RBM6	3	49940636	3_35	0	0.0088249	8.80487	2.26127e-07	1.38542	1
ENSG00000001617.11	SEMA3F	3	50176092	3_35	0	0.00635455	4.8848	9.03341e-08	-0.0511563	1
ENSG00000188338.14	SLC38A3	3	50204954	3_35	0	0.00732033	6.08217	1.29571e-07	-0.170213	1
ENSG00000012171.19	SEMA3B	3	50267465	3_35	0	0.0216022	17.2923	1.0871e-06	1.8803	1
ENSG00000243477.5	NAT6	3	50298716	3_35	0	0.0127075	11.37	4.20474e-07	1.49663	2
ENSG00000186792.16	HYAL3	3	50295266	3_35	0	0.0179791	14.8864	7.78893e-07	-1.84281	1
ENSG00000068001.13	HYAL2	3	50323853	3_35	0	0.0312457	20.2644	1.84265e-06	1.67773	1
ENSG00000007402.11	CACNA2D2	3	50504338	3_35	0	0.0269153	16.8506	1.31988e-06	3.20094	1
ENSG00000114735.9	HEMK1	3	50569633	3_35	0	0.0808376	21.4645	5.04956e-06	3.67663	1
ENSG00000114738.10	MAPKAPK3	3	50611291	3_35	0	0.02355	14.9364	1.02366e-06	3.16385	2
ENSG00000114737.15	CISH	3	50611939	3_35	0	0.0320028	16.3226	1.52019e-06	3.30413	1
ENSG00000145050.15	MANF	3	51384757	3_35	0	0.00683983	5.64945	1.12453e-07	0.482841	1
ENSG00000259956.1	RBM15B	3	51391456	3_35	0	0.00640772	4.98338	9.29282e-08	-0.22924	1
ENSG00000164081.12	TEX264	3	51661849	3_35	0	0.0193775	15.8482	8.93714e-07	-2.92335	1
ENSG00000164082.14	GRM2	3	51707122	3_35	0	0.00791416	7.24505	1.66865e-07	0.897522	1
ENSG00000114767.6	RRP9	3	51941929	3_36	0	0.0101868	8.00663	2.3736e-07	-0.953384	1
ENSG00000041880.14	PARP3	3	51941930	3_36	0	0.0100745	7.9003	2.31627e-07	0.939516	1
ENSG00000243989.8	ACY1	3	51982820	3_36	0	0.00808834	5.88083	1.38426e-07	-0.511517	1
ENSG00000164087.7	POC1A	3	52154292	3_36	0	0.00759851	5.43728	1.20235e-07	0.610094	1
ENSG00000247596.8	TWF2	3	52239094	3_36	0	0.00743902	5.28649	1.14447e-07	-0.366228	2
ENSG00000164088.17	PPM1M	3	52244928	3_36	0	0.0105425	8.14584	2.4992e-07	-1.32277	3
ENSG00000168237.17	GLYCTK	3	52291743	3_36	0	0.0228835	14.0681	9.36869e-07	-1.6365	1
ENSG00000164091.11	WDR82	3	52287960	3_36	0	0.0079022	5.63813	1.29659e-07	-0.370808	1
ENSG00000114841.17	DNAH1	3	52315396	3_36	0	0.0306514	19.0413	1.69851e-06	2.96507	2
ENSG00000010318.20	PHF7	3	52414035	3_36	0	0.0122209	9.45694	3.36335e-07	1.07134	1
ENSG00000010319.6	SEMA3G	3	52444898	3_36	0	0.0123539	9.16599	3.29536e-07	-0.4278	1
ENSG00000114854.7	TNNC1	3	52454186	3_36	0	0.0717653	20.1039	4.1987e-06	-3.37705	2
ENSG00000010322.15	NISCH	3	52455033	3_36	0	0.00735167	5.01187	1.07227e-07	0.127501	2
ENSG00000010327.10	STAB1	3	52495250	3_36	0	0.0991125	21.7536	6.2745e-06	3.58227	1
ENSG00000168268.10	NT5DC2	3	52535082	3_36	0	0.0105733	8.18161	2.5175e-07	-1.79734	2
ENSG00000163938.16	GNL3	3	52681295	3_36	0	0.102275	24.4801	7.28624e-06	-3.68628	2
ENSG00000163939.18	PBRM1	3	52686064	3_36	0	0.0097099	6.84756	1.93496e-07	-0.804866	1
ENSG00000016864.18	GLT8D1	3	52705620	3_36	0	0.0415559	20.5126	2.4807e-06	2.95215	2
ENSG00000114904.12	NEK4	3	52775509	3_36	0	0.0327422	18.2279	1.73686e-06	-2.87795	1
ENSG00000055957.10	ITIH1	3	52777156	3_36	0	0.0860705	27.2898	6.83557e-06	3.39425	1
ENSG00000162267.12	ITIH3	3	52799203	3_36	0	0.123502	30.7789	1.10623e-05	3.5157	1
ENSG00000055955.15	ITIH4	3	52830568	3_36	0	0.00798641	6.35543	1.47712e-07	0.70201	3
ENSG00000272573.5	MUSTN1	3	52834429	3_36	0	0.0103468	8.60404	2.59078e-07	2.04683	2
ENSG00000213533.11	TMEM110	3	52897955	3_36	0	0.00856737	6.83122	1.7032e-07	1.54045	2
ENSG00000163935.13	SFMBT1	3	53046971	3_36	0	0.0114073	9.75987	3.24003e-07	2.00682	1
ENSG00000163932.13	PRKCD	3	53155654	3_36	0	0.00824531	6.1774	1.48229e-07	-0.643486	1
ENSG00000163931.15	TKT	3	53255618	3_36	0	0.0193337	13.4638	7.57536e-07	2.58412	1
ENSG00000272886.5	DCP1A	3	53347519	3_36	0	0.00733241	4.91591	1.04899e-07	-0.253046	2
ENSG00000016391.10	CHDH	3	53846340	3_36	0	0.00742552	5.0553	1.09243e-07	0.144452	1
ENSG00000056736.9	IL17RB	3	53839787	3_36	0	0.00768446	5.3467	1.19569e-07	0.223822	2
ENSG00000113812.13	ACTR8	3	53881333	3_36	0	0.00903754	6.79598	1.7874e-07	0.7155	3
ENSG00000114251.14	WNT5A	3	55489156	3_38	0	0.0284745	13.0691	1.08298e-06	-1.37703	1
ENSG00000180376.16	CCDC66	3	56557027	3_39	0	0.0228116	9.8657	6.54943e-07	-1.60647	4
ENSG00000163946.13	FAM208A	3	56682894	3_39	0	0.0211238	9.10846	5.59935e-07	1.60469	1
ENSG00000163947.11	ARHGEF3	3	57078950	3_39	0	0.021603	9.32954	5.86537e-07	-0.891956	2
ENSG00000144730.17	IL17RD	3	57170597	3_39	0	0.0161101	6.44319	3.02078e-07	0.561094	1
ENSG00000157500.10	APPL1	3	57226802	3_39	0	0.0177953	7.42126	3.8433e-07	-0.643057	1
ENSG00000239388.8	ASB14	3	57292855	3_39	0	0.014383	5.32917	2.23065e-07	0.402973	1
ENSG00000174840.8	PDE12	3	57554759	3_39	0	0.0229557	9.92784	6.63231e-07	1.14655	2
ENSG00000168374.10	ARF4	3	57598389	3_39	0	0.0206931	8.9057	5.36307e-07	1.02091	2
ENSG00000174839.12	DENND6A	3	57692733	3_39	0	0.013773	4.90358	1.96544e-07	-0.0945322	1
ENSG00000163681.14	SLMAP	3	57755619	3_39	0	0.0267826	11.4485	8.92326e-07	1.4597	1
ENSG00000136068.14	FLNB	3	58024201	3_39	0	0.028452	12.0456	9.97382e-07	1.3364	1
ENSG00000144724.19	PTPRG	3	61515196	3_41	0	0.0228196	11.2224	7.4527e-07	1.1521	2
ENSG00000114405.10	C3orf14	3	62315882	3_41	0	0.0282541	13.3298	1.09603e-06	1.34886	2
ENSG00000163634.11	THOC7	3	63856953	3_43	0	0.071332	19.8357	4.11767e-06	2.21878	2
ENSG00000163636.10	PSMD6	3	64024193	3_43	0	0.0375939	13.4444	1.47088e-06	-1.80846	2
ENSG00000163637.12	PRICKLE2	3	64266748	3_43	0	0.0179942	6.1726	3.23236e-07	-0.535566	2
ENSG00000151276.23	MAGI1	3	65954153	3_44	0	0.0141805	7.81983	3.22707e-07	0.809026	1
ENSG00000144741.17	SLC25A26	3	66134027	3_44	0	0.0110302	5.35444	1.71877e-07	-0.316333	1
ENSG00000144749.13	LRIG1	3	66501565	3_45	0	0.0118678	5.0611	1.74798e-07	-0.167245	1
ENSG00000172340.14	SUCLG2	3	67407957	3_45	0	0.018311	9.32083	4.96692e-07	0.996768	1
ENSG00000163378.13	EOGT	3	69013777	3_46	0	0.0104528	4.90054	1.49072e-07	-0.0392969	1
ENSG00000144747.15	TMF1	3	69052218	3_46	0	0.0104375	4.88623	1.4842e-07	-0.0116691	1
ENSG00000144744.16	UBA3	3	69079592	3_46	0	0.0110254	5.42359	1.74021e-07	0.467579	1
ENSG00000144746.6	ARL6IP5	3	69088388	3_46	0	0.0141245	7.85438	3.22854e-07	0.881932	1
ENSG00000187098.14	MITF	3	69739170	3_47	0	0.0306598	24.2054	2.15974e-06	3.28407	1
ENSG00000163412.12	EIF4E3	3	71757284	3_48	0	0.0212032	11.6632	7.19681e-07	1.3335	2
ENSG00000170837.2	GPR27	3	71735170	3_48	0	0.0115487	5.69283	1.91329e-07	-0.353847	1
ENSG00000163421.8	PROK2	3	71805436	3_48	0	0.0112169	5.40689	1.76499e-07	-0.338396	1
ENSG00000144736.13	SHQ1	3	72861735	3_49	0	0.0132825	4.94063	1.90978e-07	0.129761	1
ENSG00000172986.12	GXYLT2	3	72887991	3_49	0	0.0135457	5.13326	2.02356e-07	-0.247408	2
ENSG00000163605.14	PPP4R2	3	72996291	3_49	0	0.0135158	5.1115	2.01052e-07	0.286121	1
ENSG00000255423.1	EBLN2	3	73061902	3_49	0	0.0134461	5.06078	1.98031e-07	0.138851	1
ENSG00000121440.14	PDZRN3	3	73491467	3_49	0	0.0922364	24.184	6.49157e-06	-2.30281	1
ENSG00000113805.8	CNTN3	3	74520712	3_50	0	0.0121935	5.12032	1.81696e-07	-0.149582	2
ENSG00000227124.8	ZNF717	3	75782933	3_51	0	0.0242936	8.53096	6.03129e-07	-1.03019	1
ENSG00000169855.19	ROBO1	3	79767741	3_53	0	0.0170148	6.5793	3.25781e-07	-0.529299	1
ENSG00000114480.12	GBE1	3	81761728	3_54	0	0.0125146	4.88319	1.77845e-07	-0.0998658	2
ENSG00000206538.8	VGLL3	3	86990820	3_57	0	0.0293535	9.49453	8.11061e-07	-1.08755	2
ENSG00000083937.8	CHMP2B	3	87227121	3_57	0	0.0568617	16.0617	2.65786e-06	-1.68916	3
ENSG00000175105.6	ZNF654	3	88059041	3_58	0	0.0121587	8.25361	2.92046e-07	-0.573413	1
ENSG00000163320.10	CGGBP1	3	88122078	3_58	0	0.00896806	5.63321	1.47019e-07	0.57997	1
ENSG00000044524.10	EPHA3	3	89107369	3_59	0	0.0116551	4.99387	1.69384e-07	-0.0215755	2
ENSG00000178750.2	STX19	3	94032097	3_59	0	0.0117523	5.19876	1.77804e-07	-0.59826	1
ENSG00000178700.7	DHFR2	3	94061265	3_59	0	0.0115176	4.90181	1.64301e-07	0.30072	2
ENSG00000178694.9	NSUN3	3	94062771	3_59	0	0.0121168	5.63884	1.98838e-07	0.763986	1
ENSG00000080200.9	CRYBG3	3	97822174	3_61	0	0.0177393	9.42014	4.86311e-07	-0.980247	1
ENSG00000080822.16	CLDND1	3	98523270	3_62	0	0.0129667	6.07668	2.29307e-07	0.450418	2
ENSG00000144810.15	COL8A1	3	99637984	3_62	0	0.0114841	4.88531	1.63271e-07	0.0701578	2
ENSG00000144820.7	ADGRG7	3	100609097	3_63	0	0.0156948	11.0772	5.05948e-07	2.12909	1
ENSG00000184220.11	CMSS1	3	99772141	3_63	0	0.0155737	11.001	4.98587e-07	-1.28094	1
ENSG00000036054.12	TBC1D23	3	100261437	3_63	0	0.0102198	6.86689	2.04231e-07	1.03674	1
ENSG00000114021.11	NIT2	3	100334239	3_63	0	0.00855876	5.12837	1.27735e-07	0.580263	1
ENSG00000154174.7	TOMM70	3	100401425	3_63	0	0.00895075	5.56714	1.45015e-07	0.484551	1
ENSG00000206535.7	LNP1	3	100402006	3_63	0	0.125661	31.8398	1.16437e-05	3.4905	1
ENSG00000114354.13	TFG	3	100709093	3_63	0	0.0415407	20.6838	2.50049e-06	-2.49472	2
ENSG00000154175.16	ABI3BP	3	100993920	3_64	0	0.0188232	8.86618	4.8568e-07	1.02748	2
ENSG00000081148.11	IMPG2	3	101320737	3_64	0	0.0342281	14.766	1.47084e-06	-1.72016	1
ENSG00000138468.15	SENP7	3	101513077	3_64	0	0.015475	6.94058	3.1257e-07	-0.719214	1
ENSG00000066422.4	ZBTB11	3	101677685	3_64	0	0.0161443	7.35659	3.45632e-07	-0.894944	1
ENSG00000114391.12	RPL24	3	101687152	3_64	0	0.013073	5.28419	2.01037e-07	-0.258112	1
ENSG00000144815.15	NXPE3	3	101779233	3_64	0	0.022614	10.6727	7.02379e-07	-1.1823	2
ENSG00000170017.12	ALCAM	3	105366626	3_66	0	0.0152068	7.63761	3.38e-07	-0.761959	1
ENSG00000114423.18	CBLB	3	105869225	3_66	0	0.012685	5.85721	2.16222e-07	-0.6582	1
ENSG00000121570.12	DPPA4	3	109337904	3_67	0	0.0160053	8.7418	4.07178e-07	0.98186	1
ENSG00000114446.4	IFT57	3	108222767	3_67	0	0.0292765	14.6906	1.25164e-06	-1.65294	1
ENSG00000177707.10	NECTIN3	3	111070094	3_70	0	0.00808631	7.692	1.81013e-07	-0.823326	1
ENSG00000153283.12	CD96	3	111292718	3_70	0	0.019497	16.33	9.26558e-07	1.82587	1
ENSG00000144824.20	PHLDB2	3	111731618	3_70	0	0.0329646	21.5112	2.06364e-06	-2.08568	1
ENSG00000144827.8	ABHD10	3	111978592	3_70	0	0.00610211	4.93533	8.76427e-08	-0.02683	3
ENSG00000114529.12	C3orf52	3	112334718	3_70	0	0.106135	33.2297	1.02637e-05	2.93494	1
ENSG00000174500.12	GCSAM	3	112133043	3_70	0	0.00613546	4.98869	8.90745e-08	0.405194	2
ENSG00000091972.18	CD200	3	112332580	3_70	0	0.16748	37.9514	1.84974e-05	3.24539	2
ENSG00000144848.10	ATG3	3	112561859	3_70	0	0.00610117	4.93382	8.76025e-08	-0.0529219	2
ENSG00000138459.8	SLC35A5	3	112561371	3_70	0	0.00617839	5.05693	9.09248e-08	-0.142216	1
ENSG00000091986.15	CCDC80	3	112649146	3_70	0	0.008102	7.71095	1.81811e-07	-0.703754	1
ENSG00000163606.10	CD200R1	3	112975136	3_70	0	0.0155624	14.1136	6.392e-07	1.42767	1
ENSG00000163607.15	GTPBP8	3	112991286	3_70	0	0.00823755	7.87351	1.8875e-07	-0.797658	1
ENSG00000163608.14	NEPRO	3	113019471	3_70	0	0.006086	4.90946	8.69534e-08	-0.0607222	2
ENSG00000144857.14	BOC	3	113210185	3_70	0	0.00736619	6.77847	1.4531e-07	0.678301	2
ENSG00000206530.10	CFAP44	3	113440894	3_70	0	0.0072498	6.62251	1.39723e-07	-0.66625	3
ENSG00000163611.11	SPICE1	3	113515105	3_70	0	0.00692124	6.16839	1.24244e-07	-0.56967	2
ENSG00000072858.10	SIDT1	3	113532232	3_70	0	0.0110097	10.7166	3.43361e-07	1.1749	1
ENSG00000178075.19	GRAMD1C	3	113827178	3_70	0	0.0850914	30.9839	7.67259e-06	2.61271	1
ENSG00000151576.10	QTRT2	3	114006229	3_70	0	0.0263933	19.3144	1.48352e-06	-1.90955	1
ENSG00000163617.10	CCDC191	3	114056663	3_70	0	0.00896819	8.70612	2.27222e-07	0.925981	1
ENSG00000181722.16	ZBTB20	3	115146943	3_71	0	0.0108888	5.09034	1.61305e-07	0.236618	1
ENSG00000121578.12	B4GALT4	3	119241202	3_74	0	0.0184295	10.9257	5.85982e-07	1.44988	1
ENSG00000176142.12	TMEM39A	3	119469366	3_74	0	0.0107088	5.07739	1.58234e-07	0.340138	1
ENSG00000163389.10	POGLUT1	3	119467987	3_74	0	0.0107858	5.14372	1.61454e-07	-0.354948	3
ENSG00000113845.9	TIMMDC1	3	119498262	3_74	0	0.0125406	6.40975	2.33927e-07	0.47401	2
ENSG00000121594.11	CD80	3	119559610	3_74	0	0.118879	28.2995	9.79044e-06	2.78092	1
ENSG00000144843.11	ADPRH	3	119579762	3_74	0	0.0120186	5.90085	2.0639e-07	0.158094	2
ENSG00000144837.8	PLA1A	3	119598432	3_74	0	0.0583278	20.2434	3.4362e-06	-1.68996	1
ENSG00000121577.13	POPDC2	3	119659168	3_74	0	0.0105752	4.94625	1.52225e-07	-0.265919	2
ENSG00000138495.6	COX17	3	119677824	3_74	0	0.0122788	6.98063	2.49443e-07	1.03304	1
ENSG00000144852.17	NR1I2	3	119780660	3_74	0	0.0108771	8.18088	2.58961e-07	1.82132	1
ENSG00000082701.14	GSK3B	3	120094435	3_74	1	0.69163	43.7707	8.81002e-05	6.47482	2
ENSG00000163428.3	LRRC58	3	120349175	3_74	0	0.0118541	6.1818	2.13257e-07	0.614003	2
ENSG00000065518.7	NDUFB4	3	120596114	3_74	0	0.0125693	6.44597	2.35787e-07	-0.548113	2
ENSG00000144840.8	RABL3	3	120743477	3_74	0	0.0108164	5.36671	1.68932e-07	-0.569522	1
ENSG00000153767.9	GTF2E1	3	120742729	3_74	0	0.0105851	5.15718	1.58864e-07	-0.585911	1
ENSG00000145103.12	ILDR1	3	122021982	3_75	0	0.0177689	6.76928	3.50045e-07	0.623788	1
ENSG00000180353.10	HCLS1	3	121659058	3_75	0	0.0163405	5.94538	2.82726e-07	0.644683	1
ENSG00000173226.16	IQCB1	3	121808260	3_75	0	0.014689	4.89853	2.09401e-07	-0.237196	3
ENSG00000145088.8	EAF2	3	121835057	3_75	0	0.0164137	5.98928	2.86089e-07	0.442134	1
ENSG00000163406.10	SLC15A2	3	121893969	3_75	0	0.0153091	5.30472	2.36338e-07	0.287951	1
ENSG00000121552.3	CSTA	3	122325058	3_76	0	0.0107857	15.7183	4.93371e-07	-2.31969	2
ENSG00000160124.9	CCDC58	3	122408942	3_76	0	0.00818141	10.1955	2.42749e-07	-0.15374	1
ENSG00000114023.15	FAM162A	3	122384273	3_76	0	0.0170507	11.6809	5.79613e-07	0.847744	1
ENSG00000196981.3	WDR5B	3	122416042	3_76	0	0.00786904	5.12674	1.17404e-07	0.419964	2
ENSG00000114030.12	KPNA1	3	122514800	3_76	2	0.0757862	22.1373	4.88243e-06	-3.30777	1
ENSG00000138496.16	PARP9	3	122564248	3_76	0	0.00984536	31.6142	9.05804e-07	-0.982193	2
ENSG00000173200.12	PARP15	3	122577800	3_76	0	0.00853907	7.87125	1.95603e-07	-1.71546	2
ENSG00000173193.13	PARP14	3	122679801	3_76	0	0.0167289	12.8927	6.27669e-07	1.65866	3
ENSG00000169087.10	HSPBAP1	3	122793695	3_76	0	0.00927087	7.49979	2.02344e-07	1.16027	2
ENSG00000138463.8	DIRC2	3	122795125	3_76	0	0.0105514	7.93027	2.4351e-07	0.779008	1
ENSG00000082684.14	SEMA5B	3	123028920	3_76	0	0.00829783	5.58987	1.34985e-07	0.138637	1
ENSG00000121542.11	SEC22A	3	123202292	3_76	0	0.0126617	9.79621	3.60969e-07	-1.10178	1
ENSG00000206527.9	HACD2	3	123540235	3_76	0	0.0114217	8.18822	2.7217e-07	0.97432	2
ENSG00000065534.18	MYLK	3	123885146	3_77	0	0.0157507	5.1439	2.35783e-07	-0.206723	1
ENSG00000175455.14	CCDC14	3	123958536	3_77	0	0.0153991	4.92208	2.20579e-07	0.0381649	1
ENSG00000114491.13	UMPS	3	124721933	3_77	0	0.015389	4.91558	2.20143e-07	0.180914	2
ENSG00000082781.11	ITGB5	3	124901003	3_77	0	0.0226162	8.70345	5.72837e-07	-0.962246	1
ENSG00000173706.12	HEG1	3	125059839	3_77	0	0.0189693	6.97205	3.84886e-07	-0.634871	1
ENSG00000221955.10	SLC12A8	3	125212648	3_77	0	0.0720886	20.2228	4.24255e-06	-2.04331	1
ENSG00000163848.19	ZNF148	3	125375658	3_78	0	0.0137689	7.09833	2.8443e-07	-0.732057	1
ENSG00000114520.10	SNX4	3	125519762	3_78	0	0.0139031	7.19402	2.91075e-07	-0.915717	1
ENSG00000144909.7	OSBPL11	3	125594988	3_78	0	0.0526858	20.3569	3.12123e-06	2.49184	1
ENSG00000189366.9	ALG1L	3	125937074	3_78	0	0.0568956	21.1243	3.4977e-06	-2.1632	1
ENSG00000114547.9	ROPN1B	3	125970978	3_78	0	0.0162871	8.74791	4.14637e-07	1.05519	2
ENSG00000114544.16	SLC41A3	3	126099932	3_78	0	0.0117305	5.52598	1.88645e-07	-0.332559	2
ENSG00000144908.13	ALDH1L1	3	126191538	3_78	0	0.0463837	19.0878	2.57657e-06	2.38826	2
ENSG00000070476.14	ZXDC	3	126475233	3_78	0	0.0115318	5.35849	1.79828e-07	-0.44193	1
ENSG00000159650.8	UROC1	3	126517918	3_79	0	0.0118558	5.20996	1.79758e-07	0.0951525	1
ENSG00000180767.9	CHST13	3	126533663	3_79	0	0.0193192	10.0069	5.62614e-07	-1.25602	1
ENSG00000197763.14	TXNRD3	3	126655148	3_79	0	0.01196	5.29581	1.84326e-07	-0.288238	2
ENSG00000159685.10	CHCHD6	3	126699537	3_79	0	0.0116695	5.05455	1.71655e-07	0.270573	2
ENSG00000114554.11	PLXNA1	3	126944195	3_79	0	0.0511354	19.6384	2.92245e-06	2.18282	2
ENSG00000114631.10	PODXL2	3	127634127	3_79	0	0.0317309	14.9011	1.376e-06	1.50782	1
ENSG00000114626.17	ABTB1	3	127672535	3_79	0	0.0167166	8.58383	4.1759e-07	-0.877165	1
ENSG00000058262.9	SEC61A1	3	128050756	3_79	0	0.0544775	20.2684	3.21334e-06	-2.80583	1
ENSG00000175792.11	RUVBL1	3	128153663	3_79	0	0.0872701	25.0018	6.34974e-06	3.31384	1
ENSG00000132394.10	EEFSEC	3	128153332	3_79	0	0.01176	5.13036	1.7558e-07	0.42622	1
ENSG00000179348.11	GATA2	3	128493683	3_80	0	0.018194	10.376	5.49386e-07	-1.08344	1
ENSG00000163902.11	RPN1	3	128680780	3_80	0	0.0147921	8.21927	3.53822e-07	0.769416	1
ENSG00000075785.12	RAB7A	3	128726742	3_80	0	0.0166485	11.648	5.64348e-07	1.94533	1
ENSG00000177646.18	ACAD9	3	128898947	3_80	0	0.0523531	21.145	3.22159e-06	-1.97504	1
ENSG00000114654.7	EFCC1	3	129001644	3_80	0	0.0167502	9.43039	4.59696e-07	-0.931585	2
ENSG00000172780.16	RAB43	3	129101723	3_80	0	0.0126361	6.68905	2.4598e-07	1.12081	2
ENSG00000240682.9	ISY1	3	129161573	3_80	0	0.0146545	8.01101	3.41648e-07	-1.29667	1
ENSG00000181789.14	COPG1	3	129249511	3_80	0	0.0904231	24.4328	6.42945e-06	-2.78946	1
ENSG00000183624.13	HMCES	3	129278571	3_80	0	0.106826	26.7502	8.31622e-06	3.10658	1
ENSG00000172771.11	EFCAB12	3	129428575	3_80	0	0.0132795	11.7525	4.54184e-07	-2.68429	2
ENSG00000129071.9	MBD4	3	129440996	3_80	1	0.166471	20.426	9.89561e-06	-3.95032	1
ENSG00000163913.11	IFT122	3	129440996	3_80	1	0.166471	20.426	9.89561e-06	-3.95032	1
ENSG00000172765.16	TMCC1	3	129894308	3_80	0	0.0103307	4.9602	1.49124e-07	0.279776	1
ENSG00000251287.8	ALG1L2	3	130102060	3_80	0	0.0147959	7.97774	3.43512e-07	0.432164	1
ENSG00000206384.10	COL6A6	3	130564248	3_81	0	0.0142073	5.49375	2.27144e-07	0.32927	1
ENSG00000196455.7	PIK3R4	3	130746630	3_81	0	0.0257807	11.3576	8.52124e-07	-1.26167	2
ENSG00000034533.11	ASTE1	3	131028108	3_81	0	0.0183281	7.9967	4.26529e-07	-1.01049	1
ENSG00000198585.11	NUDT16	3	131381465	3_81	0	0.0287509	12.4341	1.04037e-06	-1.55388	1
ENSG00000114686.8	MRPL3	3	131502955	3_81	0	0.0133894	4.91164	1.91386e-07	0.00997797	1
ENSG00000014257.15	ACPP	3	132315570	3_82	0	0.0108287	7.34299	2.31402e-07	-0.955169	1
ENSG00000138246.15	DNAJC13	3	132417408	3_82	1	0.111304	28.8117	9.33256e-06	4.8455	1
ENSG00000129048.6	ACKR4	3	132597261	3_82	0	0.0147368	10.0612	4.31495e-07	-0.909632	1
ENSG00000240303.7	ACAD11	3	132658573	3_82	0	0.0150102	10.867	4.74698e-07	-1.41075	1
ENSG00000113971.19	NPHP3	3	132717669	3_82	0	0.0285731	15.1801	1.26227e-06	-0.760228	2
ENSG00000091527.15	CDV3	3	133573338	3_83	0	0.0351535	15.1755	1.5525e-06	1.73081	2
ENSG00000163781.12	TOPBP1	3	133661592	3_83	0	0.096635	25.302	7.11558e-06	2.46255	1
ENSG00000144867.11	SRPRB	3	133782563	3_83	0	0.0128006	5.22289	1.94563e-07	-0.394412	1
ENSG00000154917.10	RAB6B	3	133895902	3_83	0	0.0216943	10.4091	6.5717e-07	1.07393	1
ENSG00000174640.12	SLCO2A1	3	134051958	3_83	0	0.0509891	18.8707	2.80017e-06	1.96259	1
ENSG00000163785.12	RYK	3	134251127	3_83	0	0.017678	8.3942	4.3185e-07	0.932324	1
ENSG00000114019.14	AMOTL2	3	134375499	3_83	0	0.0302551	13.6908	1.20544e-06	-1.43138	1
ENSG00000182923.16	CEP63	3	134486229	3_83	0	0.0143339	6.3336	2.64202e-07	0.74091	2
ENSG00000154928.16	EPHB1	3	134597811	3_83	0	0.0149667	6.7579	2.94346e-07	0.809212	1
ENSG00000073711.10	PPP2R3A	3	135959783	3_84	0	0.0500902	20.6824	3.01491e-06	3.41248	1
ENSG00000174579.3	MSL2	3	136222574	3_84	0	0.0439416	20.4287	2.61238e-06	-2.78273	1
ENSG00000114054.13	PCCB	3	136249986	3_84	0	0.0286043	16.1542	1.34474e-06	-2.47254	2
ENSG00000118007.12	STAG1	3	136752490	3_84	0	0.0136442	6.64498	2.63853e-07	-0.00954259	2
ENSG00000158092.6	NCK1	3	136863195	3_84	0	0.028672	16.3712	1.36602e-06	2.58635	1
ENSG00000066405.12	CLDN18	3	137999149	3_85	0	0.0113766	5.11562	1.69368e-07	-0.219182	1
ENSG00000158163.14	DZIP1L	3	138116190	3_85	0	0.0375296	16.8731	1.84285e-06	1.96315	1
ENSG00000118017.3	A4GNT	3	138132356	3_85	0	0.0675135	22.7282	4.46556e-06	-2.36378	1
ENSG00000138231.12	DBR1	3	138174902	3_85	0	0.0622234	21.91	3.9675e-06	2.28478	2
ENSG00000114098.17	ARMC8	3	138187690	3_85	0	0.0111433	4.91236	1.59303e-07	0.154216	1
ENSG00000181322.13	NME9	3	138329935	3_85	0	0.0181072	9.67994	5.10088e-07	1.07429	1
ENSG00000158186.12	MRAS	3	138336294	3_85	0	0.0783497	24.2272	5.52409e-06	2.3514	2
ENSG00000158220.13	ESYT3	3	138434098	3_85	0	0.0133807	6.70776	2.61203e-07	-0.720212	2
ENSG00000114107.8	CEP70	3	138594051	3_85	0	0.140467	30.1922	1.23421e-05	2.71039	1
ENSG00000158234.12	FAIM	3	138609109	3_85	0	0.0169267	9.01702	4.44177e-07	1.16436	1
ENSG00000051382.8	PIK3CB	3	138834445	3_85	0	0.0113308	5.07601	1.6738e-07	-0.0706507	1
ENSG00000175110.11	MRPS22	3	139006016	3_85	0	0.0398709	17.4738	2.02752e-06	-1.73229	1
ENSG00000184432.9	COPB2	3	139389408	3_85	0	0.0119258	5.57806	1.93593e-07	-0.574724	2
ENSG00000114115.9	RBP1	3	139540080	3_85	0	0.0193443	10.3301	5.81537e-07	-1.11747	1
ENSG00000163864.15	NMNAT3	3	139677620	3_85	0	0.0113192	5.06596	1.66877e-07	0.260231	2
ENSG00000158258.16	CLSTN2	3	139935130	3_85	0	0.0206909	10.9925	6.61902e-07	1.28759	1
ENSG00000114120.11	SLC25A36	3	140942360	3_86	0	0.0161575	9.87096	4.64145e-07	1.10581	1
ENSG00000175093.4	SPSB4	3	141052136	3_86	0	0.0129578	7.70872	2.90693e-07	-0.728272	1
ENSG00000155903.11	RASA2	3	141486623	3_86	0	0.00976209	4.91079	1.39513e-07	0.0452413	1
ENSG00000188582.8	PAQR9	3	142949180	3_87	1	0.773165	29.675	6.67703e-05	5.21842	1
ENSG00000114125.13	RNF7	3	141737961	3_87	0	0.0101606	8.09439	2.39345e-07	-1.00121	2
ENSG00000069849.10	ATP1B3	3	141877041	3_87	0	0.0101027	7.44095	2.18769e-07	-0.929588	1
ENSG00000114126.17	TFDP2	3	142160128	3_87	0	0.0639024	25.843	4.80596e-06	2.65747	1
ENSG00000175054.14	ATR	3	142579130	3_87	0	0.0520691	24.6955	3.74212e-06	3.44471	2
ENSG00000120756.12	PLS1	3	142596232	3_87	0	0.0388203	21.7861	2.46126e-06	3.32512	1
[truncated: 7,882 more rows]

## Sheet: Supplementary Table 2
genename	id	chrom	pos	region_tag	cs_index	PIP	tau2	PVE	z	num_eqtl	annotation
APOA2	NA	NA	NA	NA	NA	NA	NA	NA	NA	0	known
GHR	NA	NA	NA	NA	NA	NA	NA	NA	NA	0	known
PPP1R17	NA	NA	NA	NA	NA	NA	NA	NA	NA	0	known
LDLR	NA	NA	NA	NA	NA	NA	NA	NA	NA	0	known
LIPI	NA	NA	NA	NA	NA	NA	NA	NA	NA	0	known
HMGCR	NA	NA	NA	NA	NA	NA	NA	NA	NA	0	known
PCSK9	NA	NA	NA	NA	NA	NA	NA	NA	NA	0	known
ABCB11	NA	NA	NA	NA	NA	NA	NA	NA	NA	0	known
APOH	NA	NA	NA	NA	NA	NA	NA	NA	NA	0	known
TSPO	NA	NA	NA	NA	NA	NA	NA	NA	NA	0	known
LIPG	NA	NA	NA	NA	NA	NA	NA	NA	NA	0	known
APOA4	NA	NA	NA	NA	NA	NA	NA	NA	NA	0	known
APOC3	NA	NA	NA	NA	NA	NA	NA	NA	NA	0	known
NPC2	NA	NA	NA	NA	NA	NA	NA	NA	NA	0	known
LRP1	NA	NA	NA	NA	NA	NA	NA	NA	NA	0	known
VAPB	NA	NA	NA	NA	NA	NA	NA	NA	NA	0	known
APOC1	NA	NA	NA	NA	NA	NA	NA	NA	NA	0	known
SORT1	NA	NA	NA	NA	NA	NA	NA	NA	NA	0	known
ABCG5	NA	NA	NA	NA	NA	NA	NA	NA	NA	0	known
LRPAP1	NA	NA	NA	NA	NA	NA	NA	NA	NA	0	known
ANGPTL4	NA	NA	NA	NA	NA	NA	NA	NA	NA	0	known
IRF2BP2	NA	NA	NA	NA	NA	NA	NA	NA	NA	0	known
LCAT	NA	NA	NA	NA	NA	NA	NA	NA	NA	0	known
LDLRAP1	ENSG00000157978.11	1	25543527	1_18	0	0.00864879659025108	8.88653625553005	2.23670394027056e-07	1.95175402590292	2	known
SOAT1	ENSG00000057252.12	1	179295239	1_89	0	0.010778353238492	4.90236073797787	1.53772254130102e-07	-0.149555955068337	1	known
APOB	ENSG00000084674.14	2	21044375	2_13	0	1.75022218940057e-11	62.3785698583068	3.17723180798269e-15	-11.7258947673748	1	known
LRP2	ENSG00000081479.12	2	169362133	2_103	0	0.0255917506538067	7.60482455852122	5.66382071723267e-07	0.798454162997895	1	known
CYP27A1	ENSG00000135929.8	2	218780754	2_129	0	0.0097253693456546	10.7488086088357	3.04219281553453e-07	2.42017816616464	2	known
PPARG	ENSG00000132170.19	3	12287696	3_9	0	0.0034160119895259	10.8649929916207	1.08011286636996e-07	-2.59536625321688	1	known
ITIH4	ENSG00000055955.15	3	52830568	3_36	0	0.00798640971444797	6.35542575165933	1.47712258454823e-07	0.702010076436433	3	known
NCEH1	ENSG00000144959.9	3	172710718	3_106	0	0.0134470265006819	6.9914513680207	2.73598621225138e-07	-0.65327321911665	1	known
ADH1B	ENSG00000196616.13	4	99343421	4_66	0	0.0168632240531951	11.2835436145762	5.53740673842976e-07	-1.1153041825087	1	known
MTTP	ENSG00000138823.13	4	99564087	4_66	0	0.0126135202576707	8.05176926605551	2.95561548180936e-07	-0.797201788547677	1	known
VDAC1	ENSG00000213585.10	5	134044405	5_80	0	0.0462902302659223	18.1080416512058	2.43938937870278e-06	1.82176093475381	1	known
MYLIP	ENSG00000007944.14	6	16128841	6_13	0	0.0443581040292617	60.4092298098115	7.79823963096317e-06	7.62558532098383	2	known
LPA	ENSG00000198670.11	6	160655495	6_104	0	5.02428134629973e-06	33.189029679878	4.85275995129515e-10	8.11961604725766	1	known
CD36	ENSG00000135218.17	7	80369099	7_51	0	0.0119696304015002	5.09414446679576	1.77448486790367e-07	-0.256555858591157	1	known
LPL	ENSG00000175445.14	8	19902159	8_21	0	0.0266827974108274	16.8169724492037	1.30586858464869e-06	-1.81793749090056	1	known
EPHX2	ENSG00000120915.13	8	27490870	8_27	0	0.0075237234197566	5.4115116707254	1.18487278406508e-07	-0.261344540895316	2	known
STAR	ENSG00000147465.11	8	38151661	8_34	0	0.0772914102159671	26.5181978167147	5.96479524138472e-06	-2.50033778078151	1	known
VDAC3	ENSG00000078668.13	8	42391722	8_37	0	0.0241372438087045	12.620228049508	8.86492738663894e-07	-1.36061259307323	1	known
CYP7A1	ENSG00000167910.3	8	58500365	8_45	0	0.00625193576353944	73.1846541580085	1.33154189258724e-06	-7.39247646302286	1	known
VDAC2	ENSG00000165637.13	10	75211073	10_49	0	0.0902457000605307	26.4298385124461	6.94130824088887e-06	2.94749230490679	1	known
LIPA	ENSG00000107798.17	10	89415030	10_57	0	0.0164884970859035	9.6025146933372	4.60772291386254e-07	1.01348143123646	1	known
OSBPL5	ENSG00000021762.19	11	3093870	11_2	0	0.0102277914491777	15.0605783014289	4.48274273024715e-07	-1.64755112018663	1	known
DHCR7	ENSG00000172893.15	11	71453075	11_40	0	0.0202287380159571	6.09669041945157	3.58908079714224e-07	0.651302605210521	1	known
SOAT2	ENSG00000167780.11	12	53103914	12_33	0	0.027897270603095	12.343617159365	1.00213091783044e-06	-1.85122005253615	1	known
ALDH2	ENSG00000111275.12	12	111766623	12_67	0	0.0238430933044803	32.7393410138648	2.27170971075917e-06	-6.44360635657624	1	known
SCARB1	ENSG00000073060.15	12	124882677	12_76	0	0.0108549863584865	6.67705662272426	2.10928198668049e-07	-1.35790907027771	1	known
CETP	ENSG00000087237.10	16	56955918	16_31	0	0.0610358404543394	119.998320119733	2.13147576010103e-05	10.0796426614944	1	known
STARD3	ENSG00000131748.15	17	39637135	17_23	0	0.0102841192094051	4.99857163007161	1.49600596355889e-07	-0.237422675881823	2	known
KPNB1	ENSG00000108424.9	17	47648565	17_27	1	0.13409937793823	94.4423414647553	3.68564762964242e-05	-9.79048643554808	2	known
VAPA	ENSG00000101558.13	18	9913933	18_7	0	0.00781592244195783	6.55559390702192	1.49111997049815e-07	0.657289425781743	1	known
NPC1	ENSG00000141458.12	18	23586581	18_12	0	0.0702304748900784	22.4994612830202	4.59851944635934e-06	-2.39576123242724	1	known
APOE	ENSG00000130203.9	19	44949982	19_32	0	0	47.7953495535253	0	-2.00928257356492	1	known
APOC2	ENSG00000234906.9	19	44946436	19_32	0	0	54.3198930231499	0	-8.98169283502779	2	known
LPIN3	ENSG00000132793.11	20	41340873	20_25	0	0.0135907137521661	48.4786704054699	1.91740240720546e-06	6.70567437249845	2	known
ANGPTL3	ENSG00000132855.4	1	62589799	1_39	1	0.11675943314206	248.594795435572	8.44703536661722e-05	16.1322287199447	1	known
ABCG8	ENSG00000143921.6	2	43839108	2_27	1	0.999945266009703	312.107672288523	0.000908240734385315	-20.2939817731198	1	known
NPC1L1	ENSG00000015520.14	7	44541277	7_32	1	0.951500358100598	86.8273219902603	0.000240428343921497	-10.7619310853162	1	known
TNKS	ENSG00000173273.15	8	9315699	8_12	1	0.991088314404488	76.133895190037	0.000219589064268312	11.0385643985833	2	known
ABCA1	ENSG00000165029.15	9	104906792	9_53	4	0.995531405433123	70.1357486165072	0.000203195789521873	7.98201715794094	1	known
FADS2	ENSG00000134824.13	11	61792609	11_34	0	0.00605344206547309	144.303483030546	2.54214024862098e-06	12.0726352019598	1	known
FADS1	ENSG00000149485.18	11	61829161	11_34	1	0.999840449760395	163.462910504054	0.000475631087615473	12.9263513117373	2	known
FADS3	ENSG00000221968.8	11	61894976	11_34	0	0.0114420548064822	21.2408471408512	7.07287788353244e-07	3.28941681836618	1	known
APOA1	ENSG00000118137.9	11	116837538	11_70	0	0.00497796119667604	6.66624976891719	9.6572481533493e-08	1.12455878922404	2	known
APOA5	ENSG00000110243.11	11	116792991	11_70	0	0.0358708087734356	144.172605166707	1.50502674467014e-05	-11.3599104322489	1	known
LIPC	ENSG00000166035.10	15	58395404	15_26	0	0.013962557784177	49.0651005629699	1.99369160149386e-06	-6.55228672821533	2	known
PLTP	ENSG00000100979.14	20	45906012	20_28	2	0.988328266404883	61.2852765497796	0.000176269701585722	-5.73249074785528	1	known
NCMAP	ENSG00000184454.6	1	24555537	1_17	0	0.0250532730079958	15.5697448444511	1.13518402033889e-06	-1.80155972758278	2	bystander
CLIC4	ENSG00000169504.14	1	24745177	1_17	0	0.0114607867876794	7.87993255096793	2.62819288890778e-07	0.718207477265693	2	bystander
RUNX3	ENSG00000020633.18	1	24965206	1_17	0	0.0087402563731539	5.22331686571677	1.32858959506501e-07	0.292727929084475	1	bystander
SYF2	ENSG00000117614.9	1	25232900	1_18	0	0.00863795470059392	6.64937505230756	1.67152183624086e-07	0.742620216807071	1	bystander
RHD	ENSG00000187010.19	1	25257119	1_18	0	0.00797650179217035	43.7801144885404	1.01627130378896e-06	-6.46033603611359	1	bystander
TMEM50A	ENSG00000183726.10	1	25336580	1_18	1	0.0684592665361784	97.1246516975466	1.93500467602266e-05	10.0815102626928	1	bystander
RHCE	ENSG00000188672.17	1	25430243	1_18	1	0.0915479283825583	97.5760574144198	2.59963329250183e-05	10.1196007767325	2	bystander
MAN1C1	ENSG00000117643.14	1	25682168	1_18	0	0.00798961515957575	6.04526833333784	1.40559999300797e-07	-1.06469695692504	1	bystander
SELENON	ENSG00000162430.16	1	25799884	1_18	0	0.0349758186129847	19.7915177267297	2.0145000861e-06	-2.18194860542691	1	bystander
MTFR1L	ENSG00000117640.17	1	25819958	1_18	0	0.0143606763219348	12.2239454024534	5.10865527140763e-07	2.2135785487775	2	bystander
PDIK1L	ENSG00000175087.9	1	26111250	1_18	0	0.0414685814967898	23.3171672978729	2.81394283925058e-06	3.22756327479452	1	bystander
FAM110D	ENSG00000197245.5	1	26158800	1_18	0	0.00855676558213769	6.26291545936425	1.5595757956157e-07	0.646578098151843	1	bystander
CNKSR1	ENSG00000142675.17	1	26177545	1_18	0	0.0142823691421889	12.2329186615734	5.08452801228571e-07	2.33806165222878	2	bystander
CEP85	ENSG00000130695.14	1	26234254	1_18	0	0.0156599019030295	14.7967598257593	6.743354083542e-07	2.36611031632406	1	bystander
SH3BGRL3	ENSG00000142669.14	1	26279800	1_18	0	0.0255838694444261	18.3468632293143	1.36599263017545e-06	-2.83552358555909	1	bystander
CD52	ENSG00000169442.8	1	26317723	1_18	0	0.0180864253051719	13.6230176652677	7.17044917027485e-07	-1.26482156164652	1	bystander
UBXN11	ENSG00000158062.20	1	26317723	1_18	0	0.0180864253051719	13.6230176652677	7.17044917027485e-07	-1.26482156164652	1	bystander
ZNF683	ENSG00000176083.17	1	26375362	1_18	0	0.00758365359503443	5.39615800315833	1.19092235457162e-07	0.550404543507993	1	bystander
DHDDS	ENSG00000117682.16	1	26432111	1_18	0	0.0122757101002627	13.4605557010636	4.80872471632104e-07	2.68018282562416	2	bystander
HMGN2	ENSG00000198830.10	1	26471849	1_18	0	0.00775266880067693	5.58653754298855	1.26041700924384e-07	0.515613443255931	1	bystander
RPS6KA1	ENSG00000117676.13	1	26529971	1_18	0	0.00749659485545196	5.20853863470607	1.13631890755688e-07	0.391708983139507	1	bystander
ALG6	ENSG00000088035.15	1	63367779	1_40	0	0.0121176803712886	5.35763073394257	1.88935067359994e-07	0.481946173738175	1	bystander
EFCAB7	ENSG00000203965.12	1	63525156	1_40	0	0.0120325749533621	5.28848073995658	1.85186705390356e-07	-0.296966238454273	1	bystander
ITGB3BP	ENSG00000142856.16	1	63593801	1_40	0	0.0146132136447947	7.19584681194111	3.06018685755848e-07	-0.840863956581601	2	bystander
PGM1	ENSG00000079739.15	1	63589207	1_40	0	0.0206700527801885	10.6055113881037	6.37960078554552e-07	1.20545594029083	1	bystander
RASAL2	ENSG00000075391.16	1	178028574	1_87	0	0.0191967060194389	13.256051719061	7.40561629904143e-07	-1.42313387509576	2	bystander
RALGPS2	ENSG00000116191.17	1	178544276	1_87	0	0.0352076403960943	19.242074429417	1.97155597878417e-06	-2.13108645948064	1	bystander
FAM163A	ENSG00000143340.6	1	179743304	1_89	0	0.0107607535241119	4.88633536609126	1.53019316370825e-07	-0.0728349816757997	1	bystander
FAM20B	ENSG00000116199.11	1	179025509	1_89	0	0.0116279336627526	5.6464900829868	1.91073921885918e-07	0.425669247389142	2	bystander
TOR3A	ENSG00000186283.13	1	179089740	1_89	0	0.0129001049705824	6.66522962039203	2.50223827286727e-07	-0.646421409840926	1	bystander
ABL2	ENSG00000143322.19	1	179229873	1_89	0	0.0107623078284955	4.88775165667633	1.53085777407055e-07	-0.046383776504446	1	bystander
TOR1AIP2	ENSG00000169905.12	1	179878267	1_89	0	0.0138583669007865	7.36862313791699	2.97179401139274e-07	0.788244592944008	1	bystander
TOR1AIP1	ENSG00000143337.18	1	179883025	1_89	0	0.0107953072722935	4.91777360900571	1.54498349067119e-07	-0.0699862136080179	1	bystander
CEP350	ENSG00000135837.15	1	179954679	1_89	0	0.0700322867789363	23.4135462773459	4.77183928632704e-06	2.60666769997733	2	bystander
QSOX1	ENSG00000116260.16	1	180151289	1_89	0	0.0177689378017026	9.81097175443707	5.07333797639997e-07	-0.881319502076884	2	bystander
LHX4	ENSG00000121454.5	1	180264859	1_89	0	0.0127087117068152	6.51852439260714	2.41085519393421e-07	-0.581143413313022	1	bystander
ACBD6	ENSG00000230124.6	1	180502528	1_89	0	0.0131287984349945	6.83770389657203	2.61249563374388e-07	-0.675919368959273	2	bystander
LAPTM4A	ENSG00000068697.6	2	20051914	2_12	0	0.000165015675550828	7.63377938083568	3.6659379419028e-09	-1.24497242257091	1	bystander
SDC1	ENSG00000115884.10	2	20225748	2_12	0	0.000135141244233972	5.93979728978634	2.33603765846471e-09	-1.19899395449728	1	bystander
HS1BP3	ENSG00000118960.12	2	20650679	2_12	0	0.000183584846153551	10.3960095332888	5.55422925484669e-09	2.82450433743431	2	bystander
LDAH	ENSG00000118961.14	2	20823341	2_12	0	0.00098602956078675	44.0218175578687	1.26321771462221e-07	3.88843630751012	1	bystander
PPM1B	ENSG00000138032.20	2	44170486	2_28	0	0.0121890108155348	11.6872372065171	4.14572627150138e-07	1.05414480048138	2	bystander
SLC3A1	ENSG00000138079.13	2	44276503	2_28	0	0.00643108122871028	5.98496638245761	1.12012376882336e-07	0.757862884738898	1	bystander
PREPL	ENSG00000138078.15	2	44361802	2_28	0	0.00700078851339214	6.1953616658625	1.26221670930124e-07	0.258593535749193	1	bystander
CAMKMT	ENSG00000143919.14	2	44362007	2_28	0	0.0109330913650046	10.6836761417979	3.39925695380656e-07	-1.01661363860009	1	bystander
SPC25	ENSG00000152253.8	2	168912381	2_102	0	0.00722654693574354	4.90049666356609	1.03060258679519e-07	-0.0939256717315514	1	bystander
BBS5	ENSG00000163093.11	2	169479776	2_103	0	0.0270922163088231	8.16711640629511	6.43922473593538e-07	0.885890806069292	1	bystander
KLHL41	ENSG00000239474.6	2	169509786	2_103	0	0.0201726607526221	5.26006303312725	3.08797969578938e-07	-0.327420358110723	1	bystander
FASTKD1	ENSG00000138399.17	2	169573878	2_103	0	0.0295067909190897	9.01032698925638	7.73718237781216e-07	0.947432436441421	1	bystander
PPIG	ENSG00000138398.15	2	169584236	2_103	0	0.0345352996364171	10.5668771754506	1.06201387422597e-06	-1.42103959352725	2	bystander
KLHL23	ENSG00000213160.9	2	169694446	2_103	0	0.0516432319168087	14.5645714221608	2.18892774226131e-06	1.87611423902028	2	bystander
PHOSPHO2	ENSG00000144362.11	2	169693707	2_103	0	0.020297810404437	5.32094502726013	3.14310048966035e-07	0.29104366846342	1	bystander
SSB	ENSG00000138385.15	2	169791230	2_103	0	0.035660949062281	10.8846202209511	1.12960467276916e-06	1.22773041163531	1	bystander
METTL5	ENSG00000138382.14	2	169825274	2_103	0	0.0194659721821263	4.90907862561918	2.78097054505323e-07	0.115713275975594	1	bystander
UBR3	ENSG00000144357.16	2	169827714	2_103	0	0.0194682386811527	4.91022513708152	2.78194391340747e-07	0.074505393810645	1	bystander
VIL1	ENSG00000127831.10	2	218419492	2_129	0	0.728801049846318	27.0297133443715	5.73285202662904e-05	4.72553122987886	1	bystander
RUFY4	ENSG00000188282.12	2	218034910	2_129	0	0.0128794439646561	8.80855558404713	3.30158220988512e-07	0.991854020595822	2	bystander
CXCR2	ENSG00000180871.7	2	218125569	2_129	0	0.0209921125678749	12.1780055398082	7.43965191719534e-07	-1.47518962667957	1	bystander
CXCR1	ENSG00000163464.7	2	218166777	2_129	0	0.0102254214606279	6.01054005719164	1.7886073694789e-07	0.563764001244603	1	bystander
ARPC2	ENSG00000163466.15	2	218217396	2_129	0	0.0356710685916776	16.9966389446794	1.76440983997962e-06	-1.94043221670272	1	bystander
AAMP	ENSG00000127837.9	2	218270205	2_129	0	0.042913327847244	18.2241551120946	2.27593523988447e-06	-1.90836173219163	1	bystander
PNKD	ENSG00000127838.13	2	218270227	2_129	0	0.060507483006215	21.6381239270654	3.81021071413937e-06	-2.20803732817657	1	bystander
TMBIM1	ENSG00000135926.14	2	218292256	2_129	0	0.0472368913331752	19.1072688009235	2.62663801113143e-06	-1.95759457129849	2	bystander
SLC11A1	ENSG00000018280.16	2	218381984	2_129	0	0.0094408648720451	5.22356929274715	1.43515710164949e-07	0.0510045075363494	1	bystander
USP37	ENSG00000135913.10	2	218568272	2_129	0	0.0932418799258186	22.4097780106701	6.08091423526255e-06	-4.24456020609247	3	bystander
CNOT9	ENSG00000144580.13	2	218568230	2_129	0	0.0193705147232264	17.6488462477598	9.9489622604611e-07	3.65097313884522	1	bystander
PLCD4	ENSG00000115556.13	2	218607602	2_129	0	0.022267067784469	18.1953333768146	1.17908021239255e-06	-3.71953627084443	1	bystander
BCS1L	ENSG00000074582.12	2	218658716	2_129	0	0.00957431709244494	6.00294886757995	1.67260254605928e-07	-0.958385742645958	1	bystander
ZNF142	ENSG00000115568.15	2	218659366	2_129	0	0.0094974307372967	5.89920767792722	1.63049744707229e-07	0.932843953382715	1	bystander
STK36	ENSG00000163482.11	2	218672243	2_129	0	0.0252308322661819	18.5526050653359	1.36224988142228e-06	3.84018758453908	2	bystander
NHEJ1	ENSG00000187736.12	2	219160659	2_129	0	0.0192819112046698	12.8284045297092	7.19851688457448e-07	1.61496056994789	2	bystander
SLC23A3	ENSG00000213901.10	2	219170396	2_129	0	0.0112060256635572	6.60694004682213	2.15462791046742e-07	0.308480468750069	1	bystander
CNPPD1	ENSG00000115649.15	2	219177821	2_129	0	0.0122338905143243	7.72908671835354	2.75177595921248e-07	-0.773428440521649	2	bystander
ABCB6	ENSG00000115657.12	2	219218731	2_129	0	0.0303647606081779	17.0775667174947	1.50909352206912e-06	1.8473209335151	1	bystander
ATG9A	ENSG00000198925.10	2	219229829	2_129	0	0.0145209957736433	9.68962571714263	4.09471522656687e-07	-1.13410218178518	1	bystander
ANKZF1	ENSG00000163516.13	2	219229829	2_129	0	0.0152581543328117	10.1963181648352	4.52757532821064e-07	-1.19578440624435	2	bystander
GLB1L	ENSG00000163521.15	2	219236065	2_129	0	0.00969285799814124	5.43319759885582	1.53259587747988e-07	-0.129176302169331	1	bystander
TUBA4A	ENSG00000127824.13	2	219278362	2_129	0	0.0112548569795744	6.85753457995766	2.24609587102969e-07	-0.567623208054329	1	bystander
DNAJB2	ENSG00000135924.15	2	219279688	2_129	0	0.0100388748271664	5.82981129308269	1.70317721667937e-07	-0.489153344790566	1	bystander
DNPEP	ENSG00000123992.18	2	219400887	2_129	0	0.0294473343195536	16.6172924506414	1.42405431064991e-06	1.83761320061135	2	bystander
DES	ENSG00000175084.11	2	219418537	2_129	0	0.039487998154555	19.5192258451169	2.2430967669331e-06	2.01667107700511	1	bystander
SPEG	ENSG00000072195.14	2	219434550	2_129	0	0.00926058376371286	5.08438655197709	1.37024185226395e-07	0.0832632295178498	1	bystander
GMPPA	ENSG00000144591.18	2	219498443	2_129	0	0.0116156262207598	7.30972990490795	2.47095172734265e-07	-0.738515782965701	1	bystander
CHPF	ENSG00000123989.13	2	219543916	2_129	0	0.00970737731085192	5.61090860621356	1.58509540735931e-07	0.414184096875264	1	bystander
OBSL1	ENSG00000124006.14	2	219572251	2_129	0	0.0160589698964184	10.8410880663232	5.06653280508191e-07	-1.30597046502726	1	bystander
STK11IP	ENSG00000144589.21	2	219597759	2_130	0	0.0195136837699161	9.06288950940742	5.14666914793527e-07	0.974397961329211	2	bystander
ATG7	ENSG00000197548.12	3	11272355	3_9	0	0.00654103702535924	10.9448649806331	2.08342234833956e-07	1.39180097433129	2	bystander
TAMM41	ENSG00000144559.10	3	11808893	3_9	0	0.00496098842484216	9.62757820067864	1.38997046201569e-07	1.32488786449545	3	bystander
TIMP4	ENSG00000157150.4	3	12159406	3_9	0	0.00583905229085335	8.10501868165509	1.37726238793692e-07	0.225075358707559	1	bystander
TSEN2	ENSG00000154743.17	3	12484903	3_9	0	0.039134018888734	29.6004604984381	3.37111230181247e-06	4.47130678203257	1	bystander
MKRN2	ENSG00000075975.15	3	12549082	3_9	0	0.00748999720761479	16.012033395361	3.49018498344073e-07	-3.66998202768685	2	bystander
MKRN2OS	ENSG00000225526.4	3	12560995	3_9	0	0.0358194639986122	27.3273927740236	2.84864010536339e-06	-4.62838522953499	2	bystander
RAF1	ENSG00000132155.11	3	12663665	3_9	0	0.00326755066732842	5.47674499488441	5.20793017971024e-08	0.837213538820106	1	bystander
CAND2	ENSG00000144712.11	3	12800305	3_9	0	0.0252590086520743	27.5281147865965	2.02354596945453e-06	-3.27624823125302	1	bystander
RPL32	ENSG00000144713.12	3	12840973	3_9	0	0.00394913925810392	6.79041342191924	7.80403066845654e-08	-0.618958274538303	2	bystander
IQSEC1	ENSG00000144711.13	3	13072626	3_10	0	0.0124634145457974	4.89941600030249	1.77705823113496e-07	-0.118007137839612	2	bystander
NUP210	ENSG00000132182.11	3	13419856	3_10	0	0.0204914643637333	9.78582878941652	5.83567249696392e-07	-1.35828899586188	1	bystander
RRP9	ENSG00000114767.6	3	51941929	3_36	0	0.0101867984991639	8.00663180965126	2.37360187246744e-07	-0.953383745313497	1	bystander
PARP3	ENSG00000041880.14	3	51941930	3_36	0	0.0100745347017487	7.9003033604154	2.31626938862429e-07	0.939516026537155	1	bystander
ACY1	ENSG00000243989.8	3	51982820	3_36	0	0.00808834157009741	5.8808256807478	1.38426134666068e-07	-0.511517221747896	1	bystander
POC1A	ENSG00000164087.7	3	52154292	3_36	0	0.00759850842508336	5.43727604411669	1.20234758151349e-07	0.610094270323028	1	bystander
TWF2	ENSG00000247596.8	3	52239094	3_36	0	0.00743902291545451	5.28649395013669	1.14446875009032e-07	-0.366228217622726	2	bystander
PPM1M	ENSG00000164088.17	3	52244928	3_36	0	0.0105425478972433	8.1458361841773	2.49920313760762e-07	-1.3227732826204	3	bystander
GLYCTK	ENSG00000168237.17	3	52291743	3_36	0	0.0228834673342098	14.068145746924	9.36869264837242e-07	-1.63649889474548	1	bystander
WDR82	ENSG00000164091.11	3	52287960	3_36	0	0.00790219886611776	5.63812951866661	1.29659190472737e-07	-0.370807680413824	1	bystander
DNAH1	ENSG00000114841.17	3	52315396	3_36	0	0.0306513670141825	19.041322174208	1.69850665237847e-06	2.9650690710519	2	bystander
PHF7	ENSG00000010318.20	3	52414035	3_36	0	0.0122208518018027	9.4569434564844	3.36335394168935e-07	1.07134049359371	1	bystander
SEMA3G	ENSG00000010319.6	3	52444898	3_36	0	0.0123538825895858	9.16598755889002	3.29536128816724e-07	-0.427800154254927	1	bystander
TNNC1	ENSG00000114854.7	3	52454186	3_36	0	0.0717653017815766	20.1038827138789	4.19869917712521e-06	-3.37705244839216	2	bystander
NISCH	ENSG00000010322.15	3	52455033	3_36	0	0.00735166866378245	5.01186531083651	1.07227361403334e-07	0.12750141990141	2	bystander
STAB1	ENSG00000010327.10	3	52495250	3_36	0	0.099112515611279	21.7535580947556	6.27449971412495e-06	3.58227384098922	1	bystander
NT5DC2	ENSG00000168268.10	3	52535082	3_36	0	0.0105732963965295	8.18160725173145	2.5174991770745e-07	-1.79733551036224	2	bystander
GNL3	ENSG00000163938.16	3	52681295	3_36	0	0.102274879445006	24.4801462468873	7.28623688946984e-06	-3.68627614762229	2	bystander
PBRM1	ENSG00000163939.18	3	52686064	3_36	0	0.00970990452633491	6.84756303676739	1.93495692420054e-07	-0.804865622213802	1	bystander
GLT8D1	ENSG00000016864.18	3	52705620	3_36	0	0.0415559450384396	20.5126429750337	2.48070479995005e-06	2.95214951736839	2	bystander
NEK4	ENSG00000114904.12	3	52775509	3_36	0	0.0327421822954298	18.2279192414611	1.73686082826804e-06	-2.87795469468097	1	bystander
ITIH1	ENSG00000055957.10	3	52777156	3_36	0	0.0860704521259929	27.2897982004029	6.83556962332275e-06	3.39425001020837	1	bystander
ITIH3	ENSG00000162267.12	3	52799203	3_36	0	0.123501866278346	30.7788644505576	1.10623250661982e-05	3.51569792954881	1	bystander
MUSTN1	ENSG00000272573.5	3	52834429	3_36	0	0.0103468362406574	8.6040388697529	2.59077824677724e-07	2.04683241840486	2	bystander
SFMBT1	ENSG00000163935.13	3	53046971	3_36	0	0.0114073401675264	9.75987083847987	3.24002801475058e-07	2.00682068770902	1	bystander
PRKCD	ENSG00000163932.13	3	53155654	3_36	0	0.00824531082143853	6.17740294175894	1.48229029436708e-07	-0.643486424032247	1	bystander
TKT	ENSG00000163931.15	3	53255618	3_36	0	0.0193337156372301	13.4638031973149	7.57536187871276e-07	2.58411583163763	1	bystander
DCP1A	ENSG00000272886.5	3	53347519	3_36	0	0.00733240599331431	4.91591189446139	1.04898891038539e-07	-0.253045996744172	2	bystander
CHDH	ENSG00000016391.10	3	53846340	3_36	0	0.00742551769309441	5.05529679867529	1.0924302013674e-07	0.144451654769591	1	bystander
RAP1GDS1	ENSG00000138698.14	4	98261137	4_65	0	0.0262087441770248	8.95009475205339	6.82643795683906e-07	1.37677001145714	2	bystander
TSPAN5	ENSG00000168785.7	4	98658328	4_66	0	0.0172622997382713	11.4393323061301	5.74671463834015e-07	-1.25728428199463	2	bystander
EIF4E	ENSG00000151247.12	4	98931096	4_66	0	0.0108708155626779	6.94018462885904	2.19560117313141e-07	0.908287121417929	1	bystander
METAP1	ENSG00000164024.11	4	98995190	4_66	0	0.00897077740513086	5.10831375015396	1.33360724659437e-07	-0.18313461037273	1	bystander
ADH6	ENSG00000172955.17	4	99219473	4_66	0	0.0118156634635367	7.84107656400571	2.69621245127964e-07	0.747678766639496	2	bystander
ADH1C	ENSG00000248144.5	4	99352437	4_66	0	0.116830162408993	28.9006849572618	9.82615066392344e-06	-2.87779228971575	3	bystander
ADH7	ENSG00000196344.11	4	99435427	4_66	0	0.0105557587289841	10.3212995129311	3.17061959042322e-07	1.94746738858949	2	bystander
TRMT10A	ENSG00000145331.13	4	99563657	4_66	0	0.0130893935243281	9.08459452296049	3.46055196626474e-07	-1.12400758080197	1	bystander
LAMTOR3	ENSG00000109270.12	4	99894047	4_67	0	0.00992406747028807	8.00367243839655	2.31152884395111e-07	-0.745721916676366	2	bystander
DNAJB14	ENSG00000164031.16	4	99946176	4_67	0	0.0140117527485018	11.3251710486978	4.618038378587e-07	-1.24111204547914	2	bystander
DDIT4L	ENSG00000145358.6	4	100191420	4_67	0	0.0113635742077109	9.25572127581111	3.06087449729697e-07	-1.04466112577017	1	bystander
EMCN	ENSG00000164035.9	4	100879861	4_67	0	0.00917283494265175	7.20082103300079	1.92223242430734e-07	0.856657085940365	2	bystander
ZCCHC10	ENSG00000155329.11	5	133026644	5_80	0	0.0122757523481538	5.01252948380691	1.79071042168648e-07	-0.155093570502152	1	bystander
HSPA4	ENSG00000170606.14	5	133051568	5_80	0	0.0121135698403592	4.88203531133064	1.7210495198752e-07	-0.0773105121228168	2	bystander
C5orf15	ENSG00000113583.7	5	133969179	5_80	0	0.0129541609863636	5.54040798813334	2.08867726385798e-07	0.418736729003248	1	bystander
TCF7	ENSG00000081059.19	5	134116844	5_80	0	0.0324409295489787	14.581077554526	1.37658556867762e-06	1.55983246454695	1	bystander
SKP1	ENSG00000113558.18	5	134176930	5_80	0	0.0217712607029256	10.6444095527305	6.74412260604583e-07	-1.31317545160109	1	bystander
PPP2CA	ENSG00000113575.9	5	134225648	5_80	0	0.0226034127186189	11.0139549682496	7.24498705875452e-07	1.31332570600513	2	bystander
CDKL3	ENSG00000006837.11	5	134370921	5_80	0	0.0151581335154252	7.08319522052913	3.12460585553858e-07	0.878896725879816	1	bystander
UBE2B	ENSG00000119048.7	5	134370921	5_80	0	0.0151581335154252	7.08319522052913	3.12460585553858e-07	0.878896725879816	1	bystander
CDKN2AIPNL	ENSG00000237190.3	5	134410424	5_80	0	0.0252052202021732	12.0880820645457	8.86682624923432e-07	-1.2032284836232	2	bystander
CAMLG	ENSG00000164615.4	5	134741122	5_80	0	0.0121229310023449	4.88961513908226	1.72505367713601e-07	0.104935982115613	1	bystander
C5orf24	ENSG00000181904.8	5	134845255	5_80	0	0.0122309567214833	4.97666041838792	1.77140856335386e-07	-0.201629881154525	1	bystander
PCBD2	ENSG00000132570.14	5	134905231	5_80	0	0.0161820802821978	7.72547420408412	3.63814329707839e-07	0.787273043176248	1	bystander
DTNBP1	ENSG00000047579.19	6	15662660	6_13	0	0.0286011341215637	18.9528707415599	1.57753338145228e-06	1.89238535715358	1	bystander
GMPR	ENSG00000137198.9	6	16238085	6_13	0	0.0119941836345974	10.0806955261573	3.51869394784356e-07	0.228781328921504	2	bystander
WTAP	ENSG00000146457.14	6	159725262	6_103	0	0.00165317601054971	22.6291380861531	1.08869796151705e-07	2.33193730057131	2	bystander
SOD2	ENSG00000112096.16	6	159762293	6_103	0	0.00188671393687379	16.844499225255	9.24878032714775e-08	-1.56191553245878	2	bystander
TCP1	ENSG00000120438.11	6	159789947	6_103	0	0.000281819604357247	5.57820432630609	4.5749454668471e-09	-1.17551965988228	1	bystander
MRPL18	ENSG00000112110.9	6	159790227	6_103	0	0.000755161033559437	11.9996145443404	2.63710347202847e-08	-1.85868242033647	1	bystander
PNLDC1	ENSG00000146453.12	6	159800443	6_103	0	0.000350379578530236	5.93271120630955	6.04939992610565e-09	0.747421218848621	2	bystander
IGF2R	ENSG00000197081.12	6	159969571	6_103	0	0.063199097165476	116.137322257996	2.13600854252833e-05	8.96801112656767	1	bystander
PLG	ENSG00000122194.18	6	160704422	6_104	0	8.04471463944356e-06	24.6833040127161	5.77875441666642e-10	2.40976227932195	1	bystander
SLC22A3	ENSG00000146477.5	6	160348391	6_104	0	1.88948390733579e-06	21.5959864320636	1.18750800522745e-10	-6.59297844407576	1	bystander
MAP3K4	ENSG00000085511.19	6	160990941	6_104	0	1.91112617753397e-06	7.03245697539319	3.91126055103014e-11	0.77954924874788	1	bystander
ZMIZ2	ENSG00000122515.14	7	44749058	7_33	0	0.0902618966244026	30.9865851333044	8.13951401120878e-06	3.44038356394768	1	bystander
PPIA	ENSG00000196262.13	7	44796669	7_33	0	0.00963136931852915	5.00721682046092	1.4034751792181e-07	0.116674171469686	1	bystander
MYO1G	ENSG00000136286.14	7	44981290	7_33	0	0.00973286419335617	5.09002061633839	1.44171862022998e-07	-0.0244712235766005	1	bystander
CCM2	ENSG00000136280.15	7	44999606	7_33	0	0.00970674473105615	5.20076104585146	1.46913197619763e-07	-0.352446905096817	1	bystander
TBRG4	ENSG00000136270.13	7	45111053	7_33	0	0.0111199883577278	6.69604008520829	2.16691901223717e-07	-0.828410867452452	1	bystander
RAMP3	ENSG00000122679.8	7	45216071	7_33	0	0.00959679516395751	5.04777054078761	1.40976307951486e-07	-0.238900431516704	1	bystander
GNAI1	ENSG00000127955.15	7	80133953	7_50	0	0.0188456624461647	4.99433584712602	2.73910987738575e-07	-0.157121994753486	1	bystander
SEMA3C	ENSG00000075223.13	7	80922372	7_51	0	0.0167530645248078	8.39570075749913	4.09328057718709e-07	-0.928734036020296	2	bystander
PPP1R3B	ENSG00000173281.4	8	9151611	8_11	0	0.0265853175901132	21.6655312571851	1.67622185265391e-06	-2.6057049401117	1	bystander
CLDN23	ENSG00000253958.1	8	8535378	8_11	0	0.799030183036474	24.4476114272804	5.6848619361286e-05	4.7200104270223	2	bystander
MFHAS1	ENSG00000147324.10	8	8847455	8_11	0	0.0512167423123296	24.6100801173154	3.66813475210866e-06	-1.62250180403427	1	bystander
SOX7	ENSG00000171056.7	8	10729350	8_14	0	0.00882667526847036	4.94182579716985	1.26941867769921e-07	-1.27700556815903	1	bystander
PINX1	ENSG00000254093.8	8	10839766	8_14	0	0.00933339108536568	5.48889196056812	1.49088604285832e-07	0.898780639542701	1	bystander
SH2D4A	ENSG00000104611.11	8	19314706	8_20	0	0.00909119597360719	8.61130016928794	2.27829548911602e-07	0.993199591975236	1	bystander
CSGALNACT1	ENSG00000147408.14	8	19748455	8_21	0	0.0085531363696767	5.81569560909681	1.44759597431865e-07	-0.862486248624946	1	bystander
INTS10	ENSG00000104613.11	8	19817259	8_21	0	0.0114512911385697	7.75452003877288	2.58422117984236e-07	-0.54668635248742	1	bystander
PNMA2	ENSG00000240694.8	8	26515181	8_27	0	0.00716807288622168	4.93731187358968	1.02994320405035e-07	-0.213314280911222	1	bystander
DPYSL2	ENSG00000092964.17	8	26514277	8_27	0	0.00713035779522697	4.88565573889513	1.01380513654946e-07	0.0473834171349514	1	bystander
ADRA1A	ENSG00000120907.17	8	26693899	8_27	0	0.010272565385667	8.46290811343441	2.52999022027602e-07	-0.930071165237697	2	bystander
TRIM35	ENSG00000104228.12	8	27311303	8_27	0	0.0154131312962982	12.4447671700041	5.58210442153229e-07	1.28849641332689	2	bystander
CLU	ENSG00000120885.21	8	27618250	8_27	0	0.0086830306934399	6.8153066705702	1.72217405239397e-07	0.598668688911211	1	bystander
SCARA3	ENSG00000168077.13	8	27631731	8_27	0	0.0258549122483882	17.5368318826829	1.3195155402071e-06	-1.5919730637498	2	bystander
ESCO2	ENSG00000171320.14	8	27772078	8_27	0	0.0125511971738428	10.4279493210308	3.80894206253686e-07	1.12967697089614	2	bystander
CCDC25	ENSG00000147419.17	8	27772635	8_27	0	0.0142629440263141	11.6829901639389	4.84934956735004e-07	1.25261685807519	1	bystander
PBK	ENSG00000168078.9	8	27837606	8_27	0	0.00788222260472571	5.86741112912024	1.34590844660748e-07	0.483350739562117	1	bystander
SCARA5	ENSG00000168079.16	8	27992831	8_27	0	0.0071278461327392	4.88220598833276	1.01273243117195e-07	-0.013879765872696	1	bystander
NUGGC	ENSG00000189233.11	8	28072462	8_27	0	0.0459924341687162	23.241495753464	3.11079056118133e-06	2.12228281641792	2	bystander
PNOC	ENSG00000168081.8	8	28316837	8_28	0	0.0114878852080332	6.75112882278149	2.25702715901409e-07	-0.609363831307961	1	bystander
ZNF395	ENSG00000186918.13	8	28402974	8_28	0	0.0287650306253093	15.7815346507488	1.32109599687787e-06	1.57494572296962	1	bystander
FBXO16	ENSG00000214050.7	8	28489991	8_28	0	0.0108299393066886	6.172686566519	1.94545213693612e-07	-0.535742377982922	2	bystander
FZD3	ENSG00000104290.10	8	28494540	8_28	0	0.0105906458353096	5.95358904826161	1.83493887332604e-07	-0.502103786816292	1	bystander
ASH2L	ENSG00000129691.15	8	38105721	8_34	0	0.0654270215988345	24.8419338063761	4.73001865341928e-06	-2.41270519835892	1	bystander
LSM1	ENSG00000175324.9	8	38176766	8_34	0	0.00867330398668265	4.88404602169719	1.23277727004833e-07	0.141522733982895	1	bystander
NSD3	ENSG00000147548.16	8	38382359	8_34	0	0.00868500505368808	4.89725619762398	1.23777926336195e-07	-0.114218125408043	2	bystander
LETM2	ENSG00000165046.12	8	38386347	8_34	0	0.00880689451583483	5.03381738845862	1.29015103128535e-07	-0.206555254739115	2	bystander
FGFR1	ENSG00000077782.19	8	38466763	8_34	0	0.0137412265637333	9.39679409373364	3.7577294930969e-07	-0.934065681520591	1	bystander
TACC1	ENSG00000147526.19	8	38727760	8_34	0	0.00868815408168566	4.90080389195641	1.23912506329479e-07	0.0467263934840645	2	bystander
PLEKHA2	ENSG00000169499.14	8	38901710	8_34	0	0.0235275924088694	14.6863889832047	1.00557117858033e-06	1.8247298176072	1	bystander
TM2D2	ENSG00000169490.16	8	38996464	8_34	0	0.0133816892905293	9.13639168963523	3.55800008809918e-07	0.888162900628745	2	bystander
ADAM9	ENSG00000168615.11	8	38996522	8_34	0	0.215530632205046	37.1440047551296	2.32979673171905e-05	3.07367712935008	2	bystander
GOLGA7	ENSG00000147533.16	8	41490787	8_36	0	0.0120171194167933	5.02054489541472	1.75578580894563e-07	0.204310718935341	1	bystander
GINS4	ENSG00000147536.11	8	41528892	8_36	0	0.0242391859312756	11.9196068787287	8.40814639853841e-07	-1.38567163508303	2	bystander
GPAT4	ENSG00000158669.11	8	41578566	8_36	0	0.0146045531800091	6.93470896264836	2.9473846427571e-07	0.74653959080973	1	bystander
AP3M2	ENSG00000070718.11	8	42152948	8_37	0	0.0109951403168889	4.89090771168115	1.56498632408637e-07	0.0591021239684513	2	bystander
PLAT	ENSG00000104368.17	8	42207691	8_37	0	0.0111823352691521	5.056476356822	1.64551101075093e-07	0.215792582591517	1	bystander
SLC20A2	ENSG00000168575.9	8	42542401	8_37	0	0.0110902978529076	4.97541955468103	1.60580653698678e-07	-0.160258344902528	1	bystander
SMIM19	ENSG00000176209.11	8	42541861	8_37	0	0.0154114156797094	8.20511940558948	3.6799993557201e-07	-0.941896151294068	1	bystander
THAP1	ENSG00000131931.8	8	42842898	8_37	0	0.0114116292483769	5.25556085835457	1.74536806562532e-07	0.37945049307266	2	bystander
HOOK3	ENSG00000168172.8	8	42897263	8_37	0	0.0422781239822272	18.1656897291982	2.23505339485571e-06	1.92228893546975	1	bystander
RNF170	ENSG00000120925.15	8	42897263	8_37	0	0.0422781239822272	18.1656897291982	2.23505339485571e-06	1.92228893546975	1	bystander
POMK	ENSG00000185900.9	8	43094001	8_38	0	0.022541975275936	12.4284492687488	8.15322102358006e-07	-1.88652213552499	1	bystander
HGSNAT	ENSG00000165102.14	8	43140323	8_38	0	0.0133840264531235	7.30248022736774	2.84431360529482e-07	0.773481867912752	3	bystander
FAM110B	ENSG00000169122.11	8	57994048	8_44	0	0.0123777761240642	4.92629466025534	1.77452985777393e-07	-0.0678808414513669	1	bystander
UBXN2B	ENSG00000215114.8	8	58407520	8_45	0	0.0113776021072479	28.2390760748417	9.3502135042926e-07	-3.66641089022843	3	bystander
SDCBP	ENSG00000137575.11	8	58952502	8_46	0	0.0173259321556416	11.3885329671335	5.74228436390217e-07	1.31268860807284	1	bystander
TOX	ENSG00000198846.5	8	59119982	8_46	0	0.0112389582695359	6.59296288334365	2.15638842557639e-07	-0.411508792454248	1	bystander
SMC2	ENSG00000136824.18	9	104094671	9_52	0	0.0118760657981573	5.88354577407613	2.03344314635597e-07	-0.563846868925966	1	bystander
NIPSNAP3A	ENSG00000136783.9	9	104748160	9_52	0	0.0120782775603326	6.05540422023058	2.12847447949789e-07	-0.60074286398351	2	bystander
NIPSNAP3B	ENSG00000165028.11	9	104763846	9_52	0	0.01302964924221	6.84187180125138	2.59434637960058e-07	-0.636606090802485	2	bystander
ADK	ENSG00000156110.13	10	74151584	10_49	0	0.010376614075119	4.98662663725123	1.50585383755546e-07	0.180347276245745	2	bystander
COMTD1	ENSG00000165644.10	10	75235812	10_49	0	0.0896244472667464	26.3597816501567	6.87525168853888e-06	2.94379743167183	1	bystander
RNLS	ENSG00000184719.11	10	88560831	10_56	0	0.0142912970560064	7.09951366158757	2.95270832373236e-07	0.753695802982363	2	bystander
LIPF	ENSG00000182333.14	10	88664680	10_56	0	0.011407652336657	4.88771065468672	1.6226395904453e-07	-0.000239949409780717	1	bystander
ANKRD22	ENSG00000152766.5	10	88853760	10_56	0	0.01142239649247	4.90037960967954	1.62894813953091e-07	0.0931199871025183	1	bystander
STAMBPL1	ENSG00000138134.11	10	88882885	10_56	0	0.0189278450920237	9.86126926604699	5.4319316071623e-07	1.01249153116577	1	bystander
FAS	ENSG00000026103.21	10	88990186	10_56	0	0.0115499918237375	5.00933869677953	1.68376848301284e-07	0.115958493855693	1	bystander
ACTA2	ENSG00000107796.13	10	88990843	10_56	0	0.0127700584250776	5.9946354580256	2.22779879681477e-07	-0.570414974043464	1	bystander
CH25H	ENSG00000138135.6	10	89207336	10_56	0	0.0123853752050616	5.69450389640254	2.05251039266025e-07	-0.697499334929686	1	bystander
IFIT2	ENSG00000119922.9	10	89282429	10_57	0	0.0123629200467227	6.77463414994941	2.43740226416959e-07	-0.605335936229163	1	bystander
IFIT3	ENSG00000119917.13	10	89321016	10_57	0	0.0106552971767416	5.31658206497174	1.64861175151718e-07	-0.310052136317309	1	bystander
IFIT1	ENSG00000185745.9	10	89389122	10_57	0	0.0247785736728422	13.6124013277619	9.81592769837243e-07	1.38836940317719	2	bystander
IFIT5	ENSG00000152778.8	10	89413640	10_57	0	0.0107263415879094	5.38176066885371	1.67994980744776e-07	0.324941021525982	3	bystander
PANK1	ENSG00000152782.16	10	89645075	10_57	0	0.0172523459360689	10.0477153628159	5.0447051055219e-07	-1.64809224166119	1	bystander
KIF20B	ENSG00000138182.14	10	89701511	10_57	0	0.0150754606830568	8.72217772589777	3.82662431508568e-07	-1.50225779213565	1	bystander
IFIT1B	ENSG00000204010.3	10	89377764	10_57	0	0.0121704128721545	6.62066502411012	2.34491567254775e-07	-0.616414033472305	1	bystander
IGF2	ENSG00000167244.18	11	2122083	11_2	0	0.00369779174558715	5.24801516392377	5.64752071435492e-08	0.144795780753292	1	bystander
ASCL2	ENSG00000183734.4	11	2270850	11_2	0	0.00548698275609549	8.82378697027174	1.40899324981131e-07	-0.804461354819382	1	bystander
C11orf21	ENSG00000110665.11	11	2302811	11_2	0	0.00510848621954074	8.27116643226259	1.22964369868959e-07	-0.750472371589001	2	bystander
TSSC4	ENSG00000184281.14	11	2400287	11_2	0	0.00497968197778775	8.26707828316357	1.19804728860082e-07	-0.908324020824047	1	bystander
PHLDA2	ENSG00000181649.5	11	2929328	11_2	0	0.0422828108728802	28.3193885159186	3.48472109869362e-06	-2.57653095222215	1	bystander
NAP1L4	ENSG00000205531.12	11	2992766	11_2	0	0.0238728005501003	23.1859947286306	1.61082887167046e-06	-2.23817273484196	1	bystander
ZNF195	ENSG00000005801.16	11	3341766	11_2	0	0.00653322204113449	10.7906211114868	2.05160696474013e-07	1.14760648305845	2	bystander
TH	ENSG00000180176.14	11	2172367	11_2	0	0.0199789091009276	22.1827524276927	1.28975584833655e-06	2.09886447790649	1	bystander
CHRNA10	ENSG00000129749.3	11	3669328	11_3	0	0.0173782393366263	5.88139244875931	2.974447010141e-07	0.493828032980067	1	bystander
NUP98	ENSG00000110713.15	11	3790934	11_3	0	0.0163272748975258	5.26815194375592	2.50318126621009e-07	0.258514813657016	1	bystander
RHOG	ENSG00000177105.9	11	3841303	11_3	0	0.0173720204985236	5.8778732179426	2.97160342440717e-07	0.417482727545927	1	bystander
MTA2	ENSG00000149480.6	11	62601546	11_35	0	0.0234278639090424	14.803107668187	1.00926658114954e-06	2.39852255054364	1	bystander
ROM1	ENSG00000149489.8	11	62611329	11_35	0	0.0109060402283062	5.81582675491809	1.84586042616709e-07	-0.990547460483222	2	bystander
EML3	ENSG00000149499.11	11	62604301	11_35	0	0.0243134084745791	15.1755666301005	1.07376950276853e-06	2.407510346316	2	bystander
B3GAT3	ENSG00000149541.9	11	62622196	11_35	0	0.105596953533905	29.5160363792425	9.07046869092378e-06	-3.17337308898651	1	bystander
C11orf98	ENSG00000278615.4	11	62665343	11_35	0	0.0117783961933328	6.88270999637114	2.35920637042181e-07	-1.15448843590739	1	bystander
LBHD1	ENSG00000162194.12	11	62672082	11_35	0	0.011198713833364	5.34345801423601	1.7414493637474e-07	-0.112962666666737	1	bystander
UQCC3	ENSG00000204922.4	11	62670175	11_35	0	0.0120978671740782	6.96431859336627	2.45192817960801e-07	-1.080156287	1	bystander
LRRN4CL	ENSG00000177363.4	11	62690803	11_35	0	0.193697848351156	19.3682046192497	1.0917783142397e-05	-3.67422606191595	1	bystander
GNG3	ENSG00000162188.5	11	62707671	11_35	0	0.0115388909569558	5.65271431214847	1.89819755075227e-07	0.255273353422238	1	bystander
TTC9C	ENSG00000162222.13	11	62684847	11_35	0	0.136835986362287	18.1034429921163	7.20911259317581e-06	3.56986291327611	1	bystander
ZBTB3	ENSG00000185670.7	11	62754191	11_35	0	0.122534327710597	17.6561821143747	6.29614722418237e-06	3.53063650444927	1	bystander
TMEM179B	ENSG00000185475.10	11	62787342	11_35	0	0.0269793983115982	14.4270432306083	1.13273911017437e-06	-1.75890263456102	2	bystander
TMEM223	ENSG00000168569.7	11	62791913	11_35	0	0.0170022328413054	10.0160186357685	4.955886892483e-07	1.37155290639293	2	bystander
NXF1	ENSG00000162231.13	11	62806406	11_35	0	0.0173205231281213	9.32597748161323	4.7008421680462e-07	0.983224735568482	1	bystander
STX5	ENSG00000162236.11	11	62831788	11_35	0	0.0171971783558712	9.25915402566601	4.6339229326456e-07	-0.97612530682184	1	bystander
SLC3A2	ENSG00000168003.16	11	62855742	11_35	0	0.0176028089093376	9.47538153936198	4.85399118739699e-07	-0.997457716888395	1	bystander
CTTN	ENSG00000085733.15	11	70398550	11_39	0	0.019393105406953	11.207087000074	6.32499816650693e-07	1.56557352182746	1	bystander
NADSYN1	ENSG00000172890.11	11	71452973	11_40	0	0.0210517276120574	6.48932053472875	3.97564200920317e-07	0.726522009536034	1	bystander
KRTAP5-7	ENSG00000244411.3	11	71526772	11_40	0	0.0651223578487772	17.6934465666435	3.35322625477249e-06	2.05073754022656	1	bystander
KRTAP5-9	ENSG00000254997.3	11	71548456	11_40	0	0.0194470663555073	5.70881549023921	3.23087685706141e-07	0.416784124214016	1	bystander
KRTAP5-10	ENSG00000204572.9	11	71565723	11_40	0	0.0239525991190419	7.76130110354331	5.41012726158618e-07	-0.942718863202656	2	bystander
RNF121	ENSG00000137522.17	11	71929024	11_40	0	0.0930233953147486	21.2916490271031	5.76397101559885e-06	2.0784964208481	2	bystander
IL18BP	ENSG00000137496.17	11	71997603	11_40	0	0.0179502645368967	4.92088856419224	2.57060108328189e-07	-0.182485637923976	2	bystander
NUMA1	ENSG00000137497.17	11	72081179	11_40	0	0.0191824605376129	5.57400421680717	3.11165836562351e-07	0.441450287980321	1	bystander
LRTOMT	ENSG00000184154.13	11	72079896	11_40	0	0.0198629998351025	5.91709324873122	3.42037367401394e-07	-0.651974540985968	1	bystander
FOLR3	ENSG00000110203.8	11	72115191	11_40	0	0.0197398291483194	5.85587078889414	3.36399372818904e-07	-0.637752949162449	1	bystander
INPPL1	ENSG00000165458.13	11	72223659	11_40	0	0.0179084877538652	4.89797242990786	2.55267516478254e-07	0.0504095246136969	1	bystander
CLPB	ENSG00000162129.12	11	72434676	11_40	0	0.0257423516786389	8.47201146671708	6.34680355978512e-07	1.03637028541028	1	bystander
FXYD6	ENSG00000137726.16	11	117877737	11_71	0	0.0223408508880327	10.3459145823364	6.726496197389e-07	1.08174059382141	1	bystander
KRT80	ENSG00000167767.13	12	52191512	12_32	0	0.0256334948235547	12.6826757095493	9.46104289753987e-07	-1.30763974811169	1	bystander
KRT7	ENSG00000135480.15	12	52232121	12_32	0	0.0926554748320713	25.5037146671597	6.87693357643259e-06	-2.28829260527206	2	bystander
KRT81	ENSG00000205426.10	12	52291729	12_32	0	0.0132920499415599	6.22152078068509	2.40662721222856e-07	0.496427665228549	1	bystander
KRT85	ENSG00000135443.8	12	52367173	12_32	0	0.030623169503779	14.4391536687457	1.28680333940333e-06	1.49604981373849	1	bystander
KRT72	ENSG00000170486.10	12	52622718	12_32	0	0.0122467091685271	5.41766063406971	1.93086319401986e-07	0.319792746114086	1	bystander
KRT1	ENSG00000167768.4	12	52680274	12_33	0	0.0156785229518891	6.88969010231345	3.14358448408347e-07	-0.570714700755104	1	bystander
KRT78	ENSG00000170423.12	12	52848631	12_33	0	0.0129715514821105	5.15372096055592	1.94550847486862e-07	-0.349999200805635	1	bystander
KRT18	ENSG00000111057.10	12	52947575	12_33	0	0.0187215830932361	8.96186584978221	4.88271427465529e-07	1.03853654006874	1	bystander
KRT8	ENSG00000170421.12	12	52871715	12_33	0	0.0440414502098174	17.0683389818549	2.18762648800175e-06	2.11311257176241	1	bystander
EIF4B	ENSG00000063046.17	12	53006656	12_33	0	0.0128642829732958	4.98495097933452	1.86623692981998e-07	-0.221941332868374	1	bystander
TNS2	ENSG00000111077.17	12	53046798	12_33	0	0.0187205716423627	8.80434461470752	4.79663245621433e-07	-1.23842374383043	2	bystander
SPRYD3	ENSG00000167778.8	12	53079514	12_33	0	0.0231484881333436	10.3289436975715	6.95823103399408e-07	1.33876753081155	1	bystander
IGFBP6	ENSG00000167779.7	12	53093236	12_33	0	0.0129270609653366	5.03145720104611	1.89283990158939e-07	-0.512279235029563	1	bystander
ZNF740	ENSG00000139651.10	12	53180706	12_33	0	0.0825108098937633	22.5385309805958	5.41198717489512e-06	2.54904377778753	2	bystander
CSAD	ENSG00000139631.18	12	53181013	12_33	0	0.0252328922109625	11.0912325128463	8.14455095827593e-07	-1.17870122928867	1	bystander
ITGB7	ENSG00000139626.15	12	53202871	12_33	0	0.0127163661731474	4.88227621790161	1.80678166192654e-07	0.209023072316123	2	bystander
MFSD5	ENSG00000182544.8	12	53251414	12_33	0	0.0346739072722402	13.190489422176	1.33101820639599e-06	0.94189920345086	2	bystander
ESPL1	ENSG00000135476.11	12	53268148	12_33	0	0.017201852726656	8.89571892112065	4.45324490583651e-07	1.75450245962105	3	bystander
PRR13	ENSG00000205352.10	12	53441159	12_33	0	0.172781353327118	18.6837142381414	9.39464535416408e-06	-3.77526326116838	1	bystander
TARBP2	ENSG00000139546.10	12	53503200	12_33	0	0.0272735981487714	13.2541306470162	1.05199575427007e-06	-3.02392032762449	1	bystander
CALCOCO1	ENSG00000012822.15	12	53727801	12_33	0	0.0292496305471062	13.2519564508047	1.12803009773087e-06	-1.41327634519254	1	bystander
SMUG1	ENSG00000123415.15	12	54182016	12_33	0	0.0139941939121671	5.84030509367535	2.37850311788599e-07	0.396812393887791	1	bystander
SH2B3	ENSG00000111252.10	12	111406414	12_67	0	0.0803726190551922	57.4719165440232	1.34426256100895e-05	-7.83542471042261	1	bystander
ATXN2	ENSG00000204842.14	12	111599646	12_67	0	0.0498700171273013	18.5641213826575	2.69422721925153e-06	-0.777780459548592	1	bystander
TMEM116	ENSG00000198270.12	12	112012950	12_67	0	0.0433321572282884	32.1433431468064	4.05342048093755e-06	5.80494471363187	1	bystander
ERP29	ENSG00000089248.6	12	112012950	12_67	0	0.0433321572282884	32.1433431468064	4.05342048093755e-06	-5.80494471363187	1	bystander
NAA25	ENSG00000111300.9	12	112110758	12_67	0	0.0472280855302255	33.2208143291579	4.56594754255767e-06	5.85443431155952	1	bystander
HECTD4	ENSG00000173064.12	12	112382690	12_67	0	0.0485938604242651	34.1031253502419	4.82276261724654e-06	-5.84680051269815	2	bystander
PTPN11	ENSG00000179295.17	12	112401617	12_67	0	0.0134144777834789	10.3946942361418	4.05794159544325e-07	2.2253869032613	1	bystander
CCDC92	ENSG00000119242.8	12	124011769	12_75	0	0.198279181215448	22.6103331272741	1.30468112818612e-05	-4.28135513653101	1	bystander
UBC	ENSG00000150991.14	12	124917094	12_76	0	0.0162526789278947	8.98008073140908	4.24742285466155e-07	0.905969141253655	1	bystander
AACS	ENSG00000081760.16	12	125065410	12_76	0	0.0105410354131625	4.94980609714724	1.51841946092691e-07	-0.167751287753031	1	bystander
CGNL1	ENSG00000128849.10	15	57376075	15_25	0	0.0149411781184233	6.26214101483228	2.72287678300491e-07	0.446824275823749	1	bystander
MYZAP	ENSG00000263155.5	15	57591653	15_25	0	0.0128823722797117	4.94190264383017	1.85272231987893e-07	-0.0834663643111455	3	bystander
POLR2M	ENSG00000255529.7	15	57700477	15_25	0	0.0140495741259301	5.89591115974449	2.41065129543098e-07	0.542839327059463	2	bystander
AQP9	ENSG00000103569.9	15	58138259	15_25	0	0.0177715061318137	8.14756507167988	4.2137850314943e-07	0.807083709108835	1	bystander
GNAO1	ENSG00000087258.14	16	56190969	16_31	0	0.00368034517202376	6.12413290957791	6.55923909964667e-08	-0.528720643486831	1	bystander
AMFR	ENSG00000159461.14	16	56407093	16_31	0	0.00445505701691251	7.44717132730394	9.65528092807339e-08	-0.157509817685218	1	bystander
NUDT21	ENSG00000167005.13	16	56451883	16_31	0	0.00382932869351171	6.77561097704982	7.55077295348357e-08	-0.787167059795525	2	bystander
BBS2	ENSG00000125124.11	16	56520101	16_31	0	0.0256550509911179	23.6745464070076	1.76756279524059e-06	-1.9394865145197	2	bystander
MT3	ENSG00000087250.8	16	56588777	16_31	0	0.00337091076948093	5.26853787934698	5.16841842521527e-08	0.234128842977362	1	bystander
MT1E	ENSG00000169715.14	16	56625613	16_31	0	0.00348621993344489	5.67884818161668	5.76149703590856e-08	0.573289628508973	1	bystander
MT1M	ENSG00000205364.3	16	56632485	16_31	0	0.00494965924384139	11.9878674423536	1.72678209131545e-07	2.02164555405204	1	bystander
MT1A	ENSG00000205362.11	16	56638488	16_31	0	0.00450435996966248	9.82719269221196	1.28819872408727e-07	1.47699854370422	2	bystander
MT1F	ENSG00000198417.6	16	56657981	16_31	0	0.133151024121122	38.1285607768595	1.47745827982087e-05	-2.73545414003343	1	bystander
MT1X	ENSG00000187193.8	16	56682411	16_31	0	0.00321980883670492	5.04659677115429	4.7287787646998e-08	-0.409972165462413	1	bystander
NUP93	ENSG00000102900.12	16	56729844	16_31	0	0.0258242576477683	24.6878133276854	1.8553710399951e-06	2.20524479520007	2	bystander
HERPUD1	ENSG00000051108.14	16	56931795	16_31	0	0.00747356783761954	25.1918446812977	5.47908772107797e-07	3.89029881013983	2	bystander
NLRC5	ENSG00000140853.15	16	56967526	16_31	0	0.0952954319302125	158.412454431802	4.3932074198619e-05	11.8602109864229	1	bystander
CPNE2	ENSG00000140848.16	16	57092542	16_31	0	0.00342260057337696	5.4683066901457	5.44664895716319e-08	0.238375006391523	1	bystander
RSPRY1	ENSG00000159579.13	16	57186463	16_31	0	0.00496703204964788	11.139484668892	1.61020942744907e-07	-1.83238005331046	1	bystander
PLLP	ENSG00000102934.9	16	57282328	16_31	0	0.0201083683248006	25.1476760775731	1.47161766329944e-06	-2.66431306801113	2	bystander
CX3CL1	ENSG00000006210.6	16	57372107	16_31	0	0.00349266984513974	6.15648990570853	6.25764625723556e-08	-0.82862200794756	1	bystander
CCL17	ENSG00000102970.10	16	57404821	16_31	0	0.00515996713544875	8.97845881602595	1.34824566652428e-07	0.743188798914748	1	bystander
CIAPIN1	ENSG00000005194.14	16	57447089	16_31	0	0.010907463532741	17.6207651682668	5.59330929983508e-07	-1.88321888099412	2	bystander
COQ9	ENSG00000088682.13	16	57447089	16_31	0	0.00474191188750162	8.55670153131046	1.18081039020096e-07	-0.846039858724363	2	bystander
DOK4	ENSG00000125170.10	16	57487362	16_31	0	0.00420365566260394	7.86265282972059	9.61870348166842e-08	-0.99494261415663	2	bystander
CCDC102A	ENSG00000135736.5	16	57536400	16_31	0	0.00337092983480436	5.40891784365168	5.30616072160057e-08	0.418939768714865	2	bystander
ADGRG1	ENSG00000205336.11	16	57610424	16_31	0	0.010880124027947	16.7572613467795	5.30587716762605e-07	-1.62839951114172	3	bystander
ADGRG3	ENSG00000182885.16	16	57667974	16_31	0	0.0056305432223368	10.3474188011793	1.69551886525156e-07	-1.08052538807117	1	bystander
KATNB1	ENSG00000140854.12	16	57735026	16_31	0	0.0241723338520181	24.5688694894172	1.72831961860554e-06	-2.09920939475834	2	bystander
KIFC3	ENSG00000140859.15	16	57858722	16_31	0	0.0304042745021069	26.8105013056572	2.37224686860319e-06	-2.22431161853522	1	bystander
EPOP	ENSG00000273604.1	17	38675032	17_23	0	0.0101852104587646	4.9038215099248	1.45353322791101e-07	0.102128454721574	2	bystander
PSMB3	ENSG00000277791.4	17	38752808	17_23	0	0.0381770125207541	17.9161157798564	1.99051797314733e-06	1.86851783986463	2	bystander
PIP4K2B	ENSG00000276293.4	17	38800482	17_23	0	0.0156306572062931	9.10706671545884	4.14262917528844e-07	-1.00157124619436	1	bystander
CWC25	ENSG00000273559.4	17	38825619	17_23	0	0.0183384361613864	10.677719951378	5.69850753235417e-07	1.1251075133734	3	bystander
LASP1	ENSG00000002834.17	17	38869983	17_23	0	0.04794979876864	20.1804611492344	2.81603583938161e-06	2.06384703127868	1	bystander
LINC00672	ENSG00000263874.2	17	38915742	17_23	0	0.279517044350669	38.4372876336788	3.12666485232929e-05	3.44802187079789	2	bystander
PLXDC1	ENSG00000161381.13	17	39154219	17_23	0	0.0119857122375374	6.50026370244225	2.26733203749428e-07	-0.565886830618269	1	bystander
FBXL20	ENSG00000108306.11	17	39402116	17_23	0	0.022155465479501	12.5391303963416	8.08478732787309e-07	1.9390163502106	1	bystander
MED1	ENSG00000125686.11	17	39451343	17_23	0	0.0168073726135857	9.82051248438212	4.80346115579026e-07	-1.61159879343365	2	bystander
TCAP	ENSG00000173991.5	17	39664503	17_23	0	0.0140005396664714	8.02533983055584	3.26985512045567e-07	1.04770013409707	1	bystander
PNMT	ENSG00000141744.3	17	39667508	17_23	0	0.0148930456177506	8.63226105602755	3.74135043235862e-07	-1.18214485393484	2	bystander
ERBB2	ENSG00000141736.13	17	39687428	17_23	0	0.0221302677764266	12.5279024131531	8.06836122006569e-07	-2.05698477008263	2	bystander
PGAP3	ENSG00000161395.13	17	39677075	17_23	0	0.0234301565742315	13.0903116898787	8.92576566913404e-07	-2.32009372965854	2	bystander
GRB7	ENSG00000141738.13	17	39735433	17_23	0	0.013457682627503	7.63710536372106	2.99102034444225e-07	1.40133264300417	3	bystander
IKZF3	ENSG00000161405.16	17	39863888	17_23	0	0.156681955048041	32.2044372896151	1.46843592090091e-05	3.46618563016873	1	bystander
ORMDL3	ENSG00000172057.9	17	39928097	17_23	0	0.0316511984810105	16.0595697742314	1.47925950522184e-06	2.65535737525727	2	bystander
GSDMA	ENSG00000167914.11	17	39952822	17_23	0	0.032838679537752	16.4239113541609	1.56957683527996e-06	2.76336370474864	2	bystander
CSF3	ENSG00000108342.12	17	40015415	17_23	0	0.0969091207231695	27.2538711264467	7.68622606641191e-06	-3.20456333595573	1	bystander
NR1D1	ENSG00000126368.5	17	40100148	17_23	0	0.0137768968976619	7.86715776477132	3.15420249061887e-07	0.811753888821807	1	bystander
MSL1	ENSG00000188895.11	17	40122783	17_23	0	0.0128919429617405	7.21550839089514	2.70710819814214e-07	0.98720359027226	1	bystander
RAPGEFL1	ENSG00000108352.11	17	40176881	17_23	0	0.0152066843504591	8.83688447519769	3.9106955877494e-07	0.896624645274565	1	bystander
WIPF2	ENSG00000171475.13	17	40219150	17_23	0	0.0101624377767899	4.88187742819935	1.44379347007287e-07	-0.184868749007978	2	bystander
CDC6	ENSG00000094804.9	17	40287377	17_23	0	0.0118780695667921	6.41171115556958	2.2163590452281e-07	0.394746588796473	2	bystander
IGFBP4	ENSG00000141753.6	17	40442978	17_23	0	0.012261332314062	6.72329541157381	2.39905475180256e-07	-0.575884698454597	1	bystander
TNS4	ENSG00000131746.12	17	40501276	17_23	0	0.0101657852273545	4.88510563654156	1.44522409032103e-07	0.0285968121243781	1	bystander
CCR7	ENSG00000126353.3	17	40557434	17_23	0	0.0110777225134937	5.72748025984523	1.84643653967826e-07	-0.442207619554317	1	bystander
SMARCE1	ENSG00000073584.18	17	40648309	17_23	0	0.0103026383424282	5.01621126989221	1.50398871323091e-07	-0.195936981781134	2	bystander
KRT222	ENSG00000213424.8	17	40665526	17_23	0	0.0101995841332141	4.91764874897998	1.45968878947493e-07	0.114071925754055	1	bystander
NSF	ENSG00000073969.18	17	46585192	17_27	0	0.0126596093780255	10.4565059404703	3.85236294246735e-07	-2.06053406505121	1	bystander
WNT3	ENSG00000108379.9	17	46833540	17_27	0	0.0173122950088099	13.0985740422965	6.59931663125876e-07	-1.55730419768437	1	bystander
GOSR2	ENSG00000108433.16	17	46923163	17_27	0	0.0227795100864403	13.6290876066595	9.03506882888061e-07	1.29704343397138	2	bystander
CDC27	ENSG00000004897.11	17	47189066	17_27	0	0.00924902847090681	8.40650335518855	2.26272517898826e-07	-1.62384444444454	1	bystander
ITGB3	ENSG00000259207.7	17	47253855	17_27	0	0.0103904108470264	8.87738258047006	2.68434269900033e-07	-1.54695220009442	2	bystander
EFCAB13	ENSG00000178852.15	17	47322830	17_27	0	0.019832422210955	75.2050226045053	4.34053145959346e-06	8.44569555672617	4	bystander
NPEPPS	ENSG00000141279.15	17	47522839	17_27	0	0.0126562960555981	16.2027748229312	5.96782836558907e-07	-3.02425641936367	1	bystander
TBKBP1	ENSG00000198933.9	17	47694450	17_27	0	0.0183133636344981	89.453655764604	4.76745404516141e-06	-9.3187519546972	2	bystander
OSBPL7	ENSG00000006025.11	17	47822247	17_28	0	0.0157294097953359	12.2641298169476	5.61396200098267e-07	-1.21282557108956	1	bystander
MRPL10	ENSG00000159111.12	17	47831039	17_28	0	0.0102690309444161	9.69846113047168	2.89836178411769e-07	-1.64630442698729	2	bystander
LRRC46	ENSG00000141294.9	17	47831185	17_28	0	0.00843357780054976	6.83208272607292	1.67681548014027e-07	0.82938365835178	2	bystander
SCRN2	ENSG00000141295.13	17	47838400	17_28	0	0.0187218086089938	17.7491392261555	9.67042141098674e-07	2.62745734044248	2	bystander
SP2	ENSG00000167182.13	17	47896319	17_28	0	0.00862690778396202	10.074306831183	2.52924344030063e-07	2.45686125243521	2	bystander
PNPO	ENSG00000108439.9	17	47940751	17_28	0	0.0073368445450589	6.99916750192222	1.49443147847284e-07	-1.79526977087918	1	bystander
PRR15L	ENSG00000167183.2	17	47957635	17_28	0	0.00928781310998628	10.1524586943386	2.74413202219516e-07	-2.11415799879639	1	bystander
CDK5RAP3	ENSG00000108465.14	17	47967080	17_28	0	0.00732214964808708	7.50341408098903	1.59888716849568e-07	2.04693767333012	2	bystander
COPZ2	ENSG00000005243.9	17	48038166	17_28	0	0.00898562922216273	9.90885900872125	2.59114934963393e-07	-2.14537943031079	1	bystander
CBX1	ENSG00000108468.14	17	48094509	17_28	0	0.00716145311139638	10.4439486419181	2.17663788001689e-07	3.02898470334533	2	bystander
SNX11	ENSG00000002919.14	17	48102870	17_28	0	0.0077809981811483	5.85737598886955	1.32635176300912e-07	0.0946432229429662	1	bystander
SKAP1	ENSG00000141293.15	17	48430556	17_28	0	0.00708488537903029	8.99278835263885	1.85416126244685e-07	2.34772257986214	1	bystander
HOXB2	ENSG00000173917.10	17	48544466	17_28	0	0.00948152474252772	19.935862337189	5.50089697700909e-07	5.05043373008002	1	bystander
HOXB4	ENSG00000182742.5	17	48580500	17_28	0	0.0109398646883418	10.2797933683971	3.27277868565593e-07	-1.62145765538892	1	bystander
HOXB5	ENSG00000120075.5	17	48594454	17_28	0	0.0248510284028581	32.4417656501482	2.34622226118514e-06	-5.75019211065582	1	bystander
HOXB6	ENSG00000108511.9	17	48605268	17_28	0	0.366300731052328	35.9990019674079	3.83750141516837e-05	6.10634219518243	1	bystander
HOXB7	ENSG00000260027.4	17	48633302	17_28	0	0.0199023501790574	29.1055457937363	1.68577812339622e-06	5.42066898966815	2	bystander
NDUFV2	ENSG00000178127.12	18	9102511	18_7	0	0.0183572231684226	14.9339893755892	7.97816710161902e-07	1.42705573709893	2	bystander
ANKRD12	ENSG00000101745.16	18	9136034	18_7	0	0.00876614461491576	7.67957178924639	1.9591421038051e-07	-0.889701044787993	2	bystander
RALBP1	ENSG00000017797.12	18	9478295	18_7	0	0.010329568989498	9.28810268313259	2.79209063028626e-07	1.17137394942794	1	bystander
RAB31	ENSG00000168461.12	18	9708153	18_7	0	0.00659670841240989	4.89494868386108	9.39714079207647e-08	-0.0354901157789923	2	bystander
NAPG	ENSG00000134265.12	18	10525521	18_7	0	0.00858725511310088	7.47754924553927	1.86867575009155e-07	0.867135911495287	2	bystander
RBBP8	ENSG00000101773.18	18	22798343	18_11	0	0.00783869652280678	5.16580639690357	1.17842590065511e-07	0.297236793341598	2	bystander
CABLES1	ENSG00000134508.12	18	23134671	18_12	0	0.0120387795861501	5.04587826352545	1.76782607096565e-07	-0.145557747551343	1	bystander
TMEM241	ENSG00000134490.13	18	23437871	18_12	0	0.0494833990797285	18.995964600253	2.73552808826793e-06	-2.20305575546821	2	bystander
RIOK3	ENSG00000101782.14	18	23452832	18_12	0	0.0243732398408474	11.9816591569159	8.49866138340778e-07	-1.3490277546958	1	bystander
LAMA3	ENSG00000053747.15	18	23689740	18_12	0	0.012346897320149	5.2938251035112	1.90216299306154e-07	0.295448116032	2	bystander
TTC39C	ENSG00000168234.12	18	23991888	18_12	0	0.0456802950318198	18.2005839278833	2.41954957228198e-06	1.7880780093309	3	bystander
CABYR	ENSG00000154040.20	18	24139363	18_12	0	0.0118402103982379	4.88270888136381	1.68244375252654e-07	-0.0276088812980338	1	bystander
ZNF221	ENSG00000159905.14	19	43950821	19_30	0	0.00130638054867793	7.30483476252443	2.77715682250744e-08	-1.87447385843338	2	bystander
ZNF155	ENSG00000204920.10	19	43968352	19_30	0	0.0298739488638431	37.9803565356448	3.3019612566647e-06	-1.93347059085936	2	bystander
ZNF230	ENSG00000159882.12	19	44002778	19_30	0	0.00306180216924812	13.7490961718271	1.22510010983325e-07	1.25590946428273	2	bystander
ZNF223	ENSG00000178386.12	19	44050379	19_30	0	0.0137055473677411	18.6658663822119	7.44500236776365e-07	-0.644958397969483	1	bystander
ZNF284	ENSG00000186026.6	19	44072149	19_30	0	0.0124516062055056	18.0562574157772	6.54294722634815e-07	0.607894440693611	1	bystander
ZNF224	ENSG00000267680.5	19	44093154	19_30	0	0.0306727165389004	24.0528007398317	2.14703041740613e-06	3.88540884934076	1	bystander
ZNF234	ENSG00000263002.7	19	44141499	19_30	0	0.000851493531115355	12.9602348093976	3.21154879996802e-08	2.02418096723859	1	bystander
ZNF226	ENSG00000167380.16	19	44165166	19_30	0	0.00130752941952439	6.4117925643056	2.43978319419282e-08	-0.0624992862445023	1	bystander
ZNF227	ENSG00000131115.15	19	44207440	19_30	0	0.000856446720883142	11.6877092566351	2.91306418044319e-08	-1.1605457835867	2	bystander
ZNF233	ENSG00000159915.12	19	44259591	19_32	0	0	108.057903944967	0	-9.07055966836937	2	bystander
ZNF235	ENSG00000159917.15	19	44304844	19_32	0	0	105.786113585201	0	-9.21229534858937	1	bystander
ZNF112	ENSG00000062370.16	19	44325826	19_32	0	0	146.110505626247	0	10.3860542613727	1	bystander
ZNF285	ENSG00000267508.5	19	44401857	19_32	0	0	14.5984723413158	0	1.12852470878195	2	bystander
ZNF229	ENSG00000278318.4	19	44447878	19_32	0	0	120.884061452665	0	12.6270983326786	2	bystander
ZNF180	ENSG00000167384.10	19	44491405	19_32	0	0	37.5841522929373	0	-4.48582721412116	3	bystander
PVR	ENSG00000073008.14	19	44612177	19_32	0	0	165.83010557513	0	-6.11269937640121	2	bystander
CEACAM19	ENSG00000186567.12	19	44662645	19_32	0	0	61.97396949266	0	9.29373793860198	2	bystander
BCAM	ENSG00000187244.10	19	44809481	19_32	0	0	109.517128335289	0	4.64213182349849	1	bystander
NECTIN2	ENSG00000130202.9	19	44846145	19_32	0	0	109.144346296309	0	6.27260941068615	2	bystander
TOMM40	ENSG00000130204.12	19	44890987	19_32	0	0	25.4282792506656	0	-1.40205442422101	1	bystander
ZNF296	ENSG00000170684.8	19	45076689	19_32	0	0	111.433235052033	0	5.45935361901401	1	bystander
GEMIN7	ENSG00000142252.10	19	45079030	19_32	0	0	281.98378630897	0	14.0932174267323	2	bystander
MARK4	ENSG00000007047.14	19	45079030	19_32	0	0	24.0781728227029	0	-2.2463768115946	1	bystander
PPP1R37	ENSG00000104866.10	19	45081434	19_32	0	0	141.975229487692	0	-13.3753590047226	2	bystander
TRAPPC6A	ENSG00000007255.10	19	45178302	19_32	0	0	30.3496359424253	0	1.88164586222796	1	bystander
BLOC1S3	ENSG00000189114.6	19	45179662	19_32	0	0	11.0799166428729	0	2.30141189318584	1	bystander
EXOC3L2	ENSG00000283632.2	19	45245104	19_32	0	0	25.565626989893	0	-1.34365073216113	1	bystander
CKM	ENSG00000104879.4	19	45322996	19_32	0	0	15.8248566970423	0	-1.57384641293455	1	bystander
ERCC2	ENSG00000104884.14	19	45368778	19_32	0	0	11.3978984134424	0	2.32735746666674	2	bystander
FOSB	ENSG00000125740.13	19	45467837	19_32	0	0	18.8570382869663	0	-2.36580409158643	1	bystander
ERCC1	ENSG00000012061.15	19	45479182	19_32	0	0	14.6266789003571	0	-0.209161921955231	1	bystander
PPM1N	ENSG00000213889.10	19	45489286	19_32	0	0	31.2759257384155	0	5.48083084152094	1	bystander
RTN2	ENSG00000125744.11	19	45494989	19_32	0	0	31.728331826909	0	5.53007830246692	1	bystander
VASP	ENSG00000125753.13	19	45509757	19_32	0	0	12.8107145389616	0	1.89579851993297	1	bystander
OPA3	ENSG00000125741.4	19	45598234	19_32	0	0	13.5104814491905	0	-0.444435781884182	2	bystander
KLC3	ENSG00000104892.16	19	45333901	19_32	0	0	10.2885218828858	0	1.77187153931314	1	bystander
CEACAM16	ENSG00000213892.11	19	44699382	19_32	0	0	7.47153246599423	0	1.87405797101466	1	bystander
APOC4	ENSG00000267467.3	19	44937272	19_32	0	0	50.7832657607862	0	5.69777512943138	2	bystander
IGSF23	ENSG00000216588.8	19	44613847	19_32	0	0	12.6887769598921	0	1.96705204645978	1	bystander
GPR4	ENSG00000177464.4	19	45602338	19_32	0	0	65.9813912274707	0	-3.58028278132939	1	bystander
SNRPD2	ENSG00000125743.10	19	45692498	19_32	0	0	10.0046204215698	0	1.03669229731563	1	bystander
QPCTL	ENSG00000011478.11	19	45647876	19_32	0	0	24.4335609040885	0	-2.0253055734141	2	bystander
DMPK	ENSG00000104936.17	19	45783942	19_32	0	0	20.4807042553768	0	-1.80902453519031	1	bystander
DMWD	ENSG00000185800.11	19	45792972	19_32	0	0	19.5594965330501	0	-1.75479463679552	1	bystander
SYMPK	ENSG00000125755.18	19	45864007	19_32	0	0	4.8950476336842	0	-0.0525717020728344	1	bystander
MYPOP	ENSG00000176182.5	19	45899834	19_32	0	0	21.1777230255617	0	1.84900011089432	1	bystander
TOP1	ENSG00000198900.5	20	41028985	20_25	0	0.0142242190952124	20.1623414900717	8.34621757189669e-07	-3.53815972794758	2	bystander
PLCG1	ENSG00000124181.14	20	41137107	20_25	0	0.0254358281638998	13.3939663480189	9.91460435949099e-07	0.385196233176776	2	bystander
ZHX3	ENSG00000174306.21	20	41317418	20_25	0	0.00882348552121226	12.7412764269246	3.27169957816118e-07	-2.76790260611806	1	bystander
EMILIN3	ENSG00000183798.4	20	41318282	20_25	0	0.0222655156617998	95.319715438436	6.17640544952956e-06	9.58868629479201	2	bystander
CHD6	ENSG00000124177.14	20	41589153	20_25	0	0.0115990402782427	11.6039952909376	3.91696691320157e-07	-2.24787215984829	1	bystander
PTPRT	ENSG00000196090.12	20	43187301	20_27	0	0.0172728370821723	9.06881320660059	4.55863096394762e-07	-1.00069280295874	2	bystander
SLC35C2	ENSG00000080189.14	20	46363996	20_29	0	0.0129465430901591	6.16503984451331	2.32279034167118e-07	-0.539910432033763	1	bystander
ZNF334	ENSG00000198185.11	20	46513194	20_29	0	0.0137505179279009	6.75645666358131	2.70369908945205e-07	0.678032744730599	2	bystander
SLC13A3	ENSG00000158296.13	20	46593296	20_29	0	0.034906410692771	15.9365523711715	1.6188994330817e-06	1.58197072451454	2	bystander
TP53RK	ENSG00000172315.5	20	46689403	20_29	0	0.0121088739123011	5.50863365894603	1.94118957820492e-07	0.319012433078052	1	bystander
SLC2A10	ENSG00000197496.5	20	46709464	20_29	0	0.0156001006700778	7.99595304308375	3.630094564224e-07	-0.852697552800483	2	bystander
EYA2	ENSG00000064655.18	20	46818412	20_29	0	0.0308349472944135	14.7093303821894	1.31994676422839e-06	1.56059833053071	2	bystander
TM2D1	ENSG00000162604.12	1	61723869	1_39	0	0.0640307455254644	22.8388755193403	4.25582320773945e-06	2.14324872735024	1	bystander
KANK4	ENSG00000132854.18	1	62318984	1_39	0	0.0102898548008172	5.06552046196594	1.51688837539609e-07	0.512303793329217	1	bystander
USP1	ENSG00000162607.12	1	62436136	1_39	1	0.89412545705011	252.810743300904	0.000657830928264276	16.2582110128909	1	bystander
DOCK7	ENSG00000116641.17	1	62688195	1_39	0	0.011513014815203	24.2569527584674	8.12728722865932e-07	4.45948153160731	1	bystander
ATG4C	ENSG00000125703.14	1	62784595	1_39	0	0.0289826794832579	81.037135866187	6.8350692625041e-06	-8.64772619536781	1	bystander
THADA	ENSG00000115970.18	2	43593885	2_27	0	4.35951544486279e-06	10.3598146510652	1.31434842390991e-10	-3.41430718682628	2	bystander
PLEKHH2	ENSG00000152527.13	2	43637387	2_27	0	9.27514645943095e-06	16.5080115436848	4.45590417412362e-10	-3.06205348071582	2	bystander
C1GALT1C1L	ENSG00000223658.7	2	43676123	2_27	0	4.474559415657e-06	23.5675946906504	3.06892194386949e-10	3.29570848471475	2	bystander
DYNC2LI1	ENSG00000138036.18	2	43774046	2_27	0	9.683210938638e-07	8.22002190945518	2.31639527472071e-11	-0.0253889392966962	1	bystander
LRPPRC	ENSG00000138095.18	2	43995523	2_27	0	2.85968079116739e-06	12.5436448769197	1.04390652217858e-10	-0.918532124134345	1	bystander
STK17A	ENSG00000164543.5	7	43583207	7_32	0	0.00751237899085222	5.31431827932333	1.16183740202987e-07	0.543999669175364	1	bystander
COA1	ENSG00000106603.18	7	43729550	7_32	0	0.0143889230473537	10.0306495091386	4.20027425279513e-07	-0.67121801271897	2	bystander
BLVRA	ENSG00000106605.10	7	43758693	7_32	0	0.00746661952309013	5.13323509163871	1.11541242682609e-07	0.466005239874804	1	bystander
MRPS24	ENSG00000062582.13	7	43869733	7_32	0	0.00841024537032375	6.11858639113888	1.49754563513294e-07	0.382781796434415	1	bystander
URGCP	ENSG00000106608.16	7	43926148	7_32	0	0.00871821486751512	6.48483510293304	1.64530648033079e-07	-0.669118575785996	2	bystander
UBE2D4	ENSG00000078967.12	7	43927027	7_32	0	0.0114530889392026	9.41819503900879	3.13913950045324e-07	1.19069953669335	1	bystander
DBNL	ENSG00000136279.20	7	44044693	7_32	0	0.0099379638678635	6.89737503711849	1.99481009315459e-07	0.0452384262158668	2	bystander
POLM	ENSG00000122678.16	7	44076758	7_32	0	0.00742191760704758	4.99071644540798	1.07795176249285e-07	0.266278705081057	3	bystander
AEBP1	ENSG00000106624.10	7	44104602	7_32	0	0.0275812587939426	20.5553682113635	1.64990768969998e-06	-2.62806185799721	1	bystander
POLD2	ENSG00000106628.10	7	44123530	7_32	0	0.0164307119370634	12.9588270261324	6.19644183296753e-07	-1.42335266841101	2	bystander
MYL7	ENSG00000106631.8	7	44139144	7_32	0	0.0090917204006381	6.66387150317577	1.76316512939122e-07	0.439648281374945	1	bystander
GCK	ENSG00000106633.15	7	44198787	7_32	0	0.00740364910751845	5.08660983568382	1.0959596290755e-07	-0.251570915619224	1	bystander
CAMK2B	ENSG00000058404.19	7	44324927	7_32	0	0.0147996833626275	9.41438151329065	4.05475408812836e-07	-1.51472488523727	2	bystander
DDX56	ENSG00000136271.10	7	44575121	7_32	2	0.949589246413392	59.8314353207759	0.000165342885266288	9.64186135796621	2	bystander
TMED4	ENSG00000158604.14	7	44582687	7_32	2	0.0153940656519238	43.1611748265945	1.93360114455972e-06	7.55635222188154	2	bystander
OGDH	ENSG00000105953.14	7	44606586	7_32	0	0.00739722426348199	20.0842285082827	4.32358739526355e-07	-1.43307182130969	2	bystander
FKTN	ENSG00000106692.13	9	105558793	9_53	0	0.00139311552696575	7.31681216267189	2.96639746456417e-08	-0.764285714285617	1	bystander
TMEM38B	ENSG00000095209.11	9	105694607	9_53	0	0.00221818638457783	7.82610178400805	5.05200567532454e-08	0.701937969853789	1	bystander
CCDC86	ENSG00000110104.11	11	60800727	11_34	0	0.00583078146305871	6.00337348256226	1.01869090707326e-07	-0.452730945830198	3	bystander
PRPF19	ENSG00000110107.8	11	60906396	11_34	0	0.0104295506547243	12.0165698570932	3.6472574150179e-07	1.43277325304693	2	bystander
TMEM109	ENSG00000110108.9	11	60914294	11_34	0	0.0117805916861634	12.9978791141941	4.45615101028261e-07	1.42183198465051	1	bystander
SLC15A3	ENSG00000110446.10	11	60952133	11_34	0	0.00553826724674422	6.05322533101727	9.75620802801208e-08	0.821410771837954	1	bystander
CD5	ENSG00000110448.10	11	61102140	11_34	0	0.00531915703659436	5.29345419927182	8.1941191463696e-08	0.346138465383714	1	bystander
VPS37C	ENSG00000167987.10	11	61160607	11_34	0	0.00608044898848026	6.17534604179523	1.09274103134993e-07	0.0240141324145846	1	bystander
VWCE	ENSG00000167992.12	11	61295631	11_34	0	0.0054012439064266	5.52334992232134	8.68193739934404e-08	-0.540639008051322	2	bystander
CYB561A3	ENSG00000162144.9	11	61362321	11_34	0	0.00686014540462698	10.0587321456999	2.00815331733791e-07	-1.78280456244595	1	bystander
TMEM138	ENSG00000149483.11	11	61362321	11_34	0	0.00686014540462698	10.0587321456999	2.00815331733791e-07	-1.78280456244595	1	bystander
TMEM216	ENSG00000187049.9	11	61392099	11_34	0	0.00516290170659495	4.93729690686668	7.41828311611571e-08	-0.220164616761543	2	bystander
CPSF7	ENSG00000149532.15	11	61430942	11_34	0	0.00590965076595973	9.74680694065539	1.67627197122719e-07	-2.06104457751024	1	bystander
PPP1R32	ENSG00000162148.10	11	61481304	11_34	0	0.00624765533067739	6.49479561641107	1.18087207867187e-07	-0.382653253456905	1	bystander
TMEM258	ENSG00000134825.15	11	61792563	11_34	0	0.0140080324799521	118.45437058536	4.82890356105129e-06	-10.5634460248444	2	bystander
FEN1	ENSG00000168496.3	11	61792609	11_34	0	0.00605344206547309	144.303483030546	2.54214024862098e-06	12.0726352019598	1	bystander
BEST1	ENSG00000167995.15	11	61950135	11_34	0	0.00560264928932641	18.9355633543662	3.08739339476735e-07	-3.74480413150144	1	bystander
INCENP	ENSG00000149503.12	11	62124174	11_34	0	0.00521931731438874	5.85723859311413	8.89665847068326e-08	-0.917001272244382	2	bystander
ASRGL1	ENSG00000162174.12	11	62415535	11_34	0	0.0053089291487427	5.18864097937816	8.01642720840158e-08	-0.250084386448698	1	bystander
GANAB	ENSG00000089597.16	11	61848331	11_34	0	0.00600923323603242	69.9216553334423	1.22278770840003e-06	-8.20472330421046	1	bystander
BUD13	ENSG00000137656.11	11	116774433	11_70	0	0.00665254102323409	36.7830483936702	7.12123934213845e-07	4.11527976113141	1	bystander
PAFAH1B2	ENSG00000168092.13	11	117144479	11_70	0	0.0058080007022091	12.2833718735516	2.07617789561998e-07	1.51092823174315	2	bystander
SIDT2	ENSG00000149577.15	11	117178309	11_70	0	0.00482057672186131	5.46063742971923	7.66059748392243e-08	0.501045222805307	1	bystander
TAGLN	ENSG00000149591.16	11	117200733	11_70	0	0.00536221925975289	18.4524058126299	2.87950520594667e-07	-1.55444773795656	1	bystander
PCSK7	ENSG00000160613.12	11	117223775	11_70	0	0.0148381638219284	16.3855492468253	7.07557058610124e-07	0.979356876256469	1	bystander
RNF214	ENSG00000167257.10	11	117233820	11_70	0	0.00557058196431925	6.56148788796329	1.06370990387047e-07	-0.524689312344744	1	bystander
CEP164	ENSG00000110274.15	11	117314362	11_70	0	0.00543341528362196	5.75680174990648	9.10278900670317e-08	-0.300949584664772	2	bystander
BACE1	ENSG00000186318.16	11	117315790	11_70	0	0.00521144796408035	21.012388199552	3.18679497769407e-07	-4.13706264528839	1	bystander
FXYD2	ENSG00000137731.13	11	117828662	11_70	0	0.0054424604811022	6.09767136294417	9.65783098808636e-08	-0.368694907722934	2	bystander
ADAM10	ENSG00000137845.14	15	58742416	15_26	0	0.00547147607337806	5.67037214067559	9.02893172851951e-08	0.479402658271117	2	bystander
SLTM	ENSG00000137776.16	15	58934036	15_26	0	0.00534972856911087	5.47848413766904	8.52928171057904e-08	-0.71588657619503	1	bystander
RNF111	ENSG00000157450.15	15	58865341	15_26	0	0.00510193490538213	4.96721868175692	7.3751098958218e-08	-0.299705159705185	1	bystander
LDHAL6B	ENSG00000171989.5	15	59206826	15_26	0	0.00515705213913942	5.06655761382938	7.6038722256416e-08	-0.44393939393944	1	bystander
YWHAB	ENSG00000166913.12	20	44885402	20_28	0	0.00293290093356979	7.88037101063031	6.72611612618377e-08	0.921409482332138	1	bystander
TOMM34	ENSG00000025772.7	20	44960400	20_28	0	0.0021435606031921	5.17817731094809	3.23022658105632e-08	-0.215599697722054	1	bystander
STK4	ENSG00000101109.11	20	44967374	20_28	0	0.00230138758837817	5.78852815475008	3.87684304810225e-08	-0.65248555888182	1	bystander
SLPI	ENSG00000124107.5	20	45253887	20_28	0	0.00248554903313436	6.36473310225509	4.60386769390357e-08	-0.566800564782653	2	bystander
RBPJL	ENSG00000124232.10	20	45306512	20_28	0	0.00530841474204857	13.9314484511914	2.15219402587136e-07	1.21973823573939	1	bystander
MATN4	ENSG00000124159.15	20	45308487	20_28	0	0.00227033245105057	5.50985151233247	3.64040459952054e-08	-0.721425540942108	1	bystander
SDC4	ENSG00000124145.6	20	45338670	20_28	0	0.625955627434434	23.9028003262654	4.35424271964387e-05	-3.92072708911954	1	bystander
SYS1	ENSG00000204070.9	20	45362193	20_28	0	0.00211400727729683	4.92758757695811	3.03152484778488e-08	-0.530367489161889	1	bystander
DBNDD2	ENSG00000244274.7	20	45406345	20_28	0	0.00258524431320295	7.57318713392885	5.69771316968733e-08	0.762763851322818	1	bystander
TP53TG5	ENSG00000124251.10	20	45407809	20_28	0	0.00232694543689682	7.07478595073556	4.79092979913505e-08	-1.22434355196547	2	bystander
WFDC3	ENSG00000124116.18	20	45791469	20_28	0	0.00283438836393102	12.6433799406599	1.04290043345911e-07	0.899429521326828	1	bystander
DNTTIP1	ENSG00000101457.12	20	45791039	20_28	0	0.0109608476791334	17.3107550804447	5.5217972605731e-07	1.67362042839567	2	bystander
UBE2C	ENSG00000175063.16	20	45812098	20_28	0	0.00318503394716307	10.0902030814915	9.35264123796853e-08	-1.29063070655931	1	bystander
SNX21	ENSG00000124104.18	20	45833828	20_28	0	0.0326890196063888	29.6705862704115	2.8225934280109e-06	-2.2509541456924	1	bystander
ACOT8	ENSG00000101473.16	20	45857031	20_28	0	0.00277441638256104	8.29523347313386	6.69762082207761e-08	0.463141305436988	2	bystander
ZSWIM1	ENSG00000168612.4	20	45880903	20_28	0	0.298972256218963	30.7996823516692	2.67976943303987e-05	-0.641319884020105	1	bystander
PCIF1	ENSG00000100982.11	20	45934578	20_28	0	0.00214254239226808	21.2262554963651	1.32349746465075e-07	2.96018584539099	1	bystander
ZNF335	ENSG00000198026.7	20	45971841	20_28	0	0.00220229644612646	5.27212325442968	3.37894898937235e-08	0.0319068943836383	1	bystander
MMP9	ENSG00000100985.7	20	46008985	20_28	0	0.00815729591573444	18.0664591167434	4.28883721206778e-07	1.76632544149044	1	bystander
NCOA5	ENSG00000124160.11	20	46089588	20_28	0	0.00384356263272811	10.7493958942737	1.20237052984629e-07	1.06921473245348	1	bystander
CD40	ENSG00000101017.13	20	46118447	20_28	0	0.006407653049461	14.1331275242503	2.63546691497853e-07	-1.05986938960414	1	bystander

## Sheet: Supplementary Table 3
Term	DB	Overlap	P.value	Adjusted.P.value	Odds.Ratio	Combined.Score	Genes
peptidyl-serine phosphorylation (GO:0018105)	GO_Biological_Process_2021	5/156	7.27539e-06	0.0025548	21.8698	258.741	CSNK1G3;TNKS;PKN3;PRKD2;GAS6
peptidyl-serine modification (GO:0018209)	GO_Biological_Process_2021	5/169	1.07345e-05	0.0025548	20.123	230.248	CSNK1G3;TNKS;PKN3;PRKD2;GAS6
lipid transport (GO:0006869)	GO_Biological_Process_2021	4/109	3.83679e-05	0.00608771	24.4055	248.162	ABCA1;ABCG8;NPC1L1;PLTP
cholesterol transport (GO:0030301)	GO_Biological_Process_2021	3/51	9.65145e-05	0.00843149	38.9004	359.666	ABCA1;ABCG8;NPC1L1
intestinal cholesterol absorption (GO:0030299)	GO_Biological_Process_2021	2/9	0.000106279	0.00843149	172.797	1580.99	ABCG8;NPC1L1
cellular response to sterol depletion (GO:0071501)	GO_Biological_Process_2021	2/9	0.000106279	0.00843149	172.797	1580.99	INSIG2;NPC1L1
negative regulation of cholesterol storage (GO:0010887)	GO_Biological_Process_2021	2/10	0.000132703	0.00902382	151.189	1349.73	ABCA1;TTC39B
intestinal lipid absorption (GO:0098856)	GO_Biological_Process_2021	2/11	0.000162015	0.00963988	134.384	1172.88	ABCG8;NPC1L1
protein phosphorylation (GO:0006468)	GO_Biological_Process_2021	6/496	0.000198795	0.0105141	8.22308	70.0873	CSNK1G3;ACVR1C;TNKS;PKN3;PRKD2;GAS6
cholesterol homeostasis (GO:0042632)	GO_Biological_Process_2021	3/71	0.000258618	0.0116637	27.4315	226.589	ABCA1;ABCG8;TTC39B
sterol homeostasis (GO:0055092)	GO_Biological_Process_2021	3/72	0.00026954	0.0116637	27.0326	222.175	ABCA1;ABCG8;TTC39B
cholesterol metabolic process (GO:0008203)	GO_Biological_Process_2021	3/77	0.000328624	0.0128722	25.1997	202.117	ABCA1;INSIG2;NPC1L1
regulation of cholesterol storage (GO:0010885)	GO_Biological_Process_2021	2/16	0.000351551	0.0128722	86.368	686.898	ABCA1;TTC39B
positive regulation of cyclin-dependent protein serine/threonine kinase activity (GO:0045737)	GO_Biological_Process_2021	2/17	0.000397987	0.0135316	80.6061	631.072	CCND2;PSRC1
activin receptor signaling pathway (GO:0032924)	GO_Biological_Process_2021	2/19	0.000499313	0.0155171	71.1159	540.643	ACVR1C;INHBB
positive regulation of cyclin-dependent protein kinase activity (GO:1904031)	GO_Biological_Process_2021	2/20	0.000554183	0.0155171	67.1616	503.579	CCND2;PSRC1
negative regulation of lipid storage (GO:0010888)	GO_Biological_Process_2021	2/20	0.000554183	0.0155171	67.1616	503.579	ABCA1;TTC39B
sterol transport (GO:0015918)	GO_Biological_Process_2021	2/21	0.000611846	0.0161799	63.6236	470.753	ABCG8;NPC1L1
cholesterol efflux (GO:0033344)	GO_Biological_Process_2021	2/24	0.000801496	0.0200796	54.9394	391.665	ABCA1;ABCG8
regulation of DNA biosynthetic process (GO:2000278)	GO_Biological_Process_2021	2/29	0.00117256	0.0279069	44.7542	302.027	TNKS;PRKD2
regulation of cholesterol efflux (GO:0010874)	GO_Biological_Process_2021	2/33	0.00151823	0.0329797	38.9717	252.934	PLTP;TTC39B
secondary alcohol biosynthetic process (GO:1902653)	GO_Biological_Process_2021	2/34	0.00161135	0.0329797	37.7519	242.77	INSIG2;NPC1L1
cholesterol biosynthetic process (GO:0006695)	GO_Biological_Process_2021	2/35	0.00170713	0.0329797	36.6061	233.288	INSIG2;NPC1L1
organic substance transport (GO:0071702)	GO_Biological_Process_2021	3/136	0.00171664	0.0329797	13.9793	89.0118	ABCA1;ABCG8;PLTP
cellular protein modification process (GO:0006464)	GO_Biological_Process_2021	7/1025	0.00173213	0.0329797	4.653	29.5856	CSNK1G3;ACVR1C;TNKS;PKN3;PRKD2;FUT2;GAS6
sterol biosynthetic process (GO:0016126)	GO_Biological_Process_2021	2/38	0.00201037	0.0368053	33.5505	208.33	INSIG2;NPC1L1
response to growth factor (GO:0070848)	GO_Biological_Process_2021	2/41	0.00233726	0.041205	30.965	187.61	STAT5B;ACVR1C
cellular response to growth factor stimulus (GO:0071363)	GO_Biological_Process_2021	3/158	0.00263014	0.0447124	11.9819	71.1808	STAT5B;ACVR1C;PRKD2
positive regulation of protein phosphorylation (GO:0001934)	GO_Biological_Process_2021	4/371	0.00387359	0.0635803	6.89039	38.2663	CCND2;INHBB;PRKD2;GAS6
membrane lipid biosynthetic process (GO:0046467)	GO_Biological_Process_2021	2/58	0.00462466	0.0714431	21.5465	115.842	PRKD2;KDSR
phospholipid transport (GO:0015914)	GO_Biological_Process_2021	2/59	0.00478169	0.0714431	21.1675	113.097	ABCA1;PLTP
peptidyl-threonine phosphorylation (GO:0018107)	GO_Biological_Process_2021	2/60	0.00494117	0.0714431	20.8015	110.459	TNKS;PRKD2
phosphorylation (GO:0016310)	GO_Biological_Process_2021	4/400	0.00505623	0.0714431	6.37634	33.7126	ACVR1C;PKN3;PRKD2;GAS6
positive regulation of DNA biosynthetic process (GO:2000573)	GO_Biological_Process_2021	2/61	0.00510308	0.0714431	20.4479	107.922	TNKS;PRKD2
positive regulation of cell cycle (GO:0045787)	GO_Biological_Process_2021	2/66	0.00594886	0.0786571	18.8456	96.5756	CCND2;PSRC1
cellular response to nutrient levels (GO:0031669)	GO_Biological_Process_2021	2/66	0.00594886	0.0786571	18.8456	96.5756	INHBB;FADS1
peptidyl-threonine modification (GO:0018210)	GO_Biological_Process_2021	2/67	0.0061252	0.0787998	18.5548	94.543	TNKS;PRKD2
sterol metabolic process (GO:0016125)	GO_Biological_Process_2021	2/70	0.00666844	0.0818258	17.7335	88.8514	ABCA1;INSIG2
sphingolipid biosynthetic process (GO:0030148)	GO_Biological_Process_2021	2/74	0.00742563	0.0818258	16.7449	82.0974	PRKD2;KDSR
receptor-mediated virion attachment to host cell (GO:0046813)	GO_Biological_Process_2021	1/5	0.0087202	0.0818258	146.772	696.01	GAS6
negative regulation of gonadotropin secretion (GO:0032277)	GO_Biological_Process_2021	1/5	0.0087202	0.0818258	146.772	696.01	INHBB
positive regulation of endothelial cell chemotaxis by VEGF-activated vascular endothelial growth factor receptor signaling pathway (GO:0038033)	GO_Biological_Process_2021	1/5	0.0087202	0.0818258	146.772	696.01	PRKD2
positive regulation of fibroblast growth factor receptor signaling pathway (GO:0045743)	GO_Biological_Process_2021	1/5	0.0087202	0.0818258	146.772	696.01	PRKD2
hematopoietic stem cell migration (GO:0035701)	GO_Biological_Process_2021	1/5	0.0087202	0.0818258	146.772	696.01	GAS6
cellular response to vitamin (GO:0071295)	GO_Biological_Process_2021	1/5	0.0087202	0.0818258	146.772	696.01	GAS6
regulation of natural killer cell differentiation (GO:0032823)	GO_Biological_Process_2021	1/5	0.0087202	0.0818258	146.772	696.01	GAS6
regulation of cyclin-dependent protein serine/threonine kinase activity (GO:0000079)	GO_Biological_Process_2021	2/82	0.00905072	0.0818258	15.0644	70.8766	CCND2;PSRC1
response to insulin (GO:0032868)	GO_Biological_Process_2021	2/84	0.00947968	0.0818258	14.6955	68.4605	INSIG2;INHBB
positive regulation of signal transduction (GO:0009967)	GO_Biological_Process_2021	3/252	0.00960996	0.0818258	7.42319	34.4804	TRIM39;PRKD2;GAS6
positive regulation of deacetylase activity (GO:0090045)	GO_Biological_Process_2021	1/6	0.0104554	0.0818258	117.412	535.473	PRKD2
B cell chemotaxis (GO:0035754)	GO_Biological_Process_2021	1/6	0.0104554	0.0818258	117.412	535.473	GAS6
glycolipid transport (GO:0046836)	GO_Biological_Process_2021	1/6	0.0104554	0.0818258	117.412	535.473	PLTP
regulation of glomerular filtration (GO:0003093)	GO_Biological_Process_2021	1/6	0.0104554	0.0818258	117.412	535.473	GAS6
negative regulation of trophoblast cell migration (GO:1901164)	GO_Biological_Process_2021	1/6	0.0104554	0.0818258	117.412	535.473	ACVR1C
taurine metabolic process (GO:0019530)	GO_Biological_Process_2021	1/6	0.0104554	0.0818258	117.412	535.473	STAT5B
coumarin metabolic process (GO:0009804)	GO_Biological_Process_2021	1/6	0.0104554	0.0818258	117.412	535.473	CYP2A6
monoubiquitinated protein deubiquitination (GO:0035520)	GO_Biological_Process_2021	1/6	0.0104554	0.0818258	117.412	535.473	USP1
morphogenesis of an endothelium (GO:0003159)	GO_Biological_Process_2021	1/6	0.0104554	0.0818258	117.412	535.473	PRKD2
regulation of cysteine-type endopeptidase activity involved in apoptotic process (GO:0043281)	GO_Biological_Process_2021	2/89	0.0105911	0.0818258	13.8474	62.9746	ACVR1C;GAS6
regulation of endothelial cell proliferation (GO:0001936)	GO_Biological_Process_2021	2/92	0.0112843	0.0818258	13.3838	60.0177	PRKD2;FUT2
positive regulation of peptidyl-serine phosphorylation (GO:0033138)	GO_Biological_Process_2021	2/93	0.0115197	0.0818258	13.2361	59.0819	PRKD2;GAS6
negative regulation of dendritic cell apoptotic process (GO:2000669)	GO_Biological_Process_2021	1/7	0.0121876	0.0818258	97.8382	431.206	GAS6
regulation of chromatin assembly or disassembly (GO:0001672)	GO_Biological_Process_2021	1/7	0.0121876	0.0818258	97.8382	431.206	SPTY2D1
regulation of histone deacetylase activity (GO:1901725)	GO_Biological_Process_2021	1/7	0.0121876	0.0818258	97.8382	431.206	PRKD2
nodal signaling pathway (GO:0038092)	GO_Biological_Process_2021	1/7	0.0121876	0.0818258	97.8382	431.206	ACVR1C
platelet dense granule organization (GO:0060155)	GO_Biological_Process_2021	1/7	0.0121876	0.0818258	97.8382	431.206	ABCA1
regulation of peptidyl-serine phosphorylation (GO:0033135)	GO_Biological_Process_2021	2/98	0.0127292	0.0818258	12.5436	54.7383	PRKD2;GAS6
positive regulation of cell migration by vascular endothelial growth factor signaling pathway (GO:0038089)	GO_Biological_Process_2021	1/8	0.0139168	0.0818258	83.8571	358.46	PRKD2
fusion of virus membrane with host plasma membrane (GO:0019064)	GO_Biological_Process_2021	1/8	0.0139168	0.0818258	83.8571	358.46	GAS6
positive regulation of dendritic cell chemotaxis (GO:2000510)	GO_Biological_Process_2021	1/8	0.0139168	0.0818258	83.8571	358.46	GAS6
negative regulation of glial cell apoptotic process (GO:0034351)	GO_Biological_Process_2021	1/8	0.0139168	0.0818258	83.8571	358.46	GAS6
regulation of Cdc42 protein signal transduction (GO:0032489)	GO_Biological_Process_2021	1/8	0.0139168	0.0818258	83.8571	358.46	ABCA1
regulation of dendritic cell chemotaxis (GO:2000508)	GO_Biological_Process_2021	1/8	0.0139168	0.0818258	83.8571	358.46	GAS6
ribosome disassembly (GO:0032790)	GO_Biological_Process_2021	1/8	0.0139168	0.0818258	83.8571	358.46	PELO
cellular response to interferon-alpha (GO:0035457)	GO_Biological_Process_2021	1/8	0.0139168	0.0818258	83.8571	358.46	GAS6
SREBP signaling pathway (GO:0032933)	GO_Biological_Process_2021	1/8	0.0139168	0.0818258	83.8571	358.46	INSIG2
store-operated calcium entry (GO:0002115)	GO_Biological_Process_2021	1/8	0.0139168	0.0818258	83.8571	358.46	CRACR2B
regulation of intestinal cholesterol absorption (GO:0030300)	GO_Biological_Process_2021	1/8	0.0139168	0.0818258	83.8571	358.46	ABCG8
membrane fusion involved in viral entry into host cell (GO:0039663)	GO_Biological_Process_2021	1/8	0.0139168	0.0818258	83.8571	358.46	GAS6
cellular response to peptide hormone stimulus (GO:0071375)	GO_Biological_Process_2021	2/106	0.0147746	0.0818258	11.574	48.7827	INSIG2;INHBB
positive regulation of protein serine/threonine kinase activity (GO:0071902)	GO_Biological_Process_2021	2/106	0.0147746	0.0818258	11.574	48.7827	CCND2;PSRC1
negative regulation of biomineralization (GO:0110150)	GO_Biological_Process_2021	1/9	0.0156432	0.0818258	73.3713	305.057	GAS6
fucose catabolic process (GO:0019317)	GO_Biological_Process_2021	1/9	0.0156432	0.0818258	73.3713	305.057	FUT2
interleukin-9-mediated signaling pathway (GO:0038113)	GO_Biological_Process_2021	1/9	0.0156432	0.0818258	73.3713	305.057	STAT5B
regulation of fibroblast apoptotic process (GO:2000269)	GO_Biological_Process_2021	1/9	0.0156432	0.0818258	73.3713	305.057	GAS6
cellular response to interleukin-9 (GO:0071355)	GO_Biological_Process_2021	1/9	0.0156432	0.0818258	73.3713	305.057	STAT5B
L-fucose catabolic process (GO:0042355)	GO_Biological_Process_2021	1/9	0.0156432	0.0818258	73.3713	305.057	FUT2
L-fucose metabolic process (GO:0042354)	GO_Biological_Process_2021	1/9	0.0156432	0.0818258	73.3713	305.057	FUT2
lipoprotein metabolic process (GO:0042157)	GO_Biological_Process_2021	1/9	0.0156432	0.0818258	73.3713	305.057	NPC1L1
organic cyclic compound catabolic process (GO:1901361)	GO_Biological_Process_2021	1/9	0.0156432	0.0818258	73.3713	305.057	ALLC
unsaturated fatty acid biosynthetic process (GO:0006636)	GO_Biological_Process_2021	1/9	0.0156432	0.0818258	73.3713	305.057	FADS1
calcium ion transport (GO:0006816)	GO_Biological_Process_2021	2/115	0.0172333	0.0842211	10.6474	43.238	CRACR2B;GAS6
protein poly-ADP-ribosylation (GO:0070212)	GO_Biological_Process_2021	1/10	0.0173666	0.0842211	65.2157	264.333	TNKS
response to laminar fluid shear stress (GO:0034616)	GO_Biological_Process_2021	1/10	0.0173666	0.0842211	65.2157	264.333	ABCA1
secretory granule organization (GO:0033363)	GO_Biological_Process_2021	1/10	0.0173666	0.0842211	65.2157	264.333	ABCA1
positive regulation of vascular endothelial growth factor receptor signaling pathway (GO:0030949)	GO_Biological_Process_2021	1/10	0.0173666	0.0842211	65.2157	264.333	PRKD2
primary miRNA processing (GO:0031053)	GO_Biological_Process_2021	1/10	0.0173666	0.0842211	65.2157	264.333	SRRT
endothelial tube morphogenesis (GO:0061154)	GO_Biological_Process_2021	1/10	0.0173666	0.0842211	65.2157	264.333	PRKD2
sphingolipid metabolic process (GO:0006665)	GO_Biological_Process_2021	2/116	0.0175166	0.0842211	10.5534	42.6845	PRKD2;KDSR
negative regulation of cholesterol transport (GO:0032375)	GO_Biological_Process_2021	1/11	0.019087	0.0868721	58.6912	232.343	ABCG8
regulation of dendritic cell apoptotic process (GO:2000668)	GO_Biological_Process_2021	1/11	0.019087	0.0868721	58.6912	232.343	GAS6
interleukin-2-mediated signaling pathway (GO:0038110)	GO_Biological_Process_2021	1/11	0.019087	0.0868721	58.6912	232.343	STAT5B
cellular response to interleukin-2 (GO:0071352)	GO_Biological_Process_2021	1/11	0.019087	0.0868721	58.6912	232.343	STAT5B
cellular response to organic substance (GO:0071310)	GO_Biological_Process_2021	2/123	0.0195548	0.0868721	9.93939	39.1069	STAT5B;ACVR1C
negative regulation of leukocyte apoptotic process (GO:2000107)	GO_Biological_Process_2021	1/12	0.0208046	0.0868721	53.3529	206.614	GAS6
sphingoid metabolic process (GO:0046519)	GO_Biological_Process_2021	1/12	0.0208046	0.0868721	53.3529	206.614	KDSR
maintenance of protein localization in endoplasmic reticulum (GO:0035437)	GO_Biological_Process_2021	1/12	0.0208046	0.0868721	53.3529	206.614	INSIG2
protein auto-ADP-ribosylation (GO:0070213)	GO_Biological_Process_2021	1/12	0.0208046	0.0868721	53.3529	206.614	TNKS
phospholipid efflux (GO:0033700)	GO_Biological_Process_2021	1/12	0.0208046	0.0868721	53.3529	206.614	ABCA1
phospholipid homeostasis (GO:0055091)	GO_Biological_Process_2021	1/12	0.0208046	0.0868721	53.3529	206.614	ABCA1
cellular response to insulin stimulus (GO:0032869)	GO_Biological_Process_2021	2/129	0.0213775	0.0868721	9.46695	36.4044	INSIG2;INHBB
positive regulation of canonical Wnt signaling pathway (GO:0090263)	GO_Biological_Process_2021	2/130	0.0216879	0.0868721	9.39252	35.9827	CSNK1G3;TNKS
positive regulation of multicellular organismal process (GO:0051240)	GO_Biological_Process_2021	3/345	0.0221577	0.0868721	5.37911	20.4921	ABCA1;INHBB;GAS6
alpha-linolenic acid metabolic process (GO:0036109)	GO_Biological_Process_2021	1/13	0.0225192	0.0868721	48.9044	185.513	FADS1
positive regulation of histone deacetylation (GO:0031065)	GO_Biological_Process_2021	1/13	0.0225192	0.0868721	48.9044	185.513	PRKD2
negative regulation of macrophage derived foam cell differentiation (GO:0010745)	GO_Biological_Process_2021	1/13	0.0225192	0.0868721	48.9044	185.513	ABCA1
carboxylic acid biosynthetic process (GO:0046394)	GO_Biological_Process_2021	1/13	0.0225192	0.0868721	48.9044	185.513	FADS1
high-density lipoprotein particle assembly (GO:0034380)	GO_Biological_Process_2021	1/13	0.0225192	0.0868721	48.9044	185.513	ABCA1
interleukin-15-mediated signaling pathway (GO:0035723)	GO_Biological_Process_2021	1/13	0.0225192	0.0868721	48.9044	185.513	STAT5B
intracellular sterol transport (GO:0032366)	GO_Biological_Process_2021	1/13	0.0225192	0.0868721	48.9044	185.513	ABCA1
cellular response to interleukin-15 (GO:0071350)	GO_Biological_Process_2021	1/13	0.0225192	0.0868721	48.9044	185.513	STAT5B
tRNA 5'-leader removal (GO:0001682)	GO_Biological_Process_2021	1/13	0.0225192	0.0868721	48.9044	185.513	POP7
regulation of cell adhesion (GO:0030155)	GO_Biological_Process_2021	2/133	0.0226306	0.0868721	9.17604	34.763	PRKD2;FUT2
transmembrane receptor protein serine/threonine kinase signaling pathway (GO:0007178)	GO_Biological_Process_2021	2/133	0.0226306	0.0868721	9.17604	34.763	ACVR1C;INHBB
positive regulation of cellular process (GO:0048522)	GO_Biological_Process_2021	4/625	0.0229712	0.0869527	4.01932	15.167	CCND2;PRKD2;HPR;GAS6
regulation of trophoblast cell migration (GO:1901163)	GO_Biological_Process_2021	1/14	0.0242309	0.0869527	45.1403	167.928	ACVR1C
growth hormone receptor signaling pathway via JAK-STAT (GO:0060397)	GO_Biological_Process_2021	1/14	0.0242309	0.0869527	45.1403	167.928	STAT5B
intestinal absorption (GO:0050892)	GO_Biological_Process_2021	1/14	0.0242309	0.0869527	45.1403	167.928	NPC1L1
cellular response to low-density lipoprotein particle stimulus (GO:0071404)	GO_Biological_Process_2021	1/14	0.0242309	0.0869527	45.1403	167.928	ABCA1
ceramide transport (GO:0035627)	GO_Biological_Process_2021	1/14	0.0242309	0.0869527	45.1403	167.928	PLTP
positive regulation of T cell receptor signaling pathway (GO:0050862)	GO_Biological_Process_2021	1/14	0.0242309	0.0869527	45.1403	167.928	PRKD2
ovarian follicle development (GO:0001541)	GO_Biological_Process_2021	1/14	0.0242309	0.0869527	45.1403	167.928	INHBB
positive regulation of endothelial cell chemotaxis (GO:2001028)	GO_Biological_Process_2021	1/15	0.0259397	0.0869527	41.9139	153.069	PRKD2
icosanoid biosynthetic process (GO:0046456)	GO_Biological_Process_2021	1/15	0.0259397	0.0869527	41.9139	153.069	FADS1
RNA phosphodiester bond hydrolysis, endonucleolytic (GO:0090502)	GO_Biological_Process_2021	1/15	0.0259397	0.0869527	41.9139	153.069	POP7
regulation of endothelial cell chemotaxis (GO:2001026)	GO_Biological_Process_2021	1/15	0.0259397	0.0869527	41.9139	153.069	PRKD2
intracellular cholesterol transport (GO:0032367)	GO_Biological_Process_2021	1/15	0.0259397	0.0869527	41.9139	153.069	ABCA1
positive regulation of natural killer cell activation (GO:0032816)	GO_Biological_Process_2021	1/15	0.0259397	0.0869527	41.9139	153.069	GAS6
positive regulation of protein export from nucleus (GO:0046827)	GO_Biological_Process_2021	1/15	0.0259397	0.0869527	41.9139	153.069	GAS6
positive regulation of response to cytokine stimulus (GO:0060760)	GO_Biological_Process_2021	1/15	0.0259397	0.0869527	41.9139	153.069	GAS6
tRNA 5'-end processing (GO:0099116)	GO_Biological_Process_2021	1/15	0.0259397	0.0869527	41.9139	153.069	POP7
protein localization to chromosome, telomeric region (GO:0070198)	GO_Biological_Process_2021	1/15	0.0259397	0.0869527	41.9139	153.069	TNKS
negative regulation of telomere maintenance (GO:0032205)	GO_Biological_Process_2021	1/16	0.0276455	0.0907536	39.1176	140.365	TNKS
cellular response to sterol (GO:0036315)	GO_Biological_Process_2021	1/16	0.0276455	0.0907536	39.1176	140.365	INSIG2
regulation of interleukin-1 production (GO:0032652)	GO_Biological_Process_2021	1/16	0.0276455	0.0907536	39.1176	140.365	GAS6
positive regulation of Wnt signaling pathway (GO:0030177)	GO_Biological_Process_2021	2/153	0.0293349	0.091442	7.95264	28.0647	CSNK1G3;TNKS
negative regulation of insulin secretion (GO:0046676)	GO_Biological_Process_2021	1/17	0.0293485	0.091442	36.671	129.394	INHBB
reverse cholesterol transport (GO:0043691)	GO_Biological_Process_2021	1/17	0.0293485	0.091442	36.671	129.394	ABCA1
positive regulation of telomere capping (GO:1904355)	GO_Biological_Process_2021	1/17	0.0293485	0.091442	36.671	129.394	TNKS
regulation of spindle organization (GO:0090224)	GO_Biological_Process_2021	1/18	0.0310486	0.091442	34.5121	119.833	PSRC1
regulation of telomere maintenance via telomere lengthening (GO:1904356)	GO_Biological_Process_2021	1/18	0.0310486	0.091442	34.5121	119.833	TNKS
positive regulation of CREB transcription factor activity (GO:0032793)	GO_Biological_Process_2021	1/18	0.0310486	0.091442	34.5121	119.833	PRKD2
carbohydrate derivative transport (GO:1901264)	GO_Biological_Process_2021	1/18	0.0310486	0.091442	34.5121	119.833	PLTP
response to interferon-alpha (GO:0035455)	GO_Biological_Process_2021	1/18	0.0310486	0.091442	34.5121	119.833	GAS6
high-density lipoprotein particle remodeling (GO:0034375)	GO_Biological_Process_2021	1/18	0.0310486	0.091442	34.5121	119.833	PLTP
negative regulation of peptide hormone secretion (GO:0090278)	GO_Biological_Process_2021	1/18	0.0310486	0.091442	34.5121	119.833	INHBB
rRNA catabolic process (GO:0016075)	GO_Biological_Process_2021	1/18	0.0310486	0.091442	34.5121	119.833	PELO
negative regulation of tumor necrosis factor-mediated signaling pathway (GO:0010804)	GO_Biological_Process_2021	1/18	0.0310486	0.091442	34.5121	119.833	GAS6
tRNA metabolic process (GO:0006399)	GO_Biological_Process_2021	1/18	0.0310486	0.091442	34.5121	119.833	POP7
regulation of multicellular organism growth (GO:0040014)	GO_Biological_Process_2021	1/18	0.0310486	0.091442	34.5121	119.833	STAT5B
cellular response to starvation (GO:0009267)	GO_Biological_Process_2021	2/158	0.031121	0.091442	7.6958	26.7035	INHBB;FADS1
organonitrogen compound biosynthetic process (GO:1901566)	GO_Biological_Process_2021	2/158	0.031121	0.091442	7.6958	26.7035	PRKD2;KDSR
epoxygenase P450 pathway (GO:0019373)	GO_Biological_Process_2021	1/19	0.0327458	0.0944666	32.5931	111.435	CYP2A6
interleukin-7-mediated signaling pathway (GO:0038111)	GO_Biological_Process_2021	1/19	0.0327458	0.0944666	32.5931	111.435	STAT5B
cellular response to interleukin-7 (GO:0098761)	GO_Biological_Process_2021	1/19	0.0327458	0.0944666	32.5931	111.435	STAT5B
growth hormone receptor signaling pathway (GO:0060396)	GO_Biological_Process_2021	1/20	0.0344401	0.0975802	30.8762	104.007	STAT5B
positive regulation of lymphocyte differentiation (GO:0045621)	GO_Biological_Process_2021	1/20	0.0344401	0.0975802	30.8762	104.007	GAS6
regulation of fibroblast growth factor receptor signaling pathway (GO:0040036)	GO_Biological_Process_2021	1/20	0.0344401	0.0975802	30.8762	104.007	PRKD2
positive regulation of antigen receptor-mediated signaling pathway (GO:0050857)	GO_Biological_Process_2021	1/21	0.0361315	0.0999918	29.3309	97.3958	PRKD2
regulation of cholesterol metabolic process (GO:0090181)	GO_Biological_Process_2021	1/21	0.0361315	0.0999918	29.3309	97.3958	TTC39B
negative regulation of reproductive process (GO:2000242)	GO_Biological_Process_2021	1/21	0.0361315	0.0999918	29.3309	97.3958	ACVR1C
linoleic acid metabolic process (GO:0043651)	GO_Biological_Process_2021	1/21	0.0361315	0.0999918	29.3309	97.3958	FADS1
positive regulation of ERK1 and ERK2 cascade (GO:0070374)	GO_Biological_Process_2021	2/172	0.0363448	0.100001	7.05704	23.392	PRKD2;GAS6
negative regulation of biomineral tissue development (GO:0070168)	GO_Biological_Process_2021	1/22	0.03782	0.101584	27.9328	91.4775	GAS6
exogenous drug catabolic process (GO:0042738)	GO_Biological_Process_2021	1/22	0.03782	0.101584	27.9328	91.4775	CYP2A6
female gonad development (GO:0008585)	GO_Biological_Process_2021	1/22	0.03782	0.101584	27.9328	91.4775	INHBB
membrane lipid metabolic process (GO:0006643)	GO_Biological_Process_2021	1/22	0.03782	0.101584	27.9328	91.4775	FUT2
regulation of gene expression (GO:0010468)	GO_Biological_Process_2021	5/1079	0.0383229	0.101584	2.93156	9.5619	TRIM39;SRRT;SPTY2D1;GAS6;FADS1
regulation of nucleic acid-templated transcription (GO:1903506)	GO_Biological_Process_2021	3/430	0.0388769	0.101584	4.28967	13.9301	SRRT;SPTY2D1;FADS1
regulation of steroid metabolic process (GO:0019218)	GO_Biological_Process_2021	1/23	0.0395057	0.101584	26.6618	86.1524	TTC39B
positive regulation of cholesterol efflux (GO:0010875)	GO_Biological_Process_2021	1/23	0.0395057	0.101584	26.6618	86.1524	PLTP
regulation of telomere capping (GO:1904353)	GO_Biological_Process_2021	1/23	0.0395057	0.101584	26.6618	86.1524	TNKS
oligosaccharide biosynthetic process (GO:0009312)	GO_Biological_Process_2021	1/23	0.0395057	0.101584	26.6618	86.1524	FUT2
drug catabolic process (GO:0042737)	GO_Biological_Process_2021	1/23	0.0395057	0.101584	26.6618	86.1524	CYP2A6
regulation of protein export from nucleus (GO:0046825)	GO_Biological_Process_2021	1/23	0.0395057	0.101584	26.6618	86.1524	GAS6
negative regulation of cytokine production (GO:0001818)	GO_Biological_Process_2021	2/182	0.0402694	0.101584	6.66162	21.3982	INHBB;GAS6
extracellular matrix assembly (GO:0085029)	GO_Biological_Process_2021	1/24	0.0411885	0.101584	25.5013	81.3388	GAS6
apoptotic nuclear changes (GO:0030262)	GO_Biological_Process_2021	1/24	0.0411885	0.101584	25.5013	81.3388	ACVR1C
regulation of vascular endothelial growth factor receptor signaling pathway (GO:0030947)	GO_Biological_Process_2021	1/24	0.0411885	0.101584	25.5013	81.3388	PRKD2
carbohydrate biosynthetic process (GO:0016051)	GO_Biological_Process_2021	1/24	0.0411885	0.101584	25.5013	81.3388	FUT2
lipid translocation (GO:0034204)	GO_Biological_Process_2021	1/24	0.0411885	0.101584	25.5013	81.3388	ABCA1
dendritic cell differentiation (GO:0097028)	GO_Biological_Process_2021	1/24	0.0411885	0.101584	25.5013	81.3388	GAS6
protein kinase B signaling (GO:0043491)	GO_Biological_Process_2021	1/24	0.0411885	0.101584	25.5013	81.3388	GAS6
endoplasmic reticulum to Golgi vesicle-mediated transport (GO:0006888)	GO_Biological_Process_2021	2/185	0.0414771	0.101768	6.55142	20.8506	GAS6;CNIH4
receptor signaling pathway via STAT (GO:0097696)	GO_Biological_Process_2021	1/25	0.0428684	0.10293	24.4375	76.9688	STAT5B
regulation of cholesterol transport (GO:0032374)	GO_Biological_Process_2021	1/25	0.0428684	0.10293	24.4375	76.9688	TTC39B
cellular response to hexose stimulus (GO:0071331)	GO_Biological_Process_2021	1/25	0.0428684	0.10293	24.4375	76.9688	GAS6
organophosphate ester transport (GO:0015748)	GO_Biological_Process_2021	1/25	0.0428684	0.10293	24.4375	76.9688	PLTP
regulation of biomineral tissue development (GO:0070167)	GO_Biological_Process_2021	1/26	0.0445455	0.10293	23.4588	72.9861	GAS6
positive regulation of G1/S transition of mitotic cell cycle (GO:1900087)	GO_Biological_Process_2021	1/26	0.0445455	0.10293	23.4588	72.9861	CCND2
positive regulation of interleukin-2 production (GO:0032743)	GO_Biological_Process_2021	1/26	0.0445455	0.10293	23.4588	72.9861	PRKD2
positive regulation of microtubule polymerization or depolymerization (GO:0031112)	GO_Biological_Process_2021	1/26	0.0445455	0.10293	23.4588	72.9861	PSRC1
negative regulation of proteolysis involved in cellular protein catabolic process (GO:1903051)	GO_Biological_Process_2021	1/26	0.0445455	0.10293	23.4588	72.9861	TRIM39
cellular response to drug (GO:0035690)	GO_Biological_Process_2021	1/26	0.0445455	0.10293	23.4588	72.9861	GAS6
negative regulation of telomere maintenance via telomere lengthening (GO:1904357)	GO_Biological_Process_2021	1/26	0.0445455	0.10293	23.4588	72.9861	TNKS
mononuclear cell differentiation (GO:1903131)	GO_Biological_Process_2021	1/26	0.0445455	0.10293	23.4588	72.9861	GAS6
acute inflammatory response (GO:0002526)	GO_Biological_Process_2021	1/27	0.0462197	0.105266	22.5554	69.3433	HPR
negative regulation of endothelial cell apoptotic process (GO:2000352)	GO_Biological_Process_2021	1/27	0.0462197	0.105266	22.5554	69.3433	GAS6
positive regulation of erythrocyte differentiation (GO:0045648)	GO_Biological_Process_2021	1/27	0.0462197	0.105266	22.5554	69.3433	STAT5B
regulation of small molecule metabolic process (GO:0062012)	GO_Biological_Process_2021	1/28	0.0478911	0.105608	21.719	66.0001	TTC39B
amide transport (GO:0042886)	GO_Biological_Process_2021	1/28	0.0478911	0.105608	21.719	66.0001	PLTP
positive regulation of fibroblast proliferation (GO:0048146)	GO_Biological_Process_2021	1/28	0.0478911	0.105608	21.719	66.0001	GAS6
RNA phosphodiester bond hydrolysis (GO:0090501)	GO_Biological_Process_2021	1/28	0.0478911	0.105608	21.719	66.0001	POP7
positive regulation of microtubule polymerization (GO:0031116)	GO_Biological_Process_2021	1/28	0.0478911	0.105608	21.719	66.0001	PSRC1
cellular response to epidermal growth factor stimulus (GO:0071364)	GO_Biological_Process_2021	1/28	0.0478911	0.105608	21.719	66.0001	STAT5B
regulation of cellular macromolecule biosynthetic process (GO:2000112)	GO_Biological_Process_2021	3/468	0.0479597	0.105608	3.93145	11.9414	SRRT;SPTY2D1;FADS1
ncRNA processing (GO:0034470)	GO_Biological_Process_2021	2/201	0.0481448	0.105608	6.0198	18.2613	POP7;SRRT
negative regulation of interferon-gamma production (GO:0032689)	GO_Biological_Process_2021	1/29	0.0495596	0.107229	20.9422	62.9226	GAS6
production of miRNAs involved in gene silencing by miRNA (GO:0035196)	GO_Biological_Process_2021	1/29	0.0495596	0.107229	20.9422	62.9226	SRRT
protein ADP-ribosylation (GO:0006471)	GO_Biological_Process_2021	1/29	0.0495596	0.107229	20.9422	62.9226	TNKS
negative regulation of interleukin-1 production (GO:0032692)	GO_Biological_Process_2021	1/30	0.0512253	0.108982	20.2191	60.0814	GAS6
long-chain fatty acid biosynthetic process (GO:0042759)	GO_Biological_Process_2021	1/30	0.0512253	0.108982	20.2191	60.0814	FADS1
activation of protein kinase B activity (GO:0032148)	GO_Biological_Process_2021	1/31	0.0528881	0.108982	19.5441	57.4514	GAS6
receptor signaling pathway via JAK-STAT (GO:0007259)	GO_Biological_Process_2021	1/31	0.0528881	0.108982	19.5441	57.4514	STAT5B
negative regulation of DNA binding (GO:0043392)	GO_Biological_Process_2021	1/31	0.0528881	0.108982	19.5441	57.4514	TNKS
negative regulation of interleukin-6 production (GO:0032715)	GO_Biological_Process_2021	1/31	0.0528881	0.108982	19.5441	57.4514	GAS6
regulation of developmental growth (GO:0048638)	GO_Biological_Process_2021	1/31	0.0528881	0.108982	19.5441	57.4514	STAT5B
negative regulation of proteasomal ubiquitin-dependent protein catabolic process (GO:0032435)	GO_Biological_Process_2021	1/31	0.0528881	0.108982	19.5441	57.4514	TRIM39
positive regulation of mononuclear cell migration (GO:0071677)	GO_Biological_Process_2021	1/31	0.0528881	0.108982	19.5441	57.4514	GAS6
regulation of macrophage derived foam cell differentiation (GO:0010743)	GO_Biological_Process_2021	1/31	0.0528881	0.108982	19.5441	57.4514	ABCA1
phospholipid translocation (GO:0045332)	GO_Biological_Process_2021	1/31	0.0528881	0.108982	19.5441	57.4514	ABCA1
negative regulation of multicellular organismal process (GO:0051241)	GO_Biological_Process_2021	2/214	0.0538316	0.109973	5.64694	16.4998	ACVR1C;GAS6
positive regulation of protein modification process (GO:0031401)	GO_Biological_Process_2021	2/214	0.0538316	0.109973	5.64694	16.4998	CCND2;GAS6
cellular response to glucose stimulus (GO:0071333)	GO_Biological_Process_2021	1/32	0.0545481	0.110489	18.9127	55.0109	GAS6
positive regulation of telomere maintenance (GO:0032206)	GO_Biological_Process_2021	1/32	0.0545481	0.110489	18.9127	55.0109	TNKS
positive regulation of cholesterol transport (GO:0032376)	GO_Biological_Process_2021	1/33	0.0562053	0.111474	18.3208	52.7408	PLTP
apoptotic cell clearance (GO:0043277)	GO_Biological_Process_2021	1/33	0.0562053	0.111474	18.3208	52.7408	GAS6
lytic vacuole organization (GO:0080171)	GO_Biological_Process_2021	1/33	0.0562053	0.111474	18.3208	52.7408	ABCA1
positive regulation of telomere maintenance via telomerase (GO:0032212)	GO_Biological_Process_2021	1/33	0.0562053	0.111474	18.3208	52.7408	TNKS
mitotic G2 DNA damage checkpoint signaling (GO:0007095)	GO_Biological_Process_2021	1/33	0.0562053	0.111474	18.3208	52.7408	TRIM39
epithelial tube morphogenesis (GO:0060562)	GO_Biological_Process_2021	1/34	0.0578597	0.112413	17.7647	50.6247	PRKD2
cellular response to vascular endothelial growth factor stimulus (GO:0035924)	GO_Biological_Process_2021	1/34	0.0578597	0.112413	17.7647	50.6247	PRKD2
positive regulation of telomerase activity (GO:0051973)	GO_Biological_Process_2021	1/34	0.0578597	0.112413	17.7647	50.6247	TNKS
organelle disassembly (GO:1903008)	GO_Biological_Process_2021	1/34	0.0578597	0.112413	17.7647	50.6247	PELO
protein localization to chromosome (GO:0034502)	GO_Biological_Process_2021	1/34	0.0578597	0.112413	17.7647	50.6247	TNKS
positive regulation of cell cycle G1/S phase transition (GO:1902808)	GO_Biological_Process_2021	1/35	0.0595113	0.113764	17.2413	48.648	CCND2
regulation of T cell receptor signaling pathway (GO:0050856)	GO_Biological_Process_2021	1/35	0.0595113	0.113764	17.2413	48.648	PRKD2
positive regulation of reproductive process (GO:2000243)	GO_Biological_Process_2021	1/35	0.0595113	0.113764	17.2413	48.648	INHBB
regulation of mitotic spindle organization (GO:0060236)	GO_Biological_Process_2021	1/35	0.0595113	0.113764	17.2413	48.648	PSRC1
positive regulation of cytokine-mediated signaling pathway (GO:0001961)	GO_Biological_Process_2021	1/36	0.06116	0.115524	16.7479	46.798	GAS6
regulation of cell cycle G1/S phase transition (GO:1902806)	GO_Biological_Process_2021	1/36	0.06116	0.115524	16.7479	46.798	TRIM39
positive regulation of telomere maintenance via telomere lengthening (GO:1904358)	GO_Biological_Process_2021	1/36	0.06116	0.115524	16.7479	46.798	TNKS
negative regulation of epithelial cell apoptotic process (GO:1904036)	GO_Biological_Process_2021	1/37	0.0628059	0.11678	16.2819	45.0634	GAS6
regulation of erythrocyte differentiation (GO:0045646)	GO_Biological_Process_2021	1/37	0.0628059	0.11678	16.2819	45.0634	STAT5B
positive regulation of myeloid cell differentiation (GO:0045639)	GO_Biological_Process_2021	1/37	0.0628059	0.11678	16.2819	45.0634	STAT5B
phospholipid biosynthetic process (GO:0008654)	GO_Biological_Process_2021	1/37	0.0628059	0.11678	16.2819	45.0634	FADS1
regulation of apoptotic signaling pathway (GO:2001233)	GO_Biological_Process_2021	1/38	0.064449	0.117091	15.841	43.4342	TRIM39
response to estradiol (GO:0032355)	GO_Biological_Process_2021	1/38	0.064449	0.117091	15.841	43.4342	STAT5B
histone exchange (GO:0043486)	GO_Biological_Process_2021	1/38	0.064449	0.117091	15.841	43.4342	SPTY2D1
negative regulation of proteasomal protein catabolic process (GO:1901799)	GO_Biological_Process_2021	1/38	0.064449	0.117091	15.841	43.4342	TRIM39
negative regulation of ubiquitin-dependent protein catabolic process (GO:2000059)	GO_Biological_Process_2021	1/38	0.064449	0.117091	15.841	43.4342	TRIM39
lysosome organization (GO:0007040)	GO_Biological_Process_2021	1/38	0.064449	0.117091	15.841	43.4342	ABCA1
regulation of ERK1 and ERK2 cascade (GO:0070372)	GO_Biological_Process_2021	2/238	0.0649184	0.117383	5.06651	13.855	PRKD2;GAS6
regulation of protein tyrosine kinase activity (GO:0061097)	GO_Biological_Process_2021	1/39	0.0660894	0.117383	15.4234	41.9014	GAS6
regulation of cellular component biogenesis (GO:0044087)	GO_Biological_Process_2021	1/39	0.0660894	0.117383	15.4234	41.9014	SPTY2D1
response to peptide (GO:1901652)	GO_Biological_Process_2021	1/39	0.0660894	0.117383	15.4234	41.9014	STAT5B
negative regulation of protein secretion (GO:0050709)	GO_Biological_Process_2021	1/39	0.0660894	0.117383	15.4234	41.9014	INHBB
organophosphate biosynthetic process (GO:0090407)	GO_Biological_Process_2021	1/39	0.0660894	0.117383	15.4234	41.9014	FADS1
negative regulation of I-kappaB kinase/NF-kappaB signaling (GO:0043124)	GO_Biological_Process_2021	1/40	0.0677269	0.118959	15.0271	40.4572	TRIM39
regulation of microtubule polymerization (GO:0031113)	GO_Biological_Process_2021	1/40	0.0677269	0.118959	15.0271	40.4572	PSRC1
organic hydroxy compound transport (GO:0015850)	GO_Biological_Process_2021	1/40	0.0677269	0.118959	15.0271	40.4572	ABCG8
epithelial cell migration (GO:0010631)	GO_Biological_Process_2021	1/41	0.0693617	0.120497	14.6507	39.0943	PKN3
regulation of response to DNA damage stimulus (GO:2001020)	GO_Biological_Process_2021	1/41	0.0693617	0.120497	14.6507	39.0943	USP1
positive regulation of TOR signaling (GO:0032008)	GO_Biological_Process_2021	1/41	0.0693617	0.120497	14.6507	39.0943	GAS6
ATP-dependent chromatin remodeling (GO:0043044)	GO_Biological_Process_2021	1/42	0.0709936	0.121996	14.2927	37.8065	SPTY2D1
regulation of ubiquitin-dependent protein catabolic process (GO:2000058)	GO_Biological_Process_2021	1/42	0.0709936	0.121996	14.2927	37.8065	TRIM39
positive regulation of protein tyrosine kinase activity (GO:0061098)	GO_Biological_Process_2021	1/42	0.0709936	0.121996	14.2927	37.8065	GAS6
regulation of canonical Wnt signaling pathway (GO:0060828)	GO_Biological_Process_2021	2/253	0.0722069	0.123192	4.76011	12.5106	CSNK1G3;TNKS
positive regulation of phosphorylation (GO:0042327)	GO_Biological_Process_2021	2/253	0.0722069	0.123192	4.76011	12.5106	CCND2;GAS6
cellular glucose homeostasis (GO:0001678)	GO_Biological_Process_2021	1/43	0.0726228	0.123459	13.9517	36.588	GAS6
regulation of endothelial cell apoptotic process (GO:2000351)	GO_Biological_Process_2021	1/44	0.0742492	0.125328	13.6265	35.4335	GAS6
lymphocyte chemotaxis (GO:0048247)	GO_Biological_Process_2021	1/44	0.0742492	0.125328	13.6265	35.4335	GAS6
positive regulation of chemotaxis (GO:0050921)	GO_Biological_Process_2021	1/45	0.0758728	0.125838	13.3162	34.3384	PRKD2
regulation of DNA repair (GO:0006282)	GO_Biological_Process_2021	1/45	0.0758728	0.125838	13.3162	34.3384	USP1
microtubule bundle formation (GO:0001578)	GO_Biological_Process_2021	1/45	0.0758728	0.125838	13.3162	34.3384	PSRC1
mitotic G2/M transition checkpoint (GO:0044818)	GO_Biological_Process_2021	1/45	0.0758728	0.125838	13.3162	34.3384	TRIM39
zymogen activation (GO:0031638)	GO_Biological_Process_2021	1/45	0.0758728	0.125838	13.3162	34.3384	HPR
establishment of protein localization to extracellular region (GO:0035592)	GO_Biological_Process_2021	1/46	0.0774937	0.125894	13.0196	33.2984	ABCA1
regulation of telomerase activity (GO:0051972)	GO_Biological_Process_2021	1/46	0.0774937	0.125894	13.0196	33.2984	TNKS
regulation of DNA metabolic process (GO:0051052)	GO_Biological_Process_2021	1/46	0.0774937	0.125894	13.0196	33.2984	USP1
regulation of fibroblast proliferation (GO:0048145)	GO_Biological_Process_2021	1/46	0.0774937	0.125894	13.0196	33.2984	GAS6
positive regulation of nucleocytoplasmic transport (GO:0046824)	GO_Biological_Process_2021	1/46	0.0774937	0.125894	13.0196	33.2984	GAS6
negative regulation of tumor necrosis factor production (GO:0032720)	GO_Biological_Process_2021	1/46	0.0774937	0.125894	13.0196	33.2984	GAS6
regulation of protein phosphorylation (GO:0001932)	GO_Biological_Process_2021	2/266	0.0787303	0.127468	4.52273	11.4955	CCND2;GAS6
positive regulation of pathway-restricted SMAD protein phosphorylation (GO:0010862)	GO_Biological_Process_2021	1/47	0.0791118	0.127652	12.7359	32.3097	INHBB
positive regulation of blood vessel endothelial cell migration (GO:0043536)	GO_Biological_Process_2021	1/48	0.0807271	0.128947	12.4643	31.3687	PRKD2
negative regulation of tumor necrosis factor superfamily cytokine production (GO:1903556)	GO_Biological_Process_2021	1/48	0.0807271	0.128947	12.4643	31.3687	GAS6
regulation of interleukin-2 production (GO:0032663)	GO_Biological_Process_2021	1/48	0.0807271	0.128947	12.4643	31.3687	PRKD2
response to glucose (GO:0009749)	GO_Biological_Process_2021	1/49	0.0823397	0.130212	12.204	30.4723	GAS6
secondary alcohol metabolic process (GO:1902652)	GO_Biological_Process_2021	1/49	0.0823397	0.130212	12.204	30.4723	ABCA1
oligosaccharide metabolic process (GO:0009311)	GO_Biological_Process_2021	1/49	0.0823397	0.130212	12.204	30.4723	FUT2
positive regulation of MAPK cascade (GO:0043410)	GO_Biological_Process_2021	2/274	0.0828348	0.130561	4.38792	10.9299	PRKD2;GAS6
organic hydroxy compound biosynthetic process (GO:1901617)	GO_Biological_Process_2021	1/50	0.0839496	0.131881	11.9544	29.6174	INSIG2
mitotic metaphase plate congression (GO:0007080)	GO_Biological_Process_2021	1/51	0.0855567	0.133964	11.7147	28.8015	PSRC1
ameboidal-type cell migration (GO:0001667)	GO_Biological_Process_2021	1/52	0.0871611	0.134268	11.4844	28.022	PKN3
regulation of telomere maintenance via telomerase (GO:0032210)	GO_Biological_Process_2021	1/52	0.0871611	0.134268	11.4844	28.022	TNKS
glycolipid metabolic process (GO:0006664)	GO_Biological_Process_2021	1/52	0.0871611	0.134268	11.4844	28.022	FUT2
response to peptide hormone (GO:0043434)	GO_Biological_Process_2021	1/52	0.0871611	0.134268	11.4844	28.022	STAT5B
negative regulation of protein metabolic process (GO:0051248)	GO_Biological_Process_2021	1/52	0.0871611	0.134268	11.4844	28.022	INHBB
negative regulation of cysteine-type endopeptidase activity (GO:2000117)	GO_Biological_Process_2021	1/53	0.0887627	0.135855	11.263	27.2766	GAS6
positive regulation of phagocytosis (GO:0050766)	GO_Biological_Process_2021	1/53	0.0887627	0.135855	11.263	27.2766	GAS6
regulation of cyclin-dependent protein kinase activity (GO:1904029)	GO_Biological_Process_2021	1/54	0.0903616	0.136687	11.0499	26.5634	CCND2
positive regulation of leukocyte chemotaxis (GO:0002690)	GO_Biological_Process_2021	1/54	0.0903616	0.136687	11.0499	26.5634	GAS6
unsaturated fatty acid metabolic process (GO:0033559)	GO_Biological_Process_2021	1/54	0.0903616	0.136687	11.0499	26.5634	FADS1
regulation of transcription, DNA-templated (GO:0006355)	GO_Biological_Process_2021	7/2244	0.0904546	0.136687	1.98122	4.7607	STAT5B;PSRC1;SP4;SRRT;SPTY2D1;GAS6;FADS1
negative regulation of cysteine-type endopeptidase activity involved in apoptotic process (GO:0043154)	GO_Biological_Process_2021	1/55	0.0919578	0.137216	10.8448	25.8802	GAS6
negative regulation of cytokine-mediated signaling pathway (GO:0001960)	GO_Biological_Process_2021	1/55	0.0919578	0.137216	10.8448	25.8802	GAS6
regulation of blood vessel endothelial cell migration (GO:0043535)	GO_Biological_Process_2021	1/55	0.0919578	0.137216	10.8448	25.8802	PRKD2
interstrand cross-link repair (GO:0036297)	GO_Biological_Process_2021	1/55	0.0919578	0.137216	10.8448	25.8802	USP1
arachidonic acid metabolic process (GO:0019369)	GO_Biological_Process_2021	1/57	0.0951419	0.140806	10.4564	24.5975	CYP2A6
icosanoid metabolic process (GO:0006690)	GO_Biological_Process_2021	1/57	0.0951419	0.140806	10.4564	24.5975	FADS1
fat cell differentiation (GO:0045444)	GO_Biological_Process_2021	1/58	0.09673	0.140806	10.2724	23.9947	INHBB
regulation of tumor necrosis factor-mediated signaling pathway (GO:0010803)	GO_Biological_Process_2021	1/58	0.09673	0.140806	10.2724	23.9947	GAS6
positive regulation of mitotic cell cycle phase transition (GO:1901992)	GO_Biological_Process_2021	1/58	0.09673	0.140806	10.2724	23.9947	CCND2
nucleosome assembly (GO:0006334)	GO_Biological_Process_2021	1/58	0.09673	0.140806	10.2724	23.9947	SPTY2D1
regulation of pathway-restricted SMAD protein phosphorylation (GO:0060393)	GO_Biological_Process_2021	1/58	0.09673	0.140806	10.2724	23.9947	INHBB
regulation of phagocytosis (GO:0050764)	GO_Biological_Process_2021	1/58	0.09673	0.140806	10.2724	23.9947	GAS6
positive regulation of apoptotic signaling pathway (GO:2001235)	GO_Biological_Process_2021	1/59	0.0983153	0.142243	10.0948	23.4157	TRIM39
mitotic DNA damage checkpoint signaling (GO:0044773)	GO_Biological_Process_2021	1/59	0.0983153	0.142243	10.0948	23.4157	TRIM39
response to organic cyclic compound (GO:0014070)	GO_Biological_Process_2021	1/60	0.0998979	0.144095	9.92323	22.8592	STAT5B
response to light stimulus (GO:0009416)	GO_Biological_Process_2021	1/61	0.101478	0.145492	9.75735	22.324	USP1
positive regulation of interleukin-8 production (GO:0032757)	GO_Biological_Process_2021	1/61	0.101478	0.145492	9.75735	22.324	PRKD2
positive regulation of apoptotic process (GO:0043065)	GO_Biological_Process_2021	2/310	0.102082	0.145918	3.86797	8.82663	ACVR1C;TRIM39
positive regulation of cysteine-type endopeptidase activity (GO:2001056)	GO_Biological_Process_2021	1/62	0.103055	0.146869	9.59691	21.8089	ACVR1C
positive regulation of DNA metabolic process (GO:0051054)	GO_Biological_Process_2021	1/63	0.10463	0.148225	9.44165	21.3129	PRKD2
organonitrogen compound catabolic process (GO:1901565)	GO_Biological_Process_2021	1/63	0.10463	0.148225	9.44165	21.3129	ALLC
protein secretion (GO:0009306)	GO_Biological_Process_2021	1/64	0.106201	0.149121	9.29132	20.835	ABCA1
lipid homeostasis (GO:0055088)	GO_Biological_Process_2021	1/64	0.106201	0.149121	9.29132	20.835	ABCA1
tRNA processing (GO:0008033)	GO_Biological_Process_2021	1/64	0.106201	0.149121	9.29132	20.835	POP7
steroid biosynthetic process (GO:0006694)	GO_Biological_Process_2021	1/65	0.107771	0.150879	9.14568	20.3743	INSIG2
positive regulation of cell death (GO:0010942)	GO_Biological_Process_2021	1/66	0.109337	0.152623	9.00452	19.9299	HPR
vascular endothelial growth factor receptor signaling pathway (GO:0048010)	GO_Biological_Process_2021	1/67	0.110901	0.154353	8.86765	19.501	PRKD2
positive regulation of protein polymerization (GO:0032273)	GO_Biological_Process_2021	1/69	0.114021	0.158233	8.60597	18.6868	PSRC1
snRNA transcription by RNA polymerase II (GO:0042795)	GO_Biological_Process_2021	1/70	0.115576	0.159925	8.48082	18.3001	SRRT
fatty acid biosynthetic process (GO:0006633)	GO_Biological_Process_2021	1/71	0.11713	0.160212	8.35924	17.9262	FADS1
regulation of TOR signaling (GO:0032006)	GO_Biological_Process_2021	1/71	0.11713	0.160212	8.35924	17.9262	GAS6
regulation of G1/S transition of mitotic cell cycle (GO:2000045)	GO_Biological_Process_2021	1/71	0.11713	0.160212	8.35924	17.9262	CCND2
snRNA transcription (GO:0009301)	GO_Biological_Process_2021	1/71	0.11713	0.160212	8.35924	17.9262	SRRT
regulation of Rho protein signal transduction (GO:0035023)	GO_Biological_Process_2021	1/73	0.120228	0.16351	8.12623	17.2143	ABCA1
chromatin assembly (GO:0031497)	GO_Biological_Process_2021	1/73	0.120228	0.16351	8.12623	17.2143	SPTY2D1
regulation of cytokine-mediated signaling pathway (GO:0001959)	GO_Biological_Process_2021	1/74	0.121773	0.16514	8.0145	16.8753	GAS6
cellular response to hormone stimulus (GO:0032870)	GO_Biological_Process_2021	1/76	0.124856	0.168361	7.8	16.2287	STAT5B
phospholipid metabolic process (GO:0006644)	GO_Biological_Process_2021	1/76	0.124856	0.168361	7.8	16.2287	FADS1
negative regulation of developmental process (GO:0051093)	GO_Biological_Process_2021	1/77	0.126393	0.169474	7.69698	15.9201	GAS6
positive regulation of endothelial cell proliferation (GO:0001938)	GO_Biological_Process_2021	1/77	0.126393	0.169474	7.69698	15.9201	PRKD2
protein modification process (GO:0036211)	GO_Biological_Process_2021	1/78	0.127928	0.17105	7.59664	15.6209	CSNK1G3
positive regulation of cell adhesion (GO:0045785)	GO_Biological_Process_2021	1/80	0.130989	0.174165	7.40357	15.0488	PRKD2
lipid biosynthetic process (GO:0008610)	GO_Biological_Process_2021	1/80	0.130989	0.174165	7.40357	15.0488	FADS1
regulation of interleukin-8 production (GO:0032677)	GO_Biological_Process_2021	1/81	0.132516	0.175704	7.31066	14.7752	PRKD2
glycoprotein biosynthetic process (GO:0009101)	GO_Biological_Process_2021	1/83	0.135562	0.178747	7.13164	14.2513	FUT2
long-chain fatty acid metabolic process (GO:0001676)	GO_Biological_Process_2021	1/83	0.135562	0.178747	7.13164	14.2513	FADS1
spindle assembly (GO:0051225)	GO_Biological_Process_2021	1/84	0.137081	0.180251	7.04536	14.0004	TNKS
regulation of apoptotic process (GO:0042981)	GO_Biological_Process_2021	3/742	0.139276	0.182632	2.43902	4.80804	ACVR1C;CCND2;GAS6
positive regulation of endothelial cell migration (GO:0010595)	GO_Biological_Process_2021	1/86	0.140112	0.182721	6.87889	13.5192	PRKD2
regulation of interferon-gamma production (GO:0032649)	GO_Biological_Process_2021	1/86	0.140112	0.182721	6.87889	13.5192	GAS6
calcium ion transmembrane transport (GO:0070588)	GO_Biological_Process_2021	1/87	0.141623	0.184187	6.79856	13.2884	GAS6
negative regulation of programmed cell death (GO:0043069)	GO_Biological_Process_2021	2/381	0.143109	0.185612	3.13201	6.08909	CCND2;GAS6
regulation of endothelial cell migration (GO:0010594)	GO_Biological_Process_2021	1/89	0.144638	0.187086	6.64338	12.8451	PRKD2
positive regulation of supramolecular fiber organization (GO:1902905)	GO_Biological_Process_2021	1/91	0.147642	0.18994	6.4951	12.4249	PSRC1
positive regulation of transport (GO:0051050)	GO_Biological_Process_2021	1/91	0.147642	0.18994	6.4951	12.4249	GAS6
positive regulation of transmembrane receptor protein serine/threonine kinase signaling pathway (GO:0090100)	GO_Biological_Process_2021	1/92	0.149141	0.190836	6.4234	12.2229	INHBB
Wnt signaling pathway (GO:0016055)	GO_Biological_Process_2021	1/92	0.149141	0.190836	6.4234	12.2229	CSNK1G3
positive regulation of transcription, DNA-templated (GO:0045893)	GO_Biological_Process_2021	4/1183	0.150177	0.191646	2.05598	3.89802	STAT5B;PSRC1;TNKS;PRKD2
regulation of epithelial cell proliferation (GO:0050678)	GO_Biological_Process_2021	1/93	0.150637	0.191719	6.35326	12.026	FUT2
positive regulation of epithelial cell migration (GO:0010634)	GO_Biological_Process_2021	1/94	0.15213	0.19259	6.28463	11.8341	PRKD2
nucleosome organization (GO:0034728)	GO_Biological_Process_2021	1/94	0.15213	0.19259	6.28463	11.8341	SPTY2D1
regulation of cell cycle phase transition (GO:1901987)	GO_Biological_Process_2021	1/95	0.153621	0.193962	6.21746	11.647	TRIM39
response to UV (GO:0009411)	GO_Biological_Process_2021	1/99	0.159558	0.200926	5.96248	10.9432	USP1
regulation of cell death (GO:0010941)	GO_Biological_Process_2021	1/102	0.163985	0.204338	5.78451	10.4583	HPR
positive regulation of vasculature development (GO:1904018)	GO_Biological_Process_2021	1/102	0.163985	0.204338	5.78451	10.4583	PRKD2
mitotic sister chromatid segregation (GO:0000070)	GO_Biological_Process_2021	1/102	0.163985	0.204338	5.78451	10.4583	PSRC1
regulation of proteasomal ubiquitin-dependent protein catabolic process (GO:0032434)	GO_Biological_Process_2021	1/102	0.163985	0.204338	5.78451	10.4583	TRIM39
cellular protein metabolic process (GO:0044267)	GO_Biological_Process_2021	2/417	0.165094	0.205182	2.85506	5.14265	CSNK1G3;GAS6
steroid metabolic process (GO:0008202)	GO_Biological_Process_2021	1/104	0.166924	0.206378	5.67162	10.1534	CYP2A6
regulation of insulin secretion (GO:0050796)	GO_Biological_Process_2021	1/104	0.166924	0.206378	5.67162	10.1534	INHBB
protein processing (GO:0016485)	GO_Biological_Process_2021	1/106	0.169852	0.209455	5.56303	9.86228	HPR
regulation of interleukin-6 production (GO:0032675)	GO_Biological_Process_2021	1/110	0.175679	0.215524	5.3578	9.31772	GAS6
regulation of protein kinase activity (GO:0045859)	GO_Biological_Process_2021	1/110	0.175679	0.215524	5.3578	9.31772	GAS6
regulation of protein serine/threonine kinase activity (GO:0071900)	GO_Biological_Process_2021	1/111	0.17713	0.216745	5.30882	9.1889	CCND2
activation of protein kinase activity (GO:0032147)	GO_Biological_Process_2021	1/114	0.181467	0.220352	5.1671	8.81861	GAS6
response to lipid (GO:0033993)	GO_Biological_Process_2021	1/114	0.181467	0.220352	5.1671	8.81861	STAT5B
positive regulation of kinase activity (GO:0033674)	GO_Biological_Process_2021	1/114	0.181467	0.220352	5.1671	8.81861	GAS6
regulation of protein-containing complex assembly (GO:0043254)	GO_Biological_Process_2021	1/116	0.184345	0.222712	5.07673	8.58446	ABCA1
positive regulation of angiogenesis (GO:0045766)	GO_Biological_Process_2021	1/116	0.184345	0.222712	5.07673	8.58446	PRKD2
adenylate cyclase-activating G protein-coupled receptor signaling pathway (GO:0007189)	GO_Biological_Process_2021	1/118	0.187214	0.225035	4.98944	8.35982	ABCA1
positive regulation of protein-containing complex assembly (GO:0031334)	GO_Biological_Process_2021	1/118	0.187214	0.225035	4.98944	8.35982	ABCA1
positive regulation of cysteine-type endopeptidase activity involved in apoptotic process (GO:0043280)	GO_Biological_Process_2021	1/119	0.188645	0.226184	4.94691	8.25089	ACVR1C
positive regulation of epithelial cell proliferation (GO:0050679)	GO_Biological_Process_2021	1/123	0.194344	0.232431	4.78375	7.83639	PRKD2
regulation of tumor necrosis factor production (GO:0032680)	GO_Biological_Process_2021	1/124	0.195763	0.233541	4.74462	7.73778	GAS6
platelet degranulation (GO:0002576)	GO_Biological_Process_2021	1/125	0.197179	0.234643	4.70612	7.64106	GAS6
negative regulation of cell growth (GO:0030308)	GO_Biological_Process_2021	1/126	0.198593	0.235149	4.66824	7.5462	PSRC1
negative regulation of growth (GO:0045926)	GO_Biological_Process_2021	1/126	0.198593	0.235149	4.66824	7.5462	PSRC1
positive regulation of cell population proliferation (GO:0008284)	GO_Biological_Process_2021	2/474	0.201021	0.237308	2.50295	4.01561	CCND2;GAS6
microtubule cytoskeleton organization involved in mitosis (GO:1902850)	GO_Biological_Process_2021	1/128	0.201413	0.237308	4.59426	7.36183	TNKS
positive regulation of macromolecule biosynthetic process (GO:0010557)	GO_Biological_Process_2021	1/129	0.202819	0.238375	4.55813	7.27223	PRKD2
protein glycosylation (GO:0006486)	GO_Biological_Process_2021	1/130	0.204224	0.239434	4.52257	7.18429	FUT2
cellular response to cytokine stimulus (GO:0071345)	GO_Biological_Process_2021	2/482	0.206145	0.241094	2.46023	3.88513	STAT5B;GAS6
negative regulation of apoptotic process (GO:0043066)	GO_Biological_Process_2021	2/485	0.208071	0.24275	2.44457	3.83767	CCND2;GAS6
positive regulation of peptidyl-tyrosine phosphorylation (GO:0050731)	GO_Biological_Process_2021	1/134	0.209816	0.244187	4.38567	6.84833	GAS6
positive regulation of transcription by RNA polymerase II (GO:0045944)	GO_Biological_Process_2021	3/908	0.21115	0.24514	1.97445	3.07063	STAT5B;TNKS;PRKD2
protein localization to plasma membrane (GO:0072659)	GO_Biological_Process_2021	1/136	0.212598	0.24622	4.32026	6.68929	GAS6
protein localization to cell periphery (GO:1990778)	GO_Biological_Process_2021	1/140	0.218133	0.252018	4.19509	6.38765	GAS6
protein-DNA complex assembly (GO:0065004)	GO_Biological_Process_2021	1/143	0.22226	0.254929	4.10584	6.17481	SPTY2D1
receptor-mediated endocytosis (GO:0006898)	GO_Biological_Process_2021	1/143	0.22226	0.254929	4.10584	6.17481	HPR
negative regulation of DNA-binding transcription factor activity (GO:0043433)	GO_Biological_Process_2021	1/143	0.22226	0.254929	4.10584	6.17481	GAS6
negative regulation of cell migration (GO:0030336)	GO_Biological_Process_2021	1/144	0.223631	0.255885	4.07692	6.10625	ACVR1C
positive regulation of intracellular protein transport (GO:0090316)	GO_Biological_Process_2021	1/148	0.229091	0.260878	3.96519	5.84325	GAS6
positive regulation of transferase activity (GO:0051347)	GO_Biological_Process_2021	1/148	0.229091	0.260878	3.96519	5.84325	TNKS
protein ubiquitination (GO:0016567)	GO_Biological_Process_2021	2/525	0.233927	0.26575	2.25297	3.27299	TRIM39;TNKS
positive regulation of protein kinase activity (GO:0045860)	GO_Biological_Process_2021	1/154	0.237211	0.268839	3.80854	5.47974	GAS6
positive regulation of NF-kappaB transcription factor activity (GO:0051092)	GO_Biological_Process_2021	1/155	0.238556	0.269721	3.78361	5.42249	PRKD2
regulation of cell differentiation (GO:0045595)	GO_Biological_Process_2021	1/156	0.239899	0.270597	3.75901	5.36613	FADS1
mitotic spindle organization (GO:0007052)	GO_Biological_Process_2021	1/157	0.24124	0.271466	3.73473	5.31065	TNKS
T cell receptor signaling pathway (GO:0050852)	GO_Biological_Process_2021	1/158	0.242578	0.272328	3.71075	5.25603	PRKD2
protein autophosphorylation (GO:0046777)	GO_Biological_Process_2021	1/159	0.243914	0.273184	3.68708	5.20225	PRKD2
positive regulation of protein kinase B signaling (GO:0051897)	GO_Biological_Process_2021	1/161	0.246579	0.27552	3.64062	5.09714	GAS6
positive regulation of intracellular signal transduction (GO:1902533)	GO_Biological_Process_2021	2/546	0.247599	0.276012	2.16366	3.02034	PRKD2;GAS6
adenylate cyclase-modulating G protein-coupled receptor signaling pathway (GO:0007188)	GO_Biological_Process_2021	1/165	0.251882	0.280131	3.55111	4.89625	ABCA1
nuclear-transcribed mRNA catabolic process (GO:0000956)	GO_Biological_Process_2021	1/171	0.259769	0.288228	3.42474	4.61642	PELO
protein stabilization (GO:0050821)	GO_Biological_Process_2021	1/179	0.270159	0.29906	3.2695	4.27894	TRIM39
positive regulation of cellular biosynthetic process (GO:0031328)	GO_Biological_Process_2021	1/180	0.271448	0.299095	3.25107	4.23935	PRKD2
regulated exocytosis (GO:0045055)	GO_Biological_Process_2021	1/180	0.271448	0.299095	3.25107	4.23935	GAS6
antigen receptor-mediated signaling pathway (GO:0050851)	GO_Biological_Process_2021	1/185	0.277858	0.305452	3.16192	4.0493	PRKD2
negative regulation of cell differentiation (GO:0045596)	GO_Biological_Process_2021	1/191	0.285479	0.313106	3.06115	3.83741	ABCA1
protein localization to membrane (GO:0072657)	GO_Biological_Process_2021	1/195	0.290516	0.317898	2.99742	3.70511	GAS6
negative regulation of intracellular signal transduction (GO:1902532)	GO_Biological_Process_2021	1/198	0.294271	0.321268	2.95133	3.61023	TRIM39
regulation of macromolecule metabolic process (GO:0060255)	GO_Biological_Process_2021	1/200	0.296763	0.323248	2.92137	3.54894	TRIM39
regulation of angiogenesis (GO:0045765)	GO_Biological_Process_2021	1/203	0.300486	0.326556	2.87755	3.45983	PRKD2
regulation of protein kinase B signaling (GO:0051896)	GO_Biological_Process_2021	1/207	0.30542	0.331162	2.8211	3.34601	GAS6
mitotic cell cycle phase transition (GO:0044772)	GO_Biological_Process_2021	1/209	0.307875	0.333064	2.79369	3.29115	CCND2
regulation of cell growth (GO:0001558)	GO_Biological_Process_2021	1/217	0.317608	0.342815	2.68913	3.08427	PSRC1
regulation of I-kappaB kinase/NF-kappaB signaling (GO:0043122)	GO_Biological_Process_2021	1/224	0.326016	0.351094	2.6038	2.91836	TRIM39
inflammatory response (GO:0006954)	GO_Biological_Process_2021	1/230	0.333142	0.357958	2.53481	2.78623	HPR
positive regulation of DNA-binding transcription factor activity (GO:0051091)	GO_Biological_Process_2021	1/246	0.351789	0.377144	2.36735	2.47322	PRKD2
RNA splicing, via transesterification reactions with bulged adenosine as nucleophile (GO:0000377)	GO_Biological_Process_2021	1/251	0.357512	0.382417	2.31941	2.38571	SRRT
cellular component assembly (GO:0022607)	GO_Biological_Process_2021	1/261	0.368811	0.393619	2.22907	2.22344	GAS6
protein deubiquitination (GO:0016579)	GO_Biological_Process_2021	1/267	0.375497	0.399858	2.17813	2.13349	USP1
inorganic cation transmembrane transport (GO:0098662)	GO_Biological_Process_2021	1/274	0.383211	0.406254	2.12153	2.0349	GAS6
mRNA splicing, via spliceosome (GO:0000398)	GO_Biological_Process_2021	1/274	0.383211	0.406254	2.12153	2.0349	SRRT
protein modification by small protein removal (GO:0070646)	GO_Biological_Process_2021	1/276	0.385397	0.407665	2.10588	2.00792	USP1
regulation of cell population proliferation (GO:0042127)	GO_Biological_Process_2021	2/764	0.388611	0.410153	1.52732	1.44359	STAT5B;CCND2
positive regulation of programmed cell death (GO:0043068)	GO_Biological_Process_2021	1/286	0.396219	0.417257	2.03096	1.88024	ACVR1C
DNA repair (GO:0006281)	GO_Biological_Process_2021	1/298	0.408961	0.429725	1.94771	1.74152	USP1
extracellular matrix organization (GO:0030198)	GO_Biological_Process_2021	1/300	0.411059	0.430031	1.93449	1.71979	GAS6
mRNA processing (GO:0006397)	GO_Biological_Process_2021	1/300	0.411059	0.430031	1.93449	1.71979	SRRT
innate immune response (GO:0045087)	GO_Biological_Process_2021	1/302	0.41315	0.431271	1.92144	1.69844	TRIM39
protein polyubiquitination (GO:0000209)	GO_Biological_Process_2021	1/314	0.425545	0.443237	1.84665	1.57775	TNKS
transcription by RNA polymerase II (GO:0006366)	GO_Biological_Process_2021	1/320	0.431646	0.448611	1.81136	1.52181	SRRT
positive regulation of cytokine production (GO:0001819)	GO_Biological_Process_2021	1/335	0.446626	0.463168	1.72869	1.39338	PRKD2
post-translational protein modification (GO:0043687)	GO_Biological_Process_2021	1/345	0.456399	0.472274	1.67758	1.31588	GAS6
protein transport (GO:0015031)	GO_Biological_Process_2021	1/369	0.479174	0.494766	1.56626	1.15228	ABCA1
negative regulation of cell population proliferation (GO:0008285)	GO_Biological_Process_2021	1/379	0.488388	0.503188	1.52404	1.0922	ACVR1C
positive regulation of macromolecule metabolic process (GO:0010604)	GO_Biological_Process_2021	1/384	0.492935	0.506776	1.50376	1.06373	GAS6
transmembrane receptor protein tyrosine kinase signaling pathway (GO:0007169)	GO_Biological_Process_2021	1/404	0.510735	0.523944	1.42767	0.959261	PRKD2
protein modification by small protein conjugation (GO:0032446)	GO_Biological_Process_2021	1/409	0.515089	0.527274	1.40982	0.935295	TRIM39
organelle assembly (GO:0070925)	GO_Biological_Process_2021	1/425	0.528771	0.540118	1.35551	0.863729	TNKS
regulation of intracellular signal transduction (GO:1902531)	GO_Biological_Process_2021	1/437	0.538786	0.549169	1.31739	0.814724	PRKD2
nervous system development (GO:0007399)	GO_Biological_Process_2021	1/447	0.546973	0.556323	1.28719	0.776636	ACVR1C
regulation of transcription by RNA polymerase II (GO:0006357)	GO_Biological_Process_2021	4/2206	0.549149	0.557345	1.04087	0.623884	STAT5B;TNKS;SP4;PRKD2
negative regulation of nucleic acid-templated transcription (GO:1903507)	GO_Biological_Process_2021	1/464	0.560568	0.567725	1.23885	0.717052	GAS6
positive regulation of gene expression (GO:0010628)	GO_Biological_Process_2021	1/482	0.574531	0.580631	1.19139	0.660269	GAS6
positive regulation of nucleic acid-templated transcription (GO:1903508)	GO_Biological_Process_2021	1/511	0.596126	0.601178	1.12197	0.580401	PSRC1
negative regulation of cellular macromolecule biosynthetic process (GO:2000113)	GO_Biological_Process_2021	1/547	0.621455	0.625396	1.04606	0.497601	GAS6
negative regulation of cellular process (GO:0048523)	GO_Biological_Process_2021	1/566	0.634194	0.636869	1.00989	0.459905	PSRC1
cytokine-mediated signaling pathway (GO:0019221)	GO_Biological_Process_2021	1/621	0.668766	0.670174	0.917694	0.369207	STAT5B
negative regulation of transcription, DNA-templated (GO:0045892)	GO_Biological_Process_2021	1/948	0.817514	0.817514	0.590658	0.11901	GAS6
high-density lipoprotein particle (GO:0034364)	GO_Cellular_Component_2021	2/19	0.000499313	0.0219698	71.1159	540.643	HPR;PLTP
endoplasmic reticulum membrane (GO:0005789)	GO_Cellular_Component_2021	6/712	0.00133864	0.0279643	5.64394	37.3409	ABCA1;CYP2A6;INSIG2;KDSR;FADS1;CNIH4
serine/threonine protein kinase complex (GO:1902554)	GO_Cellular_Component_2021	2/37	0.00190665	0.0279643	34.5108	216.121	ACVR1C;CCND2
ATP-binding cassette (ABC) transporter complex (GO:0043190)	GO_Cellular_Component_2021	1/6	0.0104554	0.0933144	117.412	535.473	ABCG8
activin receptor complex (GO:0048179)	GO_Cellular_Component_2021	1/7	0.0121876	0.0933144	97.8382	431.206	ACVR1C
spherical high-density lipoprotein particle (GO:0034366)	GO_Cellular_Component_2021	1/8	0.0139168	0.0933144	83.8571	358.46	HPR
multimeric ribonuclease P complex (GO:0030681)	GO_Cellular_Component_2021	1/10	0.0173666	0.0933144	65.2157	264.333	POP7
microvillus membrane (GO:0031528)	GO_Cellular_Component_2021	1/11	0.019087	0.0933144	58.6912	232.343	SYTL1
intracellular vesicle (GO:0097708)	GO_Cellular_Component_2021	1/11	0.019087	0.0933144	58.6912	232.343	ABCA1
spanning component of plasma membrane (GO:0044214)	GO_Cellular_Component_2021	1/13	0.0225192	0.0990844	48.9044	185.513	NPC1L1
spanning component of membrane (GO:0089717)	GO_Cellular_Component_2021	1/20	0.0344401	0.112696	30.8762	104.007	NPC1L1
nucleolus (GO:0005730)	GO_Cellular_Component_2021	4/733	0.0381236	0.112696	3.40475	11.1231	POP7;CCND2;DDX56;SPTY2D1
nuclear lumen (GO:0031981)	GO_Cellular_Component_2021	4/745	0.0400942	0.112696	3.34753	10.7674	POP7;CCND2;DDX56;SPTY2D1
pigment granule (GO:0048770)	GO_Cellular_Component_2021	1/24	0.0411885	0.112696	25.5013	81.3388	SYTL1
melanosome (GO:0042470)	GO_Cellular_Component_2021	1/28	0.0478911	0.112696	21.719	66.0001	SYTL1
nuclear membrane (GO:0031965)	GO_Cellular_Component_2021	2/204	0.0494363	0.112696	5.92949	17.8304	CCND2;TNKS
intracellular non-membrane-bounded organelle (GO:0043232)	GO_Cellular_Component_2021	5/1158	0.0494688	0.112696	2.71928	8.17529	POP7;CCND2;PSRC1;DDX56;SPTY2D1
secretory vesicle (GO:0099503)	GO_Cellular_Component_2021	1/29	0.0495596	0.112696	20.9422	62.9226	SYTL1
exocytic vesicle (GO:0070382)	GO_Cellular_Component_2021	1/30	0.0512253	0.112696	20.2191	60.0814	SYTL1
cyclin-dependent protein kinase holoenzyme complex (GO:0000307)	GO_Cellular_Component_2021	1/30	0.0512253	0.112696	20.2191	60.0814	CCND2
microvillus (GO:0005902)	GO_Cellular_Component_2021	1/57	0.0951419	0.199345	10.4564	24.5975	SYTL1
spindle microtubule (GO:0005876)	GO_Cellular_Component_2021	1/61	0.101478	0.202956	9.75735	22.324	PSRC1
platelet alpha granule lumen (GO:0031093)	GO_Cellular_Component_2021	1/67	0.110901	0.212158	8.86765	19.501	GAS6
COPII-coated ER to Golgi transport vesicle (GO:0030134)	GO_Cellular_Component_2021	1/79	0.12946	0.237343	7.49887	15.3306	CNIH4
coated vesicle (GO:0030135)	GO_Cellular_Component_2021	1/84	0.137081	0.241263	7.04536	14.0004	CNIH4
platelet alpha granule (GO:0031091)	GO_Cellular_Component_2021	1/90	0.146141	0.243044	6.56841	12.6322	GAS6
cell projection membrane (GO:0031253)	GO_Cellular_Component_2021	1/92	0.149141	0.243044	6.4234	12.2229	SYTL1
phagocytic vesicle (GO:0045335)	GO_Cellular_Component_2021	1/100	0.161037	0.244331	5.90196	10.7777	ABCA1
Golgi lumen (GO:0005796)	GO_Cellular_Component_2021	1/100	0.161037	0.244331	5.90196	10.7777	GAS6
intracellular membrane-bounded organelle (GO:0043231)	GO_Cellular_Component_2021	12/5192	0.174517	0.255958	1.48917	2.5997	ABCA1;CSNK1G3;STAT5B;CYP2A6;POP7;CCND2;TRIM39;TNKS;USP1;PRKD2;PLTP;FADS1
integral component of plasma membrane (GO:0005887)	GO_Cellular_Component_2021	4/1454	0.247978	0.342698	1.64761	2.29745	ABCA1;ABCG8;ACVR1C;NPC1L1
membrane raft (GO:0045121)	GO_Cellular_Component_2021	1/163	0.249235	0.342698	3.59532	4.99518	ABCA1
microtubule (GO:0005874)	GO_Cellular_Component_2021	1/182	0.274019	0.360475	3.21482	4.16177	PSRC1
endocytic vesicle (GO:0030139)	GO_Cellular_Component_2021	1/189	0.282947	0.360475	3.09402	3.90619	ABCA1
spindle (GO:0005819)	GO_Cellular_Component_2021	1/192	0.286741	0.360475	3.04496	3.80369	PSRC1
vesicle (GO:0031982)	GO_Cellular_Component_2021	1/226	0.328399	0.401377	2.58039	2.87333	ABCA1
nucleus (GO:0005634)	GO_Cellular_Component_2021	9/4484	0.3824	0.454746	1.1982	1.15181	CSNK1G3;STAT5B;POP7;CCND2;TRIM39;TNKS;USP1;PRKD2;PLTP
endoplasmic reticulum lumen (GO:0005788)	GO_Cellular_Component_2021	1/285	0.395145	0.457537	2.03821	1.89248	GAS6
secretory granule lumen (GO:0034774)	GO_Cellular_Component_2021	1/316	0.427586	0.482404	1.83473	1.55879	GAS6
microtubule cytoskeleton (GO:0015630)	GO_Cellular_Component_2021	1/331	0.44267	0.486937	1.75	1.42613	PSRC1
Golgi membrane (GO:0000139)	GO_Cellular_Component_2021	1/472	0.566828	0.608304	1.21731	0.691065	FUT2
cytoskeleton (GO:0005856)	GO_Cellular_Component_2021	1/600	0.655958	0.687194	0.950899	0.400955	PSRC1
bounding membrane of organelle (GO:0098588)	GO_Cellular_Component_2021	1/767	0.745855	0.7632	0.737176	0.216158	FUT2
intracellular organelle lumen (GO:0070013)	GO_Cellular_Component_2021	1/848	0.780783	0.780783	0.663866	0.164279	GAS6
cholesterol transfer activity (GO:0120020)	GO_Molecular_Function_2021	3/18	3.93435e-06	0.00020999	124.688	1551.83	ABCA1;ABCG8;PLTP
sterol transfer activity (GO:0120015)	GO_Molecular_Function_2021	3/19	4.66645e-06	0.00020999	116.889	1434.82	ABCA1;ABCG8;PLTP
phosphatidylcholine transporter activity (GO:0008525)	GO_Molecular_Function_2021	2/18	0.000447244	0.0134173	75.5644	582.783	ABCA1;PLTP
protein serine/threonine kinase activity (GO:0004674)	GO_Molecular_Function_2021	4/344	0.00295649	0.066521	7.44782	43.3742	CSNK1G3;ACVR1C;PKN3;PRKD2
sterol binding (GO:0032934)	GO_Molecular_Function_2021	2/60	0.00494117	0.0782159	20.8015	110.459	ABCA1;INSIG2
activin receptor activity, type I (GO:0016361)	GO_Molecular_Function_2021	1/5	0.0087202	0.0782159	146.772	696.01	ACVR1C
phosphatidylcholine floppase activity (GO:0090554)	GO_Molecular_Function_2021	1/5	0.0087202	0.0782159	146.772	696.01	ABCA1
phosphatidylcholine transfer activity (GO:0120019)	GO_Molecular_Function_2021	1/5	0.0087202	0.0782159	146.772	696.01	PLTP
CCR5 chemokine receptor binding (GO:0031730)	GO_Molecular_Function_2021	1/5	0.0087202	0.0782159	146.772	696.01	CNIH4
apolipoprotein A-I binding (GO:0034186)	GO_Molecular_Function_2021	1/5	0.0087202	0.0782159	146.772	696.01	ABCA1
high-density lipoprotein particle binding (GO:0008035)	GO_Molecular_Function_2021	1/6	0.0104554	0.0782159	117.412	535.473	PLTP
oxysterol binding (GO:0008142)	GO_Molecular_Function_2021	1/7	0.0121876	0.0782159	97.8382	431.206	INSIG2
phosphatidic acid transfer activity (GO:1990050)	GO_Molecular_Function_2021	1/7	0.0121876	0.0782159	97.8382	431.206	PLTP
ceramide transfer activity (GO:0120017)	GO_Molecular_Function_2021	1/8	0.0139168	0.0782159	83.8571	358.46	PLTP
activin-activated receptor activity (GO:0017002)	GO_Molecular_Function_2021	1/9	0.0156432	0.0782159	73.3713	305.057	ACVR1C
glucocorticoid receptor binding (GO:0035259)	GO_Molecular_Function_2021	1/9	0.0156432	0.0782159	73.3713	305.057	STAT5B
phosphatidylethanolamine binding (GO:0008429)	GO_Molecular_Function_2021	1/9	0.0156432	0.0782159	73.3713	305.057	PLTP
phosphatidylinositol transfer activity (GO:0008526)	GO_Molecular_Function_2021	1/9	0.0156432	0.0782159	73.3713	305.057	PLTP
ribonuclease P RNA binding (GO:0033204)	GO_Molecular_Function_2021	1/10	0.0173666	0.0814092	65.2157	264.333	POP7
hydrolase activity, acting on carbon-nitrogen (but not peptide) bonds, in linear amidines (GO:0016813)	GO_Molecular_Function_2021	1/11	0.019087	0.0814092	58.6912	232.343	ALLC
ribonuclease P activity (GO:0004526)	GO_Molecular_Function_2021	1/11	0.019087	0.0814092	58.6912	232.343	POP7
fucosyltransferase activity (GO:0008417)	GO_Molecular_Function_2021	1/12	0.0208046	0.0814092	53.3529	206.614	FUT2
neurexin family protein binding (GO:0042043)	GO_Molecular_Function_2021	1/12	0.0208046	0.0814092	53.3529	206.614	SYTL1
tRNA-specific ribonuclease activity (GO:0004549)	GO_Molecular_Function_2021	1/14	0.0242309	0.0872311	45.1403	167.928	POP7
phosphatidylglycerol binding (GO:1901611)	GO_Molecular_Function_2021	1/14	0.0242309	0.0872311	45.1403	167.928	PLTP
myosin V binding (GO:0031489)	GO_Molecular_Function_2021	1/15	0.0259397	0.0897911	41.9139	153.069	NPC1L1
arachidonic acid epoxygenase activity (GO:0008392)	GO_Molecular_Function_2021	1/16	0.0276455	0.0921518	39.1176	140.365	CYP2A6
low-density lipoprotein particle binding (GO:0030169)	GO_Molecular_Function_2021	1/17	0.0293485	0.0943345	36.671	129.394	PLTP
arachidonic acid monooxygenase activity (GO:0008391)	GO_Molecular_Function_2021	1/19	0.0327458	0.0950684	32.5931	111.435	CYP2A6
protein tyrosine kinase activator activity (GO:0030296)	GO_Molecular_Function_2021	1/19	0.0327458	0.0950684	32.5931	111.435	GAS6
phosphatidic acid binding (GO:0070300)	GO_Molecular_Function_2021	1/19	0.0327458	0.0950684	32.5931	111.435	PLTP
oxidoreductase activity, acting on paired donors, with incorporation or reduction of molecular oxygen, reduced flavin or flavoprotein as one donor, and incorporation of one atom of oxygen (GO:0016712)	GO_Molecular_Function_2021	1/20	0.0344401	0.0968627	30.8762	104.007	CYP2A6
cysteine-type endopeptidase inhibitor activity involved in apoptotic process (GO:0043027)	GO_Molecular_Function_2021	1/21	0.0361315	0.0972515	29.3309	97.3958	GAS6
small GTPase binding (GO:0031267)	GO_Molecular_Function_2021	2/175	0.0375057	0.0972515	6.93361	22.7649	ABCA1;NPC1L1
phospholipid transfer activity (GO:0120014)	GO_Molecular_Function_2021	1/22	0.03782	0.0972515	27.9328	91.4775	PLTP
lipoprotein particle binding (GO:0071813)	GO_Molecular_Function_2021	1/24	0.0411885	0.102971	25.5013	81.3388	PLTP
NAD+ ADP-ribosyltransferase activity (GO:0003950)	GO_Molecular_Function_2021	1/26	0.0445455	0.108354	23.4588	72.9861	TNKS
endoribonuclease activity, producing 5'-phosphomonoesters (GO:0016891)	GO_Molecular_Function_2021	1/28	0.0478911	0.111103	21.719	66.0001	POP7
GTPase binding (GO:0051020)	GO_Molecular_Function_2021	2/201	0.0481448	0.111103	6.0198	18.2613	ABCA1;NPC1L1
RNA polymerase core enzyme binding (GO:0043175)	GO_Molecular_Function_2021	1/33	0.0562053	0.126462	18.3208	52.7408	SPTY2D1
steroid hydroxylase activity (GO:0008395)	GO_Molecular_Function_2021	1/36	0.06116	0.134254	16.7479	46.798	CYP2A6
pentosyltransferase activity (GO:0016763)	GO_Molecular_Function_2021	1/38	0.064449	0.138105	15.841	43.4342	TNKS
cysteine-type endopeptidase inhibitor activity (GO:0004869)	GO_Molecular_Function_2021	1/40	0.0677269	0.141754	15.0271	40.4572	GAS6
CCR chemokine receptor binding (GO:0048020)	GO_Molecular_Function_2021	1/42	0.0709936	0.145214	14.2927	37.8065	CNIH4
cyclin-dependent protein serine/threonine kinase regulator activity (GO:0016538)	GO_Molecular_Function_2021	1/44	0.0742492	0.148447	13.6265	35.4335	CCND2
protein kinase C binding (GO:0005080)	GO_Molecular_Function_2021	1/45	0.0758728	0.148447	13.3162	34.3384	PRKD2
cholesterol binding (GO:0015485)	GO_Molecular_Function_2021	1/50	0.0839496	0.15921	11.9544	29.6174	ABCA1
ATP binding (GO:0005524)	GO_Molecular_Function_2021	2/278	0.0849118	0.15921	4.32345	10.6622	ABCA1;ABCG8
myosin binding (GO:0017022)	GO_Molecular_Function_2021	1/56	0.0935512	0.168392	10.6471	25.2255	NPC1L1
receptor tyrosine kinase binding (GO:0030971)	GO_Molecular_Function_2021	1/56	0.0935512	0.168392	10.6471	25.2255	GAS6
adenyl ribonucleotide binding (GO:0032559)	GO_Molecular_Function_2021	2/306	0.0998843	0.171568	3.91966	9.02988	ABCA1;ABCG8
receptor ligand activity (GO:0048018)	GO_Molecular_Function_2021	2/307	0.100432	0.171568	3.90661	8.97844	INHBB;GAS6
syntaxin binding (GO:0019905)	GO_Molecular_Function_2021	1/62	0.103055	0.171568	9.59691	21.8089	ABCA1
protein kinase activator activity (GO:0030295)	GO_Molecular_Function_2021	1/63	0.10463	0.171568	9.44165	21.3129	GAS6
endopeptidase activity (GO:0004175)	GO_Molecular_Function_2021	2/315	0.104847	0.171568	3.80521	8.5817	USP1;HPR
protein tyrosine kinase binding (GO:1990782)	GO_Molecular_Function_2021	1/72	0.11868	0.189834	8.24109	17.5644	GAS6
ATPase binding (GO:0051117)	GO_Molecular_Function_2021	1/73	0.120228	0.189834	8.12623	17.2143	ABCA1
hormone activity (GO:0005179)	GO_Molecular_Function_2021	1/78	0.127928	0.198509	7.59664	15.6209	INHBB
oxidoreductase activity, acting on the CH-OH group of donors, NAD or NADP as acceptor (GO:0016616)	GO_Molecular_Function_2021	1/87	0.141623	0.216035	6.79856	13.2884	KDSR
heme binding (GO:0020037)	GO_Molecular_Function_2021	1/91	0.147642	0.221464	6.4951	12.4249	CYP2A6
cysteine-type peptidase activity (GO:0008234)	GO_Molecular_Function_2021	1/98	0.158078	0.229468	6.02426	11.1128	USP1
protein kinase regulator activity (GO:0019887)	GO_Molecular_Function_2021	1/98	0.158078	0.229468	6.02426	11.1128	CCND2
DNA binding (GO:0003677)	GO_Molecular_Function_2021	3/811	0.168034	0.231617	2.22273	3.96444	SP4;SRRT;SPTY2D1
serine-type endopeptidase activity (GO:0004252)	GO_Molecular_Function_2021	1/105	0.168389	0.231617	5.6168	10.0062	HPR
cysteine-type endopeptidase activity (GO:0004197)	GO_Molecular_Function_2021	1/105	0.168389	0.231617	5.6168	10.0062	USP1
thiol-dependent deubiquitinase (GO:0004843)	GO_Molecular_Function_2021	1/106	0.169852	0.231617	5.56303	9.86228	USP1
deubiquitinase activity (GO:0101005)	GO_Molecular_Function_2021	1/112	0.178578	0.238266	5.26073	9.06282	USP1
omega peptidase activity (GO:0008242)	GO_Molecular_Function_2021	1/113	0.180023	0.238266	5.2135	8.93942	USP1
hexosyltransferase activity (GO:0016758)	GO_Molecular_Function_2021	1/119	0.188645	0.2435	4.94691	8.25089	FUT2
nuclear receptor binding (GO:0016922)	GO_Molecular_Function_2021	1/120	0.190074	0.2435	4.90509	8.14414	STAT5B
purine ribonucleoside triphosphate binding (GO:0035639)	GO_Molecular_Function_2021	2/460	0.192095	0.2435	2.58132	4.25857	ABCA1;ABCG8
serine-type peptidase activity (GO:0008236)	GO_Molecular_Function_2021	1/125	0.197179	0.246473	4.70612	7.64106	HPR
protein kinase binding (GO:0019901)	GO_Molecular_Function_2021	2/506	0.221608	0.273216	2.34019	3.5263	CCND2;PRKD2
cytokine activity (GO:0005125)	GO_Molecular_Function_2021	1/173	0.26238	0.319111	3.38458	4.52843	INHBB
protein heterodimerization activity (GO:0046982)	GO_Molecular_Function_2021	1/188	0.281678	0.338014	3.11073	3.94126	ABCG8
microtubule binding (GO:0008017)	GO_Molecular_Function_2021	1/232	0.335501	0.397304	2.51261	2.74409	PSRC1
ubiquitin protein ligase activity (GO:0061630)	GO_Molecular_Function_2021	1/263	0.371047	0.433691	2.21183	2.19287	TRIM39
ubiquitin-like protein ligase activity (GO:0061659)	GO_Molecular_Function_2021	1/270	0.378814	0.437093	2.15351	2.09043	TRIM39
tubulin binding (GO:0015631)	GO_Molecular_Function_2021	1/307	0.418346	0.476597	1.88956	1.64665	PSRC1
zinc ion binding (GO:0008270)	GO_Molecular_Function_2021	1/336	0.447611	0.500467	1.72344	1.38535	TNKS
RNA binding (GO:0003723)	GO_Molecular_Function_2021	3/1406	0.45042	0.500467	1.24033	0.989258	POP7;SRRT;DDX56
ubiquitin-protein transferase activity (GO:0004842)	GO_Molecular_Function_2021	1/392	0.500129	0.548923	1.47239	1.0202	TRIM39
transition metal ion binding (GO:0046914)	GO_Molecular_Function_2021	1/445	0.545347	0.59134	1.29312	0.784064	TNKS
kinase binding (GO:0019900)	GO_Molecular_Function_2021	1/461	0.558198	0.59807	1.24712	0.727124	CCND2
metal ion binding (GO:0046872)	GO_Molecular_Function_2021	1/517	0.600459	0.626044	1.10858	0.565446	ACVR1C
RNA polymerase II cis-regulatory region sequence-specific DNA binding (GO:0000978)	GO_Molecular_Function_2021	2/1149	0.605176	0.626044	0.99432	0.499384	STAT5B;SP4
cis-regulatory region sequence-specific DNA binding (GO:0000987)	GO_Molecular_Function_2021	2/1149	0.605176	0.626044	0.99432	0.499384	STAT5B;SP4
protein homodimerization activity (GO:0042803)	GO_Molecular_Function_2021	1/636	0.67763	0.693031	0.895322	0.348417	INHBB
RNA polymerase II transcription regulatory region sequence-specific DNA binding (GO:0000977)	GO_Molecular_Function_2021	2/1359	0.697706	0.705546	0.831067	0.299148	STAT5B;SP4
sequence-specific DNA binding (GO:0043565)	GO_Molecular_Function_2021	1/707	0.716555	0.716555	0.802325	0.267415	SP4

## Sheet: Supplementary Table 4
Term	DB	Overlap	P.value	Adjusted.P.value	Odds.Ratio	Combined.Score	Genes
cholesterol transport (GO:0030301)	GO_Biological_Process_2021	28/51	3.62083e-58	3.29134e-55	591.118	78183.1	SCARB1;CETP;LCAT;LIPC;NPC1L1;LIPG;CD36;APOE;LDLRAP1;APOB;LDLR;ABCA1;ABCG8;STARD3;ABCG5;OSBPL5;APOA2;APOA1;APOC3;APOA4;APOA5;NPC1;SOAT1;STAR;NPC2;SOAT2;APOC2;APOC1
cholesterol homeostasis (GO:0042632)	GO_Biological_Process_2021	29/71	2.4969e-55	1.13484e-52	343.322	43164.9	SCARB1;CETP;MTTP;PCSK9;LPL;LCAT;ABCB11;CYP7A1;LIPC;LIPG;APOE;LDLRAP1;APOB;LDLR;ABCA1;ABCG8;ABCG5;EPHX2;APOA2;APOA1;APOC3;APOA4;APOA5;SOAT1;NPC1;NPC2;SOAT2;APOC2;ANGPTL3
sterol homeostasis (GO:0055092)	GO_Biological_Process_2021	29/72	4.173e-55	1.26442e-52	335.321	41986.7	SCARB1;CETP;MTTP;PCSK9;LPL;LCAT;ABCB11;CYP7A1;LIPC;LIPG;APOE;LDLRAP1;APOB;LDLR;ABCA1;ABCG8;ABCG5;EPHX2;APOA2;APOA1;APOC3;APOA4;APOA5;SOAT1;NPC1;NPC2;SOAT2;APOC2;ANGPTL3
cholesterol efflux (GO:0033344)	GO_Biological_Process_2021	16/24	4.41666e-35	1.00369e-32	751.811	59472.1	ABCA1;ABCG8;SCARB1;ABCG5;APOA2;APOA1;APOC3;APOA4;APOA5;NPC1;SOAT1;NPC2;SOAT2;APOC2;APOC1;APOE
sterol transport (GO:0015918)	GO_Biological_Process_2021	15/21	1.21208e-33	2.20356e-31	922.454	69915.5	ABCG8;CETP;STARD3;ABCG5;OSBPL5;APOA2;APOA1;LCAT;NPC1;NPC1L1;NPC2;CD36;APOB;LDLRAP1;LDLR
cholesterol metabolic process (GO:0008203)	GO_Biological_Process_2021	20/77	3.48068e-33	5.27322e-31	142.313	10636.2	ABCA1;STARD3;CETP;OSBPL5;APOA2;APOA1;LCAT;APOA4;HMGCR;APOA5;CYP7A1;CYP27A1;SOAT1;SOAT2;NPC1L1;ANGPTL3;APOE;DHCR7;LDLRAP1;APOB
sterol metabolic process (GO:0016125)	GO_Biological_Process_2021	19/70	6.07015e-32	7.88252e-30	148.125	10647.2	ABCA1;STARD3;CETP;OSBPL5;APOA2;APOA1;LCAT;APOA4;HMGCR;LIPA;CYP7A1;CYP27A1;SOAT1;SOAT2;ANGPTL3;APOE;DHCR7;LDLRAP1;APOB
triglyceride-rich lipoprotein particle remodeling (GO:0034370)	GO_Biological_Process_2021	12/13	1.3382e-29	1.52053e-27	4195.79	278951	CETP;LIPC;APOC2;APOA2;APOA1;APOC3;LCAT;LPL;APOA4;APOE;APOB;APOA5
high-density lipoprotein particle remodeling (GO:0034375)	GO_Biological_Process_2021	13/18	2.48924e-29	2.51413e-27	925.136	60932.2	CETP;SCARB1;APOA2;APOA1;APOC3;LCAT;APOA4;LIPC;APOC2;APOC1;LIPG;APOE;PLTP
reverse cholesterol transport (GO:0043691)	GO_Biological_Process_2021	12/17	6.30535e-27	5.73156e-25	838.989	50614.9	ABCA1;CETP;SCARB1;LIPC;APOC2;LIPG;APOA2;APOA1;APOC3;LCAT;APOA4;APOE
secondary alcohol metabolic process (GO:1902652)	GO_Biological_Process_2021	15/49	3.28149e-26	2.71171e-24	162.557	9538.68	ABCA1;STARD3;CETP;OSBPL5;APOA2;APOA1;LCAT;APOA4;CYP27A1;SOAT1;SOAT2;ANGPTL3;APOE;LDLRAP1;APOB
regulation of lipoprotein lipase activity (GO:0051004)	GO_Biological_Process_2021	12/21	2.96426e-25	2.24543e-23	466.012	26319.4	LIPC;SORT1;APOC2;APOH;APOC1;ANGPTL3;APOA1;APOC3;LPL;APOA4;ANGPTL4;APOA5
phospholipid transport (GO:0015914)	GO_Biological_Process_2021	15/59	8.10214e-25	5.66527e-23	125.549	6964.53	ABCA1;SCARB1;OSBPL5;MTTP;APOA2;APOA1;APOC3;APOA4;APOA5;NPC2;APOC2;APOC1;APOE;LDLR;PLTP
lipid transport (GO:0006869)	GO_Biological_Process_2021	17/109	4.23349e-24	2.74874e-22	70.4981	3794.14	ABCA1;SCARB1;ABCG8;CETP;ABCG5;OSBPL5;MTTP;APOA1;APOA4;ABCB11;APOA5;NPC2;NPC1L1;CD36;APOE;LDLR;PLTP
acylglycerol homeostasis (GO:0055090)	GO_Biological_Process_2021	12/25	5.19022e-24	3.14527e-22	322.559	17294.1	CETP;SCARB1;LIPC;APOC2;ANGPTL3;LPL;APOA1;APOC3;APOA4;APOE;ANGPTL4;APOA5
very-low-density lipoprotein particle remodeling (GO:0034372)	GO_Biological_Process_2021	9/9	4.01877e-23	2.28316e-21	179379	9.2503e+06	CETP;LIPC;APOC2;APOA1;LCAT;LPL;APOA4;APOE;APOA5
triglyceride homeostasis (GO:0070328)	GO_Biological_Process_2021	12/31	1.38658e-22	7.41415e-21	220.632	11104.4	CETP;SCARB1;LIPC;APOC2;ANGPTL3;LPL;APOA1;APOC3;APOA4;APOE;ANGPTL4;APOA5
triglyceride metabolic process (GO:0006641)	GO_Biological_Process_2021	13/55	3.83227e-21	1.9353e-19	109.931	5167.93	CETP;APOA2;LPL;APOC3;APOA5;LIPC;LIPI;APOH;LIPG;APOC1;APOE;APOB;LPIN3
phospholipid efflux (GO:0033700)	GO_Biological_Process_2021	9/12	8.77204e-21	4.19673e-19	996.4	46016.5	ABCA1;APOC2;APOC1;APOA2;APOA1;APOC3;APOA4;APOE;APOA5
chylomicron remodeling (GO:0034371)	GO_Biological_Process_2021	8/9	1.18261e-19	5.37494e-18	2613.77	113912	APOC2;APOA2;APOA1;APOC3;LPL;APOA4;APOE;APOB
regulation of cholesterol transport (GO:0032374)	GO_Biological_Process_2021	10/25	3.78848e-19	1.63987e-17	225.04	9545.54	CETP;LRP1;APOC2;LIPG;APOC1;APOA2;TSPO;APOA1;APOA4;APOA5
chylomicron assembly (GO:0034378)	GO_Biological_Process_2021	8/10	5.89738e-19	2.43669e-17	1306.82	54853.2	APOC2;MTTP;APOA2;APOA1;APOC3;APOA4;APOE;APOB
chylomicron remnant clearance (GO:0034382)	GO_Biological_Process_2021	7/7	4.24938e-18	1.67943e-16	139517	5.58065e+06	LIPC;APOC2;APOC1;APOC3;APOE;APOB;LDLR
lipoprotein metabolic process (GO:0042157)	GO_Biological_Process_2021	7/9	1.52168e-16	5.76338e-15	1125.02	40975.1	NPC1L1;MTTP;APOA2;APOA1;APOA4;APOE;APOA5
diterpenoid metabolic process (GO:0016101)	GO_Biological_Process_2021	11/64	2.29996e-16	8.36265e-15	71.1314	2561.33	LRP1;ADH1B;APOC2;APOA2;APOA1;LPL;APOC3;APOA4;LRP2;APOE;APOB
positive regulation of steroid metabolic process (GO:0045940)	GO_Biological_Process_2021	7/13	7.17586e-15	2.50879e-13	374.933	12210.8	APOC1;APOA2;APOA1;APOA4;APOE;LDLRAP1;APOA5
retinoid metabolic process (GO:0001523)	GO_Biological_Process_2021	11/92	1.54309e-14	5.13386e-13	46.4772	1478.09	LRP1;ADH1B;APOC2;APOA2;APOA1;LPL;APOC3;APOA4;LRP2;APOE;APOB
lipid homeostasis (GO:0055088)	GO_Biological_Process_2021	10/64	1.58139e-14	5.13386e-13	62.3886	1982.58	ABCA1;CETP;LIPG;ANGPTL3;APOA1;APOA4;PPARG;APOE;ABCB11;APOA5
negative regulation of lipase activity (GO:0060192)	GO_Biological_Process_2021	6/9	1.12405e-13	3.29602e-12	632.635	18863.1	SORT1;APOC1;ANGPTL3;APOA2;APOC3;ANGPTL4
positive regulation of cholesterol esterification (GO:0010873)	GO_Biological_Process_2021	6/9	1.12405e-13	3.29602e-12	632.635	18863.1	APOC1;APOA2;APOA1;APOA4;APOE;APOA5
intestinal cholesterol absorption (GO:0030299)	GO_Biological_Process_2021	6/9	1.12405e-13	3.29602e-12	632.635	18863.1	ABCG8;ABCG5;NPC1L1;SOAT2;CD36;LDLR
negative regulation of cholesterol transport (GO:0032375)	GO_Biological_Process_2021	6/11	6.14924e-13	1.69384e-11	379.543	10671.7	ABCG8;ABCG5;APOC2;APOC1;APOA2;APOC3
intestinal lipid absorption (GO:0098856)	GO_Biological_Process_2021	6/11	6.14924e-13	1.69384e-11	379.543	10671.7	ABCG8;ABCG5;NPC1L1;SOAT2;CD36;LDLR
acylglycerol metabolic process (GO:0006639)	GO_Biological_Process_2021	8/41	1.15161e-12	3.01333e-11	79.078	2173.84	CETP;APOH;APOC1;APOA2;LPL;APOC3;APOE;APOA5
regulation of cholesterol esterification (GO:0010872)	GO_Biological_Process_2021	6/12	1.22655e-12	3.01333e-11	316.27	8674.27	APOC1;APOA2;APOA1;APOA4;APOE;APOA5
phospholipid homeostasis (GO:0055091)	GO_Biological_Process_2021	6/12	1.22655e-12	3.01333e-11	316.27	8674.27	ABCA1;CETP;LIPG;ANGPTL3;APOA1;ABCB11
very-low-density lipoprotein particle assembly (GO:0034379)	GO_Biological_Process_2021	6/12	1.22655e-12	3.01333e-11	316.27	8674.27	SOAT1;SOAT2;APOC1;MTTP;APOC3;APOB
positive regulation of lipid metabolic process (GO:0045834)	GO_Biological_Process_2021	7/25	1.94598e-12	4.65499e-11	124.902	3368.02	APOA2;ANGPTL3;APOA1;APOA4;PPARG;APOE;APOA5
high-density lipoprotein particle assembly (GO:0034380)	GO_Biological_Process_2021	6/13	2.27176e-12	5.29495e-11	271.075	7267.64	ABCA1;APOA2;APOA1;APOA4;APOE;APOA5
negative regulation of lipoprotein lipase activity (GO:0051005)	GO_Biological_Process_2021	5/6	2.52232e-12	5.45903e-11	1557.03	41581.8	SORT1;APOC1;ANGPTL3;APOC3;ANGPTL4
negative regulation of lipoprotein particle clearance (GO:0010985)	GO_Biological_Process_2021	5/6	2.52232e-12	5.45903e-11	1557.03	41581.8	LRPAP1;APOC2;APOC1;APOC3;PCSK9
regulation of very-low-density lipoprotein particle remodeling (GO:0010901)	GO_Biological_Process_2021	5/6	2.52232e-12	5.45903e-11	1557.03	41581.8	APOC2;APOA2;APOA1;APOC3;APOA5
intracellular cholesterol transport (GO:0032367)	GO_Biological_Process_2021	6/15	6.5904e-12	1.39318e-10	210.815	5427.51	ABCA1;NPC1;STAR;NPC2;LDLRAP1;LDLR
positive regulation of cholesterol transport (GO:0032376)	GO_Biological_Process_2021	7/33	1.69232e-11	3.49619e-10	86.4361	2143.82	CETP;LRP1;LIPG;APOA1;PPARG;APOE;PLTP
regulation of intestinal cholesterol absorption (GO:0030300)	GO_Biological_Process_2021	5/8	2.34175e-11	4.62751e-10	518.958	12702.8	ABCG8;ABCG5;APOA1;APOA4;APOA5
positive regulation of lipoprotein lipase activity (GO:0051006)	GO_Biological_Process_2021	5/8	2.34175e-11	4.62751e-10	518.958	12702.8	APOC2;APOH;APOA1;APOA4;APOA5
acylglycerol catabolic process (GO:0046464)	GO_Biological_Process_2021	7/35	2.64943e-11	5.01736e-10	80.254	1954.51	LIPC;LIPI;LIPG;APOA2;LPL;APOC3;APOA5
positive regulation of lipid biosynthetic process (GO:0046889)	GO_Biological_Process_2021	7/35	2.64943e-11	5.01736e-10	80.254	1954.51	SCARB1;APOC2;APOA1;APOA4;APOE;LDLR;APOA5
positive regulation of triglyceride metabolic process (GO:0090208)	GO_Biological_Process_2021	6/19	3.53435e-11	6.55658e-10	145.919	3511.68	SCARB1;APOC2;APOA1;APOA4;APOA5;LDLR
positive regulation of triglyceride lipase activity (GO:0061365)	GO_Biological_Process_2021	5/9	5.25499e-11	9.55358e-10	389.199	9212.06	APOC2;APOH;APOA1;APOA4;APOA5
regulation of lipid catabolic process (GO:0050994)	GO_Biological_Process_2021	6/21	7.03068e-11	1.25312e-09	126.451	2956.19	APOC1;APOA2;ANGPTL3;APOC3;ABCB11;APOA5
steroid metabolic process (GO:0008202)	GO_Biological_Process_2021	9/104	8.54623e-11	1.49395e-09	31.32	726.09	CYP27A1;STARD3;NPC1;STAR;TSPO;LRP2;ABCB11;LIPA;CYP7A1
positive regulation of lipid catabolic process (GO:0050996)	GO_Biological_Process_2021	6/22	9.64115e-11	1.65355e-09	118.542	2733.85	APOC2;APOA2;ANGPTL3;APOA1;APOA4;APOA5
triglyceride catabolic process (GO:0019433)	GO_Biological_Process_2021	6/23	1.30088e-10	2.18981e-09	111.563	2539.49	LIPC;LIPI;LIPG;APOC3;LPL;APOA5
organophosphate ester transport (GO:0015748)	GO_Biological_Process_2021	6/25	2.26996e-10	3.73351e-09	99.8095	2216.38	SCARB1;OSBPL5;NPC2;MTTP;LDLR;PLTP
phosphatidylcholine metabolic process (GO:0046470)	GO_Biological_Process_2021	8/77	2.30007e-10	3.73351e-09	37.7515	837.815	CETP;LIPC;APOA2;APOA1;LCAT;APOA4;APOA5;LPIN3
regulation of triglyceride catabolic process (GO:0010896)	GO_Biological_Process_2021	5/12	3.27691e-10	5.22581e-09	222.366	4856.24	APOC2;APOA1;APOC3;APOA4;APOA5
fatty acid metabolic process (GO:0006631)	GO_Biological_Process_2021	9/124	4.18102e-10	6.55266e-09	25.847	558.173	LIPC;LIPI;LIPG;ANGPTL3;LPL;PPARG;CD36;ABCB11;LPIN3
regulation of fatty acid biosynthetic process (GO:0042304)	GO_Biological_Process_2021	6/29	6.02315e-10	9.27973e-09	82.4348	1750.11	APOC2;APOC1;APOA1;APOC3;APOA4;APOA5
regulation of sterol transport (GO:0032371)	GO_Biological_Process_2021	4/5	6.46746e-10	9.79819e-09	1226.46	25950.8	LRP1;APOC1;TSPO;APOA4
cellular response to low-density lipoprotein particle stimulus (GO:0071404)	GO_Biological_Process_2021	5/14	8.23934e-10	1.20799e-08	172.934	3617.25	ABCA1;LPL;PPARG;CD36;LDLR
low-density lipoprotein particle remodeling (GO:0034374)	GO_Biological_Process_2021	5/14	8.23934e-10	1.20799e-08	172.934	3617.25	CETP;LIPC;APOA2;APOB;LPA
regulation of macrophage derived foam cell differentiation (GO:0010743)	GO_Biological_Process_2021	6/31	9.28561e-10	1.33978e-08	75.8324	1577.12	ABCA1;CETP;LPL;PPARG;CD36;APOB
organic substance transport (GO:0071702)	GO_Biological_Process_2021	9/136	9.54672e-10	1.35593e-08	23.3906	485.814	ABCA1;ABCG8;CETP;ABCG5;APOA1;APOA4;LRP2;APOA5;PLTP
regulation of cholesterol efflux (GO:0010874)	GO_Biological_Process_2021	6/33	1.38929e-09	1.94287e-08	70.2081	1431.86	CETP;LRP1;APOA1;PPARG;APOE;PLTP
receptor-mediated endocytosis (GO:0006898)	GO_Biological_Process_2021	9/143	1.49162e-09	2.05437e-08	22.1608	450.383	SCARB1;LRP1;APOA1;CD36;LRP2;APOE;LDLRAP1;APOB;LDLR
secondary alcohol biosynthetic process (GO:1902653)	GO_Biological_Process_2021	6/34	1.68244e-09	2.2826e-08	67.6973	1367.69	NPC1L1;APOA1;APOA4;HMGCR;DHCR7;APOA5
regulation of cholesterol storage (GO:0010885)	GO_Biological_Process_2021	5/16	1.78813e-09	2.3903e-08	141.477	2849.65	ABCA1;SCARB1;LPL;PPARG;APOB
cholesterol import (GO:0070508)	GO_Biological_Process_2021	4/6	1.93523e-09	2.51304e-08	613.2	12302.7	SCARB1;APOA1;CD36;LDLR
sterol import (GO:0035376)	GO_Biological_Process_2021	4/6	1.93523e-09	2.51304e-08	613.2	12302.7	SCARB1;APOA1;CD36;LDLR
monocarboxylic acid biosynthetic process (GO:0072330)	GO_Biological_Process_2021	7/63	2.02035e-09	2.55664e-08	40.0706	802.212	CYP27A1;LIPC;LIPI;LIPG;LPL;ABCB11;CYP7A1
cholesterol biosynthetic process (GO:0006695)	GO_Biological_Process_2021	6/35	2.02506e-09	2.55664e-08	65.3596	1308.35	NPC1L1;APOA1;APOA4;HMGCR;DHCR7;APOA5
positive regulation of cellular metabolic process (GO:0031325)	GO_Biological_Process_2021	8/105	2.82451e-09	3.5171e-08	26.8163	527.877	APOC1;APOA2;PCSK9;APOA1;APOA4;PPARG;APOE;APOA5
sterol biosynthetic process (GO:0016126)	GO_Biological_Process_2021	6/38	3.41645e-09	4.19669e-08	59.2232	1154.54	NPC1L1;APOA1;APOA4;HMGCR;DHCR7;APOA5
positive regulation of fatty acid metabolic process (GO:0045923)	GO_Biological_Process_2021	5/18	3.48884e-09	4.22848e-08	119.7	2330.99	APOC2;APOA1;APOA4;PPARG;APOA5
regulation of receptor-mediated endocytosis (GO:0048259)	GO_Biological_Process_2021	6/39	4.02674e-09	4.81619e-08	57.4257	1110.06	LRPAP1;APOC2;APOC1;APOC3;LDLRAP1;APOA5
fatty acid biosynthetic process (GO:0006633)	GO_Biological_Process_2021	7/71	4.75195e-09	5.60976e-08	35.0476	671.678	FADS3;LIPC;LIPI;EPHX2;LIPG;LPL;FADS1
regulation of Cdc42 protein signal transduction (GO:0032489)	GO_Biological_Process_2021	4/8	8.98444e-09	1.03378e-07	306.569	5680.04	ABCA1;APOA1;APOC3;APOE
positive regulation of triglyceride catabolic process (GO:0010898)	GO_Biological_Process_2021	4/8	8.98444e-09	1.03378e-07	306.569	5680.04	APOC2;APOA1;APOA4;APOA5
lipid biosynthetic process (GO:0008610)	GO_Biological_Process_2021	7/80	1.10769e-08	1.25862e-07	30.7128	562.609	LIPC;STAR;LIPI;LIPG;LPL;HMGCR;FADS1
positive regulation of cholesterol efflux (GO:0010875)	GO_Biological_Process_2021	5/23	1.35203e-08	1.51728e-07	86.428	1565.99	LRP1;APOA1;PPARG;APOE;PLTP
negative regulation of receptor-mediated endocytosis (GO:0048261)	GO_Biological_Process_2021	5/26	2.62202e-08	2.90661e-07	74.0699	1293.02	LRPAP1;APOC2;APOC1;PCSK9;APOC3
lipoprotein transport (GO:0042953)	GO_Biological_Process_2021	4/10	2.68138e-08	2.9366e-07	204.359	3562.87	LRP1;PPARG;CD36;APOB
regulation of lipid metabolic process (GO:0019216)	GO_Biological_Process_2021	7/92	2.95678e-08	3.19966e-07	26.3609	457.008	NPC2;APOC2;APOC1;APOC3;PPARG;HMGCR;DHCR7
monocarboxylic acid metabolic process (GO:0032787)	GO_Biological_Process_2021	8/143	3.24617e-08	3.4715e-07	19.2311	331.606	NPC1;ADH1B;ANGPTL3;LPL;PPARG;VDAC1;CD36;ABCB11
lipoprotein localization (GO:0044872)	GO_Biological_Process_2021	4/11	4.20268e-08	4.44214e-07	175.156	2975.02	LRP1;PPARG;CD36;APOB
lipid catabolic process (GO:0016042)	GO_Biological_Process_2021	5/29	4.69593e-08	4.90644e-07	64.8014	1093.46	LIPC;LIPI;LIPG;LPL;APOA4
positive regulation of fatty acid biosynthetic process (GO:0045723)	GO_Biological_Process_2021	4/13	9.05865e-08	9.25203e-07	136.219	2209.06	APOC2;APOA1;APOA4;APOA5
intracellular sterol transport (GO:0032366)	GO_Biological_Process_2021	4/13	9.05865e-08	9.25203e-07	136.219	2209.06	ABCA1;NPC1;STAR;NPC2
steroid biosynthetic process (GO:0006694)	GO_Biological_Process_2021	6/65	9.50308e-08	9.59811e-07	32.0775	518.663	CYP27A1;STAR;HMGCR;DHCR7;ABCB11;CYP7A1
regulation of lipid biosynthetic process (GO:0046890)	GO_Biological_Process_2021	5/35	1.26332e-07	1.2498e-06	51.8255	823.215	STAR;APOA1;APOA4;APOE;APOA5
regulation of lipase activity (GO:0060191)	GO_Biological_Process_2021	4/14	1.26492e-07	1.2498e-06	122.591	1947.12	LIPC;APOA2;ANGPTL3;LPL
positive regulation of cellular biosynthetic process (GO:0031328)	GO_Biological_Process_2021	8/180	1.9285e-07	1.88495e-06	15.066	232.94	SCARB1;STAR;APOC2;APOA1;APOA4;CD36;APOA5;LDLR
regulation of amyloid-beta clearance (GO:1900221)	GO_Biological_Process_2021	4/16	2.28794e-07	2.21249e-06	102.149	1561.9	LRPAP1;LRP1;HMGCR;APOE
phospholipid metabolic process (GO:0006644)	GO_Biological_Process_2021	6/76	2.44161e-07	2.33623e-06	27.0218	411.418	LIPG;APOA2;ANGPTL3;LPL;LCAT;FADS1
regulation of intestinal lipid absorption (GO:1904729)	GO_Biological_Process_2021	3/5	3.9103e-07	3.6644e-06	452.932	6682.77	APOA1;APOA4;APOA5
positive regulation of protein catabolic process in the vacuole (GO:1904352)	GO_Biological_Process_2021	3/5	3.9103e-07	3.6644e-06	452.932	6682.77	LRP1;LRP2;LDLR
positive regulation of biosynthetic process (GO:0009891)	GO_Biological_Process_2021	5/44	4.12606e-07	3.82714e-06	39.8478	585.793	APOA1;APOA4;APOE;CD36;APOA5
regulation of cholesterol metabolic process (GO:0090181)	GO_Biological_Process_2021	4/21	7.42669e-07	6.81905e-06	72.0869	1017.36	EPHX2;APOE;LDLRAP1;KPNB1
foam cell differentiation (GO:0090077)	GO_Biological_Process_2021	3/6	7.80132e-07	6.95235e-06	301.939	4246.42	SOAT1;SOAT2;PPARG
positive regulation of cholesterol storage (GO:0010886)	GO_Biological_Process_2021	3/6	7.80132e-07	6.95235e-06	301.939	4246.42	SCARB1;LPL;APOB
macrophage derived foam cell differentiation (GO:0010742)	GO_Biological_Process_2021	3/6	7.80132e-07	6.95235e-06	301.939	4246.42	SOAT1;SOAT2;PPARG
organic hydroxy compound biosynthetic process (GO:1901617)	GO_Biological_Process_2021	5/50	7.92207e-07	6.99142e-06	34.5243	485.013	CYP27A1;HMGCR;DHCR7;ABCB11;CYP7A1
regulation of steroid metabolic process (GO:0019218)	GO_Biological_Process_2021	4/23	1.09311e-06	9.55418e-06	64.4923	885.253	STAR;EPHX2;APOE;ABCB11
organonitrogen compound biosynthetic process (GO:1901566)	GO_Biological_Process_2021	7/158	1.20246e-06	1.04099e-05	14.7896	201.599	VAPA;VAPB;APOA2;APOA1;LCAT;APOE;LPIN3
negative regulation of lipid metabolic process (GO:0045833)	GO_Biological_Process_2021	4/24	1.30833e-06	1.12195e-05	61.2646	829.937	APOC2;APOC1;APOA2;APOC3
regulation of lysosomal protein catabolic process (GO:1905165)	GO_Biological_Process_2021	3/7	1.36186e-06	1.14623e-05	226.443	3058.49	LRP1;LRP2;LDLR
positive regulation of amyloid-beta clearance (GO:1900223)	GO_Biological_Process_2021	3/7	1.36186e-06	1.14623e-05	226.443	3058.49	LRPAP1;LRP1;APOE
cellular lipid catabolic process (GO:0044242)	GO_Biological_Process_2021	4/27	2.14406e-06	1.78803e-05	53.2656	695.265	LIPG;APOA2;ANGPTL3;LPIN3
chemical homeostasis (GO:0048878)	GO_Biological_Process_2021	5/65	2.96736e-06	2.45212e-05	25.8737	329.316	CETP;ANGPTL3;APOA4;PPARG;ABCB11
cholesterol catabolic process (GO:0006707)	GO_Biological_Process_2021	3/9	3.25235e-06	2.63963e-05	150.947	1907.39	CYP27A1;APOE;CYP7A1
sterol catabolic process (GO:0016127)	GO_Biological_Process_2021	3/9	3.25235e-06	2.63963e-05	150.947	1907.39	CYP27A1;APOE;CYP7A1
steroid hormone biosynthetic process (GO:0120178)	GO_Biological_Process_2021	4/31	3.80431e-06	3.06028e-05	45.3652	566.13	STARD3;STAR;TSPO;DHCR7
regulation of low-density lipoprotein particle clearance (GO:0010988)	GO_Biological_Process_2021	3/10	4.63475e-06	3.6956e-05	129.377	1588.99	APOC3;PCSK9;LDLRAP1
bile acid metabolic process (GO:0008206)	GO_Biological_Process_2021	4/33	4.92184e-06	3.85685e-05	42.2324	516.157	CYP27A1;NPC1;ABCB11;CYP7A1
phosphatidylcholine biosynthetic process (GO:0006656)	GO_Biological_Process_2021	4/33	4.92184e-06	3.85685e-05	42.2324	516.157	APOA2;LCAT;APOA1;LPIN3
alcohol catabolic process (GO:0046164)	GO_Biological_Process_2021	3/11	6.35704e-06	4.77566e-05	113.199	1354.53	CYP27A1;APOE;CYP7A1
organophosphate catabolic process (GO:0046434)	GO_Biological_Process_2021	3/11	6.35704e-06	4.77566e-05	113.199	1354.53	LIPG;ANGPTL3;APOA2
regulation of phospholipase activity (GO:0010517)	GO_Biological_Process_2021	3/11	6.35704e-06	4.77566e-05	113.199	1354.53	LRP1;APOC2;ANGPTL3
positive regulation of lipid localization (GO:1905954)	GO_Biological_Process_2021	3/11	6.35704e-06	4.77566e-05	113.199	1354.53	LRP1;LPL;APOB
positive regulation of phospholipid transport (GO:2001140)	GO_Biological_Process_2021	3/11	6.35704e-06	4.77566e-05	113.199	1354.53	CETP;APOA1;APOE
glycerophospholipid metabolic process (GO:0006650)	GO_Biological_Process_2021	5/80	8.2981e-06	6.18276e-05	20.6833	241.984	CETP;APOA1;LCAT;APOA4;APOA5
organic hydroxy compound transport (GO:0015850)	GO_Biological_Process_2021	4/40	1.07943e-05	7.97339e-05	34.0085	388.938	ABCG8;ABCG5;NPC2;ABCB11
negative regulation of macrophage derived foam cell differentiation (GO:0010745)	GO_Biological_Process_2021	3/13	1.09645e-05	7.97339e-05	90.55	1034.16	ABCA1;CETP;PPARG
positive regulation of lipid transport (GO:0032370)	GO_Biological_Process_2021	3/13	1.09645e-05	7.97339e-05	90.55	1034.16	CETP;LRP1;APOE
C21-steroid hormone biosynthetic process (GO:0006700)	GO_Biological_Process_2021	3/15	1.73575e-05	0.000125222	75.4508	827.053	STARD3;STAR;TSPO
membrane organization (GO:0061024)	GO_Biological_Process_2021	7/242	1.98426e-05	0.000142023	9.46273	102.459	NPC1;VAPA;VAPB;LRP2;LDLRAP1;APOB;LDLR
positive regulation of endocytosis (GO:0045807)	GO_Biological_Process_2021	4/48	2.251e-05	0.000159856	27.814	297.653	LRP1;APOE;LDLRAP1;APOA5
positive regulation of multicellular organismal process (GO:0051240)	GO_Biological_Process_2021	8/345	2.41879e-05	0.00017044	7.62524	81.0537	GHR;ABCA1;LRPAP1;LRP1;APOC2;CD36;APOE;APOA5
negative regulation of catabolic process (GO:0009895)	GO_Biological_Process_2021	4/49	2.44474e-05	0.000170944	27.1945	288.778	APOC1;APOA2;APOC3;HMGCR
negative regulation of lipid catabolic process (GO:0050995)	GO_Biological_Process_2021	3/18	3.0899e-05	0.000211182	60.3515	626.738	APOC1;APOA2;APOC3
carbohydrate derivative transport (GO:1901264)	GO_Biological_Process_2021	3/18	3.0899e-05	0.000211182	60.3515	626.738	SCARB1;NPC2;PLTP
positive regulation of macrophage derived foam cell differentiation (GO:0010744)	GO_Biological_Process_2021	3/18	3.0899e-05	0.000211182	60.3515	626.738	LPL;CD36;APOB
protein transport (GO:0015031)	GO_Biological_Process_2021	8/369	3.90124e-05	0.000264644	7.10958	72.1738	ABCA1;LRP1;MTTP;PPARG;CD36;LRP2;APOE;APOB
fatty acid transport (GO:0015908)	GO_Biological_Process_2021	3/20	4.29548e-05	0.000289229	53.246	535.408	PPARG;APOE;CD36
positive regulation of lipid storage (GO:0010884)	GO_Biological_Process_2021	3/21	4.99902e-05	0.000334126	50.2854	498.01	SCARB1;LPL;APOB
C21-steroid hormone metabolic process (GO:0008207)	GO_Biological_Process_2021	3/24	7.55134e-05	0.000497404	43.0952	409.026	STARD3;STAR;TSPO
phospholipid catabolic process (GO:0009395)	GO_Biological_Process_2021	3/24	7.55134e-05	0.000497404	43.0952	409.026	LIPG;APOA2;ANGPTL3
negative regulation of endocytosis (GO:0045806)	GO_Biological_Process_2021	3/25	8.5599e-05	0.00055978	41.1343	385.257	APOC2;APOC1;APOC3
regulation of primary metabolic process (GO:0080090)	GO_Biological_Process_2021	5/130	8.64972e-05	0.000561614	12.3788	115.808	PPARG;HMGCR;APOE;DHCR7;LDLR
negative regulation of multicellular organismal process (GO:0051241)	GO_Biological_Process_2021	6/214	9.56593e-05	0.000616697	9.03068	83.5764	LRPAP1;APOA2;APOA1;APOC3;APOA4;HMGCR
bile acid biosynthetic process (GO:0006699)	GO_Biological_Process_2021	3/27	0.000108323	0.00069342	37.7027	344.24	CYP27A1;ABCB11;CYP7A1
regulation of low-density lipoprotein particle receptor catabolic process (GO:0032803)	GO_Biological_Process_2021	2/5	0.000116517	0.000740658	198.289	1795.99	PCSK9;APOE
regulation of Rho protein signal transduction (GO:0035023)	GO_Biological_Process_2021	4/73	0.000118011	0.000744945	17.7142	160.22	ABCA1;APOA1;APOC3;APOE
regulation of small molecule metabolic process (GO:0062012)	GO_Biological_Process_2021	3/28	0.000121022	0.000758686	36.1927	326.442	EPHX2;APOE;ABCB11
positive regulation of cellular catabolic process (GO:0031331)	GO_Biological_Process_2021	5/141	0.000126867	0.00078988	11.3712	102.027	APOC2;APOA1;APOA4;APOE;APOA5
artery morphogenesis (GO:0048844)	GO_Biological_Process_2021	3/30	0.000149246	0.00092289	33.5084	295.206	LRP1;ANGPTL3;LRP2
negative regulation of cellular component organization (GO:0051129)	GO_Biological_Process_2021	4/80	0.000168399	0.00103429	16.0769	139.695	APOA2;APOA1;APOC3;APOA4
glycolipid transport (GO:0046836)	GO_Biological_Process_2021	2/6	0.000174386	0.00104978	148.709	1286.96	NPC2;PLTP
positive regulation of lipoprotein particle clearance (GO:0010986)	GO_Biological_Process_2021	2/6	0.000174386	0.00104978	148.709	1286.96	LIPG;LDLRAP1
positive regulation of sterol transport (GO:0032373)	GO_Biological_Process_2021	2/6	0.000174386	0.00104978	148.709	1286.96	CETP;LIPG
long-chain fatty acid transport (GO:0015909)	GO_Biological_Process_2021	3/32	0.000181432	0.00108501	31.1944	268.728	PPARG;APOE;CD36
response to insulin (GO:0032868)	GO_Biological_Process_2021	4/84	0.000203327	0.001208	15.27	129.806	SORT1;PCSK9;PPARG;LPIN3
regulation of bile acid metabolic process (GO:1904251)	GO_Biological_Process_2021	2/7	0.000243597	0.00142858	118.961	989.757	ABCB11;CYP7A1
positive regulation of receptor catabolic process (GO:2000646)	GO_Biological_Process_2021	2/7	0.000243597	0.00142858	118.961	989.757	PCSK9;APOE
positive regulation of transport (GO:0051050)	GO_Biological_Process_2021	4/91	0.000276583	0.00161163	14.0364	115	LRP1;APOA2;APOA1;APOE
negative regulation of endothelial cell proliferation (GO:0001937)	GO_Biological_Process_2021	3/37	0.000280734	0.00162539	26.6003	217.54	APOH;PPARG;APOE
negative regulation of endothelial cell migration (GO:0010596)	GO_Biological_Process_2021	3/38	0.000304046	0.00174922	25.839	209.253	APOH;PPARG;APOE
regulation of nitrogen compound metabolic process (GO:0051171)	GO_Biological_Process_2021	2/8	0.000324072	0.00184113	99.1294	796.459	APOE;LDLR
negative regulation of amyloid-beta clearance (GO:1900222)	GO_Biological_Process_2021	2/8	0.000324072	0.00184113	99.1294	796.459	LRPAP1;HMGCR
negative regulation of cellular metabolic process (GO:0031324)	GO_Biological_Process_2021	3/39	0.000328571	0.0018551	25.1199	201.481	LRPAP1;PCSK9;APOE
glycerophospholipid biosynthetic process (GO:0046474)	GO_Biological_Process_2021	5/177	0.000364751	0.00204666	8.97484	71.0475	LIPI;APOA2;APOA1;LCAT;LPIN3
negative regulation of production of molecular mediator of immune response (GO:0002701)	GO_Biological_Process_2021	2/9	0.000415735	0.00230429	84.9638	661.482	APOA2;APOA1
unsaturated fatty acid biosynthetic process (GO:0006636)	GO_Biological_Process_2021	2/9	0.000415735	0.00230429	84.9638	661.482	FADS3;FADS1
anion transport (GO:0006820)	GO_Biological_Process_2021	3/43	0.000439336	0.00242034	22.6034	174.73	TSPO;VDAC2;VDAC1
positive regulation of receptor-mediated endocytosis (GO:0048260)	GO_Biological_Process_2021	3/44	0.000470322	0.00257544	22.051	168.957	PCSK9;LDLRAP1;APOA5
negative regulation of cholesterol storage (GO:0010887)	GO_Biological_Process_2021	2/10	0.000518511	0.0027563	74.3396	562.345	ABCA1;PPARG
regulation of bile acid biosynthetic process (GO:0070857)	GO_Biological_Process_2021	2/10	0.000518511	0.0027563	74.3396	562.345	STAR;CYP7A1
peptidyl-amino acid modification (GO:0018193)	GO_Biological_Process_2021	2/10	0.000518511	0.0027563	74.3396	562.345	APOA2;APOA1
low-density lipoprotein particle receptor catabolic process (GO:0032802)	GO_Biological_Process_2021	2/10	0.000518511	0.0027563	74.3396	562.345	MYLIP;PCSK9
low-density lipoprotein receptor particle metabolic process (GO:0032799)	GO_Biological_Process_2021	2/10	0.000518511	0.0027563	74.3396	562.345	MYLIP;PCSK9
protein oxidation (GO:0018158)	GO_Biological_Process_2021	2/11	0.000632324	0.00330335	66.0763	486.725	APOA2;APOA1
positive regulation by host of viral process (GO:0044794)	GO_Biological_Process_2021	2/11	0.000632324	0.00330335	66.0763	486.725	VAPA;APOE
positive regulation of triglyceride biosynthetic process (GO:0010867)	GO_Biological_Process_2021	2/11	0.000632324	0.00330335	66.0763	486.725	SCARB1;LDLR
receptor internalization (GO:0031623)	GO_Biological_Process_2021	3/49	0.000646262	0.0033378	19.6492	144.31	LRP1;CD36;LDLRAP1
response to glucose (GO:0009749)	GO_Biological_Process_2021	3/49	0.000646262	0.0033378	19.6492	144.31	APOA2;LPL;CYP7A1
positive regulation of cellular component organization (GO:0051130)	GO_Biological_Process_2021	4/114	0.000650681	0.00334163	11.0887	81.363	LRP1;APOC2;APOE;APOA5
negative regulation of fatty acid biosynthetic process (GO:0045717)	GO_Biological_Process_2021	2/12	0.000757098	0.00378133	59.4657	427.321	APOC1;APOC3
negative regulation of hemostasis (GO:1900047)	GO_Biological_Process_2021	2/12	0.000757098	0.00378133	59.4657	427.321	APOH;APOE
peptidyl-methionine modification (GO:0018206)	GO_Biological_Process_2021	2/12	0.000757098	0.00378133	59.4657	427.321	APOA2;APOA1
ethanol oxidation (GO:0006069)	GO_Biological_Process_2021	2/12	0.000757098	0.00378133	59.4657	427.321	ALDH2;ADH1B
negative regulation of amyloid fibril formation (GO:1905907)	GO_Biological_Process_2021	2/12	0.000757098	0.00378133	59.4657	427.321	APOE;LDLR
negative regulation of protein metabolic process (GO:0051248)	GO_Biological_Process_2021	3/52	0.000769499	0.00382227	18.4434	132.235	HMGCR;APOE;LDLR
unsaturated fatty acid metabolic process (GO:0033559)	GO_Biological_Process_2021	3/54	0.000859407	0.00424566	17.7184	125.079	FADS3;FADS2;FADS1
alpha-linolenic acid metabolic process (GO:0036109)	GO_Biological_Process_2021	2/13	0.00089276	0.00438659	54.057	379.545	FADS2;FADS1
platelet degranulation (GO:0002576)	GO_Biological_Process_2021	4/125	0.000918553	0.00448906	10.075	70.4517	ITIH4;APOH;APOA1;CD36
negative regulation of metabolic process (GO:0009892)	GO_Biological_Process_2021	3/56	0.000955723	0.00464574	17.048	118.536	APOC2;APOC1;APOC3
negative regulation of cell activation (GO:0050866)	GO_Biological_Process_2021	2/14	0.00103923	0.00494588	49.5498	340.371	APOE;LDLR
negative regulation of coagulation (GO:0050819)	GO_Biological_Process_2021	2/14	0.00103923	0.00494588	49.5498	340.371	APOH;APOE
cGMP-mediated signaling (GO:0019934)	GO_Biological_Process_2021	2/14	0.00103923	0.00494588	49.5498	340.371	APOE;CD36
intestinal absorption (GO:0050892)	GO_Biological_Process_2021	2/14	0.00103923	0.00494588	49.5498	340.371	NPC1L1;CD36
receptor metabolic process (GO:0043112)	GO_Biological_Process_2021	3/58	0.00105862	0.00498595	16.4264	112.534	LRP1;CD36;LDLRAP1
regulation of phagocytosis (GO:0050764)	GO_Biological_Process_2021	3/58	0.00105862	0.00498595	16.4264	112.534	SCARB1;APOA2;APOA1
regulation of amyloid fibril formation (GO:1905906)	GO_Biological_Process_2021	2/15	0.00119645	0.00554883	45.7359	307.73	APOE;LDLR
regulation of sequestering of triglyceride (GO:0010889)	GO_Biological_Process_2021	2/15	0.00119645	0.00554883	45.7359	307.73	LPL;PPARG
regulation of triglyceride biosynthetic process (GO:0010866)	GO_Biological_Process_2021	2/15	0.00119645	0.00554883	45.7359	307.73	SCARB1;LDLR
post-translational protein modification (GO:0043687)	GO_Biological_Process_2021	6/345	0.00121281	0.00559617	5.50414	36.9593	APOA2;PCSK9;APOA1;APOE;APOB;APOA5
regulation of endocytosis (GO:0030100)	GO_Biological_Process_2021	3/61	0.00122568	0.00562699	15.5745	104.415	LRPAP1;LRP1;APOE
amyloid fibril formation (GO:1990000)	GO_Biological_Process_2021	3/63	0.00134577	0.00614726	15.0538	99.5174	APOA1;APOA4;CD36
positive regulation of small molecule metabolic process (GO:0062013)	GO_Biological_Process_2021	2/16	0.00136432	0.00620086	42.467	280.159	PPARG;LDLRAP1
cellular response to nutrient levels (GO:0031669)	GO_Biological_Process_2021	3/66	0.00153937	0.00684097	14.3348	92.8375	PCSK9;LPL;FADS1
negative regulation of cytokine production involved in immune response (GO:0002719)	GO_Biological_Process_2021	2/17	0.00154279	0.00684097	39.6338	256.596	APOA2;APOA1
negative regulation of fatty acid metabolic process (GO:0045922)	GO_Biological_Process_2021	2/17	0.00154279	0.00684097	39.6338	256.596	APOC1;APOC3
regulation of cholesterol biosynthetic process (GO:0045540)	GO_Biological_Process_2021	2/17	0.00154279	0.00684097	39.6338	256.596	APOE;KPNB1
regulation of steroid biosynthetic process (GO:0050810)	GO_Biological_Process_2021	2/17	0.00154279	0.00684097	39.6338	256.596	STAR;CYP7A1
positive regulation of catabolic process (GO:0009896)	GO_Biological_Process_2021	3/67	0.00160757	0.0070936	14.1101	90.7706	APOA2;ANGPTL3;APOA5
amyloid precursor protein metabolic process (GO:0042982)	GO_Biological_Process_2021	2/18	0.00173178	0.00753201	37.1549	236.253	APOE;LDLRAP1
nitric oxide mediated signal transduction (GO:0007263)	GO_Biological_Process_2021	2/18	0.00173178	0.00753201	37.1549	236.253	APOE;CD36
positive regulation of nitric-oxide synthase activity (GO:0051000)	GO_Biological_Process_2021	2/18	0.00173178	0.00753201	37.1549	236.253	SCARB1;APOE
ethanol metabolic process (GO:0006067)	GO_Biological_Process_2021	2/19	0.00193122	0.00824167	34.9675	218.533	ALDH2;ADH1B
positive regulation of cellular protein catabolic process (GO:1903364)	GO_Biological_Process_2021	2/19	0.00193122	0.00824167	34.9675	218.533	PCSK9;APOE
response to fatty acid (GO:0070542)	GO_Biological_Process_2021	2/19	0.00193122	0.00824167	34.9675	218.533	LPL;CD36
long-term memory (GO:0007616)	GO_Biological_Process_2021	2/19	0.00193122	0.00824167	34.9675	218.533	APOE;LDLR
negative regulation of lipid storage (GO:0010888)	GO_Biological_Process_2021	2/20	0.00214102	0.00909435	33.0232	202.976	ABCA1;PPARG
linoleic acid metabolic process (GO:0043651)	GO_Biological_Process_2021	2/21	0.00236113	0.00998265	31.2836	189.222	FADS2;FADS1
negative regulation of lipid biosynthetic process (GO:0051055)	GO_Biological_Process_2021	2/22	0.00259147	0.0108555	29.7179	176.986	APOC1;APOC3
regulation of lipid storage (GO:0010883)	GO_Biological_Process_2021	2/22	0.00259147	0.0108555	29.7179	176.986	LPL;APOB
regulation of interleukin-1 beta production (GO:0032651)	GO_Biological_Process_2021	3/83	0.00296452	0.0123048	11.279	65.6554	APOA1;LPL;CD36
long-chain fatty acid metabolic process (GO:0001676)	GO_Biological_Process_2021	3/83	0.00296452	0.0123048	11.279	65.6554	FADS2;EPHX2;FADS1
regulation of cytokine production involved in immune response (GO:0002718)	GO_Biological_Process_2021	2/24	0.00308256	0.0127366	27.0136	156.192	APOA2;APOA1
cellular protein metabolic process (GO:0044267)	GO_Biological_Process_2021	6/417	0.00314102	0.0129194	4.52323	26.0683	APOA2;PCSK9;APOA1;APOE;APOB;APOA5
negative regulation of defense response (GO:0031348)	GO_Biological_Process_2021	3/85	0.0031712	0.0129848	11.0028	63.306	APOA1;PPARG;APOE
transport across blood-brain barrier (GO:0150104)	GO_Biological_Process_2021	3/86	0.00327777	0.013361	10.8697	62.1809	LRP1;CD36;LRP2
receptor catabolic process (GO:0032801)	GO_Biological_Process_2021	2/25	0.00334317	0.0135064	25.8378	147.297	MYLIP;PCSK9
response to hexose (GO:0009746)	GO_Biological_Process_2021	2/25	0.00334317	0.0135064	25.8378	147.297	APOA2;LPL
regulated exocytosis (GO:0045055)	GO_Biological_Process_2021	4/180	0.00347942	0.0139946	6.90734	39.1017	ITIH4;APOH;APOA1;CD36
regulation of endothelial cell migration (GO:0010594)	GO_Biological_Process_2021	3/89	0.00361061	0.0144073	10.4889	58.9883	SCARB1;APOH;APOE
negative regulation of protein transport (GO:0051224)	GO_Biological_Process_2021	2/26	0.00361372	0.0144073	24.76	139.226	HMGCR;APOE
positive regulation of binding (GO:0051099)	GO_Biological_Process_2021	3/90	0.00372598	0.01479	10.3678	57.9813	LRP1;PPARG;APOE
regulation of blood coagulation (GO:0030193)	GO_Biological_Process_2021	2/27	0.00389416	0.0153904	23.7684	131.873	APOH;APOE
positive regulation of monooxygenase activity (GO:0032770)	GO_Biological_Process_2021	2/28	0.0041844	0.0164659	22.853	125.152	SCARB1;APOE
negative regulation of wound healing (GO:0061045)	GO_Biological_Process_2021	2/29	0.00448438	0.0175703	22.0055	118.987	APOH;APOE
negative regulation of macromolecule metabolic process (GO:0010605)	GO_Biological_Process_2021	4/194	0.0045401	0.0177122	6.39385	34.4936	LRPAP1;PCSK9;APOE;LDLR
long-chain fatty acid biosynthetic process (GO:0042759)	GO_Biological_Process_2021	2/30	0.00479404	0.018623	21.2186	113.315	EPHX2;FADS1
regulation of developmental growth (GO:0048638)	GO_Biological_Process_2021	2/31	0.00511329	0.0197787	20.4858	108.082	GHR;APOE
regulation of cell death (GO:0010941)	GO_Biological_Process_2021	3/102	0.00528795	0.0203676	9.1056	47.7345	LRPAP1;LRP1;CD36
regulation of angiogenesis (GO:0045765)	GO_Biological_Process_2021	4/203	0.00532619	0.0204283	6.10189	31.9441	APOH;ANGPTL3;PPARG;ANGPTL4
regulation of inflammatory response (GO:0050727)	GO_Biological_Process_2021	4/206	0.00560724	0.0214159	6.01036	31.1559	APOA1;LPL;PPARG;APOE
apoptotic cell clearance (GO:0043277)	GO_Biological_Process_2021	2/33	0.00578034	0.0219847	19.1623	98.7487	SCARB1;LRP1
cellular response to peptide hormone stimulus (GO:0071375)	GO_Biological_Process_2021	3/106	0.00588364	0.0222843	8.75022	44.9375	PCSK9;PPARG;LPIN3
negative regulation of blood vessel endothelial cell migration (GO:0043537)	GO_Biological_Process_2021	2/34	0.006128	0.0231135	18.5625	94.5738	PPARG;APOE
phosphate-containing compound metabolic process (GO:0006796)	GO_Biological_Process_2021	4/212	0.00619877	0.0232838	5.83521	29.6627	EPHX2;ANGPTL3;LPL;LCAT
negative regulation of epithelial cell migration (GO:0010633)	GO_Biological_Process_2021	2/35	0.006485	0.0241593	17.9991	90.6842	APOH;APOE
cellular response to amyloid-beta (GO:1904646)	GO_Biological_Process_2021	2/35	0.006485	0.0241593	17.9991	90.6842	LRP1;CD36
cyclic-nucleotide-mediated signaling (GO:0019935)	GO_Biological_Process_2021	2/36	0.00685126	0.0253162	17.4688	87.0528	APOE;CD36
regulation of receptor internalization (GO:0002090)	GO_Biological_Process_2021	2/36	0.00685126	0.0253162	17.4688	87.0528	LRPAP1;PCSK9
response to lipid (GO:0033993)	GO_Biological_Process_2021	3/114	0.00719166	0.0264665	8.1163	40.0526	APOA4;PPARG;CD36
regulation of vascular associated smooth muscle cell proliferation (GO:1904705)	GO_Biological_Process_2021	2/37	0.00722672	0.0264882	16.9689	83.656	PPARG;LDLRAP1
regulation of protein-containing complex assembly (GO:0043254)	GO_Biological_Process_2021	3/116	0.00754341	0.0274278	7.97184	38.959	ABCA1;CD36;APOE
ion transport (GO:0006811)	GO_Biological_Process_2021	3/116	0.00754341	0.0274278	7.97184	38.959	TSPO;VDAC2;VDAC1
negative regulation of response to external stimulus (GO:0032102)	GO_Biological_Process_2021	3/118	0.0079052	0.0284239	7.83241	37.9107	APOA1;PPARG;APOE
regulation of protein binding (GO:0043393)	GO_Biological_Process_2021	3/118	0.0079052	0.0284239	7.83241	37.9107	LRPAP1;LRP1;LDLRAP1
regulation of cellular component biogenesis (GO:0044087)	GO_Biological_Process_2021	2/39	0.00800497	0.0284239	16.05	77.4846	APOE;CD36
negative regulation of protein secretion (GO:0050709)	GO_Biological_Process_2021	2/39	0.00800497	0.0284239	16.05	77.4846	HMGCR;APOE
negative regulation of secretion by cell (GO:1903531)	GO_Biological_Process_2021	2/39	0.00800497	0.0284239	16.05	77.4846	HMGCR;APOE
regulation of nitric-oxide synthase activity (GO:0050999)	GO_Biological_Process_2021	2/39	0.00800497	0.0284239	16.05	77.4846	SCARB1;APOE
negative regulation of blood coagulation (GO:0030195)	GO_Biological_Process_2021	2/40	0.00840764	0.0297375	15.6269	74.6748	APOH;APOE
cellular response to organic substance (GO:0071310)	GO_Biological_Process_2021	3/123	0.00885399	0.0311949	7.50417	35.4713	GHR;LRP2;LDLRAP1
cellular response to insulin stimulus (GO:0032869)	GO_Biological_Process_2021	3/129	0.0100772	0.0353358	7.14466	32.8474	PCSK9;PPARG;LPIN3
response to amyloid-beta (GO:1904645)	GO_Biological_Process_2021	2/44	0.010107	0.0353358	14.1357	64.947	LRP1;CD36
establishment of protein localization to extracellular region (GO:0035592)	GO_Biological_Process_2021	2/46	0.0110091	0.038342	13.4919	60.8352	ABCA1;MTTP
regulation of cellular metabolic process (GO:0031323)	GO_Biological_Process_2021	2/47	0.011473	0.0398051	13.1914	58.9359	NPC2;ABCB11
regulation of protein metabolic process (GO:0051246)	GO_Biological_Process_2021	2/48	0.0119454	0.0412865	12.904	57.1311	APOE;LDLR
positive regulation of cell differentiation (GO:0045597)	GO_Biological_Process_2021	4/258	0.0121494	0.0418327	4.76729	21.026	LPL;PPARG;CD36;APOB
negative regulation of cell projection organization (GO:0031345)	GO_Biological_Process_2021	2/49	0.0124262	0.0426242	12.6288	55.4144	MYLIP;APOE
positive regulation of fat cell differentiation (GO:0045600)	GO_Biological_Process_2021	2/51	0.0134129	0.0458357	12.1121	52.2218	LPL;PPARG
negative regulation of BMP signaling pathway (GO:0030514)	GO_Biological_Process_2021	2/52	0.0139186	0.047209	11.8693	50.7355	PPARG;LRP2
negative regulation of cellular biosynthetic process (GO:0031327)	GO_Biological_Process_2021	2/52	0.0139186	0.047209	11.8693	50.7355	APOC1;APOC3
positive regulation of phagocytosis (GO:0050766)	GO_Biological_Process_2021	2/53	0.0144325	0.0487701	11.6359	49.3163	APOA2;APOA1
negative regulation of cytokine-mediated signaling pathway (GO:0001960)	GO_Biological_Process_2021	2/55	0.0154847	0.0512298	11.1957	46.6627	APOA1;PPARG
regulation of blood vessel endothelial cell migration (GO:0043535)	GO_Biological_Process_2021	2/55	0.0154847	0.0512298	11.1957	46.6627	PPARG;APOE
positive regulation of interleukin-1 beta production (GO:0032731)	GO_Biological_Process_2021	2/56	0.0160228	0.0512298	10.9878	45.4209	LPL;CD36
mitochondrial transport (GO:0006839)	GO_Biological_Process_2021	2/56	0.0160228	0.0512298	10.9878	45.4209	STARD3;TSPO
cellular response to peptide (GO:1901653)	GO_Biological_Process_2021	2/57	0.0165688	0.0512298	10.7875	44.2313	LRP1;CD36
monocarboxylic acid transport (GO:0015718)	GO_Biological_Process_2021	2/57	0.0165688	0.0512298	10.7875	44.2313	CD36;ABCB11
negative regulation of neuron projection development (GO:0010977)	GO_Biological_Process_2021	2/58	0.0171228	0.0512298	10.5943	43.0909	MYLIP;APOE
positive regulation of protein binding (GO:0032092)	GO_Biological_Process_2021	2/58	0.0171228	0.0512298	10.5943	43.0909	LRP1;APOE
membrane lipid biosynthetic process (GO:0046467)	GO_Biological_Process_2021	2/58	0.0171228	0.0512298	10.5943	43.0909	VAPA;VAPB
pulmonary artery morphogenesis (GO:0061156)	GO_Biological_Process_2021	1/5	0.0171329	0.0512298	73.261	297.934	LRP2
negative regulation of cholesterol biosynthetic process (GO:0045541)	GO_Biological_Process_2021	1/5	0.0171329	0.0512298	73.261	297.934	APOE
negative regulation of cholesterol metabolic process (GO:0090206)	GO_Biological_Process_2021	1/5	0.0171329	0.0512298	73.261	297.934	APOE
regulation of astrocyte activation (GO:0061888)	GO_Biological_Process_2021	1/5	0.0171329	0.0512298	73.261	297.934	LDLR
negative regulation of gene silencing by RNA (GO:0060967)	GO_Biological_Process_2021	1/5	0.0171329	0.0512298	73.261	297.934	PPARG
negative regulation of metallopeptidase activity (GO:1905049)	GO_Biological_Process_2021	1/5	0.0171329	0.0512298	73.261	297.934	LRP1
negative regulation of posttranscriptional gene silencing (GO:0060149)	GO_Biological_Process_2021	1/5	0.0171329	0.0512298	73.261	297.934	PPARG
negative regulation of smooth muscle cell apoptotic process (GO:0034392)	GO_Biological_Process_2021	1/5	0.0171329	0.0512298	73.261	297.934	APOH
negative regulation of sterol biosynthetic process (GO:0106119)	GO_Biological_Process_2021	1/5	0.0171329	0.0512298	73.261	297.934	APOE
cellular response to nutrient (GO:0031670)	GO_Biological_Process_2021	1/5	0.0171329	0.0512298	73.261	297.934	LPL
negative regulation of vascular endothelial cell proliferation (GO:1905563)	GO_Biological_Process_2021	1/5	0.0171329	0.0512298	73.261	297.934	PPARG
coronary artery morphogenesis (GO:0060982)	GO_Biological_Process_2021	1/5	0.0171329	0.0512298	73.261	297.934	LRP2
regulation of mitophagy (GO:1901524)	GO_Biological_Process_2021	1/5	0.0171329	0.0512298	73.261	297.934	VDAC1
drug transport (GO:0015893)	GO_Biological_Process_2021	1/5	0.0171329	0.0512298	73.261	297.934	ABCB11
regulation of platelet-derived growth factor receptor-beta signaling pathway (GO:2000586)	GO_Biological_Process_2021	1/5	0.0171329	0.0512298	73.261	297.934	LRP1
positive regulation by host of viral genome replication (GO:0044829)	GO_Biological_Process_2021	1/5	0.0171329	0.0512298	73.261	297.934	VAPA
female genitalia development (GO:0030540)	GO_Biological_Process_2021	1/5	0.0171329	0.0512298	73.261	297.934	LRP2
folate transmembrane transport (GO:0098838)	GO_Biological_Process_2021	1/5	0.0171329	0.0512298	73.261	297.934	LRP2
glycerol ether metabolic process (GO:0006662)	GO_Biological_Process_2021	1/5	0.0171329	0.0512298	73.261	297.934	NCEH1
heart field specification (GO:0003128)	GO_Biological_Process_2021	1/5	0.0171329	0.0512298	73.261	297.934	LRP2
immature B cell differentiation (GO:0002327)	GO_Biological_Process_2021	1/5	0.0171329	0.0512298	73.261	297.934	IRF2BP2
positive regulation of low-density lipoprotein receptor activity (GO:1905599)	GO_Biological_Process_2021	1/5	0.0171329	0.0512298	73.261	297.934	PPARG
secondary heart field specification (GO:0003139)	GO_Biological_Process_2021	1/5	0.0171329	0.0512298	73.261	297.934	LRP2
lipid transport across blood-brain barrier (GO:1990379)	GO_Biological_Process_2021	1/5	0.0171329	0.0512298	73.261	297.934	CD36
positive regulation of vascular associated smooth muscle cell apoptotic process (GO:1905461)	GO_Biological_Process_2021	1/5	0.0171329	0.0512298	73.261	297.934	PPARG
vitamin D3 metabolic process (GO:0070640)	GO_Biological_Process_2021	1/5	0.0171329	0.0512298	73.261	297.934	CYP27A1
cellular protein catabolic process (GO:0044257)	GO_Biological_Process_2021	2/60	0.0182541	0.0544031	10.228	40.9464	MYLIP;PCSK9
pattern recognition receptor signaling pathway (GO:0002221)	GO_Biological_Process_2021	2/61	0.0188313	0.05594	10.0541	39.9374	CD36;APOB
positive regulation of interleukin-1 production (GO:0032732)	GO_Biological_Process_2021	2/62	0.0194162	0.0574896	9.88607	38.9674	LPL;CD36
negative regulation of astrocyte differentiation (GO:0048712)	GO_Biological_Process_2021	1/6	0.0205247	0.0579408	58.6059	227.75	LDLR
activation of Janus kinase activity (GO:0042976)	GO_Biological_Process_2021	1/6	0.0205247	0.0579408	58.6059	227.75	GHR
purine nucleobase transport (GO:0006863)	GO_Biological_Process_2021	1/6	0.0205247	0.0579408	58.6059	227.75	VDAC3
alditol metabolic process (GO:0019400)	GO_Biological_Process_2021	1/6	0.0205247	0.0579408	58.6059	227.75	ANGPTL3
negative regulation of myeloid cell apoptotic process (GO:0033033)	GO_Biological_Process_2021	1/6	0.0205247	0.0579408	58.6059	227.75	APOH
cellular response to bacterial lipopeptide (GO:0071221)	GO_Biological_Process_2021	1/6	0.0205247	0.0579408	58.6059	227.75	CD36
negative regulation of sequestering of triglyceride (GO:0010891)	GO_Biological_Process_2021	1/6	0.0205247	0.0579408	58.6059	227.75	PPARG
negative regulation of triglyceride metabolic process (GO:0090209)	GO_Biological_Process_2021	1/6	0.0205247	0.0579408	58.6059	227.75	APOC3
neurotransmitter-gated ion channel clustering (GO:0072578)	GO_Biological_Process_2021	1/6	0.0205247	0.0579408	58.6059	227.75	APOE
peroxisome proliferator activated receptor signaling pathway (GO:0035357)	GO_Biological_Process_2021	1/6	0.0205247	0.0579408	58.6059	227.75	PPARG
endoplasmic reticulum localization (GO:0051643)	GO_Biological_Process_2021	1/6	0.0205247	0.0579408	58.6059	227.75	VAPB
positive regulation of anion transport (GO:1903793)	GO_Biological_Process_2021	1/6	0.0205247	0.0579408	58.6059	227.75	ABCB11
positive regulation of cholesterol metabolic process (GO:0090205)	GO_Biological_Process_2021	1/6	0.0205247	0.0579408	58.6059	227.75	LDLRAP1
taurine metabolic process (GO:0019530)	GO_Biological_Process_2021	1/6	0.0205247	0.0579408	58.6059	227.75	GHR
ventricular compact myocardium morphogenesis (GO:0003223)	GO_Biological_Process_2021	1/6	0.0205247	0.0579408	58.6059	227.75	LRP2
protein secretion (GO:0009306)	GO_Biological_Process_2021	2/64	0.0206087	0.0579978	9.5662	37.1364	ABCA1;MTTP
positive regulation of cell death (GO:0010942)	GO_Biological_Process_2021	2/66	0.021831	0.0612482	9.26632	35.4383	LRP1;CD36
negative regulation of cellular catabolic process (GO:0031330)	GO_Biological_Process_2021	2/69	0.0237197	0.0640989	8.85008	33.1121	APOC1;APOC3
negative regulation of interferon-gamma-mediated signaling pathway (GO:0060336)	GO_Biological_Process_2021	1/7	0.0239049	0.0640989	48.8358	182.337	PPARG
negative regulation of low-density lipoprotein receptor activity (GO:1905598)	GO_Biological_Process_2021	1/7	0.0239049	0.0640989	48.8358	182.337	PCSK9
negative regulation of response to interferon-gamma (GO:0060331)	GO_Biological_Process_2021	1/7	0.0239049	0.0640989	48.8358	182.337	PPARG
neuron projection arborization (GO:0140058)	GO_Biological_Process_2021	1/7	0.0239049	0.0640989	48.8358	182.337	LRP2
regulation of metallopeptidase activity (GO:1905048)	GO_Biological_Process_2021	1/7	0.0239049	0.0640989	48.8358	182.337	LRP1
detection of molecule of bacterial origin (GO:0032490)	GO_Biological_Process_2021	1/7	0.0239049	0.0640989	48.8358	182.337	SCARB1
regulation of phospholipid transport (GO:2001138)	GO_Biological_Process_2021	1/7	0.0239049	0.0640989	48.8358	182.337	CETP
platelet dense granule organization (GO:0060155)	GO_Biological_Process_2021	1/7	0.0239049	0.0640989	48.8358	182.337	ABCA1
positive regulation of chemokine (C-X-C motif) ligand 2 production (GO:2000343)	GO_Biological_Process_2021	1/7	0.0239049	0.0640989	48.8358	182.337	LPL
regulation of vascular associated smooth muscle cell apoptotic process (GO:1905459)	GO_Biological_Process_2021	1/7	0.0239049	0.0640989	48.8358	182.337	PPARG
positive regulation of gliogenesis (GO:0014015)	GO_Biological_Process_2021	1/7	0.0239049	0.0640989	48.8358	182.337	LRP2
positive regulation of multicellular organism growth (GO:0040018)	GO_Biological_Process_2021	1/7	0.0239049	0.0640989	48.8358	182.337	GHR
white fat cell differentiation (GO:0050872)	GO_Biological_Process_2021	1/7	0.0239049	0.0640989	48.8358	182.337	PPARG
negative regulation by host of viral genome replication (GO:0044828)	GO_Biological_Process_2021	1/7	0.0239049	0.0640989	48.8358	182.337	VAPA
COPII-coated vesicle budding (GO:0090114)	GO_Biological_Process_2021	2/70	0.0243637	0.0648108	8.71949	32.39	VAPA;VAPB
positive regulation of cell-substrate adhesion (GO:0010811)	GO_Biological_Process_2021	2/70	0.0243637	0.0648108	8.71949	32.39	APOA1;CD36
cellular protein modification process (GO:0006464)	GO_Biological_Process_2021	8/1025	0.0243843	0.0648108	2.43906	9.05823	NPC1;TNKS;APOA2;PCSK9;APOA1;APOE;APOB;APOA5
negative regulation of epithelial cell proliferation (GO:0050680)	GO_Biological_Process_2021	2/72	0.0256731	0.0678396	8.46951	31.018	APOH;APOE
negative regulation of supramolecular fiber organization (GO:1902904)	GO_Biological_Process_2021	2/72	0.0256731	0.0678396	8.46951	31.018	APOE;LDLR
negative regulation of apoptotic process (GO:0043066)	GO_Biological_Process_2021	5/485	0.025969	0.068109	3.16585	11.5581	APOH;VDAC1;ANGPTL4;LRP2;APOE
regulation of hydrolase activity (GO:0051336)	GO_Biological_Process_2021	2/73	0.0263383	0.068109	8.3498	30.366	PPP1R17;APOA1
endoplasmic reticulum organization (GO:0007029)	GO_Biological_Process_2021	2/73	0.0263383	0.068109	8.3498	30.366	VAPA;VAPB
sphingolipid biosynthetic process (GO:0030148)	GO_Biological_Process_2021	2/74	0.0270106	0.068109	8.23342	29.7352	VAPA;VAPB
negative regulation of calcium ion import (GO:0090281)	GO_Biological_Process_2021	1/8	0.0272736	0.068109	41.8571	150.763	VDAC1
aromatic compound catabolic process (GO:0019439)	GO_Biological_Process_2021	1/8	0.0272736	0.068109	41.8571	150.763	EPHX2
negative regulation of long-term synaptic potentiation (GO:1900272)	GO_Biological_Process_2021	1/8	0.0272736	0.068109	41.8571	150.763	APOE
negative regulation of microglial cell activation (GO:1903979)	GO_Biological_Process_2021	1/8	0.0272736	0.068109	41.8571	150.763	LDLR
negative regulation of muscle cell apoptotic process (GO:0010656)	GO_Biological_Process_2021	1/8	0.0272736	0.068109	41.8571	150.763	APOH
negative regulation of nitrogen compound metabolic process (GO:0051172)	GO_Biological_Process_2021	1/8	0.0272736	0.068109	41.8571	150.763	LDLR
regulation of dendritic spine maintenance (GO:1902950)	GO_Biological_Process_2021	1/8	0.0272736	0.068109	41.8571	150.763	APOE
negative regulation of phospholipase activity (GO:0010519)	GO_Biological_Process_2021	1/8	0.0272736	0.068109	41.8571	150.763	ANGPTL3
regulation of extent of cell growth (GO:0061387)	GO_Biological_Process_2021	1/8	0.0272736	0.068109	41.8571	150.763	APOE
coronary vasculature morphogenesis (GO:0060977)	GO_Biological_Process_2021	1/8	0.0272736	0.068109	41.8571	150.763	LRP2
regulation of pattern recognition receptor signaling pathway (GO:0062207)	GO_Biological_Process_2021	1/8	0.0272736	0.068109	41.8571	150.763	CD36
regulation of phospholipase A2 activity (GO:0032429)	GO_Biological_Process_2021	1/8	0.0272736	0.068109	41.8571	150.763	LRP1
response to hydroperoxide (GO:0033194)	GO_Biological_Process_2021	1/8	0.0272736	0.068109	41.8571	150.763	APOA4
isoprenoid metabolic process (GO:0006720)	GO_Biological_Process_2021	1/8	0.0272736	0.068109	41.8571	150.763	HMGCR
lipid import into cell (GO:0140354)	GO_Biological_Process_2021	1/8	0.0272736	0.068109	41.8571	150.763	CD36
positive regulation of steroid biosynthetic process (GO:0010893)	GO_Biological_Process_2021	1/8	0.0272736	0.068109	41.8571	150.763	STAR
integrin-mediated signaling pathway (GO:0007229)	GO_Biological_Process_2021	2/75	0.0276897	0.0689587	8.12022	29.1248	ANGPTL3;APOA1
negative regulation of cell differentiation (GO:0045596)	GO_Biological_Process_2021	3/191	0.0283573	0.0702821	4.77345	17.0072	ABCA1;CETP;PPARG
regulation of BMP signaling pathway (GO:0030510)	GO_Biological_Process_2021	2/76	0.0283757	0.0702821	8.01008	28.5337	PPARG;LRP2
negative regulation of blood vessel morphogenesis (GO:2000181)	GO_Biological_Process_2021	2/78	0.0297681	0.0725088	7.79851	27.4064	APOH;PPARG
astral microtubule organization (GO:0030953)	GO_Biological_Process_2021	1/9	0.0306308	0.0725088	36.6232	127.659	KPNB1
negative regulation of fibrinolysis (GO:0051918)	GO_Biological_Process_2021	1/9	0.0306308	0.0725088	36.6232	127.659	APOH
regulation of cell adhesion molecule production (GO:0060353)	GO_Biological_Process_2021	1/9	0.0306308	0.0725088	36.6232	127.659	APOA1
cellular response to sterol depletion (GO:0071501)	GO_Biological_Process_2021	1/9	0.0306308	0.0725088	36.6232	127.659	NPC1L1
regulation of lipid transport (GO:0032368)	GO_Biological_Process_2021	1/9	0.0306308	0.0725088	36.6232	127.659	LRP1
organic cyclic compound catabolic process (GO:1901361)	GO_Biological_Process_2021	1/9	0.0306308	0.0725088	36.6232	127.659	EPHX2
plasminogen activation (GO:0031639)	GO_Biological_Process_2021	1/9	0.0306308	0.0725088	36.6232	127.659	APOH
positive regulation of autophagy of mitochondrion (GO:1903599)	GO_Biological_Process_2021	1/9	0.0306308	0.0725088	36.6232	127.659	VDAC1
regulation of smooth muscle cell apoptotic process (GO:0034391)	GO_Biological_Process_2021	1/9	0.0306308	0.0725088	36.6232	127.659	APOH
regulation of sterol biosynthetic process (GO:0106118)	GO_Biological_Process_2021	1/9	0.0306308	0.0725088	36.6232	127.659	KPNB1
response to leptin (GO:0044321)	GO_Biological_Process_2021	1/9	0.0306308	0.0725088	36.6232	127.659	LRP2
positive regulation of mitochondrial membrane permeability involved in apoptotic process (GO:1902110)	GO_Biological_Process_2021	1/9	0.0306308	0.0725088	36.6232	127.659	VDAC2
isoprenoid biosynthetic process (GO:0008299)	GO_Biological_Process_2021	1/9	0.0306308	0.0725088	36.6232	127.659	HMGCR
positive regulation of NLRP3 inflammasome complex assembly (GO:1900227)	GO_Biological_Process_2021	1/9	0.0306308	0.0725088	36.6232	127.659	CD36
positive regulation of sequestering of triglyceride (GO:0010890)	GO_Biological_Process_2021	1/9	0.0306308	0.0725088	36.6232	127.659	LPL
positive regulation of smooth muscle cell apoptotic process (GO:0034393)	GO_Biological_Process_2021	1/9	0.0306308	0.0725088	36.6232	127.659	PPARG
negative regulation of cellular response to growth factor stimulus (GO:0090288)	GO_Biological_Process_2021	2/80	0.0311873	0.0732539	7.59778	26.3472	PPARG;LRP2
regulation of fat cell differentiation (GO:0045598)	GO_Biological_Process_2021	2/80	0.0311873	0.0732539	7.59778	26.3472	LPL;PPARG
regulation of protein localization to plasma membrane (GO:1903076)	GO_Biological_Process_2021	2/80	0.0311873	0.0732539	7.59778	26.3472	LRP1;LDLRAP1
regulation of macromolecule metabolic process (GO:0060255)	GO_Biological_Process_2021	3/200	0.031881	0.0746903	4.5533	15.6895	SORT1;APOE;LDLR
protein poly-ADP-ribosylation (GO:0070212)	GO_Biological_Process_2021	1/10	0.0339766	0.0763569	32.5523	110.095	TNKS
negative regulation of heterotypic cell-cell adhesion (GO:0034115)	GO_Biological_Process_2021	1/10	0.0339766	0.0763569	32.5523	110.095	APOA1
regulation of cell-cell adhesion involved in gastrulation (GO:0070587)	GO_Biological_Process_2021	1/10	0.0339766	0.0763569	32.5523	110.095	APOA1
negative regulation of receptor binding (GO:1900121)	GO_Biological_Process_2021	1/10	0.0339766	0.0763569	32.5523	110.095	PCSK9
negative regulation of sodium ion transmembrane transport (GO:1902306)	GO_Biological_Process_2021	1/10	0.0339766	0.0763569	32.5523	110.095	PCSK9
negative regulation of sodium ion transmembrane transporter activity (GO:2000650)	GO_Biological_Process_2021	1/10	0.0339766	0.0763569	32.5523	110.095	PCSK9
cellular response to oxidised low-density lipoprotein particle stimulus (GO:0140052)	GO_Biological_Process_2021	1/10	0.0339766	0.0763569	32.5523	110.095	CD36
phosphatidylcholine catabolic process (GO:0034638)	GO_Biological_Process_2021	1/10	0.0339766	0.0763569	32.5523	110.095	LIPC
positive regulation of coagulation (GO:0050820)	GO_Biological_Process_2021	1/10	0.0339766	0.0763569	32.5523	110.095	APOH
removal of superoxide radicals (GO:0019430)	GO_Biological_Process_2021	1/10	0.0339766	0.0763569	32.5523	110.095	APOA4
positive regulation of hemostasis (GO:1900048)	GO_Biological_Process_2021	1/10	0.0339766	0.0763569	32.5523	110.095	APOH
response to laminar fluid shear stress (GO:0034616)	GO_Biological_Process_2021	1/10	0.0339766	0.0763569	32.5523	110.095	ABCA1
retinoic acid receptor signaling pathway (GO:0048384)	GO_Biological_Process_2021	1/10	0.0339766	0.0763569	32.5523	110.095	PPARG
positive regulation of lipase activity (GO:0060193)	GO_Biological_Process_2021	1/10	0.0339766	0.0763569	32.5523	110.095	APOC2
secretory granule organization (GO:0033363)	GO_Biological_Process_2021	1/10	0.0339766	0.0763569	32.5523	110.095	ABCA1
long-chain fatty acid import into cell (GO:0044539)	GO_Biological_Process_2021	1/10	0.0339766	0.0763569	32.5523	110.095	CD36
spindle assembly (GO:0051225)	GO_Biological_Process_2021	2/84	0.0341044	0.0763569	7.2257	24.4108	TNKS;KPNB1
vascular transport (GO:0010232)	GO_Biological_Process_2021	2/84	0.0341044	0.0763569	7.2257	24.4108	LRP1;LRP2
negative regulation of angiogenesis (GO:0016525)	GO_Biological_Process_2021	2/87	0.0363595	0.0803691	6.96962	23.0994	APOH;PPARG
negative regulation of inflammatory response (GO:0050728)	GO_Biological_Process_2021	3/212	0.0369204	0.0803691	4.28926	14.1502	APOA1;PPARG;APOE
negative regulation of calcium ion transmembrane transport (GO:1903170)	GO_Biological_Process_2021	1/11	0.0373111	0.0803691	29.2956	96.3375	VDAC1
regulation of amyloid precursor protein biosynthetic process (GO:0042984)	GO_Biological_Process_2021	1/11	0.0373111	0.0803691	29.2956	96.3375	SOAT1
negative regulation of platelet-derived growth factor receptor signaling pathway (GO:0010642)	GO_Biological_Process_2021	1/11	0.0373111	0.0803691	29.2956	96.3375	LRP1
cellular response to cholesterol (GO:0071397)	GO_Biological_Process_2021	1/11	0.0373111	0.0803691	29.2956	96.3375	CYP7A1
negative regulation of response to cytokine stimulus (GO:0060761)	GO_Biological_Process_2021	1/11	0.0373111	0.0803691	29.2956	96.3375	APOA1
cellular response to superoxide (GO:0071451)	GO_Biological_Process_2021	1/11	0.0373111	0.0803691	29.2956	96.3375	APOA4
fatty acid homeostasis (GO:0055089)	GO_Biological_Process_2021	1/11	0.0373111	0.0803691	29.2956	96.3375	APOE
glycerol metabolic process (GO:0006071)	GO_Biological_Process_2021	1/11	0.0373111	0.0803691	29.2956	96.3375	ANGPTL3
Golgi to lysosome transport (GO:0090160)	GO_Biological_Process_2021	1/11	0.0373111	0.0803691	29.2956	96.3375	SORT1
insulin-like growth factor receptor signaling pathway (GO:0048009)	GO_Biological_Process_2021	1/11	0.0373111	0.0803691	29.2956	96.3375	GHR
lipoprotein biosynthetic process (GO:0042158)	GO_Biological_Process_2021	1/11	0.0373111	0.0803691	29.2956	96.3375	APOE
lipoprotein catabolic process (GO:0042159)	GO_Biological_Process_2021	1/11	0.0373111	0.0803691	29.2956	96.3375	APOE
positive regulation of viral release from host cell (GO:1902188)	GO_Biological_Process_2021	1/11	0.0373111	0.0803691	29.2956	96.3375	VAPA
monocyte differentiation (GO:0030224)	GO_Biological_Process_2021	1/11	0.0373111	0.0803691	29.2956	96.3375	PPARG
second-messenger-mediated signaling (GO:0019932)	GO_Biological_Process_2021	2/89	0.0378942	0.0810489	6.80872	22.2846	CD36;APOE
post-Golgi vesicle-mediated transport (GO:0006892)	GO_Biological_Process_2021	2/89	0.0378942	0.0810489	6.80872	22.2846	OSBPL5;SORT1
protein import (GO:0017038)	GO_Biological_Process_2021	2/89	0.0378942	0.0810489	6.80872	22.2846	APOE;KPNB1
toll-like receptor signaling pathway (GO:0002224)	GO_Biological_Process_2021	2/91	0.0394534	0.0841857	6.65504	21.5133	CD36;APOB
regulation of endothelial cell proliferation (GO:0001936)	GO_Biological_Process_2021	2/92	0.040242	0.0845227	6.58076	21.143	APOH;APOE
regulation of alcohol biosynthetic process (GO:1902930)	GO_Biological_Process_2021	1/12	0.0406341	0.0845227	26.631	85.303	KPNB1
regulation of amyloid precursor protein catabolic process (GO:1902991)	GO_Biological_Process_2021	1/12	0.0406341	0.0845227	26.631	85.303	APOE
negative regulation of gene silencing by miRNA (GO:0060965)	GO_Biological_Process_2021	1/12	0.0406341	0.0845227	26.631	85.303	PPARG
negative regulation of receptor internalization (GO:0002091)	GO_Biological_Process_2021	1/12	0.0406341	0.0845227	26.631	85.303	LRPAP1
cellular response to growth hormone stimulus (GO:0071378)	GO_Biological_Process_2021	1/12	0.0406341	0.0845227	26.631	85.303	GHR
endoplasmic reticulum membrane organization (GO:0090158)	GO_Biological_Process_2021	1/12	0.0406341	0.0845227	26.631	85.303	VAPB
sensory perception of taste (GO:0050909)	GO_Biological_Process_2021	1/12	0.0406341	0.0845227	26.631	85.303	CD36
modulation by host of viral process (GO:0044788)	GO_Biological_Process_2021	1/12	0.0406341	0.0845227	26.631	85.303	APOE
protein auto-ADP-ribosylation (GO:0070213)	GO_Biological_Process_2021	1/12	0.0406341	0.0845227	26.631	85.303	TNKS
negative regulation by host of viral process (GO:0044793)	GO_Biological_Process_2021	1/12	0.0406341	0.0845227	26.631	85.303	VAPA
carboxylic acid biosynthetic process (GO:0046394)	GO_Biological_Process_2021	1/13	0.0439459	0.0899704	24.4105	76.2779	FADS1
regulation of chemokine (C-X-C motif) ligand 2 production (GO:2000341)	GO_Biological_Process_2021	1/13	0.0439459	0.0899704	24.4105	76.2779	LPL
regulation of fibrinolysis (GO:0051917)	GO_Biological_Process_2021	1/13	0.0439459	0.0899704	24.4105	76.2779	APOH
glucose import (GO:0046323)	GO_Biological_Process_2021	1/13	0.0439459	0.0899704	24.4105	76.2779	SORT1
positive regulation of reactive oxygen species biosynthetic process (GO:1903428)	GO_Biological_Process_2021	1/13	0.0439459	0.0899704	24.4105	76.2779	CD36
mitochondrial outer membrane permeabilization (GO:0097345)	GO_Biological_Process_2021	1/13	0.0439459	0.0899704	24.4105	76.2779	VDAC2
negative regulation of alcohol biosynthetic process (GO:1902931)	GO_Biological_Process_2021	1/13	0.0439459	0.0899704	24.4105	76.2779	APOE
regulation of neuron apoptotic process (GO:0043523)	GO_Biological_Process_2021	2/98	0.045098	0.0921214	6.1676	19.1129	PCSK9;APOE
aorta development (GO:0035904)	GO_Biological_Process_2021	1/14	0.0472465	0.0943891	22.5317	68.7752	LRP1
negative regulation of neuroinflammatory response (GO:0150079)	GO_Biological_Process_2021	1/14	0.0472465	0.0943891	22.5317	68.7752	LDLR
negative regulation of pri-miRNA transcription by RNA polymerase II (GO:1902894)	GO_Biological_Process_2021	1/14	0.0472465	0.0943891	22.5317	68.7752	PPARG
regulation of fatty acid beta-oxidation (GO:0031998)	GO_Biological_Process_2021	1/14	0.0472465	0.0943891	22.5317	68.7752	ABCB11
negative regulation of smooth muscle cell migration (GO:0014912)	GO_Biological_Process_2021	1/14	0.0472465	0.0943891	22.5317	68.7752	LRP1
ceramide transport (GO:0035627)	GO_Biological_Process_2021	1/14	0.0472465	0.0943891	22.5317	68.7752	PLTP
ether lipid metabolic process (GO:0046485)	GO_Biological_Process_2021	1/14	0.0472465	0.0943891	22.5317	68.7752	NCEH1
growth hormone receptor signaling pathway via JAK-STAT (GO:0060397)	GO_Biological_Process_2021	1/14	0.0472465	0.0943891	22.5317	68.7752	GHR
positive regulation of glycoprotein biosynthetic process (GO:0010560)	GO_Biological_Process_2021	1/14	0.0472465	0.0943891	22.5317	68.7752	SOAT1
secretion (GO:0046903)	GO_Biological_Process_2021	1/14	0.0472465	0.0943891	22.5317	68.7752	ABCB11
epithelial cell differentiation (GO:0030855)	GO_Biological_Process_2021	2/101	0.0476034	0.0948936	5.9798	18.2076	PPARG;VDAC1
positive regulation of vasculature development (GO:1904018)	GO_Biological_Process_2021	2/102	0.0484497	0.0963693	5.9197	17.9203	ANGPTL3;ANGPTL4
acute-phase response (GO:0006953)	GO_Biological_Process_2021	1/15	0.0505358	0.0971184	20.9212	62.4514	ITIH4
regulation of dephosphorylation (GO:0035303)	GO_Biological_Process_2021	1/15	0.0505358	0.0971184	20.9212	62.4514	PPP1R17
regulation of extracellular matrix disassembly (GO:0010715)	GO_Biological_Process_2021	1/15	0.0505358	0.0971184	20.9212	62.4514	LRP1
regulation of extracellular matrix organization (GO:1903053)	GO_Biological_Process_2021	1/15	0.0505358	0.0971184	20.9212	62.4514	LRP1
neurotrophin TRK receptor signaling pathway (GO:0048011)	GO_Biological_Process_2021	1/15	0.0505358	0.0971184	20.9212	62.4514	SORT1
regulation of microglial cell activation (GO:1903978)	GO_Biological_Process_2021	1/15	0.0505358	0.0971184	20.9212	62.4514	LDLR
phosphatidylethanolamine biosynthetic process (GO:0006646)	GO_Biological_Process_2021	1/15	0.0505358	0.0971184	20.9212	62.4514	LPIN3
placenta development (GO:0001890)	GO_Biological_Process_2021	1/15	0.0505358	0.0971184	20.9212	62.4514	PPARG
establishment of spindle localization (GO:0051293)	GO_Biological_Process_2021	1/15	0.0505358	0.0971184	20.9212	62.4514	KPNB1
icosanoid biosynthetic process (GO:0046456)	GO_Biological_Process_2021	1/15	0.0505358	0.0971184	20.9212	62.4514	FADS1
positive regulation of membrane protein ectodomain proteolysis (GO:0051044)	GO_Biological_Process_2021	1/15	0.0505358	0.0971184	20.9212	62.4514	APOE
positive regulation of secretion (GO:0051047)	GO_Biological_Process_2021	1/15	0.0505358	0.0971184	20.9212	62.4514	ABCB11
membrane raft organization (GO:0031579)	GO_Biological_Process_2021	1/15	0.0505358	0.0971184	20.9212	62.4514	NPC1
modulation by host of viral genome replication (GO:0044827)	GO_Biological_Process_2021	1/15	0.0505358	0.0971184	20.9212	62.4514	VAPA
vitamin D metabolic process (GO:0042359)	GO_Biological_Process_2021	1/15	0.0505358	0.0971184	20.9212	62.4514	LRP2
protein localization to chromosome, telomeric region (GO:0070198)	GO_Biological_Process_2021	1/15	0.0505358	0.0971184	20.9212	62.4514	TNKS
negative regulation of transmembrane receptor protein serine/threonine kinase signaling pathway (GO:0090101)	GO_Biological_Process_2021	2/108	0.0536415	0.101277	5.58293	16.3325	PPARG;LRP2
apoptotic DNA fragmentation (GO:0006309)	GO_Biological_Process_2021	1/16	0.0538139	0.101277	19.5255	57.0579	KPNB1
negative regulation of macrophage activation (GO:0043031)	GO_Biological_Process_2021	1/16	0.0538139	0.101277	19.5255	57.0579	LDLR
negative regulation of platelet activation (GO:0010544)	GO_Biological_Process_2021	1/16	0.0538139	0.101277	19.5255	57.0579	APOE
regulation of fatty acid oxidation (GO:0046320)	GO_Biological_Process_2021	1/16	0.0538139	0.101277	19.5255	57.0579	ABCB11
negative regulation of telomere maintenance (GO:0032205)	GO_Biological_Process_2021	1/16	0.0538139	0.101277	19.5255	57.0579	TNKS
cellular response to sterol (GO:0036315)	GO_Biological_Process_2021	1/16	0.0538139	0.101277	19.5255	57.0579	CYP7A1
polyol biosynthetic process (GO:0046173)	GO_Biological_Process_2021	1/16	0.0538139	0.101277	19.5255	57.0579	CYP27A1
Golgi to endosome transport (GO:0006895)	GO_Biological_Process_2021	1/16	0.0538139	0.101277	19.5255	57.0579	SORT1
protein localization to endoplasmic reticulum (GO:0070972)	GO_Biological_Process_2021	1/16	0.0538139	0.101277	19.5255	57.0579	VAPA
aorta morphogenesis (GO:0035909)	GO_Biological_Process_2021	1/17	0.0570808	0.105323	18.3042	52.4103	LRP1
cellular response to fatty acid (GO:0071398)	GO_Biological_Process_2021	1/17	0.0570808	0.105323	18.3042	52.4103	LPL
negative regulation of vascular associated smooth muscle cell proliferation (GO:1904706)	GO_Biological_Process_2021	1/17	0.0570808	0.105323	18.3042	52.4103	PPARG
regulation of NLRP3 inflammasome complex assembly (GO:1900225)	GO_Biological_Process_2021	1/17	0.0570808	0.105323	18.3042	52.4103	CD36
regulation of receptor recycling (GO:0001919)	GO_Biological_Process_2021	1/17	0.0570808	0.105323	18.3042	52.4103	PCSK9
positive regulation of blood coagulation (GO:0030194)	GO_Biological_Process_2021	1/17	0.0570808	0.105323	18.3042	52.4103	APOH
positive regulation of telomere capping (GO:1904355)	GO_Biological_Process_2021	1/17	0.0570808	0.105323	18.3042	52.4103	TNKS
protein autoprocessing (GO:0016540)	GO_Biological_Process_2021	1/17	0.0570808	0.105323	18.3042	52.4103	PCSK9
negative regulation of amyloid-beta formation (GO:1902430)	GO_Biological_Process_2021	1/17	0.0570808	0.105323	18.3042	52.4103	APOE
organelle organization (GO:0006996)	GO_Biological_Process_2021	4/420	0.0571222	0.105323	2.88683	8.26374	VAPA;SORT1;VAPB;APOE
regulation of fatty acid metabolic process (GO:0019217)	GO_Biological_Process_2021	1/18	0.0603366	0.109912	17.2266	48.3692	PPARG
negative regulation of tumor necrosis factor-mediated signaling pathway (GO:0010804)	GO_Biological_Process_2021	1/18	0.0603366	0.109912	17.2266	48.3692	APOA1
regulation of multicellular organism growth (GO:0040014)	GO_Biological_Process_2021	1/18	0.0603366	0.109912	17.2266	48.3692	GHR
regulation of telomere maintenance via telomere lengthening (GO:1904356)	GO_Biological_Process_2021	1/18	0.0603366	0.109912	17.2266	48.3692	TNKS
regulation of vascular endothelial cell proliferation (GO:1905562)	GO_Biological_Process_2021	1/18	0.0603366	0.109912	17.2266	48.3692	PPARG
triglyceride biosynthetic process (GO:0019432)	GO_Biological_Process_2021	1/18	0.0603366	0.109912	17.2266	48.3692	LPIN3
positive regulation of angiogenesis (GO:0045766)	GO_Biological_Process_2021	2/116	0.0608548	0.110413	5.18905	14.5255	ANGPTL3;ANGPTL4
sphingolipid metabolic process (GO:0006665)	GO_Biological_Process_2021	2/116	0.0608548	0.110413	5.18905	14.5255	VAPA;VAPB
positive regulation of protein-containing complex assembly (GO:0031334)	GO_Biological_Process_2021	2/118	0.0627076	0.113103	5.09907	14.1207	ABCA1;CD36
regulation of autophagy of mitochondrion (GO:1903146)	GO_Biological_Process_2021	1/19	0.0635814	0.113103	16.2688	44.8276	VDAC1
NLS-bearing protein import into nucleus (GO:0006607)	GO_Biological_Process_2021	1/19	0.0635814	0.113103	16.2688	44.8276	KPNB1
epoxygenase P450 pathway (GO:0019373)	GO_Biological_Process_2021	1/19	0.0635814	0.113103	16.2688	44.8276	EPHX2
fatty acid transmembrane transport (GO:1902001)	GO_Biological_Process_2021	1/19	0.0635814	0.113103	16.2688	44.8276	CD36
response to cholesterol (GO:0070723)	GO_Biological_Process_2021	1/19	0.0635814	0.113103	16.2688	44.8276	CYP7A1
striated muscle cell differentiation (GO:0051146)	GO_Biological_Process_2021	1/19	0.0635814	0.113103	16.2688	44.8276	SORT1
synaptic transmission, cholinergic (GO:0007271)	GO_Biological_Process_2021	1/19	0.0635814	0.113103	16.2688	44.8276	APOE
postsynaptic membrane organization (GO:0001941)	GO_Biological_Process_2021	1/19	0.0635814	0.113103	16.2688	44.8276	APOE
negative regulation of amyloid precursor protein catabolic process (GO:1902992)	GO_Biological_Process_2021	1/19	0.0635814	0.113103	16.2688	44.8276	APOE
epithelium development (GO:0060429)	GO_Biological_Process_2021	2/122	0.0664705	0.117476	4.92811	13.3601	PPARG;VDAC1
regulation of protein localization to cell periphery (GO:1904375)	GO_Biological_Process_2021	1/20	0.0668151	0.117476	15.4118	41.7016	LDLRAP1
regulation of smooth muscle cell migration (GO:0014910)	GO_Biological_Process_2021	1/20	0.0668151	0.117476	15.4118	41.7016	LRP1
glucose transmembrane transport (GO:1904659)	GO_Biological_Process_2021	1/20	0.0668151	0.117476	15.4118	41.7016	SORT1
growth hormone receptor signaling pathway (GO:0060396)	GO_Biological_Process_2021	1/20	0.0668151	0.117476	15.4118	41.7016	GHR
hepaticobiliary system development (GO:0061008)	GO_Biological_Process_2021	1/20	0.0668151	0.117476	15.4118	41.7016	PCSK9
nervous system development (GO:0007399)	GO_Biological_Process_2021	4/447	0.0685494	0.120292	2.70714	7.25567	MYLIP;PPP1R17;PCSK9;HMGCR
regulation of protein secretion (GO:0050708)	GO_Biological_Process_2021	2/125	0.0693411	0.120349	4.80718	12.829	HMGCR;APOE
negative regulation of ion transmembrane transporter activity (GO:0032413)	GO_Biological_Process_2021	1/21	0.0700378	0.120349	14.6404	38.9248	PCSK9
regulation of dendritic spine development (GO:0060998)	GO_Biological_Process_2021	1/21	0.0700378	0.120349	14.6404	38.9248	APOE
neurotrophin signaling pathway (GO:0038179)	GO_Biological_Process_2021	1/21	0.0700378	0.120349	14.6404	38.9248	SORT1
regulation of lipopolysaccharide-mediated signaling pathway (GO:0031664)	GO_Biological_Process_2021	1/21	0.0700378	0.120349	14.6404	38.9248	CD36
hydrogen peroxide catabolic process (GO:0042744)	GO_Biological_Process_2021	1/21	0.0700378	0.120349	14.6404	38.9248	APOA4
retinol metabolic process (GO:0042572)	GO_Biological_Process_2021	1/21	0.0700378	0.120349	14.6404	38.9248	ADH1B
[truncated: 642 more rows]

## Sheet: Supplementary Table 5
Category	GeneSet	N_genes	N_overlap	p	adjP	genes
[truncated: 219 more rows]

## Sheet: Supplementary Table 6
trait	tissue	prior_g	prior_s	prior_var_g	prior_var_s	enrich	pve_g	pve_s	h2	prop_h2_g
[truncated: 147 more rows]

[truncated: 6 more sheets: Supplementary Table 7, Supplementary Table 8, Supplementary Table 9, Supplementary Table 10, Supplementary Table 11, Supplementary Table 12]
