# Supplementary material for: Adjusting for genetic confounders in transcriptome-wide association studies improves discovery of risk genes of complex traits
Source: Nat Genet. 2024 Jan 26;56(2):336–47. doi: 10.1038/s41588-023-01648-9 (PMC10864181; doi:10.1038/s41588-023-01648-9)
Supplement: Supplementary file 5 — cTWAS results of all analyzed genes across all tissues for IBD, SCZ, and SBP. Results are stored separately for each combination of traits and tissues. Column legends for each set of results are the same as in Supplementary Table 1. [file 41588_2023_1648_MOESM5_ESM.zip]

Archive with 147 entries (147 files):
- IBD_Adipose_Subcutaneous.csv
- IBD_Adipose_Visceral_Omentum.csv
- IBD_Adrenal_Gland.csv
- IBD_Artery_Aorta.csv
- IBD_Artery_Coronary.csv
- IBD_Artery_Tibial.csv
- IBD_Brain_Amygdala.csv
- IBD_Brain_Anterior_cingulate_cortex_BA24.csv
- IBD_Brain_Caudate_basal_ganglia.csv
- IBD_Brain_Cerebellar_Hemisphere.csv
- IBD_Brain_Cerebellum.csv
- IBD_Brain_Cortex.csv
- IBD_Brain_Frontal_Cortex_BA9.csv
- IBD_Brain_Hippocampus.csv
- IBD_Brain_Hypothalamus.csv
- IBD_Brain_Nucleus_accumbens_basal_ganglia.csv
- IBD_Brain_Putamen_basal_ganglia.csv
- IBD_Brain_Spinal_cord_cervical_c-1.csv
- IBD_Brain_Substantia_nigra.csv
- IBD_Breast_Mammary_Tissue.csv
- IBD_Cells_Cultured_fibroblasts.csv
- IBD_Cells_EBV-transformed_lymphocytes.csv
- IBD_Colon_Sigmoid.csv
- IBD_Colon_Transverse.csv
- IBD_Esophagus_Gastroesophageal_Junction.csv
- IBD_Esophagus_Mucosa.csv
- IBD_Esophagus_Muscularis.csv
- IBD_Heart_Atrial_Appendage.csv
- IBD_Heart_Left_Ventricle.csv
- IBD_Kidney_Cortex.csv
- IBD_Liver.csv
- IBD_Lung.csv
- IBD_Minor_Salivary_Gland.csv
- IBD_Muscle_Skeletal.csv
- IBD_Nerve_Tibial.csv
- IBD_Ovary.csv
- IBD_Pancreas.csv
- IBD_Pituitary.csv
- IBD_Prostate.csv
- IBD_Skin_Not_Sun_Exposed_Suprapubic.csv
- IBD_Skin_Sun_Exposed_Lower_leg.csv
- IBD_Small_Intestine_Terminal_Ileum.csv
- IBD_Spleen.csv
- IBD_Stomach.csv
- IBD_Testis.csv
- IBD_Thyroid.csv
- IBD_Uterus.csv
- IBD_Vagina.csv
- IBD_Whole_Blood.csv
- SBP_Adipose_Subcutaneous.csv
- SBP_Adipose_Visceral_Omentum.csv
- SBP_Adrenal_Gland.csv
- SBP_Artery_Aorta.csv
- SBP_Artery_Coronary.csv
- SBP_Artery_Tibial.csv
- SBP_Brain_Amygdala.csv
- SBP_Brain_Anterior_cingulate_cortex_BA24.csv
- SBP_Brain_Caudate_basal_ganglia.csv
- SBP_Brain_Cerebellar_Hemisphere.csv
- SBP_Brain_Cerebellum.csv
- SBP_Brain_Cortex.csv
- SBP_Brain_Frontal_Cortex_BA9.csv
- SBP_Brain_Hippocampus.csv
- SBP_Brain_Hypothalamus.csv
- SBP_Brain_Nucleus_accumbens_basal_ganglia.csv
- SBP_Brain_Putamen_basal_ganglia.csv
- SBP_Brain_Spinal_cord_cervical_c-1.csv
- SBP_Brain_Substantia_nigra.csv
- SBP_Breast_Mammary_Tissue.csv
- SBP_Cells_Cultured_fibroblasts.csv
- SBP_Cells_EBV-transformed_lymphocytes.csv
- SBP_Colon_Sigmoid.csv
- SBP_Colon_Transverse.csv
- SBP_Esophagus_Gastroesophageal_Junction.csv
- SBP_Esophagus_Mucosa.csv
- SBP_Esophagus_Muscularis.csv
- SBP_Heart_Atrial_Appendage.csv
- SBP_Heart_Left_Ventricle.csv
- SBP_Kidney_Cortex.csv
- SBP_Liver.csv
- SBP_Lung.csv
- SBP_Minor_Salivary_Gland.csv
- SBP_Muscle_Skeletal.csv
- SBP_Nerve_Tibial.csv
- SBP_Ovary.csv
- SBP_Pancreas.csv
- SBP_Pituitary.csv
- SBP_Prostate.csv
- SBP_Skin_Not_Sun_Exposed_Suprapubic.csv
- SBP_Skin_Sun_Exposed_Lower_leg.csv
- SBP_Small_Intestine_Terminal_Ileum.csv
- SBP_Spleen.csv
- SBP_Stomach.csv
- SBP_Testis.csv
- SBP_Thyroid.csv
- SBP_Uterus.csv
- SBP_Vagina.csv
- SBP_Whole_Blood.csv
- SCZ_Adipose_Subcutaneous.csv
- SCZ_Adipose_Visceral_Omentum.csv
- SCZ_Adrenal_Gland.csv
- SCZ_Artery_Aorta.csv
- SCZ_Artery_Coronary.csv
- SCZ_Artery_Tibial.csv
- SCZ_Brain_Amygdala.csv
- SCZ_Brain_Anterior_cingulate_cortex_BA24.csv
- SCZ_Brain_Caudate_basal_ganglia.csv
- SCZ_Brain_Cerebellar_Hemisphere.csv
- SCZ_Brain_Cerebellum.csv
- SCZ_Brain_Cortex.csv
- SCZ_Brain_Frontal_Cortex_BA9.csv
- SCZ_Brain_Hippocampus.csv
- SCZ_Brain_Hypothalamus.csv
- SCZ_Brain_Nucleus_accumbens_basal_ganglia.csv
- SCZ_Brain_Putamen_basal_ganglia.csv
- SCZ_Brain_Spinal_cord_cervical_c-1.csv
- SCZ_Brain_Substantia_nigra.csv
- SCZ_Breast_Mammary_Tissue.csv
- SCZ_Cells_Cultured_fibroblasts.csv
- SCZ_Cells_EBV-transformed_lymphocytes.csv
- SCZ_Colon_Sigmoid.csv
- SCZ_Colon_Transverse.csv
- SCZ_Esophagus_Gastroesophageal_Junction.csv
- SCZ_Esophagus_Mucosa.csv
- SCZ_Esophagus_Muscularis.csv
- SCZ_Heart_Atrial_Appendage.csv
- SCZ_Heart_Left_Ventricle.csv
- SCZ_Kidney_Cortex.csv
- SCZ_Liver.csv
- SCZ_Lung.csv
- SCZ_Minor_Salivary_Gland.csv
- SCZ_Muscle_Skeletal.csv
- SCZ_Nerve_Tibial.csv
- SCZ_Ovary.csv
- SCZ_Pancreas.csv
- SCZ_Pituitary.csv
- SCZ_Prostate.csv
- SCZ_Skin_Not_Sun_Exposed_Suprapubic.csv
- SCZ_Skin_Sun_Exposed_Lower_leg.csv
- SCZ_Small_Intestine_Terminal_Ileum.csv
- SCZ_Spleen.csv
- SCZ_Stomach.csv
- SCZ_Testis.csv
- SCZ_Thyroid.csv
- SCZ_Uterus.csv
- SCZ_Vagina.csv
- SCZ_Whole_Blood.csv
