# Supplementary material for: Adjusting for genetic confounders in transcriptome-wide association studies improves discovery of risk genes of complex traits
Source: Nat Genet. 2024 Jan 26;56(2):336–47. doi: 10.1038/s41588-023-01648-9 (PMC10864181; doi:10.1038/s41588-023-01648-9)
Supplement: Supplementary file 5 — cTWAS results of all analyzed genes across all tissues for IBD, SCZ, and SBP. Results are stored separately for each combination of traits and tissues. Column legends for each set of results are the same as in Supplementary Table 1. [file 41588_2023_1648_MOESM5_ESM.zip › IBD_Adipose_Subcutaneous.csv]

id	genename	chrom	pos	region_tag	cs_index	PIP	tau2	PVE	z	num_eqtl
ENSG00000188976.10	NOC2L	1	962358	1_1	0	0.0130630354852338	9.84069157014603	2.14402493753955e-06	-1.13468013467962	1
ENSG00000187961.13	KLHL17	1	959193	1_1	0	0.00797265359250876	5.12869217690401	6.81976851894947e-07	0.32083333333331	1
ENSG00000187583.10	PLEKHN1	1	966179	1_1	0	0.00789631044077765	5.03256738351428	6.62786903520204e-07	0.27935222672076	1
ENSG00000131591.17	C1orf159	1	1091327	1_1	0	0.00978460633156919	6.98018252567438	1.13912200637494e-06	0.720279720279568	1
ENSG00000162571.13	TTLL10	1	1174096	1_1	0	0.0139367799708218	11.3696468049481	2.64283179389427e-06	1.75392670156984	1
ENSG00000186891.13	TNFRSF18	1	1206343	1_1	0	0.0285781633721935	23.7306884012965	1.13110977878624e-05	-3.81446985030795	2
ENSG00000186827.10	TNFRSF4	1	1211917	1_1	0	0.0111180873599741	12.6549664540744	2.34666548649767e-06	-2.70019385122431	3
ENSG00000078808.16	SDF4	1	1232800	1_1	0	0.024595207850813	19.5587390079192	8.02327086411223e-06	-3.01355013550116	1
ENSG00000160087.20	UBE2J2	1	1274256	1_1	0	0.0233664812122419	17.8811551446772	6.96865546543827e-06	2.71485943774999	1
ENSG00000162572.20	SCNN1D	1	1280024	1_1	0	0.00772708489130114	5.03437898345952	6.48816214623381e-07	-0.398932059039342	3
ENSG00000127054.20	INTS11	1	1323147	1_1	0	0.0296584704063567	18.568056436709	9.18491839704613e-06	2.0720338983056	1
ENSG00000169962.4	TAS1R3	1	1330080	1_1	0	0.0140839596167748	16.1635971713425	3.79684523613595e-06	3.33203125000126	1
ENSG00000107404.19	DVL1	1	1335795	1_1	0	0.00888181391927245	7.5577083451933	1.11957167933918e-06	-1.51940380354068	2
ENSG00000162576.16	MXRA8	1	1361311	1_1	0	0.0363661428792362	24.432247431489	1.48190636782091e-05	-4.21496970538435	2
ENSG00000175756.13	AURKAIP1	1	1375642	1_1	0	0.00980846380587108	13.3089754875464	2.17723709263012e-06	3.17733990147875	1
ENSG00000242485.5	MRPL20	1	1407014	1_1	0	0.110735257826533	31.6591555356567	5.84716505297339e-05	4.68592060369095	3
ENSG00000235098.8	ANKRD65	1	1418181	1_1	0	0.0397902965699737	26.9577765465019	1.78904535525859e-05	-3.97165991902717	1
ENSG00000179403.11	VWA1	1	1434687	1_1	0	0.00801026333633059	8.33968772787042	1.11418341216216e-06	-2.2804232804236	1
ENSG00000215915.9	ATAD3C	1	1440430	1_1	0	0.0138463418622848	16.5383486994193	3.81933101939445e-06	-3.5207100591726	1
ENSG00000160072.19	ATAD3B	1	1520463	1_1	0	0.00766712960043459	5.06383152976962	6.47548286497167e-07	-0.782555833099416	2
ENSG00000160075.11	SSU72	1	1574445	1_1	0	0.0530101489959414	26.1500385290424	2.31201934498748e-05	3.47826086956501	1
ENSG00000228594.3	FNDC10	1	1570587	1_1	0	0.0780703604078633	29.237474529511	3.80702866043105e-05	-3.45255474452599	1
ENSG00000189339.11	SLC35E2B	1	1679993	1_1	0	0.00801975729980542	5.54399580761991	7.41556462935944e-07	0.803921568627355	1
ENSG00000008128.22	CDK11A	1	1724489	1_1	0	0.00844968732693874	5.52473015677426	7.78595366520202e-07	-0.413624693074991	3
ENSG00000008130.15	NADK	1	1777680	1_1	0	0.0104798743183179	10.5961586399409	1.85210085233649e-06	1.93515358361711	1
ENSG00000078369.17	GNB1	1	1890186	1_1	0	0.00772853906563864	5.38545893563526	6.94193001158327e-07	-0.869693989004135	2
ENSG00000169885.9	CALML6	1	1910369	1_1	0	0.0114270108853359	8.6343802901511	1.64559863841897e-06	-0.80610659591825	3
ENSG00000178821.12	TMEM52	1	1919749	1_1	0	0.019690782498995	16.3803961394051	5.37956898491257e-06	2.47321428571471	1
ENSG00000142609.17	CFAP74	1	2003636	1_2	0	0.00972224748973682	4.7908580712318	7.76855210512847e-07	0.0817307692307663	1
ENSG00000187730.8	GABRD	1	2017202	1_2	0	0.00967836637354735	4.74536226726782	7.66004880127846e-07	0.0134291064874087	2
ENSG00000067606.16	PRKCZ	1	2004049	1_2	0	0.00980269427591918	4.86925239206453	7.96100414491998e-07	0.139423076923057	1
ENSG00000162585.16	FAAP20	1	2207868	1_2	0	0.0101250118111164	5.14864473166328	8.69457923500725e-07	0.217687074829928	1
ENSG00000157933.9	SKI	1	2228951	1_2	0	0.011359567202197	6.36277971089026	1.20550434008762e-06	-0.574380165289296	1
ENSG00000116151.13	MORN1	1	2351241	1_2	0	0.00977167295143999	4.8832729398267	7.95866139076395e-07	0.249610724514943	2
ENSG00000157916.19	RER1	1	2371472	1_2	0	0.0153442642978041	8.71346223824446	2.22995926301447e-06	0.927694046346091	2
ENSG00000157911.9	PEX10	1	2404771	1_2	0	0.0100598786898524	5.04688725930771	8.46791427022653e-07	0.0857142857142677	1
ENSG00000149527.17	PLCH2	1	2416027	1_2	0	0.0336882137875515	18.3403602195489	1.03049514821767e-05	-2.22244298443381	2
ENSG00000157881.13	PANK4	1	2529026	1_2	0	0.0107160406043684	6.42752252005405	1.14878316644248e-06	-1.04642166344315	1
ENSG00000157873.17	TNFRSF14	1	2555429	1_2	1	0.352292182014318	28.3421111985959	0.000166531083894221	-4.96802108566025	2
ENSG00000157870.14	FAM213B	1	2586971	1_2	0	0.0233457781760793	13.4809514108933	5.24915024502924e-06	-1.6446280991736	1
ENSG00000142606.15	MMEL1	1	2632528	1_2	0	0.010171355806615	13.2626227412749	2.249926694638e-06	2.96080364655499	2
ENSG00000215912.12	TTC34	1	2800905	1_2	0	0.0101023935149644	13.1560561484618	2.21671625192601e-06	-2.94304023553295	2
ENSG00000130762.14	ARHGEF16	1	3455907	1_2	0	0.0269914726502369	14.2454600605651	6.4130284306217e-06	-1.51381215469556	1
ENSG00000162591.15	MEGF6	1	3610919	1_2	0	0.00989766140738357	4.96545625509481	8.19694193273567e-07	0.251450158865028	2
ENSG00000158109.14	TPRG1L	1	3641358	1_2	0	0.012366451112811	6.96116020123349	1.43577642839034e-06	0.639143730886941	1
ENSG00000235169.7	SMIM1	1	3772844	1_3	0	0.0391379666800566	15.0407371696591	9.81810080873971e-06	-1.62174116301644	2
ENSG00000130764.9	LRRC47	1	3796513	1_3	0	0.0140682491035306	5.27453356254246	1.23761115570792e-06	0.404691252419953	2
ENSG00000116198.12	CEP104	1	3856947	1_3	0	0.0132893215339364	4.73326674544312	1.04911692856684e-06	-0.0696925466373818	2
ENSG00000169598.15	DFFB	1	3856947	1_3	0	0.0148193441193724	5.76894863082519	1.42588913666762e-06	0.456915191320768	3
ENSG00000198912.10	C1orf174	1	3891607	1_3	0	0.0328854743699637	13.37144985567	7.33403058054757e-06	1.50684931506818	1
ENSG00000196581.10	AJAP1	1	4652928	1_4	0	0.00960109256886899	4.78268110896831	7.65864937448267e-07	-0.107526881720371	1
ENSG00000158286.12	RNF207	1	6204712	1_6	0	0.104909398407216	35.6407222039393	6.23621382860046e-05	2.87539004124121	3
ENSG00000116251.9	RPL22	1	6208961	1_6	0	0.00797789168539465	11.2042741932821	1.49084320308666e-06	1.32530721547573	2
ENSG00000116237.15	ICMT	1	6219058	1_6	0	0.0124191877156513	15.3981881378966	3.18950229273401e-06	1.64856437264266	2
ENSG00000097021.19	ACOT7	1	6394534	1_6	0	0.0120825122314189	14.9546813357256	3.01366179354999e-06	-1.82949308755817	1
ENSG00000187017.15	ESPN	1	6424615	1_6	0	0.163974050926241	38.8110333421754	0.000106142774951213	-3.78332372478037	2
ENSG00000215788.9	TNFRSF25	1	6380545	1_6	0	0.00802930254448719	11.234399925938	1.5044848126344e-06	-1.36676217765051	1
ENSG00000171680.21	PLEKHG5	1	6520337	1_6	0	0.00717384765176032	10.1511460268049	1.21458336953267e-06	-1.30612244897897	1
ENSG00000162408.10	NOL9	1	6553646	1_6	0	0.00697294260707326	9.88779516399549	1.14994126105437e-06	-1.27461139896318	1
ENSG00000173662.20	TAS1R1	1	6555635	1_6	0	0.00765565177071192	10.7385430152133	1.37115842769458e-06	1.39673913043498	1
ENSG00000041988.15	THAP3	1	6625791	1_6	0	0.00401663514948969	4.78894792154987	3.20820864132175e-07	-0.0671641791044753	1
ENSG00000007923.15	DNAJC11	1	6701642	1_6	0	0.00447387825899337	5.76250334499735	4.29987131320116e-07	-0.641791044776052	1
ENSG00000171735.18	CAMTA1	1	6788445	1_6	0	0.00411972081163081	7.67872403020807	5.27614777157259e-07	-1.75409841229083	2
ENSG00000049245.12	VAMP3	1	7767381	1_6	0	0.00399608493431181	5.1517924827794	3.43362748722177e-07	0.754406147875883	2
ENSG00000116288.12	PARK7	1	7954388	1_6	0	0.0106032950022082	42.8935311599393	7.58564912479354e-06	-6.11934639760058	2
ENSG00000162426.14	SLC45A1	1	8315558	1_6	0	0.00405425580654473	4.96254289869111	3.35564126995109e-07	0.410596026490007	1
ENSG00000142599.17	RERE	1	8409224	1_6	0	0.00781357984944886	12.4689416113566	1.62494906213537e-06	1.84090909090913	1
ENSG00000074800.13	ENO1	1	8879783	1_6	0	0.00789360312966103	11.2361022633762	1.47928235220871e-06	-1.1904761904758	1
ENSG00000142583.17	SLC2A5	1	9067399	1_6	0	0.00498108035672873	6.83151985347781	5.67545897038889e-07	0.681032312194206	3
ENSG00000180758.11	GPR157	1	9130195	1_6	0	0.0056437469732985	8.0526480788861	7.57995033478183e-07	-0.847368421052696	1
ENSG00000049239.12	H6PD	1	9237433	1_6	0	0.0110439249316699	14.1870308413694	2.6132145306698e-06	1.51157855468961	2
ENSG00000188807.12	TMEM201	1	9591207	1_7	0	0.0152299370205652	5.34355017962819	1.35733830415076e-06	0.367052023121316	1
ENSG00000171608.15	PIK3CD	1	9688387	1_7	0	0.0215926316519437	8.64321898387334	3.1127281852972e-06	0.931818181818208	1
ENSG00000171603.16	CLSTN1	1	9733394	1_7	0	0.0167394802643809	6.30161008594524	1.75935549923285e-06	-0.705324002446973	2
ENSG00000178585.14	CTNNBIP1	1	9908035	1_7	0	0.0245329782460553	9.78096367812208	4.00213768435422e-06	1.09826589595353	1
ENSG00000162441.11	LZIC	1	9943171	1_7	0	0.0199201376971129	7.8223342122221	2.59889545207901e-06	-0.830882352941506	1
ENSG00000173614.13	NMNAT1	1	9948307	1_7	0	0.0167921685165638	6.23013777525719	1.74487588444266e-06	0.793281653747074	1
ENSG00000162444.11	RBP7	1	9991107	1_7	0	0.0177957090157976	6.82756344599447	2.02647451293117e-06	0.674576271186743	1
ENSG00000054523.17	KIF1B	1	10210344	1_7	0	0.0193939011892728	7.59502986653128	2.45671495840491e-06	-1.0155955156556	3
ENSG00000175279.21	CENPS	1	10430482	1_7	0	0.0192906034471178	7.61322104291129	2.44948259742906e-06	-0.854838709677804	1
ENSG00000241563.3	CORT	1	10449646	1_7	0	0.0186873959300766	7.30884492948044	2.27802056455016e-06	0.810699588477425	1
ENSG00000160049.11	DFFA	1	10448079	1_7	0	0.0170256844438103	6.38232275306472	1.81235574181881e-06	0.637795275590579	1
ENSG00000142655.12	PEX14	1	10477033	1_7	0	0.0223022180542732	8.96784544703864	3.33577138010369e-06	1.04526538743687	2
ENSG00000120948.16	TARDBP	1	11012522	1_9	0	0.0190628809225991	10.3119163657864	3.27859689051799e-06	-1.37174721189581	1
ENSG00000116649.9	SRM	1	11059120	1_9	0	0.0126766515836242	6.43189514623789	1.35988948398454e-06	-0.696812890548244	2
ENSG00000171824.13	EXOSC10	1	11100055	1_9	0	0.0107958893125435	4.90702172689626	8.8356094230562e-07	-0.364441796184965	3
ENSG00000171819.4	ANGPTL7	1	11189075	1_9	0	0.0249794980730925	12.8892288796294	5.36995626803127e-06	1.75177304964527	1
ENSG00000198793.12	MTOR	1	11262099	1_9	0	0.0269808072629694	13.6253013102539	6.13142132781568e-06	-1.77697841726544	1
ENSG00000132879.13	FBXO44	1	11649707	1_9	0	0.0128783794385593	6.58186987570256	1.41374347740082e-06	-0.65985803011678	2
ENSG00000116663.10	FBXO6	1	11663463	1_9	0	0.0178627041074352	9.69277981310644	2.88772383174678e-06	-1.08960712024809	4
ENSG00000162490.6	DRAXIN	1	11692083	1_9	0	0.0147430902055113	7.86692291835143	1.93443224686124e-06	0.828947368421484	1
ENSG00000177674.15	AGTRAP	1	11733242	1_9	0	0.0116263199384502	5.61051838927841	1.08794105466099e-06	0.563758389261717	1
ENSG00000177000.10	MTHFR	1	11790946	1_9	0	0.0155215892345665	8.35617412903511	2.16323535873033e-06	-0.978260869565253	1
ENSG00000011021.21	CLCN6	1	11805485	1_9	0	0.0205316368672078	11.0189989442855	3.7733389756695e-06	-1.37073170731754	1
ENSG00000083444.16	PLOD1	1	11939067	1_9	0	0.0111091045621574	5.17849589837454	9.59495178373601e-07	-0.388646288209399	1
ENSG00000116688.16	MFN2	1	11978002	1_9	0	0.0287483983290578	14.2318315394323	6.82392985052033e-06	1.84135775574068	2
ENSG00000028137.18	TNFRSF1B	1	12166660	1_9	0	0.0111676007732244	5.22834900963806	9.73833154472722e-07	-0.336601307189704	1
ENSG00000048707.13	VPS13D	1	12230088	1_9	0	0.0155445744299019	8.37026859620773	2.17009295315012e-06	0.924242424242004	1
ENSG00000162493.16	PDPN	1	13593698	1_10	0	0.0160555575356313	4.97876750424211	1.33323695516605e-06	0.230386708788305	3
ENSG00000116731.22	PRDM2	1	13617402	1_10	0	0.0243702528284711	8.95443698226938	3.63963996188129e-06	1.00781250000002	1
ENSG00000171729.13	TMEM51	1	15152787	1_11	0	0.00934179211259145	7.97819490082248	1.24306816880799e-06	-0.93835616438361	1
ENSG00000142634.12	EFHD2	1	15409565	1_11	0	0.0210020402730057	15.6167787950078	5.47032401866963e-06	-1.60000000000111	1
ENSG00000132906.17	CASP9	1	15528849	1_11	0	0.00682443427976309	4.87197074911658	5.54538155516024e-07	-0.268292682926686	1
ENSG00000116138.12	DNAJC16	1	15527056	1_11	0	0.00733696869078815	5.49347170620821	6.72238936440786e-07	-0.723880597014661	1
ENSG00000116771.5	AGMAT	1	15584923	1_11	0	0.00785799481529159	6.11525999095752	8.01469074555169e-07	-0.870433133654487	2
ENSG00000197312.11	DDI2	1	15617889	1_11	0	0.00703935792386201	5.1970753270587	6.10171846230439e-07	0.271252596746	2
ENSG00000116786.11	PLEKHM2	1	15684135	1_11	0	0.0172978098489375	13.4590604538651	3.88298728215743e-06	1.91187739463675	1
ENSG00000162461.7	SLC25A34	1	15735883	1_11	0	0.00671891574071859	4.73290663676533	5.30380120771787e-07	0.0399999999999938	1
ENSG00000162458.12	FBLIM1	1	15749411	1_11	0	0.0103104803407948	8.66980931562506	1.49090012020601e-06	1.17910447761158	1
ENSG00000186510.11	CLCNKA	1	16018653	1_11	0	0.0324075019177722	19.5638676643845	1.05745130485612e-05	-2.03457629481217	3
ENSG00000173641.17	HSPB7	1	16019962	1_11	0	0.0205646942715225	15.2801250376743	5.24094100489364e-06	-1.64888888888911	1
ENSG00000184908.17	CLCNKB	1	16044169	1_11	0	0.0117969873657804	10.0899285551607	1.98526877073332e-06	-1.18796992481213	1
ENSG00000185519.8	FAM131C	1	16039870	1_11	0	0.025404500421118	17.22771855196	7.29959109375336e-06	-1.97468716871207	2
ENSG00000132881.11	RSG1	1	16233224	1_11	0	0.00682456806569332	4.89067446853845	5.56677965837002e-07	0.00952845430583841	2
ENSG00000037637.10	FBXO42	1	16352069	1_11	0	0.0172202207538197	13.5084621348346	3.87975882726731e-06	1.60305343511447	1
ENSG00000055070.16	SZRD1	1	16352580	1_11	0	0.0185117435909828	14.1906861085252	4.38137903199193e-06	-1.65648854961864	1
ENSG00000157191.19	NECAP2	1	16440864	1_11	0	0.00723531649395859	5.4351657675081	6.55889129293501e-07	0.380753138075413	1
ENSG00000117122.13	MFAP2	1	16980375	1_12	0	0.0149774997284095	5.24463107471952	1.31012993474022e-06	-0.208000000000028	1
ENSG00000159363.17	ATP13A2	1	17011965	1_12	0	0.0158877443552464	5.80566943041883	1.53841906235408e-06	0.614285714285821	1
ENSG00000117118.9	SDHB	1	17056451	1_12	0	0.0254806700052218	10.3066365417533	4.38013917614584e-06	1.3142857142859	1
ENSG00000117115.12	PADI2	1	17120816	1_12	0	0.0961552610771178	23.1381775692008	3.71075521626368e-05	-2.38743455497293	1
ENSG00000159339.13	PADI4	1	17325142	1_12	0	0.0702721323334262	20.0696929989771	2.35225265159257e-05	-2.09090909090845	1
ENSG00000179051.13	RCC2	1	17438641	1_12	0	0.0142073171090826	4.74277958339548	1.12384164517541e-06	-0.00671140939597434	1
ENSG00000117154.11	IGSF21	1	18107631	1_12	0	0.0228425202391327	9.26358596710341	3.52925679971488e-06	-1.04255319148936	1
ENSG00000179023.8	KLHDC7A	1	18480845	1_13	0	0.00320536936397953	7.42239074760787	3.96809445266898e-07	0.822580645161512	1
ENSG00000159423.16	ALDH4A1	1	18449679	1_13	0	0.00303606750525409	6.61429361166508	3.34930732101107e-07	0.538265056299018	2
ENSG00000169991.10	IFFO2	1	18977881	1_13	0	0.00497152368370346	11.0797240120472	9.18710247924189e-07	-1.17322834645673	1
ENSG00000127481.14	UBR4	1	19205040	1_13	0	0.00630072618818567	13.4711853045915	1.4156520512124e-06	-1.42603550295797	1
ENSG00000127463.13	EMC1	1	19227605	1_13	0	0.00252542511014897	5.39406580017	2.27201314567859e-07	0.692090465853935	4
ENSG00000053372.4	MRTO4	1	19251559	1_13	0	0.00244147142052775	4.82513749092805	1.96481399740111e-07	0.212279488406249	3
ENSG00000162482.4	AKR7A3	1	19288862	1_13	0	0.00653984078169012	14.6427575934679	1.59716635699191e-06	1.70682730923684	1
ENSG00000053371.12	AKR7A2	1	19310497	1_13	0	0.00275773609684982	6.05602237469232	2.785481512754e-07	-0.610905786742398	4
ENSG00000040487.12	PQLC2	1	19312063	1_13	0	0.00243297037205947	4.76305244151599	1.93277940370164e-07	-0.00437921288516905	2
ENSG00000077549.17	CAPZB	1	19322722	1_13	0	0.00775154265566969	15.1041313293295	1.95273810024075e-06	-1.56028368794278	1
ENSG00000173436.13	MINOS1	1	19596564	1_13	0	0.00242805554293779	4.77103342632962	1.93210703609939e-07	-0.0169985540872407	2
ENSG00000162542.13	TMCO4	1	19786018	1_13	0	0.00349367145757218	9.65576406203669	5.62637678746248e-07	-1.59605911330113	1
ENSG00000169914.5	OTUD3	1	19878843	1_13	0	0.00390172661094068	14.387746030205	9.36288532740247e-07	-3.05940528778789	4
ENSG00000188257.10	PLA2G2A	1	19979786	1_13	0	0.00324160940153828	7.26833137768217	3.92966481434865e-07	0.367118468932426	2
ENSG00000127472.10	PLA2G5	1	20028276	1_13	0	0.00251339881204293	5.26650498431569	2.20772009460067e-07	0.737777777778037	1
ENSG00000117215.14	PLA2G2D	1	20119239	1_13	0	0.00244148759602392	5.32109310648069	2.16678333084727e-07	0.273076923076929	1
ENSG00000162543.5	UBXN10	1	20186547	1_14	0	0.0362280501994196	15.2600757672351	9.22065465153927e-06	-1.63576158940415	1
ENSG00000162545.5	CAMK2N1	1	20223630	1_14	0	0.0147164492431359	6.66352076815747	1.63556157187937e-06	-0.70748299319755	1
ENSG00000090432.6	MUL1	1	20508105	1_14	0	0.0153062297972045	7.03712565523583	1.79648518756514e-06	0.755447941888989	1
ENSG00000183114.7	FAM43B	1	20551955	1_14	0	0.0138604798836214	6.09394224986435	1.40875901006047e-06	-0.625334087304335	3
ENSG00000158825.5	CDA	1	20588679	1_14	0	0.0133510978381381	5.73815070689126	1.27775925242568e-06	-0.603852811347245	3
ENSG00000158828.7	PINK1	1	20648247	1_14	0	0.0120619529600658	4.77360735951335	9.60338699739379e-07	-0.164670658682602	1
ENSG00000244038.9	DDOST	1	20654429	1_14	0	0.0175014205136459	8.31209409567908	2.42629641438819e-06	-1.00182203055256	2
ENSG00000117245.12	KIF17	1	20684689	1_14	0	0.0195471251579097	9.36464602425779	3.05305315302114e-06	1.09806531303322	2
ENSG00000189410.11	SH2D5	1	20733213	1_14	0	0.0145262611547472	6.53987042885617	1.58446663054811e-06	-0.664578219573679	2
ENSG00000075151.20	EIF4G3	1	21176003	1_14	0	0.0185533044724838	8.86770855735508	2.74405485327583e-06	1.02528735632175	1
ENSG00000142794.18	NBPF3	1	21439197	1_15	0	0.012349682079646	6.70812616428388	1.38171065061729e-06	0.592811360820705	2
ENSG00000076864.19	RAP1GAP	1	21687278	1_15	0	0.0796175688378347	23.5337137407728	3.12506808840648e-05	-1.99200000000059	1
ENSG00000090686.15	USP48	1	21782050	1_15	0	0.00986795544920949	4.78656042880192	7.87790667751329e-07	0.270517281119994	4
ENSG00000187942.11	LDLRAD2	1	21820584	1_15	0	0.00987262407377709	4.89509745764706	8.06035275344854e-07	-0.457168823393606	2
ENSG00000142798.17	HSPG2	1	21851065	1_15	0	0.0106969073714015	5.40589731803811	9.64464247216529e-07	0.158105253609002	2
ENSG00000142789.19	CELA3A	1	22001714	1_15	0	0.00997236725335793	4.90254244268605	8.15416944037223e-07	0.308931185944526	1
ENSG00000070831.15	CDC42	1	22052177	1_15	0	0.0107573739195511	5.84090803869555	1.04796490488116e-06	0.780898876404869	1
ENSG00000162552.14	WNT4	1	22143622	1_15	0	0.010771855456828	5.5822349003133	1.00290253802284e-06	0.420825115922404	2
ENSG00000184677.16	ZBTB40	1	22453334	1_15	0	0.0103928124095115	5.17863493741368	8.97653008687605e-07	0.148437500000082	1
ENSG00000173372.16	C1QA	1	22636557	1_15	0	0.00987353908160982	4.83859382176344	7.96805130330356e-07	-0.323144104803341	1
ENSG00000004487.15	KDM1A	1	23000786	1_16	0	0.0111967678751671	4.89735768539053	9.14565058374892e-07	0.249554367201566	1
ENSG00000169641.13	LUZP1	1	23178302	1_16	0	0.0729039510808953	22.8442700115191	2.77771993828669e-05	-2.25806451612915	1
ENSG00000204219.9	TCEA3	1	23424647	1_16	0	0.024935651874142	12.5167065221267	5.2056012883659e-06	1.49365600668247	2
ENSG00000088280.18	ASAP3	1	23484588	1_16	0	0.0517159850586676	19.5148927084715	1.68325950219793e-05	2.0270432641412	2
ENSG00000007968.6	E2F2	1	23500294	1_16	0	0.0134030241531873	6.60548014309816	1.47661507249101e-06	0.684782608695653	1
ENSG00000142676.12	RPL11	1	23691734	1_17	0	0.0143246986607065	5.48133651493342	1.30958009630816e-06	0.338853446468954	2
ENSG00000057757.9	PITHD1	1	23782193	1_17	0	0.013265051375877	4.75694894742749	1.05244045199142e-06	0.24799999999999	1
ENSG00000117308.14	GALE	1	23800401	1_17	0	0.0178823578690266	7.63524541774784	2.27723520152797e-06	0.810996563573671	1
ENSG00000179163.11	FUCA1	1	23866260	1_17	0	0.0142566966964761	5.41746748165994	1.28817637221756e-06	-0.384428406755179	3
ENSG00000142677.3	IL22RA1	1	24143903	1_17	0	0.110371004633758	24.6014393079185	4.52872153685373e-05	-2.57575757575782	1
ENSG00000158055.15	GRHL3	1	24318866	1_17	0	0.0153102778630976	6.17570780269319	1.57699355305523e-06	-0.714285714285722	1
ENSG00000001460.17	STPG1	1	24416496	1_17	0	0.0182647527683903	7.87895539573059	2.40017299691769e-06	1.01964173322876	2
ENSG00000001461.16	NIPAL3	1	24415329	1_17	0	0.0173319487694874	7.36205231226903	2.12817041403895e-06	0.937931034482739	1
ENSG00000117602.11	RCAN3	1	24442288	1_17	0	0.0203371095791414	8.77433355955044	2.97620933476517e-06	1.00900203705248	2
ENSG00000184454.6	NCMAP	1	24556448	1_17	0	0.0143647211665014	5.41185099087196	1.29659139847774e-06	0.241830065359428	1
ENSG00000169504.14	CLIC4	1	24745177	1_17	0	0.0146141780255545	5.67804340527346	1.38399081277402e-06	0.428977272727649	1
ENSG00000117614.9	SYF2	1	25232900	1_18	0	0.010875587977326	4.74925463587161	8.61466327854046e-07	-0.0623052959501458	1
ENSG00000187010.19	RHD	1	25257119	1_18	0	0.0130027989982818	6.43354116238384	1.39523396069932e-06	0.658227848101495	1
ENSG00000183726.10	TMEM50A	1	25341835	1_18	0	0.0108471665596693	4.72559400088588	8.54934456710362e-07	0.0624999999999935	1
ENSG00000188672.17	RHCE	1	25430243	1_18	0	0.0116454407914469	5.39075615616275	1.04704591019766e-06	-0.323898023289782	2
ENSG00000204178.9	TMEM57	1	25430290	1_18	0	0.0119754655068326	5.65743230659658	1.12998291183494e-06	-0.401980985263354	2
ENSG00000157978.11	LDLRAP1	1	25543527	1_18	0	0.0110097704986702	4.87397890009712	8.94997900252352e-07	0.141637344944688	2
ENSG00000162430.16	SELENON	1	25799884	1_18	0	0.0142437261385809	7.35047190096068	1.74621993673163e-06	-1.0431176557138	2
ENSG00000117640.17	MTFR1L	1	25819958	1_18	0	0.0115120856698272	5.32570646326963	1.02256598991798e-06	0.39436619718315	1
ENSG00000158006.13	PAFAH2	1	25997617	1_18	0	0.0131415864967293	6.51305901410769	1.42755522111177e-06	0.427480916030594	1
ENSG00000158014.14	SLC30A2	1	26045653	1_18	0	0.0236852291417727	12.1481619735104	4.79897259692719e-06	1.44949494949428	1
ENSG00000158022.6	TRIM63	1	26067922	1_18	0	0.0140641564267013	7.15821370712834	1.67910731545625e-06	-0.92048192771071	1
ENSG00000175087.9	PDIK1L	1	26110771	1_18	0	0.0230246132368007	11.7290122854167	4.50416084062584e-06	-1.26380368098131	1
ENSG00000197245.5	FAM110D	1	26156890	1_18	0	0.0151701380113616	7.94093619901497	2.00919155525584e-06	-1.21212447560923	3
ENSG00000236782.6	RP11-96L14.7	1	26170849	1_18	0	0.0108573031034548	4.73527559123849	8.57486571584092e-07	-0.204081632653036	1
ENSG00000142675.17	CNKSR1	1	26170849	1_18	0	0.0116924385451033	5.48447280181024	1.06954752885329e-06	0.335420590461226	2
ENSG00000130695.14	CEP85	1	26233875	1_18	0	0.0640054115648594	21.9133104079868	2.3392939129905e-05	2.71386306825389	3
ENSG00000142669.14	SH3BGRL3	1	26279800	1_18	0	0.0119613581425591	5.60402250138879	1.11799656717433e-06	0.502590673575293	1
ENSG00000169442.8	CD52	1	26317102	1_18	0	0.0391374739432877	17.1114342157417	1.11696434236348e-05	-2.53846153846002	1
ENSG00000176083.17	ZNF683	1	26372447	1_18	0	0.0109984200971205	4.84870506115719	8.89439017790102e-07	-0.26470588235301	1
ENSG00000117682.16	DHDDS	1	26427451	1_18	0	0.0116033977376604	5.54545975606657	1.07320538365545e-06	0.291070932271873	2
ENSG00000198830.10	HMGN2	1	26474358	1_18	0	0.0115093067864023	5.23182765973687	1.00429824023045e-06	-0.507716887148249	2
ENSG00000117713.18	ARID1A	1	26693253	1_18	0	0.0320580780480696	14.7742765237378	7.8995765282077e-06	-1.69469026548638	1
ENSG00000060642.10	PIGV	1	26787956	1_18	0	0.0325226185777527	14.9110719945319	8.0882483623859e-06	-1.70925110132261	1
ENSG00000142751.14	GPN2	1	26884230	1_18	0	0.0160498339682231	8.64383415924348	2.31385998473428e-06	-1.32745869343358	2
ENSG00000090273.13	NUDC	1	26899598	1_18	0	0.0281874183324669	13.5601720657724	6.37500613236417e-06	1.60087719298271	1
ENSG00000253368.3	TRNP1	1	26990468	1_18	0	0.0114197699164679	5.16865082067674	9.84452243285878e-07	-0.277173913043448	1
ENSG00000090020.10	SLC9A1	1	27118527	1_19	0	0.0101562276321479	5.14247047257668	8.71092628235034e-07	-0.299266630976427	2
ENSG00000186501.14	TMEM222	1	27317371	1_19	0	0.0264235986701148	14.2410504441829	6.27616127521305e-06	1.52855722324401	2
ENSG00000142765.17	SYTL1	1	27342119	1_19	0	0.0406608813172121	18.3695698432022	1.24576429648362e-05	1.86135340159687	2
ENSG00000142733.14	MAP3K6	1	27357905	1_19	0	0.0177726901524253	10.4597774141565	3.10052842946011e-06	-1.199888114688	2
ENSG00000181773.6	GPR3	1	27392588	1_19	0	0.00999715748034047	4.99268097089096	8.32473571311041e-07	-0.313901345291386	1
ENSG00000158195.10	WASF2	1	27489587	1_19	0	0.00972418357574667	4.73000257737693	7.67140006607538e-07	-0.100456621004577	1
ENSG00000126705.13	AHDC1	1	27604387	1_19	0	0.0121923107432187	6.87701315935867	1.39844691068774e-06	0.8199656681866	2
ENSG00000126709.14	IFI6	1	27671883	1_19	0	0.0097386105786258	4.74406686250869	7.70562565387448e-07	0.0790123456789981	1
ENSG00000130775.15	THEMIS2	1	27872858	1_19	0	0.0192251034464148	11.2077090704537	3.59373161226869e-06	1.42258986788922	2
ENSG00000117748.9	RPA2	1	27914481	1_19	0	0.0106946646305291	5.6327007140967	1.00471746587398e-06	-0.418203165343808	2
ENSG00000130768.14	SMPDL3B	1	27935082	1_19	0	0.0151547352846879	8.94381779130889	2.26063997634585e-06	-1.00180118966385	2
ENSG00000158156.7	XKR8	1	27959966	1_19	0	0.0636985787086402	22.7026471300419	2.41193914823533e-05	2.32490974729103	1
ENSG00000158161.15	EYA3	1	28088507	1_19	0	0.0418336024974839	18.6428091124084	1.30075865344324e-05	2.08143939393831	1
ENSG00000169403.11	PTAFR	1	28193492	1_19	0	0.0208271939404392	11.970245805441	4.15809047992142e-06	1.15485278714276	3
ENSG00000130770.17	ATPIF1	1	28236497	1_19	0	0.0151632783199722	8.94921052611848	2.26327818188968e-06	1.04212860310387	1
ENSG00000130766.4	SESN2	1	28259281	1_19	0	0.0114199882759368	6.25561242014097	1.19150425299489e-06	-0.667605633802575	1
ENSG00000130772.13	MED18	1	28329751	1_19	0	0.0351797094690659	16.9797404923009	9.96284566237937e-06	1.72541743970407	1
ENSG00000204138.12	PHACTR4	1	28349072	1_19	0	0.0104243963807336	5.38980516440852	9.37096009618884e-07	-0.696818246887123	3
ENSG00000180198.15	RCC1	1	28441532	1_19	0	0.0299732286924345	15.4459973099037	7.72164067168924e-06	1.75759652254247	2
ENSG00000180098.9	TRNAU1AP	1	28553045	1_19	0	0.0109121315091699	5.82377868987599	1.05992359431306e-06	-0.562604340567906	1
ENSG00000188060.7	RAB42	1	28592480	1_19	0	0.0529904511394642	20.9205860826698	1.84897725807273e-05	-2.38461538461583	1
ENSG00000162419.12	GMEB1	1	28669247	1_19	0	0.0176825933222798	10.4113829338949	3.07053805798469e-06	1.61599999999996	1
ENSG00000198492.15	YTHDF2	1	28736724	1_19	0	0.0179944916744267	10.5778195887526	3.17464994118112e-06	-1.61904761904817	1
ENSG00000159023.19	EPB41	1	28882595	1_19	0	0.0185834303614857	10.8844793467933	3.37360047971317e-06	-1.51145038167973	1
ENSG00000253304.1	TMEM200B	1	29099321	1_19	0	0.0170120765340451	10.0435408827667	2.84973374535814e-06	-1.49206349206354	1
ENSG00000060656.19	PTPRU	1	29235239	1_19	0	0.00989288201654825	4.89319519657141	8.07375331714755e-07	0.382735247460829	2
ENSG00000162511.7	LAPTM5	1	30757160	1_20	0	0.0165088228048755	7.79810973676797	2.14716566634883e-06	0.900621118012597	1
ENSG00000162512.15	SDC3	1	30812619	1_20	0	0.0225126853383866	10.7525263536909	4.037364150864e-06	1.3153846153843	1
ENSG00000084628.9	NKAIN1	1	31239088	1_20	0	0.0126076403447863	5.23544965171001	1.10090008259247e-06	0.570206298453102	2
ENSG00000121766.15	ZCCHC17	1	31300649	1_20	0	0.0119858545015354	4.75510301730692	9.50580797992773e-07	0.0969696969696606	1
ENSG00000121769.7	FABP3	1	31374572	1_20	0	0.0167847043441298	7.95578338726442	2.22718735062082e-06	1.24305555555588	1
ENSG00000168528.11	SERINC2	1	31407531	1_20	0	0.0249905987010011	11.7488585761813	4.89702636676555e-06	1.5674503055044	2
ENSG00000121764.11	HCRTR1	1	31658996	1_20	0	0.0130210107875175	5.5418946473343	1.20354704181706e-06	0.403846153846164	1
ENSG00000162517.12	PEF1	1	31645212	1_20	0	0.012318533840149	5.01509582623794	1.03038223471992e-06	-0.159999999999937	1
ENSG00000084636.17	COL16A1	1	31703950	1_20	0	0.0143612842021615	6.47290217152448	1.55043093713914e-06	0.748033616638086	2
ENSG00000121753.12	ADGRB2	1	31764679	1_20	0	0.0122180187896489	4.9372903531129	1.00611949070643e-06	0.198847262247802	1
ENSG00000184007.18	PTP4A2	1	31945136	1_20	0	0.0130582802081023	5.56904741560678	1.21290560977369e-06	0.38596491228079	1
ENSG00000121775.17	TMEM39B	1	32073181	1_21	0	0.0126004011931459	4.79288945165623	1.00726070292486e-06	0.127551020408165	1
ENSG00000025800.13	KPNA6	1	32108863	1_21	0	0.012754282349389	4.9354970988683	1.04989781899622e-06	-0.259842519685028	1
ENSG00000084652.15	TXLNA	1	32179560	1_21	0	0.0125067934615544	4.73272807366254	9.87228389128836e-07	0.0748031496062766	1
ENSG00000084623.11	EIF3I	1	32222176	1_21	0	0.0125238344888673	4.7386338340489	9.89807125789734e-07	-0.00784313725490084	1
ENSG00000160055.19	TMEM234	1	32222176	1_21	0	0.0125238344888673	4.7386338340489	9.89807125789734e-07	0.00784313725490084	1
ENSG00000183615.5	FAM167B	1	32247598	1_21	0	0.0155026701917745	6.74601300493626	1.74427030580163e-06	-0.677830402697831	2
ENSG00000116478.11	HDAC1	1	32291945	1_21	0	0.0147516118176619	6.28297738203616	1.54584191001796e-06	-0.609613130128887	1
ENSG00000162526.6	TSSK3	1	32366691	1_21	0	0.0125186195702607	4.74393485827032	9.90501788895121e-07	-0.0699481865284934	1
ENSG00000225828.1	FAM229A	1	32366691	1_21	0	0.0125186195702607	4.74393485827032	9.90501788895121e-07	-0.0699481865284934	1
ENSG00000176261.15	ZBTB8OS	1	32650758	1_21	0	0.0126481169316961	4.82824084113469	1.01853252719553e-06	-0.173782456217486	2
ENSG00000162521.18	RBBP4	1	32651491	1_21	0	0.0182799229176939	8.30316223208425	2.53150033483342e-06	0.92105263157917	1
ENSG00000162520.14	SYNC	1	32705224	1_21	0	0.0131273301196287	5.17646229174736	1.13336440041325e-06	-0.342182890855531	1
ENSG00000116497.17	S100PBP	1	32817174	1_21	0	0.0138297834286769	5.70895783056303	1.31683790716907e-06	0.502392344497593	1
ENSG00000134684.10	YARS	1	32817927	1_21	0	0.0145251315073976	6.17967959946993	1.4970838910533e-06	-0.602870813397087	1
ENSG00000160097.16	FNDC5	1	32871796	1_21	0	0.013327651016706	5.23373072341441	1.16338937233483e-06	-0.0387596899224699	1
ENSG00000116514.16	RNF19B	1	32963299	1_21	0	0.0131132323369556	5.15775237418933	1.12805519320895e-06	-0.243801652892615	1
ENSG00000142920.16	AZIN2	1	33080995	1_21	0	0.0149757938520863	6.40003087512938	1.59857136002343e-06	0.684822127061966	2
ENSG00000116525.13	TRIM62	1	33182762	1_21	0	0.0135408574705043	5.53140771736073	1.24922867241572e-06	0.479166666666523	1
ENSG00000184389.9	A3GALT2	1	33324895	1_21	0	0.0149908662955486	6.16321322456277	1.54096945144649e-06	0.145833333333336	1
ENSG00000134686.18	PHC2	1	33431196	1_21	0	0.0248428629952535	11.0231831012998	4.56739709387035e-06	-1.16784869976334	1
ENSG00000121903.14	ZSCAN20	1	33482375	1_21	0	0.012686640999363	4.91851887538464	1.04073724870483e-06	-0.393333333333228	1
ENSG00000188910.7	GJB3	1	34777222	1_22	0	0.0119942777521241	5.31142377884229	1.06253968782079e-06	-0.413612565444905	1
ENSG00000163866.8	SMIM12	1	34852255	1_22	0	0.0132650729698572	6.24401162480227	1.38144453237551e-06	0.706116070060215	3
ENSG00000243749.1	TMEM35B	1	34944957	1_22	0	0.0140045474098416	6.7508334284838	1.57683617934761e-06	0.648890401186627	2
ENSG00000163867.16	ZMYM6	1	35031112	1_22	0	0.0121393527645776	5.39399678447297	1.09210984168178e-06	0.422572178477562	1
ENSG00000020129.15	NCDN	1	35557823	1_22	0	0.0113362644277214	4.74214766730614	8.96613238018657e-07	-0.102272727272737	1
ENSG00000116819.6	TFAP2E	1	35573174	1_22	0	0.0192790180763227	9.72140258065601	3.12589182380168e-06	1.06854838709682	1
ENSG00000126067.11	PSMB2	1	35641909	1_22	0	0.0130012945917578	6.00630812639174	1.302429763999e-06	-0.507246376811654	1
ENSG00000142686.7	C1orf216	1	35719097	1_22	0	0.0114802374340044	4.86921292854925	9.32330178902702e-07	-0.205020920502196	1
ENSG00000134698.10	AGO4	1	35808004	1_22	0	0.0114824490087535	4.85138935801852	9.29096367814551e-07	0.186029441471835	2
ENSG00000092847.11	AGO1	1	35870261	1_22	0	0.0199190771133837	10.2276442779888	3.39785571428718e-06	1.21546961325976	1
ENSG00000116863.10	ADPRHL2	1	36088235	1_22	0	0.0190433854082076	9.66774097178082	3.07064258305688e-06	1.02799616785926	2
ENSG00000054116.11	TRAPPC3	1	36155585	1_22	0	0.0115159775163101	4.93495248854246	9.4785933088903e-07	-0.325925925925963	1
ENSG00000054118.13	THRAP3	1	36225269	1_22	0	0.0127294042158871	5.91847094553552	1.25654400663317e-06	0.605263157894993	1
ENSG00000142694.6	EVA1B	1	36323945	1_22	0	0.118874815457726	27.7035899722128	5.49270167864187e-05	-2.70769230769193	1
ENSG00000196182.10	STK40	1	36385841	1_22	0	0.012625004750081	5.84073357875737	1.22986955944709e-06	-0.60101010101014	1
ENSG00000181817.5	LSM10	1	36393562	1_22	0	0.0161329135235223	8.25652106013073	2.22162116630635e-06	1.1193320421769	2
ENSG00000116885.18	OSCP1	1	36446312	1_22	0	0.0144322041035831	7.22568488824214	1.73928914213998e-06	-1.60902255639147	1
ENSG00000116898.11	MRPS15	1	36464072	1_22	0	0.0196177167856502	9.22352956551441	3.01790601231437e-06	2.16249999999967	1
ENSG00000163873.9	GRIK3	1	37044681	1_22	0	0.0172362837903617	8.74090767080064	2.51281360307002e-06	-0.97111913357362	1
ENSG00000163875.15	MEAF6	1	37513172	1_23	0	0.0157568567310059	5.00797905035039	1.31611001898444e-06	-0.225806451612835	1
ENSG00000163877.10	SNIP1	1	37553609	1_23	0	0.0155239860984343	4.86637934826368	1.2599964199702e-06	-0.17355371900831	1
ENSG00000163879.10	DNALI1	1	37557547	1_23	0	0.0299609760608871	11.1356890176239	5.56458982401576e-06	-1.4035087719298	1
ENSG00000134697.12	GNL2	1	37596105	1_23	0	0.0197843287439308	7.17447412373352	2.36739921324898e-06	-0.888888888888976	1
ENSG00000169218.13	RSPO1	1	37630675	1_23	0	0.0155004394507351	4.85194268524886	1.25435301651412e-06	-0.132911392405015	1
ENSG00000116922.14	C1orf109	1	37691952	1_23	0	0.0241598715984632	9.0795257128914	3.65862493784548e-06	1.13074002797178	2
ENSG00000134690.10	CDCA8	1	37704197	1_23	0	0.0180070963622276	6.27813830572012	1.88553532442408e-06	0.534810126582616	1
ENSG00000185090.14	MANEAL	1	37818573	1_23	0	0.0162486516790514	5.30031893461177	1.43641336551841e-06	0.637037037036987	1
ENSG00000197982.13	C1orf122	1	37787632	1_23	0	0.0731282672454446	19.7386903859261	2.4074857408094e-05	2.24980717003063	2
ENSG00000188786.9	MTF1	1	37850124	1_23	0	0.0193558121657671	6.96589116828405	2.2487863138663e-06	0.96453900709241	1
ENSG00000204084.12	INPP5B	1	37943401	1_23	0	0.0390810873995341	13.6825174317651	8.91851926541456e-06	-1.78461538461519	1
ENSG00000183431.11	SF3A3	1	37989717	1_23	0	0.0153984137188312	4.7891454802338	1.22996886876112e-06	-0.279700180422626	2
ENSG00000183386.9	FHL3	1	37996149	1_23	0	0.0153172646023277	4.73889925369372	1.21065052942275e-06	-0.345323741007252	1
ENSG00000183520.11	UTP11	1	37996149	1_23	0	0.0153192718136065	4.74014528379303	1.2111275420453e-06	-0.347678339393433	2
ENSG00000116954.7	RRAGC	1	38861584	1_24	0	0.0177412696584606	5.01548864433572	1.48408253428469e-06	0.328859060402725	1
ENSG00000158315.10	RHBDL2	1	38895676	1_24	0	0.0195905602644586	5.95963111196926	1.94727075158824e-06	0.657700888966749	3
ENSG00000174574.15	AKIRIN1	1	38991334	1_24	0	0.0204058892650527	6.34810958947157	2.16052873434588e-06	0.62287504069288	2
ENSG00000168653.10	NDUFS5	1	39026790	1_24	0	0.0175232393511191	4.89779326951656	1.43144593215202e-06	0.143404379721862	2
ENSG00000183682.7	BMP8A	1	39476625	1_24	0	0.0172391402750722	4.7422323022675	1.36351064722665e-06	0.197289897254937	2
ENSG00000090621.13	PABPC4	1	39554348	1_24	0	0.0247907926986766	8.20449564308252	3.39236370540311e-06	-1.04582478671477	2
ENSG00000163909.7	HEYL	1	39640423	1_24	0	0.0172626873482801	4.75522210722223	1.36911307284566e-06	-0.100671140939569	1
ENSG00000116983.12	HPCAL4	1	39690436	1_24	0	0.0172145863218159	4.72866829209127	1.35767414149205e-06	0.0709219858156183	1
ENSG00000084072.16	PPIE	1	39739151	1_25	0	0.0487235762824444	18.8022136427281	1.52794684640706e-05	-1.96899224806161	1
ENSG00000116985.11	BMP8B	1	39778732	1_25	0	0.0311327576266156	14.5583898884401	7.55946468019709e-06	-1.56687898089153	1
ENSG00000043514.15	TRIT1	1	39880989	1_25	0	0.0113803471623655	5.02387140487797	9.535734057173e-07	-0.329498992898998	3
ENSG00000131236.16	CAP1	1	40039999	1_25	0	0.0345334699872858	15.428750393229	8.8865068073102e-06	-1.7092219401022	2
ENSG00000131238.16	PPT1	1	40094786	1_25	0	0.049029932545982	18.8935849789636	1.54502593036737e-05	1.9838754586744	2
ENSG00000084073.8	ZMPSTE24	1	40257946	1_25	0	0.0144225071357734	7.18452861090693	1.72822047730829e-06	-0.796208530805542	1
ENSG00000049089.13	COL9A2	1	40297423	1_25	0	0.0112506184831478	4.91583241942099	9.22430326367146e-07	-0.102053585491423	2
ENSG00000084070.11	SMAP2	1	40383158	1_25	0	0.0113430222382903	4.97718460466492	9.41613417195495e-07	0.196078431372589	1
ENSG00000187815.9	ZFP69	1	40476033	1_25	0	0.0119734020872687	5.54526472414395	1.10738836537056e-06	-0.504835355554836	2
ENSG00000164002.11	EXO5	1	40508756	1_25	0	0.0216706515367711	11.2954615770022	4.08259272115352e-06	-1.81370859252054	3
ENSG00000117010.15	ZNF684	1	40531781	1_25	0	0.0119296938594718	5.50605358499252	1.09554403393779e-06	-0.480000000000265	1
ENSG00000117013.14	KCNQ4	1	40802642	1_25	0	0.0338624855635242	15.115800660848	8.53709461212327e-06	1.61654135338354	1
ENSG00000179862.6	CITED4	1	40862972	1_25	0	0.0158587149404172	8.06059026013206	2.13203801369211e-06	-0.970394032883724	2
ENSG00000171793.13	CTPS1	1	40979451	1_25	0	0.0118260493627609	5.30368189236511	1.04610977639793e-06	-0.0518518518518349	1
ENSG00000171790.15	SLFNL1	1	41023232	1_25	0	0.0374053675487762	16.5303034075152	1.03127587212651e-05	-2.01981980093414	2
ENSG00000010803.16	SCMH1	1	41234186	1_25	0	0.0207260811277472	10.2169158416878	3.53180823940802e-06	-0.986637323723006	3
ENSG00000204060.6	FOXO6	1	41181992	1_25	0	0.0241330635078716	11.6488656885521	4.68874052164875e-06	1.32007358128291	2
ENSG00000127129.9	EDN2	1	41442824	1_25	0	0.0135262634226545	6.76504529135328	1.52619018091354e-06	0.847356708174617	3
ENSG00000127124.14	HIVEP3	1	42036610	1_26	0	0.0161141162294723	4.89229292909974	1.31485859679668e-06	-0.535211267605568	1
ENSG00000198815.8	FOXJ3	1	42335341	1_26	0	0.0263032144033355	9.59202306866901	4.20803307932253e-06	1.23389830508526	1
ENSG00000177181.14	RIMKLA	1	42381115	1_26	0	0.0174545104071058	5.46788429976035	1.59179484322127e-06	-0.0390625000000155	1
ENSG00000066185.12	ZMYND12	1	42432126	1_26	0	0.0195728875413855	6.64506011244986	2.16927154938919e-06	-0.734910594774734	2
ENSG00000186409.14	CCDC30	1	42464495	1_26	0	0.0171430098636839	5.36642328353494	1.53437709162137e-06	0.261904761904789	1
ENSG00000171960.10	PPIH	1	42666942	1_26	0	0.0624548536648231	18.3714981442108	1.91368685591383e-05	-2.35483870967756	1
ENSG00000164007.10	CLDN19	1	42740306	1_26	0	0.0219230335641329	7.74744124821478	2.8328204299875e-06	-0.820740740740577	1
ENSG00000117385.15	P3H1	1	42766833	1_26	0	0.0163094094480585	5.01659627930308	1.36460668070052e-06	-0.469460212014146	2
ENSG00000164008.14	C1orf50	1	42767127	1_26	0	0.0160240706776739	4.78326628544421	1.27837278429696e-06	0.262068965517128	1
ENSG00000274386.5	TMEM269	1	42785273	1_26	0	0.0222608712099199	7.96441182665316	2.95703163827224e-06	0.918968692449177	1
ENSG00000177868.11	SVBP	1	42805362	1_26	0	0.0166656540068868	5.11418126054873	1.42153835943775e-06	-0.0815968021206068	4
ENSG00000164010.13	ERMAP	1	42816759	1_26	0	0.0161849282556893	4.91734786324054	1.32740000958712e-06	0.368018480963126	2
ENSG00000243710.7	CFAP57	1	43230037	1_26	0	0.0245017210037726	9.02271927264158	3.68717831635382e-06	1.17809178087153	2
ENSG00000179178.10	TMEM125	1	43269525	1_26	0	0.0521893002682077	15.98636825085	1.39152621519047e-05	-1.69444444444411	1
ENSG00000117395.12	EBNA1BP2	1	43080880	1_26	0	0.0170400845337462	5.35864972880985	1.52295552421996e-06	-0.376021798364929	1
ENSG00000253313.5	C1orf210	1	43285638	1_26	0	0.0478094381279178	15.2160763011772	1.21332297891957e-05	-1.60805084745658	1
ENSG00000066056.13	TIE1	1	43301467	1_27	0	0.0195416025990295	9.26235971157707	3.01885272133196e-06	1.05645161290301	1
ENSG00000117400.16	MPL	1	43337449	1_27	0	0.0284728311157209	12.7192286501239	6.04020296674644e-06	1.428549404406	2
ENSG00000117399.13	CDC20	1	43359194	1_27	0	0.0119028279729912	4.72707928630939	9.38432736121398e-07	0.0188679245283064	1
ENSG00000159479.16	MED8	1	43389907	1_27	0	0.0586724321554992	19.5820625539149	1.91625204172876e-05	-1.95485249700656	3
ENSG00000126091.19	ST3GAL3	1	43705540	1_27	0	0.0124985910464556	5.16027853877626	1.07570777627243e-06	0.139860139860155	1
ENSG00000117407.16	ARTN	1	43935553	1_27	0	0.0241108204661905	11.4597106752923	4.60835309782777e-06	-1.33846153846142	1
ENSG00000117408.10	IPO13	1	43947230	1_27	0	0.0144960085707458	6.62138970060378	1.60087599196425e-06	-0.757575757575668	1
ENSG00000117410.13	ATP6V0B	1	43974045	1_27	0	0.0371825272061964	15.6190774483571	9.6862213279388e-06	1.71810699588427	1
ENSG00000117411.16	B4GALT2	1	43976849	1_27	0	0.0119178550631717	4.73736877202054	9.41662765077247e-07	-0.0384581539900015	2
ENSG00000159214.12	CCDC24	1	43991070	1_27	0	0.0131034362381061	5.6690956324079	1.23896514413634e-06	-0.55012408861806	2
ENSG00000196517.11	SLC6A9	1	44031093	1_27	0	0.0152864024114243	7.04808497202213	1.79695220094805e-06	-0.66258053205921	2
ENSG00000178028.13	DMAP1	1	44215047	1_27	0	0.0317307720582219	14.2617272533212	7.54766944029331e-06	-1.73202614379148	1
ENSG00000117419.14	ERI3	1	44354576	1_27	0	0.016451685928301	7.95173999361098	2.18188916987838e-06	1.11274069548237	2
ENSG00000198520.10	C1orf228	1	44680736	1_28	0	0.0155827045012211	4.88215659769127	1.26886274480895e-06	-0.462686567164231	1
ENSG00000142945.12	KIF2C	1	44739744	1_28	0	0.0393570789286004	13.4797589744436	8.84840698993756e-06	1.32665639445209	1
ENSG00000142937.11	RPS8	1	44774829	1_28	0	0.032881646014313	12.0311317515897	6.59811890867345e-06	-2.01458529927363	2
ENSG00000173846.12	PLK3	1	44809366	1_28	0	0.0413611441107148	13.6872709516607	9.44211995787045e-06	-1.51666666666638	1
ENSG00000222009.8	BTBD19	1	44808328	1_28	0	0.0156386680006522	5.00583451262095	1.30567880329379e-06	-0.355421686746801	1
ENSG00000117425.13	PTCH2	1	44842737	1_28	0	0.0422600712107115	15.4641342846493	1.08997350781608e-05	-2.45736434108573	1
ENSG00000126107.14	HECTD3	1	45010991	1_28	0	0.0249514596540386	9.67658227572603	4.02696686361498e-06	-2.10563380281627	1
ENSG00000126088.13	UROD	1	45012003	1_28	0	0.0273151340824157	10.5715073445963	4.81615391982405e-06	-2.197183098592	1
ENSG00000162415.6	ZSWIM5	1	45285979	1_28	0	0.0210791995027642	10.3123323840702	3.62552682193291e-06	-2.38823529411729	1
ENSG00000186603.5	HPDL	1	45325517	1_28	0	0.036384871445406	14.8633282327732	9.01980230832641e-06	3.11792452830133	1
ENSG00000280670.2	CCDC163	1	45499668	1_28	0	0.0203865139252917	6.91154272750459	2.3500552405811e-06	-0.244274809160225	1
ENSG00000132763.14	MMACHC	1	45500626	1_28	0	0.0273312438228539	9.15922751246126	4.17521024020665e-06	0.337556205945969	2
ENSG00000117448.13	AKR1A1	1	45551015	1_28	0	0.015721135259683	5.04519545297537	1.32288473619033e-06	0.0160000000000066	1
ENSG00000132780.16	NASP	1	45583288	1_28	0	0.0160516648688646	5.10395813451165	1.36642969928276e-06	-0.409090909091001	1
ENSG00000159588.14	CCDC17	1	45624129	1_28	0	0.0404449276010167	15.0410049414196	1.0146144001572e-05	-2.77037037037088	1
ENSG00000159592.10	GPBP1L1	1	45687876	1_28	0	0.0338946197270401	13.2553600962425	7.49346014322133e-06	-2.63752752061486	2
ENSG00000159596.6	TMEM69	1	45688394	1_28	0	0.0258246918816258	8.929242190055	3.84600510857088e-06	0.863317573677874	2
ENSG00000086015.20	MAST2	1	45787045	1_28	0	0.0159103587148594	5.99811050366335	1.59167552954034e-06	-1.39054817421986	2
ENSG00000117461.14	PIK3R3	1	46132597	1_28	0	0.0228280954940788	9.66480673902013	3.67978936855026e-06	2.42850696200891	2
ENSG00000171357.5	LURAP1	1	46204587	1_28	0	0.0219488697132211	8.84063455412172	3.23635165219438e-06	1.84615384615366	1
ENSG00000173660.11	UQCRH	1	46301079	1_28	0	0.015447145582976	4.76777674459457	1.22835601315742e-06	-0.331606217616528	1
ENSG00000117480.15	FAAH	1	46256717	1_28	0	0.0232279144718769	8.48379956587254	3.28670498378227e-06	-1.29336412748213	3
ENSG00000079277.19	MKNK1	1	46574922	1_29	0	0.012654596275922	4.77873232630192	1.00860497189733e-06	0.238928366435822	2
ENSG00000142961.14	MOB3C	1	46617353	1_29	0	0.0127535730055356	4.85274259717299	1.03223655269807e-06	-0.335664335664303	1
ENSG00000186118.8	TEX38	1	46668649	1_29	0	0.0127342805258881	4.83835963131804	1.02762027503605e-06	-0.271428571428653	1
ENSG00000123472.12	ATPAF1	1	46673908	1_29	0	0.0133377095521507	5.2781770070216	1.17415467559241e-06	-0.21917808219179	1
ENSG00000159658.10	EFCAB14	1	46719410	1_29	0	0.0134427734116189	5.35274875761737	1.20012323294986e-06	0.39283423558008	2
ENSG00000142973.13	CYP4B1	1	46817216	1_29	0	0.0140740948773052	5.78888289453403	1.35886196926599e-06	-0.609890109890401	1
ENSG00000187048.12	CYP4A11	1	46964526	1_29	0	0.0491124242261508	17.7356333037477	1.45277439954151e-05	2.02158273381305	1
ENSG00000186377.7	CYP4X1	1	46841976	1_29	0	0.0152312449750225	6.5400146225921	1.66140008434261e-06	-0.759776536312631	1
ENSG00000186160.4	CYP4Z1	1	46852170	1_29	0	0.0179754739449103	8.11607660532712	2.4332492211744e-06	-1.07916552164359	2
ENSG00000162365.11	CYP4A22	1	47006584	1_29	0	0.0187738976946965	8.52982517385761	2.67088188481161e-06	-1.21092902037397	2
ENSG00000162366.7	PDZK1IP1	1	47190144	1_29	0	0.012793030458338	4.88208053457809	1.04168996078717e-06	0.275155229834456	2
ENSG00000162368.13	CMPK1	1	47333168	1_29	0	0.0367590031234505	14.9491485548811	9.16516500861951e-06	1.95779215908184	2
ENSG00000186790.5	FOXE3	1	47390808	1_29	0	0.0448811412044813	16.8674574394739	1.26262277816036e-05	2.07199999999945	1
ENSG00000269113.3	TRABD2B	1	47997102	1_30	0	0.012777500651672	5.16501190845957	1.10072123398829e-06	0.339334600863297	2
ENSG00000117834.12	SLC5A9	1	48212526	1_30	0	0.0150865439258666	6.7437109920862	1.69687095927845e-06	0.737598446687982	3
ENSG00000132122.11	SPATA6	1	48472491	1_30	0	0.0129157914003752	5.26727125330586	1.13466278761264e-06	0.364928909952754	1
ENSG00000162373.12	BEND5	1	48775749	1_31	0	0.0281849576538605	15.1278273870224	7.11138272925826e-06	1.84386617100297	1
ENSG00000186094.16	AGBL4	1	50061046	1_32	0	0.0294566845446925	14.3519062160531	7.05104615009569e-06	1.99148936170151	1
ENSG00000185104.19	FAF1	1	50953475	1_32	0	0.012172585234919	5.93348176922212	1.20462685884374e-06	-0.326530612245063	1
ENSG00000123091.4	RNF11	1	51236170	1_32	0	0.0107343643992727	4.73978264061859	8.48584052533431e-07	-0.00884955752212274	1
ENSG00000085831.15	TTC39A	1	51344915	1_33	0	0.0204089701128429	9.45865568759501	3.2196644467835e-06	1.11574074074112	1
ENSG00000117859.18	OSBPL9	1	51576459	1_33	0	0.0128140337872721	5.03106179463273	1.0752405194102e-06	-0.373089593796294	2
ENSG00000078618.21	NRDC	1	51826904	1_33	0	0.0279993056421168	12.4761865715243	5.82625149797659e-06	-1.32967032967046	1
ENSG00000198841.3	KTI12	1	52033817	1_33	0	0.0223163922133459	10.3103933659007	3.8375966480531e-06	1.04101591129771	2
ENSG00000154222.14	CC2D1B	1	52319488	1_33	0	0.0125786616100316	4.85495418198541	1.01854371945565e-06	-0.0681818181818005	1
ENSG00000134748.12	PRPF38A	1	52423164	1_33	0	0.0263780418431677	11.9062082723505	5.23812832532533e-06	-1.52189781021878	1
ENSG00000116157.5	GPX7	1	52602242	1_33	0	0.0226415522683117	10.4483307075554	3.94560144489754e-06	-1.3389652884626	3
ENSG00000182183.14	FAM159A	1	52608860	1_33	0	0.0218895255111154	10.1262341765063	3.69695717494477e-06	-1.36000000000006	1
ENSG00000162377.5	COA7	1	52675998	1_33	0	0.0125561255593925	4.837923736958	1.01315239068015e-06	0.173228346456775	1
ENSG00000121310.16	ECHDC2	1	52926925	1_33	0	0.0142749683960772	6.05696654808081	1.44208359407493e-06	0.606641558772404	2
ENSG00000116171.17	SCP2	1	52926925	1_33	0	0.0154949070875497	6.83659046988602	1.76680511243911e-06	-0.711074080622955	2
ENSG00000174348.13	PODN	1	53061947	1_33	0	0.0133795960720018	5.44137876168395	1.21426105218908e-06	0.409827252194669	2
ENSG00000162383.11	SLC1A7	1	53088633	1_33	0	0.0145233317857476	6.2209248043547	1.50688918638074e-06	0.590923003547985	3
ENSG00000157184.6	CPT2	1	53196294	1_33	0	0.0154820980464253	6.82873476592962	1.76331606283095e-06	0.76474457228156	2
ENSG00000162384.13	C1orf123	1	53212882	1_33	0	0.0169012305848673	7.66299511548339	2.16011553976177e-06	0.961562679556448	2
ENSG00000157193.15	LRP8	1	53326569	1_33	0	0.0210815652653491	9.76768560684334	3.43442970148738e-06	1.05213270142192	1
ENSG00000174332.5	GLIS1	1	53524112	1_33	0	0.032230516856679	13.8225732	7.43046981212001e-06	1.66808526864304	2
ENSG00000058799.14	YIPF1	1	53889535	1_34	0	0.00974595523852084	6.57888603947059	1.0693918785131e-06	-0.63569001035232	3
ENSG00000116212.14	LRRC42	1	53945795	1_34	0	0.0111380877152715	7.88098043789999	1.46403341394114e-06	-0.811108071921002	2
ENSG00000116209.11	TMEM59	1	54047650	1_34	0	0.0180582989242311	12.4037292915768	3.73584821326176e-06	-1.37084800759503	2
ENSG00000116205.12	TCEANC2	1	54029029	1_34	0	0.00821004498225919	4.96772297121812	6.80241323833798e-07	-0.249999999999968	1
ENSG00000157211.11	CDCP2	1	54147696	1_34	0	0.0122372168566498	8.75386834576969	1.78666353022576e-06	-0.983050847457473	1
ENSG00000116221.15	MRPL37	1	54206819	1_34	0	0.00800909997726629	4.73792054142711	6.32894896352942e-07	0.078693511629781	2
ENSG00000215883.10	CYB5RL	1	54154524	1_34	0	0.0259407922063579	15.9137690196286	6.88519731404442e-06	1.61240769853846	2
ENSG00000157216.15	SSBP3	1	54413433	1_34	0	0.147257802538186	32.2243111212686	7.91447411315583e-05	-2.87869822485181	1
ENSG00000162390.17	ACOT11	1	54544240	1_34	0	0.00865486353548473	5.45074853823014	7.86821968487829e-07	-0.391586362095139	2
ENSG00000162391.11	FAM151A	1	54623799	1_34	0	0.0116875982430684	8.33715636821951	1.62518695267256e-06	-0.924242424242112	1
ENSG00000184313.19	MROH7	1	54566589	1_34	0	0.0254703564415352	15.6864519581417	6.66376774483191e-06	1.68337486111592	4
ENSG00000243725.6	TTC4	1	54715730	1_34	0	0.0082738664573454	5.03754325639492	6.95164203954708e-07	0.237458193979963	1
ENSG00000162396.5	PARS2	1	54764162	1_34	0	0.00925855282037291	6.09654825877088	9.41428258181408e-07	0.569069188395676	2
ENSG00000006555.10	TTC22	1	54801543	1_34	0	0.00927201403290656	6.09521201179	9.42590378218682e-07	-0.75135135135149	1
ENSG00000116133.11	DHCR24	1	54887409	1_34	0	0.105486116864517	28.9605788899065	5.09521658729546e-05	-2.72800000000102	1
ENSG00000162407.8	PLPP3	1	56647258	1_36	0	0.0191231801090701	8.09259881712529	2.58112021499299e-06	-0.917012448132807	1
ENSG00000162409.10	PRKAA2	1	56645496	1_36	0	0.0135760381979061	4.83369965088799	1.09449257130378e-06	0.153225806451641	1
ENSG00000173406.15	DAB1	1	58546313	1_37	0	0.0128570818779975	5.15376506127905	1.10516502448134e-06	-0.424466785185598	2
ENSG00000162600.11	OMA1	1	58546313	1_37	0	0.0131194210428862	5.34565425846922	1.16970310333331e-06	-0.472545632570367	2
ENSG00000184292.6	TACSTD2	1	58577781	1_37	0	0.0133902345989869	5.5397793836708	1.23720242130165e-06	-0.532374100719541	1
ENSG00000177606.6	JUN	1	58784746	1_37	0	0.0125125259542073	4.89573378838905	1.02169881902209e-06	0.235294117647049	1
ENSG00000134709.10	HOOK1	1	59814713	1_38	0	0.0132832988112024	4.73399556887356	1.04880293730933e-06	0.133126934984528	1
ENSG00000134716.9	CYP2J2	1	59923933	1_38	0	0.014694727001214	5.69369671334958	1.39545539020267e-06	-0.501378598823592	2
ENSG00000162599.15	NFIA	1	60871814	1_38	0	0.0133308742550236	4.76796382001125	1.06011184910973e-06	0.11711711711707	1
ENSG00000162604.12	TM2D1	1	61723869	1_39	0	0.0115237370294464	5.7630074703582	1.10765019242362e-06	0.539473684210486	1
ENSG00000240563.1	L1TD1	1	62194418	1_39	0	0.0160131485112127	8.88935909794167	2.37414526085094e-06	1.00340451876727	5
ENSG00000162607.12	USP1	1	62437203	1_39	0	0.010985902152894	5.3092752548378	9.72816826265981e-07	-0.519083969465593	1
ENSG00000116641.17	DOCK7	1	62693051	1_39	0	0.0141597076224225	7.71979814232761	1.82314132794301e-06	-1.1172413793101	1
ENSG00000125703.14	ATG4C	1	62784304	1_39	0	0.0362649294396339	16.6920366436049	1.00961611001904e-05	-2.26658288854846	2
ENSG00000187140.5	FOXD3	1	63322827	1_40	0	0.033832023881359	14.0584666861283	7.93279151158968e-06	1.33712121212156	1
ENSG00000088035.15	ALG6	1	63367779	1_40	0	0.0184461686819022	8.54727533322124	2.629625941379e-06	-1.05321054253059	2
ENSG00000203965.12	EFCAB7	1	63523814	1_40	0	0.0125330521135228	4.78345859244356	9.99905529328912e-07	0.0526315789473786	1
ENSG00000142856.16	ITGB3BP	1	63593973	1_40	0	0.0306036873945045	13.2904706928092	6.7838185767893e-06	-1.5333333333335	1
ENSG00000079739.15	PGM1	1	63592459	1_40	0	0.0215065381669723	9.79442995160904	3.51325585966637e-06	-1.15763425847464	2
ENSG00000162437.14	RAVER2	1	64734373	1_41	0	0.0118297310275566	5.01690438872462	9.89853219967318e-07	0.389599139732778	3
ENSG00000162434.11	JAK1	1	64966741	1_41	0	0.0837694527077336	23.3923496199695	3.26828281136949e-05	2.29122807017428	1
ENSG00000162433.14	AK4	1	65132891	1_41	0	0.0121160267386519	5.16950084483375	1.04464550363576e-06	-0.227046569936864	2
ENSG00000116675.15	DNAJC6	1	65248258	1_41	0	0.0121239636443805	5.21263432206543	1.05405188738882e-06	-0.259842519685045	1
ENSG00000213625.8	LEPROT	1	65419674	1_41	0	0.0345900148144755	15.2197438096146	8.78047874054891e-06	1.40032288930325	2
ENSG00000116678.19	LEPR	1	65442209	1_41	0	0.020256665925067	9.92362135429498	3.35272749705313e-06	-1.42399999999998	1
ENSG00000118473.21	SGIP1	1	66537796	1_42	0	8.53331338923624e-09	5.57022150725601	7.92775585317467e-13	1.34816272704459	2
ENSG00000152760.9	TCTEX1D1	1	66752321	1_42	0	1.75037430893976e-06	61.022139248428	1.78146980030677e-09	-3.96544393592418	2
ENSG00000152763.16	WDR78	1	66881732	1_42	0	2.14354328731403e-08	9.65761436227761	3.45272686053801e-12	-0.278106508875757	1
ENSG00000198160.14	MIER1	1	66900866	1_42	0	4.91805887126162e-08	20.4402384640852	1.67663986038323e-11	-0.940626140303341	3
ENSG00000116704.7	SLC35D1	1	67054400	1_42	0	1.56880241020119e-08	17.8811054806872	4.6786732783768e-12	1.05027932960884	1
ENSG00000081985.10	IL12RB2	1	67307648	1_42	0	8.75188477245104e-09	6.48105952158902	9.46036094807008e-13	1.11384615384619	1
ENSG00000142864.14	SERBP1	1	67423193	1_42	0	1.37382742959602e-07	35.1459853668092	8.05319124324146e-11	-3.72932330827045	1
ENSG00000116717.11	GADD45A	1	67681310	1_42	0	1.73217914456458e-08	15.9181163670902	4.59880067245288e-12	2.19742489270377	1
ENSG00000172380.5	GNG12	1	67833367	1_42	0	1.31150644788747e-08	12.3579727764584	2.7031974546997e-12	-1.65345540781096	2
ENSG00000116729.13	WLS	1	68230032	1_43	0	0.0284438273800796	12.1859720272789	5.78107118105308e-06	-1.44272097580186	2
ENSG00000024526.16	DEPDC1	1	68496571	1_43	0	0.0684387271203419	20.6407639936026	2.35606787283144e-05	-2.34883720930133	1
ENSG00000118454.12	ANKRD13C	1	70351867	1_44	0	0.0167741101735746	5.23412732612551	1.46434658890449e-06	0.427291527691824	2
ENSG00000197568.13	HHLA3	1	70356074	1_44	0	0.022560757193574	8.05721519752046	3.03178737641365e-06	1.01927829186389	2
ENSG00000050628.20	PTGER3	1	71047847	1_45	0	0.0110223398839358	5.16039994365173	9.48674585385735e-07	0.364864864864834	1
ENSG00000132485.13	ZRANB2	1	71081716	1_45	0	0.0116028194007252	5.64764576931387	1.09292682923793e-06	0.506787330316491	1
ENSG00000162620.15	LRRIQ3	1	74198130	1_47	0	0.0198797673197025	6.69578187435521	2.22010083369186e-06	0.78048780487798	1
ENSG00000116783.14	TNNI3K	1	74215526	1_47	0	0.0176525245168906	5.56430488579456	1.63824121313512e-06	-0.536874910704412	4
ENSG00000116791.13	CRYZ	1	74702349	1_47	0	0.0180346631905312	5.76816658891785	1.7350257961207e-06	0.506901300668819	5
ENSG00000162623.15	TYW3	1	74733103	1_47	0	0.0162909243211982	4.80049870798919	1.30434413255936e-06	-0.0880926422102992	2
ENSG00000137968.16	SLC44A5	1	75392814	1_47	0	0.0162183246255774	4.75801141405547	1.2870386057567e-06	0.0879999999999831	1
ENSG00000117054.13	ACADM	1	75724646	1_47	0	0.0238665680582593	8.43842438501113	3.35901112279372e-06	-1.0989273076451	2
ENSG00000137955.15	RABGGTB	1	75786498	1_47	0	0.0173080463467614	5.37674264987721	1.55212754104914e-06	-0.416413373860303	1
ENSG00000057468.6	MSH4	1	75779738	1_47	0	0.0162319052700143	4.765973495097	1.29027186636779e-06	-0.0682856360464626	2
ENSG00000117069.14	ST6GALNAC5	1	76867670	1_48	0	0.00827643609249829	5.44243339747451	7.51270947543675e-07	-0.391100702576159	1
ENSG00000142892.14	PIGK	1	77187104	1_48	0	0.00769183460103051	4.74793663016731	6.09108915646565e-07	0.0535170804587948	3
ENSG00000154027.18	AK5	1	77278736	1_48	0	0.00809285301100826	5.22974779572486	7.05898897467281e-07	-0.303191489361714	1
ENSG00000162614.18	NEXN	1	77937259	1_48	0	0.0468699579370737	21.9782691743564	1.71809889042442e-05	-2.43888888888748	1
ENSG00000162613.16	FUBP1	1	77979050	1_48	0	0.0109945372042296	8.13655437155458	1.49203011745574e-06	-0.852861035422765	1
ENSG00000162616.8	DNAJB4	1	77979478	1_48	0	0.0143004549538013	10.6336296469048	2.53624667279831e-06	-1.42144177449189	1
ENSG00000137960.5	GIPC2	1	77977804	1_48	0	0.044120695988811	21.3962268105234	1.57448908119944e-05	-2.40555555555535	1
ENSG00000137959.15	IFI44L	1	78649621	1_48	0	0.00770485786755137	4.76397618249193	6.12201400512038e-07	0.106870229007657	1
ENSG00000162618.13	ADGRL4	1	79006491	1_48	0	0.00822188439771976	5.37972708620612	7.37720269427565e-07	0.327785622384263	3
ENSG00000117114.19	ADGRL2	1	81304253	1_50	0	0.0116918531776695	6.08188219361777	1.185991187879e-06	-0.604982206405861	1
ENSG00000142875.19	PRKACB	1	84077863	1_51	0	0.0157601278010907	6.22159344883019	1.63539049452095e-06	-0.629139072847866	1
ENSG00000203943.8	SAMD13	1	84298566	1_51	0	0.018218629915624	7.60095657051599	2.30963882053741e-06	0.851969702250275	2
ENSG00000137976.7	DNASE2B	1	84403370	1_52	0	0.0423442363072946	13.2180674160015	9.33517304383005e-06	-1.54838709677436	1
ENSG00000117133.10	RPF1	1	84479257	1_52	0	0.0554694897526	15.8213220562183	1.46371676646594e-05	-1.77340217995237	2
ENSG00000174021.10	GNG5	1	84506136	1_52	0	0.017654456237343	4.85482322290986	1.42951221923876e-06	-0.131645569620211	1
ENSG00000122432.17	SPATA1	1	84506782	1_52	0	0.0193376044199506	5.72186520063171	1.8454419966659e-06	-0.472476580963925	2
ENSG00000117151.12	CTBS	1	84570855	1_52	0	0.0305638993787666	10.0912501188617	5.14415252996073e-06	1.2072049813886	2
ENSG00000153898.12	MCOLN2	1	84928815	1_52	0	0.0267671886388071	8.82303607216296	3.93895409894734e-06	-1.02919708029213	1
ENSG00000162643.12	WDR63	1	84999492	1_52	0	0.0248792956449749	8.12453946855059	3.37129641938952e-06	0.987292992650851	2
ENSG00000055732.12	MCOLN3	1	85048087	1_52	0	0.0219287609243033	6.92018592300614	2.53099892685309e-06	-0.814269980098648	2
ENSG00000097096.8	SYDE2	1	85201203	1_52	0	0.0216396056511036	6.79363079682374	2.45194875298061e-06	-0.701834862385164	1
ENSG00000162642.13	C1orf52	1	85237609	1_52	0	0.018279258046567	5.18589207644679	1.58103740125453e-06	0.370064167279127	2
ENSG00000142867.12	BCL10	1	85267258	1_52	0	0.0179925449941323	5.03538670480326	1.51107330001548e-06	0.287868599946644	3
ENSG00000117174.10	ZNHIT6	1	85708260	1_52	0	0.0174679864634051	4.75376072070303	1.38496969360554e-06	-0.057126494594582	2
ENSG00000171502.14	COL24A1	1	85992721	1_53	0	0.0187974310930819	5.52875417003444	1.73334849211621e-06	0.602310855552703	2
ENSG00000122417.15	ODF2L	1	86391489	1_53	0	0.018231179506655	5.23752169929808	1.59257798538793e-06	-0.422198792098382	2
ENSG00000137975.7	CLCA2	1	86424561	1_53	0	0.0172766952920018	4.72567286337531	1.36170939356901e-06	-0.0329670329670174	1
ENSG00000016602.9	CLCA4	1	86546111	1_53	0	0.0381552837755199	12.2939859131234	7.82361561197971e-06	1.41092395301726	2
ENSG00000097033.14	SH3GLB1	1	86704350	1_53	0	0.0185960337222193	5.42618627368092	1.68296517384816e-06	-0.422222222222163	1
ENSG00000183291.15	SELENOF	1	86913954	1_53	0	0.0281008670872006	9.36440508025532	4.38894378489519e-06	-1.14693877551077	1
ENSG00000153936.16	HS2ST1	1	86914303	1_53	0	0.0200469600669542	6.14176782276064	2.05353460452302e-06	0.879120879120952	1
ENSG00000143013.12	LMO4	1	87331207	1_53	0	0.0185336008120413	5.3941622549443	1.66741581380853e-06	-0.35546875	1
ENSG00000065243.19	PKN2	1	88684130	1_54	0	0.0125055657386394	4.8673348151336	1.01520715683943e-06	-0.0417582417582481	1
ENSG00000137944.17	KYAT3	1	88979282	1_54	0	0.0352817091590254	14.7570107721287	8.68376606766265e-06	-2.13092611777107	3
ENSG00000213516.9	RBMXL1	1	88993078	1_54	0	0.0224789130654027	10.4472668659946	3.91686047753815e-06	-1.57142857142853	1
ENSG00000117226.11	GBP3	1	89015900	1_54	0	0.0237693519580851	10.9797438170004	4.35280943335876e-06	-1.64194925600196	2
ENSG00000162645.12	GBP2	1	89171264	1_54	0	0.0164162895918882	7.45375688138132	2.04084646517146e-06	0.983870967742046	1
ENSG00000213512.1	GBP7	1	89185167	1_54	0	0.0214000828005527	9.97836608003609	3.56151675912735e-06	1.29268292682936	1
ENSG00000162654.8	GBP4	1	89199262	1_54	0	0.0164208358477187	7.45637998923236	2.04213005689743e-06	-1.04545454545416	1
ENSG00000154451.14	GBP5	1	89276838	1_54	0	0.0159816557594336	7.19847873667805	1.91876860351904e-06	-0.914062499999983	1
ENSG00000197147.13	LRRC8B	1	89522381	1_54	0	0.0126046720282561	4.94231839286971	1.03901633506247e-06	0.268292682926796	1
ENSG00000162664.16	ZNF326	1	89994609	1_55	0	0.0170383295479792	5.18296384130585	1.47287299170121e-06	0.339452357342645	2
ENSG00000122482.20	ZNF644	1	91022402	1_55	0	0.0688699144398017	18.5857796727512	2.13486507973945e-05	-1.90878938640056	1
ENSG00000162669.15	HFM1	1	91403932	1_55	0	0.0594607576243725	17.1599902779786	1.70179632529225e-05	-2.01451653865903	2
ENSG00000097046.12	CDC7	1	91500849	1_56	0	0.00833252281198627	4.89994442249312	6.80969672897057e-07	-0.258239173366283	2
ENSG00000172031.6	EPHX4	1	92029879	1_56	0	0.011131350927391	7.77063314934169	1.44266131583201e-06	-1.09057971014534	1
ENSG00000284413.1	BTBD8	1	92080411	1_56	0	0.10476144323655	29.4525278238336	5.14617029169147e-05	2.96511627907023	1
ENSG00000122484.8	RPAP2	1	92296097	1_56	0	0.0184695031212156	12.3328691421336	3.79908876551829e-06	-1.46649071491476	2
ENSG00000162676.11	GFI1	1	92487304	1_56	0	0.0128688971756901	9.41244077565822	2.02024338299479e-06	-1.59354838709717	1
ENSG00000067208.14	EVI5	1	92794676	1_56	0	0.0102806532662916	7.51420153291338	1.28843838972796e-06	-1.48461538461603	1
ENSG00000154511.11	FAM69A	1	92934792	1_56	0	0.0217137495984756	13.2298171710007	4.79124935011295e-06	-1.37630094201521	4
ENSG00000143033.17	MTF2	1	93079600	1_57	0	0.0113075838358084	5.23953722729049	9.88149948436818e-07	0.796610169491586	1
ENSG00000117500.12	TMED5	1	93180650	1_57	1	0.142747660098312	23.6782813040778	5.63740555949549e-05	4.45384615384711	1
ENSG00000122483.17	CCDC18	1	93179625	1_57	1	0.366350411166263	25.9505271925373	0.000158563408892495	4.7273215890331	2
ENSG00000117505.12	DR1	1	93345317	1_57	1	0.0533611705541018	21.392049011973	1.90387240160381e-05	-4.16875000000198	1
ENSG00000137942.16	FNBP1L	1	93588416	1_57	0	0.0150341242691137	9.08110011792944	2.27707169593566e-06	-1.59493670886083	1
ENSG00000067334.13	DNTTIP2	1	93879581	1_57	0	0.0113302291677326	4.77470399392954	9.02288147494201e-07	-0.198531976063865	2
ENSG00000023909.9	GCLM	1	93909186	1_57	0	0.0144572630081383	6.78448160582207	1.63592299396645e-06	-0.591463414634308	1
ENSG00000117528.11	ABCD3	1	94411329	1_58	0	0.0427706127960976	15.3487922500828	1.09491343832419e-05	-1.60719640179938	1
ENSG00000143036.16	SLC44A3	1	94820196	1_58	0	0.0395348763968751	14.5926939777541	9.62223514698754e-06	1.65708320765339	2
ENSG00000172339.9	ALG14	1	95073027	1_58	0	0.0150529545097713	5.37270958468927	1.34888591778341e-06	0.421538461538434	1
ENSG00000152078.9	TMEM56	1	95164465	1_58	0	0.0193894922256671	7.78176318440747	2.51654413606503e-06	-0.812236286919797	1
ENSG00000122481.16	RWDD3	1	95234422	1_58	0	0.0187321483270135	7.45330118536187	2.32860789115706e-06	0.940167812544575	3
ENSG00000117569.18	PTBP2	1	96721522	1_59	0	0.0747537141073813	18.3374631849916	2.28629431156577e-05	-2.08620689655131	1
ENSG00000188641.12	DPYD	1	97921399	1_60	0	0.0173948852208663	5.38568035741712	1.56250799161974e-06	-0.533678756476865	1
ENSG00000162627.16	SNX7	1	98661649	1_60	0	0.0188476586647786	6.14929214672898	1.93304800793154e-06	-0.670060318209856	2
ENSG00000099260.10	PALMD	1	99650697	1_61	0	0.0168211797677169	8.08388195744687	2.26796590268387e-06	0.830896379053257	2
ENSG00000156869.12	FRRS1	1	99766518	1_61	0	0.0873055283904868	23.2616287254124	3.38720881147398e-05	-2.27972027972179	1
ENSG00000117620.14	SLC35A3	1	99969054	1_61	0	0.0342297007976733	14.8532141948003	8.47976179214718e-06	-1.82236862374891	2
ENSG00000156875.13	MFSD14A	1	100038319	1_61	0	0.0146398028999876	6.77380186620631	1.65397074911734e-06	0.765682656826522	1
ENSG00000156876.9	SASS6	1	100132743	1_61	0	0.0188545833324577	9.18770043961271	2.8892416827449e-06	1.16326530612203	1
ENSG00000122435.9	TRMT13	1	100133310	1_61	0	0.0406782966337905	16.4200131598754	1.11402866395609e-05	-1.9509202453996	1
ENSG00000122477.12	LRRC39	1	100178174	1_61	0	0.0392376135203728	16.1209223339275	1.05500028375435e-05	1.91459448599068	2
ENSG00000137992.14	DBT	1	100249898	1_61	0	0.0199350313358501	9.6751913572262	3.21689282129944e-06	-1.17261904761913	1
ENSG00000137996.12	RTCA	1	100262745	1_61	0	0.0232687917548698	11.2510449417919	4.36643297321809e-06	-1.24352719436128	2
ENSG00000079335.18	CDC14A	1	100353172	1_61	0	0.0306087062280372	13.769754423052	7.02961068711601e-06	1.61971830985886	1
ENSG00000181656.6	GPR88	1	100538206	1_62	0	0.0188161572086782	9.34796489870056	2.93364873351161e-06	1.26577793527408	2
ENSG00000162692.10	VCAM1	1	100721765	1_62	0	0.0115782781649052	4.73132047612787	9.13663868437717e-07	0.111111111111144	1
ENSG00000162694.13	EXTL2	1	100895622	1_62	0	0.0256725743065273	12.3107982717074	5.27127580437774e-06	1.60989010988921	1
ENSG00000162695.11	SLC30A7	1	100895622	1_62	0	0.0256725743065273	12.3107982717074	5.27127580437774e-06	-1.60989010988921	1
ENSG00000170989.8	S1PR1	1	101171808	1_62	0	0.051771575126918	19.0412591162551	1.6441716177399e-05	-2.08890242364871	3
ENSG00000060718.20	COL11A1	1	103107935	1_64	0	0.065119477080815	19.5737177900178	2.12590734528646e-05	1.92429577464798	1
ENSG00000185946.15	RNPC3	1	103540130	1_65	0	0.0870721238294085	23.7319396264548	3.44645393509802e-05	2.34851802129356	2
ENSG00000240038.6	AMY2B	1	103554070	1_65	0	0.0832704982864955	23.2946240977252	3.23524351787812e-05	2.3121752442112	3
ENSG00000162631.18	NTNG1	1	107135646	1_66	0	0.0146443101686773	6.91876086619891	1.68988575324855e-06	-0.651465798045681	1
ENSG00000134215.15	VAV3	1	107754654	1_66	0	0.0511924422255209	18.8881932221174	1.61271034285858e-05	-2.23232323232347	1
ENSG00000085491.15	SLC25A24	1	108200330	1_67	0	0.0233009306620812	10.1731501855218	3.95356450602568e-06	1.44117647058828	1
ENSG00000162636.15	FAM102B	1	108548667	1_67	0	0.0241472389967736	10.5135641526531	4.2342603249333e-06	1.06233581232954	2
ENSG00000162639.15	HENMT1	1	108662004	1_67	0	0.0131918197218311	4.75807845354077	1.04687881617557e-06	-0.0759999999999757	1
ENSG00000116266.10	STXBP3	1	108746865	1_67	0	0.0540067476115846	18.2370780029932	1.64271939703527e-05	2.17567567567461	1
ENSG00000162641.18	AKNAD1	1	108834814	1_67	0	0.0146046669567435	5.72500097804589	1.39452828879682e-06	-0.469325153374256	1
ENSG00000121957.12	GPSM2	1	108834814	1_67	0	0.0146046669567435	5.72500097804589	1.39452828879682e-06	-0.469325153374256	1
ENSG00000121940.15	CLCC1	1	108930191	1_67	0	0.0136587495574774	5.08857858303599	1.15922445201114e-06	-0.276649294558556	3
ENSG00000197780.9	TAF13	1	109075155	1_67	0	0.043025332183336	16.0456168621211	1.15143852357406e-05	-1.86396407215502	2
ENSG00000215717.5	TMEM167B	1	109089398	1_67	0	0.0137281599255994	5.13674685204661	1.17614427476717e-06	0.390697674418579	1
ENSG00000031698.12	SARS	1	109119134	1_67	0	0.0145326631837547	5.67801784642096	1.37626500514342e-06	-0.454859834712771	2
ENSG00000143126.7	CELSR2	1	109240891	1_67	0	0.0176634989491051	7.53379315740094	2.21947641674078e-06	0.971435059891129	2
ENSG00000134222.16	PSRC1	1	109274570	1_67	0	0.0166022790591732	6.94417621398986	1.92286390814638e-06	-0.895265243335247	2
ENSG00000221986.6	MYBPHL	1	109306632	1_67	0	0.0148978605631688	5.91396102243204	1.46947590253361e-06	0.536231884057868	1
ENSG00000134243.11	SORT1	1	109398511	1_67	0	0.0154035229178617	6.23133647058316	1.60088953972906e-06	0.601449275362022	1
ENSG00000143028.8	SYPL2	1	109465030	1_67	0	0.0201093237284995	8.7687368639062	2.94099718608865e-06	1.16404992988504	2
ENSG00000162650.16	ATXN7L2	1	109483259	1_67	0	0.0143543611999775	5.56067011621248	1.33128521043472e-06	-0.444444444444574	1
ENSG00000174151.14	CYB561D1	1	109494012	1_67	0	0.0531492188573148	18.0824395913475	1.60292799725587e-05	2.10858596203996	2
ENSG00000181754.6	AMIGO1	1	109509517	1_67	0	0.0169377361861008	7.13450907632918	2.01548497343438e-06	-0.737718196307336	2
ENSG00000156097.12	GPR61	1	109539929	1_67	0	0.0270591842341467	11.6007936612384	5.2355523615553e-06	-1.45194805194755	1
ENSG00000065135.10	GNAI3	1	109548649	1_67	0	0.0131465217697517	4.72539908348894	1.03611858368251e-06	0.0253164556961995	1
ENSG00000116337.15	AMPD2	1	109616709	1_67	0	0.0136251292402356	5.0651604472179	1.15104934729679e-06	0.270718232044121	1
ENSG00000168765.16	GSTM4	1	109612653	1_67	0	0.0210650232523533	9.21119826553229	3.2362210525122e-06	1.18095958760421	6
ENSG00000134184.12	GSTM1	1	109226267	1_67	0	0.0284989890097415	12.0962911507382	5.74965506218659e-06	1.45588415078496	6
ENSG00000213366.12	GSTM2	1	109657738	1_67	0	0.0152783185224932	6.15373258013417	1.56810191406398e-06	0.707375589894591	4
ENSG00000134202.10	GSTM3	1	109704237	1_67	0	0.139520760734423	27.557117589729	6.41257903125063e-05	-2.85543477891557	3
ENSG00000134201.10	GSTM5	1	109710593	1_67	0	0.0301580747021344	12.6374545725178	6.35657719770538e-06	1.68785500024624	4
ENSG00000184371.13	CSF1	1	109911185	1_68	0	0.012873406981242	5.19850314243112	1.11617403548845e-06	0.450408893424155	2
ENSG00000168710.17	AHCYL1	1	109984850	1_68	0	0.0290283395504418	12.9447479469756	6.26723383090702e-06	1.51204819277101	1
ENSG00000143093.14	STRIP1	1	110032998	1_68	0	0.0809457074960563	22.841004080535	3.08367869509684e-05	2.53926629772015	2
ENSG00000186150.4	UBL4B	1	110090022	1_68	0	0.124166597890149	27.0622366240188	5.60439290308489e-05	2.79230769230779	1
ENSG00000197106.6	SLC6A17	1	110150641	1_68	0	0.0125046839419134	4.9224760279629	1.02663587139652e-06	0.205501222732134	2
ENSG00000116396.14	KCNC4	1	110264604	1_68	0	0.0168646858018167	7.76591581517881	2.18439431903447e-06	-0.967999999999903	1
ENSG00000162775.14	RBM15	1	110425327	1_68	0	0.0325979962963425	14.0546675994638	7.64137635895135e-06	1.52329749103841	1
ENSG00000168679.17	SLC16A4	1	110373396	1_68	0	0.0215352465871896	10.094101334706	3.62558102171512e-06	1.21739130434776	1
ENSG00000134248.13	LAMTOR5	1	110407840	1_68	0	0.0233798466613904	10.8778904715192	4.2417634508651e-06	1.27709223782526	2
ENSG00000143125.5	PROK1	1	110450727	1_68	0	0.0173663600992988	8.04485395601245	2.33016713221777e-06	-0.832335329340957	1
ENSG00000177301.14	KCNA2	1	110607285	1_68	0	0.059674039266121	19.8752408848831	1.978144178308e-05	-2.09049773755678	1
ENSG00000143119.12	CD53	1	110894507	1_68	0	0.0124016288796518	4.84391980794492	1.00192631020443e-06	0.463414634146413	1
ENSG00000121931.15	LRIF1	1	110964484	1_68	0	0.0127787099279182	5.12840702500036	1.09302376310985e-06	-0.433734939759183	1
ENSG00000156171.14	DRAM2	1	111143875	1_68	0	0.162360141965367	29.756579699409	8.05791234451324e-05	3.38493369109078	3
ENSG00000134255.13	CEPT1	1	111139496	1_68	0	0.086508776021858	23.4906757959114	3.38934504900275e-05	2.9054150276412	2
ENSG00000162777.16	DENND2D	1	111194050	1_68	0	0.0122477811906457	4.72532524405455	9.65270938235979e-07	-0.236686390532452	1
ENSG00000064886.13	CHI3L2	1	111291211	1_69	0	0.0136238273435353	5.94898158911815	1.351767067065e-06	0.696000000000042	1
ENSG00000134216.18	CHIA	1	111290648	1_69	0	0.0248095012444222	11.5822854959331	4.79261348007081e-06	1.46720274320734	2
ENSG00000085465.12	OVGP1	1	111425694	1_69	0	0.0125395792888574	5.23187056328131	1.09420844534091e-06	0.432738257789046	2
ENSG00000116459.10	ATP5F1	1	111448114	1_69	0	0.0147546692398651	6.8243945717494	1.67939831326606e-06	0.762589928057686	1
ENSG00000143110.11	C1orf162	1	111471470	1_69	0	0.0127526428948964	5.41043169824105	1.15077978142495e-06	0.474725979633599	2
ENSG00000116473.14	RAP1A	1	111590956	1_69	0	0.0125932381831659	5.25034743401304	1.10277158264923e-06	-0.436090225563909	1
ENSG00000197852.9	FAM212B	1	111754009	1_69	0	0.0171326766704891	8.03326501737511	2.29550064464598e-06	1.24463519313352	1
ENSG00000171385.9	KCND3	1	112360405	1_69	0	0.0364735665470338	15.4654915543151	9.40810306367732e-06	-1.70715835140938	1
ENSG00000134245.17	WNT2B	1	112468623	1_69	0	0.0153398411615039	8.40137744412282	2.14947037928325e-06	1.55865921787668	1
ENSG00000116489.12	CAPZA1	1	112621345	1_69	0	0.0125692962130419	6.52953567548009	1.36884213751078e-06	1.38732394366165	1
ENSG00000007341.18	ST7L	1	112620907	1_69	0	0.0126446567802522	6.76090648091285	1.42584422126734e-06	1.49645390070866	1
ENSG00000155363.18	MOV10	1	112673095	1_69	0	0.0820849228876504	22.8144136979431	3.12343744537354e-05	3.36184210526516	1
ENSG00000155380.11	SLC16A1	1	112966469	1_70	0	0.0146860133096723	4.92410789674625	1.20612295661687e-06	0.111111111111092	1
ENSG00000198799.11	LRIG2	1	113072822	1_70	0	0.018619314994204	7.18178637397535	2.23026406788414e-06	0.707692307692233	1
ENSG00000116793.15	PHTF1	1	113758270	1_70	0	0.0143895484910272	4.73024932945297	1.13524946379593e-06	0.0909090909090787	1
ENSG00000188761.11	BCL2L15	1	113886718	1_70	0	0.0440841474775961	15.4258521918583	1.13420541887266e-05	-2.11868802082936	2
ENSG00000134262.12	AP4B1	1	113904943	1_70	0	0.0794038284784201	21.1273572153179	2.79799364298983e-05	-2.64233576642433	1
ENSG00000163349.21	HIPK1	1	113926975	1_70	0	0.0143870804641013	4.72861675868738	1.13466300500581e-06	-0.0965517241379228	1
ENSG00000116774.11	OLFML3	1	113979663	1_70	0	0.0292506596483135	11.4914614668112	5.60623160310562e-06	1.7186730836677	2
ENSG00000134207.14	SYT6	1	114208871	1_70	0	0.0241821056956982	9.6736477907118	3.90161571356055e-06	-1.36969696969653	1
ENSG00000116752.5	BCAS2	1	114581126	1_71	0	0.0156867971418913	5.65554210143254	1.47968280055036e-06	0.606741573033683	1
ENSG00000175984.14	DENND2C	1	114669904	1_71	0	0.0189235047041005	7.44070257523986	2.34841920350191e-06	0.86335403726704	1
ENSG00000213281.4	NRAS	1	114716596	1_71	0	0.0162047077304678	5.9644961635929	1.61203724486748e-06	-0.631578947368237	1
ENSG00000009307.15	CSDE1	1	114758064	1_71	0	0.0142500425598225	4.74224599659026	1.12709453909567e-06	0.0704225352112734	1
ENSG00000198765.11	SYCP1	1	114854824	1_71	0	0.0161558966249304	5.93580024891579	1.59944919204963e-06	0.626229508196911	1
ENSG00000173218.14	VANGL1	1	115641021	1_72	0	0.0136156131805072	8.89516290636741	2.01999928800132e-06	-1.02923741124014	2
ENSG00000118729.11	CASQ2	1	115767809	1_72	0	0.00878383677196037	4.73459643167824	6.93629138165146e-07	-0.159090909090919	1
ENSG00000163393.12	SLC22A15	1	115976190	1_72	0	0.00909603353071886	5.06584138581362	7.68535168648598e-07	-0.223110998598358	2
ENSG00000173212.4	MAB21L3	1	116078863	1_72	0	0.0311499033434935	16.7837367549398	8.71977880245866e-06	-1.68401486988882	1
ENSG00000116815.15	CD58	1	116571486	1_72	0	0.0142984717623336	9.36023264722217	2.23221679195389e-06	-1.06993006993023	1
ENSG00000134247.9	PTGFRN	1	116909755	1_72	0	0.00903535686255119	5.00235793452919	7.53841738123751e-07	-0.241457858769819	1
ENSG00000134256.12	CD101	1	116982694	1_72	0	0.0266769372429236	15.3014946033831	6.80816270422778e-06	-1.61760598766536	2
ENSG00000116830.11	TTF2	1	117060534	1_72	0	0.00933532212889943	5.31214973151542	8.27103239665812e-07	-0.37323943661986	1
ENSG00000134253.9	TRIM45	1	117122142	1_72	0	0.0123282884273738	7.95163047633464	1.6350049865762e-06	0.869047619047623	1
ENSG00000198162.12	MAN1A2	1	117367404	1_72	0	0.018085106737822	11.5949625488453	3.49744208877889e-06	1.25985196328745	3
ENSG00000183508.4	FAM46C	1	117605762	1_72	0	0.00904063843715564	5.0079056454752	7.55118906351749e-07	0.244604316546735	1
ENSG00000155761.13	SPAG17	1	118187574	1_72	0	0.00892795024299653	4.88893326459833	7.27990942303058e-07	-0.13740458015269	1
ENSG00000092607.13	TBX15	1	118967864	1_73	0	0.0207876561171461	10.7719463023028	3.73473515093541e-06	-1.24603174603143	1
ENSG00000116874.11	WARS2	1	119012523	1_73	0	0.0111878735321961	4.88040812814902	9.10675799710345e-07	0.183601481527164	2
ENSG00000143067.4	ZNF697	1	119618818	1_73	0	0.016671435466848	8.67081386113864	2.41097642862425e-06	1.04715238317382	3
ENSG00000092621.11	PHGDH	1	119659675	1_73	0	0.0143089433052145	7.2176370813478	1.72251379813232e-06	0.88281249999996	1
ENSG00000134240.11	HMGCS2	1	119770159	1_73	0	0.0110606992158251	4.77188428716712	8.80303830963482e-07	0.11111111111111	1
ENSG00000131791.7	PRKAB2	1	147162935	1_73	0	0.0141753235814011	7.12845917817452	1.68534475519843e-06	0.880110005995582	2
ENSG00000131778.18	CHD1L	1	147243149	1_73	0	0.0110413963721382	4.7553040532275	8.75714210546228e-07	0.0972963662126603	2
ENSG00000162836.11	ACP6	1	147656613	1_73	0	0.0158892347045302	8.21367571899654	2.17671033050414e-06	-0.910287739946403	2
ENSG00000143375.14	CGN	1	151608532	1_74	0	0.0329321033891745	18.8110999527878	1.03322229015678e-05	-1.91496598639574	1
ENSG00000143376.12	SNX27	1	151608532	1_74	0	0.0329321033891746	18.8110999527878	1.03322229015679e-05	1.91496598639574	1
ENSG00000143450.16	OAZ3	1	151762531	1_74	0	0.320530801402797	40.3376389889379	0.000215645475120853	4.16841792774301	2
ENSG00000143436.10	MRPL9	1	151763100	1_74	1	0.707141195425654	24.2254292029274	0.000285718080728816	4.69318181818182	1
ENSG00000182134.15	TDRKH	1	151789632	1_74	0	0.00900674117580214	5.02971319296626	7.5556356918399e-07	-1.0635835447696	2
ENSG00000213171.2	LINGO4	1	151805451	1_74	0	0.018154146385342	12.5216989664165	3.79139643460331e-06	1.85409252669054	1
ENSG00000143365.17	RORC	1	151812071	1_74	0	0.0729748451153494	26.7115438245025	3.25111458776279e-05	-3.51250731227597	2
ENSG00000225556.1	C2CD4D	1	151844758	1_74	0	0.0979949919278285	30.0147056716495	4.90566712812422e-05	3.36809815950867	1
ENSG00000196407.11	THEM5	1	151844242	1_74	0	0.00904757764757547	5.01277627828175	7.56433487460655e-07	0.323529411764643	1
ENSG00000159445.12	THEM4	1	151907622	1_74	0	0.00878086737890327	4.82456488907349	7.06570783259127e-07	-0.472488539202261	2
ENSG00000197915.5	HRNR	1	152219919	1_74	0	0.0101262721186538	5.88354962788037	9.93685884142318e-07	0.101219097583612	5
ENSG00000143631.10	FLG	1	152220349	1_74	0	0.00873597061588516	4.78223486530658	6.96790420827923e-07	-0.0869290873111418	2
ENSG00000143536.7	CRNN	1	152415152	1_74	0	0.0156355408340213	10.6686791164699	2.78217002135923e-06	-1.57471264367899	1
ENSG00000163207.6	IVL	1	152908247	1_74	0	0.00872690895801731	4.74257482767419	6.90295023895413e-07	-0.108773190531217	2
ENSG00000169469.8	SPRR1B	1	153034151	1_74	0	0.0102427590229743	6.15494879992001	1.05148118412071e-06	0.801393728223284	1
ENSG00000241794.1	SPRR2A	1	153057485	1_74	0	0.0106843937542214	6.53876179679824	1.16521349804114e-06	0.873684210526837	1
ENSG00000203785.8	SPRR2E	1	153106201	1_74	0	0.0184173528987177	11.7463847854321	3.60820778019967e-06	-1.40242609790455	2
ENSG00000203782.5	LOR	1	153260702	1_75	0	0.0173651836007026	5.05179230044929	1.46313692829724e-06	0.306034482758603	1
ENSG00000163220.10	S100A9	1	153380884	1_75	0	0.0294699790747029	10.0967714399122	4.96275068893157e-06	1.32989690721707	1
ENSG00000163221.8	S100A12	1	153365467	1_75	0	0.0211764117052032	6.94157745207594	2.45171876526036e-06	-0.731543624160952	1
ENSG00000143546.9	S100A8	1	153391654	1_75	0	0.0415571608122559	13.3918764157427	9.28212488594954e-06	1.63020833333328	1
ENSG00000143556.8	S100A7	1	153460592	1_75	0	0.0274327844850597	9.41193549325214	4.30634618099088e-06	1.17224880382779	1
ENSG00000197956.9	S100A6	1	153555603	1_75	0	0.0184525364590095	5.6299253544543	1.73268180303501e-06	0.467329732566687	2
ENSG00000196420.7	S100A5	1	153541765	1_75	0	0.018106620804859	5.44976335237871	1.64579279313072e-06	-0.455830388692501	1
ENSG00000188015.9	S100A3	1	153549456	1_75	0	0.0230709112525752	7.75860147434191	2.98543966607137e-06	0.833941606852245	2
ENSG00000196154.11	S100A4	1	153549456	1_75	0	0.0225869667274478	7.55639237324359	2.8466398104307e-06	0.797356828193762	1
ENSG00000196754.10	S100A2	1	153567710	1_75	0	0.0199230152900722	6.36017740153111	2.1134131397214e-06	-0.690184049079804	1
ENSG00000188643.10	S100A16	1	153612510	1_75	0	0.018219147148882	5.50869725744252	1.67392908137478e-06	-0.240601503759435	1
ENSG00000189334.8	S100A14	1	153617113	1_75	0	0.0230888051050161	7.76591251939846	2.99057058596987e-06	-0.636363636363584	1
ENSG00000160678.11	S100A1	1	153627648	1_75	0	0.0169286073427132	4.80947700713559	1.35793565017606e-06	0.0752019623872883	3
ENSG00000189171.14	S100A13	1	153622972	1_75	0	0.0237251812243391	8.02546529194884	3.17570289476007e-06	1.14267062758396	2
ENSG00000160679.12	CHTOP	1	153633911	1_75	0	0.0169393527096268	4.81554203469396	1.36051111652876e-06	0.387096774193602	1
ENSG00000143553.10	SNAPIN	1	153659467	1_75	0	0.0284497547326501	9.75988435706958	4.63109088476171e-06	1.21794871794858	1
ENSG00000169418.9	NPR1	1	153678582	1_75	0	0.0513290171508793	15.4260191723519	1.32061711337699e-05	2.01760471381212	2
ENSG00000143614.9	GATAD2B	1	153923736	1_75	0	0.0176218596606862	5.19145771078518	1.52581248584558e-06	-0.679037038755451	2
ENSG00000198837.9	DENND4B	1	153940057	1_75	0	0.0167889803782993	4.7306859834715	1.32467258455891e-06	-0.0873031243534178	2
ENSG00000160741.16	CRTC2	1	153959736	1_75	0	0.0171962425956492	4.95876682319681	1.42222188012991e-06	0.577777777777544	1
ENSG00000143570.17	SLC39A1	1	153968263	1_75	0	0.0192737682820628	6.04455199325149	1.94308078267442e-06	0.398373983739697	1
ENSG00000143578.15	CREB3L4	1	153968263	1_75	0	0.0192737682820628	6.04455199325149	1.94308078267442e-06	0.398373983739697	1
ENSG00000143545.8	RAB13	1	153985724	1_75	0	0.0182610947734456	5.53065614077878	1.68447113674967e-06	-0.786764705882129	1
ENSG00000143552.9	NUP210L	1	154155073	1_75	0	0.0167852271191727	4.72855870220741	1.32378090569728e-06	-0.110281714871542	2
ENSG00000143549.19	TPM3	1	154194640	1_75	0	0.0192597217710613	6.03766509875505	1.93945244006321e-06	-0.846774193548301	1
ENSG00000143575.14	HAX1	1	154266858	1_75	0	0.0387997018471032	12.7322536853955	8.23936565930627e-06	1.51824817518219	1
ENSG00000143595.12	AQP10	1	154321199	1_75	0	0.0648867058920585	17.6948991910112	1.91497860065842e-05	2.01255856734337	2
ENSG00000143515.16	ATP8B2	1	154334786	1_75	0	0.0219098021999655	7.26615603571156	2.6552369447525e-06	-0.823420074349506	1
ENSG00000160712.12	IL6R	1	154405422	1_75	0	0.0614717918985676	17.1702357721543	1.76040355627401e-05	-2.25954198473257	1
ENSG00000169291.9	SHE	1	154502399	1_75	0	0.0904340522641732	20.9349973964996	3.15765740231395e-05	2.60156250000064	1
ENSG00000163239.12	TDRD10	1	154500057	1_75	0	0.0797522593569364	19.7039128443124	2.62093094635501e-05	-2.39292682602497	2
ENSG00000160714.9	UBE2Q1	1	154559434	1_75	0	0.0204193776611498	6.5946325057089	2.24591443318653e-06	-0.781395348837055	1
ENSG00000160710.15	ADAR	1	154628057	1_75	0	0.0188468453404252	5.83127159737084	1.83299821428128e-06	-0.600000000000125	1
ENSG00000187862.11	TTC24	1	156579671	1_77	0	0.101702900129765	26.3409236382898	4.46811602667037e-05	2.42403628117939	1
ENSG00000163382.11	NAXE	1	156590832	1_77	0	0.0107897090155359	4.77927942789323	8.60066953498421e-07	0.11468113409989	2
ENSG00000160818.16	GPATCH4	1	156601724	1_77	0	0.0113218303908282	5.23625040342789	9.88774270752644e-07	0.354514136350313	2
ENSG00000132702.12	HAPLN2	1	156619658	1_77	0	0.011164733577173	5.10360033154781	9.50353386361944e-07	-0.306122448979583	1
ENSG00000132692.18	BCAN	1	156640896	1_77	0	0.0356644724403827	16.1736010235982	9.62061057037316e-06	-1.6428571428577	1
ENSG00000143320.8	CRABP2	1	156696402	1_77	0	0.0246848060924446	12.6536390443574	5.20961065720013e-06	1.45773078900102	2
ENSG00000143303.11	RRNAD1	1	156728106	1_77	0	0.115280453704508	27.5814308668119	5.303133686051e-05	2.45596868884598	1
ENSG00000143314.12	MRPL24	1	156737905	1_77	0	0.0149084761444925	7.85068003691628	1.95209360122104e-06	-0.984732824427282	1
ENSG00000143294.14	PRCC	1	156751115	1_77	0	0.0119293037380648	5.73249254370636	1.1405614812293e-06	-0.51526717557226	1
ENSG00000198400.11	NTRK1	1	156815564	1_77	0	0.0810701078363462	24.1140072096625	3.26054533224439e-05	2.43212880370127	2
ENSG00000027869.11	SH2D2A	1	156815564	1_77	0	0.0107390023052115	4.73456815101203	8.48016716778677e-07	-0.0847179680301733	2
ENSG00000187800.13	PEAR1	1	156893825	1_77	0	0.0119037557137923	5.71214924484861	1.13407991079275e-06	0.750000000000077	1
ENSG00000117036.11	ETV3	1	157138367	1_77	0	0.0111333767757101	5.07690458617471	9.42727147992955e-07	0.312871287128572	1
ENSG00000143297.18	FCRL5	1	157552226	1_77	0	0.055804384612294	20.4834974853361	1.90648126470079e-05	-2.53289473684303	1
ENSG00000160856.20	FCRL3	1	157700967	1_77	0	0.0115461679447042	5.42254472068276	1.04424190724473e-06	0.707142857143038	1
ENSG00000158473.6	CD1D	1	158180329	1_79	0	0.0119268618413551	25.0489340508293	4.9828239521233e-06	-2.28000000000043	1
ENSG00000158477.6	CD1A	1	158254492	1_79	0	0.0785746868809868	41.6240105808457	5.45489867425127e-05	3.19594594594636	1
ENSG00000158488.15	CD1E	1	158353463	1_79	0	0.00728558690882342	20.4512317166338	2.48510142375405e-06	-2.02568509583339	3
ENSG00000163554.12	SPTA1	1	158654738	1_79	0	0.00213167200116016	9.23695289018718	3.28404587488491e-07	1.09672569715226	2
ENSG00000163563.7	MNDA	1	158831951	1_79	0	0.00394308550454148	15.0867380259173	9.92182697947016e-07	-1.57419354838666	1
ENSG00000163564.14	PYHIN1	1	158931723	1_79	0	0.00285522501103297	12.134591038613	5.77863933020404e-07	-1.31394064506467	2
ENSG00000163565.18	IFI16	1	159000146	1_79	0	0.0195422875460263	29.9156799942904	9.7506683220196e-06	-2.4760000000004	1
ENSG00000163568.14	AIM2	1	159147011	1_79	0	0.00170679818958008	6.89022976392608	1.96144431623661e-07	0.948327083631553	2
ENSG00000162706.12	CADM3	1	159172360	1_79	0	0.180762824775046	46.3557068646466	0.000139756634209475	-3.63635858619766	2
ENSG00000179639.10	FCER1A	1	159288755	1_79	0	0.00137576595636379	5.20588912380033	1.19453692298297e-07	-0.445255474452352	1
ENSG00000158716.8	DUSP23	1	159765212	1_79	0	0.00144895430085468	5.80876838286125	1.40377936371324e-07	0.478423521291789	2
ENSG00000188004.9	C1orf204	1	159838179	1_79	0	0.00143025487323878	5.64977414960968	1.3477353787177e-07	0.47170976429899	4
ENSG00000243284.1	VSIG8	1	159856858	1_79	0	0.00129449081242994	4.72532720940731	1.02021326255533e-07	-0.0119848990663923	2
ENSG00000158710.14	TAGLN2	1	159926113	1_79	0	0.00130205379030424	4.77878023613966	1.03778189694225e-07	0.115436241610709	1
ENSG00000085552.16	IGSF9	1	159938255	1_79	0	0.00652455673223296	20.0920402644922	2.18642788284918e-06	1.88588519356651	2
ENSG00000162723.9	SLAMF9	1	159954467	1_79	0	0.00198259953836033	8.89645712848935	2.9417935847333e-07	1.02875907916107	2
ENSG00000143315.6	PIGM	1	160032438	1_79	0	0.00379549003404511	14.8152468762141	9.37857495715072e-07	1.55542772179727	2
ENSG00000162728.4	KCNJ9	1	160080991	1_79	0	0.00654839480094605	19.7313300677257	2.15502008491495e-06	1.80952380952397	1
ENSG00000162729.13	IGSF8	1	160102029	1_79	0	0.0030076647028805	12.429308307355	6.23500039649265e-07	1.26666666666714	1
ENSG00000018625.14	ATP1A2	1	160114853	1_79	0	0.00140614701793229	5.5052129177061	1.2911150870315e-07	0.457933347759089	2
ENSG00000132681.16	ATP1A4	1	160151698	1_79	0	0.00150522581481516	6.18459990466233	1.55264930380124e-07	-0.550120495294272	2
ENSG00000143318.12	CASQ1	1	160177275	1_79	0	0.0023544559570331	10.371982830629	4.07298176390071e-07	1.09757745341783	2
ENSG00000132716.18	DCAF8	1	160263555	1_79	0	0.00170252140176252	7.16215871503261	2.03374560020731e-07	-0.733870967741733	1
ENSG00000162735.18	PEX19	1	160285766	1_79	0	0.00159911097310628	6.64586737913199	1.77251687905983e-07	0.616766467066109	1
ENSG00000122218.14	COPA	1	160343540	1_79	0	0.00385352103650838	14.8220353939508	9.52633140324919e-07	1.48409893992953	1
ENSG00000162736.15	NCSTN	1	160342475	1_79	0	0.00591568685644806	18.5547767718407	1.8307161644763e-06	1.72270410349573	2
ENSG00000171786.5	NHLH1	1	160372086	1_79	0	0.0013894424657529	5.3233820825863	1.23363962956344e-07	0.343750000000042	1
ENSG00000162738.5	VANGL2	1	160379851	1_79	0	0.00313288228785957	12.6420919150958	6.6057651053749e-07	-1.26238502062713	2
ENSG00000066294.14	CD84	1	160579933	1_79	0	0.00136875734660669	5.29342784286976	1.20843575373357e-07	0.428571428571228	1
ENSG00000117090.14	SLAMF1	1	160647238	1_79	0	0.00129450245612928	4.73020022392889	1.02127454806932e-07	-0.118421052631666	1
ENSG00000117091.9	CD48	1	160711718	1_79	0	0.00163609908656126	6.71421522443215	1.83216661868825e-07	0.433260393873145	1
ENSG00000122223.12	CD244	1	160862395	1_79	0	0.00156067732424892	6.19833678383761	1.61342356465356e-07	-0.579710144927348	1
ENSG00000215845.10	TSTD1	1	161038745	1_79	0	0.00408558696485328	16.2774697232882	1.10917854666278e-06	1.73859675878991	2
ENSG00000162755.13	KLHDC9	1	161098329	1_79	0	0.00688515628849795	24.5368750374804	2.81768966866916e-06	-3.07241379310187	1
ENSG00000158793.13	NIT1	1	161116069	1_79	0	0.00247060678454147	11.0135818354051	4.53829077583177e-07	-1.00505976852806	2
ENSG00000158796.16	DEDD	1	161132100	1_79	0	0.00133898057724058	5.81184911890818	1.29792235903578e-07	1.05468749999982	1
ENSG00000143222.11	UFC1	1	161158854	1_79	0	0.00218091222767847	9.98761831801174	3.63295677154249e-07	1.16387337057811	1
ENSG00000143224.17	PPOX	1	161169948	1_79	0	0.00338694054756872	16.9670308764529	9.58458976388224e-07	2.64938546724492	2
ENSG00000158850.14	B4GALT3	1	161180073	1_79	0	0.00129473310900219	4.88742605668274	1.05540843160718e-07	0.511003318858704	3
ENSG00000158864.12	NDUFS2	1	161196933	1_79	0	0.00773936851482215	20.2545374753972	2.61449588237194e-06	-1.47074463183299	2
ENSG00000158869.10	FCER1G	1	161215268	1_79	0	0.00129602109915039	4.97742338107252	1.07591202382949e-07	0.845544199400724	3
ENSG00000158874.11	APOA2	1	161223893	1_79	0	0.00129522299764029	5.54480588338789	1.19781845282706e-07	-1.16406250000007	1
ENSG00000158882.14	TOMM40L	1	161224851	1_79	0	0.0013170720475727	5.29452946068979	1.16304630947591e-07	0.961240310077532	1
ENSG00000158887.15	MPZ	1	161309728	1_79	0	0.00301707265891449	12.7804714478437	6.43121086333981e-07	1.87437185929758	1
ENSG00000143252.14	SDHC	1	161317093	1_79	0	0.0044327202574368	16.3324791694465	1.2074872203174e-06	-2.14432989690745	1
ENSG00000143226.13	FCGR2A	1	161505171	1_79	0	0.0226014895154839	25.4643472391937	9.59908229473252e-06	0.0326086956521706	1
ENSG00000203747.10	FCGR3A	1	161550682	1_79	0	0.00143725032498554	5.90258421110949	1.41492921188045e-07	1.37117903930134	1
ENSG00000072694.20	FCGR2B	1	161647726	1_79	0	0.00235454702498139	8.72538955784604	3.42651233804728e-07	0.601063829787458	1
ENSG00000162746.14	FCRLB	1	161721576	1_79	0	0.00167877196773325	6.81778626289915	1.90895282621744e-07	-0.116290517170219	3
ENSG00000081721.11	DUSP12	1	161749425	1_79	0	0.002038365043464	9.26826705449893	3.15094343902792e-07	1.53085008339548	3
ENSG00000118217.5	ATF6	1	161764807	1_79	0	0.00130845048988981	4.87969029919187	1.06490204021018e-07	-0.407068818842492	3
ENSG00000198929.12	NOS1AP	1	162070515	1_79	0	0.00234016512336677	10.329626578782	4.0317280479457e-07	1.16666666666673	1
ENSG00000239887.4	C1orf226	1	162358188	1_79	0	0.00317803126531213	12.9775841977655	6.87879118847164e-07	-1.31578947368436	1
ENSG00000198574.5	SH2D1B	1	162412043	1_80	0	0.00993996785361417	6.11015575841361	1.01297182679598e-06	0.592592592592537	1
ENSG00000152332.15	UHMK1	1	162457634	1_80	0	0.0135848167398825	9.07625833186316	2.05646223330375e-06	-1.0029444624558	2
ENSG00000117143.13	UAP1	1	162561114	1_80	0	0.0126340320344579	8.38692043474493	1.7672769058328e-06	-0.924233957181027	2
ENSG00000162733.16	DDR2	1	162631124	1_80	0	0.00977417737754982	5.95057040811318	9.7006072129188e-07	-0.515254237287878	1
ENSG00000132196.13	HSD17B7	1	162790761	1_80	0	0.00859213553819826	4.72794642686632	6.77538177643571e-07	0.0585362289055211	2
ENSG00000117152.13	RGS4	1	163068894	1_80	0	0.00862863274020898	4.76814281611532	6.86200997600362e-07	0.0877192982456323	1
ENSG00000143248.12	RGS5	1	163304050	1_80	0	0.0185485944646607	12.0385051267324	3.7242915682322e-06	1.4518072289162	1
ENSG00000185630.18	PBX1	1	164553791	1_80	0	0.00865692222612879	4.79918372529759	6.92932606014382e-07	0.137931034482745	1
ENSG00000162761.14	LMX1A	1	165333976	1_81	0	0.0173108038504155	4.76577291608432	1.37597545150622e-06	0.132179577506444	3
ENSG00000143149.12	ALDH9A1	1	165698544	1_81	0	0.0187061663327853	5.50373982788717	1.71712848662929e-06	0.417548555163405	2
ENSG00000143183.16	TMCO1	1	165770361	1_81	0	0.0199841557692069	6.13318839745924	2.04424157807625e-06	0.628272251309203	1
ENSG00000188859.6	FAM78B	1	166167240	1_81	0	0.0235228332756874	7.68752746651267	3.01603527356347e-06	0.88671023965124	1
ENSG00000143157.11	POGK	1	166839016	1_82	0	0.0104716528178177	8.74347743855033	1.52707207093285e-06	-1.1732283464564	1
ENSG00000152382.5	TADA1	1	166875791	1_82	0	0.101995835144931	30.4623629356357	5.18210408811007e-05	2.89763779527526	1
ENSG00000198842.9	DUSP27	1	167088364	1_82	0	0.0401188368835365	21.553968271669	1.44223382971798e-05	2.12372960672728	3
ENSG00000143167.11	GPA33	1	167090843	1_82	0	0.0144600082067513	11.7945594563523	2.84452902136315e-06	-1.4516129032255	1
ENSG00000198821.10	CD247	1	167518220	1_82	0	0.0109832146935308	9.22746083915365	1.69033112851831e-06	-1.11035438094285	2
ENSG00000143162.7	CREG1	1	167548592	1_82	0	0.0171688555557986	13.484350239594	3.86128161061073e-06	1.43222281133029	3
ENSG00000198771.10	RCSD1	1	167630073	1_82	0	0.00683805828581086	4.73615498656282	5.40155508927236e-07	0.0460085671094209	2
ENSG00000197965.11	MPZL1	1	167705500	1_82	0	0.00698830452601129	4.94315758381882	5.76151083539672e-07	0.240081391392091	2
ENSG00000143199.17	ADCY10	1	167913803	1_82	0	0.0114009704580288	9.58606389966896	1.82281353851764e-06	1.02000000000017	1
ENSG00000143164.15	DCAF6	1	167936749	1_82	0	0.00683037648687279	4.72527913518534	5.38309713609429e-07	-0.0137614678899001	1
ENSG00000143158.10	MPC2	1	167936173	1_82	0	0.00950343259136455	7.8498373602201	1.2442317028208e-06	0.891190434875521	2
ENSG00000143147.14	GPR161	1	168137478	1_82	0	0.00837004187437462	6.65317608245703	9.28788338438431e-07	0.721497329000197	2
ENSG00000143155.12	TIPRL	1	168178654	1_82	0	0.00750255144845979	5.6176848444863	7.02953275964296e-07	-0.514786051232551	2
ENSG00000213064.9	SFT2D2	1	168226759	1_82	0	0.00948457275304204	7.8410783249218	1.24037690069586e-06	-0.87878787878758	1
ENSG00000143185.3	XCL2	1	168541843	1_82	0	0.0623863985858828	25.8159838473806	2.68620220856514e-05	-2.25517847417076	2
ENSG00000143196.4	DPT	1	168719277	1_82	0	0.0083974758603057	6.641236990118	9.30160403407195e-07	-0.600872195280316	3
ENSG00000143153.12	ATP1B1	1	169129496	1_83	0	0.0139819692785237	6.16406041547718	1.43745856797648e-06	0.583333333333218	1
ENSG00000143156.13	NME7	1	169319532	1_83	0	0.0120887764255909	4.78544433883013	9.64860928819439e-07	-0.214884089130229	2
ENSG00000117477.12	CCDC181	1	169446694	1_83	0	0.0127199094624986	5.34488946052118	1.13392114390134e-06	-0.443125043469396	2
ENSG00000117479.12	SLC19A2	1	169485770	1_83	0	0.0130102546418615	5.46060440416469	1.18491341789371e-06	-0.3781094527363	1
ENSG00000174175.16	SELP	1	169630016	1_83	0	0.562281186148733	24.3020275284657	0.000227906213862015	4.53225806451414	1
ENSG00000000460.16	C1orf112	1	169661694	1_83	0	0.273707037567446	23.4141683818421	0.00010688698008405	4.5679999999994	1
ENSG00000188404.8	SELL	1	169710412	1_83	0	0.0321520857570522	12.2801855981492	6.58527912444269e-06	0.794326241134938	1
ENSG00000007908.15	SELE	1	169764425	1_83	0	0.0232147749306572	11.6274955579284	4.50205467892864e-06	1.89721042938155	2
ENSG00000171806.11	METTL18	1	169787074	1_83	0	0.0357559794217482	17.0731195379976	1.0181732089092e-05	-3.39310273513199	2
ENSG00000000457.13	SCYL3	1	169891332	1_83	0	0.0120594624879233	6.04544580421935	1.21595188049363e-06	-1.84476561728619	2
ENSG00000075945.12	KIFAP3	1	170081461	1_83	0	0.0122668543090103	5.87728228763016	1.20245785405017e-06	1.30545948651788	3
ENSG00000120370.12	GORAB	1	170532434	1_83	0	0.0122185907071222	4.99250009252608	1.01741773664202e-06	-0.400388360956668	2
ENSG00000007933.12	FMO3	1	171090188	1_84	0	0.00842416383918721	6.29940196338248	8.85087549884611e-07	-0.589648016766235	2
ENSG00000094963.13	FMO2	1	171185164	1_84	0	0.00736063503638107	5.10833904576263	6.27126429907331e-07	-0.339402476022972	3
ENSG00000076258.9	FMO4	1	171313714	1_84	0	0.00783285756573893	5.7507684920582	7.51287597642162e-07	0.695844193807906	3
ENSG00000117523.15	PRRC2C	1	171486183	1_84	0	0.0144101049556371	11.3423905841941	2.72603763974293e-06	-1.35454545454538	1
ENSG00000034971.16	MYOC	1	171648049	1_84	0	0.00711889289833723	4.85629654827816	5.76604149803309e-07	0.251968503937035	1
ENSG00000117533.14	VAMP4	1	171742440	1_84	0	0.00996598768057833	7.99129787493274	1.32830488805997e-06	1.03859531316626	3
ENSG00000010165.19	METTL13	1	171781911	1_84	0	0.0101805284590613	7.94955610796363	1.3498120685496e-06	-1.07317073170741	1
ENSG00000197959.13	DNM3	1	171832276	1_84	0	0.0150221350273669	11.5710155827306	2.89910033002895e-06	1.43858175755012	2
ENSG00000135845.9	PIGC	1	172394384	1_84	0	0.00900603905108044	7.46459294056282	1.1212438167875e-06	0.950621803506203	2
ENSG00000094975.13	SUCO	1	172532503	1_84	0	0.00985805460292322	7.32124511125414	1.20374992191284e-06	-0.694444444444592	1
ENSG00000117560.7	FASLG	1	172658724	1_84	0	0.010931831549417	8.02661530821378	1.46347559853503e-06	-0.430167597765402	1
ENSG00000120337.8	TNFSF18	1	173051090	1_84	0	0.112577100106239	29.140263601742	5.4714651710651e-05	-2.52946092789927	2
ENSG00000183831.6	ANKRD45	1	173668379	1_85	0	0.0139670812776639	4.8428445261142	1.12814855832224e-06	-0.306569343065714	1
ENSG00000076321.10	KLHL20	1	173714815	1_85	0	0.0158456461719105	5.83164251366823	1.54120692951044e-06	0.398437500000083	1
ENSG00000120334.15	CENPL	1	173825659	1_85	0	0.0139837395685298	4.89068630156452	1.14065219327942e-06	0.586956521738855	1
ENSG00000117593.9	DARS2	1	173823764	1_85	0	0.0139982160028456	4.88348428017069	1.14015157196541e-06	-0.557722398501643	2
ENSG00000117601.13	SERPINC1	1	173917488	1_85	0	0.0139692879987775	4.840415196022	1.12776079368365e-06	0.271870597033089	2
ENSG00000152061.23	RABGAP1L	1	174159856	1_85	0	0.014355909143742	4.99344268667549	1.19561368187862e-06	0.322580645161263	1
ENSG00000120333.4	MRPS14	1	175022306	1_85	0	0.0140663210752424	4.82443045137981	1.13184428397493e-06	0.194670874458676	2
ENSG00000120332.15	TNN	1	175068086	1_85	0	0.0165167721838395	6.4465889743863	1.77588674304568e-06	-0.649445578165071	3
ENSG00000235750.9	KIAA0040	1	175193132	1_86	0	0.0157026923242335	5.10654819590264	1.33740105674281e-06	-0.258757933268496	3
ENSG00000120341.18	SEC16B	1	177963343	1_87	0	0.0206722150687088	7.61332581068719	2.62495302544619e-06	-0.788235294117765	1
ENSG00000075391.16	RASAL2	1	178094621	1_87	0	0.0157726184869934	5.03806298685403	1.32534058417017e-06	0.298850574712494	1
ENSG00000116191.17	RALGPS2	1	178700536	1_87	0	0.03242031457803	11.9113247917656	6.44076416081739e-06	1.5343601994224	2
ENSG00000116194.12	ANGPTL1	1	178874759	1_87	0	0.0154680151030796	4.85260465723593	1.25189989704955e-06	-0.279999999999876	1
ENSG00000186283.13	TOR3A	1	179082165	1_89	0	0.0561047095326446	18.8865970209479	1.7673116398759e-05	-2.57614592195772	3
ENSG00000162782.15	TDRD5	1	179591583	1_89	0	0.0162303530706628	7.01090914713417	1.8978523075592e-06	0.460431654676124	1
ENSG00000169905.12	TOR1AIP2	1	179762198	1_89	0	0.0130130586109286	4.91080782231494	1.06584101971064e-06	0.259010752023923	2
ENSG00000135837.15	CEP350	1	179954679	1_89	0	0.018641940965855	8.32938642613423	2.58978818216035e-06	-0.973737373737375	1
ENSG00000121454.5	LHX4	1	180270400	1_89	0	0.0130625168575594	4.94685111675762	1.07774448528917e-06	-0.241738918324202	3
ENSG00000230124.6	ACBD6	1	180502528	1_89	0	0.0143703099663715	5.8535787491403	1.40296781089299e-06	-0.520064942244116	2
ENSG00000135835.11	KIAA1614	1	180936558	1_89	0	0.0309971943399514	13.1824068726653	6.81517800590952e-06	1.41007194244619	1
ENSG00000153029.14	MR1	1	181033343	1_89	0	0.0149124455457994	6.20561411428251	1.54345418479047e-06	0.612926696319216	2
ENSG00000203730.2	TEDDM1	1	182400603	1_90	0	0.0142543920476627	5.74384909199805	1.36556326734079e-06	-0.565789473684174	1
ENSG00000135828.11	RNASEL	1	182589381	1_90	0	0.0135758692540813	5.28034672733425	1.19561180156622e-06	-0.328125000000061	1
ENSG00000143333.6	RGS16	1	182613755	1_90	0	0.0203947164668113	9.15258884043486	3.11330544119903e-06	1.0340136054424	1
ENSG00000135862.5	LAMC1	1	183023026	1_91	0	0.0147693771911877	5.58156847296499	1.37492353012428e-06	0.282258064516238	1
ENSG00000058085.14	LAMC2	1	183186170	1_91	0	0.0134970189783244	4.72535453998901	1.063732339936e-06	-0.153846153846105	1
ENSG00000157064.10	NMNAT2	1	183418808	1_91	0	0.0181119459243517	7.52242062744694	2.27238980643706e-06	1.11229946524056	1
ENSG00000116698.21	SMG7	1	183471970	1_91	0	0.0197627857541305	8.35304226808434	2.75329627465262e-06	1.22498944168386	2
ENSG00000116701.14	NCF2	1	183585314	1_91	0	0.0268829510446614	11.2878120190213	5.06112210265174e-06	1.77952755905516	1
ENSG00000143344.15	RGL1	1	183635770	1_91	0	0.112665688530036	25.1711231457835	4.72992631434866e-05	-3.00806451612903	1
ENSG00000198756.10	COLGALT2	1	183967932	1_91	0	0.0196583385721708	8.30261614443522	2.72221157166101e-06	-0.91242413311195	2
ENSG00000198860.11	TSEN15	1	184036486	1_91	0	0.0156050279286105	6.10489660278733	1.58892342825318e-06	0.61195895578299	2
ENSG00000116667.12	C1orf21	1	184362604	1_91	0	0.0295475155335763	12.1917515225848	6.0082386959834e-06	-1.37601547230133	2
ENSG00000135842.16	FAM129A	1	184921331	1_92	0	0.0140045253115733	5.25955288939977	1.22850612217352e-06	0.447570459488293	2
ENSG00000121481.10	RNF2	1	185164892	1_92	0	0.0298569497255375	12.474780316972	6.21210015112427e-06	1.71034482758539	1
ENSG00000121486.11	TRMT1L	1	185156912	1_92	0	0.0147581125303212	5.75772330139219	1.41723449139214e-06	-0.328467153284864	1
ENSG00000116668.12	SWT1	1	185156912	1_92	0	0.0631446687087211	19.6834543003513	2.07299431398992e-05	-2.52634886861093	2
ENSG00000116679.15	IVNS1ABP	1	185317057	1_92	0	0.013253215323262	4.73557953587066	1.04677777856342e-06	-0.0196536835132119	2
ENSG00000143341.11	HMCN1	1	185730915	1_92	0	0.0325873582862382	13.3122545264799	7.23537214757237e-06	-1.75590551181119	1
ENSG00000157181.15	C1orf27	1	186376365	1_92	0	0.0295790465224577	12.3853823676131	6.1101756467144e-06	-1.61835748792268	1
ENSG00000262180.1	OCLM	1	186400848	1_92	0	0.018680257641267	7.99998262875651	2.49248188920113e-06	-0.974358974359088	1
ENSG00000116703.13	PDC	1	186421171	1_92	0	0.0250321177263607	10.7904812784223	4.50503857240286e-06	1.54276382358377	2
ENSG00000073756.11	PTGS2	1	186680089	1_92	0	0.0201661165801276	8.72897668199092	2.93593010648038e-06	0.927710843373431	1
ENSG00000162670.10	BRINP3	1	190480250	1_95	0	0.0195424251209312	5.16604513922935	1.68382424578848e-06	-0.341614906832371	1
ENSG00000090104.11	RGS1	1	192575969	1_96	0	0.0227515268822622	10.2909611391491	3.90504993581511e-06	-1.20626958919046	2
ENSG00000116741.7	RGS2	1	192800696	1_96	0	0.0661187210620479	20.5427993227998	2.26539623106197e-05	-2.041210528362	2
ENSG00000116747.12	TROVE2	1	193061470	1_96	0	0.0129401399240093	4.92048937266062	1.06195808624229e-06	-0.228758169934724	1
ENSG00000116750.13	UCHL5	1	193058704	1_96	0	0.013081087857568	5.02340646185729	1.09597913958053e-06	0.280936454849408	1
ENSG00000023572.8	GLRX2	1	193106302	1_96	0	0.0129417688334597	4.92168302631427	1.06234941705091e-06	0.280722128957641	2
ENSG00000162630.5	B3GALT2	1	193187728	1_96	0	0.0211615004199349	9.60016152349342	3.38832533500423e-06	1.11255411255434	1
ENSG00000244414.6	CFHR1	1	196740093	1_98	0	0.0129088425295517	5.8185978430414	1.25275386191121e-06	-0.460937500000046	1
ENSG00000213047.12	DENND1B	1	197774376	1_99	0	0.0112020173692773	27.2187307381167	5.08538943739789e-06	4.98284041703719	2
ENSG00000203724.10	C1orf53	1	197902363	1_99	0	0.0104116285197758	5.61432532006984	9.74936531543248e-07	-1.02857142857142	1
ENSG00000151414.14	NEK7	1	198156887	1_99	0	0.011091438412323	5.49735218701419	1.01695453763726e-06	-0.568819235244159	2
ENSG00000081237.18	PTPRC	1	198638643	1_99	0	0.0206430321709001	10.7726662891945	3.70899972937627e-06	1.18599562363175	1
ENSG00000118193.11	KIF14	1	200620641	1_101	0	0.00596588710349577	4.76951618230563	4.74580033723027e-07	-0.193621867881552	1
ENSG00000118197.13	DDX59	1	200660007	1_101	0	0.0153325065187324	17.3825281283056	4.44514778656862e-06	-2.88563133961205	3
ENSG00000118200.14	CAMSAP2	1	200740002	1_101	0	0.00662525851044449	10.2826563608279	1.13623524466787e-06	1.71707798595218	2
ENSG00000116852.14	KIF21B	1	201018890	1_101	0	0.0415275805545797	34.4616532911883	2.38689241138452e-05	-4.34220321313622	2
ENSG00000116857.16	TMEM9	1	201151602	1_101	0	0.0120369180354554	10.6956963217698	2.14725920171564e-06	-0.878593478224447	3
ENSG00000081277.12	PKP1	1	201334585	1_101	0	0.00646070730097459	5.33184567010317	5.74536655411467e-07	-0.315068493150652	1
ENSG00000174307.6	PHLDA3	1	201469408	1_101	0	0.00663807025025875	5.67368794490886	6.28155830951369e-07	0.411405295315667	1
ENSG00000159176.13	CSRP1	1	201509697	1_101	0	0.0144064009085528	12.8262309165628	3.08187242072949e-06	1.86345381526033	1
ENSG00000198700.9	IPO9	1	201828710	1_102	0	0.0188811129296963	8.32551135417459	2.62179428716646e-06	1.04281324474173	2
ENSG00000198892.6	SHISA4	1	201888432	1_102	0	0.0149042696980625	6.07512158589351	1.51016979776637e-06	-0.683673756436717	2
ENSG00000163431.12	LMOD1	1	201938746	1_102	0	0.0190821563861696	8.42638262014352	2.68181448250046e-06	-0.898678414096754	1
ENSG00000134375.10	TIMM17A	1	201958455	1_102	0	0.024837091132645	10.9395111290077	4.53167494800855e-06	-1.15503875969022	1
ENSG00000176393.10	RNPEP	1	201985496	1_102	0	0.013208006962699	4.92680748700223	1.08533294848313e-06	0.113514999002777	3
ENSG00000143862.7	ARL8A	1	202144707	1_102	0	0.0129895436071418	4.768352099138	1.03305231292358e-06	-0.109375000000028	1
ENSG00000143851.15	PTPN7	1	202169350	1_102	0	0.025824064665336	11.3115647902658	4.87200127774842e-06	1.30201342281838	1
ENSG00000133067.17	LGR6	1	202194236	1_102	0	0.0250441344643543	11.01874133788	4.60254581940067e-06	1.27160829629659	2
ENSG00000077157.21	PPP1R12B	1	202348568	1_102	0	0.0258086892119757	11.3058799651827	4.86665347314414e-06	1.42433098199786	2
ENSG00000117139.16	KDM5B	1	202808833	1_102	0	0.0143472443902091	5.71302865239561	1.36708338115961e-06	0.477230914011515	2
ENSG00000117153.15	KLHL12	1	202928138	1_102	0	0.01817091442181	7.96046586393187	2.41254472323908e-06	0.857672426900779	2
ENSG00000159346.12	ADIPOR1	1	202958751	1_102	0	0.032439042159801	13.4923714570448	7.29989169789636e-06	1.42885375494046	1
ENSG00000163444.11	TMEM183A	1	203022617	1_102	0	0.0162278463006913	6.88423778900673	1.86327455905753e-06	-0.679687500000387	1
ENSG00000143847.15	PPFIA4	1	203025545	1_102	0	0.0923661641960295	23.6196846893214	3.63870719727856e-05	-2.15573770491766	1
ENSG00000163485.16	ADORA1	1	203090600	1_102	0	0.0242489942903337	10.7107941969524	4.33187096297076e-06	1.44029850746271	1
ENSG00000133048.12	CHI3L1	1	203186952	1_102	0	0.322414836651366	36.4771399906029	0.000196153428816973	-3.40080472040063	2
ENSG00000159388.5	BTG2	1	203305408	1_102	0	0.013998470486953	5.4791184704113	1.27923809067451e-06	-0.392070484581616	1
ENSG00000122176.10	FMOD	1	203348034	1_102	0	0.0139751190759739	5.46325775696087	1.2734072367908e-06	-0.431952662721937	1
ENSG00000188770.9	OPTC	1	203494704	1_103	0	0.0211769221912608	7.55834682558161	2.66962193938831e-06	0.865671641790916	1
ENSG00000058668.14	ATP2B4	1	203626383	1_103	0	0.0170656487803593	5.50275228521161	1.56625644753308e-06	-0.503496503496603	1
ENSG00000122188.12	LAX1	1	203764698	1_103	0	0.0161085290977459	4.95362132266369	1.33087968402926e-06	0.359202579967954	2
ENSG00000257315.2	ZBED6	1	203795675	1_103	0	0.0251613031244967	9.20289032346373	3.86204635072082e-06	-1.18769779795376	2
ENSG00000182004.12	SNRPE	1	203861428	1_103	0	0.0262509794776769	9.60775689926083	4.20656519153735e-06	1.11210010832957	2
ENSG00000143842.14	SOX13	1	204079965	1_103	0	0.016005921580048	4.89283795455387	1.30617576937591e-06	0.14705882352941	1
ENSG00000143850.13	PLEKHA6	1	204334737	1_103	0	0.0181824587023548	6.10609469178806	1.85172397828618e-06	-0.674418604651331	1
ENSG00000158615.8	PPP1R15B	1	204412110	1_103	0	0.0165280606769267	5.19821143383254	1.4329661922691e-06	-0.492688855608908	2
ENSG00000198625.12	MDM4	1	204515429	1_103	0	0.0234824023490184	8.54381171804819	3.34621852923705e-06	1.00226070398609	2
ENSG00000163531.15	NFASC	1	204828864	1_104	0	0.0132133645775668	5.10366511048679	1.12474920003786e-06	-0.367441860465087	1
ENSG00000184144.11	CNTN2	1	205043956	1_104	0	0.0212821411220955	9.63897125063666	3.42141778988059e-06	-1.26515151515142	1
ENSG00000174529.7	TMEM81	1	205084986	1_104	0	0.0139233097386663	5.60096165189797	1.30066420791179e-06	-0.669354838709725	1
ENSG00000117222.13	RBBP5	1	205114992	1_104	0	0.0144474408106976	5.95218382833954	1.43425827767111e-06	-0.764227642276758	1
ENSG00000133059.16	DSTYK	1	205210869	1_104	0	0.0133179689251356	5.17858063505026	1.15029397691526e-06	0.567641954398876	3
ENSG00000133069.15	TMCC2	1	205258632	1_104	0	0.0129485612527747	4.91134014151626	1.06067329345422e-06	0.39534883720943	1
ENSG00000163545.8	NUAK2	1	205321732	1_104	0	0.0143682046947644	5.89992502432098	1.41386877984567e-06	-0.49063670411984	1
ENSG00000117266.15	CDK18	1	205504902	1_104	0	0.013252939376421	5.13210072357295	1.13440331843152e-06	-0.354706625564857	2
ENSG00000158711.13	ELK4	1	205631216	1_104	0	0.0199801071859373	9.03747514388032	3.01165371958192e-06	-1.05485969240751	2
ENSG00000158715.5	SLC45A3	1	205680199	1_104	0	0.0198804271307506	8.98983084585476	2.98083087961021e-06	-1.39052679117277	2
ENSG00000069275.12	NUCKS1	1	205749730	1_104	0	0.229371767432638	32.9776278814473	0.000126159360756933	-3.61395329084526	2
ENSG00000117280.12	RAB29	1	205775418	1_104	0	0.0453302275753489	16.8772977585782	1.27600071426735e-05	2.17478109130876	2
ENSG00000133065.10	SLC41A1	1	205813381	1_104	0	0.0255737136007387	11.3912295087861	4.85874945407507e-06	2.01920288415807	2
ENSG00000162877.12	PM20D1	1	205813590	1_104	0	0.0460809287808244	17.0342708632378	1.30919662838723e-05	-2.5898078656143	3
ENSG00000174502.18	SLC26A9	1	205943691	1_104	0	0.0250110351066117	11.1791695961624	4.66338548013383e-06	-1.31140350877119	1
ENSG00000263528.7	IKBKE	1	206470431	1_105	0	0.0115302744254291	9.56530638123772	1.83949509713593e-06	0.795701010783239	2
ENSG00000266094.7	RASSF5	1	206507103	1_105	0	0.0185305524722714	15.1703053189808	4.68859580589008e-06	2.01917808219281	1
ENSG00000143486.15	EIF2D	1	206604711	1_105	0	0.0176272102825427	15.851845595195	4.66040355042615e-06	2.13506030668825	2
ENSG00000143479.15	DYRK3	1	206631420	1_105	0	0.00740616806168204	7.04747740122708	8.70537252437479e-07	-1.42455458374917	2
ENSG00000136634.5	IL10	1	206771966	1_105	0	0.00689678044487485	5.63150871374845	6.47785565857575e-07	1.37400803515493	2
ENSG00000123838.10	C4BPA	1	207102602	1_105	0	0.0362204095168914	20.4301730610133	1.23419990121398e-05	1.95048364402627	2
ENSG00000196352.14	CD55	1	207321334	1_105	0	0.00764492577621445	6.09674747372045	7.77376818601928e-07	0.598279244180279	2
ENSG00000117335.19	CD46	1	207751847	1_105	0	0.00695580379280669	5.23525289383689	6.07358472492834e-07	0.191814395382625	2
ENSG00000174059.16	CD34	1	207911570	1_105	0	0.0445133128382579	21.8393024130089	1.62139483376351e-05	2.09409190372022	1
ENSG00000076356.6	PLXNA2	1	208243841	1_106	0	0.00681730495119326	4.80982568920972	5.46892747893089e-07	0.158940397351004	1
ENSG00000196878.14	LAMB3	1	209662366	1_106	0	0.00876600527050597	6.74815083689665	9.86612502333427e-07	0.292397660818605	1
ENSG00000123689.5	G0S2	1	209675255	1_106	0	0.00693975612690911	5.79438542243802	6.7067434556494e-07	-0.912190310043736	2
ENSG00000117594.9	HSD11B1	1	209709656	1_106	0	0.00836351067139074	8.36853686072202	1.16734238435171e-06	1.54666666666636	1
ENSG00000009790.14	TRAF3IP3	1	209756234	1_106	0	0.0126883646247021	13.9906930566587	2.96077213428246e-06	2.30263157894807	1
ENSG00000117595.10	IRF6	1	209806173	1_106	0	0.0385189460351015	33.5206205449163	2.15350830400578e-05	-4.74999999999901	1
ENSG00000117597.17	DIEXF	1	209828198	1_106	0	0.00686247500311255	6.62220422765389	7.57955050749388e-07	-1.38747101303323	2
ENSG00000082497.11	SERTAD4	1	210255757	1_106	0	0.0107890679341878	8.277556543107	1.48951948684327e-06	0.158730158730142	1
ENSG00000054392.12	HHAT	1	210327250	1_106	0	0.00701077942719108	5.72750502280349	6.69717870857519e-07	-0.902661695919541	2
ENSG00000143473.12	KCNH1	1	211134467	1_107	0	0.0224018256598785	13.0231632302282	4.86586440655323e-06	1.50358422939101	1
ENSG00000082512.14	TRAF5	1	211183493	1_107	0	0.0130285610364684	7.86512935752029	1.7090801390025e-06	0.952720011379557	3
ENSG00000123684.12	LPGAT1	1	211830758	1_107	0	0.0175953180155632	10.7223481902685	3.146640530403e-06	-1.54687499999983	1
ENSG00000143493.12	INTS7	1	212035474	1_107	0	0.0151548138260509	9.30191115694474	2.35116386426878e-06	-1.12189616252849	1
ENSG00000066027.11	PPP2R5A	1	212285049	1_107	0	0.00949591088308954	4.86266800243406	7.70142969214018e-07	0.217360150173666	2
ENSG00000065600.12	TMEM206	1	212414848	1_107	0	0.00978451170402705	5.14670672025196	8.39902132219757e-07	-0.317807622003459	2
ENSG00000117691.9	NENF	1	212433402	1_107	0	0.012085385124313	7.15136714163986	1.44148349770794e-06	-0.830769230769273	1
ENSG00000123685.8	BATF3	1	212700127	1_109	0	0.0462950009964818	23.3408362477433	1.80223166160414e-05	-2.0543933054395	1
ENSG00000203705.10	TATDN3	1	212789657	1_109	0	0.211577060276036	27.7505708298153	9.79265840044405e-05	-3.61594780566675	2
ENSG00000143494.15	VASH2	1	212961667	1_109	0	0.00693379643854852	5.54684288996575	6.41471045509827e-07	0.47692307692289	1
ENSG00000174606.13	ANGEL2	1	213004666	1_109	0	0.0102793033672407	9.19178308350314	1.57588149509148e-06	0.969197166972571	3
ENSG00000136643.11	RPS6KC1	1	213051377	1_109	0	0.00687042637681357	5.40018073354403	6.18802544345137e-07	-0.22962962962953	1
ENSG00000143499.13	SMYD2	1	214280940	1_109	0	0.00902474138997655	8.03158111729224	1.20891543166238e-06	-0.856382978723626	1
ENSG00000152104.11	PTPN14	1	214371230	1_109	0	0.00889524670229569	7.8903955358493	1.17062252731244e-06	0.893086503551392	4
ENSG00000117724.12	CENPF	1	214602949	1_109	0	0.0135153610925306	11.851908756634	2.67162844174381e-06	1.33968067474829	2
ENSG00000136636.12	KCTD3	1	215567710	1_109	0	0.0178879810795386	14.5152988764455	4.33059345306978e-06	-1.55797101449263	1
ENSG00000092978.10	GPATCH2	1	217631213	1_110	0	0.0115338796496957	7.28841713545706	1.40206691590876e-06	-0.827767198222637	2
ENSG00000162814.10	SPATA17	1	217630653	1_110	0	0.00915372209623733	5.09510126811744	7.77876495830903e-07	-0.182142857142874	1
ENSG00000067533.5	RRP15	1	218285209	1_110	0	0.0257712591076938	14.9408965094494	6.42203104301847e-06	-1.54687500000048	1
ENSG00000143353.11	LYPLAL1	1	219174471	1_111	0	0.0238819852257551	10.0653047766284	4.0091975910763e-06	1.14324324324241	1
ENSG00000136628.17	EPRS	1	220043811	1_112	0	0.025490611642814	17.1311108698319	7.28326124043689e-06	1.62962962962968	1
ENSG00000162813.17	BPNT1	1	220089717	1_112	0	0.0094646263223539	7.70675341456969	1.21656422481824e-06	-0.683667233029816	2
ENSG00000067704.9	IARS2	1	220083268	1_112	0	0.012401879181257	10.2723248630134	2.12479163169796e-06	1.26217228464449	1
ENSG00000116141.15	MARK1	1	220528008	1_112	0	0.0105582265324315	8.74433060952655	1.53984728138259e-06	-0.998211091233724	1
ENSG00000162817.6	C1orf115	1	220690029	1_112	0	0.0619325046103514	25.6589252070033	2.6504353181103e-05	3.27561755422323	2
ENSG00000117791.15	MARC2	1	220747411	1_112	0	0.0985600274336003	30.1953763411847	4.96365248520615e-05	-3.59473270672792	3
ENSG00000186205.12	MARC1	1	220787573	1_112	0	0.0636118479225969	25.9183793966344	2.74983072631866e-05	3.30872483221521	1
ENSG00000143498.17	TAF1A	1	222589893	1_114	0	0.0117900730462053	5.36768483840344	1.05551305658697e-06	0.349315068493195	1
ENSG00000154305.16	MIA3	1	222619229	1_114	0	0.0116086625867158	5.22046184216618	1.01076738450109e-06	0.330648341940191	2
ENSG00000186063.12	AIDA	1	222721506	1_114	0	0.013572334891071	6.7048818980787	1.51776944353126e-06	0.654596100278379	1
ENSG00000197520.10	FAM177B	1	222736869	1_114	0	0.0111251020172146	4.81653354485204	8.93714279497227e-07	-0.0725806451612886	1
ENSG00000154309.8	DISP1	1	222872138	1_114	0	0.0111045512813185	4.79898339225234	8.88812935561518e-07	0.119999999999916	1
ENSG00000187554.11	TLR5	1	223112491	1_114	0	0.0195623978972005	10.1825520770181	3.32229990392437e-06	1.73962687380903	2
ENSG00000203697.11	CAPN8	1	223665771	1_114	0	0.0115745059533336	5.19249654029185	1.00239475154314e-06	-0.437645252464771	2
ENSG00000162909.17	CAPN2	1	223720365	1_114	0	0.0124585629259251	5.89144344012473	1.22419265178916e-06	-0.49462365591406	1
ENSG00000143514.16	TP53BP2	1	223846177	1_114	0	0.0112492098255792	4.9218556748717	9.23444922491944e-07	0.262443438914078	1
ENSG00000143753.12	DEGS1	1	224191000	1_114	0	0.012490457508174	5.91573295545117	1.23238672898523e-06	-0.57065217391297	1
ENSG00000143748.17	NVL	1	224326270	1_114	0	0.0118026695285823	5.37784574592798	1.05864096127025e-06	0.422843253518991	2
ENSG00000143771.11	CNIH4	1	224356329	1_114	0	0.0110193500144494	4.72587145839882	8.68556327424538e-07	-0.0184535691250492	2
ENSG00000143786.7	CNIH3	1	224435983	1_114	0	0.0130653651628172	6.34319002100547	1.38225885086937e-06	-0.621380846325119	1
ENSG00000162923.14	WDR26	1	224429039	1_114	0	0.0110229791642933	4.72899648446041	8.69416910723074e-07	-0.029921177479883	3
ENSG00000143815.14	LBR	1	225419442	1_115	0	0.0174705825675194	7.43904985555553	2.16762904623941e-06	-0.83233701852892	2
ENSG00000154380.17	ENAH	1	225659881	1_115	0	0.0491144333404834	17.4980228312936	1.43336970818724e-05	-1.83625730994212	1
ENSG00000143742.12	SRP9	1	225777848	1_115	0	0.0205718895572995	8.84605543108296	3.03517646556679e-06	0.855072463767687	1
ENSG00000143819.12	EPHX1	1	225818396	1_115	0	0.0135857115959673	5.18081198450657	1.17392493711222e-06	-0.328000000000019	1
ENSG00000196187.11	TMEM63A	1	225879161	1_115	0	0.0211292569961364	9.94975509479963	3.50636176671012e-06	-1.53787878787824	1
ENSG00000243709.1	LEFTY1	1	225912195	1_115	0	0.0130832957451777	4.86154111705167	1.06084327454223e-06	0.0795517090944363	2
ENSG00000143768.12	LEFTY2	1	225941740	1_115	0	0.0338867495119628	13.9761555864333	7.89910241502551e-06	1.4561403508774	1
ENSG00000143751.9	SDE2	1	225999428	1_115	0	0.0289372001006255	13.8238975630293	6.6718630010162e-06	-2.26178010471285	1
ENSG00000163041.9	H3F3A	1	226084477	1_115	0	0.0684133205316473	18.3530497166522	2.09415593341659e-05	-1.82394366197228	1
ENSG00000182827.8	ACBD3	1	226175059	1_115	0	0.0228780582959774	11.1938116601958	4.2712723404465e-06	-2.2380952380941	1
ENSG00000183814.15	LIN9	1	226309688	1_115	0	0.0130725042367332	4.90002303330372	1.06835852132283e-06	0.53319502074713	1
ENSG00000143799.12	PARP1	1	226408688	1_115	0	0.0156111412419252	6.80401642512983	1.77157732083128e-06	0.863636363636347	1
ENSG00000203685.9	STUM	1	226550144	1_115	0	0.0138040859602879	5.37335001073568	1.23712302888586e-06	-0.569148936170224	1
ENSG00000143801.16	PSEN2	1	226872641	1_116	0	0.0193201367709631	13.6341689134584	4.39338205991677e-06	-2.12635106020374	2
ENSG00000163050.16	COQ8A	1	226905856	1_116	0	0.0760178906514838	28.2783027158628	3.58533102667581e-05	-3.3543307086609	1
ENSG00000143776.18	CDC42BPA	1	227318273	1_116	0	0.0136188439774808	8.0529533390278	1.82917616095123e-06	0.697614032255458	2
ENSG00000181450.17	ZNF678	1	227563901	1_116	0	0.0109501975782603	6.01272120003557	1.09812841075077e-06	-0.156249999999944	1
ENSG00000143740.14	SNAP47	1	227730861	1_116	0	0.0115095129927425	6.513109229358	1.25027461845067e-06	-0.387205002899734	2
ENSG00000081692.12	JMJD4	1	227731799	1_116	0	0.129597136207895	31.0217850944246	6.70536302399085e-05	-3.15165876777301	1
ENSG00000143816.7	WNT9A	1	227901132	1_116	0	0.011379447671912	6.80831834684499	1.29217443103626e-06	0.953846153845743	1
ENSG00000143793.12	C1orf35	1	228106599	1_116	0	0.0329572459774581	16.2815519100473	8.94966578037896e-06	-2.15079365079459	1
ENSG00000162910.18	MRPL55	1	228109044	1_116	0	0.0151109952844551	9.28920540164327	2.3411634841731e-06	-1.49999999999945	1
ENSG00000143774.16	GUK1	1	228140298	1_116	0	0.0454371897674017	19.0683574550291	1.44505658428008e-05	-2.30685188217948	2
ENSG00000198835.3	GJC2	1	228149213	1_116	0	0.0122137547349359	7.09292077151832	1.44488874789694e-06	-0.929032258064381	1
ENSG00000181873.12	IBA57	1	228163386	1_116	0	0.023126387736002	13.179186704698	5.08342615170887e-06	-1.86821705426373	1
ENSG00000181218.5	HIST3H2A	1	228475196	1_116	0	0.0134474959074775	8.35918069920255	1.87484444255702e-06	1.54726368159179	1
ENSG00000196890.4	HIST3H2BB	1	228455746	1_116	0	0.00927778623178399	4.74429566202109	7.34135479970842e-07	0.0630310519494972	2
ENSG00000168159.11	RNF187	1	228484557	1_116	0	0.0155360580681793	9.62481921499662	2.49398319161925e-06	-0.9034185654591	2
ENSG00000168118.11	RAB4A	1	229270336	1_117	0	0.0193847355249905	12.0618996710995	3.89974039817258e-06	-1.33516483516449	1
ENSG00000154429.10	CCSAP	1	229332283	1_117	0	0.00911858208933336	4.7610968584691	7.24093142405685e-07	0.16030534351148	1
ENSG00000143632.14	ACTA1	1	229433845	1_117	2	0.417795547298496	21.0814946280366	0.00014690118895193	4.14545454545485	1
ENSG00000135776.4	ABCB10	1	229559119	1_117	2	0.0261271719590456	13.8956894331189	6.05525738960572e-06	-3.17307692307571	1
ENSG00000135801.9	TAF5L	1	229576593	1_117	2	0.0471546577626523	15.9553482893442	1.25484762090823e-05	-3.42948717948634	1
ENSG00000135763.9	URB2	1	229626572	1_117	0	0.00949346054251643	6.42876080304921	1.0179159567861e-06	1.41721854304583	1
ENSG00000143641.9	GALNT2	1	230095509	1_117	0	0.00966398465447915	8.9618990161524	1.44449613167918e-06	2.18705035971143	1
ENSG00000135775.13	COG2	1	230728740	1_118	0	0.0216618883378658	7.51951572362598	2.71672882165572e-06	-0.707865168538848	1
ENSG00000135773.12	CAPN9	1	230747823	1_118	0	0.0214355422107612	7.41937897895184	2.65254117585864e-06	-0.90831333558296	2
ENSG00000173409.13	ARV1	1	230975731	1_118	0	0.0161534450846644	4.72543267291611	1.27311268381055e-06	-0.0698660725390094	2
ENSG00000182118.7	FAM89A	1	231037850	1_118	0	0.0168922259621759	5.15088514729098	1.45120529401496e-06	0.266552540884298	2
ENSG00000143633.12	C1orf131	1	231227177	1_118	0	0.0203087183154723	6.90472528879552	2.33877813993139e-06	-0.80451127819559	1
ENSG00000116906.11	GNPAT	1	231241335	1_118	0	0.0164261929436955	4.88471309273009	1.33824640552029e-06	0.264000000000015	1
ENSG00000116903.7	EXOC8	1	231337950	1_118	0	0.0503607966565607	15.6041297316315	1.31066665179593e-05	1.70497427101156	1
ENSG00000010072.15	SPRTN	1	231341128	1_118	0	0.0193231397294139	6.43081196651299	2.07254329273508e-06	-0.843750000000023	1
ENSG00000135766.8	EGLN1	1	231425284	1_118	0	0.0285576107043081	10.1579118934729	4.83822895445837e-06	-1.23316062176244	1
ENSG00000162946.21	DISC1	1	231626594	1_118	0	0.0165966810499583	4.98294668627539	1.37932813251262e-06	-0.365623328933892	2
ENSG00000116991.10	SIPA1L2	1	232562054	1_119	0	0.0162466085957359	6.93629724068948	1.87953543995138e-06	-0.720364741641264	1
ENSG00000212916.4	MAP10	1	232801993	1_119	0	0.0266632758563529	11.6580622330083	5.18441765380572e-06	1.29196709399299	2
ENSG00000135778.11	NTPCR	1	232950261	1_119	0	0.0308647542122745	13.057208354509	6.72160926264452e-06	1.62758786384608	2
ENSG00000135749.18	PCNX2	1	233298163	1_120	0	0.0172876080207856	5.46476919896602	1.57567569818015e-06	-0.514925373134285	1
ENSG00000135750.14	KCNK1	1	233610513	1_120	0	0.0230564849660955	8.20823923819817	3.15648122143588e-06	0.936553178530562	2
ENSG00000168275.14	COA6	1	234372958	1_120	0	0.0164301005101694	4.98069618535161	1.36486713704729e-06	-0.284313725490036	1
ENSG00000059588.9	TARBP1	1	234478644	1_121	0	0.0604511380305123	20.3958279148463	2.05639209521315e-05	2.02005337840957	2
ENSG00000173726.10	TOMM20	1	235127607	1_121	0	0.0270001023148074	12.6478159660309	5.69562061380137e-06	1.36413090581678	3
ENSG00000116957.12	TBCE	1	235401609	1_121	0	0.0133648028459202	5.9497756535866	1.32624345093385e-06	0.547368421052795	1
ENSG00000162885.12	B3GALNT2	1	235504442	1_121	0	0.0149874478084908	7.0388830491508	1.75950918707104e-06	0.758007117438011	1
ENSG00000168243.10	GNG4	1	235651207	1_121	0	0.0336923182492691	14.7663373000604	8.29781569607699e-06	1.53205128205132	1
ENSG00000143669.13	LYST	1	235883940	1_122	0	0.0120903261094867	5.14045278656583	1.03657205230416e-06	0.288659793814499	1
ENSG00000116962.14	NID1	1	236027513	1_122	0	0.0116981416612009	4.82732449544268	9.41853758398079e-07	-0.213740458015281	1
ENSG00000077585.13	GPR137B	1	236122770	1_122	0	0.0115870639774298	4.73673737353435	9.15404022740052e-07	-0.112012569739696	3
ENSG00000086619.13	ERO1B	1	236261292	1_122	0	0.0121720277685057	5.20441107350637	1.05656113723899e-06	0.480314960629921	1
ENSG00000186197.13	EDARADD	1	236348178	1_122	0	0.0122355355995197	5.2538368315003	1.07216017455659e-06	-0.279720279720192	1
ENSG00000116977.18	LGALS8	1	236514597	1_122	0	0.0158537804933288	7.71593866865397	2.04024213941371e-06	1.00798728322032	2
ENSG00000119285.10	HEATR1	1	236602376	1_122	0	0.0267241124560669	12.6918707242939	5.65703721857153e-06	2.21538461538504	1
ENSG00000116984.12	MTR	1	236795503	1_122	0	0.0128577743628771	5.72498795794584	1.227723258226e-06	0.566435924350632	2
ENSG00000198626.15	RYR2	1	237032141	1_122	0	0.0282154522623984	13.2112709325906	6.2171553667482e-06	1.43405714316574	2
ENSG00000133019.11	CHRM3	1	239375426	1_124	0	0.0239145631612366	8.84662464378758	3.52858154690212e-06	0.998851356624875	2
ENSG00000117009.11	KMO	1	241532545	1_127	0	0.0137433380816426	6.10934991377735	1.40038463105386e-06	0.577669902912573	1
ENSG00000203668.2	CHML	1	241615528	1_127	0	0.0131015018965356	5.65491111174165	1.23568271686748e-06	0.45953082790151	2
ENSG00000054277.13	OPN3	1	241612422	1_127	0	0.0119063626720566	4.74638142666896	9.42544467632371e-07	-0.0521001768422334	2
ENSG00000197769.5	MAP1LC3C	1	241999572	1_128	0	0.0136102454984564	5.35067967911444	1.21460486709391e-06	-0.362416107382456	1
ENSG00000143702.15	CEP170	1	243254880	1_128	0	0.0217254740610201	9.80137697665734	3.55153795667976e-06	1.29545454545498	1
ENSG00000054282.15	SDCCAG8	1	243256404	1_128	0	0.0269404718573083	11.8546808713029	5.32666238121832e-06	-1.47395833333276	1
ENSG00000117020.16	AKT3	1	243851261	1_128	0	0.0130137532215311	4.92487081724672	1.06895030544505e-06	0.237822349570314	1
ENSG00000173728.10	C1orf100	1	244353032	1_129	0	0.0169826985756427	5.19008804280016	1.47008190556436e-06	-0.301470588235351	1
ENSG00000035687.9	ADSS	1	244451195	1_129	0	0.0294275232653218	10.4332302786763	5.12073864199688e-06	1.19580419580423	1
ENSG00000179397.17	C1orf101	1	244454207	1_129	0	0.0294928572333196	10.4544414286543	5.14254129641915e-06	-1.20186495827401	2
ENSG00000121644.18	DESI2	1	244653666	1_129	0	0.0214379141251249	7.40881020210665	2.64905577133799e-06	-0.791079812206867	1
ENSG00000203666.12	EFCAB2	1	244972007	1_129	0	0.0189665890900717	6.2418102528089	1.97451257139655e-06	0.607843137254965	1
ENSG00000185420.18	SMYD3	1	246506728	1_131	0	0.00666886831413149	8.47284870621594	9.42413934441574e-07	-0.877160901517322	2
ENSG00000162852.13	CNST	1	246566688	1_131	0	0.00485258869872829	5.45000643920937	4.41093444550324e-07	0.437037037037076	1
ENSG00000143653.9	SCCPDH	1	246720005	1_131	0	0.00736509942307995	9.37131309331726	1.15116921555602e-06	1.18995430069846	4
ENSG00000153207.14	AHCTF1	1	246929076	1_131	0	0.00669485732515818	8.48834001311661	9.47816356976617e-07	0.992000000000006	1
ENSG00000277462.1	ZNF670	1	247077561	1_131	0	0.00502222884176173	5.78182704143632	4.84308062871381e-07	-0.460558345836075	2
ENSG00000188295.14	ZNF669	1	247062030	1_131	0	0.00835630689800537	10.5905448761912	1.47602186904868e-06	-1.20082806357365	2
ENSG00000196418.12	ZNF124	1	247170587	1_131	0	0.00629179919892131	7.97070267979854	8.36433789809303e-07	0.92003977480642	2
ENSG00000162714.12	ZNF496	1	247332083	1_131	0	0.0432461754179188	25.565701568038	1.84401957184905e-05	-2.0538461538457	1
ENSG00000162711.16	NLRP3	1	247406919	1_131	0	0.00786323467790795	10.0262135088475	1.31491685292591e-06	-1.12473072995112	2
ENSG00000169224.12	GCSAML	1	247507598	1_131	0	0.0231717109094798	20.9002746758377	8.07737416343768e-06	2.45508982035956	1
ENSG00000162722.8	TRIM58	1	247645251	1_131	0	0.00449575395868007	4.72943834154994	3.54627335362951e-07	0.00362779985744472	3
ENSG00000238243.3	OR2W3	1	247638887	1_131	0	0.00664040486259476	8.41385246527355	9.31857611680995e-07	-0.959804288994711	4
ENSG00000175137.10	SH3BP5L	1	248826595	1_131	0	0.00798353077351988	10.2277423805937	1.36186760576919e-06	1.23238877179826	2
ENSG00000171161.12	ZNF672	1	248845034	1_131	0	0.0379186862415976	24.9308186147971	1.57670311856943e-05	-2.20279720279694	1
ENSG00000171163.15	ZNF692	1	248897507	1_131	0	0.00449420972385106	4.72824865520688	3.54416349767608e-07	0.0290697674418538	1
ENSG00000184731.5	FAM110C	2	47011	2_1	0	0.0191231714234732	8.57068529929667	2.73360381932205e-06	0.944237918215063	1
ENSG00000143727.15	ACP1	2	264227	2_1	0	0.0128229354168741	4.76956956534552	1.02006241977941e-06	-0.119276873844424	2
ENSG00000035115.21	SH3YL1	2	242793	2_1	0	0.0272658065422192	11.9544008683058	5.43633573066303e-06	1.45138888888883	1
ENSG00000189292.15	ALKAL2	2	434511	2_1	0	0.0160946392186357	6.92968853607097	1.86018041072065e-06	0.746268656716417	1
ENSG00000151353.14	TMEM18	2	678591	2_1	0	0.137973180358937	27.7261227667905	6.38034147331657e-05	-2.66829202708268	2
ENSG00000172554.11	SNTG2	2	937714	2_1	0	0.0193591872808663	8.68750584478667	2.80506117138692e-06	-0.936521815483679	2
ENSG00000115705.20	TPO	2	1095735	2_1	0	0.0143964726231568	5.8694432749376	1.40933134447706e-06	-0.483727519730223	5
ENSG00000130508.10	PXDN	2	1730118	2_1	0	0.0131330485826695	4.99658291083263	1.09445712953118e-06	0.266666666666695	1
ENSG00000171853.15	TRAPPC12	2	3379591	2_2	0	0.0109396401330826	5.09122246794934	9.28934763861274e-07	-0.281344957999878	2
ENSG00000182551.13	ADI1	2	3519673	2_2	0	0.0131154085378883	6.81377797848901	1.49049288447304e-06	0.681528662420522	1
ENSG00000171865.9	RNASEH1	2	3558846	2_2	0	0.0131060353769636	6.80698474665648	1.48794274063298e-06	-0.722222222222102	1
ENSG00000171863.12	RPS7	2	3578504	2_2	0	0.0109094461383502	5.06498730853716	9.21597248593383e-07	0.270186909167582	3
ENSG00000118004.17	COLEC11	2	3594575	2_2	0	0.0268576069405478	13.6402387384153	6.11011509267628e-06	-1.4784206876345	3
ENSG00000151360.9	ALLC	2	3607194	2_2	0	0.0105791263687669	4.77316468179345	8.42202117311206e-07	-0.152173913043442	1
ENSG00000214866.8	DCDC2C	2	3704016	2_2	0	0.0105361664939329	4.73454647982893	8.31995763376112e-07	0.044247787610618	1
ENSG00000134326.11	CMPK2	2	6869802	2_5	0	0.0532902676682352	17.6038708562025	1.56464631306449e-05	-1.80645161290284	1
ENSG00000151692.14	RNF144A	2	6917071	2_5	0	0.0140987248046811	4.88570952478022	1.14886125165511e-06	-0.139208569571448	2
ENSG00000134313.15	KIDINS220	2	8837357	2_6	0	0.015479743514757	6.20364939678098	1.60166288369409e-06	-0.547297297297492	1
ENSG00000143797.11	MBOAT2	2	9004209	2_6	0	0.0135152851249618	4.91360145082559	1.10760586083916e-06	-0.0984251968504095	1
ENSG00000151693.9	ASAP2	2	9373931	2_6	0	0.0179441087858099	7.60909079150653	2.27727125980115e-06	0.691919191919313	1
ENSG00000119185.12	ITGB1BP1	2	9424405	2_6	0	0.104412324986889	24.5937375569201	4.28288493159331e-05	3.14379084967369	1
ENSG00000119203.13	CPSF3	2	9426749	2_6	0	0.0265425730794521	11.3418791886003	5.02097598648599e-06	-2.04690869748121	2
ENSG00000134330.18	IAH1	2	9476032	2_6	0	0.0159133330277328	6.4664218199522	1.71626872456423e-06	0.823698364656526	2
ENSG00000134308.13	YWHAQ	2	9690492	2_6	0	0.0133143342266083	4.77127231670314	1.05953123589822e-06	0.0928571428571633	1
ENSG00000115750.16	TAF1B	2	9843557	2_6	0	0.015509032810626	6.22161653360273	1.6093409435892e-06	-0.781129728692621	2
ENSG00000134317.17	GRHL1	2	9938801	2_6	0	0.0261370106289195	11.1948852350591	4.88017803389552e-06	-1.47014925373125	1
ENSG00000172059.10	KLF11	2	10042727	2_6	0	0.0133889191644456	4.82434979589553	1.07731923609011e-06	-0.163366336633697	1
ENSG00000171848.13	RRM2	2	10121909	2_6	0	0.01470737580823	5.71698905891908	1.40237014161919e-06	0.457831325301436	1
ENSG00000115756.12	HPCAL1	2	10303214	2_7	0	0.0279487593260286	15.4454479693151	7.19984502188377e-06	1.66187050359705	1
ENSG00000115758.12	ODC1	2	10448012	2_7	0	0.0100928279255972	5.75123998533143	9.68131753269248e-07	-0.458904109589058	1
ENSG00000115761.15	NOL10	2	10689255	2_7	0	0.0102342352197923	5.88326571066068	1.00423178517004e-06	-0.553535567913056	2
ENSG00000143882.10	ATP6V1C2	2	10813718	2_7	0	0.0239612921850986	13.9753270637109	5.58511758686881e-06	1.5899280575533	1
ENSG00000143870.12	PDIA6	2	10833075	2_7	0	0.0111754281277	6.71828933563778	1.25222675603371e-06	0.713043478260612	1
ENSG00000162975.4	KCNF1	2	10878554	2_7	0	0.00979767708222201	5.46963041992068	8.93801768158534e-07	-0.410447761194134	1
ENSG00000150873.11	C2orf50	2	11130889	2_7	0	0.00912623652185363	4.79617173068081	7.30039822099524e-07	-0.126984126984115	1
ENSG00000162976.12	PQLC3	2	11153210	2_7	0	0.00926710595296032	4.94146616176829	7.63765540038276e-07	-0.267857530159626	3
ENSG00000134318.13	ROCK2	2	11343610	2_7	0	0.0218909149885691	13.1133396838584	4.78781467110719e-06	-1.46488312466287	2
ENSG00000169016.16	E2F6	2	11461351	2_7	0	0.0231751833644515	13.6570283169616	5.27885210165771e-06	1.34722222222214	1
ENSG00000196208.13	GREB1	2	11571949	2_7	0	0.0166163518294655	10.4876820361593	2.90653325864183e-06	-1.50387596899241	1
ENSG00000169006.6	NTSR2	2	11670545	2_7	0	0.00941094969930889	5.08757733808318	7.985545377528e-07	-0.331506849315073	1
ENSG00000134324.11	LPIN1	2	11784824	2_7	0	0.0121295090966085	7.49614229542704	1.5164955912046e-06	0.832061068702069	1
ENSG00000151779.12	NBAS	2	15560914	2_9	0	0.025217311538461	10.9923462407553	4.62327033860528e-06	-1.4393939393933	1
ENSG00000079785.14	DDX1	2	15591459	2_9	0	0.0466864410971514	16.8966248649724	1.31568170772253e-05	1.75511855751451	2
ENSG00000197872.11	FAM49A	2	16666179	2_10	0	0.0211858477997486	13.1735754054312	4.65489206461259e-06	1.5264692203434	2
ENSG00000163032.11	VSNL1	2	17538936	2_10	0	0.0542355175636614	22.1183773582001	2.00076995795379e-05	-2.18403623381445	2
ENSG00000178295.14	GEN1	2	17622424	2_10	0	0.00880525061302806	4.8402725332061	7.10839646583983e-07	0.266089987248846	3
ENSG00000170745.11	KCNS3	2	17877595	2_10	0	0.0129792369986237	8.50334415506161	1.84076786812893e-06	-1.02312138728295	1
ENSG00000183891.5	TTC32	2	19901956	2_12	0	0.144871692715722	27.1641559919717	6.56356598854323e-05	-3.27498835517693	3
ENSG00000118965.14	WDR35	2	19990398	2_12	0	0.014264009142377	4.73198057106574	1.12575702799059e-06	0.25336161429766	2
ENSG00000132031.12	MATN3	2	20009334	2_12	0	0.0164798630176004	6.10510257829902	1.67805684405102e-06	-0.603375527425947	1
ENSG00000068697.6	LAPTM4A	2	20052509	2_12	0	0.0201237136830755	8.00689949815097	2.68740185449491e-06	1.42613636363614	1
ENSG00000115884.10	SDC1	2	20205142	2_12	0	0.0146024370580675	4.95487172816675	1.20675154763169e-06	0.397058823529383	1
ENSG00000055917.15	PUM2	2	20352364	2_12	0	0.0566807510750168	17.9356528815721	1.69555894449071e-05	1.98016997167122	1
ENSG00000118960.12	HS1BP3	2	20630830	2_12	0	0.0156125834331959	5.59086349322411	1.45584039814485e-06	-0.597122302158255	1
ENSG00000118961.14	LDAH	2	20683456	2_12	0	0.0153112428107003	5.40552156550867	1.38041018076255e-06	-0.429444851879673	2
ENSG00000084674.14	APOB	2	21044338	2_13	0	0.0193981251555093	6.78240008260409	2.19433670225479e-06	-0.82500104408579	2
ENSG00000119771.14	KLHL29	2	23386174	2_14	0	0.0403688242397283	12.5764498846655	8.46767675090169e-06	1.62878787878798	1
ENSG00000173960.13	UBXN2A	2	23927186	2_14	0	0.0335234793248481	10.7937585562961	6.03506415930408e-06	1.63513612780255	2
ENSG00000205639.9	MFSD2B	2	24009668	2_14	0	0.0353370732297679	11.2987554196409	6.6591882127039e-06	1.53465346534638	1
ENSG00000163026.11	WDCP	2	24047480	2_14	0	0.0444887026842832	13.5109321611426	1.00252488267357e-05	1.5174055345065	3
ENSG00000119782.13	FKBP1B	2	24047480	2_14	0	0.0187897863079823	5.2657667872936	1.65022654036922e-06	-0.522623888555418	2
ENSG00000219626.8	FAM228B	2	24072814	2_14	0	0.0178047126570294	4.75308230686236	1.41146596242131e-06	0.344593010360126	2
ENSG00000115129.13	TP53I3	2	24084905	2_14	0	0.02222563768388	6.86600856290241	2.54518102395861e-06	1.09098144239033	2
ENSG00000176732.6	PFN4	2	24123648	2_14	0	0.0323684450642259	10.4579586097342	5.64584383379972e-06	1.49693956753444	2
ENSG00000186453.12	FAM228A	2	24119662	2_14	0	0.0451574559927187	13.6545312009268	1.02841018030765e-05	-1.48488798844458	5
ENSG00000198399.14	ITSN2	2	24359729	2_14	0	0.0189258733867714	5.33448474799269	1.68386982210872e-06	-0.621287813120562	2
ENSG00000171303.6	KCNK3	2	26694101	2_16	0	0.0171136885452642	7.62308272555232	2.17587710392258e-06	0.748031496062917	1
ENSG00000213699.8	SLC35F6	2	26763923	2_16	0	0.022657338608379	10.3988095938242	3.92963874262113e-06	1.41001384066031	2
ENSG00000115163.14	CENPA	2	26741058	2_16	0	0.0212958752781272	9.98790336159478	3.5475614903766e-06	1.27003403683296	2
ENSG00000084764.10	MAPRE3	2	26971145	2_16	0	0.0163765112767467	7.22774258739664	1.97416828707112e-06	-0.89682539682562	1
ENSG00000228474.5	OST4	2	27072299	2_16	0	0.0138972570070648	6.25541394445473	1.44992403341836e-06	-0.790640394088899	1
ENSG00000138080.13	EMILIN1	2	27078189	2_16	0	0.0126369841868473	5.04342241519395	1.06298929746981e-06	-0.56637168141599	1
ENSG00000138030.12	KHK	2	27086791	2_16	0	0.0315301340667203	13.0834813539817	6.88032958871321e-06	-1.4251968503931	1
ENSG00000143994.13	ABHD1	2	27125819	2_16	0	0.0219786326847981	10.5398173599096	3.86361516283856e-06	-1.50781250000004	1
ENSG00000138073.13	PREB	2	27134170	2_16	0	0.0124743960891034	4.84944525465989	1.00895476623331e-06	-0.0458548639524043	3
ENSG00000138085.16	ATRAID	2	27215842	2_16	0	0.0126964204124258	6.2930182843535	1.33260179464007e-06	-1.34013605442228	1
ENSG00000138074.14	SLC5A6	2	27212506	2_16	0	0.0125273911175681	6.87337447996174	1.43612005950918e-06	1.58227914097832	2
ENSG00000084774.13	CAD	2	27217016	2_16	0	0.0123390911296756	4.87414176726025	1.00309354112418e-06	-0.251724137930958	1
ENSG00000163794.6	UCN	2	27308797	2_16	0	0.0137022266557029	5.62269188883347	1.28497754517368e-06	-0.373493975903575	1
ENSG00000115207.13	GTF3C2	2	27356305	2_16	0	0.0142602398157374	5.97136512764379	1.42023614836519e-06	0.459214501510428	1
ENSG00000115234.10	SNX17	2	27368937	2_16	1	0.100717027671412	24.0096864441399	4.03319754820349e-05	4.26915687502835	2
ENSG00000163795.13	ZNF513	2	27380806	2_16	0	0.015704489308545	10.0451677851548	2.6311228060861e-06	1.96116504854354	1
ENSG00000115216.13	NRBP1	2	27428187	2_16	1	0.0639317163905712	21.3615879120868	2.27777070241638e-05	4.08661417322919	1
ENSG00000138002.14	IFT172	2	27489541	2_16	0	0.0138400535920793	5.69074358159228	1.31361135727302e-06	-0.419014084507268	1
ENSG00000221843.4	C2orf16	2	27536773	2_16	0	0.0131486917375176	5.51172801076056	1.20873313465536e-06	0.795597484277147	1
ENSG00000198522.13	GPN1	2	27628084	2_16	0	0.0637179699775379	18.9939313449749	2.01853786412684e-05	1.79487179487086	1
ENSG00000176714.9	CCDC121	2	27629051	2_16	0	0.0572280255762772	17.1592319996328	1.6378220520444e-05	1.24403397536089	2
ENSG00000158019.20	BRE	2	27891044	2_16	0	0.015640408915786	11.4252647085162	2.98039948650353e-06	2.39130434782563	1
ENSG00000171174.13	RBKS	2	27891044	2_16	0	0.015640408915786	11.4252647085162	2.98039948650353e-06	2.39130434782563	1
ENSG00000163803.12	PLB1	2	28622053	2_17	0	0.00970104331349242	5.50241902907501	8.90291464383501e-07	0.860465116278881	1
ENSG00000213639.9	PPP1CB	2	28751273	2_17	0	0.0259775203512048	15.2429661488978	6.60430747611986e-06	2.34920634920671	1
ENSG00000163806.15	SPDYA	2	28782736	2_17	0	0.0442535192744687	20.2036797208147	1.49120858271806e-05	-2.73597300150586	2
ENSG00000171103.10	TRMT61B	2	28869813	2_17	0	0.0198581970037823	12.4446368528003	4.12175476197004e-06	-2.07967020856122	2
ENSG00000163811.11	WDR43	2	28895415	2_17	0	0.0128799521650216	7.77754209679066	1.67077022146047e-06	-0.987234042553336	1
ENSG00000189350.12	TOGARAM2	2	28957070	2_17	0	0.00940356493684602	4.93451413573905	7.73921712347295e-07	-0.513333333333135	1
ENSG00000179270.6	C2orf71	2	29074488	2_18	0	0.31400787497146	34.5602472999057	0.000180999546560561	3.35759493670773	1
ENSG00000115295.19	CLIP4	2	29074202	2_18	0	0.0358142689903199	12.8160122876903	7.65542157637283e-06	-1.56375838926096	1
ENSG00000213626.11	LBH	2	30406277	2_19	0	0.0258357291221785	11.197426775368	4.82501934776317e-06	1.3108108108108	1
ENSG00000172954.13	LCLAT1	2	30444038	2_19	0	0.013446906714231	4.97865975627031	1.11659311347237e-06	0.403611055849994	2
ENSG00000158089.14	GALNT14	2	31005348	2_19	0	0.0135503074697494	5.05144649503421	1.14162905373353e-06	0.206107390100538	2
ENSG00000013016.15	EHD3	2	31234492	2_19	0	0.0382086864056785	14.9434012519743	9.52295365463431e-06	-1.80544304476259	2
ENSG00000091106.18	NLRC4	2	32264089	2_20	0	0.0551566989291229	17.2187417477374	1.58401680290587e-05	2.58139534883677	1
ENSG00000119820.10	YIPF4	2	32277426	2_20	0	0.0188506214519673	6.931964367026	2.17942585855418e-06	1.20149253731383	1
ENSG00000115760.13	BIRC6	2	32357173	2_20	0	0.0193767573406723	7.19414233845791	2.32498541232143e-06	1.06837606837543	1
ENSG00000018699.11	TTC27	2	32678481	2_20	0	0.0165336347365525	5.683626658368	1.56730668893355e-06	-0.763819095477484	1
ENSG00000049323.15	LTBP1	2	32947240	2_20	0	0.0149730087184196	4.74070626152159	1.18389239263521e-06	-0.131575680058276	2
ENSG00000152689.17	RASGRP3	2	33536526	2_21	0	0.0130004270758182	7.60908911808085	1.6498725452076e-06	0.881516587678084	1
ENSG00000119812.18	FAM98A	2	33597253	2_21	0	0.00969263712489699	4.82169308847506	7.7947398025606e-07	-0.169354838709672	1
ENSG00000150938.9	CRIM1	2	36551229	2_23	0	0.0186751388235127	12.3351416801911	3.8420948894252e-06	1.38345864661668	1
ENSG00000171055.14	FEZ2	2	36599027	2_23	0	0.00846502013586892	4.81847730124633	6.80296001789241e-07	0.249999999999917	1
ENSG00000205221.12	VIT	2	36701311	2_23	0	0.0089330834844249	5.32883374513827	7.93950943508527e-07	-0.175888499163301	3
ENSG00000115808.11	STRN	2	36973596	2_23	0	0.113014152805131	29.7250911691867	5.60294210107396e-05	3.11539184558977	2
ENSG00000008869.11	HEATR5B	2	37084196	2_23	0	0.0100734313551076	6.4685017317009	1.08677899435735e-06	0.46606334841649	1
ENSG00000152133.14	GPATCH11	2	37097965	2_23	0	0.024875328329941	15.0678782389404	6.25145384907877e-06	2.14960629921182	1
ENSG00000055332.16	EIF2AK2	2	37156965	2_23	0	0.00856057607940297	4.9248639424095	7.03165142680671e-07	-0.00174339746389787	2
ENSG00000218739.9	CEBPZOS	2	37195255	2_23	0	0.00961168755652331	6.02323090670752	9.65582226530135e-07	-0.205073276778616	3
ENSG00000115816.14	CEBPZ	2	37231568	2_23	0	0.121880131494888	30.4712162655135	6.19416556073512e-05	3.52755905511765	1
ENSG00000003509.15	NDUFAF7	2	37231568	2_23	0	0.121880131494888	30.4712162655135	6.19416556073512e-05	-3.52755905511765	1
ENSG00000115825.9	PRKD3	2	37238166	2_23	0	0.0586202266373215	23.2982404462209	2.27787937223056e-05	3.08800000000105	1
ENSG00000115828.15	QPCT	2	37344554	2_23	0	0.00847934410457318	4.8344923875789	6.83712069069851e-07	-0.106017191977051	1
ENSG00000115841.19	RMDN2	2	37921933	2_24	0	0.041464254095699	15.978054003119	1.10498872715467e-05	1.84855917416324	2
ENSG00000143891.16	GALM	2	38715882	2_24	0	0.0128794999063889	4.81825873423394	1.03502114709748e-06	0.15503875968989	1
ENSG00000163214.20	DHX57	2	38875912	2_25	0	0.0118222351568522	4.86007244112306	9.58302104479769e-07	-0.12107623318391	1
ENSG00000188010.12	MORN2	2	38875912	2_25	0	0.011814448791522	4.85381336074973	9.56437603518905e-07	0.0121930978236152	2
ENSG00000214694.10	ARHGEF33	2	38882417	2_25	0	0.0116926827388026	4.75544375914034	9.27396219921724e-07	-0.0842105263157827	1
ENSG00000152154.10	TMEM178A	2	39518834	2_25	0	0.0192790643188858	9.51020067705449	3.05798773351643e-06	1.20695502073161	2
ENSG00000138050.14	THUMPD2	2	39778359	2_25	0	0.0123766010049018	5.29525731170982	1.09307148398555e-06	-0.32505643340852	1
ENSG00000162878.12	PKDCC	2	41963443	2_26	0	0.00833326518486399	7.333330930963	1.01924031115767e-06	0.886904761905022	1
ENSG00000143924.18	EML4	2	42168854	2_26	0	0.00730869100749221	6.08962596647679	7.42318570645295e-07	-0.667419049401424	2
ENSG00000115944.14	COX7A2L	2	42372777	2_26	0	0.00653486628832711	5.02906309734741	5.48130408404782e-07	0.234131074068402	2
ENSG00000162881.6	OXER1	2	42764706	2_26	0	0.0122647448860039	11.0006272008418	2.25027746892539e-06	-1.27777777777813	1
ENSG00000162882.14	HAAO	2	42790625	2_26	0	0.00846796891777291	7.48536835720659	1.05718876172768e-06	0.802469135802234	1
ENSG00000138032.20	PPM1B	2	44170486	2_28	0	0.0111122005585534	5.01934450393192	9.30266070686729e-07	0.278236914600488	1
ENSG00000138078.15	PREPL	2	44361802	2_28	0	0.0114144908091277	5.27414586768974	1.00408108365568e-06	-0.571428571428412	1
ENSG00000143919.14	CAMKMT	2	44362007	2_28	0	0.0108740002053618	4.81365563445857	8.73020537345822e-07	0.15863785671385	2
ENSG00000068784.12	SRBD1	2	45607790	2_28	0	0.0253341517814543	12.862049284717	5.43471335789926e-06	-1.57702726330888	2
ENSG00000171132.13	PRKCE	2	45649516	2_28	0	0.0107932483675079	4.74290598591793	8.5380126240059e-07	0.0546875000000034	1
ENSG00000250565.6	ATP6V1E2	2	46539307	2_29	0	0.0406780646219684	14.4395021132284	9.79653751973838e-06	-1.72331613015787	3
ENSG00000119729.11	RHOQ	2	46542063	2_29	0	0.0215148806741697	8.34586173868926	2.99481660908681e-06	-1.01420191962594	2
ENSG00000151665.12	PIGF	2	46617108	2_29	0	0.0147688933252973	4.76454661116658	1.17362577586814e-06	-0.119237962353286	2
ENSG00000119878.5	CRIPT	2	46616237	2_29	0	0.0171771088721721	6.201289121301	1.77661021039084e-06	0.750608943532005	2
ENSG00000171150.7	SOCS5	2	46682925	2_29	0	0.0244112304486578	9.5505832951431	3.88847823835148e-06	1.07633587786307	1
ENSG00000068724.15	TTC7A	2	46916048	2_29	0	0.0199460243080365	7.62429556327107	2.53639082403488e-06	-0.840600006477392	2
ENSG00000180398.11	MCFD2	2	46921024	2_29	0	0.0150266422084187	4.92903946312715	1.23533386332852e-06	-0.223597760406838	3
ENSG00000119888.10	EPCAM	2	47345021	2_30	0	0.0134422535195313	5.89532179324465	1.32172073526048e-06	-0.522214564503335	2
ENSG00000095002.13	MSH2	2	47403074	2_30	0	0.0132877583192538	5.78548650732591	1.28218800921745e-06	-0.558510638297914	1
ENSG00000116062.14	MSH6	2	47794240	2_30	0	0.0126663614097313	5.33044415219469	1.12609590383252e-06	-0.261904761904716	1
ENSG00000138081.20	FBXO11	2	47901270	2_30	0	0.0124598573430373	5.17436955745115	1.07530240882626e-06	-0.357221560240746	2
ENSG00000162869.15	PPP1R21	2	48428760	2_31	0	0.00999827739080161	4.88964915479155	8.15385502832106e-07	-0.288526906257499	4
ENSG00000243244.5	STON1	2	48553788	2_31	0	0.0197630691070377	10.307695808186	3.39763004472376e-06	-0.781954887218169	1
ENSG00000242441.7	GTF2A1L	2	48595242	2_31	0	0.0308016212525121	16.7798248647624	8.62027469966637e-06	2.11999999999981	1
ENSG00000068781.21	STON1-GTF2A1L	2	48595242	2_31	0	0.0145909694475107	8.67364453610175	2.11079410952564e-06	1.14928423905834	2
ENSG00000138039.14	LHCGR	2	48685277	2_31	0	0.010154649881858	4.99660437393319	8.4625261463135e-07	0.317717424448863	4
ENSG00000179915.22	NRXN1	2	51224848	2_33	0	0.0229397751508913	6.43684577389088	2.46276155801694e-06	-0.651972157772773	1
ENSG00000143942.4	CHAC2	2	53756825	2_36	0	0.086268210290232	28.5595080969868	4.109241039906e-05	-2.64483898790969	3
ENSG00000115239.21	ASB3	2	53787421	2_36	0	0.0170616865170095	12.9709561766241	3.69108507949745e-06	1.66028805347836	2
ENSG00000119737.5	GPR75	2	53860333	2_36	0	0.00998575857600081	7.88157808868331	1.31266634407141e-06	-0.989498257108841	2
ENSG00000068878.14	PSME4	2	53970692	2_36	0	0.0129615716696027	10.3578563873714	2.23917303915083e-06	1.20845921450156	1
ENSG00000170634.12	ACYP2	2	54054714	2_36	0	0.00982600460054983	7.72855856603625	1.26658858891357e-06	0.94813556754309	2
ENSG00000177994.15	C2orf73	2	54330223	2_36	0	0.007220266686077	4.80659140911836	5.78829358120673e-07	-0.150733675616538	2
ENSG00000115306.15	SPTBN1	2	54257144	2_36	0	0.00818409617987492	5.9943999551433	8.18232162608714e-07	0.600836454069301	3
ENSG00000214595.11	EML6	2	54699238	2_36	0	0.00856481107983065	6.42554807085319	9.17884572464063e-07	-0.58708685257922	2
ENSG00000143947.13	RPS27A	2	55231526	2_36	0	0.00843173008290965	6.27704695393952	8.82738723307841e-07	-0.704000000000193	1
ENSG00000162994.15	CLHC1	2	55231958	2_36	0	0.00744048314520163	5.09135401916687	6.31821701650611e-07	0.280519480519499	1
ENSG00000163001.11	CFAP36	2	55566340	2_36	0	0.0214034118834863	15.1301635860761	5.40115621357494e-06	-1.61702127659565	1
ENSG00000275052.4	PPP4R3B	2	55614504	2_36	0	0.0109056008168892	8.71781745216622	1.58568702783386e-06	0.869651785709534	2
ENSG00000138035.14	PNPT1	2	55693981	2_36	0	0.0122607726399653	9.82989056513942	2.01014148964949e-06	1.25806451612866	1
ENSG00000115380.19	EFEMP1	2	55885540	2_36	0	0.0104599432003629	8.32180341352854	1.45180030738854e-06	-1.25189113936348	3
ENSG00000028116.16	VRK2	2	57907876	2_39	0	0.0117712520655132	9.55327080692224	1.87557680868606e-06	1.00366176955347	2
ENSG00000162927.13	PUS10	2	61026898	2_40	0	0.0160890924706688	11.1557101246742	2.9935662520116e-06	-2.13927370434452	2
ENSG00000162929.13	KIAA1841	2	61065721	2_40	0	0.0240420146263911	26.0864261207563	1.04603338783711e-05	-4.74304309574967	2
ENSG00000237651.6	C2orf74	2	61144588	2_40	0	0.0117315023077487	27.474997647354	5.37590270202518e-06	5.46704119105258	2
ENSG00000173209.22	AHSA2	2	61173681	2_40	0	0.0131682939878843	28.990482599901	6.36714975275849e-06	-5.62031066350732	2
ENSG00000115464.14	USP34	2	61470194	2_40	0	0.0370126796704199	13.6507377938304	8.42687901709457e-06	-0.126373626373624	1
ENSG00000082898.16	XPO1	2	61538854	2_40	0	0.021438563081446	9.62805882529788	3.44266301646216e-06	0.304093567251547	1
ENSG00000170264.12	FAM161A	2	61854233	2_40	0	0.0115051064206717	5.23084621130155	1.00374338828146e-06	0.984840334245812	3
ENSG00000115484.14	CCT4	2	61888641	2_40	0	0.0124505960583304	5.55008855192562	1.15252448668195e-06	0.575254643986301	2
ENSG00000170340.10	B3GNT2	2	62212568	2_41	0	0.0179405695333016	5.65902698614069	1.69331632896388e-06	-0.224489795918445	1
ENSG00000186889.9	TMEM17	2	62464140	2_41	0	0.0163450313248306	4.93948136260263	1.34656466467897e-06	0.665160294248752	2
ENSG00000014641.17	MDH1	2	63589538	2_41	0	0.0161205768522826	4.73668600755747	1.27354788948683e-06	0.117647058823483	1
ENSG00000143951.15	WDPCP	2	63464786	2_41	0	0.0161683454813463	4.7710835398645	1.28659751143142e-06	0.52054794520555	1
ENSG00000169764.15	UGP2	2	63640312	2_41	0	0.0161508898041998	4.75584770744667	1.28110432891118e-06	0.155505139738838	3
ENSG00000143952.19	VPS54	2	64036747	2_41	0	0.017300005122329	5.43650579017857	1.56865049981921e-06	0.427015250544687	1
ENSG00000119844.15	AFTPH	2	64525160	2_42	0	0.0123079836654589	4.78273471831834	9.81800636944565e-07	0.101562500000014	1
ENSG00000179833.4	SERTAD2	2	64654863	2_42	0	0.0124727823193799	4.9090620229517	1.02122624555283e-06	0.170370370370288	1
ENSG00000115902.10	SLC1A4	2	64988805	2_42	0	0.023049941386774	10.7532262452125	4.133983265855e-06	1.30247459255237	2
ENSG00000138069.16	RAB1A	2	65129770	2_42	0	0.0122348385655094	4.72612438188906	9.64413977566098e-07	0.0318614839015294	2
ENSG00000143971.7	ETAA1	2	67397667	2_44	0	0.015705851976934	8.5331710923959	2.23528065231786e-06	0.759095689848201	3
ENSG00000197223.11	C1D	2	68071292	2_45	0	0.0324040142379487	11.9825347806341	6.47601160228802e-06	1.29860925418401	3
ENSG00000243667.6	WDR92	2	68157965	2_45	0	0.0175071232774041	6.10670639867487	1.78312560235691e-06	-0.697674418604857	1
ENSG00000115946.7	PNO1	2	68157965	2_45	0	0.027239542824182	10.3218263208063	4.68939123187238e-06	1.31968012941293	2
ENSG00000221823.10	PPP3R1	2	68282902	2_45	0	0.0156535680538137	5.0420337356921	1.31637370467636e-06	0.264000000000025	1
ENSG00000119865.8	CNRIP1	2	68320518	2_45	0	0.0321880707298464	11.9184473371191	6.39844931996496e-06	1.38551401869236	1
ENSG00000115956.9	PLEK	2	68364946	2_45	0	0.0621051989161926	18.2468257089871	1.890059109438e-05	2.16799999999997	1
ENSG00000204923.3	FBXO48	2	68442924	2_45	0	0.0168073685183251	5.71855596791185	1.6030468093027e-06	0.378621175697571	2
ENSG00000169621.9	APLF	2	68462021	2_45	0	0.0153007147675981	4.8252109876067	1.23136876452875e-06	0.139175257731978	1
ENSG00000169604.19	ANTXR1	2	69012709	2_48	0	0.0135421162973692	16.6153649369023	3.75280958518207e-06	1.65397923875405	1
ENSG00000198380.12	GFPT1	2	69379204	2_48	0	0.00390177833175842	4.81887600759423	3.13594509229309e-07	0.149483369199465	3
ENSG00000169599.12	NFU1	2	69423598	2_48	0	0.00402987980619762	5.12464795076771	3.44442105019778e-07	-0.274399247712101	3
ENSG00000196975.15	ANXA4	2	69645665	2_48	0	0.00937402165064516	13.1230238206661	2.05172889598973e-06	-1.43971631205653	1
ENSG00000115977.18	AAK1	2	69392043	2_48	0	0.00505871812505121	7.27734625965648	6.14007429090813e-07	0.74218750000003	1
ENSG00000124380.10	SNRNP27	2	69892946	2_48	0	0.0148082175824097	17.4648594821821	4.31348198306059e-06	-1.86956521739099	1
ENSG00000244617.2	ASPRV1	2	69953139	2_48	0	0.00759932062369617	11.1327909214635	1.41103870521832e-06	1.26060296419212	2
ENSG00000115998.7	C2orf42	2	70248695	2_48	0	0.0042708931615818	5.67450092452871	4.04209470019502e-07	0.47094736124403	2
ENSG00000116001.15	TIA1	2	70249121	2_48	0	0.00419732781912829	5.51002258344675	3.85732626274266e-07	-0.435999999999844	1
ENSG00000116005.11	PCYOX1	2	70255319	2_48	0	0.00478076419480311	6.74222517009587	5.37601759369125e-07	0.77272727272768	1
ENSG00000143977.13	SNRPG	2	70293743	2_48	0	0.00440399868549013	5.96503748419527	4.38147626453881e-07	0.54400000000002	1
ENSG00000035141.7	FAM136A	2	70301469	2_48	0	0.00416892257543811	5.4457423572114	3.78652671964877e-07	-0.410569105690991	1
ENSG00000163235.15	TGFA	2	70554042	2_48	0	0.0162853557107968	18.3690935347717	4.98936274828052e-06	-1.83505154639188	1
ENSG00000075340.22	ADD2	2	70766001	2_48	0	0.0465484249983204	28.4114999859803	2.20576509196121e-05	-2.48117136225073	2
ENSG00000152672.7	CLEC4F	2	70882105	2_48	0	0.00561258057995884	8.26132004289111	7.73342969754247e-07	-0.999999999999888	1
ENSG00000116031.8	CD207	2	70838708	2_48	0	0.00613113080338745	9.09840636634084	9.30392106583198e-07	1.09903736056813	2
ENSG00000116035.2	VAX2	2	70899595	2_48	0	0.00618137902042859	9.17573300058485	9.45989350148765e-07	-1.11018722041872	2
ENSG00000116039.11	ATP6V1B1	2	70904341	2_48	0	0.00592232266312409	8.77015288149022	8.66282088315169e-07	-1.06250000000008	1
ENSG00000144043.11	TEX261	2	70994429	2_48	0	0.0145556296228767	17.3013043854814	4.20019978697599e-06	1.73423189429304	2
ENSG00000124357.12	NAGK	2	71062008	2_48	0	0.00414179088004063	5.38393464310743	3.71918731817088e-07	0.394478864960294	2
ENSG00000124370.10	MCEE	2	71124357	2_48	0	0.00555146274266194	8.15761428616939	7.55319508625784e-07	0.874999999999965	1
ENSG00000124383.8	MPHOSPH10	2	71130287	2_48	0	0.00880920317456224	12.5335769206066	1.84150016841449e-06	1.31060606060638	1
ENSG00000124374.8	PAIP2B	2	71227813	2_48	0	0.00976938845408048	13.5149404992882	2.20212324951767e-06	1.50292397660808	1
ENSG00000075292.18	ZNF638	2	71307031	2_48	0	0.00389909909342312	4.81237428030095	3.12956355280187e-07	0.222222222222225	1
ENSG00000135636.13	DYSF	2	71455269	2_48	0	0.00483626518356983	6.85151529399733	5.52658486432868e-07	-0.708678539854015	2
ENSG00000003137.8	CYP26B1	2	72107429	2_48	0	0.00388089366504751	4.76807679458078	3.08627833723311e-07	0.121428571428562	1
ENSG00000144036.15	EXOC6B	2	72803545	2_48	0	0.0104108297089091	14.1183598881771	2.45148757551086e-06	1.48362828865559	2
ENSG00000144040.12	SFXN5	2	72945843	2_48	0	0.0038704449324497	4.74255910596672	3.06149638216256e-07	-0.0278260564376934	2
ENSG00000135631.16	RAB11FIP5	2	73156338	2_48	0	0.00396484564249078	4.97064720972453	3.28699716961076e-07	-0.213983395438234	2
ENSG00000135632.11	SMYD5	2	73214257	2_48	0	0.00493086068228166	7.03493562708828	5.78552754240407e-07	-0.730000000000093	1
ENSG00000135624.15	CCT7	2	73233389	2_48	0	0.00410702381045402	5.30413946495755	3.63330838376662e-07	0.351239669421545	1
ENSG00000144035.3	NAT8	2	73617691	2_48	0	0.00394792650492049	4.93016924907159	3.24631750290269e-07	0.239726027397225	1
ENSG00000144034.14	TPRKB	2	73737087	2_48	0	0.00413184503443509	5.3611760538039	3.69457255310338e-07	0.407413889872722	2
ENSG00000144048.10	DUSP11	2	73780009	2_48	0	0.00458706854551483	6.35062941582528	4.85861074395873e-07	-0.623076923076883	1
ENSG00000124356.15	STAMBP	2	73828407	2_48	0	0.00495969433274035	7.090146074054	5.86502948809761e-07	-0.735387117670434	3
ENSG00000163017.13	ACTG2	2	73892895	2_48	0	0.00414325381938541	5.38727761184813	3.72281110485502e-07	-0.384070796460332	1
ENSG00000114956.19	DGUOK	2	73915326	2_48	0	0.00697888584686079	10.3255475632697	1.20187497290376e-06	-1.12452830188714	1
ENSG00000163170.11	BOLA3	2	74129470	2_48	0	0.00396472161182615	4.97035109091229	3.2866985320319e-07	0.226561385002868	2
ENSG00000114978.17	MOB1A	2	74178740	2_48	0	0.0125307983933027	15.8780095911928	3.31844717170912e-06	-1.62626262626205	1
ENSG00000188687.17	SLC4A5	2	74361478	2_48	0	0.0157548773558098	18.0541007919397	4.74406897854193e-06	-1.76829268292767	1
ENSG00000204843.12	DCTN1	2	74361478	2_48	0	0.0157548773558098	18.0541007919397	4.74406897854193e-06	1.76829268292767	1
ENSG00000284308.1	C2orf81	2	74421241	2_48	0	0.0048651875542256	6.90797296854432	5.60544792292621e-07	0.715789473684594	1
ENSG00000114993.16	RTKN	2	74442199	2_48	0	0.00391585269957051	4.85295712723847	3.16951569751601e-07	0.157432524859297	2
ENSG00000239779.6	WBP1	2	74460654	2_48	0	0.00733317037365144	10.7948647367704	1.32028924521339e-06	-1.19536423841055	1
ENSG00000115275.11	MOGS	2	74465520	2_48	0	0.00481241901310725	6.80471258072747	5.46176896813099e-07	-0.694915254237396	1
ENSG00000135637.13	CCDC142	2	74483364	2_48	0	0.00474402593161782	6.669182727053	5.27691108625133e-07	0.672316384180884	1
ENSG00000115282.19	TTC31	2	74483364	2_48	0	0.00474402593161782	6.669182727053	5.27691108625133e-07	-0.672316384180884	1
ENSG00000179528.15	LBX2	2	74502935	2_48	0	0.00397202805111563	4.98777853407871	3.30430079058542e-07	0.243107769423511	1
ENSG00000115325.13	DOK1	2	74548714	2_48	0	0.00390544714034902	4.8277718288563	3.1446883071642e-07	0.158602150537632	1
ENSG00000135622.12	SEMA4F	2	74645686	2_48	0	0.00388026646284878	4.76654699430634	3.08478950674643e-07	0.0932642487046639	1
ENSG00000159399.9	HK2	2	74875397	2_48	0	0.0247626755477097	22.3620572420173	9.23569171345108e-06	2.04487179487123	1
ENSG00000115350.11	POLE4	2	74956893	2_48	0	0.0050643748119612	7.28792949483722	6.15587947445715e-07	0.780141843971715	1
ENSG00000115353.10	TACR1	2	75066030	2_48	0	0.0040256576993698	5.11472564908393	3.43415025591656e-07	-0.328710211353837	2
ENSG00000115363.13	EVA1A	2	75568585	2_49	0	0.0168808025687754	4.72621949035252	1.33065994151374e-06	-0.0339425587467539	1
ENSG00000005436.13	GCFC2	2	75711125	2_49	0	0.0201947714159278	6.43287875851581	2.16672808970769e-06	-0.475610878637651	2
ENSG00000115423.18	DNAH6	2	84469990	2_53	0	0.0127349536575525	7.9887194552841	1.6968155852733e-06	-0.938309971427771	2
ENSG00000034510.5	TMSB10	2	84905643	2_53	0	0.0128067642549218	8.04213266747285	1.71779270442367e-06	-0.941666666666577	1
ENSG00000186854.10	TRABD2A	2	84985273	2_54	0	0.224733852095167	34.1256814528951	0.000127911600785258	3.31697341513185	1
ENSG00000176407.17	KCMF1	2	84970689	2_54	0	0.026379942716547	13.0444986968531	5.73933199441361e-06	-1.61825726141126	1
ENSG00000152284.4	TCF7L1	2	85131862	2_54	0	0.0144942061711792	7.33940114747274	1.77425143693746e-06	-0.768000000000043	1
ENSG00000152291.13	TGOLN2	2	85328355	2_54	0	0.0366894982954553	16.2019668891586	9.91447264811127e-06	1.70400000000044	1
ENSG00000042445.13	RETSAT	2	85361324	2_54	0	0.0186304039384166	9.72773185278503	3.02269249331999e-06	-1.2127659574466	1
ENSG00000042493.15	CAPG	2	85417309	2_54	0	0.012029612070365	5.56864574916093	1.11727818469392e-06	-0.444444444444294	1
ENSG00000118640.10	VAMP8	2	85561017	2_54	0	0.0236572272278839	12.0045087784342	4.73661777491444e-06	1.36682520132663	2
ENSG00000168899.4	VAMP5	2	85584469	2_54	0	0.0181703291341058	9.4896709669656	2.87590181036631e-06	-1.19719748129492	2
ENSG00000168883.19	USP39	2	85599009	2_54	0	0.0164046467427663	8.51682931099127	2.3302629587079e-06	-1.06976744186046	1
ENSG00000115523.16	GNLY	2	85693206	2_54	0	0.0114875171057786	5.13082386090032	9.83044963370906e-07	-0.32061068702289	1
ENSG00000168874.12	ATOH8	2	85711284	2_54	0	0.0159378312725269	8.24216846219142	2.19094167937271e-06	-0.804285204159164	2
ENSG00000115525.17	ST3GAL5	2	85904899	2_54	0	0.0752544912410844	23.1434369703057	2.90482775117244e-05	-2.58815484377589	2
ENSG00000068654.15	POLR1A	2	86105686	2_54	0	0.0159128117762234	8.22725199931254	2.18354341445733e-06	-0.996433994512609	2
ENSG00000132300.18	PTCD3	2	86105686	2_54	0	0.0157257581099923	8.11479113936924	2.12837938140383e-06	0.988165680473368	1
ENSG00000132305.20	IMMT	2	86196101	2_54	0	0.0338407391924405	15.4269659824378	8.70723906036542e-06	2.1829728316123	3
ENSG00000132313.14	MRPL35	2	86165645	2_54	0	0.0110241024905247	4.73991157863281	8.71512434559315e-07	0.172793805178823	3
ENSG00000115561.15	CHMP3	2	86565206	2_54	0	0.0123651098815737	5.82988366451907	1.20231419364828e-06	0.57812500000013	1
ENSG00000239305.6	RNF103	2	86623855	2_54	0	0.0148884817382526	7.59455367470079	1.88587443828013e-06	0.868354430379568	1
ENSG00000172116.21	CD8B	2	86862772	2_54	0	0.0111401743481265	4.83933902375137	8.99162407296605e-07	0.149425287356347	1
ENSG00000172086.7	KRCC1	2	88056216	2_55	0	0.0204937463184887	9.23792790512591	3.15759212429138e-06	1.07692307692295	1
ENSG00000115593.14	SMYD1	2	88067820	2_55	0	0.0183926841133977	8.20764286510677	2.51781414236021e-06	0.913459884321844	2
ENSG00000163586.9	FABP1	2	88128319	2_55	0	0.0138827550498386	5.53192612696256	1.28089089471494e-06	-0.375636271767481	2
ENSG00000144115.16	THNSL2	2	88153919	2_55	0	0.0194303668608646	8.73029921719017	2.82924290066421e-06	0.930085248130868	3
ENSG00000172071.11	EIF2AK3	2	88645728	2_55	0	0.0221366090842603	9.97298635520568	3.68210718261171e-06	-1.24817518248166	1
ENSG00000153574.8	RPIA	2	88689934	2_55	0	0.0137566867373248	5.44523328673874	1.24936818949111e-06	-0.573014630021178	2
ENSG00000144029.11	MRPS5	2	95149561	2_57	0	0.0134888428072241	5.06368414364526	1.13920375334096e-06	-0.358839519481964	2
ENSG00000144026.11	ZNF514	2	95142476	2_57	0	0.0509950353618092	17.7769616828952	1.51197823380884e-05	-2.07953409729108	4
ENSG00000233757.6	AC092835.2	2	95207631	2_57	0	0.0366139139931772	14.5895912847435	8.90941909193599e-06	-1.75609756097469	1
ENSG00000155066.15	PROM2	2	95274094	2_57	0	0.0232893801180872	10.2624691922986	3.98629928064449e-06	-1.3437767484661	2
ENSG00000115041.12	KCNIP3	2	95306411	2_57	0	0.0131183261385833	4.7990501028027	1.05001091455489e-06	0.0390386102007473	2
ENSG00000174501.14	ANKRD36C	2	95991827	2_57	0	0.0130988790605338	4.78495880170294	1.04537579687348e-06	0.240310077519343	1
ENSG00000186281.12	GPAT2	2	96025125	2_57	0	0.0230144364072666	10.1491811853136	3.89575337283764e-06	1.37817605651734	2
ENSG00000274286.1	ADRA2B	2	96070820	2_57	0	0.0144301151491713	5.70475815995056	1.37298926140836e-06	0.741162924976022	2
ENSG00000188886.3	ASTL	2	96138165	2_57	0	0.0140549174956059	5.45435240467936	1.27859087412192e-06	0.648375997024164	2
ENSG00000158050.4	DUSP2	2	96145593	2_57	0	0.0205926877615745	9.08906554894254	3.12170870613702e-06	-1.21846153846178	1
ENSG00000084090.13	STARD7	2	96181298	2_57	0	0.0130191829030296	4.72697864514956	1.02642559767695e-06	-0.229456444152811	2
ENSG00000144021.2	CIAO1	2	96268766	2_57	0	0.0161983052406601	6.80385735406716	1.83816665668879e-06	0.77519379844945	1
ENSG00000198885.9	ITPRIPL1	2	96325754	2_57	0	0.0180262828920035	7.82129027668633	2.35149842567213e-06	-0.777777777777834	1
ENSG00000114988.11	LMAN2L	2	96739703	2_57	0	0.0130242128244726	4.73064852552637	1.02761934710264e-06	0.269591945174575	2
ENSG00000158158.11	CNNM4	2	96759866	2_57	0	0.0178766571950333	7.74202282063736	2.308345780487e-06	-1.14529914529878	1
ENSG00000163126.14	ANKRD23	2	96855702	2_57	0	0.0160403301335491	6.71066370625902	1.7953076582154e-06	1.01260504201719	1
ENSG00000144199.11	FAHD2B	2	97091610	2_57	0	0.0208367544288971	9.20141038507506	3.1977505311025e-06	1.44907758997801	2
ENSG00000135976.17	ANKRD36	2	97120939	2_57	0	0.0168488158079773	7.17847847132999	2.01726006212735e-06	1.0256410256409	1
ENSG00000135940.6	COX5B	2	97649028	2_57	0	0.07293301121157	21.2457241807122	2.58437653630069e-05	-2.43884892086337	1
ENSG00000115073.7	ACTR1B	2	97658891	2_57	0	0.0166604434398295	7.0715075629764	1.96498243386585e-06	1.09485201773441	3
ENSG00000228486.10	LINC01125	2	97662613	2_57	0	0.0131416504300683	4.81592724618017	1.05557703630838e-06	0.206979190871133	2
ENSG00000115085.13	ZAP70	2	97713755	2_57	0	0.0887313584279014	23.1625537949235	3.4278647412027e-05	-2.54999999999976	1
ENSG00000075568.16	TMEM131	2	97973620	2_57	0	0.0161306957884024	6.76410333566367	1.81979907581948e-06	-0.953650517705563	2
ENSG00000144191.11	CNGA3	2	98345664	2_57	0	0.0166425786267919	7.06129681336629	1.9600411532192e-06	-0.734567901234398	1
ENSG00000040933.15	INPP4A	2	98444410	2_58	0	0.0599055618632804	21.9245679259073	2.19057584637512e-05	-2.43884892086273	1
ENSG00000183513.8	COA5	2	98608705	2_58	0	0.0325376111959861	16.0489079538897	8.70946056546912e-06	2.07142857142884	1
ENSG00000115446.11	UNC50	2	98608705	2_58	0	0.0325376111959861	16.0489079538897	8.70946056546912e-06	2.07142857142884	1
ENSG00000071073.12	MGAT4A	2	98743332	2_58	0	0.0144460570938263	8.30577716883991	2.00119637723135e-06	0.885869565216898	1
ENSG00000196872.11	KIAA1211L	2	98893765	2_58	0	0.00990834480172131	4.72524478306675	7.80882208635525e-07	0.101204819277078	1
ENSG00000135951.14	TSGA10	2	99155218	2_58	0	0.0108576013868704	5.59345930369956	1.01291844977653e-06	0.447144922820868	2
ENSG00000144182.16	LIPT1	2	99155127	2_58	0	0.0129524141510369	7.26866522590229	1.57023804278277e-06	-0.864317808403134	2
ENSG00000158411.11	MITD1	2	99180175	2_58	0	0.0106853408283807	5.44166513476876	9.6979579763698e-07	-0.395348837209129	1
ENSG00000144214.9	LYG1	2	99304742	2_58	0	0.010171678341655	4.97413079995238	8.43859074443929e-07	-0.340618221197555	3
ENSG00000158417.10	EIF5B	2	99337171	2_58	0	0.0102314266011191	5.02970530047836	8.58299458063346e-07	0.32258064516126	1
ENSG00000115514.11	TXNDC9	2	99340840	2_58	0	0.0120096669188419	6.55088673571483	1.31217318609995e-06	0.73387096774186	1
ENSG00000135945.9	REV1	2	99488850	2_58	0	0.0101036187964065	4.91042403621921	8.27477235196402e-07	0.25939243022814	2
ENSG00000144218.18	AFF3	2	100143348	2_58	0	0.0247222655296329	13.4225874818218	5.53457931217915e-06	-1.88356164383656	1
ENSG00000115526.10	CHST10	2	100417235	2_58	0	0.0103826915244478	5.168982262422	8.95107298998781e-07	0.44354838709662	1
ENSG00000115539.13	PDCL3	2	100562583	2_58	0	0.0107657684395378	5.51284004017293	9.89875399314743e-07	-0.513217709939614	3
ENSG00000170485.16	NPAS2	2	100821099	2_58	0	0.0111711748343509	5.8637249240297	1.09252791678831e-06	0.537037037036826	1
ENSG00000071082.10	RPL31	2	101001757	2_58	0	0.0633894754678098	22.4727265160432	2.37592665774392e-05	2.24999999999964	1
ENSG00000204634.12	TBC1D8	2	101047033	2_58	0	0.126654563791099	29.2728482044031	6.18366466009262e-05	2.83838383838387	1
ENSG00000158435.7	CNOT11	2	101252269	2_59	0	0.0156703510900085	9.66741965658092	2.52667511972034e-06	1.11094436423967	2
ENSG00000163162.8	RNF149	2	101303817	2_59	0	0.0148336325617573	8.603516034883	2.12854871992664e-06	0.369573430521163	2
ENSG00000196460.12	RFX8	2	101462809	2_59	0	0.014357841873712	10.6928255679306	2.56060007484584e-06	-1.77267257711395	2
ENSG00000071054.16	MAP4K4	2	101698595	2_59	0	0.0122273069243695	14.1782905460704	2.89144403772185e-06	-2.88235294117583	1
ENSG00000115590.13	IL1R2	2	101991888	2_59	0	0.0541179616949338	24.371295837773	2.19978460330653e-05	2.72310405643689	1
ENSG00000115598.9	IL1RL2	2	102186984	2_60	0	0.00769402873245129	5.34700051789991	6.86158006857478e-07	-0.192857142857106	1
ENSG00000115604.10	IL18R1	2	102310670	2_60	0	0.00744282405670382	5.09848531700464	6.32905735279506e-07	0.132264529058054	1
ENSG00000115607.9	IL18RAP	2	102418584	2_60	2	0.35447642104276	30.8877927222623	0.000182614110414099	-6.00558900729374	3
ENSG00000135953.10	MFSD9	2	102735277	2_60	0	0.00853854508394136	6.28699219408887	8.95337763590827e-07	0.80177288916113	2
ENSG00000170417.15	TMEM182	2	102738292	2_60	0	0.00828517066734258	5.80805800040206	8.02587717516813e-07	0.592000000000031	1
ENSG00000135972.8	MRPS9	2	105042423	2_62	0	0.0154580361881057	5.66540882604887	1.46064837556043e-06	-0.514550271824316	2
ENSG00000135966.12	TGFBRAP1	2	105330291	2_62	0	0.0202217605439669	8.22233564214757	2.77315580278587e-06	1.08865248226916	1
ENSG00000135974.9	C2orf49	2	105336368	2_62	0	0.0179891667015394	7.10816896955585	2.13269570752455e-06	0.756410256410296	1
ENSG00000071051.13	NCK2	2	105744738	2_63	0	0.0190829467760315	6.01161663276522	1.91336057909776e-06	0.664804469273818	1
ENSG00000119147.9	C2orf40	2	106024112	2_63	0	0.0202266827848688	6.56609074086634	2.21509139136661e-06	-0.633068070233771	4
ENSG00000115652.14	UXS1	2	106197679	2_63	0	0.0297166597162274	10.2383093707632	5.07444261121191e-06	1.26713233186192	2
ENSG00000144057.15	ST6GAL2	2	106886868	2_64	0	0.0236440594278972	9.75734314585285	3.84781095116384e-06	1.23570854376369	2
ENSG00000115665.8	SLC5A7	2	107986299	2_65	0	0.0164315818758644	5.19788078250423	1.42451096050003e-06	-0.349586976331724	2
ENSG00000198203.9	SULT1C2	2	108287884	2_65	0	0.0287687105250132	10.5383786793586	5.05654995462479e-06	1.25963384416388	2
ENSG00000198075.9	SULT1C4	2	108296217	2_65	0	0.0234191055057967	8.57343720676617	3.34877046037293e-06	1.01754385964896	1
ENSG00000135968.20	GCC2	2	108449810	2_65	0	0.0190197793328625	6.59014976749506	2.0905514676897e-06	0.778277334408103	2
ENSG00000153201.15	RANBP2	2	108719562	2_65	0	0.021789891378298	7.88573474701928	2.86587560377638e-06	0.850415512464962	1
ENSG00000163006.11	CCDC138	2	108791703	2_65	0	0.0190983988621524	6.62944225649441	2.11170893220371e-06	-0.657587548637826	1
ENSG00000186522.14	SEPT10	2	109574715	2_65	0	0.0157513462078479	4.7957113466252	1.25988474629481e-06	0.157138155161763	3
ENSG00000198142.4	SOWAHC	2	109613916	2_65	0	0.0287246988848863	10.5235894513178	5.04172887531514e-06	1.72138290012344	2
ENSG00000144063.3	MALL	2	110117223	2_67	0	0.0165523208185235	20.2283996577492	5.5844515366075e-06	1.82222222222271	1
ENSG00000144061.12	NPHP1	2	110205149	2_67	0	0.00347140041154648	6.10198049097845	3.53293486792721e-07	0.694968553459166	1
ENSG00000169679.14	BUB1	2	110678318	2_67	0	0.00482649841091676	9.24653257114059	7.4433968946245e-07	-1.16442048517452	1
ENSG00000153093.18	ACOXL	2	110710029	2_67	0	0.00305072583317989	4.76860684488264	2.42635757125305e-07	-0.134858447649154	2
ENSG00000153107.11	ANAPC1	2	111879894	2_67	0	0.00364798115294962	6.40426444517126	3.89656520414466e-07	0.579892886764748	3
ENSG00000153208.16	MERTK	2	111898795	2_67	0	0.00652440247111608	11.863382802406	1.29094991530286e-06	1.30165113396063	2
ENSG00000153214.9	TMEM87B	2	112026505	2_67	0	0.00480700942584045	9.36180589432005	7.50576065795239e-07	1.25220119444535	3
ENSG00000144152.12	FBLN7	2	112141356	2_67	0	0.00338473453255417	5.72644714660093	3.23273402704379e-07	-0.447919190586834	3
ENSG00000144161.12	ZC3H8	2	112140392	2_67	0	0.00306233917114307	4.7759222117214	2.43933046471416e-07	-0.0888913672311339	2
ENSG00000188177.13	ZC3H6	2	112277243	2_67	0	0.00415361294026195	7.58629223621573	5.25552005619935e-07	0.868217054263584	1
ENSG00000169629.11	RGPD8	2	112434559	2_67	0	0.00316734992296674	5.15889380570543	2.72529010759289e-07	-0.358381502890069	1
ENSG00000114999.7	TTL	2	112481811	2_67	0	0.00310885509536185	4.90115495681136	2.54131803803409e-07	0.305390166865205	2
ENSG00000125630.15	POLR1B	2	112541009	2_67	0	0.00307993062930578	4.83567110330277	2.48403548281453e-07	-0.185462250445506	3
ENSG00000125611.15	CHCHD5	2	112582142	2_67	0	0.0375232125939158	28.4729001488955	1.78193486240529e-05	-2.50000000000023	1
ENSG00000144136.10	SLC20A1	2	112645729	2_67	0	0.0107061068340883	16.4828443068554	2.94322751436593e-06	1.73704337691582	2
ENSG00000169607.12	CKAP2L	2	112765001	2_67	0	0.00323328866040928	5.34809547269106	2.88405631479864e-07	-0.434176668519734	2
ENSG00000136689.18	IL1RN	2	113109711	2_67	0	0.00821050175776139	14.0901527224632	1.92950320554582e-06	-1.55200000000004	1
ENSG00000125637.15	PSD4	2	113156693	2_67	0	0.151149695628684	41.2102720962379	0.000103889789084204	-3.48202843174959	2
ENSG00000125618.16	PAX8	2	113238217	2_67	0	0.00477271506472221	8.71657151986689	6.93859135807283e-07	1.48027329975624	3
ENSG00000144134.18	RABL2A	2	113627581	2_67	0	0.00364905951812666	6.48379569735481	3.94612078706761e-07	-0.519230769230735	1
ENSG00000115084.13	SLC35F5	2	113754647	2_67	0	0.00311820940833885	4.95976566629698	2.57944659736198e-07	-0.214749576290679	3
ENSG00000088205.12	DDX18	2	117832335	2_69	0	0.0110018220064577	5.88770339454171	1.08036534138741e-06	-0.543859649122924	1
ENSG00000125633.10	CCDC93	2	118013438	2_69	0	0.017554802672351	10.328606786172	3.02411151344388e-06	-1.14974909275809	3
ENSG00000125629.14	INSIG2	2	118088243	2_69	0	0.0129496921865099	7.43565411730792	1.60597481569279e-06	0.847184794371635	4
ENSG00000163064.6	EN1	2	118848184	2_69	0	0.014027336920219	8.19519873935419	1.91732097745176e-06	0.908474576270846	1
ENSG00000019169.10	MARCO	2	118946604	2_69	0	0.0121255593444934	6.8110847356257	1.37745738049273e-06	0.810457679906731	2
ENSG00000115107.19	STEAP3	2	119223947	2_69	0	0.0127352219295656	7.27700901001519	1.54567981596798e-06	0.768568305455255	2
ENSG00000186132.14	C2orf76	2	119318221	2_69	0	0.01899106470754	11.0772977587763	3.50867585972628e-06	-1.16923076923045	1
ENSG00000155368.16	DBI	2	119355944	2_69	0	0.0366015482837819	17.3459982969461	1.05890954216534e-05	-1.85820895522396	1
ENSG00000171227.6	TMEM37	2	119407445	2_69	0	0.0617798458394425	22.3922188335731	2.30729994419535e-05	2.2223131916949	2
ENSG00000080293.9	SCTR	2	119425960	2_69	0	0.0134811681691586	7.81779656417195	1.75781026725607e-06	-0.869123037414699	3
ENSG00000163075.12	CFAP221	2	119546566	2_69	0	0.0105055620720799	5.44961827341269	9.54872709449737e-07	-0.415584415584471	1
ENSG00000144120.12	TMEM177	2	119679105	2_69	0	0.0265300122962919	14.2656729141737	6.31233180158958e-06	-1.62698511564351	2
ENSG00000088179.8	PTPN4	2	119724424	2_69	0	0.0314243157782831	15.8846138741072	8.32535187544476e-06	1.64021164021174	1
ENSG00000115109.13	EPB41L5	2	120013132	2_69	0	0.0100022317809327	4.98371818676379	8.31400911234069e-07	0.203947368421119	1
ENSG00000226479.3	TMEM185B	2	120220624	2_69	0	0.00979914388017267	4.78908675594721	7.82710111849427e-07	-0.0860927152318071	1
ENSG00000144118.13	RALB	2	120240632	2_69	0	0.00994946692850607	4.93353153321233	8.18686872766114e-07	-0.154696846682329	2
ENSG00000163083.5	INHBB	2	120590036	2_70	0	0.0173665800437895	5.73357663546419	1.66073381885335e-06	-0.487341772151931	1
ENSG00000074047.21	GLI2	2	120758406	2_70	0	0.0173863894361804	5.74442646463976	1.66577439834761e-06	-0.494845360824818	1
ENSG00000074054.17	CLASP1	2	121649389	2_70	0	0.0157973447979443	4.83255907854732	1.27327254566186e-06	-0.207450479928264	2
ENSG00000136717.14	BIN1	2	127086585	2_74	0	0.081803294058608	26.8416903463829	3.66218904954427e-05	-2.67829112521688	2
ENSG00000186684.12	CYP27C1	2	127218045	2_74	0	0.0122273150889319	8.51083973581214	1.73565587206126e-06	-1.3841059602651	1
ENSG00000163161.12	ERCC3	2	127292055	2_75	0	0.0236300035528245	10.6911236587313	4.21354120518883e-06	2.03818805925714	3
ENSG00000169967.16	MAP3K2	2	127388886	2_75	0	0.0662892677725607	20.6067788751189	2.27831326247595e-05	-2.27885387090893	2
ENSG00000115718.17	PROC	2	127419130	2_75	0	0.016077646697138	7.02349130033173	1.88336994357883e-06	-0.805653710247372	1
ENSG00000163166.14	IWS1	2	127526497	2_75	0	0.0134538060816606	5.32966854040218	1.19592919962803e-06	-0.204225352112647	1
ENSG00000169994.18	MYO7B	2	127532538	2_75	0	0.0126343973386468	4.73270079982911	9.97295101322156e-07	-0.423076923076795	1
ENSG00000144230.16	GPR17	2	127648067	2_75	0	0.128684270612604	27.1319837681006	5.82327258113488e-05	-2.75498972581824	3
ENSG00000072163.19	LIMS2	2	127648067	2_75	0	0.0261046470421833	11.6424547312178	5.06900230937235e-06	-1.48613883576654	3
ENSG00000136709.11	WDR33	2	127811674	2_75	0	0.0273099367232691	12.0735358527776	5.49939957245154e-06	1.16774193548368	1
ENSG00000144233.9	AMMECR1L	2	127883255	2_75	0	0.0333333597420824	13.9805783010234	7.77256443635212e-06	-1.98425196850346	1
ENSG00000136731.12	UGGT1	2	128091077	2_75	0	0.037528024395961	15.1166355317351	9.46173869639585e-06	2.22691637669204	2
ENSG00000222014.5	RAB6C	2	129975514	2_78	0	0.0317814472571953	11.116864533227	5.8927238492276e-06	-1.40579710144951	1
ENSG00000136699.19	SMPD4	2	130182517	2_78	0	0.0179141532665835	5.64555791841244	1.68679870283394e-06	0.51145038167946	1
ENSG00000152082.13	MZT2B	2	130181775	2_78	0	0.017972612020789	5.67657107946305	1.70159964006906e-06	0.519083969465578	1
ENSG00000136710.9	CCDC115	2	130343161	2_78	0	0.016307293030691	4.75126542992867	1.29226408313356e-06	-0.0192307692307816	1
ENSG00000136718.9	IMP4	2	130343161	2_78	0	0.016307293030691	4.75126542992867	1.29226408313356e-06	0.0192307692307816	1
ENSG00000072135.12	PTPN18	2	130356437	2_78	0	0.0183013704765014	5.84913630987176	1.78539971270276e-06	0.600000000000051	1
ENSG00000115762.16	PLEKHB2	2	131104358	2_78	0	0.0164330691264336	4.82435791206984	1.32226440715347e-06	0.255319148936154	1
ENSG00000075886.10	TUBA3D	2	131475706	2_78	0	0.0347669919134659	11.9769159954392	6.94499960908143e-06	1.76126126126207	1
ENSG00000173272.15	MZT2A	2	131487239	2_78	0	0.0279761801567967	9.89693399276404	4.61794967028858e-06	1.74915757671327	2
ENSG00000163040.14	CCDC74A	2	131530251	2_78	0	0.0173146672069074	5.32158699864722	1.53679316667248e-06	0.354609929078049	1
ENSG00000183840.6	GPR39	2	132466528	2_79	0	0.0187396592266396	5.52417542551505	1.72659013930532e-06	0.463163799898404	2
ENSG00000150551.10	LYPD1	2	132806041	2_79	0	0.0176424140578059	4.94976627629897	1.45647424213737e-06	-0.216000000000028	1
ENSG00000152128.13	TMEM163	2	134719225	2_80	0	0.0151488939127515	4.7416749576474	1.19804411331706e-06	-0.168968580575598	2
ENSG00000082258.12	CCNT2	2	134918338	2_80	0	0.0445108505007488	15.0410131506647	1.116614052953e-05	-1.88590604026853	1
ENSG00000121988.17	ZRANB3	2	135531995	2_80	0	0.0153661562663879	4.87707566519726	1.24992756132593e-06	-0.0273972602739736	1
ENSG00000144224.16	UBXN4	2	135741888	2_80	0	0.01853291673145	6.66002966397489	2.05863827728928e-06	-0.604803493449669	1
ENSG00000076003.4	MCM6	2	135876201	2_80	0	0.0203283256471242	7.5407696596462	2.55668597947265e-06	-1.14147852114858	2
ENSG00000115866.10	DARS	2	135985573	2_80	0	0.0319426508456971	11.8564276265444	6.31662237857106e-06	1.07543622492905	2
ENSG00000121966.6	CXCR4	2	136234473	2_80	0	0.0153738640925793	4.88184607736795	1.25177774262132e-06	0.14070351758798	1
ENSG00000144229.11	THSD7B	2	136765297	2_81	0	0.0200064574653848	6.52547180424042	2.17742005258942e-06	-0.674980954494688	2
ENSG00000150540.13	HNMT	2	137961839	2_82	0	0.0167364595933618	4.94351103306773	1.37993683230109e-06	0.209944751381216	1
ENSG00000168702.17	LRP1B	2	142131284	2_85	0	0.0206103553694631	7.27723915952195	2.50156754317795e-06	0.953287038513288	3
ENSG00000115919.14	KYNU	2	142877245	2_85	0	0.0163533118751575	5.07442707758814	1.38405338138237e-06	0.253307420566297	2
ENSG00000075884.13	ARHGAP15	2	143091525	2_85	0	0.0159017492854731	4.80807843640149	1.27519485365422e-06	0.153374233128808	1
ENSG00000121989.14	ACVR2A	2	147844091	2_88	0	0.0875811560971163	21.9833056877923	3.21117355266801e-05	-3.69540248916964	2
ENSG00000115947.13	ORC4	2	148020474	2_88	0	0.0127987318774845	10.5424758541952	2.25045151996762e-06	-2.34988414420635	2
ENSG00000150556.16	LYPD6B	2	149057642	2_88	0	0.00865022769634605	5.03229882889365	7.26029166002062e-07	0.264285714285662	1
ENSG00000187123.14	LYPD6	2	149329628	2_88	0	0.00841240898637108	4.75347708464744	6.66947868362278e-07	-0.163431413037947	2
ENSG00000184898.6	RBM43	2	151261757	2_90	0	0.0340451044045286	15.5034566691237	8.80325568209553e-06	-2.33870967741899	1
ENSG00000123609.10	NMI	2	151289680	2_90	0	0.0149800754858819	7.67191182981164	1.91680401507095e-06	-1.24938535214404	2
ENSG00000123610.4	TNFAIP6	2	151356837	2_90	0	0.0225198443605584	11.5535530374439	4.33951358831652e-06	-1.45578231292469	1
ENSG00000080345.17	RIF1	2	151410217	2_90	0	0.0168855697040528	8.81078942221261	2.48136496049672e-06	-1.36368235190614	2
ENSG00000183091.19	NEB	2	151746978	2_91	0	0.0154525259313819	4.74206048339061	1.22215608832621e-06	-0.0792682926829473	1
ENSG00000162980.16	ARL5A	2	151823909	2_91	0	0.0321841628714835	11.7402702476962	6.30202928443862e-06	-1.3326180257508	1
ENSG00000182389.19	CACNB4	2	152075940	2_91	0	0.0211981524443127	7.75195318286702	2.74074895861351e-06	-1.13458823425333	2
ENSG00000115145.9	STAM2	2	151983275	2_91	0	0.084133982217998	21.0246720160841	2.95026332461674e-05	-3.29932868919264	2
ENSG00000157827.19	FMNL2	2	152335141	2_91	0	0.0154928796159293	4.7668800194261	1.23176106684036e-06	0.310283687943262	1
ENSG00000196504.15	PRPF40A	2	152717014	2_91	0	0.0163916816202813	5.30314151655032	1.44982916634569e-06	0.181818181818197	1
ENSG00000177917.10	ARL6IP6	2	152717752	2_91	0	0.0154283980980978	4.72720721694949	1.21642568566302e-06	0.288235294117617	1
ENSG00000177519.3	RPRM	2	153477985	2_92	0	0.036355748211414	13.6857954944746	8.29856955935125e-06	-1.19531249999986	1
ENSG00000144278.14	GALNT13	2	153880475	2_92	0	0.0142336460757115	5.31643509245924	1.26210876946074e-06	0.647482014388525	1
ENSG00000115159.15	GPD2	2	156434411	2_93	0	0.0213923310735133	10.0672360245623	3.59193498728483e-06	-1.28874528007995	2
ENSG00000136542.8	GALNT5	2	157261242	2_94	0	0.0153264937922692	7.11617607267643	1.81907080745484e-06	0.809900990098986	1
ENSG00000136541.14	ERMN	2	157306525	2_94	0	0.0119177858290935	4.72589516672551	9.39376660736574e-07	0.0331325301204734	1
ENSG00000115165.9	CYTIP	2	157488690	2_94	0	0.0160896103382484	7.57829901010997	2.03365542137537e-06	0.838862559241446	1
ENSG00000115170.13	ACVR1	2	157876051	2_95	0	0.0137820314305447	4.72521546062416	1.08616288330667e-06	0.0113636363636378	1
ENSG00000153237.17	CCDC148	2	158465310	2_95	0	0.0141488543760442	4.97486351796079	1.17398501353173e-06	0.336898395721989	1
ENSG00000144283.21	PKP4	2	158453239	2_95	0	0.0149585300288383	5.50385352847588	1.37314339076395e-06	0.440810259986278	2
ENSG00000196151.10	WDSUB1	2	159285366	2_96	0	0.0066557069794716	4.9310301325663	5.47383819559122e-07	-0.383778300161415	2
ENSG00000123636.17	BAZ2B	2	159619893	2_96	0	0.00760493742183954	6.09873655231963	7.73562883944764e-07	-0.795275590551029	1
ENSG00000136536.14	MARCH7	2	159710719	2_96	0	0.0134842097775838	10.9516131928637	2.46299597537449e-06	-1.62601626016296	1
ENSG00000241399.6	CD302	2	159778566	2_96	0	0.00853364016718217	6.86824973618919	9.77553443751062e-07	1.20357323300908	2
ENSG00000054219.10	LY75	2	159903827	2_96	0	0.0135096222798455	10.4460873467624	2.35373174703593e-06	-1.41225638020515	2
ENSG00000153246.12	PLA2R1	2	160062090	2_96	0	0.0168320090594218	12.0285591795736	3.37683368217846e-06	-1.0817471539672	2
ENSG00000115221.10	ITGB6	2	160270221	2_96	0	0.0167809161934419	12.7242343293985	3.56129075683161e-06	1.56163563030528	2
ENSG00000153250.19	RBMS1	2	160494265	2_96	0	0.0102619757991005	13.9438540585523	2.38656858907305e-06	-2.66666666666656	1
ENSG00000136560.13	TANK	2	161136430	2_97	0	0.0166269326622789	8.18624844502361	2.27016364481366e-06	1.10034215859	2
ENSG00000197635.9	DPP4	2	162073222	2_97	0	0.0539524576729623	19.4553006857387	1.75069013920321e-05	-1.9481481481477	1
ENSG00000115267.5	IFIH1	2	162294461	2_97	0	0.0122749532611864	5.3017317685225	1.08541971182616e-06	0.345486111111064	1
ENSG00000182263.13	FIGN	2	163614686	2_99	0	0.0111644245636461	4.72802941749141	8.80393077810472e-07	-0.00595238095238012	1
ENSG00000115290.9	GRB14	2	164528548	2_100	0	0.0168589718448143	6.38544828048374	1.79548831291081e-06	0.712341020221214	2
ENSG00000082438.15	COBLL1	2	164843369	2_100	0	0.0285500780703467	11.4087008258456	5.43254831394367e-06	-1.32158590308418	1
ENSG00000169507.9	SLC38A11	2	164946589	2_100	0	0.01461328551981	5.02590075996692	1.22495993461358e-06	0.456504889788594	2
ENSG00000153253.16	SCN3A	2	165199169	2_100	0	0.063849985021192	19.1536826153002	2.03973238835763e-05	-1.90795631825421	1
ENSG00000178662.15	CSRNP3	2	165493605	2_100	0	0.0263773035975562	10.6522510873233	4.68631954446895e-06	1.1894181173832	2
ENSG00000115339.13	GALNT3	2	165795854	2_100	0	0.0146100907696087	5.02382250840642	1.22418571406543e-06	-0.313102646663411	3
ENSG00000123607.14	TTC21B	2	165879750	2_100	0	0.0201091861489469	8.06396128263678	2.70459993879686e-06	-0.868003633994103	2
ENSG00000169432.14	SCN9A	2	166375953	2_101	0	0.019226186852044	10.6991615760861	3.43086011011293e-06	1.21383647798801	1
ENSG00000136546.13	SCN7A	2	166494973	2_101	0	0.0118062954726451	6.06237743420037	1.19375918166128e-06	0.556149732620345	1
ENSG00000163072.15	NOSTRIN	2	168804475	2_102	0	0.0100081539225633	6.59068834809609	1.10013215209884e-06	-0.687804878048923	1
ENSG00000152254.10	G6PC2	2	168864871	2_102	0	0.00850822724988587	5.04166573117391	7.15440027999894e-07	0.216058027582333	2
ENSG00000152253.8	SPC25	2	168857840	2_102	0	0.0134103150234913	9.36614446817516	2.09488379795119e-06	1.05824829985261	3
ENSG00000163093.11	BBS5	2	169512899	2_103	0	0.0184099929981908	4.84672378361119	1.48820239372295e-06	0.381679389313173	1
ENSG00000239474.6	KLHL41	2	169509786	2_103	0	0.0450996233729684	13.4175676155259	1.0092687193181e-05	1.40900195694679	1
ENSG00000138399.17	FASTKD1	2	169573177	2_103	0	0.0186163438511736	4.95283668776116	1.53783062558283e-06	0.230253908020186	2
ENSG00000138398.15	PPIG	2	169584236	2_103	0	0.02332200130831	7.10062718690958	2.76199337096464e-06	0.949465241052457	2
ENSG00000154479.12	CCDC173	2	169694453	2_103	0	0.0213505034353413	6.25838667312658	2.22859226052476e-06	0.751108300311533	2
ENSG00000213160.9	KLHL23	2	169694453	2_103	0	0.0278041299493296	8.77921869773378	4.07122667120393e-06	-1.19367262244076	2
ENSG00000138382.14	METTL5	2	169827714	2_103	0	0.0193784890334933	5.33496724361179	1.7242958157409e-06	-0.566929133858197	1
ENSG00000144357.16	UBR3	2	169827714	2_103	0	0.0193784890334933	5.33496724361179	1.7242958157409e-06	-0.566929133858197	1
ENSG00000071909.18	MYO3B	2	170404287	2_104	0	0.0137864668061883	6.50439846042686	1.4956164162466e-06	-0.669230769230825	1
ENSG00000204334.7	ERICH2	2	170784224	2_104	0	0.0123758061031231	5.47891570727243	1.1309104599723e-06	-0.681818181818112	1
ENSG00000128683.13	GAD1	2	170808815	2_104	0	0.0344163848165743	15.2295704554545	8.74204442160303e-06	-1.7028753431581	2
ENSG00000115806.12	GORASP2	2	170928386	2_104	0	0.0721633240096866	22.3756374870828	2.69309734960663e-05	2.11878781713512	2
ENSG00000198586.13	TLK1	2	171231129	2_104	0	0.0252325783078564	12.2605990048044	5.15980660289796e-06	1.42231075697154	1
ENSG00000071967.11	CYBRD1	2	171522308	2_104	0	0.0150730679925665	7.35236423438786	1.84836943161003e-06	0.87466981290208	3
ENSG00000172878.13	METAP1D	2	171999243	2_104	0	0.0114343436963716	4.72757296245375	9.01591041952897e-07	0.0157435299962617	2
ENSG00000144355.14	DLX1	2	172084313	2_104	0	0.0245777909207497	12.0096781643559	4.92305083558271e-06	-1.50306748466248	1
ENSG00000091409.14	ITGA6	2	172460761	2_105	0	0.00641376555740469	7.99837157164595	8.55607853987818e-07	0.654708520179485	1
ENSG00000152256.13	PDK1	2	172555453	2_105	0	0.0063211662744771	7.02872299707326	7.41026515031457e-07	0.813852813852869	1
ENSG00000091428.17	RAPGEF4	2	172712387	2_105	0	0.0056713373291134	6.42797097931914	6.08022278724257e-07	-0.876296378448211	2
ENSG00000091436.16	MAP3K20	2	173075305	2_105	0	0.00819429157605778	9.43654614127448	1.28968778545501e-06	-1.08823529411754	1
ENSG00000144354.13	CDCA7	2	173354390	2_105	0	0.00531546675351979	5.53064642806499	4.90317514449563e-07	-0.449036318663731	3
ENSG00000138433.15	CIR1	2	174396420	2_105	0	0.00517719766662228	5.00915490334577	4.32533066653623e-07	0.39393939393941	1
ENSG00000144306.14	SCRN3	2	174395627	2_105	0	0.0064800071868979	7.1013484535811	7.67496522772517e-07	0.7782608695657	1
ENSG00000163328.13	GPR155	2	174487330	2_105	0	0.00684579450928879	7.4803434128426	8.54093664847014e-07	-0.910447761194251	1
ENSG00000115935.17	WIPF1	2	174665239	2_105	0	0.028110085170748	20.5088321454847	9.61530794339525e-06	2.26250000000068	1
ENSG00000128656.13	CHN1	2	175008157	2_107	0	0.00883585638210749	5.67526089194653	8.3636256270712e-07	0.450691590737534	2
ENSG00000115966.16	ATF2	2	175168302	2_107	0	0.00940983993884259	6.27225114659288	9.84386799634086e-07	0.627345844504042	1
ENSG00000154518.9	ATP5G3	2	175185320	2_107	0	0.0108091416118374	7.58771298375907	1.36792474859364e-06	-0.8781408129978	2
ENSG00000144320.13	LNPK	2	175919410	2_107	0	0.00947252245197583	6.33521004875414	1.00089096226973e-06	-0.793617690796119	3
ENSG00000128714.5	HOXD13	2	176092390	2_107	0	0.0183334732198639	12.6094145268192	3.85566928875032e-06	-1.43601020828306	2
ENSG00000128709.12	HOXD9	2	176122492	2_107	0	0.0109160353060005	7.68099225696101	1.39843525630206e-06	-0.582089552238729	1
ENSG00000128652.11	HOXD3	2	176136417	2_107	0	0.0914502337619152	28.0830857136863	4.28341103336143e-05	3.09714155593824	4
ENSG00000170166.5	HOXD4	2	176151087	2_107	0	0.00848330901757599	5.2891440899316	7.48360387500634e-07	-0.415430267062431	1
ENSG00000128645.14	HOXD1	2	176188221	2_107	0	0.23068464656132	37.429268111242	0.000144009164656183	3.67883211678788	1
ENSG00000018510.13	AGPS	2	177361206	2_107	0	0.0197300106075381	13.308620603383	4.37945904025296e-06	-1.5877862595413	1
ENSG00000196659.9	TTC30B	2	177553217	2_107	0	0.0141004021547252	10.1123057735083	2.37816398615702e-06	-1.32163742690022	1
ENSG00000128655.16	PDE11A	2	177802270	2_108	0	0.00813782469133928	4.78883446211097	6.49977405949316e-07	0.160305343511447	1
ENSG00000155636.14	RBM45	2	178112094	2_108	0	0.0109790472516944	7.62972264401284	1.3971193593065e-06	-0.856709789580327	2
ENSG00000180228.12	PRKRA	2	178451344	2_108	0	0.00997075230250233	6.71549889807068	1.11677662492103e-06	0.659919028340223	1
ENSG00000204311.12	DFNB59	2	178447910	2_108	0	0.00903329480785575	5.77880815729545	8.70651929264163e-07	-0.52586206896574	1
ENSG00000079150.17	FKBP7	2	178477603	2_108	0	0.00857891344590245	5.28934514604592	7.56822959678306e-07	0.391566265060232	1
ENSG00000155657.26	TTN	2	178831108	2_108	0	0.00923378582165069	5.98702537856198	9.22042631459687e-07	-0.615384615384598	1
ENSG00000163492.14	CCDC141	2	179049620	2_108	0	0.015086450367351	10.6488239578132	2.67946952166064e-06	1.22923588039862	1
ENSG00000187231.13	SESTD1	2	179265820	2_108	0	0.00969687363432659	6.4512386002473	1.04336183417262e-06	0.610261678173607	2
ENSG00000144331.18	ZNF385B	2	179860841	2_108	0	0.00842675263081172	5.11964344234438	7.19548490528103e-07	-0.296481945640475	2
ENSG00000163510.13	CWC22	2	180007700	2_108	0	0.0251986078542051	15.5356446702364	6.52928962102104e-06	-1.77049180327957	1
ENSG00000170035.15	UBE2E3	2	180964569	2_109	0	0.0462561879521654	16.6364630994028	1.28348543787254e-05	1.98437500000078	1
ENSG00000115232.13	ITGA4	2	181454574	2_110	1	0.376814871203702	49.3541013103406	0.000310178283246834	7.03999999999819	1
ENSG00000188452.13	CERKL	2	181451158	2_110	1	0.634552741007976	50.574698253649	0.000535255489809435	7.11999999999856	1
ENSG00000150722.10	PPP1R1C	2	181953928	2_110	0	0.0107230468248166	5.08385736093559	9.09225620561417e-07	-0.498765432098467	1
ENSG00000115252.18	PDE1A	2	182522885	2_110	0	0.0596103972722738	20.2401049013954	2.01230997882595e-05	-2.29921259842464	1
ENSG00000162998.4	FRZB	2	182808872	2_110	0	0.0133581933046528	6.86057995824892	1.52851132085188e-06	-0.912631390833556	3
ENSG00000162999.12	DUSP19	2	183079224	2_110	0	0.0126311833728852	6.26204016229242	1.3192284066629e-06	0.667774086378857	1
ENSG00000163002.12	NUP35	2	183079366	2_110	0	0.0106628096088579	4.75205697519487	8.45110308670348e-07	0.0645432682146747	3
ENSG00000170396.7	ZNF804A	2	184598808	2_112	0	0.00560082968755082	5.59131111325448	5.22307341518897e-07	-0.509869234784623	2
ENSG00000188738.14	FSIP2	2	185425362	2_112	0	0.00880835758291509	9.81833910447591	1.44242443255236e-06	-1.22385345224222	3
ENSG00000065548.17	ZC3H15	2	186486293	2_112	0	0.00630998406023953	6.45481247641243	6.79316240605729e-07	0.224561403508731	1
ENSG00000138448.11	ITGAV	2	186590551	2_112	0	0.0344917848471107	25.1278722475169	1.44554457899334e-05	-4.37907356550844	2
ENSG00000144369.12	FAM171B	2	186693781	2_112	0	0.0133444177911159	14.9669104500766	3.33113241303002e-06	1.94121691409799	3
ENSG00000163012.3	ZSWIM2	2	186849139	2_112	0	0.0169086014722486	14.2978888512394	4.03217813566578e-06	0.297777777777824	1
ENSG00000064989.12	CALCRL	2	187377642	2_112	0	0.00571934581900557	6.71554245036007	6.4060092459298e-07	1.2628205128203	1
ENSG00000174325.4	DIRC1	2	188790141	2_112	0	0.00510320314471968	4.76869751578096	4.05884753385765e-07	-0.0328638497652477	1
ENSG00000168542.14	COL3A1	2	188974074	2_112	0	0.00654523865164558	7.06995550329302	7.71795553906431e-07	-0.726315789473503	1
ENSG00000204262.11	COL5A2	2	189180039	2_113	0	0.0870312685168765	23.2816233731157	3.37947064612042e-05	-3.23792005675086	2
ENSG00000115368.9	WDR75	2	189440722	2_113	0	0.013290506027869	5.24222109429786	1.16202897164948e-06	-0.836875320351935	3
ENSG00000138381.9	ASNSD1	2	189661498	2_113	0	0.0222561513543166	10.1486105206125	3.76718334444288e-06	1.25658177010011	2
ENSG00000151687.14	ANKAR	2	189674447	2_113	0	0.0173764237678199	7.79114503866802	2.25798885582072e-06	1.00651465798058	1
ENSG00000128699.13	ORMDL1	2	189784079	2_113	0	0.0134134941869988	5.32961340936771	1.19233348041938e-06	-0.322302776185942	2
ENSG00000064933.17	PMS1	2	189783978	2_113	0	0.0126486388014631	4.7718915564648	1.00668700397743e-06	-0.0140894001443474	2
ENSG00000198130.15	HIBCH	2	190343248	2_113	0	0.0148721738230002	6.31078758476387	1.56537401672265e-06	-0.598998015761781	2
ENSG00000151689.12	INPP1	2	190342721	2_113	0	0.0127740469533341	4.86561540604043	1.03663625020642e-06	0.135617124315312	2
ENSG00000151690.14	MFSD6	2	190396369	2_113	0	0.199888789121494	31.632544867985	0.000105458763622143	-2.79591836734593	1
ENSG00000189362.11	NEMP2	2	190466488	2_113	0	0.0127563053534286	4.85242693217544	1.03239054075472e-06	0.00806451612902955	1
ENSG00000138386.16	NAB1	2	190602423	2_113	0	0.121688914784652	26.6027876832737	5.39931011128656e-05	2.42413333291073	3
ENSG00000115419.12	GLS	2	190973788	2_113	0	0.013263798912967	5.22306734409878	1.15545665995648e-06	0.0634920634920681	1
ENSG00000115415.18	STAT1	2	191021817	2_113	0	0.0126204283425786	4.75070529767292	9.99982250379266e-07	0.345323741007176	1
ENSG00000138378.17	STAT4	2	191152153	2_114	0	0.0117424047405663	6.06113080370327	1.18705490739359e-06	0.73079673503263	2
ENSG00000173559.12	NABP1	2	191677959	2_114	0	0.0359899757939475	16.7393253405427	1.00479996299539e-05	-1.86742424242419	1
ENSG00000144339.11	TMEFF2	2	192242851	2_114	0	0.0251906882614468	13.3259017725721	5.59882311248937e-06	1.47682119205351	1
ENSG00000196950.13	SLC39A10	2	195671953	2_116	0	0.06353155973716	18.7811724542245	1.99008819605629e-05	2.23622047244104	1
ENSG00000118997.13	DNAH7	2	196068464	2_116	0	0.0234702740913286	9.21405016997849	3.6068562966901e-06	1.3159533022597	3
ENSG00000081320.10	STK17B	2	196205989	2_116	0	0.102666856839349	23.4756828242465	4.01983849712774e-05	-2.46357615893967	1
ENSG00000138411.10	HECW2	2	196593392	2_116	0	0.0499103822882637	16.4473928287188	1.3691406570152e-05	1.93731242280964	2
ENSG00000144395.17	CCDC150	2	196639821	2_116	0	0.0461549117194806	15.6933602567227	1.2080752159565e-05	-1.95528318633972	2
ENSG00000119041.10	GTF3C3	2	196799713	2_116	0	0.0231644171638121	9.08900871317515	3.51154309651104e-06	0.991959121100606	2
ENSG00000187944.2	C2orf66	2	196813099	2_116	0	0.0307284816589728	11.7886597887313	6.04179021802125e-06	1.51867219916973	1
ENSG00000065413.18	ANKRD44	2	197318715	2_117	0	0.0165946882458328	9.85288143287193	2.72704597797862e-06	2.36641221374082	1
ENSG00000115541.10	HSPE1	2	197500319	2_117	0	0.0412362844500148	18.5469021654805	1.27558972824249e-05	3.18939393939459	1
ENSG00000162944.10	RFTN2	2	197680738	2_117	0	0.0177545107099966	10.4960125045609	3.10808690268834e-06	2.21138211382162	1
ENSG00000115896.15	PLCL1	2	197804386	2_117	0	0.0130253736201846	7.55102426798106	1.64042417575153e-06	-1.24203821656018	1
ENSG00000226124.6	FTCDNL1	2	199761955	2_118	0	0.0241064674190382	19.654922536279	7.90250929406957e-06	-2.88175857495054	2
ENSG00000178074.5	C2orf69	2	199915975	2_118	0	0.0141584988742431	14.0197225306657	3.31067641255618e-06	2.69426751592322	1
ENSG00000162971.10	TYW5	2	199955782	2_118	0	0.0119471329163569	12.3418297486997	2.45925380587359e-06	-2.56050955413998	1
ENSG00000162972.10	MAIP1	2	199955035	2_118	0	0.00728490490865474	6.77343864609395	8.22987415004112e-07	1.38742818682426	2
ENSG00000196141.13	SPATS2L	2	200305923	2_118	0	0.00595334437716966	4.942150241223	4.90723724497767e-07	-0.560661764705812	1
ENSG00000163535.17	SGO2	2	200505711	2_118	0	0.00753180492561811	7.4878283626731	9.40621821374723e-07	-1.01574803149578	1
ENSG00000013441.15	CLK1	2	200864612	2_119	0	0.0391750324242413	16.094387943096	1.05158391767284e-05	1.93223819301791	1
ENSG00000240344.8	PPIL3	2	200889218	2_119	0	0.0257894270896234	12.0914589814804	5.20092399236221e-06	1.29447852760703	1
ENSG00000119013.8	NDUFB3	2	201074667	2_119	0	0.0139784649308328	6.258239275452	1.45905529363821e-06	-0.890243902439542	1
ENSG00000003402.19	CFLAR	2	201116120	2_119	0	0.0270659021691799	12.5529445629413	5.66667394091946e-06	-1.66122448979574	1
ENSG00000003400.14	CASP10	2	201183110	2_119	0	0.0205603265505989	9.92985034288634	3.4051230990263e-06	1.23288872424799	2
ENSG00000064012.21	CASP8	2	201277115	2_119	0	0.0123164575485937	5.0556445791842	1.03853814967894e-06	-0.154430746558037	2
ENSG00000155749.12	ALS2CR12	2	201315768	2_119	0	0.0140783907180444	6.32593749374949	1.48538151833701e-06	0.694730516126151	3
ENSG00000115993.12	TRAK2	2	201451036	2_119	0	0.0180622575096084	8.69607067623128	2.61972193198198e-06	-1.09629629629644	1
ENSG00000155755.18	TMEM237	2	201643259	2_119	0	0.02517071528916	11.8595842662926	4.97880512725207e-06	1.26249762402676	2
ENSG00000003393.14	ALS2	2	201805307	2_119	0	0.0126500855710623	5.30950540876534	1.12023112832363e-06	0.437984496124122	1
ENSG00000155760.2	FZD7	2	202034208	2_120	0	0.0174375364861901	9.51214872120901	2.76645663372331e-06	-1.23703703703729	1
ENSG00000116030.16	SUMO1	2	202238678	2_120	0	0.0155472618096177	8.42044717541372	2.18347977367468e-06	-1.08730158730175	1
ENSG00000055044.10	NOP58	2	202264235	2_120	0	0.0107144436749755	4.88376705213394	8.72739580062215e-07	-0.569230769230857	1
ENSG00000138439.11	FAM117B	2	202630335	2_120	0	0.203406708378219	33.4943154186344	0.000113630909630006	-3.67164304248145	2
ENSG00000163596.16	ICA1L	2	202871528	2_120	0	0.0114223007516729	5.49112047568002	1.04610353314686e-06	1.02185792349762	1
ENSG00000138380.17	CARF	2	202901644	2_120	0	0.010923445192446	5.06717084759537	9.23177661231686e-07	-0.753893196393303	2
ENSG00000138442.9	WDR12	2	203016269	2_120	0	0.0111750769739728	5.28337957082847	9.84741954846365e-07	-0.961748633879434	1
ENSG00000144426.18	NBEAL1	2	203016269	2_120	0	0.0111750769739728	5.28337957082846	9.84741954846364e-07	-0.961748633879434	1
ENSG00000178562.17	CD28	2	203706103	2_120	0	0.0142039161642095	7.56132112645138	1.7912899473086e-06	-1.13740458015262	1
ENSG00000163600.12	ICOS	2	203936122	2_120	0	0.0194701521048077	10.5617956890854	3.42978749047476e-06	1.41957895952393	2
ENSG00000118257.16	NRP2	2	205681426	2_121	0	0.0139754730822548	5.2493746437482	1.22358513655409e-06	-0.365359284896762	3
ENSG00000114933.15	INO80D	2	206081672	2_122	0	0.0156863133921711	5.69211799186241	1.48920637599562e-06	0.566860465116025	1
ENSG00000023228.13	NDUFS1	2	206158198	2_122	0	0.210887219328476	20.1591166918821	7.09058168899258e-05	3.91977196690243	2
ENSG00000183671.12	GPR1	2	206217980	2_122	0	0.0182258127841036	8.15849730175295	2.48003142954724e-06	-1.47945205479434	1
ENSG00000204186.7	ZDBF2	2	206276156	2_122	0	0.0288258642147514	13.8954857310678	6.68061085247387e-06	-2.41269841269832	1
ENSG00000114948.12	ADAM23	2	206423046	2_122	0	0.0149151630024703	5.12042893109642	1.27378007822052e-06	-0.217335082978089	3
ENSG00000138400.12	MDH1B	2	206765180	2_122	0	0.0328228095872914	12.3849432064097	6.78000287895331e-06	-1.46224259435842	4
ENSG00000118246.13	FASTKD2	2	206765614	2_122	0	0.0281247593148447	10.8210108248894	5.07594317583174e-06	-1.16142362401522	2
ENSG00000144401.14	METTL21A	2	207630131	2_122	0	0.0175372708779927	6.7210261194878	1.96588314351154e-06	-0.734177215189853	1
ENSG00000178385.14	PLEKHM3	2	208025325	2_123	0	0.019092124788764	7.51916506356572	2.39432989810883e-06	-0.999999999999882	1
ENSG00000115020.16	PIKFYVE	2	208265568	2_123	0	0.017030632155799	6.43143424001829	1.82683240949284e-06	0.679778272272507	3
ENSG00000144407.9	PTH2R	2	208369612	2_123	0	0.0143066780104338	4.77392595765613	1.13913340430372e-06	-0.120967741935459	1
ENSG00000078018.19	MAP2	2	209423228	2_124	0	0.0420757368423621	19.6552355828972	1.37933605744219e-05	2.33918128654907	1
ENSG00000197713.14	RPE	2	210002122	2_124	0	0.00902542733306866	4.97952892068132	7.49576803818121e-07	-0.242063492063392	1
ENSG00000168530.15	MYL1	2	210351108	2_124	0	0.0103419103073806	6.27129644282082	1.0817283273454e-06	0.844594594594502	1
ENSG00000115365.11	LANCL1	2	210472745	2_124	0	0.00944978223266568	5.41535068826323	8.53509760621841e-07	-0.22400000000004	1
ENSG00000021826.14	CPS1	2	210466153	2_124	0	0.00951825977132559	5.48384639605417	8.70568483141105e-07	-0.203870163137506	3
ENSG00000178568.14	ERBB4	2	212337607	2_125	0	0.0436834883701247	16.6381195260158	1.21222059278392e-05	-1.91823899370977	1
ENSG00000030419.16	IKZF2	2	213152260	2_126	0	0.0358491241122726	11.3808203753271	6.8047507736308e-06	-1.64566929133853	1
ENSG00000144451.18	SPAG16	2	213282149	2_126	0	0.0333670404907172	10.6933527164313	5.95102378489057e-06	1.39482063414639	2
ENSG00000138376.10	BARD1	2	214808273	2_127	0	0.0153343590592335	8.95273845623655	2.28971606403488e-06	1.18406654151284	3
ENSG00000138363.14	ATIC	2	215312057	2_127	0	0.0133618110870527	7.32757958212687	1.63299921780149e-06	0.643908462595658	3
ENSG00000163449.10	TMEM169	2	216078577	2_127	0	0.0880590080988791	25.423506610677	3.73395729361294e-05	2.42957746478942	1
ENSG00000115425.13	PECR	2	216037704	2_127	0	0.0294117909239857	14.9505456743221	7.33396139854663e-06	-1.80786026200792	1
ENSG00000079246.15	XRCC5	2	216108211	2_127	0	0.0183413534365408	10.5370407841406	3.22336990171569e-06	1.20609172447423	2
ENSG00000138375.12	SMARCAL1	2	216412526	2_127	0	0.00994715645981159	4.74054171547865	7.864788122843e-07	-0.0926986478229818	2
ENSG00000197756.9	RPL37A	2	216498338	2_127	0	0.00997495790414726	4.76813954571703	7.93268363154047e-07	-0.129032258064502	1
ENSG00000115457.9	IGFBP2	2	216535725	2_127	0	0.0356812728219103	16.9158264424071	1.00668515486034e-05	-1.76984126984074	1
ENSG00000115461.4	IGFBP5	2	216697817	2_127	0	0.0108904523740978	5.60234485164037	1.01759710776159e-06	0.447761194030052	1
ENSG00000231672.6	DIRC3	2	217756664	2_129	0	0.0175273655686039	7.43884033887386	2.17461303977716e-06	-0.893943150249234	2
ENSG00000079308.16	TNS1	2	218026339	2_129	0	0.0141366552894393	5.95152817819078	1.40325070134376e-06	-0.874251497005896	1
ENSG00000188282.12	RUFY4	2	218034950	2_129	0	0.0140354281246931	5.64536290108508	1.32153185176024e-06	-0.664663676901398	2
ENSG00000163464.7	CXCR1	2	218166777	2_129	0	0.0415640132932114	19.6002018257288	1.35874551634374e-05	2.77573529411788	1
ENSG00000163466.15	ARPC2	2	218217396	2_129	0	0.0259058780785205	25.7081830647147	1.11078448904179e-05	-4.74796747967471	1
ENSG00000179921.14	GPBAR1	2	218259499	2_129	0	0.027673526590725	27.3969230522615	1.26452203844556e-05	-5.04838709677474	1
ENSG00000127837.9	AAMP	2	218270227	2_129	0	0.0241931245312934	26.0187447579044	1.04987696528499e-05	-4.95967741935412	1
ENSG00000135926.14	TMBIM1	2	218194020	2_129	0	0.0322615041559852	28.8514782827631	1.55243272099284e-05	-5.12590334007225	2
ENSG00000158428.3	CATIP	2	218394547	2_129	0	0.0190555445899546	10.341987020571	3.28689218638728e-06	-2.00763358778603	1
ENSG00000018280.16	SLC11A1	2	218381984	2_129	0	0.0167103284354837	7.05187557608942	1.96539448208916e-06	-0.748175182481655	1
ENSG00000144579.7	CTDSP1	2	218399384	2_129	0	0.0214700525250329	9.89816450516089	3.54444204725421e-06	-1.41984732824435	1
ENSG00000135913.10	USP37	2	218568874	2_129	0	0.0130280490244121	4.85479810846129	1.05489847325011e-06	0.444444444444529	1
ENSG00000144580.13	CNOT9	2	218326846	2_129	1	0.0722538516054676	36.4601139326122	4.39378831763665e-05	5.22834645669212	1
ENSG00000115556.13	PLCD4	2	218608011	2_129	0	0.0130264837658675	4.85611845978977	1.05505859668731e-06	-0.448818897637794	1
ENSG00000074582.12	BCS1L	2	218658710	2_129	0	0.0183398629881841	9.31391521432607	2.84897391320952e-06	-1.72285776979962	2
ENSG00000115568.15	ZNF142	2	218658710	2_129	0	0.031929402467144	15.2160179179923	8.10311323199711e-06	2.3212880642473	2
ENSG00000163481.7	RNF25	2	218672514	2_129	0	0.0355947505244671	15.6340456776978	9.28148432352814e-06	-2.18823529411908	1
ENSG00000163482.11	STK36	2	218672243	2_129	0	0.0130835726171826	4.79793336786537	1.04698550012292e-06	-0.218803267475319	2
ENSG00000135929.8	CYP27A1	2	218780754	2_129	0	0.0130744182956131	4.7876902215042	1.0440192909212e-06	0.330645161290333	1
ENSG00000115592.11	PRKAG3	2	218813698	2_129	0	0.0131417319066567	4.8228872149874	1.05710910811759e-06	0.287769784172705	1
ENSG00000163501.6	IHH	2	219058317	2_129	0	0.0454433556178211	16.0484260385122	1.21636227892391e-05	1.68702290076297	1
ENSG00000187736.12	NHEJ1	2	219160400	2_129	0	0.0204847118005556	8.61235065367427	2.94246745277189e-06	-0.953846153846237	1
ENSG00000213901.10	SLC23A3	2	219170396	2_129	0	0.0173250913057957	8.06268108965548	2.32978111059248e-06	1.11486293302645	2
ENSG00000144567.10	FAM134A	2	219177206	2_129	0	0.0135749066869882	5.38030409473296	1.21815844744768e-06	-0.518518518518577	1
ENSG00000115649.15	CNPPD1	2	219176733	2_129	0	0.0135611673988973	5.05013640440872	1.1422476969737e-06	-0.0890452363741543	2
ENSG00000158552.12	ZFAND2B	2	219170859	2_129	0	0.0131624974985417	4.91381261494402	1.07874053492508e-06	-0.196850393700782	1
ENSG00000115657.12	ABCB6	2	219216694	2_129	0	0.0149427916661679	5.93952225915879	1.48027826134024e-06	-0.449458483754356	1
ENSG00000198925.10	ATG9A	2	219276074	2_129	0	0.0144536593227463	5.63272674597378	1.35786502734337e-06	-0.431137724550757	1
ENSG00000163521.15	GLB1L	2	219243701	2_129	0	0.0174349149860221	7.72294436665944	2.24575743406918e-06	-0.993939393939078	1
ENSG00000115661.13	STK16	2	219248662	2_129	0	0.01414688558293	5.57735778448376	1.31598049322274e-06	-0.457142857142648	1
ENSG00000127824.13	TUBA4A	2	219278362	2_129	0	0.0154125443777017	6.36421929287362	1.63598599464349e-06	-0.650205761317217	1
ENSG00000054356.13	PTPRN	2	219309334	2_129	0	0.0166719990645244	7.18653325883578	1.99833006602204e-06	0.847715736040494	1
ENSG00000123992.18	DNPEP	2	219399089	2_129	0	0.0164270038917068	6.92187320883395	1.89645309370743e-06	-0.743759790440974	2
ENSG00000072195.14	SPEG	2	219434550	2_129	0	0.0169231467844899	7.1289688152991	2.0121851607545e-06	0.725920597147386	2
ENSG00000072182.12	ASIC4	2	219537902	2_129	0	0.015658179564438	6.63160613481934	1.73188918157396e-06	0.781456953642219	1
ENSG00000123989.13	CHPF	2	219546059	2_129	0	0.0130240104502656	4.72846539398032	1.02712915430924e-06	0.120000000000033	1
ENSG00000188760.10	TMEM198	2	219542000	2_129	0	0.0134404621661794	5.11259028206382	1.14608096231058e-06	0.464788732394493	1
ENSG00000123999.4	INHA	2	219567080	2_129	0	0.0130239248002276	4.73325879612541	1.02816362761234e-06	0.0664594543172144	2
ENSG00000124006.14	OBSL1	2	219553834	2_129	0	0.0141368477425716	5.52954220056028	1.30377263998274e-06	0.459969860432568	2
ENSG00000144589.21	STK11IP	2	219597759	2_130	0	0.0137970433098219	5.0779175276066	1.16850823176763e-06	0.272624610187894	2
ENSG00000114923.16	SLC4A3	2	219646850	2_130	0	0.013381677560884	4.78745096503749	1.06850117838909e-06	-0.141666666666727	1
ENSG00000116106.11	EPHA4	2	221449622	2_130	0	0.0280739034886441	11.846218352719	5.54680172022679e-06	1.3282442748094	1
ENSG00000135903.18	PAX3	2	222296905	2_131	0	0.016136414285471	6.50193288526348	1.74988546279733e-06	0.671641791044764	1
ENSG00000163082.9	SGPP2	2	222494646	2_131	0	0.0190231438352476	8.06832449225799	2.55991622872517e-06	0.90225563909771	1
ENSG00000116120.9	FARSB	2	222651338	2_131	0	0.0134386940548719	4.76275719241357	1.06751900139244e-06	0.0839694656488322	1
ENSG00000123983.13	ACSL3	2	222860739	2_131	0	0.0137096865229976	4.95246465769943	1.13242386999489e-06	-0.232736572889938	1
ENSG00000152056.16	AP1S3	2	223747636	2_131	0	0.0169695860357623	6.98089668731272	1.97579810434347e-06	0.770878964517929	2
ENSG00000085449.14	WDFY1	2	223944812	2_131	0	0.0180402526550452	7.56320263328912	2.27566566682521e-06	0.880952380952502	1
ENSG00000135919.12	SERPINE2	2	224039199	2_132	0	0.0153371540933052	6.50035285963448	1.66280690276483e-06	0.675955314022555	2
ENSG00000124019.9	FAM124B	2	224434021	2_132	0	0.0354578014732985	14.497999801083	8.57393129587408e-06	-1.80792046239483	2
ENSG00000036257.12	CUL3	2	224582227	2_132	0	0.042218944012944	16.1737498362776	1.13888059578893e-05	-1.81818181818219	1
ENSG00000135905.18	DOCK10	2	225041976	2_133	0	0.0815976391732272	21.956139990576	2.9880901122269e-05	-2.21032504780186	1
ENSG00000144468.16	RHBDD1	2	226836316	2_133	0	0.0176032704480678	7.20996049806419	2.11683180558249e-06	0.815789473683816	1
ENSG00000081052.11	COL4A4	2	227154069	2_133	0	0.0166095968928934	6.65704642537304	1.84416928169727e-06	0.666666666666623	1
ENSG00000169031.18	COL4A3	2	227154069	2_133	0	0.0166095968928934	6.65704642537305	1.84416928169727e-06	0.666666666666623	1
ENSG00000168958.19	MFF	2	227325269	2_134	0	0.0204795022090967	6.97601492669217	2.38279622232406e-06	0.702857142856995	1
ENSG00000168955.3	TM4SF20	2	227382257	2_134	0	0.0456379082438326	14.6464268658936	1.11485278684e-05	-1.61923847695394	1
ENSG00000173744.17	AGFG1	2	227472263	2_134	0	0.0267725379561018	9.53251364999645	4.2565435814265e-06	-1.10526315789507	1
ENSG00000135917.13	SLC19A3	2	227713528	2_134	0	0.0161988564144173	4.74362948179323	1.28160803340336e-06	0.0472960265040717	2
ENSG00000123977.9	DAW1	2	227871016	2_134	0	0.0195159844702832	6.5168874140628	2.1212447848864e-06	-0.63709677419348	1
ENSG00000153827.13	TRIP12	2	229920912	2_135	0	0.0073655355176836	5.12373583894055	6.29435400452741e-07	-0.13450292397659	1
ENSG00000079263.18	SP140	2	230203422	2_135	0	0.014525364498976	10.4828972688838	2.53961845715858e-06	0.595995466189245	2
ENSG00000135899.17	SP110	2	230227451	2_135	0	0.0184135912903997	12.7975008155301	3.93028252840749e-06	1.05820105820118	1
ENSG00000185404.16	SP140L	2	230330373	2_135	0	0.0218709502993395	14.3913574879471	5.24963998130191e-06	1.2040816326528	1
ENSG00000067066.16	SP100	2	230415917	2_135	0	0.00852513841523395	6.30246608009536	8.96132156214118e-07	-0.345588235294164	1
ENSG00000135916.15	ITM2C	2	230867064	2_135	0	0.00721075698351881	5.0453024198598	6.06775683539343e-07	0.339355861159562	2
ENSG00000135898.9	GPR55	2	230960977	2_135	0	0.024662733996937	16.4678392562614	6.77388693699638e-06	1.60169491525456	1
ENSG00000204128.5	C2orf72	2	231038211	2_136	0	0.0245689401264357	7.89352552324025	3.23457737990529e-06	-0.92015777578845	2
ENSG00000173692.12	PSMD1	2	231056872	2_136	0	0.0177330484672819	4.78591249242308	1.41549474103622e-06	0.202380952380968	1
ENSG00000135914.5	HTR2B	2	231125953	2_136	0	0.0193049762024777	5.59459103558389	1.80134841310509e-06	0.500000000000046	1
ENSG00000135931.17	ARMC9	2	231198788	2_136	0	0.0178294807782879	4.83753470534851	1.4385431566508e-06	-0.254244025663563	3
ENSG00000115053.15	NCL	2	231483427	2_136	0	0.017648639472154	4.74049755567042	1.39538890002259e-06	0.0792079207920411	1
ENSG00000171596.6	NMUR1	2	231526615	2_136	0	0.0178414582436383	4.8439255949151	1.44141128203493e-06	0.156335576415921	2
ENSG00000187514.16	PTMA	2	231707301	2_136	0	0.0178368086022218	4.84144492159097	1.44029765372879e-06	-0.0884955752212203	1
ENSG00000156973.13	PDE6D	2	231788301	2_136	0	0.0204361286135536	6.13705397773612	2.09179285817062e-06	-0.564625850339954	1
ENSG00000144535.19	DIS3L2	2	231961176	2_136	0	0.0198944188482222	5.88108719011668	1.95141204268218e-06	0.528169014084221	1
ENSG00000221944.6	TIGD1	2	232550122	2_136	0	0.0194763164871927	5.67875546818496	1.84467599699362e-06	0.537037037037036	1
ENSG00000135930.13	EIF4E2	2	232550972	2_136	0	0.0404666705233205	12.6709237466986	8.55196384882115e-06	-1.54550376671475	2
ENSG00000144476.5	ACKR3	2	236908895	2_140	0	0.0500885311892915	19.1410985515428	1.59906184731767e-05	-2.33333333333376	1
ENSG00000198612.10	COPS8	2	237085776	2_140	0	0.0139678717989759	6.93275255983291	1.61508746217736e-06	-1.01890359168189	1
ENSG00000115648.13	MLPH	2	237484517	2_140	0	0.0132285344614936	6.41597938597495	1.4155812400821e-06	-0.609037328094169	1
ENSG00000124839.12	RAB17	2	237592733	2_140	0	0.0189195677386469	9.81931320805666	3.0985066195243e-06	1.07210791010743	3
ENSG00000124831.18	LRRFIP1	2	237670216	2_140	0	0.0128692498342139	6.15438654546687	1.32098567356502e-06	0.600938967136272	1
ENSG00000177483.11	RBM44	2	237779250	2_140	0	0.0112204377973563	4.85241018641825	9.08086906682523e-07	-0.212147500719593	2
ENSG00000132329.10	RAMP1	2	237858483	2_141	0	0.0146222149692115	6.11263454719137	1.49073930278802e-06	-0.451697127937326	1
ENSG00000184182.18	UBE2F	2	237966682	2_141	0	0.0125431273182316	6.4576880377296	1.35096157644084e-06	-1.42187499999973	1
ENSG00000144488.14	ESPNL	2	238099977	2_141	0	0.0126505863319244	5.7796031892525	1.21946343395941e-06	1.07761919938043	4
ENSG00000168427.8	KLHL30	2	238127296	2_141	0	0.0146970487238522	7.59420356408333	1.86154043398076e-06	1.38400582608552	5
ENSG00000178752.15	ERFE	2	238157109	2_141	0	0.0184420648145965	8.98858003236133	2.76478101886344e-06	-1.2332023916669	3
ENSG00000132323.8	ILKAP	2	238203982	2_141	0	0.013725772407726	5.49871503023875	1.25880399352868e-06	-0.204888614329905	2
ENSG00000144485.10	HES6	2	238241004	2_141	0	0.0136408001107698	5.9120116337304	1.34504009453879e-06	0.780303030302894	1
ENSG00000132326.11	PER2	2	238289924	2_141	0	0.0224236250504456	9.78782205960822	3.66059762705164e-06	0.85589519650681	1
ENSG00000204104.11	TRAF3IP1	2	238316563	2_141	0	0.0389727866761352	16.0659295667323	1.04430516162929e-05	1.81494979263374	5
ENSG00000065802.11	ASB1	2	238426679	2_141	0	0.0189965319172581	9.17106343255519	2.90572242126413e-06	-1.26851658119229	2
ENSG00000068024.16	HDAC4	2	239401581	2_142	0	0.00828388345533171	4.87495345607008	6.73541809634423e-07	0.183823529411711	1
ENSG00000130414.11	NDUFA10	2	240022435	2_142	0	0.0082046378490136	4.7838127165814	6.54626663726609e-07	-0.175246359934181	2
ENSG00000172428.10	COPS9	2	240136001	2_142	0	0.00916057537671089	5.8289716825367	8.90583826185279e-07	0.471544715446807	1
ENSG00000063660.8	GPC1	2	240433762	2_142	0	0.0116142870715684	8.08118416249406	1.56540842172587e-06	1.06768189509252	1
ENSG00000188542.9	DUSP28	2	240557353	2_142	0	0.00820444460057635	4.78358371162162	6.54579908171172e-07	0.103448275862108	1
ENSG00000142327.12	RNPEPL1	2	240566209	2_142	0	0.101843642437102	28.9574365552118	4.91874312327844e-05	2.87922705314005	1
ENSG00000144504.15	ANKMY1	2	240542682	2_142	0	0.0110579528152314	7.61516803293034	1.40447602095172e-06	1.1291783622377	2
ENSG00000142330.19	CAPN10	2	240585899	2_142	0	0.0709026846175783	25.4094567545275	3.00481795048161e-05	-2.41549295774714	1
ENSG00000178623.11	GPR35	2	240604773	2_142	0	0.0109608654172204	7.53145318294718	1.37684081482363e-06	-0.724409448818587	1
ENSG00000172482.4	AGXT	2	240874365	2_143	0	0.00847984407538116	6.85755337231074	9.69878134926686e-07	0.89599999999987	1
ENSG00000162804.13	SNED1	2	240996740	2_143	0	0.0339007890001295	18.9135351967176	1.06940601756333e-05	-1.87234042553273	1
ENSG00000122085.16	MTERF4	2	241063142	2_143	0	0.0114766825850667	9.28601500637086	1.77748464246517e-06	1.10810865955194	3
ENSG00000115687.13	PASK	2	241146610	2_143	0	0.0408821970359536	20.8104383668725	1.41897767019539e-05	2.07998133469597	2
ENSG00000146205.13	ANO7	2	241214600	2_144	0	0.00705657238931268	5.22735355580631	6.1522755926878e-07	0.00894962501857251	3
ENSG00000168385.17	SEPT2	2	241323571	2_144	0	0.00672686248788412	7.24933293433568	8.13337321383085e-07	1.68027210884399	1
ENSG00000115677.16	HDLBP	2	241314902	2_144	0	0.0162111288364103	13.2757338083852	3.58948298223094e-06	-1.70957320155144	2
ENSG00000006607.13	FARP2	2	241256909	2_144	0	0.0563690802661487	22.0976248325557	2.07752687405569e-05	1.41813086839499	2
ENSG00000176720.4	BOK	2	241558372	2_144	0	0.00660480024220023	6.19309995736286	6.82225396506837e-07	-1.45088820075819	3
ENSG00000176946.11	THAP4	2	241490755	2_144	0	0.00848492650196009	6.58593237939531	9.32020484447994e-07	-0.173652694610743	1
ENSG00000168397.16	ATG4B	2	241677578	2_144	0	0.039325008940949	22.5771112880829	1.48080308098247e-05	-2.92941176470569	1
ENSG00000168393.12	DTYMK	2	241683277	2_144	0	0.00836606476051893	11.5178163775765	1.60713173965626e-06	2.8872408532811	2
ENSG00000180902.17	D2HGDH	2	241761645	2_144	0	0.0173947351755728	13.056864058471	3.78805965142615e-06	-1.13816797588471	2
ENSG00000154252.11	GAL3ST2	2	241771938	2_144	0	0.0156985084206082	12.4077099465962	3.24870388907224e-06	1.4939687254881	3
ENSG00000204099.11	NEU4	2	241816853	2_144	0	0.0743433665683237	27.3079291389888	3.3860323001512e-05	2.81690140844989	1
ENSG00000188011.5	RTP5	2	241816853	2_144	0	0.0372912379167614	20.704257880576	1.28773522109936e-05	2.25232175897715	2
ENSG00000188389.10	PDCD1	2	241814768	2_144	0	0.046088000894879	22.6423983254732	1.74048547173243e-05	2.53431372549029	1
ENSG00000216921.7	AC131097.4	2	241904155	2_144	0	0.354295393447058	31.3264139770443	0.000185112733547081	4.12765957446818	1
ENSG00000134115.12	CNTN6	3	489891	3_1	0	0.0196517623960851	5.88271434294547	1.92814357809107e-06	0.672519191391091	2
ENSG00000091181.19	IL5RA	3	3126901	3_4	0	0.00636008482289441	5.4037220155518	5.73212975603372e-07	0.411764705882243	1
ENSG00000113851.14	CRBN	3	3151219	3_4	0	0.00864955272291523	8.31809864440216	1.19999053953944e-06	-0.922077922077576	1
ENSG00000175928.5	LRRN1	3	3750919	3_4	0	0.00818403522091615	7.7935103336421	1.06380177569093e-06	0.861386138613596	1
ENSG00000170364.12	SETMAR	3	4303252	3_4	0	0.0127063608027661	11.9681362543358	2.53634200150535e-06	1.32258064516109	1
ENSG00000144455.13	SUMF1	3	4368850	3_4	0	0.00784502527066655	7.39241493775406	9.6725456573767e-07	0.827420932621979	4
ENSG00000134108.12	ARL8B	3	5123084	3_4	0	0.00610872221999592	5.02168886403354	5.11635044208812e-07	0.339501864499912	2
ENSG00000196277.15	GRM7	3	7267629	3_6	0	0.0144244975116372	4.75763725188787	1.1445957386315e-06	0.0748428076558291	2
ENSG00000071282.11	LMCD1	3	8595588	3_6	0	0.0148714548482194	5.04773046006513	1.25201553818304e-06	-0.287878787878796	1
ENSG00000182533.6	CAV3	3	8733693	3_7	0	0.0302227879446588	12.0983905284145	6.09848877382024e-06	-1.37921354606664	2
ENSG00000125046.14	SSUH2	3	8653221	3_7	0	0.016199868582204	6.15118423217024	1.6619973678817e-06	0.56877647880974	2
ENSG00000180914.10	OXTR	3	8769210	3_7	0	0.0321750779659123	12.6975156018053	6.81394256653057e-06	-1.46956521739125	1
ENSG00000070950.9	RAD18	3	8963418	3_7	0	0.0154852618652718	5.72209987146006	1.47786271709387e-06	0.54442398211167	2
ENSG00000196220.15	SRGAP3	3	9020030	3_7	0	0.0222808144724115	9.18658333013581	3.41385591030412e-06	-1.05716688529165	2
ENSG00000134077.15	THUMPD3	3	9363193	3_7	0	0.0193553150058147	7.8451115562912	2.53255842400009e-06	0.888923577992172	2
ENSG00000168137.15	SETD5	3	9397385	3_7	0	0.03745522813631	14.1540732199401	8.84207084261875e-06	1.51301115241685	1
ENSG00000163719.19	MTMR14	3	9610468	3_8	0	0.0475129502993517	15.4297637914794	1.22273229173457e-05	-1.68749999999921	1
ENSG00000144550.12	CPNE9	3	9703359	3_8	0	0.0160716552100818	5.06410035583299	1.35744741845323e-06	-0.320754716981183	1
ENSG00000114026.21	OGG1	3	9749660	3_8	0	0.0194383866964144	6.8743961698378	2.22871676457557e-06	-0.674698795180463	1
ENSG00000134072.10	CAMK1	3	9769618	3_8	0	0.0164133189811888	5.26419874070369	1.4410823275271e-06	0.275563989271899	2
ENSG00000171148.13	TADA3	3	9794702	3_8	0	0.0168801646966943	5.53102599067043	1.55719314949403e-06	-0.386861313868577	1
ENSG00000214021.15	TTLL3	3	9811078	3_8	0	0.0155092125750486	4.72529176183211	1.22230188991077e-06	-0.0408163265306116	1
ENSG00000156990.14	RPUSD3	3	9843931	3_8	0	0.0155781935480135	4.76749600219426	1.23870399555619e-06	0.111940298507424	1
ENSG00000187288.10	CIDEC	3	9879932	3_8	0	0.0159487360269212	4.99105678822325	1.32763559235362e-06	0.143749999999939	1
ENSG00000171135.13	JAGN1	3	9890653	3_8	0	0.0158720096489949	4.94521239800074	1.30911251225707e-06	-0.36029411764717	1
ENSG00000163701.18	IL17RE	3	9902449	3_8	0	0.084958097270193	21.0714104026661	2.9857847033872e-05	-2.13672873811435	2
ENSG00000163703.17	CRELD1	3	9935180	3_8	0	0.0368968254839188	12.9979849083075	7.99880549067552e-06	2.11612903225848	1
ENSG00000163704.11	PRRT3	3	9953832	3_8	0	0.027441800062058	10.1637432951521	4.65185735423131e-06	1.79720279720296	1
ENSG00000125037.12	EMC3	3	9986610	3_8	0	0.0161253998710493	5.09581606658221	1.3705167327077e-06	-0.00281778591010465	2
ENSG00000144554.10	FANCD2	3	10045136	3_8	0	0.0477457235862908	15.4767442863122	1.23246385694743e-05	1.56250000000001	1
ENSG00000254999.3	BRK1	3	10115548	3_8	0	0.0903436629270252	21.6725025494143	3.26562914273459e-05	2.74014002903532	2
ENSG00000134086.7	VHL	3	10146679	3_8	0	0.0351512652621311	12.5335107256701	7.3480787928648e-06	-1.19537815126132	1
ENSG00000134070.4	IRAK2	3	10164461	3_8	0	0.0203422994828663	7.30744906021222	2.47928210615319e-06	-1.32608695652151	1
ENSG00000157014.10	TATDN2	3	10248460	3_8	0	0.0158824081272037	4.95143034797648	1.31161728572118e-06	-0.307086614173172	1
ENSG00000157017.15	GHRL	3	10301192	3_8	0	0.0158653980316642	4.94125611454473	1.30752030678064e-06	-0.544000000000039	1
ENSG00000157087.17	ATP2B2	3	10707748	3_8	0	0.0279641691034248	10.3441255180614	4.82453883973716e-06	-1.27439024390255	1
ENSG00000157103.10	SLC6A1	3	10978347	3_9	0	0.0103517181056945	4.75738971164093	8.2137460536448e-07	0.085066881936869	3
ENSG00000196639.6	HRH1	3	11161277	3_9	0	0.0104401913399372	4.83814714199867	8.42456792255056e-07	0.160826428789411	2
ENSG00000197548.12	ATG7	3	11271528	3_9	0	0.0113345503557072	5.61831536251087	1.06211248712615e-06	0.672326524376277	3
ENSG00000144560.14	VGLL4	3	11560323	3_9	0	0.0434702351813782	18.4460152699011	1.33737949187233e-05	-2.09302325581386	1
ENSG00000144559.10	TAMM41	3	11808333	3_9	0	0.0152181142670389	8.41751971117452	2.13651077955378e-06	0.994484243399653	2
ENSG00000157152.16	SYN2	3	12001361	3_9	0	0.0105628528542563	4.94900288991986	8.71884672373746e-07	-0.309941520467852	1
ENSG00000157150.4	TIMP4	3	12148468	3_9	0	0.0263118869544344	13.6345406274117	5.98346300955851e-06	1.59603147022228	3
ENSG00000154743.17	TSEN2	3	12431546	3_9	0	0.0105233806244764	4.91347658556426	8.62391118624104e-07	0.142989722087899	4
ENSG00000075975.15	MKRN2	3	12547742	3_9	0	0.0105022217205504	4.89437108863564	8.57310578506315e-07	-0.349472562780557	3
ENSG00000225526.4	MKRN2OS	3	12561203	3_9	0	0.0111497313279084	5.46224574501696	1.01577084417082e-06	0.524394422696572	2
ENSG00000088726.15	TMEM40	3	12769053	3_9	0	0.0156870608495797	8.70612325541231	2.27785721886675e-06	-1.03448275862011	1
ENSG00000144712.11	CAND2	3	12796583	3_9	0	0.0378733469407146	17.1214754338872	1.08152105549733e-05	1.72725897399348	2
ENSG00000144711.13	IQSEC1	3	13072626	3_10	0	0.0172091846615191	9.86250879034788	2.83079098352072e-06	1.12473206180508	2
ENSG00000132182.11	NUP210	3	13420975	3_10	0	0.0101267694098791	4.82427462092819	8.14822567107622e-07	0.13024282560712	1
ENSG00000163520.13	FBLN2	3	13535999	3_10	0	0.0651529342108447	22.6312568549335	2.45925044444887e-05	-2.48077966756484	2
ENSG00000170876.7	TMEM43	3	14127579	3_10	0	0.0107021753769933	5.34873143168473	9.54735257373225e-07	0.435185185185252	1
ENSG00000154767.14	XPC	3	14179017	3_10	0	0.0112757928939548	5.84434169908014	1.09911414180715e-06	-0.548010225782068	2
ENSG00000170860.3	LSM3	3	14178595	3_10	0	0.0149288824040497	8.51037842491658	2.11902594725455e-06	-1.25203252032486	1
ENSG00000131389.16	SLC6A6	3	14402293	3_10	0	0.0336846369930872	16.2729358943231	9.14235099174496e-06	-1.77096774193531	1
ENSG00000144596.12	GRIP2	3	14534257	3_10	0	0.020409063519602	11.4864144716427	3.90991815074523e-06	1.26402572129075	2
ENSG00000154781.15	CCDC174	3	14652153	3_10	0	0.0114872776061635	6.02075628864763	1.15352834342529e-06	-0.546665233255658	2
ENSG00000154783.11	FGD5	3	14806118	3_11	0	0.0338620177228108	10.4469663626886	5.90015111034524e-06	1.09999999999968	1
ENSG00000177463.15	NR2C2	3	14946654	3_11	0	0.022338101213673	6.47104410792551	2.41090845507584e-06	-0.733264375599621	2
ENSG00000131368.7	MRPS25	3	15065408	3_11	0	0.0370047462770976	11.2979403127808	6.97295419597789e-06	1.4785714285716	1
ENSG00000131381.12	RBSN	3	15090344	3_11	0	0.0367344684908613	11.2276100455583	6.878934693968e-06	1.25698324022307	1
ENSG00000131375.9	CAPN7	3	15206289	3_11	0	0.020306728906737	5.56221833116508	1.88385776091286e-06	0.511764705882273	1
ENSG00000206562.11	METTL6	3	15420851	3_11	0	0.0222498292881258	6.43328564415756	2.38736940381033e-06	-0.642857142857249	1
ENSG00000144597.13	EAF1	3	15429210	3_11	0	0.0216650490072021	6.17933414736959	2.23285983512583e-06	-0.630996309963322	1
ENSG00000206561.12	COLQ	3	15521671	3_11	0	0.0291831821678906	9.02354070511647	4.3920748569273e-06	-1.15103297298987	3
ENSG00000131373.14	HACL1	3	15586321	3_11	0	0.0386632526425508	11.7187430385785	7.55682777246517e-06	1.44695988311746	2
ENSG00000169814.12	BTD	3	15595639	3_11	0	0.0261665090749631	7.98072554602872	3.48295824382391e-06	-1.00595238095227	1
ENSG00000206560.11	ANKRD28	3	15857377	3_11	0	0.0196070737268977	5.22818205096615	1.70971447755786e-06	-0.480000000000155	1
ENSG00000131386.17	GALNT15	3	16088510	3_11	0	0.044381742556036	13.0446773349832	9.65601199539307e-06	1.53548387096747	1
ENSG00000154813.9	DPH3	3	16265607	3_12	0	0.0528922752888621	17.2433350817518	1.5211555382059e-05	2.00564971751401	1
ENSG00000131378.13	RFTN1	3	16514065	3_12	0	0.0147874836602735	5.05101562639804	1.24575630940753e-06	0.350746268656743	1
ENSG00000154822.17	PLCL2	3	16797012	3_12	0	0.0417631053892336	14.966981800862	1.04252654120143e-05	1.7626234913762	2
ENSG00000163576.17	EFHB	3	19946945	3_14	0	0.0146515167884683	6.81298417886259	1.66486902407015e-06	0.732283464566895	1
ENSG00000144566.10	RAB5A	3	19946616	3_14	0	0.0117738513423121	4.73554323496289	9.29926148298694e-07	-0.00719811293640935	2
ENSG00000183977.13	PP2D1	3	19985740	3_14	0	0.012765012325292	5.50317268940072	1.17164079604401e-06	0.423310724142941	3
ENSG00000129810.14	SGO1	3	20186513	3_15	0	0.0127298461177138	4.99444912841704	1.06040276944308e-06	-0.333333333333373	1
ENSG00000182247.9	UBE2E2	3	23202760	3_17	0	0.0148933712805965	5.92689556093707	1.47224604517162e-06	-0.495327102803605	1
ENSG00000170142.11	UBE2E1	3	23805720	3_18	0	0.0216012699076078	10.7818005072559	3.8844602439618e-06	1.1294964028775	1
ENSG00000151090.17	THRB	3	24451001	3_18	0	0.0867471402018825	24.1776734065186	3.4980803321557e-05	2.54545454545435	1
ENSG00000077092.18	RARB	3	25174179	3_18	0	0.0791402421147728	23.2795111954441	3.07277907887488e-05	-2.64480874316921	1
ENSG00000077097.15	TOP2B	3	25663748	3_19	0	0.0406683998975766	12.1302224944277	8.22784227446278e-06	-1.37755102040721	1
ENSG00000151093.7	OXSM	3	25782726	3_19	0	0.0226960170425379	6.54846560384978	2.47884462110259e-06	0.705776173285007	1
ENSG00000163491.16	NEK10	3	27377405	3_20	0	0.0232777234337038	9.43157980323901	3.66171933556889e-06	1.28671328671323	1
ENSG00000033867.16	SLC4A7	3	27485114	3_20	0	0.0146071461725644	4.99455201711896	1.21680790200532e-06	-0.236277933672723	2
ENSG00000187118.12	CMC1	3	28237631	3_21	0	0.0343192326909476	13.3762957288924	7.65655729377365e-06	1.46796116504833	1
ENSG00000163512.13	AZI2	3	28349407	3_21	0	0.0180783653187476	7.25598514510991	2.18784045567161e-06	-0.788008565311054	1
ENSG00000144642.21	RBMS3	3	28575079	3_21	0	0.0145957086309076	5.2203733976915	1.27082824452935e-06	-0.453531598512854	1
ENSG00000163527.9	STT3B	3	31532766	3_23	0	0.034900007254728	11.5228419409426	6.70726132618345e-06	1.4782608695657	1
ENSG00000197385.5	ZNF860	3	31981522	3_23	0	0.0184962752770323	5.45926294402476	1.68414080461637e-06	-0.420554067154682	2
ENSG00000144645.13	OSBPL10	3	32021149	3_23	0	0.0174362000464406	4.89742762762839	1.42422949494294e-06	-0.224770642201908	1
ENSG00000170293.8	CMTM8	3	32238085	3_23	0	0.0804793513152186	19.599461223552	2.63080528612046e-05	1.94973544973562	1
ENSG00000091317.7	CMTM6	3	32502466	3_24	0	0.0168966728546796	8.47406601419468	2.38810349401748e-06	1.01485148514807	1
ENSG00000144635.8	DYNC1LI1	3	32570942	3_24	0	0.013438211084567	6.24183838121226	1.39898830365899e-06	0.689497716894867	1
ENSG00000182973.18	CNOT10	3	32684690	3_24	0	0.0140724967378069	6.49834970216175	1.5252264954017e-06	0.613588110403477	1
ENSG00000188167.8	TMPPE	3	33097285	3_24	0	0.0311460436187936	13.6752519329916	7.10392436584465e-06	-1.47169811320735	1
ENSG00000170266.15	GLB1	3	33097285	3_24	0	0.0311460436187936	13.6752519329916	7.10392436584465e-06	1.47169811320735	1
ENSG00000170275.14	CRTAP	3	33113893	3_24	0	0.0132058718426773	6.07842739868551	1.33880836653033e-06	0.685590669071303	2
ENSG00000173705.8	SUSD5	3	33218930	3_25	0	0.0137422014170008	5.22925434477966	1.19855006866068e-06	-0.18348623853212	1
ENSG00000153558.13	FBXL2	3	33252688	3_25	0	0.0467676976932369	16.9312629800936	1.32067346367849e-05	1.92934782608667	1
ENSG00000153560.11	UBP1	3	33440884	3_25	0	0.0137506000901136	5.2350535316098	1.20061256506335e-06	0.635036496350323	1
ENSG00000170248.13	PDCD6IP	3	33798622	3_25	0	0.0264485583933922	11.4654887700938	5.05771885258783e-06	-1.64003255608994	2
ENSG00000163673.7	DCLK3	3	36773818	3_27	0	0.0201017869427746	4.93641632410535	1.65503259349201e-06	-0.192592592592533	1
ENSG00000168016.13	TRANK1	3	36988813	3_27	0	0.0213337100843044	5.50325797306775	1.95815184409767e-06	0.374613003096095	1
ENSG00000076242.14	MLH1	3	36988813	3_27	0	0.0290073388941197	8.43659079507406	4.08164264896049e-06	-1.03444145131049	3
ENSG00000178567.7	EPM2AIP1	3	36993455	3_27	0	0.0261375489212371	7.44099503282649	3.24381426177402e-06	-0.96666666666701	1
ENSG00000093167.17	LRRFIP2	3	37183476	3_27	0	0.0253042898732936	7.13159625540478	3.00982335517217e-06	0.818252948537574	2
ENSG00000144674.16	GOLGA4	3	37243088	3_27	0	0.021348097277103	5.50968430177341	1.9617605357237e-06	0.46531791907488	1
ENSG00000198590.11	C3orf35	3	37459167	3_27	0	0.0229750012486111	6.2100203384802	2.37962581567595e-06	-0.614035087719066	1
ENSG00000144668.11	ITGA9	3	37456719	3_27	0	0.0242235905862024	6.714947570237	2.71294662423463e-06	-0.592307692307506	1
ENSG00000144677.14	CTDSPL	3	37878271	3_27	0	0.0197787477620567	4.7820725769701	1.57752067781477e-06	-0.0555555555555697	1
ENSG00000008226.19	DLEC1	3	38045533	3_27	0	0.0202447227933455	5.00392573436293	1.68959569976259e-06	0.257142857142872	1
ENSG00000093217.9	XYLB	3	38346523	3_28	0	0.0237514211545251	9.58847492943843	3.7983872821972e-06	-1.07918552036186	1
ENSG00000114739.13	ACVR2B	3	38454574	3_28	0	0.0150765303436258	5.25993700972336	1.32264122508889e-06	-0.344000000000119	1
ENSG00000168356.11	SCN11A	3	38947836	3_28	0	0.0152996858697366	5.39964670974658	1.37786911397634e-06	0.597523408247796	2
ENSG00000114745.13	GORASP1	3	39107217	3_28	0	0.0226224787862968	9.12390782448662	3.44255735289584e-06	-0.963256714384245	2
ENSG00000168026.18	TTC21A	3	39107217	3_28	0	0.0241303133292572	9.7395020228565	3.91976308825428e-06	-1.25150159005424	2
ENSG00000168334.8	XIRP1	3	39190233	3_28	0	0.0335625420013544	12.8940115219519	7.21776945596775e-06	-1.51312479868614	2
ENSG00000168329.13	CX3CR1	3	39265293	3_28	0	0.0268160287905763	10.7471764716179	4.8067213783263e-06	-1.32846715328463	1
ENSG00000168028.13	RPSA	3	39406713	3_28	0	0.084940509137727	21.8723868604213	3.09864015207818e-05	-2.56013570739278	2
ENSG00000144659.10	SLC25A38	3	39384266	3_28	0	0.0250189263927556	10.0845503660107	4.2080928550671e-06	-1.5346593905831	2
ENSG00000170011.13	MYRIP	3	39813087	3_28	0	0.0143682962326673	4.80252162327568	1.15089236197634e-06	-0.203007518797038	1
ENSG00000114784.3	EIF1B	3	40309786	3_29	0	0.0135942688409106	6.46040982824811	1.46479223489611e-06	-0.701076836572493	2
ENSG00000168032.8	ENTPD3	3	40387447	3_29	0	0.0113293572939759	4.72942113884093	8.93662155805182e-07	-0.00746268656716393	1
ENSG00000188846.13	RPL14	3	40396629	3_29	0	0.0133775786978794	6.30773122021303	1.40737813438749e-06	-0.596610631642965	3
ENSG00000177873.12	ZNF619	3	40477330	3_29	0	0.0120327710165058	5.30136295510314	1.06393059216009e-06	0.399999999999971	1
ENSG00000172888.11	ZNF621	3	40528255	3_29	0	0.0523114675089655	19.3457781273403	1.68788639182083e-05	-1.93316195372682	1
ENSG00000168036.16	CTNNB1	3	41195090	3_30	0	0.190142213922298	31.5372666344088	0.000100014438663114	3.40322580645198	1
ENSG00000168038.10	ULK4	3	41962206	3_30	0	0.0447771609965988	17.2632892726833	1.28925910751672e-05	-2.60835940438176	2
ENSG00000182606.14	TRAK1	3	42061553	3_30	0	0.0143354557316635	6.38410238955237	1.5264108809953e-06	0.887573964497211	1
ENSG00000187094.11	CCK	3	42266417	3_30	0	0.0176650408460567	8.37056968472459	2.46620837242397e-06	0.90399999999964	1
ENSG00000008324.11	SS18L2	3	42556915	3_31	0	0.0220976707543363	9.3772245806938	3.45605719721869e-06	1.00781250000005	1
ENSG00000114857.17	NKTR	3	42600359	3_31	0	0.0196325964698632	8.24995339958644	2.70140277180741e-06	0.935059745218677	2
ENSG00000114853.13	ZBTB47	3	42653821	3_31	0	0.0176161054676739	7.21800491888771	2.12073879475816e-06	0.801075268817122	1
ENSG00000157119.11	KLHL40	3	42685151	3_31	0	0.0152304172116514	5.83365695204123	1.48187916755739e-06	-0.689393939394192	1
ENSG00000010282.14	HHATL	3	42691976	3_31	0	0.0284371164690982	11.7852406207259	5.58964358036475e-06	-1.66666666666673	1
ENSG00000244607.5	CCDC13	3	42773176	3_31	0	0.015218057348074	5.82593828317859	1.47871746251066e-06	0.577922077922301	1
ENSG00000181061.13	HIGD1A	3	42817174	3_31	0	0.135388248481023	26.9650860716883	6.08895670795054e-05	2.71052631578956	1
ENSG00000144648.15	ACKR2	3	42804792	3_31	0	0.015287094101435	5.86897706019457	1.4963991627059e-06	-0.555214723926593	1
ENSG00000182983.14	ZNF662	3	42905991	3_31	0	0.0137201762969303	4.84100627315996	1.10778490455327e-06	0.424050632911265	1
ENSG00000240747.7	KRBOX1	3	42809057	3_31	0	0.0175308371409836	7.17182387758809	2.09697076908141e-06	-0.859259259259449	1
ENSG00000144649.8	FAM198A	3	43010166	3_31	0	0.0356061548062381	13.9377638614658	8.27710155118072e-06	1.51176470588285	1
ENSG00000144647.5	POMGNT2	3	43018503	3_31	0	0.0670963878456078	20.049813410103	2.24372476407482e-05	-2.12495280122685	2
ENSG00000011198.7	ABHD5	3	43690090	3_31	0	0.017061905368971	6.91379676930006	1.96745244455351e-06	-0.767676767677081	1
ENSG00000179152.19	TCAIM	3	44338357	3_31	0	0.0324198855890195	13.0394493311469	7.05067724301749e-06	-1.63992374833419	2
ENSG00000225873.3	LINC00694	3	44439661	3_31	0	0.0385527650008248	14.7006448262774	9.45261613069472e-06	-1.77586206896577	1
ENSG00000178917.15	ZNF852	3	44510929	3_31	0	0.0163400070777889	6.50247468775899	1.77211138684599e-06	-0.826771653543446	1
ENSG00000196345.12	ZKSCAN7	3	44533027	3_31	0	0.0151958628029307	5.8120595832581	1.47304334822704e-06	0.443490117069378	2
ENSG00000144792.9	ZNF660	3	44593969	3_31	0	0.0520446549745439	17.5893871935301	1.52681686492142e-05	1.98655161770691	2
ENSG00000186448.14	ZNF197	3	44568516	3_31	0	0.015877100917942	6.22911095120973	1.64951920878988e-06	-0.75196708293052	3
ENSG00000169981.10	ZNF35	3	44649020	3_31	0	0.0191808843075015	8.02824229559262	2.56832040736448e-06	0.994565217391164	1
ENSG00000196653.11	ZNF502	3	44712685	3_31	0	0.0143371257651951	5.25903825281096	1.25755946485853e-06	-0.5682291888691	2
ENSG00000186446.11	ZNF501	3	44713292	3_31	0	0.0136294558282706	4.77796357424624	1.08612911727196e-06	-0.262819233388354	2
ENSG00000163807.5	KIAA1143	3	44748439	3_31	0	0.0508854481737173	17.3719479167738	1.47435554713463e-05	1.96941173968574	2
ENSG00000163808.16	KIF15	3	44761638	3_31	0	0.0153295081064783	5.89532256482136	1.5072868063401e-06	0.577702702702603	1
ENSG00000169964.7	TMEM42	3	44861942	3_31	0	0.0143513041171841	5.26843392071934	1.26105204425725e-06	-0.400169870412598	2
ENSG00000075914.12	EXOSC7	3	44975034	3_31	0	0.0135776453046361	4.7417728643476	1.07380472784262e-06	0.0748431899672128	2
ENSG00000163815.5	CLEC3B	3	45050923	3_31	0	0.0162799215292999	6.46742974679093	1.75607933642471e-06	-0.580000000000071	1
ENSG00000163814.7	CDCP1	3	45065335	3_31	0	0.0173351931674181	7.06501517183908	2.04268730481128e-06	-0.675496688741768	1
ENSG00000011376.9	LARS2	3	45486931	3_32	0	0.016159400430428	9.4303444312866	2.54163336828088e-06	0.91791044776124	1
ENSG00000144791.9	LIMD1	3	45648730	3_32	0	0.0263953409300935	14.1065265699294	6.21022696520355e-06	-1.76223776223814	1
ENSG00000211456.10	SACM1L	3	45689445	3_32	0	0.0101998552298752	5.05915088537497	8.60660250127919e-07	0.25215517241379	1
ENSG00000163818.16	LZTFL1	3	45916197	3_32	0	0.0189999809436434	10.9715774073473	3.47682108279779e-06	-1.88782770296284	2
ENSG00000172215.5	CXCR6	3	46131411	3_32	0	0.0214797942991956	12.140293528743	4.34930046081784e-06	1.89999999999992	1
ENSG00000163820.14	FYCO1	3	45914618	3_32	0	0.047560093688844	19.7536631040064	1.56693308191605e-05	-2.5126003467532	3
ENSG00000173578.7	XCR1	3	46027351	3_32	0	0.0183446867658882	10.6373445281764	3.25464505212454e-06	1.71010878719044	2
ENSG00000163823.3	CCR1	3	46208231	3_32	0	0.061385277675277	22.2198293471046	2.2749143458967e-05	-2.70389354780677	2
ENSG00000121807.5	CCR2	3	46352479	3_32	0	0.0407282012636758	18.2599020755997	1.24037721498747e-05	-2.64352826493892	2
ENSG00000160791.13	CCR5	3	46370051	3_32	0	0.0116414077829802	6.31366680341242	1.22587804367112e-06	-0.318183572578348	2
ENSG00000121797.9	CCRL2	3	46412503	3_32	0	0.0133619621915108	7.62316699017103	1.69889202432141e-06	0.799999999999979	1
ENSG00000012223.12	LTF	3	46467034	3_32	0	0.0124609837213954	6.95981799272132	1.44647295080099e-06	0.483649290198607	2
ENSG00000241186.9	TDGF1	3	46575847	3_32	0	0.0287787156655623	14.9330476959827	7.16770241444646e-06	1.81818181818099	1
ENSG00000163827.12	LRRC2	3	46582029	3_32	0	0.0101724413421032	5.03359603106983	8.54011380921349e-07	-0.382575757575726	1
ENSG00000178038.16	ALS2CL	3	46689090	3_33	0	0.0139898666690241	10.4896691099676	2.44757196408472e-06	1.77205882352994	1
ENSG00000188086.13	PRSS45	3	46735496	3_33	0	0.389918382469445	24.7128674075135	0.000160715200655795	-3.70132048741703	2
ENSG00000178055.11	PRSS42	3	46835174	3_33	0	0.0307009008661862	16.2281495527698	8.30960205916289e-06	1.03571428571441	1
ENSG00000160801.13	PTH1R	3	46884049	3_33	0	0.00933476718423531	6.79772230623448	1.05834439868209e-06	-0.439134044266106	2
ENSG00000160796.16	NBEAL2	3	46890564	3_33	0	0.25379435577053	33.3840439777455	0.000141312639630851	4.5086905068802	2
ENSG00000160799.11	CCDC12	3	46983837	3_33	0	0.00773396148823391	5.59862470756794	7.22176691218795e-07	-0.476190476190337	1
ENSG00000181555.20	SETD2	3	47163449	3_33	0	0.00778056191905596	5.63595443577052	7.31372357864647e-07	-0.434218346347302	2
ENSG00000114648.11	KLHL18	3	47281510	3_33	0	0.00760560981668257	5.86666192286765	7.44192363055524e-07	-0.904761904761739	1
ENSG00000076201.14	PTPN23	3	47380662	3_33	0	0.00887167765039154	7.965201743643	1.17858969411307e-06	1.37301587301619	1
ENSG00000114650.18	SCAP	3	47476020	3_33	0	0.0096878286643588	8.45342840713204	1.36590166343744e-06	1.34704065184153	2
ENSG00000163832.15	ELP6	3	47513447	3_33	0	0.00757010917590451	5.33239459002617	6.73262658496934e-07	0.364624231446894	2
ENSG00000164045.11	CDC25A	3	48188134	3_34	0	0.00935666458826756	7.7429213363442	1.20833126870112e-06	0.425373134328365	1
ENSG00000164047.4	CAMP	3	48234587	3_34	0	0.00913213398349599	7.69919131761496	1.1726745280289e-06	1.02325581395353	1
ENSG00000164048.13	ZNF589	3	48241756	3_34	0	0.0066672814759805	4.81176966634974	5.35073848977409e-07	-0.178720720210209	2
ENSG00000172113.8	NME6	3	48292016	3_34	0	0.0102327683076617	8.53386089557556	1.45646081882414e-06	-0.666666666666934	1
ENSG00000213689.11	TREX1	3	48465783	3_34	0	0.0914696150520371	32.7846127656562	5.0015776461542e-05	3.25966850828746	1
ENSG00000114268.11	PFKFB4	3	48562511	3_34	0	0.0222780533712291	31.0500760275738	1.15371891676203e-05	4.41758241758004	1
ENSG00000145040.3	UCN2	3	48563473	3_34	0	0.00892178144990419	11.2454369817034	1.67335475523172e-06	-2.00108039402973	2
ENSG00000183396.3	TMEM89	3	48621576	3_34	0	0.0182936408628025	48.8037480212841	1.48906422779672e-05	6.19753086419464	1
ENSG00000225697.12	SLC26A6	3	48637631	3_34	1	0.0982119731643074	59.5985780562181	9.76248636304046e-05	7.18686868686857	1
ENSG00000008300.16	CELSR3	3	48658401	3_34	0	0.0120912890802215	21.8036120333652	4.39704748550486e-06	-0.194373250071332	2
ENSG00000213672.7	NCKIPSD	3	48685869	3_34	0	0.0112256872028221	18.7142684797821	3.50385316449567e-06	-1.10687022900778	1
[truncated: 8,942 more rows]
