# Supplementary material for: Adjusting for genetic confounders in transcriptome-wide association studies improves discovery of risk genes of complex traits
Source: Nat Genet. 2024 Jan 26;56(2):336–47. doi: 10.1038/s41588-023-01648-9 (PMC10864181; doi:10.1038/s41588-023-01648-9)
Supplement: Supplementary file 5 — cTWAS results of all analyzed genes across all tissues for IBD, SCZ, and SBP. Results are stored separately for each combination of traits and tissues. Column legends for each set of results are the same as in Supplementary Table 1. [file 41588_2023_1648_MOESM5_ESM.zip › IBD_Adipose_Visceral_Omentum.csv]

id	genename	chrom	pos	region_tag	cs_index	PIP	tau2	PVE	z	num_eqtl
ENSG00000187634.11	SAMD11	1	942335	1_1	0	0.0173373824619395	13.1650637122403	3.80685732633239e-06	1.44097222222221	1
ENSG00000187961.13	KLHL17	1	951408	1_1	0	0.00834111614668043	6.24882834591093	8.69326400819121e-07	0.633333333333706	1
ENSG00000187608.8	ISG15	1	1001107	1_1	0	0.00757822472794234	5.38844265716329	6.8106858898234e-07	-0.508728179551093	1
ENSG00000131591.17	C1orf159	1	1094994	1_1	0	0.0088268873893157	6.96451903988873	1.0253185664033e-06	-0.910668957125466	2
ENSG00000186891.13	TNFRSF18	1	1249880	1_1	1	0.0367801589413606	27.0675414826474	1.66043744330711e-05	-4.40404040404092	1
ENSG00000184163.3	C1QTNF12	1	1244420	1_1	0	0.00754909345527044	9.0345891406664	1.13753119323619e-06	-2.26130653266325	1
ENSG00000162572.20	SCNN1D	1	1280044	1_1	0	0.0073954923434808	5.30780553237028	6.54699787770059e-07	0.816192217394316	3
ENSG00000127054.20	INTS11	1	1326444	1_1	0	0.0117520678185267	15.9400843315734	3.12438834660983e-06	3.33461538461374	1
ENSG00000169962.4	TAS1R3	1	1331096	1_1	0	0.00777679994253966	7.37742165314751	9.56897981691686e-07	1.59146507971175	2
ENSG00000162576.16	MXRA8	1	1361685	1_1	0	0.0168053571399356	20.3861479910417	5.71403668791028e-06	-3.60637271158684	2
ENSG00000175756.13	AURKAIP1	1	1375267	1_1	0	0.0103447874554224	11.5664914110984	1.99564513322517e-06	2.43212237093819	1
ENSG00000242485.5	MRPL20	1	1407014	1_1	0	0.0268133037061489	23.6216231370683	1.05637999767568e-05	3.41142524548215	2
ENSG00000235098.8	ANKRD65	1	1419214	1_1	0	0.0391596895323312	28.6331199859887	1.87011372982855e-05	-4.1455485161282	2
ENSG00000179403.11	VWA1	1	1434243	1_1	0	0.00859736346529472	7.37130102938732	1.05698674319502e-06	-1.21564785935528	2
ENSG00000160072.19	ATAD3B	1	1434243	1_1	0	0.00826647186826401	5.86929872625034	8.09219820988145e-07	-0.2256243941805	2
ENSG00000197785.13	ATAD3A	1	1511945	1_1	0	0.016489844245353	14.9672925340705	4.11642214689623e-06	-2.54716981132177	1
ENSG00000189339.11	SLC35E2B	1	1687643	1_1	0	0.00827969344108048	9.16267155320647	1.26530866390677e-06	2.03311258278134	1
ENSG00000008128.22	CDK11A	1	1724489	1_1	0	0.00753322766230113	5.12745062803553	6.44232581820314e-07	-0.280766363226357	2
ENSG00000215790.6	SLC35E2	1	1742468	1_1	0	0.00756901026975376	11.224914998688	1.41704049405712e-06	2.567375886525	1
ENSG00000008130.15	NADK	1	1753033	1_1	0	0.0151860455186749	18.6219568179205	4.71661163640174e-06	3.89413930231217	2
ENSG00000078369.17	GNB1	1	1890472	1_1	0	0.00934891791154147	8.66780026703784	1.35154449305626e-06	-1.58739458801403	2
ENSG00000169885.9	CALML6	1	1912140	1_1	0	0.0138482194959237	9.8505249337176	2.27516772740782e-06	0.0264627644900591	2
ENSG00000178821.12	TMEM52	1	1919475	1_1	0	0.0267234150123482	20.2024452418872	9.00442531252716e-06	2.74925373134276	1
ENSG00000235169.7	SMIM1	1	3772285	1_3	0	0.0508624447922006	18.2198671848741	1.54561934188149e-05	-1.87416630031258	2
ENSG00000130764.9	LRRC47	1	3784927	1_3	0	0.0134368539028864	5.53699047580799	1.24088483555057e-06	0.474512433396238	2
ENSG00000116198.12	CEP104	1	3856592	1_3	0	0.016588766330716	7.53386800127655	2.08445345563712e-06	0.841336762941219	2
ENSG00000169598.15	DFFB	1	3856592	1_3	0	0.0185117689192947	8.5743251681256	2.64732935522514e-06	0.94037758608311	3
ENSG00000198912.10	C1orf174	1	3891607	1_3	0	0.0394758339095914	15.7881881458038	1.03949812862073e-05	1.72968522856117	2
ENSG00000069424.14	KCNAB2	1	5991653	1_6	0	0.00412546874342823	6.0204468801566	4.142496359984e-07	0.505128205127954	1
ENSG00000131697.17	NPHP4	1	5999151	1_6	0	0.0101261252170224	14.4675160135359	2.44341576016714e-06	1.50649350649454	1
ENSG00000116254.17	CHD5	1	6183655	1_6	0	0.00531576976603854	8.40280245840207	7.44989963780176e-07	-0.907079646017809	1
ENSG00000158286.12	RNF207	1	6204712	1_6	0	0.0936370470285073	35.4406013990498	5.53488877015429e-05	2.84515623871012	3
ENSG00000116237.15	ICMT	1	6222890	1_6	0	0.00855642634307285	12.847684170134	1.83348505230106e-06	1.42332784707306	4
ENSG00000116251.9	RPL22	1	6172509	1_6	0	0.00530059321220777	8.40737502104062	7.43267257684892e-07	0.84909039824696	2
ENSG00000097021.19	ACOT7	1	6394534	1_6	0	0.0104064486964388	14.4541800445976	2.50874265028594e-06	-1.82949308755817	1
ENSG00000187017.15	ESPN	1	6424615	1_6	0	0.0414278535452931	26.9669354394399	1.86330578906632e-05	-2.94124094406117	2
ENSG00000162408.10	NOL9	1	6554170	1_6	0	0.00736675923896124	11.3538873105426	1.39502233672573e-06	-1.40641711229959	1
ENSG00000171735.18	CAMTA1	1	6782658	1_6	0	0.00416503865219087	10.1850641833292	7.07526827536584e-07	-2.24164662807257	2
ENSG00000049245.12	VAMP3	1	7771004	1_6	0	0.00370243127048397	9.14515337354868	5.64726417659299e-07	2.26927365962374	2
ENSG00000049249.8	TNFRSF9	1	7955500	1_6	0	0.00559768892424184	9.13859428979386	8.53194923680618e-07	-1.09302325581391	1
ENSG00000116288.12	PARK7	1	7961718	1_6	0	0.0161352935263129	29.0825833679425	7.82654267467048e-06	-4.02380952380906	1
ENSG00000116285.12	ERRFI1	1	8026467	1_6	0	0.0231525585812395	34.0302265182129	1.31408645028233e-05	4.33858267716697	1
ENSG00000162426.14	SLC45A1	1	8317768	1_6	0	0.00419576080183037	5.88969474795374	4.12157885788323e-07	0.239244071911494	2
ENSG00000142599.17	RERE	1	8388344	1_6	0	0.00495793182516235	8.72672640394527	7.21625741241304e-07	1.45026282779355	2
ENSG00000074800.13	ENO1	1	8879783	1_6	0	0.00709642623820583	11.1789976716381	1.32313045005345e-06	-1.1904761904758	1
ENSG00000142583.17	SLC2A5	1	9067399	1_6	0	0.00438584737485015	6.58691384528859	4.81831959516371e-07	-0.629922743077328	2
ENSG00000180758.11	GPR157	1	9128930	1_6	0	0.00685578643316054	10.76058649145	1.23041984890728e-06	-1.14480408858642	1
ENSG00000049239.12	H6PD	1	9235735	1_6	0	0.015334924269703	18.1548852351156	4.64339093359652e-06	1.91051535035813	2
ENSG00000171621.13	SPSB1	1	9292400	1_6	0	0.00658307276964609	10.3767061594888	1.13932671343045e-06	1.29931972789074	1
ENSG00000171612.6	SLC25A33	1	9539060	1_7	0	0.0258406276285316	11.0244038080605	4.75136370449918e-06	-1.29591836734644	1
ENSG00000188807.12	TMEM201	1	9591207	1_7	0	0.0141530144214911	5.32284662559092	1.25647255625487e-06	0.367052023121316	1
ENSG00000171608.15	PIK3CD	1	9651429	1_7	0	0.0132720868434607	4.7184232772684	1.04447059559539e-06	-0.0549218593576759	2
ENSG00000171603.16	CLSTN1	1	9823902	1_7	0	0.0163634283798416	6.76874223574376	1.84732106002972e-06	-0.806167400881229	1
ENSG00000162441.11	LZIC	1	9943171	1_7	0	0.0185238688751478	7.79866022963107	2.409416073111e-06	-0.830882352941506	1
ENSG00000162444.11	RBP7	1	9991107	1_7	0	0.0177997902842065	7.50492727473552	2.22803228294467e-06	0.791099386105025	2
ENSG00000130939.18	UBE4B	1	10033012	1_7	0	0.016491360496249	6.79116686411621	1.86793170015713e-06	0.718654434250728	1
ENSG00000054523.17	KIF1B	1	10210344	1_7	0	0.0176006106689115	7.34244351408023	2.15540286621746e-06	-0.976014370939654	3
ENSG00000175279.21	CENPS	1	10208636	1_7	0	0.0162042671920625	6.62046863257461	1.78927969476304e-06	-0.71220355113035	2
ENSG00000241563.3	CORT	1	10449646	1_7	0	0.0172843507814637	7.23420934835995	2.08547145460242e-06	0.810699588477425	1
ENSG00000160049.11	DFFA	1	10477033	1_7	0	0.0254437411536078	10.8529751075325	4.60563886422946e-06	1.24193548387059	1
ENSG00000142655.12	PEX14	1	10476578	1_7	0	0.0212649610222756	9.15269563547492	3.24618836728199e-06	1.06451612903237	1
ENSG00000120948.16	TARDBP	1	11012522	1_8	0	0.0214576558312303	9.92924921687982	3.55352022880264e-06	-1.37174721189581	1
ENSG00000009724.16	MASP2	1	11047382	1_8	0	0.0208765799384251	9.66842321495061	3.36647280760281e-06	-1.4934210526311	1
ENSG00000116649.9	SRM	1	11060199	1_8	0	0.0143787206909294	6.13137935259977	1.47041031341067e-06	-0.660315651102125	2
ENSG00000171824.13	EXOSC10	1	11100055	1_8	0	0.0130568157420822	5.21795969859932	1.13631333012362e-06	-0.564378723910804	3
ENSG00000171819.4	ANGPTL7	1	11189075	1_8	0	0.0272971956154463	12.2189088879324	5.56301926582728e-06	1.75177304964527	1
ENSG00000116661.9	FBXO2	1	11650934	1_8	0	0.0160461222283363	7.1711904996191	1.91920541854282e-06	0.74250000000011	1
ENSG00000116663.10	FBXO6	1	11662631	1_8	0	0.0125435359550777	4.83825108086306	1.01220502013942e-06	-0.169588171330548	3
ENSG00000204518.2	AADACL4	1	12665932	1_9	0	0.0107042945906209	5.09795430775011	9.10152354515437e-07	-0.345833333333429	1
ENSG00000177674.15	AGTRAP	1	11737129	1_9	0	0.0150882021639377	8.34795071147708	2.1007650147498e-06	-0.971830985914897	1
ENSG00000177000.10	MTHFR	1	11838976	1_9	0	0.0123242703276681	6.43150270416329	1.3220070707213e-06	-0.712230215827305	1
ENSG00000011021.21	CLCN6	1	11805485	1_9	0	0.0245094288237717	12.9536830394942	5.29525113768504e-06	-1.59630359662719	3
ENSG00000116685.15	KIAA2013	1	11926801	1_9	0	0.0115709748065063	5.83456878248439	1.12600110727613e-06	-0.541333333333713	1
ENSG00000083444.16	PLOD1	1	11939067	1_9	0	0.0115410950438314	5.81010713299405	1.11838481973293e-06	-0.603665298532453	2
ENSG00000116688.16	MFN2	1	11978002	1_9	0	0.0329839437577483	15.7835419447776	8.6829471088381e-06	1.98625073795149	2
ENSG00000028137.18	TNFRSF1B	1	12166660	1_9	0	0.0108334740181318	5.21143833333018	9.41641205884694e-07	-0.336601307189704	1
ENSG00000048707.13	VPS13D	1	12230088	1_9	0	0.0150718641504686	8.33769707922424	2.0959126991982e-06	0.924242424242004	1
ENSG00000162494.5	LRRC38	1	13509491	1_10	0	0.0148988122033261	4.7876788081535	1.18969807449544e-06	0.185185185185261	1
ENSG00000162493.16	PDPN	1	13583657	1_10	0	0.0254944427493934	9.88805708491476	4.20452166142557e-06	1.1250964908722	2
ENSG00000116731.22	PRDM2	1	13695599	1_10	0	0.0570518048215384	17.5981989948525	1.67454845016415e-05	1.90909090909176	1
ENSG00000171729.13	TMEM51	1	15152787	1_11	0	0.00836936459037918	7.95432407226632	1.11033971397546e-06	-0.93835616438361	1
ENSG00000142621.19	FHAD1	1	15247279	1_11	0	0.00618769693940813	5.0052895395621	5.16557112010273e-07	0.240336718685894	2
ENSG00000142634.12	EFHD2	1	15400070	1_11	0	0.00767882775837381	6.96564131986862	8.92105340858995e-07	-0.670643840521803	2
ENSG00000132906.17	CASP9	1	15526209	1_11	0	0.00620292840645897	4.99341036398621	5.16599679635017e-07	-0.333333333333265	1
ENSG00000116138.12	DNAJC16	1	15526781	1_11	0	0.00664417546063656	5.59556926314878	6.20076788139922e-07	-0.673098853902756	2
ENSG00000116771.5	AGMAT	1	15584636	1_11	0	0.00769296283763099	6.93355158803446	8.89630146597502e-07	0.926082064969838	2
ENSG00000116786.11	PLEKHM2	1	15684135	1_11	0	0.0155469868529482	13.4453602723219	3.4864125854686e-06	1.91187739463675	1
ENSG00000162461.7	SLC25A34	1	15726998	1_11	0	0.0060586290997422	4.77122402463453	4.82130138549958e-07	-0.21742298471208	2
ENSG00000162458.12	FBLIM1	1	15756481	1_11	0	0.00651645045878013	5.39300088854932	5.86140452564152e-07	0.790598290598118	1
ENSG00000233954.6	UQCRHL	1	15808953	1_11	0	0.00674974636846892	5.71780480783888	6.43690181919119e-07	0.611398963730434	1
ENSG00000065526.10	SPEN	1	15847319	1_11	0	0.00782313568811233	7.15641900161212	9.33763145097269e-07	0.919354838709533	1
ENSG00000186510.11	CLCNKA	1	16018653	1_11	0	0.0200187889984891	16.0327864797704	5.35311922871979e-06	-1.67410714285651	1
ENSG00000173641.17	HSPB7	1	16019240	1_11	0	0.00603358883806748	4.73480564662131	4.76472647061614e-07	-0.266278898511589	3
ENSG00000184908.17	CLCNKB	1	16038814	1_11	0	0.0118924578188595	11.0452845328027	2.1908297680614e-06	-1.42979946798723	2
ENSG00000185519.8	FAM131C	1	16195885	1_11	0	0.00684663760962434	5.92348116977436	6.76416914736873e-07	0.544041450777467	1
ENSG00000142627.12	EPHA2	1	16156481	1_11	0	0.0113634384666768	10.5948649703215	2.00800734114445e-06	-1.40625	1
ENSG00000142632.16	ARHGEF19	1	16210794	1_11	0	0.00823749465669033	7.61555390019801	1.04630125857895e-06	0.839124852546994	2
ENSG00000132881.11	RSG1	1	16237140	1_11	0	0.00609438184036415	4.84566003452971	4.92541363293964e-07	0.0218978102189806	1
ENSG00000037637.10	FBXO42	1	16352086	1_11	0	0.0356700337172041	21.3059345240755	1.26754741373037e-05	2.16666666666696	1
ENSG00000055070.16	SZRD1	1	16354439	1_11	0	0.00665734096671589	5.65600803587422	6.28016311778437e-07	0.478494623656043	1
ENSG00000157191.19	NECAP2	1	16440864	1_11	0	0.00652286898812771	5.48319659744206	5.96530397472559e-07	0.380753138075413	1
ENSG00000219481.10	NBPF1	1	16488717	1_11	0	0.00905352593986808	8.60448380621317	1.29927977281595e-06	0.962406015037572	1
ENSG00000058453.16	CROCC	1	16949400	1_12	0	0.0139330742600234	5.46708076417221	1.27046453746446e-06	-0.506666666666619	1
ENSG00000117122.13	MFAP2	1	16988930	1_12	0	0.0132051993524905	4.9589241707134	1.09217576343303e-06	0.375999999999934	1
ENSG00000159363.17	ATP13A2	1	17011965	1_12	0	0.0145424192013951	5.87258406048343	1.42438045937891e-06	0.614285714285821	1
ENSG00000117115.12	PADI2	1	17090818	1_12	0	0.0335612299950548	13.8229805974309	7.73748237983152e-06	1.68840321031573	2
ENSG00000159339.13	PADI4	1	17316559	1_12	0	0.0486848168751781	17.3857449480878	1.41171474396018e-05	-1.8947368421048	1
ENSG00000179051.13	RCC2	1	17440878	1_12	0	0.0303674721696942	12.8686939784659	6.51783288442341e-06	1.38640776699071	1
ENSG00000117154.11	IGSF21	1	18117498	1_12	0	0.0159587855833806	6.75340882083287	1.79755830559539e-06	0.695312499999836	1
ENSG00000179023.8	KLHDC7A	1	18471209	1_13	0	0.00698906172927716	15.2347226092727	1.77587965949966e-06	-1.55303030303009	1
ENSG00000159423.16	ALDH4A1	1	18902477	1_13	0	0.00218897661101314	4.72443583405057	1.72484939889739e-07	0.27956989247307	1
ENSG00000169991.10	IFFO2	1	18950441	1_13	0	0.00348653818191946	9.09570868568092	5.28921320683873e-07	-0.954154754557541	2
ENSG00000127481.14	UBR4	1	19214169	1_13	0	0.0057500462432083	13.5156490801724	1.29618905578943e-06	-1.43195266272176	1
ENSG00000127463.13	EMC1	1	19227605	1_13	0	0.00220424564458344	4.94535864406221	1.81810051404793e-07	0.502610798870743	3
ENSG00000053372.4	MRTO4	1	19251698	1_13	0	0.00225043176284179	5.04441623234661	1.89337600518163e-07	0.314960629921281	1
ENSG00000162482.4	AKR7A3	1	19354964	1_13	0	0.00221934768269849	4.8561320819777	1.79752914305502e-07	0.175572519083965	1
ENSG00000053371.12	AKR7A2	1	19311596	1_13	0	0.00238856434966261	5.61741495766795	2.23786331957022e-07	-0.478135654338355	2
ENSG00000077549.17	CAPZB	1	19446927	1_13	0	0.00511308097240182	12.2627738063106	1.04575871737936e-06	-1.33812949640277	1
ENSG00000173436.13	MINOS1	1	19604145	1_13	0	0.00220290518333777	4.79155487147563	1.76048519149074e-07	-0.111111111111134	1
ENSG00000158747.13	NBL1	1	19641564	1_13	0	0.00238332504240246	5.36078612508539	2.13094314573439e-07	0.128378378378387	1
ENSG00000169914.5	OTUD3	1	19882290	1_13	0	0.00285639101920809	8.60594378054992	4.09992836976041e-07	-1.69909837676731	4
ENSG00000188257.10	PLA2G2A	1	19979653	1_13	0	0.00251852591858259	8.72391697955268	3.66452808255352e-07	-2.18189942021063	2
ENSG00000127472.10	PLA2G5	1	20028276	1_13	0	0.00246782074116936	6.12572443800451	2.52133859646005e-07	0.820638298734803	2
ENSG00000117215.14	PLA2G2D	1	20110911	1_13	0	0.00239722427235645	6.46087359022189	2.583211800308e-07	1.05999999999997	1
ENSG00000162543.5	UBXN10	1	20223630	1_14	0	0.0135870821529049	6.70775907652438	1.52007061118185e-06	-0.707482993197551	1
ENSG00000162545.5	CAMK2N1	1	20212682	1_14	0	0.0175356165382532	9.12579911107899	2.66902136225984e-06	-1.03424657534275	1
ENSG00000090432.6	MUL1	1	20508245	1_14	0	0.0115712976967034	5.18744233684204	1.00114147746021e-06	0.335526315789596	1
ENSG00000183114.7	FAM43B	1	20552663	1_14	0	0.0158834985283166	8.18742971647617	2.16897156049077e-06	-0.968325922033386	2
ENSG00000158825.5	CDA	1	20588925	1_14	0	0.0116575367668904	5.25771349176185	1.0222657627965e-06	-0.481639194507689	3
ENSG00000158828.7	PINK1	1	20635815	1_14	0	0.0119354244525379	5.48066299075724	1.09101587931357e-06	-0.502804121574487	2
ENSG00000117245.12	KIF17	1	20684689	1_14	0	0.0165058408488143	8.55182142807138	2.35427061826352e-06	1.03167293528113	2
ENSG00000189410.11	SH2D5	1	20732634	1_14	0	0.0116646284711873	5.26346478024172	1.02400655691077e-06	0.509609937272441	2
ENSG00000142794.18	NBPF3	1	21439197	1_15	0	0.0122702962748478	7.48591092978074	1.53200368590041e-06	0.71950977457679	2
ENSG00000162551.13	ALPL	1	21528780	1_15	0	0.00893424883760552	4.76174717874883	7.09552415843156e-07	0.457627118644019	1
ENSG00000076864.19	RAP1GAP	1	21669538	1_15	0	0.0109180278067519	6.89121107118575	1.25487322743637e-06	0.735169491525756	1
ENSG00000090686.15	USP48	1	21782050	1_15	0	0.0109430260468626	6.72880560319453	1.22810505829232e-06	0.83960014029911	4
ENSG00000187942.11	LDLRAD2	1	21820584	1_15	0	0.00934849675291593	5.24551564243265	8.17880913832436e-07	-0.335403726708186	1
ENSG00000142789.19	CELA3A	1	22001714	1_15	0	0.00905615909003343	4.87223947402851	7.35923675326367e-07	0.308931185944526	1
ENSG00000162552.14	WNT4	1	22144389	1_15	0	0.0299187392582618	17.380108331948	8.6727309482445e-06	-2.12553812991731	2
ENSG00000184677.16	ZBTB40	1	22448624	1_15	0	0.00899448703413719	4.89975040039369	7.35039135494597e-07	0.374999999999956	1
ENSG00000173372.16	C1QA	1	22636557	1_15	0	0.00897585338955154	4.81955206820413	7.21510295170041e-07	-0.323144104803341	1
ENSG00000004487.15	KDM1A	1	23000786	1_16	0	0.0104545463070429	4.87610056867792	8.5023298685794e-07	0.249554367201566	1
ENSG00000169641.13	LUZP1	1	23177591	1_16	0	0.0624875358453472	21.9189629258653	2.28440712764622e-05	-2.20938918761693	2
ENSG00000125944.18	HNRNPR	1	23343277	1_16	0	0.0106621879952239	5.0621341271281	9.00202240280175e-07	-0.246913580246976	1
ENSG00000204219.9	TCEA3	1	23423064	1_16	0	0.0122957348854964	6.41104340191071	1.31475040461172e-06	-0.700564971751359	1
ENSG00000088280.18	ASAP3	1	23484995	1_16	0	0.0306183359059783	15.074858732595	7.6983019232077e-06	1.66759990578374	2
ENSG00000142676.12	RPL11	1	23691734	1_17	0	0.0132991207318024	5.5517134030227	1.23143097244966e-06	0.426136363636281	1
ENSG00000057757.9	PITHD1	1	23782193	1_17	0	0.0121888516039085	4.73429211956578	9.62449490383787e-07	0.24799999999999	1
ENSG00000117308.14	GALE	1	23800401	1_17	0	0.01553081446822	7.06788508519192	1.83081228114841e-06	0.732128335189537	2
ENSG00000117305.14	HMGCL	1	23838758	1_17	0	0.0122168950161955	4.75505542469248	9.6889458978366e-07	-0.280000000000017	1
ENSG00000142677.3	IL22RA1	1	24143324	1_17	0	0.0967992685740183	24.2081160169257	3.90834752238001e-05	-2.65151515151446	1
ENSG00000185436.11	IFNLR1	1	24187278	1_17	0	0.0346807188211463	14.6184240442809	8.45568413843238e-06	-1.75531914893602	1
ENSG00000158055.15	GRHL3	1	24294996	1_17	0	0.0125185647109782	5.00484819380986	1.04497416453177e-06	0.235772357723604	1
ENSG00000001460.17	STPG1	1	24417293	1_17	0	0.0163213489789742	7.56522065828602	2.05938600108129e-06	0.965517241379195	1
ENSG00000001461.16	NIPAL3	1	24415329	1_17	0	0.0138129392350614	5.95746794440731	1.3724859934774e-06	0.665957079994748	2
ENSG00000117602.11	RCAN3	1	24502439	1_17	0	0.0337940023708283	14.3174166546948	8.06983025122826e-06	1.53671171294813	2
ENSG00000117614.9	SYF2	1	25232900	1_18	0	0.0102246409218573	5.64342455046994	9.62389539138868e-07	-0.478463670226958	2
ENSG00000188672.17	RHCE	1	25430290	1_18	0	0.00976611467469568	5.21492441950638	8.49434593137917e-07	-0.265273023238722	2
ENSG00000204178.9	TMEM57	1	25430290	1_18	0	0.0100538752531482	5.48943087957179	9.20493908534356e-07	-0.361004001960938	2
ENSG00000127423.10	AUNIP	1	25861747	1_18	0	0.0112887252137521	6.510783010477	1.22585253317612e-06	-0.767999999999935	1
ENSG00000158006.13	PAFAH2	1	25998029	1_18	0	0.0113385415037649	6.59858662912793	1.24786677719958e-06	0.434108527131723	1
ENSG00000158008.9	EXTL1	1	26019793	1_18	0	0.00927934273997744	4.74152977796713	7.33830577273148e-07	0.34108527131781	1
ENSG00000158014.14	SLC30A2	1	26028859	1_18	0	0.0285776501083648	15.4319099970787	7.35540011008376e-06	1.65517241379339	1
ENSG00000175087.9	PDIK1L	1	26110771	1_18	0	0.0196645407234274	11.7056387607145	3.83918491758761e-06	-1.26380368098131	1
ENSG00000197245.5	FAM110D	1	26158522	1_18	0	0.0146441601355409	9.09359429682029	2.22105927732004e-06	-1.31087359707747	2
ENSG00000142675.17	CNKSR1	1	26170849	1_18	0	0.0106711992516237	6.07598891643967	1.08140981666836e-06	0.436350706713155	2
ENSG00000130695.14	CEP85	1	26232815	1_18	0	0.0259109281491902	14.7484708329109	6.37367726974301e-06	2.08776511486648	2
ENSG00000169442.8	CD52	1	26317908	1_18	0	0.0393080560495039	18.235576687667	1.19553191542913e-05	-2.49382716049309	1
ENSG00000158062.20	UBXN11	1	26317588	1_18	0	0.0563224592214475	22.1541793105946	2.08112123823007e-05	2.96124031007749	1
ENSG00000176092.14	AIM1L	1	26360024	1_18	0	0.102524935577171	27.7401408480802	4.74349309230127e-05	2.80000000000084	1
ENSG00000176083.17	ZNF683	1	26372447	1_18	0	0.00934877912261511	4.79692838845708	7.47959770680443e-07	-0.323653357349273	2
ENSG00000117682.16	DHDDS	1	26432282	1_18	0	0.0112927744756367	6.7525083511312	1.27182070407422e-06	0.694805194805183	1
ENSG00000198830.10	HMGN2	1	26471163	1_18	0	0.0252328014616317	14.1616210701203	5.95989413808572e-06	-2.17230440105321	2
ENSG00000117676.13	RPS6KA1	1	26529971	1_18	0	0.027958313795228	15.0747427443372	7.02944423551071e-06	-1.71130831225407	2
ENSG00000117713.18	ARID1A	1	26693642	1_18	0	0.0251107534855998	13.9285233906686	5.83344258854662e-06	-1.64473684210527	1
ENSG00000060642.10	PIGV	1	26787521	1_18	0	0.0307868937813706	15.841566972513	8.13437362965503e-06	-1.78761061946795	1
ENSG00000142751.14	GPN2	1	26890178	1_18	0	0.030580234300939	15.7745808772787	8.04560567116925e-06	1.77973568281991	1
ENSG00000090273.13	NUDC	1	26899598	1_18	0	0.0237891638767206	13.4181715113964	5.32393350251935e-06	1.60087719298271	1
ENSG00000116329.10	OPRD1	1	28815455	1_19	0	0.0241731613376669	14.2454430891193	5.74340600963745e-06	1.63179163813592	2
ENSG00000090020.10	SLC9A1	1	27166703	1_19	0	0.00980165504473851	5.68789864189858	9.29846730445595e-07	-0.487780125211003	2
ENSG00000186501.14	TMEM222	1	27332218	1_19	0	0.0114201632900338	7.1335741189165	1.35875012558309e-06	0.764566053704579	3
ENSG00000142765.17	SYTL1	1	27320591	1_19	0	0.00919158762323757	5.08027595043855	7.78821514563478e-07	0.326031573151698	2
ENSG00000142733.14	MAP3K6	1	27357905	1_19	0	0.0125269628580809	8.00907824727804	1.67335633422479e-06	-0.913193983057021	3
ENSG00000181773.6	GPR3	1	27392588	1_19	0	0.00911130457700182	4.99734365236478	7.59416249856434e-07	-0.313901345291386	1
ENSG00000126705.13	AHDC1	1	27604387	1_19	0	0.0100245517807501	5.90053967084679	9.86544781506309e-07	0.515463917525788	1
ENSG00000126709.14	IFI6	1	27671883	1_19	0	0.00884998148628258	4.72224007283237	6.97028490724155e-07	0.0790123456789981	1
ENSG00000130775.15	THEMIS2	1	27882851	1_19	0	0.029176930957773	16.0367389392655	7.80397326115015e-06	1.82575757575784	1
ENSG00000117748.9	RPA2	1	27914572	1_19	0	0.00923970579112576	5.12963261675738	7.90504798362172e-07	-0.260744845240411	2
ENSG00000130768.14	SMPDL3B	1	27935082	1_19	0	0.00884227238659152	4.71400210369533	6.9520640845672e-07	0.0320000000000114	1
ENSG00000158156.7	XKR8	1	27958990	1_19	0	0.0160984433039825	10.3853359059917	2.78846075146223e-06	1.28298936940001	2
ENSG00000158161.15	EYA3	1	28064504	1_19	0	0.0669325485322569	24.0052379357439	2.67980678346574e-05	2.35727625263556	2
ENSG00000169403.11	PTAFR	1	28193492	1_19	0	0.0437647101002354	19.9124147153452	1.45347675402829e-05	-1.98174848144698	2
ENSG00000126698.10	DNAJC8	1	28226866	1_19	0	0.00894807132165865	4.82644041703884	7.2030510334739e-07	0.099999999999988	1
ENSG00000130770.17	ATPIF1	1	28236497	1_19	0	0.00888811107093379	4.76288270447	7.06056515422034e-07	0.0483073854512346	2
ENSG00000130766.4	SESN2	1	28259165	1_19	0	0.010319499862591	6.17480237927395	1.06277619468026e-06	-0.68571428571446	1
ENSG00000130772.13	MED18	1	28329751	1_19	0	0.0313184755937298	16.712144775842	8.72957116401899e-06	-1.72541743970407	1
ENSG00000204138.12	PHACTR4	1	28349072	1_19	0	0.0109954897767882	6.77504173706882	1.2424721409886e-06	-0.946444463747918	4
ENSG00000180198.15	RCC1	1	28441532	1_19	0	0.00891291842696673	4.78922489740636	7.11943073185466e-07	-0.134958772693236	3
ENSG00000180098.9	TRNAU1AP	1	28552198	1_19	0	0.0267417392543564	15.2063909959662	6.78228301972949e-06	-2.02104069348045	2
ENSG00000188060.7	RAB42	1	28592480	1_19	0	0.0465032784965459	20.4945355614412	1.58957768879541e-05	-2.38461538461583	1
ENSG00000198492.15	YTHDF2	1	28736301	1_19	0	0.0157186351105791	10.1590440100848	2.66334716324761e-06	-1.57936507936497	1
ENSG00000159023.19	EPB41	1	28882347	1_19	0	0.00914306308691959	5.03024118756689	7.67079949302757e-07	-0.455304928306606	2
ENSG00000253304.1	TMEM200B	1	29099321	1_19	0	0.0184484001954335	11.6778171096538	3.5931925120999e-06	-1.65091265045809	2
ENSG00000116353.15	MECR	1	29242700	1_19	0	0.00911001562209623	4.9959929021674	7.591035806766e-07	0.2064879335959	2
ENSG00000060656.19	PTPRU	1	29478567	1_19	0	0.0088638990767087	4.7370944495728	7.00320681786118e-07	-0.00751879699248364	1
ENSG00000162510.5	MATN1	1	30723617	1_20	0	0.010961421137658	5.00689121601997	9.15366732979226e-07	0.216730038022848	1
ENSG00000162511.7	LAPTM5	1	30757160	1_20	0	0.0106406268412315	4.72589909334939	8.38709887780328e-07	-0.117257402991676	2
ENSG00000162512.15	SDC3	1	30847534	1_20	0	0.0106250005629698	4.71199695540575	8.35014598860818e-07	0.0852713178294762	1
ENSG00000134644.15	PUM1	1	31052762	1_20	0	0.0126624141923473	6.37214728041983	1.34574391913063e-06	0.707519267660315	2
ENSG00000084628.9	NKAIN1	1	31239088	1_20	0	0.0111741315044104	5.18873617607143	9.67020037245254e-07	0.383468834688326	1
ENSG00000121766.15	ZCCHC17	1	31300241	1_20	0	0.0109446327750197	4.99238268302851	9.11316362361603e-07	-0.0817610062893541	1
ENSG00000121769.7	FABP3	1	31377211	1_20	0	0.0110542734879137	5.08671210165573	9.37837228780338e-07	0.657894736841945	1
ENSG00000168528.11	SERINC2	1	31141088	1_20	0	0.0154895048996249	8.28112213422603	2.13937458299258e-06	1.1896084876154	3
ENSG00000142910.15	TINAGL1	1	31576075	1_20	0	0.0299884466582487	14.5595619380855	7.28219634984647e-06	1.59250585480067	1
ENSG00000162517.12	PEF1	1	31645212	1_20	0	0.0109576048981916	5.00359002309126	9.14444727814391e-07	-0.159999999999937	1
ENSG00000084636.17	COL16A1	1	31703950	1_20	0	0.0113963339668089	5.37505271492289	1.02166378952356e-06	0.507999251981154	2
ENSG00000121753.12	ADGRB2	1	31764679	1_20	0	0.0108629445115009	4.92151268346251	8.91674353171458e-07	0.198847262247802	1
ENSG00000184007.18	PTP4A2	1	31933389	1_20	0	0.0190566816451404	10.2469191606228	3.25687202974595e-06	1.10933489199179	2
ENSG00000025800.13	KPNA6	1	32108863	1_21	0	0.0113277363738389	4.91570949861052	9.28729944637586e-07	-0.259842519685028	1
ENSG00000160051.11	IQCC	1	32205429	1_21	0	0.0111142128338504	4.7141661161206	8.73863694792773e-07	-0.023622047244096	1
ENSG00000084623.11	EIF3I	1	32222176	1_21	0	0.0111286069787826	4.7237203907094	8.76768812746907e-07	-0.00784313725490084	1
ENSG00000160055.19	TMEM234	1	32222176	1_21	0	0.0111286069787826	4.7237203907094	8.76768812746907e-07	0.00784313725490085	1
ENSG00000183615.5	FAM167B	1	32247598	1_21	0	0.0111225243468683	4.72130705499481	8.75841897830459e-07	0.0638297872340535	1
ENSG00000116478.11	HDAC1	1	32291652	1_21	0	0.0182528887954569	9.37473842840326	2.85397965241992e-06	-1.04373447223107	2
ENSG00000225828.1	FAM229A	1	32366691	1_21	0	0.0111241729889966	4.72990472630445	8.77566896223682e-07	-0.0699481865284934	1
ENSG00000176261.15	ZBTB8OS	1	32650758	1_21	0	0.0114136067842149	4.95490767637066	9.43232114184877e-07	-0.256069253641226	2
ENSG00000162521.18	RBBP4	1	32651491	1_21	0	0.016248830772424	8.27764143207439	2.2433076175356e-06	0.921052631579169	1
ENSG00000162520.14	SYNC	1	32616440	1_21	0	0.012198214008833	5.57481250185108	1.13419210361921e-06	-0.460176991150688	1
ENSG00000116497.17	S100PBP	1	32815115	1_21	0	0.0250763499366733	12.7481796279188	5.33178466910055e-06	1.5544874388256	2
ENSG00000134684.10	YARS	1	32817927	1_21	0	0.0126881521153247	5.9898972243457	1.26758722313757e-06	-0.602870813397088	1
ENSG00000160097.16	FNDC5	1	32871796	1_21	0	0.0117693352286107	5.16591434555442	1.01404969720164e-06	-0.0387596899224699	1
ENSG00000121905.9	HPCA	1	32886832	1_21	0	0.0509662065281731	18.6577862122302	1.58599760737032e-05	1.6918767507003	1
ENSG00000142920.16	AZIN2	1	33080995	1_21	0	0.0120458400918628	5.44690063914954	1.09432583510617e-06	0.479404033124049	2
ENSG00000116525.13	TRIM62	1	33181349	1_21	0	0.0127620756222699	5.91671139912921	1.25939453793274e-06	0.530612244897845	1
ENSG00000160094.14	ZNF362	1	33257610	1_21	0	0.0325591444178325	13.8736393538249	7.53396312894423e-06	-1.18978102189798	1
ENSG00000184389.9	A3GALT2	1	33324895	1_21	0	0.0132480058555209	6.0982004595866	1.34744892834437e-06	0.145833333333336	1
ENSG00000121903.14	ZSCAN20	1	33482238	1_21	0	0.0112395091555835	4.8954815457408	9.17704515808726e-07	-0.426666666666514	1
ENSG00000189280.3	GJB5	1	34793549	1_22	0	0.0134590342840788	7.34222304379587	1.64816838180366e-06	-0.965277777777953	1
ENSG00000188910.7	GJB3	1	34780696	1_22	0	0.0138805015121314	7.63076850860937	1.76658094671977e-06	-0.993055555555572	1
ENSG00000187513.8	GJA4	1	34791862	1_22	0	0.0144332209409134	8.00743950203014	1.92760050542553e-06	-1.04109589041105	1
ENSG00000243749.1	TMEM35B	1	34984759	1_22	0	0.015740658706482	8.80820252117762	2.31243907639527e-06	0.96277915632722	1
ENSG00000197056.9	ZMYM1	1	35080556	1_22	0	0.0109449198121067	5.35637444007001	9.77785558486652e-07	0.42028985507261	1
ENSG00000116819.6	TFAP2E	1	35573174	1_22	0	0.0173937222665582	9.6625508958892	2.80313769317311e-06	1.06854838709682	1
ENSG00000126067.11	PSMB2	1	35641909	1_22	0	0.0117437928319556	5.97573392613171	1.17046852323131e-06	-0.507246376811654	1
ENSG00000142686.7	C1orf216	1	35719866	1_22	0	0.0102394236959561	4.71904594758146	8.05916088162703e-07	-0.0562770562770602	1
ENSG00000116863.10	ADPRHL2	1	36088841	1_22	0	0.0115424280840292	5.79853671307399	1.11628655541904e-06	0.437500000000023	1
ENSG00000054116.11	TRAPPC3	1	36155585	1_22	0	0.0104114290922461	4.92441547008512	8.5511620807497e-07	-0.325925925925963	1
ENSG00000054118.13	THRAP3	1	36224998	1_22	0	0.0103770503525874	4.87835327377449	8.44320388939865e-07	0.281249999999854	1
ENSG00000214193.10	SH3D21	1	36303151	1_22	0	0.0117317335700604	6.09688720207447	1.19297256803123e-06	-0.661375661375684	1
ENSG00000142694.6	EVA1B	1	36323945	1_22	0	0.109603110359831	27.7947318529595	5.0809564566303e-05	-2.70769230769193	1
ENSG00000196182.10	STK40	1	36386242	1_22	0	0.0107497853923404	5.23612770758821	9.38793621152836e-07	-0.447761194029886	1
ENSG00000181817.5	LSM10	1	36398096	1_22	0	0.010860548177243	5.54957842658923	1.00524482321265e-06	-0.91927398518998	2
ENSG00000116885.18	OSCP1	1	36446312	1_22	0	0.0129142742471866	7.14829857004494	1.53968824548146e-06	-1.60902255639147	1
ENSG00000116898.11	MRPS15	1	36463571	1_22	0	0.0103660072425776	4.83150241779286	8.35321798211585e-07	0.158653846153878	1
ENSG00000163874.10	ZC3H12A	1	37474837	1_23	0	0.0167854525677564	6.30840828611461	1.76609049926811e-06	0.687999999999939	1
ENSG00000163875.15	MEAF6	1	37522141	1_23	0	0.0142985293873332	4.78849357153217	1.14195867127456e-06	-0.104838709677433	1
ENSG00000163877.10	SNIP1	1	37554146	1_23	0	0.0167311432535381	6.27767946840205	1.75180136573927e-06	-0.643678160919539	1
ENSG00000163879.10	DNALI1	1	37556733	1_23	0	0.0279246706550865	11.145508218213	5.19096429569788e-06	-1.40878649360366	2
ENSG00000134697.12	GNL2	1	37596105	1_23	0	0.0183366019547164	7.14687273477892	2.18572244372895e-06	-0.888888888888976	1
ENSG00000169218.13	RSPO1	1	37635248	1_23	0	0.014434992914477	4.87848418566188	1.1745231524829e-06	-0.191082802547816	1
ENSG00000116922.14	C1orf109	1	37691982	1_23	0	0.0212606559960156	8.55172630157598	3.03242842486925e-06	1.099482610629	2
ENSG00000134690.10	CDCA8	1	37692045	1_23	0	0.0187752466553414	7.37122134675098	2.30826257044828e-06	-0.932199160850137	2
ENSG00000185090.14	MANEAL	1	37818573	1_23	0	0.0151733468992641	5.35118191746419	1.35422618801397e-06	0.637037037036987	1
ENSG00000197982.13	C1orf122	1	37806635	1_23	0	0.0715488369605892	20.1789713840135	2.4080289767453e-05	2.25247834518505	2
ENSG00000204084.12	INPP5B	1	37897131	1_23	0	0.0301898341196777	11.888882177139	5.98634656163949e-06	-1.45847139490071	2
ENSG00000183431.11	SF3A3	1	37990434	1_23	0	0.0154430183047227	5.51814441501012	1.42129868420876e-06	-0.674242424242576	1
ENSG00000183386.9	FHL3	1	37996149	1_23	0	0.0142144259110165	4.73260724278217	1.12199234482158e-06	-0.345323741007252	1
ENSG00000183520.11	UTP11	1	37990219	1_23	0	0.0150939200470713	5.30144212309546	1.33461553346863e-06	-0.64122137404601	1
ENSG00000116954.7	RRAGC	1	38861584	1_24	0	0.0164278498472416	4.99986017116749	1.36993098635928e-06	0.328859060402725	1
ENSG00000174574.15	AKIRIN1	1	38991334	1_24	0	0.0162611823808461	4.90317408703716	1.32980983161849e-06	0.192971987475183	2
ENSG00000168653.10	NDUFS5	1	39026408	1_24	0	0.0173165947743792	5.49952654412775	1.58835619886923e-06	0.373593095166261	3
ENSG00000183682.7	BMP8A	1	39491629	1_24	0	0.0169865321896032	5.31699786670773	1.50636882123659e-06	0.465648854961717	1
ENSG00000090621.13	PABPC4	1	39578100	1_24	0	0.0394066306103209	13.3298137300471	8.76099614330854e-06	-1.61486486486568	1
ENSG00000163909.7	HEYL	1	39638789	1_24	0	0.0161768223631671	4.85385971442427	1.30960565698708e-06	-0.202610704223284	2
ENSG00000116983.12	HPCAL4	1	39691471	1_24	0	0.0159935912514457	4.74586237348075	1.26596365623809e-06	0.0447761194029744	1
ENSG00000084072.16	PPIE	1	39739654	1_25	0	0.0450614533892424	18.840493540971	1.41598148927863e-05	-1.98449612403127	1
ENSG00000116985.11	BMP8B	1	39787880	1_25	0	0.0357386006573968	16.6251184662717	9.90974314505391e-06	-1.84023668639075	1
ENSG00000043514.15	TRIT1	1	39883661	1_25	0	0.0133311526250874	7.35009565438698	1.63425866833938e-06	0.842841600642872	2
ENSG00000131236.16	CAP1	1	40040200	1_25	0	0.0306121497868563	15.0951633700513	7.70711346700263e-06	-1.66670639072521	2
ENSG00000131238.16	PPT1	1	40097347	1_25	0	0.0239971958088656	12.8942618117983	5.16080066561873e-06	1.48322147651025	1
ENSG00000084073.8	ZMPSTE24	1	40257123	1_25	0	0.0108738961441993	5.38826984971767	9.77225123717836e-07	-0.352419319013545	2
ENSG00000049089.13	COL9A2	1	40316250	1_25	0	0.0105070576700953	5.0797361177796	8.90189307976988e-07	0.323529411764894	1
ENSG00000084070.11	SMAP2	1	40342407	1_25	0	0.0164593948142331	9.35000767532942	2.56676397825703e-06	1.15882352941201	1
ENSG00000187801.14	ZFP69B	1	40449693	1_25	0	0.0149786135629474	8.35311535688369	2.08679698746572e-06	-1.1129032258061	1
ENSG00000187815.9	ZFP69	1	40476033	1_25	0	0.010983453066878	5.54286627124715	1.01539122281342e-06	-0.504098254634873	2
ENSG00000164002.11	EXO5	1	40508753	1_25	0	0.0182652533097705	10.4297427352583	3.17730862143255e-06	-1.72587568702591	3
ENSG00000117010.15	ZNF684	1	40533139	1_25	0	0.0101961373965194	4.81357016123101	8.18583697177935e-07	-0.206250000000081	1
ENSG00000117016.9	RIMS3	1	40662507	1_25	0	0.0105952469838617	5.21701265826123	9.21919669633414e-07	-0.516216216216053	1
ENSG00000117013.14	KCNQ4	1	40821211	1_25	0	0.0102681004769913	4.89074487408321	8.37577927088023e-07	0.177777777777755	1
ENSG00000171793.13	CTPS1	1	40979451	1_25	0	0.0103755429272243	4.94503247705302	8.55736556902145e-07	0.160673314855648	2
ENSG00000171790.15	SLFNL1	1	41023050	1_25	0	0.028720829174961	14.7462484434654	7.06380376797212e-06	-1.90032752723213	2
ENSG00000010803.16	SCMH1	1	41242427	1_25	0	0.0355711678641345	16.6822145925551	9.897190580204e-06	-1.99999999999971	1
ENSG00000127124.14	HIVEP3	1	42035577	1_27	0	0.00772120412199684	4.83972060729033	6.23254510771439e-07	0.0640000000000013	1
ENSG00000198815.8	FOXJ3	1	42335341	1_27	0	0.0131734762356959	9.96106078260014	2.18859845392373e-06	1.23389830508526	1
ENSG00000177181.14	RIMKLA	1	42381115	1_27	0	0.00825496433127493	5.37239227895391	7.396785468983e-07	0.0390625000000155	1
ENSG00000127125.8	PPCS	1	42455395	1_27	0	0.00868737616185788	6.10337549786311	8.84339089797746e-07	-0.875000000000331	1
ENSG00000186409.14	CCDC30	1	42461691	1_27	0	0.00788969017590491	5.01832064782019	6.60356507407771e-07	0.142857142857115	1
ENSG00000171960.10	PPIH	1	42656415	1_27	0	0.0428108216716819	21.0966159999109	1.50635199467641e-05	-2.11377245509023	1
ENSG00000164007.10	CLDN19	1	42740306	1_27	0	0.0105801708466262	7.80441551909424	1.37718781043211e-06	-0.820740740740577	1
ENSG00000117385.15	P3H1	1	42766833	1_27	0	0.0108064449750706	8.03311606345202	1.44786141264656e-06	1.04481792717118	1
ENSG00000164008.14	C1orf50	1	42763014	1_27	0	0.0079481944806038	5.08712134094812	6.74373797292821e-07	0.297101449275385	1
ENSG00000274386.5	TMEM269	1	42785692	1_27	0	0.00776718020131029	4.88449451222264	6.32765966755249e-07	0.0656934306569318	1
ENSG00000177868.11	SVBP	1	42813461	1_27	0	0.00772927883227181	4.90782418605638	6.32685784708995e-07	-0.496307734029406	3
ENSG00000164010.13	ERMAP	1	42836844	1_27	0	0.00778890902408924	4.95963855985758	6.44297972465194e-07	0.357575757575728	1
ENSG00000164011.17	ZNF691	1	42860418	1_27	0	0.00795514526722885	5.47174131488598	7.25995247003949e-07	-0.795585183135796	2
ENSG00000117394.20	SLC2A1	1	42959141	1_27	0	0.0118393888631044	8.79179701504785	1.73606924406878e-06	0.855624718362284	2
ENSG00000243710.7	CFAP57	1	43232297	1_27	0	0.012562170978053	9.55742000607589	2.00246750546875e-06	1.15107913669112	1
ENSG00000179178.10	TMEM125	1	43269525	1_27	0	0.0269333994561972	16.6006245539508	7.45719853117922e-06	-1.69444444444411	1
ENSG00000117395.12	EBNA1BP2	1	43171021	1_27	0	0.00834759754899406	5.51889641385252	7.6837610583297e-07	-0.319148936170298	1
ENSG00000253313.5	C1orf210	1	43285671	1_27	0	0.00838240150173764	5.61684737865213	7.85273944691108e-07	0.442080378250456	1
ENSG00000171872.4	KLF17	1	44050024	1_27	0	0.0136105248732443	10.188508318815	2.3128399668844e-06	1.20634920634923	1
ENSG00000117400.16	MPL	1	43321766	1_27	0	0.00885481380454201	6.1977366461542	9.15319379076373e-07	-0.652777777777736	1
ENSG00000117399.13	CDC20	1	43359194	1_27	0	0.00760801096702324	4.71092020310716	5.97773947495882e-07	0.0188679245283064	1
ENSG00000159479.16	MED8	1	43389875	1_27	0	0.0250956925181216	15.7096394944724	6.57545044488248e-06	-1.56880154834982	2
ENSG00000198198.15	SZT2	1	43384246	1_27	0	0.00770306654856312	4.83449668201302	6.21119296668511e-07	0.204198686809259	4
ENSG00000142949.16	PTPRF	1	43524184	1_27	0	0.0107341190521985	7.93100001780048	1.41988922718046e-06	0.912854471118488	2
ENSG00000066135.12	KDM4A	1	43649302	1_27	0	0.00761495940108914	4.72006350454025	5.9948116079251e-07	0.0517241379310329	1
ENSG00000117407.16	ARTN	1	43931118	1_27	0	0.014391759834411	10.6503531117248	2.55645419443293e-06	1.18811881188045	1
ENSG00000117408.10	IPO13	1	43947230	1_27	0	0.00947939527301089	6.7999221776149	1.07508965003794e-06	-0.757575757575668	1
ENSG00000117410.13	ATP6V0B	1	43974045	1_27	0	0.00861529797817007	5.89050589494883	8.46414322383567e-07	-0.588453757860981	2
ENSG00000117411.16	B4GALT2	1	43977258	1_27	0	0.0117764648508426	8.80595846571454	1.7296239029549e-06	-0.988214326371237	2
ENSG00000159214.12	CCDC24	1	43991070	1_27	0	0.00881387883511042	6.12328356783457	9.00143093215414e-07	-0.620248973397865	2
ENSG00000196517.11	SLC6A9	1	44031093	1_27	0	0.00994598361565391	7.19895975573965	1.19420144070481e-06	-0.67904004432814	2
ENSG00000178028.13	DMAP1	1	44215047	1_27	0	0.0221485724419896	14.9217772712197	5.51221817060299e-06	-1.73202614379148	1
ENSG00000117419.14	ERI3	1	44354576	1_27	0	0.0109450125562333	8.23432892851385	1.50315782168453e-06	1.10218978102179	1
ENSG00000198520.10	C1orf228	1	44674693	1_28	0	0.0152703612476499	5.61177849440218	1.42925571411702e-06	-0.36557059961317	1
ENSG00000142945.12	KIF2C	1	44739744	1_28	0	0.0138589998820738	4.82775599282898	1.11593091274243e-06	-0.970623842043419	2
ENSG00000142937.11	RPS8	1	44775441	1_28	0	0.0312527146444327	13.0616710525343	6.80842400694333e-06	-2.29693281277822	2
ENSG00000142959.4	BEST4	1	44787956	1_28	0	0.0146019239529476	5.52513088910712	1.34559002406431e-06	-0.61845826387806	2
ENSG00000188396.3	TCTEX1D4	1	44806156	1_28	0	0.0160517987959274	6.51419659042556	1.7439927445774e-06	-0.774390243902157	1
ENSG00000222009.8	BTBD19	1	44808328	1_28	0	0.0226227409400198	10.2022760607288	3.84948293477715e-06	-1.64189033729751	2
ENSG00000126107.14	HECTD3	1	45011467	1_28	0	0.013839538040015	4.77690976450572	1.10262728955078e-06	0.141153081510919	1
ENSG00000126088.13	UROD	1	45012761	1_28	0	0.024686994060405	10.6627196890896	4.39032135751152e-06	-2.19014084506989	1
ENSG00000186603.5	HPDL	1	45318899	1_28	0	0.0245044621606255	12.8343533209173	5.24540796418293e-06	2.3490973191069	2
ENSG00000070759.16	TESK2	1	45491156	1_28	0	0.0304139039996834	10.8036932737689	5.48030238454947e-06	-0.414965986394611	1
ENSG00000280670.2	CCDC163	1	45499668	1_28	0	0.0184482955031279	7.00099258504497	2.15415014133657e-06	-0.244274809160225	1
ENSG00000132763.14	MMACHC	1	45499635	1_28	0	0.0162610827065358	5.98592966309863	1.62345843399691e-06	0.375999999999888	1
ENSG00000117450.13	PRDX1	1	45525407	1_28	0	0.0147960978639515	5.25511383120241	1.2968490506976e-06	-0.178082191780836	1
ENSG00000117448.13	AKR1A1	1	45550079	1_28	0	0.0317722749406296	15.1934938298975	8.05130115369786e-06	-2.91384039894709	2
ENSG00000132780.16	NASP	1	45583288	1_28	0	0.014259743200289	5.04655763091969	1.20023710096192e-06	-0.409090909091001	1
ENSG00000159588.14	CCDC17	1	45624129	1_28	0	0.0348954497831069	15.4234008332891	8.97654167591389e-06	-2.99112392774278	2
ENSG00000159592.10	GPBP1L1	1	45688394	1_28	0	0.0329533888512646	12.5751698822892	6.91152764484193e-06	-1.47511312217127	1
ENSG00000159596.6	TMEM69	1	45687531	1_28	0	0.013880409914122	5.23711313263842	1.21242352098425e-06	-0.877899815760652	2
ENSG00000197429.10	IPP	1	45751050	1_28	0	0.0290057516712914	12.8177434829412	6.20091539690955e-06	-2.60740740740727	1
ENSG00000117461.14	PIK3R3	1	46132601	1_28	0	0.0156039822719078	5.79405931372894	1.50792065670078e-06	1.07289919701473	2
ENSG00000117472.9	TSPAN1	1	46183374	1_28	0	0.0182770211386791	7.83716667919983	2.38904650104386e-06	1.527777777778	1
ENSG00000085998.13	POMGNT1	1	46225545	1_28	0	0.0168023679749264	6.47735326458601	1.81521545532907e-06	0.533333333333271	1
ENSG00000171357.5	LURAP1	1	46206325	1_28	0	0.0192343009533376	8.6206741958108	2.76552599200922e-06	1.83199973878469	2
ENSG00000085999.11	RAD54L	1	46248570	1_28	0	0.0149429510789754	5.38217032351579	1.34138645767816e-06	0.414587332053753	1
ENSG00000173660.11	UQCRH	1	46300911	1_28	0	0.0143590501124173	5.03103382441964	1.20487794256064e-06	-0.00586974459023679	2
ENSG00000117481.10	NSUN4	1	46339550	1_28	0	0.0263371354580223	11.0150678174857	4.83855651864541e-06	1.8920619455595	2
ENSG00000117480.15	FAAH	1	46350331	1_28	0	0.0155418399995342	6.07543104310132	1.57485159697923e-06	0.886545308596457	2
ENSG00000079277.19	MKNK1	1	46616841	1_29	0	0.0119300081410755	4.83303113403964	9.61657534152213e-07	0.337931034482853	1
ENSG00000142961.14	MOB3C	1	46617353	1_29	0	0.0119263264561297	4.83010970049685	9.60779643862173e-07	-0.335664335664303	1
ENSG00000186118.8	TEX38	1	46668649	1_29	0	0.0119122918123493	4.81896260857119	9.57434308355989e-07	-0.271428571428653	1
ENSG00000123472.12	ATPAF1	1	46674003	1_29	0	0.0119123981995803	4.81904713622555	9.57459653239252e-07	-0.271428571428738	1
ENSG00000159658.10	EFCAB14	1	46719483	1_29	0	0.012195661738538	5.04148663424311	1.02547268293259e-06	0.387323943661944	1
ENSG00000142973.13	CYP4B1	1	46819478	1_29	0	0.0136688268435202	6.12123904469206	1.39550271977735e-06	-0.666666666666636	1
ENSG00000187048.12	CYP4A11	1	46940278	1_29	0	0.0172609412255581	8.33268335364988	2.39888516134124e-06	1.19118907576748	2
ENSG00000186377.7	CYP4X1	1	47030150	1_29	0	0.019205636649568	9.34572075740047	2.99365407033305e-06	-1.24475524475533	1
ENSG00000186160.4	CYP4Z1	1	46826230	1_29	0	0.0154087213379776	7.25644722528137	1.86487938352655e-06	-0.929044845066674	2
ENSG00000162366.7	PDZK1IP1	1	47193020	1_29	0	0.0142463519860452	6.51320657362242	1.54759966985754e-06	-0.659863945578368	1
ENSG00000162367.11	TAL1	1	47227548	1_29	0	0.0182924658654342	8.88333790973721	2.71024493361885e-06	1.18548387096765	1
ENSG00000123473.15	STIL	1	47355310	1_29	0	0.0143479838372411	6.58056021819758	1.57475810415282e-06	-0.650442477875896	1
ENSG00000162368.13	CMPK1	1	47333764	1_29	0	0.0554042805681827	19.4653473481302	1.79872836504985e-05	2.33075213745543	2
ENSG00000186564.5	FOXD2	1	47435628	1_29	0	0.0196447667018927	9.56026604683346	3.1323981536446e-06	-1.456	1
ENSG00000269113.3	TRABD2B	1	47997102	1_30	0	0.0115097664527237	4.84484691051431	9.30050810401115e-07	0.19434628975266	1
ENSG00000117834.12	SLC5A9	1	48212526	1_30	0	0.0134582650522188	6.32540273378295	1.4198333231029e-06	0.681183723513671	4
ENSG00000132122.11	SPATA6	1	48475541	1_30	0	0.0270829743289744	12.9645347133563	5.85616626630629e-06	-1.52272727272716	1
ENSG00000162373.12	BEND5	1	48777294	1_31	0	0.102434274431037	28.2685192130079	4.82956994983787e-05	3.30656934306689	1
ENSG00000123091.4	RNF11	1	51235789	1_32	0	0.0120178132175212	6.57399751505128	1.31769558564196e-06	0.664466440095323	2
ENSG00000203995.9	ZYG11A	1	52841521	1_33	0	0.011122161271086	4.99303105911816	9.26218734610696e-07	-0.129287598944622	1
ENSG00000085831.15	TTC39A	1	51344853	1_33	0	0.0922582008079996	25.239347065483	3.88367788553484e-05	-2.72607111026512	2
ENSG00000117859.18	OSBPL9	1	51577175	1_33	0	0.0210124223803239	11.0230378867846	3.86311403157982e-06	1.25442792782241	2
ENSG00000078618.21	NRDC	1	51826904	1_33	0	0.0109510423430453	4.84633788888411	8.85175232748047e-07	0.308004667713853	2
ENSG00000198841.3	KTI12	1	52033817	1_33	0	0.0170972747244345	9.06587027950563	2.58521398310111e-06	0.918620554512742	2
ENSG00000157077.14	ZFYVE9	1	52141237	1_33	0	0.0210072153767976	11.0206841415526	3.86133204398574e-06	1.14603960396056	1
ENSG00000154222.14	CC2D1B	1	52352516	1_33	0	0.0116251245461295	5.4115551013443	1.0492519979547e-06	0.574803149606248	1
ENSG00000085840.12	ORC1	1	52434300	1_33	0	0.0108114724930756	4.7249876899698	8.52011849162388e-07	-0.187919463087222	1
ENSG00000134748.12	PRPF38A	1	52400660	1_33	0	0.0365927808669281	16.3082741807337	9.95321819659706e-06	-1.88571428571498	1
ENSG00000134744.13	ZCCHC11	1	52675998	1_33	0	0.010939195270815	4.83609381349292	8.82348592721107e-07	0.173228346456775	1
ENSG00000116157.5	GPX7	1	52602421	1_33	0	0.0234383549453822	12.0614948858876	4.71507244037136e-06	-1.56510363910588	3
ENSG00000182183.14	FAM159A	1	52633013	1_33	0	0.013965408402665	7.14807185154724	1.664955596485e-06	-0.820000000000236	1
ENSG00000162377.5	COA7	1	52707821	1_33	0	0.0107945415182513	4.71016087567506	8.48008191372439e-07	-0.129032258064525	1
ENSG00000121310.16	ECHDC2	1	52927236	1_33	0	0.0108271560372238	4.73870139128922	8.55724258673681e-07	0.117673167523741	2
ENSG00000116171.17	SCP2	1	52926925	1_33	0	0.0133405889463079	6.71454859233699	1.49400458212349e-06	-0.669783081864634	2
ENSG00000174348.13	PODN	1	53061947	1_33	0	0.0373503224126109	16.5042586052059	1.0281357974641e-05	1.77483443708681	1
ENSG00000162383.11	SLC1A7	1	53069503	1_33	0	0.0360397689487166	16.1627317686777	9.71531461752966e-06	1.76061322434046	2
ENSG00000157184.6	CPT2	1	53196294	1_33	0	0.0135644761836065	6.87217395602004	1.55473822833088e-06	0.76685190966004	2
ENSG00000162384.13	C1orf123	1	53220711	1_33	0	0.0108072865634361	4.72132399880772	8.51021589037862e-07	0.155555555555597	1
ENSG00000157193.15	LRP8	1	53328939	1_33	0	0.0225735698650974	11.7040547664098	4.4065296458208e-06	1.29025844930389	1
ENSG00000174332.5	GLIS1	1	53737935	1_33	0	0.0219828153995344	11.4520019588922	4.19879655448794e-06	1.42081447963872	1
ENSG00000058804.11	NDC1	1	53838107	1_34	0	0.00740899588744548	4.83456294998782	5.97415764865755e-07	0.184931506849317	1
ENSG00000058799.14	YIPF1	1	53889688	1_34	0	0.0144935732776458	11.225058331875	2.71346474104573e-06	-1.24487885283382	2
ENSG00000211452.10	DIO1	1	53890974	1_34	0	0.00735174021741003	4.7643442715891	5.84189025318623e-07	-0.0918721726134039	2
ENSG00000116205.12	TCEANC2	1	54053622	1_34	0	0.00880813221606069	6.45137508936767	9.47755304010387e-07	-0.654389019978512	2
ENSG00000215883.10	CYB5RL	1	54154524	1_34	0	0.0248416432283888	16.3182506601248	6.76104810130994e-06	1.64935764529256	3
ENSG00000157216.15	SSBP3	1	54413433	1_34	0	0.137015826252445	32.2602117538444	7.37221603571197e-05	-2.87869822485181	1
ENSG00000162391.11	FAM151A	1	54623799	1_34	0	0.0105484948411249	8.18642598061401	1.44027339966572e-06	-0.924242424242112	1
ENSG00000184313.19	MROH7	1	54548340	1_34	0	0.0425740203213157	21.4759440664343	1.52495501626801e-05	2.05291932734289	2
ENSG00000243725.6	TTC4	1	54670394	1_34	0	0.00762798004786058	5.13068165657685	6.52746756980711e-07	-0.337837837837918	1
ENSG00000162396.5	PARS2	1	54764560	1_34	0	0.00846944334114819	6.07460350329142	8.5809013444747e-07	-0.578872289573278	2
ENSG00000143001.4	TMEM61	1	54980410	1_34	0	0.00745536550919812	4.87746491749404	6.06489379358689e-07	0.124183006535937	1
ENSG00000169174.10	PCSK9	1	55022696	1_34	0	0.00818399562271854	5.84453969130106	7.97766520179673e-07	-0.513831649415562	3
ENSG00000162402.13	USP24	1	55216272	1_34	0	0.0146441418605026	10.9156606184826	2.66608540450924e-06	1.28671328671316	1
ENSG00000162407.8	PLPP3	1	56645496	1_36	0	0.0121569851472881	4.81573089001306	9.76445934640247e-07	0.153225806451641	1
ENSG00000173406.15	DAB1	1	58546313	1_37	0	0.0120107557691026	5.11762120902859	1.02517635072505e-06	-0.424672518376113	2
ENSG00000162600.11	OMA1	1	58546313	1_37	0	0.012251909344544	5.3057852953473	1.08421035809346e-06	-0.473380946268841	2
ENSG00000184292.6	TACSTD2	1	58577210	1_37	0	0.0117730246362296	4.92841107497699	9.6773195795605e-07	-0.29960642832783	2
ENSG00000162601.9	MYSM1	1	58700166	1_37	0	0.0340244162740722	15.0101133386662	8.51794360217794e-06	-1.8110236220477	1
ENSG00000172456.17	FGGY	1	59393330	1_37	0	0.0117952535103595	4.94626375467994	9.73071283012034e-07	-0.277777777777789	1
ENSG00000134709.10	HOOK1	1	59814713	1_38	0	0.0118892606505323	4.71918688147945	9.35798036801072e-07	0.133126934984528	1
ENSG00000134716.9	CYP2J2	1	59926822	1_38	0	0.013321235473844	5.7958233763536	1.28771499510009e-06	-0.49166666666642	1
ENSG00000162604.12	TM2D1	1	61723869	1_39	0	0.0107184676270008	5.73155464266073	1.0246256965783e-06	0.539473684210486	1
ENSG00000132849.19	PATJ	1	61742713	1_39	0	0.0118825819333291	6.70715029325451	1.3292570158405e-06	0.734693877551046	1
ENSG00000240563.1	L1TD1	1	62194851	1_39	0	0.0102588779752369	5.31700914306593	9.09761128674422e-07	-0.474209959925922	4
ENSG00000116641.17	DOCK7	1	62688195	1_39	0	0.0149648712580763	8.89128920637511	2.2192070699289e-06	-1.24812093299582	2
ENSG00000125703.14	ATG4C	1	62784304	1_39	0	0.0341082073155625	16.7239639545962	9.51389211770705e-06	-2.28732333501869	2
ENSG00000187140.5	FOXD3	1	63322827	1_40	0	0.0304577008105722	14.0554646103649	7.14006931394299e-06	-1.33712121212156	1
ENSG00000088035.15	ALG6	1	63367765	1_40	0	0.0401031189071631	17.1203801469366	1.14512173852667e-05	-1.86363636363645	1
ENSG00000203965.12	EFCAB7	1	63523814	1_40	0	0.0112434598737443	4.78046199412873	8.96458005052722e-07	0.0526315789473786	1
ENSG00000079739.15	PGM1	1	63592459	1_40	0	0.0208748906770104	10.5665140186333	3.67888361619274e-06	-1.26974544716867	2
ENSG00000162437.14	RAVER2	1	64744556	1_41	0	0.0125268184516152	6.28395649025553	1.31290728540921e-06	-0.208849621167265	3
ENSG00000162434.11	JAK1	1	64966741	1_41	0	0.0763331636182562	23.3966920241825	2.97870727422632e-05	2.29122807017428	1
ENSG00000162433.14	AK4	1	65147235	1_41	0	0.0104048674976226	4.74667966066423	8.23733224191863e-07	-0.142857142857213	1
ENSG00000116675.15	DNAJC6	1	65365222	1_41	0	0.0122216447191634	6.23932537631654	1.27182510860452e-06	-0.500000000000143	1
ENSG00000116678.19	LEPR	1	65467512	1_41	0	0.0124332539311066	6.32990267466198	1.3126288392225e-06	-0.944444444444217	1
ENSG00000184588.17	PDE4B	1	65792155	1_41	0	0.0116076065827749	5.70531069119879	1.10454162042689e-06	-0.746835443038185	1
ENSG00000118473.21	SGIP1	1	66510710	1_42	0	9.4018453022926e-09	7.80930390269413	1.22457539923145e-12	1.67090245452117	2
ENSG00000152760.9	TCTEX1D1	1	66752321	1_42	0	1.4243499080191e-07	39.1543714946467	9.30158704353882e-11	-2.91240875912461	1
ENSG00000198160.14	MIER1	1	66924785	1_42	0	2.60621760728164e-07	26.3883402596922	1.14705133698732e-10	-1.60679207285169	2
ENSG00000116704.7	SLC35D1	1	67053650	1_42	0	1.04915083287693e-08	29.5915160671639	5.17803821538037e-12	3.62043795620576	1
ENSG00000116717.11	GADD45A	1	67693583	1_42	0	8.53834369873852e-09	5.34324487673018	7.60919679504412e-13	0.506666666666792	1
ENSG00000172380.5	GNG12	1	67832765	1_42	0	8.39877867253591e-09	5.31923140954311	7.45118123267572e-13	-0.120665947598325	2
ENSG00000033122.18	LRRC7	1	69567941	1_44	0	0.198101970422299	30.0851981429174	9.94035230691533e-05	2.78044280442825	1
ENSG00000118454.12	ANKRD13C	1	70355197	1_44	0	0.0152199740720372	5.1582075076934	1.30940147981522e-06	0.438914027149332	1
ENSG00000197568.13	HHLA3	1	70355624	1_44	0	0.0168108215955606	6.10068284242757	1.71051738537865e-06	0.71520171121415	2
ENSG00000050628.20	PTGER3	1	71047847	1_45	0	0.0102287337585372	5.14144923164266	8.77137203721141e-07	0.364864864864835	1
ENSG00000132485.13	ZRANB2	1	71081716	1_45	0	0.0107655662651173	5.62529976023343	1.01004949096755e-06	0.506787330316491	1
ENSG00000172260.14	NEGR1	1	72248648	1_46	0	0.0317974997662555	13.9385099023354	7.39212711378921e-06	1.81021236580852	3
ENSG00000178965.13	ERICH3	1	74529426	1_47	0	0.014934278362664	5.11282305805613	1.27351806741594e-06	0.375037439794403	3
ENSG00000162620.15	LRRIQ3	1	74198130	1_47	0	0.0175045383310225	6.6184144433817	1.93225627224124e-06	0.78048780487798	1
ENSG00000254685.6	FPGT	1	74198465	1_47	0	0.0173289678449303	6.52279197113784	1.88523862646592e-06	0.764227642276228	1
ENSG00000116783.14	TNNI3K	1	74217620	1_47	0	0.0169811038685794	6.33045701711831	1.79292072891011e-06	-0.74299128603519	3
ENSG00000116791.13	CRYZ	1	74701793	1_47	0	0.014775637191464	5.01162567021779	1.23505116404366e-06	0.265571742591554	5
ENSG00000162623.15	TYW3	1	74733103	1_47	0	0.014356098809381	4.73870808375156	1.13463584700952e-06	-0.0369250256865825	2
ENSG00000137968.16	SLC44A5	1	75444271	1_47	0	0.017176933039919	6.43920720735871	1.84475258987215e-06	-0.682749181302948	2
ENSG00000117054.13	ACADM	1	75724060	1_47	0	0.0164375865133288	6.02196893581707	1.65096044436966e-06	-0.647776631505152	2
ENSG00000137955.15	RABGGTB	1	75786326	1_47	0	0.0143737049826503	4.75031972327812	1.13881105251538e-06	-0.0519143944102475	2
ENSG00000057468.6	MSH4	1	75779738	1_47	0	0.014925893052824	5.10750075326109	1.27147805944916e-06	-0.298734254999149	3
ENSG00000184005.10	ST6GALNAC3	1	76090607	1_47	0	0.0143239774304097	4.71748685544165	1.12702729031807e-06	-0.159235668789804	1
ENSG00000117069.14	ST6GALNAC5	1	76867670	1_48	0	0.00747404827160447	5.42071503497209	6.75729036442676e-07	0.391100702576159	1
ENSG00000142892.14	PIGK	1	77221177	1_48	0	0.00731391310444585	5.21610926396104	6.3629217439008e-07	0.429613514057651	2
ENSG00000162614.18	NEXN	1	77927936	1_48	0	0.042814014441555	21.997180440777	1.57077172150861e-05	-2.39106145251329	1
ENSG00000162616.8	DNAJB4	1	77979050	1_48	0	0.00996466603967672	8.13919953649561	1.35270952868673e-06	-0.852861035422765	1
ENSG00000137959.15	IFI44L	1	78619516	1_48	0	0.00992644060936088	8.10285575447001	1.34150335095092e-06	0.895408163265801	1
ENSG00000162618.13	ADGRL4	1	79006456	1_48	0	0.0077982888296193	5.82195320829846	7.57230559748489e-07	-0.5639451169417	3
ENSG00000137941.16	TTLL7	1	83998735	1_51	0	0.0208767371196149	9.50813074294025	3.31068509130364e-06	-1.15804597701175	1
ENSG00000203943.8	SAMD13	1	84298566	1_51	0	0.01686758901199	7.48422755537662	2.10552353313714e-06	0.840773104569954	2
ENSG00000117133.10	RPF1	1	84383981	1_52	0	0.0384130322979995	13.1367802197319	8.41642448541926e-06	-1.54518687915757	4
ENSG00000174021.10	GNG5	1	84506406	1_52	0	0.0252422296575019	9.13093452109181	3.84417409425107e-06	1.21176470588262	1
ENSG00000122432.17	SPATA1	1	84506136	1_52	0	0.0160462473182952	4.82839453254462	1.2922196377323e-06	-0.131645569620211	1
ENSG00000117151.12	CTBS	1	84574852	1_52	0	0.0227440878869096	8.13973269107854	3.08772613209202e-06	0.976716194115166	2
ENSG00000153898.12	MCOLN2	1	84935252	1_52	0	0.0179825939051603	5.90891443513527	1.7722302434641e-06	-0.580645161290312	1
ENSG00000162643.12	WDR63	1	85062323	1_52	0	0.0207496291940713	7.2676194997625	2.51514268131617e-06	0.852713178294783	1
ENSG00000055732.12	MCOLN3	1	85048551	1_52	0	0.0200671026369809	6.94996493585161	2.32609469605138e-06	-0.786287531444404	2
ENSG00000162642.13	C1orf52	1	85259349	1_52	0	0.0218426155500692	7.75533969796798	2.82530652772661e-06	0.886792452830714	1
ENSG00000142867.12	BCL10	1	85276340	1_52	0	0.0158510290559257	4.71235290036699	1.24582021691367e-06	0.00941911721327722	2
ENSG00000117174.10	ZNHIT6	1	85708260	1_52	0	0.0158784111532456	4.72871470593539	1.25230542434146e-06	0.109681454173101	2
ENSG00000122417.15	ODF2L	1	86396707	1_53	0	0.0157946593349022	4.78492804708669	1.26050850519127e-06	-0.202855868289909	3
ENSG00000137975.7	CLCA2	1	86424561	1_53	0	0.0156705893060344	4.71017414761157	1.23106900990913e-06	-0.0329670329670174	1
ENSG00000016602.9	CLCA4	1	86547045	1_53	0	0.0317201216579323	11.4139181486184	6.03850880243937e-06	1.3167028199572	1
ENSG00000153936.16	HS2ST1	1	86914303	1_53	0	0.018128236569137	6.09181196296991	1.84188348982466e-06	0.879120879120952	1
ENSG00000143013.12	LMO4	1	87331207	1_53	0	0.0168140636474748	5.37793245898928	1.50816249407519e-06	0.35546875	1
ENSG00000065243.19	PKN2	1	88684130	1_54	0	0.011629617252828	5.12913001209765	9.94876642938918e-07	0.860269597335139	2
ENSG00000137944.17	KYAT3	1	88975121	1_54	0	0.0254954414905895	12.5756649599257	5.3475345696256e-06	-1.95170106156574	2
ENSG00000213516.9	RBMXL1	1	88992247	1_54	0	0.01168575528848	5.17465617635433	1.00855222540985e-06	0.238095238095159	1
ENSG00000117226.11	GBP3	1	89001559	1_54	0	0.0246938838211639	12.2716467186142	5.05419914878707e-06	-1.72180451127819	1
ENSG00000213512.1	GBP7	1	89185167	1_54	0	0.0191038622701545	9.83268236812684	3.13294877507e-06	1.29268292682936	1
ENSG00000154451.14	GBP5	1	89276834	1_54	0	0.0134974498629566	6.53912640976676	1.47208050541825e-06	-0.804687500000071	1
ENSG00000197147.13	LRRC8B	1	89520854	1_54	0	0.0115591892273	5.07161113120352	9.77762609084219e-07	0.385237111085459	3
ENSG00000171488.14	LRRC8C	1	89730993	1_55	0	0.0147958541353321	4.88091846472639	1.20448584236271e-06	-0.255813953488414	1
ENSG00000171492.14	LRRC8D	1	89823346	1_55	0	0.0158525189808124	5.53469924008843	1.46336415692229e-06	0.496692769824709	2
ENSG00000122482.20	ZNF644	1	91022402	1_55	0	0.062411825886234	18.6241588986599	1.9386689835394e-05	-1.90878938640056	1
ENSG00000162669.15	HFM1	1	91404433	1_55	0	0.0225227153450681	8.86821097628993	3.3313239728303e-06	-1.09514665070452	2
ENSG00000097046.12	CDC7	1	91500849	1_56	0	0.00907144545204996	6.31648418655835	9.55678932353191e-07	0.563653332888015	2
ENSG00000172031.6	EPHX4	1	92029879	1_56	0	0.010341073483548	7.72136371412612	1.33174090699967e-06	-1.09057971014534	1
ENSG00000230667.5	SETSIP	1	92085228	1_56	0	0.0263777590326598	17.2916449166004	7.6073659937689e-06	3.07692307692305	1
ENSG00000284413.1	BTBD8	1	92080411	1_56	0	0.0976729582274071	29.3300248731098	4.77800806284515e-05	2.96511627907023	1
ENSG00000067208.14	EVI5	1	92792120	1_56	0	0.0105893409281698	8.18368228234742	1.44536587447003e-06	-1.44805422986507	2
ENSG00000122406.12	RPL5	1	92831623	1_56	0	0.00832297111033908	5.58567025823818	7.75378557819714e-07	0.496402877697849	1
ENSG00000154511.11	FAM69A	1	92960610	1_56	0	0.0110819415847651	8.11207682528309	1.49936723833604e-06	-0.773700305810688	1
ENSG00000117500.12	TMED5	1	93181063	1_57	1	0.0555567271996033	21.609046746134	2.00231485084051e-05	4.13043478260943	1
ENSG00000122483.17	CCDC18	1	93179625	1_57	1	0.164365733861841	24.728837446014	6.7791475797059e-05	4.45384615384722	1
ENSG00000117505.12	DR1	1	93345092	1_57	1	0.174666175258824	25.1250329705485	7.31940125793078e-05	-4.49418003744678	2
ENSG00000067334.13	DNTTIP2	1	93877467	1_57	0	0.0139651155826943	7.16283093465251	1.66835835518322e-06	0.320312500000089	1
ENSG00000023909.9	GCLM	1	93908470	1_57	0	0.015775267897527	8.5470223568625	2.24880443327149e-06	-0.900277997971342	2
ENSG00000137962.12	ARHGAP29	1	94275736	1_58	0	0.0268197122838274	11.5998668617587	5.18880350522995e-06	1.51351351351397	1
ENSG00000117528.11	ABCD3	1	94411329	1_58	0	0.0395182854609955	15.300144833227	1.00844853997705e-05	-1.60719640179938	1
ENSG00000143036.16	SLC44A3	1	94820196	1_58	0	0.0454698830083468	16.6447443810266	1.26229561137001e-05	1.84089839855091	3
ENSG00000117519.15	CNN3	1	94927642	1_58	0	0.0165163464853002	6.99404264631924	1.92664795903021e-06	0.700000000000192	1
ENSG00000172339.9	ALG14	1	95073027	1_58	0	0.0137479961228123	5.25546750903047	1.20506607965237e-06	0.433561585806447	2
ENSG00000152078.9	TMEM56	1	95092516	1_58	0	0.017474222753354	7.52872799518563	2.19421702282112e-06	-0.770997530507097	2
ENSG00000122481.16	RWDD3	1	95234273	1_58	0	0.0141046928689708	5.49809340081696	1.2934089227853e-06	0.386824324324311	1
ENSG00000117569.18	PTBP2	1	96719390	1_59	0	0.0405263325993311	13.4217723976159	9.07208853442139e-06	1.55652173913037	1
ENSG00000188641.12	DPYD	1	97918144	1_60	0	0.016133787263909	5.74997545128156	1.54725687915799e-06	-0.524552192489265	2
ENSG00000162627.16	SNX7	1	98661649	1_60	0	0.022264577479802	8.80718695443555	3.27048211761982e-06	-1.0660680743704	2
ENSG00000099260.10	PALMD	1	99669780	1_61	0	0.0123111289055565	5.87807645953569	1.20696093884052e-06	0.317880794701938	1
ENSG00000156869.12	FRRS1	1	99766518	1_61	0	0.0805117626926426	23.1484237020713	3.1084283666793e-05	-2.27972027972179	1
ENSG00000162688.16	AGL	1	99851033	1_61	0	0.0111524260142103	4.96224542551428	9.23012742005129e-07	0.113821138211384	1
ENSG00000117620.14	SLC35A3	1	99969054	1_61	0	0.0461914144088907	18.3755993899636	1.41567277621223e-05	-2.13018141710872	3
ENSG00000156875.13	MFSD14A	1	100037607	1_61	0	0.0242043819104362	12.2178660042108	4.93229972974721e-06	-1.67109634551479	1
ENSG00000156876.9	SASS6	1	100132743	1_61	0	0.017525603084858	9.22236871163435	2.69572482849904e-06	1.16326530612203	1
ENSG00000122477.12	LRRC39	1	100178174	1_61	0	0.0363050055362327	16.0725420371271	9.73220353985743e-06	1.94207432834284	2
ENSG00000137996.12	RTCA	1	100274929	1_61	0	0.028470169304749	13.8339493692215	6.56895576321467e-06	-1.564516129033	1
ENSG00000079335.18	CDC14A	1	100353172	1_61	0	0.0282076146879068	13.7024418388152	6.44650665765052e-06	1.61971830985886	1
ENSG00000181656.6	GPR88	1	100542430	1_62	0	0.0276616331516359	13.8843670792125	6.40566186913666e-06	1.69599999999984	1
ENSG00000162694.13	EXTL2	1	100894659	1_62	0	0.0272823419524876	13.7530059526657	6.25805512742837e-06	1.81775700934565	1
ENSG00000162695.11	SLC30A7	1	100895128	1_62	0	0.12918285827506	28.8088592572724	6.20713308287334e-05	-3.03428184735975	2
ENSG00000170989.8	S1PR1	1	101182090	1_62	0	0.0377273352831234	16.8465582605296	1.06005262415009e-05	-2.02551849918715	2
ENSG00000185946.15	RNPC3	1	103509781	1_65	0	0.0111611126233885	4.89879457458049	9.11920175554771e-07	0.205197302036981	3
ENSG00000240038.6	AMY2B	1	103509781	1_65	0	0.0117994349360289	5.42508057359554	1.06764656755433e-06	-0.510530134044331	2
ENSG00000243480.7	AMY2A	1	103562368	1_65	0	0.0539608839715172	19.907404198005	1.79165256450897e-05	-2.01307189542417	1
ENSG00000162631.18	NTNG1	1	107135646	1_66	0	0.013102692345906	6.89698861329795	1.50723218161782e-06	-0.651465798045681	1
ENSG00000134215.15	VAV3	1	107793911	1_66	0	0.0288045814138139	14.3768189449065	6.90692082276e-06	-1.89099526066375	1
ENSG00000085491.15	SLC25A24	1	108200330	1_67	0	0.0212412738893666	10.1466236999314	3.5946964168084e-06	1.44117647058828	1
ENSG00000162639.15	HENMT1	1	108662004	1_67	0	0.0120120137348443	4.74206928107576	9.50044220622534e-07	-0.0759999999999757	1
ENSG00000116266.10	STXBP3	1	108746731	1_67	0	0.0526721721763934	18.8226413642919	1.65356740122836e-05	2.2229729729732	1
ENSG00000121940.15	CLCC1	1	108945282	1_67	0	0.0135953333877239	5.91437610026408	1.34109303106354e-06	0.588723719924094	2
ENSG00000197780.9	TAF13	1	109075155	1_67	0	0.0316525067863985	13.9437448699467	7.36118350023846e-06	-1.67318435754194	1
ENSG00000215717.5	TMEM167B	1	109089398	1_67	0	0.0165982293677863	7.80561268649664	2.16087111974538e-06	-1.14532241097214	2
ENSG00000116299.16	KIAA1324	1	109181018	1_67	0	0.021936388549989	10.4525935609055	3.82427662670141e-06	1.30000000000036	1
ENSG00000031698.12	SARS	1	109213564	1_67	0	0.0123012820989874	4.96731152760529	1.01913538660414e-06	-0.461138167240722	2
ENSG00000143126.7	CELSR2	1	109240933	1_67	0	0.0154218456409595	7.10870995919894	1.82846753001514e-06	0.723041958469295	2
ENSG00000134222.16	PSRC1	1	109272258	1_67	0	0.0173594101774217	8.23086568423126	2.38309077385185e-06	-1.10038501729337	2
ENSG00000134243.11	SORT1	1	109397881	1_67	0	0.0407222767417137	16.3521836021491	1.1106261920677e-05	1.90000000000001	1
ENSG00000143028.8	SYPL2	1	109466812	1_67	0	0.0190240211140826	9.09972190619005	2.88729091975315e-06	1.10294117647076	1
ENSG00000162650.16	ATXN7L2	1	109473620	1_67	0	0.0462458827323299	17.5718431131808	1.35534699201604e-05	-1.98344300519122	2
ENSG00000181754.6	AMIGO1	1	109509517	1_67	0	0.0172473878926644	8.16946098579732	2.35004857641368e-06	-0.890625000000132	1
ENSG00000168765.16	GSTM4	1	109636098	1_67	0	0.013774814527922	6.038597473997	1.3873369283501e-06	-0.616865812092064	4
ENSG00000213366.12	GSTM2	1	109669912	1_67	0	0.062924661129927	20.5383678052635	2.15549449490136e-05	2.12287920258689	2
ENSG00000134184.12	GSTM1	1	109571336	1_67	0	0.0121495450792889	4.8498248829791	9.82757076611765e-07	0.318562737536785	4
ENSG00000134201.10	GSTM5	1	109709124	1_67	0	0.0430155490885872	16.8771754110952	1.21083604478653e-05	2.02931445015922	3
ENSG00000134202.10	GSTM3	1	109724132	1_67	0	0.126382018457494	27.3659187857016	5.76840077569061e-05	-2.75603356391487	3
ENSG00000184371.13	CSF1	1	109891636	1_68	0	0.0227033802651417	11.2336417215254	4.25374251156916e-06	1.27878787878826	1
ENSG00000168710.17	AHCYL1	1	109984850	1_68	0	0.0292811604371153	13.6554728777888	6.66891425820522e-06	1.51204819277101	1
ENSG00000143093.14	STRIP1	1	110034040	1_68	0	0.0443211796741601	17.6182314720324	1.30236803477974e-05	2.0080000000005	1
ENSG00000197106.6	SLC6A17	1	110150641	1_68	0	0.011731898257638	4.97315275676635	9.73106095402951e-07	-0.261185372989156	2
ENSG00000116396.14	KCNC4	1	110264604	1_68	0	0.0155897570702674	7.6657374301165	1.99321153993649e-06	-0.967999999999903	1
ENSG00000168679.17	SLC16A4	1	110308455	1_68	0	0.0254428708205263	12.3172034929613	5.22682951684623e-06	1.45551162659511	2
ENSG00000134248.13	LAMTOR5	1	110407655	1_68	0	0.0115072305455302	4.79016745436838	9.19351556100413e-07	0.101782895663043	2
ENSG00000143125.5	PROK1	1	110451117	1_68	0	0.016304730700093	8.09083620148421	2.20022525149296e-06	-0.839285714286035	1
ENSG00000143119.12	CD53	1	110942764	1_68	0	0.012458915527094	5.54228261368597	1.15167254717873e-06	-0.612456747404651	1
ENSG00000121931.15	LRIF1	1	110964484	1_68	0	0.0119077614855547	5.11397921355113	1.01566196969581e-06	-0.433734939759183	1
ENSG00000156171.14	DRAM2	1	111139496	1_68	0	0.0791951483189286	23.2237057910532	3.06753977790353e-05	2.76229200777811	3
ENSG00000134255.13	CEPT1	1	111139496	1_68	0	0.0690838585945824	21.896551600663	2.5229719206918e-05	2.69206665174347	2
ENSG00000064886.13	CHI3L2	1	111200918	1_70	0	0.0133604653826718	13.9644638139309	3.11175901685536e-06	-1.44690265486691	1
ENSG00000162777.16	DENND2D	1	111202077	1_70	0	0.00502529855911804	4.71671836616912	3.95331954722139e-07	0.0153846153846182	1
ENSG00000173947.13	PIFO	1	111346034	1_70	0	0.00503526517507524	4.73190161536816	3.97391120565498e-07	0.0500122168532559	2
ENSG00000085465.12	OVGP1	1	111425865	1_70	0	0.00536788817321166	5.35519287583195	4.79444877219435e-07	0.444444444444331	1
ENSG00000116459.10	ATP5F1	1	111448114	1_70	0	0.0062153823591441	6.76146492270743	7.00920489727094e-07	0.724328922024603	2
ENSG00000143110.11	C1orf162	1	111484272	1_70	0	0.00545864126348428	5.48083365011346	4.98989354384017e-07	-0.479532163742797	1
ENSG00000282608.1	ADORA3	1	111490897	1_70	0	0.0106384276311049	11.7827430593173	2.09066263042598e-06	-1.35937499999972	1
ENSG00000121933.18	TMIGD3	1	111490897	1_70	0	0.0106384276311049	11.7827430593173	2.09066263042598e-06	1.35937499999972	1
ENSG00000116473.14	RAP1A	1	111590823	1_70	0	0.00525533827890634	5.15435745223441	4.51788648896603e-07	0.327272727272698	1
ENSG00000143079.14	CTTNBP2NL	1	112398322	1_70	0	0.00993814105233648	10.3378020847107	1.7135369563019e-06	-0.630769230769332	1
ENSG00000134245.17	WNT2B	1	112468623	1_70	0	0.00696776385056275	8.72656995446719	1.01413811011464e-06	1.55865921787668	1
ENSG00000116489.12	CAPZA1	1	112614750	1_70	0	0.0282953760185579	15.2695103701176	7.20610666880842e-06	3.08391212349041	2
ENSG00000007341.18	ST7L	1	112620907	1_70	0	0.00555765679487064	6.70475084805814	6.2149046998057e-07	1.49645390070866	1
ENSG00000155363.18	MOV10	1	112673095	1_70	0	0.0325638703667749	21.5135713539109	1.16844596743519e-05	3.05414638012479	2
ENSG00000155380.11	SLC16A1	1	112966469	1_70	0	0.00509749809480287	4.85430045045483	4.12708896338946e-07	0.111111111111092	1
ENSG00000081026.18	MAGI3	1	113390860	1_70	0	0.00559979765844476	5.76270712922559	5.38218955060133e-07	-0.34013605442177	1
ENSG00000116793.15	PHTF1	1	113758713	1_70	0	0.0197007331264005	17.3093386033856	5.68752039661427e-06	2.21333333333361	1
ENSG00000188761.11	BCL2L15	1	113886718	1_70	0	0.0217662429002167	18.3892141318007	6.67585272006391e-06	-2.10449731235442	2
ENSG00000134262.12	AP4B1	1	113860129	1_70	0	0.0275522139445442	20.5913567578034	9.46240583750747e-06	-2.2732015517533	2
ENSG00000118655.4	DCLRE1B	1	113904943	1_70	0	0.00547734556898227	5.49163194042789	5.016856392979e-07	0.674424793308475	2
ENSG00000116774.11	OLFML3	1	113985746	1_70	0	0.0404137709147461	24.1243896864317	1.62609463156181e-05	2.55776892430269	1
ENSG00000197323.11	TRIM33	1	114497296	1_71	0	0.0133885309828958	4.71057264798911	1.05188131235358e-06	-0.0774647887323797	1
ENSG00000116752.5	BCAS2	1	114581126	1_71	0	0.0147468822966956	5.62595744665462	1.38374722337732e-06	0.606741573033683	1
ENSG00000175984.14	DENND2C	1	114669904	1_71	0	0.0177900935612971	7.40471290893999	2.1970835005852e-06	0.86335403726704	1
ENSG00000009307.15	CSDE1	1	114757749	1_71	0	0.0133927337364108	4.71354494948256	1.05287543511223e-06	0.084415584415555	1
ENSG00000198765.11	SYCP1	1	114852243	1_71	0	0.0135982194800625	4.85774975033177	1.10173536508215e-06	0.150847109735681	2
ENSG00000134198.9	TSPAN2	1	115103210	1_71	0	0.0225630177557216	9.66165836843004	3.63587519916946e-06	-1.04367739639407	2
ENSG00000173218.14	VANGL1	1	115641021	1_72	0	0.00917363922801706	6.19956873217357	9.48556580853869e-07	-0.639347614414413	2
ENSG00000118729.11	CASQ2	1	115768346	1_72	0	0.00807363172092501	4.99227544854352	6.72244999265408e-07	0.147058823529426	1
ENSG00000163393.12	SLC22A15	1	115976190	1_72	0	0.0079685999328778	4.86853622164968	6.47054012192918e-07	-0.161971830985906	1
ENSG00000173212.4	MAB21L3	1	116106845	1_72	0	0.0149610277740654	10.8286573124755	2.70206719495276e-06	-1.3053258316767	2
ENSG00000116815.15	CD58	1	116571486	1_72	0	0.0128193359540136	9.36528672117364	2.00238098611317e-06	-1.06993006993023	1
ENSG00000134247.9	PTGFRN	1	116909700	1_72	0	0.0348451300492927	18.8687120760756	1.09659043339979e-05	-1.90009750118697	2
ENSG00000134256.12	CD101	1	117001562	1_72	0	0.0319359415555935	18.0362608375771	9.60696786013813e-06	-1.82683658265993	2
ENSG00000116830.11	TTF2	1	117060534	1_72	0	0.00836681671550466	5.32937185989184	7.43697609294715e-07	-0.37323943661986	1
ENSG00000134253.9	TRIM45	1	117119955	1_72	0	0.0103835296668481	7.3710818318641	1.27654563900672e-06	-0.791945747013509	2
ENSG00000198162.12	MAN1A2	1	117312067	1_72	0	0.015893729135123	11.4018300418314	3.02245940139727e-06	1.26971005996332	2
ENSG00000183508.4	FAM46C	1	117605765	1_72	0	0.014793969703323	10.7222515803252	2.64564045950828e-06	-1.30487804878073	1
ENSG00000092607.13	TBX15	1	119007857	1_73	0	0.0178361378860739	10.3260003983233	3.07180090591838e-06	-1.20799999999987	1
ENSG00000116874.11	WARS2	1	119012523	1_73	0	0.0100098591690321	4.8551213185247	8.1056558278429e-07	0.176540842516007	2
ENSG00000143067.4	ZNF697	1	119648421	1_73	0	0.0122428755493788	6.76039296111815	1.38043347211945e-06	0.788359788359913	1
ENSG00000092621.11	PHGDH	1	119659675	1_73	0	0.00990741438485065	4.75783601643318	7.86194322430585e-07	0.0637812206782316	3
ENSG00000131791.7	PRKAB2	1	147171976	1_73	0	0.0104198328304701	5.23477094939281	9.09742618851416e-07	0.422234016667743	2
ENSG00000131778.18	CHD1L	1	147243149	1_73	0	0.00987326654611986	4.72518556173472	7.78107919523725e-07	0.0716417910447662	1
ENSG00000162836.11	ACP6	1	147647471	1_73	0	0.0101335026602813	4.971226518682	8.4020109665135e-07	-0.264101482420334	3
ENSG00000265107.2	GJA5	1	147773193	1_73	0	0.012062174290812	6.61964262378908	1.33174246661828e-06	-0.722772277227683	1
ENSG00000244094.1	SPRR2F	1	153112830	1_74	0	0.00925644409191606	5.81693372273928	8.98045629216227e-07	-0.335915570482849	3
ENSG00000143450.16	OAZ3	1	151762531	1_74	0	0.234530173307225	33.7051953645519	0.00013184257568261	2.93779904306106	1
ENSG00000143436.10	MRPL9	1	151762214	1_74	0	0.0822870519311808	23.9210690070512	3.28300990315156e-05	2.39999999999982	1
ENSG00000182134.15	TDRKH	1	151789148	1_74	0	0.00832438462311136	6.19848002802297	8.60592288338931e-07	0.776923076923029	1
ENSG00000213171.2	LINGO4	1	151805451	1_74	0	0.0177983068907962	12.8356598022293	3.81028090641516e-06	1.85409252669054	1
ENSG00000143365.17	RORC	1	151831413	1_74	0	0.0167829993923606	12.2134548879838	3.41875687515479e-06	1.77815699658732	1
ENSG00000159445.12	THEM4	1	151910350	1_74	0	0.00833539672054373	4.84506460908888	6.73574989632936e-07	-0.460317460317466	1
ENSG00000197747.8	S100A10	1	151994269	1_74	0	0.0756652812528009	25.9302502297194	3.27237799854433e-05	-2.65373961218752	1
ENSG00000163191.5	S100A11	1	152047282	1_74	0	0.0102933144466782	6.47154536710457	1.11102375735195e-06	0.618421052631799	1
ENSG00000197915.5	HRNR	1	152220349	1_74	0	0.00881543390648498	5.21335561863695	7.66515867823543e-07	0.176189701538687	3
ENSG00000143631.10	FLG	1	152220349	1_74	0	0.0095609571073042	6.49394208312683	1.03554717070723e-06	0.620053303384007	2
ENSG00000143536.7	CRNN	1	152414760	1_74	0	0.00941451545851413	5.71840352994582	8.97910142780604e-07	0.0374999999999932	1
ENSG00000163207.6	IVL	1	152908247	1_74	0	0.00832486758616724	4.83396753701819	6.71183342420525e-07	0.0875690156307087	2
ENSG00000163209.14	SPRR3	1	153003334	1_74	0	0.0130377442254568	8.97720229012498	1.95210679851951e-06	0.986301369862415	1
ENSG00000241794.1	SPRR2A	1	153057485	1_74	0	0.0101470396073402	6.54569516375922	1.10778438020982e-06	0.873684210526837	1
ENSG00000203785.8	SPRR2E	1	153106596	1_74	0	0.00844734567934402	4.91039330958207	6.91825636832695e-07	0.0377661715476036	2
ENSG00000163220.10	S100A9	1	153357702	1_75	0	0.0263914398681913	10.3892594968424	4.57306932111266e-06	1.33601411246612	2
ENSG00000163221.8	S100A12	1	153359373	1_75	0	0.0173966903121696	6.429222146977	1.86545668794471e-06	-0.641891891892012	1
ENSG00000143546.9	S100A8	1	153391654	1_75	0	0.0365857288887913	13.5051482034031	8.24083411065685e-06	1.63020833333328	1
ENSG00000143556.8	S100A7	1	153460264	1_75	0	0.0175861085429958	6.53196191566662	1.91590291788495e-06	0.706808775386987	2
ENSG00000197956.9	S100A6	1	153535924	1_75	0	0.0158552940094417	5.54945860128562	1.46752335368028e-06	0.468445980096743	3
ENSG00000188015.9	S100A3	1	153549456	1_75	0	0.019873456151803	7.69242163144168	2.54974404979631e-06	0.821958786096231	2
ENSG00000196154.11	S100A4	1	153549456	1_75	0	0.0175378217691072	6.5058541248018	1.90300565566297e-06	0.649003740251908	3
ENSG00000196754.10	S100A2	1	153567844	1_75	0	0.0181384005145434	6.82532816665139	2.06482205463778e-06	-0.778461538461844	1
ENSG00000160678.11	S100A1	1	153632784	1_75	0	0.0145771195392879	4.75289911406207	1.15555445642474e-06	0.33333333333338	1
ENSG00000189171.14	S100A13	1	153627648	1_75	0	0.0145107713577072	4.70966806303203	1.1398321535993e-06	0.234354256351696	2
ENSG00000143553.10	SNAPIN	1	153658595	1_75	0	0.0146036049852449	4.77008068972034	1.16183888687593e-06	0.00775193798449429	1
ENSG00000169418.9	NPR1	1	153678582	1_75	0	0.0476486555734141	16.036777807689	1.27446487026693e-05	2.05363984674375	1
ENSG00000143554.13	SLC27A3	1	153774134	1_75	0	0.0254859553926015	10.0569435081884	4.27491057984227e-06	-1.18076923076916	1
ENSG00000143614.9	GATAD2B	1	153923736	1_75	0	0.0148739094709711	4.94388407546079	1.22646036615207e-06	-0.586466165413852	1
ENSG00000198837.9	DENND4B	1	153940057	1_75	0	0.0145153966727946	4.7126870903799	1.14092637242728e-06	-0.0876978229792592	2
ENSG00000160741.16	CRTC2	1	153959736	1_75	0	0.0148390284327767	4.92163523192815	1.21807770806307e-06	0.577777777777544	1
ENSG00000143570.17	SLC39A1	1	153968263	1_75	0	0.0167866482088147	6.0906277545788	1.70524251525189e-06	0.398373983739697	1
ENSG00000143578.15	CREB3L4	1	153968263	1_75	0	0.0167866482088147	6.0906277545788	1.70524251525189e-06	0.398373983739697	1
ENSG00000143545.8	RAB13	1	153985724	1_75	0	0.0157022126298566	5.457507954203	1.42927348476457e-06	-0.786764705882129	1
ENSG00000143552.9	NUP210L	1	154155073	1_75	0	0.0145156497239212	4.71285204770156	1.14098619886086e-06	-0.121710474954515	2
ENSG00000143549.19	TPM3	1	154194640	1_75	0	0.0164553150723757	5.90165089148827	1.6197195467853e-06	-0.846774193548301	1
ENSG00000143569.18	UBAP2L	1	154219315	1_75	0	0.0549704156742861	17.4120046233648	1.59638596305511e-05	-2.20161290322558	1
ENSG00000143612.19	C1orf43	1	154224650	1_75	0	0.0233197379877503	9.21188372199192	3.58287964325222e-06	0.996078431373003	1
ENSG00000143595.12	AQP10	1	154321199	1_75	0	0.0581789012978005	17.9590112489533	1.74264146448112e-05	2.02087815063331	2
ENSG00000143515.16	ATP8B2	1	154325898	1_75	0	0.037767839807623	13.8093040866089	8.6986938071918e-06	-1.80839704666618	2
ENSG00000169291.9	SHE	1	154502081	1_75	0	0.020341515775865	7.91354917312286	2.6848172081352e-06	1.34337349397617	1
ENSG00000163239.12	TDRD10	1	154502081	1_75	0	0.0689640717454059	19.603668875241	2.25486403053071e-05	-2.24728037667065	3
ENSG00000160710.15	ADAR	1	154628627	1_75	0	0.0247638422984413	9.78340478482888	4.04080746590587e-06	-1.09565217391246	1
ENSG00000187862.11	TTC24	1	156579671	1_77	0	0.0870477674524715	26.4162345226121	3.83520563019212e-05	2.42403628117939	1
ENSG00000163382.11	NAXE	1	156590832	1_77	0	0.00897543762128949	4.71007257808381	7.05088023355695e-07	0.0215827338129474	1
ENSG00000160818.16	GPATCH4	1	156601987	1_77	0	0.00928418888122551	5.02981379627897	7.788538673057e-07	0.31302521008405	1
ENSG00000132702.12	HAPLN2	1	156618957	1_77	0	0.00918261768394046	4.92581016780542	7.54404515813396e-07	-0.231292517006839	1
ENSG00000132688.10	NES	1	156677793	1_77	0	0.0117193525030349	7.2330695467621	1.4137947478605e-06	0.625481158140642	2
ENSG00000143320.8	CRABP2	1	156705979	1_77	0	0.00905840902635424	4.79706106622591	7.24748424075142e-07	-0.100628930817654	1
ENSG00000143319.16	ISG20L2	1	156728106	1_77	0	0.0923093683910398	26.9904211990433	4.15542594441319e-05	-2.45596868884598	1
ENSG00000143303.11	RRNAD1	1	156727264	1_77	0	0.0734726962288341	24.7646190426252	3.03471376510099e-05	2.52611224415751	2
ENSG00000143294.14	PRCC	1	156750758	1_77	0	0.216630126676998	35.5613278915562	0.000128486331303269	-3.35114503816861	1
ENSG00000198400.11	NTRK1	1	156815564	1_77	0	0.0283107700161255	15.6043520625423	7.3681342044013e-06	2.13918828106136	3
ENSG00000027869.11	SH2D2A	1	156815987	1_77	0	0.0113963983730127	6.9686435359875	1.32457324175048e-06	-1.20149253731301	1
ENSG00000027644.4	INSRR	1	156826510	1_77	0	0.032287041562382	16.8576129394994	9.07787997431769e-06	-2.18243243243276	1
ENSG00000132694.18	ARHGEF11	1	157045234	1_77	0	0.0125388303725216	7.87282927118634	1.64644780064427e-06	1.07189542483676	1
ENSG00000117036.11	ETV3	1	157138777	1_77	0	0.114377323304666	29.1001706646249	5.5513111535413e-05	2.74644549763229	1
ENSG00000143297.18	FCRL5	1	157552226	1_77	0	0.0483857746599659	20.7307293439223	1.67298630447115e-05	-2.53289473684303	1
ENSG00000160856.20	FCRL3	1	157702514	1_77	0	0.0190376563077813	11.8309885720237	3.75659713153552e-06	1.61454545454484	1
ENSG00000158488.15	CD1E	1	158353463	1_78	0	0.0133963873171695	8.27300784221119	1.84846502213656e-06	-0.982107355865058	1
ENSG00000163554.12	SPTA1	1	158654738	1_78	0	0.0134163492611422	8.28711362851073	1.85437581611607e-06	1.10491803278694	1
ENSG00000163563.7	MNDA	1	158830693	1_78	0	0.0179337981661956	11.0379300991765	3.30156629870085e-06	-1.367346938775	1
ENSG00000163564.14	PYHIN1	1	158931723	1_78	0	0.018201932975883	11.1787326465565	3.39367450652862e-06	-1.27874564459944	1
ENSG00000163565.18	IFI16	1	158999686	1_78	0	0.0660075103153794	23.4993436692955	2.58707602057419e-05	-2.39720558882336	1
ENSG00000163568.14	AIM2	1	159193329	1_78	0	0.0106873866739795	6.13471205904728	1.09351768615113e-06	0.846153846153546	1
ENSG00000213088.9	ACKR1	1	159203749	1_78	0	0.0121378710086515	7.33897423742905	1.48572347898878e-06	1.03086419753129	1
ENSG00000179639.10	FCER1A	1	159288755	1_78	0	0.00964437535717921	5.16349539856424	8.30573373898314e-07	-0.446390914482495	2
ENSG00000158716.8	DUSP23	1	159781012	1_78	0	0.00919300721216754	4.71030083627441	7.22214746557524e-07	0.0117647058823498	1
ENSG00000181036.13	FCRL6	1	159800388	1_78	0	0.0658070075034629	23.4699293770926	2.57598915660236e-05	-2.21751412429446	1
ENSG00000158714.10	SLAMF8	1	159826640	1_78	0	0.0191924982744518	11.6816664331548	3.7393525837024e-06	1.28515590532158	2
ENSG00000243284.1	VSIG8	1	159856126	1_78	0	0.0101185789591814	5.61740127064476	9.48014715586586e-07	0.425373134328458	1
ENSG00000158710.14	TAGLN2	1	159926113	1_78	0	0.0092495367215395	4.76825839845339	7.35596863657017e-07	0.115436241610709	1
ENSG00000158764.6	ITLN2	1	160954636	1_79	0	0.0156890014584943	19.170831307329	5.01644846041718e-06	-0.572909458647502	2
ENSG00000085552.16	IGSF9	1	159945134	1_79	0	0.00931185863631878	17.4822497485918	2.71514982910597e-06	1.7461139896378	1
ENSG00000162723.9	SLAMF9	1	159954467	1_79	0	0.00367492313358475	8.80786776253817	5.39857514520521e-07	1.02869896566034	2
ENSG00000143315.6	PIGM	1	160031560	1_79	0	0.00396809008915044	9.25761233965289	6.12689757228905e-07	1.0473964082919	2
ENSG00000162728.4	KCNJ9	1	160080991	1_79	0	0.0118087195346234	19.2666094950007	3.79461927564047e-06	-1.80952380952397	1
ENSG00000162729.13	IGSF8	1	160099056	1_79	0	0.00463438233888502	10.6211565080786	8.20963359400456e-07	1.12640010368841	2
ENSG00000132681.16	ATP1A4	1	160151964	1_79	0	0.00496505598477182	11.2825014777508	9.34307111518313e-07	1.15564101833647	2
ENSG00000162734.12	PEA15	1	160204111	1_79	0	0.00409301103440951	9.27712102086268	6.33309850491909e-07	1.05555555555543	1
ENSG00000132716.18	DCAF8	1	160262716	1_79	0	0.00557256378518356	12.0778504623914	1.12254769400712e-06	-1.34399999999981	1
ENSG00000162735.18	PEX19	1	160287649	1_79	0	0.00610549363912205	13.2782143428185	1.352136584702e-06	1.42899408284072	1
ENSG00000122218.14	COPA	1	160342475	1_79	0	0.0137857706141615	20.370309253653	4.68369682789986e-06	1.91409117058818	2
ENSG00000162736.15	NCSTN	1	160342475	1_79	0	0.00605593945541971	12.8136731569481	1.29424135363701e-06	1.39594409647717	2
ENSG00000162738.5	VANGL2	1	160400029	1_79	0	0.00618699847854831	13.0561215045238	1.34726894081143e-06	-1.31007751938048	1
ENSG00000066294.14	CD84	1	160579789	1_79	0	0.0024517795991722	4.86765831141198	1.99049741375667e-07	0.231568690790981	2
ENSG00000117090.14	SLAMF1	1	160647238	1_79	0	0.00241321864323263	4.71329400685379	1.89706105515222e-07	-0.118421052631666	1
ENSG00000117091.9	CD48	1	160711985	1_79	0	0.00789164087401595	16.1350794842727	2.12372621651488e-06	-1.8024763506186	2
ENSG00000026751.16	SLAMF7	1	160757101	1_79	0	0.00682156771585218	15.4635125406144	1.75935083344281e-06	1.93333333333315	1
ENSG00000122223.12	CD244	1	160871004	1_79	0	0.0100286881768319	21.0340368581378	3.51825135931172e-06	-4.61757611368605	2
ENSG00000215845.10	TSTD1	1	161038745	1_79	0	0.00765856500702689	16.1866849774367	2.06759476204554e-06	1.74210526315706	1
ENSG00000158773.14	USF1	1	160983590	1_79	0	0.00253594614831576	5.29962470313272	2.24153357463323e-07	-1.10526315789431	1
ENSG00000186517.13	ARHGAP30	1	161063814	1_79	0	0.00385135825501493	9.5594268257521	6.1405302831315e-07	-0.866666666666708	1
ENSG00000162755.13	KLHDC9	1	161098329	1_79	0	0.00536750385834006	15.3694408847378	1.3759116241533e-06	-2.52750253529198	2
ENSG00000158793.13	NIT1	1	161118210	1_79	0	0.011468550300234	19.6935331819672	3.76697092727652e-06	-1.86942763907468	2
ENSG00000143222.11	UFC1	1	161152958	1_79	0	0.0041808868360288	10.2120121727686	7.12098124697602e-07	1.19506492061977	2
ENSG00000143224.17	PPOX	1	161168345	1_79	0	0.0112869469425644	23.7058426968775	4.46264137212392e-06	3.27942686561618	2
ENSG00000158850.14	B4GALT3	1	161174179	1_79	0	0.00438239275243835	11.6569945392574	8.5203609893849e-07	1.70728462987543	3
ENSG00000158864.12	NDUFS2	1	161173522	1_79	0	0.0476634132949864	33.1629925528132	2.6363250665365e-05	-2.9032698288623	2
ENSG00000158859.9	ADAMTS4	1	161197908	1_79	0	0.00263869580091813	5.5102490371448	2.42504978506716e-07	0.421389856545046	2
ENSG00000158869.10	FCER1G	1	161198399	1_79	0	0.00515464081907935	13.5381510334632	1.16390589809281e-06	1.94460438495034	2
ENSG00000158882.14	TOMM40L	1	161224851	1_79	0	0.00244822898573394	5.28238175758039	2.15695917617968e-07	0.961240310077532	1
ENSG00000158887.15	MPZ	1	161310092	1_79	0	0.00629518809966168	14.0124550042474	1.47123838734064e-06	-1.46010560789972	2
ENSG00000143252.14	SDHC	1	161314507	1_79	0	0.00912196565513379	18.0879831639445	2.75193824227596e-06	-2.52953411362156	2
ENSG00000173110.7	HSPA6	1	161524102	1_79	0	0.00783180747568435	29.8011335103139	3.89273546391487e-06	4.09420289855117	1
ENSG00000203747.10	FCGR3A	1	161551141	1_79	0	0.00698240154486862	13.3846132961213	1.55872949874588e-06	-0.24757281553392	1
ENSG00000072694.20	FCGR2B	1	161647726	1_79	0	0.00480506827504812	9.07182099499882	7.27033028003141e-07	0.601063829787458	1
ENSG00000162746.14	FCRLB	1	161715380	1_79	0	0.00247949578697004	5.21953710392744	2.15851698035624e-07	0.970305818840869	3
ENSG00000081721.11	DUSP12	1	161748950	1_79	0	0.00322354447496143	7.70488121273602	4.14247331646836e-07	1.23773603023941	2
ENSG00000118217.5	ATF6	1	161766245	1_79	0	0.002881478502478	6.61618468805554	3.17967776023753e-07	-0.51041666666656	1
ENSG00000198929.12	NOS1AP	1	162071116	1_79	0	0.00303307671665898	6.98309461746631	3.53257529470516e-07	0.823076923077008	1
ENSG00000239887.4	C1orf226	1	162144097	1_79	0	0.00242635339455333	4.75411890275726	1.92390755671819e-07	-0.106358987858671	2
ENSG00000117143.13	UAP1	1	162561114	1_80	0	0.0111463327028816	8.2337173394759	1.53069287735016e-06	-0.910101883906104	2
ENSG00000162733.16	DDR2	1	162631124	1_80	0	0.00873301941985749	5.92627260634815	8.63189515129307e-07	-0.515254237287878	1
ENSG00000132196.13	HSD17B7	1	162790775	1_80	0	0.00910805470152309	6.32375481728239	9.60640205394335e-07	0.639472964002799	2
ENSG00000143248.12	RGS5	1	163319275	1_80	0	0.0125154565024783	9.3301686720872	1.94758443845244e-06	1.26666666666653	1
ENSG00000143228.12	NUF2	1	163266611	1_80	0	0.0260638657494644	16.2918088273344	7.08220087882287e-06	-1.770161290323	1
ENSG00000185630.18	PBX1	1	164555760	1_80	0	0.0111003250703442	8.19458522809173	1.51712994059841e-06	-0.937931034482716	1
ENSG00000162761.14	LMX1A	1	165357021	1_81	0	0.019371578599335	6.46520853064831	2.08885193075946e-06	0.656249999999972	1
ENSG00000143149.12	ALDH9A1	1	165652366	1_81	0	0.0173954632716208	5.44416834707127	1.57952917133944e-06	0.380429790770599	5
ENSG00000188859.6	FAM78B	1	166167240	1_81	0	0.0219331421092643	7.64481135630133	2.79658311583759e-06	0.88671023965124	1
ENSG00000143195.12	ILDR2	1	166975572	1_82	0	0.0119650917921691	11.0819999226256	2.21153737370159e-06	1.58974358974418	1
ENSG00000143157.11	POGK	1	166839016	1_82	0	0.00949977057822049	8.91530864683553	1.41256878728027e-06	-1.1732283464564	1
ENSG00000152382.5	TADA1	1	166875791	1_82	0	0.0542698810697351	25.4136565098136	2.30030874849423e-05	2.53239391965145	3
ENSG00000198842.9	DUSP27	1	167108245	1_82	0	0.0322491125144374	20.5074603446289	1.10303616932018e-05	2.09655172413714	1
ENSG00000143167.11	GPA33	1	167090843	1_82	0	0.0125299323579807	11.5215191340602	2.4077898395676e-06	-1.43784592827982	2
ENSG00000143190.21	POU2F1	1	167221225	1_82	0	0.0397629026614632	22.5229631911034	1.49370114084354e-05	2.15756302521126	1
ENSG00000198821.10	CD247	1	167518762	1_82	0	0.0101351628979268	9.56019335651527	1.61606012648998e-06	-1.05243445692843	1
ENSG00000143162.7	CREG1	1	167544411	1_82	0	0.0067232459502532	5.67617070656284	6.36494349547917e-07	0.469117323957682	3
ENSG00000198771.10	RCSD1	1	167566121	1_82	0	0.00725404513341077	6.39358481515411	7.73543586460591e-07	-0.640883142016227	2
ENSG00000197965.11	MPZL1	1	167705500	1_82	0	0.00613726192147379	4.81748345525222	4.93122700723009e-07	0.175122320946867	2
ENSG00000143199.17	ADCY10	1	167913803	1_82	0	0.0101640539445765	9.58564803694869	1.62498196609687e-06	1.02000000000017	1
ENSG00000143164.15	DCAF6	1	167936173	1_82	0	0.0365238926450128	21.7125832866499	1.32266134230782e-05	-2.11805555555582	1
ENSG00000143158.10	MPC2	1	167936749	1_82	0	0.0060686169804689	4.71009868337166	4.76738076448012e-07	0.0137614678899001	1
ENSG00000143147.14	GPR161	1	168137545	1_82	0	0.00758873547385142	6.82246445096966	8.63516820357318e-07	0.78034025014604	3
ENSG00000143155.12	TIPRL	1	168178654	1_82	0	0.00621651356676156	4.93861805043954	5.12050071077788e-07	-0.292993630573174	1
ENSG00000143178.12	TBX19	1	168281906	1_82	0	0.008466817416102	7.84609047772745	1.10798431384384e-06	0.856242350883948	2
ENSG00000143185.3	XCL2	1	168544200	1_82	0	0.0344748061439684	21.12287470783	1.21454877788377e-05	-1.98809523809542	1
ENSG00000143184.4	XCL1	1	168544200	1_82	0	0.0344748061439684	21.1228747078301	1.21454877788378e-05	1.98809523809542	1
ENSG00000143196.4	DPT	1	168728523	1_82	0	0.0107916711312777	10.0321123563299	1.80568169357272e-06	-1.02002297980052	2
ENSG00000143153.12	ATP1B1	1	169119709	1_83	0	0.0151531230781971	8.63192652982904	2.18157421332712e-06	0.914438502673958	1
ENSG00000143156.13	NME7	1	169336230	1_83	0	0.0106317302513914	5.29651168405648	9.39191145291313e-07	-0.576443140331249	3
ENSG00000117475.13	BLZF1	1	169368138	1_83	0	0.0106015542644798	5.25926314125786	9.29939182801403e-07	0.499999999999849	1
ENSG00000117477.12	CCDC181	1	169456327	1_83	0	0.0108132375321607	5.57232476951503	1.0049680827778e-06	-0.564802171825675	2
ENSG00000117479.12	SLC19A2	1	169491488	1_83	0	0.0528520003777201	20.5544158351893	1.81186849489674e-05	-1.81034482758675	1
ENSG00000198734.10	F5	1	169589797	1_83	0	0.02421578114822	13.1767295510455	5.32189400832932e-06	1.6740740740741	1
ENSG00000174175.16	SELP	1	169622657	1_83	0	0.178938931613366	25.0085910242563	7.46369991666701e-05	-3.08029197080163	1
ENSG00000000460.16	C1orf112	1	169662499	1_83	0	0.0318594720312247	14.0644632311663	7.47346219703339e-06	1.13968960965881	3
ENSG00000188404.8	SELL	1	169710412	1_83	0	0.0246417736903439	12.0190807716423	4.93973127976339e-06	1.24885904218965	2
ENSG00000007908.15	SELE	1	169764425	1_83	0	0.0260186585843328	13.8019372564625	5.98942397515354e-06	2.108043829079	2
ENSG00000171806.11	METTL18	1	169794673	1_83	0	0.0465778189739652	19.2279791237951	1.49373272655955e-05	-3.42028985507063	1
ENSG00000000457.13	SCYL3	1	169891012	1_83	0	0.0207547495060477	12.0810244892896	4.18197436582273e-06	-2.9848580705009	2
ENSG00000075945.12	KIFAP3	1	170081461	1_83	0	0.012110215028529	6.263692223858	1.26515101995506e-06	-0.536764705882294	1
ENSG00000120370.12	GORAB	1	170310769	1_83	0	0.0104521918187412	5.18603282874517	9.04071416253874e-07	-0.477611940298455	1
ENSG00000116132.11	PRRX1	1	170662279	1_84	0	0.0157376860373821	13.0836565748673	3.43423585896879e-06	-1.42335766423336	1
ENSG00000007933.12	FMO3	1	171090009	1_84	0	0.00634346689741028	4.71473203318176	4.98819930661113e-07	-0.00735294117647275	1
ENSG00000094963.13	FMO2	1	171185164	1_84	0	0.00825379260825954	7.21082471602296	9.92655598855271e-07	0.773201862928699	2
ENSG00000076258.9	FMO4	1	171314054	1_84	0	0.00866266545832073	7.77248329693767	1.12297851096214e-06	1.08571746670603	3
ENSG00000117523.15	PRRC2C	1	171486183	1_84	0	0.0128843241196216	11.3100696035954	2.43045186697472e-06	-1.35454545454538	1
ENSG00000034971.16	MYOC	1	171647381	1_84	0	0.00634508664284395	4.77133369059195	5.04937299543445e-07	0.119047619047618	1
ENSG00000117533.14	VAMP4	1	171742012	1_84	0	0.0100254543370072	8.87186935458124	1.48347183978931e-06	-1.25104538199566	2
ENSG00000010165.19	METTL13	1	171781417	1_84	0	0.0105811631394758	9.45295420955469	1.66824975634693e-06	-1.32374316298502	2
ENSG00000197959.13	DNM3	1	171841015	1_84	0	0.00692772356279003	5.67818789499387	6.56085462483082e-07	0.387040195990964	2
ENSG00000135845.9	PIGC	1	172394386	1_84	0	0.00813533866904426	7.30532025994122	9.91231289098058e-07	0.887499999999949	1
ENSG00000094975.13	SUCO	1	172530641	1_84	0	0.00657661203388749	5.59628579629322	6.13849934335868e-07	0.774018121987382	2
ENSG00000117560.7	FASLG	1	172658724	1_84	0	0.00979716791394725	8.02393688977406	1.31113726570763e-06	-0.430167597765402	1
ENSG00000120337.8	TNFSF18	1	173051090	1_84	0	0.10305041525355	29.2526374435666	5.02776395720447e-05	-2.53000907903154	2
ENSG00000162753.11	SLC9C2	1	173600736	1_85	0	0.0133083340621556	4.94228700117683	1.09701296667129e-06	-0.205673758865239	1
ENSG00000183831.6	ANKRD45	1	173668379	1_85	0	0.0130638724287365	4.83013764838837	1.05242593945299e-06	-0.306569343065714	1
ENSG00000076321.10	KLHL20	1	173714815	1_85	0	0.0148292523669243	5.81423436899033	1.43804307717535e-06	0.398437500000083	1
ENSG00000117593.9	DARS2	1	173825659	1_85	0	0.0130795349760767	4.87709211718819	1.06393076585404e-06	-0.586956521738855	1
ENSG00000117601.13	SERPINC1	1	173915975	1_85	0	0.01313737854069	4.905133716892	1.07478023302553e-06	0.35029346314881	2
ENSG00000135870.11	RC3H1	1	174020533	1_85	0	0.0130518673521008	4.76768548438787	1.03786377768679e-06	-0.13541666666673	1
ENSG00000120333.4	MRPS14	1	175032424	1_85	0	0.0268814726013654	10.993212211701	4.92876115999526e-06	1.06896551724094	1
ENSG00000120332.15	TNN	1	175068086	1_85	0	0.0149211841905073	6.08189786724312	1.5135700302715e-06	-0.721674876847113	1
ENSG00000235750.9	KIAA0040	1	175193132	1_86	0	0.0134526905990922	4.7393546439685	1.06337995004218e-06	-0.059433735749554	3
ENSG00000143207.19	RFWD2	1	176207223	1_86	0	0.0134559128538976	4.7416227129964	1.0641436698324e-06	0.198060181034066	2
ENSG00000075391.16	RASAL2	1	178094621	1_87	0	0.0145519195233866	5.01843443426121	1.21800380307156e-06	0.298850574712494	1
ENSG00000116194.12	ANGPTL1	1	178867836	1_87	0	0.0253987067759677	10.3062333796398	4.36587887276151e-06	1.37593984962434	1
ENSG00000143340.6	FAM163A	1	179743345	1_89	0	0.0116229044805807	4.95921607681005	9.61363890109968e-07	-0.389876785557365	2
ENSG00000116199.11	FAM20B	1	179046860	1_89	0	0.0113921071578371	4.76942467230002	9.0621273492793e-07	0.491935483870977	1
ENSG00000186283.13	TOR3A	1	179081800	1_89	0	0.0201404665369654	10.1697411265489	3.41617043629366e-06	-1.74205704968173	2
ENSG00000143322.19	ABL2	1	179229941	1_89	0	0.0403119876624988	16.7830832647584	1.12840776807984e-05	-2.36718749999955	1
ENSG00000057252.12	SOAT1	1	179293868	1_89	0	0.0142722075016702	6.90341079193096	1.64329288142682e-06	-1.19347365932956	2
ENSG00000162782.15	TDRD5	1	179591019	1_89	0	0.0114295458976662	4.8004439384978	9.15104063315945e-07	-0.178558383329368	2
ENSG00000169905.12	TOR1AIP2	1	179878267	1_89	0	0.0115059223748303	4.86347722085242	9.33315398950637e-07	-0.0680272108843647	1
ENSG00000135837.15	CEP350	1	179954679	1_89	0	0.016530321261975	8.2955165828928	2.28709832295243e-06	-0.973737373737375	1
ENSG00000121454.5	LHX4	1	180232765	1_89	0	0.0116347452446108	4.96884015633409	9.6421084077154e-07	0.205853674259861	3
ENSG00000230124.6	ACBD6	1	180504920	1_89	0	0.0113217575506064	4.71079617967661	8.89545711370173e-07	0.018939393939395	1
ENSG00000153029.14	MR1	1	181055268	1_89	0	0.0212544816549737	10.6813151015882	3.78647723998365e-06	1.2205882352941	1
ENSG00000162783.10	IER5	1	181089177	1_89	0	0.0116728042935657	4.99974892483557	9.73382436022001e-07	0.255813953488335	1
ENSG00000198216.10	CACNA1E	1	181412848	1_90	0	0.0107511229534316	4.7429245573347	8.50472256362985e-07	-0.0886699507388487	1
ENSG00000135821.17	GLUL	1	182388935	1_90	0	0.112065050427379	27.2239968861613	5.08841100102152e-05	2.57066189624321	1
ENSG00000135828.11	RNASEL	1	182551477	1_90	0	0.212772360331781	33.7000039002634	0.000119592864437001	-3.15937278955477	3
ENSG00000143333.6	RGS16	1	182604092	1_90	0	0.0117914626773649	5.61687770383105	1.10464505909313e-06	0.461928934009928	1
ENSG00000135862.5	LAMC1	1	183023890	1_91	0	0.0128208476227916	5.43389810002175	1.16195239151651e-06	0.241935483871006	1
ENSG00000058085.14	LAMC2	1	183186170	1_91	0	0.0118779296784828	4.71077506800501	9.33239738294336e-07	-0.153846153846105	1
ENSG00000157064.10	NMNAT2	1	183418808	1_91	0	0.0161146584987525	7.60022604226686	2.0427147319655e-06	1.11229946524056	1
ENSG00000116698.21	SMG7	1	183471970	1_91	0	0.0187136919817642	9.0185519600592	2.81485737281858e-06	1.29009586519082	2
ENSG00000116701.14	NCF2	1	183589302	1_91	0	0.05743277024574	19.7312659562062	1.89005664779823e-05	2.34157303390511	2
ENSG00000198756.10	COLGALT2	1	183998053	1_91	0	0.0175751552059436	8.42298354977458	2.46902351992925e-06	-0.872180451127998	1
ENSG00000198860.11	TSEN15	1	184051811	1_91	0	0.0153252430491345	7.12410234856492	1.82094834629263e-06	-0.736197787468736	2
ENSG00000116667.12	C1orf21	1	184385111	1_91	0	0.128038539600831	27.5704949298801	5.88769602697594e-05	-2.55620284110681	2
ENSG00000116406.18	EDEM3	1	184736303	1_92	0	0.0212585615923286	10.2198220357967	3.62357549928484e-06	1.04838709677434	1
ENSG00000135842.16	FAM129A	1	184974052	1_92	0	0.0190216240790692	9.16406202373199	2.90733930738202e-06	1.35110584023668	2
ENSG00000121486.11	TRMT1L	1	185156912	1_92	0	0.0129426264175325	5.5139685556829	1.19027361432735e-06	-0.328467153284864	1
ENSG00000116668.12	SWT1	1	185156912	1_92	0	0.0129426264175325	5.5139685556829	1.19027361432735e-06	0.328467153284863	1
ENSG00000116679.15	IVNS1ABP	1	185317057	1_92	0	0.0121118066573476	4.88589826652045	9.86991596503586e-07	0.185185185185235	1
ENSG00000143341.11	HMCN1	1	185740342	1_92	0	0.0415987107248963	16.6216207470649	1.15322313197139e-05	-1.72373540856108	1
ENSG00000116690.12	PRG4	1	186288386	1_92	0	0.0147458179709612	6.74943837950827	1.65995613106807e-06	0.952755905511421	1
ENSG00000047410.13	TPR	1	186376365	1_92	0	0.0269470720777616	12.475165361321	5.60683790338929e-06	-1.61835748792268	1
ENSG00000157181.15	C1orf27	1	186369764	1_92	0	0.0151858411196281	7.02807725222633	1.7800634542886e-06	-0.865079365079818	1
ENSG00000262180.1	OCLM	1	186400270	1_92	0	0.0389327868690045	15.9874453945358	1.03813700506248e-05	-2.06936416185019	1
ENSG00000090104.11	RGS1	1	192575665	1_96	0	0.0191350027260194	9.63729692623478	3.07569930041465e-06	-1.13476309608894	2
ENSG00000127074.14	RGS13	1	192613516	1_96	0	0.0153926027611421	7.57306256299356	1.94421241418744e-06	0.79545454545454	1
ENSG00000116741.7	RGS2	1	192790514	1_96	0	0.0187858531534533	9.46249216566822	2.96480791717307e-06	-1.01599999999979	1
ENSG00000116747.12	TROVE2	1	193061470	1_96	0	0.0116176346075778	4.908470377391	9.51095207009159e-07	-0.228758169934724	1
ENSG00000116750.13	UCHL5	1	193058704	1_96	0	0.0117597862534987	5.02356255166901	9.85306500303686e-07	0.280936454849408	1
ENSG00000023572.8	GLRX2	1	193106283	1_96	0	0.0113929723320643	4.72368180912464	8.97589541785487e-07	0.048961004066729	2
ENSG00000134371.10	CDC73	1	193121735	1_96	0	0.0115217489450967	4.83004156645695	9.28173963392074e-07	-0.0902255639097606	1
ENSG00000162630.5	B3GALT2	1	193188887	1_96	0	0.0119308151094784	5.16021607442402	1.02682895923598e-06	-0.283687943262502	1
ENSG00000244414.6	CFHR1	1	196820070	1_98	0	0.0357813108353412	16.1266496712117	9.62410835462546e-06	1.70588235294114	1
ENSG00000066279.17	ASPM	1	197147397	1_98	0	0.0109001609781841	4.83515565387249	8.79029554210303e-07	0.160000000000002	1
ENSG00000213047.12	DENND1B	1	197774968	1_99	0	0.0108527410056447	12.8285058557913	2.32207167707356e-06	2.62698412698428	1
ENSG00000151414.14	NEK7	1	198156916	1_99	0	0.00925129438393946	4.72982184875221	7.29805932691687e-07	-0.243362831858372	1
ENSG00000081237.18	PTPRC	1	198638824	1_99	2	0.22521076053406	21.8090348203667	8.19191973982785e-05	-4.14745308311143	1
ENSG00000081248.10	CACNA1S	1	201112570	1_101	0	0.00701183140659067	6.86736140644745	8.03121910538167e-07	0.173611111111143	1
ENSG00000118193.11	KIF14	1	200620641	1_101	0	0.00527465198575083	4.78198972637077	4.20690354855007e-07	-0.193621867881552	1
ENSG00000118197.13	DDX59	1	200670028	1_101	0	0.0649518203269125	35.424194818814	3.83752678936096e-05	-4.60975609756035	1
ENSG00000118200.14	CAMSAP2	1	200672966	1_101	0	0.0916691883947367	39.5829896385437	6.05190475574591e-05	4.81654979148056	2
ENSG00000116857.16	TMEM9	1	201154671	1_101	0	0.0104061874632924	10.4656699680891	1.81643050214128e-06	-0.845966055578433	3
ENSG00000163395.16	IGFN1	1	201191368	1_101	0	0.00767569906831522	7.57517910272376	9.69774925047912e-07	-0.435897435897338	1
ENSG00000081277.12	PKP1	1	201334585	1_101	0	0.00570029118111692	5.30356121232399	5.04225414999486e-07	-0.315068493150652	1
ENSG00000159173.18	TNNI1	1	201429100	1_101	0	0.00654680634191696	6.5476438439961	7.14948317001972e-07	-0.751879699248313	1
ENSG00000174307.6	PHLDA3	1	201468871	1_101	0	0.00566000894196372	5.33248932715149	5.03393052931326e-07	0.325203252032459	1
ENSG00000134369.15	NAV1	1	201634570	1_102	0	0.0401836478647842	15.6392919360101	1.0481575129029e-05	1.73291925465827	1
ENSG00000198700.9	IPO9	1	201828710	1_102	0	0.0127877716678169	4.74911003039482	1.01290149096899e-06	-0.176211453744515	1
ENSG00000198892.6	SHISA4	1	201814554	1_102	0	0.0259854909296022	11.4783022992484	4.97472055446989e-06	-1.42832177590614	2
ENSG00000163431.12	LMOD1	1	201915824	1_102	0	0.0287586843260295	12.4441020786582	5.9688777524062e-06	-1.58461538461486	1
ENSG00000134375.10	TIMM17A	1	201963880	1_102	0	0.0316978984104546	13.3720031418991	7.06947307464012e-06	-1.37795275590543	1
ENSG00000176393.10	RNPEP	1	201981821	1_102	0	0.0144359305263271	5.89728133769861	1.41989665402242e-06	0.442805259168605	3
ENSG00000170075.8	GPR37L1	1	202123232	1_102	0	0.0146536158193654	6.0390932235591	1.47596697625578e-06	-0.526315789473743	1
ENSG00000143862.7	ARL8A	1	202144070	1_102	0	0.0148133504083042	6.14182213664494	1.51743688736263e-06	-0.59038093629118	2
ENSG00000143851.15	PTPN7	1	202161626	1_102	0	0.0174394997119005	7.68914575397939	2.23651708993586e-06	-0.839253964298015	2
ENSG00000077157.21	PPP1R12B	1	202348568	1_102	0	0.0242921004964154	10.8370584982841	4.39072859092099e-06	1.39224701265594	2
ENSG00000143858.11	SYT2	1	202710717	1_102	0	0.0344813535055684	14.1756086956832	8.15241213857367e-06	-1.57812500000033	1
ENSG00000183155.4	RABIF	1	202858423	1_102	0	0.0139663885273583	5.58403529420039	1.30074564219831e-06	0.456692913385802	1
ENSG00000117153.15	KLHL12	1	202928968	1_102	0	0.0403811777086754	15.6862418813284	1.05647200659004e-05	1.65596479557727	2
ENSG00000159346.12	ADIPOR1	1	202958379	1_102	0	0.0127699007060151	4.7358690326615	1.00866583224276e-06	0.0915009477150103	2
ENSG00000143847.15	PPFIA4	1	203026759	1_102	0	0.0154221947086126	6.5235386372019	1.67799061080583e-06	-0.658914728682101	1
ENSG00000163485.16	ADORA1	1	203095645	1_102	0	0.0129865141797748	4.89512947066044	1.06027099892532e-06	0.201596806387139	1
ENSG00000133048.12	CHI3L1	1	203186284	1_102	0	0.0127930009532632	4.75298025506622	1.01414148362832e-06	0.0957943925234053	1
ENSG00000133063.15	CHIT1	1	203230276	1_102	0	0.0163014394709941	7.04914568300474	1.91656056296548e-06	0.690424678376617	2
ENSG00000159388.5	BTG2	1	203305408	1_102	0	0.0136015053300371	5.33328989695307	1.20987992995047e-06	-0.392070484581616	1
ENSG00000058668.14	ATP2B4	1	203626383	1_104	0	0.00684048925307446	5.03736012618451	5.74712007055572e-07	-0.321045016393258	2
ENSG00000122188.12	LAX1	1	203764698	1_104	0	0.00684940621667896	5.04966409512869	5.7686676527036e-07	0.356423523965791	2
ENSG00000257315.2	ZBED6	1	203794846	1_104	0	0.0185908331726117	14.4994960066319	4.49585054866393e-06	-1.59195907875509	2
ENSG00000182004.12	SNRPE	1	203861428	1_104	0	0.0112998456143155	9.78206499172976	1.84358497249273e-06	1.10994764397956	1
ENSG00000143850.13	PLEKHA6	1	204334737	1_104	0	0.0078099856326046	6.2894912080398	8.19267741401067e-07	-0.674418604651331	1
ENSG00000133056.13	PIK3C2B	1	204495053	1_104	0	0.0161960805560409	13.1914449950108	3.56338218706369e-06	1.45652173912981	1
ENSG00000198625.12	MDM4	1	204517114	1_104	0	0.0112990102019119	9.78136512261807	1.84331678217867e-06	1.12977099236654	1
ENSG00000163531.15	NFASC	1	204620916	1_104	0	0.0102292654736732	8.84043752455712	1.50826729726499e-06	-1.04849855217716	2
ENSG00000184144.11	CNTN2	1	205016022	1_104	0	0.00870712480085156	7.31711485069198	1.06261207510615e-06	-0.906386897665371	2
ENSG00000117222.13	RBBP5	1	205121757	1_104	0	0.00813011585911028	6.6690875876718	9.04322343718432e-07	-0.838709677419258	1
ENSG00000133059.16	DSTYK	1	205210869	1_104	0	0.00837935843097926	6.95445537913316	9.71927786814025e-07	0.907682002130246	2
ENSG00000162873.14	KLHDC8A	1	205356330	1_104	0	0.00695761816052654	5.19772303774263	6.03161802638312e-07	-0.290123456790068	1
ENSG00000117266.15	CDK18	1	205505034	1_104	0	0.00788641364599729	6.38151521682614	8.39389373853212e-07	0.656028368794371	1
ENSG00000158711.13	ELK4	1	205632336	1_104	0	0.00674072937087022	4.89860055961846	5.50730367903355e-07	0.0979020979021212	1
ENSG00000158715.5	SLC45A3	1	205680319	1_104	0	0.00847726296309703	7.06425432424448	9.98808171603245e-07	-0.839650145772478	1
ENSG00000069275.12	NUCKS1	1	205749730	1_104	0	0.0711959956328074	27.3500520250084	3.24768448142761e-05	-3.03199999999988	1
ENSG00000117280.12	RAB29	1	205775418	1_104	0	0.040144056914019	21.8328704726389	1.46181429165906e-05	2.38194444444393	1
ENSG00000133065.10	SLC41A1	1	205813269	1_104	0	0.00753350943862674	5.94897448922371	7.47479951710668e-07	0.878040312289059	2
ENSG00000162877.12	PM20D1	1	205820154	1_104	0	0.0597766317718086	25.6587076515526	2.55815187388853e-05	-2.87996953374685	2
ENSG00000174502.18	SLC26A9	1	205943691	1_104	0	0.0183310371176169	14.3659581931916	4.39219628849889e-06	-1.70272677205813	2
ENSG00000117322.17	CR2	1	207454348	1_105	0	0.0146528517339605	13.7047504289408	3.34929492946947e-06	-1.58555546222014	2
ENSG00000263528.7	IKBKE	1	206470213	1_105	0	0.0392176311252944	22.8691689801055	1.49586309055457e-05	2.21184991154744	2
ENSG00000143486.15	EIF2D	1	206573537	1_105	0	0.00599560571329638	6.30739483546356	6.30729564713401e-07	1.52032520325235	1
ENSG00000143479.15	DYRK3	1	206637932	1_105	0	0.00609016356007197	4.99722684138878	5.07595923926139e-07	0.117021276595709	1
ENSG00000162889.10	MAPKAPK2	1	206694900	1_105	0	0.00692584057633594	9.98462460375527	1.15335854395934e-06	-2.64052287581748	1
ENSG00000162896.5	PIGR	1	206945992	1_105	0	0.00779929318227335	7.37050330569664	9.58765718465617e-07	0.946929652165411	2
ENSG00000182795.12	C1orf116	1	207032059	1_105	0	0.0194403746668315	15.9803469970029	5.18144558479764e-06	1.6529411764706	1
ENSG00000123843.12	C4BPB	1	207088956	1_105	0	0.0125968090587112	10.8273142289178	2.27479043248235e-06	-0.394342762063039	1
ENSG00000203710.10	CR1	1	207495102	1_105	0	0.00637717486575828	5.37238975298792	5.71420666507862e-07	0.131250000000007	1
ENSG00000117335.19	CD46	1	207752016	1_105	0	0.0104843538888685	10.4275333679689	1.82340594122072e-06	1.22204027765755	2
ENSG00000174059.16	CD34	1	207911570	1_105	0	0.0395341941177009	21.7968003855121	1.43722824288342e-05	2.09409190372021	1
ENSG00000196878.14	LAMB3	1	209668934	1_106	0	0.00628154633269873	5.83685941997523	6.11513299264864e-07	-0.924657534246054	1
ENSG00000123689.5	G0S2	1	209675087	1_106	0	0.00622112978741951	5.77888468054523	5.99616252050673e-07	-0.924863937770245	2
ENSG00000009790.14	TRAF3IP3	1	209756234	1_106	0	0.0114654491930063	14.00180090182	2.67753451390842e-06	2.30263157894807	1
ENSG00000117595.10	IRF6	1	209806173	1_106	0	0.0345795642043401	33.4280784867087	1.92792899287633e-05	-4.74999999999901	1
ENSG00000117597.17	DIEXF	1	209828509	1_106	0	0.00623897940867069	6.35702033795789	6.61496055323316e-07	-1.23776223776254	1
ENSG00000082497.11	SERTAD4	1	210302356	1_106	0	0.00794596395611202	7.50062025828793	9.94040032370524e-07	-0.859649122807274	1
ENSG00000054392.12	HHAT	1	210324340	1_106	0	0.00713960278633852	6.57495229348559	7.82936900021892e-07	-0.782352941176371	1
ENSG00000143473.12	KCNH1	1	211134467	1_107	0	0.0198718874767544	12.9892109402997	4.30508761641615e-06	1.50358422939101	1
ENSG00000082512.14	TRAF5	1	211326278	1_107	0	0.00848469585823974	4.92967908832027	6.9761375224114e-07	0.258887678992262	2
ENSG00000170385.9	SLC30A1	1	211578806	1_107	0	0.00936710774182159	5.86497124136732	9.16286964333986e-07	0.664948453607856	1
ENSG00000117650.12	NEK2	1	211675781	1_107	0	0.00848714666833283	4.9324100764886	6.98201840444343e-07	-0.305135951661755	1
ENSG00000143493.12	INTS7	1	212035474	1_107	0	0.013345294658058	9.21410401624502	2.05088535294937e-06	-1.12189616252849	1
ENSG00000143476.17	DTL	1	212035474	1_107	0	0.013345294658058	9.21410401624502	2.05088535294937e-06	1.12189616252849	1
ENSG00000066027.11	PPP2R5A	1	212283381	1_107	0	0.0124275856760596	8.5395458639231	1.77003415545382e-06	0.9874213836478	1
ENSG00000065600.12	TMEM206	1	212414848	1_107	0	0.00842451054652815	4.86239936845177	6.83211881197421e-07	-0.159750852563024	2
ENSG00000162772.16	ATF3	1	212565261	1_107	0	0.0307382015664927	17.1396631587089	8.78700436903419e-06	1.78918918919019	1
ENSG00000123685.8	BATF3	1	212699839	1_108	0	0.0437919164578415	17.8409617408087	1.3030837201345e-05	-1.83300659391402	2
ENSG00000117697.14	NSL1	1	212790498	1_108	0	0.0119112584001105	5.68199734419206	1.12880461990115e-06	0.878787878788064	1
ENSG00000162769.12	FLVCR1	1	212858008	1_108	0	0.0138711710015426	6.69055225084011	1.54787254809545e-06	0.112903225806432	1
ENSG00000143494.15	VASH2	1	212948152	1_108	0	0.0109694299008753	4.7107322432358	8.61851779174544e-07	-0.0158730158730116	1
ENSG00000174606.13	ANGEL2	1	213006492	1_108	0	0.0192571388732673	9.99304671256071	3.20959167921725e-06	1.17180941340674	2
ENSG00000136643.11	RPS6KC1	1	213051377	1_108	0	0.0118002755960551	5.35866433697048	1.05465110000506e-06	-0.22962962962953	1
ENSG00000117707.15	PROX1	1	213947623	1_108	0	0.0213123745264996	11.0234331925738	3.9184004664673e-06	-1.23529411764747	1
ENSG00000143499.13	SMYD2	1	214280940	1_108	0	0.0155255569322524	7.99992124996985	2.0715384829118e-06	-0.856382978723626	1
ENSG00000152104.11	PTPN14	1	214361311	1_108	0	0.0382562334560985	16.5862257809968	1.05830265962836e-05	1.74551971326151	1
ENSG00000117724.12	CENPF	1	214602949	1_109	0	0.0315493914475611	11.161123148498	5.87298636033155e-06	1.37145708276726	2
ENSG00000136636.12	KCTD3	1	215567710	1_109	0	0.0389606372862953	13.1772845062251	8.56272665519214e-06	-1.55797101449264	1
ENSG00000196482.16	ESRRG	1	217088946	1_110	0	0.00793862042211047	4.80280142187219	6.35916030672245e-07	-0.159187684368368	2
ENSG00000092978.10	GPATCH2	1	217631425	1_110	0	0.00803067890115317	4.9117504369784	6.5788299284441e-07	-0.110389610389633	1
ENSG00000067533.5	RRP15	1	218285209	1_110	0	0.0230498270122164	14.9005654517086	5.72836292753292e-06	-1.54687500000048	1
ENSG00000136628.17	EPRS	1	219983085	1_112	0	0.00880843180823399	7.91947836902645	1.16347023984445e-06	-1.11290322580625	1
ENSG00000162813.17	BPNT1	1	220086860	1_112	0	0.0082029261946851	7.24638233120044	9.91402829382847e-07	-0.695414833763898	2
ENSG00000067704.9	IARS2	1	220094239	1_112	0	0.00640673657525648	4.91172938026271	5.24845410348933e-07	0.223614056915428	2
ENSG00000118873.15	RAB3GAP2	1	220272146	1_112	0	0.0126314663971682	11.3294164062971	2.38682960514482e-06	-1.66190476190471	1
ENSG00000116141.15	MARK1	1	220533975	1_112	0	0.012729657152487	11.4027814284583	2.42095999081042e-06	1.20985010706691	1
ENSG00000162817.6	C1orf115	1	220690081	1_112	0	0.0217362916465585	16.4764786805875	5.97323992043553e-06	2.29966205610407	2
ENSG00000117791.15	MARC2	1	220745890	1_112	0	0.113922358208356	32.4405411843696	6.16392239985102e-05	-3.7179281082524	3
ENSG00000143512.12	HHIPL2	1	222544837	1_114	0	0.00996259646603748	4.78462157126011	7.95023999819248e-07	-0.173913043478277	1
ENSG00000143498.17	TAF1A	1	222559314	1_114	0	0.0167674414297561	9.71412305483831	2.71663007427731e-06	1.05983777100572	3
ENSG00000154305.16	MIA3	1	222618304	1_114	0	0.00999606918962548	4.81633580418913	8.0298256982746e-07	0.170507765896192	2
ENSG00000186063.12	AIDA	1	222712777	1_114	0	0.0121684697112382	6.67693446614634	1.35510573936695e-06	-0.728323699422096	1
ENSG00000197520.10	FAM177B	1	222736869	1_114	0	0.0112967233465983	5.97345908536965	1.12548184047976e-06	-0.569188835477214	2
ENSG00000154309.8	DISP1	1	222868110	1_114	0	0.00994501415634652	4.76790851785584	7.90848736698659e-07	-0.0164835164835118	1
ENSG00000143502.14	SUSD4	1	223364043	1_114	0	0.0122447037775836	6.73610224906438	1.37567884742912e-06	0.936170212766086	1
ENSG00000203697.11	CAPN8	1	223665771	1_114	0	0.0109203473013249	5.65285337859289	1.02958990839605e-06	0.51461988304112	1
ENSG00000143753.12	DEGS1	1	224176228	1_114	0	0.0111876293106398	5.8816211760739	1.09747648253789e-06	-0.53888888888884	1
ENSG00000143748.17	NVL	1	224330140	1_114	0	0.00988787698181526	4.71342149713226	7.77319277600402e-07	-0.0408921933085389	1
ENSG00000143771.11	CNIH4	1	224356827	1_114	0	0.00994431253756689	4.7672459165176	7.90683045137191e-07	0.107382550335609	1
ENSG00000143786.7	CNIH3	1	224647637	1_114	0	0.00991663571901358	4.74088766571596	7.84122887497203e-07	-0.0404624277456849	1
ENSG00000162923.14	WDR26	1	224436689	1_114	0	0.00999835102322488	4.81849733084918	8.03526322502831e-07	0.180046443107745	2
ENSG00000185155.11	MIXL1	1	226223248	1_115	0	0.0128589492593227	7.20117426355546	1.54443241760929e-06	-1.21212121212081	1
ENSG00000185842.15	DNAH14	1	224895338	1_115	0	0.0136343648570932	5.99003742846811	1.3621488034321e-06	0.621746050942044	2
ENSG00000143742.12	SRP9	1	225777848	1_115	0	0.0188430502883485	8.84693918120359	2.78038127140084e-06	0.855072463767687	1
ENSG00000143819.12	EPHX1	1	225809711	1_115	0	0.0401519925643725	16.9291582511155	1.13371155364657e-05	-1.94117647058838	1
ENSG00000196187.11	TMEM63A	1	225881769	1_115	0	0.015546885736591	7.59653223606928	1.96978532395716e-06	-0.909604519774298	1
ENSG00000243709.1	LEFTY1	1	225909765	1_115	0	0.0119277433629121	4.869940238491	9.68817608576807e-07	0.144523905834895	4
ENSG00000143768.12	LEFTY2	1	225941740	1_115	0	0.0309535277676627	13.9334306880134	7.1933024284108e-06	1.4561403508774	1
ENSG00000143751.9	SDE2	1	225999428	1_115	0	0.0139287458940952	7.42554360397577	1.7250447818487e-06	-1.40039518781164	2
ENSG00000163041.9	H3F3A	1	226078328	1_115	0	0.0648231545537753	18.6012237357043	2.01109128393501e-05	-1.85211267605706	1
ENSG00000183814.15	LIN9	1	226309688	1_115	0	0.0119251493383307	4.88130778050168	9.70867859446572e-07	0.53319502074713	1
ENSG00000143772.9	ITPKB	1	226738931	1_116	0	0.00952474773609602	5.4701473493252	8.6898566608731e-07	0.10967288695942	2
ENSG00000143801.16	PSEN2	1	226872641	1_116	0	0.00865569911709896	4.80176502288015	6.93207353087386e-07	-0.249999999999965	1
ENSG00000163050.16	COQ8A	1	226902229	1_116	0	0.0724992410551361	28.4252734472313	3.43714787549241e-05	-3.34400000000003	1
ENSG00000143776.18	CDC42BPA	1	227319345	1_116	0	0.0086493835220669	4.71170289238999	6.79709214242089e-07	-0.233333333333333	1
ENSG00000181450.17	ZNF678	1	227563411	1_116	0	0.0086556388526372	4.7653943983541	6.87951913913862e-07	-0.114649681528663	1
ENSG00000143740.14	SNAP47	1	227730861	1_116	0	0.0123555172046137	7.4867968715784	1.54282648488475e-06	-0.431506849315139	1
ENSG00000081692.12	JMJD4	1	227735217	1_116	0	0.0090404547023547	5.13119785586196	7.73693843666955e-07	0.280000000000012	1
ENSG00000162910.18	MRPL55	1	228109044	1_116	0	0.0148848499585176	9.78970004845979	2.43037871074631e-06	-1.49999999999945	1
ENSG00000143774.16	GUK1	1	228140298	1_116	0	0.0127437044949074	8.06710529746714	1.71464226095741e-06	-1.07324840764324	1
ENSG00000154358.20	OBSCN	1	228210617	1_116	0	0.0271362813832144	15.094677091092	6.83178619565076e-06	-2.03937007874002	1
ENSG00000162913.9	C1orf145	1	228203890	1_116	0	0.00865091149669761	4.74507118450726	6.84643842465474e-07	-0.124031007751921	1
ENSG00000162931.11	TRIM17	1	228416547	1_116	0	0.00880811140061699	5.0175345231243	7.3711164728256e-07	0.635944700460718	1
ENSG00000181218.5	HIST3H2A	1	228455746	1_116	0	0.00877853949349672	4.82505022627296	7.06454525233792e-07	0.187500000000032	1
ENSG00000196890.4	HIST3H2BB	1	228458562	1_116	0	0.0117923582851189	7.58037414998538	1.49090995066266e-06	-0.971830985914993	1
ENSG00000168159.11	RNF187	1	228484557	1_116	0	0.00988183598355619	6.10590406922281	1.00634692435225e-06	-1.01677330661179	2
ENSG00000168118.11	RAB4A	1	229271486	1_117	0	0.00899647456683306	5.46865192917018	8.20564537846158e-07	-0.523437500000155	1
ENSG00000154429.10	CCSAP	1	229328339	1_117	0	0.00853212163762829	4.72194870439498	6.71952244317416e-07	0.0461538461538378	1
ENSG00000069248.11	NUP133	1	229508410	1_117	0	0.0812247856301845	16.7578299772486	2.27021223131427e-05	3.47058823529375	1
ENSG00000135801.9	TAF5L	1	229626307	1_117	0	0.0109125549607246	8.19354869261159	1.49127792303646e-06	-1.36290322580599	1
ENSG00000135763.9	URB2	1	229626572	1_117	0	0.00886547274958771	6.28791544262473	9.29755374823645e-07	1.41721854304583	1
ENSG00000143641.9	GALNT2	1	230058766	1_117	0	0.0181211237471236	11.3445674147518	3.42872908885207e-06	1.36842105263132	1
ENSG00000135744.7	AGT	1	230714652	1_118	0	0.0162194961049206	5.89478952736137	1.59465142983079e-06	-0.58375634517758	1
ENSG00000135773.12	CAPN9	1	230755502	1_118	0	0.0578390723598975	18.0324727600879	1.73954917157063e-05	-1.88095238095176	1
ENSG00000143643.12	TTC13	1	230978217	1_118	0	0.0228289747788879	9.1397291753068	3.48000478391088e-06	-1.15929203539774	1
ENSG00000173409.13	ARV1	1	230966197	1_118	0	0.0169820868828189	6.33046763681066	1.79302752668065e-06	-0.706237952182957	3
ENSG00000182118.7	FAM89A	1	231039898	1_118	0	0.0170077296425661	6.34477742529896	1.79979417068468e-06	0.621118012422586	1
ENSG00000116906.11	GNPAT	1	231244163	1_118	0	0.0143410873889421	4.72825843589754	1.13094997125789e-06	0.129032258064499	1
ENSG00000116903.7	EXOC8	1	231337950	1_118	0	0.0449781582116935	15.613116466218	1.17125477024393e-05	1.70497427101156	1
ENSG00000010072.15	SPRTN	1	231341128	1_118	0	0.0171210731225562	6.40777448200575	1.82977759826659e-06	-0.843750000000023	1
ENSG00000135766.8	EGLN1	1	231429978	1_118	0	0.0234207859627889	9.3830682656811	3.66527400511623e-06	1.30935251798565	1
ENSG00000116918.13	TSNAX	1	231528861	1_118	0	0.017664515580131	6.7041804176422	1.97518387243274e-06	-0.867132867133102	1
ENSG00000162946.21	DISC1	1	231626594	1_118	0	0.0161657894263669	5.86334350218912	1.58089257952943e-06	-0.664062499999985	1
ENSG00000116991.10	SIPA1L2	1	232562054	1_119	0	0.0144837352641729	6.90907533472891	1.66901642958187e-06	0.720364741641264	1
ENSG00000212916.4	MAP10	1	232801993	1_119	0	0.011501459380646	4.72609813269679	9.06600158482897e-07	-0.102739726027419	1
ENSG00000135778.11	NTPCR	1	232950261	1_119	0	0.0563682360961225	19.8710633160189	1.86816683369474e-05	2.18354430379694	1
ENSG00000135750.14	KCNK1	1	233553400	1_120	0	0.0176553645399173	6.20047517800454	1.82583600894606e-06	-0.647058823529269	1
ENSG00000168275.14	COA6	1	234370870	1_120	0	0.0161035201819449	5.3279642720576	1.43100855919677e-06	0.492647058823591	1
ENSG00000059588.9	TARBP1	1	234461409	1_120	0	0.0155250927300986	4.98119954345641	1.28981744949356e-06	-0.249999999999864	1
ENSG00000173726.10	TOMM20	1	235094523	1_121	0	0.0113437623085182	5.02049146019884	9.49868435652903e-07	-0.389625802264579	3
ENSG00000188739.14	RBM34	1	235160983	1_121	0	0.0125760019809978	5.99650428182657	1.2577688964977e-06	-0.670212765957911	1
ENSG00000116957.12	TBCE	1	235436814	1_121	0	0.0120444675691213	5.58771954595827	1.12248956513234e-06	-0.548387096774003	1
ENSG00000143669.13	LYST	1	235883940	1_122	0	0.0109245548634507	5.12440715272817	9.33700269904066e-07	0.288659793814499	1
ENSG00000116962.14	NID1	1	236025542	1_122	0	0.0112302564872575	5.38552775361837	1.00873722821986e-06	-0.464853654903762	2
ENSG00000077585.13	GPR137B	1	236135582	1_122	0	0.01045933469349	4.71273332983904	8.22123442099373e-07	-0.0466423039200118	3
ENSG00000186197.13	EDARADD	1	236366544	1_122	0	0.017036927116343	9.33331381754025	2.65208378109963e-06	-1.10915492957758	1
ENSG00000116977.18	LGALS8	1	236525145	1_122	0	0.0192742912141368	10.5038129639301	3.37664576155602e-06	-1.99290780141788	1
ENSG00000119285.10	HEATR1	1	236604526	1_122	0	0.0294420570181791	14.5329623345081	7.13645288616236e-06	2.4186046511624	1
ENSG00000155816.19	FMN2	1	240013588	1_125	0	0.0140326912118763	6.38986053465044	1.49552078605842e-06	0.671936758892968	1
ENSG00000117009.11	KMO	1	241532545	1_127	0	0.0128772457045133	6.08301694528599	1.30647803974791e-06	0.577669902912573	1
ENSG00000203668.2	CHML	1	241640356	1_127	0	0.0116549071237236	5.13894598919241	9.98948216519663e-07	0.330882352941103	1
ENSG00000054277.13	OPN3	1	241640768	1_127	0	0.0118569594285413	5.30160891106347	1.04843407382745e-06	0.385185185185272	1
ENSG00000174371.16	EXO1	1	241847755	1_127	0	0.0114272966864483	4.95231361191399	9.43869054950674e-07	-0.327681468558552	3
ENSG00000143702.15	CEP170	1	243254880	1_128	0	0.0193465906955844	9.6943876185337	3.12813098220579e-06	1.29545454545499	1
ENSG00000054282.15	SDCCAG8	1	243248552	1_128	0	0.0153255599067494	7.48441340963043	1.91308481205147e-06	-0.827027027027262	1
ENSG00000117020.16	AKT3	1	243851261	1_128	0	0.0116790347085399	4.9110739564491	9.56628970655226e-07	0.237822349570314	1
ENSG00000035687.9	ADSS	1	244451195	1_129	0	0.0356124993168488	12.8742742859852	7.64689834739183e-06	1.41933129747484	2
ENSG00000179397.17	C1orf101	1	244454264	1_129	0	0.0271509017595366	10.2862684953913	4.65802934420644e-06	-1.19954775171128	3
ENSG00000203667.9	COX20	1	244836094	1_129	0	0.0458007246417036	15.2838609941587	1.16752323974771e-05	1.73184357541901	1
ENSG00000203666.12	EFCAB2	1	244972007	1_129	0	0.0177032667515238	6.22179123107896	1.83708374061548e-06	0.607843137254964	1
ENSG00000162849.15	KIF26B	1	245155106	1_129	0	0.0242977214528111	9.22948999070568	3.74027347842078e-06	1.01470588235266	1
ENSG00000185420.18	SMYD3	1	246506728	1_130	0	0.0135943110378739	8.70546088787534	1.97382695995169e-06	-0.90971071282965	2
ENSG00000162851.7	TFB2M	1	246583986	1_130	0	0.0101372128125665	5.92833259642118	1.00233115655547e-06	-0.661417322834867	1
ENSG00000162852.13	CNST	1	246566688	1_130	0	0.00891991487460031	4.71876629743654	7.02019675538583e-07	-0.0160058928070082	2
ENSG00000143653.9	SCCPDH	1	246720005	1_130	0	0.0191515390499403	11.9548143309681	3.81862157036412e-06	1.67310937448884	4
ENSG00000153207.14	AHCTF1	1	246929550	1_130	0	0.014015331681771	8.99438798176136	2.10249563585437e-06	-0.939392243811371	2
ENSG00000277462.1	ZNF670	1	247078021	1_130	0	0.0113015837629051	6.95691474752218	1.31134237454362e-06	-0.730283198582152	3
ENSG00000188295.14	ZNF669	1	247097060	1_130	0	0.0153017192342659	9.8263737414741	2.50780412767483e-06	-1.18939999417759	3
ENSG00000196418.12	ZNF124	1	247167626	1_130	0	0.00988695664539618	5.69195469209017	9.38607823411026e-07	-0.529392370318931	2
ENSG00000162714.12	ZNF496	1	247330860	1_131	0	0.0195549853243788	9.38765485844317	3.06178516248627e-06	-0.804695337256277	2
ENSG00000162722.8	TRIM58	1	247645251	1_131	0	0.0203973558064942	10.4639741053993	3.55984126920579e-06	1.45860101319977	2
ENSG00000171163.15	ZNF692	1	248859244	1_131	0	0.0152308513729319	7.46681891483493	1.8967928535525e-06	-0.905775075987773	1
ENSG00000184731.5	FAM110C	2	55984	2_1	0	0.0196421835553166	9.74292638243931	3.19182661523775e-06	-1.11435523114385	1
ENSG00000143727.15	ACP1	2	264429	2_1	0	0.017451639502611	8.62076741858208	2.50924037601863e-06	1.07783218370928	2
ENSG00000189292.15	ALKAL2	2	200477	2_1	0	0.0206607729037185	10.2230241869892	3.52278434739239e-06	-1.46774193548437	1
ENSG00000151353.14	TMEM18	2	677295	2_1	0	0.0894375964998133	24.2962269402554	3.62425762054548e-05	-2.40935982195198	3
ENSG00000172554.11	SNTG2	2	1093240	2_1	0	0.0167776573598377	8.24721250943776	2.30780235263796e-06	-0.872000000000156	1
ENSG00000115705.20	TPO	2	1374163	2_1	0	0.0115865879936067	4.74044454045106	9.16082822635367e-07	0.0704751765431823	2
ENSG00000130508.10	PXDN	2	1712998	2_1	0	0.0116442459363463	4.78741978287249	9.29764553801839e-07	0.152435142393038	2
ENSG00000032389.12	TSSC1	2	3378347	2_2	0	0.0109026625677781	6.14397127646682	1.11722810770116e-06	0.629629629629817	1
ENSG00000171853.15	TRAPPC12	2	3379970	2_2	0	0.00951165739256044	4.85307055894529	7.69897500852434e-07	-0.202902696726048	2
ENSG00000182551.13	ADI1	2	3490476	2_2	0	0.0124226156877892	7.37906826781601	1.52888452099069e-06	-0.82887700534772	1
ENSG00000171865.9	RNASEH1	2	3558529	2_2	0	0.00945130595099131	4.79288596738634	7.55525320913009e-07	-0.122568093385218	1
ENSG00000171863.12	RPS7	2	3577209	2_2	0	0.00941762302630533	4.75912962680161	7.47530542864699e-07	0.075545173163286	2
ENSG00000118004.17	COLEC11	2	3594750	2_2	0	0.00984145049565466	5.17537618148355	8.49495613297206e-07	-0.388790779775116	4
ENSG00000151360.9	ALLC	2	3585937	2_2	0	0.0330208073352665	16.6665162026099	9.17894191631467e-06	-1.74770642201897	1
ENSG00000214866.8	DCDC2C	2	3703501	2_2	0	0.00956692228797451	4.90784953942093	7.83111482307513e-07	-0.188976377952728	1
ENSG00000134326.11	CMPK2	2	7048635	2_5	0	0.0208262173641622	9.19038911089583	3.19230517345341e-06	-1.02586206896529	1
ENSG00000115738.9	ID2	2	8678930	2_6	0	0.0568152040284168	19.8439539402081	1.88041144794341e-05	1.94382022472013	1
ENSG00000134313.15	KIDINS220	2	8733968	2_6	0	0.0306088468184316	13.9157595252062	7.10418052386155e-06	-1.53968253968183	1
ENSG00000143797.11	MBOAT2	2	9087633	2_6	0	0.011740724034398	4.81770082321765	9.43397699112539e-07	0.230263157894779	1
ENSG00000151693.9	ASAP2	2	9181705	2_6	0	0.0121755377652465	5.16185075733311	1.04822304042023e-06	0.208318292545459	2
ENSG00000119185.12	ITGB1BP1	2	9408522	2_6	0	0.0184630341048074	9.1075652986236	2.80456475007502e-06	-1.21449579542427	3
ENSG00000119203.13	CPSF3	2	9399534	2_6	0	0.0135587330474158	6.18053862189178	1.39767288662665e-06	0.346368715083775	1
ENSG00000134330.18	IAH1	2	9473160	2_6	0	0.011755679906328	4.82976821495039	9.4696547787104e-07	-0.42125736384177	2
ENSG00000151694.12	ADAM17	2	9555759	2_6	0	0.139645108720162	28.6497083877532	6.67276822157335e-05	3.4126841616961	2
ENSG00000134308.13	YWHAQ	2	9690492	2_6	0	0.0116567880223079	4.74980133067142	9.23452261782823e-07	0.0928571428571633	1
ENSG00000115750.16	TAF1B	2	9842879	2_6	0	0.0265967929202496	12.576898733662	5.57908453054952e-06	-1.52554818428416	2
ENSG00000134317.17	GRHL1	2	9902660	2_6	0	0.0116639860278764	4.75564085023735	9.25158504107389e-07	-0.14481834800705	3
ENSG00000205795.4	CYS1	2	10080534	2_6	0	0.014932046508856	7.09466141846194	1.76689651358574e-06	-0.711864406780019	1
ENSG00000171848.13	RRM2	2	10121909	2_6	0	0.0128873806441133	5.69979819323324	1.22513582919135e-06	0.457831325301436	1
ENSG00000143882.10	ATP6V1C2	2	10722013	2_7	0	0.00840459358987944	4.82383626098407	6.76190992172636e-07	0.227053140096609	1
ENSG00000150873.11	C2orf50	2	11132658	2_7	0	0.00830401263725	4.71005161973464	6.5233964628611e-07	-0.0634920634920658	1
ENSG00000134318.13	ROCK2	2	11347918	2_7	0	0.0151162300510463	10.3783511503002	2.61656759908733e-06	-1.18994342399915	2
ENSG00000169016.16	E2F6	2	11467072	2_7	0	0.0119443633921518	8.14795710124044	1.62319930151408e-06	-1.00775193798443	1
ENSG00000169006.6	NTSR2	2	11669965	2_7	0	0.00920246140272807	5.68111659888895	8.71962510226885e-07	0.505882352941254	1
ENSG00000134324.11	LPIN1	2	11784824	2_7	0	0.0111076402036224	7.46069292443994	1.38216876552179e-06	0.832061068702069	1
ENSG00000079785.14	DDX1	2	15590379	2_9	0	0.0326582608074799	14.4678503332332	7.88056156089055e-06	1.54178014950289	3
ENSG00000134323.11	MYCN	2	15939632	2_9	0	0.0138722784372514	6.33094828655731	1.46479439269748e-06	-0.654135338345852	1
ENSG00000197872.11	FAM49A	2	16666179	2_10	0	0.00805552744067106	4.94030700171634	6.63755334951137e-07	0.290502793296151	1
ENSG00000178295.14	GEN1	2	17622424	2_10	0	0.00853379371409124	5.46741856093881	7.78188070578004e-07	0.480384067616253	3
ENSG00000170745.11	KCNS3	2	17877595	2_10	0	0.00862299935958399	5.56520040234278	8.00385601437002e-07	-0.524047510083559	2
ENSG00000240857.1	RDH14	2	18560992	2_11	0	0.0129285696416671	5.09927606311205	1.09956044672065e-06	-0.283687943262391	1
ENSG00000183891.5	TTC32	2	19901956	2_12	0	0.158532067494265	28.7248052365822	7.59511443622174e-05	-3.38248847926306	1
ENSG00000118965.14	WDR35	2	19989004	2_12	0	0.0134518170567168	4.90614297653605	1.10073115356771e-06	-0.112093456560725	3
ENSG00000132031.12	MATN3	2	20009334	2_12	0	0.0163494688541475	6.75478473103479	1.84193909929657e-06	1.00427776058581	2
ENSG00000115884.10	SDC1	2	20217352	2_12	0	0.025146881733916	10.8437523003096	4.54803536947754e-06	1.54961832061058	1
ENSG00000118960.12	HS1BP3	2	20642567	2_12	0	0.0183335498600693	7.84114982056372	2.39765350493818e-06	-0.970370370370519	1
ENSG00000143869.6	GDF7	2	20666939	2_12	0	0.0164194264585303	6.79519948506898	1.86088827353158e-06	0.737588652482177	1
ENSG00000118961.14	LDAH	2	20678345	2_12	0	0.0169808199801134	7.11400561670974	2.01480475532238e-06	-0.747343677551372	3
ENSG00000084674.14	APOB	2	21044338	2_13	0	0.016904328815749	6.5414570254232	1.84430409279726e-06	0.660616337290779	2
ENSG00000119778.14	ATAD2B	2	23927293	2_14	0	0.0888583321659758	21.1232564995756	3.13053912381606e-05	2.94230769230856	1
ENSG00000173960.13	UBXN2A	2	23931322	2_14	0	0.0441392473589868	14.3559683850591	1.05686014915009e-05	1.99156221798686	2
ENSG00000205639.9	MFSD2B	2	24009112	2_14	0	0.0161910498679987	4.80176784546576	1.29669033875092e-06	-0.227944519649352	2
ENSG00000163026.11	WDCP	2	24049787	2_14	0	0.0296235177291783	10.5435941268112	5.20937250937925e-06	-1.46590909090953	1
ENSG00000119782.13	FKBP1B	2	24049526	2_14	0	0.0162730071659738	4.84964845555374	1.31624937988358e-06	-0.495714174358333	2
ENSG00000115128.6	SF3B6	2	24077362	2_14	0	0.0241074793040232	8.58155758380696	3.45046819967493e-06	-1.26404494382015	1
ENSG00000219626.8	FAM228B	2	24081196	2_14	0	0.0205992358393379	7.08674769538587	2.43477137133509e-06	0.936422641227079	2
ENSG00000115129.13	TP53I3	2	24084905	2_14	0	0.0193571818168876	6.49621251118275	2.09730918324974e-06	1.0504641112601	2
ENSG00000176732.6	PFN4	2	24123159	2_14	0	0.0239763457880653	8.52968022479938	3.41095389247982e-06	1.28422374221711	2
ENSG00000186453.12	FAM228A	2	24174047	2_14	0	0.0186802101240769	6.15819482304492	1.91864791899998e-06	-0.323922995839845	3
ENSG00000171303.6	KCNK3	2	26691919	2_16	0	0.0166954873750692	8.32991036110192	2.31952754923087e-06	0.870229007633634	1
ENSG00000213699.8	SLC35F6	2	26764613	2_16	0	0.026108586284307	13.0807049622253	5.69606074629855e-06	1.83333333333271	1
ENSG00000115163.14	CENPA	2	26812526	2_16	0	0.0721670181242513	23.5119799419035	2.83001064530311e-05	2.66494845360807	1
ENSG00000084764.10	MAPRE3	2	26971145	2_16	0	0.0145929019189406	7.10848935115679	1.73013139238562e-06	-0.896825396825619	1
ENSG00000138080.13	EMILIN1	2	27078536	2_16	0	0.0122235100230271	6.8243311498412	1.39128509115766e-06	-1.26421404682279	1
ENSG00000138030.12	KHK	2	27086791	2_16	0	0.0181254689911726	9.02604205268927	2.72864294976465e-06	-1.06383730045219	2
ENSG00000138028.15	CGREF1	2	27115163	2_16	0	0.0153287874034839	7.27206744716156	1.85919869041706e-06	-0.318741503514906	2
ENSG00000143994.13	ABHD1	2	27125819	2_16	0	0.0201943501940983	10.6713509504129	3.59425918803079e-06	-1.50781250000004	1
ENSG00000138073.13	PREB	2	27134751	2_16	0	0.0112915677491536	4.871484293946	9.17435744684173e-07	-0.086705202312152	1
ENSG00000138085.16	ATRAID	2	27209632	2_16	0	0.011696535116352	6.54968804965695	1.27772664199282e-06	-1.30860658750334	3
ENSG00000138074.14	SLC5A6	2	27212506	2_16	0	0.0120511723585938	6.62722938613419	1.33205269763732e-06	1.1544117647056	1
ENSG00000084774.13	CAD	2	27217016	2_16	0	0.020076613207073	9.91432839103831	3.31981480585717e-06	-0.830911675420649	2
ENSG00000163793.12	DNAJC5G	2	27270177	2_16	0	0.0270854958362681	18.5688945274905	8.38847366293253e-06	-3.22807017543853	1
ENSG00000115194.10	SLC30A3	2	27276169	2_16	0	0.0126832976090129	7.32674643008796	1.54989918572608e-06	-1.30718954248367	1
ENSG00000163794.6	UCN	2	27308797	2_16	0	0.0125553828957907	5.74205123390198	1.20242260034503e-06	-0.373493975903575	1
ENSG00000115234.10	SNX17	2	27369556	2_16	1	0.0624299764112551	21.527884021113	2.24158195310359e-05	4.11718750000123	1
ENSG00000163795.13	ZNF513	2	27380806	2_16	0	0.0137267424913182	9.81325974973717	2.24667827918441e-06	1.96116504854354	1
ENSG00000115241.10	PPM1G	2	27408324	2_16	1	0.0659554532619489	21.6600935494351	2.38270975490636e-05	4.12598425196903	1
ENSG00000115216.13	NRBP1	2	27425859	2_16	1	0.044871135037355	19.4630818006562	1.45659484584007e-05	3.92000000000058	1
ENSG00000198522.13	GPN1	2	27628084	2_16	0	0.0557434580209826	18.5976489234989	1.72906793544713e-05	1.79487179487086	1
ENSG00000176714.9	CCDC121	2	27629397	2_16	0	0.0772888634194404	21.5814620749923	2.78200489468438e-05	1.97790055248531	1
ENSG00000163798.13	SLC4A1AP	2	27659833	2_16	0	0.0121845410626534	6.33921458271755	1.28826359537824e-06	-1.04000000000002	1
ENSG00000158019.20	BRE	2	27889824	2_16	0	0.0249486482469359	11.8231013212057	4.91969905183121e-06	-1.2979351032448	1
ENSG00000171174.13	RBKS	2	27891044	2_16	0	0.0158696063403725	7.66685720907388	2.02928775248677e-06	0.251511322367511	2
ENSG00000075426.11	FOSL2	2	28391472	2_17	0	0.00897875358287892	5.10776205347908	7.64903795022571e-07	0.114285714285716	1
ENSG00000163803.12	PLB1	2	28603488	2_17	0	0.0207321780579578	14.1565077915441	4.89509548865285e-06	1.88709677419342	1
ENSG00000213639.9	PPP1CB	2	28772360	2_17	0	0.0938863097979723	28.0010175295624	4.3846626856563e-05	3.23387096774189	1
ENSG00000163806.15	SPDYA	2	28782736	2_17	0	0.0113279783454489	8.11567054061849	1.53333455881588e-06	-1.7760185390189	2
ENSG00000171103.10	TRMT61B	2	28869984	2_17	0	0.0144641929387066	10.2534996721372	2.47358269350964e-06	-1.99206349206391	1
ENSG00000189350.12	TOGARAM2	2	28956147	2_17	0	0.00924767693479744	5.49813724910717	8.48024367845606e-07	-0.799415295435777	2
ENSG00000179270.6	C2orf71	2	29074488	2_18	0	0.306586434254025	34.6712022384398	0.000177289061587195	3.35759493670773	1
ENSG00000115295.19	CLIP4	2	29097582	2_18	0	0.0153562608343832	5.2046827742468	1.33302977536493e-06	-0.424970300378137	2
ENSG00000213626.11	LBH	2	30284380	2_19	0	0.0347986447368717	14.7056363105704	8.53505368182498e-06	-1.57936507936497	1
ENSG00000172954.13	LCLAT1	2	30438675	2_19	0	0.0128615751759916	5.24611174951134	1.12536085274435e-06	0.510207157524481	3
ENSG00000214711.9	CAPN14	2	31234951	2_19	0	0.0334015770654037	14.314260377701	7.97436281234943e-06	-1.81102362204739	1
ENSG00000013016.15	EHD3	2	31232282	2_19	0	0.0446813267143494	17.098672141934	1.27423212694981e-05	-2.0078740157476	1
ENSG00000158125.9	XDH	2	31415003	2_20	0	0.017860679594163	7.77120180778155	2.31497482446364e-06	0.427419354838591	1
ENSG00000162961.13	DPY30	2	32040056	2_20	0	0.0468414131263513	16.9635047333096	1.32527400184094e-05	2.5217391304358	1
ENSG00000021574.11	SPAST	2	32064971	2_20	0	0.0551307136884065	18.5304560967407	1.70388323229147e-05	-2.63043478260873	1
ENSG00000152683.14	SLC30A6	2	32164985	2_20	0	0.0129321131710942	4.71155202557564	1.01623370092303e-06	-0.207070707070799	1
ENSG00000091106.18	NLRC4	2	32264782	2_20	0	0.108782481514507	25.1466820804101	4.56246723245559e-05	3.15267175572511	1
ENSG00000119820.10	YIPF4	2	32276095	2_20	0	0.016560108855411	7.05466378074025	1.94849642489424e-06	1.21162672717469	3
ENSG00000115760.13	BIRC6	2	32354691	2_20	0	0.035792345098782	14.3880549231099	8.58919270657603e-06	1.96045695033527	2
ENSG00000018699.11	TTC27	2	32678481	2_20	0	0.0142942168008706	5.65990078930609	1.34936452714045e-06	-0.763819095477484	1
ENSG00000049323.15	LTBP1	2	32947295	2_20	0	0.0235520483126392	10.3988681961086	4.08483823659484e-06	1.32183908045953	1
ENSG00000152689.17	RASGRP3	2	33436636	2_21	0	0.0101236629122413	6.29812429063551	1.06343024663997e-06	0.671806532417135	3
ENSG00000119812.18	FAM98A	2	33605951	2_21	0	0.00878897824519498	4.96139955295444	7.27281764208294e-07	0.220472440944941	1
ENSG00000150938.9	CRIM1	2	36474909	2_23	0	0.00803793160304378	5.13324191492514	6.88170645863631e-07	-0.268456375838903	1
ENSG00000171055.14	FEZ2	2	36593944	2_23	0	0.00808722713773147	5.1910220975308	7.00184712038875e-07	-0.335820895522385	1
ENSG00000205221.12	VIT	2	36696897	2_23	0	0.00837905299692787	5.52603606751163	7.72269277525807e-07	-0.381372392629443	2
ENSG00000115808.11	STRN	2	36965464	2_23	0	0.0529155133051673	23.0573055885847	2.03494030831106e-05	2.5034965034965	1
ENSG00000008869.11	HEATR5B	2	37083508	2_23	0	0.00998896303175856	7.18749827141858	1.19745241629883e-06	0.64028776978454	1
ENSG00000055332.16	EIF2AK2	2	37156965	2_23	0	0.00832868414407073	5.46906339204934	7.59712820125741e-07	-0.536873156342146	1
ENSG00000218739.9	CEBPZOS	2	37196344	2_23	0	0.0821027762446428	27.309115020739	3.73960364926022e-05	3.28906250000117	1
ENSG00000115816.14	CEBPZ	2	37232527	2_23	0	0.136893764552296	32.3504898859324	7.38626072951659e-05	3.51688279320872	2
ENSG00000115825.9	PRKD3	2	37323974	2_23	0	0.0211643221680564	14.3024885627385	5.04865946839801e-06	1.94405594405605	1
ENSG00000115841.19	RMDN2	2	37921933	2_24	0	0.0586628975304455	19.8339401467305	1.94058474982511e-05	2.17999999999965	1
ENSG00000138061.11	CYP1B1	2	38071734	2_24	0	0.0159505182317266	7.40130155737373	1.96898769834041e-06	1.02431663982963	2
ENSG00000119787.13	ATL2	2	38523941	2_24	0	0.0478436985448577	17.8709883410448	1.42604563084813e-05	-2.15714285714332	1
ENSG00000143889.15	HNRNPLL	2	38603270	2_24	0	0.0357973475059746	15.0919187196788	9.0106352709486e-06	1.902857142857	1
ENSG00000163214.20	DHX57	2	38875912	2_25	0	0.0110519899421423	4.85162623947762	8.94309661953405e-07	-0.12107623318391	1
ENSG00000188010.12	MORN2	2	38867690	2_25	0	0.0110512929874967	4.85103038636865	8.94143437647135e-07	0.341401396114203	2
ENSG00000214694.10	ARHGEF33	2	38882417	2_25	0	0.0109247566121957	4.74207505619364	8.64052834959717e-07	-0.0842105263157827	1
ENSG00000115904.12	SOS1	2	39124428	2_25	0	0.015467888958939	8.03476247504438	2.07283242616269e-06	-1.13368896006293	2
ENSG00000205111.8	CDKL4	2	39230313	2_25	0	0.0108905087016659	4.71237195500239	8.55948893064027e-07	-0.0522565320664958	1
ENSG00000138050.14	THUMPD2	2	39778150	2_25	0	0.0271063489840299	13.3635566398752	6.04161699131556e-06	1.49118397253625	2
ENSG00000162878.12	PKDCC	2	41933516	2_26	0	0.00565247770895205	4.71504077413045	4.44512948822863e-07	0.0472440944881709	1
ENSG00000143924.18	EML4	2	42168854	2_26	0	0.00650839603823983	6.04638441084195	6.56341450459476e-07	-0.663237222364559	2
ENSG00000115944.14	COX7A2L	2	42325144	2_26	0	0.00687853949927386	6.5687859799408	7.53600977789068e-07	0.695962470308696	2
ENSG00000162881.6	OXER1	2	42764706	2_26	0	0.0110175394068577	11.0217121865774	2.02532061888787e-06	-1.27852904089376	2
ENSG00000162882.14	HAAO	2	42766026	2_26	0	0.00660383830311606	6.18386134920777	6.81108468386631e-07	0.558500191051652	2
ENSG00000143921.6	ABCG8	2	43817866	2_27	0	0.00700923220751915	5.00972499843157	5.85658485411551e-07	-0.830476146680531	2
ENSG00000138075.11	ABCG5	2	43839108	2_27	0	0.00680900456193778	4.90026205895814	5.56497268277876e-07	-0.0745098039215308	1
ENSG00000115970.18	THADA	2	43594867	2_27	1	0.228581026045122	38.1009680212499	0.000145256740057202	-5.9217877094969	1
ENSG00000152527.13	PLEKHH2	2	43713393	2_27	0	0.0164974039338091	13.1540820753455	3.61939732433999e-06	-1.35668789808921	1
ENSG00000223658.7	C1GALT1C1L	2	43666295	2_27	0	0.00694907132127909	6.73617158622651	7.80728468486777e-07	-0.27672177834713	2
ENSG00000138036.18	DYNC2LI1	2	43774046	2_27	0	0.0104786533232872	10.4353037735577	1.82377254642997e-06	-1.84768211920499	1
ENSG00000138095.18	LRPPRC	2	43995523	2_27	0	0.00707623721631079	5.18041002783318	6.1140167511221e-07	-0.23914964286134	2
ENSG00000138032.20	PPM1B	2	44170486	2_28	0	0.00983349749093088	5.00427440522815	8.20746865382535e-07	0.278236914600488	1
ENSG00000138079.13	SLC3A1	2	44275649	2_28	0	0.00963552655006494	4.81195732649306	7.73316586507053e-07	-0.400000000000093	1
ENSG00000138078.15	PREPL	2	44361802	2_28	0	0.010096701246051	5.25407374341943	8.84780974899124e-07	-0.571428571428412	1
ENSG00000143919.14	CAMKMT	2	44362007	2_28	0	0.00993501872565961	5.10140536525938	8.45315106343419e-07	-0.318066157760824	1
ENSG00000170577.7	SIX2	2	45177910	2_28	0	0.0443711704587628	19.3301169829019	1.43052506902641e-05	-2.10769230769256	1
ENSG00000068784.12	SRBD1	2	45463176	2_28	0	0.0154454019588488	9.27856256569103	2.39023180658514e-06	-1.09576571256092	3
ENSG00000171132.13	PRKCE	2	45650522	2_28	0	0.00956451743121234	4.74201586172213	7.56460352728234e-07	-0.0937499999999838	1
ENSG00000250565.6	ATP6V1E2	2	46539307	2_29	0	0.0369889307195053	14.1393615918774	8.72291586203425e-06	-1.72443894160964	3
ENSG00000119729.11	RHOQ	2	46542063	2_29	0	0.0409829107458071	15.1207254912453	1.03355962309581e-05	-1.73376623376567	1
ENSG00000151665.12	PIGF	2	46617108	2_29	0	0.0137242553926427	4.71119813084315	1.07840095990514e-06	0.021072413493551	2
ENSG00000119878.5	CRIPT	2	46616237	2_29	0	0.0154093524166177	5.80845849067472	1.49281291392335e-06	0.691149999833574	2
ENSG00000171150.7	SOCS5	2	46798239	2_29	0	0.0153118343891789	5.7482875876855	1.4679991921546e-06	-0.487562189054579	1
ENSG00000068724.15	TTC7A	2	46916048	2_29	0	0.0137561791729819	4.73320417018628	1.085958347272e-06	0.0706860706860376	1
ENSG00000180398.11	MCFD2	2	46922519	2_29	0	0.0137933419846865	4.75875774347008	1.09477080204076e-06	-0.0632255465999829	3
ENSG00000143933.16	CALM2	2	47176244	2_30	0	0.0238774912774463	12.0222665334292	4.78779065475408e-06	-1.39301310043712	1
ENSG00000119888.10	EPCAM	2	47345224	2_30	0	0.011991868106098	5.48977415702587	1.09799769206797e-06	-0.444789114318329	2
ENSG00000095002.13	MSH2	2	47403074	2_30	0	0.012340525264592	5.7610542746666	1.18575705634386e-06	-0.558510638297914	1
ENSG00000116062.14	MSH6	2	47794240	2_30	0	0.0117693416565321	5.31243708895274	1.04281213417479e-06	-0.261904761904716	1
ENSG00000242441.7	GTF2A1L	2	48595242	2_31	0	0.021682255262878	14.3116265226851	5.17551477712083e-06	1.83039973944811	2
ENSG00000068781.21	STON1-GTF2A1L	2	48595242	2_31	0	0.0135723516515412	9.27517009578515	2.09960255129268e-06	1.2413542173217	2
ENSG00000170802.15	FOXN2	2	48313864	2_31	0	0.216908144849171	19.0416021041976	6.88873457207261e-05	3.71488958146767	2
ENSG00000162869.15	PPP1R21	2	48435941	2_31	0	0.0119336056612039	7.1575492579149	1.42461047658487e-06	0.111940298507496	1
ENSG00000243244.5	STON1	2	48507634	2_31	0	0.0156190882165735	9.59134770565766	2.49859242341173e-06	-0.939631442917994	2
ENSG00000138039.14	LHCGR	2	48735152	2_31	0	0.00871733430395982	4.77311666241105	6.93978244709343e-07	0.217793404569238	4
ENSG00000143942.4	CHAC2	2	53767730	2_35	0	0.0683381490612338	18.0760547828778	2.06028341343184e-05	1.97846153846081	1
ENSG00000068912.13	ERLEC1	2	53787421	2_35	0	0.0176000257479996	5.10037783369676	1.49718600326216e-06	0.567746502793661	2
ENSG00000115239.21	ASB3	2	53787166	2_35	0	0.0169498464809309	4.74330443668534	1.34093236843296e-06	0.072498734529441	2
ENSG00000119737.5	GPR75	2	53860333	2_35	0	0.0169557821899896	4.74662557546603	1.34234116775416e-06	0.0672024532201847	2
ENSG00000068878.14	PSME4	2	53989842	2_35	0	0.0172405259338942	4.90456664244264	1.41029918764356e-06	0.0866141732283235	1
ENSG00000170634.12	ACYP2	2	53970692	2_35	0	0.0174320525510016	5.00936307142887	1.45643511697041e-06	0.132966089279713	3
ENSG00000177994.15	C2orf73	2	54330223	2_35	0	0.017016602374097	4.78058849512463	1.35679526219989e-06	-0.17830129829494	2
ENSG00000115306.15	SPTBN1	2	54455804	2_35	0	0.019810177378517	6.22307187499304	2.05614286376691e-06	0.641784771237566	2
ENSG00000214595.11	EML6	2	54510085	2_36	0	0.0138742873361563	5.74904172419004	1.33035103138856e-06	-0.670215566972389	2
ENSG00000115310.17	RTN4	2	55044445	2_36	0	0.0125294600967016	4.78356553756123	9.99641301646686e-07	0.0347012865470924	2
ENSG00000162994.15	CLHC1	2	55231958	2_36	0	0.0128912087561343	5.05304446038397	1.08644280055436e-06	0.252946127756006	2
ENSG00000163001.11	CFAP36	2	55521949	2_36	0	0.062175676407678	20.0647537321121	2.08072391088205e-05	-2.14379084967278	1
ENSG00000275052.4	PPP4R3B	2	55619011	2_36	0	0.0129713850800749	5.11176156155845	1.10590302470937e-06	-0.604938271604843	1
ENSG00000115380.19	EFEMP1	2	55884174	2_36	0	0.0379036892672929	15.3078956275042	9.67736409762114e-06	-1.96817398727531	2
ENSG00000055813.5	CCDC85A	2	56183915	2_37	0	0.0140316730575469	4.7508971621618	1.11184741914175e-06	0.0968660968660172	1
ENSG00000028116.16	VRK2	2	58289612	2_39	0	0.0153288213832948	7.15761147308772	1.82994058745406e-06	0.583333333333498	1
ENSG00000115421.12	PAPOLG	2	60745651	2_40	0	0.0115795888614884	9.5569977150761	1.84575786464909e-06	-2.36090225563936	1
ENSG00000162924.13	REL	2	60881694	2_40	0	0.0109237495299636	8.65942450107466	1.57768708113097e-06	1.93023255814004	1
ENSG00000162928.8	PEX13	2	61017528	2_40	0	0.0107533305674087	13.022461902907	2.33558779864645e-06	3.10429447852655	1
ENSG00000162927.13	PUS10	2	61017315	2_40	0	0.0117441452644133	11.3161865943434	2.21657086250438e-06	-2.59620800958269	2
ENSG00000162929.13	KIAA1841	2	61065721	2_40	0	0.0199979291678831	22.9034156087651	7.63915611265862e-06	-4.38615178320299	2
ENSG00000237651.6	C2orf74	2	61145163	2_40	0	0.0109888651337298	29.3957490377939	5.38762649367521e-06	5.65600000000012	1
ENSG00000173209.22	AHSA2	2	61177796	2_40	0	0.0104750840920965	17.1721889113632	3.0001521572443e-06	-4.14070892211718	3
ENSG00000082898.16	XPO1	2	61538854	2_40	0	0.0191873250868284	9.59873533792042	3.07176902365206e-06	0.304093567251547	1
ENSG00000170264.12	FAM161A	2	61853338	2_40	0	0.0104075358650774	4.8065466327842	8.34336382205056e-07	0.137882976146299	2
ENSG00000115484.14	CCT4	2	61888641	2_40	0	0.0111332369193978	5.62765661359654	1.04498281068409e-06	0.601156069364214	1
ENSG00000186889.9	TMEM17	2	62506118	2_41	0	0.0154550412691584	5.29406406395651	1.3646443049188e-06	-0.0383805759959393	2
ENSG00000014641.17	MDH1	2	63595651	2_41	0	0.0144494770621495	4.71454535438469	1.13619285415623e-06	0.0364963503649708	1
ENSG00000169764.15	UGP2	2	63268230	2_41	0	0.0144861005547703	4.74442133878028	1.14629091828759e-06	0.166642134768359	3
ENSG00000143952.19	VPS54	2	64036747	2_41	0	0.0155198100558235	5.42170214101557	1.4034022283939e-06	0.427015250544687	1
ENSG00000197329.11	PELI1	2	64144184	2_41	0	0.0165511503876052	5.99291420013397	1.65434601775326e-06	0.532467532467366	1
ENSG00000119844.15	AFTPH	2	64525160	2_42	0	0.0116287149503923	4.76699345896519	9.24562738374015e-07	0.101562500000014	1
ENSG00000179833.4	SERTAD2	2	64652534	2_42	0	0.0118807073006836	4.9698843185108	9.84801456151645e-07	0.233144363167493	2
ENSG00000115902.10	SLC1A4	2	64988353	2_42	0	0.0263488334685263	12.5277438878901	5.50546954381247e-06	1.63060346734508	2
ENSG00000011523.13	CEP68	2	65056838	2_42	0	0.0186479975308309	9.24207479717047	2.87449652246426e-06	-1.18604651162835	1
ENSG00000138069.16	RAB1A	2	65129770	2_42	0	0.0120768391654109	5.1248621671285	1.03227539965826e-06	-0.418732782369032	1
ENSG00000138071.13	ACTR2	2	65263987	2_42	0	0.0306013216676396	13.9532948209456	7.12159152624658e-06	1.52713178294562	1
ENSG00000143971.7	ETAA1	2	67397667	2_44	0	0.013846177180638	8.18346300242843	1.88984903652317e-06	-0.840863843096101	2
ENSG00000115946.7	PNO1	2	68157965	2_45	0	0.0234775360511079	9.50200017916925	3.72072571616458e-06	1.22694562506173	2
ENSG00000221823.10	PPP3R1	2	68246623	2_45	0	0.0219552026798915	8.86467889128402	3.24609006038155e-06	-1.14825528751991	2
ENSG00000119865.8	CNRIP1	2	68358352	2_45	0	0.0144761164117323	4.91295247262161	1.18619130241637e-06	0.435815195798192	2
ENSG00000115956.9	PLEK	2	68365452	2_45	0	0.0158615506534264	5.77912538867943	1.52886051812201e-06	-0.562043795620155	1
ENSG00000204923.3	FBXO48	2	68467123	2_45	0	0.0142289991330459	4.74984112896102	1.12723260513522e-06	0.0569852941176612	1
ENSG00000169621.9	APLF	2	68467927	2_45	0	0.0142298190404568	4.75038370506844	1.12742633046781e-06	0.103482439322684	2
ENSG00000163219.11	ARHGAP25	2	68679972	2_45	0	0.0322543069738074	12.5274513230112	6.7392341273218e-06	-1.54716981132089	1
ENSG00000198380.12	GFPT1	2	69229285	2_46	0	0.0241447925548257	10.7288741089769	4.32053704668492e-06	-1.29185366469884	2
ENSG00000169599.12	NFU1	2	69423598	2_46	0	0.012856047449424	4.7492060058865	1.01833009921721e-06	0.18041943925162	2
ENSG00000124380.10	SNRNP27	2	69893476	2_46	0	0.0148678663168139	6.1263103721197	1.51917480240816e-06	0.772413793103478	1
ENSG00000244617.2	ASPRV1	2	69953139	2_46	0	0.0159354431054189	6.78354130306628	1.80293771349921e-06	0.837052805135212	2
ENSG00000115998.7	C2orf42	2	70248801	2_46	0	0.0157766146294105	6.6885841191232	1.75998155451076e-06	0.583941605839387	1
ENSG00000143977.13	SNRPG	2	70294146	2_46	0	0.0128025182660573	4.70970115105622	1.00565463605698e-06	-0.179310344827613	1
ENSG00000183733.6	FIGLA	2	70878938	2_47	0	0.00894319224354678	4.82528348925678	7.1973977807488e-07	0.150057092418072	2
ENSG00000152672.7	CLEC4F	2	70821134	2_47	0	0.00962467362346509	5.51959073325876	8.86039317222642e-07	-0.52280727778725	3
ENSG00000116031.8	CD207	2	70833920	2_47	0	0.00893165006832819	4.81307477472771	7.16992171732499e-07	-0.206752397876993	4
ENSG00000075340.22	ADD2	2	70768085	2_47	0	0.00883615729047105	4.71146500538289	6.94351716331925e-07	-0.0781983565867202	2
ENSG00000116035.2	VAX2	2	70899595	2_47	0	0.0141479522508159	9.16545060830335	2.16275593447783e-06	-1.05961111482928	2
ENSG00000116039.11	ATP6V1B1	2	70887870	2_47	0	0.0117537850061301	7.41006519534928	1.45264628296184e-06	-0.924828506404807	2
ENSG00000144043.11	TEX261	2	70994838	2_47	0	0.0362344480961411	18.1085749567002	1.09437466745106e-05	1.87499999999933	1
ENSG00000124357.12	NAGK	2	71056337	2_47	0	0.0106683645772349	6.49329078229463	1.15537457463712e-06	0.645315148232956	2
ENSG00000124383.8	MPHOSPH10	2	71124357	2_47	0	0.0127589232014622	8.18678889907796	1.74215872758675e-06	0.874999999999965	1
ENSG00000075292.18	ZNF638	2	71298568	2_47	0	0.00883540264159244	4.71065770510653	6.94173449827977e-07	0.151999999999977	1
ENSG00000135636.13	DYSF	2	71461119	2_47	0	0.0092072057138225	5.10032678984725	7.83223943190012e-07	0.386861313868715	1
ENSG00000003137.8	CYP26B1	2	72103204	2_47	0	0.00916994857058884	5.06199141047895	7.74191518902788e-07	0.325757575757514	1
ENSG00000144036.15	EXOC6B	2	72807424	2_47	0	0.0180202646472922	11.4589064605559	3.44401032386183e-06	1.57237709188792	2
ENSG00000135625.7	EGR4	2	73294038	2_48	0	0.0360102284388205	15.2075888542964	9.13369162311113e-06	-1.61923076923005	1
ENSG00000144040.12	SFXN5	2	73074689	2_48	0	0.0159465714673542	7.45788411004498	1.98354957646443e-06	-0.909604519773937	1
ENSG00000135631.16	RAB11FIP5	2	73156338	2_48	0	0.0121108158865947	4.85162134785812	9.79987205753825e-07	-0.108477437653839	2
ENSG00000135632.11	SMYD5	2	73214257	2_48	0	0.0150331783646299	6.89881492145538	1.72975824705721e-06	-0.730000000000093	1
ENSG00000135624.15	CCT7	2	73233389	2_48	0	0.0128047029278445	5.37903975951644	1.1487733902242e-06	0.351239669421545	1
ENSG00000144035.3	NAT8	2	73644933	2_48	0	0.0153834230868938	7.11708435167618	1.82606067226422e-06	-0.696864111497996	1
ENSG00000144034.14	TPRKB	2	73737087	2_48	0	0.0125711959614124	5.20479633766021	1.09129066997962e-06	0.407257691395136	2
ENSG00000144048.10	DUSP11	2	73780218	2_48	0	0.013553920986544	5.91750017988105	1.33771419310452e-06	-0.569230769230932	1
ENSG00000124356.15	STAMBP	2	73828835	2_48	0	0.0129205488505519	5.46431459308609	1.17754296637177e-06	-0.378792349465707	4
ENSG00000114978.17	MOB1A	2	74178825	2_48	0	0.0333710858779663	14.4804316728262	8.05957150797916e-06	-1.60101010101024	1
ENSG00000188687.17	SLC4A5	2	74361478	2_48	0	0.0390151219055128	15.97417788181	1.03946911519783e-05	-1.76829268292767	1
ENSG00000204843.12	DCTN1	2	74372241	2_48	0	0.0778637911706314	22.6365579809901	2.93972050545175e-05	2.18509615384569	1
ENSG00000284308.1	C2orf81	2	74421241	2_48	0	0.0144269070892948	6.50876565215545	1.56614502609603e-06	0.715789473684594	1
ENSG00000005448.16	WDR54	2	74421241	2_48	0	0.0144269070892948	6.50876565215545	1.56614502609603e-06	0.715789473684594	1
ENSG00000114993.16	RTKN	2	74442009	2_48	0	0.0121225071717668	4.86075424404491	9.82779795247099e-07	0.0975349407295911	2
ENSG00000239779.6	WBP1	2	74458316	2_48	0	0.0344158222322892	14.7748448471406	8.48088519720541e-06	-1.66979811038425	2
ENSG00000115275.11	MOGS	2	74465520	2_48	0	0.0143133074998928	6.43387092382604	1.53593363489403e-06	-0.694915254237396	1
ENSG00000135637.13	CCDC142	2	74483364	2_48	0	0.0141288999032493	6.31102586279727	1.48719670267492e-06	0.672316384180884	1
ENSG00000115282.19	TTC31	2	74483364	2_48	0	0.0141288999032493	6.31102586279727	1.48719670267492e-06	-0.672316384180884	1
ENSG00000179528.15	LBX2	2	74502935	2_48	0	0.0133107789580369	5.74607076495905	1.27565885267121e-06	-0.572735631474602	2
ENSG00000115289.13	PCGF1	2	74506707	2_48	0	0.10190538429644	25.2687590222547	4.29478225871375e-05	-2.41759882624752	2
ENSG00000115325.13	DOK1	2	74548714	2_48	0	0.0120139814563874	4.77563696767447	9.56926029856051e-07	-0.158602150537632	1
ENSG00000135622.12	SEMA4F	2	74675728	2_48	0	0.0137173921379128	6.03104665880431	1.37982607570204e-06	0.576923076922825	1
ENSG00000159399.9	HK2	2	74872350	2_48	0	0.111743567104166	26.1773945605657	4.87875551760562e-05	2.4409937888191	1
ENSG00000115350.11	POLE4	2	74959210	2_48	0	0.0162502736508712	7.63674270401882	2.06980267094084e-06	0.886524822694757	1
ENSG00000115353.10	TACR1	2	75066030	2_48	0	0.0156596719315389	7.28578438118164	1.90291364099663e-06	-0.877872311627968	3
ENSG00000115363.13	EVA1A	2	75569460	2_49	0	0.0211771940952088	7.3745897200153	2.604752036848e-06	0.784200385356688	1
ENSG00000005436.13	GCFC2	2	75711125	2_49	0	0.0196334925074257	6.65573915224399	2.17948537746989e-06	0.57765199773519	2
ENSG00000143954.12	REG3G	2	79026249	2_51	0	0.0497428425253751	17.8215114169126	1.47854735222853e-05	1.93377483443784	1
ENSG00000172023.7	REG1B	2	79088375	2_51	0	0.014183883595759	5.8651552802662	1.38750570853023e-06	0.519685039370047	1
ENSG00000115386.5	REG1A	2	79119924	2_51	0	0.015381953863288	6.63351396259558	1.70182640432513e-06	0.677165354330813	1
ENSG00000163541.11	SUCLG1	2	84460497	2_53	0	0.0291880921191038	16.9511648293361	8.25211669304292e-06	1.77346278317148	1
ENSG00000186854.10	TRABD2A	2	84904611	2_53	0	0.00809553975141353	4.79084917062231	6.46872090061201e-07	-0.124195542498029	2
ENSG00000034510.5	TMSB10	2	84919419	2_54	0	0.0866997868227194	25.3208677413972	3.66148045323383e-05	2.70676691729295	1
ENSG00000176407.17	KCMF1	2	84970689	2_54	0	0.0236631058507627	12.8412269227325	5.06802061354442e-06	-1.61825726141126	1
ENSG00000152284.4	TCF7L1	2	85152476	2_54	0	0.0284743242740315	14.6030753423706	6.93518192532605e-06	1.84969325153291	1
ENSG00000152291.13	TGOLN2	2	85328087	2_54	0	0.0226045109767485	12.4060638326825	4.67723545347689e-06	-1.40615384615391	1
ENSG00000042493.15	CAPG	2	85417309	2_54	0	0.0229830747033539	12.5639511073555	4.81608864468932e-06	1.44652280114827	2
ENSG00000152292.16	SH2D6	2	85418827	2_54	0	0.0128691119095405	7.06283763875359	1.51596057127666e-06	0.82743362831831	1
ENSG00000115486.11	GGCX	2	85561147	2_54	0	0.0532015530432935	20.5872351029325	1.82676398142572e-05	2.14400000000004	1
ENSG00000115523.16	GNLY	2	85685839	2_54	0	0.0160910047799143	9.17960962148569	2.46358460725309e-06	0.932240974356842	2
ENSG00000168874.12	ATOH8	2	85711284	2_54	0	0.014726121639138	8.3395051388331	2.04827738353608e-06	-0.828947368421153	1
ENSG00000115525.17	ST3GAL5	2	85902964	2_54	0	0.0188530643996472	10.6823298263733	3.35898480836079e-06	-1.48818897637808	1
ENSG00000068654.15	POLR1A	2	86105533	2_54	0	0.0141054660287588	7.93158620315671	1.86598261658854e-06	-0.976331360946713	1
ENSG00000132300.18	PTCD3	2	86116498	2_54	0	0.0356415710007556	16.7455175010841	9.95440984304226e-06	1.88247863247783	1
ENSG00000132305.20	IMMT	2	86195908	2_54	0	0.0642049859141816	22.401432436062	2.39885860535859e-05	2.65234636010463	3
ENSG00000132313.14	MRPL35	2	86199443	2_54	0	0.0115820305955036	6.06538856929906	1.17166495960838e-06	-0.518517354784545	2
ENSG00000068615.17	REEP1	2	86318302	2_54	0	0.0121544491113085	6.5219509704985	1.32212621007344e-06	0.747774480712602	1
ENSG00000115561.15	CHMP3	2	86563844	2_54	0	0.0113010156452065	5.83296407922555	1.0994282288516e-06	0.570752722444059	2
ENSG00000172116.21	CD8B	2	86815702	2_54	0	0.0146116951696968	8.26562983617842	2.01435801577447e-06	-1.01886792452831	1
ENSG00000183281.14	PLGLB1	2	86924219	2_54	0	0.0142231729463124	8.0103098835338	1.90022887781338e-06	-0.899328859060433	1
ENSG00000172086.7	KRCC1	2	88054811	2_55	0	0.0183025359372609	8.97776611767599	2.74056218631833e-06	1.05399122675895	2
ENSG00000115593.14	SMYD1	2	88067657	2_55	0	0.0355556540681689	15.2991213466196	9.07267318490493e-06	1.62014446065428	2
ENSG00000144115.16	THNSL2	2	88170095	2_55	0	0.0119414028314413	4.93123942215456	9.82135803963364e-07	-0.177739187423184	2
ENSG00000153574.8	RPIA	2	88691440	2_55	0	0.0160083706877667	7.70750520523865	2.05788482417986e-06	0.841900983476142	2
ENSG00000144029.11	MRPS5	2	95149561	2_57	0	0.012785297472157	5.75441866197547	1.2270786459077e-06	0.567901234568231	1
ENSG00000144026.11	ZNF514	2	95171674	2_57	0	0.027984185590667	13.1911026661625	6.15678344739453e-06	-1.77358443945913	3
ENSG00000275111.4	ZNF2	2	95164907	2_57	0	0.0223988237975982	11.072613663869	4.13652321556916e-06	1.59230769230778	1
ENSG00000233757.6	AC092835.2	2	95207631	2_57	0	0.0315860348811401	14.3453255402812	7.55728193366299e-06	-1.75609756097469	1
ENSG00000155066.15	PROM2	2	95264882	2_57	0	0.0429793517992617	17.2908499870371	1.23947082826213e-05	-2.04137931034491	1
ENSG00000115041.12	KCNIP3	2	95296800	2_57	0	0.0175971901175125	8.78166997900613	2.57739240071756e-06	-1.30985915492933	1
ENSG00000186281.12	GPAT2	2	96025125	2_57	0	0.0194845319159762	9.74854226593799	3.16803347257054e-06	1.34827766318222	2
ENSG00000188886.3	ASTL	2	96138165	2_57	0	0.0134531293575827	6.23655335976156	1.39935552303049e-06	0.829457364340888	1
ENSG00000158050.4	DUSP2	2	96145593	2_57	0	0.0130592296558277	5.9551170800698	1.29708360284827e-06	-0.346951105024062	2
ENSG00000084090.13	STARD7	2	96210717	2_57	0	0.0128262309687749	5.78466722188431	1.23747815710242e-06	-0.447852760736254	1
ENSG00000135956.8	TMEM127	2	96249848	2_57	0	0.0784640629005908	23.1010212935251	3.02316658245583e-05	-2.40535714285679	1
ENSG00000144021.2	CIAO1	2	96262227	2_57	0	0.0138439389611512	6.50774155152736	1.50262316016966e-06	0.740458015267416	1
ENSG00000144028.14	SNRNP200	2	96305671	2_57	0	0.0168888260322007	8.39192502023565	2.3638567930689e-06	0.99236641221353	1
ENSG00000198885.9	ITPRIPL1	2	96325607	2_57	0	0.0156071082661166	7.64357786689768	1.98966171271352e-06	-0.77301258144625	2
ENSG00000114988.11	LMAN2L	2	96730666	2_57	0	0.0116169733922009	4.84734088340825	9.39196925554668e-07	-0.0629921259842639	1
ENSG00000158158.11	CNNM4	2	96757889	2_57	0	0.0116013769170265	4.83462738266799	9.35475999794997e-07	-0.0551181102361976	1
ENSG00000163126.14	ANKRD23	2	96859362	2_57	0	0.0114495839000034	4.7099978846273	8.99436528660186e-07	0.331858407079594	1
ENSG00000144199.11	FAHD2B	2	97095539	2_57	0	0.018865531925757	9.44208596223518	2.97096209227096e-06	1.46965817829642	2
ENSG00000196912.12	ANKRD36B	2	97589819	2_57	0	0.0498928083867254	18.7228403682243	1.55800838425382e-05	-2.40458015267047	1
ENSG00000135940.6	COX5B	2	97645032	2_57	0	0.0709521901990733	22.1230091784659	2.61800282703664e-05	-2.3915857605166	1
ENSG00000115073.7	ACTR1B	2	97658891	2_57	0	0.0117619390830888	4.96470588331767	9.73940793652701e-07	-0.138788113997516	3
ENSG00000228486.10	LINC01125	2	97663552	2_57	0	0.0149512394547197	7.23676135563173	1.80460249686795e-06	0.89711589429922	2
ENSG00000115085.13	ZAP70	2	97713755	2_57	0	0.080955282242074	23.4054728255131	3.16025928348417e-05	-2.54999999999976	1
ENSG00000075568.16	TMEM131	2	97995803	2_57	0	0.0115698313786206	4.80886180119392	9.2796037431665e-07	0.0402684563758325	1
ENSG00000144191.11	CNGA3	2	98345664	2_57	0	0.0146201900334889	7.02460028252371	1.71291077004848e-06	-0.734567901234398	1
ENSG00000040933.15	INPP4A	2	98444410	2_58	0	0.056846869105153	22.1037817431274	2.09571991173747e-05	-2.43884892086274	1
ENSG00000183513.8	COA5	2	98608705	2_58	0	0.0309597216051202	16.2789147506416	8.40586868444633e-06	2.07142857142884	1
ENSG00000071073.12	MGAT4A	2	98731454	2_58	0	0.0108894353668002	6.35998284812895	1.15510486112811e-06	0.745222929935989	1
ENSG00000135951.14	TSGA10	2	99155218	2_58	0	0.00986159227079641	5.42220554718571	8.91832151621929e-07	0.412536773809714	2
ENSG00000144182.16	LIPT1	2	99155127	2_58	0	0.0100633713454917	5.61375451727328	9.42230204142177e-07	0.46425017820036	2
ENSG00000158411.11	MITD1	2	99180175	2_58	0	0.00983108754372053	5.39290710839791	8.84269424717924e-07	-0.395348837209129	1
ENSG00000144214.9	LYG1	2	99306625	2_58	0	0.00991618111200165	5.47441245919458	9.05403296148436e-07	-0.474365310734507	2
ENSG00000115514.11	TXNDC9	2	99340840	2_58	0	0.0110365928479849	6.48697223863506	1.1940902882732e-06	0.73387096774186	1
ENSG00000135945.9	REV1	2	99488850	2_58	0	0.00947439692720642	5.04345248462936	7.96965670778791e-07	0.375671666777974	2
ENSG00000170500.12	LONRF2	2	100334113	2_58	0	0.0202857346297245	12.2557208809476	4.14657673811025e-06	-1.21874999999961	1
ENSG00000115526.10	CHST10	2	100416354	2_58	0	0.023034899668489	13.4634127802712	5.17251301080774e-06	-1.53984063745059	1
ENSG00000115539.13	PDCL3	2	100562583	2_58	0	0.0106620379261442	6.16033921622063	1.09548126759607e-06	-0.609081975284199	2
ENSG00000071082.10	RPL31	2	101001757	2_58	0	0.061834027108247	22.9156622053354	2.36330649967167e-05	2.24999999999964	1
ENSG00000158435.7	CNOT11	2	101252764	2_59	0	0.0129016418031603	8.1181517438935	1.74687669335382e-06	0.487913528058976	2
ENSG00000163162.8	RNF149	2	101305898	2_59	0	0.014246050870139	8.86775241177938	2.10701756195285e-06	0.459378436199523	2
ENSG00000196460.12	RFX8	2	101421393	2_59	0	0.0156851235074963	11.8178599591964	3.09162554921512e-06	-1.79481802733216	2
ENSG00000071054.16	MAP4K4	2	101699471	2_59	0	0.0199688647163782	11.9279168684303	3.97262968950898e-06	-0.976190476190435	1
ENSG00000115590.13	IL1R2	2	101991888	2_59	0	0.0509479937231504	24.3907589932894	2.07258574660671e-05	2.72310405643689	1
ENSG00000115594.11	IL1R1	2	102064141	2_59	0	0.0121660410637068	7.68987129152293	1.56037309917588e-06	0.537142857142752	1
ENSG00000115598.9	IL1RL2	2	102186984	2_60	0	0.0104197740462146	8.97791912666874	1.56024965733904e-06	-0.690424980182532	2
ENSG00000115602.16	IL1RL1	2	102311266	2_60	0	0.00981872564629549	18.5648469516558	3.04023114705161e-06	-5.30069930070145	1
ENSG00000115604.10	IL18R1	2	102311189	2_60	0	0.00704842848476894	11.8057520954155	1.38786128981515e-06	-0.886311637224663	2
ENSG00000115607.9	IL18RAP	2	102418584	2_60	2	0.581271762071533	30.5193745663684	0.000295879557541473	-5.93381688239755	2
ENSG00000135953.10	MFSD9	2	102735320	2_60	0	0.00830503654442905	6.58815488132857	9.12568458224935e-07	0.88188976377975	1
ENSG00000170417.15	TMEM182	2	102735320	2_60	0	0.00830503654442905	6.58815488132857	9.12568458224935e-07	0.88188976377975	1
ENSG00000135973.2	GPR45	2	105240850	2_62	0	0.0138292283483339	5.14037133745927	1.18563919177002e-06	-0.322475118904682	2
ENSG00000135972.8	MRPS9	2	105042423	2_62	0	0.0150576326236107	5.94663506530114	1.49344106876571e-06	-0.586582587064142	2
ENSG00000135966.12	TGFBRAP1	2	105330291	2_62	0	0.0189850617398614	8.14470215266004	2.57897615326039e-06	1.08865248226916	1
ENSG00000135974.9	C2orf49	2	105337683	2_62	0	0.019724708348466	8.50753153663018	2.79881545650061e-06	0.957446808511076	1
ENSG00000071051.13	NCK2	2	105744677	2_63	0	0.0159185676921604	4.81111430668401	1.27734957996015e-06	0.255813953488391	1
ENSG00000119147.9	C2orf40	2	106021372	2_63	0	0.0230409389426564	8.32146927398916	3.19786622838327e-06	-0.922577132487029	3
ENSG00000115652.14	UXS1	2	106194311	2_63	0	0.0239089803127857	8.6731402914534	3.45857765529276e-06	1.08186777649341	2
ENSG00000115665.8	SLC5A7	2	107986299	2_65	0	0.0146014626364036	5.18517224424955	1.26275662204124e-06	-0.350565610138393	2
ENSG00000198203.9	SULT1C2	2	108287884	2_65	0	0.0185021290336966	7.43019699271999	2.29288429216088e-06	0.8677394813132	3
ENSG00000135968.20	GCC2	2	108429182	2_65	0	0.0197816006232325	8.06491556962911	2.66085592772308e-06	1.04338619479845	3
ENSG00000169756.16	LIMS1	2	108533708	2_65	0	0.0611163458816733	18.8510103088506	1.92155188927849e-05	2.06666666666645	1
ENSG00000153201.15	RANBP2	2	108719562	2_65	0	0.0194070713085317	7.88344080010601	2.55173704095011e-06	0.850415512464962	1
ENSG00000163006.11	CCDC138	2	108786645	2_65	0	0.0243796400524814	10.0511368368916	4.08698063948586e-06	1.11313945007014	2
ENSG00000186522.14	SEPT10	2	109574715	2_65	0	0.0160878891870064	6.10397091909473	1.63784058153519e-06	-0.498975851083448	2
ENSG00000198142.4	SOWAHC	2	109614275	2_65	0	0.0249529985177038	10.272231355172	4.27511339425117e-06	1.60784313725463	1
ENSG00000115008.5	IL1A	2	112784230	2_66	0	0.0290858801247107	18.7796769448416	9.11025288787725e-06	1.92396309184274	2
ENSG00000144061.12	NPHP1	2	110205149	2_66	0	0.00723719042242865	5.95225333957809	7.18474754591849e-07	0.694968553459166	1
ENSG00000169679.14	BUB1	2	110678318	2_66	0	0.00980156434157398	8.82764724058793	1.44311343818638e-06	-1.16442048517452	1
ENSG00000153093.18	ACOXL	2	110732658	2_66	0	0.00673153091516765	5.22457918303966	5.86577318567854e-07	-0.616161616161736	1
ENSG00000153208.16	MERTK	2	111901533	2_66	0	0.00652006040274156	4.82130330736694	5.24295558216223e-07	0.160305343511461	1
ENSG00000153214.9	TMEM87B	2	112055265	2_66	0	0.0199085845518442	15.783953780152	5.24102570833359e-06	1.99156139328139	2
ENSG00000144152.12	FBLN7	2	112140392	2_66	0	0.0279846435045651	18.5500765815958	8.65815968307854e-06	-2.01012870738798	2
ENSG00000144161.12	ZC3H8	2	112257028	2_66	0	0.00798732449849526	6.83366697719576	9.1036435547999e-07	0.857870882388671	3
ENSG00000188177.13	ZC3H6	2	112274635	2_66	0	0.00824046933547029	6.97687546488437	9.58899349963719e-07	0.927419354838896	1
ENSG00000169629.11	RGPD8	2	112431756	2_66	0	0.00655378177443544	4.85728049519108	5.3093977988732e-07	0.178432976271556	3
ENSG00000114999.7	TTL	2	112481811	2_66	0	0.0164634450472313	13.4680035115282	3.6981459330514e-06	1.4438860971531	1
ENSG00000125630.15	POLR1B	2	112541009	2_66	0	0.00757550791915018	6.21159505890914	7.8482892004804e-07	-0.68270969099917	2
ENSG00000125611.15	CHCHD5	2	112582142	2_66	0	0.0604043818731409	25.7405205191866	2.59325888729317e-05	-2.50000000000023	1
ENSG00000144136.10	SLC20A1	2	112646085	2_66	0	0.0269960981031023	18.0352035123035	8.12048840548327e-06	1.96319018404848	1
ENSG00000169607.12	CKAP2L	2	112765001	2_66	0	0.00890589726944635	7.942741511812	1.17979952202353e-06	0.971677559912709	1
ENSG00000125637.15	PSD4	2	113174854	2_67	0	0.021340059225901	13.2892041687341	4.72992985015722e-06	-1.43650793650812	1
ENSG00000125618.16	PAX8	2	113234393	2_67	0	0.0336712443901362	17.6319057448858	9.90189981820131e-06	2.25637337187102	2
ENSG00000115084.13	SLC35F5	2	113754647	2_67	0	0.00912668226675972	5.24205804486872	7.97948499748628e-07	0.427142332746076	2
ENSG00000115091.11	ACTR3	2	113889855	2_67	0	0.00940973857668859	5.53081966981574	8.68014864115503e-07	-0.573839662447065	1
ENSG00000088205.12	DDX18	2	117812637	2_69	0	0.00958091732723243	5.43540073856728	8.68557885094171e-07	-0.44794553438822	2
ENSG00000125633.10	CCDC93	2	118013438	2_69	0	0.0216877395600629	13.1768397204577	4.7663470167283e-06	-1.47391304347772	1
ENSG00000125629.14	INSIG2	2	118088243	2_69	0	0.0198234687856783	12.323090602434	4.07435998966653e-06	1.34612398885666	2
ENSG00000163064.6	EN1	2	118848184	2_69	0	0.0128082869851357	8.18224504850279	1.74792839474839e-06	0.908474576270846	1
ENSG00000019169.10	MARCO	2	118925693	2_69	0	0.00944946288987991	5.30477118873937	8.3605314620973e-07	0.486325871219147	2
ENSG00000115107.19	STEAP3	2	119237470	2_69	0	0.0119491120466371	7.52494949493261	1.49968251680763e-06	0.842105263158156	1
ENSG00000186132.14	C2orf76	2	119318381	2_69	0	0.0139519579981818	8.99220118005788	2.0924798301344e-06	-1.07031249999968	1
ENSG00000155368.16	DBI	2	119367787	2_69	0	0.0307429290676067	16.4981726032519	8.45943176087705e-06	-1.78676470588225	1
ENSG00000171227.6	TMEM37	2	119432144	2_69	0	0.0137347137110657	8.84355518421192	2.02584683428393e-06	0.983606557376665	1
ENSG00000080293.9	SCTR	2	119469018	2_69	0	0.0118565671742424	7.45136234089513	1.47351565512689e-06	-0.802197609446843	2
ENSG00000088179.8	PTPN4	2	119760017	2_69	0	0.00971414606682397	5.56598346709625	9.0179255808163e-07	-0.408759124087604	1
ENSG00000115109.13	EPB41L5	2	120009166	2_69	0	0.00966784471943194	5.52080480724789	8.90209376766115e-07	0.399883033568686	2
ENSG00000226479.3	TMEM185B	2	120221746	2_69	0	0.0119039937687228	7.48914345434593	1.4869109030406e-06	-0.763157894736717	1
ENSG00000144118.13	RALB	2	120243541	2_69	0	0.00890063165949462	4.73908327254548	7.03518098180357e-07	0.112	1
ENSG00000163083.5	INHBB	2	120590036	2_70	0	0.0154161619745059	5.7137954466458	1.46913281342772e-06	-0.487341772151931	1
ENSG00000074047.21	GLI2	2	120735812	2_70	0	0.0141113175866092	4.87579139515812	1.14755309410298e-06	0.219094060688849	2
ENSG00000115112.7	TFCP2L1	2	121285174	2_70	0	0.0273507661920868	11.1598329425164	5.09081477648171e-06	-1.52519451686278	2
ENSG00000074054.17	CLASP1	2	121649389	2_70	0	0.0144903066242543	5.12686824245983	1.23905286881256e-06	0.274853801169733	1
ENSG00000136732.14	GYPC	2	126607499	2_73	0	0.0249637364926901	8.2303077677703	3.42677642924693e-06	0.969565217391129	1
ENSG00000186684.12	CYP27C1	2	127178739	2_74	0	0.0121133968398079	9.07781009414041	1.83403299208994e-06	-1.6171875000001	1
ENSG00000163161.12	ERCC3	2	127292558	2_75	0	0.0122249189151947	5.36279303140344	1.09344546871722e-06	1.09489051094926	1
ENSG00000169967.16	MAP3K2	2	127388571	2_75	0	0.0564371408920023	19.939650813328	1.87690658686912e-05	-2.93096206049221	2
ENSG00000115718.17	PROC	2	127418464	2_75	0	0.0120296715312195	5.21038928593795	1.04540373366944e-06	1.0952380952382	1
ENSG00000163166.14	IWS1	2	127526967	2_75	0	0.0115094633006293	4.79205717810668	9.19892693529297e-07	-0.0958083832335926	1
ENSG00000169994.18	MYO7B	2	127514382	2_75	0	0.0452988278456571	17.8269099446298	1.34686212552632e-05	2.28238764580126	3
ENSG00000144230.16	GPR17	2	127648067	2_75	0	0.126167988798265	27.8032523911088	5.85066036699093e-05	-2.81399437541829	3
ENSG00000072163.19	LIMS2	2	127648067	2_75	0	0.0379543565192949	16.132796179743	1.0212483911121e-05	-1.96673988024433	2
ENSG00000136709.11	WDR33	2	127810657	2_75	0	0.0141454048882779	6.74452694519374	1.59120810613716e-06	0.598086124401783	1
ENSG00000144231.10	POLR2D	2	127857816	2_75	0	0.0142172206977436	6.79242565955248	1.61064453983479e-06	1.1732283464568	1
ENSG00000136720.6	HS6ST1	2	128316388	2_75	0	0.190681088051498	31.9605492527777	0.000101644050006557	3.40825688073297	1
ENSG00000233087.7	WTH3DI	2	131364366	2_78	0	0.0163139472411404	5.51269336749064	1.4999714587759e-06	-0.612500000000021	1
ENSG00000222014.5	RAB6C	2	129979360	2_78	0	0.0212344853108275	8.01447225914036	2.83842075922328e-06	-1.06643775469366	2
ENSG00000136699.19	SMPD4	2	130182517	2_78	0	0.0164859465961993	5.61213556610997	1.54312869612422e-06	0.51145038167946	1
ENSG00000152082.13	MZT2B	2	130181775	2_78	0	0.0165392399113081	5.64273895342365	1.55655908913984e-06	0.519083969465578	1
ENSG00000136710.9	CCDC115	2	130342923	2_78	0	0.0151725745343761	4.82515267354609	1.22104155610057e-06	0.0636942675159309	1
ENSG00000136718.9	IMP4	2	130342325	2_78	0	0.0151027925845243	4.78146553303416	1.20442120512145e-06	-0.0314785764752491	2
ENSG00000072135.12	PTPN18	2	130356469	2_78	0	0.0154058914627789	4.96978363377248	1.27698095727594e-06	0.327160493827172	1
ENSG00000075886.10	TUBA3D	2	131475744	2_78	0	0.0396046427889073	13.9566007337651	9.21904342459043e-06	-1.94610778443057	1
ENSG00000173272.15	MZT2A	2	131491799	2_78	0	0.0787532929860819	20.5859138321084	2.70395200461375e-05	2.54416750746308	2
ENSG00000150551.10	LYPD1	2	132647469	2_79	0	0.0171613452204097	5.76864687361542	1.65114566193691e-06	-0.531746031745842	1
ENSG00000152127.8	MGAT5	2	134120375	2_79	0	0.0228341762492357	8.48048382784952	3.22972901252412e-06	-0.9739108815894	2
ENSG00000082258.12	CCNT2	2	134918338	2_80	0	0.0411901455928077	14.8463869511103	1.01993902303883e-05	-1.88590604026853	1
ENSG00000115839.17	RAB3GAP1	2	135052002	2_80	0	0.0141982748073404	4.71023097251034	1.11541861256814e-06	-0.220833333333443	1
ENSG00000121988.17	ZRANB3	2	135531995	2_80	0	0.0144333012507512	4.8657638341366	1.17132336896615e-06	-0.0273972602739736	1
ENSG00000048991.16	R3HDM1	2	135531995	2_80	0	0.0144333012507512	4.8657638341366	1.17132336896615e-06	0.0273972602739736	1
ENSG00000144224.16	UBXN4	2	135741666	2_80	0	0.0181926378970311	7.06046368911565	2.14234300050398e-06	-0.694940817895654	2
ENSG00000076003.4	MCM6	2	135876201	2_80	0	0.0186231255497981	7.28239684421534	2.26197092471731e-06	-1.12028465466086	2
ENSG00000115866.10	DARS	2	135985573	2_80	0	0.0207169207952514	8.29395474059216	2.86580721917787e-06	0.672301954775439	2
ENSG00000144229.11	THSD7B	2	136765297	2_81	0	0.0151904432121899	4.96931278575419	1.25900334699215e-06	0.265384701279994	2
ENSG00000144227.4	NXPH2	2	138778358	2_82	0	0.0476745116260581	15.2827073034426	1.21519690280637e-05	-1.93272376342801	2
ENSG00000150540.13	HNMT	2	137963983	2_82	0	0.020905180039352	7.4138993570556	2.585000931549e-06	0.799554565701502	1
ENSG00000144228.8	SPOPL	2	138501652	2_82	0	0.0204773755111379	7.21751123133638	2.46502806577931e-06	0.89090909090894	1
ENSG00000168702.17	LRP1B	2	142131284	2_85	0	0.0143586089570301	4.90396949205064	1.1744113326811e-06	-0.0746666666666859	1
ENSG00000115919.14	KYNU	2	142877245	2_85	0	0.0174791805042795	6.76827178479006	1.97314482426351e-06	0.925902483235816	2
ENSG00000075884.13	ARHGAP15	2	143385180	2_85	0	0.014670927662644	5.10784806496962	1.24984354575688e-06	0.278787878787851	1
ENSG00000121989.14	ACVR2A	2	147844091	2_88	0	0.032103622538325	16.4674378284664	8.81739260167153e-06	-3.28358208955262	1
ENSG00000115947.13	ORC4	2	148018368	2_88	0	0.0143266010987515	12.1332630224785	2.89921809545643e-06	-2.63033100564286	4
ENSG00000150556.16	LYPD6B	2	149057642	2_88	0	0.00754891736457863	4.78727244021941	6.02744034106794e-07	-0.143083182319131	2
ENSG00000187123.14	LYPD6	2	149329628	2_88	0	0.00750825108564335	4.73720206182453	5.93226854639257e-07	-0.161687160464223	2
ENSG00000184898.6	RBM43	2	151261518	2_90	0	0.0279711681562181	14.3833951083502	6.71014832685071e-06	-2.24000360067317	2
ENSG00000123609.10	NMI	2	151291765	2_90	0	0.0107476899575357	5.30849107329537	9.51582237238764e-07	0.384803921568553	1
ENSG00000123610.4	TNFAIP6	2	151339819	2_90	0	0.120194008800841	28.4853366934754	5.71037044753824e-05	-2.9859994544226	2
ENSG00000080345.17	RIF1	2	151409959	2_90	0	0.0149473495284923	8.43136080709165	2.10194801248278e-06	-1.34222039340797	2
ENSG00000183091.19	NEB	2	151746978	2_91	0	0.0146305904680466	4.72839168192939	1.15381293711872e-06	-0.0792682926829473	1
ENSG00000162980.16	ARL5A	2	151828599	2_91	0	0.0174518277934308	6.40008840687541	1.86288908283474e-06	-0.795454545454656	1
ENSG00000182389.19	CACNB4	2	152083033	2_91	0	0.0186016428337814	7.00578379866127	2.17354250535199e-06	-1.81302765612622	2
ENSG00000115145.9	STAM2	2	152200332	2_91	0	0.0381634576237888	13.8488203804697	8.81496522056671e-06	-2.52142857142845	1
ENSG00000157827.19	FMNL2	2	152335141	2_91	0	0.0146681324414978	4.75269899394837	1.16272025447918e-06	0.310283687943262	1
ENSG00000196504.15	PRPF40A	2	152717014	2_91	0	0.0154651909361456	5.2539833807939	1.35520216420624e-06	0.170145970947675	2
ENSG00000177917.10	ARL6IP6	2	152717578	2_91	0	0.0146027428507221	4.71034460235633	1.14722135808156e-06	0.281582773270338	2
ENSG00000144278.14	GALNT13	2	153872211	2_92	0	0.0156662677452872	6.72329926394437	1.75674243875852e-06	0.926775271248242	2
ENSG00000162989.4	KCNJ3	2	154797954	2_93	0	0.01476864769164	7.63200679148213	1.87992093472995e-06	-1.06535947712427	1
ENSG00000115159.15	GPD2	2	156437527	2_93	0	0.0172173128800769	9.08623246018061	2.60921172120087e-06	-1.15999999999977	1
ENSG00000115165.9	CYTIP	2	157488690	2_94	0	0.0148466036001096	7.54831276365115	1.86911965994924e-06	0.838862559241445	1
ENSG00000123612.15	ACVR1C	2	157657998	2_94	0	0.0184156936511979	9.59114116017357	2.94590318680306e-06	1.09782608695632	1
ENSG00000115170.13	ACVR1	2	157876051	2_95	0	0.0129055050173084	4.70963050713163	1.01372917489961e-06	-0.0113636363636378	1
ENSG00000153237.17	CCDC148	2	158456264	2_95	0	0.0203517193809312	9.02864295531072	3.06466981031581e-06	1.23943661971806	1
ENSG00000144283.21	PKP4	2	158457154	2_95	0	0.0135616330458171	5.17923020036614	1.17148655598478e-06	-0.323886639675966	1
ENSG00000163331.11	DAPL1	2	158837569	2_96	0	0.00616590687879681	5.23190492917625	5.38042907283866e-07	-0.43076923076927	1
ENSG00000115183.14	TANC1	2	158968845	2_96	0	0.00994082924307294	9.86090792528386	1.63493173218993e-06	-1.20100502512565	1
ENSG00000196151.10	WDSUB1	2	159286074	2_96	0	0.0245170331666004	18.3764859789681	7.51433387647694e-06	2.08969263081037	3
ENSG00000136536.14	MARCH7	2	159712509	2_96	0	0.00658081263495336	5.80873797727792	6.37560522941507e-07	-0.613058157084468	2
ENSG00000241399.6	CD302	2	159797209	2_96	0	0.0063619359460857	5.38794447926351	5.71705683375428e-07	0.68967583495595	3
ENSG00000153246.12	PLA2R1	2	160061840	2_96	0	0.00884714956685706	7.90634985134555	1.16664709146142e-06	-0.411395135835177	3
ENSG00000115221.10	ITGB6	2	160270221	2_96	0	0.0146674394645935	12.4921627904009	3.05599081858753e-06	1.5297836462724	2
ENSG00000153250.19	RBMS1	2	160494127	2_96	0	0.00597769076535049	6.87389612544202	6.85324906033212e-07	-1.45792755906735	2
ENSG00000136560.13	TANK	2	161136430	2_97	0	0.015645376753891	8.10596193404715	2.11519636424215e-06	1.09758090375062	2
ENSG00000115233.11	PSMD14	2	161308497	2_97	0	0.0336251208482249	15.3816480416299	8.62634511807908e-06	1.82222222222199	1
ENSG00000197635.9	DPP4	2	162074215	2_97	0	0.01120730154937	4.9466854941911	9.24645929637808e-07	-0.280303030303019	1
ENSG00000115267.5	IFIH1	2	162274962	2_97	0	0.0134022503860149	6.63973767591425	1.48418744817218e-06	0.699770500728853	2
ENSG00000182263.13	FIGN	2	163614686	2_99	0	0.010396436879783	4.72089710363538	8.18595139081269e-07	-0.080846409684083	2
ENSG00000115290.9	GRB14	2	164562859	2_100	0	0.0150951891702754	6.2369090194622	1.5702473687239e-06	0.701005571160852	2
ENSG00000082438.15	COBLL1	2	164735880	2_100	0	0.0201295191685499	8.96709997347342	3.01054773925207e-06	1.24193548387059	1
ENSG00000169507.9	SLC38A11	2	164935829	2_100	0	0.0128953335232831	4.74490152698738	1.02051616534579e-06	0.283672119146994	2
ENSG00000136531.15	SCN2A	2	165292137	2_100	0	0.0509595141143318	17.8356489256105	1.51591307630955e-05	-2.00000000000034	1
ENSG00000178662.15	CSRNP3	2	165469352	2_100	0	0.015555953436058	6.52187537477188	1.69211250805952e-06	0.829931972789212	1
ENSG00000115339.13	GALNT3	2	165857585	2_100	0	0.0140824746643908	5.57893100166687	1.31035833156025e-06	0.467741935483965	1
ENSG00000123607.14	TTC21B	2	165857585	2_100	0	0.0149309497203365	6.1332371591989	1.52734552507461e-06	-0.592909804494728	2
ENSG00000169432.14	SCN9A	2	166375953	2_101	0	0.0177916617025508	10.6411063850528	3.15764572850064e-06	1.21383647798801	1
ENSG00000136546.13	SCN7A	2	166494973	2_101	0	0.0106637452959196	5.79243933311918	1.03022328819736e-06	0.501551186248403	2
ENSG00000163092.19	XIRP2	2	166888047	2_102	0	0.00735128097750903	4.74505218665522	5.81787145404976e-07	0.0652173913043712	1
ENSG00000163072.15	NOSTRIN	2	168786836	2_102	0	0.0075956476176704	5.05173793069011	6.39979004592317e-07	-0.291920518859693	3
ENSG00000152254.10	G6PC2	2	168864871	2_102	0	0.00753600950650168	4.97422844332122	6.25211949169901e-07	0.210743897685548	2
ENSG00000152253.8	SPC25	2	168857840	2_102	0	0.0100977892494408	7.74461939670282	1.30432700910713e-06	0.857123131852429	2
ENSG00000073734.8	ABCB11	2	169024106	2_102	0	0.00733604405208344	4.72542012038541	5.78179197887633e-07	-0.0793650793650528	1
ENSG00000163093.11	BBS5	2	169478998	2_103	0	0.0188321124706216	6.05796563276638	1.90276848640554e-06	-0.634845706128283	2
ENSG00000239474.6	KLHL41	2	169509786	2_103	0	0.0407984742245328	13.4245291669187	9.13488512088699e-06	1.40900195694679	1
ENSG00000138399.17	FASTKD1	2	169573525	2_103	0	0.0165935788139278	4.85742000350767	1.34432979736401e-06	0.19379079641256	2
ENSG00000154479.12	CCDC173	2	169694539	2_103	0	0.0241868896212606	8.43563328685887	3.40296764672494e-06	1.15846994535455	1
ENSG00000213160.9	KLHL23	2	169694695	2_103	0	0.0179407430734043	5.59783373140587	1.67502204484529e-06	0.513368983957049	1
ENSG00000138385.15	SSB	2	169796587	2_103	0	0.0164184545498065	4.7568225825996	1.30259478249253e-06	-0.0371517027863791	1
ENSG00000138382.14	METTL5	2	169824369	2_103	0	0.0201950143144914	6.72131467344325	2.26390656707953e-06	0.706538296758811	2
ENSG00000204334.7	ERICH2	2	170787538	2_104	0	0.012129556411514	6.44016811947267	1.30287343437426e-06	-0.901960784313668	1
ENSG00000128683.13	GAD1	2	170815174	2_104	0	0.0457723027178345	19.0789383463049	1.45652207669158e-05	-2.03222477181403	2
ENSG00000115806.12	GORASP2	2	170929058	2_104	0	0.0627487379748033	22.1171262329919	2.31469512942552e-05	2.09309309309383	1
ENSG00000198586.13	TLK1	2	171231129	2_104	0	0.0224674840280529	12.2858206167268	4.60382404853199e-06	1.42231075697154	1
ENSG00000123600.19	METTL8	2	171429503	2_104	0	0.0101023866411434	4.70989199621356	7.93587904394417e-07	-0.0552631578947405	1
ENSG00000115827.13	DCAF17	2	171435106	2_104	0	0.0101884028569297	4.79005531843411	8.13966897796511e-07	0.217687074829806	1
ENSG00000071967.11	CYBRD1	2	171522379	2_104	0	0.0183998957918663	10.3888925896966	3.18819388967609e-06	1.35231642400148	3
ENSG00000115840.13	SLC25A12	2	171997407	2_104	0	0.0406049789976695	17.9304802725766	1.21431488381023e-05	1.9530770572761	2
ENSG00000172878.13	METAP1D	2	171999938	2_104	0	0.0101024004198345	4.70990498067823	7.93591174578187e-07	0.0239999999999926	1
ENSG00000144355.14	DLX1	2	172084313	2_104	0	0.0216765185835954	11.9452205819254	4.31860826807966e-06	1.48373625085001	2
ENSG00000091409.14	ITGA6	2	172389640	2_105	0	0.00534109546721839	7.45364893564463	6.63986699541483e-07	0.56626506024122	1
ENSG00000152256.13	PDK1	2	172555077	2_105	0	0.00777263185362753	39.9688303957615	5.18143009634125e-06	-2.54503171263939	2
ENSG00000091428.17	RAPGEF4	2	172969720	2_105	0	0.00447651345150513	4.77321622403123	3.56378181593781e-07	-0.0905797101449088	1
ENSG00000144354.13	CDCA7	2	173355045	2_105	0	0.00668243794492052	8.42003815133872	9.38445593344969e-07	0.916967509025757	1
ENSG00000172845.14	SP3	2	173963364	2_105	0	0.0166394297284742	17.0249516417874	4.72481088904036e-06	1.72972972972906	1
ENSG00000138433.15	CIR1	2	174396697	2_105	0	0.00446235931494865	4.73255955775323	3.52225448673039e-07	0.096551724137966	1
ENSG00000144306.14	SCRN3	2	174384741	2_105	0	0.004492704271576	4.80084202355834	3.59737202768686e-07	-0.047999999999979	1
ENSG00000163328.13	GPR155	2	174487330	2_105	0	0.006137108173356	7.49644356844023	7.67324667594719e-07	-0.910447761194251	1
ENSG00000115935.17	WIPF1	2	174703991	2_105	0	0.0209727177091689	18.891511636601	6.60817486955505e-06	2.1011904761907	1
ENSG00000170166.5	HOXD4	2	176151087	2_107	0	0.00798617416310388	5.3839033284179	7.17127102057475e-07	-0.415430267062431	1
ENSG00000128656.13	CHN1	2	174776891	2_107	0	0.0102703300983996	7.76193608665099	1.32958029608862e-06	0.887777585936688	2
ENSG00000115966.16	ATF2	2	175168302	2_107	0	0.00987439146459501	7.39013234791956	1.21708991074477e-06	-0.820680906783919	2
ENSG00000154518.9	ATP5G3	2	175182595	2_107	0	0.0113505528982494	8.70802963834673	1.64853063111193e-06	-1.05185833544833	2
ENSG00000144320.13	LNPK	2	175944877	2_107	0	0.0127482730491457	9.80717768107358	2.08523740213509e-06	-1.26658769952135	2
ENSG00000128709.12	HOXD9	2	176122492	2_107	0	0.00983294933786494	7.35028094343399	1.20544623873544e-06	-0.58208955223873	1
ENSG00000128652.11	HOXD3	2	176136417	2_107	0	0.0141756259544528	10.812284592818	2.55634708375804e-06	1.26661968366494	3
ENSG00000128654.13	MTX2	2	176269444	2_107	0	0.00832811217543861	5.78010063971568	8.02864161196802e-07	0.472972972973105	1
ENSG00000175879.8	HOXD8	2	177124686	2_107	0	0.00746524095514234	4.74655606012357	5.90993290123147e-07	-0.0636942675159285	1
ENSG00000128710.5	HOXD10	2	177071902	2_107	0	0.00743708880234961	4.71086145915527	5.84337024989643e-07	0.0124223602484422	1
ENSG00000018510.13	AGPS	2	177392663	2_107	0	0.0162712760950007	12.118966208368	3.28887444605867e-06	-1.38219895288028	1
ENSG00000155636.14	RBM45	2	178112094	2_108	0	0.00998021716382347	7.70335924194637	1.28227226388197e-06	-0.8733178732866	2
ENSG00000079156.16	OSBPL6	2	178193688	2_108	0	0.00731624402793851	4.76851552299523	5.81877399090114e-07	-0.11174785100287	1
ENSG00000180228.12	PRKRA	2	178451344	2_108	0	0.00897073451703845	6.69508798326511	1.00171551055066e-06	0.659919028340223	1
ENSG00000204311.12	DFNB59	2	178447910	2_108	0	0.00775869787671568	5.32326415935368	6.88853650622514e-07	-0.410411897976978	2
ENSG00000079150.17	FKBP7	2	178478636	2_108	0	0.0073022623567941	4.75044472642969	5.78564532979278e-07	-0.12244897959192	1
ENSG00000155657.26	TTN	2	178830510	2_108	0	0.0173195664729434	12.9234842756525	3.73316118175029e-06	-1.34010912633895	2
ENSG00000163510.13	CWC22	2	180007524	2_108	0	0.0133394785436356	10.4488554038936	2.32470407901979e-06	-1.08040201005061	1
ENSG00000170035.15	UBE2E3	2	180964569	2_109	0	0.0153999606669958	6.65529072739503	1.70941200242349e-06	0.751086008242172	2
ENSG00000170396.7	ZNF804A	2	184598393	2_112	0	0.0109985354210891	13.4443689184438	2.46624026825381e-06	1.53797575848632	2
ENSG00000188738.14	FSIP2	2	185425362	2_112	0	0.00933686048353555	10.8578624557247	1.69085089144754e-06	-1.15710537706493	2
ENSG00000065548.17	ZC3H15	2	186486293	2_112	0	0.00563480906315428	6.46133982508857	6.07242126966472e-07	0.224561403508731	1
ENSG00000138448.11	ITGAV	2	186591184	2_112	0	0.0333899983599306	25.4177182824207	1.41551040206015e-05	-4.40000000000068	1
ENSG00000144369.12	FAM171B	2	186694233	2_112	0	0.0171667754987288	16.4802614073539	4.71859745718446e-06	1.60263858631796	2
ENSG00000163012.3	ZSWIM2	2	186849139	2_112	0	0.0150064205650878	14.2203963627036	3.55917154662467e-06	0.297777777777824	1
ENSG00000064989.12	CALCRL	2	187448790	2_112	0	0.00649228031337135	8.66735592750217	9.38521011009637e-07	1.32094594594596	1
ENSG00000003436.15	TFPI	2	187537736	2_112	0	0.00452754789009435	4.7923887505491	3.61888846607743e-07	0.312414538103322	3
ENSG00000168542.14	COL3A1	2	188974074	2_112	0	0.00582213036508761	7.04040590133576	6.83659305514101e-07	-0.726315789473503	1
ENSG00000204262.11	COL5A2	2	189180039	2_113	0	0.081058736480398	22.747512349338	3.07534501244156e-05	-3.24026312594551	2
ENSG00000138381.9	ASNSD1	2	189661479	2_113	0	0.0138710812306466	5.86648733821393	1.35721471065806e-06	0.507042253521069	1
ENSG00000128694.11	OSGEPL1	2	189761107	2_113	0	0.015853857060672	7.13262060620738	1.88601076702996e-06	0.944078947368148	1
ENSG00000128699.13	ORMDL1	2	189783978	2_113	0	0.0129410532690063	5.20927392876939	1.1243639842729e-06	-0.277312365328577	3
ENSG00000064933.17	PMS1	2	189781481	2_113	0	0.0145635449717729	6.3280140242964	1.53707351643428e-06	-0.522970508432297	2
ENSG00000187699.10	C2orf88	2	189832346	2_113	0	0.0188679840045377	8.78355890747524	2.76411509863998e-06	-1.10997542935918	2
ENSG00000198130.15	HIBCH	2	190344069	2_113	0	0.0125951797757925	4.95282904304373	1.04044185325987e-06	-0.229729729729736	1
ENSG00000151689.12	INPP1	2	190352531	2_113	0	0.0129893093079098	5.24455951009759	1.13620103841749e-06	0.381944444444437	1
ENSG00000151690.14	MFSD6	2	190398202	2_113	0	0.0165297358245307	7.52839460008148	2.0755270264051e-06	-0.792149543809695	2
ENSG00000189362.11	NEMP2	2	190534430	2_113	0	0.0124374824669431	4.8335392631155	1.00266957716831e-06	0.199082674661292	2
ENSG00000115419.12	GLS	2	190967766	2_113	0	0.0131919799241467	5.39118978143319	1.18619122644448e-06	0.071428571428579	1
ENSG00000115415.18	STAT1	2	191021817	2_113	0	0.0123767266735328	4.78721435477731	9.88208943020689e-07	0.345323741007176	1
ENSG00000138378.17	STAT4	2	191243882	2_114	0	0.0102722875423019	5.80537443203264	9.9462073580344e-07	-0.416666666666653	1
ENSG00000173559.12	NABP1	2	191655950	2_114	0	0.0119452714190925	7.23295867546792	1.44102697836023e-06	-0.810787499289419	2
ENSG00000144339.11	TMEFF2	2	192276910	2_114	0	0.0153855104700941	9.62997702400798	2.47113952215155e-06	1.12025316455715	1
ENSG00000196950.13	SLC39A10	2	195575506	2_115	0	0.0108820575996714	5.44625987695935	9.88483641340476e-07	0.423452768729762	1
ENSG00000118997.13	DNAH7	2	196068464	2_116	0	0.0170233495281615	6.88351231940913	1.95440792892752e-06	0.908631696966544	2
ENSG00000081320.10	STK17B	2	196205989	2_116	0	0.0951490731087084	23.4005908962548	3.71356894770373e-05	-2.46357615893967	1
ENSG00000138411.10	HECW2	2	196593392	2_116	0	0.044874538110951	16.1210241235931	1.20657056127181e-05	1.91020395116901	2
ENSG00000119041.10	GTF3C3	2	196799713	2_116	0	0.0469357117191771	16.5520894290213	1.29573544004967e-05	1.78816199376953	1
ENSG00000197121.14	PGAP1	2	196928772	2_116	0	0.0318044298114908	12.8275164034952	6.80440724370315e-06	1.61728395061759	1
ENSG00000065413.18	ANKRD44	2	197308812	2_117	0	0.0149322263308234	9.57859218632417	2.38553807656903e-06	2.33587786259528	1
ENSG00000162944.10	RFTN2	2	197678432	2_117	0	0.016245995869238	10.3781923253586	2.81208315372573e-06	-1.58064516129047	1
ENSG00000115896.15	PLCL1	2	197805147	2_117	0	0.0247545762424437	14.3771932080375	5.93594284938719e-06	2.56000000000049	1
ENSG00000226124.6	FTCDNL1	2	199763777	2_118	0	0.0217288375797691	19.8371491252045	7.18912206059722e-06	-2.94517671429303	2
ENSG00000162971.10	TYW5	2	199955035	2_118	0	0.0102317307698975	11.6144963621727	1.98202711619502e-06	-2.38374873809733	2
ENSG00000162972.10	MAIP1	2	199954933	2_118	0	0.011875670310028	13.4331930207848	2.66070970071567e-06	2.64983484111003	2
ENSG00000196141.13	SPATS2L	2	200306290	2_118	0	0.0135500428611099	13.0000174750102	2.93795209869683e-06	1.41982507288555	1
ENSG00000155729.12	KCTD18	2	200519526	2_118	0	0.0285782326965327	22.0500302434979	1.05100471215082e-05	-2.56540084388193	1
ENSG00000138356.13	AOX1	2	200585011	2_118	0	0.00528744062470354	5.0310943837483	4.43678183220451e-07	-0.533742331288595	1
ENSG00000013441.15	CLK1	2	200864612	2_119	0	0.0350034476600307	15.7060088459835	9.16931231696654e-06	1.93223819301791	1
ENSG00000240344.8	PPIL3	2	200871389	2_119	0	0.0137039108887067	6.79115181849481	1.55220140020901e-06	-0.992064047274875	2
ENSG00000155744.9	FAM126B	2	201071148	2_119	0	0.0299928535637004	14.2314760655536	7.11914501441794e-06	-1.82388663967618	1
ENSG00000003402.19	CFLAR	2	201116120	2_119	0	0.0243240762774708	12.2363890796398	4.96420536941423e-06	-1.66122448979574	1
ENSG00000003400.14	CASP10	2	201183110	2_119	0	0.0211894993479874	10.9248717681745	3.86097641991059e-06	1.39572059073857	2
ENSG00000064012.21	CASP8	2	201277115	2_119	0	0.0110044161549626	4.71444844465179	8.65282663009564e-07	-0.0753701533754728	3
ENSG00000155749.12	ALS2CR12	2	201333617	2_119	0	0.0125720640826037	5.97486651941905	1.25283794664742e-06	0.564057489449255	2
ENSG00000082146.12	STRADB	2	201388316	2_119	0	0.0113396150450448	4.99835238435751	9.45334021016661e-07	-0.409090909090824	1
ENSG00000115993.12	TRAK2	2	201451036	2_119	0	0.0165117629622652	8.55752057014701	2.35668481076398e-06	-1.09629629629644	1
ENSG00000155755.18	TMEM237	2	201643412	2_119	0	0.0414107836484665	17.3142292984207	1.19585003171746e-05	1.92633517495475	1
ENSG00000003393.14	ALS2	2	201780819	2_119	0	0.0573296274327463	20.4405297134118	1.95448063278329e-05	2.19337016574606	1
ENSG00000155760.2	FZD7	2	202034208	2_120	0	0.014905684646029	9.05337544231706	2.25072567548879e-06	-1.23703703703729	1
ENSG00000204217.13	BMPR2	2	202383670	2_120	0	0.0128888636204605	7.67625791616321	1.65015329981333e-06	0.822873082287542	1
ENSG00000138439.11	FAM117B	2	202633063	2_120	0	0.240480107707338	36.1908366838494	0.000145156967555928	-3.79699248120217	1
ENSG00000163596.16	ICA1L	2	202871528	2_120	0	0.0110460801527469	6.21606416853751	1.14520644862624e-06	1.17646440875712	2
ENSG00000138380.17	CARF	2	202912242	2_120	0	0.0121765621775234	7.13814605523564	1.44967358730124e-06	-1.26151096179982	2
ENSG00000144426.18	NBEAL1	2	203016111	2_120	0	0.00977539404483263	5.06011201060507	8.25001064340358e-07	-0.907103825136086	1
ENSG00000178562.17	CD28	2	203706103	2_120	0	0.0130452957591919	7.79037900069124	1.69501139383583e-06	-1.13740458015262	1
ENSG00000163600.12	ICOS	2	203937045	2_120	0	0.0163108019028411	9.90710542056312	2.69514541997379e-06	-1.11494252873594	1
ENSG00000118257.16	NRP2	2	205681426	2_121	0	0.0125038167250554	4.80669204906606	1.002418340399e-06	-0.173228346456723	1
ENSG00000023228.13	NDUFS1	2	206158198	2_122	0	0.177219419660432	19.9454479755252	5.89542624729375e-05	3.91994487401923	2
ENSG00000114942.13	EEF1B2	2	206159383	2_122	0	0.0950599883331539	17.8968268369206	2.83748711629693e-05	3.69841269841326	1
ENSG00000183671.12	GPR1	2	206218906	2_122	0	0.0134492119548523	6.08916416994112	1.36588654451407e-06	1.18253968253976	1
ENSG00000204186.7	ZDBF2	2	206329500	2_122	0	0.0132112025017345	5.61137841539709	1.2364370558846e-06	-0.975806451612841	1
ENSG00000114948.12	ADAM23	2	206432328	2_122	0	0.0137188350280131	5.29746553611354	1.21211961499953e-06	-0.185618843854977	2
ENSG00000138400.12	MDH1B	2	206765180	2_122	0	0.0251617994266229	10.9578745530156	4.59862637632092e-06	-1.34769465036297	2
ENSG00000118246.13	FASTKD2	2	206765614	2_122	0	0.0229188666282457	9.94197828585223	3.80037150548497e-06	-1.0767669060827	2
ENSG00000144401.14	METTL21A	2	207619262	2_122	0	0.0143841088011673	5.85520105132753	1.40470418758451e-06	-0.569620253164479	1
ENSG00000138413.13	IDH1	2	208266212	2_123	0	0.0155316058519659	6.12818387002695	1.58747996827115e-06	-0.524911032028401	1
ENSG00000115020.16	PIKFYVE	2	208265568	2_123	0	0.015176335585531	5.90887228514533	1.49565569877427e-06	0.631578947368592	1
ENSG00000144407.9	PTH2R	2	208359917	2_123	0	0.0134755516286538	4.78281976355229	1.07495596267816e-06	-0.130565766658565	2
ENSG00000115365.11	LANCL1	2	210477778	2_124	0	0.00828084668540097	5.11729501825099	7.06765440067092e-07	0.552845528455196	1
ENSG00000021826.14	CPS1	2	210477414	2_124	0	0.0081022954142439	4.91129972353962	6.63688997581807e-07	0.463414634146478	1
ENSG00000178568.14	ERBB4	2	212536235	2_125	0	0.0163121831827809	8.24006980535181	2.24183211474558e-06	-1.08571428571453	1
ENSG00000030419.16	IKZF2	2	213153600	2_126	0	0.0574587856923022	16.9924323093559	1.62844126032696e-05	-2.10884353741448	1
ENSG00000144451.18	SPAG16	2	213282149	2_126	0	0.0338874760624974	11.9269912386174	6.74109161726343e-06	1.58778625954179	1
ENSG00000138376.10	BARD1	2	214805960	2_127	0	0.013987340007157	8.80757878054203	2.05471586375674e-06	1.19020519053932	3
ENSG00000138363.14	ATIC	2	215075224	2_127	0	0.0112037140420803	6.26185502429388	1.17010579357127e-06	-0.0414135692122229	4
ENSG00000115414.18	FN1	2	215435759	2_127	0	0.00996954857856192	6.64142334970635	1.10432464459017e-06	-1.45454545454556	1
ENSG00000118242.15	MREG	2	216033416	2_127	0	0.0151650897531667	9.37386232284145	2.37095691011422e-06	-1.34210526315903	1
ENSG00000079246.15	XRCC5	2	216117455	2_127	0	0.00946885149601606	4.99623642815923	7.89042493407366e-07	0.241935483870975	1
ENSG00000138375.12	SMARCAL1	2	216412526	2_127	0	0.00924556605232385	4.77092066305121	7.35691614334217e-07	-0.112102692898586	2
ENSG00000115457.9	IGFBP2	2	216632342	2_127	0	0.00976036212470666	5.26694035778627	8.57401891042348e-07	-0.32236842105261	1
ENSG00000163497.2	FEV	2	218984911	2_129	0	0.0130156544598817	5.42283235435774	1.17720553260148e-06	0.208556149732619	1
ENSG00000231672.6	DIRC3	2	217754478	2_129	0	0.049784306342488	18.0904304350885	1.5021090625747e-05	-1.93122638309931	2
ENSG00000079308.16	TNS1	2	217816617	2_129	0	0.0126425735794399	5.20849337082805	1.09826643559082e-06	0.24615384615398	1
ENSG00000188282.12	RUFY4	2	218034950	2_129	0	0.0132300712936404	5.67267526775845	1.25172870921018e-06	-0.468243123781527	2
ENSG00000163464.7	CXCR1	2	218166777	2_129	0	0.0379856976960449	19.5360854284991	1.23770674858828e-05	2.77573529411788	1
ENSG00000163466.15	ARPC2	2	218217396	2_129	0	0.0241396575216905	26.1442276555442	1.05260887264864e-05	-4.74796747967471	1
ENSG00000127837.9	AAMP	2	218270227	2_129	0	0.0224973917850504	26.4896333053271	9.93958434731997e-06	-4.95967741935412	1
ENSG00000127838.13	PNKD	2	218270205	2_129	1	0.0428414090326261	32.6729591735252	2.3345991431514e-05	-5.24944797481764	2
ENSG00000135926.14	TMBIM1	2	218250385	2_129	0	0.02977843429567	29.2569283645607	1.45308390846306e-05	-5.15382255402712	2
ENSG00000018280.16	SLC11A1	2	218381984	2_129	0	0.0154156598355493	7.08611047908269	1.82192352356956e-06	-0.748175182481655	1
ENSG00000144579.7	CTDSP1	2	218399384	2_129	0	0.0199516366743036	10.010656807525	3.33120382098642e-06	-1.41984732824435	1
ENSG00000135913.10	USP37	2	218567846	2_129	0	0.0128288340145827	5.26869031731219	1.12732714370361e-06	-0.160998235356165	2
ENSG00000144580.13	CNOT9	2	218568666	2_129	0	0.0269825371449859	13.6662855255006	6.15025863244997e-06	2.04941860465124	1
ENSG00000115556.13	PLCD4	2	218607609	2_129	0	0.0151290102554426	6.8457909403604	1.72740532954165e-06	0.730156642682236	2
ENSG00000074582.12	BCS1L	2	218658710	2_129	0	0.0131260164922665	6.37247535472405	1.39508675555264e-06	-1.18548387096729	1
ENSG00000115568.15	ZNF142	2	218659583	2_129	0	0.0273800342620718	14.4447480763705	6.59635567553447e-06	2.25092114087011	3
ENSG00000163481.7	RNF25	2	218672243	2_129	0	0.0237619415982842	12.4322044196229	4.92708633448989e-06	-1.95692307692302	1
ENSG00000163482.11	STK36	2	218672243	2_129	0	0.0120078316429204	4.78502001138	9.58315371093552e-07	-0.179817281050073	2
ENSG00000135912.10	TTLL4	2	218710630	2_129	0	0.0141869254792161	7.13375419473095	1.68797703600402e-06	1.1788856304992	1
ENSG00000163501.6	IHH	2	219061446	2_129	0	0.0435134870121864	16.9278748872707	1.22853188793831e-05	1.93877551020348	1
ENSG00000187736.12	NHEJ1	2	219160586	2_129	0	0.0188092791628682	8.56306841245833	2.68634428441495e-06	-0.915384615384628	1
ENSG00000213901.10	SLC23A3	2	219182118	2_129	0	0.0327112205792017	15.2696203772256	8.33076905649215e-06	1.88888888888931	1
ENSG00000115649.15	CNPPD1	2	219177821	2_129	0	0.0145047876783526	6.39404107219781	1.54684537516712e-06	-0.518749242952391	2
ENSG00000115657.12	ABCB6	2	219218557	2_129	0	0.0135281790815036	5.96409456954058	1.34568673208746e-06	-0.752427184466232	1
ENSG00000198925.10	ATG9A	2	219229585	2_129	0	0.0137685791775841	6.07920488654777	1.39603405469235e-06	-0.722782160923664	2
ENSG00000163516.13	ANKZF1	2	219230067	2_129	0	0.0120140013787207	4.7597126097068	9.53736742254145e-07	-0.0375939849623862	1
ENSG00000163521.15	GLB1L	2	219243701	2_129	0	0.015808648337937	7.5823435669372	1.99920948391562e-06	-0.993939393939078	1
ENSG00000115661.13	STK16	2	219241541	2_129	0	0.0123940501758143	5.09025615735076	1.05223560588343e-06	0.45212765957458	1
ENSG00000054356.13	PTPRN	2	219309183	2_129	0	0.0188951101452529	9.19740673843007	2.89851082231145e-06	-1.12820512820551	1
ENSG00000123992.18	DNPEP	2	219395442	2_129	0	0.0188146563998723	9.01524488049419	2.82900636768361e-06	-1.03671828913497	2
ENSG00000175084.11	DES	2	219418233	2_129	0	0.0119405958906178	4.71649880646235	9.39303271787249e-07	-0.0916030534350857	1
ENSG00000072195.14	SPEG	2	219434550	2_129	0	0.0156288970002105	7.27671072322362	1.89680875283268e-06	-0.870370370370577	1
ENSG00000123989.13	CHPF	2	219543916	2_129	0	0.0119394038709806	4.71065176459774	9.38045164252378e-07	0.0873015873015872	1
ENSG00000123999.4	INHA	2	219567080	2_129	0	0.0125980140854575	5.15054108648292	1.08221874268625e-06	-0.240929008385945	2
ENSG00000124006.14	OBSL1	2	219572251	2_129	0	0.0119538317994033	4.72310615168995	9.41661799423398e-07	0.0312499999999891	1
ENSG00000144589.21	STK11IP	2	219597759	2_130	0	0.0123312285186875	5.02433991218481	1.03334529100377e-06	0.257460799378166	2
ENSG00000116106.11	EPHA4	2	221574191	2_130	0	0.012352137690913	5.04037636919369	1.03840123632444e-06	0.276758409785889	1
ENSG00000163082.9	SGPP2	2	222423650	2_131	0	0.0265628315763793	12.2151823866183	5.41170893157591e-06	-1.43356643356599	1
ENSG00000124003.12	MOGAT1	2	222671822	2_131	0	0.014101613970854	6.20298924073262	1.45891488463686e-06	-0.609341825902295	1
ENSG00000152056.16	AP1S3	2	223837891	2_131	0	0.0134427058748945	5.74974519663878	1.28912609927119e-06	-0.453125000000122	1
ENSG00000135900.3	MRPL44	2	224158899	2_132	0	0.0135036111337459	5.8530856092166	1.318241272902e-06	-0.656716417910466	1
ENSG00000124019.9	FAM124B	2	224397328	2_132	0	0.0164636484970641	7.73123126280574	2.12292599630313e-06	-0.925977520647657	2
ENSG00000036257.12	CUL3	2	224584259	2_132	0	0.0119917622527934	4.72891371467919	9.45811314448804e-07	0.128201618796117	2
ENSG00000081052.11	COL4A4	2	227000160	2_133	0	0.0138458290997355	5.77918636794698	1.33458356465659e-06	0.586539875107554	2
ENSG00000153832.11	FBXO36	2	229948378	2_135	0	0.0167911435429607	14.5653577358303	4.07907354432176e-06	1.79298261820808	2
ENSG00000163053.10	SLC16A14	2	230085741	2_135	0	0.0307589519018734	20.2879304568458	1.04080503879559e-05	2.16634429400358	1
ENSG00000079263.18	SP140	2	230217409	2_135	0	0.0158418063413043	12.468279284285	3.29436205665626e-06	1.02688172043033	1
ENSG00000135899.17	SP110	2	230213733	2_135	0	0.0412061726533205	20.3887473140947	1.40124129294246e-05	1.52004024527475	2
ENSG00000185404.16	SP140L	2	230296290	2_135	0	0.0134616975416619	11.1660565720932	2.50703131088288e-06	1.00152391672247	2
ENSG00000067066.16	SP100	2	230415917	2_135	0	0.00756449130946346	6.2905985539353	7.9365508768896e-07	-0.345588235294164	1
ENSG00000135916.15	ITM2C	2	230871496	2_135	0	0.00666915306814442	5.35001603098215	5.95094414791375e-07	-0.396825396825431	1
ENSG00000204128.5	C2orf72	2	231040159	2_136	0	0.0255690719567878	9.30786924405953	3.96940438090182e-06	-1.1019108280257	1
ENSG00000135914.5	HTR2B	2	231125386	2_136	0	0.0159627089089219	4.83340761621306	1.28682687285513e-06	-0.173680986995162	2
ENSG00000135931.17	ARMC9	2	231198852	2_136	0	0.0171617197626176	5.52018162374373	1.58006254591526e-06	-0.517429866470885	2
ENSG00000156966.6	B3GNT7	2	231368990	2_136	0	0.0228047234071612	8.21953046363459	3.1263091675688e-06	-0.881656804733628	1
ENSG00000115053.15	NCL	2	231483427	2_136	0	0.0157833864766577	4.72631000519119	1.24417795120547e-06	0.0792079207920411	1
ENSG00000171596.6	NMUR1	2	231526615	2_136	0	0.0164239374969142	5.10346823979988	1.39798594639425e-06	0.291519447432	3
ENSG00000187514.16	PTMA	2	231707301	2_136	0	0.015953734365824	4.82807514386467	1.28468449627991e-06	-0.0884955752212203	1
ENSG00000156973.13	PDE6D	2	231788463	2_136	0	0.0214326573594558	7.62979553452022	2.72740119442397e-06	-0.868055555555375	1
ENSG00000144535.19	DIS3L2	2	231961176	2_136	0	0.017795819119073	5.86435266488672	1.74059674891635e-06	0.528169014084221	1
ENSG00000171551.11	ECEL1	2	232487681	2_136	0	0.0302666240983664	10.9146326719836	5.50976673707284e-06	-1.26811594202909	1
ENSG00000221944.6	TIGD1	2	232546212	2_136	0	0.0164095547830246	5.09516206263143	1.39448839993894e-06	0.375796178343998	1
ENSG00000204120.14	GIGYF2	2	232692363	2_137	0	0.0101896123270709	4.86867773698315	8.27425299552999e-07	-0.157480314960627	1
ENSG00000182600.9	C2orf82	2	232856815	2_137	0	0.0107217293308699	5.23252001516526	9.35698305801844e-07	-0.146881287726432	1
ENSG00000066248.14	NGEF	2	232928501	2_137	0	0.0218193413019211	11.8951231477953	4.32883152576226e-06	1.21428571428572	1
ENSG00000077044.10	DGKD	2	233354365	2_137	0	0.0215259966791288	20.2369826147317	7.26556066114552e-06	-3.36216216216091	1
ENSG00000085982.13	USP40	2	233565958	2_137	0	0.010492917957922	6.00164509095547	1.0503322306313e-06	1.00349654749227	2
ENSG00000123485.11	HJURP	2	233854092	2_137	0	0.0235725867959122	13.891744863587	5.46165354409947e-06	-2.12197615310124	2
ENSG00000188042.7	ARL4C	2	234498726	2_138	0	0.0181381524494005	7.32990278849628	2.21743740042082e-06	0.805194805195039	1
ENSG00000144476.5	ACKR3	2	236642636	2_140	0	0.0481973802798651	19.8554911444572	1.5961149779557e-05	-1.95054945054961	1
ENSG00000198612.10	COPS8	2	237085776	2_140	0	0.0123524235087542	6.89326468268389	1.42015985987374e-06	-1.01890359168189	1
ENSG00000163359.15	COL6A3	2	237417057	2_140	0	0.0430318730915551	18.7674914537104	1.34696584299233e-05	-1.89680589680639	1
ENSG00000115648.13	MLPH	2	237484517	2_140	0	0.0143985919511245	8.34481562563872	2.00399611556515e-06	0.993626037859404	2
ENSG00000124839.12	RAB17	2	237590965	2_140	0	0.109554679679998	27.8366667764172	5.08637375460618e-05	2.5760856422302	2
ENSG00000177483.11	RBM44	2	237779632	2_140	0	0.00982504288060237	4.72743217354945	7.74675581170883e-07	0.0432471492141796	4
ENSG00000132329.10	RAMP1	2	237858561	2_141	0	0.0134439254253369	5.93616797599333	1.33104390782607e-06	-0.418439716312128	1
ENSG00000184182.18	UBE2F	2	237966682	2_141	0	0.0117156730868628	6.44103784617116	1.25858688303037e-06	-1.42187499999973	1
ENSG00000132330.16	SCLY	2	238061377	2_141	0	0.024192859236486	12.4364723365834	5.01816009202286e-06	-1.59831460674176	1
ENSG00000144488.14	ESPNL	2	238100744	2_141	0	0.0117816735026688	5.06907806934161	9.96084239913964e-07	0.59856328374039	3
ENSG00000168427.8	KLHL30	2	238141392	2_141	0	0.0128737349916978	6.89333023337827	1.4801091888315e-06	1.28156809095729	2
ENSG00000178752.15	ERFE	2	238158500	2_141	0	0.0198033285934759	9.36809151481889	3.09420742468289e-06	-0.894011695272276	2
ENSG00000132323.8	ILKAP	2	238183833	2_141	0	0.0160938642392704	7.1600601452173	1.9219279804216e-06	0.0282640458103271	2
ENSG00000144485.10	HES6	2	238241004	2_141	0	0.0127236777721541	5.87280721524175	1.24628828368193e-06	0.780303030302894	1
ENSG00000204104.11	TRAF3IP1	2	238320731	2_141	0	0.0213855236315191	10.9057103725008	3.88985984771785e-06	1.37800279278091	2
ENSG00000065802.11	ASB1	2	238426273	2_141	0	0.01914950419801	9.79175710132302	3.12736283866236e-06	-1.29495752122827	2
ENSG00000068024.16	HDAC4	2	239401967	2_143	0	0.00423927352972664	6.25556697377771	4.42301307359742e-07	0.597122302158276	1
ENSG00000130414.11	NDUFA10	2	240028144	2_143	0	0.00758765196489886	11.7274472015142	1.48412675420413e-06	-1.29471571840295	2
ENSG00000063660.8	GPC1	2	240434114	2_143	0	0.0200232917780797	20.3664010901675	6.80158099134087e-06	-2.42187499999973	1
ENSG00000188542.9	DUSP28	2	240611258	2_143	0	0.034328825118132	25.8865964277505	1.48215628145489e-05	-2.33333333333377	1
ENSG00000144504.15	ANKMY1	2	240570066	2_143	0	0.0079385085737369	12.1555067265791	1.60942999761604e-06	1.33031128941196	2
ENSG00000142330.19	CAPN10	2	240586423	2_143	0	0.0363149987487	26.3363403372922	1.5951501349202e-05	-2.42837654877132	2
ENSG00000178623.11	GPR35	2	240604773	2_143	0	0.00403323907963671	7.79711132522474	5.2450279542296e-07	1.35102282744049	3
ENSG00000162804.13	SNED1	2	240996740	2_143	0	0.0204505079929982	20.4286538136521	6.96793282022592e-06	-1.87234042553273	1
ENSG00000122085.16	MTERF4	2	241094178	2_143	0	0.0044542725912724	6.78527803951621	5.04085894817612e-07	0.771099228312464	2
ENSG00000115687.13	PASK	2	241101709	2_143	0	0.0480240453966589	28.8807215688519	2.31327298515738e-05	2.49606570102731	2
ENSG00000115685.14	PPP1R7	2	241149506	2_143	0	0.00579926623593274	8.97795275892141	8.68381311650218e-07	1.03401360544226	1
ENSG00000146205.13	ANO7	2	241216484	2_144	0	0.00631412400999087	4.81586959043049	5.07163430623981e-07	-0.300196644408345	2
ENSG00000168385.17	SEPT2	2	241339132	2_144	0	0.00645745845904022	7.15250120407778	7.70335063521647e-07	1.71428571428531	1
ENSG00000115677.16	HDLBP	2	241317232	2_144	0	0.0103183371538271	10.085413008656	1.73565541569636e-06	-1.33206106870249	1
ENSG00000006607.13	FARP2	2	241355498	2_144	0	0.121589131997891	35.1647045528103	7.13118719005035e-05	-3.46766169154292	1
ENSG00000115694.14	STK25	2	241503160	2_144	0	0.011618168498563	9.56601520243633	1.85365472724987e-06	-0.674418604651168	1
ENSG00000176720.4	BOK	2	241558436	2_144	0	0.0101941121077269	14.8047869218441	2.51716492840349e-06	-2.9608131289635	2
ENSG00000168397.16	ATG4B	2	241634894	2_144	0	0.00710713283474351	5.77892558544153	6.85017458809328e-07	0.0944857124527736	4
ENSG00000168393.12	DTYMK	2	241683277	2_144	0	0.00643793717497654	8.07082085538283	8.66611698674802e-07	2.13892134776906	2
ENSG00000168395.15	ING5	2	241687007	2_144	0	0.00672232989154997	6.04904928202886	6.78214467102115e-07	-0.937281253488849	2
ENSG00000180902.17	D2HGDH	2	241737769	2_144	0	0.00895108923557952	7.75950329955866	1.15843031602854e-06	-0.725865383993935	3
ENSG00000154252.11	GAL3ST2	2	241773455	2_144	0	0.00765104956898388	6.95985176474867	8.88139347280084e-07	-0.782736578770618	2
ENSG00000204099.11	NEU4	2	241814768	2_144	0	0.012105155816275	10.3130412464456	2.08217507927173e-06	1.27447441350629	2
ENSG00000188389.10	PDCD1	2	241816853	2_144	0	0.0814383764140446	28.2620657838394	3.8387790442197e-05	2.81690140844989	1
ENSG00000188011.5	RTP5	2	241769948	2_144	0	0.113074208827454	31.0699709520369	5.85955331936813e-05	2.84607027256095	2
ENSG00000134121.9	CHL1	3	98268	3_1	0	0.0157370114065015	4.87282087004968	1.27897722724303e-06	-0.287999999999947	1
ENSG00000134115.12	CNTN6	3	1086561	3_1	0	0.0159509788477986	5.00084169257785	1.33042547258033e-06	0.294466308558493	2
ENSG00000091181.19	IL5RA	3	3126271	3_4	0	0.00665903469469487	6.90469939537265	7.66860130263775e-07	-0.712296983758425	1
ENSG00000072756.16	TRNT1	3	3178734	3_4	0	0.00531013209319997	4.76748138032856	4.22235199916873e-07	0.114285714285668	1
ENSG00000113851.14	CRBN	3	3175993	3_4	0	0.00655424002534211	6.75489157833808	7.38415543632766e-07	-0.691823899370704	1
ENSG00000170364.12	SETMAR	3	4303349	3_4	0	0.00766557653966393	8.23441005654487	1.05277950109951e-06	0.921221262683097	2
ENSG00000144455.13	SUMF1	3	4368850	3_4	0	0.0070111801472903	7.39141895728055	8.64328933295371e-07	0.830460891855345	4
ENSG00000150995.18	ITPR1	3	4492945	3_4	0	0.00559741629369193	5.26485062718484	4.91511594717191e-07	-0.29687500000015	1
ENSG00000134109.10	EDEM1	3	5185837	3_4	0	0.00974402609692171	10.5021015813424	1.70676904917062e-06	-1.11547911547932	1
ENSG00000196277.15	GRM7	3	7084942	3_6	0	0.0288786700368151	12.4502242510118	5.99672962338548e-06	1.44444444444473	1
ENSG00000071282.11	LMCD1	3	8587289	3_6	0	0.0138736732484478	5.48739048477231	1.2697476953879e-06	0.416666666666712	1
ENSG00000182533.6	CAV3	3	8733693	3_7	0	0.0323147075515047	13.4253386200647	7.23578383320234e-06	-1.48022598870113	1
ENSG00000125046.14	SSUH2	3	8745072	3_7	0	0.0135087625970689	5.13787546674725	1.1576019469552e-06	0.315508021390462	1
ENSG00000070950.9	RAD18	3	8947606	3_7	0	0.0139924177364132	5.47105783042632	1.27680381979418e-06	0.483811362364083	3
ENSG00000196220.15	SRGAP3	3	9363240	3_7	0	0.0195207184837274	8.6283970206782	2.80922176237122e-06	-1.00000000000005	1
ENSG00000134077.15	THUMPD3	3	9361831	3_7	0	0.0202286729451956	8.96666362887214	3.02522984735786e-06	1.03977272727275	1
ENSG00000168137.15	SETD5	3	9397385	3_7	0	0.034662305912489	14.0950000269613	8.14859320464788e-06	1.51301115241685	1
ENSG00000163719.19	MTMR14	3	9649842	3_8	0	0.0143689156459208	4.74698317639824	1.13763198349269e-06	-0.132701421800944	1
ENSG00000144550.12	CPNE9	3	9703359	3_8	0	0.0149132791103607	5.09931251554034	1.26836684315774e-06	-0.320754716981183	1
ENSG00000134072.10	CAMK1	3	9769618	3_8	0	0.0208128199833585	8.26145403192054	2.86779117646236e-06	0.924865831842699	1
ENSG00000171148.13	TADA3	3	9794702	3_8	0	0.0155086631652513	5.47029962752582	1.41496463025664e-06	-0.386861313868577	1
ENSG00000156990.14	RPUSD3	3	9843931	3_8	0	0.01438249705715	4.75593197763894	1.14085390650629e-06	0.111940298507424	1
ENSG00000187288.10	CIDEC	3	9879932	3_8	0	0.0146926801040689	4.95808626083633	1.21499700383354e-06	0.143749999999939	1
ENSG00000171135.13	JAGN1	3	9890513	3_8	0	0.0184545622092813	7.11972774149086	2.19142816549342e-06	-0.99421965317932	1
ENSG00000163701.18	IL17RE	3	9901671	3_8	0	0.109083187293582	24.2157061939528	4.40570144303635e-05	-2.34505539481268	3
ENSG00000163702.18	IL17RC	3	9915771	3_8	0	0.0158853304873854	5.69780586242818	1.50960737157686e-06	0.6619364127289	3
ENSG00000163703.17	CRELD1	3	9933125	3_8	0	0.0143321226511064	4.72269554383954	1.12891325079877e-06	-0.278145695364238	1
ENSG00000125037.12	EMC3	3	10010880	3_8	0	0.0168880362166532	6.27816941473261	1.76836653685623e-06	0.673511293634329	1
ENSG00000144554.10	FANCD2	3	10031360	3_8	0	0.0209826960838735	8.33860786908156	2.9181992874816e-06	0.850769971105592	2
ENSG00000254999.3	BRK1	3	10115684	3_8	0	0.0864747776196199	21.9341736434596	3.16352183746401e-05	2.74742268041108	1
ENSG00000134086.7	VHL	3	10140878	3_8	0	0.0182672568116296	7.02291105200798	2.13968877282488e-06	1.26865671641799	1
ENSG00000157014.10	TATDN2	3	10247632	3_8	0	0.0145851629264536	4.88850623147382	1.18917990981919e-06	-0.286007497339868	2
ENSG00000157017.15	GHRL	3	10333673	3_8	0	0.0172499184186492	6.47927964742689	1.86412004152523e-06	-0.984615384615179	1
ENSG00000157087.17	ATP2B2	3	10707748	3_8	0	0.0258022732499106	10.3047376585208	4.43460574801604e-06	-1.27439024390255	1
ENSG00000157103.10	SLC6A1	3	10978347	3_9	0	0.00940757292046479	4.71015707342729	7.3904875385877e-07	0.00159163146220864	2
ENSG00000197548.12	ATG7	3	11271528	3_9	0	0.0131675242204147	7.89158134941836	1.73311854422068e-06	1.17228659524296	2
ENSG00000157150.4	TIMP4	3	12148468	3_9	0	0.0274948911070958	14.8812487690875	6.82419591446644e-06	1.6637741450318	2
ENSG00000132170.19	PPARG	3	12284939	3_9	0	0.0103817850384788	5.64200435041567	9.7693474243504e-07	-0.432160804020078	1
ENSG00000154743.17	TSEN2	3	12484157	3_9	0	0.0097623645970194	5.06019537492707	8.23915008792791e-07	-0.342600091598078	2
ENSG00000075975.15	MKRN2	3	12557101	3_9	0	0.00985578964369671	5.15025777927816	8.46604354510368e-07	0.276406748053213	3
ENSG00000225526.4	MKRN2OS	3	12561203	3_9	0	0.0100069118722018	5.29416690484716	8.8360427729094e-07	0.343065693430764	1
ENSG00000088726.15	TMEM40	3	12769053	3_9	0	0.0146200795096499	8.88272486226	2.16598802055782e-06	-1.03448275862011	1
ENSG00000144712.11	CAND2	3	12796583	3_9	0	0.00971929555066287	5.01838461354282	8.13502397483559e-07	0.277328275154707	2
ENSG00000144713.12	RPL32	3	12841494	3_9	0	0.0100433182023556	5.32851612108606	8.92572726294659e-07	0.362847786358778	2
ENSG00000144711.13	IQSEC1	3	13072626	3_10	0	0.0163163076960142	10.3688388247842	2.82170830287635e-06	1.12715947395175	2
ENSG00000132182.11	NUP210	3	13419856	3_10	0	0.00899181227677848	4.72850306322815	7.0913841410877e-07	0.056910569105693	1
ENSG00000163517.14	HDAC11	3	13480018	3_10	0	0.0142886387238856	9.11116554888394	2.17132533117927e-06	1.0264255910983	1
ENSG00000163520.13	FBLN2	3	13638329	3_10	0	0.0108114747973663	6.47131572058699	1.16691073300743e-06	-0.793893129771481	1
ENSG00000163528.12	CHCHD4	3	14124463	3_10	0	0.0292634736562459	15.9208345355008	7.77055092841666e-06	2.06498759286695	2
ENSG00000170876.7	TMEM43	3	14124463	3_10	0	0.0357059523811064	17.8199603371541	1.06122496994784e-05	2.16176470588311	1
ENSG00000154767.14	XPC	3	14170048	3_10	0	0.013534577693326	8.59755864785017	1.94079632890663e-06	-1.27512320084315	2
ENSG00000131389.16	SLC6A6	3	14402293	3_10	0	0.019658999500443	12.1370674979174	3.97956208413365e-06	1.33959186512231	2
ENSG00000144596.12	GRIP2	3	14524870	3_10	0	0.0111719935579119	6.78165363395492	1.26364879347756e-06	0.706114013901138	2
ENSG00000154781.15	CCDC174	3	14586551	3_10	0	0.011930319981321	7.40312204379834	1.4730826232681e-06	-0.824221072058206	2
ENSG00000154783.11	FGD5	3	14813285	3_11	0	0.0320728366754249	10.8829485393761	5.8216226804287e-06	1.29389312977173	1
ENSG00000131381.12	RBSN	3	15099772	3_11	0	0.017837181740503	5.30173929352983	1.57726516202374e-06	-0.46534653465366	1
ENSG00000131375.9	CAPN7	3	15206289	3_11	0	0.0183343824696848	5.56260226474513	1.70100034105396e-06	0.511764705882273	1
ENSG00000206562.11	METTL6	3	15444611	3_11	0	0.0177466193993466	5.25344830241536	1.55496351647195e-06	-0.370588235294168	1
ENSG00000206561.12	COLQ	3	15521671	3_11	0	0.0372332731886161	12.3082302818773	7.64340611694272e-06	-1.501789937299	2
ENSG00000131373.14	HACL1	3	15600464	3_11	0	0.0246158014716339	8.36168018925169	3.4329512735446e-06	1.07787494111159	3
ENSG00000206560.11	ANKRD28	3	15857778	3_11	0	0.0172451111717307	4.9815176736013	1.43280727997057e-06	-0.386363636363703	1
ENSG00000131386.17	GALNT15	3	16088510	3_11	0	0.044404771837545	13.9953036166236	1.03650660288764e-05	1.62127439360807	2
ENSG00000154813.9	DPH3	3	16264511	3_12	0	0.0688999182498624	20.3671498388884	2.34050229144572e-05	2.13376026165973	2
ENSG00000154814.13	OXNAD1	3	16265607	3_12	0	0.0476209401552495	16.803792792764	1.33464384636561e-05	-2.00564971751402	1
ENSG00000131378.13	RFTN1	3	16513716	3_12	0	0.0236061809158793	10.1005354461146	3.97676780172845e-06	-1.00405590501291	2
ENSG00000154822.17	PLCL2	3	16802230	3_12	0	0.024138481611179	10.312670354844	4.15184555135435e-06	1.25800516816107	2
ENSG00000183960.8	KCNH8	3	19148202	3_14	0	0.011380565472661	4.97041292612173	9.43444630850257e-07	-0.232456140350764	1
ENSG00000163576.17	EFHB	3	19946945	3_14	0	0.0120119531602262	5.48140627409522	1.09816027180482e-06	0.46401908706853	2
ENSG00000144566.10	RAB5A	3	19947075	3_14	0	0.011487665375963	5.059047420473	9.69305400328946e-07	0.280821917808212	1
ENSG00000183977.13	PP2D1	3	20012089	3_14	0	0.0193340395439773	9.99255764811407	3.22225102513652e-06	1.15819097641054	2
ENSG00000114166.7	KAT2B	3	20037997	3_14	0	0.0168803998169232	8.70485418039694	2.45078004091458e-06	0.949640287769567	1
ENSG00000182247.9	UBE2E2	3	23202760	3_17	0	0.0228576909351463	11.0727522879249	4.22131777104961e-06	-1.49992453015486	2
ENSG00000170142.11	UBE2E1	3	23805720	3_18	0	0.0195269930135699	10.7625365198064	3.50517830162534e-06	1.1294964028775	1
ENSG00000197885.10	NKIRAS1	3	23923099	3_18	0	0.012409544144969	6.4653483254683	1.33815943855597e-06	-0.766423357664435	1
ENSG00000077092.18	RARB	3	25173356	3_18	0	0.139808308588866	29.7878053447491	6.94594906653728e-05	-3.2572557119144	2
ENSG00000077097.15	TOP2B	3	25664786	3_19	0	0.0186088575280388	4.96757273988878	1.54178583612855e-06	-0.267875454586928	2
ENSG00000151093.7	OXSM	3	25782726	3_19	0	0.0219014964952851	6.5147354252659	2.37974640299166e-06	0.705776173285007	1
ENSG00000151092.16	NGLY1	3	25788629	3_19	0	0.019088923929092	5.20932193421659	1.65852778031607e-06	0.387978142076278	1
ENSG00000163491.16	NEK10	3	27369070	3_20	0	0.0186249691953549	7.87069171259419	2.44494205335827e-06	1.07746478873254	1
ENSG00000033867.16	SLC4A7	3	27576412	3_20	0	0.0153124968905447	6.01344342917853	1.53578120671085e-06	-0.61290322580634	1
ENSG00000163512.13	AZI2	3	28348860	3_21	0	0.0203488495325985	8.94901848944603	3.03721384836098e-06	-1.08620893498481	2
ENSG00000206559.7	ZCWPW2	3	28348550	3_21	0	0.0224804376543737	9.89553851458863	3.71025962996253e-06	1.21527777777767	1
ENSG00000144642.21	RBMS3	3	28575079	3_21	0	0.0137200435138187	5.21095896616995	1.19243097160591e-06	-0.453531598512854	1
ENSG00000163527.9	STT3B	3	31531267	3_23	0	0.0152637467103043	4.71108436138878	1.19933950036049e-06	0.02143535600177	2
ENSG00000144645.13	OSBPL10	3	32078058	3_23	0	0.0493605104541354	15.8980202041339	1.30882864800808e-05	1.76097560975722	1
ENSG00000152642.10	GPD1L	3	32104696	3_23	0	0.0158764536956435	5.08413008095041	1.34626408614236e-06	0.281714987812616	2
ENSG00000170293.8	CMTM8	3	32238085	3_23	0	0.0729476419246921	19.6705469366038	2.39324851876215e-05	1.94973544973562	1
ENSG00000153551.13	CMTM7	3	32414275	3_24	0	0.0144767597891856	7.25851611528935	1.75258592369492e-06	-0.693548387096914	1
ENSG00000091317.7	CMTM6	3	32502466	3_24	0	0.0158935329094243	8.45633920509818	2.24162492201883e-06	1.01485148514807	1
ENSG00000144635.8	DYNC1LI1	3	32570942	3_24	0	0.0163033652786455	8.65527597229729	2.35352212025028e-06	1.08736948742403	2
ENSG00000182973.18	CNOT10	3	32684690	3_24	0	0.0110444269469546	4.88674421495296	9.00166610912837e-07	-0.301301539120118	2
ENSG00000183813.6	CCR4	3	32949797	3_24	0	0.0272949965643384	13.6141730672835	6.19775517617312e-06	-1.52863436123309	1
ENSG00000170266.15	GLB1	3	33097285	3_24	0	0.0301931802733996	13.9322861186017	7.01602859381764e-06	1.47169811320735	1
ENSG00000170275.14	CRTAP	3	33113385	3_24	0	0.0178589525574882	9.62387702568706	2.86659377922254e-06	1.21942951727101	3
ENSG00000173705.8	SUSD5	3	33218930	3_25	0	0.0123232894171155	5.21718967459366	1.07231746591731e-06	-0.18348623853212	1
ENSG00000153558.13	FBXL2	3	33277306	3_25	0	0.0147231133804062	6.90226547000596	1.69492865047552e-06	0.657534246575091	1
ENSG00000153560.11	UBP1	3	33440884	3_25	0	0.0170444196483219	8.29012205054166	2.35669428365727e-06	1.10070757357291	2
ENSG00000170248.13	PDCD6IP	3	33798622	3_25	0	0.0311733786209198	14.0311500429326	7.29520077347554e-06	-1.86428571428574	1
ENSG00000144681.10	STAC	3	36372930	3_26	0	0.0194431148179159	7.45160045122343	2.41643716580835e-06	0.893878087219083	2
ENSG00000163673.7	DCLK3	3	36764355	3_27	0	0.0178131675998662	4.78092354842643	1.42040783311819e-06	-0.0914507096864086	2
ENSG00000168016.13	TRANK1	3	36865898	3_27	0	0.0269922032439824	8.73085755638599	3.93056826819604e-06	1.16923076923081	1
ENSG00000178567.7	EPM2AIP1	3	36993455	3_27	0	0.0234992675185548	7.41212293371458	2.90507296395374e-06	-0.96666666666701	1
ENSG00000076242.14	MLH1	3	36993455	3_27	0	0.0254417659180437	8.16768888484896	3.46582431909093e-06	-1.07131147288554	3
ENSG00000093167.17	LRRFIP2	3	37183476	3_27	0	0.0177187613510854	4.73051000137475	1.39798151647484e-06	-0.279701146722401	3
ENSG00000144674.16	GOLGA4	3	37243272	3_27	0	0.0263229238508548	8.49178480620917	3.72814858668195e-06	0.987288135593295	1
ENSG00000198590.11	C3orf35	3	37386585	3_27	0	0.0179576916542352	4.85758874359647	1.45489402139182e-06	-0.183094488502089	2
ENSG00000144677.14	CTDSPL	3	37950545	3_27	0	0.0187407137069376	5.26259318629413	1.64492473373282e-06	0.39552238805961	1
ENSG00000136059.14	VILL	3	37987360	3_27	0	0.0291084211395778	9.44997125729112	4.58785034464926e-06	-1.15337423312831	1
ENSG00000187091.13	PLCD1	3	38029249	3_27	0	0.0176894481116296	4.71480230718929	1.39103442082853e-06	-0.0820895522387827	1
ENSG00000172940.11	SLC22A13	3	38266019	3_27	0	0.0187031675838424	5.24355970460602	1.63569184400703e-06	-0.398119122257096	1
ENSG00000144671.10	SLC22A14	3	38281798	3_27	0	0.0213528555739743	6.50168098496889	2.31548368097296e-06	0.642857142856978	1
ENSG00000114739.13	ACVR2B	3	38454702	3_28	0	0.012999536746208	4.84513035207763	1.05049368800975e-06	0.206349206349285	1
ENSG00000157036.12	EXOG	3	38493677	3_28	0	0.0162870519110654	6.98128718219006	1.89643555785621e-06	0.78694158075601	1
ENSG00000183873.15	SCN5A	3	38647751	3_28	0	0.0128220183094587	4.71494170498183	1.00830710124435e-06	0.0855855855855916	1
ENSG00000168356.11	SCN11A	3	38947836	3_28	0	0.0137910638480293	5.40488749888088	1.24321011038714e-06	0.610526315789237	1
ENSG00000114745.13	GORASP1	3	39107217	3_28	0	0.0225586520909332	10.0735783248402	3.79015542373427e-06	-1.05185352951706	2
ENSG00000168026.18	TTC21A	3	39106300	3_28	0	0.0253423277992738	11.1802667450582	4.72561977311381e-06	-1.39506435381177	4
ENSG00000168329.13	CX3CR1	3	39281352	3_28	0	0.0428384279085167	16.1923379237357	1.15691962709324e-05	2.13244193332993	3
ENSG00000144659.10	SLC25A38	3	39383433	3_28	0	0.0356981216746716	14.4471505786478	8.60176691977369e-06	-2.04467531133215	2
ENSG00000168028.13	RPSA	3	39405943	3_28	0	0.0624104616806007	19.8138650888841	2.06246554676584e-05	-2.36040591962704	3
ENSG00000114784.3	EIF1B	3	40309601	3_29	0	0.014319337365242	7.59468949086043	1.81381525099469e-06	-0.972573648334961	2
ENSG00000168032.8	ENTPD3	3	40343457	3_29	0	0.0172358822348087	9.3519747972006	2.68841897138697e-06	1.18391542808567	2
ENSG00000188846.13	RPL14	3	40457354	3_29	0	0.0106610050641056	4.80192920346982	8.5383510775503e-07	0.165413533834573	1
ENSG00000177873.12	ZNF619	3	40477330	3_29	0	0.0112868910739402	5.34166704494507	1.00556755824259e-06	0.399999999999971	1
ENSG00000168036.16	CTNNB1	3	40971946	3_29	0	0.0192047044156458	10.3783006082117	3.32425230610976e-06	-1.21531100478517	1
ENSG00000168038.10	ULK4	3	41963289	3_30	0	0.0263715814074568	12.7559635269346	5.61060310857958e-06	-2.22424242424305	1
ENSG00000114812.12	VIPR1	3	42491046	3_30	0	0.0121166294105577	5.37666394912408	1.08656277893561e-06	-0.664578616414851	2
ENSG00000008324.11	SS18L2	3	42572354	3_31	0	0.0144696100826117	6.07334350276758	1.46569895729957e-06	0.595419847328526	1
ENSG00000114857.17	NKTR	3	42603651	3_31	0	0.0180223527257272	8.15500513319469	2.4512964122713e-06	0.923076923077099	1
ENSG00000114853.13	ZBTB47	3	42653821	3_31	0	0.016232495389675	7.16293998309232	1.93926297600055e-06	0.801075268817122	1
ENSG00000157119.11	KLHL40	3	42685151	3_31	0	0.0142170309547717	5.90651474451687	1.40055544736414e-06	-0.689393939394192	1
ENSG00000010282.14	HHATL	3	42696978	3_31	0	0.016153401358848	7.11662201711669	1.91733495274447e-06	-0.917307093844423	2
ENSG00000244607.5	CCDC13	3	42770079	3_31	0	0.0138463434382702	5.65625765960813	1.30624424387946e-06	0.539367272177269	2
ENSG00000181061.13	HIGD1A	3	42800848	3_31	0	0.113124733529327	25.8338680831896	4.8742422785373e-05	2.62913907284744	1
ENSG00000144648.15	ACKR2	3	42804792	3_31	0	0.0141886104247476	5.88756085507722	1.39327029912578e-06	-0.555214723926593	1
ENSG00000180432.5	CYP8B1	3	42870231	3_31	0	0.0297062878484808	12.9070795353582	6.3949400397049e-06	-1.60913462905804	2
ENSG00000144647.5	POMGNT2	3	43105337	3_31	0	0.0556890490654665	18.9277318037279	1.75803890307353e-05	-2.07894451045646	2
ENSG00000011198.7	ABHD5	3	43690090	3_31	0	0.0145373654425248	6.11761155256537	1.48329560810338e-06	-0.639093318936822	2
ENSG00000179152.19	TCAIM	3	44338357	3_31	0	0.0163822178912535	7.25000088482003	1.98093790894979e-06	-0.982444181059224	3
ENSG00000225873.3	LINC00694	3	44439661	3_31	0	0.0377171688008452	15.1870209738101	9.55370404875447e-06	-1.77586206896577	1
ENSG00000178917.15	ZNF852	3	44721338	3_31	0	0.0127905499860198	4.90515063416752	1.04640949972941e-06	0.0903225806451269	1
ENSG00000196653.11	ZNF502	3	44712685	3_31	0	0.0135057899547401	5.42039111057254	1.22098610357311e-06	-0.590089140426472	2
ENSG00000186446.11	ZNF501	3	44721338	3_31	0	0.0127905499860198	4.90515063416752	1.04640949972941e-06	0.0903225806451269	1
ENSG00000196345.12	ZKSCAN7	3	44555404	3_31	0	0.0125335305072701	4.71297052546907	9.85208730604123e-07	-0.0458015267175623	1
ENSG00000144792.9	ZNF660	3	44578138	3_31	0	0.0349537957557294	14.459605349543	8.42967613617056e-06	1.64931650763623	2
ENSG00000186448.14	ZNF197	3	44584132	3_31	0	0.0130374952252503	5.08621309968548	1.10598393851852e-06	-0.368421052631509	1
ENSG00000169981.10	ZNF35	3	44649020	3_31	0	0.0178490615504094	8.06334239513218	2.40043855951332e-06	0.994565217391164	1
ENSG00000163807.5	KIAA1143	3	44761331	3_31	0	0.0375770594109028	15.1514261941475	9.49590610366412e-06	1.77419354838687	1
ENSG00000169964.7	TMEM42	3	44861857	3_31	0	0.0167924039216136	7.48450754753329	2.09621685362084e-06	-0.834642431244739	2
ENSG00000075914.12	EXOSC7	3	44975427	3_31	0	0.0127412349577897	4.86857570360193	1.03460258100603e-06	-0.197318763104413	2
ENSG00000163812.13	ZDHHC3	3	44976413	3_31	0	0.0127307313845405	4.86076836912157	1.03209193971943e-06	-0.174603174603153	1
ENSG00000163815.5	CLEC3B	3	44999190	3_31	0	0.0135166179742446	5.42798128886712	1.22367612543931e-06	-0.391999999999959	1
ENSG00000163814.7	CDCP1	3	45070074	3_31	0	0.0144554980112283	6.06410699860458	1.46204257481535e-06	0.580459770115129	1
ENSG00000249992.1	TMEM158	3	45200137	3_32	0	0.0122634449058309	7.86040047746584	1.60774535405656e-06	0.919354838709576	1
ENSG00000011376.9	LARS2	3	45485320	3_32	0	0.0144146247173083	9.39098879028584	2.25774436907149e-06	0.917910447761305	1
ENSG00000144791.9	LIMD1	3	45648730	3_32	0	0.0238196002285086	14.1575028449729	5.62446516672328e-06	-1.76223776223814	1
ENSG00000211456.10	SACM1L	3	45689445	3_32	0	0.00910335558041331	5.04167415380842	7.65484472917215e-07	0.25215517241379	1
ENSG00000163818.16	LZTFL1	3	45916204	3_32	0	0.0887858815509625	26.8068834134727	3.96963286271669e-05	-2.87095162787703	2
ENSG00000172215.5	CXCR6	3	45939679	3_32	0	0.0137689939663015	8.95690832146342	2.05693441357882e-06	1.58469655786388	2
ENSG00000163820.14	FYCO1	3	45921260	3_32	0	0.0164530693983183	10.6444045019828	2.92097880105567e-06	-1.77198532092507	4
ENSG00000173578.7	XCR1	3	46027968	3_32	0	0.0334444035699407	17.3915850590709	9.70113897353967e-06	2.2375000000009	1
ENSG00000163823.3	CCR1	3	46208857	3_32	0	0.0149279627597856	9.7222099712435	2.42061458034156e-06	-1.29078014184388	1
ENSG00000121807.5	CCR2	3	46353822	3_32	0	0.103872208032238	28.3417262574742	4.91004834432861e-05	-3.39622973246535	2
ENSG00000160791.13	CCR5	3	46370817	3_32	0	0.0195013190564205	12.2569054009824	3.9866207927168e-06	-1.59727322502798	2
ENSG00000163827.12	LRRC2	3	46604535	3_32	0	0.0222172396706745	13.4958255537558	5.0009171719967e-06	1.6413793103451	1
ENSG00000261603.1	PRSS46	3	46716355	3_33	0	0.00790713175765445	11.7073961354229	1.54397190956591e-06	1.4907527075693	2
ENSG00000178038.16	ALS2CL	3	46680883	3_33	0	0.00703345245688447	5.88252994529433	6.90069461387776e-07	0.624941163328974	2
ENSG00000181585.3	TMIE	3	46701257	3_33	0	0.0104739728769259	9.00414911716649	1.57294750626279e-06	-0.764044943820211	1
ENSG00000188086.13	PRSS45	3	46744963	3_33	0	0.563833265293281	21.6264000903138	0.000203373814224537	-3.86033519552937	1
ENSG00000178055.11	PRSS42	3	46835174	3_33	0	0.041777904745895	17.9114437502364	1.24806543165741e-05	0.650888005969529	2
ENSG00000160801.13	PTH1R	3	46877889	3_33	0	0.00724395724372373	5.84798338470651	7.06548719929629e-07	-0.372921240209971	3
ENSG00000160796.16	NBEAL2	3	46979634	3_33	0	0.030829681727202	24.0822862875178	1.23830281953322e-05	3.45117229756415	2
ENSG00000160799.11	CCDC12	3	46982458	3_33	0	0.00741724927688425	5.80165723671294	7.17719998394505e-07	-0.102362204724417	1
ENSG00000181555.20	SETD2	3	47163449	3_33	0	0.00684257232238583	5.45249721450588	6.22264398283166e-07	-0.470798552951635	2
ENSG00000088727.12	KIF9	3	47281291	3_33	0	0.00741899138289237	6.63623444130904	8.21157932100094e-07	1.09523809523853	1
ENSG00000076201.14	PTPN23	3	47380662	3_33	0	0.00849601506979225	8.23016221510249	1.16622883410353e-06	1.37301587301619	1
ENSG00000114650.18	SCAP	3	47476755	3_33	0	0.00828385325968328	7.93574381133508	1.09642806076921e-06	1.32291547364447	2
ENSG00000163832.15	ELP6	3	47513447	3_33	0	0.00704675085375117	5.34672677531552	6.28401212014091e-07	-0.628140703517773	1
ENSG00000164045.11	CDC25A	3	48188134	3_34	0	0.0085299695497344	7.55313182452792	1.07456984953138e-06	0.425373134328365	1
ENSG00000164047.4	CAMP	3	48226335	3_34	0	0.00838661153161258	7.40671880783682	1.03603037785773e-06	0.39849624060157	1
ENSG00000164048.13	ZNF589	3	48241756	3_34	0	0.0318920312864696	22.6912302683607	1.20698071225553e-05	-2.79447852760806	1
ENSG00000172113.8	NME6	3	48301800	3_34	0	0.00714171184358725	6.17605631018536	7.35654127076281e-07	-0.217620770237012	2
ENSG00000164054.15	SHISA5	3	48454902	3_34	0	0.00625776923427623	8.99698565486993	9.39023967714689e-07	-2.86193333719936	2
ENSG00000114268.11	PFKFB4	3	48562511	3_34	0	0.0232722945610188	31.8633904729441	1.23677670463685e-05	4.41758241758004	1
ENSG00000145040.3	UCN2	3	48563473	3_34	0	0.00834294968491667	11.2679560476991	1.56792351781787e-06	-2.00153483649568	2
ENSG00000008300.16	CELSR3	3	48662086	3_34	1	0.0317505087700282	55.401427345784	2.93380840404689e-05	-7.00000000000328	1
ENSG00000213672.7	NCKIPSD	3	48685869	3_34	0	0.010884039268082	18.9882676542267	3.44695449708049e-06	-1.10687022900778	1
ENSG00000068745.14	IP6K2	3	48694528	3_34	0	0.00716465519692788	12.5197903328766	1.4960718660522e-06	-2.93367978538762	2
ENSG00000114302.15	PRKAR2A	3	48845667	3_34	0	0.0404802845022734	28.0399652647784	1.89313303092565e-05	-3.93072171887997	3
ENSG00000177479.19	ARIH2	3	48919714	3_34	0	0.0119609893217932	17.5796040747454	3.50700429673569e-06	-0.699999999999754	1
ENSG00000178467.17	P4HTM	3	48993395	3_34	0	0.0122818277466467	17.7178417991378	3.62939241488646e-06	-0.674418604650837	1
ENSG00000178252.17	WDR6	3	49007280	3_34	0	0.00701683029397837	28.1794533135016	3.29787083539749e-06	3.52568033998036	2
ENSG00000178149.16	DALRD3	3	49007334	3_34	0	0.0121665793122298	17.6455603162765	3.5806679636525e-06	-0.676923076923062	1
ENSG00000178057.14	NDUFAF3	3	49023895	3_34	0	0.0287797662585065	26.3792045977228	1.26621969479424e-05	4.21088435374257	1
ENSG00000198218.10	QRICH1	3	49106005	3_34	0	0.0131510458435279	16.9440337806525	3.71652626088107e-06	-3.57333333333352	1
ENSG00000177352.9	CCDC71	3	49165349	3_34	0	0.00661305546439073	14.1383488981859	1.55941233615109e-06	1.2047244094489	1
ENSG00000185909.14	KLHDC8B	3	49171432	3_34	0	0.00637334027704284	12.9943228196954	1.38127726536787e-06	1.32703349735494	2
ENSG00000173421.16	CCDC36	3	49199901	3_34	0	0.00662724305233831	14.030830468108	1.55087352166228e-06	-1.18110236220428	1
ENSG00000188315.7	C3orf62	3	49277527	3_34	1	0.0408337825646357	57.4307332596765	3.91132657480064e-05	-7.05102040815835	1
ENSG00000114316.12	USP4	3	49341400	3_35	0	0.00878987100678608	59.180602686772	8.67604889705261e-06	8.09375000000048	1
ENSG00000233276.3	GPX1	3	49359318	3_35	0	0.00620646298692662	19.4361156308335	2.01193409063819e-06	-3.56028368794301	1
ENSG00000067560.10	RHOA	3	49413016	3_35	0	0.0116634606566169	114.638022363357	2.23005831443765e-05	-11.6076923076884	1
ENSG00000145022.4	TCTA	3	49412205	3_35	0	0.00676363018412329	16.8156491416151	1.89694000867046e-06	2.98196636756789	2
ENSG00000145020.15	AMT	3	49422917	3_35	0	0.00621927363249519	18.7885490175033	1.94891551440869e-06	3.45390070921952	1
ENSG00000145029.13	NICN1	3	49429438	3_35	0	0.00658395779432985	8.43460017511605	9.26214646580236e-07	1.08963453764899	2
ENSG00000173531.15	MST1	3	49685714	3_35	0	0.0522225893399051	77.0145581610247	6.70797345437135e-05	9.0906565735891	2
ENSG00000164068.15	RNF123	3	49687375	3_35	0	0.00661534047985191	33.6441686442301	3.71212086567273e-06	-5.99099556298047	2
ENSG00000176095.11	IP6K1	3	49785476	3_35	0	0.00767575573635249	12.3084063385949	1.57573461912416e-06	-2.06134969325253	1
ENSG00000185614.4	FAM212A	3	49805192	3_35	0	0.00633123807434621	46.8765899707369	4.94999501673274e-06	7.69105691057015	1
ENSG00000182179.12	UBA7	3	49765962	3_35	0	0.0167444555999416	12.6943322836775	3.5452021164325e-06	0.0981132075471888	1
ENSG00000183763.8	TRAIP	3	49856597	3_35	0	0.00794016146208598	32.5744212620135	4.31386100629441e-06	-6.56617647058778	1
ENSG00000164078.12	MST1R	3	49903379	3_35	0	0.00658928827381267	28.2040607024266	3.09963284454526e-06	-5.94188147971411	2
ENSG00000004534.14	RBM6	3	49937901	3_35	0	0.00628817203371357	27.1710289570631	2.84964398510642e-06	5.80487804877936	1
ENSG00000003756.16	RBM5	3	50088563	3_35	0	0.00650824263914185	29.6782397624026	3.22152852004509e-06	6.03252032520252	1
ENSG00000001617.11	SEMA3F	3	50171620	3_35	0	0.00664953019241388	18.4605273917836	2.04736451556196e-06	4.68000000000037	1
ENSG00000188338.14	SLC38A3	3	50204954	3_35	0	0.00987687235456958	23.7367820446871	3.9102217649918e-06	-5.06349206349299	1
ENSG00000012171.19	SEMA3B	3	50267465	3_35	0	0.234183149349791	29.1548869157855	0.000113874664123883	-2.60776699029124	1
ENSG00000179564.3	LSMEM2	3	50278688	3_35	0	0.0287170415155993	20.9189667398645	1.00193611476913e-05	2.05102040816415	1
ENSG00000243477.5	NAT6	3	50298716	3_35	0	0.00630115059843128	5.48244782419872	5.76175081947363e-07	-1.80377867159947	2
ENSG00000186792.16	HYAL3	3	50295266	3_35	0	0.00808310932601764	6.21160660662109	8.37418404715575e-07	0.657132812437159	2
ENSG00000114378.16	HYAL1	3	50303404	3_35	0	0.00644768360905446	8.61491460863035	9.26434673440461e-07	2.12020905923444	1
ENSG00000068001.13	HYAL2	3	50323853	3_35	0	0.0159892001556472	11.2825955869469	3.00881763788908e-06	-0.543462494373915	2
ENSG00000068028.17	RASSF1	3	50341515	3_35	0	0.0350906401559932	22.846119327555	1.33709984202698e-05	-2.16161616161648	1
ENSG00000114395.10	CYB561D2	3	50350442	3_35	0	0.0133940123246276	19.4949080532613	4.35503842308427e-06	3.46977162340708	2
ENSG00000126062.3	TMEM115	3	50356245	3_35	0	0.0180491103595088	16.2698153419949	4.897771613598e-06	-1.73134328358195	1
ENSG00000007402.11	CACNA2D2	3	50504484	3_35	0	0.0233472065155266	13.6100484366163	5.29974167379957e-06	0.0162162162162202	1
ENSG00000114735.9	HEMK1	3	50568446	3_35	0	0.00774363682611867	6.8047511403409	8.78855204945491e-07	0.981699095679739	2
ENSG00000088543.14	C3orf18	3	50569633	3_35	0	0.00891616349261459	7.45627130744234	1.10881688580895e-06	-0.417112299465047	1
ENSG00000114738.10	MAPKAPK3	3	50611291	3_35	0	0.0270471221038214	28.1747389957793	1.27098688370356e-05	3.56538461538557	1
ENSG00000114737.15	CISH	3	50611939	3_35	0	0.00626629684146107	6.37493590474434	6.66264835205501e-07	-1.41326530612245	1
ENSG00000145050.15	MANF	3	51382897	3_35	0	0.00776890900013616	13.5893273243317	1.76083271937883e-06	-3.07485362433485	2
ENSG00000145041.15	DCAF1	3	51523225	3_35	0	0.00639269805956633	7.2471057288339	7.72696411264548e-07	-1.48214285714319	1
ENSG00000164080.13	RAD54L2	3	51535000	3_35	0	0.0153148987280062	11.4836720961109	2.93329011087228e-06	-1.19557515304863	3
ENSG00000164081.12	TEX264	3	51669048	3_35	0	0.00703986680768221	5.73586541278507	6.73478134876629e-07	-0.26914365303265	2
ENSG00000114779.19	ABHD14B	3	51099271	3_35	0	0.0160728503241223	13.1262856355093	3.5188022137735e-06	1.31669865642988	1
ENSG00000114767.6	RRP9	3	51941929	3_36	0	0.0316029433665174	16.017392404735	8.44266299258012e-06	1.97570850202409	1
ENSG00000041880.14	PARP3	3	51941929	3_36	0	0.0316029433665174	16.017392404735	8.44266299258012e-06	-1.97570850202409	1
ENSG00000180929.5	GPR62	3	51956801	3_36	0	0.0119793209135574	6.82116115744858	1.36285802338625e-06	-0.710526315789539	1
ENSG00000248487.8	ABHD14A	3	51972037	3_36	0	0.0174984751214805	10.4012895720422	3.03562064158805e-06	1.36440677966089	1
ENSG00000162244.10	RPL29	3	51993314	3_36	0	0.0139306701802067	8.20564142349549	1.9065344211311e-06	-0.964566929133842	1
ENSG00000164087.7	POC1A	3	52154345	3_36	0	0.0168098151159433	10.0808587113578	2.82631504491337e-06	1.42148760330614	1
ENSG00000239732.3	TLR9	3	52227015	3_36	0	0.012520848436219	7.15547410566833	1.4942810141662e-06	1.34883720930204	1
ENSG00000164088.17	PPM1M	3	52245935	3_36	0	0.00992578987716897	4.99006332436685	8.2609737030593e-07	-0.11290322580646	1
ENSG00000168237.17	GLYCTK	3	52287960	3_36	0	0.0118922065311823	6.66597981293962	1.32216769798639e-06	0.896289038136791	2
ENSG00000114841.17	DNAH1	3	52297250	3_36	0	0.00975339316487867	4.82623654649104	7.85099030048757e-07	0.0268817204301044	1
ENSG00000114854.7	TNNC1	3	52454186	3_36	0	0.0118383386891086	6.63085378162421	1.30924317202035e-06	0.670013114407287	2
ENSG00000010322.15	NISCH	3	52455611	3_36	0	0.00963790284217048	4.71592453613246	7.58070325237296e-07	0.122448979591812	1
ENSG00000010327.10	STAB1	3	52495757	3_36	0	0.0101130349103342	5.15654456628618	8.69761916299119e-07	-0.385454545454617	1
ENSG00000168273.7	SMIM4	3	52533279	3_36	0	0.0179312096815619	10.6291267779997	3.17882984452553e-06	1.18834080717456	1
ENSG00000168268.10	NT5DC2	3	52532898	3_36	0	0.0106834439579672	5.66426322248257	1.00928730090844e-06	0.98175447072763	2
ENSG00000163938.16	GNL3	3	52684138	3_36	0	0.0102179976532321	5.24782549305362	8.94345423763588e-07	1.10317460317478	1
ENSG00000163939.18	PBRM1	3	52686064	3_36	0	0.0137819051537288	8.08672161736048	1.85883934044516e-06	1.57723577235786	1
ENSG00000114904.12	NEK4	3	52771077	3_36	0	0.012159849318893	6.87717187234123	1.39475580345579e-06	1.45238095238083	1
ENSG00000055957.10	ITIH1	3	52775177	3_36	0	0.012567350499592	7.19566961117753	1.50825595148074e-06	1.42647058823513	1
ENSG00000055955.15	ITIH4	3	52830844	3_36	0	0.0657887408046225	22.6474157416297	2.48502253968778e-05	-2.95874937491573	2
ENSG00000213533.11	TMEM110	3	52836602	3_36	0	0.0198799074414578	11.4109516112045	3.7835225553263e-06	-2.17079176128469	2
ENSG00000163935.13	SFMBT1	3	53069780	3_36	0	0.0576522006122969	21.5875544759402	2.07577100484646e-05	-2.64799999999996	1
ENSG00000163933.9	RFT1	3	53088241	3_36	0	0.0728806061106816	23.846836111246	2.89869718233017e-05	2.77777777777739	1
ENSG00000163932.13	PRKCD	3	53155654	3_36	0	0.0104792121209776	5.51053694630017	9.63124998928626e-07	-0.486301369862935	1
ENSG00000163931.15	TKT	3	53256248	3_36	0	0.00984291480024324	4.91224931707409	8.06425463340616e-07	-0.280000000000137	1
ENSG00000272886.5	DCP1A	3	53347519	3_36	0	0.0112552299724339	6.17187440741987	1.158594756517e-06	0.620227038183574	1
ENSG00000016391.10	CHDH	3	53852606	3_36	0	0.00963458334579659	4.71287419217478	7.57319065376215e-07	0.0236220472440906	1
ENSG00000056736.9	IL17RB	3	53865538	3_36	0	0.0126891851719362	7.33386188366919	1.55212454704677e-06	-0.884615384615507	1
ENSG00000113812.13	ACTR8	3	53882103	3_36	0	0.0122411721356213	6.98859378057726	1.42683222065778e-06	-0.857142857142844	1
ENSG00000157445.14	CACNA2D3	3	54122119	3_37	0	0.0502780859557576	17.991874422773	1.50874294700098e-05	1.77165354330696	1
ENSG00000187672.12	ERC2	3	56468050	3_39	0	0.0148892460264245	4.82378152454816	1.19789965970143e-06	0.0397350993377392	1
ENSG00000180376.16	CCDC66	3	56545510	3_39	0	0.0161691075958569	5.60540838390656	1.51165754254055e-06	0.690731191647539	3
ENSG00000163946.13	FAM208A	3	56682894	3_39	0	0.0163269815717118	5.69752818606731	1.55150253845639e-06	0.596774193548066	1
ENSG00000163947.11	ARHGEF3	3	57078950	3_39	0	0.0166894548481925	5.90574857143255	1.6439068687176e-06	0.553826307525478	2
ENSG00000144730.17	IL17RD	3	57170417	3_39	0	0.0154042718000021	5.14606229717648	1.32213656996597e-06	-0.434108527131629	1
ENSG00000163666.8	HESX1	3	57226802	3_39	0	0.0152746491729459	5.06597153160255	1.29060723293961e-06	0.388888888888983	1
ENSG00000239388.8	ASB14	3	57292659	3_39	0	0.0172977916020188	6.24527100545001	1.80178121571134e-06	0.495815899581756	1
ENSG00000174840.8	PDE12	3	57555058	3_39	0	0.0162565614127896	5.65655433772957	1.53370120212956e-06	0.670168335629908	2
ENSG00000168374.10	ARF4	3	57597538	3_39	0	0.0651799289717603	18.9270475674045	2.05758062626308e-05	-2.32515988437778	2
[truncated: 8,780 more rows]
