# Supplementary material for: Adjusting for genetic confounders in transcriptome-wide association studies improves discovery of risk genes of complex traits
Source: Nat Genet. 2024 Jan 26;56(2):336–47. doi: 10.1038/s41588-023-01648-9 (PMC10864181; doi:10.1038/s41588-023-01648-9)
Supplement: Supplementary file 5 — cTWAS results of all analyzed genes across all tissues for IBD, SCZ, and SBP. Results are stored separately for each combination of traits and tissues. Column legends for each set of results are the same as in Supplementary Table 1. [file 41588_2023_1648_MOESM5_ESM.zip › IBD_Adrenal_Gland.csv]

id	genename	chrom	pos	region_tag	cs_index	PIP	tau2	PVE	z	num_eqtl
ENSG00000237330.2	RNF223	1	1074061	1_1	0	0.00638806875051345	4.8055441121424	5.12002704804956e-07	0.178899082568845	1
ENSG00000188976.10	NOC2L	1	959139	1_1	0	0.0130005977598255	11.8439332410805	2.56814403591764e-06	-1.34710743801646	1
ENSG00000187961.13	KLHL17	1	960326	1_1	0	0.00664997516466326	5.20584591054602	5.77392898513849e-07	0.316666666666591	1
ENSG00000187583.10	PLEKHN1	1	966179	1_1	0	0.00659448314807143	5.12007391069732	5.63140936353948e-07	0.27935222672076	1
ENSG00000187642.9	PERM1	1	982112	1_1	0	0.00890561976362314	7.76006103552576	1.15262859924446e-06	-0.778846153845977	1
ENSG00000188290.10	HES4	1	1000018	1_1	0	0.00908873447272784	7.97854740294767	1.20944841842427e-06	0.830426854813385	2
ENSG00000162571.13	TTLL10	1	1173815	1_1	0	0.0159095979228657	18.0293361564747	4.78408674659668e-06	-2.94901960784286	1
ENSG00000186891.13	TNFRSF18	1	1206343	1_1	0	0.0225399964079275	24.3485025512999	9.15347932759667e-06	-3.81941416206444	2
ENSG00000162572.20	SCNN1D	1	1280044	1_1	0	0.00658829903537483	5.54523771147029	6.0933142527818e-07	-0.687382413982589	3
ENSG00000127054.20	INTS11	1	1325353	1_1	0	0.00790344868614368	10.6047611545491	1.39790492542637e-06	2.43521594684279	1
ENSG00000224051.6	CPTP	1	1325353	1_1	0	0.00790344868614368	10.6047611545491	1.39790492542637e-06	2.43521594684279	1
ENSG00000169962.4	TAS1R3	1	1331358	1_1	0	0.00758852282811251	6.18240349983456	7.82482614058362e-07	-0.0983050847457367	1
ENSG00000162576.16	MXRA8	1	1322213	1_1	0	0.00879766514563352	11.7851739710125	1.72927288356662e-06	-2.47151579544892	2
ENSG00000242485.5	MRPL20	1	1407232	1_1	0	0.0147300325070461	18.3262806111039	4.50233849483478e-06	3.03723404255202	1
ENSG00000235098.8	ANKRD65	1	1421170	1_1	0	0.054620102944789	33.2267384731669	3.02691574949373e-05	-4.29411764705843	1
ENSG00000179403.11	VWA1	1	1434243	1_1	0	0.0073036452758336	5.87115598747988	7.15193233344557e-07	0.29231034556673	2
ENSG00000215915.9	ATAD3C	1	1440430	1_1	0	0.0117878365745252	17.6214868346939	3.4644696533769e-06	-3.5207100591726	1
ENSG00000160072.19	ATAD3B	1	1497903	1_1	0	0.00655298913527791	5.63446004194922	6.15817259670276e-07	-0.973186119873272	1
ENSG00000160075.11	SSU72	1	1575864	1_1	0	0.0822285607370161	32.3333203704091	4.43438197025799e-05	3.52976190476245	1
ENSG00000248333.8	CDK11B	1	1688409	1_1	0	0.0133445675807143	16.6111453650536	3.69712547187196e-06	2.68987341772153	1
ENSG00000008130.15	NADK	1	1780639	1_1	0	0.0147355298671684	11.1480872775475	2.73984644061746e-06	-0.0283018867924335	1
ENSG00000078369.17	GNB1	1	1890186	1_1	0	0.00643173514415685	5.36632486178541	5.75658892347981e-07	-0.814465680662503	2
ENSG00000169885.9	CALML6	1	1910480	1_1	0	0.0104369119571435	9.37141925370882	1.63131373591805e-06	0.983817622611793	2
ENSG00000178821.12	TMEM52	1	1918989	1_1	0	0.00797875392534442	11.8022110122317	1.57057453577709e-06	-2.20258698536555	2
ENSG00000142609.17	CFAP74	1	2003636	1_2	0	0.00763515991060049	4.85673927602183	6.18476258260432e-07	0.0817307692307663	1
ENSG00000187730.8	GABRD	1	2019112	1_2	0	0.0198906514658618	13.8398130780967	4.59133876426601e-06	-1.598086124402	1
ENSG00000067606.16	PRKCZ	1	2050397	1_2	0	0.00761107009374629	4.81680564162926	6.11455632643276e-07	-0.13714285714281	1
ENSG00000162585.16	FAAP20	1	2163093	1_2	0	0.00758295449319313	4.7946838342007	6.06399074736772e-07	0.0683849743507373	3
ENSG00000157933.9	SKI	1	2351722	1_2	0	0.00815426804735042	5.40822825373895	7.35529510186322e-07	-0.294444444444583	1
ENSG00000116151.13	MORN1	1	2383824	1_2	0	0.0238786636659105	14.7789118079965	5.8858959656304e-06	1.38618823318305	2
ENSG00000157916.19	RER1	1	2391287	1_2	0	0.0103119839632201	7.30537478537218	1.25644891559068e-06	0.528384279475919	1
ENSG00000157911.9	PEX10	1	2404771	1_2	0	0.00758574655104471	4.87032550241539	6.16192519345742e-07	0.273985113015661	2
ENSG00000149527.17	PLCH2	1	2425928	1_2	0	0.00792152180201566	5.31071179368064	7.01651504542637e-07	-0.291322314049562	1
ENSG00000157873.17	TNFRSF14	1	2555429	1_2	1	0.607076950274403	30.8105823045886	0.000311963479521126	-5.18097564390771	2
ENSG00000157870.14	FAM213B	1	2592257	1_2	0	0.0273947981212108	16.7268858159928	7.64263822615653e-06	-1.67761806981511	1
ENSG00000142606.15	MMEL1	1	2632573	1_2	0	0.00870337799521925	14.2473105199361	2.06814431793231e-06	2.91757564436627	2
ENSG00000215912.12	TTC34	1	2800905	1_2	0	0.00795739626383774	13.9862893357525	1.8562377454721e-06	-2.98500647552066	2
ENSG00000162591.15	MEGF6	1	3611518	1_2	0	0.0455102296484099	21.8520040932359	1.65867158890732e-05	1.95534506089317	1
ENSG00000078900.14	TP73	1	3654319	1_2	0	0.011261221313967	8.60384606210491	1.61598836927576e-06	0.940298507462562	1
ENSG00000116213.15	WRAP73	1	3655191	1_2	0	0.0075941868448095	4.80467410038398	6.08562684035775e-07	-0.0721055821477865	2
ENSG00000235169.7	SMIM1	1	3772285	1_3	0	0.0689413397397528	22.6191155350076	2.60085082427686e-05	-2.17021276595701	1
ENSG00000130764.9	LRRC47	1	3766936	1_3	0	0.0142075306600469	7.2849265729717	1.72625077374928e-06	-0.675862068965593	1
ENSG00000116198.12	CEP104	1	3854983	1_3	0	0.0200311249218599	10.5953421516563	3.5398139037923e-06	-1.30904558867759	2
ENSG00000169598.15	DFFB	1	3888119	1_3	0	0.0126224093993065	6.14654698279933	1.2939979053149e-06	-0.565891472867865	1
ENSG00000198912.10	C1orf174	1	3891607	1_3	0	0.0274864937323713	13.6528036161294	6.25894726260548e-06	1.50684931506818	1
ENSG00000196581.10	AJAP1	1	4654263	1_4	0	0.0127284950042152	9.82473363317289	2.08572932214064e-06	-1.12167300380175	1
ENSG00000069424.14	KCNAB2	1	5991653	1_5	0	0.0140428366866729	6.13777934411691	1.43756080104522e-06	0.505128205127954	1
ENSG00000131697.17	NPHP4	1	5948531	1_5	0	0.0282995970421148	12.9000653284812	6.08880782248902e-06	-1.38064089450905	2
ENSG00000158286.12	RNF207	1	6205436	1_5	0	0.154043109124463	29.6367611883589	7.6143550174859e-05	2.63391148689153	2
ENSG00000116251.9	RPL22	1	6209280	1_5	0	0.0192314666634925	9.16742457345971	2.94049101980707e-06	-1.1811320754716	1
ENSG00000116237.15	ICMT	1	6235565	1_5	0	0.0126578661441396	5.13872032680657	1.08486472053116e-06	-0.547752808988491	1
ENSG00000097021.19	ACOT7	1	6394534	1_5	0	0.0252746128366427	11.8064971583833	4.97697757784846e-06	-1.82949308755817	1
ENSG00000187017.15	ESPN	1	6426130	1_5	0	0.0302288000026896	13.5390926506456	6.8260674142177e-06	1.99553571428479	1
ENSG00000171680.21	PLEKHG5	1	6520190	1_5	0	0.0195932028850906	9.34731956748983	3.0545879333123e-06	-1.40760869565224	1
ENSG00000162408.10	NOL9	1	6554170	1_5	0	0.0205459406625593	9.80544168950367	3.36010846311069e-06	-1.40641711229959	1
ENSG00000173662.20	TAS1R1	1	6554687	1_5	0	0.0172540293535634	8.12137006563431	2.337114223587e-06	1.24999999999998	1
ENSG00000041988.15	THAP3	1	6624846	1_5	0	0.012219466541588	4.79958108353156	9.78173031736954e-07	0.0671280003460599	2
ENSG00000007923.15	DNAJC11	1	6701642	1_5	0	0.0130665903278577	5.44443958497486	1.18652136734056e-06	-0.641791044776052	1
ENSG00000049245.12	VAMP3	1	7765251	1_7	0	0.0202489027647444	19.0164991745041	6.42232337692639e-06	-0.598159549156143	2
ENSG00000116288.12	PARK7	1	7954388	1_7	0	0.00911849651992536	44.4660329846159	6.76256929174419e-06	-6.24994622850666	2
ENSG00000116285.12	ERRFI1	1	8026467	1_7	0	0.0226283721942121	35.2892220882723	1.33185057934459e-05	-4.33858267716697	1
ENSG00000162426.14	SLC45A1	1	8307952	1_7	0	0.00414265411412673	6.65534762662463	4.59842941214205e-07	-0.412087912088048	1
ENSG00000142583.17	SLC2A5	1	9087812	1_7	0	0.00337554194564427	4.97820238824079	2.80269709548731e-07	-0.214899713466968	1
ENSG00000180758.11	GPR157	1	9128930	1_7	0	0.00639213688187845	11.0422683744445	1.17723853654931e-06	-1.14480408858642	1
ENSG00000049239.12	H6PD	1	9236429	1_7	0	0.0063815727420824	10.8773089571132	1.15773534946582e-06	1.17890460311123	2
ENSG00000171621.13	SPSB1	1	9289307	1_7	0	0.00373820091925459	5.92622984540723	3.69488764544845e-07	-0.367029546147848	2
ENSG00000171608.15	PIK3CD	1	9651286	1_7	0	0.0033440011187339	4.86958774215192	2.71593089339508e-07	0.125984251968443	1
ENSG00000171603.16	CLSTN1	1	9824341	1_7	0	0.00646705869997588	11.2310732957975	1.21140167566179e-06	-1.26126897710946	2
ENSG00000178585.14	CTNNBIP1	1	9905367	1_7	0	0.00424823818779208	7.11869529977714	5.0439336891054e-07	0.700598802395153	1
ENSG00000173614.13	NMNAT1	1	9944289	1_7	0	0.00550051890469883	9.62747085017424	8.83234408256256e-07	-1.02909090909104	1
ENSG00000162444.11	RBP7	1	9991107	1_7	0	0.00413468329010358	6.90144153950857	4.75928999300045e-07	0.674576271186743	1
ENSG00000130939.18	UBE4B	1	10033012	1_7	0	0.00391703578696956	6.39292516088666	4.17654596437633e-07	0.601565179101896	2
ENSG00000054523.17	KIF1B	1	10215534	1_7	0	0.00335877042031063	4.90377307736036	2.74707673168331e-07	0.169354838709657	1
ENSG00000142657.20	PGD	1	10398423	1_7	0	0.0037615753546586	5.98326857280108	3.75377614019245e-07	0.532258064516222	1
ENSG00000175279.21	CENPS	1	10429947	1_7	0	0.0033347606123928	4.84132919340465	2.69270875890942e-07	-0.132533170280082	2
ENSG00000241563.3	CORT	1	10449352	1_7	0	0.0056971517901937	9.98588524273867	9.48865086434236e-07	1.08641975308646	1
ENSG00000142655.12	PEX14	1	10476578	1_7	0	0.00566983591332404	9.91086207354984	9.37221037020098e-07	1.06451612903237	1
ENSG00000175262.14	C1orf127	1	10982502	1_8	0	0.0111516902806256	4.78613052947634	8.90195395155974e-07	0.101910828025476	1
ENSG00000009724.16	MASP2	1	11047382	1_8	0	0.0190100411760329	9.92156605982544	3.14574410540908e-06	-1.4934210526311	1
ENSG00000116649.9	SRM	1	11060199	1_8	0	0.0125633371319928	5.93238449997153	1.24306663892041e-06	-0.617577197149294	1
ENSG00000171824.13	EXOSC10	1	11099932	1_8	0	0.0144663931715036	7.28970908345093	1.758857142737e-06	-0.855994568192332	2
ENSG00000171819.4	ANGPTL7	1	11189075	1_8	0	0.0249586460248584	12.5505067312928	5.22447178709641e-06	1.75177304964527	1
ENSG00000132879.13	FBXO44	1	11654311	1_8	0	0.0123542347427	5.77093391346236	1.1891100664063e-06	-0.497076023391864	1
ENSG00000116661.9	FBXO2	1	11650934	1_8	0	0.0123542151735568	5.77091867714271	1.18910504338974e-06	-0.497072479457975	2
ENSG00000116663.10	FBXO6	1	11658138	1_8	0	0.0151896334456478	7.7594307646601	1.96579063432242e-06	-0.822919818563079	2
ENSG00000171729.13	TMEM51	1	15152787	1_11	0	0.00590491490535117	5.72749483143855	5.64077081916762e-07	-0.448840085194235	3
ENSG00000142621.19	FHAD1	1	15247215	1_11	0	0.0053559621432504	4.78899932664545	4.27801576088942e-07	-0.015625000000002	1
ENSG00000142634.12	EFHD2	1	15409565	1_11	0	0.0171150495075363	16.0174356707763	4.57226353034866e-06	-1.60000000000111	1
ENSG00000142615.7	CELA2A	1	15464479	1_11	0	0.00970592334092868	10.2866257133475	1.66521341312235e-06	-1.36075949367063	1
ENSG00000132906.17	CASP9	1	15525539	1_11	0	0.0054493850676639	4.9455668859253	4.49493776194512e-07	-0.266129032258093	1
ENSG00000116138.12	DNAJC16	1	15527155	1_11	0	0.00552838543298784	5.08140410574272	4.68535124127502e-07	-0.333333333333265	1
ENSG00000116771.5	AGMAT	1	15584923	1_11	0	0.00552745194455007	5.07103731782307	4.67500293264958e-07	0.355177771483983	2
ENSG00000197312.11	DDI2	1	15617889	1_11	0	0.00833065339929851	9.03884169254659	1.25589100975256e-06	1.07333333333299	1
ENSG00000116786.11	PLEKHM2	1	15684135	1_11	0	0.0139917620623742	13.7518156537188	3.20916878016689e-06	-1.91187739463675	1
ENSG00000162461.7	SLC25A34	1	15735883	1_11	0	0.00535814515917876	4.79205315534583	4.28248851957963e-07	0.0399999999999938	1
ENSG00000116809.11	ZBTB17	1	15976487	1_11	0	0.00817925620130044	8.72467734883051	1.19020917173587e-06	-1.18897637795226	1
ENSG00000186510.11	CLCNKA	1	16018189	1_11	0	0.0184713554506507	16.6295713400843	5.12318366853997e-06	-1.68535564286792	2
ENSG00000173641.17	HSPB7	1	16020012	1_11	0	0.0120460225359013	12.329959116063	2.47722476739724e-06	-1.66179206106506	2
ENSG00000185519.8	FAM131C	1	16073889	1_11	0	0.0124263298499471	12.7407769778924	2.64057736831234e-06	1.62043795620455	1
ENSG00000142627.12	EPHA2	1	16156481	1_11	0	0.0101888503264266	10.8249253885405	1.83954408290232e-06	-1.40625	1
ENSG00000142632.16	ARHGEF19	1	16208426	1_11	0	0.00536485612310877	4.80296363566219	4.29761476889288e-07	-0.0857645588355846	2
ENSG00000132881.11	RSG1	1	16237068	1_11	0	0.00536585631733255	4.80926231416364	4.30405299967716e-07	0.142587203703768	3
ENSG00000037637.10	FBXO42	1	16352086	1_11	0	0.0328004852612237	21.942500815712	1.20040141201219e-05	2.16666666666696	1
ENSG00000055070.16	SZRD1	1	16352580	1_11	0	0.00664670436031012	6.81878832019943	7.55916240971051e-07	-0.788325261421306	2
ENSG00000157191.19	NECAP2	1	16440864	1_11	0	0.00580151362907211	5.55805276095428	5.37804073649084e-07	0.380753138075413	1
ENSG00000058453.16	CROCC	1	16949400	1_12	0	0.0124021194214591	5.42630707052233	1.12243288200086e-06	-0.491562364686486	2
ENSG00000117122.13	MFAP2	1	16988930	1_12	0	0.0119341919384791	5.05639754568812	1.00645493983182e-06	0.375999999999934	1
ENSG00000159363.17	ATP13A2	1	17011965	1_12	0	0.0131763704330667	6.00890224732976	1.32053841764771e-06	-0.614285714285821	1
ENSG00000117118.9	SDHB	1	17049279	1_12	0	0.0141431193342818	6.69028755449931	1.57815659996237e-06	0.733870967741991	1
ENSG00000179051.13	RCC2	1	17439260	1_12	0	0.0238122484595257	11.7141777633837	4.65234937373024e-06	-1.36231884057948	1
ENSG00000117154.11	IGSF21	1	18116238	1_12	0	0.0117517932876855	4.90828384970859	9.62041749905108e-07	0.151006711409456	1
ENSG00000159423.16	ALDH4A1	1	18903008	1_13	0	0.00195946276050962	4.80421169760336	1.57007086996656e-07	0.241758241758206	1
ENSG00000169991.10	IFFO2	1	18956450	1_13	0	0.00269880596876382	7.60285077171942	3.42222243313324e-07	-0.671532846715393	1
ENSG00000127481.14	UBR4	1	19214169	1_13	0	0.00521805471085091	13.8866550409278	1.20855489357831e-06	-1.43195266272176	1
ENSG00000127463.13	EMC1	1	19251533	1_13	0	0.00206329829159801	5.34421965463317	1.83910457216491e-07	-0.384375000000123	1
ENSG00000053372.4	MRTO4	1	19253475	1_13	0	0.00195420818554104	4.79147338290178	1.56170864213831e-07	0.0559440559440517	1
ENSG00000162482.4	AKR7A3	1	19288862	1_13	0	0.00285864240320688	8.29453310302662	3.95468486467219e-07	-0.898416165290698	2
ENSG00000040487.12	PQLC2	1	19312389	1_13	0	0.0020965576551577	5.44855644286119	1.90523420448645e-07	-0.336261583498053	2
ENSG00000053371.12	AKR7A2	1	19321084	1_13	0	0.0019919228280908	4.98430620298257	1.65591228845932e-07	0.175999999999957	1
ENSG00000173436.13	MINOS1	1	19596564	1_13	0	0.00195295572293819	4.85676710046062	1.58197559981695e-07	0.0990099009901576	1
ENSG00000158747.13	NBL1	1	19595253	1_13	0	0.0023056268349344	6.26981063857055	2.41103518492344e-07	0.379208876052714	2
ENSG00000169914.5	OTUD3	1	19885299	1_13	0	0.00215849817532632	8.63296408043785	3.10793355492816e-07	-1.72162740899425	1
ENSG00000188257.10	PLA2G2A	1	19979930	1_13	0	0.00195326473458823	6.67853868399835	2.17571827977338e-07	-0.320819112627985	1
ENSG00000127472.10	PLA2G5	1	20028276	1_13	0	0.00202410746859882	5.33817096767916	1.80213014732838e-07	-0.737777777778037	1
ENSG00000158816.15	VWA5B1	1	20306787	1_14	0	0.0116349734792924	6.39258219330725	1.24051444007083e-06	-0.595419847328243	1
ENSG00000162543.5	UBXN10	1	20210733	1_14	0	0.0141254008963582	8.25861144893686	1.94566435217717e-06	-0.897260273972849	1
ENSG00000090432.6	MUL1	1	20508245	1_14	0	0.0103676421307192	5.28389250882195	9.13679913749087e-07	0.335526315789596	1
ENSG00000183114.7	FAM43B	1	20551955	1_14	0	0.0108236543376368	5.69763532583588	1.02855772151302e-06	-0.521709990091962	2
ENSG00000158825.5	CDA	1	20587992	1_14	0	0.00992856642113549	4.86802188880076	8.061190296796e-07	0.117601272804276	2
ENSG00000158828.7	PINK1	1	20634435	1_14	0	0.0121457513483463	6.8057682948798	1.37867420724968e-06	0.767195767195795	1
ENSG00000117245.12	KIF17	1	20691005	1_14	0	0.0115022746748225	6.28228299932159	1.20520614178769e-06	0.69360269360289	1
ENSG00000189410.11	SH2D5	1	20732634	1_14	0	0.0103322400663184	5.25101672741181	9.04894598126531e-07	0.543700693939099	3
ENSG00000070886.11	EPHA8	1	22563354	1_15	0	0.00797539962508165	4.79957247275341	6.38432685086808e-07	0.136507936507855	1
ENSG00000142794.18	NBPF3	1	21434816	1_15	0	0.0101416637293286	6.88617137163866	1.1647886724434e-06	0.585350486546853	2
ENSG00000090686.15	USP48	1	21783303	1_15	0	0.00846605126659539	5.44544329860177	7.68907752811196e-07	0.540168887142234	2
ENSG00000142789.19	CELA3A	1	22001714	1_15	0	0.00808708674732661	4.95460650651839	6.68284480829312e-07	0.308931185944525	1
ENSG00000070831.15	CDC42	1	22049997	1_15	0	0.00797459686609114	4.80613971329686	6.39241901623719e-07	0.235032152793791	2
ENSG00000162552.14	WNT4	1	22144389	1_15	0	0.0289279452791114	18.1409705833149	8.75262278539792e-06	2.31099195710433	1
ENSG00000173372.16	C1QA	1	22636107	1_15	0	0.019319869618264	12.9396485282588	4.16952686879133e-06	-1.3100775193797	1
ENSG00000169641.13	LUZP1	1	23178302	1_16	0	0.0623020353782815	23.529709130661	2.44500020130946e-05	-2.25806451612915	1
ENSG00000125945.14	ZNF436	1	23367745	1_16	0	0.0183682361437297	11.6660339065272	3.5739691054564e-06	1.24459234609036	1
ENSG00000204219.9	TCEA3	1	23424647	1_16	0	0.033230080985618	17.3981364992581	9.64260194588093e-06	1.86466165413521	1
ENSG00000088280.18	ASAP3	1	23484568	1_16	0	0.0445069128394604	20.2392429325247	1.50238707929773e-05	2.05925925925868	1
ENSG00000142676.12	RPL11	1	23691734	1_17	0	0.0120541600737299	5.65420617534903	1.13675978330352e-06	0.426136363636281	1
ENSG00000117308.14	GALE	1	23800401	1_17	0	0.0136552468949389	6.90237787766361	1.57202118320898e-06	0.681757486880462	2
ENSG00000117305.14	HMGCL	1	23838758	1_17	0	0.011061516760298	4.83515510778052	8.92041784334685e-07	-0.280000000000017	1
ENSG00000142677.3	IL22RA1	1	24143324	1_17	0	0.0916770767054368	25.0126143501932	3.82454653232512e-05	-2.65151515151446	1
ENSG00000185436.11	IFNLR1	1	24187118	1_17	0	0.0110090389042535	4.81251485638731	8.83652672436343e-07	-0.0246910451687261	2
ENSG00000158055.15	GRHL3	1	24318866	1_17	0	0.0127816494361995	6.28436993691321	1.3397036786533e-06	-0.714285714285722	1
ENSG00000001460.17	STPG1	1	24417003	1_17	0	0.0140367642479654	7.32969087350354	1.71598216725041e-06	0.988986558728549	2
ENSG00000001461.16	NIPAL3	1	24415329	1_17	0	0.014554022995221	7.54318020421697	1.83103921392447e-06	0.937931034482739	1
ENSG00000117602.11	RCAN3	1	24502439	1_17	0	0.0152294016686565	7.98844990850986	2.0291094011815e-06	-0.947955390334556	1
ENSG00000133226.16	SRRM1	1	24633227	1_17	0	0.025157217740385	12.5273022704096	5.25630153136938e-06	1.3015873015872	1
ENSG00000131910.4	NR0B2	1	26914363	1_18	0	0.00997501003952928	5.90110646858517	9.81763535007893e-07	-0.505859375000025	1
ENSG00000117614.9	SYF2	1	25232900	1_18	0	0.0088661472044288	4.81108735332533	7.11440010139736e-07	0.0623052959501458	1
ENSG00000187010.19	RHD	1	25257119	1_18	0	0.0106314620891509	6.54148539127725	1.15992384449019e-06	0.658227848101495	1
ENSG00000183726.10	TMEM50A	1	25257119	1_18	0	0.0106314620891509	6.54148539127725	1.15992384449019e-06	0.658227848101495	1
ENSG00000188672.17	RHCE	1	25430290	1_18	0	0.00930851801235333	5.27291702263703	8.18637408190224e-07	-0.265759669241307	2
ENSG00000204178.9	TMEM57	1	25430369	1_18	0	0.00915422110679809	5.11328510806151	7.80695205919126e-07	-0.201612903225827	1
ENSG00000157978.11	LDLRAP1	1	25543527	1_18	0	0.0308557890866837	16.7419211918912	8.61592790171081e-06	-1.66853932584199	1
ENSG00000162430.16	SELENON	1	25800712	1_18	0	0.0157309787331311	10.2314691871562	2.68444091918942e-06	1.32484076433162	1
ENSG00000117640.17	MTFR1L	1	25795707	1_18	0	0.0111618807907012	6.9178172598561	1.28785382167835e-06	0.822580645161205	1
ENSG00000182749.5	PAQR7	1	25858853	1_18	0	0.0167327930064061	10.8126793819087	3.01760138002424e-06	1.37086092715274	1
ENSG00000117632.22	STMN1	1	25909214	1_18	0	0.0104614018386192	6.50086622179604	1.13428246652292e-06	0.692913385826674	1
ENSG00000158008.9	EXTL1	1	26019793	1_18	0	0.00888121488297322	4.83662702915227	7.16432175637502e-07	0.34108527131781	1
ENSG00000158022.6	TRIM63	1	26067922	1_18	0	0.0162312404730679	10.4660354484145	2.83330950786178e-06	1.11952643628888	2
ENSG00000175087.9	PDIK1L	1	26110771	1_18	0	0.0188725957753292	11.8984384825448	3.74525776537668e-06	-1.26380368098131	1
ENSG00000197245.5	FAM110D	1	26158943	1_18	0	0.0105520282834441	6.45447380638111	1.13594392914393e-06	-0.778985811380177	2
ENSG00000142675.17	CNKSR1	1	26170849	1_18	0	0.0109219477836144	6.84088993450959	1.24615712357468e-06	0.523083942486951	2
ENSG00000130695.14	CEP85	1	26234471	1_18	0	0.00970795136928837	5.76494718608403	9.33432742282296e-07	0.52571664452529	2
ENSG00000169442.8	CD52	1	26317723	1_18	0	0.017272812802004	10.8038595200773	3.112447971537e-06	-1.41504951265014	2
ENSG00000158062.20	UBXN11	1	26317369	1_18	0	0.0405739030772349	19.4669744012704	1.31736266418293e-05	2.65186143689091	2
ENSG00000176083.17	ZNF683	1	26369683	1_18	0	0.00903944647458688	5.02580508767751	7.5771796590502e-07	-1.01315789473685	1
ENSG00000117682.16	DHDDS	1	26432282	1_18	0	0.0108594253337818	6.9729671001963	1.26294537050718e-06	0.694805194805183	1
ENSG00000198830.10	HMGN2	1	26474738	1_18	0	0.0524254781949224	21.9376431517763	1.91819376003042e-05	-2.81159420289793	1
ENSG00000117713.18	ARID1A	1	26693253	1_18	0	0.0268062104134743	15.14953721849	6.77321551020904e-06	-1.69469026548638	1
ENSG00000060642.10	PIGV	1	26787521	1_18	0	0.0305745611043281	16.4029405361967	8.36453971537279e-06	-1.78761845725772	2
ENSG00000142751.14	GPN2	1	26890178	1_18	0	0.0303843558688984	16.3390116640857	8.28010649211371e-06	1.77973568281991	1
ENSG00000090273.13	NUDC	1	26896515	1_18	0	0.00909625249708035	5.07905285302886	7.70558019867019e-07	0.369294605809058	1
ENSG00000174950.10	CD164L2	1	27383368	1_19	0	0.00772732241395369	4.78600962207548	6.16826049102888e-07	0.0312500000000019	1
ENSG00000090020.10	SLC9A1	1	27166703	1_19	0	0.00838566144710484	5.57108948049724	7.79179583284304e-07	-0.406554175328724	2
ENSG00000186501.14	TMEM222	1	27317371	1_19	0	0.0217292048683043	14.7357370481276	5.34042479117078e-06	1.52853029427935	2
ENSG00000142765.17	SYTL1	1	27342195	1_19	0	0.0183447261160568	13.1020655345192	4.00876968136134e-06	1.41939711664424	1
ENSG00000142733.14	MAP3K6	1	27367112	1_19	0	0.03909655874299	20.4257038707324	1.33191242265125e-05	-2.00414078674998	1
ENSG00000158195.10	WASF2	1	27489587	1_19	0	0.00774123392707715	4.80327932917927	6.20166267562936e-07	0.100456621004577	1
ENSG00000126705.13	AHDC1	1	27604387	1_19	0	0.00879347196780045	6.02715535969561	8.83960533399963e-07	0.515463917525788	1
ENSG00000126709.14	IFI6	1	27671883	1_19	0	0.00773975546470918	4.80144495635884	6.1981102856178e-07	0.0790123456789981	1
ENSG00000130775.15	THEMIS2	1	27872858	1_19	0	0.0105357452285083	7.76391481122904	1.36428821366898e-06	-0.622317596566432	1
ENSG00000117748.9	RPA2	1	27914572	1_19	0	0.00831572414541937	5.49065143607304	7.61524804794004e-07	-0.346289752650236	1
ENSG00000158156.7	XKR8	1	27958990	1_19	0	0.246967411193132	38.9662023088645	0.000160504730194108	3.42878619513667	2
ENSG00000169403.11	PTAFR	1	28193492	1_19	0	0.038693469767565	20.3249664845413	1.31167916372796e-05	1.95872126964047	2
ENSG00000126698.10	DNAJC8	1	28232589	1_19	0	0.0190777244354124	13.479610449701	4.28907873402774e-06	2.03614457831352	1
ENSG00000130770.17	ATPIF1	1	28236497	1_19	0	0.0120271907787631	9.03693817598183	1.81278215218275e-06	1.04212860310387	1
ENSG00000130766.4	SESN2	1	28258738	1_19	0	0.0119687999061311	8.99014868341403	1.7946410046892e-06	1.38345864661637	1
ENSG00000204138.12	PHACTR4	1	28366038	1_19	0	0.00798279479527608	5.09832444188976	6.78801104447294e-07	0.56651962327328	2
ENSG00000180198.15	RCC1	1	28510006	1_19	0	0.00805715414053498	5.18733567007069	6.97085629241871e-07	0.300950274855176	2
ENSG00000180098.9	TRNAU1AP	1	28553045	1_19	0	0.0086910774775032	5.91466360376829	8.57361102685566e-07	-0.562604340567906	1
ENSG00000120656.11	TAF12	1	28641269	1_19	0	0.0146991926189778	10.9674324863873	2.68880035113567e-06	1.60869565217393	1
ENSG00000159023.19	EPB41	1	28886822	1_19	0	0.0400029404986066	20.6486842782286	1.37766747595192e-05	2.09126984127083	1
ENSG00000116350.16	SRSF4	1	29184422	1_19	0	0.00931637722848311	6.58206031091689	1.02274891667576e-06	-0.991935483870908	1
ENSG00000116353.15	MECR	1	29230712	1_19	0	0.0134132052705739	10.0861388000146	2.25640792754967e-06	-1.09090909090884	1
ENSG00000162511.7	LAPTM5	1	30757821	1_20	0	0.0132656799590151	8.06708190507743	1.78486793461846e-06	0.918749999999629	1
ENSG00000162512.15	SDC3	1	30790516	1_20	0	0.0153231989699222	9.45506663200071	2.41642956245341e-06	1.06060606060595	1
ENSG00000134644.15	PUM1	1	31067547	1_20	0	0.00944955919882495	4.80570508268082	7.57406052185506e-07	0.0944881889763543	1
ENSG00000060688.12	SNRNP40	1	31296178	1_20	0	0.0105861929422554	5.89721850101123	1.04123109685847e-06	0.820312500000128	1
ENSG00000121766.15	ZCCHC17	1	31300649	1_20	0	0.00945537145960207	4.81161282958179	7.58803586294892e-07	0.0969696969696606	1
ENSG00000121769.7	FABP3	1	31375861	1_20	0	0.0100173826147827	5.36642220648721	8.96600972611185e-07	0.736745492092563	2
ENSG00000168528.11	SERINC2	1	31406459	1_20	0	0.0288632282547683	15.5680590513234	7.49444505032038e-06	2.0149536675301	4
ENSG00000162517.12	PEF1	1	31645212	1_20	0	0.00971857618713656	5.07540501623167	8.2268476292714e-07	-0.159999999999937	1
ENSG00000084636.17	COL16A1	1	31703950	1_20	0	0.0399866812151567	18.7319892339525	1.24927878650334e-05	-1.74210526315849	1
ENSG00000121753.12	ADGRB2	1	31764679	1_20	0	0.00964934609719636	5.00672146643385	8.05770606299226e-07	0.198847262247802	1
ENSG00000184007.18	PTP4A2	1	31944881	1_20	0	0.0171497831266307	10.5400223101103	3.01481222823425e-06	1.05250913723385	2
ENSG00000142698.14	C1orf94	1	34161697	1_21	0	0.0122654567782402	6.7275203278653	1.37625481271852e-06	-0.634289366075481	3
ENSG00000121904.17	CSMD2	1	33714158	1_21	0	0.0315201525109269	15.6637385274859	8.23462526940369e-06	1.59498745584751	2
ENSG00000084652.15	TXLNA	1	32179560	1_21	0	0.0100169028525331	4.79803318317728	8.01598350136214e-07	0.0748031496062765	1
ENSG00000160051.11	IQCC	1	32205464	1_21	0	0.0101900666356699	4.94989834596861	8.41266140487555e-07	0.165354330708722	1
ENSG00000084623.11	EIF3I	1	32222176	1_21	0	0.0100140867897289	4.79092307567066	8.00185457622645e-07	-0.00784313725490084	1
ENSG00000160055.19	TMEM234	1	32222176	1_21	0	0.0100140867897289	4.79092307567066	8.00185457622645e-07	0.00784313725490084	1
ENSG00000183615.5	FAM167B	1	32245759	1_21	0	0.0103474129411129	5.10410944870174	8.80870092939157e-07	-0.254289828626231	2
ENSG00000116478.11	HDAC1	1	32291652	1_21	0	0.016801423340575	9.78874371627045	2.7430463023409e-06	-1.07688024032395	2
ENSG00000162526.6	TSSK3	1	32366691	1_21	0	0.0100384746666385	4.81955846049346	8.06928557300179e-07	-0.0699481865284934	1
ENSG00000225828.1	FAM229A	1	32366691	1_21	0	0.0100384746666385	4.81955846049346	8.06928557300179e-07	-0.0699481865284934	1
ENSG00000176261.15	ZBTB8OS	1	32650758	1_21	0	0.0324964304688543	16.2250911778703	8.79392810368236e-06	1.64516129032225	1
ENSG00000162521.18	RBBP4	1	32651491	1_21	0	0.0149772246064094	8.59773849417476	2.147710201218e-06	0.92105263157917	1
ENSG00000162520.14	SYNC	1	32692125	1_21	0	0.0213451476119241	12.6466369088688	4.50229884107297e-06	-1.62919132149811	1
ENSG00000134684.10	YARS	1	32817927	1_21	0	0.0162190389049994	9.53250195778189	2.57864836658351e-06	-1.10023352990773	2
ENSG00000160097.16	FNDC5	1	32872031	1_21	0	0.0128584654868475	7.40787127052384	1.58870285476325e-06	-0.950310559005892	1
ENSG00000004455.16	AK2	1	33080995	1_21	0	0.0112222178526536	5.96504555668708	1.11648415928325e-06	-0.657142857142624	1
ENSG00000142920.16	AZIN2	1	33080995	1_21	0	0.0191698615354082	11.0806245642651	3.54277296433786e-06	-1.23774166761338	2
ENSG00000184389.9	A3GALT2	1	33321277	1_21	0	0.0100221470118854	4.84442477745548	8.09772625509599e-07	-0.224763947039902	2
ENSG00000134686.18	PHC2	1	33427363	1_21	0	0.255509258201246	28.0386891692486	0.000119488044274564	-3.96805366681076	2
ENSG00000121903.14	ZSCAN20	1	33482375	1_21	0	0.0102190315495841	5.04114496643295	8.59209424387568e-07	-0.393333333333228	1
ENSG00000189280.3	GJB5	1	34798461	1_22	0	0.0124502081581351	7.91157751639813	1.64285716327332e-06	-1.02097902097902	1
ENSG00000188910.7	GJB3	1	34779198	1_22	0	0.00993046984723156	5.64934665918353	9.35681682799013e-07	-0.38778526338281	2
ENSG00000187513.8	GJA4	1	34787184	1_22	0	0.0150020648100504	9.62804821445764	2.40906988854652e-06	1.02953586497893	1
ENSG00000163866.8	SMIM12	1	34855089	1_22	0	0.0130931519522046	8.28539940669536	1.809329910045e-06	1.33617835426566	2
ENSG00000116544.11	DLGAP3	1	34930171	1_22	0	0.010804648414111	6.50507990466672	1.17225847316615e-06	0.654545454545123	1
ENSG00000243749.1	TMEM35B	1	34984579	1_22	0	0.00995074397425944	5.71367043784229	9.48267453012383e-07	0.497076023391941	1
ENSG00000197056.9	ZMYM1	1	35059408	1_22	0	0.00958265230673239	5.35514224302388	8.55887822405938e-07	0.400801963613304	2
ENSG00000020129.15	NCDN	1	35557823	1_22	0	0.00905507839312181	4.80320374932329	7.25409651721384e-07	-0.102272727272737	1
ENSG00000116819.6	TFAP2E	1	35573174	1_22	0	0.0155221381941623	9.9049145817537	2.56426193671055e-06	1.06854838709682	1
ENSG00000126067.11	PSMB2	1	35641909	1_22	0	0.0104100966505972	6.09916375064854	1.05897366666228e-06	-0.507246376811654	1
ENSG00000142686.7	C1orf216	1	35718988	1_22	0	0.00925480926530231	4.99475309381471	7.70977320588651e-07	0.216216216216177	1
ENSG00000134698.10	AGO4	1	35808529	1_22	0	0.0102666050553274	6.05677557442731	1.03711864722049e-06	0.635714285714554	1
ENSG00000116863.10	ADPRHL2	1	36088841	1_22	0	0.0102279047232374	5.9145382941182	1.00894531337759e-06	0.437500000000023	1
ENSG00000054116.11	TRAPPC3	1	36155585	1_22	0	0.00920102313828974	5.00960483955258	7.68775790023042e-07	-0.325925925925963	1
ENSG00000142694.6	EVA1B	1	36323945	1_22	0	0.101649223102458	28.7061822697955	4.86675638534661e-05	-2.70769230769193	1
ENSG00000196182.10	STK40	1	36386242	1_22	0	0.00950253726267081	5.32968040899114	8.44696810790482e-07	-0.447761194029886	1
ENSG00000181817.5	LSM10	1	36397855	1_22	0	0.01531734210964	9.29473340582976	2.37454528070107e-06	-0.471226763254267	2
ENSG00000116885.18	OSCP1	1	36446312	1_22	0	0.0100006745616937	6.15598678507278	1.02680288279267e-06	-1.15297264183263	2
ENSG00000119535.17	CSF3R	1	36483835	1_22	0	0.0139086241950684	9.10726803323694	2.11267355801745e-06	1.92024539877309	1
ENSG00000183317.16	EPHA10	1	37763125	1_23	0	0.0185750594730291	8.62716064510473	2.67274917134274e-06	-1.01587301587271	1
ENSG00000163875.15	MEAF6	1	37513172	1_23	0	0.0128294208668196	5.06283717618015	1.08333086901272e-06	-0.225806451612835	1
ENSG00000163877.10	SNIP1	1	37553609	1_23	0	0.0126745976185533	4.94603503696211	1.04556605401807e-06	-0.17355371900831	1
ENSG00000163879.10	DNALI1	1	37556733	1_23	0	0.0249328878417405	11.4693735476947	4.76949487598941e-06	-1.40506288728721	2
ENSG00000116922.14	C1orf109	1	37692275	1_23	0	0.0171211377346172	7.84143102015576	2.23917508435356e-06	0.93877551020409	1
ENSG00000134690.10	CDCA8	1	37692539	1_23	0	0.0125085416969105	4.81916893440111	1.00540012943296e-06	-0.181249999999987	1
ENSG00000197982.13	C1orf122	1	37806635	1_23	0	0.0854096591741331	23.496300145725	3.34708372216673e-05	2.46903940749701	2
ENSG00000188786.9	MTF1	1	37857881	1_23	0	0.0226608218916714	10.5459852493951	3.98586809561413e-06	1.43307086614201	1
ENSG00000204084.12	INPP5B	1	37897131	1_23	0	0.0222431941646585	10.3663052803344	3.84575180747207e-06	-1.27575347093157	3
ENSG00000183431.11	SF3A3	1	37990434	1_23	0	0.0134741569231052	5.53463221641562	1.24379977309835e-06	-0.674242424242576	1
ENSG00000183386.9	FHL3	1	37996149	1_23	0	0.0186721535772301	8.67745466978689	2.70238281191042e-06	-1.23640760504219	2
ENSG00000183520.11	UTP11	1	37868646	1_23	0	0.0158928361058647	7.12414133788041	1.88840019810779e-06	-1.03080300616508	2
ENSG00000116981.3	NT5C1A	1	39672835	1_24	0	0.0150555159486774	5.17048863771328	1.29833671043494e-06	0.436241610738033	1
ENSG00000116954.7	RRAGC	1	38859391	1_24	0	0.0144753664141951	4.79213477718868	1.15696093543729e-06	-0.0839694656488288	1
ENSG00000158315.10	RHBDL2	1	38941917	1_24	0	0.0160544996189921	5.78925339851387	1.55017039679586e-06	-0.443708609271415	1
ENSG00000174574.15	AKIRIN1	1	38984822	1_24	0	0.015257007564735	5.29851234258506	1.34829032294248e-06	0.312499999999932	1
ENSG00000168653.10	NDUFS5	1	39026790	1_24	0	0.0156747538164066	5.55867038810627	1.45322130660499e-06	0.362962962962904	1
ENSG00000127603.23	MACF1	1	39123295	1_24	0	0.0194064572398269	7.61710886912477	2.46545186650059e-06	0.877697841726746	1
ENSG00000183682.7	BMP8A	1	39554348	1_24	0	0.0226974853495178	9.12921903727538	3.45598204298242e-06	-0.993670886076397	1
ENSG00000163909.7	HEYL	1	39640423	1_24	0	0.0145018580405114	4.80973759715044	1.16333592151018e-06	-0.100671140939569	1
ENSG00000084072.16	PPIE	1	39738494	1_25	0	0.0351830077033627	17.7862103358694	1.04370194516157e-05	-1.85294117646999	1
ENSG00000043514.15	TRIT1	1	39880989	1_25	0	0.00960161480284505	5.3198887307319	8.51935927189219e-07	-0.41751037202155	3
ENSG00000131236.16	CAP1	1	40040200	1_25	0	0.0342491818759969	17.4647768534601	9.97638839297923e-06	-1.8602560378828	2
ENSG00000131238.16	PPT1	1	40098881	1_25	0	0.0110905694600886	6.6770067868379	1.23508193463497e-06	0.839416058394205	1
ENSG00000084073.8	ZMPSTE24	1	40256236	1_25	0	0.0200916648207892	12.3357996088621	4.1337416988455e-06	-1.37133969035945	2
ENSG00000049089.13	COL9A2	1	40318226	1_25	0	0.00979767690086619	5.50978912873957	9.00364155566412e-07	-0.372549019607961	1
ENSG00000187801.14	ZFP69B	1	40484325	1_25	0	0.00932659966696181	5.02607729099751	7.8183049165805e-07	0.0913461538461541	1
ENSG00000187815.9	ZFP69	1	40476891	1_25	0	0.00927307253281584	4.99355394647478	7.7231329022782e-07	-0.337423312883219	1
ENSG00000164002.11	EXO5	1	40506722	1_25	0	0.150762358981254	32.1542525837614	8.08521268710401e-05	-3.55829648758867	2
ENSG00000117010.15	ZNF684	1	40533139	1_25	0	0.00913596469466138	4.84461404443027	7.38199424073513e-07	-0.206250000000081	1
ENSG00000117016.9	RIMS3	1	40664752	1_25	0	0.0157557471334646	9.98287256073684	2.62334032277419e-06	-1.20000000000018	1
ENSG00000171793.13	CTPS1	1	40979451	1_25	0	0.00921696375376591	4.94974480057545	7.60905622651153e-07	0.369480775976022	2
ENSG00000171790.15	SLFNL1	1	41023050	1_25	0	0.0144492898170537	9.40318568222641	2.26611329996596e-06	-1.35800292860093	2
ENSG00000010803.16	SCMH1	1	41241979	1_25	0	0.040351701807995	18.5349723576814	1.24742344946643e-05	-1.83663366336711	1
ENSG00000204060.6	FOXO6	1	41277128	1_25	0	0.014365410233539	8.94893270126294	2.14412144380096e-06	1.05867657044007	2
ENSG00000186973.10	FAM183A	1	43144910	1_26	0	0.0137677135882057	5.34327475601433	1.22695726043489e-06	-0.48767395783626	2
ENSG00000127124.14	HIVEP3	1	42035577	1_26	0	0.0132155552643635	4.90901232271061	1.08203084951254e-06	-0.0640000000000013	1
ENSG00000198815.8	FOXJ3	1	42335341	1_26	0	0.0218154541109729	9.81487754276895	3.57115950829919e-06	1.23389830508526	1
ENSG00000177181.14	RIMKLA	1	42380694	1_26	0	0.0142629337508698	5.50283524704223	1.30904772704629e-06	0.0307692307692337	1
ENSG00000066185.12	ZMYND12	1	42452404	1_26	0	0.0162508869537955	6.84213885884594	1.8545094837513e-06	-0.768840103656256	2
ENSG00000186409.14	CCDC30	1	42463059	1_26	0	0.0183905739532174	8.23562381316425	2.52610785707883e-06	1.2207792207794	1
ENSG00000065978.18	YBX1	1	42598840	1_26	0	0.0236252557048917	10.9166353237377	4.30155446337135e-06	1.60317460317501	1
ENSG00000117385.15	P3H1	1	42766833	1_26	0	0.0183660009800986	8.10472173899575	2.48263467821643e-06	1.04481792717118	1
ENSG00000164008.14	C1orf50	1	42767127	1_26	0	0.0131040332457973	4.82120094817758	1.05370811597626e-06	0.292976480375663	2
ENSG00000177868.11	SVBP	1	42816309	1_26	0	0.0137046802176966	5.19593367166967	1.18766131398494e-06	-0.0234912782554295	2
ENSG00000164010.13	ERMAP	1	42816759	1_26	0	0.0131257674124189	4.85818945374218	1.06355329344841e-06	0.266180524132186	2
ENSG00000164011.17	ZNF691	1	42823587	1_26	0	0.0204082626908023	9.76480235629109	3.32375955452998e-06	-2.42483660130633	1
ENSG00000117394.20	SLC2A1	1	42959206	1_26	0	0.0131806242220838	4.87453287958555	1.07159107600462e-06	0.0960304273960808	2
ENSG00000243710.7	CFAP57	1	43232297	1_26	0	0.0209271908046952	9.46240929570542	3.30272770157528e-06	1.15107913669112	1
ENSG00000117395.12	EBNA1BP2	1	43171021	1_26	0	0.0143671000443061	5.62188976034626	1.34713632478201e-06	-0.319148936170298	1
ENSG00000066056.13	TIE1	1	43280788	1_26	0	0.0133501395721303	4.98511870914263	1.10999600631606e-06	-0.192000000000018	1
ENSG00000117399.13	CDC20	1	43359194	1_27	0	0.0410485253710514	18.2905212429976	1.25222897291883e-05	1.85994109366362	2
ENSG00000066322.14	ELOVL1	1	43367703	1_27	0	0.0243379994317515	13.1392081253526	5.33352302297474e-06	1.41732283464577	1
ENSG00000159479.16	MED8	1	43389955	1_27	0	0.0293315630227164	14.9009037511981	7.28967088869854e-06	-1.55483152915344	2
ENSG00000142949.16	PTPRF	1	43524227	1_27	0	0.0116851722525073	6.31305456556776	1.23036726384137e-06	-0.492424242424305	1
ENSG00000066135.12	KDM4A	1	43649383	1_27	0	0.0142648983754762	8.3367293801739	1.98346477295441e-06	-1.01408450704188	1
ENSG00000117407.16	ARTN	1	43935553	1_27	0	0.0202381167275106	11.7037611878574	3.95053263289968e-06	-1.33846153846142	1
ENSG00000117408.10	IPO13	1	43947230	1_27	0	0.0120765756092611	6.73754030237544	1.35707948833465e-06	-0.757575757575668	1
ENSG00000117410.13	ATP6V0B	1	43974045	1_27	0	0.0107545978253903	5.61122477161947	1.00649575073194e-06	-0.521626945133026	2
ENSG00000117411.16	B4GALT2	1	43978466	1_27	0	0.010379261022369	5.26682266277056	9.1174887294935e-07	-0.425790754258139	1
ENSG00000159214.12	CCDC24	1	43991070	1_27	0	0.0156152398441503	9.19263699413548	2.3941363220914e-06	-1.03063832037287	2
ENSG00000196517.11	SLC6A9	1	44031093	1_27	0	0.00997523953232005	4.90201960891479	8.1556481797046e-07	-0.211340206185531	1
ENSG00000178028.13	DMAP1	1	44215047	1_27	0	0.027245034929116	14.772234914213	6.71264499923012e-06	-1.73202614379148	1
ENSG00000117419.14	ERI3	1	44354647	1_27	0	0.0101420402149501	5.04306141936881	8.53060221854025e-07	0.317857142857317	1
ENSG00000198520.10	C1orf228	1	44672527	1_28	0	0.013099631919452	5.18065741703366	1.13188960861817e-06	-0.170071748152523	2
ENSG00000142945.12	KIF2C	1	44739744	1_28	0	0.032984779750964	14.0007990582164	7.70240794690815e-06	1.32665639445209	1
ENSG00000142937.11	RPS8	1	44775613	1_28	0	0.0252053632131739	11.580719190667	4.86842626333097e-06	-1.89595608328679	2
ENSG00000222009.8	BTBD19	1	44808328	1_28	0	0.0126434874315107	5.09972847024526	1.07540992407331e-06	-0.355421686746801	1
ENSG00000117425.13	PTCH2	1	44842737	1_28	0	0.0347334837815353	15.8790114533992	9.19881559756916e-06	-2.45736434108573	1
ENSG00000126107.14	HECTD3	1	45010991	1_28	0	0.0200940454026279	9.77583721212852	3.27628328283953e-06	-2.09254842521157	2
ENSG00000126088.13	UROD	1	45008485	1_28	0	0.0180389833086658	8.9214723214725	2.68416182090108e-06	-1.9624060150369	1
ENSG00000162415.6	ZSWIM5	1	45308682	1_28	0	0.0623253281161594	19.6934678026314	2.04713685231753e-05	-2.0321100917428	1
ENSG00000132763.14	MMACHC	1	45500626	1_28	0	0.0260757445616655	10.5773836201314	4.60018268774774e-06	0.358108108108214	1
ENSG00000117450.13	PRDX1	1	45522595	1_28	0	0.0250823277630865	10.2880930171615	4.3039064848736e-06	-0.324324324324314	1
ENSG00000117448.13	AKR1A1	1	45550079	1_28	0	0.0130319024102366	5.37544538095766	1.16837532925592e-06	-0.0192983907855605	2
ENSG00000159588.14	CCDC17	1	45604898	1_28	0	0.0184795858781558	8.49106391267412	2.61706464251332e-06	-1.09309393040316	2
ENSG00000159592.10	GPBP1L1	1	45687876	1_28	0	0.0285055320401223	13.8977203303503	6.60743386362659e-06	-2.66297858563217	2
ENSG00000159596.6	TMEM69	1	45687531	1_28	0	0.0154063396440471	8.48602688626294	2.18053959401375e-06	-2.20161290322527	1
ENSG00000197429.10	IPP	1	45750903	1_28	0	0.0152502989587815	8.36643773095138	2.12803636968224e-06	-2.18548387096711	1
ENSG00000086015.20	MAST2	1	45787045	1_28	0	0.0133372424848452	5.381111146002	1.19701092770038e-06	-0.0285714285714201	1
ENSG00000117461.14	PIK3R3	1	46132597	1_28	0	0.0161229831813566	9.14827022200988	2.46005315355956e-06	-2.28571428571479	1
ENSG00000117472.9	TSPAN1	1	46174934	1_28	0	0.0125048166989467	4.88853874627527	1.01956870670432e-06	-0.709677419355068	1
ENSG00000171357.5	LURAP1	1	46204587	1_28	0	0.0317150238665251	14.8550339647824	7.85776067400161e-06	2.43143769252186	2
ENSG00000173660.11	UQCRH	1	46301079	1_28	0	0.0124710585046873	4.83081713434872	1.0048101657506e-06	-0.331606217616528	1
ENSG00000117481.10	NSUN4	1	46341925	1_28	0	0.0170011865189755	7.98514434381059	2.26423817686119e-06	-1.40624999999972	1
ENSG00000117480.15	FAAH	1	46396235	1_28	0	0.0393896654594659	16.7807927479732	1.1024397693135e-05	-2.50704225352234	1
ENSG00000079277.19	MKNK1	1	46574922	1_29	0	0.010123572335063	4.89052340836211	8.25751246407803e-07	0.317654323420336	2
ENSG00000186118.8	TEX38	1	46668649	1_29	0	0.010136400773187	4.90269174840825	8.28854819775221e-07	-0.271428571428653	1
ENSG00000123472.12	ATPAF1	1	46673431	1_29	0	0.0102474554882115	5.0074140334065	8.55834221498386e-07	-0.333333333333403	1
ENSG00000162366.7	PDZK1IP1	1	47190144	1_29	0	0.0101136163293942	4.88106136219739	8.23343094175736e-07	0.195858391797037	2
ENSG00000123473.15	STIL	1	47314279	1_29	0	0.0100136323796527	4.78558077104568	7.99256910192077e-07	-0.0475147372881582	2
ENSG00000162368.13	CMPK1	1	47333168	1_29	0	0.0101371734966693	4.90341044928765	8.29039519152227e-07	-0.0865603644646944	1
ENSG00000186564.5	FOXD2	1	47435628	1_29	0	0.0174664800873264	10.1391217081542	2.95369627263629e-06	1.45599999999999	1
ENSG00000269113.3	TRABD2B	1	47997102	1_30	0	0.0102459566631479	4.92477674161377	8.41587288727812e-07	0.19434628975266	1
ENSG00000117834.12	SLC5A9	1	48254629	1_30	0	0.011695141748455	6.19653705517785	1.20868921410109e-06	0.637795275590503	1
ENSG00000132122.11	SPATA6	1	48472019	1_30	0	0.0195907619970847	11.1647215710283	3.64803781146043e-06	-1.27964315461261	2
ENSG00000186094.16	AGBL4	1	50022595	1_32	0	0.0123227044403526	7.99327401489455	1.64282324326261e-06	-0.841040462428011	1
ENSG00000123091.4	RNF11	1	51235789	1_32	0	0.0107942960032569	6.72004819857077	1.20983687328462e-06	0.668127447825595	2
ENSG00000085831.15	TTC39A	1	51345495	1_33	0	0.0874916356144748	26.2022022505857	3.82352941542275e-05	-2.72843394862993	3
ENSG00000085832.16	EPS15	1	51545919	1_33	0	0.0112558869667821	6.27177698947075	1.1774173636831e-06	-0.596153846153541	1
ENSG00000117859.18	OSBPL9	1	51577175	1_33	0	0.0256874887105282	14.2244797592942	6.09422024500903e-06	-2.12818875561771	2
ENSG00000198841.3	KTI12	1	52033817	1_33	0	0.0321144783794544	16.3875175972456	8.77756691578418e-06	1.61666666666642	1
ENSG00000157077.14	ZFYVE9	1	52141237	1_33	0	0.0190252157727643	11.3254975409854	3.5937427564948e-06	1.14603960396056	1
ENSG00000154222.14	CC2D1B	1	52412628	1_33	0	0.0115663462863675	6.53337528525472	1.26035793932403e-06	-0.74999999999989	1
ENSG00000134748.12	PRPF38A	1	52400660	1_33	0	0.0320119468968938	16.3564654666591	8.73296368963705e-06	-1.88571428571498	1
ENSG00000134744.13	ZCCHC11	1	52560178	1_33	0	0.0257976166117191	14.2664167149468	6.13839166127756e-06	-1.73646209386305	1
ENSG00000116157.5	GPX7	1	52585348	1_33	0	0.0311308649976815	16.0859422609067	8.35214064887813e-06	-1.90814872339974	2
ENSG00000182183.14	FAM159A	1	52632940	1_33	0	0.00964856383410473	4.79083563941397	7.70963915565983e-07	-0.274647887323935	1
ENSG00000162377.5	COA7	1	52689553	1_33	0	0.0101590713684182	5.28626477636525	8.9570093792968e-07	0.341085271317732	1
ENSG00000162378.12	ZYG11B	1	52722239	1_33	0	0.0109363550258315	5.99489571927856	1.0934887991205e-06	-0.669354838709796	1
ENSG00000121310.16	ECHDC2	1	52927839	1_33	0	0.0110500142951285	6.09429847581346	1.12317302861248e-06	0.625310173697444	1
ENSG00000116171.17	SCP2	1	52926925	1_33	0	0.00964750922561897	4.789782801055	7.70710238368984e-07	0.0894736842105047	1
ENSG00000174348.13	PODN	1	53061947	1_33	0	0.0386877959791363	18.1957030402512	1.17409417902528e-05	1.9977298902085	3
ENSG00000162383.11	SLC1A7	1	53135720	1_33	0	0.0127351003352041	7.45923689410141	1.58437097036939e-06	-0.701311802037058	2
ENSG00000157184.6	CPT2	1	53196294	1_33	0	0.0116410823458004	6.59531739993526	1.28052826107605e-06	0.694168897787888	2
ENSG00000162384.13	C1orf123	1	53211891	1_33	0	0.0110510806970959	6.09523038011039	1.12345318808463e-06	0.692140268802502	3
ENSG00000157193.15	LRP8	1	53280462	1_33	0	0.0259334785379713	14.3172708400877	6.19271538025146e-06	1.60629921259907	1
ENSG00000174332.5	GLIS1	1	53737935	1_33	0	0.0199289747457941	11.7731931996546	3.91326567295347e-06	1.42081447963872	1
ENSG00000203985.10	LDLRAD1	1	54017968	1_34	0	0.00661450232804561	4.88409082152957	5.38816653758419e-07	0.180191797269361	2
ENSG00000162398.11	LEXM	1	54805572	1_34	0	0.00830836711074523	6.96467108378992	9.65109064324741e-07	-0.881355826001419	2
ENSG00000058804.11	NDC1	1	53838107	1_34	0	0.00664179347140104	4.91856182192128	5.44858345105979e-07	0.184931506849317	1
ENSG00000058799.14	YIPF1	1	53889432	1_34	0	0.00949425754128264	8.34882927605851	1.32204638849675e-06	-0.901162706794002	2
ENSG00000211452.10	DIO1	1	53891048	1_34	0	0.00655086148952511	4.78838254948386	5.23175456419232e-07	0.0419354838709642	1
ENSG00000081870.11	HSPB11	1	53945795	1_34	0	0.00813410584153318	6.87470111630936	9.3266084875772e-07	0.648648648648538	1
ENSG00000157211.11	CDCP2	1	54144100	1_34	0	0.0147522032859143	12.6375822948156	3.10943147681824e-06	1.33710407239802	1
ENSG00000157216.15	SSBP3	1	54413433	1_34	0	0.100482134370424	30.685935665912	5.14266609547568e-05	-2.75741381563604	2
ENSG00000162390.17	ACOT11	1	54543040	1_34	0	0.0123020202034251	10.8827698915307	2.23293452098733e-06	1.13664596273304	1
ENSG00000162391.11	FAM151A	1	54623490	1_34	0	0.0135877435357172	11.7967341642085	2.67343259973478e-06	-1.31054439800345	2
ENSG00000184313.19	MROH7	1	54608974	1_34	0	0.0261741737634745	18.183299176938	7.93790270110943e-06	1.83833270254476	2
ENSG00000243725.6	TTC4	1	54610757	1_34	0	0.0126722253859269	11.0242422373355	2.33003122805628e-06	1.20930232558095	1
ENSG00000162396.5	PARS2	1	54764790	1_34	0	0.00704328399720633	5.47135538648148	6.42732455537029e-07	-0.380952380952495	1
ENSG00000006555.10	TTC22	1	54801124	1_34	0	0.00676371587657176	5.07082913707603	5.7203741918081e-07	0.229822869809955	3
ENSG00000116133.11	DHCR24	1	54886940	1_34	0	0.00768236741683681	6.32465024261059	8.10385558762457e-07	-0.688887078975105	2
ENSG00000143001.4	TMEM61	1	54980319	1_34	0	0.0068904215054002	5.24255919981372	6.02489161461216e-07	0.256578947368455	1
ENSG00000169174.10	PCSK9	1	55040188	1_34	0	0.00656202347706902	4.80560320330393	5.25951616017454e-07	0.0289855072463777	1
ENSG00000162409.10	PRKAA2	1	56645496	1_36	0	0.0107806410528953	4.89532565030269	8.80209961688286e-07	0.153225806451641	1
ENSG00000173406.15	DAB1	1	58546313	1_37	0	0.0107222656589868	5.2859644147182	9.45302712253102e-07	-0.455882352941203	1
ENSG00000162600.11	OMA1	1	58546313	1_37	0	0.0137044905679439	7.64624928720947	1.74771838545474e-06	0.900377045696	2
ENSG00000184292.6	TACSTD2	1	58577210	1_37	0	0.0136413141284266	7.60178070924537	1.72954414981119e-06	0.905737704917588	1
ENSG00000162601.9	MYSM1	1	58699370	1_37	0	0.029170845098332	14.9369359118147	7.26725893102155e-06	-1.71111111111166	1
ENSG00000172456.17	FGGY	1	59296555	1_37	0	0.0475498157374408	19.6860481300826	1.56123215168174e-05	-2.04115226337427	1
ENSG00000134709.10	HOOK1	1	59814713	1_38	0	0.0202945187738823	11.2297543264458	3.80109845396101e-06	-1.20430961729034	2
ENSG00000134716.9	CYP2J2	1	59926822	1_38	0	0.0116542037855905	5.88731581496444	1.14435309067708e-06	-0.49166666666642	1
ENSG00000162599.15	NFIA	1	60864880	1_38	0	0.0500731936235338	19.9910469605452	1.66955579030395e-05	-1.96078431372639	1
ENSG00000162604.12	TM2D1	1	61723869	1_39	0	0.00945565383262592	5.83811791008482	9.20713544570535e-07	0.539473684210486	1
ENSG00000240563.1	L1TD1	1	62193108	1_39	0	0.00893375613415781	5.29269620227983	7.88626134785783e-07	-0.328244274809065	1
ENSG00000132854.18	KANK4	1	62544640	1_39	0	0.0896633418471696	27.6877221703282	4.1405902528939e-05	-2.49999999999984	1
ENSG00000162607.12	USP1	1	62436136	1_39	0	0.030899585647254	17.2548758946582	8.89251489467001e-06	-2.16923076923032	1
ENSG00000116641.17	DOCK7	1	62688195	1_39	0	0.0132298179303476	9.06726721514935	2.00073876915516e-06	1.11417322834701	1
ENSG00000125703.14	ATG4C	1	62784304	1_39	0	0.0200065848621124	13.0518295025127	4.35516344293148e-06	-1.77030152683379	2
ENSG00000187140.5	FOXD3	1	63322827	1_40	0	0.0275126561695397	14.4724411545157	6.64101435058603e-06	1.33712121212156	1
ENSG00000088035.15	ALG6	1	63367765	1_40	0	0.0364976989877008	17.6675665515518	1.07547997038496e-05	-1.86363636363645	1
ENSG00000203965.12	EFCAB7	1	63523814	1_40	0	0.00992762316385931	4.83876685599702	8.01198424272574e-07	0.0526315789473786	1
ENSG00000142856.16	ITGB3BP	1	63593973	1_40	0	0.0245266009077401	13.5534851499716	5.54432211722293e-06	-1.5333333333335	1
ENSG00000158966.13	CACHD1	1	64467641	1_40	0	0.00996196436223773	4.86583439358364	8.08467215194737e-07	0.0884353741496526	1
ENSG00000162437.14	RAVER2	1	64745910	1_41	0	0.0296065168495928	15.6436779557547	7.72478301093542e-06	2.72985781990472	1
ENSG00000162434.11	JAK1	1	64966237	1_41	0	0.0214315683657389	12.9112176756382	4.61510156112508e-06	1.50457209635285	2
ENSG00000162433.14	AK4	1	65147680	1_41	0	0.00918824892410375	4.8652347760654	7.45584138577565e-07	-0.141928269025064	2
ENSG00000116675.15	DNAJC6	1	65248435	1_41	0	0.00913275956725934	4.78915661379762	7.29493068094861e-07	-0.0522388059701644	1
ENSG00000213625.8	LEPROT	1	65427205	1_41	0	0.0247632302743561	14.2266992107369	5.87586151074066e-06	1.91176470588226	1
ENSG00000116678.19	LEPR	1	65428386	1_41	0	0.0200807253123683	12.1593105208374	4.07238144931744e-06	-1.56692913385853	1
ENSG00000184588.17	PDE4B	1	65791733	1_41	0	0.132133946437311	30.0580215329971	6.62422237145384e-05	-3.08000000000072	1
ENSG00000162594.15	IL23R	1	67138932	1_42	0	8.59962867583164e-09	8.96507965346978	1.28586080139256e-12	-0.85057471264362	1
ENSG00000152760.9	TCTEX1D1	1	66744135	1_42	0	4.48218777426845e-07	52.7517940503982	3.94355031711763e-10	-3.28776978417364	1
ENSG00000152763.16	WDR78	1	66903715	1_42	0	8.02816690903541e-09	18.0645053051624	2.4188145457411e-12	0.00740740740740682	1
ENSG00000198160.14	MIER1	1	66922613	1_42	0	1.50390662145838e-07	25.2206584703581	6.32611959756357e-11	-1.50863924506156	2
ENSG00000116704.7	SLC35D1	1	67054400	1_42	0	1.27364558899501e-08	18.2622820353289	3.87939272466592e-12	1.05027932960884	1
ENSG00000116717.11	GADD45A	1	67670783	1_42	0	2.01835664848105e-08	13.9618124702556	4.70002118588088e-12	0.618266183618158	2
ENSG00000033122.18	LRRC7	1	69567941	1_44	0	0.191006348972535	31.1557164193416	9.92534590270044e-05	-2.78044280442825	1
ENSG00000066557.5	LRRC40	1	70207243	1_44	0	0.0152226016356617	6.20982363103004	1.57662443689458e-06	-0.60698689956324	1
ENSG00000118454.12	ANKRD13C	1	70355197	1_44	0	0.0137767307760138	5.24902938918494	1.20610545441208e-06	0.438914027149332	1
ENSG00000116761.11	CTH	1	70412281	1_44	0	0.0188432300623682	8.26608184018315	2.59785649430317e-06	0.965665236051363	1
ENSG00000050628.20	PTGER3	1	71047606	1_45	0	0.0104856262563219	6.6238606734416	1.15841899020393e-06	-0.746108284550722	2
ENSG00000132485.13	ZRANB2	1	71078761	1_45	0	0.00912546142372339	5.28883512498976	8.0496123737891e-07	0.379549393414167	1
ENSG00000172260.14	NEGR1	1	72282986	1_46	0	0.0135706684187911	7.06951629324526	1.60011444029676e-06	-0.937499999999996	1
ENSG00000162620.15	LRRIQ3	1	74198465	1_47	0	0.0156098776796955	6.7039028125343	1.74536922928477e-06	0.764227642276228	1
ENSG00000116783.14	TNNI3K	1	74215526	1_47	0	0.0147045510644086	6.12855185768762	1.50303723905872e-06	-0.676877091162249	4
ENSG00000116791.13	CRYZ	1	74708254	1_47	0	0.0127919978141015	4.78753945489812	1.02143526597364e-06	-0.0331731885018974	5
ENSG00000162623.15	TYW3	1	74733103	1_47	0	0.0128120914704796	4.80263959031504	1.02626645313913e-06	-0.017441416565634	2
ENSG00000137968.16	SLC44A5	1	75603115	1_47	0	0.0148807715943552	6.24325346084422	1.54951763357891e-06	-0.501515553360847	2
ENSG00000117054.13	ACADM	1	75724884	1_47	0	0.0128600731790219	4.8386022286865	1.03782341920188e-06	-0.0763358778626018	1
ENSG00000137955.15	RABGGTB	1	75786199	1_47	0	0.0212611250041167	9.68309867927999	3.43368699980601e-06	-1.28184281842863	1
ENSG00000057468.6	MSH4	1	75779738	1_47	0	0.0129491612009053	4.90502190902789	1.05935786303475e-06	-0.141034403981678	2
ENSG00000184005.10	ST6GALNAC3	1	76074606	1_47	0	0.0232194053968204	10.5340259275633	4.07948727375802e-06	1.2318840579713	1
ENSG00000117069.14	ST6GALNAC5	1	76866942	1_48	0	0.00691905120485004	5.97787777175008	6.89848431360369e-07	0.502403846153975	1
ENSG00000142892.14	PIGK	1	77219918	1_48	0	0.00611483019559223	4.79216204074175	4.88737881296571e-07	0.0284976537217015	2
ENSG00000154027.18	AK5	1	77282053	1_48	0	0.0218518717220619	17.0425500869127	6.21131174535136e-06	-1.7591623036641	1
ENSG00000077254.14	USP33	1	77760195	1_48	0	0.00826198839808401	7.68084741464397	1.05840973076108e-06	1.06428571428566	1
ENSG00000162614.18	NEXN	1	77884587	1_48	0	0.0223999485184555	17.2817861039246	6.45647912728907e-06	-1.90333159504076	2
ENSG00000162613.16	FUBP1	1	77979050	1_48	0	0.00612095204349361	4.80176301905798	4.90207334654419e-07	0.109890280252624	2
ENSG00000162616.8	DNAJB4	1	77979478	1_48	0	0.0118135917183416	11.1170246700476	2.19043632227552e-06	-1.42144177449189	1
ENSG00000137960.5	GIPC2	1	77995251	1_48	0	0.0086198863222624	8.08801452226649	1.16279609978392e-06	0.889610389609975	1
ENSG00000162618.13	ADGRL4	1	79006491	1_48	0	0.00694377832245952	6.01211905101954	6.96279365854119e-07	-0.622395833333127	1
ENSG00000137941.16	TTLL7	1	83999374	1_51	0	0.0124762549398605	5.81677515420607	1.21039361128344e-06	-0.51048951048952	1
ENSG00000203943.8	SAMD13	1	84298566	1_51	0	0.0112297356742808	4.80448544613214	8.99863262187785e-07	0.0776515151515173	1
ENSG00000117133.10	RPF1	1	84479257	1_52	0	0.0385202639127052	14.5612177747486	9.35507032662892e-06	-1.52786588510668	2
ENSG00000174021.10	GNG5	1	84506782	1_52	0	0.0153173019487074	5.64395526744928	1.44186945671929e-06	-0.422907488986749	1
ENSG00000122432.17	SPATA1	1	84506782	1_52	0	0.0153173019487074	5.64395526744928	1.44186945671929e-06	-0.422907488986749	1
ENSG00000117151.12	CTBS	1	84570855	1_52	0	0.020536081671699	8.47047259102766	2.90125117879867e-06	1.00547945205546	1
ENSG00000117155.16	SSX2IP	1	84691138	1_52	0	0.0141415668173993	4.87500955863743	1.14982860064599e-06	-0.184971098265917	1
ENSG00000153898.12	MCOLN2	1	84994338	1_52	0	0.0193561465909549	7.8995281933045	2.55023476339682e-06	-0.921170958831119	2
ENSG00000162643.12	WDR63	1	84998826	1_52	0	0.0179016283418201	7.1461977405548	2.13367206512278e-06	0.846774193548837	1
ENSG00000055732.12	MCOLN3	1	85048551	1_52	0	0.0188185851677777	7.62786776049005	2.39414378803689e-06	-0.887727325705078	2
ENSG00000097096.8	SYDE2	1	85201203	1_52	0	0.0174557221578783	6.90304339554399	2.00973376847395e-06	-0.701834862385164	1
ENSG00000142867.12	BCL10	1	85276655	1_52	0	0.0166601869538953	6.45350607319541	1.79322877541462e-06	0.622516556291649	1
ENSG00000153904.18	DDAH1	1	85410633	1_52	0	0.0149878698909167	5.43458555668576	1.35852129417184e-06	0.406249999999938	1
ENSG00000117174.10	ZNHIT6	1	85708260	1_52	0	0.0141203154212795	4.8605333797298	1.14469143615328e-06	-0.107024767133064	2
ENSG00000171502.14	COL24A1	1	85992221	1_53	0	0.0194720850091525	8.12973985909313	2.64027529126802e-06	1.03827143182308	2
ENSG00000122417.15	ODF2L	1	86397308	1_53	0	0.0139455383512398	4.91325814456658	1.14278616149231e-06	0.128699982991203	2
ENSG00000137975.7	CLCA2	1	86425322	1_53	0	0.0138548209929539	4.85044251903077	1.12083681367953e-06	0.105891897663295	2
ENSG00000016602.9	CLCA4	1	86546626	1_53	0	0.0269130624042845	11.2562653256479	5.05263057104835e-06	-1.30013441658481	2
ENSG00000097033.14	SH3GLB1	1	86700593	1_53	0	0.0173083618463106	6.99395051305767	2.01901072794156e-06	-0.944888607590965	3
ENSG00000183291.15	SELENOF	1	86913954	1_53	0	0.0225268550627679	9.53639366322038	3.5829837695826e-06	-1.14693877551077	1
ENSG00000153936.16	HS2ST1	1	86914303	1_53	0	0.0159658829178883	6.21601360726107	1.65525535749839e-06	0.879120879120952	1
ENSG00000143013.12	LMO4	1	87331207	1_53	0	0.014783504382665	5.47499616802926	1.34996130301941e-06	0.35546875	1
ENSG00000065243.19	PKN2	1	88684130	1_54	0	0.010005937911385	4.93945946070326	8.24322842697267e-07	-0.0417582417582481	1
ENSG00000137944.17	KYAT3	1	88957940	1_54	0	0.0128719051333113	7.36123638282609	1.58035152498652e-06	1.24079727772186	3
ENSG00000213516.9	RBMXL1	1	88993078	1_54	0	0.0183017050897889	10.7506943971272	3.28161913315656e-06	-1.57142857142853	1
ENSG00000117226.11	GBP3	1	89015900	1_54	0	0.0180300317127093	10.6064977219346	3.18954401132912e-06	-1.56060606060559	1
ENSG00000162645.12	GBP2	1	89150019	1_54	0	0.0218193366799843	12.4470041436361	4.52966916402014e-06	1.689393939393	1
ENSG00000162654.8	GBP4	1	89198593	1_54	0	0.0180641998655079	10.6247883434633	3.20109912378938e-06	-1.52592592592563	1
ENSG00000154451.14	GBP5	1	89282478	1_54	0	0.0107838230012618	5.65902954315187	1.01782899331623e-06	0.46511627906994	1
ENSG00000197147.13	LRRC8B	1	89524974	1_54	0	0.0143168513163603	8.3850722621968	2.0022321472857e-06	-0.857142857142601	1
ENSG00000171488.14	LRRC8C	1	89712293	1_55	0	0.0128809114763883	4.82159898840745	1.03585218980802e-06	-0.146153846153845	1
ENSG00000162664.16	ZNF326	1	89994923	1_55	0	0.0154996120153621	6.60304644947277	1.70696762823761e-06	-0.627705627705432	1
ENSG00000122482.20	ZNF644	1	91022402	1_55	0	0.124218496522479	26.9635853453849	5.58629690021058e-05	2.77932922379023	2
ENSG00000162669.15	HFM1	1	91404853	1_55	0	0.0343099247721922	14.2819078159996	8.17271015511667e-06	-1.74675324675326	1
ENSG00000097046.12	CDC7	1	91500849	1_56	0	0.00785967434014923	6.10204300610205	7.99907781202318e-07	0.481968250712142	3
ENSG00000172031.6	EPHX4	1	92029879	1_56	0	0.00932338461090742	7.91931042703079	1.23146216395713e-06	-1.09057971014534	1
ENSG00000284413.1	BTBD8	1	92080411	1_56	0	0.092350016003262	30.3226884086398	4.67051513551347e-05	2.96511627907023	1
ENSG00000122484.8	RPAP2	1	92296097	1_56	0	0.0131109240548509	10.9199049415674	2.38787871933354e-06	-1.24901163720603	2
ENSG00000067208.14	EVI5	1	92792062	1_56	0	0.00701607275997573	5.4912937116228	6.42582454544803e-07	-0.971830985915226	1
ENSG00000122406.12	RPL5	1	92831623	1_56	0	0.00748899903826483	5.72104290636736	7.14593539097303e-07	0.496402877697849	1
ENSG00000154511.11	FAM69A	1	92960610	1_56	0	0.00999389163263831	8.3072859169417	1.38469428449151e-06	-0.773700305810688	1
ENSG00000143033.17	MTF2	1	93079600	1_57	0	0.00916985910328227	5.3377828590204	8.1636367298451e-07	0.796610169491585	1
ENSG00000117500.12	TMED5	1	93180650	1_57	1	0.191332524113006	24.708889546105	7.88500793049308e-05	4.45384615384711	1
ENSG00000122483.17	CCDC18	1	93180861	1_57	0	0.00928330154905632	7.38867496807983	1.14400816879846e-06	1.79861111111185	1
ENSG00000117505.12	DR1	1	93346012	1_57	1	0.0881395712877875	23.2551319095032	3.41861226669873e-05	-4.23571428571584	1
ENSG00000067334.13	DNTTIP2	1	93879527	1_57	0	0.00995515805759783	5.55305859845801	9.22020382119722e-07	0.41470159860882	2
ENSG00000023909.9	GCLM	1	93909186	1_57	0	0.0116936588897012	6.8678072450955	1.33945653125349e-06	-0.591463414634308	1
ENSG00000137962.12	ARHGAP29	1	94274090	1_58	0	0.0157310201647347	7.67911539518877	2.01478257966608e-06	0.988734440488012	2
ENSG00000117525.13	F3	1	94558925	1_58	0	0.0117170846651139	4.84405023413642	9.46647542662929e-07	-0.0424242424242376	1
ENSG00000143036.16	SLC44A3	1	94822014	1_58	0	0.0119504534496281	5.03370383635028	1.00330309013991e-06	0.237126441669671	2
ENSG00000117519.15	CNN3	1	94927642	1_58	0	0.0149676301343813	7.20002516293564	1.79741003714427e-06	0.700000000000192	1
ENSG00000172339.9	ALG14	1	95073027	1_58	0	0.0116686869100289	4.80424794429179	9.34991162000948e-07	0.15652145274938	3
ENSG00000152078.9	TMEM56	1	95118216	1_58	0	0.0400625305790095	16.7214932759394	1.11730963139254e-05	-1.81538461538441	1
ENSG00000122481.16	RWDD3	1	95205332	1_58	0	0.0155172682782957	7.54732041221721	1.95329645610407e-06	0.781004138166087	3
ENSG00000188641.12	DPYD	1	97921165	1_60	0	0.0172543417817466	7.66955850325495	2.20713484214123e-06	-0.979871810578952	2
ENSG00000162627.16	SNX7	1	98661649	1_60	0	0.0201493045582452	9.16534398573724	3.08012921509916e-06	-1.0671462829738	1
ENSG00000117600.12	PLPPR4	1	99263142	1_60	0	0.0128370372987483	4.8219902545002	1.03240770470871e-06	0.108860759493663	1
ENSG00000099260.10	PALMD	1	99599857	1_61	0	0.0119318311160581	6.78785398933313	1.35082688328609e-06	0.703583061889512	1
ENSG00000156869.12	FRRS1	1	99766518	1_61	0	0.0758401110063266	23.9464242870416	3.0290032458826e-05	2.27972027972179	1
ENSG00000117620.14	SLC35A3	1	99969054	1_61	0	0.0306099735988493	15.7524477760266	8.04213036912165e-06	-1.85722210894736	2
ENSG00000156875.13	MFSD14A	1	100038319	1_61	0	0.0122353392398085	6.95190616941339	1.41866554941192e-06	-0.765682656826522	1
ENSG00000156876.9	SASS6	1	100132743	1_61	0	0.0158943813885247	9.47890562896925	2.51282321017848e-06	1.16326530612203	1
ENSG00000122435.9	TRMT13	1	100132743	1_61	0	0.0158943813885247	9.47890562896925	2.51282321017848e-06	-1.16326530612203	1
ENSG00000122477.12	LRRC39	1	100178174	1_61	0	0.0341830293477142	16.799871172706	9.57803908358368e-06	1.93185184008086	2
ENSG00000137996.12	RTCA	1	100291620	1_61	0	0.0209427049475565	12.1497084044064	4.24383738866739e-06	-1.31329113924068	1
ENSG00000079335.18	CDC14A	1	100291620	1_61	0	0.0250575663215705	13.8254712611621	5.77801863091109e-06	1.5993702424588	2
ENSG00000162692.10	VCAM1	1	100725310	1_62	0	0.00955636067144972	4.79306879010698	7.63952400575937e-07	0.188311688311667	1
ENSG00000162694.13	EXTL2	1	100895622	1_62	0	0.0223008765667307	12.9533115637601	4.81795624053604e-06	1.60989010988921	1
ENSG00000170989.8	S1PR1	1	101268956	1_62	0	0.0182340447391491	11.0104272441847	3.3484767911605e-06	1.31451612903246	1
ENSG00000060718.20	COL11A1	1	103107371	1_64	0	0.0155928107602011	7.56120264632985	1.96641596450378e-06	0.953124999999993	1
ENSG00000185946.15	RNPC3	1	103509781	1_65	0	0.03734052079166	17.7312075682742	1.1042789413486e-05	-1.85432407511734	2
ENSG00000240038.6	AMY2B	1	103563013	1_65	0	0.0099417741551755	4.95854163445487	8.22200928478495e-07	-0.215116279069826	1
ENSG00000162631.18	NTNG1	1	107135646	1_66	0	0.0117273055822013	7.0509886752488	1.37914003121042e-06	-0.651465798045681	1
ENSG00000134215.15	VAV3	1	107971431	1_67	0	0.0117661661465183	5.74528705728354	1.1274747248101e-06	-0.523659305993485	1
ENSG00000085491.15	SLC25A24	1	108200420	1_67	0	0.0108561560952277	4.97134003073934	9.00139155997804e-07	-0.551020408163334	1
ENSG00000134186.11	PRPF38B	1	108678631	1_67	0	0.0111490455758907	5.22726727550929	9.72013961539355e-07	0.346031746031835	1
ENSG00000162641.18	AKNAD1	1	108830912	1_67	0	0.0119204153328527	5.87053992087077	1.16715769776459e-06	0.561679790026284	1
ENSG00000121957.12	GPSM2	1	108865795	1_67	0	0.0111787457784259	5.2528443805508	9.7937208238922e-07	0.247429664492241	2
ENSG00000121940.15	CLCC1	1	108963869	1_67	0	0.0626228942929662	21.9479287400362	2.29238090871265e-05	2.11075949367211	1
ENSG00000197780.9	TAF13	1	109075686	1_67	0	0.0106540186615268	4.79066721899618	8.51274379177577e-07	-0.124999999999991	1
ENSG00000031698.12	SARS	1	109200545	1_67	0	0.010652084942929	4.78892244805271	8.50809892118634e-07	0.16770946437019	2
ENSG00000143126.7	CELSR2	1	109250412	1_67	0	0.0106497465527823	4.78681209531523	8.50248271442867e-07	0.00794912559618002	1
ENSG00000134222.16	PSRC1	1	109282969	1_67	0	0.011955622241636	5.89890153767017	1.17626029362694e-06	-0.639455782312845	1
ENSG00000221986.6	MYBPHL	1	109306632	1_67	0	0.0120562368412671	5.97950066453373	1.20236629925001e-06	0.536231884057868	1
ENSG00000134243.11	SORT1	1	109397881	1_67	0	0.0171745645208726	9.38603157354218	2.68861025159277e-06	-1.11341173686137	2
ENSG00000162650.16	ATXN7L2	1	109483259	1_67	0	0.011594732245786	5.60414570691874	1.08375283850249e-06	-0.444444444444574	1
ENSG00000174151.14	CYB561D1	1	109494012	1_67	0	0.0999372903338315	26.5744430162829	4.429470832727e-05	2.62619178792823	2
ENSG00000181754.6	AMIGO1	1	109509517	1_67	0	0.0146895690987773	7.88051362940937	1.93073952154153e-06	-0.699273633231634	2
ENSG00000156097.12	GPR61	1	109539929	1_67	0	0.0214295781729232	11.5210675806213	4.11781140408051e-06	1.45194805194755	1
ENSG00000065135.10	GNAI3	1	109548649	1_67	0	0.0106484693643142	4.78565927137939	8.49941560440476e-07	-0.0253164556961995	1
ENSG00000168765.16	GSTM4	1	109648984	1_67	0	0.0207736543045016	11.2209799553228	3.88779889837079e-06	1.18502668259293	3
ENSG00000213366.12	GSTM2	1	109670378	1_67	0	0.0202519423860961	10.9755124755467	3.70724763268093e-06	1.35568185527502	3
ENSG00000134184.12	GSTM1	1	109589235	1_67	0	0.0108294010205471	4.94761762364366	8.93636028199601e-07	-0.259953017810056	3
ENSG00000134202.10	GSTM3	1	109704237	1_67	0	0.0644737394275075	22.2341746060009	2.39091412167554e-05	-2.33687730575816	3
ENSG00000134201.10	GSTM5	1	109711119	1_67	0	0.111566912288227	27.6767078614418	5.15003225378915e-05	2.68613252330033	3
ENSG00000168710.17	AHCYL1	1	109984850	1_69	0	0.0118598136672071	14.6383032949482	2.89553429094433e-06	1.51204819277101	1
ENSG00000143093.14	STRIP1	1	110034040	1_69	0	0.0210327707505149	20.0573694821976	7.03607675796714e-06	2.0080000000005	1
ENSG00000134248.13	LAMTOR5	1	110407235	1_69	0	0.00795247058439885	10.7950662500166	1.43181691562109e-06	1.21600000000013	1
ENSG00000143125.5	PROK1	1	110450835	1_69	0	0.0058666104734455	7.91123625095693	7.74090455622623e-07	-0.803571428571754	1
ENSG00000121931.15	LRIF1	1	110964484	1_69	0	0.00447152043723742	5.28426402871342	3.94094010710186e-07	-0.433734939759183	1
ENSG00000156171.14	DRAM2	1	111139496	1_69	0	0.0379674198174758	25.2908938361376	1.60153107032681e-05	2.75815417206652	2
ENSG00000134255.13	CEPT1	1	111139496	1_69	0	0.0262472600414083	21.9282488269106	9.59948711931266e-06	2.40655811497855	2
ENSG00000162777.16	DENND2D	1	111195494	1_69	0	0.00424439821301847	4.79822275137429	3.396695643811e-07	0.341100902667547	3
ENSG00000064886.13	CHI3L2	1	111205506	1_69	0	0.0043104335058749	4.94286318399112	3.55352720837114e-07	-0.204968944099381	1
ENSG00000173947.13	PIFO	1	111346034	1_69	0	0.00424651379047791	4.80216286552514	3.40117931727295e-07	0.0625000000000204	1
ENSG00000085465.12	OVGP1	1	111427097	1_69	0	0.00431212266232728	4.96421637115644	3.57027701765595e-07	0.261904761904854	1
ENSG00000143110.11	C1orf162	1	111489504	1_69	0	0.00479365694673073	5.99473108097849	4.79288228065366e-07	-0.594936708860827	1
ENSG00000121933.18	TMIGD3	1	111484054	1_69	0	0.00557548293254884	7.4133197266085	6.89374678673605e-07	0.849915303455424	3
ENSG00000197852.9	FAM212B	1	111756253	1_69	0	0.00540993011972724	7.07867388890199	6.38709926769145e-07	-0.701807228915432	1
ENSG00000064703.11	DDX20	1	111755544	1_69	0	0.00566667152657174	7.58520736279723	7.16895084575702e-07	0.848167539267305	1
ENSG00000143079.14	CTTNBP2NL	1	112396295	1_69	0	0.00448558217460393	5.24942531400054	3.92726931223968e-07	0.0757575757575784	1
ENSG00000007341.18	ST7L	1	112613804	1_69	0	0.288807106063047	23.6301651705345	0.000113824234346179	4.00813008130132	1
ENSG00000155363.18	MOV10	1	112673015	1_69	0	0.0225001409902807	21.4784600390748	8.0602494976949e-06	3.00847930878135	2
ENSG00000155366.16	RHOC	1	112704941	1_69	0	0.0411281013267973	24.1416424616284	1.65602000993573e-05	-3.35947712418349	1
ENSG00000155367.15	PPM1J	1	112715671	1_69	0	0.0317020099546864	25.3646239407812	1.34114375413634e-05	-2.58461538461451	1
ENSG00000184599.13	FAM19A3	1	112786245	1_70	0	0.0162486706628886	7.44732679880921	2.01826576501085e-06	-0.746153846153601	1
ENSG00000155380.11	SLC16A1	1	112956760	1_70	0	0.0123988992927491	4.84435909704053	1.00179663062059e-06	0.00848481619275366	2
ENSG00000081026.18	MAGI3	1	113390860	1_70	0	0.0140235970070501	6.02912373988935	1.41017732097748e-06	-0.34013605442177	1
ENSG00000116793.15	PHTF1	1	113755887	1_70	0	0.0202553484933596	9.5723803339258	3.23384925154109e-06	1.542088276322	3
ENSG00000188761.11	BCL2L15	1	113887734	1_70	0	0.012567441666144	4.97422993601651	1.04263629859524e-06	-0.548964264466195	2
ENSG00000134262.12	AP4B1	1	113905154	1_70	0	0.0123413177447462	4.79957993403325	9.87927031159203e-07	-0.174242424242462	1
ENSG00000118655.4	DCLRE1B	1	113905154	1_70	0	0.0123413177447462	4.79957993403325	9.87927031159203e-07	-0.174242424242462	1
ENSG00000163349.21	HIPK1	1	113929596	1_70	0	0.0160265810840691	7.31469184103027	1.95522627708608e-06	-0.761194029850883	1
ENSG00000116774.11	OLFML3	1	113979778	1_70	0	0.0270736238229085	12.3759749713524	5.58837985249638e-06	1.25062656641679	1
ENSG00000116752.5	BCAS2	1	114581126	1_71	0	0.012657592396683	5.68006237368735	1.19912461120253e-06	0.606741573033683	1
ENSG00000213281.4	NRAS	1	114719969	1_71	0	0.0118793891184433	5.06974565577576	1.00447789876908e-06	-0.193693693693599	1
ENSG00000134198.9	TSPAN2	1	115077023	1_71	0	0.0644777936943231	21.4671587456206	2.30857953667363e-05	-2.09463722397429	1
ENSG00000173218.14	VANGL1	1	115641021	1_72	0	0.0104258778590901	8.75531492366783	1.52245515973163e-06	-1.00550049463855	2
ENSG00000118729.11	CASQ2	1	115768346	1_72	0	0.00710860947110481	5.07695200045983	6.01932536231187e-07	0.147058823529426	1
ENSG00000163393.12	SLC22A15	1	115977322	1_72	0	0.00708597561065227	5.0463414882732	5.96398297261814e-07	-0.211634737529093	2
ENSG00000116815.15	CD58	1	116571486	1_72	0	0.01135416135859	9.57525070125587	1.81328187719551e-06	-1.06993006993023	1
ENSG00000134247.9	PTGFRN	1	116909700	1_72	0	0.0187543756185637	14.4071125217994	4.50650299068897e-06	-1.56138560835489	2
ENSG00000134256.12	CD101	1	117001709	1_72	0	0.0352214005369047	20.503494380832	1.20446618075197e-05	-1.96176435036379	2
ENSG00000116830.11	TTF2	1	117060534	1_72	0	0.00700103430577104	4.93059075531549	5.75733192549348e-07	-0.173274867737839	2
ENSG00000134253.9	TRIM45	1	117119955	1_72	0	0.00690075779009824	4.79212551394179	5.515502355265e-07	0.107480967870392	2
ENSG00000198162.12	MAN1A2	1	117367404	1_72	0	0.0115996243124019	9.78091713812324	1.89227219895863e-06	1.18749999999975	1
ENSG00000183508.4	FAM46C	1	117605765	1_72	0	0.013240429285916	11.0535300295719	2.44097407669323e-06	-1.30487804878073	1
ENSG00000196505.10	GDAP2	1	117928589	1_72	0	0.00710937018687918	5.07797607865085	6.02118380560168e-07	0.258064516129038	1
ENSG00000155761.13	SPAG17	1	118146108	1_72	0	0.0588134756972069	25.5046111128609	2.50181767909161e-05	2.22211057877483	2
ENSG00000092607.13	TBX15	1	118947259	1_73	0	0.00984376255037622	5.93453282096704	9.74333804843703e-07	0.60363265767416	2
ENSG00000116874.11	WARS2	1	119035214	1_73	0	0.00876167534365613	4.8157980599338	7.03745336186751e-07	-0.0998782535893526	2
ENSG00000116882.14	HAO2	1	119376892	1_73	0	0.00988102663922696	5.97084124765023	9.84005894668297e-07	-0.554687499999845	1
ENSG00000143067.4	ZNF697	1	119647482	1_73	0	0.0133230472700081	8.84474017054864	1.96539005259034e-06	1.06206491026892	2
ENSG00000131791.7	PRKAB2	1	147172620	1_73	0	0.00883246954643557	4.89309409834461	7.20818329994369e-07	-0.259151598437663	2
ENSG00000162836.11	ACP6	1	147656613	1_73	0	0.0273535754837844	15.7843224447946	7.20112172813986e-06	-1.62966606687947	4
ENSG00000188092.14	GPR89B	1	147928711	1_73	0	0.0173315023383621	11.3777622594044	3.28891894531407e-06	-1.31358024691337	1
ENSG00000159409.14	CELF3	1	151717135	1_74	1	0.142296404868491	23.0877448956469	5.47943208494656e-05	4.44134078212417	1
ENSG00000143450.16	OAZ3	1	151763100	1_74	1	0.377624079784628	25.3238238002308	0.000159495732928436	-4.69318181818182	1
ENSG00000143436.10	MRPL9	1	151763100	1_74	1	0.377624079784626	25.3238238002308	0.000159495732928435	4.69318181818182	1
ENSG00000182134.15	TDRKH	1	151789148	1_74	0	0.00829451355205202	6.26138620427142	8.66206660205828e-07	0.776923076923029	1
ENSG00000213171.2	LINGO4	1	151805451	1_74	0	0.017157746433436	13.087174468788	3.74512435688247e-06	1.85409252669054	1
ENSG00000143365.17	RORC	1	151831413	1_74	0	0.0105222221379329	7.19662837938624	1.26298051023324e-06	0.684047750077319	2
ENSG00000225556.1	C2CD4D	1	151839334	1_74	0	0.0109857864860848	7.5936547456149	1.39136830869406e-06	-0.736434108526881	1
ENSG00000197747.8	S100A10	1	151993872	1_74	0	0.00841885621986826	5.16597033516659	7.2537921323402e-07	-0.12799999999995	1
ENSG00000163191.5	S100A11	1	152000034	1_74	0	0.0187363853764336	11.944111535559	3.73249956984738e-06	-1.22421524663665	1
ENSG00000197915.5	HRNR	1	152220349	1_74	0	0.00867271899045885	5.36585045875285	7.76164804336244e-07	0.209712113055843	3
ENSG00000143631.10	FLG	1	152189630	1_74	0	0.00825190083157046	5.11797837835146	7.04388979373185e-07	0.181795744212834	3
ENSG00000143536.7	CRNN	1	152414760	1_74	0	0.00904924914878713	5.77590423303785	8.71751362881628e-07	-0.0374999999999932	1
ENSG00000163207.6	IVL	1	152908247	1_74	0	0.00807665119395107	4.87408612607094	6.56575437889674e-07	-0.000699977622947557	2
ENSG00000163209.14	SPRR3	1	153001809	1_74	0	0.0131910006659638	9.36962170670387	2.06138876483079e-06	-1.30645161290345	1
ENSG00000163216.6	SPRR2D	1	153042265	1_74	0	0.0137069096331317	9.63788398731883	2.20333914086406e-06	1.30081300813007	1
ENSG00000241794.1	SPRR2A	1	153057485	1_74	0	0.0110657333661713	7.68760087017663	1.41883252088865e-06	-0.980953173418886	2
ENSG00000203785.8	SPRR2E	1	153106201	1_74	0	0.0167079308026488	11.7013252565783	3.26075241733571e-06	-1.38974358974326	1
ENSG00000203782.5	LOR	1	153259400	1_75	0	0.0510241571890643	18.360663277893	1.56251541802741e-05	-1.87142857142845	1
ENSG00000163220.10	S100A9	1	153367306	1_75	0	0.0326753004509104	14.0223353850081	7.64187704068869e-06	1.63265306122471	1
ENSG00000143546.9	S100A8	1	153391654	1_75	0	0.0321578617001669	13.8675262011795	7.43783027337877e-06	1.63020833333328	1
ENSG00000188015.9	S100A3	1	153549456	1_75	0	0.0175946078279045	8.03864232705463	2.35896991532798e-06	0.841270509267345	2
ENSG00000196154.11	S100A4	1	153535924	1_75	0	0.0125587246879076	4.79199553449301	1.003741892079e-06	0.0190839694656631	1
ENSG00000196754.10	S100A2	1	153567710	1_75	0	0.0149894063908459	6.49481014282135	1.62371947666056e-06	-0.690184049079804	1
ENSG00000188643.10	S100A16	1	153613108	1_75	0	0.0140631869691584	5.88068293849086	1.3793409221665e-06	-0.321167883211675	1
ENSG00000160678.11	S100A1	1	153596510	1_75	0	0.012607257197946	4.82908950445738	1.01542060834591e-06	0.0955214041181764	2
ENSG00000189171.14	S100A13	1	153598547	1_75	0	0.0125634394265935	4.79560832063892	1.00487573844613e-06	0.0849420849420875	1
ENSG00000143553.10	SNAPIN	1	153659467	1_75	0	0.0218785011735454	10.1409957311516	3.70048179536867e-06	1.21794871794858	1
ENSG00000169418.9	NPR1	1	153674224	1_75	0	0.0133983212079631	5.41458173487804	1.20997223494615e-06	-0.175999999999965	1
ENSG00000143554.13	SLC27A3	1	153774134	1_75	0	0.0222084547559065	10.2855460169497	3.80983176872128e-06	-1.18076923076916	1
ENSG00000198837.9	DENND4B	1	153940147	1_75	0	0.0125521447623578	4.78695479647809	1.00216070811175e-06	-0.0885245901639264	1
ENSG00000143570.17	SLC39A1	1	153968263	1_75	0	0.0143041681227644	6.04425865074595	1.4420016331328e-06	0.398373983739697	1
ENSG00000143578.15	CREB3L4	1	153966654	1_75	0	0.0137645696285703	5.67413647075921	1.30263433016621e-06	0.314516129032148	1
ENSG00000143545.8	RAB13	1	153985724	1_75	0	0.0136981982021861	5.62767084896843	1.28573729015519e-06	-0.786764705882129	1
ENSG00000143569.18	UBAP2L	1	154219953	1_75	0	0.0135360037920624	5.51299512999332	1.24462403030857e-06	0.340116279070034	1
ENSG00000143515.16	ATP8B2	1	154315876	1_75	0	0.0876575899355011	23.6879689376189	3.46319907189934e-05	2.76691729323238	1
ENSG00000160712.12	IL6R	1	154405422	1_75	0	0.042536113847379	16.5852939839992	1.17663317560191e-05	2.25954198473257	1
ENSG00000169291.9	SHE	1	154501655	1_75	0	0.0193470782565922	8.95429562324986	2.88939503570352e-06	1.43975903614498	1
ENSG00000163239.12	TDRD10	1	154500057	1_75	0	0.0669103086291638	21.0188303833298	2.3456417565466e-05	-2.30231952986226	2
ENSG00000160714.9	UBE2Q1	1	154559434	1_75	0	0.0158542187396337	7.03498666736595	1.86023679394944e-06	-0.781395348837055	1
ENSG00000160710.15	ADAR	1	154627024	1_75	0	0.0150575199185051	6.5383865484415	1.64204155791724e-06	0.449441778842809	2
ENSG00000132677.12	RHBG	1	156384179	1_77	0	0.00959456199971143	6.25983609730684	1.00172432816255e-06	0.582781456953898	1
ENSG00000163382.11	NAXE	1	156590832	1_77	0	0.00822944064664599	4.78561784398797	6.5685337833162e-07	0.0215827338129474	1
ENSG00000160818.16	GPATCH4	1	156601724	1_77	0	0.0144259803642605	10.1819289864676	2.4498275035288e-06	1.13066666666608	1
ENSG00000132702.12	HAPLN2	1	156618957	1_77	0	0.00844204224416922	5.03055844153835	7.08310737282199e-07	-0.231292517006839	1
ENSG00000143320.8	CRABP2	1	156705979	1_77	0	0.0386534517577815	19.7100333732279	1.27067869329074e-05	2.03731944718073	2
ENSG00000143319.16	ISG20L2	1	156728554	1_77	0	0.0802089977567143	26.8640133089117	3.59380152981444e-05	2.60897435897463	1
ENSG00000143303.11	RRNAD1	1	156728106	1_77	0	0.0869315519393645	27.6619260797875	4.01069793977002e-05	2.45596868884598	1
ENSG00000143314.12	MRPL24	1	156741833	1_77	0	0.0109245762009436	7.50749197425312	1.36791647598614e-06	-1.07199999999968	1
ENSG00000143294.14	PRCC	1	156750758	1_77	0	0.217227458320854	36.9968439221005	0.000134041569309526	-3.35114503816861	1
ENSG00000198400.11	NTRK1	1	156815564	1_77	0	0.0280502724161023	16.599473336358	7.7658947086857e-06	1.85348140503471	2
ENSG00000027869.11	SH2D2A	1	156815564	1_77	0	0.0176126825380449	12.1045726559126	3.55578156757823e-06	1.34586466165358	1
ENSG00000187800.13	PEAR1	1	156893825	1_77	0	0.00914043922886187	5.79401234305701	8.83296657821241e-07	-0.750000000000077	1
ENSG00000117036.11	ETV3	1	157138777	1_77	0	0.109549013970509	29.9692593593922	5.4757623167401e-05	2.74644549763229	1
ENSG00000158473.6	CD1D	1	158180329	1_78	0	0.0516037507274836	22.4076054006314	1.9285762854946e-05	-2.28000000000043	1
ENSG00000163564.14	PYHIN1	1	158930391	1_78	0	0.00833244919962883	4.7856295119544	6.65076885044358e-07	0.190839694656482	1
ENSG00000163565.18	IFI16	1	158999863	1_78	0	0.0647284823328714	24.6292008442705	2.65892354807796e-05	-2.42514970059798	1
ENSG00000163568.14	AIM2	1	159146891	1_78	0	0.0127215800044692	8.85250706339093	1.87831073681232e-06	0.989073076879798	2
ENSG00000158716.8	DUSP23	1	159780839	1_78	0	0.00860163063347352	5.09097368863254	7.30368017651806e-07	-0.315789473684181	1
ENSG00000158714.10	SLAMF8	1	159819647	1_78	0	0.0177588307021891	12.0647847150162	3.57350216342264e-06	1.31467966911228	2
ENSG00000188004.9	C1orf204	1	159839478	1_78	0	0.00864561809201525	5.13996402332231	7.4116726908189e-07	0.279130205950245	2
ENSG00000243284.1	VSIG8	1	159856126	1_78	0	0.00900242584928101	5.52840842356734	8.30079672060068e-07	0.383466820345452	2
ENSG00000158710.14	TAGLN2	1	159925746	1_78	0	0.00869381264310665	5.19335499090572	7.53040600431596e-07	-0.300751879699289	1
ENSG00000085552.16	IGSF9	1	159945134	1_79	0	0.00876590534114941	17.9942776450688	2.63082099703177e-06	1.7461139896378	1
ENSG00000143315.6	PIGM	1	160009281	1_79	0	0.00258462316122887	6.20121727352074	2.6732174379896e-07	0.562243568424148	2
ENSG00000162729.13	IGSF8	1	160099056	1_79	0	0.00349209038207021	8.78833042157848	5.11860902641047e-07	0.913595584599386	2
ENSG00000162734.12	PEA15	1	160204111	1_79	0	0.0038507441231268	9.67846414878463	6.21600295909166e-07	1.05555555555543	1
ENSG00000132716.18	DCAF8	1	160262886	1_79	0	0.00515418360011488	12.3736476410045	1.06369651158106e-06	-1.32000000000015	1
ENSG00000122218.14	COPA	1	160343540	1_79	0	0.0065216605186299	14.8538158742614	1.61568364891787e-06	-1.48409893992953	1
ENSG00000162736.15	NCSTN	1	160343540	1_79	0	0.0065216605186299	14.8538158742614	1.61568364891787e-06	-1.48409893992953	1
ENSG00000162738.5	VANGL2	1	160400615	1_79	0	0.00266703530354206	6.35222048267372	2.8256244113571e-07	-0.494163424124711	1
ENSG00000066294.14	CD84	1	160578605	1_79	0	0.00228209809536573	5.05510561873238	1.92408674623176e-07	-0.276315789473787	1
ENSG00000117090.14	SLAMF1	1	160461824	1_79	0	0.00732825998791298	15.6284772766499	1.91019471785581e-06	-1.41545107732034	2
ENSG00000117091.9	CD48	1	160711718	1_79	0	0.00280452200801484	6.82216299733345	3.19110466972766e-07	0.433260393873145	1
ENSG00000122223.12	CD244	1	160862395	1_79	0	0.0026408912976178	6.19209545581027	2.72739646801342e-07	-0.579710144927348	1
ENSG00000158769.17	F11R	1	161021116	1_79	0	0.00272353150339255	9.79304809037624	4.44846723291324e-07	1.97826086956579	1
ENSG00000215845.10	TSTD1	1	161038745	1_79	0	0.00306081010332304	8.05729912403496	4.11325826247846e-07	0.992094150450347	2
ENSG00000158773.14	USF1	1	161041926	1_79	0	0.00250149099765573	7.07353965605719	2.95118097489665e-07	1.5172413793102	1
ENSG00000162755.13	KLHDC9	1	161098329	1_79	0	0.00358742315997573	12.0448814080554	7.20684599336508e-07	-2.14229002320789	2
ENSG00000143256.4	PFDN2	1	161117821	1_79	0	0.00492627828791437	12.5459777917081	1.03082172216668e-06	1.20559440559393	1
ENSG00000158793.13	NIT1	1	161118210	1_79	0	0.00701944336790439	16.3847187101049	1.91823481969786e-06	-1.71064571020362	2
ENSG00000143222.11	UFC1	1	161152958	1_79	0	0.00243443861211989	6.87898987255827	2.79308146807504e-07	1.15740740740778	1
ENSG00000143224.17	PPOX	1	161165947	1_79	0	0.00222943397533959	5.40818668327759	2.0109737206128e-07	0.813455630285968	2
ENSG00000158850.14	B4GALT3	1	161177981	1_79	0	0.00487618864440587	15.717075601409	1.27823983139348e-06	-2.72950819672092	1
ENSG00000158869.10	FCER1G	1	161215268	1_79	0	0.00222207817660913	4.86223204608281	1.80200138752942e-07	0.164285714285761	1
ENSG00000158882.14	TOMM40L	1	161226376	1_79	0	0.0672876320180562	36.4966901953718	4.09589515776836e-05	-2.85957287987138	2
ENSG00000248485.1	PCP4L1	1	161259010	1_79	0	0.00222758077111007	4.85434307607069	1.80353274723992e-07	-0.0915486811720365	2
ENSG00000158887.15	MPZ	1	161309728	1_79	0	0.00454738483214467	11.9555452169116	9.06757592598088e-07	1.87437185929758	1
ENSG00000143226.13	FCGR2A	1	161505171	1_79	0	0.0310375223592624	24.8053137984276	1.28407939297699e-05	0.0326086956521706	1
ENSG00000203747.10	FCGR3A	1	161550682	1_79	0	0.00254638387413109	6.06853194981004	2.57731572571102e-07	1.37117903930134	1
ENSG00000162746.14	FCRLB	1	161721827	1_79	0	0.00234424328251959	5.15756834242262	2.01654434692528e-07	0.315018315018219	1
ENSG00000081721.11	DUSP12	1	161749425	1_79	0	0.00289928042067589	7.82713450310749	3.78488880612043e-07	1.52264993395261	2
ENSG00000118217.5	ATF6	1	161766683	1_79	0	0.00230140194646178	5.11133017282026	1.96194359436552e-07	-0.261682242990846	1
ENSG00000152332.15	UHMK1	1	162399384	1_80	0	0.00679915228455708	4.80897421921151	5.45339961120937e-07	-0.0437956204379697	1
ENSG00000117143.13	UAP1	1	162556498	1_80	0	0.00678296700626246	4.78610093847462	5.41454121358893e-07	-0.0335570469798702	1
ENSG00000162733.16	DDR2	1	162631124	1_80	0	0.00774960064665942	6.06494854483371	7.83910622029111e-07	-0.515254237287878	1
ENSG00000132196.13	HSD17B7	1	162790775	1_80	0	0.00754510934288177	5.80821163865608	7.30917022203556e-07	-0.465631929046597	1
ENSG00000143248.12	RGS5	1	163322602	1_80	0	0.0467282884401918	23.413955882076	1.82479791180942e-05	-2.31249999999908	1
ENSG00000143228.12	NUF2	1	163266468	1_80	0	0.0364526140201267	20.9963856430691	1.27653675411466e-05	2.29405190233172	2
ENSG00000143149.12	ALDH9A1	1	165698175	1_81	0	0.0143975998424709	4.99654591106244	1.19983102259972e-06	-0.260273972602747	1
ENSG00000143157.11	POGK	1	166839016	1_83	0	0.00452969440628526	10.2401141505044	7.73630898598367e-07	-1.1732283464564	1
ENSG00000152382.5	TADA1	1	166877241	1_83	0	0.00483022104200415	10.8156719836043	8.71325890198313e-07	1.29999999999968	1
ENSG00000198842.9	DUSP27	1	167093909	1_83	0	0.0166465774218172	22.7400024355746	6.31357824968068e-06	2.02810315614535	2
ENSG00000143167.11	GPA33	1	167166436	1_83	0	0.00376485619027345	8.49029109466621	5.33127491118262e-07	0.937254901961354	1
ENSG00000143162.7	CREG1	1	167548592	1_83	0	0.00411417441186612	9.35240283780876	6.41750195052736e-07	1.00727094640205	2
ENSG00000197965.11	MPZL1	1	167720961	1_83	0	0.00258664916650897	4.90714971403201	2.11702965754384e-07	-0.186991869918691	1
ENSG00000143199.17	ADCY10	1	167913803	1_83	0	0.00425934300171138	9.69573573838827	6.88784698429658e-07	1.02000000000017	1
ENSG00000143164.15	DCAF6	1	167936173	1_83	0	0.00770719601163228	15.339188119309	1.97178193530056e-06	-1.57506247543692	2
ENSG00000143158.10	MPC2	1	167936749	1_83	0	0.00255353385388546	4.78555492012551	2.03814008342122e-07	0.0137614678899001	1
ENSG00000143147.14	GPR161	1	168137478	1_83	0	0.00308873723364267	6.60001609453983	3.40005594907118e-07	0.660170062414605	2
ENSG00000143155.12	TIPRL	1	168178854	1_83	0	0.0103432427463037	18.1626402661562	3.13325545285194e-06	1.76114649681528	1
ENSG00000143178.12	TBX19	1	168281906	1_83	0	0.00364757232116786	8.20133560507583	4.98940319723853e-07	0.868194842406712	1
ENSG00000143196.4	DPT	1	168728704	1_83	0	0.00346766239511487	7.72654950865898	4.46871344049402e-07	-0.784715722058988	2
ENSG00000143153.12	ATP1B1	1	169104710	1_83	0	0.0277001911697825	27.6341153458035	1.27669876392511e-05	2.37249657927599	4
ENSG00000143156.13	NME7	1	169330256	1_83	0	0.00256084360548403	4.80803803044402	2.0535773045994e-07	-0.0914102762713337	2
ENSG00000117475.13	BLZF1	1	169368138	1_83	0	0.00283385851967288	5.75000793096055	2.71773253554033e-07	0.499999999999849	1
ENSG00000117477.12	CCDC181	1	169456327	1_83	0	0.00287878723540247	6.20603480645546	2.97977780464123e-07	-0.753166251914953	2
ENSG00000117479.12	SLC19A2	1	169485770	1_83	0	0.00267996280827554	5.27570391660966	2.3581383798368e-07	-0.3781094527363	1
ENSG00000174175.16	SELP	1	169629757	1_83	0	0.570224338827318	26.8485626320117	0.000255344728310334	-4.46399999999892	1
ENSG00000007908.15	SELE	1	169764425	1_83	0	0.00527546966691517	12.5239668478059	1.10195318670132e-06	1.78962750718559	2
ENSG00000171806.11	METTL18	1	169795279	1_83	0	0.0169426909319764	25.3822399955299	7.17253110404979e-06	-3.47826086956734	1
ENSG00000000457.13	SCYL3	1	169878087	1_83	0	0.00513950045526324	13.5561756852228	1.16203230825143e-06	-2.68877857103487	2
ENSG00000180999.10	C1orf105	1	172432987	1_84	0	0.00571535122851818	4.84666230205845	4.62004058613381e-07	0.201612903225794	1
ENSG00000094975.13	SUCO	1	172432987	1_84	0	0.00590910258957389	5.0848884051222	5.01144607675532e-07	-0.13393107106929	3
ENSG00000116132.11	PRRX1	1	170662622	1_84	0	0.00677366037292515	6.59868335182585	7.45488265485993e-07	0.68800000000006	1
ENSG00000007933.12	FMO3	1	171090482	1_84	0	0.00645453108308869	6.04795386236023	6.51078376064353e-07	-0.535433070866503	1
ENSG00000094963.13	FMO2	1	171185164	1_84	0	0.00829577302368134	8.47117449974937	1.17208901202392e-06	0.93407296946015	2
ENSG00000010932.16	FMO1	1	171260436	1_84	0	0.0176210676166598	15.7029800565145	4.6150286598546e-06	1.78026231590177	2
ENSG00000076258.9	FMO4	1	171313714	1_84	0	0.0110640688785246	10.9540824094006	2.02139403703726e-06	-1.026629495225	2
ENSG00000117523.15	PRRC2C	1	171484568	1_84	0	0.00593117796288434	5.12750395787984	5.07232491278402e-07	0.297709923664109	1
ENSG00000034971.16	MYOC	1	171647381	1_84	0	0.00568938073719194	4.84944892079477	4.60169142484881e-07	0.119047619047618	1
ENSG00000117533.14	VAMP4	1	171742190	1_84	0	0.00699582416613631	6.7018102645451	7.81971849918525e-07	-0.701388888888814	1
ENSG00000010165.19	METTL13	1	171781417	1_84	0	0.00605865559978847	5.58637253891662	5.64503014917553e-07	0.538556499923579	2
ENSG00000197959.13	DNM3	1	171841542	1_84	0	0.0138499959562118	12.3363831391853	2.84968988761939e-06	-1.4804261263578	2
ENSG00000117560.7	FASLG	1	172658079	1_84	0	0.0303664017423614	22.0615360007944	1.11734987616741e-05	-2.38223938223877	1
ENSG00000120337.8	TNFSF18	1	173051434	1_84	0	0.00876389503543917	9.48048978329471	1.38576008381587e-06	1.27878787878762	1
ENSG00000117586.10	TNFSF4	1	173208174	1_85	0	0.0171790653794456	8.00586450618962	2.29386509950155e-06	-0.834138486312229	1
ENSG00000117592.8	PRDX6	1	173476539	1_85	0	0.0124730467532206	5.10870615247663	1.06278050416643e-06	0.419889502762406	1
ENSG00000183831.6	ANKRD45	1	173668379	1_85	0	0.012332222199425	4.91338938276974	1.01060776257338e-06	-0.306569343065714	1
ENSG00000076321.10	KLHL20	1	173714815	1_85	0	0.0140365821743645	5.92976842266649	1.38822292208933e-06	0.398437500000083	1
ENSG00000120334.15	CENPL	1	173827031	1_85	0	0.0154175925688532	6.86556852828048	1.76544087133395e-06	0.612903225806634	1
ENSG00000117593.9	DARS2	1	173823772	1_85	0	0.0123651067444526	4.95724530102019	1.02234713720751e-06	-0.557971014492583	1
ENSG00000117601.13	SERPINC1	1	173917488	1_85	0	0.012328818166395	4.90943318958264	1.0095153042085e-06	0.263083640785568	2
ENSG00000135870.11	RC3H1	1	174018660	1_85	0	0.0129835436655468	5.32502858542008	1.15312209014938e-06	0.496855345911771	1
ENSG00000152061.23	RABGAP1L	1	174159319	1_85	0	0.0138475605013958	5.80668812614951	1.34110220890958e-06	-0.302083333333251	1
ENSG00000116161.17	CACYBP	1	175004590	1_85	0	0.0124025073433484	4.875588001026	1.00854805920687e-06	0.0805555555555533	1
ENSG00000120333.4	MRPS14	1	175023749	1_85	0	0.0139847685965852	6.15738896276419	1.43619026641468e-06	0.594470046083313	1
ENSG00000120332.15	TNN	1	175068086	1_85	0	0.0144832915923482	6.46802394841185	1.56242435197125e-06	-0.628934404802333	3
ENSG00000235750.9	KIAA0040	1	175196970	1_86	0	0.0130320600207198	5.66260435540793	1.23080540776332e-06	-0.514872426253016	2
ENSG00000143207.19	RFWD2	1	176207677	1_86	0	0.0120211563300995	4.88588284505728	9.79601405857279e-07	-0.104333868378775	1
ENSG00000120341.18	SEC16B	1	177966530	1_87	0	0.0193533741773245	8.84944722772672	2.85649154328406e-06	-1.09733379861069	4
ENSG00000075391.16	RASAL2	1	178094621	1_87	0	0.0131200758223073	5.10477686087996	1.11705154478551e-06	0.298850574712494	1
ENSG00000116191.17	RALGPS2	1	178713544	1_87	0	0.0135158889122277	5.39078306396547	1.21522466171549e-06	-0.285517547794956	2
ENSG00000143340.6	FAM163A	1	179743304	1_89	0	0.0116111994676661	6.22208088343332	1.20496059244953e-06	-0.638157894736954	1
ENSG00000162779.21	AXDND1	1	179358896	1_89	0	0.0129193482449126	7.24892827399964	1.56197656277323e-06	-1.00430676122169	3
ENSG00000116199.11	FAM20B	1	179026386	1_89	0	0.0411975007598564	18.4579086102935	1.26827510382095e-05	2.42635658914676	1
ENSG00000186283.13	TOR3A	1	179081343	1_89	0	0.0116578515751772	6.26047485420375	1.21726715213297e-06	0.16018858382368	2
ENSG00000143322.19	ABL2	1	179229941	1_89	0	0.0364367874200356	17.2635312554463	1.04913124151281e-05	-2.36718749999955	1
ENSG00000057252.12	SOAT1	1	179294221	1_89	0	0.0121990069837259	6.69703225527933	1.36259558103958e-06	0.852112676056192	1
ENSG00000162782.15	TDRD5	1	179429438	1_89	0	0.0146946495388508	8.48799523985337	2.08029279879045e-06	0.605539323266214	2
ENSG00000169905.12	TOR1AIP2	1	179878267	1_89	0	0.0101754804685525	4.95324025807561	8.40629109229887e-07	-0.0680272108843647	1
ENSG00000135837.15	CEP350	1	179945426	1_89	0	0.0100744038192481	4.85730221312747	8.16158646482873e-07	-0.0471976528859221	2
ENSG00000116260.16	QSOX1	1	180154450	1_89	0	0.0100170470750843	4.80243799050019	8.02345804927092e-07	-0.17903145759757	2
ENSG00000121454.5	LHX4	1	180274389	1_89	0	0.0107964690646584	5.522613505507	9.94458126128242e-07	-0.398373983739826	1
ENSG00000135835.11	KIAA1614	1	180913707	1_89	0	0.0100573540391835	4.84102889391276	8.12047659155687e-07	-0.104575163398673	1
ENSG00000153029.14	MR1	1	181052721	1_89	0	0.0140200038137756	8.03567538073147	1.87901661997962e-06	0.898550724638	1
ENSG00000162783.10	IER5	1	181089177	1_89	0	0.0103197225841813	5.08852180660324	8.75829901557825e-07	0.255813953488335	1
ENSG00000198216.10	CACNA1E	1	181412848	1_90	0	0.00980596516403243	4.82229175943816	7.88685641440553e-07	-0.0886699507388487	1
ENSG00000135824.12	RGS8	1	182682134	1_90	0	0.00998220668860772	4.99346276442583	8.31358763886871e-07	0.199074074074205	1
ENSG00000135821.17	GLUL	1	182392371	1_90	0	0.00978486840415882	4.80159521551191	7.83611209930828e-07	-0.0487804878048731	1
ENSG00000135828.11	RNASEL	1	182573716	1_90	0	0.208240133821151	34.9036666285895	0.000121225948756381	-3.15942028985557	1
ENSG00000135862.5	LAMC1	1	183023890	1_91	0	0.0111983374657825	5.56007198556861	1.03847027750622e-06	-0.241935483871006	1
ENSG00000058085.14	LAMC2	1	183186170	1_91	0	0.0103320320036175	4.78610293604064	8.24760556862077e-07	-0.153846153846105	1
ENSG00000157064.10	NMNAT2	1	183418808	1_91	0	0.0139928458684652	7.70314942229089	1.79777144566728e-06	-1.11229946524056	1
ENSG00000116698.21	SMG7	1	183470348	1_91	0	0.0317837605545895	15.6244073018606	8.28264290224189e-06	1.73974896706194	2
ENSG00000116701.14	NCF2	1	183585314	1_91	0	0.0212034404999829	11.7086561638393	4.14069740488558e-06	1.77952755905516	1
ENSG00000162704.15	ARPC5	1	183635770	1_91	0	0.0926913014105184	26.1122724320942	4.03686060763016e-05	-3.00806451612903	1
ENSG00000143344.15	RGL1	1	183635770	1_91	0	0.0328410217099154	15.9420128282662	8.73212451244792e-06	2.32567901011882	2
ENSG00000198756.10	COLGALT2	1	183966697	1_91	0	0.171367236768119	32.3334009525389	9.2414323207503e-05	-2.86046511627786	1
ENSG00000198860.11	TSEN15	1	184051811	1_91	0	0.0108233200325715	5.23261609977702	9.44581594400533e-07	0.38069483093035	2
ENSG00000135842.16	FAM129A	1	184974052	1_92	0	0.0161020763618089	8.66705502606727	2.32762783097445e-06	1.28800000000057	1
ENSG00000121486.11	TRMT1L	1	185156912	1_92	0	0.0117621117718333	5.64428531747889	1.10727212462772e-06	-0.328467153284864	1
ENSG00000116668.12	SWT1	1	185156912	1_92	0	0.0117621117718333	5.64428531747889	1.10727212462772e-06	0.328467153284864	1
ENSG00000116679.15	IVNS1ABP	1	185317057	1_92	0	0.0109649512339183	4.9695253057902	9.08828037321955e-07	0.185185185185235	1
ENSG00000047410.13	TPR	1	186376149	1_92	0	0.0382435422958625	17.0329310563553	1.08644465079346e-05	-2.16356500635487	2
ENSG00000262180.1	OCLM	1	186400848	1_92	0	0.0153284125024169	8.19275975186083	2.09453443317247e-06	-0.974358974359088	1
ENSG00000073756.11	PTGS2	1	186680089	1_92	0	0.0166370889194918	8.98194786174189	2.49234393391996e-06	-0.92771084337343	1
ENSG00000116711.9	PLA2G4A	1	186833659	1_92	0	0.0113992583471307	5.3429893616965	1.01582994612721e-06	0.450617283950544	1
ENSG00000090104.11	RGS1	1	192575980	1_96	0	0.0108565364842473	5.34271038933577	9.67415485541153e-07	0.35705705338458	2
ENSG00000116747.12	TROVE2	1	193058704	1_96	0	0.0105913041657764	5.10495620001725	9.01782008228376e-07	0.280936454849408	1
ENSG00000116750.13	UCHL5	1	193058704	1_96	0	0.0105913041657764	5.10495620001725	9.01782008228376e-07	0.280936454849408	1
ENSG00000023572.8	GLRX2	1	193105978	1_96	0	0.0125000104286854	6.69822474801257	1.39646545363904e-06	-0.57553956834507	1
ENSG00000244414.6	CFHR1	1	196820070	1_98	0	0.0323511265321128	16.6230665500222	8.96934351804627e-06	1.70588235294114	1
ENSG00000213047.12	DENND1B	1	197774968	1_99	0	0.00960086617943423	13.1949596409841	2.11289827303107e-06	2.62698412698428	1
ENSG00000151414.14	NEK7	1	198156887	1_99	0	0.00859656227676187	5.418222658659	7.76858223635678e-07	-0.538152721717063	2
ENSG00000081237.18	PTPRC	1	198630171	1_99	0	0.0597352440843227	22.3196094839716	2.22370585651685e-05	-2.25688073394582	1
ENSG00000118193.11	KIF14	1	200620685	1_101	0	0.0101433188643461	15.876017950827	2.68585006540222e-06	2.94488188976414	1
ENSG00000118200.14	CAMSAP2	1	200740002	1_101	0	0.0145806692513261	17.7375881484644	4.31352312672417e-06	2.69926560199886	2
ENSG00000116852.14	KIF21B	1	201031226	1_101	0	0.00497712014422513	38.682146655994	3.21106278405221e-06	-6.20800000000054	1
ENSG00000232237.3	ASCL5	1	201114378	1_101	0	0.00676112799790984	8.6569584902721	9.76213026424304e-07	-1.14811429921401	3
ENSG00000116857.16	TMEM9	1	201156198	1_101	0	0.0102357343950322	11.3173657644858	1.93207715557328e-06	-0.910441582635774	2
ENSG00000163395.16	IGFN1	1	201190333	1_101	0	0.00517992267133527	6.25233573883008	5.40164044938301e-07	0.751879699248066	1
ENSG00000081277.12	PKP1	1	201283573	1_101	0	0.00560914050641559	6.1337846960814	5.73832249719336e-07	0.34210526315778	1
ENSG00000174307.6	PHLDA3	1	201468871	1_101	0	0.0051584100788068	5.43832536631917	4.67887192178586e-07	0.325203252032459	1
ENSG00000134369.15	NAV1	1	201715060	1_102	0	0.016352339532463	8.64262549755861	2.35714172803843e-06	-1.16129032258038	1
ENSG00000198700.9	IPO9	1	201828710	1_102	0	0.0168424605761217	8.92718339190712	2.50772610927838e-06	1.14540302354579	2
ENSG00000198892.6	SHISA4	1	201888432	1_102	0	0.011891861429263	5.57680842510482	1.10610325748275e-06	0.444444444444435	1
ENSG00000176393.10	RNPEP	1	201958005	1_102	0	0.0166766096237523	8.83182449171792	2.45650865309929e-06	-1.03002855760804	3
ENSG00000170075.8	GPR37L1	1	202123232	1_102	0	0.0126760514864814	6.19105144509293	1.30890616397507e-06	-0.526315789473743	1
ENSG00000143862.7	ARL8A	1	202167962	1_102	0	0.0122633495282414	5.87265947077278	1.20116876678993e-06	-0.523489932885972	1
ENSG00000143851.15	PTPN7	1	202161038	1_102	0	0.0121771829631645	5.80483873494706	1.17895463994387e-06	-0.505340557223101	2
ENSG00000133067.17	LGR6	1	202194388	1_102	0	0.0196051941210156	10.3916842433021	3.39795164591685e-06	1.16265060240936	1
ENSG00000077157.21	PPP1R12B	1	202348568	1_102	0	0.0209557958815575	11.0345704266849	3.85673408446519e-06	1.38468535430716	2
ENSG00000117139.16	KDM5B	1	202809133	1_102	0	0.0124232673241017	5.99727696817801	1.24265348487005e-06	0.534391534391433	1
ENSG00000117153.15	KLHL12	1	202928138	1_102	0	0.0155970697720518	8.18710650544486	2.12977419478364e-06	0.89500569010081	2
ENSG00000159346.12	ADIPOR1	1	202958379	1_102	0	0.0110846034444322	4.90086654630216	9.06052040626507e-07	0.132162707820617	2
ENSG00000159348.12	CYB5R1	1	202967673	1_102	0	0.0136945744647666	6.93470173955471	1.58393164039693e-06	0.737846802168785	2
ENSG00000163485.16	ADORA1	1	203090600	1_102	0	0.0216426034326214	11.3458934480938	4.09551299240909e-06	1.44029850746271	1
ENSG00000133048.12	CHI3L1	1	203186284	1_102	0	0.249156609569012	35.7097503702193	0.000148395021945721	-3.14713046988598	2
ENSG00000159388.5	BTG2	1	203305490	1_102	0	0.01097635991047	4.80652729558357	8.79933510946566e-07	0.0977011494253201	1
ENSG00000122176.10	FMOD	1	203352044	1_102	0	0.0120789951615876	5.7269678349254	1.15376047448391e-06	-0.49110320284683	1
ENSG00000174567.7	GOLT1A	1	204214495	1_103	0	0.0393972692947561	15.3606446874117	1.00933578279604e-05	-2.08910891089086	1
ENSG00000188783.5	PRELP	1	203475256	1_103	0	0.0138989649749901	5.28933978812533	1.22615121597104e-06	0.39130434782602	1
ENSG00000058668.14	ATP2B4	1	203626383	1_103	0	0.0143201605619073	5.57670670461051	1.33194348310768e-06	0.503496503496603	1
ENSG00000122188.12	LAX1	1	203764698	1_103	0	0.0146492762321208	5.79546195306358	1.41600351990885e-06	0.606027544664293	2
ENSG00000058673.16	ZC3H11A	1	203785844	1_103	0	0.0202730919564519	8.92696985488795	3.0184512360628e-06	1.11522633744846	1
ENSG00000257315.2	ZBED6	1	203795675	1_103	0	0.017469976452568	7.49179656489109	2.18292292102802e-06	-0.837988826815393	1
ENSG00000182004.12	SNRPE	1	203861428	1_103	0	0.0212279331654853	9.37118482986457	3.31789257717656e-06	1.08092750398999	2
ENSG00000143842.14	SOX13	1	204072756	1_103	0	0.0150667502238132	6.06601589319961	1.5243448857768e-06	0.480446927374411	1
ENSG00000143850.13	PLEKHA6	1	204345598	1_103	0	0.0132437983094204	4.82466436633564	1.06571178975594e-06	-0.207692307692282	1
ENSG00000163531.15	NFASC	1	204828864	1_104	0	0.0107323218181091	5.18288577179643	9.27738179852529e-07	-0.367441860465087	1
ENSG00000184144.11	CNTN2	1	205042978	1_104	0	0.0482547913607275	19.7172652549097	1.5868914740227e-05	-2.29017857142758	1
ENSG00000174529.7	TMEM81	1	205084022	1_104	0	0.0102978342837842	4.78567930631945	8.21957943723219e-07	-0.0415430267062391	1
ENSG00000117222.13	RBBP5	1	205121305	1_104	0	0.0275683257173313	14.2776601634722	6.5648912698762e-06	1.61437908496702	1
ENSG00000133059.16	DSTYK	1	205210869	1_104	0	0.0151616925461134	8.50688633088923	2.15118826948775e-06	1.24163206099212	2
ENSG00000133069.15	TMCC2	1	205228229	1_104	0	0.0110968262522418	5.5039691858123	1.01867321167923e-06	0.402862985685019	1
ENSG00000163545.8	NUAK2	1	205321732	1_104	0	0.011684694150764	6.00030797564653	1.16936743842787e-06	-0.49063670411984	1
ENSG00000162873.14	KLHDC8A	1	205354925	1_104	0	0.0707183968129772	23.4660289097406	2.76778348493726e-05	2.31578947368348	1
ENSG00000117266.15	CDK18	1	205504306	1_104	0	0.0218624280618185	12.0360184090012	4.38875505141204e-06	1.40515375592962	2
ENSG00000174514.12	MFSD4A	1	205568730	1_104	0	0.0388873103513402	17.6148052623474	1.14247277051107e-05	-1.87022900763435	1
ENSG00000158715.5	SLC45A3	1	205680045	1_104	0	0.01132171598405	5.69688821965931	1.07574679213208e-06	-0.544469629024823	2
ENSG00000069275.12	NUCKS1	1	205749730	1_104	0	0.211668906969127	34.5586989973751	0.000122004137015685	-3.61853360567848	2
ENSG00000133065.10	SLC41A1	1	205813269	1_104	0	0.0140490740401622	7.77327036926882	1.82142620464761e-06	1.13197969543147	1
ENSG00000162877.12	PM20D1	1	205805711	1_104	0	0.0513139358386893	20.3149059142053	1.73864232475031e-05	-2.77121011554391	2
ENSG00000263528.7	IKBKE	1	206470191	1_105	0	0.0315483636388427	20.2488632241805	1.0654610808907e-05	1.36838135478405	3
ENSG00000266094.7	RASSF5	1	206507103	1_105	0	0.127382027825935	34.2864483382949	7.28434931080802e-05	-2.8761488280994	2
ENSG00000143479.15	DYRK3	1	206634569	1_105	0	0.00623993408960655	11.5068272001658	1.19755563669841e-06	-2.87499999999984	1
ENSG00000162894.11	FCMR	1	206923405	1_105	0	0.0129357944903853	20.0086218475881	4.31688410454548e-06	-3.36800000000033	1
ENSG00000162896.5	PIGR	1	206945992	1_105	0	0.00934304750396764	13.2883584061243	2.07071340857893e-06	-2.25853917752367	2
ENSG00000182795.12	C1orf116	1	207032059	1_105	0	0.0172914782401216	16.5871321997548	4.78369557346232e-06	1.6529411764706	1
ENSG00000123836.14	PFKFB2	1	207034990	1_105	0	0.00513783170270621	5.02969600273656	4.31004412793078e-07	-0.857142857142828	1
ENSG00000123843.12	C4BPB	1	207088956	1_105	0	0.0109743330690022	11.125940857239	2.03645580454927e-06	-0.394342762063039	1
ENSG00000196352.14	CD55	1	207321334	1_105	0	0.00519791014897542	5.0800704315601	4.40411455771906e-07	0.120567375886488	1
ENSG00000117335.19	CD46	1	207704070	1_105	0	0.00736679551016695	9.01450059737453	1.10759348411588e-06	1.41678666472522	2
ENSG00000174059.16	CD34	1	207911570	1_105	0	0.0356075217757382	22.6246013987766	1.343639586661e-05	2.09409190372022	1
ENSG00000143469.18	SYT14	1	209936838	1_106	0	0.0155595257445748	16.6843602209574	4.32978188351229e-06	-2.02620087336225	1
ENSG00000008118.9	CAMK1G	1	209584155	1_106	0	0.00575242466819637	5.44506296858226	5.22412971635591e-07	0.45736434108539	1
ENSG00000196878.14	LAMB3	1	209651374	1_106	0	0.00565264420375977	5.344918071687	5.0390980465154e-07	-0.458670988654888	1
ENSG00000123689.5	G0S2	1	209675255	1_106	0	0.00551850356295791	5.9739475971386	5.49848242902967e-07	-0.973856209150409	1
ENSG00000117595.10	IRF6	1	209806173	1_106	0	0.0204500697531519	27.648304635914	9.43025432161106e-06	-4.66306873631543	2
ENSG00000117597.17	DIEXF	1	209827828	1_106	0	0.00540038498272233	5.4259655899141	4.88721968886706e-07	0.85021686904595	2
ENSG00000054392.12	HHAT	1	210342244	1_106	0	0.00589731732286203	5.98791354943386	5.88965863917083e-07	0.748091603053384	1
ENSG00000082512.14	TRAF5	1	211326561	1_107	0	0.00758550229208865	5.00404071203687	6.33089752503638e-07	0.244843309369245	2
ENSG00000117650.12	NEK2	1	211675781	1_107	0	0.00759440158333424	5.01529938011676	6.35258561189752e-07	-0.305135951661755	1
ENSG00000143493.12	INTS7	1	212035474	1_107	0	0.0120275074037548	9.43303840352482	1.89228846070181e-06	-1.12189616252849	1
ENSG00000143476.17	DTL	1	212035474	1_107	0	0.0120275074037548	9.43303840352482	1.89228846070181e-06	1.12189616252849	1
ENSG00000066027.11	PPP2R5A	1	212285915	1_107	0	0.00797409183314157	5.48370081523824	7.2931490711982e-07	0.386363636363493	1
ENSG00000065600.12	TMEM206	1	212414266	1_107	0	0.00764012809953252	5.07292810760717	6.46426949010756e-07	0.303123691884707	3
ENSG00000162772.16	ATF3	1	212565261	1_107	0	0.0282473936607777	17.6680003324194	8.3238814581884e-06	1.78918918919019	1
ENSG00000123685.8	BATF3	1	212699839	1_108	0	0.0383348030477525	17.4050638414093	1.1128303524092e-05	-1.5328185328187	1
ENSG00000117697.14	NSL1	1	212792127	1_108	0	0.178697968875717	23.2231776155003	6.92151820593078e-05	3.47415345671273	2
ENSG00000203705.10	TATDN3	1	212781889	1_108	0	0.0143403867274069	9.28828722581057	2.22155262693859e-06	1.72580645161272	1
ENSG00000162769.12	FLVCR1	1	212862201	1_108	0	0.0140848887575451	8.09847740672077	1.90246599027894e-06	0.571428571428759	1
ENSG00000143494.15	VASH2	1	212954779	1_108	0	0.010143741253504	5.24754766605156	8.87799018294041e-07	-0.292307692307638	1
ENSG00000174606.13	ANGEL2	1	213004666	1_108	0	0.0166082365491793	9.81147032547584	2.71780142536745e-06	0.955065864647617	2
ENSG00000117707.15	PROX1	1	213982822	1_108	0	0.009725165437935	4.85178074697063	7.86970169169192e-07	-0.146465830497741	2
ENSG00000143499.13	SMYD2	1	214280940	1_108	0	0.0137608437911798	8.19336608529105	1.8804748540394e-06	-0.856382978723626	1
ENSG00000152104.11	PTPN14	1	214550105	1_109	0	0.0153703387478159	5.56341427074892	1.42621481955141e-06	0.583011583011748	1
ENSG00000117724.12	CENPF	1	214602949	1_109	0	0.0244620343097306	10.0463050789209	4.09882181441006e-06	1.23302105672946	2
ENSG00000136636.12	KCTD3	1	215567710	1_109	0	0.0351800257655156	13.5660526165648	7.95993929961622e-06	-1.55797101449264	1
ENSG00000196482.16	ESRRG	1	216690681	1_110	0	0.00748357556163648	5.48158698917751	6.8418817537891e-07	0.448545223309626	2
ENSG00000092978.10	GPATCH2	1	217631425	1_110	0	0.00711396688507859	4.99538049785662	5.92707631137639e-07	0.110389610389633	1
ENSG00000162814.10	SPATA17	1	217631613	1_110	0	0.00706392624398899	4.927625276567	5.80555756820474e-07	0.275590551181228	1
ENSG00000067533.5	RRP15	1	218285209	1_110	0	0.0208424102109398	15.3367845923131	5.33141344279752e-06	-1.54687500000048	1
ENSG00000143353.11	LYPLAL1	1	219173067	1_111	0	0.0241665881390266	12.0495715658473	4.85676456933398e-06	-1.51219512195121	1
ENSG00000196660.10	SLC30A10	1	219983362	1_112	0	0.00622917712192306	5.81263281886642	6.03898116540552e-07	-0.6563876651978	1
ENSG00000136628.17	EPRS	1	219953896	1_112	0	0.0132644024509675	13.0739917892672	2.89238435434536e-06	-1.80152671755767	1
ENSG00000162813.17	BPNT1	1	220090248	1_112	0	0.00570582858111457	4.97069329349807	4.73037741414611e-07	0.270557029177852	1
ENSG00000067704.9	IARS2	1	220094239	1_112	0	0.00734879290802992	7.39900263870705	9.06878898507681e-07	-0.570308341321378	2
ENSG00000116141.15	MARK1	1	220528008	1_112	0	0.00861547602505208	8.92589308565883	1.28259949433213e-06	-0.998211091233724	1
ENSG00000162817.6	C1orf115	1	220679434	1_112	0	0.0646032463040957	28.4263322465371	3.06291733016177e-05	-3.34124189316086	2
ENSG00000117791.15	MARC2	1	220747806	1_112	0	0.00630011926901852	5.92126229618108	6.22190214471759e-07	0.503896103896188	1
ENSG00000143498.17	TAF1A	1	222589893	1_114	0	0.00903682595758049	5.1188280429288	7.71518890717179e-07	0.220391114255549	2
ENSG00000154305.16	MIA3	1	222618304	1_114	0	0.00875727025048245	4.81700609650376	7.03567960126507e-07	-0.0248962655601553	1
ENSG00000186063.12	AIDA	1	222664597	1_114	0	0.00927836179572161	5.3722326928843	8.31354446943381e-07	-0.37588652482264	1
ENSG00000197520.10	FAM177B	1	222736869	1_114	0	0.00995281040469398	6.04645221036277	1.00370586371539e-06	-0.572141315325908	2
ENSG00000187554.11	TLR5	1	223142833	1_114	0	0.118511362947656	30.1902292415242	5.96741867524261e-05	3.31767256810435	2
ENSG00000143502.14	SUSD4	1	223364043	1_114	0	0.00925103208458322	5.34389542326105	8.24533382544914e-07	-0.243915782310781	2
ENSG00000203697.11	CAPN8	1	223623734	1_114	0	0.0124972949385715	8.23520964637814	1.71652757529157e-06	0.907692307692402	1
ENSG00000162909.17	CAPN2	1	223723094	1_114	0	0.00879039218626332	4.85326667534048	7.11545231762182e-07	0.171428571428534	1
ENSG00000143756.11	FBXO28	1	224114047	1_114	0	0.0105404571863781	6.59776091807117	1.15988819458759e-06	0.546874999999977	1
ENSG00000143748.17	NVL	1	224330205	1_114	0	0.00877876509936415	4.8405519173578	7.08742402617891e-07	-0.122676579925728	1
ENSG00000143771.11	CNIH4	1	224356827	1_114	0	0.00878068419965061	4.84265334387529	7.09205091998448e-07	0.107382550335609	1
ENSG00000162923.14	WDR26	1	224436689	1_114	0	0.00885677155089348	4.92552560291393	7.27592358408285e-07	0.206481191601938	2
ENSG00000185842.15	DNAH14	1	224895338	1_115	0	0.01230564621773	6.10116820732251	1.25221104248333e-06	0.623735993878666	2
ENSG00000143815.14	LBR	1	225435374	1_115	0	0.0110545931334906	5.09602424222603	9.39581276518397e-07	0.253807106598923	1
ENSG00000154380.17	ENAH	1	225654789	1_115	0	0.0108365003122535	4.90585467032307	8.86673710606372e-07	0.134482758620712	1
ENSG00000143742.12	SRP9	1	225777848	1_115	0	0.01723844564468	9.12836991739019	2.62452939015399e-06	0.855072463767687	1
ENSG00000196187.11	TMEM63A	1	225873958	1_115	0	0.0120590550417974	6.33381941516176	1.27391091869574e-06	-0.985507246377149	1
ENSG00000243709.1	LEFTY1	1	225892682	1_115	0	0.0117396393475104	5.59460924955593	1.09542997281439e-06	0.0724114361341495	2
ENSG00000143751.9	SDE2	1	225999428	1_115	0	0.0239596841563489	14.1088918088609	5.63811717624973e-06	-2.26178010471285	1
ENSG00000163041.9	H3F3A	1	226070308	1_115	0	0.053986305784586	18.175369932106	1.63654131945001e-05	-1.78873239436642	1
ENSG00000183814.15	LIN9	1	226309688	1_115	0	0.0107457781367062	4.96224274161966	8.89356698332564e-07	0.53319502074713	1
ENSG00000203685.9	STUM	1	226549501	1_115	0	0.0107890979561376	4.93250920559625	8.87591523737485e-07	-0.422680412371161	1
ENSG00000143772.9	ITPKB	1	226738931	1_116	0	0.00859798607974172	5.59415460504271	8.02215978485919e-07	0.0272514768458688	2
ENSG00000143801.16	PSEN2	1	226870643	1_116	0	0.02097555686907	16.9938208487829	5.94517496933524e-06	2.55555555555509	1
ENSG00000163050.16	COQ8A	1	226897761	1_116	0	0.0227378177019354	18.9526053802193	7.18749914292154e-06	-2.9724137931036	1
ENSG00000143776.18	CDC42BPA	1	227318012	1_116	0	0.00778371957650337	4.82354541177057	6.26200858110839e-07	-0.292571470541	2
ENSG00000181450.17	ZNF678	1	227563901	1_116	0	0.0089625459543965	5.91891282848651	8.8477622671877e-07	0.156249999999944	1
ENSG00000162910.18	MRPL55	1	228109044	1_116	0	0.0136440206639027	10.1751185884742	2.31548490215992e-06	-1.49999999999945	1
ENSG00000143774.16	GUK1	1	228140298	1_116	0	0.0114189685604499	8.19060761017017	1.55992279119227e-06	-1.07324840764324	1
ENSG00000198835.3	GJC2	1	228100123	1_116	0	0.0126672024881207	9.12801772380731	1.92848956456497e-06	-1.15879828326241	1
ENSG00000154358.20	OBSCN	1	228334346	1_116	0	0.00963636361661124	7.06463646672799	1.13543716017417e-06	-1.04799999999974	1
ENSG00000154370.15	TRIM11	1	228407706	1_116	0	0.00800262890007553	5.0783000401127	6.77814945115009e-07	-0.443181818181988	1
ENSG00000162931.11	TRIM17	1	228416547	1_116	0	0.00789537782744609	5.11315672769494	6.73320950949838e-07	0.635944700460718	1
ENSG00000181218.5	HIST3H2A	1	228457362	1_116	0	0.00786781227312083	5.07635373822762	6.66140704910687e-07	0.685534591195247	1
ENSG00000196890.4	HIST3H2BB	1	228458562	1_116	0	0.0105759350085246	7.71035066111563	1.36004415639364e-06	-0.971830985914993	1
ENSG00000168159.11	RNF187	1	228486873	1_116	0	0.0283546542225248	16.6203242522601	7.86002547223974e-06	1.52694610778476	1
ENSG00000154429.10	CCSAP	1	229342020	1_117	0	0.00826724364943699	5.76196423365202	7.94495425370561e-07	0.435406698564547	1
ENSG00000143632.14	ACTA1	1	229434057	1_117	0	0.012352640776722	8.56091623444737	1.76376274603025e-06	-0.315384615384498	1
ENSG00000069248.11	NUP133	1	229505024	1_117	0	0.0572213643682965	16.0794327038552	1.53457824371266e-05	3.37908496732086	1
ENSG00000135775.13	COG2	1	230643520	1_118	0	0.0133453043764051	5.13652757787626	1.14329476065443e-06	0.253246753246761	1
ENSG00000135773.12	CAPN9	1	230749339	1_118	0	0.0581439619468355	19.3994402697294	1.88128211356982e-05	-1.98168801030396	2
ENSG00000119280.16	C1orf198	1	230869835	1_118	0	0.024264018440292	10.9008514715593	4.41146923830077e-06	1.25903614457915	1
ENSG00000143643.12	TTC13	1	230978849	1_118	0	0.0143933943450079	5.86420541456343	1.40777258788702e-06	0.46031746031744	1
ENSG00000173409.13	ARV1	1	230978674	1_118	0	0.0139144409481308	5.5384443635607	1.28532710177749e-06	-0.515499092523615	3
ENSG00000182118.7	FAM89A	1	231033999	1_118	0	0.013101890181245	4.959400595681	1.08373537651006e-06	-0.267152718077718	2
ENSG00000116906.11	GNPAT	1	231241335	1_118	0	0.0131160621096856	4.96980253809918	1.08718312728425e-06	0.264000000000015	1
ENSG00000116903.7	EXOC8	1	231333207	1_118	0	0.0159399927165311	6.84704204263936	1.82033457793842e-06	-0.871905740280921	2
ENSG00000010072.15	SPRTN	1	231333207	1_118	0	0.0164620276750115	7.15749667189865	1.96519019124703e-06	-0.923076923076612	1
ENSG00000116918.13	TSNAX	1	231528861	1_118	0	0.0159219706425421	6.83614464800728	1.81538259742387e-06	-0.867132867133102	1
ENSG00000116991.10	SIPA1L2	1	232569085	1_119	0	0.0191870431500047	10.8315717303397	3.46624804730722e-06	1.17523364485981	1
ENSG00000212916.4	MAP10	1	232801993	1_119	0	0.0102587822553916	4.80451342746495	8.22063430382909e-07	-0.102739726027419	1
ENSG00000135778.11	NTPCR	1	232953982	1_119	0	0.0115065635090164	5.90793666869853	1.13381337434539e-06	-0.486486486486278	1
ENSG00000135750.14	KCNK1	1	233523114	1_120	0	0.0203356395969145	8.86134371484957	3.00550548108752e-06	0.988965473227798	2
ENSG00000168275.14	COA6	1	234372958	1_120	0	0.0136851127569081	5.0447444266267	1.1514568158542e-06	-0.284313725490036	1
ENSG00000059588.9	TARBP1	1	234478644	1_121	0	0.0336383347934506	16.6474759613583	9.33991643768186e-06	1.60760276475717	2
ENSG00000173726.10	TOMM20	1	235128439	1_121	0	0.033018677396944	16.4671165375346	9.06853926331765e-06	-1.77142857142784	1
ENSG00000152904.11	GGPS1	1	235352830	1_121	0	0.0118601170470874	6.58488091719296	1.30255780674551e-06	0.723404255319278	1
ENSG00000116957.12	TBCE	1	235401609	1_121	0	0.0111379503864104	5.98081192659052	1.11102934617837e-06	0.547368421052795	1
ENSG00000162885.12	B3GALNT2	1	235504442	1_121	0	0.0125445539314279	7.12452143354493	1.49063401035273e-06	0.758007117438011	1
ENSG00000116962.14	NID1	1	236025542	1_122	0	0.00994994142602057	5.39206006720793	8.94819317749444e-07	-0.420863840849717	2
ENSG00000077585.13	GPR137B	1	235990712	1_122	0	0.00956487009055851	5.01280723307379	7.99687275436777e-07	0.195312500000018	1
ENSG00000086619.13	ERO1B	1	236261292	1_122	0	0.00982645124085568	5.27205062112902	8.64045038408313e-07	0.480314960629921	1
ENSG00000116977.18	LGALS8	1	236524482	1_122	0	0.0208120414870671	12.4973332796505	4.33802589678921e-06	1.58255451713406	1
ENSG00000133019.11	CHRM3	1	239386955	1_124	0	0.0595797119767662	20.1492160656377	2.00224242331725e-05	-1.93962264150951	1
ENSG00000091483.6	FH	1	241520642	1_127	0	0.012924524855996	7.57911833460177	1.63377926350711e-06	0.80288461538472	1
ENSG00000203668.2	CHML	1	241640356	1_127	0	0.0101279887833907	5.23465360533382	8.84242256946756e-07	0.330882352941103	1
ENSG00000174371.16	EXO1	1	241847755	1_127	0	0.13918079321255	30.8402090354772	7.15907192887998e-05	-2.97925311203353	1
ENSG00000180287.16	PLD5	1	242943482	1_128	0	0.0100999508665854	4.78579284045242	8.06182306423364e-07	-0.236220472441011	1
ENSG00000143702.15	CEP170	1	243256404	1_128	0	0.0211581528315443	11.9064268211219	4.20164448452884e-06	-1.47395833333276	1
ENSG00000054282.15	SDCCAG8	1	243256404	1_128	0	0.0211581528315443	11.9064268211219	4.20164448452884e-06	-1.47395833333276	1
ENSG00000117020.16	AKT3	1	243851261	1_128	0	0.010315308612231	4.98855947038057	8.58257258826212e-07	0.237822349570314	1
ENSG00000035687.9	ADSS	1	244451195	1_129	0	0.0312182223724342	13.1181898589061	6.83033787779812e-06	1.40965402527945	2
ENSG00000179397.17	C1orf101	1	244454207	1_129	0	0.0267823743568285	11.6339597148923	5.19680878523788e-06	-1.29667079278188	2
ENSG00000162852.13	CNST	1	246566688	1_130	0	0.00853392115251894	5.4545474602928	7.7636769599565e-07	0.437037037037076	1
ENSG00000143653.9	SCCPDH	1	246723744	1_130	0	0.00859455648076068	5.52255162739553	7.91632034284032e-07	-0.444444444444372	1
ENSG00000153207.14	AHCTF1	1	246932175	1_130	0	0.0102245279436691	7.19095886141284	1.22628149874561e-06	-0.806896551723832	1
ENSG00000277462.1	ZNF670	1	247078730	1_130	0	0.0101095825248982	7.0822919029721	1.19417273143277e-06	-0.742331288343431	1
ENSG00000188295.14	ZNF669	1	247104366	1_130	0	0.0140124549998946	10.2219687798352	2.38896004699649e-06	-1.20155038759666	1
ENSG00000196418.12	ZNF124	1	247139012	1_130	0	0.0157358338929661	11.3388534223771	2.97590463150618e-06	1.25547445255481	1
ENSG00000162714.12	ZNF496	1	247332083	1_131	0	0.0833321749889523	24.3277958273143	3.38123678465777e-05	-2.0538461538457	1
ENSG00000162722.8	TRIM58	1	247857224	1_131	0	0.0104642867624205	5.47500346235266	9.5555158288946e-07	0.696629213483182	1
ENSG00000238243.3	OR2W3	1	247895577	1_131	0	0.0107628749380717	5.47823945165363	9.8339820369529e-07	-0.261102498087125	2
ENSG00000175137.10	SH3BP5L	1	248826595	1_131	0	0.0149923395453361	8.77110436603657	2.19322806083026e-06	1.10602210666173	2
ENSG00000171163.15	ZNF692	1	248859244	1_131	0	0.013317949405705	7.62286227271565	1.69322838158488e-06	-0.905775075987772	1
ENSG00000184731.5	FAM110C	2	47011	2_1	0	0.0156299186254525	8.71554277584745	2.27201535038688e-06	0.944237918215063	1
ENSG00000143727.15	ACP1	2	264429	2_1	0	0.0129212098276885	6.88350986637161	1.48345106216708e-06	0.800608766286118	2
ENSG00000035115.21	SH3YL1	2	267367	2_1	0	0.0196295220136928	10.9118155605546	3.5724556558077e-06	-1.29230769230792	1
ENSG00000151353.14	TMEM18	2	603088	2_1	0	0.0318647044976981	15.5964904238995	8.28889968742158e-06	-1.74687283147503	3
ENSG00000115705.20	TPO	2	1373971	2_1	0	0.0111323813485025	5.45039631801675	1.01199009811425e-06	0.542857142857184	1
ENSG00000130508.10	PXDN	2	1744691	2_1	0	0.0195705701759049	10.8827867649331	3.55225148177081e-06	1.18787453321726	2
ENSG00000032389.12	TSSC1	2	3378347	2_2	0	0.00984119724525701	6.26068266048981	1.02761333875679e-06	0.629629629629817	1
ENSG00000171853.15	TRAPPC12	2	3380425	2_2	0	0.00933780154021147	5.75619676921427	8.9647952795052e-07	-0.484126984126999	1
ENSG00000151360.9	ALLC	2	3657701	2_2	0	0.00866551499718204	5.03845705841453	7.28202298352967e-07	0.263565891472942	1
ENSG00000134321.11	RSAD2	2	6901237	2_5	0	0.0118106103514044	4.87502793148392	9.60305808345474e-07	-0.136986301369874	1
ENSG00000151692.14	RNF144A	2	6949792	2_5	0	0.0129303106834813	5.74626730534057	1.23923847971687e-06	-0.407609117163305	2
ENSG00000134313.15	KIDINS220	2	8837975	2_6	0	0.0112274645985732	5.40383174905631	1.0119140327097e-06	-0.342281879194559	1
ENSG00000143797.11	MBOAT2	2	9003515	2_6	0	0.0106508787060433	4.89700442634288	8.69913440764801e-07	-0.0436507936508006	1
ENSG00000119203.13	CPSF3	2	9424405	2_6	0	0.0769137447371437	24.0808176947778	3.08912364734365e-05	-3.14379084967369	1
ENSG00000134330.18	IAH1	2	9476032	2_6	0	0.0138509104544273	7.42382131282459	1.71500715902401e-06	0.919708029197109	1
ENSG00000151694.12	ADAM17	2	9555759	2_6	0	0.107624121283526	27.4229351017498	4.92247659712958e-05	3.32467532467556	1
ENSG00000115750.16	TAF1B	2	9842879	2_6	0	0.0239199057076661	12.6921889116292	5.0635615856373e-06	-1.50121293147571	3
ENSG00000134317.17	GRHL1	2	9950796	2_6	0	0.0318390971101724	15.4603715121386	8.20995496663148e-06	1.61666664708996	2
ENSG00000205795.4	CYS1	2	10076315	2_6	0	0.0223658175984224	12.0431575325814	4.49247068203516e-06	1.38686131386897	1
ENSG00000115756.12	HPCAL1	2	10303214	2_7	0	0.0229721322648051	15.8305554539386	6.06537374640508e-06	1.66187050359705	1
ENSG00000115761.15	NOL10	2	10665334	2_7	0	0.0193613026371524	14.1797861052205	4.57893373773309e-06	1.42187345082521	2
ENSG00000150873.11	C2orf50	2	11123689	2_7	0	0.0179464465178958	13.4479934053026	4.02527969079972e-06	1.40428760219264	2
ENSG00000162976.12	PQLC3	2	11152454	2_7	0	0.0110306172566342	8.76278471076052	1.61213743594051e-06	-0.989138224103213	2
ENSG00000134318.13	ROCK2	2	11343610	2_7	0	0.0198239600563229	14.4076017144897	4.76367598271183e-06	-1.54820449926619	3
ENSG00000169016.16	E2F6	2	11450453	2_7	0	0.00729460373313873	4.79035408577978	5.82813262791426e-07	-0.073090924090573	2
ENSG00000169006.6	NTSR2	2	11668528	2_7	0	0.00837243547117195	6.11349986768792	8.53693199213359e-07	0.653846153846253	1
ENSG00000079785.14	DDX1	2	15591481	2_9	0	0.0296586602268065	14.8909124516582	7.36602086279922e-06	1.53543307086648	1
ENSG00000214842.5	RAD51AP2	2	17519967	2_10	0	0.0255533008413574	17.3678264433676	7.40205971059017e-06	-1.86363636363683	1
ENSG00000197872.11	FAM49A	2	16715555	2_10	0	0.0428053661157891	22.3075977256998	1.59261618795524e-05	-2.09615384615374	1
ENSG00000163032.11	VSNL1	2	17538936	2_10	0	0.043943389029041	22.654323566915	1.66036952097456e-05	-2.19218155377928	3
ENSG00000178295.14	GEN1	2	17749607	2_10	0	0.00722391203297101	5.33749452020115	6.43087394139098e-07	-0.293232694335635	3
ENSG00000163029.15	SMC6	2	17799991	2_10	0	0.00681511499854359	4.78576447575557	5.43982108147821e-07	-0.0967741935483875	1
ENSG00000170745.11	KCNS3	2	17877883	2_10	0	0.00857007857130077	6.98600417174669	9.98559044837202e-07	-0.812050290948445	2
ENSG00000183891.5	TTC32	2	19901956	2_12	0	0.145473933915425	29.5543736843094	7.17079074046901e-05	-3.38248847926306	1
ENSG00000118965.14	WDR35	2	19973494	2_12	0	0.0346212058537688	15.3610698445968	8.87000285577841e-06	2.17986142703098	2
ENSG00000132031.12	MATN3	2	20012886	2_12	0	0.0236291429445774	11.6623677789742	4.59615650085253e-06	1.65648854961825	1
ENSG00000068697.6	LAPTM4A	2	20074166	2_12	0	0.0117425560653144	4.92351672842153	9.64268913087765e-07	0.601562500000036	1
ENSG00000055917.15	PUM2	2	20352364	2_12	0	0.0474496555213603	18.4290292192232	1.4584637124026e-05	1.98016997167122	1
ENSG00000118960.12	HS1BP3	2	20651848	2_12	0	0.0198227554790128	9.96634392037608	3.29503475079408e-06	1.08396946564876	1
ENSG00000143869.6	GDF7	2	20666939	2_12	0	0.0144111860941394	6.89383243124161	1.65699254579843e-06	0.737588652482177	1
ENSG00000118961.14	LDAH	2	20683456	2_12	0	0.0124587112012844	5.49287064315685	1.14138614355462e-06	-0.430555555555586	1
ENSG00000119778.14	ATAD2B	2	23927293	2_14	0	0.0841408811339757	21.8853027995083	3.07128218795886e-05	2.94230769230856	1
ENSG00000119782.13	FKBP1B	2	24049526	2_14	0	0.0210329690639917	8.36537779883752	2.9345819912863e-06	-1.20338983050872	1
ENSG00000219626.8	FAM228B	2	24077153	2_14	0	0.0222006191928803	8.88704648572399	3.29065721732214e-06	1.28219541375991	2
ENSG00000115129.13	TP53I3	2	24084887	2_14	0	0.0171621994245769	6.40372535603861	1.83301385360432e-06	-0.923245614035321	1
ENSG00000176732.6	PFN4	2	24123824	2_14	0	0.0180615138362609	6.89606455995167	2.07737821214063e-06	1.00000000000014	1
ENSG00000186453.12	FAM228A	2	24174703	2_14	0	0.0258764534323368	10.367590909147	4.47448143446238e-06	-0.983827311239869	3
ENSG00000198399.14	ITSN2	2	24360850	2_14	0	0.0157663994637901	5.58640882723944	1.46901201091282e-06	0.718683540062284	2
ENSG00000173557.14	C2orf70	2	26562410	2_15	0	0.00568176439613433	6.5562794899622	6.21299187370498e-07	0.484732824427591	1
ENSG00000084676.15	NCOA1	2	24474298	2_15	0	0.0809581552481951	32.0927793276307	4.33339261662924e-05	3.21995908914335	2
ENSG00000138092.10	CENPO	2	24791113	2_15	0	0.00543486774767599	8.22413833783977	7.45486001713745e-07	2.23484848484873	1
ENSG00000138031.14	ADCY3	2	24921722	2_15	0	0.0338887694571191	24.4576159985227	1.38238822830476e-05	-2.58163265306132	1
ENSG00000115137.11	DNAJC27	2	24971717	2_15	0	0.00606524753723292	8.79929565755903	8.90136369671502e-07	1.23722671261255	2
ENSG00000115138.10	POMC	2	25170853	2_15	0	0.0063926342026861	6.57691557861601	7.01232808113144e-07	-0.256603773585016	1
ENSG00000119772.16	DNMT3A	2	25343038	2_15	0	0.00467985521225678	4.91645899068391	3.83746955875024e-07	-0.626984126984228	1
ENSG00000138101.18	DTNB	2	25628825	2_15	0	0.00537574569420185	5.76771675402058	5.17133587501076e-07	0.0542946469608253	3
ENSG00000143970.16	ASXL2	2	25878778	2_15	0	0.00964991516047897	11.3008523761099	1.81884128076051e-06	1.16788321167864	1
ENSG00000157833.12	GAREM2	2	26175466	2_15	0	0.015532532807139	16.9246606406851	4.38452301901589e-06	-1.89629629629577	1
ENSG00000138029.13	HADHB	2	26242980	2_15	0	0.00605511950927329	7.46973382090226	7.54376152709839e-07	-1.03167925314894	2
ENSG00000084754.10	HADHA	2	26244785	2_15	0	0.0050968245216767	5.59349451790286	4.75491769446628e-07	-0.39436935812063	2
ENSG00000173567.14	ADGRF3	2	26347104	2_15	0	0.00651657124706162	7.81049652480336	8.48902664889976e-07	-0.758333333333992	1
ENSG00000157884.10	CIB4	2	26598968	2_15	0	0.00922078134735693	11.1122832144272	1.70895698233964e-06	-1.10891176953709	2
ENSG00000171303.6	KCNK3	2	26699987	2_16	0	0.0130466740872407	7.22064644301501	1.57121638576331e-06	-0.664122137404661	1
ENSG00000228474.5	OST4	2	27071114	2_16	0	0.0100126130993893	4.96698719966461	8.29469805024615e-07	0.522123893805252	1
ENSG00000138080.13	EMILIN1	2	27078189	2_16	0	0.010086584111312	5.05185497302703	8.49875078866303e-07	-0.56637168141599	1
ENSG00000138030.12	KHK	2	27086791	2_16	0	0.0136321285802149	7.66513244523929	1.7427835128155e-06	-0.866924925266437	2
ENSG00000143994.13	ABHD1	2	27118195	2_16	0	0.0149467067831857	8.36244642160508	2.08467793008042e-06	-0.838461538461695	1
ENSG00000138073.13	PREB	2	27134170	2_16	0	0.0398983670580884	20.1512273687793	1.3409628003912e-05	-2.43958868894584	1
ENSG00000138085.16	ATRAID	2	27212506	2_16	0	0.0109546612050397	6.83188830249584	1.24824493794746e-06	-1.1544117647056	1
ENSG00000138074.14	SLC5A6	2	27235922	2_16	0	0.011817840362917	8.23319324213083	1.62280573431875e-06	1.65168539325888	1
ENSG00000084774.13	CAD	2	27217854	2_16	0	0.010117613425728	5.34934867850166	9.02690961997911e-07	0.811965854355217	2
ENSG00000115194.10	SLC30A3	2	27275976	2_16	0	0.0115592716840509	8.63074272843073	1.66394416053301e-06	1.95454545454458	1
ENSG00000138100.13	TRIM54	2	27282914	2_16	0	0.0101246391491649	7.20599041587104	1.21683961293986e-06	1.67320261437898	1
ENSG00000163794.6	UCN	2	27308797	2_16	0	0.0116286286332961	6.0831550017717	1.17982471495206e-06	-0.373493975903575	1
ENSG00000163795.13	ZNF513	2	27380806	2_16	0	0.0123672791410595	10.0015273298804	2.06300649341305e-06	1.96116504854354	1
ENSG00000115241.10	PPM1G	2	27408324	2_16	1	0.0611774378147985	22.4087532508808	2.28648883118389e-05	4.12598425196903	1
ENSG00000115216.13	NRBP1	2	27428508	2_16	1	0.044328157906977	20.3120406577908	1.50173515301214e-05	3.94399999999913	1
ENSG00000138002.14	IFT172	2	27489541	2_16	0	0.0119305885531394	6.27319306584472	1.24827602086496e-06	-0.419014084507268	1
ENSG00000198522.13	GPN1	2	27623410	2_16	0	0.0160114591233198	15.0723573267075	4.02505851241134e-06	3.02544756422611	2
ENSG00000176714.9	CCDC121	2	27629397	2_16	0	0.0788507486596953	23.1532778716188	3.04493769552029e-05	1.97790055248531	1
ENSG00000158019.20	BRE	2	27889824	2_16	0	0.0234383365146902	12.335423071939	4.82215249280617e-06	1.2979351032448	1
ENSG00000171174.13	RBKS	2	27891044	2_16	0	0.0123277808146823	11.445190211213	2.35324976743635e-06	2.39130434782563	1
ENSG00000213639.9	PPP1CB	2	28617824	2_19	0	0.00813826863531153	10.9046718161504	1.48014658204617e-06	-1.05882352941184	1
ENSG00000171103.10	TRMT61B	2	28869813	2_19	0	0.00892713066574324	12.7962749588239	1.90526575032439e-06	-2.01587301587327	1
ENSG00000163811.11	WDR43	2	28895415	2_19	0	0.00618565589989772	8.35440004836255	8.61908433531691e-07	-0.987234042553336	1
ENSG00000189350.12	TOGARAM2	2	28956147	2_19	0	0.00489840633053029	6.13511420238836	5.0123058604509e-07	0.344950251417979	3
ENSG00000115295.19	CLIP4	2	29011119	2_19	0	0.00935154103332869	12.391585458052	1.93272545122292e-06	1.30909877693696	2
ENSG00000213626.11	LBH	2	30233256	2_19	0	0.00422829365964639	4.79175380490436	3.37924549791744e-07	-0.0128322159346549	2
ENSG00000172954.13	LCLAT1	2	30448107	2_19	0	0.0042334869483095	4.805353673776	3.39299865902927e-07	-0.00684931506849541	1
ENSG00000013016.15	EHD3	2	31234492	2_19	0	0.00447386422173646	5.32591427169624	3.97408431178635e-07	0.377133105802289	1
ENSG00000162959.13	MEMO1	2	32011261	2_20	0	0.0235856113899697	11.6221217866998	4.57185729752993e-06	1.55445544554534	1
ENSG00000162961.13	DPY30	2	32044289	2_20	0	0.105598336847286	26.3004380551724	4.63212388375215e-05	-2.83161512027627	1
ENSG00000091106.18	NLRC4	2	32278457	2_20	0	0.0152970610857978	7.4458327509402	1.89968408068726e-06	1.2045454545458	1
ENSG00000119820.10	YIPF4	2	32278100	2_20	0	0.0182008810859756	9.1206162029592	2.76870508766087e-06	0.963488843812837	1
ENSG00000115760.13	BIRC6	2	32356560	2_20	0	0.0266183783957696	12.791747992792	5.67899642102613e-06	1.50713415952014	2
ENSG00000018699.11	TTC27	2	32627602	2_20	0	0.0130042967909267	5.88279513770479	1.27594132346404e-06	-0.752260397829579	1
ENSG00000049323.15	LTBP1	2	32947240	2_20	0	0.0202007814633456	10.1262163427378	3.41173646763856e-06	1.22452361710066	2
ENSG00000152689.17	RASGRP3	2	33531453	2_21	0	0.0100495636311572	7.4879801175895	1.25508168621772e-06	0.842857142857034	1
ENSG00000119812.18	FAM98A	2	33597253	2_21	0	0.00876806650573403	6.177420693772	9.03381347914181e-07	0.583915500680402	2
ENSG00000205221.12	VIT	2	36690409	2_23	0	0.00703291582472598	4.96773857335941	5.82712397646331e-07	-0.18617021276591	1
ENSG00000115808.11	STRN	2	36962758	2_23	0	0.00694983324146248	4.85368450253727	5.62608167508461e-07	0.28078817733978	1
ENSG00000008869.11	HEATR5B	2	37084350	2_23	0	0.00694265624254675	4.84376327033846	5.60878351255633e-07	-0.211594202898522	1
ENSG00000152133.14	GPATCH11	2	37097965	2_23	0	0.0220864252224092	15.9783523553659	5.8859630147288e-06	2.14960629921182	1
ENSG00000218739.9	CEBPZOS	2	37198486	2_23	0	0.0861678441166175	29.2618529329912	4.20539850575141e-05	3.31250000000063	1
ENSG00000115816.14	CEBPZ	2	37231568	2_23	0	0.113086549594386	31.9764657252721	6.03116929982182e-05	3.31611601611658	2
ENSG00000115828.15	QPCT	2	37344554	2_23	0	0.00699309684681848	4.91323403588472	5.73056047567868e-07	-0.106017191977051	1
ENSG00000115841.19	RMDN2	2	37922508	2_24	0	0.0453488916245077	18.7720896600912	1.41983998459065e-05	2.16265060240902	1
ENSG00000119787.13	ATL2	2	38560896	2_24	0	0.0368404817241594	16.7501223779434	1.02920856170598e-05	-1.93506493506509	1
ENSG00000143891.16	GALM	2	38644955	2_24	0	0.0140459940415115	7.43204052531382	1.74108772845256e-06	-0.803278688524846	1
ENSG00000163214.20	DHX57	2	38875912	2_25	0	0.00962578137096071	4.92567512071495	7.90791264012252e-07	-0.12107623318391	1
ENSG00000188010.12	MORN2	2	38875912	2_25	0	0.00962578137096071	4.92567512071495	7.90791264012252e-07	-0.12107623318391	1
ENSG00000115904.12	SOS1	2	39124428	2_25	0	0.0188961015534809	11.4173755315076	3.5983102476374e-06	-1.49787234042584	1
ENSG00000205086.6	C2orf91	2	41940043	2_26	0	0.0549327765606814	28.0333519397931	2.56842380098337e-05	-2.54347826086927	1
ENSG00000162878.12	PKDCC	2	42047712	2_26	0	0.00498419522948457	4.86830821862359	4.04700011657091e-07	0.216216216216299	1
ENSG00000143924.18	EML4	2	42168806	2_26	0	0.0181238961405839	17.2749544688591	5.22190037238217e-06	-1.84195486027986	2
ENSG00000115944.14	COX7A2L	2	42425044	2_26	0	0.00584629646516088	6.39855227625652	6.23911028817746e-07	0.577437777672676	2
ENSG00000171126.7	KCNG3	2	42494311	2_26	0	0.00495448596447135	4.81097526705044	3.97550068149177e-07	0.02325581395349	1
ENSG00000162881.6	OXER1	2	42764706	2_26	0	0.0112924234482337	12.7204246121522	2.3957906693423e-06	-1.43161810142444	2
ENSG00000162882.14	HAAO	2	42792590	2_26	0	0.00610680688590226	6.81682127874037	6.94314444101218e-07	-0.79577464788708	1
ENSG00000152518.7	ZFP36L2	2	43226582	2_27	1	0.602593158552548	40.075326044266	0.000402773943009781	-6.3596491228079	1
ENSG00000152527.13	PLEKHH2	2	43639356	2_27	0	0.0750127215222394	29.3746593175751	3.67508904581603e-05	2.81293302540323	1
ENSG00000223658.7	C1GALT1C1L	2	43675895	2_27	0	0.00918806815047013	8.28855980361166	1.27017449747037e-06	0.313865488467213	2
ENSG00000138036.18	DYNC2LI1	2	43774077	2_27	0	0.0189929440783718	15.9937386623825	5.06643401135353e-06	-1.99773242630378	1
ENSG00000138075.11	ABCG5	2	43839108	2_27	0	0.00596755584759734	4.9453231157397	4.92210949140063e-07	-0.0745098039215308	1
ENSG00000138095.18	LRPPRC	2	43995992	2_27	0	0.0090001911812212	9.41274624568505	1.41295454661653e-06	1.23943661971888	1
ENSG00000138032.20	PPM1B	2	44167954	2_28	0	0.0100584581017371	6.3337180759587	1.06255212727864e-06	-0.802547770700544	1
ENSG00000138078.15	PREPL	2	44363428	2_28	0	0.0112174073901234	7.38194721012545	1.38109493784482e-06	-1.03496503496484	1
ENSG00000143919.14	CAMKMT	2	44362007	2_28	0	0.00892595859920076	5.18608118676778	7.72065746538071e-07	-0.318066157760824	1
ENSG00000068784.12	SRBD1	2	45612248	2_28	0	0.0112550576314596	7.41416325855345	1.39177802031572e-06	-0.858381716145647	2
ENSG00000250565.6	ATP6V1E2	2	46503447	2_29	0	0.03866668693598	15.9665188147314	1.02969191998708e-05	-1.83115946807633	4
ENSG00000119729.11	RHOQ	2	46493790	2_29	0	0.0258209152539889	12.0513228042718	5.18998923941435e-06	-1.40646614201315	2
ENSG00000151665.12	PIGF	2	46617108	2_29	0	0.0121534781081873	4.78571138509951	9.7007919927464e-07	0.00230304831488114	2
ENSG00000119878.5	CRIPT	2	46616237	2_29	0	0.0157019254125997	7.25125061369601	1.89900422443289e-06	0.959523896177411	3
ENSG00000171150.7	SOCS5	2	46698650	2_29	0	0.0145734824375907	6.53307283646825	1.58796507906951e-06	-0.736434108527184	1
ENSG00000180398.11	MCFD2	2	46941864	2_29	0	0.012311127047108	4.9096740464607	1.00811616568318e-06	0.199068508828386	2
ENSG00000119888.10	EPCAM	2	47345021	2_30	0	0.011516236899659	6.38274556075789	1.22596544103165e-06	0.635069976232388	2
ENSG00000095002.13	MSH2	2	47403074	2_30	0	0.0109188189587061	5.87059120584464	1.06909822968444e-06	-0.558510638297914	1
ENSG00000116062.14	MSH6	2	47792275	2_30	0	0.0269484127187417	14.5796232492067	6.55299138721724e-06	2.01273885350215	1
ENSG00000170802.15	FOXN2	2	48327816	2_31	1	0.687313229485472	23.1376788993435	0.000265237300183559	4.29533678756312	1
ENSG00000162869.15	PPP1R21	2	48441151	2_31	0	0.00800176480161752	5.20287439860344	6.94367250362459e-07	0.0109489051094889	1
ENSG00000243244.5	STON1	2	48529543	2_31	0	0.0229292913850824	13.9824778244821	5.34730403994535e-06	-1.29804334853621	3
ENSG00000242441.7	GTF2A1L	2	48595242	2_31	0	0.0205344962075219	16.5230998086415	5.65894775183973e-06	2.11999999999981	1
ENSG00000138039.14	LHCGR	2	48755346	2_31	0	0.00925384620680603	6.48777216082045	1.00133171774822e-06	0.541323525339207	2
ENSG00000179915.22	NRXN1	2	51226574	2_33	0	0.0261123990471875	10.0354560075867	4.37062948263921e-06	1.42176870748321	1
ENSG00000115239.21	ASB3	2	53787421	2_35	0	0.033528431829597	13.0291208748394	7.28598814236256e-06	1.60997067448654	1
ENSG00000119737.5	GPR75	2	53860333	2_35	0	0.0424058426203003	15.3123468386623	1.08299776537813e-05	1.78362573099399	1
ENSG00000177994.15	C2orf73	2	54334463	2_35	0	0.0144961500465249	4.92939360922046	1.19180795232651e-06	0.0877687347143312	2
ENSG00000214595.11	EML6	2	54723342	2_37	0	0.0126092907632934	11.6176943904969	2.44326578329233e-06	-1.26811594202864	1
ENSG00000115355.15	CCDC88A	2	55419625	2_37	0	0.00664115578916535	5.45818461371288	6.04577519650625e-07	-0.47866821382333	2
ENSG00000163001.11	CFAP36	2	55520335	2_37	0	0.00642049661518807	5.13392474842697	5.49766440447414e-07	0.518518518518692	1
ENSG00000275052.4	PPP4R3B	2	55600502	2_37	0	0.00642335916490078	5.13820204558104	5.504697900261e-07	-0.437659911729649	2
ENSG00000115380.19	EFEMP1	2	55923246	2_37	0	0.0084273607067884	7.74487509057467	1.08859442629373e-06	-0.765744858979475	2
ENSG00000055813.5	CCDC85A	2	56184682	2_37	0	0.00761485088382574	6.77139630364527	8.60002553956127e-07	-0.715053763441055	1
ENSG00000028116.16	VRK2	2	57907469	2_38	0	0.00906265024381581	5.07354337077989	7.66878747539211e-07	0.245033112582734	1
ENSG00000162928.8	PEX13	2	61017528	2_40	0	0.00966961607954875	13.339195317596	2.151290050057e-06	3.10429447852655	1
ENSG00000162927.13	PUS10	2	61017315	2_40	0	0.0106062334526179	11.6639833982219	2.06332756657273e-06	-2.60709852860908	2
ENSG00000162929.13	KIAA1841	2	61065721	2_40	0	0.00955010449074511	9.67119829913932	1.54045322993974e-06	2.20202020202043	1
ENSG00000237651.6	C2orf74	2	61144588	2_40	0	0.00936902528537853	28.1248107358204	4.3948506918356e-06	5.4665584872899	2
ENSG00000173209.22	AHSA2	2	61173681	2_40	0	0.00962020661497809	30.4304726024262	4.88262311034191e-06	-5.6746031746016	1
ENSG00000115464.14	USP34	2	61470194	2_40	0	0.0301295768384017	13.9631234469561	7.0167453474849e-06	-0.126373626373624	1
ENSG00000082898.16	XPO1	2	61538854	2_40	0	0.0172930339505671	9.82746353650245	2.83447571734238e-06	0.304093567251547	1
ENSG00000170264.12	FAM161A	2	61854233	2_40	0	0.00947313231871327	5.07278599174016	8.01493952737289e-07	0.395509656118405	2
ENSG00000170340.10	B3GNT2	2	62237815	2_41	0	0.0151158542205574	6.32031976908158	1.59342582612112e-06	-0.329896907216495	1
ENSG00000186889.9	TMEM17	2	62490663	2_41	0	0.0130117703192931	5.05928302523916	1.09795734784446e-06	0.520396181174596	3
ENSG00000115504.14	EHBP1	2	62675813	2_41	0	0.0135897793945076	5.51551815744798	1.25014051747284e-06	0.849673202614503	1
ENSG00000014641.17	MDH1	2	63589538	2_41	0	0.0127185241889407	4.79590886859359	1.01734381228485e-06	0.117647058823483	1
ENSG00000169764.15	UGP2	2	63842177	2_41	0	0.0137528278029424	5.59696357856276	1.28382134388502e-06	-0.867924528301696	1
ENSG00000143952.19	VPS54	2	64018703	2_41	0	0.0175854379521525	7.87445508800568	2.30958422464659e-06	0.882943143812994	1
ENSG00000197329.11	PELI1	2	64144830	2_41	0	0.0258209063448749	11.6502237329484	5.01725129518321e-06	-1.48888888888908	1
ENSG00000119862.12	LGALSL	2	64453888	2_42	0	0.0117937016171474	6.30702265216356	1.24060815671576e-06	-0.645161290322587	1
ENSG00000119844.15	AFTPH	2	64524123	2_42	0	0.0211741062870034	11.9445609254735	4.21827981032346e-06	1.3250883392225	1
ENSG00000115902.10	SLC1A4	2	64967168	2_42	0	0.10192728153944	27.3106537706279	4.64282852028113e-05	2.67815384949213	2
ENSG00000138069.16	RAB1A	2	65131610	2_42	0	0.0100919857879649	4.80904939571842	8.09461083029696e-07	-0.131147540983629	1
ENSG00000138071.13	ACTR2	2	65245666	2_42	0	0.0515210372810732	20.575029515204	1.76801184634322e-05	2.18604651162834	1
ENSG00000198369.9	SPRED2	2	65433000	2_42	0	0.0823985795022583	25.1939062926609	3.46238486019692e-05	-2.85119047619173	1
ENSG00000143971.7	ETAA1	2	67397667	2_44	0	0.0096333266118116	5.91119201723526	9.49754713664138e-07	0.307595314521971	2
ENSG00000115946.7	PNO1	2	68158823	2_45	0	0.0138239686587455	5.56160077019331	1.28230890037205e-06	0.527131782945781	1
ENSG00000221823.10	PPP3R1	2	68250817	2_45	0	0.0128124971982155	4.83044821077794	1.03224150919355e-06	-0.187752565442757	2
ENSG00000119865.8	CNRIP1	2	68319317	2_45	0	0.0238141776806426	10.8058899969277	4.2919656484533e-06	1.40336455344002	2
ENSG00000115956.9	PLEK	2	68356396	2_45	0	0.0163007112434801	7.14853491054133	1.9434962288085e-06	-0.975999999999777	1
ENSG00000204923.3	FBXO48	2	68467123	2_45	0	0.0128108718641724	4.8292287727161	1.0318500093407e-06	0.0569852941176612	1
ENSG00000169621.9	APLF	2	68467927	2_45	0	0.0131808004668761	5.10312135705568	1.12185773747194e-06	0.310541310541472	1
ENSG00000163219.11	ARHGAP25	2	68679529	2_45	0	0.0139943342776667	5.67949211986812	1.32562855467766e-06	-0.409944776129706	2
ENSG00000169605.5	GKN1	2	68974762	2_46	0	0.0121044735381953	4.78706670428268	9.66441320405716e-07	0.141732283464564	1
ENSG00000198380.12	GFPT1	2	69386826	2_46	0	0.0121187516118638	4.79840504553243	9.69873057022892e-07	-0.109758190470114	2
ENSG00000169599.12	NFU1	2	69423598	2_46	0	0.0122982356167604	4.93981093556229	1.01324213666119e-06	-0.0959055716932044	2
ENSG00000196975.15	ANXA4	2	69645260	2_46	0	0.0138583507854835	6.08894281652341	1.4073870517893e-06	0.553772070626065	1
ENSG00000115977.18	AAK1	2	69664778	2_46	0	0.0149325403114695	6.80763150558811	1.69546895079514e-06	-0.822695035461195	1
ENSG00000087338.4	GMCL1	2	69829233	2_46	0	0.0219578087881717	10.5253510980528	3.85465661789977e-06	-1.56962025316459	1
ENSG00000124380.10	SNRNP27	2	69889316	2_46	0	0.015401960540493	7.10569193034824	1.82533460186672e-06	-0.898198824961646	2
ENSG00000059728.10	MXD1	2	69897673	2_46	0	0.0510584038585025	18.7166346458413	1.59387809700186e-05	2.2960000000003	1
ENSG00000244617.2	ASPRV1	2	69963156	2_46	0	0.0249974599918473	11.7781157649036	4.91056886789739e-06	1.51243781094523	1
ENSG00000115998.7	C2orf42	2	70248695	2_46	0	0.0137766058418425	6.03200321212637	1.38600214637478e-06	0.567999999999996	1
ENSG00000116001.15	TIA1	2	70249066	2_46	0	0.0134195761781745	5.77930973233324	1.29352514652686e-06	-0.512000000000073	1
ENSG00000035141.7	FAM136A	2	70302482	2_46	0	0.0155978610045806	7.22742435021091	1.8802201650468e-06	-0.984962406015109	1
ENSG00000163235.15	TGFA	2	70558226	2_47	0	0.0244759265918652	15.7166366297655	6.41591881550378e-06	1.63425925926	1
ENSG00000075340.22	ADD2	2	70768085	2_47	0	0.0078753253273991	4.79906214503977	6.30354681831879e-07	-0.00775193798449801	1
ENSG00000152672.7	CLEC4F	2	70820139	2_47	0	0.00805804182670733	5.01928954210103	6.74577531741161e-07	-0.170542635658881	1
ENSG00000116035.2	VAX2	2	70900566	2_47	0	0.012435672081485	9.18906670004739	1.90590290069021e-06	-1.03980099502501	1
ENSG00000144043.11	TEX261	2	70993663	2_47	0	0.0653349954784885	25.27617259531	2.75433831283766e-05	-2.34614194776806	2
ENSG00000124357.12	NAGK	2	71063928	2_47	0	0.00875630239294645	5.81736719215948	8.4958597437087e-07	-0.500481475403597	3
ENSG00000124383.8	MPHOSPH10	2	71130580	2_47	0	0.0087945269311871	5.85920438880026	8.5943143907523e-07	0.477611940298334	1
ENSG00000135636.13	DYSF	2	71451390	2_47	0	0.00793900950981696	4.87639297547538	6.45691582399114e-07	-0.00787401574803429	1
ENSG00000144036.15	EXOC6B	2	72821809	2_47	0	0.0078646786499007	4.78607354520596	6.27798762910684e-07	0.355395768611633	2
ENSG00000135625.7	EGR4	2	73294038	2_48	0	0.0346914924797236	15.6238763573828	9.04007187077867e-06	-1.61923076923005	1
ENSG00000115297.10	TLX2	2	74513834	2_48	0	0.0118558446371939	5.2585639583241	1.03982382882129e-06	-0.382513661202164	1
ENSG00000135631.16	RAB11FIP5	2	73156338	2_48	0	0.0114059553592066	4.88656527405305	9.29598635283591e-07	-0.0777105224070903	2
ENSG00000135624.15	CCT7	2	73233389	2_48	0	0.0120994882391525	5.45420331561964	1.10067329705099e-06	0.351239669421545	1
ENSG00000116127.17	ALMS1	2	73383615	2_48	0	0.0114862748651436	4.95403783783978	9.49070839063819e-07	-0.179104477611906	1
ENSG00000144035.3	NAT8	2	73642431	2_48	0	0.0147747090386946	7.37641625310348	1.81770942321834e-06	0.875087176739745	2
ENSG00000144034.14	TPRKB	2	73737087	2_48	0	0.0122810235242878	5.5974387839283	1.14652630020155e-06	0.509054660513709	2
ENSG00000144048.10	DUSP11	2	73780009	2_48	0	0.0131202222365057	6.23332819541138	1.36402173552503e-06	0.623076923076883	1
ENSG00000124356.15	STAMBP	2	73829050	2_48	0	0.0115908111963103	5.04115411769871	9.74549520318695e-07	-0.231751824817624	1
ENSG00000163017.13	ACTG2	2	73892213	2_48	0	0.0158648947128093	8.06202566474867	2.1332486339077e-06	-0.867647058823847	1
ENSG00000114956.19	DGUOK	2	73926295	2_48	0	0.0112913531985298	4.7894697570994	9.01972991662125e-07	-0.0892857142857358	1
ENSG00000114978.17	MOB1A	2	74178825	2_48	0	0.0313844285844563	14.6520112346395	7.66957986910944e-06	-1.60101010101024	1
ENSG00000188687.17	SLC4A5	2	74348030	2_48	0	0.0273619432170348	13.3234847078616	6.08029808078357e-06	-1.40600016851893	2
ENSG00000284308.1	C2orf81	2	74421241	2_48	0	0.013751979000901	6.68588143842973	1.53350069456109e-06	0.715789473684594	1
ENSG00000005448.16	WDR54	2	74421241	2_48	0	0.013751979000901	6.68588143842973	1.53350069456109e-06	0.715789473684594	1
ENSG00000114993.16	RTKN	2	74442199	2_48	0	0.0171344653874544	8.8037645669159	2.51593307288754e-06	-0.978991596638437	1
ENSG00000239779.6	WBP1	2	74458316	2_48	0	0.0123264840635793	5.63297879719789	1.15807701142719e-06	-0.426424312698864	2
ENSG00000115275.11	MOGS	2	74465520	2_48	0	0.0136521621016673	6.61577127565493	1.50640595564814e-06	-0.694915254237396	1
ENSG00000135637.13	CCDC142	2	74483364	2_48	0	0.0134701964007437	6.48663897413544	1.45731609257173e-06	0.672316384180884	1
ENSG00000115282.19	TTC31	2	74483364	2_48	0	0.0134701964007437	6.48663897413544	1.45731609257173e-06	-0.672316384180884	1
ENSG00000179528.15	LBX2	2	74508487	2_48	0	0.0134874567694286	6.49896203949129	1.46195556071512e-06	-0.674285714285737	1
ENSG00000115289.13	PCGF1	2	74508487	2_48	0	0.0134874567694286	6.49896203949129	1.46195556071512e-06	-0.674285714285737	1
ENSG00000115325.13	DOK1	2	74548714	2_48	0	0.0113790139178962	4.86382679459979	9.2308742582163e-07	-0.158602150537632	1
ENSG00000159399.9	HK2	2	74834348	2_48	0	0.0292604861999656	13.9729985493157	6.81916592265109e-06	-1.52201257861682	1
ENSG00000115350.11	POLE4	2	74958540	2_48	0	0.0358251044163819	15.9360774867511	9.52201811215389e-06	1.71223021582683	1
ENSG00000115363.13	EVA1A	2	75569460	2_49	0	0.0192699599322862	7.54531511380365	2.42503660822706e-06	-0.784200385356688	1
ENSG00000115364.13	MRPL19	2	75656150	2_49	0	0.0155538849922069	5.48040585295924	1.42171226624991e-06	0.279720279720271	1
ENSG00000005436.13	GCFC2	2	75711125	2_49	0	0.0189390979810602	7.37824350431614	2.33062489211209e-06	0.656309746664049	2
ENSG00000143954.12	REG3G	2	79025903	2_51	0	0.0463366722581855	18.5363637053482	1.43254900991251e-05	1.94701986754853	1
ENSG00000172016.15	REG3A	2	79164051	2_51	0	0.0147099582480835	7.43028714843023	1.82296001675668e-06	-0.732075471698258	1
ENSG00000162951.10	LRRTM1	2	80388347	2_52	0	0.114964070884974	25.1906490399598	4.83016088508171e-05	2.27162629757958	1
ENSG00000115423.18	DNAH6	2	84516244	2_54	0	0.00375680499046871	5.46867249898216	3.42657840375856e-07	-0.430656934306367	1
ENSG00000034510.5	TMSB10	2	84905643	2_54	0	0.0131533914697479	17.4985154220073	3.83883155403177e-06	1.93156518373742	2
ENSG00000186854.10	TRABD2A	2	84906737	2_54	0	0.00625242398671233	10.3537803291523	1.07971086750742e-06	-1.14462809917308	1
ENSG00000176407.17	KCMF1	2	84970689	2_54	0	0.0099295007946737	14.7949712277311	2.45020061982638e-06	-1.61825726141126	1
ENSG00000152291.13	TGOLN2	2	85328355	2_54	0	0.0129515669949786	17.3497392542729	3.74779108856556e-06	1.70400000000044	1
ENSG00000042493.15	CAPG	2	85394936	2_54	0	0.00896789305656631	13.8163526386221	2.06654056899062e-06	-1.46122661100465	2
ENSG00000152292.16	SH2D6	2	85419276	2_54	0	0.0159213869401396	19.3371709883321	5.13492305540432e-06	1.88435374149722	1
ENSG00000168906.12	MAT2A	2	85539422	2_54	0	0.00683644687473684	11.2107192538682	1.27827420662574e-06	1.31617647058773	1
ENSG00000115486.11	GGCX	2	85561147	2_54	0	0.0222061885859265	22.5459768136731	8.35032127988977e-06	2.14400000000004	1
ENSG00000118640.10	VAMP8	2	85561147	2_54	0	0.0222061885859265	22.5459768136731	8.35032127988977e-06	2.14400000000004	1
ENSG00000168899.4	VAMP5	2	85584469	2_54	0	0.00815074627022561	12.8987742800058	1.75350061466116e-06	-1.50848955931941	2
ENSG00000168883.19	USP39	2	85600891	2_54	0	0.00569604571205273	9.45964616028361	8.98687008169514e-07	-1.12403100775197	1
ENSG00000168887.10	C2orf68	2	85613235	2_54	0	0.00394495381375415	5.93711744949978	3.90640861369156e-07	0.570776368932217	2
ENSG00000168878.16	SFTPB	2	85668215	2_54	0	0.00381971627805355	5.62786573877674	3.58537791635762e-07	-0.477272727272832	1
ENSG00000115523.16	GNLY	2	85715233	2_54	0	0.0149875074733531	18.7550121697366	4.68820796665536e-06	1.76536312849132	1
ENSG00000115525.17	ST3GAL5	2	85904899	2_54	0	0.00750165711287154	12.102002264432	1.51416967771843e-06	1.48387096774248	1
ENSG00000068654.15	POLR1A	2	86105686	2_54	0	0.0051540014947753	8.50046162958322	7.30713543792251e-07	-0.979008680460746	2
ENSG00000132300.18	PTCD3	2	86105686	2_54	0	0.005158340477321	8.50853224987867	7.3202305497507e-07	-0.988165680473368	1
ENSG00000132305.20	IMMT	2	86195484	2_54	0	0.0150753614972426	18.8112863745385	4.7298387565142e-06	2.11605878465906	2
ENSG00000132313.14	MRPL35	2	86198781	2_54	0	0.0291669664528883	25.182888642697	1.22505873914366e-05	-2.4853596910858	3
ENSG00000115561.15	CHMP3	2	86563844	2_54	0	0.00379329287044783	5.56132345789192	3.51847634522669e-07	0.440235574823216	2
ENSG00000239305.6	RNF103	2	86624475	2_54	0	0.00535671197517695	8.87046033478418	7.92509650260529e-07	1.02419354838739	1
ENSG00000153563.15	CD8A	2	86808016	2_54	0	0.0136177658020992	17.8323924196692	4.05019169842027e-06	1.83225806451675	1
ENSG00000183281.14	PLGLB1	2	86924219	2_54	0	0.00507992290644399	8.36161142502893	7.08446743712798e-07	-0.899328859060433	1
ENSG00000172086.7	KRCC1	2	88056216	2_55	0	0.0168698367780207	9.44660468991614	2.6579495175771e-06	1.07692307692295	1
ENSG00000163586.9	FABP1	2	88128319	2_55	0	0.010518032337089	4.90029065758097	8.59639668388541e-07	-0.0892857142856849	1
ENSG00000144115.16	THNSL2	2	88170344	2_55	0	0.0103959991201249	4.78812401434808	8.30217206334732e-07	0.00714285714285654	1
ENSG00000172071.11	EIF2AK3	2	88626830	2_55	0	0.0303825581274214	15.1303847220303	7.66715801836874e-06	-1.65467625899283	1
ENSG00000249715.10	FER1L5	2	96641250	2_57	0	0.013224559706005	6.96022002415188	1.53519764625195e-06	-0.568807339449345	1
ENSG00000144029.11	MRPS5	2	95149561	2_57	0	0.0119287920595231	5.96823279741401	1.18741444707336e-06	0.567901234568231	1
ENSG00000144026.11	ZNF514	2	95142476	2_57	0	0.0324740125099727	15.6335761291935	8.46748414355355e-06	-1.89995669529456	4
ENSG00000233757.6	AC092835.2	2	95207631	2_57	0	0.0303438538164101	14.9756723664496	7.57909190069548e-06	-1.75609756097469	1
ENSG00000155066.15	PROM2	2	95274094	2_57	0	0.0124500775664029	6.37963212649793	1.3247313044351e-06	-0.762864886418334	2
ENSG00000174501.14	ANKRD36C	2	95991827	2_57	0	0.0105957189772513	4.82886786440293	8.53367027527946e-07	0.240310077519343	1
ENSG00000186281.12	GPAT2	2	96082306	2_57	0	0.0212514863649136	11.5314369550622	4.08726546055281e-06	1.40740740740692	1
ENSG00000274286.1	ADRA2B	2	96116247	2_57	0	0.0110379490605209	5.22193549574803	9.61346598385388e-07	0.514913613591122	2
ENSG00000158050.4	DUSP2	2	96145695	2_57	0	0.0148886158941054	8.10103079315798	2.01166062053887e-06	-1.1753952723185	2
ENSG00000084090.13	STARD7	2	96208677	2_57	0	0.0244117089073193	12.8704226646286	5.24023903135711e-06	-1.55733333333334	1
ENSG00000144021.2	CIAO1	2	96268766	2_57	0	0.0128858498217587	6.71055509996053	1.44222034522622e-06	0.77519379844945	1
ENSG00000144028.14	SNRNP200	2	96305671	2_57	0	0.0151300736221222	8.25591600251596	2.08337003079079e-06	-0.99236641221353	1
ENSG00000198885.9	ITPRIPL1	2	96325754	2_57	0	0.0145734632934127	7.89493886937391	1.9189853030765e-06	-0.777777777777834	1
ENSG00000196843.15	ARID5A	2	96536506	2_57	0	0.0105499355783696	4.78724295033366	8.42355433461049e-07	0.0937500000000302	1
ENSG00000114988.11	LMAN2L	2	96734587	2_57	0	0.0105560782219843	4.79283546764446	8.43830513560646e-07	0.190549146661768	2
ENSG00000163126.14	ANKRD23	2	96855702	2_57	0	0.0128155680468695	6.65797339192865	1.42311508345161e-06	1.01260504201719	1
ENSG00000168758.10	SEMA4C	2	96869566	2_57	0	0.0392455883132262	17.4730747115371	1.14372149489672e-05	-2.14583333333375	1
ENSG00000144199.11	FAHD2B	2	97095539	2_57	0	0.0228988759119709	12.2524216727095	4.67946500833127e-06	1.80000000000011	1
ENSG00000196912.12	ANKRD36B	2	97589830	2_57	0	0.0412288533105261	17.9525286053951	1.23448833067842e-05	-2.36641221374051	1
ENSG00000115073.7	ACTR1B	2	97658891	2_57	0	0.0155437055732218	8.51569842758891	2.20767398483563e-06	1.37706379953021	2
ENSG00000228486.10	LINC01125	2	97663552	2_57	0	0.0136607398788511	7.27251041085432	1.65698538934432e-06	-0.996330707973998	2
ENSG00000115085.13	ZAP70	2	97713589	2_57	0	0.12733256902108	29.0989873855757	6.17984358743325e-05	-3.06952880395932	2
ENSG00000075568.16	TMEM131	2	97995531	2_57	0	0.0159670082752816	8.7745146019612	2.33672043733165e-06	1.41388133089863	2
ENSG00000040933.15	INPP4A	2	98444410	2_58	0	0.0507684248668315	22.4933913538389	1.90462172715047e-05	-2.43884892086273	1
ENSG00000183513.8	COA5	2	98608535	2_58	0	0.0273945290755858	16.4963479751099	7.53722975207447e-06	2.07142857142796	1
ENSG00000115446.11	UNC50	2	98608705	2_58	0	0.0273852773192633	16.4930788645956	7.53319109620946e-06	2.07142857142884	1
ENSG00000273045.5	C2orf15	2	99142772	2_58	0	0.00813042231022765	4.79529367951075	6.50262066414061e-07	0.0157480314960682	1
ENSG00000135951.14	TSGA10	2	99155545	2_58	0	0.00816099237949519	4.83133069335403	6.57612171577688e-07	0.0742478493532787	2
ENSG00000144182.16	LIPT1	2	99154805	2_58	0	0.00856554477530225	5.29595697425038	7.56588164701634e-07	0.325581395348923	1
ENSG00000158411.11	MITD1	2	99180175	2_58	0	0.00877653425514491	5.52967163809526	8.09435971637112e-07	-0.395348837209129	1
ENSG00000144214.9	LYG1	2	99304742	2_58	0	0.00937371220558136	6.16202110466552	9.63373958667931e-07	-0.678042160907222	2
ENSG00000158417.10	EIF5B	2	99337878	2_58	0	0.0248808919020977	15.5654163753163	6.4593198833395e-06	1.71270718232024	1
ENSG00000115514.11	TXNDC9	2	99340840	2_58	0	0.0097997672411001	6.5890847459449	1.07696343783283e-06	0.73387096774186	1
ENSG00000135945.9	REV1	2	99490335	2_58	0	0.00827512413731157	4.96469725170786	6.8521583905219e-07	-0.327315298138453	2
ENSG00000115526.10	CHST10	2	100417235	2_58	0	0.00853792221021033	5.26493975323961	7.4973140841943e-07	0.44354838709662	1
ENSG00000115539.13	PDCL3	2	100562879	2_58	0	0.00825881212784263	4.9457485420742	6.81255033449679e-07	-0.295999999999973	1
ENSG00000071082.10	RPL31	2	101001757	2_58	0	0.0572785527707539	23.6742808359045	2.26166843599414e-05	-2.24999999999964	1
ENSG00000204634.12	TBC1D8	2	101036270	2_58	0	0.00823249363944978	4.91509755837444	6.74875483873321e-07	-0.121212121212175	1
ENSG00000158435.7	CNOT11	2	101252764	2_59	0	0.00868743000834693	5.85004713664644	8.47638725172145e-07	0.120000000000004	1
ENSG00000163162.8	RNF149	2	101308564	2_59	0	0.00766968038351734	5.09202826460814	6.5137063717966e-07	-0.578451529977573	2
ENSG00000196460.12	RFX8	2	101474758	2_59	0	0.0152387939133142	12.77718284343	3.24747495945033e-06	-1.84285714285682	1
ENSG00000071054.16	MAP4K4	2	101697147	2_59	0	0.00860087918176566	9.47059430226757	1.3585642606088e-06	-1.99999999999997	1
ENSG00000115590.13	IL1R2	2	101991888	2_59	0	0.0469616235932936	25.1031297379445	1.96621533726998e-05	2.72310405643689	1
ENSG00000115594.11	IL1R1	2	102064141	2_59	0	0.0110215823793527	7.90394689462688	1.45294130495454e-06	0.537142857142752	1
ENSG00000135973.2	GPR45	2	105241362	2_62	0	0.0173558148351242	8.63797703403661	2.50044415085469e-06	-0.977099236641386	1
ENSG00000135972.8	MRPS9	2	105041763	2_62	0	0.011741443638186	4.8758215323008	9.54837361965467e-07	-0.187657532969215	2
ENSG00000135966.12	TGFBRAP1	2	105332024	2_62	0	0.0325287186791179	14.7097677049004	7.98055098667176e-06	1.53081510934323	1
ENSG00000119147.9	C2orf40	2	106055973	2_63	0	0.0303596472606723	12.4349230441604	6.29651045473114e-06	-1.32613607042757	3
ENSG00000198203.9	SULT1C2	2	108287884	2_65	0	0.0153799016639221	6.87664211100073	1.76396549936082e-06	0.736831502307731	3
ENSG00000198075.9	SULT1C4	2	108378352	2_65	0	0.0162039852791177	7.37940066055708	1.99435761749885e-06	-0.909722222222378	1
ENSG00000135968.20	GCC2	2	108448667	2_65	0	0.021361388691442	10.0441992825136	3.57853203075664e-06	1.26856084597828	2
ENSG00000169756.16	LIMS1	2	108534528	2_65	0	0.0253808523361232	11.7100402078013	4.95706591998049e-06	1.29372197309411	1
ENSG00000153201.15	RANBP2	2	108719562	2_65	0	0.0175027125562165	8.12236450963194	2.37108946893444e-06	0.850415512464962	1
ENSG00000163006.11	CCDC138	2	108786656	2_65	0	0.0213474229673837	10.0378985344293	3.57394909215176e-06	1.10493827160463	1
ENSG00000172985.10	SH3RF3	2	109130229	2_65	0	0.0125500593102486	4.91953654015484	1.02974590719813e-06	0.0583941605839733	1
ENSG00000186522.14	SEPT10	2	109574715	2_65	0	0.0131489101426217	5.36795757594841	1.17722354046318e-06	0.000343793273424028	2
ENSG00000198142.4	SOWAHC	2	109613916	2_65	0	0.0249939917943319	11.561292746647	4.81950157682279e-06	1.81249999999984	1
ENSG00000115008.5	IL1A	2	112784242	2_67	0	0.0117056211379262	19.8611349907812	3.87756094486539e-06	1.87396340386947	2
ENSG00000256671.6	LIMS4	2	110168881	2_67	0	0.00384048138242143	9.12059661318686	5.84210042022117e-07	0.913461538461942	1
ENSG00000144061.12	NPHP1	2	110205149	2_67	0	0.00273027174491469	6.15490527226004	2.80276931091917e-07	0.694968553459166	1
ENSG00000169679.14	BUB1	2	110678318	2_67	0	0.00386318071483216	9.51813958033803	6.13277736842113e-07	-1.16442048517452	1
ENSG00000153094.22	BCL2L11	2	111119720	2_67	0	0.106935969377649	39.8612587456245	7.10943233413387e-05	3.18539114842318	2
ENSG00000153107.11	ANAPC1	2	111883706	2_67	0	0.00255183813103643	5.36897891652754	2.28509850791828e-07	0.337953908567161	2
ENSG00000153208.16	MERTK	2	111898041	2_67	0	0.00394430670049972	9.48763041446762	6.24149377314568e-07	1.05991229501512	2
ENSG00000153214.9	TMEM87B	2	112055265	2_67	0	0.00823484917538431	17.089907251284	2.34722899137099e-06	1.93455199955517	3
ENSG00000144152.12	FBLN7	2	112137935	2_67	0	0.0242980232067209	26.9172267270283	1.09084076867405e-05	-2.46447765773636	2
ENSG00000144161.12	ZC3H8	2	112251444	2_67	0	0.00262241679044428	5.72046298196517	2.5020328190237e-07	0.548148148148121	1
ENSG00000169629.11	RGPD8	2	112431756	2_67	0	0.00252420843797052	5.21658296295538	2.19619773045103e-07	0.269551390041167	3
ENSG00000114999.7	TTL	2	112481811	2_67	0	0.00662109535568678	14.4241700552081	1.59287164738354e-06	1.4438860971531	1
ENSG00000125630.15	POLR1B	2	112544150	2_67	0	0.00247555507562613	5.08646123340186	2.1001409215477e-07	0.309090909090772	1
ENSG00000125611.15	CHCHD5	2	112584474	2_67	0	0.0527607648129993	34.4436592755514	3.03096186656512e-05	-2.78042986787673	2
ENSG00000169607.12	CKAP2L	2	112765001	2_67	0	0.00339305777749788	8.2673965382092	4.67864538312954e-07	0.971677559912709	1
ENSG00000125538.11	IL1B	2	112836810	2_67	0	0.002824477103474	6.35123555331251	2.99196414081779e-07	0.633587786259479	1
ENSG00000125637.15	PSD4	2	113156735	2_67	0	0.00298211505045254	6.81588592380841	3.39005553906244e-07	0.817827599538595	2
ENSG00000184492.6	FOXD4L1	2	113332835	2_67	0	0.00270646820605747	5.88581313781847	2.65686510737713e-07	-0.711409395972975	1
ENSG00000125618.16	PAX8	2	113234797	2_67	0	0.0974836005005617	39.4129688679024	6.40812267401583e-05	3.5161290322585	1
ENSG00000144134.18	RABL2A	2	113628884	2_67	0	0.00242783642498157	4.90156468011225	1.98478864349111e-07	-0.181372549019547	1
ENSG00000115084.13	SLC35F5	2	113756814	2_67	0	0.00245368094239051	5.01003076255426	2.0503055527911e-07	-0.183820666737882	2
ENSG00000088205.12	DDX18	2	117812637	2_69	0	0.00791953446941807	4.78700974560601	6.32301294023501e-07	-0.0545454545454599	1
ENSG00000125633.10	CCDC93	2	118013438	2_69	0	0.0196969956674542	13.5531436313892	4.45246112026715e-06	-1.47391304347772	1
ENSG00000125629.14	INSIG2	2	118088881	2_69	0	0.0106593972009192	7.6412369357617	1.35848991117999e-06	0.856751232581374	2
ENSG00000163064.6	EN1	2	118848184	2_69	0	0.0115032157140031	8.37366796910025	1.60655317921174e-06	0.908474576270846	1
ENSG00000115107.19	STEAP3	2	119223947	2_69	0	0.0118898371854257	8.69155824178702	1.72358877833268e-06	0.967999999999319	1
ENSG00000186132.14	C2orf76	2	119366701	2_69	0	0.00950138675285084	6.5360540347732	1.03576858785315e-06	-0.657407407406999	1
ENSG00000155368.16	DBI	2	119366701	2_69	0	0.00950138675285084	6.5360540347732	1.03576858785315e-06	0.657407407406999	1
ENSG00000171227.6	TMEM37	2	119429768	2_69	0	0.00868952577033655	5.67803960681385	8.22914280040705e-07	0.464171087375029	2
ENSG00000163075.12	CFAP221	2	119546566	2_69	0	0.00850266934267918	5.46926113697202	7.75611171280062e-07	-0.417879718005018	2
ENSG00000144120.12	TMEM177	2	119679197	2_69	0	0.0442392061218029	21.3939556638779	1.57855065192556e-05	2.14857142857191	1
ENSG00000088179.8	PTPN4	2	119759674	2_69	0	0.00834911552285578	5.29423959825792	7.37231983113447e-07	0.269503546099241	1
ENSG00000115109.13	EPB41L5	2	120012211	2_69	0	0.00808816169717708	4.98931270839554	6.73055155249323e-07	0.167785829548686	2
ENSG00000226479.3	TMEM185B	2	120222852	2_69	0	0.0116077819818918	8.4606802305651	1.63800276089367e-06	-0.887218045112583	1
ENSG00000074047.21	GLI2	2	120735812	2_70	0	0.0144151106409615	6.35180121587039	1.52712639551955e-06	-0.573529411764964	1
ENSG00000115112.7	TFCP2L1	2	121285174	2_70	0	0.0281929030233291	12.8256415459013	6.03085658581277e-06	-1.68388616645836	2
ENSG00000074054.17	CLASP1	2	121648873	2_70	0	0.0155626128523076	7.08933794535947	1.84012912291815e-06	-1.01767317706263	2
ENSG00000211460.11	TSN	2	121736192	2_70	0	0.037670779630788	15.6367374102069	9.82450905022604e-06	1.75146771037191	1
ENSG00000136732.14	GYPC	2	126655525	2_74	0	0.0107334893783455	9.19407775248132	1.64592184231934e-06	1.00709219858166	1
ENSG00000136717.14	BIN1	2	127105648	2_74	0	0.00696263077686932	5.09371533529756	5.91518240775122e-07	-0.277115155147818	2
ENSG00000163161.12	ERCC3	2	127294150	2_75	0	0.0109763176039482	5.29756989393372	9.69825202810859e-07	0.96652939141111	2
ENSG00000169967.16	MAP3K2	2	127439354	2_75	0	0.0344269574273358	16.3289643065936	9.37599544699674e-06	-2.45161290322563	1
ENSG00000115718.17	PROC	2	127419130	2_75	0	0.0135430018707637	7.3186651042941	1.65312966290755e-06	0.805653710247372	1
ENSG00000163166.14	IWS1	2	127526497	2_75	0	0.0110025149752645	5.32046576402296	9.76341448772365e-07	-0.204225352112647	1
ENSG00000169994.18	MYO7B	2	127536206	2_75	0	0.0107924594319521	5.13517911198285	9.24349321044794e-07	-0.758064516129108	1
ENSG00000144230.16	GPR17	2	127647778	2_75	0	0.110603009796444	27.8100258973738	5.13013087173574e-05	-2.73172240478517	3
ENSG00000072163.19	LIMS2	2	127681837	2_75	0	0.0236844457690144	12.7078243516296	5.01989386891158e-06	1.48087431693946	1
ENSG00000136709.11	WDR33	2	127811674	2_75	0	0.0229723005984103	12.4127344739258	4.75589284959677e-06	1.16774193548368	1
ENSG00000144231.10	POLR2D	2	127857158	2_75	0	0.0181439119068383	10.1357147784529	3.06722344435326e-06	1.07774798927577	1
ENSG00000144233.9	AMMECR1L	2	127885051	2_75	0	0.0104690791243243	4.84275672872972	8.45592731005977e-07	-0.465116279069707	1
ENSG00000136731.12	UGGT1	2	128091077	2_75	0	0.0303969747760499	15.1220664009764	7.66657889741367e-06	2.18491947607419	2
ENSG00000136718.9	IMP4	2	130342325	2_78	0	0.0132386168780579	4.94605994499263	1.09209921556558e-06	-0.0870714063450979	2
ENSG00000072135.12	PTPN18	2	130356437	2_78	0	0.0146284475669405	5.90692035516776	1.44118409356147e-06	0.600000000000051	1
ENSG00000115762.16	PLEKHB2	2	131104007	2_78	0	0.0136271524480038	5.22441629950438	1.18741627108064e-06	0.256556352611263	2
ENSG00000075886.10	TUBA3D	2	131475744	2_78	0	0.0619401552527792	19.9068022992134	2.0565245509276e-05	-2.46439474478125	2
ENSG00000173272.15	MZT2A	2	131491799	2_78	0	0.0433145789055063	16.4088938931811	1.18542343560931e-05	2.12328767123193	1
ENSG00000163040.14	CCDC74A	2	131527737	2_78	0	0.0136390283265655	5.23279600968137	1.19035730612244e-06	0.290780141843945	1
ENSG00000152127.8	MGAT5	2	134120375	2_79	0	0.031191795209803	12.7718239417407	6.64436374145529e-06	1.43396226415058	1
ENSG00000082258.12	CCNT2	2	134918338	2_80	0	0.0370155954121207	15.1504946340804	9.35344629765708e-06	-1.88590604026853	1
ENSG00000115839.17	RAB3GAP1	2	135052002	2_80	0	0.0126586678682507	4.78564671088223	1.01038931647422e-06	0.220833333333443	1
ENSG00000121988.17	ZRANB3	2	135531995	2_80	0	0.0129026483098637	4.96930191124653	1.06938564148219e-06	-0.0273972602739736	1
ENSG00000048991.16	R3HDM1	2	135530703	2_80	0	0.0127223892406453	4.83395364582826	1.02572576769124e-06	-0.328859877144818	2
ENSG00000144224.16	UBXN4	2	135741596	2_80	0	0.0127492287017952	4.85422787300756	1.0322007659423e-06	0.370698644933894	2
ENSG00000076003.4	MCM6	2	135876201	2_80	0	0.0163465142594595	7.24699387238374	1.97580080179356e-06	-1.12019265641914	2
ENSG00000115866.10	DARS	2	135985573	2_80	0	0.0943072907772614	24.3332133195838	3.82740868301469e-05	2.2653274946656	2
ENSG00000121966.6	CXCR4	2	136122815	2_80	0	0.0130886254562494	5.10699541688833	1.11485815198281e-06	0.22519486878715	2
ENSG00000150540.13	HNMT	2	137947222	2_82	0	0.0152773979550739	5.66071370275967	1.44238330715011e-06	0.414662412644131	2
ENSG00000144228.8	SPOPL	2	138501652	2_82	0	0.0182588709020537	7.37859306830585	2.24702333794194e-06	0.89090909090894	1
ENSG00000168702.17	LRP1B	2	141533195	2_85	0	0.010911092563252	7.89970827673776	1.43760442033747e-06	0.887655452706562	3
ENSG00000115919.14	KYNU	2	142877245	2_85	0	0.00832532033110855	5.3009608148227	7.36064126725039e-07	-0.335635920769447	2
ENSG00000075884.13	ARHGAP15	2	143091525	2_85	0	0.00796463515338564	4.87566466516536	6.4767900642621e-07	0.153374233128808	1
ENSG00000121989.14	ACVR2A	2	147844091	2_88	0	0.0298374642037338	16.8842327303813	8.40239988158618e-06	-3.28358208955262	1
ENSG00000115947.13	ORC4	2	148020474	2_88	0	0.00668394174812204	4.97047352476241	5.54103032174638e-07	-0.458715596330366	1
ENSG00000204406.12	MBD5	2	148020474	2_88	0	0.00668394174812204	4.97047352476241	5.54103032174638e-07	0.458715596330366	1
ENSG00000184898.6	RBM43	2	151261518	2_90	0	0.0105552134746837	6.13053591375787	1.07925872348399e-06	-0.65601965601959	1
ENSG00000123609.10	NMI	2	151289680	2_90	0	0.0133333118634514	8.37744945226704	1.86298757721995e-06	1.5472771497613	2
ENSG00000123610.4	TNFAIP6	2	151357910	2_90	0	0.012259314030022	7.56958755649271	1.54774173045334e-06	-1.15322580645134	1
ENSG00000080345.17	RIF1	2	151409047	2_90	0	0.0118311938539959	7.22772106001298	1.4262316157183e-06	-0.997979978917959	2
ENSG00000183091.19	NEB	2	151616892	2_90	0	0.00919485037764711	4.80469597646899	7.36835742510723e-07	0.218749999999983	1
ENSG00000162980.16	ARL5A	2	151828599	2_91	0	0.0151959849280275	6.53418576461294	1.65607666154061e-06	-0.795454545454656	1
ENSG00000182389.19	CACNB4	2	152099291	2_91	0	0.0127112641520306	4.81567913237206	1.02095450944848e-06	-0.151385927505319	1
ENSG00000157827.19	FMNL2	2	152287742	2_91	0	0.0204758218111895	9.40884840775299	3.21320118494328e-06	-2.16564417177931	1
ENSG00000177917.10	ARL6IP6	2	152717578	2_91	0	0.0126717410392375	4.78573579159012	1.01145161754658e-06	0.27433463284052	2
ENSG00000177519.3	RPRM	2	153477985	2_92	0	0.0313265452925436	14.0415989894817	7.33650427345819e-06	-1.19531249999986	1
ENSG00000144278.14	GALNT13	2	153872280	2_92	0	0.0113296486314238	4.8790039299135	9.21950734647428e-07	0.365079365079364	1
ENSG00000115165.9	CYTIP	2	157488690	2_94	0	0.0131658430495053	7.71656355509289	1.69446544436656e-06	0.838862559241446	1
ENSG00000153237.17	CCDC148	2	158457154	2_95	0	0.0119869477384013	5.2715157906407	1.05391170813362e-06	0.323886639675966	1
ENSG00000144283.21	PKP4	2	158457154	2_95	0	0.0117066091202075	5.04393440973968	9.84828603212085e-07	-0.206610264458175	2
ENSG00000163331.11	DAPL1	2	158795461	2_96	0	0.00821325222939207	9.17149683267876	1.25636400766985e-06	-0.899171704193245	2
ENSG00000196151.10	WDSUB1	2	159286855	2_96	0	0.00599712735762503	6.27784863117195	6.27934315810166e-07	-1.22399999999994	1
ENSG00000136536.14	MARCH7	2	159712477	2_96	0	0.00551401309617849	5.51900185328854	5.07561227160571e-07	-0.724496315958685	2
ENSG00000241399.6	CD302	2	159798013	2_96	0	0.00576842423549795	5.59366673913437	5.38163063250688e-07	0.766601142378004	2
ENSG00000153246.12	PLA2R1	2	160055974	2_96	0	0.0110816803953627	10.6898321783817	1.97577103058675e-06	-0.926532332227898	2
ENSG00000115221.10	ITGB6	2	160270221	2_96	0	0.0136351301581649	13.0633976349238	2.97081453475073e-06	1.56582250569475	2
ENSG00000153250.19	RBMS1	2	160494213	2_96	0	0.00881099949685427	14.9117880080892	2.19136642321116e-06	-2.73813123755268	2
ENSG00000136560.13	TANK	2	161058850	2_97	0	0.0160997915021268	9.701049994763	2.60494825070288e-06	1.2233553997068	2
ENSG00000115233.11	PSMD14	2	161308497	2_97	0	0.0304055893266944	15.8423191829325	8.03400855711024e-06	-1.82222222222199	1
ENSG00000115267.5	IFIH1	2	162294461	2_97	0	0.0102832192450324	5.38786443286701	9.24072105436957e-07	0.345486111111064	1
ENSG00000182263.13	FIGN	2	163614467	2_99	0	0.00925459616858026	4.83920393711873	7.46949951055548e-07	-0.141176470588261	1
ENSG00000115290.9	GRB14	2	164622004	2_100	0	0.0139557592318079	6.6111358907871	1.53882650467149e-06	-0.696594427244635	1
ENSG00000082438.15	COBLL1	2	164843369	2_100	0	0.0236153764566868	11.6831277820146	4.60165553252916e-06	1.32158590308418	1
ENSG00000178662.15	CSRNP3	2	165469352	2_100	0	0.0141955046040606	6.77508711915037	1.60407926335225e-06	0.829931972789212	1
ENSG00000115339.13	GALNT3	2	165796128	2_100	0	0.0282865222871699	13.4288491976114	6.33546445151156e-06	-1.57578745956568	2
ENSG00000169432.14	SCN9A	2	166375953	2_101	0	0.0159492077498933	10.9231502777222	2.90567561857158e-06	1.21383647798801	1
ENSG00000136546.13	SCN7A	2	166494973	2_101	0	0.00971870122694585	6.15794711264493	9.9816949078723e-07	0.556149732620345	1
ENSG00000163093.11	BBS5	2	169478998	2_103	0	0.0150957609358369	5.26561621460353	1.32575818595863e-06	0.42599234484598	2
ENSG00000239474.6	KLHL41	2	169509786	2_103	0	0.0367077210950806	13.8547182121529	8.48233120374005e-06	-1.40900195694679	1
ENSG00000138398.15	PPIG	2	169584236	2_103	0	0.0169303722425247	6.37048652414675	1.79886765881868e-06	0.875189587435227	2
ENSG00000154479.12	CCDC173	2	169694453	2_103	0	0.0232804266870147	9.44362575911703	3.66682184139846e-06	1.26024004675655	2
ENSG00000144362.11	PHOSPHO2	2	169689953	2_103	0	0.0705994686787269	20.2499293647943	2.38443259992366e-05	-2.47482014388432	1
ENSG00000213160.9	KLHL23	2	169694217	2_103	0	0.0414447682881176	15.0350673788605	1.03928629469972e-05	1.95577045858842	2
ENSG00000138382.14	METTL5	2	169824369	2_103	0	0.015560182148779	5.55743033140753	1.44227743609337e-06	0.372413793103449	1
ENSG00000144357.16	UBR3	2	169826710	2_103	0	0.0185595393809325	7.25615751952437	2.24612541050857e-06	-1.01472664166365	2
ENSG00000204335.3	SP5	2	170714891	2_104	0	0.00919520882012847	4.92265810446579	7.54955538480256e-07	-0.395522388059781	1
ENSG00000128683.13	GAD1	2	170808815	2_104	0	0.0305286575610521	16.4908069637984	8.39672096174283e-06	1.76510067114127	1
ENSG00000115806.12	GORASP2	2	170929058	2_104	0	0.0584189217143378	22.8128592549746	2.22276404572705e-05	2.09309309309383	1
ENSG00000198586.13	TLK1	2	171231129	2_104	0	0.0203254020702666	12.5574306674299	4.2569646127226e-06	1.42231075697154	1
ENSG00000115827.13	DCAF17	2	171443909	2_104	0	0.0183357750440917	11.5637463180571	3.53637191912268e-06	-1.59107806691417	1
ENSG00000071967.11	CYBRD1	2	171512559	2_104	0	0.00993989886491364	5.67084286804418	9.40133839037576e-07	0.577387292111134	3
ENSG00000077380.15	DYNC1I2	2	171687403	2_104	0	0.010120942346023	5.84434243003982	9.86544570022666e-07	-0.561151079136927	1
ENSG00000128708.12	HAT1	2	171922612	2_104	0	0.0108722823163521	6.53260101683372	1.18458699593217e-06	0.638766519823884	1
ENSG00000115840.13	SLC25A12	2	171994938	2_104	0	0.00928662620531939	5.01768842755189	7.77180259876765e-07	-0.176696902447087	2
ENSG00000144355.14	DLX1	2	172084313	2_104	0	0.019796006883849	12.30286056008	4.06203633167734e-06	-1.50306748466248	1
ENSG00000152256.13	PDK1	2	172555077	2_105	0	0.00909506696149898	50.6058774636676	7.67656560831044e-06	-2.91025641025539	1
ENSG00000091436.16	MAP3K20	2	173075305	2_105	0	0.00951569196234825	13.7985691420504	2.18995168999309e-06	-1.5284937550124	2
ENSG00000144306.14	SCRN3	2	174395627	2_105	0	0.0040932083671037	4.94875127360742	3.37846625412295e-07	-0.310880000865274	2
ENSG00000163328.13	GPR155	2	174487330	2_105	0	0.00556532797446374	7.70131038220625	7.148509450126e-07	-0.910447761194251	1
ENSG00000128656.13	CHN1	2	175004641	2_107	0	0.010786320297827	9.96871734069638	1.79338156003892e-06	-1.10258901559043	2
ENSG00000115966.16	ATF2	2	175168302	2_107	0	0.00869649323475441	7.89945026459354	1.14577973855124e-06	-0.881994845551321	2
ENSG00000154518.9	ATP5G3	2	175184841	2_107	0	0.0113361565468072	10.4466836739672	1.97516956357168e-06	-1.21819393832329	2
ENSG00000144320.13	LNPK	2	176002028	2_107	0	0.021041376370638	16.4039323113422	5.75681427892358e-06	1.59550561797712	1
ENSG00000175879.8	HOXD8	2	176153120	2_107	0	0.00633976668876624	4.865157994141	5.14434788045431e-07	-0.221191057746251	2
ENSG00000128652.11	HOXD3	2	176135968	2_107	0	0.0131084487122476	11.8437490954908	2.589408702553e-06	1.11111111111054	1
ENSG00000170166.5	HOXD4	2	176151101	2_107	0	0.00681530602701708	5.55926656614126	6.31921259135999e-07	0.465116279069986	1
ENSG00000128645.14	HOXD1	2	176188221	2_107	0	0.224200262875126	39.9099262040916	0.000149237219111767	3.67883211678788	1
ENSG00000128654.13	MTX2	2	176269444	2_107	0	0.00701861715011509	5.84139213092907	6.83798305296898e-07	-0.472972972973105	1
ENSG00000116044.15	NFE2L2	2	177369114	2_107	0	0.017619050618069	14.6917287211998	4.31733262180825e-06	-1.55769230769213	1
ENSG00000018510.13	AGPS	2	177369114	2_107	0	0.017619050618069	14.6917287211998	4.31733262180825e-06	-1.55769230769213	1
ENSG00000196659.9	TTC30B	2	177553107	2_107	0	0.0107038375393886	9.89492011561496	1.76649294298866e-06	-1.28484848484867	1
ENSG00000197557.6	TTC30A	2	177618742	2_107	0	0.0905512503326803	30.6509263276485	4.62911703858339e-05	2.7258783508998	2
ENSG00000128655.16	PDE11A	2	178108547	2_108	0	0.0473349349492415	24.22465299086	1.91249124120671e-05	2.32142857142884	1
ENSG00000155636.14	RBM45	2	178112893	2_108	0	0.00922082250746592	8.4191069218729	1.29477943522804e-06	-0.968503937007862	1
ENSG00000079156.16	OSBPL6	2	178194197	2_108	0	0.00741735099701046	6.32908347579044	7.82978361647792e-07	-0.661417322834552	1
ENSG00000180228.12	PRKRA	2	178451344	2_108	0	0.00778397361727223	6.79225254236942	8.81810540748433e-07	0.659919028340223	1
ENSG00000204311.12	DFNB59	2	178451344	2_108	0	0.00778397361727223	6.79225254236942	8.81810540748433e-07	0.659919028340223	1
ENSG00000079150.17	FKBP7	2	178478636	2_108	0	0.00634273680485753	4.8269605001557	5.10634955383543e-07	-0.12244897959192	1
ENSG00000155657.26	TTN	2	178831108	2_108	0	0.00657640469323662	5.17412096483397	5.67525283061329e-07	0.334234636426665	2
ENSG00000163492.14	CCDC141	2	179049620	2_108	0	0.0537446382979022	25.465696065969	2.28271031584271e-05	2.54132949269953	2
ENSG00000187231.13	SESTD1	2	179274492	2_108	0	0.0281444237343055	19.1728704244263	8.99993978064259e-06	2.14859437751007	1
ENSG00000144331.18	ZNF385B	2	179875495	2_108	0	0.00776351820837062	6.76699050254853	8.76222192277909e-07	-0.642487046632462	1
ENSG00000163510.13	CWC22	2	180007524	2_108	0	0.0134860165022375	12.0743991180144	2.71587213770109e-06	-1.21283977181007	2
ENSG00000170035.15	UBE2E3	2	180966278	2_109	0	0.0160369374854185	8.28153260547139	2.21509449567856e-06	-1.21093750000003	1
ENSG00000170396.7	ZNF804A	2	184598393	2_112	0	0.00504784525161073	6.88969121758579	5.80050621241133e-07	-0.765015704653672	2
ENSG00000065548.17	ZC3H15	2	186486293	2_112	0	0.00507167113418139	6.61034101112401	5.59158658592209e-07	0.224561403508731	1
ENSG00000138448.11	ITGAV	2	186590551	2_112	0	0.00418194238889491	5.3556568895715	3.73551854943979e-07	-0.598591549295764	1
ENSG00000144369.12	FAM171B	2	186693781	2_112	1	0.726920082705992	32.7683487017315	0.000397284232840226	5.40196078431355	1
ENSG00000064989.12	CALCRL	2	187448790	2_112	0	0.00583830896625637	8.89468073613582	8.6611895681521e-07	1.32094594594596	1
ENSG00000003436.15	TFPI	2	187565967	2_112	0	0.00407952807994583	5.02445771966559	3.41868611736351e-07	0.222222222222239	1
ENSG00000144366.15	GULP1	2	188294042	2_112	0	0.00413853137689502	4.98272899661748	3.43932823441234e-07	-0.219512195122004	1
ENSG00000168542.14	COL3A1	2	188974074	2_112	0	0.0052277506586732	7.19540652733712	6.27379475502578e-07	-0.726315789473503	1
ENSG00000204262.11	COL5A2	2	189180039	2_113	0	0.0746558965714059	23.440417332113	2.91870068872161e-05	3.23873259640445	2
ENSG00000115368.9	WDR75	2	189442966	2_113	0	0.0109275464655982	4.80380816489176	8.75524741626078e-07	-0.298507462686708	1
ENSG00000138449.10	SLC40A1	2	189536547	2_113	0	0.0118314500881775	5.56797467278484	1.09874100494171e-06	0.790049184192216	2
ENSG00000138381.9	ASNSD1	2	189661479	2_113	0	0.0201993787908605	10.7197202692363	3.61144970979817e-06	1.29217757808487	2
ENSG00000128699.13	ORMDL1	2	189784079	2_113	0	0.0116171768642084	5.392161025527	1.04477689533897e-06	-0.323990578297413	2
ENSG00000064933.17	PMS1	2	189569148	2_113	0	0.0124783820694486	6.0799357666359	1.26536953906614e-06	-0.40890235625899	3
ENSG00000198130.15	HIBCH	2	190341243	2_113	0	0.0191827914235703	10.2216450036453	3.27033847775418e-06	-1.20472440944857	1
ENSG00000151689.12	INPP1	2	190343248	2_113	0	0.0109077934812452	4.78640593208197	8.70776180004955e-07	-0.0177773195667156	2
ENSG00000151690.14	MFSD6	2	190408058	2_113	0	0.0113934032435292	5.20516988728474	9.8911885979803e-07	-0.256726416880291	2
ENSG00000138386.16	NAB1	2	190645806	2_113	0	0.0535655747923405	20.185774986834	1.8033968340621e-05	1.92014577751902	2
ENSG00000138378.17	STAT4	2	191151202	2_114	0	0.139995289474094	32.7449028590447	7.64569967568933e-05	3.00486249176926	2
ENSG00000128641.18	MYO1B	2	191244832	2_114	0	0.00920267977118794	6.15853775783784	9.45261618228921e-07	-0.416666666666695	1
ENSG00000173559.12	NABP1	2	191677959	2_114	0	0.0137293446249358	10.0048583191099	2.29097766377096e-06	-1.24498676267666	2
ENSG00000196950.13	SLC39A10	2	195667377	2_116	0	0.0382906661210894	15.6609945561621	1.00016664221726e-05	1.9039999999998	1
ENSG00000118997.13	DNAH7	2	196087286	2_116	0	0.0187151786691404	8.73295180057592	2.72593280612388e-06	1.19285714285686	1
ENSG00000081320.10	STK17B	2	196265811	2_116	0	0.0151239558638718	6.67989688684243	1.68498199862934e-06	-0.739312404124009	2
ENSG00000138411.10	HECW2	2	196594112	2_116	0	0.0278449321865966	12.5713604691109	5.83832879823297e-06	1.63095238095266	1
ENSG00000144395.17	CCDC150	2	196639821	2_116	0	0.0559166271052726	19.3555806089817	1.805124978432e-05	-2.26139052317437	2
ENSG00000119041.10	GTF3C3	2	196799713	2_116	0	0.0442213291398373	17.0630958319731	1.25848987929728e-05	1.78816199376953	1
ENSG00000197121.14	PGAP1	2	196928772	2_116	0	0.0284513636773252	12.7799505970624	6.06446323557336e-06	1.61728395061759	1
ENSG00000065413.18	ANKRD44	2	197308812	2_117	0	0.0133405709617824	9.63019613101765	2.14274087865843e-06	-2.33587786259528	1
ENSG00000115520.8	COQ10B	2	197453059	2_117	0	0.00906920101523823	5.92021514751621	8.95502130298093e-07	-1.50806451612903	1
ENSG00000115541.10	HSPE1	2	197500319	2_117	0	0.0342833907935661	18.7438779166067	1.07177425755445e-05	-3.18939393939459	1
ENSG00000162944.10	RFTN2	2	197675986	2_117	0	0.0116418014132434	8.3201328743621	1.61551336216158e-06	1.22492401215805	1
ENSG00000115896.15	PLCL1	2	197804386	2_117	0	0.0108248740782613	7.62068919433145	1.37586938836507e-06	-1.24203821656018	1
ENSG00000226124.6	FTCDNL1	2	199761955	2_118	0	0.0182032520554851	19.6676058442757	5.97118579167207e-06	-2.74883639519389	2
ENSG00000178074.5	C2orf69	2	199911021	2_118	0	0.00691317495948784	8.90374840301701	1.02662192079852e-06	1.75806451612918	1
ENSG00000162971.10	TYW5	2	199955071	2_118	0	0.00579793387378813	7.53262618530629	7.28416507136294e-07	-1.80207265385373	2
ENSG00000162972.10	MAIP1	2	199954933	2_118	0	0.00830935815015876	10.5140757464685	1.45713129401579e-06	1.8856870633897	2
ENSG00000196141.13	SPATS2L	2	200305923	2_118	0	0.0121210979080387	13.3468623531736	2.6982441641165e-06	1.42218619245303	2
ENSG00000163535.17	SGO2	2	200510220	2_118	0	0.0157717962477762	15.7729675952627	4.14910737920943e-06	-1.46052631578886	1
ENSG00000155729.12	KCTD18	2	200519526	2_118	0	0.0260021512884878	22.7760990429214	9.87753845381898e-06	-2.56540084388193	1
ENSG00000138356.13	AOX1	2	200586283	2_118	0	0.00584866728869582	7.64526555936778	7.45778050777509e-07	-1.13245033112597	1
ENSG00000013441.15	CLK1	2	200864612	2_119	0	0.0315308825836054	15.802447498644	8.31037437852682e-06	1.93223819301791	1
ENSG00000240344.8	PPIL3	2	200889218	2_119	0	0.0221502824346188	12.3860211202491	4.57584378895994e-06	1.29447852760703	1
ENSG00000115942.8	ORC2	2	200973049	2_119	0	0.0229661481610935	12.7354059762117	4.87821639744072e-06	-1.69979296066164	1
ENSG00000119013.8	NDUFB3	2	201071148	2_119	0	0.0270061821295	14.3021313272424	6.44204952655296e-06	1.82388663967618	1
ENSG00000003402.19	CFLAR	2	201116120	2_119	0	0.0143387584598633	8.19336070890161	1.95944794068206e-06	-1.02912187766639	2
ENSG00000003400.14	CASP10	2	201183110	2_119	0	0.0183007303860212	10.5438318872482	3.21830352759582e-06	1.28834355828272	1
ENSG00000064012.21	CASP8	2	201231531	2_119	0	0.0293336865216317	15.1024971267925	7.38882726639383e-06	1.87209302325591	1
ENSG00000155749.12	ALS2CR12	2	201321699	2_119	0	0.0100611390293965	4.78592461087979	8.03106441187383e-07	0.171875000000092	1
ENSG00000082146.12	STRADB	2	201406401	2_119	0	0.0102219524210255	4.93831563205441	8.41923835930194e-07	0.115384615384594	1
ENSG00000115993.12	TRAK2	2	201450110	2_119	0	0.0118733720741685	6.37806896502506	1.26305829071584e-06	-0.722222222222354	1
ENSG00000155754.14	ALS2CR11	2	201618330	2_119	0	0.0188017320149823	10.8042833286399	3.38808212150422e-06	1.63773584905612	1
ENSG00000155755.18	TMEM237	2	201643412	2_119	0	0.0387045354918371	17.7926746308497	1.14858516394154e-05	1.92633517495475	1
ENSG00000003393.14	ALS2	2	201780819	2_119	0	0.053943412498711	21.0306701686533	1.89213288862352e-05	2.19337016574606	1
ENSG00000138395.14	CDK15	2	201790822	2_119	0	0.0125321742927217	6.89746506911085	1.44170379478721e-06	-0.965909090908863	1
ENSG00000155760.2	FZD7	2	202034208	2_120	0	0.0145579276436006	9.82895376921051	2.38653030979639e-06	-1.23703703703729	1
ENSG00000138439.11	FAM117B	2	202823583	2_120	0	0.00978417422359157	6.00711283339345	9.8027984293234e-07	0.435483870967561	1
ENSG00000163596.16	ICA1L	2	202871777	2_120	0	0.0122131133695601	8.13876738259515	1.65784960441837e-06	0.750919369430962	2
ENSG00000138380.17	CARF	2	202912242	2_120	0	0.0136120486171908	9.18218003740163	2.0846320042849e-06	-1.5543282230333	2
ENSG00000178562.17	CD28	2	203706103	2_120	0	0.0119441404898504	7.92462027758039	1.57867768440945e-06	-1.13740458015262	1
ENSG00000023228.13	NDUFS1	2	206158198	2_122	0	0.197860492035225	20.902038130432	6.89775597349152e-05	3.96825396825621	1
ENSG00000114942.13	EEF1B2	2	206159383	2_122	0	0.089279992630998	18.3476920171496	2.73209434776079e-05	-3.69841269841326	1
ENSG00000183671.12	GPR1	2	206246961	2_122	0	0.0114326139884799	5.09365490810412	9.71259241704563e-07	-0.587866108786386	1
ENSG00000138400.12	MDH1B	2	206764159	2_122	0	0.015393744999638	7.7506089252965	1.98994108090686e-06	-1.0419665747745	3
ENSG00000118246.13	FASTKD2	2	206765747	2_122	0	0.0286419735991176	13.0398223200433	6.22923506225903e-06	-1.16174402250286	1
ENSG00000144401.14	METTL21A	2	207629451	2_122	0	0.0113863784098579	4.81629553231784	9.14658229475773e-07	-0.0888030888030648	1
ENSG00000163249.11	CCNYL1	2	207712007	2_122	0	0.0249885043338366	12.2817418166154	5.11870771739006e-06	-1.38819320214785	1
ENSG00000163251.3	FZD5	2	207835041	2_123	0	0.0344690368290765	15.1589149488297	8.71479890021264e-06	-1.84444444444498	1
ENSG00000115020.16	PIKFYVE	2	208265568	2_123	0	0.0138482554282244	6.3505129828214	1.4667766213514e-06	0.641415478351345	2
ENSG00000144445.16	KANSL1L	2	210180758	2_124	0	0.0154512603559093	12.5458990680147	3.23314963888879e-06	1.53225806451625	1
ENSG00000115361.7	ACADL	2	210224164	2_124	0	0.082817093832071	28.883791761035	3.98964540003608e-05	-2.71875000000025	1
ENSG00000168530.15	MYL1	2	210291804	2_124	0	0.0146557762454334	12.0369266477181	2.94228369717716e-06	1.65322580645202	1
ENSG00000115365.11	LANCL1	2	210477778	2_124	0	0.00718847601040384	5.19007241984041	6.22257802796694e-07	0.552845528455196	1
ENSG00000021826.14	CPS1	2	210477414	2_124	0	0.00703460852859839	4.98238894331807	5.84571538827153e-07	0.463414634146478	1
ENSG00000144451.18	SPAG16	2	213330099	2_126	0	0.016602970900659	6.25582730211387	1.73233014754815e-06	0.622448979591472	1
ENSG00000138376.10	BARD1	2	214808273	2_127	0	0.0124387608292675	9.04541326286034	1.87657374749577e-06	1.18225848212858	3
ENSG00000138363.14	ATIC	2	215305609	2_127	0	0.0132353533952142	8.75685231308936	1.93305260425699e-06	0.355506569570675	4
ENSG00000115414.18	FN1	2	215411048	2_127	0	0.00827198638592208	5.57394037660938	7.6901043933576e-07	-0.968253968254171	1
ENSG00000118242.15	MREG	2	216033935	2_127	0	0.00816896977193382	4.87301077061854	6.63933780600944e-07	0.0472725795264482	2
ENSG00000079246.15	XRCC5	2	216108211	2_127	0	0.0189056475943148	12.9514268370021	4.08384528285126e-06	1.35294117647057	1
ENSG00000138375.12	SMARCAL1	2	216412329	2_127	0	0.00871971913554837	5.51275931525968	8.01736459311546e-07	0.426399921947031	2
ENSG00000115457.9	IGFBP2	2	216535725	2_127	0	0.0303403166460139	17.538888036308	8.87528423104174e-06	-1.76984126984074	1
ENSG00000118245.2	TNP1	2	216862157	2_128	0	0.0112942030691194	7.84898528209588	1.47852683860968e-06	0.868750000000331	1
ENSG00000171450.5	CDK5R2	2	218959212	2_129	0	0.0490141753758193	19.219385675769	1.57116323386369e-05	1.8880407124683	1
ENSG00000231672.6	DIRC3	2	217756535	2_129	0	0.0110773310877037	5.04156628939145	9.31452524112195e-07	-0.40947075208901	1
ENSG00000188282.12	RUFY4	2	218034910	2_129	0	0.0110958858955539	7.84021395412308	1.45094183217438e-06	-1.90406937221616	2
ENSG00000163464.7	CXCR1	2	218166777	2_129	0	0.0352301004929502	20.1226067499724	1.18238313788489e-05	2.77573529411788	1
ENSG00000163466.15	ARPC2	2	218217396	2_129	0	0.0219768656899786	26.7194231640167	9.79383848740427e-06	-4.74796747967471	1
ENSG00000179921.14	GPBAR1	2	218259499	2_129	0	0.0238363580182658	28.4689763163192	1.13180564719601e-05	-5.04838709677474	1
ENSG00000127837.9	AAMP	2	218270205	2_129	1	0.0479672537392528	34.3078043699636	2.74471897768516e-05	-5.40377792168925	2
ENSG00000135926.14	TMBIM1	2	218292256	2_129	0	0.0414759150407179	31.6666957815848	2.19057855439277e-05	-4.81392860905426	2
ENSG00000158428.3	CATIP	2	218363885	2_129	0	0.0211781348700878	12.6061692975292	4.45277704985629e-06	1.76237623762397	1
ENSG00000018280.16	SLC11A1	2	218381984	2_129	0	0.0141038351597413	7.29276471052316	1.71549529389391e-06	-0.748175182481655	1
ENSG00000144579.7	CTDSP1	2	218398735	2_129	0	0.0108256997799475	4.94977936729013	8.93720923449496e-07	-0.533449852871721	2
ENSG00000135913.10	USP37	2	218567846	2_129	0	0.0119071389337048	5.56235246751705	1.10465339541607e-06	-0.26177791338791	2
ENSG00000144580.13	CNOT9	2	218568666	2_129	0	0.0245612179729596	13.92510325056	5.70437974269847e-06	2.04941860465124	1
ENSG00000115556.13	PLCD4	2	218607609	2_129	0	0.0254368805624926	14.281028703441	6.05875579897188e-06	2.07580174927021	1
ENSG00000074582.12	BCS1L	2	218658710	2_129	0	0.01190421592239	6.48348278723942	1.28726885982282e-06	-1.18548387096729	1
ENSG00000115568.15	ZNF142	2	218658710	2_129	0	0.0217850537116089	13.3958240200852	4.86730066195468e-06	2.15266348123425	2
ENSG00000163481.7	RNF25	2	218672452	2_129	0	0.021687532047294	12.7010044612306	4.59418318604604e-06	-1.95987654321026	1
ENSG00000163482.11	STK36	2	218672501	2_129	0	0.0109320129162173	5.15260641630486	9.39479291746233e-07	-0.613822707901548	2
ENSG00000163501.6	IHH	2	219061446	2_129	0	0.0408895753885358	17.5489383687509	1.19680544126259e-05	1.93877551020348	1
ENSG00000187736.12	NHEJ1	2	219160400	2_129	0	0.0171613906173019	8.78787863496211	2.51533962593236e-06	-0.953846153846238	1
ENSG00000213901.10	SLC23A3	2	219170383	2_129	0	0.0157028499914403	9.03695319974826	2.36679487758416e-06	1.20515534881178	2
ENSG00000115657.12	ABCB6	2	219218731	2_129	0	0.0122423623847985	6.04478265745628	1.23425821555323e-06	-0.737864077670024	1
ENSG00000198925.10	ATG9A	2	219229829	2_129	0	0.0120216830290677	5.87757900782627	1.17848444402471e-06	0.557788944723712	1
ENSG00000163521.15	GLB1L	2	219241541	2_129	0	0.0112428561401027	5.179949746349	9.71319942811736e-07	0.45212765957458	1
ENSG00000127824.13	TUBA4A	2	219278362	2_129	0	0.0128555098887396	6.48146698872971	1.38970533827833e-06	-0.650205761317217	1
ENSG00000135924.15	DNAJB2	2	219279688	2_129	0	0.011278416289277	5.16629934992935	9.71824386535756e-07	0.355828220858808	1
ENSG00000054356.13	PTPRN	2	219309801	2_129	0	0.0135282096580662	7.04417273219993	1.58938982252003e-06	-0.807106598984412	1
ENSG00000123992.18	DNPEP	2	219399651	2_129	0	0.0139544125501806	7.25637734882624	1.68885172949459e-06	-0.796668195109876	2
ENSG00000175084.11	DES	2	219485865	2_129	0	0.0195355108425296	10.5310595742514	3.43128623006677e-06	1.19083969465704	1
ENSG00000072195.14	SPEG	2	219434550	2_129	0	0.0142322025469191	7.4362506016307	1.76516878349579e-06	0.870370370370576	1
ENSG00000123989.13	CHPF	2	219543916	2_129	0	0.0108226634195658	4.78598715054801	8.63904599308636e-07	0.0873015873015872	1
ENSG00000188760.10	TMEM198	2	219547560	2_129	0	0.0127950459366698	6.44729724253385	1.37587711836124e-06	0.701271186440651	1
ENSG00000123999.4	INHA	2	219569323	2_129	0	0.011376396975524	5.2313970971977	9.92618878768533e-07	0.269058295964275	1
ENSG00000144589.21	STK11IP	2	219597759	2_130	0	0.0109622030473236	5.15668411261803	9.42819325406984e-07	0.281775622181912	2
ENSG00000114923.16	SLC4A3	2	219628664	2_130	0	0.0140674686215633	7.55583347482675	1.77279467479832e-06	0.790476190476326	1
ENSG00000116106.11	EPHA4	2	221574191	2_130	0	0.0109293353766574	5.12781619470302	9.34730272391288e-07	0.276758409785889	1
ENSG00000116120.9	FARSB	2	222658954	2_131	0	0.0159148940958063	8.68028289877165	2.30408097562569e-06	0.96774193548401	1
ENSG00000123983.13	ACSL3	2	222860739	2_131	0	0.0108773355434191	5.01828004758938	9.10411060067629e-07	-0.232736572889938	1
ENSG00000171951.4	SCG2	2	223601626	2_131	0	0.0164483459910327	8.99790612498382	2.46844693928259e-06	-1.02534562211918	1
ENSG00000152056.16	AP1S3	2	223837588	2_131	0	0.0111364279620479	5.24458617814684	9.74130729751062e-07	0.289062500000035	1
ENSG00000085449.14	WDFY1	2	223944812	2_131	0	0.0143158476773251	7.66062037448177	1.82911543931308e-06	-0.880952380952502	1
ENSG00000135900.3	MRPL44	2	223957073	2_131	0	0.0106194252757982	4.78761226607782	8.47969223095023e-07	0.00775193798449565	1
ENSG00000124019.9	FAM124B	2	224402283	2_132	0	0.0210934306253536	11.5419561542221	4.06056759711054e-06	-1.45635507269745	2
ENSG00000135905.18	DOCK10	2	225041976	2_133	0	0.0684472013983418	22.7067327310557	2.59221159888068e-05	-2.21032504780186	1
ENSG00000169047.5	IRS1	2	226800135	2_133	0	0.0108462691705241	4.84668089556182	8.76768443666299e-07	0.139112903225735	1
ENSG00000144468.16	RHBDD1	2	226819576	2_133	0	0.011708128129918	5.58183638010893	1.08999542236191e-06	0.437623762376417	1
ENSG00000169031.18	COL4A3	2	227166988	2_133	0	0.0119804574010999	5.80296133088082	1.15953318252827e-06	0.511254019292502	1
ENSG00000163053.10	SLC16A14	2	230069998	2_135	0	0.00874773620466496	9.75896640062289	1.42383480999446e-06	1.42741912885555	2
ENSG00000079263.18	SP140	2	230203425	2_135	0	0.00948125395734822	13.8654285096838	2.19259884463479e-06	2.68421052631455	1
ENSG00000135899.17	SP110	2	230213733	2_135	0	0.0357274316391891	22.2860774347251	1.32799224119755e-05	2.13432950361843	2
ENSG00000185404.16	SP140L	2	230328083	2_135	0	0.00942673045120346	9.50365849991073	1.49421130108156e-06	1.11356827596664	2
ENSG00000067066.16	SP100	2	230415917	2_135	0	0.00683474305417131	6.41912409667811	7.31742145765038e-07	0.345588235294164	1
ENSG00000237412.6	PRSS56	2	232520066	2_136	0	0.0139321475607637	4.78574915753584	1.11205970031172e-06	0.0432692307692139	1
ENSG00000135902.9	CHRND	2	232526097	2_136	0	0.0140883674572569	4.89307644878659	1.14974830306645e-06	-0.0984848484848931	1
ENSG00000204128.5	C2orf72	2	231046102	2_136	0	0.0187132412114659	7.62807771445758	2.38080721601235e-06	-0.839779005524728	1
ENSG00000173692.12	PSMD1	2	231056872	2_136	0	0.0140317899828766	4.8543439583625	1.13606642974779e-06	-0.202380952380968	1
ENSG00000135914.5	HTR2B	2	231125386	2_136	0	0.0191400722099702	7.84559512316575	2.50454921339598e-06	-0.917989976848374	2
ENSG00000115053.15	NCL	2	231483427	2_136	0	0.0139538375125652	4.80072224246978	1.11727568281236e-06	0.0792079207920411	1
ENSG00000171596.6	NMUR1	2	231524502	2_136	0	0.013942555251384	4.7929367106852	1.11456185107852e-06	-0.0241801072035995	4
ENSG00000187514.16	PTMA	2	231707301	2_136	0	0.0141078530731344	4.90638031027655	1.15446891169173e-06	-0.0884955752212204	1
ENSG00000144535.19	DIS3L2	2	231961176	2_136	0	0.0157792493765269	5.98447462619155	1.57497068756232e-06	-0.528169014084221	1
ENSG00000171551.11	ECEL1	2	232487681	2_136	0	0.0269453437448211	11.1495965824119	5.01075291507532e-06	-1.26811594202909	1
ENSG00000221944.6	TIGD1	2	232550011	2_136	0	0.0155926348309473	5.86988360651455	1.52654321558025e-06	0.586419753086567	1
ENSG00000135930.13	EIF4E2	2	232549631	2_136	0	0.0247330960928431	10.3210088396911	4.25755964119557e-06	-1.29457364341077	1
ENSG00000115468.11	EFHD1	2	232615874	2_136	0	0.0245607541244058	10.2534127144789	4.20020262215208e-06	-1.09900990099074	1
ENSG00000244122.2	UGT1A7	2	233681597	2_137	0	0.0110758946567353	7.50726399378854	1.38682164143476e-06	1.0738255033561	1
ENSG00000204120.14	GIGYF2	2	232697500	2_137	0	0.00974772676719482	5.56053547288198	9.04024225177177e-07	0.0833976233091687	2
ENSG00000182600.9	C2orf82	2	232856815	2_137	0	0.00943815816873716	5.33970189322762	8.40551579334982e-07	-0.146881287726432	1
ENSG00000066248.14	NGEF	2	232765088	2_137	0	0.0415899626284619	19.426820979608	1.34756702058428e-05	-1.80083396825266	3
ENSG00000085978.21	ATG16L1	2	233296026	2_137	0	0.00890720754868712	53.46922071808	7.94338353157263e-06	-7.33076923076952	1
ENSG00000077044.10	DGKD	2	233354365	2_137	0	0.0191138915592076	20.8243570575616	6.63866608717e-06	3.36216216216091	1
ENSG00000085982.13	USP40	2	233566344	2_137	0	0.0099759572264343	6.09577342812655	1.0142464596465e-06	0.591270455730459	2
ENSG00000123485.11	HJURP	2	233854278	2_137	0	0.0202171627031347	13.9011591669594	4.68739257535552e-06	-2.09756097560964	1
ENSG00000157985.18	AGAP1	2	235444701	2_139	0	0.0126577065993413	5.21584209680593	1.10113246042768e-06	-0.291390728476795	1
ENSG00000198612.10	COPS8	2	237085776	2_140	0	0.0114519186420373	7.01978747457807	1.34079482034225e-06	-1.01890359168189	1
ENSG00000124839.12	RAB17	2	237590965	2_140	0	0.0290336195354038	15.992157805782	7.7440536598431e-06	1.72195121951164	1
ENSG00000124831.18	LRRFIP1	2	237627612	2_140	0	0.00933983179587794	5.0603848700913	7.88283995347639e-07	0.188976377952735	1
ENSG00000177483.11	RBM44	2	237783839	2_140	0	0.00948054907396401	5.20405358197059	8.22877818560141e-07	0.240278320861765	2
ENSG00000184182.18	UBE2F	2	237966682	2_141	0	0.0103848145183155	5.05485900381747	8.755236781507e-07	0.126653142692811	2
ENSG00000132330.16	SCLY	2	238043765	2_141	0	0.013415697184786	7.10259379029491	1.58924308282833e-06	-0.279934452537634	3
ENSG00000144488.14	ESPNL	2	238124947	2_141	0	0.0100842083509654	5.23804429285963	8.80990209663288e-07	0.735801191849932	2
ENSG00000168427.8	KLHL30	2	238138379	2_141	0	0.0108162734148834	7.7057838120816	1.39012733438059e-06	1.57716282752445	2
ENSG00000132323.8	ILKAP	2	238203982	2_141	0	0.0108063995021757	5.59248360614086	1.0079659098575e-06	-0.454545454545522	1
ENSG00000132326.11	PER2	2	238289924	2_141	0	0.0184915814258038	10.1217894073565	3.12170210319014e-06	0.85589519650681	1
ENSG00000204104.11	TRAF3IP1	2	238274648	2_141	0	0.0138358400741166	8.09764137361332	1.86863370453598e-06	1.04181293625507	2
ENSG00000065802.11	ASB1	2	238426593	2_141	0	0.181899878406393	31.8551448565777	9.66433773542625e-05	3.02793018657152	2
ENSG00000130414.11	NDUFA10	2	239998123	2_142	0	0.00657405165829039	4.85068407423281	5.31858626716697e-07	0.084082095368971	2
ENSG00000172428.10	COPS9	2	240136028	2_142	0	0.0175569818736104	14.2950155843656	4.1859554263503e-06	-1.54310344827659	1
ENSG00000063660.8	GPC1	2	240436215	2_142	0	0.00723251410911863	5.7668631097834	6.95647193936724e-07	-0.723618090452015	1
ENSG00000188542.9	DUSP28	2	240560414	2_142	0	0.0209597975995609	16.0038640283683	5.59463867180634e-06	-1.92108661661827	2
ENSG00000144504.15	ANKMY1	2	240570295	2_142	0	0.00671674635886266	5.05675389779855	5.66488205392247e-07	0.0882352941176372	1
ENSG00000142330.19	CAPN10	2	240586423	2_142	0	0.0363496659923704	21.333739359288	1.29338409206332e-05	-2.07753645100985	3
ENSG00000178623.11	GPR35	2	240600446	2_142	0	0.0806929395955234	29.1445896209891	3.92241541408475e-05	-2.75229071303734	2
ENSG00000130294.15	KIF1A	2	240820742	2_143	0	0.00594174569212458	4.91776698732235	4.87351281948647e-07	-0.535999999999831	1
ENSG00000172482.4	AGXT	2	240900006	2_143	0	0.0060596647577128	4.97669570804743	5.02978928097062e-07	0.0806451612903446	1
ENSG00000162804.13	SNED1	2	240961077	2_143	0	0.0190560012475113	16.7778072519871	5.33245352376487e-06	-1.97709923664124	1
ENSG00000122085.16	MTERF4	2	241102313	2_143	0	0.00897917558998573	8.8819944524975	1.33016975129266e-06	1.08072890535593	3
ENSG00000115687.13	PASK	2	241144457	2_143	0	0.0314579936787054	20.2297403333039	1.06140574666332e-05	1.99349685454085	2
ENSG00000115685.14	PPP1R7	2	241149230	2_143	0	0.0461128967562576	23.6152041837741	1.81624409560905e-05	2.1662386240152	2
ENSG00000146205.13	ANO7	2	241214256	2_144	0	0.0199062885466478	14.8003404088837	4.9138523736653e-06	1.11250000000027	1
ENSG00000168385.17	SEPT2	2	241315963	2_144	0	0.00577428521214518	5.87740480150198	5.6603585287963e-07	1.08461538461498	1
ENSG00000115677.16	HDLBP	2	241317232	2_144	0	0.00900994509273256	9.79167832375275	1.47142925868059e-06	-1.33206106870249	1
ENSG00000006607.13	FARP2	2	241356233	2_144	0	0.113458469159851	30.0729785914773	5.69080193149421e-05	1.96293703802961	2
ENSG00000176720.4	BOK	2	241558436	2_144	0	0.0280038653634296	28.7353719086734	1.34213100405051e-05	-3.97794117647011	1
ENSG00000168397.16	ATG4B	2	241679183	2_144	0	0.031933436994766	22.5105986541531	1.19892720422446e-05	-2.93413173652688	1
ENSG00000168393.12	DTYMK	2	241686520	2_144	0	0.00658952801879431	6.3813265463586	7.01334791172105e-07	0.549295774648026	1
ENSG00000168395.15	ING5	2	241687101	2_144	0	0.00660888430623341	6.44203129797576	7.10086220882573e-07	-0.610404908605984	2
ENSG00000180902.17	D2HGDH	2	241734898	2_144	0	0.0131060143937259	12.1491683992804	2.65568950936119e-06	-1.06465391724015	2
ENSG00000154252.11	GAL3ST2	2	241773233	2_144	0	0.00600262758582792	5.16018834153744	5.16615055572832e-07	-0.256880733944912	1
ENSG00000188011.5	RTP5	2	241869928	2_144	0	0.0155840408447046	14.7873318753562	3.84352759360464e-06	-2.09787234042445	1
ENSG00000134121.9	CHL1	3	196216	3_1	0	0.0148673006694237	5.52597734757701	1.37025479458365e-06	0.448916408668786	1
ENSG00000072756.16	TRNT1	3	3126901	3_3	0	0.0143086847804425	7.48303033672408	1.78581854146594e-06	-0.802642764934591	3
ENSG00000113851.14	CRBN	3	3177827	3_3	0	0.0116670681988451	5.51938553484806	1.07402050554216e-06	-0.414918414918441	1
ENSG00000170364.12	SETMAR	3	4301852	3_3	0	0.0175020685923917	9.42353229591484	2.75082656947012e-06	1.14497549689938	2
ENSG00000144455.13	SUMF1	3	4469623	3_4	0	0.011229720316191	6.44847264358577	1.20777464272857e-06	-0.604294478527331	1
ENSG00000134107.4	BHLHE40	3	4978463	3_4	0	0.0430571035185863	19.4362136315343	1.39577874533804e-05	1.8999999999998	1
ENSG00000134108.12	ARL8B	3	5131716	3_4	0	0.00953289836627635	4.87403895205587	7.74950680708186e-07	-0.103260869565264	1
ENSG00000180914.10	OXTR	3	8768776	3_7	0	0.0372203177559616	16.2837470024066	1.01086818501136e-05	-1.66326530612211	1
ENSG00000070950.9	RAD18	3	8963418	3_7	0	0.0138862129845081	6.75585010633271	1.56467424100518e-06	0.731225798065727	2
ENSG00000134077.15	THUMPD3	3	9363240	3_7	0	0.0174933232732533	8.98001769752931	2.62005024571636e-06	1.00000000000005	1
ENSG00000168137.15	SETD5	3	9397385	3_7	0	0.0310852121732741	14.5356287315479	7.53611927201337e-06	-1.51301115241685	1
ENSG00000163719.19	MTMR14	3	9649842	3_8	0	0.0130941164660833	4.82081882935653	1.05282724641796e-06	-0.132701421800944	1
ENSG00000144550.12	CPNE9	3	9702857	3_8	0	0.0150168876836625	6.13962509939096	1.53773638669962e-06	-0.573795686403293	2
ENSG00000156983.15	BRPF1	3	9731155	3_8	0	0.0224242877366631	10.006098389579	3.74234250228131e-06	-1.03181818181813	1
ENSG00000134072.10	CAMK1	3	9769618	3_8	0	0.0132960764815275	4.96809045079674	1.10172474608369e-06	0.119729783568486	2
ENSG00000214021.15	TTLL3	3	9811078	3_8	0	0.013047213205143	4.78628982839509	1.04154216943273e-06	-0.0408163265306116	1
ENSG00000156990.14	RPUSD3	3	9843931	3_8	0	0.0131162481500825	4.83706588361748	1.05816095614899e-06	0.111940298507424	1
ENSG00000171135.13	JAGN1	3	9890067	3_8	0	0.0142362254900125	5.62565557486087	1.33575898215163e-06	-0.576513058809931	3
ENSG00000163701.18	IL17RE	3	9901869	3_8	0	0.0219715087725442	9.80912844587097	3.59459865736222e-06	1.15906051912029	2
ENSG00000163702.18	IL17RC	3	9917190	3_8	0	0.0132689678269755	4.94845372531422	1.0951327330332e-06	0.251463678368664	2
ENSG00000163703.17	CRELD1	3	9911104	3_8	0	0.0136456279794306	5.21782366803775	1.18752573738364e-06	-0.445502994074452	2
ENSG00000125037.12	EMC3	3	10010880	3_8	0	0.0154331707885107	6.40295821322851	1.64814696626671e-06	0.673511293634329	1
ENSG00000144554.10	FANCD2	3	10025967	3_8	0	0.0340170751577081	14.039636106602	7.96549788390267e-06	2.10810810810791	1
ENSG00000254999.3	BRK1	3	10115521	3_8	0	0.0634313711837378	20.1196377860144	2.12855248342485e-05	2.63925819440328	2
ENSG00000134086.7	VHL	3	10140878	3_8	0	0.0163784595082458	6.97563306441189	1.90553436112298e-06	1.26865671641799	1
ENSG00000134070.4	IRAK2	3	10164461	3_8	0	0.016987099591886	7.32721232211317	2.0759558591429e-06	-1.32608695652151	1
ENSG00000157017.15	GHRL	3	10297453	3_8	0	0.0142118996010623	5.60920744098913	1.32957774726669e-06	-0.74999999999987	1
ENSG00000157087.17	ATP2B2	3	10707748	3_8	0	0.0236997209272489	10.5405716788395	4.16646275167469e-06	-1.27439024390255	1
ENSG00000157103.10	SLC6A1	3	10992142	3_9	0	0.0086907296577905	5.103926711589	7.39810985266035e-07	0.257812500000095	1
ENSG00000197548.12	ATG7	3	11271528	3_9	0	0.0101307477133441	6.57688893216823	1.11127645663528e-06	0.81521739130403	1
ENSG00000144559.10	TAMM41	3	11808893	3_9	0	0.0114087430960597	7.71891222632994	1.46877072854266e-06	0.809523809523808	1
ENSG00000157152.16	SYN2	3	11982433	3_9	0	0.00862261885987536	5.0283564679732	7.23144942457461e-07	-0.240259740259697	1
ENSG00000154743.17	TSEN2	3	12484689	3_9	0	0.00999817359635691	6.45028135730015	1.07562140793621e-06	-0.747690662025356	2
ENSG00000075975.15	MKRN2	3	12556393	3_9	0	0.00842845569134576	4.80961984719818	6.76112343418233e-07	-0.0267819134626479	3
ENSG00000225526.4	MKRN2OS	3	12561203	3_9	0	0.00895406589179781	5.39063548959806	8.05045372058722e-07	0.343065693430764	1
ENSG00000088726.15	TMEM40	3	12769053	3_9	0	0.0131283866406021	9.06931229820866	1.98584716405509e-06	-1.03448275862011	1
ENSG00000144712.11	CAND2	3	12796583	3_9	0	0.0114132133387824	7.72267892206522	1.4700632467343e-06	0.820000000000224	1
ENSG00000144711.13	IQSEC1	3	13072626	3_10	0	0.0327373532955371	18.3622263962651	1.00260302020976e-05	1.79611650485477	1
ENSG00000163517.14	HDAC11	3	13479647	3_10	0	0.0110513706121306	7.88384511523262	1.45316300377055e-06	0.863970588235402	1
ENSG00000163528.12	CHCHD4	3	14123707	3_10	0	0.0121579858753552	8.80141698005044	1.78473745061569e-06	1.27205341612427	2
ENSG00000154767.14	XPC	3	14180391	3_10	0	0.0160595368067474	11.480262381911	3.07499868694927e-06	-1.57142857142877	1
ENSG00000170860.3	LSM3	3	14179017	3_10	0	0.0106691912985109	7.54549778626624	1.34270159154336e-06	0.848396501458006	1
ENSG00000131389.16	SLC6A6	3	14402293	3_10	0	0.0276592683616336	16.7289901880848	7.71739128094089e-06	-1.77096774193531	1
ENSG00000144596.12	GRIP2	3	14534964	3_10	0	0.0140163140510368	10.1700448521586	2.37747956970804e-06	1.10571417853729	2
ENSG00000154781.15	CCDC174	3	14652143	3_10	0	0.00936006945765855	6.28754818696888	9.81568253054753e-07	-0.594760602980489	2
ENSG00000131368.7	MRPS25	3	15065408	3_11	0	0.029857869040722	11.5870935041731	5.77023400787566e-06	1.4785714285716	1
ENSG00000131375.9	CAPN7	3	15206289	3_11	0	0.0161686222635198	5.66302526892681	1.52714973134155e-06	0.511764705882273	1
ENSG00000206561.12	COLQ	3	15521671	3_11	0	0.0286856028178533	11.1991462787562	5.35807765651117e-06	-1.33734939759	1
ENSG00000131373.14	HACL1	3	15601536	3_11	0	0.0155220417189816	5.2699083854034	1.36430671670435e-06	-0.395270270270374	1
ENSG00000206560.11	ANKRD28	3	15859466	3_11	0	0.0183987438147984	6.90836171674632	2.11993891299392e-06	-0.880952380952628	1
ENSG00000131386.17	GALNT15	3	16074865	3_11	0	0.0312504713701639	12.0288668735022	6.26962256026641e-06	1.40939597315479	1
ENSG00000154814.13	OXNAD1	3	16264511	3_12	0	0.0447062028692145	17.46406423276	1.30218656455587e-05	-1.8629527560202	2
ENSG00000131378.13	RFTN1	3	16514065	3_12	0	0.0121915139221396	4.90033499705994	9.96422475103894e-07	0.234636446496018	2
ENSG00000154822.17	PLCL2	3	16802230	3_12	0	0.0405917382420177	16.523631553112	1.11867326052249e-05	1.90647482014372	1
ENSG00000183960.8	KCNH8	3	19148202	3_14	0	0.0100482014458111	5.05717267202913	8.4753222734292e-07	-0.232456140350764	1
ENSG00000163576.17	EFHB	3	19946047	3_14	0	0.0123274146590755	7.02261371217234	1.44387930050633e-06	0.753001091219143	2
ENSG00000144566.10	RAB5A	3	19946616	3_14	0	0.012734669325596	7.33527213202278	1.55798764138582e-06	-0.798323156869143	2
ENSG00000183977.13	PP2D1	3	20012089	3_14	0	0.0206176024001454	11.97737480494	4.11869759203716e-06	1.33333333333329	1
ENSG00000182247.9	UBE2E2	3	23202760	3_17	0	0.0118026547403088	6.022450811015	1.18553142440253e-06	-0.495327102803605	1
ENSG00000170142.11	UBE2E1	3	23805720	3_18	0	0.0175758671468972	11.0246053274964	3.2317660754049e-06	1.1294964028775	1
ENSG00000077092.18	RARB	3	25174179	3_18	0	0.0664742587761638	23.9506296811059	2.65540363139234e-05	-2.64480874316921	1
ENSG00000151093.7	OXSM	3	25782726	3_19	0	0.019195797947582	6.6602759848827	2.13235005221977e-06	0.705776173285007	1
ENSG00000163491.16	NEK10	3	27369070	3_20	0	0.0168172385926316	8.03937379600241	2.25495050223865e-06	1.07746478873254	1
ENSG00000033867.16	SLC4A7	3	27484716	3_20	0	0.0121202785644783	4.88642246905599	9.87787939834956e-07	0.257366153712543	2
ENSG00000163508.12	EOMES	3	27723132	3_20	0	0.017154631648955	8.23080946761296	2.35496279983374e-06	-0.952380952380862	1
ENSG00000163512.13	AZI2	3	28348550	3_21	0	0.0210599250309589	10.5249543252202	3.69689525899234e-06	-1.25356960940783	2
ENSG00000206559.7	ZCWPW2	3	28348860	3_21	0	0.0177257474397929	8.86237951299086	2.62008274201296e-06	1.04878048780474	1
ENSG00000144642.21	RBMS3	3	28575079	3_21	0	0.0122440586954533	5.3000502536807	1.08234445344028e-06	-0.453531598512854	1
ENSG00000163527.9	STT3B	3	31532766	3_23	0	0.0285585761276457	11.793065369185	5.6172449442796e-06	1.4782608695657	1
ENSG00000152642.10	GPD1L	3	32105704	3_23	0	0.0157121384878088	6.02404446079951	1.57864170696998e-06	0.520505190610723	2
ENSG00000170293.8	CMTM8	3	32238503	3_23	0	0.0162592734292965	6.35378302465473	1.72303309885891e-06	0.59103641456549	1
ENSG00000144635.8	DYNC1LI1	3	32594910	3_24	0	0.00956552975822622	4.8740505570198	7.7760521117254e-07	-0.0700636942674865	1
ENSG00000182973.18	CNOT10	3	32684690	3_24	0	0.00963628145551187	4.9930421175649	8.0248109752123e-07	-0.311345074531435	2
ENSG00000170275.14	CRTAP	3	33113772	3_24	0	0.0137004344563221	8.34049360474754	1.90583895066827e-06	0.991191288661299	3
ENSG00000173705.8	SUSD5	3	33218930	3_25	0	0.0198094682633437	11.081572844105	3.66129168509481e-06	-1.1153245524775	2
ENSG00000153558.13	FBXL2	3	33252688	3_25	0	0.0383318925575892	17.4722375890059	1.11704043564962e-05	1.92934782608667	1
ENSG00000153560.11	UBP1	3	33449832	3_25	0	0.0295046692584954	14.9323978329853	7.34819052485122e-06	1.89940828402403	1
ENSG00000170248.13	PDCD6IP	3	33802682	3_25	0	0.0125667531860936	6.69762792333519	1.40379667169541e-06	0.446153846153867	1
ENSG00000144681.10	STAC	3	36380068	3_26	0	0.0254115662094546	11.2709166007428	4.77695087214198e-06	-1.68591218300194	2
ENSG00000168016.13	TRANK1	3	36945501	3_27	0	0.0174659707821654	5.63017119344215	1.6401155088355e-06	-0.487212576631513	2
ENSG00000178567.7	EPM2AIP1	3	36993455	3_27	0	0.0212978838889266	7.54352909309617	2.67960716409263e-06	-0.96666666666701	1
ENSG00000076242.14	MLH1	3	36988891	3_27	0	0.0250600226013653	9.11509667520134	3.8098058390876e-06	-1.10585044108589	2
ENSG00000093167.17	LRRFIP2	3	37183347	3_27	0	0.0173494770837406	5.56566827506703	1.61051143642907e-06	0.653225806451503	1
ENSG00000144674.16	GOLGA4	3	37243088	3_27	0	0.0163893238132833	5.01703873054594	1.37141405238256e-06	0.279009358691312	2
ENSG00000198590.11	C3orf35	3	37386585	3_27	0	0.0225030314959264	8.07504006028049	3.03072002947711e-06	1.04386624019621	2
ENSG00000144677.14	CTDSPL	3	37878791	3_27	0	0.0160335634471247	4.80561280210551	1.28510595534922e-06	0.0478359908883996	1
ENSG00000187091.13	PLCD1	3	38029249	3_27	0	0.0160045452561535	4.78816242896165	1.27812202558718e-06	-0.0820895522387827	1
ENSG00000172940.11	SLC22A13	3	38266019	3_27	0	0.0169528898576619	5.34280662345172	1.5106828596855e-06	-0.398119122257096	1
ENSG00000093217.9	XYLB	3	38396691	3_28	0	0.0124060523537157	5.61239116594922	1.16129257024697e-06	-0.431999999999961	1
ENSG00000114739.13	ACVR2B	3	38454810	3_28	0	0.0137011215025165	6.56774603550496	1.50083370465708e-06	0.695205479452073	1
ENSG00000157036.12	EXOG	3	38532946	3_28	0	0.0231452406917021	11.6226737206689	4.48670848684895e-06	1.27397260273938	1
ENSG00000183873.15	SCN5A	3	38633499	3_28	0	0.0131373435933775	6.16339816531818	1.35047916674579e-06	0.559139784946275	1
ENSG00000168356.11	SCN11A	3	38950616	3_28	0	0.0144600629772474	7.08668772695252	1.70912405276814e-06	-0.992307692307725	1
ENSG00000114745.13	GORASP1	3	39107998	3_28	0	0.0196892180230255	10.0613914979676	3.30405008286771e-06	1.30311719637775	2
ENSG00000168026.18	TTC21A	3	39108012	3_28	0	0.0124229413651145	5.62547744422385	1.16558494321542e-06	-0.608595788778028	2
ENSG00000168334.8	XIRP1	3	39191707	3_28	0	0.0311318989952247	14.4911550867219	7.52434538892811e-06	-1.6096481502989	2
ENSG00000168329.13	CX3CR1	3	39281672	3_28	0	0.0119178680069922	5.22626698126587	1.03884383895172e-06	0.395348837209365	1
ENSG00000144659.10	SLC25A38	3	39384950	3_28	0	0.0130954002817605	6.13263047262528	1.33944745099238e-06	0.596491228069999	1
ENSG00000168028.13	RPSA	3	39407090	3_28	0	0.054260643494081	19.900067319213	1.80094143855768e-05	-2.30645161290303	1
ENSG00000114784.3	EIF1B	3	40309786	3_29	0	0.0148767394704065	9.30875350223677	2.30972031033925e-06	-1.16197183098633	1
ENSG00000168032.8	ENTPD3	3	40387447	3_29	0	0.00929542618774848	4.78612056131631	7.42015617915858e-07	0.00746268656716394	1
ENSG00000188846.13	RPL14	3	40457413	3_29	0	0.0286971550202656	15.6508005120652	7.49092597171285e-06	-1.57348703170069	1
ENSG00000177873.12	ZNF619	3	40477330	3_29	0	0.00994732912303553	5.43737922446405	9.02103185824834e-07	0.399999999999971	1
ENSG00000168036.16	CTNNB1	3	41034987	3_30	0	0.0114032306116378	5.8940144936995	1.12098347982706e-06	-0.448051948051793	1
ENSG00000168038.10	ULK4	3	41963289	3_30	0	0.0239623731899258	13.0494368170021	5.21532890116853e-06	-2.22424242424305	1
ENSG00000182606.14	TRAK1	3	42014240	3_30	0	0.0141457952977775	7.96738157220116	1.8797629764605e-06	-0.888382687927048	1
ENSG00000008324.11	SS18L2	3	42583723	3_32	0	0.00480031742397613	6.61117934697589	5.29308661412671e-07	0.643939393939492	1
ENSG00000114857.17	NKTR	3	42601933	3_32	0	0.00523166406546993	7.43640420631795	6.48877840160499e-07	0.770992366412325	1
ENSG00000093183.13	SEC22C	3	42603289	3_32	0	0.00396965247385561	4.78944837552103	3.17101349171753e-07	-0.032051282051273	1
ENSG00000010282.14	HHATL	3	42701078	3_32	0	0.00437839969173193	5.72902655390836	4.18365963900068e-07	-0.54470662965653	2
ENSG00000181061.13	HIGD1A	3	42800848	3_32	0	0.0578012855788014	30.6353008272964	2.95338287758068e-05	2.62913907284744	1
ENSG00000144648.15	ACKR2	3	42800848	3_32	0	0.0208182140084445	20.7152903308576	7.19274392239196e-06	-2.05131026563189	2
ENSG00000182983.14	ZNF662	3	42905991	3_32	0	0.00411920992244164	5.14398506636141	3.5340584629397e-07	-0.424050632911265	1
ENSG00000240747.7	KRBOX1	3	42809828	3_32	0	0.00482276987589647	6.65592203650616	5.35383362976423e-07	0.758865248226863	1
ENSG00000011198.7	ABHD5	3	43690090	3_32	0	0.0051490422760867	7.28372631700867	6.25518533844637e-07	-0.767676767677081	1
ENSG00000160746.12	ANO10	3	43691432	3_32	0	0.00465177661489702	6.30976129712946	4.89544174117603e-07	-0.605985037406154	1
ENSG00000179152.19	TCAIM	3	44338372	3_32	0	0.012400294800708	15.723788407746	3.25199078739773e-06	1.68208092485512	1
ENSG00000225873.3	LINC00694	3	44439661	3_32	0	0.0142991156516511	17.094799474132	4.07693037881145e-06	-1.77586206896577	1
ENSG00000185219.16	ZNF445	3	44482650	3_32	0	0.00873072958722765	12.3514029469795	1.79856829315951e-06	-1.42196531791873	1
ENSG00000178917.15	ZNF852	3	44510929	3_32	0	0.00517819185601953	7.33786615257829	6.33735489631607e-07	-0.826771653543446	1
ENSG00000144792.9	ZNF660	3	44578138	3_32	0	0.0123935644211657	15.7185698138227	3.24914701529767e-06	1.65197473367799	2
ENSG00000186448.14	ZNF197	3	44584405	3_32	0	0.00397575432498443	4.8041725195169	3.18565132885913e-07	0.0526315789473504	1
ENSG00000169981.10	ZNF35	3	44645808	3_32	0	0.0166610235815738	18.567130491975	5.15948761560708e-06	-1.85503832834305	2
ENSG00000196653.11	ZNF502	3	44711871	3_32	0	0.00466851059083273	6.34419152318528	4.93986111984617e-07	-0.675226384648534	2
ENSG00000186446.11	ZNF501	3	44721338	3_32	0	0.00400705687950387	4.8793547462442	3.26097903555509e-07	0.0903225806451269	1
ENSG00000163808.16	KIF15	3	44761638	3_32	0	0.00460440467605738	6.2116116877051	4.77021430370466e-07	0.577702702702603	1
ENSG00000169964.7	TMEM42	3	44861857	3_32	0	0.0062400227309799	9.12722841062604	9.49915985675602e-07	-0.983571979117932	2
ENSG00000163810.11	TGM4	3	44894995	3_32	0	0.0050792803035743	7.15289593656181	6.0596032897068e-07	0.776119402985176	1
ENSG00000075914.12	EXOSC7	3	44975427	3_32	0	0.0039821477153712	4.81957586961887	3.20100455964457e-07	-0.0896329790150344	2
ENSG00000163815.5	CLEC3B	3	45003775	3_32	0	0.00438666791301767	5.74711954553134	4.20479758871508e-07	-0.447727272727287	1
ENSG00000163814.7	CDCP1	3	45065335	3_32	0	0.00750965981325691	10.9046942686367	1.36582124397542e-06	1.29560947537206	3
ENSG00000011376.9	LARS2	3	45388983	3_32	0	0.00558432867505654	8.06216049591451	7.50900712848265e-07	0.744495130887721	2
ENSG00000144791.9	LIMD1	3	45647981	3_32	0	0.00878436572300167	12.4100295233776	1.81820701447032e-06	-1.48175182481816	1
ENSG00000211456.10	SACM1L	3	45688625	3_32	0	0.00492029028480612	6.84787862272813	5.61961917022879e-07	-0.725663716814055	1
ENSG00000163817.15	SLC6A20	3	45796394	3_32	0	0.00410873667523304	5.11958918935755	3.50835496513167e-07	-0.262129595046414	2
ENSG00000163818.16	LZTFL1	3	45916197	3_32	0	0.00503259482638252	7.06426042264694	5.92950955772167e-07	-0.823936812968583	2
ENSG00000172215.5	CXCR6	3	45940684	3_32	0	0.0150087637889025	17.5610801206806	4.39598551310584e-06	1.67774086378696	1
ENSG00000163820.14	FYCO1	3	45987701	3_32	0	0.00808171792858292	11.609617872623	1.56488244750695e-06	-1.51472859800247	2
ENSG00000163823.3	CCR1	3	46208857	3_32	0	0.00485208428544071	6.71391609362623	5.43330833291381e-07	-0.603088528250274	2
ENSG00000121807.5	CCR2	3	46354094	3_32	0	0.0351129488499982	25.7714469946499	1.50926747521321e-05	-2.9041095890425	1
ENSG00000160791.13	CCR5	3	46371068	3_32	0	0.00404616215443165	4.97243646546843	3.35561890052775e-07	-0.0786026200873282	1
ENSG00000121797.9	CCRL2	3	46406497	3_32	0	0.00451690083808298	6.0276069732663	4.54093817055246e-07	0.394557823129324	1
ENSG00000012223.12	LTF	3	46485204	3_32	0	0.00546636332908057	7.85711156272817	7.16343821722104e-07	-0.618055555555548	1
ENSG00000241186.9	TDGF1	3	46576229	3_32	0	0.0164941798333815	18.4702193502345	5.08116015685859e-06	1.95138888888936	1
ENSG00000261603.1	PRSS46	3	46736764	3_33	0	0.270954065641851	22.8249141080718	0.000103148978026054	-3.54002861728692	2
ENSG00000178038.16	ALS2CL	3	46682287	3_33	0	0.00729108567891379	6.58130418504196	8.00321108329883e-07	0.655552498272515	2
ENSG00000181585.3	TMIE	3	46682287	3_33	0	0.00734325607151765	6.16271477072901	7.54780803862557e-07	0.384822660701178	2
ENSG00000188086.13	PRSS45	3	46744963	3_33	0	0.0751951980845719	17.9943244233021	2.25676199511025e-05	-1.74640534352389	2
ENSG00000178055.11	PRSS42	3	46834226	3_33	0	0.00644299602838649	5.48679101375741	5.89612100509126e-07	0.485596707818892	1
ENSG00000160801.13	PTH1R	3	46877889	3_33	0	0.0069129461117784	5.52362109260168	6.36864668930032e-07	0.0937377761460435	2
ENSG00000160796.16	NBEAL2	3	46979634	3_33	0	0.0544554776370031	29.8657472483565	2.71253320111958e-05	3.8350696422803	2
ENSG00000181555.20	SETD2	3	47164415	3_33	0	0.0165697732806914	14.4810017017007	4.00198333930128e-06	1.92275574112728	1
ENSG00000114648.11	KLHL18	3	47287254	3_33	0	0.00622475462164762	5.08969496994812	5.28413734625835e-07	-0.385964912280833	1
ENSG00000114650.18	SCAP	3	47476755	3_33	0	0.0238825956323571	17.8742561319283	7.11982973511054e-06	-2.0324675324682	1
ENSG00000163832.15	ELP6	3	47513447	3_33	0	0.00667714789936558	5.63343069178109	6.27370447318039e-07	-0.628140703517773	1
ENSG00000114646.9	CSPG5	3	47580841	3_33	0	0.00636844119258673	5.14201229395891	5.46168135591095e-07	-0.282442748091582	1
ENSG00000047849.21	MAP4	3	48089680	3_34	0	0.00608673618927769	6.21298418082362	6.30731952179544e-07	0.492647058823744	1
ENSG00000164045.11	CDC25A	3	48188134	3_34	0	0.00694163009058446	7.54296132125814	8.73299986319533e-07	0.425373134328365	1
ENSG00000164048.13	ZNF589	3	48234587	3_34	0	0.00684559795215634	7.59170487396315	8.66783850735985e-07	1.02325581395353	1
ENSG00000213689.11	TREX1	3	48465783	3_34	0	0.0519214413704249	29.1311179553995	2.52269064992613e-05	3.25966850828746	1
ENSG00000114268.11	PFKFB4	3	48562511	3_34	0	0.0183955393434857	32.3501231824593	9.92541260852843e-06	4.41758241758004	1
ENSG00000145040.3	UCN2	3	48563473	3_34	0	0.00522346646289484	5.27957352148038	4.59957556712984e-07	-0.830252100840548	1
ENSG00000008300.16	CELSR3	3	48662086	3_34	1	0.0388332604074053	56.6682313099265	3.67031736625491e-05	-7.00000000000328	1
ENSG00000213672.7	NCKIPSD	3	48685869	3_34	0	0.0097827750736571	19.9418865794412	3.25378172608794e-06	-1.10687022900778	1
ENSG00000068745.14	IP6K2	3	48740313	3_34	0	0.182722267913483	40.8372148662257	0.000124453667055172	-3.7863720073663	1
ENSG00000114302.15	PRKAR2A	3	48847779	3_34	0	0.0056264147615227	43.3916062265686	4.07190442816261e-06	-6.04347826086963	1
ENSG00000177479.19	ARIH2	3	48919429	3_34	0	0.0106737510384869	18.4496717195564	3.28447391758022e-06	-0.699999999999753	1
ENSG00000178467.17	P4HTM	3	48971953	3_34	0	0.00665709039810725	12.7040758149514	1.41054724426738e-06	-2.28648724469326	2
ENSG00000178252.17	WDR6	3	49007280	3_34	0	0.00532053050223313	33.9824791803975	3.01557477893836e-06	4.39002134452543	2
ENSG00000198218.10	QRICH1	3	49088219	3_34	0	0.0427437759236814	33.9252608504264	2.41855621185694e-05	-4.43835616438175	1
ENSG00000172053.17	QARS	3	49106005	3_34	0	0.011931892467994	18.6847665538272	3.71840861467113e-06	3.57333333333352	1
ENSG00000172046.18	USP19	3	49120338	3_34	0	0.00569318074777681	15.7842966713247	1.49878836376709e-06	-1.58015267175554	1
ENSG00000185909.14	KLHDC8B	3	49171432	3_34	0	0.00545105913523125	42.7357923799857	3.88537337515665e-06	-5.4972940160482	2
ENSG00000173421.16	CCDC36	3	49199961	3_34	0	0.00580276305819272	14.3568674234707	1.38948746462108e-06	-1.09448818897596	1
ENSG00000188315.7	C3orf62	3	49261942	3_34	0	0.00519231252972086	24.9492343387316	2.16061881121367e-06	-3.16065052177534	2
ENSG00000164076.16	CAMKV	3	49870590	3_35	0	0.0119665910790165	45.3168948410338	9.04462780882039e-06	-7.10317460317599	1
ENSG00000114316.12	USP4	3	49340655	3_35	0	0.00582039041467242	19.4943293456558	1.89243303807599e-06	-3.45390070922073	1
ENSG00000233276.3	GPX1	3	49354285	3_35	0	0.0108143901183998	53.3087898312073	9.61525843478593e-06	7.85714285714443	1
ENSG00000145022.4	TCTA	3	49412704	3_35	0	0.0199153638607148	14.2249206732007	4.72496074014037e-06	-0.840690978886841	1
ENSG00000145020.15	AMT	3	49422917	3_35	0	0.005818519780037	19.5099357444242	1.89333934379944e-06	3.45390070921952	1
ENSG00000145029.13	NICN1	3	49429438	3_35	0	0.00727206601166885	8.16158672969737	9.89902721255563e-07	-1.75268959710275	2
ENSG00000173531.15	MST1	3	49688745	3_35	0	0.00879813116013562	8.97988164961886	1.31771397094321e-06	1.061312612578	2
ENSG00000182179.12	UBA7	3	49816925	3_35	0	0.0144510163051412	31.4248216376039	7.57410493972627e-06	-4.4509803921574	1
ENSG00000183763.8	TRAIP	3	49856597	3_35	0	0.00734271717127821	33.6123089192946	4.11637803539223e-06	-6.56617647058778	1
ENSG00000164078.12	MST1R	3	49903379	3_35	0	0.006259203074655	29.1832955984917	3.04658627914414e-06	-5.9404469667481	2
ENSG00000004534.14	RBM6	3	49940636	3_35	0	0.00589081035687422	28.4018335492869	2.79049677646241e-06	5.83739837398495	1
ENSG00000188338.14	SLC38A3	3	50218234	3_35	0	0.00678730403631023	6.74370657966934	7.6340688973567e-07	-2.44615384615403	1
ENSG00000114353.16	GNAI2	3	50236023	3_35	0	0.00818560228012233	7.59331333983888	1.03667366593173e-06	-0.831125827814981	1
ENSG00000012171.19	SEMA3B	3	50267465	3_35	0	0.243043228356306	28.787263777534	0.000116692788565746	-2.60776699029124	1
ENSG00000179564.3	LSMEM2	3	50278688	3_35	0	0.0306944272430588	22.4800027226481	1.15084278398533e-05	2.05102040816415	1
ENSG00000243477.5	NAT6	3	50299601	3_35	0	0.00582510495631716	7.41654725350946	7.20552498710382e-07	-2.40286355122839	2
ENSG00000186792.16	HYAL3	3	50295266	3_35	0	0.00778601241594412	8.60550639915882	1.11751054371195e-06	-0.583999999999823	1
ENSG00000114378.16	HYAL1	3	50303404	3_35	0	0.00602539945045477	8.85620937876683	8.90007824339677e-07	-2.12020905923444	1
ENSG00000068028.17	RASSF1	3	50341515	3_35	0	0.0378771939564855	24.5180085065873	1.54889898365623e-05	-2.16161616161648	1
ENSG00000114395.10	CYB561D2	3	50350442	3_35	0	0.00581073448528469	18.6197426723276	1.80453292948648e-06	4.16972477064362	1
ENSG00000007402.11	CACNA2D2	3	50504484	3_35	0	0.0218658547960977	13.6971330037876	4.99523861073198e-06	-0.0162162162162202	1
ENSG00000114735.9	HEMK1	3	50569633	3_35	0	0.00827979596669559	7.55371371720285	1.04313438579764e-06	0.417112299465047	1
ENSG00000088543.14	C3orf18	3	50572377	3_35	0	0.00834868832211244	7.60100559750901	1.05839896372792e-06	-0.411764705882337	1
ENSG00000114737.15	CISH	3	50612068	3_35	0	0.0064845908915061	8.86680073698672	9.58980190734421e-07	1.90957446808507	1
ENSG00000088538.12	DOCK3	3	50680669	3_35	0	0.00586444492090332	6.93824996721124	6.7863610220941e-07	1.5483870967742	1
ENSG00000145050.15	MANF	3	51380917	3_35	0	0.00588766247716477	5.53463840810355	5.43490883134016e-07	-0.795701246048113	2
ENSG00000259956.1	RBM15B	3	51391456	3_35	0	0.0118182434975553	11.1135527585329	2.19061448410143e-06	1.14350797266519	1
ENSG00000164081.12	TEX264	3	51671946	3_35	0	0.00630937142128196	5.56638651156843	5.85759794117438e-07	-0.335227272727443	1
ENSG00000114767.6	RRP9	3	51941929	3_36	0	0.0295943854624402	16.6306356883503	8.20877367190575e-06	1.97570850202409	1
ENSG00000041880.14	PARP3	3	51941929	3_36	0	0.0295943854624402	16.6306356883503	8.20877367190575e-06	-1.97570850202409	1
ENSG00000164086.9	DUSP7	3	52057238	3_36	0	0.0104964912129617	6.63550522763191	1.16165789341361e-06	0.595375722543413	1
ENSG00000239732.3	TLR9	3	52226766	3_36	0	0.0117010078862873	7.67989614791467	1.49878288427735e-06	-0.803468208092875	1
ENSG00000247596.8	TWF2	3	52240726	3_36	0	0.00897364046663252	5.12935069242274	7.67699333540275e-07	-0.142857142857141	1
ENSG00000164088.17	PPM1M	3	52245935	3_36	0	0.00890918667317231	5.06010968112456	7.51896554795355e-07	-0.11290322580646	1
ENSG00000168237.17	GLYCTK	3	52291743	3_36	0	0.0122296948277628	8.10476232161592	1.65316426513857e-06	1.40322580645135	1
ENSG00000164091.11	WDR82	3	52287960	3_36	0	0.009246966249148	5.41754402607392	8.35529575568806e-07	0.892035581913452	2
ENSG00000010319.6	SEMA3G	3	52444898	3_36	0	0.010004598522704	6.17422741405917	1.03024945320038e-06	0.860962566845049	1
ENSG00000114854.7	TNNC1	3	52454501	3_36	0	0.00865833279596684	4.78578408042297	6.91110483478863e-07	-0.14438502673803	1
ENSG00000010322.15	NISCH	3	52456375	3_36	0	0.00900381957362373	5.16159348627466	7.75123112610847e-07	0.436708860759565	1
ENSG00000010327.10	STAB1	3	52495250	3_36	0	0.00893388375233151	5.08668964018822	7.57941423514027e-07	-0.32967032967032	1
ENSG00000168273.7	SMIM4	3	52533172	3_36	0	0.0123385320764031	8.1899505222254	1.68540732896296e-06	1.51568373983653	3
ENSG00000168268.10	NT5DC2	3	52532338	3_36	0	0.0104995382185313	6.63829754155953	1.16248409265952e-06	-0.573759267892605	2
ENSG00000163938.16	GNL3	3	52681295	3_36	0	0.00943975937577746	5.61575919862523	8.84157238476425e-07	1.1915419350839	2
ENSG00000163939.18	PBRM1	3	52685072	3_36	0	0.0108417541686813	6.94647503505873	1.25609978266072e-06	1.47031921642558	2
ENSG00000114902.13	SPCS1	3	52730771	3_36	0	0.0288358729844684	16.3789708284052	7.87734413703497e-06	1.81742738589236	1
ENSG00000016864.18	GLT8D1	3	52708016	3_36	0	0.0392087769611693	19.3610190932288	1.26611051147881e-05	-2.05165289256221	1
ENSG00000114904.12	NEK4	3	52775509	3_36	0	0.0209087549240304	13.2708458122923	4.62793106265849e-06	2.37399772068252	2
ENSG00000055955.15	ITIH4	3	52831577	3_36	0	0.0157968874429111	10.5683300582432	2.78444085577334e-06	-1.18302259419683	2
ENSG00000272573.5	MUSTN1	3	52834429	3_36	0	0.0529107485753367	22.2822267037034	1.96635804796488e-05	-2.96598639455834	1
ENSG00000213533.11	TMEM110	3	52897955	3_36	0	0.109617569400812	29.4852762013405	5.39070385493362e-05	-3.38095238095413	1
ENSG00000163935.13	SFMBT1	3	53047596	3_36	0	0.0127788156039343	8.52729925757388	1.81744891859337e-06	-1.47328244274776	1
ENSG00000163933.9	RFT1	3	53088241	3_36	0	0.0660986572229554	24.4664150888028	2.69726167825161e-05	2.74575664221274	2
ENSG00000163931.15	TKT	3	53235030	3_36	0	0.0102604754579653	6.41692380484213	1.09813181472082e-06	-0.621794871794822	1
ENSG00000157388.15	CACNA1D	3	53328538	3_36	0	0.00867869570248092	4.80834789629952	6.9600193845002e-07	0.279069767441886	1
ENSG00000272886.5	DCP1A	3	53347519	3_36	0	0.00907775738131555	5.24016628949024	7.93384562498807e-07	-0.325077774388616	2
ENSG00000016391.10	CHDH	3	53799482	3_36	0	0.00992158266936805	6.09414742717991	1.00844918021385e-06	-0.50025706518674	2
ENSG00000056736.9	IL17RB	3	53846762	3_36	0	0.00997757573626834	6.14822535560493	1.02313965223733e-06	0.555183946488654	1
ENSG00000113812.13	ACTR8	3	53881903	3_36	0	0.00930277760124443	5.47538744678533	8.49547370583743e-07	-0.478639378997731	2
ENSG00000113811.10	SELENOK	3	53895502	3_36	0	0.00875742756375253	4.89508564547821	7.14985038588325e-07	-0.043373493975918	1
ENSG00000157445.14	CACNA2D3	3	54122697	3_37	0	0.011664271018016	5.18234112375067	1.00819306128121e-06	0.394844183096082	2
ENSG00000187672.12	ERC2	3	56468050	3_39	0	0.0132481490850597	4.90120874861396	1.08297520220552e-06	0.0397350993377392	1
ENSG00000180376.16	CCDC66	3	56554346	3_39	0	0.0141025298380477	5.50268128781807	1.29428969179113e-06	0.703687713119383	3
ENSG00000163946.13	FAM208A	3	56682894	3_39	0	0.0145541380774024	5.80611538698639	1.40939348258803e-06	0.596774193548065	1
ENSG00000163947.11	ARHGEF3	3	57078950	3_39	0	0.0203453039657302	9.03467802587476	3.06575163315251e-06	0.967032967032541	1
ENSG00000144730.17	IL17RD	3	57170597	3_39	0	0.0160178026075887	6.7289375215042	1.79766821185602e-06	-0.648648648648735	1
ENSG00000163666.8	HESX1	3	57226802	3_39	0	0.0135710991553719	5.13298403992782	1.16183657235689e-06	0.388888888888983	1
ENSG00000174844.14	DNAH12	3	57522220	3_39	0	0.0131231367219972	4.80998501892832	1.05278934960313e-06	-0.201612903225814	1
ENSG00000174840.8	PDE12	3	57556472	3_39	0	0.0133036101185295	4.94141319653364	1.09642968462799e-06	0.368421052631466	1
ENSG00000168374.10	ARF4	3	57598389	3_39	0	0.0382463231487743	15.146113546254	9.6616433967353e-06	-1.74260956872361	2
ENSG00000174839.12	DENND6A	3	57692733	3_39	0	0.0238144291088205	10.5550300843444	4.19237146096515e-06	-1.64493601989389	2
ENSG00000163687.13	DNASE1L3	3	58215019	3_40	0	0.00764682252580173	4.84291420325575	6.17657745050306e-07	0.392156862745197	1
ENSG00000163686.14	ABHD6	3	58239677	3_40	0	0.00846246135112905	5.81608494841691	8.20894876175617e-07	-0.536666666666593	1
ENSG00000163684.11	RPP14	3	58306531	3_40	0	0.00942462591348392	6.85046417968966	1.07682276009968e-06	0.934782608695177	1
ENSG00000168297.15	PXK	3	58332796	3_40	0	0.0157617272180122	11.7969760127491	3.10123451657662e-06	-1.57809824510566	2
ENSG00000168291.12	PDHB	3	58434691	3_40	0	0.00786013261063068	5.10707003971776	6.69517283452482e-07	-0.0682252731409214	2
ENSG00000168306.12	ACOX2	3	58530656	3_40	0	0.00902921319671046	6.43871534819914	9.6963713314245e-07	0.702627051084404	2
ENSG00000168309.16	FAM107A	3	58627651	3_40	0	0.00918176522675007	6.59966378586563	1.01066703566394e-06	0.627659574468409	1
ENSG00000189283.9	FHIT	3	60579412	3_41	0	0.0101976354318776	5.95912721005375	1.01354315226429e-06	0.436090225563918	1
ENSG00000144724.19	PTPRG	3	61561091	3_41	0	0.00912657931383243	4.89294524266815	7.44797985813999e-07	-0.150478044139339	3
ENSG00000114405.10	C3orf14	3	62319398	3_41	0	0.00935991129595537	5.13546490420311	8.01699484077473e-07	0.266272189349059	1
ENSG00000163618.17	CADPS	3	62875710	3_42	0	0.0569800450464177	18.7773161432792	1.78449942407871e-05	2.14763231197669	1
ENSG00000163632.12	C3orf49	3	63819161	3_43	0	0.011831070354489	6.22014021604175	1.22739490819715e-06	-0.65110565110534	1
ENSG00000163634.11	THOC7	3	63863496	3_43	0	0.0137463847398711	7.66366366395439	1.75705370918637e-06	0.90215588723	1
ENSG00000163635.17	ATXN7	3	63864984	3_43	0	0.0268044724866352	14.1054263833285	6.30599451947541e-06	2.05434782608609	1
ENSG00000144741.17	SLC25A26	3	66245448	3_45	0	0.0412450624214173	19.4513892009261	1.33808189498387e-05	-2.17777777777825	1
ENSG00000163376.11	KBTBD8	3	66998338	3_45	0	0.00925844723989122	5.02723915635274	7.76296820911772e-07	-0.26143790849681	1
ENSG00000172340.14	SUCLG2	3	67414365	3_45	0	0.0103297314064107	6.07931030128509	1.04737799670598e-06	-0.661538461538202	1
ENSG00000163377.15	FAM19A4	3	68952323	3_46	0	0.0129390327831201	5.89362704337323	1.27187540280016e-06	0.536082474226866	1
ENSG00000144747.15	TMF1	3	69052218	3_46	0	0.0126302823332072	5.66127881379133	1.19258051245374e-06	0.426395939086302	1
ENSG00000144746.6	ARL6IP5	3	69088388	3_46	0	0.0116302703265748	4.86793149547186	9.44266044391568e-07	0.191999999999992	1
ENSG00000163380.15	LMOD3	3	69122652	3_46	0	0.0202095945854496	10.1896687847496	3.43461272411562e-06	-1.07738095238048	1
ENSG00000187098.14	MITF	3	69738563	3_47	0	0.0104246622386464	5.11253737019505	8.88911641121819e-07	-0.390804597701398	1
ENSG00000170837.2	GPR27	3	71735170	3_48	0	0.0288238462649789	17.2957542529945	8.31479496347663e-06	1.77149599172492	2
ENSG00000255423.1	EBLN2	3	73061902	3_49	0	0.0408464711561457	16.6913864386571	1.13712199530111e-05	1.98387096774234	1
ENSG00000121440.14	PDZRN3	3	73826148	3_49	0	0.0695759857000687	21.9040914949481	2.54181956506414e-05	-2.10852713178362	1
ENSG00000113805.8	CNTN3	3	74520712	3_50	0	0.0291732787216205	14.0719617304957	6.84699470826973e-06	-1.60117164407388	2
ENSG00000227124.8	ZNF717	3	75769639	3_51	0	0.0178725699927619	10.0120118837637	2.98447859567575e-06	-1.11029411764718	1
ENSG00000185008.17	ROBO2	3	75906907	3_51	0	0.0129356732952877	6.89875224359121	1.48840010621327e-06	0.700507614213166	1
ENSG00000114480.12	GBE1	3	81762073	3_54	0	0.0109516354496477	4.87409078435736	8.90292466580537e-07	-0.233082706766976	1
ENSG00000175161.13	CADM2	3	84960888	3_56	0	0.0114003994476033	5.09394686635213	9.68577964896199e-07	-0.15286624203827	1
ENSG00000083937.8	CHMP2B	3	87227421	3_57	0	0.0114139633024777	7.11600491079083	1.35466782714308e-06	0.738593931623859	2
ENSG00000175105.6	ZNF654	3	88058839	3_58	0	0.0098558320037273	4.97524426198958	8.17838978329094e-07	-0.201005025125625	1
ENSG00000163320.10	CGGBP1	3	88122078	3_58	0	0.013673782225567	8.12374794942699	1.8527004405801e-06	-1.05058209214543	3
ENSG00000044524.10	EPHA3	3	89108441	3_59	0	0.0165906937030046	6.89973821577619	1.90922566787628e-06	-0.575645756457509	1
ENSG00000178750.2	STX19	3	94032097	3_59	0	0.0444958895964895	16.4516614017807	1.22092718016656e-05	2.00689655172413	1
ENSG00000178700.7	DHFR2	3	94061265	3_59	0	0.0264762325944481	11.4118284014411	5.03931522732097e-06	-1.56153785116766	2
ENSG00000178694.9	NSUN3	3	94062771	3_59	0	0.0273111499606349	11.7122544963274	5.3350757864189e-06	-1.49781659388584	1
ENSG00000269028.3	MTRNR2L12	3	96618327	3_61	0	0.0215989116383032	12.9110834173314	4.65108911195861e-06	-1.28823529411787	1
ENSG00000080200.9	CRYBG3	3	97822174	3_61	0	0.0104258741237282	5.89671984345541	1.02537583319306e-06	-0.447154471544765	1
ENSG00000080822.16	CLDND1	3	98523270	3_62	0	0.0254011394168833	10.4568254756625	4.43009626507864e-06	-1.16901408450739	1
ENSG00000080819.6	CPOX	3	98594312	3_62	0	0.0193497193103365	7.82878651270239	2.52655772572576e-06	0.774436090225549	1
ENSG00000064225.12	ST3GAL6	3	98731659	3_62	0	0.0187477626149597	7.52394201620946	2.3526373709261e-06	-0.778832359225528	2
ENSG00000057019.15	DCBLD2	3	98901239	3_62	0	0.0149163267592517	5.32097797978983	1.32377280760092e-06	0.235929506280773	2
ENSG00000184220.11	CMSS1	3	99821666	3_63	0	0.0100894519109506	5.09821875643651	8.57918724662217e-07	-0.158333333333315	1
ENSG00000036054.12	TBC1D23	3	100261437	3_63	0	0.0169400769565212	10.0843968349377	2.84921624570848e-06	1.30344827586192	1
ENSG00000154174.7	TOMM70	3	100401425	3_63	0	0.016776566567537	9.99093062889712	2.79556203224539e-06	-1.39523473372066	2
ENSG00000206535.7	LNP1	3	100367633	3_63	0	0.0130513387896332	7.57326889725155	1.6485364198179e-06	0.98437499999999	1
ENSG00000114354.13	TFG	3	100709512	3_63	0	0.010032430784087	5.04375448933817	8.4395679914294e-07	-0.153273050221906	2
ENSG00000154175.16	ABI3BP	3	100993405	3_64	0	0.00896375303426522	5.91312471071611	8.84030047661994e-07	-0.89944134078184	1
ENSG00000081148.11	IMPG2	3	101319284	3_64	0	0.00954991061162491	5.67101443954003	9.03275363591264e-07	-0.379599708158025	2
ENSG00000138468.15	SENP7	3	101513077	3_64	0	0.00862216135408911	6.48639416031798	9.32780777165018e-07	-1.3040000000004	1
ENSG00000081154.11	PCNP	3	101574721	3_64	0	0.0146317581276237	12.2776489691048	2.99620711663042e-06	2.57738095238186	1
ENSG00000066422.4	ZBTB11	3	101678243	3_64	0	0.0603797447329584	25.8393942003143	2.60215825653262e-05	3.30519480519361	1
ENSG00000114391.12	RPL24	3	101687152	3_64	0	0.0580386806167198	25.4308058627454	2.46171492785444e-05	-3.28387096774217	1
ENSG00000182504.10	CEP97	3	101725179	3_64	0	0.0955805846021786	30.3235542903826	4.83403613638219e-05	3.43076923076934	1
ENSG00000144815.15	NXPE3	3	101778725	3_64	0	0.012613464396982	8.47859002723903	1.78368486490629e-06	-1.26615503826765	3
ENSG00000170017.12	ALCAM	3	105367241	3_66	0	0.0169416166518317	10.6990978734946	3.02316684779381e-06	1.20000000000003	1
ENSG00000114423.18	CBLB	3	105869225	3_66	0	0.011517532885712	6.98458210875989	1.34171413063692e-06	0.924657534246147	1
ENSG00000114446.4	IFT57	3	108223938	3_67	0	0.0094015347970835	7.62563276095755	1.19573447223714e-06	0.71999999999997	1
ENSG00000144821.9	MYH15	3	108533471	3_67	0	0.0100037481705327	8.22208158533499	1.37184371495014e-06	-1.25000000000014	1
ENSG00000163519.13	TRAT1	3	108822296	3_67	0	0.0104851963936664	8.67392182022875	1.51688332952627e-06	1.06800585819632	2
ENSG00000177707.10	NECTIN3	3	111070094	3_69	0	0.0175446886735771	12.1237429025339	3.54766407230928e-06	-1.43352601156122	1
ENSG00000153283.12	CD96	3	111292718	3_69	0	0.00824098385578454	4.85554492736099	6.67386082649539e-07	0.23085487162314	2
ENSG00000240891.7	PLCXD2	3	111674240	3_69	0	0.00968802490418064	6.40944536039348	1.03565665849654e-06	-0.587301587301434	1
ENSG00000144824.20	PHLDB2	3	111732257	3_69	0	0.0112212087687207	7.82151998310388	1.4638308891227e-06	0.942127071346317	2
ENSG00000144827.8	ABHD10	3	111979020	3_69	0	0.0104691354893238	7.15457723468978	1.24926594790932e-06	0.610389610389513	1
ENSG00000144834.13	TAGLN3	3	111997684	3_69	0	0.0098906311615401	6.60831198757873	1.09012086110921e-06	-0.550387596899334	1
ENSG00000174500.12	GCSAM	3	112047277	3_69	0	0.183720311288339	35.2938073427487	0.000108147326776864	-3.36438483053617	2
ENSG00000091972.18	CD200	3	112332580	3_69	0	0.00821318148258232	4.82309409979071	6.60689279803077e-07	-0.307086614173209	1
ENSG00000144848.10	ATG3	3	112561859	3_69	0	0.00898460116799382	5.68527735099087	8.5194305132147e-07	-0.452789823933161	2
ENSG00000138459.8	SLC35A5	3	112561371	3_69	0	0.008753059665359	5.43449935444035	7.93376871770958e-07	-0.376681614349829	1
ENSG00000163606.10	CD200R1	3	112974906	3_69	0	0.0982993840933176	28.9414791870827	4.74494984545558e-05	-2.66666666666713	1
ENSG00000163608.14	NEPRO	3	113019471	3_69	0	0.00846966142858707	5.11838728838832	7.2303496494209e-07	-0.292373072242695	2
ENSG00000144857.14	BOC	3	113211230	3_70	0	0.0152895976122807	7.17371836392002	1.82936549807638e-06	-0.555555555555334	1
ENSG00000206530.10	CFAP44	3	113440894	3_70	0	0.0187025882666277	9.11544606943536	2.84341169009956e-06	1.24258949283934	2
ENSG00000163611.11	SPICE1	3	113514737	3_70	0	0.0132593225842278	5.80227604514371	1.28315709267138e-06	-0.457291173571116	2
ENSG00000121579.12	NAA50	3	113746012	3_70	0	0.0227202997446537	10.9935980111704	4.16594963200327e-06	-1.3461538461541	1
ENSG00000114573.9	ATP6V1A	3	113746914	3_70	0	0.0262115615765439	12.3753372835376	5.41015920139342e-06	1.46923076923032	1
ENSG00000184307.14	ZDHHC23	3	113948387	3_70	0	0.0125322682894464	5.25971806820514	1.09939119631729e-06	0.345299145299105	1
ENSG00000151576.10	QTRT2	3	114006229	3_70	0	0.0132358427474401	5.78522917670872	1.2771216645399e-06	-0.540983606557503	1
ENSG00000163617.10	CCDC191	3	114056663	3_70	0	0.105054990531718	25.9815356930428	4.55241253937339e-05	2.33091787439584	1
ENSG00000181847.11	TIGIT	3	114276614	3_71	0	0.0132333305359091	6.44787525025137	1.4231343202776e-06	0.582191780821697	1
ENSG00000113845.9	TIMMDC1	3	119498467	3_74	0	0.0144903485442954	6.84076872574639	1.65327022944745e-06	0.71360381861588	1
ENSG00000144847.12	IGSF11	3	119146065	3_74	0	0.0238589504269277	11.6500692670136	4.63596285858117e-06	-1.3405797101445	1
ENSG00000121578.12	B4GALT4	3	119240363	3_74	0	0.0415106789056723	17.0198021505367	1.1783503879597e-05	1.76874463934329	2
ENSG00000163389.10	POGLUT1	3	119469366	3_74	0	0.0587795829926221	20.4178901934436	2.00169299858192e-05	2.13999999999869	1
ENSG00000121594.11	CD80	3	119559846	3_74	0	0.0121401998264268	5.13796145982659	1.04034355993086e-06	0.206185567010308	1
ENSG00000144843.11	ADPRH	3	119579762	3_74	0	0.0138400959701501	6.39879204496635	1.47705682397997e-06	0.480537242616602	2
ENSG00000144837.8	PLA1A	3	119597342	3_74	0	0.0121329598378018	5.1322354220827	1.03856440873081e-06	-0.367469879518132	1
ENSG00000121577.13	POPDC2	3	119659168	3_74	0	0.0119399263520231	4.97798703724242	9.91323758793805e-07	-0.201479128593129	2
ENSG00000138495.6	COX17	3	119677824	3_74	0	0.0148016721844344	7.04542549336694	1.73931448459186e-06	0.780768493693004	3
ENSG00000183833.16	MAATS1	3	119702426	3_74	0	0.0213552333753134	10.5792361396982	3.76806806037335e-06	-1.24191491907918	2
ENSG00000082701.14	GSK3B	3	120094435	3_74	0	0.0117102131685335	4.79116329924755	9.35763022823742e-07	0.0454545454545494	1
ENSG00000175697.10	GPR156	3	120384162	3_74	0	0.0120860237587951	5.09495678079961	1.02703218477873e-06	0.419117647058849	1
ENSG00000113924.11	HGD	3	120683889	3_74	0	0.0120468637627231	5.0637350297859	1.01743125964207e-06	0.231884057971043	1
ENSG00000144840.8	RABL3	3	120740509	3_74	0	0.0210653788095128	10.4472997494712	3.6705693540227e-06	1.22279792746097	1
ENSG00000153767.9	GTF2E1	3	120742872	3_74	0	0.0121382366336551	5.13641176265423	1.03986159119013e-06	0.278301886792552	1
ENSG00000145087.12	STXBP5L	3	120907582	3_75	0	0.0145914542001034	5.69601358168436	1.3862121403725e-06	0.837398373983931	1
ENSG00000145103.12	ILDR1	3	122081640	3_75	0	0.0170134952118602	7.44350830053467	2.11218194423651e-06	-1.08661417322838	1
ENSG00000051341.13	POLQ	3	121546329	3_75	0	0.0152097046056644	6.03669638777604	1.53137029624823e-06	0.837209302325758	1
ENSG00000180353.10	HCLS1	3	121659058	3_75	0	0.0138697467749096	4.91023114664407	1.13587508731636e-06	-0.0748663101604214	1
ENSG00000173230.15	GOLGB1	3	121749947	3_75	0	0.0174826639255971	7.35389999858031	2.14429945156743e-06	-1.31972789115622	1
ENSG00000173226.16	IQCB1	3	121808260	3_75	0	0.01365862225264	4.83189922818885	1.10074030256107e-06	-0.109514790900929	2
ENSG00000145088.8	EAF2	3	121835057	3_75	0	0.0170578696382148	6.76286617452145	1.92404706015443e-06	-0.645454545454955	1
ENSG00000163406.10	SLC15A2	3	121894358	3_75	0	0.0188577461086967	7.61079536197893	2.39375630237412e-06	-0.866995073891279	1
ENSG00000121552.3	CSTA	3	122324689	3_76	0	0.0145015852513661	4.95315809432054	1.19800264136437e-06	-0.332823209360374	2
ENSG00000160124.9	CCDC58	3	122382091	3_76	0	0.0161386959020033	5.98323850805416	1.61051531582037e-06	-0.583333333333415	1
ENSG00000114030.12	KPNA1	3	122515768	3_76	0	0.0382955104478774	14.3404492868213	9.15947805078175e-06	-1.86290322580659	1
ENSG00000138496.16	PARP9	3	122564248	3_76	0	0.0333687230064575	13.0028334951027	7.23665208728205e-06	1.95366775493637	2
ENSG00000173200.12	PARP15	3	122577987	3_76	0	0.0867569842672387	22.362610239634	3.23584005993348e-05	-2.52755905511846	1
ENSG00000173193.13	PARP14	3	122679801	3_76	0	0.0180867673003547	7.08153084906106	2.13623097548661e-06	-0.750157760365656	3
ENSG00000169087.10	HSPBAP1	3	122793842	3_76	0	0.0353286539261005	13.5569662582119	7.98821437403789e-06	1.64628820960742	1
ENSG00000138463.8	DIRC2	3	122795125	3_76	0	0.0208816742315403	8.4676873735423	2.94910501240618e-06	1.16379310344773	1
ENSG00000082684.14	SEMA5B	3	123028920	3_76	0	0.01737823469018	6.69629845620348	1.9408884054805e-06	0.607664233576677	1
ENSG00000121542.11	SEC22A	3	123202105	3_76	0	0.0149075931787684	5.21901151954026	1.29764498771807e-06	-0.25984251968493	1
ENSG00000175455.14	CCDC14	3	123963214	3_77	0	0.0205563382850559	10.2036549234796	3.49833684725758e-06	1.45138888888919	1
ENSG00000114491.13	UMPS	3	124722390	3_77	0	0.0134515418547039	6.22574325984251	1.39676511560639e-06	1.14627507777836	2
ENSG00000082781.11	ITGB5	3	124901003	3_77	0	0.0189110366865057	8.99592507168561	2.83740462430914e-06	1.09810126582307	1
ENSG00000173706.12	HEG1	3	125064416	3_77	0	0.0122449570578095	4.86014192493578	9.92581836411065e-07	-0.170900692840661	1
ENSG00000221955.10	SLC12A8	3	125212138	3_77	0	0.0122945386141133	4.90161620647402	1.00510548763378e-06	-0.19047619047626	1
ENSG00000163848.19	ZNF148	3	125375658	3_78	0	0.0157924524869475	4.78866176998713	1.26131583432433e-06	0.00975609756097922	1
ENSG00000114520.10	SNX4	3	125515244	3_78	0	0.0203542472842451	7.23509102914014	2.45617412364097e-06	0.696000000000011	1
ENSG00000144909.7	OSBPL11	3	125594988	3_78	0	0.0186055024421787	6.36853198719412	1.97624526645485e-06	-0.827922077921915	1
ENSG00000189366.9	ALG1L	3	125978329	3_78	0	0.0298970513272012	10.9520477323657	5.46114604120444e-06	-1.60049201780609	2
[truncated: 7,838 more rows]
