# Supplementary material for: Adjusting for genetic confounders in transcriptome-wide association studies improves discovery of risk genes of complex traits
Source: Nat Genet. 2024 Jan 26;56(2):336–47. doi: 10.1038/s41588-023-01648-9 (PMC10864181; doi:10.1038/s41588-023-01648-9)
Supplement: Supplementary file 5 — cTWAS results of all analyzed genes across all tissues for IBD, SCZ, and SBP. Results are stored separately for each combination of traits and tissues. Column legends for each set of results are the same as in Supplementary Table 1. [file 41588_2023_1648_MOESM5_ESM.zip › IBD_Artery_Aorta.csv]

id	genename	chrom	pos	region_tag	cs_index	PIP	tau2	PVE	z	num_eqtl
ENSG00000187961.13	KLHL17	1	960326	1_1	0	0.00771876666196403	5.15119523082499	6.63156495771303e-07	0.316666666666591	1
ENSG00000187642.9	PERM1	1	975014	1_1	0	0.0231528313608578	15.332814522223	5.92087777774639e-06	-1.5764535896801	2
ENSG00000188290.10	HES4	1	1000291	1_1	0	0.0138709127633107	10.364315021143	2.39776021998674e-06	-1.13592233009719	1
ENSG00000187608.8	ISG15	1	1001107	1_1	0	0.00788254632754859	5.43676690398065	7.14771702932275e-07	-0.508728179551093	1
ENSG00000188157.14	AGRN	1	1025970	1_1	0	0.00740410258307356	4.76799930117624	5.88801239920809e-07	0.222222222222307	1
ENSG00000131591.17	C1orf159	1	1088408	1_1	0	0.0104663737225075	7.95669094798131	1.38895710352527e-06	0.827155057802831	3
ENSG00000186891.13	TNFRSF18	1	1197558	1_1	0	0.0183417419328058	13.2454503752448	4.0519811292514e-06	1.39130434782616	1
ENSG00000186827.10	TNFRSF4	1	1213936	1_1	0	0.00845009876798142	7.02943858133016	9.90700840530698e-07	-1.37924151696545	1
ENSG00000078808.16	SDF4	1	1232800	1_1	0	0.0218116941883521	19.2003552362517	6.98487710727433e-06	-3.01355013550116	1
ENSG00000160087.20	UBE2J2	1	1260503	1_1	0	0.115097324744391	31.4528528797826	6.03789252638039e-05	-2.92741935483829	1
ENSG00000162572.20	SCNN1D	1	1280024	1_1	0	0.0086705613404029	6.1264168721698	8.85959492420026e-07	0.639698085876907	3
ENSG00000131584.18	ACAP3	1	1306366	1_1	0	0.0284432614002613	21.9173370035836	1.03974606066105e-05	-3.21975308641766	1
ENSG00000169972.11	PUSL1	1	1325753	1_1	0	0.00917791183713435	13.2512628775778	2.02843575264106e-06	-3.12264150943445	1
ENSG00000127054.20	INTS11	1	1323147	1_1	0	0.0244082820534235	16.4887401881679	6.71250765079009e-06	2.0720338983056	1
ENSG00000169962.4	TAS1R3	1	1329774	1_1	0	0.0101254238367052	12.4741347326511	2.10660808853441e-06	2.77070977418535	2
ENSG00000107404.19	DVL1	1	1373602	1_1	0	0.00976829657044487	9.76005160655632	1.59012423296177e-06	-1.91981132075364	1
ENSG00000162576.16	MXRA8	1	1361311	1_1	0	0.0079697881608326	7.32209844281902	9.73290416165416e-07	1.57935759233554	2
ENSG00000175756.13	AURKAIP1	1	1375267	1_1	0	0.0105572414525458	11.4270129747158	2.01207090173705e-06	2.43212237093819	1
ENSG00000242485.5	MRPL20	1	1407014	1_1	0	0.0302031446219396	23.9383703722931	1.20588765676722e-05	3.47497136458634	2
ENSG00000235098.8	ANKRD65	1	1408286	1_1	0	0.0426274119802009	28.716353311424	2.04163621124319e-05	-4.12903225806299	1
ENSG00000179403.11	VWA1	1	1430379	1_1	0	0.00770061540281442	6.35639689744282	8.16387875558316e-07	1.42636905813817	2
ENSG00000215915.9	ATAD3C	1	1440430	1_1	0	0.0134116824054177	16.9344714129061	3.78804396973701e-06	-3.5207100591726	1
ENSG00000160072.19	ATAD3B	1	1497903	1_1	0	0.00757769940038033	5.50553245725813	6.95819837552569e-07	-0.973186119873272	1
ENSG00000197785.13	ATAD3A	1	1511945	1_1	0	0.0171301468053499	15.0194497445565	4.2911649859037e-06	-2.54716981132177	1
ENSG00000160075.11	SSU72	1	1575864	1_1	0	0.0962491569510662	32.0698105894211	5.14817658123681e-05	3.52976190476245	1
ENSG00000189339.11	SLC35E2B	1	1694167	1_1	0	0.0117960807970855	13.2865036996564	2.61401789869277e-06	2.45806451612936	1
ENSG00000008128.22	CDK11A	1	1724489	1_1	0	0.00741465681259346	6.28124596569436	7.76778077474038e-07	1.29487179487181	1
ENSG00000008130.15	NADK	1	1759611	1_1	0	0.0273793982967721	22.1603029443815	1.01195149972706e-05	4.13773182495257	3
ENSG00000078369.17	GNB1	1	1890186	1_1	0	0.00899657696969181	14.3330208392041	2.1506767381306e-06	-3.09285714285874	1
ENSG00000178821.12	TMEM52	1	1917295	1_1	0	0.0171611140146586	15.4959793975417	4.4353164636325e-06	2.44544402306272	2
ENSG00000162585.16	FAAP20	1	2207868	1_3	0	0.00648650576541243	5.20098734247843	5.62673822619934e-07	0.217687074829928	1
ENSG00000116151.13	MORN1	1	2367799	1_3	0	0.00685884479269294	5.75080195818717	6.57869107272219e-07	0.472868217054291	1
ENSG00000157916.19	RER1	1	2391602	1_3	0	0.00908670633114816	7.96394521033889	1.20696551468058e-06	0.639999999999858	1
ENSG00000157911.9	PEX10	1	2409065	1_3	0	0.00667132348355759	5.35713713616805	5.96080437332695e-07	-0.0680137370058879	2
ENSG00000149527.17	PLCH2	1	2416027	1_3	0	0.00911487744385708	9.41352677878663	1.43107798760957e-06	-1.42937853107375	1
ENSG00000157873.17	TNFRSF14	1	2545919	1_3	1	0.601771433608553	30.1355286299361	0.000302461768704042	-5.20242489731722	2
ENSG00000142606.15	MMEL1	1	2632557	1_3	0	0.00718230155708177	16.6852233455565	1.99873752214166e-06	3.56235034057255	2
ENSG00000215912.12	TTC34	1	2800905	1_3	0	0.00651058583815767	13.7318426091618	1.4911076275167e-06	-3.06678465403052	2
ENSG00000130762.14	ARHGEF16	1	3453260	1_3	0	0.00989887541085477	9.16334856125729	1.51286498247279e-06	-0.999999999999835	1
ENSG00000162591.15	MEGF6	1	3611380	1_3	0	0.0212607131995812	16.3843714070199	5.80988744333554e-06	1.6014011511155	2
ENSG00000158109.14	TPRG1L	1	3191409	1_3	0	0.00621071962006514	4.888502973314	5.06381595628668e-07	0.286912751678035	1
ENSG00000116198.12	CEP104	1	3191409	1_3	0	0.00614012999860603	4.72798726342761	4.84187941844974e-07	-0.0203541742484883	3
ENSG00000116213.15	WRAP73	1	3656168	1_3	0	0.00807209333189418	7.32814606084159	9.86598378052037e-07	0.783582089551944	1
ENSG00000130764.9	LRRC47	1	3796513	1_3	0	0.0266542756817129	18.5870793975791	8.26300746169687e-06	1.85167464114887	1
ENSG00000169598.15	DFFB	1	3857024	1_3	0	0.00649054041840325	5.24724818615001	5.68031696675947e-07	-0.377952755905542	1
ENSG00000198912.10	C1orf174	1	3891607	1_3	0	0.0164790686255408	14.0444114281046	3.86008005285563e-06	1.50684931506818	1
ENSG00000069424.14	KCNAB2	1	5991819	1_5	0	0.0140844723022971	4.7353446913182	1.1123777231466e-06	0.176258992805669	1
ENSG00000131697.17	NPHP4	1	5991819	1_5	0	0.0140844723022971	4.7353446913182	1.1123777231466e-06	-0.176258992805669	1
ENSG00000158286.12	RNF207	1	6198983	1_5	0	0.263950913377617	31.7545496183118	0.000139794225455714	2.93202594714729	4
ENSG00000116251.9	RPL22	1	6209280	1_5	0	0.0199370611117761	8.04255319583045	2.67433118001204e-06	-1.1811320754716	1
ENSG00000116237.15	ICMT	1	6235565	1_5	0	0.0233613822177844	9.04569715427604	3.52452572088942e-06	1.09376019131733	2
ENSG00000097021.19	ACOT7	1	6394534	1_5	0	0.0192187080364492	9.33384831152388	2.99188594418803e-06	-1.82949308755817	1
ENSG00000187017.15	ESPN	1	6424615	1_5	0	0.704841106064971	22.7480338531222	0.000267420807275849	-4.22957227362052	2
ENSG00000215788.9	TNFRSF25	1	6509672	1_5	0	0.0151421693467124	5.60689398032894	1.41602378636695e-06	-0.821705426356585	1
ENSG00000171680.21	PLEKHG5	1	6502724	1_5	0	0.0246982847125413	11.1978399308806	4.61276312654657e-06	-1.89264443861806	3
ENSG00000173662.20	TAS1R1	1	6555635	1_5	0	0.0194174226661087	8.43383270334888	2.73134570268985e-06	-1.39673913043498	1
ENSG00000041988.15	THAP3	1	6627688	1_5	0	0.0332470055809022	13.3512691262099	7.40346780444698e-06	1.70726495726467	1
ENSG00000007923.15	DNAJC11	1	6701642	1_5	0	0.0145191663281331	5.17606843566188	1.25343493742473e-06	-0.641791044776053	1
ENSG00000049245.12	VAMP3	1	7564509	1_6	0	0.0129341319158147	9.39719193023023	2.027194824021e-06	1.19167540893418	3
ENSG00000116288.12	PARK7	1	7954388	1_6	0	0.0232967956715046	26.2856140122593	1.02134959845163e-05	-4.15322580645177	1
ENSG00000162426.14	SLC45A1	1	8319994	1_6	0	0.00947271038695485	5.94950242504653	9.39972203728528e-07	-0.0875695074276722	2
ENSG00000074800.13	ENO1	1	8879783	1_6	0	0.0157966906124304	11.1374552800028	2.93435187330893e-06	-1.1904761904758	1
ENSG00000142583.17	SLC2A5	1	9067399	1_6	0	0.0128969691610569	9.13933069019893	1.96590333179106e-06	0.98298181764162	2
ENSG00000180758.11	GPR157	1	9128930	1_6	0	0.00809470259719858	4.74224064503977	6.40242634987476e-07	0.0824069822823255	2
ENSG00000049239.12	H6PD	1	9221777	1_6	0	0.0207739366675259	13.4616987474531	4.66421730935343e-06	1.62721398965174	4
ENSG00000171608.15	PIK3CD	1	9667109	1_7	0	0.014289937626663	5.27076007484302	1.25621416539541e-06	-0.387068915350041	2
ENSG00000171603.16	CLSTN1	1	9824341	1_7	0	0.0195689356903658	8.31340508687121	2.71335272800411e-06	-1.00888888888822	1
ENSG00000162441.11	LZIC	1	9943171	1_7	0	0.0188966120716256	7.840164788987	2.47098007897503e-06	-0.830882352941506	1
ENSG00000162444.11	RBP7	1	9991107	1_7	0	0.0167903702500072	6.79266111086457	1.9022181735951e-06	0.674576271186743	1
ENSG00000130939.18	UBE4B	1	10032712	1_7	0	0.0144338817345928	5.40950625110573	1.30226951767101e-06	0.402366863905373	1
ENSG00000142657.20	PGD	1	10398423	1_7	0	0.0149843963714418	5.70000689127188	1.42454029685888e-06	0.532258064516222	1
ENSG00000175279.21	CENPS	1	10429947	1_7	0	0.0138686375058917	4.98200905432795	1.15238717123179e-06	-0.290700717067281	2
ENSG00000241563.3	CORT	1	10449646	1_7	0	0.0177435243073008	7.33604617058865	2.17101111708926e-06	0.810699588477425	1
ENSG00000160049.11	DFFA	1	10424962	1_7	0	0.0135163426680319	4.73321791164471	1.06702795697343e-06	0.0483870967741911	1
ENSG00000120948.16	TARDBP	1	10830647	1_8	0	0.0248129883611314	10.7130583089159	4.43356057059646e-06	1.44360902255671	1
ENSG00000009724.16	MASP2	1	11047382	1_8	0	0.0222535506017516	9.67452746751242	3.59078317037749e-06	-1.4934210526311	1
ENSG00000116649.9	SRM	1	11060199	1_8	0	0.0150689855156831	5.96302178418356	1.49868553956277e-06	-0.634168312856284	2
ENSG00000171824.13	EXOSC10	1	11099766	1_8	0	0.0155927295818216	6.28787319081054	1.63525703936312e-06	-0.705161747890017	2
ENSG00000171819.4	ANGPTL7	1	11189075	1_8	0	0.0288914228866383	12.1668286061944	5.86281819388579e-06	1.75177304964527	1
ENSG00000198793.12	MTOR	1	11262099	1_8	0	0.0314320375882393	12.9730829706435	6.80104794383664e-06	-1.77697841726544	1
ENSG00000132879.13	FBXO44	1	11656698	1_8	0	0.013239763905454	4.73314901619245	1.0451786364181e-06	-0.0912698412698254	1
ENSG00000116661.9	FBXO2	1	11653506	1_8	0	0.0141280751899285	5.35017829203998	1.2606988540031e-06	-0.416283384295466	2
ENSG00000116663.10	FBXO6	1	11662631	1_8	0	0.0135839759051901	4.97699155619396	1.12759700084516e-06	-0.229240289303495	3
ENSG00000116670.14	MAD2L2	1	11691235	1_8	0	0.0189644954529634	8.15063225104187	2.57805807935121e-06	0.905660377358505	1
ENSG00000177674.15	AGTRAP	1	11737129	1_9	0	0.0181458698240231	9.79713504009132	2.96508392824645e-06	-1.09089853132749	2
ENSG00000177000.10	MTHFR	1	11790946	1_9	0	0.0154079286212723	8.24108239090017	2.11781792352876e-06	-0.978260869565253	1
ENSG00000011021.21	CLCN6	1	11806394	1_9	0	0.0202751080286037	10.8537190276368	3.67030248006818e-06	-1.43737688117815	2
ENSG00000120937.8	NPPB	1	11859214	1_9	0	0.0133509187947274	6.87917452036107	1.53181947722699e-06	-0.920634920634809	1
ENSG00000116685.15	KIAA2013	1	11926801	1_9	0	0.0121095302058724	5.95224454522197	1.20217631157504e-06	-0.541333333333713	1
ENSG00000083444.16	PLOD1	1	11940783	1_9	0	0.0127093762572331	6.41137836529769	1.35905098607423e-06	-0.724137931034664	1
ENSG00000116688.16	MFN2	1	11982698	1_9	0	0.0170809166090103	9.22157316925386	2.62709812545511e-06	1.38197210497564	2
ENSG00000116691.10	MIIP	1	12022869	1_9	0	0.0984127309184268	26.0917913609698	4.28267665558126e-05	-2.59854014598537	1
ENSG00000048707.13	VPS13D	1	12230088	1_9	0	0.0156205044219837	8.37140307791608	2.1809886885067e-06	-0.924242424242004	1
ENSG00000162493.16	PDPN	1	13583417	1_10	0	0.050198552313261	16.2632416023907	1.36162780719651e-05	1.71511439277392	3
ENSG00000162460.6	TMEM82	1	15745481	1_11	0	0.00665047102178085	4.98785444492085	5.53256191050368e-07	0.493975903614306	1
ENSG00000171729.13	TMEM51	1	15151905	1_11	0	0.0084193463362825	7.30071699992063	1.02518913430487e-06	-0.769256901257771	2
ENSG00000142621.19	FHAD1	1	15247193	1_11	0	0.00650694606128288	4.81398609018476	5.22446884076893e-07	0.109375000000002	1
ENSG00000142615.7	CELA2A	1	15456727	1_11	0	0.102958087464702	30.6710361748123	5.26682660092961e-05	2.96019900497671	1
ENSG00000215704.9	CELA2B	1	15253804	1_11	0	0.00914249398495948	7.92627135393025	1.20863098848281e-06	-0.884615384615416	1
ENSG00000132906.17	CASP9	1	15526209	1_11	0	0.00670738097116275	5.07949377597336	5.68242238539342e-07	-0.333333333333265	1
ENSG00000116138.12	DNAJC16	1	15527133	1_11	0	0.00722031289068581	5.69948230676192	6.86359317006334e-07	-0.791044776119348	1
ENSG00000116771.5	AGMAT	1	15584923	1_11	0	0.00752648422265489	6.14271536425736	7.7110346203684e-07	0.621013133208253	1
ENSG00000197312.11	DDI2	1	15617889	1_11	0	0.00685750320178402	5.32911165897107	6.09510153344208e-07	0.281741664838137	2
ENSG00000116786.11	PLEKHM2	1	15684135	1_11	0	0.0159331995858885	13.0323819283235	3.4632743857015e-06	1.91187739463675	1
ENSG00000162461.7	SLC25A34	1	15735091	1_11	0	0.00645917452701228	4.72730883547064	5.0927352621699e-07	-0.00671140939597383	1
ENSG00000233954.6	UQCRHL	1	15809022	1_11	0	0.00721544355852222	5.69636032064119	6.85520729566056e-07	0.60103626943009	1
ENSG00000065526.10	SPEN	1	15847319	1_11	0	0.00835642362815081	7.12890428596263	9.93581136782089e-07	0.919354838709532	1
ENSG00000116809.11	ZBTB17	1	15976487	1_11	0	0.00979979545346932	8.55877440209942	1.39890652422509e-06	-1.18897637795226	1
ENSG00000186510.11	CLCNKA	1	16019124	1_11	0	0.0114663101980621	10.0510844169132	1.92219176661999e-06	1.38400000000032	1
ENSG00000173641.17	HSPB7	1	16019753	1_11	0	0.0142174987113722	12.0808658111224	2.86471461383814e-06	-1.47284380343508	2
ENSG00000184908.17	CLCNKB	1	16044169	1_11	0	0.0069559175041406	5.40493239386998	6.27053786000246e-07	-0.554018136817006	2
ENSG00000185519.8	FAM131C	1	16073889	1_11	0	0.0149426589487306	12.564952311886	3.13147417488494e-06	1.62043795620455	1
ENSG00000142627.12	EPHA2	1	16156481	1_11	0	0.0121484553046075	10.5869234056901	2.14511676380288e-06	1.40625	1
ENSG00000142632.16	ARHGEF19	1	16201723	1_11	0	0.0093329326873931	8.13968540443496	1.26702696893019e-06	1.04838709677396	1
ENSG00000132881.11	RSG1	1	16237068	1_11	0	0.00657777546333827	4.91275512335945	5.3896959667467e-07	-0.0121738364683329	3
ENSG00000037637.10	FBXO42	1	16354635	1_11	0	0.00645771858337496	4.72691092597853	5.09115875188046e-07	-0.0122850122850125	1
ENSG00000055070.16	SZRD1	1	16354240	1_11	0	0.0158838132218389	13.1131029810507	3.47392428756856e-06	-1.55038759689951	1
ENSG00000157191.19	NECAP2	1	16444979	1_11	0	0.0064667442332087	4.7376065288466	5.1098103139968e-07	0.0431654676259056	1
ENSG00000219481.10	NBPF1	1	16519540	1_11	0	0.00770587326719752	6.42001383441084	8.25121553473735e-07	0.664122137404381	1
ENSG00000058453.16	CROCC	1	16949400	1_12	0	0.015473802179222	5.52820519260941	1.42672838128302e-06	-0.506666666666619	1
ENSG00000117122.13	MFAP2	1	16967449	1_12	0	0.0152648563649047	5.39894019226541	1.37455253861338e-06	0.48111337804358	3
ENSG00000117118.9	SDHB	1	17053774	1_12	0	0.0172728647697958	6.57442743693989	1.89401064191167e-06	-0.708154506437634	1
ENSG00000159339.13	PADI4	1	17317968	1_12	0	0.056786873713652	17.9746159483832	1.70242381358679e-05	-1.93939393939431	1
ENSG00000179051.13	RCC2	1	17438641	1_12	0	0.0189784265746165	7.47077847527655	2.36475508695e-06	-0.838575405929609	2
ENSG00000074964.16	ARHGEF10L	1	17553049	1_12	0	0.0313624781252317	12.2650310497161	6.41562733295543e-06	1.40305010893179	1
ENSG00000159423.16	ALDH4A1	1	18902527	1_13	0	0.00239097896913609	4.92758675051704	1.96503432277797e-07	0.478371501272214	1
ENSG00000169991.10	IFFO2	1	18977881	1_13	0	0.00485988556283257	11.0662641834657	8.9698913454169e-07	-1.17322834645673	1
ENSG00000127481.14	UBR4	1	19205040	1_13	0	0.0078524943031717	15.5308807589278	2.03406028791833e-06	-1.5913908618386	2
ENSG00000127463.13	EMC1	1	19238850	1_13	0	0.0026543144784712	5.48458668146824	2.42804307037568e-07	-0.187499999999988	1
ENSG00000053372.4	MRTO4	1	19249541	1_13	0	0.00236914141863465	4.72824099301973	1.86831755655708e-07	0.055944055944065	1
ENSG00000053371.12	AKR7A2	1	19311815	1_13	0	0.00266538808706529	5.9624007052281	2.65058488750682e-07	-0.564625850340136	1
ENSG00000040487.12	PQLC2	1	19312063	1_13	0	0.00236863305762647	4.74728149377176	1.8754387110773e-07	-0.127528771079391	3
ENSG00000077549.17	CAPZB	1	19411696	1_13	0	0.0066397385116681	14.102137107354	1.56169426169625e-06	-1.43749999999947	1
ENSG00000173436.13	MINOS1	1	19596564	1_13	0	0.00245129155839985	5.08704593513143	2.07979598011574e-07	-0.223916249400153	2
ENSG00000158747.13	NBL1	1	19639639	1_13	0	0.00275088444160221	6.29721358551171	2.88922175522962e-07	0.606854237588332	3
ENSG00000169914.5	OTUD3	1	19882332	1_13	0	0.002609834524954	13.0824958595211	5.69460602877828e-07	-2.62509896892813	2
ENSG00000188257.10	PLA2G2A	1	19979786	1_13	0	0.00316839106429745	7.28047101496352	3.84732046428057e-07	0.36147736401505	2
ENSG00000127472.10	PLA2G5	1	20029451	1_13	0	0.0106518151068251	15.5481944459134	2.76225449043205e-06	0.18840579710148	1
ENSG00000117215.14	PLA2G2D	1	20119239	1_13	0	0.002386266974577	5.33107863405085	2.12175006810024e-07	0.273076923076929	1
ENSG00000162545.5	CAMK2N1	1	20487951	1_14	0	0.0143185203164209	6.88546357050599	1.64433927685284e-06	0.787878787878765	1
ENSG00000090432.6	MUL1	1	20508287	1_14	0	0.0250442861827771	12.2097056461186	5.10004440530486e-06	1.33333333333336	1
ENSG00000183114.7	FAM43B	1	20552199	1_14	0	0.0131551974481504	6.08030998387799	1.33408406664568e-06	-0.645962732919196	1
ENSG00000158825.5	CDA	1	20588925	1_14	0	0.0119501971318677	5.1679197729288	1.03003252411188e-06	-0.418875670694848	2
ENSG00000158828.7	PINK1	1	20635815	1_14	0	0.0114321658141793	4.74717618930711	9.051571183562e-07	-0.135135135135215	1
ENSG00000117245.12	KIF17	1	20717668	1_14	0	0.0115745022735819	4.86464400683265	9.39103576183783e-07	-0.211678832116751	1
ENSG00000189410.11	SH2D5	1	20732634	1_14	0	0.0377615398537924	16.1393360637534	1.01647210831958e-05	2.00176653845751	2
ENSG00000070886.11	EPHA8	1	22563354	1_15	0	0.00970188975408826	4.73954345237395	7.6692509731379e-07	0.136507936507855	1
ENSG00000142794.18	NBPF3	1	21439197	1_15	0	0.00969988601675542	4.73962848068668	7.66780459736619e-07	-0.143790849673148	1
ENSG00000162551.13	ALPL	1	21502720	1_15	0	0.044795231556871	19.2341493703727	1.43702682730172e-05	1.98039215686276	1
ENSG00000076864.19	RAP1GAP	1	21670352	1_15	0	0.0143240781124687	8.5879083175469	2.0517015454953e-06	-1.06211180124157	1
ENSG00000090686.15	USP48	1	21706077	1_15	0	0.0104258090021632	5.70816777419823	9.92582466869486e-07	1.03950665009548	2
ENSG00000187942.11	LDLRAD2	1	21818263	1_15	0	0.0253833754296753	13.356715917369	5.65469477522386e-06	-1.31901840490812	1
ENSG00000142789.19	CELA3A	1	22001714	1_15	0	0.00983630749266218	4.89070399483299	8.023494896137e-07	0.308931185944526	1
ENSG00000070831.15	CDC42	1	22032080	1_15	0	0.0110543705924359	5.91901777586471	1.09129903159972e-06	0.748031496063221	1
ENSG00000184677.16	ZBTB40	1	22460165	1_15	0	0.0124411857760712	8.94561340737962	1.85623093687348e-06	1.68503937007852	1
ENSG00000173372.16	C1QA	1	22636557	1_15	0	0.00974691560836149	4.83577194745416	7.8612774276761e-07	-0.323144104803341	1
ENSG00000133216.16	EPHB2	1	22811268	1_16	0	0.0247466936590278	12.9869786128829	5.36025453724101e-06	1.47407407407423	1
ENSG00000004487.15	KDM1A	1	23018558	1_16	0	0.0138572583363386	7.46564877890416	1.72546030951592e-06	-0.881355932203499	1
ENSG00000169641.13	LUZP1	1	23178302	1_16	0	0.0722761390711364	23.3014533358345	2.80891152302545e-05	-2.25806451612915	1
ENSG00000204219.9	TCEA3	1	23424647	1_16	0	0.0332791379000942	15.8188897654762	8.78027609673051e-06	-1.86466165413521	1
ENSG00000088280.18	ASAP3	1	23483896	1_16	0	0.190663563161699	32.9664479734869	0.000104833471244555	3.02777777777764	1
ENSG00000142676.12	RPL11	1	23691734	1_17	0	0.0140869329534299	5.57908624260383	1.31080964426111e-06	0.426136363636281	1
ENSG00000057757.9	PITHD1	1	23729228	1_17	0	0.0131044203652778	4.90059965663814	1.07109291563157e-06	0.346456692913361	1
ENSG00000117308.14	GALE	1	23800401	1_17	0	0.0167260543825011	7.26490099827129	2.02667126741785e-06	0.742145529561575	2
ENSG00000179163.11	FUCA1	1	23868759	1_17	0	0.015297286651361	6.32809286232845	1.61453459098137e-06	-0.668202764977119	1
ENSG00000185436.11	IFNLR1	1	24187278	1_17	0	0.0374613128740805	14.8785570108943	9.29616690794995e-06	-1.75531914893602	1
ENSG00000158055.15	GRHL3	1	24234022	1_17	0	0.023052804986673	10.2717794646488	3.94938587428759e-06	-1.27906976744151	1
ENSG00000001460.17	STPG1	1	24401188	1_17	0	0.0155463996461225	6.73452464988763	1.74621164557627e-06	0.913010953147893	3
ENSG00000001461.16	NIPAL3	1	24420695	1_17	0	0.019033788054172	8.52902347325582	2.70760086560384e-06	1.08955297445746	2
ENSG00000117602.11	RCAN3	1	24502439	1_17	0	0.0177414361912966	7.8546829917702	2.32422164386733e-06	0.947955390334556	1
ENSG00000169504.14	CLIC4	1	24745177	1_17	0	0.0141686891600383	5.64051533616187	1.33293374419178e-06	-0.428977272727649	1
ENSG00000117614.9	SYF2	1	25232900	1_18	0	0.0116307949781111	5.67004287183348	1.09990670246002e-06	-0.478430640666445	2
ENSG00000183726.10	TMEM50A	1	25257119	1_18	0	0.0126167932331577	6.44095356396963	1.35537434062703e-06	-0.658227848101495	1
ENSG00000188672.17	RHCE	1	25430243	1_18	0	0.0113525501296144	5.4427704552565	1.03056064241512e-06	-0.336519039002849	2
ENSG00000204178.9	TMEM57	1	25431505	1_18	0	0.0111614452880574	5.2842295181301	9.83698961858449e-07	-0.282258064516128	1
ENSG00000157978.11	LDLRAP1	1	25563181	1_18	0	0.010835994856373	5.02028497095194	9.073132765609e-07	0.225806451612813	1
ENSG00000117643.14	MAN1C1	1	25623284	1_18	0	0.0109724106008441	5.13943189599821	9.40540003968962e-07	0.204945240149395	2
ENSG00000162430.16	SELENON	1	25794378	1_18	0	0.0105191317967267	4.73333361680364	8.30437816318938e-07	-0.0699300699300724	1
ENSG00000182749.5	PAQR7	1	25886700	1_18	0	0.0174187792412462	9.69776791398856	2.81740711554293e-06	-1.15100711713617	2
ENSG00000117632.22	STMN1	1	25892680	1_18	0	0.0134068638667914	7.1341199973975	1.59524618667483e-06	-0.781521556263063	2
ENSG00000158006.13	PAFAH2	1	25998029	1_18	0	0.0127980283338403	6.55150511875737	1.39844135195484e-06	0.434108527131723	1
ENSG00000158008.9	EXTL1	1	26019793	1_18	0	0.0118431825579551	5.81577345412706	1.14877773625992e-06	-0.398172996127971	3
ENSG00000197245.5	FAM110D	1	26158522	1_18	0	0.0177160398664284	9.74954368135288	2.88078630582472e-06	-1.44852941176448	1
ENSG00000236782.6	RP11-96L14.7	1	26170849	1_18	0	0.0114997082204894	5.63194846220069	1.08020354634391e-06	0.373895260144956	2
ENSG00000142675.17	CNKSR1	1	26170849	1_18	0	0.0128715404076863	6.671743515002	1.43228674288352e-06	0.491545974381844	2
ENSG00000130695.14	CEP85	1	26232815	1_18	0	0.0345647456915713	16.4028373421178	9.45610856698152e-06	2.26071018187395	2
ENSG00000169442.8	CD52	1	26317588	1_18	0	0.0715410247922837	23.0925667585156	2.75541786778596e-05	-3.00034091907864	2
ENSG00000158062.20	UBXN11	1	26306694	1_18	0	0.0492617034948906	19.2063825571396	1.57802945901104e-05	2.49806147494079	3
ENSG00000176083.17	ZNF683	1	26372447	1_18	0	0.0106771184478616	4.86131604443391	8.6570120617961e-07	-0.26470588235301	1
ENSG00000117682.16	DHDDS	1	26432282	1_18	0	0.0127549106614506	6.74013044962686	1.43385695967966e-06	0.694805194805183	1
ENSG00000198830.10	HMGN2	1	26471849	1_18	0	0.0105193961475557	4.72897951417475	8.2969476263455e-07	-0.10702341137126	1
ENSG00000117676.13	RPS6KA1	1	26529971	1_18	0	0.0105343677669497	4.74733555657415	8.34100749971962e-07	-0.0202020202020117	1
ENSG00000117713.18	ARID1A	1	26693642	1_18	0	0.0277036683379259	13.6637627592938	6.31346384461495e-06	-1.64473684210527	1
ENSG00000060642.10	PIGV	1	26787521	1_18	0	0.0338762317697287	15.5552444125909	8.78884975825519e-06	-1.78761061946795	1
ENSG00000175793.11	SFN	1	26863833	1_18	0	0.0175838478798668	9.47155708705306	2.77776438121012e-06	1.10810810810855	1
ENSG00000142751.14	GPN2	1	26890178	1_18	0	0.0336517142843016	15.4885559084394	8.69317107439055e-06	1.77973568281991	1
ENSG00000090273.13	NUDC	1	26899598	1_18	0	0.0262679728148183	13.1602908998436	5.76570147926334e-06	1.60087719298271	1
ENSG00000253368.3	TRNP1	1	26990468	1_18	0	0.0111202707738921	5.20618367597364	9.65594879254196e-07	-0.277173913043448	1
ENSG00000186501.14	TMEM222	1	27334546	1_19	0	0.0120485604000723	7.09901641961787	1.426571177892e-06	0.742782512441199	2
ENSG00000142765.17	SYTL1	1	27342119	1_19	0	0.0684747177615119	23.7378574898399	2.71101471367777e-05	2.19883040935757	1
ENSG00000142733.14	MAP3K6	1	27357905	1_19	0	0.0168747507591193	10.3007048059425	2.89910813155331e-06	-1.21492775313486	3
ENSG00000142748.12	FCN3	1	27375143	1_19	0	0.0160081216248795	9.79920570062664	2.61632297618033e-06	-1.12735849056646	1
ENSG00000181773.6	GPR3	1	27392588	1_19	0	0.00972998599974151	5.07055264783125	8.22863156501331e-07	-0.313901345291386	1
ENSG00000126705.13	AHDC1	1	27604387	1_19	0	0.0106591543392007	5.93593254241563	1.05528997642798e-06	0.515463917525788	1
ENSG00000126709.14	IFI6	1	27671883	1_19	0	0.00939364358457073	4.73684775722943	7.42136190032632e-07	0.0790123456789981	1
ENSG00000117748.9	RPA2	1	27914572	1_19	0	0.00997868609710684	5.30998197152139	8.83744071169479e-07	-0.346289752650236	1
ENSG00000130768.14	SMPDL3B	1	27935898	1_19	0	0.0619334593012806	22.7630032627761	2.35133768559144e-05	-2.22627737226177	1
ENSG00000158156.7	XKR8	1	27954902	1_19	0	0.23948632079713	36.3082243479046	0.000145025986352827	3.41588809046597	2
ENSG00000169403.11	PTAFR	1	28193492	1_19	0	0.0502950326756012	20.7500463706551	1.74062121225601e-05	-2.03040414247238	2
ENSG00000130770.17	ATPIF1	1	28236029	1_19	0	0.0114746808156887	6.63568846610025	1.26995025002664e-06	0.636078928844516	2
ENSG00000130766.4	SESN2	1	28259281	1_19	0	0.0108866942275535	6.13639141930264	1.11421547179697e-06	-0.667605633802575	1
ENSG00000204138.12	PHACTR4	1	28366038	1_19	0	0.0127191249767722	7.61340669395678	1.61508866753557e-06	-1.19966748495519	2
ENSG00000180198.15	RCC1	1	28318402	1_19	0	0.0110246855548974	6.25593667108596	1.15031997348223e-06	-0.627888042543434	3
ENSG00000180098.9	TRNAU1AP	1	28553045	1_19	0	0.0105604080580876	5.84761538237468	1.02995821346342e-06	-0.562604340567906	1
ENSG00000198492.15	YTHDF2	1	28736301	1_19	0	0.0172991561302601	10.537074304502	3.04022038377057e-06	-1.57936507936497	1
ENSG00000159023.19	EPB41	1	28886806	1_19	0	0.0394863192005379	18.4213826434916	1.21319044511259e-05	1.97656249999972	1
ENSG00000253304.1	TMEM200B	1	29123661	1_19	0	0.029034780578352	15.4753980983897	7.49411725318796e-06	-1.61290322580563	1
ENSG00000116353.15	MECR	1	29241469	1_19	0	0.00941053448785734	4.75389125766975	7.46145698280846e-07	-0.3181818181819	1
ENSG00000060656.19	PTPRU	1	29312476	1_19	0	0.0354127384299643	17.376612252699	1.02632457345054e-05	1.73786407766858	1
ENSG00000162511.7	LAPTM5	1	30757821	1_21	0	0.00723855075153979	8.11743164106597	9.80009688710425e-07	0.918749999999629	1
ENSG00000162512.15	SDC3	1	30819761	1_21	0	0.0120837198537238	12.9968262025861	2.61937733408255e-06	-1.32947976878637	1
ENSG00000134644.15	PUM1	1	31067081	1_21	0	0.0054841776432254	5.49564427957911	5.02678411081063e-07	-0.431601589265674	2
ENSG00000121766.15	ZCCHC17	1	31292838	1_21	0	0.00509610285446605	4.80176158358353	4.08130341954491e-07	0.133333333333315	1
ENSG00000121769.7	FABP3	1	31372307	1_21	0	0.00574099720615462	5.93224766003336	5.68024037935e-07	0.50653498606258	2
ENSG00000168528.11	SERINC2	1	31410942	1_21	0	0.0104699950602195	11.5710827954187	2.02060109260678e-06	1.42335766423307	1
ENSG00000142910.15	TINAGL1	1	31557933	1_21	0	0.0051935021098265	4.98170052036767	4.31517123322602e-07	0.22635381257326	3
ENSG00000162517.12	PEF1	1	31660342	1_21	0	0.00505666682453099	4.72872723322341	3.98812450964809e-07	0.0396825396825362	1
ENSG00000084636.17	COL16A1	1	31703950	1_21	0	0.0214331140115365	18.4431201069167	6.59294988041441e-06	-1.74210526315849	1
ENSG00000116478.11	HDAC1	1	31966493	1_21	0	0.00635050827495476	6.88737859452216	7.29495384313079e-07	-0.724664944813673	2
ENSG00000184007.18	PTP4A2	1	31989486	1_21	0	0.0051698363684376	5.03244656300717	4.33926401648736e-07	-0.489749430524181	1
ENSG00000025800.13	KPNA6	1	32108863	1_21	0	0.00518531868176031	4.97505699297397	4.30262621019901e-07	-0.259842519685028	1
ENSG00000084652.15	TXLNA	1	32179560	1_21	0	0.00506081812198767	4.73808304302978	3.99929558310916e-07	0.0748031496062766	1
ENSG00000160051.11	IQCC	1	32205464	1_21	0	0.00514187332966443	4.88030495896927	4.18531779594595e-07	0.165354330708722	1
ENSG00000084623.11	EIF3I	1	32222176	1_21	0	0.0050574912767446	4.72904467610629	3.98904251325834e-07	0.00784313725490084	1
ENSG00000160055.19	TMEM234	1	32222176	1_21	0	0.0050574912767446	4.72904467610629	3.98904251325834e-07	0.00784313725490084	1
ENSG00000183615.5	FAM167B	1	32246849	1_21	0	0.00512024403911071	4.84754376047452	4.13973465048251e-07	0.168749999999936	1
ENSG00000162526.6	TSSK3	1	32366691	1_21	0	0.0050628916896619	4.74228791101911	4.00448488995159e-07	-0.0699481865284934	1
ENSG00000225828.1	FAM229A	1	32366691	1_21	0	0.0050628916896619	4.74228791101911	4.00448488995159e-07	-0.0699481865284934	1
ENSG00000176261.15	ZBTB8OS	1	32650758	1_21	0	0.0175974940773321	16.6275666698682	4.88022259274898e-06	1.67952274743904	2
ENSG00000162521.18	RBBP4	1	32651632	1_21	0	0.00792173558235343	8.96214570375125	1.18411108820725e-06	0.979104477611993	1
ENSG00000162520.14	SYNC	1	32705224	1_21	0	0.00533957213730041	5.23698925629268	4.6638894401391e-07	-0.342182890855531	1
ENSG00000134684.10	YARS	1	32817982	1_21	0	0.00945068677002436	10.8366838433644	1.70812590071919e-06	-1.33742331288349	1
ENSG00000160097.16	FNDC5	1	32872031	1_21	0	0.00664328759214461	7.44843960638706	8.25293567355766e-07	-0.950310559005892	1
ENSG00000116514.16	RNF19B	1	32966260	1_21	0	0.00512888112294963	4.86883103558748	4.16492746289106e-07	-0.216101694915185	1
ENSG00000004455.16	AK2	1	33071920	1_21	0	0.00507072531364405	4.76537414439541	4.03020553112575e-07	-0.2027972027973	1
ENSG00000142920.16	AZIN2	1	33080995	1_21	0	0.00587622858886705	6.12206541723438	6.00007602576295e-07	0.572089418039591	2
ENSG00000160094.14	ZNF362	1	33299671	1_21	0	0.103428231059006	28.807904049016	4.96947905383408e-05	-3.57600000000043	1
ENSG00000184389.9	A3GALT2	1	33324895	1_21	0	0.00594988187890533	6.06811143578457	6.02173995879594e-07	0.145833333333336	1
ENSG00000134686.18	PHC2	1	33430931	1_21	0	0.00843194365714128	9.50696406234213	1.33699460153336e-06	-1.073732718894	1
ENSG00000121903.14	ZSCAN20	1	33470746	1_21	0	0.00527126705091841	5.13274685344917	4.51258057762926e-07	-0.392068153206363	2
ENSG00000121904.17	CSMD2	1	34166108	1_21	0	0.0059053151924503	6.1830469862005	6.08983793439362e-07	0.567375886524787	1
ENSG00000188910.7	GJB3	1	34781052	1_22	0	0.0134339084257809	6.72796846700637	1.50746221921219e-06	0.787999566338388	2
ENSG00000187513.8	GJA4	1	34810386	1_22	0	0.0112624868978047	5.01651185858839	9.42315310639853e-07	0.428571428571627	1
ENSG00000163866.8	SMIM12	1	34857485	1_22	0	0.0109448015486562	4.7374312205796	8.64790509192452e-07	-0.0584905660377541	1
ENSG00000243749.1	TMEM35B	1	34984579	1_22	0	0.018844852041494	9.92190232443214	3.11851462338141e-06	1.10115755067396	2
ENSG00000197056.9	ZMYM1	1	35080556	1_22	0	0.0117556254339668	5.42204899941044	1.06308816521313e-06	0.42028985507261	1
ENSG00000020129.15	NCDN	1	35557823	1_22	0	0.0109456148990238	4.73880576304347	8.65105708483554e-07	0.102272727272737	1
ENSG00000116819.6	TFAP2E	1	35573174	1_22	0	0.0180863239251701	9.45745580357459	2.85288805596394e-06	1.06854838709682	1
ENSG00000126067.11	PSMB2	1	35641909	1_22	0	0.0123823888376333	5.88132079803948	1.214617158967e-06	-0.507246376811654	1
ENSG00000142686.7	C1orf216	1	35719866	1_22	0	0.0109538059399692	4.74757971745271	8.67356053663639e-07	-0.0562770562770602	1
ENSG00000134698.10	AGO4	1	35789171	1_22	0	0.0236985326170587	12.0079983521772	4.74626716838165e-06	1.40495799300152	3
ENSG00000116863.10	ADPRHL2	1	36088841	1_22	0	0.012192087513375	5.72465713986726	1.16409294716761e-06	0.437500000000023	1
ENSG00000054116.11	TRAPPC3	1	36136601	1_22	0	0.0138801459767907	6.99049920485808	1.61831228070233e-06	-0.610477211827665	2
ENSG00000054118.13	THRAP3	1	36225269	1_22	0	0.0125315221473364	6.08539712484803	1.27189967552363e-06	0.605263157894994	1
ENSG00000214193.10	SH3D21	1	36286551	1_22	0	0.108291031756476	27.0263100357685	4.88134329326646e-05	-2.78461538461622	1
ENSG00000142694.6	EVA1B	1	36323945	1_22	0	0.0928779224391784	25.5093338595406	3.95158852457848e-05	-2.70769230769193	1
ENSG00000196182.10	STK40	1	36386242	1_22	0	0.0278993201466049	13.733322791342	6.39041928769478e-06	-1.62778890031702	2
ENSG00000181817.5	LSM10	1	36397328	1_22	0	0.030119580317481	14.6401082227239	7.35450265141596e-06	-1.98680317041985	2
ENSG00000116885.18	OSCP1	1	36446312	1_22	0	0.0141650517519745	7.29249498626924	1.72287754359822e-06	-1.60902255639147	1
ENSG00000116898.11	MRPS15	1	36455770	1_22	0	0.0156403384257835	8.38004578523389	2.18601251070965e-06	-1.33088235294083	1
ENSG00000163873.9	GRIK3	1	37035122	1_22	0	0.0277222012795232	13.5835292827975	6.28058997054572e-06	1.46153846153832	1
ENSG00000163875.15	MEAF6	1	37432823	1_23	0	0.01454549168672	4.83826871225651	1.17375781530504e-06	-0.097080332880183	2
ENSG00000163877.10	SNIP1	1	37553609	1_23	0	0.0143752888229468	4.72639596090388	1.13320057757397e-06	0.0609743506640452	2
ENSG00000163879.10	DNALI1	1	37556851	1_23	0	0.0337797438623758	12.8742434276841	7.25334231881255e-06	-1.57802528328406	2
ENSG00000134697.12	GNL2	1	37595971	1_23	0	0.0268722283066554	10.6857575325355	4.78926757582695e-06	-1.16666666666606	1
ENSG00000116922.14	C1orf109	1	37691982	1_23	0	0.0222054961225827	8.86528805548413	3.28332170625001e-06	1.09834788824518	2
ENSG00000134690.10	CDCA8	1	37691932	1_23	0	0.0144305987478753	4.76289519266723	1.14634537090857e-06	-0.193750000000079	1
ENSG00000197982.13	C1orf122	1	37806988	1_23	0	0.0881430479783878	22.1532041377158	3.25675223107511e-05	2.43884892086377	1
ENSG00000188786.9	MTF1	1	37879269	1_23	0	0.0275301904426987	10.9168964521445	5.01266304803042e-06	1.5234375000006	1
ENSG00000204084.12	INPP5B	1	37898603	1_23	0	0.0613828505785382	18.626520966277	1.90694823502008e-05	-2.10692797104605	4
ENSG00000183431.11	SF3A3	1	37968634	1_23	0	0.0157167694181729	5.57458029401396	1.46128714051917e-06	-0.750767854782343	3
ENSG00000183386.9	FHL3	1	37996149	1_23	0	0.0143751062823124	4.72627549296088	1.13315730491521e-06	-0.345323741007252	1
ENSG00000183520.11	UTP11	1	37990219	1_23	0	0.0161547683679071	5.83599144241952	1.57244508480036e-06	0.822862433213639	3
ENSG00000116981.3	NT5C1A	1	39672606	1_24	0	0.0254251173989802	9.03479339164373	3.83125711189807e-06	-1.03246753246755	1
ENSG00000158315.10	RHBDL2	1	38941917	1_24	0	0.0178995802610857	5.6895029366039	1.69854586552737e-06	-0.443708609271415	1
ENSG00000168653.10	NDUFS5	1	39026408	1_24	0	0.0173767411663018	5.40737558581282	1.56716590129007e-06	0.341073871274141	2
ENSG00000183682.7	BMP8A	1	39524254	1_24	0	0.016187615791975	4.73299343734149	1.2778471122575e-06	0.011734866841208	2
ENSG00000163909.7	HEYL	1	39640410	1_24	0	0.0161894248201091	4.73405616370897	1.27827687103325e-06	-0.0424046676997636	2
ENSG00000084072.16	PPIE	1	39738752	1_25	0	0.0452979910690657	18.0335867642046	1.36245184413523e-05	-1.94573643410856	1
ENSG00000198754.5	OXCT2	1	39756134	1_25	0	0.024783803816061	12.2552489431935	5.06582526685953e-06	1.36363636363578	1
ENSG00000116985.11	BMP8B	1	39787880	1_25	0	0.0433039655134261	17.6003744229654	1.27118769624144e-05	-1.91697833127869	2
ENSG00000043514.15	TRIT1	1	39880989	1_25	0	0.0134083490113749	6.40673705138061	1.43275624879527e-06	-0.724220306032447	4
ENSG00000116990.10	MYCL	1	39893813	1_25	0	0.0147849378563185	7.33549209509151	1.80887627418723e-06	0.741379310344755	1
ENSG00000168389.17	MFSD2A	1	39953350	1_25	0	0.0114123837168931	4.876082113997	9.28127159798073e-07	0.299270072992649	1
ENSG00000131238.16	PPT1	1	40096750	1_25	0	0.0233927356083816	11.7039712660243	4.56640434635158e-06	1.46708149506324	2
ENSG00000049089.13	COL9A2	1	40296176	1_25	0	0.0112947208279587	4.77770716803152	9.00026163094437e-07	0.209645385077145	3
ENSG00000187815.9	ZFP69	1	40476033	1_25	0	0.0117268608847482	5.13415221862484	1.00417780791125e-06	-0.401234567901284	1
ENSG00000164002.11	EXO5	1	40506722	1_25	0	0.192807212838294	32.3377288033182	0.000103990315727745	-3.62900125655732	2
ENSG00000117010.15	ZNF684	1	40531781	1_25	0	0.0119048974012238	5.27721611001484	1.04782955040799e-06	-0.480000000000265	1
ENSG00000117016.9	RIMS3	1	40664752	1_25	0	0.0196866382996259	10.0597660746562	3.30308347800264e-06	1.14996810285876	3
ENSG00000171793.13	CTPS1	1	40979451	1_25	0	0.0114609015718773	4.91632144678643	9.39764768039239e-07	-0.0518518518518349	1
ENSG00000171790.15	SLFNL1	1	41022834	1_25	0	0.0291342384115809	13.8003414463715	6.70584648764629e-06	-1.79774063482983	2
ENSG00000010803.16	SCMH1	1	41078607	1_25	0	0.0112507655664049	4.74068261995729	8.89576009171067e-07	0.0668062505671907	2
ENSG00000204060.6	FOXO6	1	41363187	1_25	0	0.0113117807434656	4.79201923074584	9.04085775750415e-07	-0.159763313609488	1
ENSG00000127129.9	EDN2	1	41484842	1_25	0	0.0180815454579639	9.25015857278283	2.78961860545303e-06	1.19753086419811	1
ENSG00000066185.12	ZMYND12	1	42452404	1_26	0	0.0204674353235899	7.14685237223834	2.43971077098643e-06	-0.892410899807181	2
ENSG00000127125.8	PPCS	1	42455540	1_26	0	0.0159520952486447	4.83877153493887	1.28739837569884e-06	-0.40265037231833	2
ENSG00000186409.14	CCDC30	1	42450302	1_26	0	0.0159824158797364	4.87198888751398	1.29869994432181e-06	-0.409995914024186	3
ENSG00000171960.10	PPIH	1	42659030	1_26	0	0.0761044952541232	20.5006896455632	2.60218929872578e-05	2.63492063492103	1
ENSG00000065978.18	YBX1	1	42615459	1_26	0	0.0224560282851978	8.23620447304929	3.08475141533878e-06	-1.0588235294118	1
ENSG00000164007.10	CLDN19	1	42740306	1_26	0	0.0221459763764426	7.89765573149708	2.91711221807313e-06	-0.820740740740577	1
ENSG00000117385.15	P3H1	1	42767127	1_26	0	0.0159193783186634	4.77406498214981	1.26757754004913e-06	0.262068965517128	1
ENSG00000164008.14	C1orf50	1	42767127	1_26	0	0.0159193783186634	4.77406498214981	1.26757754004913e-06	0.262068965517128	1
ENSG00000274386.5	TMEM269	1	42785273	1_26	0	0.0220325956093504	7.91483032952417	2.90848868300661e-06	0.918968692449177	1
ENSG00000177868.11	SVBP	1	42816057	1_26	0	0.0213082909602844	7.44427049531824	2.64564073755027e-06	0.551159629306715	2
ENSG00000164010.13	ERMAP	1	42816784	1_26	0	0.0176500764682838	5.75665605857409	1.69463815126577e-06	-0.565246764244759	2
ENSG00000164011.17	ZNF691	1	42845892	1_26	0	0.0158481152567603	4.75115905329952	1.255848629516e-06	-0.220858895705469	1
ENSG00000117394.20	SLC2A1	1	42959206	1_26	0	0.016011648072784	4.8322869897388	1.29047281662509e-06	0.111886897202144	2
ENSG00000243710.7	CFAP57	1	43174481	1_26	0	0.0332322359456312	11.8898177007741	6.59014338914e-06	1.42951523276476	2
ENSG00000179178.10	TMEM125	1	43268870	1_26	0	0.0269131962367516	9.82671922930095	4.41096824360186e-06	1.13681657427756	2
ENSG00000117395.12	EBNA1BP2	1	43223072	1_26	0	0.0166018993236257	5.17606290158068	1.43323507154788e-06	0.289655172413839	1
ENSG00000171872.4	KLF17	1	44059838	1_27	0	0.0154363223392846	7.2337778210693	1.8623834777723e-06	-0.779475982532901	1
ENSG00000066056.13	TIE1	1	43300755	1_27	0	0.0352653988561865	14.692041742309	8.64153830335521e-06	1.5781249999999	1
ENSG00000117400.16	MPL	1	43337551	1_27	0	0.0290574418654567	12.8893747207395	6.24668106526302e-06	1.44881889763714	1
ENSG00000117399.13	CDC20	1	43359194	1_27	0	0.0119941155795896	4.80106123400967	9.60429697039529e-07	-0.0490227258518811	2
ENSG00000066322.14	ELOVL1	1	43367735	1_27	0	0.0549802703936427	19.3264787497919	1.77222847610879e-05	2.03326403326423	1
ENSG00000159479.16	MED8	1	43384802	1_27	0	0.0405104030156828	16.0039737194131	1.08132065517925e-05	-1.68884204038077	2
ENSG00000198198.15	SZT2	1	43389955	1_27	0	0.0155936614444497	7.34814750969192	1.91111170522228e-06	0.78172756289305	2
ENSG00000142949.16	PTPRF	1	43546066	1_27	0	0.0187330182625647	9.16954494760251	2.86494075692322e-06	1.27131782945763	1
ENSG00000126091.19	ST3GAL3	1	43705540	1_27	0	0.0125997059057698	5.23524573312604	1.10016439417957e-06	0.139860139860155	1
ENSG00000117408.10	IPO13	1	43947230	1_27	0	0.0145768068774811	6.67899355035616	1.62380371131784e-06	-0.757575757575668	1
ENSG00000132768.13	DPH2	1	43974474	1_27	0	0.0119753294593593	4.795331821069	9.5778105015679e-07	-0.148148148148092	1
ENSG00000117410.13	ATP6V0B	1	43975097	1_27	0	0.0133947703689422	5.86610798808879	1.31052536751116e-06	0.600732600732912	1
ENSG00000117411.16	B4GALT2	1	43972724	1_27	0	0.0119243840199051	4.74342835660427	9.43383779959916e-07	-0.0170454545454592	1
ENSG00000159214.12	CCDC24	1	43991070	1_27	0	0.0196430539511107	9.47965902052612	3.10571665657601e-06	1.08196721311462	1
ENSG00000196517.11	SLC6A9	1	44031093	1_27	0	0.0120137622855193	4.80561783010879	9.62915927180814e-07	0.070598770902109	2
ENSG00000178028.13	DMAP1	1	44227753	1_27	0	0.0182432825490476	8.70144586939568	2.64761304902895e-06	-0.910714285714599	1
ENSG00000117419.14	ERI3	1	44354576	1_27	0	0.0171026388205747	8.34789886292713	2.38122486387459e-06	1.13518944936021	2
ENSG00000198520.10	C1orf228	1	44672527	1_28	0	0.0162709155097254	5.35748195647326	1.45389422850801e-06	0.0845059921464661	2
ENSG00000142945.12	KIF2C	1	44739926	1_28	0	0.0285356016946744	11.2529410256551	5.35566227465942e-06	-2.14197530864258	1
ENSG00000142937.11	RPS8	1	44775441	1_28	0	0.0336290105717945	13.0195507265858	7.30247692553611e-06	-2.31011687728966	2
ENSG00000188396.3	TCTEX1D4	1	44806156	1_28	0	0.017673190677383	6.66872708609973	1.96570351031688e-06	-0.774390243902157	1
ENSG00000126107.14	HECTD3	1	45011467	1_28	0	0.0150671490577781	4.78825889547001	1.20328586329e-06	0.141153081510919	1
ENSG00000126088.13	UROD	1	45012003	1_28	0	0.0267890710751872	10.6671664523645	4.76614040501101e-06	-2.197183098592	1
ENSG00000162415.6	ZSWIM5	1	45281846	1_28	0	0.0255671229326129	13.0072173035908	5.54659378908411e-06	-2.47654464638801	2
ENSG00000132781.17	MUTYH	1	45336998	1_28	0	0.0156692912600442	5.88698250377333	1.5385166618478e-06	0.602848865686407	2
ENSG00000280670.2	CCDC163	1	45499668	1_28	0	0.0199111744998769	6.94062184298526	2.30491740169349e-06	-0.244274809160225	1
ENSG00000132763.14	MMACHC	1	45499668	1_28	0	0.0325947955770508	10.704746404701	5.8194876455693e-06	0.375817657635957	2
ENSG00000117450.13	PRDX1	1	45522595	1_28	0	0.0306243322567717	10.2253171067529	5.22280148286359e-06	-0.331327214465111	2
ENSG00000159588.14	CCDC17	1	45624129	1_28	0	0.0373204841626211	15.4671001235302	9.62756083863241e-06	-2.9838744862942	2
ENSG00000159592.10	GPBP1L1	1	45688394	1_28	0	0.035783829402491	12.5817813216262	7.50912014264422e-06	-1.47511312217127	1
ENSG00000159596.6	TMEM69	1	45687531	1_28	0	0.0185345672912053	8.34939704261362	2.58105744662529e-06	-2.20161290322527	1
ENSG00000197429.10	IPP	1	45750903	1_28	0	0.0183484262474184	8.23225303479982	2.51928694996599e-06	-2.18548387096711	1
ENSG00000086015.20	MAST2	1	45801260	1_28	0	0.0168497682867569	7.30717521390798	2.05354185808301e-06	-2.04838709677458	1
ENSG00000117461.14	PIK3R3	1	46132597	1_28	0	0.0217125015052445	9.95585712669917	3.60535988874452e-06	-2.52000802445042	2
ENSG00000117472.9	TSPAN1	1	46175752	1_28	0	0.0159036811812597	5.53139625999442	1.46721087789855e-06	1.11185845149955	2
ENSG00000171357.5	LURAP1	1	46207228	1_28	0	0.0151543806106949	5.59919811166548	1.41522056305123e-06	1.02030456852761	1
ENSG00000085999.11	RAD54L	1	46225169	1_28	0	0.0238751293327371	9.39206933011386	3.73996147169641e-06	1.16315789473623	1
ENSG00000173660.11	UQCRH	1	46309111	1_28	0	0.0168656661682381	5.68219824907279	1.59837981837998e-06	0.219512195121851	1
ENSG00000117480.15	FAAH	1	46392904	1_28	0	0.0551593014530446	17.6796260345369	1.62649202264309e-05	-2.5286527266415	2
ENSG00000079277.19	MKNK1	1	46616841	1_29	0	0.0123182242361629	4.85701659377211	9.97878805157846e-07	0.337931034482853	1
ENSG00000186118.8	TEX38	1	46668649	1_29	0	0.0122979207955565	4.8413485391625	9.93020345886278e-07	-0.271428571428653	1
ENSG00000123472.12	ATPAF1	1	46673431	1_29	0	0.0124320282904189	4.944349279547	1.0252062331511e-06	0.333333333333403	1
ENSG00000159658.10	EFCAB14	1	46716811	1_29	0	0.01233130516683	4.86707147332742	1.00100644806067e-06	0.00732762037798908	2
ENSG00000142973.13	CYP4B1	1	46815212	1_29	0	0.0137981114495315	5.93471672895454	1.36577685420408e-06	-0.616666666666328	1
ENSG00000187048.12	CYP4A11	1	46940278	1_29	0	0.0166422981436215	7.71654099726497	2.14188461587408e-06	1.03970747551334	2
ENSG00000186377.7	CYP4X1	1	47023329	1_29	0	0.0137597555952068	5.90825456918548	1.35590738139427e-06	-0.605442176870632	1
ENSG00000162365.11	CYP4A22	1	47137271	1_29	0	0.0122733401001485	4.82234221569228	9.87144888711827e-07	-0.065359477124193	1
ENSG00000162366.7	PDZK1IP1	1	47191326	1_29	0	0.0121641934677486	4.73751731315498	9.61156781593904e-07	0.0955414012738545	1
ENSG00000162367.11	TAL1	1	47227548	1_29	0	0.0190924581319913	9.02374723013794	2.87348460038162e-06	1.18548387096765	1
ENSG00000162368.13	CMPK1	1	47333764	1_29	0	0.0384211722604521	15.7064990510519	1.00649149498656e-05	2.00000000000006	1
ENSG00000186790.5	FOXE3	1	47414121	1_29	0	0.051752174556071	18.5733254713055	1.60316557178932e-05	2.20967741935475	1
ENSG00000269113.3	TRABD2B	1	47752418	1_30	0	0.0120806317026985	4.92936197356432	9.93208575010717e-07	0.177051663652472	2
ENSG00000117834.12	SLC5A9	1	48219762	1_30	0	0.0266950949974167	12.4776299017084	5.55550670595115e-06	1.41482100295723	3
ENSG00000132122.11	SPATA6	1	48472019	1_30	0	0.0160174502262199	7.60983698280975	2.03296003972518e-06	-0.893074867065046	2
ENSG00000162373.12	BEND5	1	48730662	1_31	0	0.0147784535319245	9.23121342775396	2.27534831104524e-06	-1.2676056338029	1
ENSG00000185104.19	FAF1	1	50955656	1_32	0	0.0134580819035944	7.21356000574116	1.6191717626592e-06	-0.574257425742606	1
ENSG00000123091.4	RNF11	1	51235789	1_32	0	0.0126293934684725	6.60990548698351	1.39231611295645e-06	0.667156968325868	2
ENSG00000085831.15	TTC39A	1	51344853	1_33	0	0.0190715180487024	9.36347644806793	2.97839635201774e-06	1.10110327081762	2
ENSG00000085832.16	EPS15	1	51521804	1_33	0	0.011752222056462	4.76053331706876	9.33116144059538e-07	0.257575757575776	1
ENSG00000117859.18	OSBPL9	1	51675918	1_33	0	0.0237503886633034	11.4546851302564	4.53747225277035e-06	1.30084745762669	1
ENSG00000078618.21	NRDC	1	51826904	1_33	0	0.0121200100609056	5.05311933522175	1.02146300151516e-06	-0.188268348917489	3
ENSG00000198841.3	KTI12	1	52033817	1_33	0	0.0190703291230635	9.36289005234908	2.97802416467392e-06	1.04966926777637	2
ENSG00000157077.14	ZFYVE9	1	52142437	1_33	0	0.0683674648634457	21.62060101446	2.4653429627611e-05	2.06143344710005	1
ENSG00000154222.14	CC2D1B	1	52319488	1_33	0	0.011831917401351	4.82469467567779	9.52105490424097e-07	-0.0681818181818005	1
ENSG00000134748.12	PRPF38A	1	52423164	1_33	0	0.0242311028767542	11.645852259134	4.70657044512828e-06	-1.52189781021878	1
ENSG00000134744.13	ZCCHC11	1	52552340	1_33	0	0.0320696491260419	14.3245517472945	7.66188015450348e-06	-1.74300387757957	2
ENSG00000116157.5	GPX7	1	52602242	1_33	0	0.0216257629203691	10.5609688285073	3.80921340451836e-06	-1.34577031230775	3
ENSG00000182183.14	FAM159A	1	52609649	1_33	0	0.0258795818694266	12.2741842445463	5.29797615019367e-06	-1.56000000000006	1
ENSG00000162377.5	COA7	1	52690195	1_33	0	0.0117900297565626	4.7910272043072	9.42114403710706e-07	-0.046905902309025	2
ENSG00000162378.12	ZYG11B	1	52750522	1_33	0	0.0169581548923116	8.24555507460199	2.33216138446197e-06	1.07086614173237	1
ENSG00000121310.16	ECHDC2	1	52921197	1_33	0	0.0133325753128504	5.95876414442956	1.32504414375502e-06	-0.527422791392581	4
ENSG00000116171.17	SCP2	1	52926925	1_33	0	0.0149790535678938	7.06535804317754	1.76513795895568e-06	-0.753239173998068	2
ENSG00000174348.13	PODN	1	53061947	1_33	0	0.0650688825197304	21.1401258985692	2.29425149448156e-05	2.2535242131422	2
ENSG00000162383.11	SLC1A7	1	53094174	1_33	0	0.0142208759166506	6.57165320268457	1.55869481065825e-06	0.786440677965702	1
ENSG00000157184.6	CPT2	1	53196294	1_33	0	0.013621713550103	6.16260544656645	1.40009083368802e-06	0.637234729815141	2
ENSG00000162384.13	C1orf123	1	53218652	1_33	0	0.0154856134883693	7.38158376950382	1.90650554875254e-06	0.931904417610061	2
ENSG00000162385.10	MAGOH	1	53262776	1_33	0	0.0355794747646647	15.3196223609174	9.09091711050342e-06	-1.65327695560297	1
ENSG00000157193.15	LRP8	1	53310114	1_33	0	0.0378628879975015	15.9162946221498	1.00511513353519e-05	-1.77333333333243	1
ENSG00000058799.14	YIPF1	1	53889535	1_34	0	0.00803786874773838	4.73475662926317	6.34744105584028e-07	0.0236559827784164	2
ENSG00000211452.10	DIO1	1	53891048	1_34	0	0.00803177288338486	4.72853573095298	6.33429375418793e-07	0.0419354838709642	1
ENSG00000081870.11	HSPB11	1	53899723	1_34	0	0.00806107431751735	4.76141137870478	6.40160297880347e-07	0.0705128205128091	1
ENSG00000116212.14	LRRC42	1	53946508	1_34	0	0.011207823827551	7.90464414476396	1.47762327991722e-06	-0.826589595375747	1
ENSG00000116209.11	TMEM59	1	54268518	1_34	0	0.079656227336139	26.691381253563	3.54609925955163e-05	-2.35704574192461	2
ENSG00000116205.12	TCEANC2	1	54053622	1_34	0	0.00946109350025537	6.26382482359178	9.8841890563608e-07	-0.609204982104767	2
ENSG00000116221.15	MRPL37	1	54183963	1_34	0	0.00807201055365769	4.77173160781524	6.42418198000344e-07	0.0831721470019455	1
ENSG00000215883.10	CYB5RL	1	54154524	1_34	0	0.0295782517895331	17.130979715321	8.45113050054453e-06	1.71815812312702	2
ENSG00000157216.15	SSBP3	1	54470115	1_34	0	0.026832436607735	16.0093988482019	7.16465433097592e-06	-1.87662337662379	1
ENSG00000184313.19	MROH7	1	54604117	1_34	0	0.0298300162763615	17.1625246610512	8.5387592771922e-06	1.79686067079922	2
ENSG00000243725.6	TTC4	1	54608974	1_34	0	0.011472271637711	8.19189252027843	1.56745027635751e-06	0.956310012749588	2
ENSG00000162396.5	PARS2	1	54764560	1_34	0	0.00805669030539957	4.75603535637392	6.3908974678245e-07	-0.0793650793651087	1
ENSG00000006555.10	TTC22	1	54801441	1_34	0	0.00851690955779427	5.27294820876948	7.49023850376486e-07	0.502310232646892	2
ENSG00000143001.4	TMEM61	1	54965377	1_34	0	0.0105034348588894	7.21246237720943	1.26349932036643e-06	0.699910097730534	2
ENSG00000169174.10	PCSK9	1	55040059	1_34	0	0.0080448066575296	4.74632730242587	6.36844496578717e-07	0.0771812080536896	1
ENSG00000162402.13	USP24	1	55228775	1_34	0	0.0228043590427117	14.1617098889555	5.38633882559938e-06	1.56944444444472	1
ENSG00000173406.15	DAB1	1	58546313	1_37	0	0.012706701018997	5.23654023876248	1.1097811963224e-06	-0.455882352941203	1
ENSG00000162600.11	OMA1	1	58550926	1_37	0	0.0126243110999107	5.17475695118188	1.08957655683482e-06	-0.384615384615308	1
ENSG00000184292.6	TACSTD2	1	58577785	1_37	0	0.0131921486262174	5.59267245118947	1.23053798878935e-06	-0.546762589927942	1
ENSG00000162601.9	MYSM1	1	58700166	1_37	0	0.0218252891046486	10.3830133925322	3.77957985005009e-06	-1.36672404639247	2
ENSG00000172456.17	FGGY	1	59258443	1_37	0	0.0159046365768817	7.36996598412532	1.95501160100561e-06	-0.841998868241087	2
ENSG00000162598.13	C1orf87	1	59995061	1_38	0	0.0818068379805516	22.471370738109	3.06605031134545e-05	-2.19685039370132	1
ENSG00000134709.10	HOOK1	1	59814713	1_38	0	0.012900895357841	4.74698284495312	1.02140415544818e-06	0.133126934984528	1
ENSG00000162604.12	TM2D1	1	61725787	1_39	0	0.0222456374780303	12.4481031172185	4.61857646704775e-06	-1.52054794520556	1
ENSG00000132849.19	PATJ	1	61741582	1_39	0	0.0127251806645632	7.13357736126857	1.51401939234419e-06	0.799987194585374	2
ENSG00000240563.1	L1TD1	1	62184373	1_39	0	0.0102300336794333	5.06169592625922	8.63640939351238e-07	0.275363970058733	3
ENSG00000132854.18	KANK4	1	62302281	1_39	0	0.131432985512235	29.6730270454009	6.50468591450929e-05	-2.93023255814107	1
ENSG00000162607.12	USP1	1	62437203	1_39	0	0.0105452026310288	5.34964773638325	9.40892963036608e-07	-0.519083969465593	1
ENSG00000125703.14	ATG4C	1	62784595	1_39	0	0.149148932473148	30.933263498637	7.69495343117952e-05	-3.57177706400946	2
ENSG00000187140.5	FOXD3	1	63322827	1_40	0	0.0332089278979701	14.1538163549062	7.83950275716247e-06	1.33712121212156	1
ENSG00000088035.15	ALG6	1	63320636	1_40	0	0.0235845017611069	11.2652050505046	4.43124653256261e-06	-1.40362243420486	3
ENSG00000203965.12	EFCAB7	1	63523814	1_40	0	0.012174061715722	4.78248490933026	9.7106703872268e-07	0.0526315789473786	1
ENSG00000142856.16	ITGB3BP	1	63593973	1_40	0	0.029180119037263	13.1054133000464	6.378196376201e-06	-1.5333333333335	1
ENSG00000079739.15	PGM1	1	63594192	1_40	0	0.0437776806648509	16.9493643038807	1.237560014623e-05	-1.83116883116948	1
ENSG00000185483.11	ROR1	1	63911914	1_40	0	0.0159053332869669	7.28633704743579	1.93291224011609e-06	-0.774193548386913	1
ENSG00000162437.14	RAVER2	1	64744556	1_41	0	0.0142480277400191	6.71611577271947	1.59600053096197e-06	0.731068338095108	2
ENSG00000162434.11	JAK1	1	64966237	1_41	0	0.027154343811602	12.6849559485688	5.74497815205002e-06	1.34311034252125	2
ENSG00000213625.8	LEPROT	1	65432186	1_41	0	0.0115973758764574	4.78188358344271	9.24951236963927e-07	0.0553540391532927	2
ENSG00000116678.19	LEPR	1	65427205	1_41	0	0.0319634691451983	14.2559092946628	7.59991855624364e-06	-1.91176470588226	1
ENSG00000118473.21	SGIP1	1	66532353	1_42	0	9.34563459953353e-09	5.97945053634858	9.32030618921871e-13	0.461538461538353	1
ENSG00000152760.9	TCTEX1D1	1	66744135	1_42	0	1.53142456937871e-06	64.0668251459224	1.63639792035217e-09	-3.88031060549814	3
ENSG00000152763.16	WDR78	1	66880607	1_42	0	1.40730570308278e-07	20.6196712851067	4.83983204550309e-11	1.5693843021158	2
ENSG00000198160.14	MIER1	1	66920571	1_42	0	8.52485593227925e-09	5.95708426230224	8.46995098363404e-13	1.41647141413372	2
ENSG00000116704.7	SLC35D1	1	67054457	1_42	0	2.27704773925197e-08	28.248322807389	1.07281517731416e-11	2.67132867132767	1
ENSG00000081985.10	IL12RB2	1	67307648	1_42	0	7.46473893808997e-09	6.47896910935038	8.06641642998313e-13	1.11384615384619	1
ENSG00000172380.5	GNG12	1	67833869	1_42	0	1.86915919409003e-08	19.6622937419398	6.1297191528338e-12	-2.68750000000023	1
ENSG00000033122.18	LRRC7	1	69567941	1_44	0	0.205173780065589	29.9920103468599	0.000102633122648423	-2.78044280442825	1
ENSG00000066557.5	LRRC40	1	70204629	1_44	0	0.016401014760473	5.33261197349165	1.458716208101e-06	0.528138528138594	1
ENSG00000116754.13	SRSF11	1	70207243	1_44	0	0.017947637066367	6.19006615256244	1.85294562307976e-06	-0.60698689956324	1
ENSG00000118454.12	ANKRD13C	1	70354325	1_44	0	0.0155167778584113	4.8055313212519	1.24366399258641e-06	0.277777777777922	1
ENSG00000197568.13	HHLA3	1	70355624	1_44	0	0.0176906631891977	6.05281124607934	1.78591732578644e-06	0.728324717659294	2
ENSG00000116761.11	CTH	1	70411075	1_44	0	0.0586589034607463	17.539521721862	1.71597830350145e-05	-1.9685039370078	1
ENSG00000050628.20	PTGER3	1	71047606	1_45	0	0.0123088662573863	6.50333267245376	1.33510102394256e-06	-0.763849562542999	2
ENSG00000132485.13	ZRANB2	1	71081716	1_45	0	0.0112635246328432	5.6607135939504	1.0634219024456e-06	0.506787330316491	1
ENSG00000172260.14	NEGR1	1	72267927	1_46	0	0.022157961171245	9.58576543753926	3.54255580435407e-06	-1.33251386381456	3
ENSG00000162620.15	LRRIQ3	1	74198025	1_47	0	0.0188386948425748	6.36690919651612	2.00050468575063e-06	0.731707317073122	1
ENSG00000254685.6	FPGT	1	74198130	1_47	0	0.019390223273936	6.64169637857394	2.14793895121905e-06	0.78048780487798	1
ENSG00000116783.14	TNNI3K	1	74234228	1_47	0	0.0180273777143994	5.94782332281241	1.78834260584842e-06	-0.596701498228943	2
ENSG00000116791.13	CRYZ	1	74702349	1_47	0	0.0163878430234258	5.04052819114243	1.37771043834072e-06	-0.312225236164305	5
ENSG00000162623.15	TYW3	1	74733103	1_47	0	0.0163070912868916	4.99354161548927	1.35814231813926e-06	0.321349257469557	3
ENSG00000117054.13	ACADM	1	75724646	1_47	0	0.017422721588475	5.62312776800134	1.63400753136932e-06	-0.632206368888256	2
ENSG00000137955.15	RABGGTB	1	75786326	1_47	0	0.0162845392184263	4.98037808745566	1.35268879843492e-06	-0.225225183187671	2
ENSG00000057468.6	MSH4	1	75779738	1_47	0	0.0179408257566448	5.90201454234343	1.76604924391426e-06	-0.52599297467496	3
ENSG00000184005.10	ST6GALNAC3	1	76091265	1_47	0	0.016188308597339	4.92400486037457	1.3294746270584e-06	-0.333333333333246	1
ENSG00000117069.14	ST6GALNAC5	1	76867670	1_48	0	0.00811189399976564	5.43988629917158	7.35990477002806e-07	0.391100702576159	1
ENSG00000142892.14	PIGK	1	77183730	1_48	0	0.0076302474345008	4.85964449262706	6.18448053145647e-07	-0.0756750653714741	2
ENSG00000154027.18	AK5	1	77282053	1_48	0	0.0261988603756368	16.5874763382789	7.24807739831459e-06	-1.7591623036641	1
ENSG00000036549.12	ZZZ3	1	77683032	1_48	0	0.00973778582065854	7.17229583000809	1.16487283611624e-06	0.680952380952066	1
ENSG00000162614.18	NEXN	1	77888019	1_48	0	0.00757423199172402	4.78981130827576	6.05086012399949e-07	0.133790737564414	1
ENSG00000162613.16	FUBP1	1	77979050	1_48	0	0.0107847112204604	8.14120810098859	1.46439245383916e-06	-0.852861035422765	1
ENSG00000162616.8	DNAJB4	1	77979050	1_48	0	0.0160044150322886	11.8911521064205	3.1741236806916e-06	-1.5113355237739	2
ENSG00000137960.5	GIPC2	1	77979050	1_48	0	0.0107847112204604	8.14120810098859	1.46439245383916e-06	0.852861035422765	1
ENSG00000122420.9	PTGFR	1	78287844	1_48	0	0.0103189743624518	7.72224657308186	1.32904689040751e-06	-0.856064914537516	2
ENSG00000137959.15	IFI44L	1	78619516	1_48	0	0.0107621907257897	8.12137421496885	1.4577743759195e-06	0.895408163265801	1
ENSG00000137965.10	IFI44	1	78649621	1_48	0	0.00755046900252476	4.76002818881189	5.99437018042401e-07	-0.106870229007657	1
ENSG00000162618.13	ADGRL4	1	79006491	1_48	0	0.0085333496994231	5.92010714661464	8.42576255318255e-07	-0.622395833333127	1
ENSG00000137941.16	TTLL7	1	83998735	1_51	0	0.0218178366341645	9.59177959390949	3.49036609921827e-06	-1.15804597701175	1
ENSG00000203943.8	SAMD13	1	84298566	1_51	0	0.0131072884302277	4.74338825072708	1.03695911968299e-06	0.0776515151515173	1
ENSG00000137976.7	DNASE2B	1	84403370	1_52	0	0.0420120460961481	13.2389448675531	9.27656757409484e-06	-1.54838709677436	1
ENSG00000117133.10	RPF1	1	84479257	1_52	0	0.0709980689437457	18.3117474442722	2.16838518859999e-05	-1.98833819242097	1
ENSG00000174021.10	GNG5	1	84506136	1_52	0	0.0174732079332571	4.85413478824279	1.41463559702826e-06	-0.131645569620211	1
ENSG00000117151.12	CTBS	1	84572649	1_52	0	0.0208457598343162	6.53471821695808	2.27198102866453e-06	0.773931644460409	3
ENSG00000117155.16	SSX2IP	1	84691138	1_52	0	0.0174236216241727	4.82709092109968	1.40276207539937e-06	0.184971098265917	1
ENSG00000153898.12	MCOLN2	1	84940211	1_52	0	0.0195929524511963	5.94422866112789	1.9424752658825e-06	-0.588166383290975	2
ENSG00000162643.12	WDR63	1	84999343	1_52	0	0.0182211162403931	5.25304743360034	1.59641723074754e-06	0.451842256010227	2
ENSG00000055732.12	MCOLN3	1	85043829	1_52	0	0.0206012657679978	6.42229439741093	2.20670470039171e-06	-0.741403003797864	3
ENSG00000097096.8	SYDE2	1	85178795	1_52	0	0.0245971227400852	8.11282641954932	3.32825503628701e-06	-0.880639058790451	2
ENSG00000142867.12	BCL10	1	85276340	1_52	0	0.0172501989534322	4.7319027502818	1.36141341078863e-06	-0.00744416873449014	1
ENSG00000117174.10	ZNHIT6	1	85707615	1_52	0	0.0175130986064246	4.87583571180713	1.42420387293568e-06	-0.168831442908208	2
ENSG00000171502.14	COL24A1	1	85991373	1_53	0	0.0179178340391198	5.09739966107739	1.52333107323999e-06	0.467398770175233	2
ENSG00000122417.15	ODF2L	1	86376054	1_53	0	0.0180135381709391	5.1481023363327	1.54670076794086e-06	-0.401650391741848	2
ENSG00000137975.7	CLCA2	1	86424561	1_53	0	0.0172305330258216	4.72516890004139	1.35792616016059e-06	-0.0329670329670174	1
ENSG00000016602.9	CLCA4	1	86547045	1_53	0	0.0203416278041911	6.30557043911168	2.13929260912854e-06	-0.735842695754502	2
ENSG00000153936.16	HS2ST1	1	86912377	1_53	0	0.0172303309291574	4.72505734640856	1.35787817498984e-06	0.079365079365125	1
ENSG00000143013.12	LMO4	1	87331207	1_53	0	0.0184886627466849	5.39593155599561	1.66391845394195e-06	0.35546875	1
ENSG00000065243.19	PKN2	1	88684130	1_54	0	0.0122947482513708	4.88042241068398	1.00077663825254e-06	-0.0417582417582481	1
ENSG00000137944.17	KYAT3	1	88992247	1_54	0	0.0127143427910783	5.19913156834304	1.10251581926764e-06	0.238095238095159	1
ENSG00000213516.9	RBMXL1	1	88992247	1_54	0	0.0127468475244259	5.22338837021744	1.11049143746387e-06	-0.580969757793461	2
ENSG00000117226.11	GBP3	1	89015900	1_54	0	0.0221643059083954	10.4867984227632	3.87665507349937e-06	-1.56060606060559	1
ENSG00000162645.12	GBP2	1	89147330	1_54	0	0.0963553439826967	24.667688698498	3.9642804506594e-05	2.80722891566263	1
ENSG00000162654.8	GBP4	1	89199262	1_54	0	0.0158208815741284	7.27663280557369	1.92008849467784e-06	-1.04545454545416	1
ENSG00000154451.14	GBP5	1	89272549	1_54	0	0.0139675903745684	6.09224970973005	1.41925127016183e-06	-0.703331317620396	2
ENSG00000197147.13	LRRC8B	1	89544829	1_54	0	0.0121151155259105	4.74066716981062	9.5791534653413e-07	0.113821138211356	1
ENSG00000171488.14	LRRC8C	1	89729340	1_55	0	0.0161690567763187	4.83837992691666	1.30480243747546e-06	-0.217054263565818	1
ENSG00000162664.16	ZNF326	1	89994609	1_55	0	0.0172882196855618	5.47507474926424	1.57870298814404e-06	0.47067381944076	2
ENSG00000122482.20	ZNF644	1	91022402	1_55	0	0.0679681052088136	18.6097188256635	2.1096241090267e-05	-1.90878938640056	1
ENSG00000162669.15	HFM1	1	91403932	1_55	0	0.0263555170962349	9.49429318119006	4.17344107032575e-06	-1.17113935409575	3
ENSG00000097046.12	CDC7	1	91500849	1_56	0	0.00964949949842064	6.39913725084691	1.02987927501997e-06	0.571664325271961	2
ENSG00000172031.6	EPHX4	1	92031098	1_56	0	0.0100497907715292	6.59972829527363	1.10622426933371e-06	0.557823129251831	1
ENSG00000122484.8	RPAP2	1	92301291	1_56	0	0.0856059119916075	27.5214645945419	3.92948292269542e-05	-3.16935483870981	1
ENSG00000162676.11	GFI1	1	92487304	1_56	0	0.0127903195382812	9.54363819207138	2.03589542562732e-06	-1.59354838709717	1
ENSG00000067208.14	EVI5	1	92825086	1_56	0	0.0192838979581247	13.3381257954998	4.28992539308253e-06	2.21658986175139	1
ENSG00000122406.12	RPL5	1	92831623	1_56	0	0.00882366690262149	5.63597277153379	8.29426862722595e-07	0.496402877697849	1
ENSG00000154511.11	FAM69A	1	92934792	1_56	0	0.0277508564628535	16.7879378678787	7.77022956583559e-06	-2.2976735436502	3
ENSG00000143033.17	MTF2	1	93079600	1_57	0	0.0108719567843106	5.21685194000402	9.45967757590784e-07	0.796610169491585	1
ENSG00000117500.12	TMED5	1	93176489	1_57	1	0.166767552243292	24.485263695206	6.81045998379013e-05	4.39946181667824	2
ENSG00000122483.17	CCDC18	1	93179181	1_57	0	0.0124887007335526	9.11751016739171	1.89912530506326e-06	2.06937203214085	2
ENSG00000117505.12	DR1	1	93345092	1_57	1	0.0960560713838674	24.0400126642372	3.85140879721308e-05	-4.24375000000162	1
ENSG00000137942.16	FNBP1L	1	93448904	1_57	0	0.0184901405912847	10.8048991186763	3.33212308452679e-06	-1.56768558952046	1
ENSG00000137936.16	BCAR3	1	93561304	1_57	0	0.016684759155972	10.5888203040886	2.94664370331378e-06	1.81250000000041	1
ENSG00000067334.13	DNTTIP2	1	93879024	1_57	0	0.0183994894152493	9.24775114492549	2.83793217315603e-06	-0.818978592660691	2
ENSG00000023909.9	GCLM	1	93909753	1_57	0	0.0145124854660111	7.21471660690752	1.74630935335548e-06	-0.68484848484855	1
ENSG00000198691.11	ABCA4	1	94120772	1_58	0	0.0143269855315934	4.76114369967189	1.13769596375796e-06	0.0317460317460353	1
ENSG00000137962.12	ARHGAP29	1	94273293	1_58	0	0.0255984966536855	10.2887440550883	4.3927544784563e-06	1.37730403232579	2
ENSG00000117528.11	ABCD3	1	94411329	1_58	0	0.0433516192249808	15.3357546028531	1.10884432855319e-05	-1.60719640179938	1
ENSG00000117525.13	F3	1	94591345	1_58	0	0.015396461268541	5.44551906861455	1.39836421814009e-06	0.520294154850141	2
ENSG00000143036.16	SLC44A3	1	94822014	1_58	0	0.0143064150430562	4.74748880984287	1.13280426515464e-06	-0.147771382356685	4
ENSG00000117519.15	CNN3	1	94919559	1_58	0	0.0143424824133434	4.7714182456659	1.14138436337991e-06	0.0699681717623283	2
ENSG00000172339.9	ALG14	1	95073027	1_58	0	0.015300189495836	5.38588134147784	1.37440174002532e-06	0.421538461538434	1
ENSG00000152078.9	TMEM56	1	95164905	1_58	0	0.0176475155930519	6.74358181903979	1.98488025258979e-06	-0.827586206896685	1
ENSG00000122481.16	RWDD3	1	95234069	1_58	0	0.0144221585833338	4.82407228531352	1.1603905384902e-06	-0.143813690300431	3
ENSG00000117569.18	PTBP2	1	96721522	1_59	0	0.0735442302622527	18.3390996660264	2.24950375876152e-05	-2.08620689655131	1
ENSG00000188641.12	DPYD	1	97921399	1_60	0	0.0170928558639706	5.38333441697457	1.53470919587202e-06	-0.533678756476865	1
ENSG00000162627.16	SNX7	1	98661649	1_60	0	0.0188825826483152	6.33115803296207	1.99390587949615e-06	-0.697422846161088	2
ENSG00000156869.12	FRRS1	1	99766518	1_61	0	0.0261950923388815	12.1902651351381	5.32590224411479e-06	1.20256759843808	2
ENSG00000162688.16	AGL	1	99851209	1_61	0	0.0146000954592105	7.06815522241332	1.72116251593228e-06	0.850746268656706	1
ENSG00000117620.14	SLC35A3	1	99959944	1_61	0	0.0122342998497776	5.40416400490907	1.10272633509736e-06	-0.458477218983572	2
ENSG00000156876.9	SASS6	1	100132743	1_61	0	0.0188802033672509	9.52818964600762	3.00038624744998e-06	1.16326530612203	1
ENSG00000122477.12	LRRC39	1	100178539	1_61	0	0.0467932410452162	18.1265718595116	1.41468226620004e-05	2.05081991100913	2
ENSG00000137996.12	RTCA	1	100262745	1_61	0	0.0145421704922115	7.08342009239751	1.71803630354423e-06	-0.734767025089741	1
ENSG00000079335.18	CDC14A	1	100353172	1_61	0	0.0300353736835041	13.9165921680194	6.97149700897959e-06	1.61971830985886	1
ENSG00000181656.6	GPR88	1	100542430	1_62	0	0.0290477057130535	14.0640538405428	6.81369143040224e-06	1.69599999999984	1
ENSG00000162695.11	SLC30A7	1	100895128	1_62	0	0.201097549943332	33.0623959934406	0.000110892253273799	-3.43859852177837	2
ENSG00000117543.20	DPH5	1	101025552	1_62	0	0.0183372914500844	9.67601984299571	2.95932077885505e-06	-1.80116959064307	1
ENSG00000060718.20	COL11A1	1	103109221	1_64	0	0.0471283805481888	16.643818018066	1.30826457182684e-05	-1.88732394366207	1
ENSG00000185946.15	RNPC3	1	103509781	1_65	0	0.0130007253911105	5.35831698999892	1.16186613315372e-06	-0.396151702943654	2
ENSG00000240038.6	AMY2B	1	103559225	1_65	0	0.0251186663276833	11.6282241382203	4.87158266943757e-06	1.31623498228193	2
ENSG00000162631.18	NTNG1	1	107135646	1_66	0	0.016753526510041	8.29621015154059	2.31817430336252e-06	-0.864565919063122	2
ENSG00000134215.15	VAV3	1	107966476	1_67	0	0.0143923219375462	5.5936500970124	1.34272250116232e-06	0.41496598639472	1
ENSG00000085491.15	SLC25A24	1	108200892	1_67	0	0.0163081397963166	6.78186514023179	1.84464874471148e-06	0.843453175364245	2
ENSG00000121957.12	GPSM2	1	108875057	1_67	0	0.0153088113351709	6.18049879422699	1.57806578044386e-06	0.553191489361905	1
ENSG00000121940.15	CLCC1	1	108945282	1_67	0	0.0147831094854537	5.8482958219515	1.44196670012226e-06	0.561821230916314	2
ENSG00000197780.9	TAF13	1	109075155	1_67	0	0.0346263260329215	13.9674135220804	8.06645119756146e-06	-1.67318435754194	1
ENSG00000215717.5	TMEM167B	1	109065661	1_67	0	0.0202053194197011	8.82162933518185	2.97286119251388e-06	-1.35530587696214	2
ENSG00000116299.16	KIAA1324	1	109113798	1_67	0	0.0140655670162488	5.37539479681853	1.26103667217249e-06	0.318840579710136	1
ENSG00000031698.12	SARS	1	109213564	1_67	0	0.013161759244422	4.74437154263902	1.04148433060863e-06	-0.199612403100758	1
ENSG00000143126.7	CELSR2	1	109241026	1_67	0	0.0199985566252168	8.72364309622336	2.90975649945802e-06	1.05600000000017	1
ENSG00000134222.16	PSRC1	1	109278889	1_67	0	0.0246370866462294	10.712556363663	4.40192436803345e-06	-1.38291842561223	3
ENSG00000221986.6	MYBPHL	1	109307500	1_67	0	0.0143062332507494	5.53662390075156	1.32108399262514e-06	0.5107913669066	1
ENSG00000134243.11	SORT1	1	109397881	1_67	0	0.0445235119454999	16.3816417747945	1.2164855200343e-05	1.90000000000001	1
ENSG00000143028.8	SYPL2	1	109465030	1_67	0	0.0507023982930888	17.6339210270525	1.49120550958602e-05	1.98630136986393	1
ENSG00000162650.16	ATXN7L2	1	109446602	1_67	0	0.0312790291378404	12.9937555759472	6.77872574128173e-06	-1.65111265611975	2
ENSG00000181754.6	AMIGO1	1	109509517	1_67	0	0.0190401945755881	8.2559290043179	2.62178719156152e-06	-0.820093963841451	2
ENSG00000156097.12	GPR61	1	109541786	1_67	0	0.0131354465734932	4.72536118965155	1.03523741092994e-06	0.0802469135802739	1
ENSG00000065135.10	GNAI3	1	109533822	1_67	0	0.0193992685158025	8.43385069147234	2.72879787491133e-06	0.962121212120993	1
ENSG00000168765.16	GSTM4	1	109656105	1_67	0	0.0172568179311547	7.31978257374236	2.10677911120821e-06	0.747797075976628	3
ENSG00000134184.12	GSTM1	1	109612653	1_67	0	0.0166264685313364	6.96573516989379	1.931643954832e-06	0.662206733912185	4
ENSG00000134201.10	GSTM5	1	109707546	1_67	0	0.0253421379777404	10.981900776268	4.64174065964004e-06	1.44821130429034	3
ENSG00000134202.10	GSTM3	1	109731286	1_67	0	0.165995463125433	29.3183739028566	8.11701228228445e-05	-2.93489407216653	2
ENSG00000184371.13	CSF1	1	109926789	1_68	0	0.0239814366395422	11.3841167014506	4.55338781748573e-06	1.40590249990183	2
ENSG00000168710.17	AHCYL1	1	109984850	1_68	0	0.0310470774043121	13.8515165493644	7.17262548952127e-06	1.51204819277101	1
ENSG00000143093.14	STRIP1	1	110034040	1_68	0	0.0456059228337131	17.5417640922323	1.3343034834257e-05	2.0080000000005	1
ENSG00000186150.4	UBL4B	1	110091168	1_68	0	0.0248082406434116	11.7075799260552	4.84421268838588e-06	1.55468750000064	1
ENSG00000197106.6	SLC6A17	1	110158336	1_68	0	0.0234903766398025	11.186791379008	4.38284008345637e-06	-1.11993517017794	1
ENSG00000116396.14	KCNC4	1	110242727	1_68	0	0.0188242235471173	9.07629854416075	2.84961343589001e-06	-1.11805555555568	1
ENSG00000162775.14	RBM15	1	110338810	1_68	0	0.0281560439357962	12.916644787879	6.06570739280808e-06	-1.54399999999991	1
ENSG00000168679.17	SLC16A4	1	110308736	1_68	0	0.0131401840770155	5.65780723385868	1.23996578423158e-06	0.626231093509692	2
ENSG00000177272.8	KCNA3	1	110753610	1_68	0	0.0167452561081152	7.96254945909423	2.22384258662153e-06	-1.02868852459016	1
ENSG00000121931.15	LRIF1	1	110964484	1_68	0	0.0124615987713862	5.15420929741465	1.0712625422908e-06	-0.433734939759183	1
ENSG00000156171.14	DRAM2	1	111139496	1_68	0	0.0636842853752061	20.7680021045677	2.20590652084022e-05	2.64492753623102	1
ENSG00000134255.13	CEPT1	1	111137326	1_68	0	0.0454188188561069	17.5023820293894	1.32584605457781e-05	-2.05393027170465	2
ENSG00000064886.13	CHI3L2	1	111191102	1_68	0	0.110648547572621	26.1789536945631	4.83123439010342e-05	2.84328358208935	1
ENSG00000173947.13	PIFO	1	111346034	1_69	0	0.0115941999124071	4.73415174670906	9.15467781360243e-07	0.0625000000000204	1
ENSG00000085465.12	OVGP1	1	111427097	1_69	0	0.0118576240756146	4.96856417548955	9.82626985815186e-07	0.311143933444359	2
ENSG00000116455.13	WDR77	1	111449473	1_69	0	0.0118698470061235	4.97564180281397	9.85041062039034e-07	-0.32539682539686	1
ENSG00000116459.10	ATP5F1	1	111451341	1_69	0	0.0116598616415415	4.80365247662628	9.34168208074296e-07	0.212121212121173	1
ENSG00000143110.11	C1orf162	1	111473751	1_69	0	0.0131216522723318	5.92727212676426	1.29718971547751e-06	-0.620034886268644	2
ENSG00000282608.1	ADORA3	1	111528405	1_69	0	0.0132749377554123	6.01551191728572	1.33188028535298e-06	-0.569148936170553	1
ENSG00000116473.14	RAP1A	1	111547195	1_69	0	0.0116800656141415	4.7962332384923	9.34341593580673e-07	0.170542635658929	1
ENSG00000121933.18	TMIGD3	1	111490897	1_69	0	0.0139479088566815	6.4975883277344	1.51154610443279e-06	0.745814687587674	2
ENSG00000197852.9	FAM212B	1	111755756	1_69	0	0.0131633129807709	5.92350653148894	1.30048151871557e-06	-0.564245810055742	1
ENSG00000064703.11	DDX20	1	111754860	1_69	0	0.0123979919641897	5.40109366966346	1.11684567130316e-06	0.34432379697277	2
ENSG00000171385.9	KCND3	1	111987808	1_69	0	0.0145344639850528	6.73388769241988	1.63239401812744e-06	0.529914529914913	1
ENSG00000143079.14	CTTNBP2NL	1	112396295	1_69	0	0.0123501897381453	5.25642203023997	1.08273945356223e-06	0.0757575757575784	1
ENSG00000134245.17	WNT2B	1	112498210	1_69	0	0.0177539435533071	8.02073004496242	2.3750285783908e-06	-0.165644171779089	1
ENSG00000116489.12	CAPZA1	1	112621345	1_69	0	0.0134972414082506	7.55345126376819	1.70039787135005e-06	1.38732394366165	1
ENSG00000007341.18	ST7L	1	112614432	1_69	0	0.366215710025215	20.887281762677	0.000127578943596502	4.01626016260173	1
ENSG00000155380.11	SLC16A1	1	112956760	1_70	0	0.0161041063323458	6.16146942809153	1.65493535089287e-06	0.716831683168382	1
ENSG00000081026.18	MAGI3	1	113390860	1_70	0	0.0158110076991814	5.98671349704394	1.57873097710951e-06	-0.34013605442177	1
ENSG00000116793.15	PHTF1	1	113758713	1_70	0	0.039829224948287	14.8092336068792	9.83772197808635e-06	2.21333333333361	1
ENSG00000134262.12	AP4B1	1	113904412	1_70	0	0.098019848058755	23.5524718955172	3.85044234469152e-05	-2.78965562932741	3
ENSG00000118655.4	DCLRE1B	1	113905154	1_70	0	0.0138472332231342	4.72607767680684	1.09150057243345e-06	-0.174242424242462	1
ENSG00000163349.21	HIPK1	1	113894257	1_70	0	0.0227288689257739	9.44279272201815	3.57963203749358e-06	1.1932773109244	1
ENSG00000116774.11	OLFML3	1	113979663	1_70	0	0.0227947285258047	9.47040808113549	3.60050338139117e-06	1.29210595898096	2
ENSG00000134200.3	TSHB	1	115061281	1_72	0	0.016226051311691	13.2944929300567	3.59786387654508e-06	-1.45238095238056	1
ENSG00000197323.11	TRIM33	1	114497296	1_72	0	0.00658401663482677	4.73466187138356	5.19924154335097e-07	-0.0774647887323797	1
ENSG00000116752.5	BCAS2	1	114581126	1_72	0	0.00744359598523203	5.89744870924756	7.32161808217005e-07	0.606741573033683	1
ENSG00000175984.14	DENND2C	1	114669904	1_72	0	0.00898035152654986	7.67679501363555	1.14982934135651e-06	0.86335403726704	1
ENSG00000213281.4	NRAS	1	114716596	1_72	0	0.00765675167913471	6.16504990069786	7.87301835967737e-07	-0.631578947368237	1
ENSG00000009307.15	CSDE1	1	114757749	1_72	0	0.0065883980285395	4.74096457708337	5.20962717831641e-07	0.084415584415555	1
ENSG00000052723.11	SIKE1	1	114766891	1_72	0	0.00746942682203833	5.93028144997537	7.3879285695886e-07	0.590909090909346	1
ENSG00000134198.9	TSPAN2	1	115077023	1_72	0	0.0206455448375511	15.5876189641661	5.36742809405662e-06	-1.63881621844529	2
ENSG00000134259.3	NGF	1	115139732	1_72	0	0.00693371719466573	5.22500449657045	6.04244767417921e-07	0.320910040957078	3
ENSG00000134258.16	VTCN1	1	117207069	1_72	0	0.00667269172689178	4.86141574168174	5.41033217147309e-07	0.226121043282489	2
ENSG00000118729.11	CASQ2	1	115767534	1_72	0	0.0179789976626861	14.2705839371683	4.27924671433719e-06	-1.54468085106486	1
ENSG00000163393.12	SLC22A15	1	115976190	1_72	0	0.00657708535258461	4.72468257194452	5.18282111172141e-07	0.0477525112390322	2
ENSG00000143061.17	IGSF3	1	116711983	1_72	0	0.0412672280401516	22.2118540828068	1.52879838489211e-05	-2.0514705882355	1
ENSG00000134247.9	PTGFRN	1	116909755	1_72	0	0.0111014313696819	9.68846931389637	1.79388356931617e-06	-1.12067945121175	2
ENSG00000134256.12	CD101	1	117001709	1_72	0	0.0264022042846563	17.9338392881645	7.89720780716704e-06	-1.79856007109638	2
ENSG00000116830.11	TTF2	1	117060534	1_72	0	0.00702468708857218	5.3485191965131	6.26643656999617e-07	-0.37323943661986	1
ENSG00000134253.9	TRIM45	1	117125685	1_72	0	0.00979432177934292	8.49975725813578	1.38848437434307e-06	-0.937956204379783	1
ENSG00000198162.12	MAN1A2	1	117366383	1_72	0	0.0075678279995175	6.05432176757003	7.64182093678882e-07	0.59899290899683	2
ENSG00000196505.10	GDAP2	1	117929798	1_72	0	0.00890302999643966	7.59478854223148	1.12775205911075e-06	0.823038397328861	1
ENSG00000092607.13	TBX15	1	118989585	1_73	0	0.0400005194382491	17.1787414083357	1.14608566077153e-05	-1.8364123191394	2
ENSG00000116874.11	WARS2	1	119012523	1_73	0	0.0109447193146548	4.81995567419982	8.79848257304314e-07	0.15708448624952	2
ENSG00000143067.4	ZNF697	1	119648421	1_73	0	0.0129957429939929	6.45084912023606	1.39822835131199e-06	0.724792397060556	2
ENSG00000092621.11	PHGDH	1	119735449	1_73	0	0.0109344338918268	4.8110314085244	8.77393880414504e-07	0.0509415097364667	2
ENSG00000131791.7	PRKAB2	1	147172620	1_73	0	0.0116295910228417	5.39610282783554	1.04665792159259e-06	0.5224110285541	2
ENSG00000131778.18	CHD1L	1	147222655	1_73	0	0.0111227505017005	4.97310507084229	9.22571291454215e-07	0.272241813939922	2
ENSG00000162836.11	ACP6	1	147647471	1_73	0	0.0108552160332029	4.7420229966035	8.58543357115052e-07	-0.0741923727771991	4
ENSG00000163220.10	S100A9	1	153357702	1_75	0	0.0282495755675862	10.6540709771213	5.01981391948588e-06	1.32076222599537	2
ENSG00000143556.8	S100A7	1	153460264	1_75	0	0.0203201759104824	7.51030708153852	2.54533684204687e-06	0.880717176614335	2
ENSG00000197956.9	S100A6	1	153536399	1_75	0	0.0161634502711153	5.33175725686683	1.43735666025694e-06	0.426605504587197	1
ENSG00000196420.7	S100A5	1	153541765	1_75	0	0.0162829093213336	5.40178893399234	1.46699867213471e-06	-0.455830388692501	1
ENSG00000188015.9	S100A3	1	153549177	1_75	0	0.0232861543376054	8.80909895438454	3.4212858853351e-06	0.995837199793142	3
ENSG00000196154.11	S100A4	1	153549456	1_75	0	0.021387416938058	7.99806035305071	2.85300884744812e-06	0.871458321495416	2
ENSG00000196754.10	S100A2	1	153567844	1_75	0	0.018884477048184	6.8123915137785	2.14567858940897e-06	-0.778461538461844	1
ENSG00000188643.10	S100A16	1	153612510	1_75	0	0.0163479567798932	5.43965317487545	1.48318319796642e-06	-0.240601503759435	1
ENSG00000189334.8	S100A14	1	153617113	1_75	0	0.0206372157748684	7.65766093638872	2.63576898569032e-06	0.636363636363584	1
ENSG00000160678.11	S100A1	1	153632043	1_75	0	0.0155215706596864	4.94641010461422	1.2805186041756e-06	0.443548387096915	1
ENSG00000189171.14	S100A13	1	153627648	1_75	0	0.0175947070841984	6.13888320416253	1.80148859685016e-06	0.395348837209184	1
ENSG00000143553.10	SNAPIN	1	153658595	1_75	0	0.0155790083975254	4.98147534475915	1.2943684011553e-06	0.070021573672555	2
ENSG00000169418.9	NPR1	1	153678582	1_75	0	0.051259633275214	16.3739999202693	1.39987863162164e-05	2.05363984674375	1
ENSG00000143554.13	SLC27A3	1	153766793	1_75	0	0.021084777753916	7.8622895254993	2.76489196060668e-06	-0.9840117287508	2
ENSG00000198837.9	DENND4B	1	153940057	1_75	0	0.0151673850964715	4.7269073699768	1.19577070893786e-06	-0.0873189985649729	2
ENSG00000160741.16	CRTC2	1	153959736	1_75	0	0.0155271268207555	4.94980451184684	1.28185603671621e-06	0.577777777777544	1
ENSG00000143570.17	SLC39A1	1	153968263	1_75	0	0.0175080125852675	6.091915903664	1.77889721483297e-06	0.368489017449859	2
ENSG00000143578.15	CREB3L4	1	153966654	1_75	0	0.0165750093502579	5.57088134044105	1.54006054850956e-06	0.314516129032148	1
ENSG00000143545.8	RAB13	1	153985724	1_75	0	0.0164516838199155	5.49989963859771	1.50912503786842e-06	-0.786764705882129	1
ENSG00000143552.9	NUP210L	1	154155073	1_75	0	0.0152012315277565	4.74810249025329	1.20381282038557e-06	0.236687163596569	2
ENSG00000143549.19	TPM3	1	154191050	1_75	0	0.0867475993062116	21.4874423061587	3.10886808094133e-05	2.29896907216402	1
ENSG00000143515.16	ATP8B2	1	154312576	1_75	0	0.0207925789836216	7.72930031202959	2.6804557804094e-06	0.908994707922394	2
ENSG00000160712.12	IL6R	1	154397544	1_75	0	0.0166348945666203	5.60527240509252	1.55516646056174e-06	0.709633266005705	3
ENSG00000169291.9	SHE	1	154502081	1_75	0	0.0215657184931317	8.07728406366022	2.90528936247569e-06	1.34337349397617	1
ENSG00000160710.15	ADAR	1	154628057	1_75	0	0.0154466139469748	4.90037169434769	1.26247393564174e-06	-0.383926424622633	2
ENSG00000143603.18	KCNN3	1	154870871	1_76	0	0.0103696389328161	7.54313982418241	1.30459556676481e-06	1.3593750000006	1
ENSG00000163344.5	PMVK	1	154936792	1_76	0	0.0140514120044338	10.0159379689316	2.34731676055022e-06	1.28612412876854	2
ENSG00000163346.16	PBXIP1	1	154939322	1_76	0	0.0132474736706268	9.79104411178693	2.16332703568963e-06	1.56589147286869	1
ENSG00000173207.12	CKS1B	1	154975020	1_76	0	0.0238733393781506	14.6808203076547	5.84552605290935e-06	1.31343283582167	1
ENSG00000163354.14	DCST2	1	155033615	1_76	0	0.0114453050707699	8.3838781037925	1.60041433984444e-06	1.51145038167907	1
ENSG00000163357.10	DCST1	1	155033975	1_76	0	0.0118459571689348	8.11422418370336	1.60316146804018e-06	0.918128654970816	1
ENSG00000143590.13	EFNA3	1	155078247	1_76	0	0.0207833136407004	23.5674509021691	8.1693500977632e-06	-4.50307249375164	2
ENSG00000169242.11	EFNA1	1	155134074	1_76	0	0.0106936811007136	17.211302989934	3.06973640279055e-06	-4.13492063491876	1
ENSG00000169241.17	SLC50A1	1	155135811	1_76	0	0.0114546616360912	17.7456571315714	3.39027132698833e-06	4.19841269841355	1
ENSG00000185499.16	MUC1	1	155181061	1_76	0	0.00992819974296977	6.50013706481282	1.07634903574467e-06	0.154938090203168	2
ENSG00000169231.13	THBS3	1	155211441	1_76	0	0.0080053879821933	4.90458490692516	6.54854396843493e-07	-0.197505197505155	1
ENSG00000177628.15	GBA	1	155244216	1_76	0	0.0122965476488133	17.5076121113816	3.59062639132286e-06	-4.49837723525136	2
ENSG00000160767.20	FAM189B	1	155254510	1_76	0	0.108954663780728	39.5308077874881	7.18359135958495e-05	5.61516669200454	2
ENSG00000116521.10	SCAMP3	1	155262283	1_76	0	0.0555155506734619	32.8698973833745	3.0434985970249e-05	5.44366197183029	1
ENSG00000176444.18	CLK2	1	155278784	1_76	0	0.0585314557354054	33.1672052923511	3.23786181502802e-05	5.39716312056876	1
ENSG00000125459.14	MSTO1	1	155539771	1_76	0	0.00936141537498181	8.17187451946965	1.27591960520015e-06	2.17391304347852	1
ENSG00000163374.19	YY1AP1	1	155688145	1_76	0	0.00820115700979263	5.10629920929018	6.9845992218371e-07	-0.244999999999955	1
ENSG00000132718.8	SYT11	1	155859720	1_76	0	0.0529330112461578	28.466056419232	2.51312454688021e-05	-4.59558823529568	1
ENSG00000143622.10	RIT1	1	155911161	1_76	0	0.0215821127268809	18.5764595271526	6.68677958505843e-06	-3.86259541984707	1
ENSG00000132680.10	KIAA0907	1	155934601	1_76	0	0.00997044870846053	6.59463055505961	1.09664302250727e-06	0.247826086956472	1
ENSG00000116584.17	ARHGEF2	1	156006597	1_76	0	0.00898224950242976	7.30948200747385	1.09504463406527e-06	-2.21093749999917	1
ENSG00000163479.13	SSR2	1	156020665	1_76	0	0.0109870637190174	7.65314249595458	1.40243114655124e-06	-0.939285714285853	1
ENSG00000196189.12	SEMA4A	1	156146697	1_76	0	0.0267310563561819	16.2089636665857	7.2265577204798e-06	1.76345416378406	2
ENSG00000160785.13	SLC25A44	1	156194115	1_76	0	0.0220572036480898	15.2199719696193	5.59917976636775e-06	-1.90647482014458	1
ENSG00000160783.19	PMF1	1	156201443	1_76	0	0.0106775988215785	8.13676057140983	1.44905624178581e-06	-1.30900806575738	2
ENSG00000242252.1	BGLAP	1	156236330	1_76	0	0.00860436088434513	5.87777331672298	8.43512564228676e-07	-0.894424364433219	2
ENSG00000160781.15	PAQR6	1	156250265	1_76	0	0.0114944931939149	8.3336253135458	1.59765831257717e-06	0.927419354839028	1
ENSG00000163472.18	TMEM79	1	156283240	1_76	0	0.0109372667873056	7.93413764359309	1.44733359132681e-06	-0.933823529411644	1
ENSG00000163467.11	TSACC	1	156337389	1_76	0	0.0115513623383747	8.46150410696913	1.63019997443578e-06	0.999999999999926	1
ENSG00000073754.5	CD5L	1	157897970	1_77	0	0.0137227893343789	7.57400426729432	1.73351676998127e-06	0.916030534351444	1
ENSG00000163468.14	CCT3	1	156369792	1_77	0	0.0456627862797248	19.0579037080162	1.4514351684686e-05	-1.88494953742565	2
ENSG00000187862.11	TTC24	1	156578794	1_77	0	0.0102841334317777	4.83516240423842	8.29351957728088e-07	-0.185142138862951	2
ENSG00000160818.16	GPATCH4	1	156601724	1_77	0	0.011389687352594	5.80421096710891	1.102592662139e-06	0.530554161872372	2
ENSG00000132688.10	NES	1	156677793	1_77	0	0.0271335517049066	14.0672464501599	6.36613504513364e-06	-1.57246376811662	1
ENSG00000143320.8	CRABP2	1	156705979	1_77	0	0.0103068530996868	4.85609738085152	8.34782966829735e-07	-0.100628930817654	1
ENSG00000143319.16	ISG20L2	1	156728106	1_77	0	0.0887199582084414	25.5060882537108	3.77420331892863e-05	-2.45596868884598	1
ENSG00000143303.11	RRNAD1	1	156728106	1_77	0	0.0887199582084414	25.5060882537108	3.77420331892863e-05	2.45596868884598	1
ENSG00000143314.12	MRPL24	1	156716932	1_77	0	0.0207256904833123	11.4969304040973	3.97421186956491e-06	1.35386011838159	2
ENSG00000143294.14	PRCC	1	156750590	1_77	0	0.0162847880424192	9.20130148036204	2.49914512604189e-06	-1.03199999999983	1
ENSG00000143321.18	HDGF	1	156768636	1_77	0	0.0220552360948797	12.0895940384767	4.44716798388601e-06	-1.46099290780052	1
ENSG00000198400.11	NTRK1	1	156815190	1_77	0	0.0341092742235976	16.256316564337	9.2481471647778e-06	1.89210545065945	2
ENSG00000027869.11	SH2D2A	1	156821167	1_77	0	0.0106266355717134	5.14603744657827	9.12071394218821e-07	-0.293233082706831	1
ENSG00000027644.4	INSRR	1	156814394	1_77	0	0.0718456300326887	23.4444557960935	2.80931617232993e-05	-2.12742382271513	1
ENSG00000187800.13	PEAR1	1	156893825	1_77	0	0.0111539029360703	5.60567162658701	1.04283265030663e-06	0.750000000000077	1
ENSG00000160838.13	LRRC71	1	156920880	1_77	0	0.13355165591537	29.5549922556467	6.58324825509541e-05	-3.25294117647054	1
ENSG00000132694.18	ARHGEF11	1	157045234	1_77	0	0.0146275784853842	8.18081061419843	1.99585451795873e-06	1.07189542483676	1
ENSG00000143297.18	FCRL5	1	157552226	1_77	0	0.0537326545463666	20.6271041018469	1.84857324248458e-05	-2.53289473684303	1
ENSG00000160856.20	FCRL3	1	157700967	1_77	0	0.0167102910208218	9.44666687161717	2.63282940443116e-06	1.33579623095167	2
ENSG00000158488.15	CD1E	1	158353463	1_78	0	0.0150365311765424	8.31393670308245	2.08504041956234e-06	-0.982107355865058	1
ENSG00000163563.7	MNDA	1	158831951	1_78	0	0.0262814160632476	13.6334813644845	5.97606945194973e-06	-1.57419354838666	1
ENSG00000163565.18	IFI16	1	158999686	1_78	0	0.0727115580671592	23.4322178108853	2.84169165568409e-05	-2.39720558882336	1
ENSG00000213088.9	ACKR1	1	159203749	1_78	0	0.0136102900501757	7.36680165526992	1.6722702481835e-06	1.03086419753129	1
ENSG00000179639.10	FCER1A	1	159288755	1_78	0	0.0108166922801869	5.18528500923442	9.35464288239152e-07	-0.445255474452352	1
ENSG00000158716.8	DUSP23	1	159781012	1_78	0	0.0103058235122634	4.72616324466596	8.12365600174684e-07	0.0117647058823498	1
ENSG00000181036.13	FCRL6	1	159827874	1_78	0	0.011823617118678	6.03019522951206	1.18916422677301e-06	-0.558659217877088	1
ENSG00000158714.10	SLAMF8	1	159830315	1_78	0	0.0103047519578314	4.72517657513931	8.12111556011239e-07	0.00568181818181857	1
ENSG00000188004.9	C1orf204	1	159857221	1_78	0	0.0131550906101067	7.04361511618447	1.54543081001591e-06	-0.756208245693981	2
ENSG00000243284.1	VSIG8	1	159856858	1_78	0	0.0103150753486497	4.7346776835641	8.14559718757341e-07	0.0243268829080568	2
ENSG00000158710.14	TAGLN2	1	159925332	1_78	0	0.0111874213163882	5.50513459368909	1.0272071668533e-06	-0.443181818181795	1
ENSG00000158764.6	ITLN2	1	160955029	1_79	0	0.0261662328480753	22.6853943579021	9.9002837203209e-06	-0.589285714285604	1
ENSG00000162723.9	SLAMF9	1	160013610	1_79	0	0.00409818825965125	9.10705240000847	6.22486368993503e-07	1.02651515151553	1
ENSG00000143315.6	PIGM	1	160031560	1_79	0	0.00420427979354365	9.20235205724867	6.45283499964398e-07	1.0382417130763	2
ENSG00000162729.13	IGSF8	1	160102029	1_79	0	0.00589248085743821	12.2032296076598	1.19931445639473e-06	1.26666666666714	1
ENSG00000018625.14	ATP1A2	1	160132466	1_79	0	0.00366214173489821	7.87934276439169	4.81266073703605e-07	-0.88740099859854	2
ENSG00000132681.16	ATP1A4	1	160151956	1_79	0	0.0029630715506741	6.0957163130612	3.01249955605045e-07	-0.501806473213941	3
ENSG00000132716.18	DCAF8	1	160262886	1_79	0	0.00599301281991127	12.2461374005376	1.22406488709937e-06	-1.32000000000015	1
ENSG00000122218.14	COPA	1	160343540	1_79	0	0.00268610696711458	5.17063182240556	2.31647183190419e-07	-0.294223253048431	2
ENSG00000162736.15	NCSTN	1	160343943	1_79	0	0.00343299263451013	7.18193303216119	4.11220094416905e-07	0.758064516129034	1
ENSG00000162738.5	VANGL2	1	160400615	1_79	0	0.00309527789302022	6.26685336808462	3.23526071835343e-07	-0.494163424124711	1
ENSG00000066294.14	CD84	1	160579789	1_79	0	0.00273233251982397	5.28334663728719	2.40770215830719e-07	0.382834292024136	3
ENSG00000117090.14	SLAMF1	1	160633908	1_79	0	0.0055130816448159	11.9350297018226	1.0974330466743e-06	1.30316742081467	1
ENSG00000117091.9	CD48	1	160712073	1_79	0	0.007663925956512	14.4803111569906	1.85092703995248e-06	-1.29374999999966	1
ENSG00000122223.12	CD244	1	160862395	1_79	0	0.00910736470342011	27.8164773443047	4.22527484595637e-06	-4.53070280745064	2
ENSG00000179914.4	ITLN1	1	160884736	1_79	2	0.530023802037369	31.4889527377637	0.000278364402025527	5.68148148147923	1
ENSG00000158769.17	F11R	1	161038745	1_79	0	0.00821888176781138	16.3246856148573	2.23778142610877e-06	1.74210526315706	1
ENSG00000215845.10	TSTD1	1	161030323	1_79	0	0.00426781221592665	9.4782811362983	6.74675584493571e-07	0.906549412061843	2
ENSG00000162755.13	KLHDC9	1	161098329	1_79	0	0.011061997189189	22.0169093996829	4.06209433250365e-06	-3.07241379310187	1
ENSG00000158793.13	NIT1	1	161118210	1_79	0	0.0104179453722416	18.551951114394	3.22353041777029e-06	-1.86486486486558	1
ENSG00000143222.11	UFC1	1	161092411	1_79	0	0.00513912656558657	11.5183406041468	9.87277718869278e-07	1.29976605070611	2
ENSG00000143258.15	USP21	1	161159962	1_79	0	0.0141627779165201	24.9102678727563	5.88419353408064e-06	-3.40425531914838	1
ENSG00000143224.17	PPOX	1	161165947	1_79	0	0.0257700731668815	32.5927081301356	1.40086474176561e-05	4.01239413072264	3
ENSG00000158850.14	B4GALT3	1	161177981	1_79	0	0.00519075495458388	14.1858572425605	1.22813530975267e-06	-2.72950819672092	1
ENSG00000158864.12	NDUFS2	1	161196933	1_79	0	0.00531288110724626	10.7991667298159	9.56930615154882e-07	-0.788576145912958	4
ENSG00000158869.10	FCER1G	1	161215085	1_79	0	0.0559822786635364	41.1302566748947	3.84036141013849e-05	4.26288991471949	2
ENSG00000158874.11	APOA2	1	161223893	1_79	0	0.00793017087447434	13.9819674318729	1.84931519082154e-06	0.989950741366389	2
ENSG00000158882.14	TOMM40L	1	161226376	1_79	0	0.0133474724749595	19.0837654478164	4.24837857186505e-06	-1.51908396946546	1
ENSG00000158887.15	MPZ	1	161310092	1_79	0	0.00422845480489642	9.16994422176086	6.4670838609565e-07	-0.934782608695683	1
ENSG00000143252.14	SDHC	1	161300846	1_79	0	0.00312254171569804	6.21649433152883	3.23753070960841e-07	-0.348130841121482	1
ENSG00000143226.13	FCGR2A	1	161505171	1_79	0	0.0358138409256399	24.3448592588827	1.45418035734729e-05	0.0326086956521706	1
ENSG00000173110.7	HSPA6	1	161524102	1_79	0	0.00818698537415608	29.8868460062737	4.08097755279647e-06	4.09420289855117	1
ENSG00000203747.10	FCGR3A	1	161551141	1_79	0	0.00729266182934074	13.2776574107653	1.61498182668498e-06	-0.24757281553392	1
ENSG00000132185.16	FCRLA	1	161707114	1_79	0	0.00372852916418343	8.71132202238024	5.41728542439383e-07	0.542622733160915	2
ENSG00000162746.14	FCRLB	1	161727208	1_79	0	0.00707867783514804	14.045660938162	1.6582669039974e-06	1.76612903225786	1
ENSG00000081721.11	DUSP12	1	161749425	1_79	0	0.00351470425003542	8.17536807854708	4.79243473343785e-07	1.55971717882144	2
ENSG00000118217.5	ATF6	1	161766419	1_79	0	0.00417331474431581	8.51421854169812	5.92633283459743e-07	-0.611335233360939	3
ENSG00000162745.10	OLFML2B	1	162004851	1_79	0	0.00325560237343892	6.37687434976618	3.46257605754466e-07	0.0204081632653083	1
ENSG00000152332.15	UHMK1	1	162496869	1_80	0	0.0083977274142143	4.73990119955314	6.63882419803437e-07	0.0555555555555601	1
ENSG00000117143.13	UAP1	1	162561114	1_80	0	0.0135314201901535	9.26731618580053	2.09149806269623e-06	-1.03625165822236	2
ENSG00000132196.13	HSD17B7	1	162790761	1_80	0	0.0105349291275171	6.89053876666484	1.21072331099326e-06	-0.709428482981483	2
ENSG00000185860.13	CCDC190	1	162867897	1_80	0	0.00839122227862588	4.73255386262874	6.62339867019485e-07	0.012096028231508	2
ENSG00000117152.13	RGS4	1	163100966	1_80	0	0.00981966634386744	6.22343678505341	1.01926501895318e-06	-0.642857142857063	1
ENSG00000143248.12	RGS5	1	163271966	1_80	0	0.0753127163578993	25.7305730489083	3.23204855105932e-05	2.62406015037669	1
ENSG00000143228.12	NUF2	1	163267542	1_80	0	0.0126274851508574	8.61054538100388	1.81345854428024e-06	1.19620253164511	1
ENSG00000185630.18	PBX1	1	164555424	1_80	0	0.008416406408849	4.76096698580113	6.68316177454094e-07	-0.113636363636343	1
ENSG00000162761.14	LMX1A	1	165357021	1_81	0	0.0202378653662931	6.49417406885876	2.19204130411521e-06	0.656249999999972	1
ENSG00000143198.12	MGST3	1	165635754	1_81	0	0.017688795249858	5.21227264365031	1.53774911319723e-06	-0.367999999999962	1
ENSG00000143149.12	ALDH9A1	1	165614853	1_81	0	0.0185548967422665	5.66730105124963	1.75386002990936e-06	0.457543465267834	3
ENSG00000188859.6	FAM78B	1	166076187	1_81	0	0.0231979664967877	7.79548322988064	3.01615088802044e-06	-1.03278688524603	1
ENSG00000143195.12	ILDR2	1	166970858	1_82	0	0.0488886007956864	23.6202854137909	1.92598479622896e-05	2.60317460317382	1
ENSG00000143194.12	MAEL	1	166975572	1_82	0	0.012415569289472	10.6708399229639	2.20965946328906e-06	1.58974358974418	1
ENSG00000143157.11	POGK	1	166839016	1_82	0	0.00970986694558351	8.35791073784744	1.35354005716701e-06	-1.1732283464564	1
ENSG00000152382.5	TADA1	1	166866514	1_82	0	0.125073382320268	32.7694469060411	6.83587497924012e-05	3.04893119159459	3
ENSG00000198842.9	DUSP27	1	167094253	1_82	0	0.0134261832319146	11.4189723405308	2.55705280391166e-06	1.51212912073827	2
ENSG00000143167.11	GPA33	1	167166436	1_82	0	0.00948171636617545	8.17961152496894	1.29353964449948e-06	0.937254901961353	1
ENSG00000143190.21	POU2F1	1	167221225	1_82	0	0.0428498180038692	22.5291095126743	1.61010097637862e-05	2.15756302521126	1
ENSG00000198821.10	CD247	1	167563641	1_82	0	0.00774713171515684	6.26084708399945	8.08973214273552e-07	0.614973262032179	1
ENSG00000143162.7	CREG1	1	167545296	1_82	0	0.00717342190810777	5.53019347763266	6.61647698325881e-07	-0.437526096447619	3
ENSG00000198771.10	RCSD1	1	167630073	1_82	0	0.00669352197261508	4.87125426681363	5.43820529197792e-07	-0.166666666666691	1
ENSG00000197965.11	MPZL1	1	167720961	1_82	0	0.00765985081746134	6.14444526102271	7.84988142426927e-07	0.606322715879563	2
ENSG00000143199.17	ADCY10	1	167917264	1_82	0	0.0334690856562868	20.1640688096488	1.12559491997498e-05	2.0138888888891	1
ENSG00000143164.15	DCAF6	1	167936749	1_82	0	0.00659039086712587	4.72498287305648	5.19363610152569e-07	-0.0137614678899001	1
ENSG00000143158.10	MPC2	1	167936749	1_82	0	0.00659039086712587	4.72498287305648	5.19363610152569e-07	0.0137614678899001	1
ENSG00000143147.14	GPR161	1	168137478	1_82	0	0.0082781564796226	6.88718690133462	9.50901660751123e-07	0.775966572095297	2
ENSG00000143155.12	TIPRL	1	168179904	1_82	0	0.00854380720695225	7.18546363329968	1.02392074279032e-06	-0.835820895522362	1
ENSG00000143178.12	TBX19	1	168282460	1_82	0	0.0074570512448181	5.88736237847209	7.32230814635164e-07	0.514824797843682	1
ENSG00000143185.3	XCL2	1	168543891	1_82	0	0.0407550164486021	22.0163181546501	1.49653152847945e-05	-1.99636208642486	2
ENSG00000143196.4	DPT	1	168728523	1_82	0	0.0117826299732949	10.2020391956669	2.00488438073276e-06	-1.13721924606478	2
ENSG00000143153.12	ATP1B1	1	169138127	1_83	0	0.0786628031537701	23.0341098632485	3.02204521572966e-05	2.39062499999967	1
ENSG00000143156.13	NME7	1	169333834	1_83	0	0.0118284198608827	4.8503186270775	9.56879183083423e-07	-0.463034840333517	3
ENSG00000117477.12	CCDC181	1	169441248	1_83	0	0.0130306353065617	5.88441900137097	1.27887849622008e-06	-0.676867398685102	2
ENSG00000198734.10	F5	1	169586812	1_83	0	0.0153724430323142	7.46475086048027	1.91389591462467e-06	1.03703703703684	1
ENSG00000000460.16	C1orf112	1	169661694	1_83	0	0.0871990880167664	22.4582406686687	3.26623764492714e-05	2.22862965658374	2
ENSG00000007908.15	SELE	1	169764425	1_83	0	0.0249795601508807	12.2282309916467	5.09458164342283e-06	1.89592123769251	1
ENSG00000000457.13	SCYL3	1	169893652	1_83	0	0.0345932069024006	14.5603939319004	8.4008659517102e-06	1.90223801598895	2
ENSG00000075945.12	KIFAP3	1	170095148	1_83	0	0.0173008341554849	9.13096995794383	2.63477820639961e-06	1.67460317460374	1
ENSG00000120370.12	GORAB	1	170532605	1_83	0	0.0425457550922331	16.9262085687031	1.20109132278816e-05	1.7728356029771	2
ENSG00000116132.11	PRRX1	1	170662622	1_84	0	0.00808895663387244	6.47443240587016	8.73482711943929e-07	0.68800000000006	1
ENSG00000007933.12	FMO3	1	171087103	1_84	0	0.00815719251063507	6.47515634313275	8.80949627689738e-07	-0.667736420176118	2
ENSG00000094963.13	FMO2	1	171185239	1_84	0	0.0106974847592418	8.9807715846312	1.60234279821913e-06	0.994138610868306	3
ENSG00000010932.16	FMO1	1	171248552	1_84	0	0.0258459330345849	17.42057606431	7.50956589525908e-06	-1.70796460177014	1
ENSG00000076258.9	FMO4	1	171313714	1_84	0	0.00845736772071293	6.77632031618935	9.55848903503362e-07	0.853108708541801	3
ENSG00000117523.15	PRRC2C	1	171360867	1_84	0	0.00681547997394627	4.72542610204329	5.37152408673533e-07	0.0460036340460087	3
ENSG00000034971.16	MYOC	1	171652737	1_84	0	0.0129493726372153	10.4317566470627	2.25302640364866e-06	-1.26066522205767	2
ENSG00000117533.14	VAMP4	1	171742440	1_84	0	0.0105975435670809	8.81665374861036	1.55836469831321e-06	1.28328145669655	2
ENSG00000010165.19	METTL13	1	171781417	1_84	0	0.0112924879759855	9.62857931848812	1.81347659455693e-06	-1.32713843485973	2
ENSG00000197959.13	DNM3	1	171841015	1_84	0	0.0415520283890153	20.5639991666281	1.42514781787517e-05	2.10848824165911	2
ENSG00000135845.9	PIGC	1	172353994	1_84	0	0.00800392897502567	6.15985912481802	8.22307235705709e-07	0.557377049180452	1
ENSG00000094975.13	SUCO	1	172532503	1_84	0	0.00957491143771871	7.4145790790864	1.18408089180937e-06	-0.694444444444592	1
ENSG00000117560.7	FASLG	1	172658079	1_84	0	0.0355930626472966	21.5795943278188	1.28105784614524e-05	2.38223938223877	1
ENSG00000120337.8	TNFSF18	1	173051090	1_84	0	0.104525030883853	28.780235204254	5.01735405969145e-05	-2.48540425504526	2
ENSG00000117592.8	PRDX6	1	173477795	1_85	0	0.0167111261394787	7.16711192219424	1.9976068080049e-06	1.16560509554084	1
ENSG00000076321.10	KLHL20	1	173714815	1_85	0	0.0153535509882902	5.80755840684383	1.48717654513985e-06	0.398437500000083	1
ENSG00000120334.15	CENPL	1	173871661	1_85	0	0.0188958608484913	7.40882181907853	2.33494114356245e-06	0.0186046511627906	1
ENSG00000117593.9	DARS2	1	173819196	1_85	0	0.0136108439999892	4.87107142605957	1.10578236557703e-06	-0.509762010775189	2
ENSG00000185278.15	ZBTB37	1	173872214	1_85	0	0.0135352632658917	4.81530304071486	1.08705229349575e-06	-0.268421052631691	1
ENSG00000117601.13	SERPINC1	1	173916899	1_85	0	0.0135587193379465	4.84058397786784	1.09465316122672e-06	0.285768273651057	2
ENSG00000152061.23	RABGAP1L	1	174159856	1_85	0	0.0139281063025007	4.98430382505095	1.15786169286773e-06	0.322580645161263	1
ENSG00000120333.4	MRPS14	1	175023749	1_85	0	0.0153162860422044	6.02773702257062	1.53981260611567e-06	0.594470046083313	1
ENSG00000152092.15	ASTN1	1	177165470	1_86	0	0.0191600124564738	7.27217519417987	2.32391492746712e-06	-0.824675324675102	1
ENSG00000235750.9	KIAA0040	1	175157508	1_86	0	0.0147687091194254	4.79554615660171	1.18124699794234e-06	-0.0892613540497488	6
ENSG00000143207.19	RFWD2	1	176207677	1_86	0	0.0148094631756189	4.82174107822452	1.19097681572352e-06	-0.104333868378775	1
ENSG00000198797.6	BRINP2	1	177170676	1_86	0	0.0199479005951974	7.65599468244472	2.54717582405336e-06	0.879478827361512	1
ENSG00000120341.18	SEC16B	1	177960805	1_87	0	0.0163208681638739	5.60515090550906	1.52577562198629e-06	-0.417177914110579	1
ENSG00000075391.16	RASAL2	1	178095522	1_87	0	0.015131391235412	4.88553833446408	1.232966825131e-06	-0.269565217391135	1
ENSG00000116191.17	RALGPS2	1	178725006	1_87	0	0.0232163234674067	8.96168831782924	3.47011115967783e-06	1.17700109061751	2
ENSG00000116194.12	ANGPTL1	1	178869679	1_87	0	0.0263680207552495	10.1767067938035	4.47553439897092e-06	1.37643228894952	4
ENSG00000116199.11	FAM20B	1	179025509	1_89	0	0.0150465526115389	6.48988654768124	1.62867420622453e-06	1.14678890973191	3
ENSG00000186283.13	TOR3A	1	179081343	1_89	0	0.0141178185161627	5.88420791283072	1.38552928640046e-06	0.121133716864534	4
ENSG00000057252.12	SOAT1	1	179294221	1_89	0	0.0151054813654371	6.52708063406696	1.64442341825982e-06	-0.852112676056192	1
ENSG00000162782.15	TDRD5	1	179591019	1_89	0	0.0125524855730316	4.76784831129006	9.98187820302409e-07	-0.225068914847028	2
ENSG00000169905.12	TOR1AIP2	1	179878267	1_89	0	0.0127185966407724	4.89271313955429	1.037884565622e-06	-0.0680272108843647	1
ENSG00000135837.15	CEP350	1	179954679	1_89	0	0.0134840356772942	5.44787396153507	1.22520017450408e-06	-0.440104761734333	2
ENSG00000116260.16	QSOX1	1	180157972	1_89	0	0.0173335451615694	7.83568453322731	2.26529332235613e-06	0.973460532884923	2
ENSG00000121454.5	LHX4	1	180253368	1_89	0	0.012502344197728	4.72984450977493	9.8627589877646e-07	-0.0439444638596608	2
ENSG00000230124.6	ACBD6	1	180501931	1_89	0	0.0125751504032462	4.7849897073891	1.00358532362198e-06	0.12009089289892	2
ENSG00000135835.11	KIAA1614	1	180912496	1_89	0	0.0269372976251403	12.03855131389	5.40864352315457e-06	1.30044659741053	2
ENSG00000153029.14	MR1	1	181030075	1_89	0	0.0171740882900797	7.74774200612136	2.21926389348846e-06	0.869791433682165	2
ENSG00000135821.17	GLUL	1	182392343	1_90	0	0.0333531721771132	14.1115926109927	7.85006551441396e-06	-1.66442953020136	1
ENSG00000135828.11	RNASEL	1	182573716	1_90	0	0.0264315426672395	11.8869083582705	5.2402442659438e-06	1.46037741139435	2
ENSG00000135862.5	LAMC1	1	183023890	1_91	0	0.0141196858184975	5.46151818681285	1.28617043697663e-06	0.241935483871006	1
ENSG00000058085.14	LAMC2	1	183186170	1_91	0	0.0130662672604034	4.72483277359768	1.02967005988526e-06	-0.153846153846105	1
ENSG00000157064.10	NMNAT2	1	183417693	1_91	0	0.0409778648013003	15.6331082109093	1.06845138130784e-05	1.97372835780442	2
ENSG00000116698.21	SMG7	1	183471970	1_91	0	0.0229844786531034	10.0996483444075	3.87169391023376e-06	1.40651747420163	2
ENSG00000116701.14	NCF2	1	183599163	1_91	0	0.083389604199933	22.5143699455306	3.13135146616519e-05	2.80799999999973	1
ENSG00000198860.11	TSEN15	1	184053056	1_91	0	0.0131851362917057	4.8108622182264	1.05795610233889e-06	-0.0801864524461083	2
ENSG00000116667.12	C1orf21	1	184606961	1_91	0	0.132330828830714	27.0818368996349	5.97722021313091e-05	-2.52671755725172	1
ENSG00000116406.18	EDEM3	1	184702964	1_92	0	0.0139083142400587	5.30557899542347	1.23074303073544e-06	-0.497689105196737	2
ENSG00000135842.16	FAM129A	1	184883679	1_92	0	0.0130843907573718	4.72538155549168	1.03121801874227e-06	-0.0971946788099478	3
ENSG00000121486.11	TRMT1L	1	185156912	1_92	0	0.0142973818184248	5.56774728931893	1.327688324364e-06	-0.328467153284864	1
ENSG00000116668.12	SWT1	1	185156912	1_92	0	0.0142973818184248	5.56774728931893	1.327688324364e-06	0.328467153284863	1
ENSG00000116679.15	IVNS1ABP	1	185317057	1_92	0	0.0133339781956793	4.9048848246084	1.0908088680829e-06	0.185185185185235	1
ENSG00000143341.11	HMCN1	1	185729568	1_92	0	0.0210347756027489	9.24192515647841	3.24235405046823e-06	-1.37658820896871	2
ENSG00000116690.12	PRG4	1	186273543	1_92	0	0.0270831383013296	11.6534799839588	5.26398602494008e-06	-1.54838709677392	1
ENSG00000157181.15	C1orf27	1	186376034	1_92	0	0.0276674610278898	11.8574332392457	5.4716725659662e-06	1.7692307692308	1
ENSG00000262180.1	OCLM	1	186400270	1_92	0	0.0451664930362298	16.5566816378353	1.24723926463693e-05	-2.06526888570732	2
ENSG00000116711.9	PLA2G4A	1	186828347	1_92	0	0.0356711935548804	14.2894123540641	8.50143259114565e-06	1.6432160804022	1
ENSG00000162670.10	BRINP3	1	190474186	1_95	0	0.0185255397678198	4.81687106384769	1.48831890270979e-06	0.0731707317073108	1
ENSG00000090104.11	RGS1	1	192575969	1_96	0	0.0193888529960854	8.82571681412806	2.85405417039225e-06	-1.03728274627187	2
ENSG00000116741.7	RGS2	1	192801803	1_96	0	0.0240526120643489	10.8804151223749	4.364834865613e-06	-1.14631123737382	2
ENSG00000116747.12	TROVE2	1	193037020	1_96	0	0.0130526964893607	5.06231139863899	1.10207005388972e-06	-0.232510288065742	1
ENSG00000023572.8	GLRX2	1	193104652	1_96	0	0.0129031464997861	4.95285008550045	1.06588638932386e-06	0.362962028416656	3
ENSG00000134371.10	CDC73	1	193121735	1_96	0	0.012767162639254	4.85221785464493	1.03322471957143e-06	-0.0902255639097607	1
ENSG00000162630.5	B3GALT2	1	193185382	1_96	0	0.0127020491406072	4.80365330337412	1.01766666634252e-06	-0.212121212121215	1
ENSG00000162687.16	KCNT2	1	196600551	1_98	0	0.0129251535567527	6.009098746453	1.29540377329745e-06	0.637037037036852	1
ENSG00000000971.15	CFH	1	196646066	1_98	0	0.0594058759786388	20.6022157644782	2.04128404454817e-05	2.0544217687077	1
ENSG00000116785.13	CFHR3	1	196762056	1_98	0	0.0118265292525356	5.16554359151732	1.01890442134075e-06	-0.256249999999997	1
ENSG00000244414.6	CFHR1	1	196820070	1_98	0	0.0347774045805327	15.4460855166808	8.95933360907175e-06	1.70588235294114	1
ENSG00000081237.18	PTPRC	1	198636748	1_99	0	0.0141996140148651	7.66228565466766	1.81465881828508e-06	0.821608063886477	2
ENSG00000116833.13	NR5A2	1	200067662	1_100	0	0.010903840308679	5.10823221361515	9.28988246858739e-07	-0.614814814814761	1
ENSG00000163362.10	C1orf106	1	200891875	1_101	0	0.0151832362509279	37.1133472371172	9.39841418289562e-06	5.76944086815237	2
ENSG00000118193.11	KIF14	1	200620703	1_101	0	0.0559104295236249	28.7192505143952	2.67809535476495e-05	3.33333333333344	1
ENSG00000118197.13	DDX59	1	200667218	1_101	0	0.00621406504582323	6.32610935211009	6.55650799756538e-07	-1.09893925046844	2
ENSG00000118200.14	CAMSAP2	1	200740002	1_101	0	0.00582513366387483	5.07791277179381	4.93345574815219e-07	0.579759862779112	1
ENSG00000232237.3	ASCL5	1	201114378	1_101	0	0.00664406482411939	6.47676246054114	7.17714856284643e-07	-0.896111707647686	2
ENSG00000116857.16	TMEM9	1	201154617	1_101	0	0.010720393668704	9.86508114539178	1.76389001204712e-06	-0.782552450062102	2
ENSG00000163395.16	IGFN1	1	201191368	1_101	0	0.00842348159207651	7.55419291897781	1.06130401781284e-06	-0.435897435897338	1
ENSG00000118194.18	TNNT2	1	201378187	1_101	0	0.0100674514697205	9.88293640049782	1.65945565305712e-06	-1.02790697674424	1
ENSG00000174307.6	PHLDA3	1	201467340	1_101	0	0.00648611338362326	5.69878400882515	6.16491139150041e-07	0.417539606863555	2
ENSG00000159176.13	CSRP1	1	201509697	1_101	0	0.0140265841329557	12.8147463477754	2.99793381572725e-06	1.86345381526033	1
ENSG00000198700.9	IPO9	1	201829522	1_103	0	0.0110908060040111	9.23001478430815	1.7073619992147e-06	1.12173913043488	1
ENSG00000198892.6	SHISA4	1	201888432	1_103	0	0.00752008062470222	5.54497475860964	6.95476045277169e-07	0.444444444444435	1
ENSG00000134375.10	TIMM17A	1	201963880	1_103	0	0.0171517772060243	13.3729619483801	3.82557606156506e-06	-1.37795275590543	1
ENSG00000176393.10	RNPEP	1	201981821	1_103	0	0.00860315220589136	6.82052059287225	9.78667658219997e-07	-0.724926220469421	3
ENSG00000163435.15	ELF3	1	202007073	1_103	0	0.0111257048087986	9.25983436079717	1.71826781988091e-06	1.05035971223042	1
ENSG00000170075.8	GPR37L1	1	202123232	1_103	0	0.00704150988805374	4.92182096231751	5.7803177232665e-07	-0.215314762979228	2
ENSG00000143851.15	PTPN7	1	202161626	1_103	0	0.0139478747071654	11.4068144004147	2.6535820348729e-06	1.2639237555549	2
ENSG00000077157.21	PPP1R12B	1	202348568	1_103	0	0.0164818500761891	12.9939117427999	3.57195498854281e-06	1.49422016479356	2
ENSG00000117139.16	KDM5B	1	202795966	1_103	0	0.00720371250282159	5.13763576426198	6.17276564703994e-07	0.321154842328747	2
ENSG00000183155.4	RABIF	1	202864723	1_103	0	0.0281404088703572	18.0936726763716	8.49214181962919e-06	1.75838926174437	1
ENSG00000117153.15	KLHL12	1	202928138	1_103	0	0.0094450634887181	7.70595025642161	1.21392313512693e-06	0.809523809523941	1
ENSG00000159346.12	ADIPOR1	1	202958751	1_103	0	0.0176736446906637	13.6581815367516	4.02604946213338e-06	1.42885375494046	1
ENSG00000143847.15	PPFIA4	1	203026759	1_103	0	0.00689886281417462	4.72788826528196	5.44007414362397e-07	-0.0450364754362776	3
ENSG00000133048.12	CHI3L1	1	203186952	1_103	0	0.200705186263658	37.3774366670367	0.000125120426110641	-3.15068493150686	1
ENSG00000133063.15	CHIT1	1	203274075	1_103	0	0.00910807876343578	7.36136738972731	1.11826665764171e-06	-0.743169398906888	1
ENSG00000159388.5	BTG2	1	203305408	1_103	0	0.00743323135053253	5.43487833413941	6.7379468651959e-07	-0.392070484581616	1
ENSG00000122176.10	FMOD	1	203351776	1_103	0	0.00706314904113292	4.95089678679224	5.83233348772948e-07	-0.253376087386722	3
ENSG00000188783.5	PRELP	1	203475256	1_103	0	0.00692160740310699	4.75907657067103	5.49401398060437e-07	0.106470377468907	2
ENSG00000188770.9	OPTC	1	203493789	1_103	0	0.00716209936823853	5.0827341069309	6.07152571612559e-07	-0.285279441100868	2
ENSG00000122188.12	LAX1	1	203764731	1_103	0	0.00693376337708185	4.7757034513187	5.52289102032406e-07	0.188102699934649	2
ENSG00000058673.16	ZC3H11A	1	203795675	1_103	0	0.00933137484840041	7.59108698053938	1.18143466354596e-06	0.837988826815393	1
ENSG00000257315.2	ZBED6	1	203795675	1_103	0	0.0122180505181224	10.1489930494333	2.0681640139775e-06	-1.21487334417504	2
ENSG00000182004.12	SNRPE	1	203861428	1_103	0	0.0115999700354343	9.65610121406604	1.86818027490179e-06	1.09391688847116	2
ENSG00000143842.14	SOX13	1	204072756	1_103	0	0.00780325065960252	5.89533256568952	7.6726250032178e-07	0.480446927374411	1
ENSG00000143845.14	ETNK2	1	204151824	1_103	0	0.0073404807027071	5.31587760970992	6.50818036459937e-07	0.441988950276124	1
ENSG00000133056.13	PIK3C2B	1	204643551	1_103	0	0.00751656409004931	5.54054162123693	6.94595062955336e-07	0.450909090909002	1
ENSG00000198625.12	MDM4	1	204515489	1_103	0	0.00813436669218925	6.28928303557585	8.532670821145e-07	0.613765436598094	2
ENSG00000163531.15	NFASC	1	204828864	1_104	0	0.0126417783488125	5.11670501511159	1.07884401616655e-06	-0.367441860465087	1
ENSG00000184144.11	CNTN2	1	205042978	1_104	0	0.0564802842369188	19.4313301459261	1.83045691035795e-05	-2.29017857142758	1
ENSG00000174529.7	TMEM81	1	205084986	1_104	0	0.0133353789678418	5.62406774643178	1.25088104373941e-06	-0.669354838709725	1
ENSG00000117222.13	RBBP5	1	205121757	1_104	0	0.0145006099015125	6.4200882715116	1.55269936051613e-06	-0.838709677419258	1
ENSG00000133059.16	DSTYK	1	205075211	1_104	0	0.0183945973068446	8.68261307402596	2.66379523771789e-06	-1.11692175375502	2
ENSG00000133069.15	TMCC2	1	205228311	1_104	0	0.0121829260205143	4.76560157844717	9.68343504069051e-07	-0.146357616651641	2
ENSG00000163545.8	NUAK2	1	205321732	1_104	0	0.0137215722166799	5.89533029547856	1.34918692380523e-06	-0.49063670411984	1
ENSG00000174514.12	MFSD4A	1	205605927	1_104	0	0.0121417635102956	4.73346944182552	9.58564747166409e-07	-0.177631578947448	1
ENSG00000158711.13	ELK4	1	205629851	1_104	0	0.0186900943912944	8.83441431032224	2.75390758963465e-06	-1.03086419753074	1
ENSG00000158715.5	SLC45A3	1	205677330	1_104	0	0.0131839040116939	5.5156707167356	1.21283708807234e-06	0.870366244791874	4
ENSG00000069275.12	NUCKS1	1	205749730	1_104	0	0.0777083307951449	22.5261706311676	2.91954420493796e-05	-3.03199999999988	1
ENSG00000117280.12	RAB29	1	205770138	1_104	0	0.247535011649397	34.2071260748913	0.000141225567514062	3.57928243816951	2
ENSG00000133065.10	SLC41A1	1	205813381	1_104	0	0.0132281707239276	5.54746785614135	1.22392467746115e-06	0.808901806304711	2
ENSG00000162877.12	PM20D1	1	205813590	1_104	0	0.0462000889036824	17.4898445187687	1.34768646142852e-05	-2.61841694411941	2
ENSG00000174502.18	SLC26A9	1	205943691	1_104	0	0.0235368266204241	11.0318892924725	4.33069809317742e-06	-1.31140350877119	1
ENSG00000263528.7	IKBKE	1	206468531	1_105	0	0.0244446785337107	17.0050313899845	6.93301075410429e-06	1.61161489952684	2
ENSG00000266094.7	RASSF5	1	206507103	1_105	0	0.0451042846456972	23.3103136824512	1.75358177279345e-05	2.35186270952787	2
ENSG00000143486.15	EIF2D	1	206612653	1_105	0	0.00801307525265838	7.33263866177826	9.79985412835556e-07	-1.02713178294635	1
ENSG00000143479.15	DYRK3	1	206637601	1_105	0	0.00800317217876501	10.9397978081415	1.46026461396388e-06	-2.77777777777834	1
ENSG00000162889.10	MAPKAPK2	1	206684062	1_105	0	0.00644993483354706	4.88267706963707	5.25258917431053e-07	0.346405228758193	1
ENSG00000162896.5	PIGR	1	206945992	1_105	0	0.0119890526227315	13.5333658944749	2.70614333391496e-06	-2.37096774193471	1
ENSG00000123836.14	PFKFB2	1	207044014	1_105	0	0.0125681933576376	12.6147910140554	2.64431396885831e-06	-2.08730158730119	1
ENSG00000123843.12	C4BPB	1	207088956	1_105	0	0.0137637309855512	10.8684037986414	2.49495115043853e-06	-0.394342762063039	1
ENSG00000123838.10	C4BPA	1	207104083	1_105	0	0.0166745142062088	14.4938547587706	4.03085523087959e-06	-1.76246334310877	1
ENSG00000196352.14	CD55	1	207321071	1_105	0	0.00655544622070647	5.08864411093248	5.56370945936797e-07	-0.529411764705794	1
ENSG00000117335.19	CD46	1	207737570	1_105	0	0.00637460593165129	4.75355406139951	5.05396099141425e-07	-0.154213446591071	2
ENSG00000174059.16	CD34	1	207911570	1_105	0	0.0430749631109848	21.853306743346	1.57000914292354e-05	2.09409190372021	1
ENSG00000076356.6	PLXNA2	1	208251513	1_106	0	0.0152183673715086	12.5992882988068	3.19796850994532e-06	1.39370078740156	1
ENSG00000008118.9	CAMK1G	1	209584155	1_106	0	0.00711056963342938	5.36801105230697	6.36616514843091e-07	-0.45736434108539	1
ENSG00000123689.5	G0S2	1	209672996	1_106	0	0.0209426155198302	16.3120034538187	5.69768361811744e-06	-1.90033222591369	1
ENSG00000009790.14	TRAF3IP3	1	209756234	1_106	0	0.012500736879167	14.0448509633567	2.92828170855842e-06	2.30263157894807	1
ENSG00000117597.17	DIEXF	1	209827828	1_106	0	0.00687256894389454	14.7431745637248	1.68993584804228e-06	3.33333333333448	1
ENSG00000143473.12	KCNH1	1	211134467	1_107	0	0.0216136480965757	13.0327231737905	4.69811185380181e-06	1.50358422939101	1
ENSG00000117625.13	RCOR3	1	211258687	1_107	0	0.0176109137174524	11.08205598119	3.25508500586611e-06	-1.50400000000043	1
ENSG00000082512.14	TRAF5	1	211326378	1_107	0	0.014368784753673	9.14709743754092	2.19211558618509e-06	-1.09950724145823	2
ENSG00000170385.9	SLC30A1	1	211551778	1_107	0	0.0315885839223409	16.6569993195169	8.7758063428613e-06	-1.75999999999956	1
ENSG00000117650.12	NEK2	1	211675781	1_107	0	0.00923409303774658	4.9494203872327	7.62269765642485e-07	0.305135951661755	1
ENSG00000143493.12	INTS7	1	212035474	1_107	0	0.0101495845865116	5.84615462940477	9.89643259618895e-07	-0.553636812159465	2
ENSG00000143476.17	DTL	1	212035474	1_107	0	0.0146049548787781	9.30203823383376	2.26588803118586e-06	1.12189616252849	1
ENSG00000066027.11	PPP2R5A	1	212286128	1_107	0	0.00906266733536321	4.77169626818565	7.21255164600641e-07	0.0953895071542647	1
ENSG00000065600.12	TMEM206	1	212414848	1_107	0	0.00902872128993892	4.73610569591557	7.13194094569673e-07	0.111390191134567	2
ENSG00000117691.9	NENF	1	212431624	1_107	0	0.00994153095972727	5.64964860967215	9.36773964084858e-07	0.558282208589188	1
ENSG00000162772.16	ATF3	1	212565261	1_107	0	0.0334046362694628	17.1922559405837	9.57854889915622e-06	1.78918918919019	1
ENSG00000123685.8	BATF3	1	212699232	1_109	0	0.00754147513396664	6.22997144240377	7.83614502363532e-07	-0.209225707113129	3
ENSG00000117697.14	NSL1	1	212792127	1_109	0	0.201774671622367	27.4544668456844	9.23931489626755e-05	3.60759493670701	1
ENSG00000162769.12	FLVCR1	1	212862329	1_109	0	0.0142148721328672	12.1038164332522	2.86962661437992e-06	1.09002041158293	2
ENSG00000143494.15	VASH2	1	212954779	1_109	0	0.00660891021982446	5.14325676681336	5.66928335463317e-07	-0.292307692307638	1
ENSG00000174606.13	ANGEL2	1	213004666	1_109	0	0.0103543317810813	9.3203700901882	1.60959027696975e-06	0.978025238684436	3
ENSG00000143499.13	SMYD2	1	214248020	1_109	0	0.0161981574981837	13.6373814185298	3.68431462681838e-06	-1.41275746850746	3
ENSG00000152104.11	PTPN14	1	214380224	1_109	0	0.00632538689258921	4.73068536816139	4.99081261916567e-07	-0.0611499226043392	2
ENSG00000117724.12	CENPF	1	214603593	1_109	0	0.012349600484777	11.0698225290081	2.28009883200683e-06	1.2340425531921	1
ENSG00000067533.5	RRP15	1	218285209	1_110	0	0.0254498119707512	14.9425097243428	6.34261325375929e-06	-1.54687500000048	1
ENSG00000143353.11	LYPLAL1	1	219173128	1_111	0	0.028189636730052	11.9181241529874	5.60347566383197e-06	1.31974643222625	2
ENSG00000136628.17	EPRS	1	219979779	1_112	0	0.00694404256194625	4.86671794322073	5.63648890616813e-07	0.215384615384583	1
ENSG00000116141.15	MARK1	1	220527011	1_112	0	0.0272767479165779	17.8719983881317	8.13066021980011e-06	-2.36734693877599	1
ENSG00000162817.6	C1orf115	1	220688754	1_112	0	0.0184411609673583	14.1391909081875	4.34883492312982e-06	-2.19661016949254	1
ENSG00000117791.15	MARC2	1	220747814	1_112	0	0.110185392545076	31.3897553064248	5.76862169610271e-05	-3.59040060767189	2
ENSG00000186205.12	MARC1	1	220800084	1_112	0	0.046884956003894	23.0670954358038	1.80379230889685e-05	2.00120305898578	2
ENSG00000143507.17	DUSP10	1	221841957	1_113	0	0.00947471612401774	4.87176983731912	7.69862338511779e-07	0.346774193548337	1
ENSG00000197520.10	FAM177B	1	222736869	1_114	0	0.0121428184005689	5.94117434399761	1.20323900704308e-06	-0.572999004487036	2
ENSG00000154309.8	DISP1	1	222809756	1_114	0	0.0107442026820936	4.77948894518553	8.56477107658807e-07	0.127665930322867	2
ENSG00000187554.11	TLR5	1	223142833	1_114	0	0.143572093836161	29.8076115152787	7.13768400270765e-05	3.35772357723624	1
ENSG00000143502.14	SUSD4	1	223364043	1_114	0	0.0131618318275841	6.7065413695608	1.47222792419392e-06	-0.936170212766086	1
ENSG00000162909.17	CAPN2	1	223701253	1_114	0	0.0112205043096806	5.19118900559776	9.71492212913859e-07	0.392068737411103	2
ENSG00000143514.16	TP53BP2	1	223858602	1_114	0	0.0473362120334839	18.9335859944023	1.49481168368202e-05	1.93984962406025	1
ENSG00000143756.11	FBXO28	1	224115967	1_114	0	0.0132758127866429	6.78841002985893	1.50310490310349e-06	-0.89153037883965	2
ENSG00000143753.12	DEGS1	1	224176228	1_114	0	0.0121022135329204	5.9093450402249	1.19279075865213e-06	-0.571137204269609	2
ENSG00000143748.17	NVL	1	224330652	1_114	0	0.010717938046046	4.75625900403315	8.50230821024664e-07	0.105072463768119	1
ENSG00000143771.11	CNIH4	1	224356827	1_114	0	0.0107835507057703	4.81418368954054	8.65853760579294e-07	0.102904863546285	2
ENSG00000143786.7	CNIH3	1	224440417	1_114	0	0.0112502737947852	5.21633672806118	9.78788404964929e-07	-0.356060606060691	1
ENSG00000162923.14	WDR26	1	224436689	1_114	0	0.010709178531362	4.74850147743678	8.4815034238382e-07	0.067567567567542	1
ENSG00000185155.11	MIXL1	1	226223248	1_115	0	0.0139093244290313	7.79901193783396	1.8092797716567e-06	-1.21259281516259	2
ENSG00000143815.14	LBR	1	225438447	1_115	0	0.0127034156120539	4.77059399635542	1.01077169057945e-06	0.0659898477157558	1
ENSG00000143742.12	SRP9	1	225782582	1_115	0	0.0139504781928151	5.99282247843453	1.39437829275669e-06	0.81632653061211	1
ENSG00000143819.12	EPHX1	1	225809711	1_115	0	0.0422561290726626	16.9820075819557	1.19684758125999e-05	-1.94117647058838	1
ENSG00000196187.11	TMEM63A	1	225830326	1_115	0	0.0176708582806684	7.93639934020608	2.33905945927201e-06	0.973174734235775	2
ENSG00000243709.1	LEFTY1	1	225912195	1_115	0	0.0126337967406683	4.7697096278181	1.00504598211823e-06	-0.0444371320095732	2
ENSG00000143811.18	PYCR2	1	225920500	1_115	0	0.0128591987164013	5.32614890200594	1.14231878052666e-06	-0.533333333333215	1
ENSG00000143768.12	LEFTY2	1	225941740	1_115	0	0.0269429073609018	12.5008648841508	5.61751996438824e-06	1.4561403508774	1
ENSG00000143751.9	SDE2	1	225999428	1_115	0	0.0135935796469223	6.86186197825656	1.55573606630783e-06	-1.31672202028358	2
ENSG00000163041.9	H3F3A	1	226078328	1_115	0	0.0769194492753138	19.3903850469593	2.4876123539343e-05	-1.85211267605705	1
ENSG00000182827.8	ACBD3	1	226187566	1_115	1	0.691505331824355	22.5201904445216	0.000259733338327244	-4.19841269841233	1
ENSG00000183814.15	LIN9	1	226306814	1_115	0	0.0220676421440014	13.6950462674736	5.04056874386893e-06	2.92857142857081	1
ENSG00000203685.9	STUM	1	226550144	1_115	0	0.0131383240605251	5.23695483574781	1.14756925333804e-06	-0.569148936170224	1
ENSG00000143772.9	ITPKB	1	226738931	1_116	0	0.00952972360950033	4.88375161696937	7.76236354173298e-07	0.282945736434143	1
ENSG00000143801.16	PSEN2	1	226870643	1_116	0	0.0250978105967015	16.6195171959886	6.95687734198752e-06	-2.55555555555509	1
ENSG00000163050.16	COQ8A	1	226897761	1_116	0	0.0270125220687356	18.4738262394378	8.32304216333039e-06	-2.9724137931036	1
ENSG00000143776.18	CDC42BPA	1	227315768	1_116	0	0.0202329647471087	11.2164311268297	3.78507356234498e-06	1.19695781209827	2
ENSG00000181450.17	ZNF678	1	227563901	1_116	0	0.0130010480104688	7.23555479239137	1.56895433791313e-06	-0.38447422975421	2
ENSG00000081692.12	JMJD4	1	227731799	1_116	0	0.0131666689465176	9.0436794096414	1.98600885376497e-06	-1.53777439004408	2
ENSG00000143761.15	ARF1	1	228083263	1_116	0	0.0369482645121834	18.0588541167265	1.11286975447695e-05	-2.22784810126519	1
ENSG00000162910.18	MRPL55	1	228109044	1_116	0	0.0158443937603825	9.60506991224028	2.5382609167493e-06	-1.49999999999945	1
ENSG00000143774.16	GUK1	1	228140298	1_116	0	0.0137551494874887	8.01547861839834	1.83888631202092e-06	-1.07324840764324	1
ENSG00000198835.3	GJC2	1	228109912	1_116	0	0.014693780139413	8.5937034354294	2.10607583540734e-06	-1.12068965517273	1
ENSG00000154358.20	OBSCN	1	228210617	1_116	0	0.0283230101308053	14.7344927542318	6.9604080849673e-06	-2.03937007874002	1
ENSG00000162913.9	C1orf145	1	228213931	1_116	0	0.0262455980033118	14.0242854520709	6.13899558448132e-06	-1.9843750000007	1
ENSG00000162931.11	TRIM17	1	228417087	1_116	0	0.00945072287024562	4.78056605240306	7.53536783430882e-07	0.376146788990649	1
ENSG00000181218.5	HIST3H2A	1	228455746	1_116	0	0.00950007532897845	4.79941068671646	7.60457712335683e-07	0.0275885098122978	2
ENSG00000196890.4	HIST3H2BB	1	228455746	1_116	0	0.00949200903930547	4.79232502381659	7.58690268781908e-07	0.11361696754284	2
ENSG00000168159.11	RNF187	1	228484557	1_116	0	0.0149130825913659	8.87319622840715	2.20702683929537e-06	1.04730701068702	4
ENSG00000116574.5	RHOU	1	229085408	1_117	0	0.0265115775551944	14.7721052673336	6.53187808676903e-06	1.51666666666738	1
ENSG00000168118.11	RAB4A	1	229270336	1_117	0	0.0103104580523794	5.8249296008656	1.00167940870604e-06	-0.431459891516092	2
ENSG00000154429.10	CCSAP	1	229330094	1_117	0	0.00904726687311996	4.73959123885729	7.1518499603788e-07	0.099236641221392	1
ENSG00000143632.14	ACTA1	1	229434388	1_117	2	0.341641464088079	20.4461606196261	0.000116504432327653	4.07272727272717	1
ENSG00000069248.11	NUP133	1	229508410	1_117	2	0.059607685188099	16.4573090038594	1.6361427258624e-05	3.47058823529375	1
ENSG00000135776.4	ABCB10	1	229559119	1_117	2	0.0273751082881627	13.9089634536681	6.35054089964911e-06	3.17307692307571	1
ENSG00000135801.9	TAF5L	1	229626572	1_117	0	0.00940571946909774	6.39974785833033	1.00395671945585e-06	1.41721854304583	1
ENSG00000135763.9	URB2	1	229626572	1_117	0	0.00940571946909774	6.39974785833033	1.00395671945585e-06	1.41721854304583	1
ENSG00000143641.9	GALNT2	1	230282253	1_117	0	0.0109449212584559	6.10628070522039	1.11467821106236e-06	-0.0952380952380756	1
ENSG00000135775.13	COG2	1	230690196	1_118	0	0.015412903414932	4.77646823558384	1.22786736460371e-06	-0.104838709677425	1
ENSG00000135744.7	AGT	1	230713948	1_118	0	0.0403891826654028	13.9761126596999	9.41481006662888e-06	1.68722466960439	1
ENSG00000135773.12	CAPN9	1	230747327	1_118	0	0.160937908344648	27.5349521954412	7.39099289941822e-05	-2.65002963682384	2
ENSG00000143643.12	TTC13	1	230978719	1_118	0	0.0154726384516724	4.81324631559017	1.24211718431494e-06	0.0493217033819519	2
ENSG00000173409.13	ARV1	1	230975731	1_118	0	0.0153717078750802	4.75102028684034	1.21806120983187e-06	-0.00544994044003203	2
ENSG00000182118.7	FAM89A	1	231039898	1_118	0	0.017962361985728	6.2326809183635	1.86723269671906e-06	0.621118012422586	1
ENSG00000143633.12	C1orf131	1	231227177	1_118	0	0.0195309608866002	7.02981424279382	2.28995825368299e-06	-0.80451127819559	1
ENSG00000116906.11	GNPAT	1	231241335	1_118	0	0.0156382928488229	4.91451153299838	1.28182815287533e-06	0.264000000000015	1
ENSG00000116903.7	EXOC8	1	231337950	1_118	0	0.0481252234167322	15.6623840085724	1.25716051445403e-05	1.70497427101156	1
ENSG00000010072.15	SPRTN	1	231334904	1_118	0	0.0161510331222201	5.22132475846709	1.40650448014193e-06	-0.503875968992448	1
ENSG00000116918.13	TSNAX	1	231528861	1_118	0	0.0189577350789028	6.74613457407654	2.13305255536417e-06	-0.867132867133102	1
ENSG00000162946.21	DISC1	1	231626570	1_118	0	0.0188053534284116	6.66928953770336	2.09180490806611e-06	-0.828350389132447	3
ENSG00000116991.10	SIPA1L2	1	232560968	1_119	0	0.0179290773111633	8.07462716416737	2.41457402280261e-06	-0.872274094287072	3
ENSG00000212916.4	MAP10	1	232805207	1_119	0	0.0261311391112878	11.6657476570147	5.08429832817904e-06	1.28817384543824	2
ENSG00000135778.11	NTPCR	1	232950261	1_119	0	0.0474879521841816	17.3935083977897	1.3776241224701e-05	1.99656950377649	2
ENSG00000135749.18	PCNX2	1	233296553	1_120	0	0.0158985683523036	4.99410431491126	1.32426753855515e-06	-0.242647058823506	1
ENSG00000135750.14	KCNK1	1	233663763	1_120	0	0.0192989249102891	6.83861481737956	2.20120943094215e-06	-0.711111111111462	1
ENSG00000059588.9	TARBP1	1	234474793	1_121	0	0.0393129932244125	16.5512164393432	1.08524085550592e-05	1.69979488612329	3
ENSG00000188739.14	RBM34	1	235161669	1_121	0	0.0168903780514789	8.4816078883438	2.38933842117738e-06	-1.05699481865287	1
ENSG00000116957.12	TBCE	1	235413634	1_121	0	0.015171777364357	7.4610553826016	1.88797757005802e-06	-0.887096774193598	1
ENSG00000143669.13	LYST	1	235883940	1_122	0	0.0118131363766663	5.13958066045265	1.01263517622302e-06	0.288659793814499	1
ENSG00000116962.14	NID1	1	236067600	1_122	0	0.0114168498871969	4.81564025150532	9.16981200896966e-07	0.120000000000022	1
ENSG00000077585.13	GPR137B	1	236149578	1_122	0	0.0123954955365202	5.59651388310996	1.15702191334061e-06	-0.480916030534324	1
ENSG00000086619.13	ERO1B	1	236261292	1_122	0	0.0118995787007743	5.20880329705524	1.03378362443354e-06	0.480314960629921	1
ENSG00000186197.13	EDARADD	1	236349222	1_122	0	0.0170535957772737	8.6289449379959	2.45433458907107e-06	-0.919017625517248	2
ENSG00000116977.18	LGALS8	1	236514597	1_122	0	0.0179939992681034	9.1397769056664	2.74298478828476e-06	1.14161758595649	3
ENSG00000119285.10	HEATR1	1	236604526	1_122	0	0.0321776277307209	14.6860535633539	7.88168794961437e-06	2.4186046511624	1
ENSG00000077522.12	ACTN2	1	236685451	1_122	0	0.0156650986428097	7.82115750881861	2.04345120463991e-06	1.39606138447132	2
ENSG00000116984.12	MTR	1	236795637	1_122	0	0.0128606785372334	5.94640607758418	1.27549438790568e-06	-0.494312531510429	2
ENSG00000198626.15	RYR2	1	237031622	1_122	0	0.0260208543874542	12.6561308875298	5.49265872096627e-06	-1.37169246951061	3
ENSG00000133019.11	CHRM3	1	239386955	1_124	0	0.0700210133655006	19.491625986638	2.27633704776043e-05	-1.93962264150951	1
ENSG00000155816.19	FMN2	1	240019187	1_126	0	0.0127114308769271	4.88053737435077	1.03471843948695e-06	-0.174319606147712	2
ENSG00000117009.11	KMO	1	241532492	1_127	0	0.0133025983619084	6.01398948184802	1.33431770485124e-06	0.557739557739517	1
ENSG00000203668.2	CHML	1	241640356	1_127	0	0.0121523062312657	5.15499504437872	1.04483343729585e-06	0.330882352941103	1
ENSG00000054277.13	OPN3	1	241636236	1_127	0	0.012750904310095	5.61163531109448	1.19341236010667e-06	0.46616541353388	1
ENSG00000174371.16	EXO1	1	241848042	1_127	0	0.0125932435990048	5.49347019153652	1.15383705532116e-06	-0.531746031746177	1
ENSG00000180287.16	PLD5	1	242496050	1_128	0	0.0162482028713893	7.1951037279026	1.94985581419435e-06	0.860523856996201	2
ENSG00000143702.15	CEP170	1	243254761	1_128	0	0.0342495907377869	14.3108278731308	8.17485861156568e-06	1.78566755591859	2
ENSG00000117020.16	AKT3	1	243851261	1_128	0	0.022366621409324	10.2384827039998	3.81940835008882e-06	1.20598477141957	2
ENSG00000173728.10	C1orf100	1	244353032	1_129	0	0.0166420537980686	5.1954509444515	1.44208306157393e-06	-0.301470588235351	1
ENSG00000035687.9	ADSS	1	244221401	1_129	0	0.0609910607060936	17.6412327300602	1.79454858710314e-05	1.96598639455812	1
ENSG00000179397.17	C1orf101	1	244454207	1_129	0	0.0304226868651407	10.9489088837089	5.55556859889643e-06	-1.22868841462639	2
ENSG00000121644.18	DESI2	1	244673185	1_129	0	0.0163437914524405	5.02342005536744	1.36934352557554e-06	-0.275641025640984	1
ENSG00000203667.9	COX20	1	244837362	1_129	0	0.03756946757713	12.9705188656614	8.12741611458243e-06	1.53254437869764	1
ENSG00000203666.12	EFCAB2	1	244972007	1_129	0	0.0185762600063009	6.24183492908214	1.93388509363445e-06	0.607843137254964	1
ENSG00000185420.18	SMYD3	1	246507596	1_130	0	0.0102147233588794	5.02938374877341	8.56843465472992e-07	0.261100256335341	2
ENSG00000162852.13	CNST	1	246566688	1_130	0	0.01059212264141	5.37364557430414	9.49318894449347e-07	0.437037037037076	1
ENSG00000143653.9	SCCPDH	1	246720005	1_130	0	0.00989446623752166	4.72715870568064	7.80104278278828e-07	-0.0103222513429066	3
ENSG00000153207.14	AHCTF1	1	246934211	1_130	0	0.0101808285138885	4.99783931005247	8.48643944086846e-07	0.312459474681893	2
ENSG00000277462.1	ZNF670	1	247078730	1_130	0	0.0125336518493738	6.97142976301311	1.45733564958168e-06	-0.742331288343431	1
ENSG00000188295.14	ZNF669	1	247104366	1_130	0	0.0167106800247379	9.7053127882579	2.70497817676959e-06	-1.1578794433964	2
ENSG00000162722.8	TRIM58	1	247852579	1_131	0	0.035087569044588	15.04657753139	8.80544103303022e-06	1.90639171301116	2
ENSG00000175137.10	SH3BP5L	1	248826595	1_131	0	0.0178985528662969	8.1731522015494	2.43987518994818e-06	1.05579431774289	2
ENSG00000171163.15	ZNF692	1	248859244	1_131	0	0.0166119307904195	7.45897055494806	2.06661278293734e-06	-0.905775075987773	1
ENSG00000185220.11	PGBD2	1	248906719	1_131	0	0.021319158985069	9.85238207633106	3.50325232861794e-06	1.23399014778356	1
ENSG00000184731.5	FAM110C	2	47011	2_1	0	0.0191130400333113	8.56533264125991	2.73044924981284e-06	0.944237918215063	1
ENSG00000143727.15	ACP1	2	264227	2_1	0	0.0131598193133332	5.01601569451475	1.1009533534476e-06	-0.28967789214869	2
ENSG00000035115.21	SH3YL1	2	242793	2_1	0	0.0273598106036439	11.9866074378802	5.46977516020868e-06	1.45138888888883	1
ENSG00000151353.14	TMEM18	2	671939	2_1	0	0.0944947166183345	23.9656371779339	3.77708373285302e-05	-2.36271923930152	2
ENSG00000172554.11	SNTG2	2	1092878	2_1	0	0.0188858883524206	8.4514786544537	2.6621359020778e-06	-0.895999999999851	1
ENSG00000186487.17	MYT1L	2	1851795	2_2	0	0.0104732475707988	4.80179765282313	8.38774715260891e-07	-0.179487179487266	1
ENSG00000171853.15	TRAPPC12	2	3379591	2_2	0	0.0107504690423099	5.04972117355299	9.05430077365082e-07	-0.263949569256446	2
ENSG00000182551.13	ADI1	2	3493933	2_2	0	0.013799621484923	7.42078232723454	1.70795715659294e-06	-0.874055576423481	2
ENSG00000171863.12	RPS7	2	3607194	2_2	0	0.0104492678506674	4.78004621623154	8.33063416314568e-07	-0.152173913043442	1
ENSG00000118004.17	COLEC11	2	3594371	2_2	0	0.0188396362989856	10.3818715203387	3.262182623313e-06	-1.15620450139869	3
ENSG00000214866.8	DCDC2C	2	3704016	2_2	0	0.0103985602854624	4.73388606745701	8.21015055072172e-07	0.044247787610618	1
ENSG00000134326.11	CMPK2	2	6845966	2_5	0	0.0540223642760506	17.9736788014662	1.61946165350757e-05	1.79701492537384	1
ENSG00000151692.14	RNF144A	2	6917071	2_5	0	0.0135929708160033	4.77796409047282	1.0832217496157e-06	-0.0592964294549446	2
ENSG00000134313.15	KIDINS220	2	8837357	2_6	0	0.0149858446578623	6.18922863687571	1.54695563327405e-06	-0.547297297297492	1
ENSG00000143797.11	MBOAT2	2	9004209	2_6	0	0.0130939663081809	4.90675130524178	1.07158190492284e-06	-0.0984251968504095	1
ENSG00000151693.9	ASAP2	2	9162889	2_6	0	0.0220679946034965	9.87351278784582	3.6340815404329e-06	1.20955927466249	3
ENSG00000119185.12	ITGB1BP1	2	9408522	2_6	0	0.0135802567162093	5.25316813304429	1.18984225061546e-06	-0.318070438530355	2
ENSG00000119203.13	CPSF3	2	9424405	2_6	0	0.0230661060852894	10.2952419704974	3.96069088622207e-06	-1.86820035215165	2
ENSG00000134330.18	IAH1	2	9488467	2_6	0	0.0203044139288782	9.07974638011583	3.07485245878055e-06	1.17892156862713	1
ENSG00000151694.12	ADAM17	2	9555759	2_6	0	0.119388373589372	26.2148471825547	5.21998760614963e-05	3.21759430783139	2
ENSG00000115750.16	TAF1B	2	9845541	2_6	0	0.0303644865233694	12.9212351107542	6.54380088039401e-06	-1.61026432371596	2
ENSG00000134317.17	GRHL1	2	9951890	2_6	0	0.045166182910377	16.7310240432955	1.26036408128726e-05	-1.74893617021294	1
ENSG00000172059.10	KLF11	2	10042369	2_6	0	0.0310545782553366	13.1362570710316	6.80389150882415e-06	-1.53548387096819	1
ENSG00000171848.13	RRM2	2	10121909	2_6	0	0.0142496649676227	5.71041923955413	1.35716531828332e-06	0.457831325301436	1
ENSG00000115756.12	HPCAL1	2	10302415	2_7	0	0.0289576438703424	15.813390004533	7.63744877385624e-06	1.69175103862322	2
ENSG00000115758.12	ODC1	2	10448012	2_7	0	0.01006084124768	5.75114263290715	9.6504716751077e-07	0.458904109589058	1
ENSG00000115761.15	NOL10	2	10689644	2_7	0	0.00930640184739129	5.01170924888239	7.77907170345199e-07	-0.239709443099239	1
ENSG00000143882.10	ATP6V1C2	2	10720843	2_7	0	0.0092492556357443	4.95328871169638	7.64118176895548e-07	-0.227696404793732	1
ENSG00000162976.12	PQLC3	2	11152638	2_7	0	0.0114997411371367	7.01975749686098	1.34638814582744e-06	0.719745222929906	1
ENSG00000134318.13	ROCK2	2	11347918	2_7	0	0.0219913919066203	13.1862082324417	4.83651738749318e-06	-1.47302179788764	2
ENSG00000169016.16	E2F6	2	11466521	2_7	0	0.0221321840572116	13.2470564483308	4.88994265107876e-06	-1.42857142857135	1
ENSG00000134324.11	LPIN1	2	11784824	2_7	0	0.0120831435834053	7.48960311912609	1.50938088748805e-06	0.832061068702069	1
ENSG00000151779.12	NBAS	2	15561827	2_9	0	0.0247851639731487	10.9880362892	4.54225997249246e-06	1.43939393939399	1
ENSG00000079785.14	DDX1	2	15591459	2_9	0	0.0437494747907611	16.4311861026797	1.19895218603581e-05	1.71465242085571	2
ENSG00000197872.11	FAM49A	2	16666648	2_11	0	0.0287590262401797	19.7901741711802	9.49257198136494e-06	1.98205205612664	2
ENSG00000163032.11	VSNL1	2	17538936	2_11	0	0.0399775007111752	22.9849050329754	1.53256343263017e-05	-2.17582995755693	2
ENSG00000178295.14	GEN1	2	17622424	2_11	0	0.00598456496285515	4.9351013366986	4.92593601209968e-07	-0.156281816728557	3
ENSG00000163029.15	SMC6	2	17779143	2_11	0	0.00612163645674768	5.15352827178133	5.26177536391355e-07	0.398373983739939	1
ENSG00000170745.11	KCNS3	2	17868161	2_11	0	0.00797832532590648	7.65677572711707	1.01886765012332e-06	0.801514009735339	4
ENSG00000240857.1	RDH14	2	17918892	2_11	0	0.00743823850480962	7.0076080704937	8.69360711452556e-07	0.78789357768243	2
ENSG00000185013.16	NT5C1B	2	18589274	2_11	0	0.00866876715775	8.4524489854038	1.22208102752349e-06	-0.87333333333348	1
ENSG00000143867.6	OSR1	2	19359082	2_11	0	0.00588415432039602	4.77645345554634	4.68759097963932e-07	-0.123417721518965	1
ENSG00000183891.5	TTC32	2	19901956	2_12	0	0.168269340316559	28.9760895835392	8.13214049931727e-05	-3.38248847926306	1
ENSG00000118965.14	WDR35	2	19990398	2_12	0	0.0163830990813407	6.35075445006119	1.73532764141998e-06	-0.57703081232479	1
ENSG00000132031.12	MATN3	2	20009334	2_12	0	0.0157006153159166	5.94614424499361	1.55708463404767e-06	-0.603375527425947	1
ENSG00000055917.15	PUM2	2	20400471	2_12	0	0.0139789310584433	4.84198806565954	1.12890600523141e-06	-0.0687830687830868	1
ENSG00000118960.12	HS1BP3	2	20609930	2_12	0	0.0201056515043643	8.29983682432772	2.78322175447442e-06	-1.0459270030377	2
ENSG00000143869.6	GDF7	2	20679060	2_12	0	0.0147487507953252	5.35148771127449	1.31640606831284e-06	-0.359999999999978	1
ENSG00000118961.14	LDAH	2	20683801	2_12	0	0.0148891133381094	5.44152697232604	1.351293624153e-06	-0.44137931034474	1
ENSG00000084674.14	APOB	2	21044589	2_13	0	0.0173072108104525	5.8613229667466	1.69193175465134e-06	-0.457768516511286	2
ENSG00000119771.14	KLHL29	2	23386174	2_14	0	0.0305045741564139	10.0225632160304	5.09922148974674e-06	1.17905730926352	2
ENSG00000119778.14	ATAD2B	2	23926569	2_14	0	0.10069741382985	21.5854585240398	3.62526452241156e-05	2.91817193571716	2
ENSG00000163026.11	WDCP	2	24055674	2_14	0	0.0175055833531224	4.72471806279467	1.37947105205823e-06	0.220640569395011	1
ENSG00000119782.13	FKBP1B	2	24049526	2_14	0	0.0253639407840831	8.25887230082351	3.49379635374338e-06	-1.20338983050872	1
ENSG00000219626.8	FAM228B	2	24072814	2_14	0	0.0202480739995488	6.11050608989757	2.06357855601414e-06	-0.865168539325478	1
ENSG00000115129.13	TP53I3	2	24064728	2_14	0	0.0217687296642012	6.80064655248909	2.46912681326479e-06	0.937518865245569	2
ENSG00000176732.6	PFN4	2	24123159	2_14	0	0.0212575759222762	6.57415451307772	2.33084691840026e-06	0.978651801577169	2
ENSG00000186453.12	FAM228A	2	24174047	2_14	0	0.0255920511771177	8.34418071637042	3.56163083417233e-06	-0.708851193951191	4
ENSG00000198399.14	ITSN2	2	24359729	2_14	0	0.0194379636004695	5.7215619827365	1.85492125286893e-06	-0.740206242024825	2
ENSG00000173557.14	C2orf70	2	26562410	2_15	0	0.00705649042338641	6.43845309164322	7.57757769444819e-07	0.484732824427591	1
ENSG00000084676.15	NCOA1	2	24488675	2_15	0	0.046243878795106	24.8000060122401	1.91278494946033e-05	2.99861776632015	2
ENSG00000138031.14	ADCY3	2	24911142	2_15	0	0.00811445981313275	10.5479132323403	1.42753336618304e-06	-1.44089024127454	2
ENSG00000115137.11	DNAJC27	2	24970202	2_15	0	0.0398644934327493	23.5796486705124	1.56777482124219e-05	2.64879560783738	2
ENSG00000119772.16	DNMT3A	2	25343038	2_15	0	0.00583816753582667	4.86313705821744	4.73536182523486e-07	-0.626984126984228	1
ENSG00000138101.18	DTNB	2	25673259	2_15	0	0.0237557001633135	16.9006823269459	6.69625801681769e-06	1.44845360824747	1
ENSG00000143970.16	ASXL2	2	25878763	2_15	0	0.0123827169166004	12.0131585228406	2.48103709762964e-06	-1.43703703703743	1
ENSG00000084731.14	KIF3C	2	25979682	2_15	0	0.00667306517776456	6.45803934013505	7.18763737967023e-07	0.974167703491434	2
ENSG00000084733.10	RAB10	2	26033971	2_15	0	0.00610402048580461	5.11524978484396	5.20766373846176e-07	-0.284768211920654	1
ENSG00000157833.12	GAREM2	2	26164530	2_15	0	0.00818235765856679	7.77638160231464	1.06124615240317e-06	-0.774999999999828	1
ENSG00000138029.13	HADHB	2	26234639	2_15	0	0.00679850814605532	6.43560354540559	7.29731359611428e-07	-0.930501930502265	1
ENSG00000084754.10	HADHA	2	26244479	2_15	0	0.00675849942501627	6.1116451222842	6.8891955976552e-07	0.553121518673574	2
ENSG00000173567.14	ADGRF3	2	26304352	2_15	0	0.00752143546860051	7.23653862538392	9.07803230429478e-07	0.828220858895445	1
ENSG00000157884.10	CIB4	2	26641739	2_15	0	0.0110336032355789	10.8087626579126	1.98908548851592e-06	1.23161764705849	1
ENSG00000213699.8	SLC35F6	2	26753704	2_16	0	0.0176468743650803	9.11411917710971	2.68251773882656e-06	-1.42694392346731	2
ENSG00000084764.10	MAPRE3	2	26971145	2_16	0	0.0152848722897685	7.02891668887017	1.79188575020103e-06	-0.896825396825619	1
ENSG00000138080.13	EMILIN1	2	27078189	2_16	0	0.0120424920697457	5.02041484077722	1.00836109056313e-06	-0.56637168141599	1
ENSG00000138030.12	KHK	2	27086791	2_16	0	0.0637914823828185	20.9040883419974	2.22409857597513e-05	-2.2886487148977	2
ENSG00000138028.15	CGREF1	2	27119179	2_16	0	0.01273492361429	5.42045960209797	1.15131075582605e-06	0.238979118329464	1
ENSG00000138073.13	PREB	2	27134170	2_16	0	0.0117991775556604	4.81531142808741	9.4762437289731e-07	-0.189000821377818	2
ENSG00000138085.16	ATRAID	2	27209632	2_16	0	0.0126184275165945	6.63542318168454	1.3964775832683e-06	-1.29814258873782	3
ENSG00000138074.14	SLC5A6	2	27235922	2_16	0	0.0135222136491253	7.8206901347104	1.76381478201312e-06	1.65168539325888	1
ENSG00000084774.13	CAD	2	27217016	2_16	0	0.011753840270906	4.84749573901745	9.50292553501819e-07	-0.251724137930958	1
ENSG00000115194.10	SLC30A3	2	27275976	2_16	0	0.0138899126234463	8.63383716715056	2.00015417477166e-06	1.95454545454458	1
ENSG00000138100.13	TRIM54	2	27282914	2_16	0	0.0120511251284731	7.13940299303381	1.43499239140794e-06	1.67320261437898	1
ENSG00000163794.6	UCN	2	27298299	2_16	0	0.0118176350604197	4.97082861109267	9.7975946884911e-07	0.472988913501244	2
ENSG00000115234.10	SNX17	2	27369556	2_16	1	0.0703253467957267	21.8604715385474	2.56407966053415e-05	4.11718750000123	1
ENSG00000163795.13	ZNF513	2	27380806	2_16	1	0.0450962130506277	20.8876192859062	1.57104679926885e-05	3.83525658096153	2
ENSG00000115241.10	PPM1G	2	27346004	2_16	0	0.0207019718440553	15.5276986048818	5.36140866489717e-06	3.5238095238082	1
ENSG00000115216.13	NRBP1	2	27427062	2_16	1	0.0397550578766502	18.6957551893094	1.23963979118148e-05	3.83333333333386	1
ENSG00000138002.14	IFT172	2	27489541	2_16	0	0.0135477698444436	5.8939155885705	1.33177797215557e-06	-0.419014084507268	1
ENSG00000198522.13	GPN1	2	27628084	2_16	0	0.059507932676477	18.7183409049698	1.85781438428922e-05	1.79487179487086	1
ENSG00000176714.9	CCDC121	2	27629397	2_16	0	0.0825810702131138	21.7230498989281	2.99199878070343e-05	1.97790055248531	1
ENSG00000163798.13	SLC4A1AP	2	27655819	2_16	0	0.0148795903235182	7.34358376436895	1.82246473172857e-06	0.999999999999979	1
ENSG00000243147.7	MRPL33	2	27770976	2_16	0	0.0176882020238631	8.91483431873734	2.63000801306093e-06	1.2580645161289	1
ENSG00000158019.20	BRE	2	27889824	2_16	0	0.0270040631583227	12.0591223052167	5.43131411451557e-06	1.2979351032448	1
ENSG00000171174.13	RBKS	2	27891044	2_16	0	0.0149895032557407	11.4176813439467	2.85446856377235e-06	2.39130434782563	1
ENSG00000163803.12	PLB1	2	28615758	2_18	0	0.0115656014647629	5.69010664475253	1.09761171748431e-06	-0.225806451612898	1
ENSG00000213639.9	PPP1CB	2	28600006	2_18	0	0.0444761467363735	18.9857471370371	1.40836412023041e-05	2.61110042553757	2
ENSG00000163806.15	SPDYA	2	28782736	2_18	0	0.0162064439900133	9.41356498830418	2.54449711842324e-06	-1.80314960629905	1
ENSG00000171103.10	TRMT61B	2	28869813	2_18	0	0.0184514475999785	10.8236541215276	3.33092194178591e-06	-2.01587301587327	1
ENSG00000163811.11	WDR43	2	28895415	2_18	0	0.0144144590571921	7.79341564619906	1.87364062157574e-06	-0.987234042553336	1
ENSG00000189350.12	TOGARAM2	2	28957070	2_18	0	0.0171515439049414	9.37973115448439	2.68320414151285e-06	0.890129813702523	2
ENSG00000115295.19	CLIP4	2	29097582	2_18	0	0.0138564889997392	7.53221414227706	1.74074824300986e-06	-0.77996715927752	1
ENSG00000172954.13	LCLAT1	2	30448107	2_19	0	0.0133679993231867	5.27996402268131	1.17721959873999e-06	0.508836771392162	2
ENSG00000013016.15	EHD3	2	31234492	2_19	0	0.0132375499061226	5.18680375297755	1.14516359279658e-06	0.377133105802289	1
ENSG00000162961.13	DPY30	2	32040056	2_20	0	0.060557372854682	18.339814587823	1.85234583131333e-05	2.5217391304358	1
ENSG00000152683.14	SLC30A6	2	32164985	2_20	0	0.0146188535332585	4.73132553607348	1.15360266574418e-06	-0.207070707070799	1
ENSG00000119820.10	YIPF4	2	32270326	2_20	0	0.0270169891865693	10.5822109649187	4.76840867970718e-06	1.75979769117859	2
ENSG00000115760.13	BIRC6	2	32356560	2_20	0	0.0329126745304066	12.470407666991	6.84548040771156e-06	1.51111852654676	2
ENSG00000018699.11	TTC27	2	32627602	2_20	0	0.0162275108584159	5.72392030330223	1.54919323639515e-06	-0.776318851071166	2
ENSG00000119812.18	FAM98A	2	33575950	2_21	0	0.0117016642879054	6.7558798663922	1.31852891515487e-06	0.714521830822196	2
ENSG00000150938.9	CRIM1	2	36467416	2_23	0	0.00890335867194414	5.17927000959859	7.69099497211332e-07	0.375886524822765	1
ENSG00000171055.14	FEZ2	2	36637811	2_23	0	0.00863595321013755	4.89009514938504	7.0434866493003e-07	0.256704980842986	1
ENSG00000115808.11	STRN	2	36965723	2_23	0	0.0240858385271442	14.6411210689492	5.8816097857311e-06	1.61392405063255	1
ENSG00000152133.14	GPATCH11	2	37097965	2_23	0	0.0265153419551838	15.558139478384	6.88042077581928e-06	2.14960629921182	1
ENSG00000218739.9	CEBPZOS	2	37195255	2_23	0	0.0138997280360104	9.40723046469094	2.18086203497967e-06	1.83873250936292	3
ENSG00000115816.14	CEBPZ	2	37232527	2_23	0	0.136693266613448	31.496625255811	7.18077387713934e-05	3.46456692913364	1
ENSG00000115825.9	PRKD3	2	37245661	2_23	0	0.0831837283334837	26.5832464978796	3.68813241973689e-05	3.20469234398588	4
ENSG00000115828.15	QPCT	2	37338041	2_23	0	0.0156192273053389	10.5162143337014	2.73954904464442e-06	1.58849557522078	1
ENSG00000115841.19	RMDN2	2	37923332	2_24	0	0.0127094687410402	4.85164429463863	1.02843406950574e-06	0.156327543424313	1
ENSG00000143889.15	HNRNPLL	2	38603270	2_24	0	0.0389557771019496	15.5369384562032	1.00947931241817e-05	1.902857142857	1
ENSG00000115875.18	SRSF7	2	38751622	2_24	0	0.0137711374443715	5.61379592014716	1.28939665428555e-06	-0.388059701492466	1
ENSG00000163214.20	DHX57	2	38875912	2_25	0	0.0114111292726533	4.85840089321964	9.24660017194049e-07	-0.122191972910358	2
ENSG00000188010.12	MORN2	2	38875912	2_25	0	0.0114091221524762	4.85673102843626	9.24179621481239e-07	-0.12107623318391	1
ENSG00000214694.10	ARHGEF33	2	38882417	2_25	0	0.0124666372726983	5.69837123543986	1.18484125685752e-06	0.319064288630045	2
ENSG00000205111.8	CDKL4	2	39230313	2_25	0	0.0112539636730985	4.7267504567254	8.87213802087986e-07	-0.0522565320664958	1
ENSG00000205086.6	C2orf91	2	41940043	2_26	0	0.0639066092616414	27.1157295357598	2.89019519369907e-05	-2.54347826086927	1
ENSG00000183023.18	SLC8A1	2	40439867	2_26	0	0.00615645269726839	4.78034829044136	4.90851579074504e-07	0.100000000000006	1
ENSG00000162878.12	PKDCC	2	42046594	2_26	0	0.006186084500584	4.82583265202602	4.97906976184771e-07	-0.11861614497529	1
ENSG00000143924.18	EML4	2	42127275	2_26	0	0.0077584925625086	6.97195375366344	9.02177416214149e-07	-0.829725655628884	3
ENSG00000115944.14	COX7A2L	2	42397500	2_26	0	0.0129810119850561	11.8554129152059	2.56676046400048e-06	1.41141675386825	2
ENSG00000057935.13	MTA3	2	42517257	2_26	0	0.00742796500561183	6.55929610547477	8.12619409458655e-07	-0.638461538461266	1
ENSG00000162881.6	OXER1	2	42534790	2_26	0	0.00618876029652471	4.82992858233568	4.9854512809862e-07	-0.0779245012330936	3
ENSG00000162882.14	HAAO	2	42793077	2_26	0	0.00971474525861382	9.10414418220388	1.47513120282539e-06	1.09189189189153	1
ENSG00000152518.7	ZFP36L2	2	43127446	2_27	0	0.0144951083162875	25.6233034075235	6.19464880352839e-06	-4.77804267985866	2
ENSG00000115970.18	THADA	2	43594478	2_27	0	0.0160302774629767	25.7523810623976	6.8852313118158e-06	-3.90578422159759	2
ENSG00000152527.13	PLEKHH2	2	43617694	2_27	0	0.00695879102930286	8.6609618122087	1.00521746191325e-06	2.35017120466077	5
ENSG00000223658.7	C1GALT1C1L	2	43675895	2_27	0	0.00825991706205076	7.600416731022	1.04706392640167e-06	0.234463366455285	2
ENSG00000138036.18	DYNC2LI1	2	43774046	2_27	0	0.0116534132398203	10.547541979296	2.05005029186064e-06	-1.63591889052804	3
ENSG00000138075.11	ABCG5	2	43809352	2_27	0	0.0134179808263837	11.3821428689129	2.54724844101995e-06	1.39642533800241	2
ENSG00000138095.18	LRPPRC	2	43995523	2_27	0	0.007079863929633	4.98737738733368	5.88921281385843e-07	-0.141684682625108	2
ENSG00000138032.20	PPM1B	2	44167954	2_28	0	0.0107092844732566	4.92484722911437	8.79656920191392e-07	-0.344681675441229	2
ENSG00000138079.13	SLC3A1	2	44275649	2_28	0	0.0105965065380308	4.82437979616525	8.5263725756807e-07	0.400000000000093	1
ENSG00000138078.15	PREPL	2	44361802	2_28	0	0.012240889272407	6.19379082918593	1.26453137609478e-06	-0.833442278608219	2
ENSG00000143919.14	CAMKMT	2	44362007	2_28	0	0.0109225089255091	5.11195027539266	9.31256108706824e-07	-0.318066157760824	1
ENSG00000170577.7	SIX2	2	45009664	2_28	0	0.010560244202512	4.79184965349067	8.43989901472455e-07	0.157820825899657	3
ENSG00000068784.12	SRBD1	2	45575896	2_28	0	0.0826495238357613	24.5171430378806	3.3796390711578e-05	-2.53225806451577	1
ENSG00000250565.6	ATP6V1E2	2	46536088	2_29	0	0.0203253090152138	8.02812330821687	2.72151853914886e-06	-1.00671894088389	2
ENSG00000119729.11	RHOQ	2	46541511	2_29	0	0.0195685546739244	7.66668102874774	2.50222437544555e-06	-0.924659133357365	2
ENSG00000151665.12	PIGF	2	46617108	2_29	0	0.015337054358653	5.34810795600929	1.36805081036842e-06	-0.477935991214058	2
ENSG00000119878.5	CRIPT	2	46622241	2_29	0	0.0171265397408413	6.3977656959058	1.82750285110199e-06	0.779527559055193	1
ENSG00000171150.7	SOCS5	2	46695641	2_29	0	0.0190594798458275	7.41564782802347	2.35732925800103e-06	-0.806303945545335	2
ENSG00000068724.15	TTC7A	2	46916048	2_29	0	0.0143979638799858	4.74745935648571	1.14004617202965e-06	0.0706860706860376	1
ENSG00000180398.11	MCFD2	2	46921771	2_29	0	0.0143765771324486	4.7333310933891	1.13496505091191e-06	0.062883028453569	2
ENSG00000143933.16	CALM2	2	47176244	2_30	0	0.0250123074925659	12.1069354898026	5.05065952705442e-06	-1.39301310043712	1
ENSG00000119888.10	EPCAM	2	47351042	2_30	0	0.020321348428777	10.1263137288304	3.43213218777908e-06	-1.11983471074404	1
ENSG00000095002.13	MSH2	2	47403074	2_30	0	0.0128899407440437	5.79626536120005	1.24611833551748e-06	-0.558510638297914	1
ENSG00000138081.20	FBXO11	2	47904797	2_30	0	0.0118781538890306	5.01991958106244	9.94502348256545e-07	-0.145833333333341	1
ENSG00000243244.5	STON1	2	48483400	2_31	0	0.0517100891554553	21.6150856869868	1.86419935616674e-05	-2.55923698272647	3
ENSG00000242441.7	GTF2A1L	2	48595242	2_31	0	0.0280052946064153	16.0055345661347	7.47601966172033e-06	2.11999999999981	1
ENSG00000138039.14	LHCGR	2	48595242	2_31	0	0.0257314555412532	15.273538486322	6.55487059923636e-06	2.07569340384004	2
ENSG00000068781.21	STON1-GTF2A1L	2	48595242	2_31	0	0.0138596753345346	8.39615665975556	1.94085770405628e-06	1.17381926827766	2
ENSG00000162869.15	PPP1R21	2	48441151	2_31	0	0.00992232904882306	4.92741412013184	8.15441470716765e-07	0.0109489051094889	1
ENSG00000179915.22	NRXN1	2	51436743	2_33	0	0.0203642350636305	5.45744852366469	1.85360782867006e-06	0.296875000000027	1
ENSG00000143942.4	CHAC2	2	53767465	2_36	0	0.00728316388738237	4.95643264873523	6.02073340519228e-07	-0.280455134114696	2
ENSG00000068912.13	ERLEC1	2	53855268	2_36	0	0.0117510994856536	9.49383544993744	1.86071692834264e-06	-1.05	1
ENSG00000115239.21	ASB3	2	53785773	2_36	0	0.0540521858207506	24.0778004762989	2.17065187634449e-05	2.25317730630627	2
ENSG00000068878.14	PSME4	2	53950055	2_36	0	0.00829846629147124	6.19347473234252	8.5722002924468e-07	0.513541696202111	2
ENSG00000170634.12	ACYP2	2	54159764	2_36	0	0.00715967380439897	4.79436874726194	5.72512239244799e-07	-0.0158730158730153	1
ENSG00000177994.15	C2orf73	2	54324169	2_36	0	0.00821259147347109	6.0948672408603	8.34842549397528e-07	-0.60784313725495	1
ENSG00000115306.15	SPTBN1	2	54456574	2_36	0	0.0122118097457072	9.85899014747081	2.00804096211811e-06	1.1311791359921	2
ENSG00000214595.11	EML6	2	54689062	2_36	0	0.00910975779687273	7.07795701808482	1.07541194741945e-06	-1.03679538574931	2
ENSG00000115310.17	RTN4	2	55052545	2_36	0	0.00896286335133212	6.92379162499043	1.03502507143264e-06	0.711524238729793	2
ENSG00000162994.15	CLHC1	2	55231958	2_36	0	0.00738123126163703	5.08319114713382	6.25785302868735e-07	0.280519480519499	1
ENSG00000085760.14	MTIF2	2	55244314	2_36	0	0.00714161951501702	4.77044364846252	5.68218781045565e-07	-0.109022556391008	1
ENSG00000115355.15	CCDC88A	2	55419625	2_36	0	0.00719216423267555	4.8372779518752	5.80257475674014e-07	-0.175609756097551	1
ENSG00000163001.11	CFAP36	2	55520335	2_36	0	0.00738921165694439	5.09343075887908	6.27723834370439e-07	0.518518518518692	1
ENSG00000275052.4	PPP4R3B	2	55619377	2_36	0	0.00795895364376775	5.79746513391749	7.69580803779527e-07	0.344827586207019	1
ENSG00000055813.5	CCDC85A	2	56419862	2_37	0	0.0193000744906041	7.48506773142806	2.40943283993159e-06	-0.854341736694552	1
ENSG00000028116.16	VRK2	2	57907323	2_38	0	0.0103929809233769	4.77468713805637	8.27647019379103e-07	-0.0305084745762651	1
ENSG00000162927.13	PUS10	2	61017315	2_40	0	0.0127170222004016	11.3959211096014	2.41710195214614e-06	-2.58409531348087	2
ENSG00000162929.13	KIAA1841	2	61067987	2_40	0	0.0266523863559965	35.0760115297246	1.55921645699019e-05	-5.69285714285778	1
ENSG00000237651.6	C2orf74	2	61145163	2_40	0	0.0116260532723794	29.6736690479992	5.7539179268308e-06	5.65600000000012	1
ENSG00000173209.22	AHSA2	2	61124448	2_40	0	0.0110741943920097	16.1182697046022	2.97708110765391e-06	-3.86885707163549	4
ENSG00000115464.14	USP34	2	61470194	2_40	0	0.0349539432597348	13.5860327434028	7.92043327114099e-06	-0.126373626373624	1
ENSG00000082898.16	XPO1	2	61538854	2_40	0	0.0213317451522699	9.92594387928189	3.53149265688034e-06	0.304093567251547	1
ENSG00000170264.12	FAM161A	2	61854233	2_40	0	0.011682810360378	5.32441828329259	1.03747967848686e-06	0.478783362568405	2
ENSG00000115484.14	CCT4	2	61888641	2_40	0	0.0119935183747992	5.7660880397757	1.15342133288456e-06	0.601156069364214	1
ENSG00000170340.10	B3GNT2	2	62191851	2_40	0	0.139834583009588	29.4732195586439	6.87388522930267e-05	-2.92307692307741	1
ENSG00000186889.9	TMEM17	2	62511442	2_41	0	0.0206256582737254	7.42249642767637	2.55339451365479e-06	-0.898644720829976	3
ENSG00000115504.14	EHBP1	2	62675813	2_41	0	0.0165736153433669	5.40341316819674	1.49363863086839e-06	-0.849673202614503	1
ENSG00000014641.17	MDH1	2	63588667	2_41	0	0.038870229182321	13.2409904528087	8.58415753792882e-06	-1.15606816109217	2
ENSG00000143951.15	WDPCP	2	63825476	2_41	0	0.0156262131247814	4.75033989532439	1.2380509968726e-06	0.408163265306036	1
ENSG00000169764.15	UGP2	2	63841144	2_41	0	0.0171884627658231	5.67750102962939	1.62762504879676e-06	-0.455782012377646	2
ENSG00000143952.19	VPS54	2	64012893	2_41	0	0.016516503947599	5.25851640426972	1.44857659572085e-06	-0.522313689329006	2
ENSG00000197329.11	PELI1	2	64142202	2_41	0	0.0360066042936744	12.703486923807	7.62895786672758e-06	-1.76612903225765	1
ENSG00000119862.12	LGALSL	2	64475045	2_42	0	0.0123111965282859	4.88018323678357	1.00206639628549e-06	0.176470588235343	1
ENSG00000119844.15	AFTPH	2	64524123	2_42	0	0.0251085367013642	11.6638299874862	4.88452896774805e-06	1.3250883392225	1
ENSG00000115902.10	SLC1A4	2	64988655	2_42	0	0.013511557719495	5.76389200884424	1.29891688320688e-06	-0.461509958475831	2
ENSG00000011523.13	CEP68	2	65056838	2_42	0	0.0173102852012235	8.11954822627748	2.34420827429577e-06	-1.02351514124792	2
ENSG00000138069.16	RAB1A	2	65129770	2_42	0	0.0126616979899792	5.14679125444039	1.08689755126491e-06	0.418732782369032	1
ENSG00000138071.13	ACTR2	2	65228167	2_42	0	0.0192715667723196	9.14122104055595	2.93819990432488e-06	1.05905601345811	2
ENSG00000143971.7	ETAA1	2	67397667	2_44	0	0.0235494652049038	12.784026778198	5.02121510068436e-06	1.31141481933315	2
ENSG00000243667.6	WDR92	2	68157965	2_45	0	0.0171130760441024	6.15316233600625	1.75625089593845e-06	-0.697674418604857	1
ENSG00000115946.7	PNO1	2	68157965	2_45	0	0.0245027262269585	9.57333201293626	3.91234940695423e-06	1.22667133946942	2
ENSG00000221823.10	PPP3R1	2	68250817	2_45	0	0.0209865339031694	8.09607186956112	2.83383903085612e-06	0.918803418803332	1
ENSG00000119865.8	CNRIP1	2	68320518	2_45	0	0.0316463733834085	12.0184070459354	6.34352947694947e-06	1.38551401869236	1
ENSG00000204923.3	FBXO48	2	68467123	2_45	0	0.0150507959915912	4.9318638592486	1.2380285338468e-06	0.205126311908029	2
ENSG00000169621.9	APLF	2	68490010	2_45	0	0.014824509297369	4.7878428305414	1.18380540313395e-06	0.0752212389380636	1
ENSG00000163219.11	ARHGAP25	2	68679972	2_45	0	0.0148659548625631	4.8143798315184	1.1936947023131e-06	-0.0688595611053957	2
ENSG00000169604.19	ANTXR1	2	68939191	2_46	0	0.0398988486724821	14.785265772707	9.83896928878472e-06	1.63492742615705	3
ENSG00000198380.12	GFPT1	2	69382972	2_46	0	0.0139538279275241	4.75761458114645	1.10724244393144e-06	0.0816603595952457	2
ENSG00000169599.12	NFU1	2	69423598	2_46	0	0.0158013870332723	5.93964998069297	1.5653669827893e-06	0.598901098900964	1
ENSG00000196975.15	ANXA4	2	69645260	2_46	0	0.0159600420767958	6.0346600588289	1.60637504308201e-06	0.553772070626065	1
ENSG00000087338.4	GMCL1	2	69829233	2_46	0	0.0255961204478601	10.5351202840009	4.49752668949382e-06	-1.56962025316459	1
ENSG00000124380.10	SNRNP27	2	69893500	2_46	0	0.0158613550902018	5.97567302209416	1.58083746195398e-06	0.765517241378967	1
ENSG00000059728.10	MXD1	2	69897673	2_46	0	0.0583181951077755	18.4443733314027	1.79402332101572e-05	2.2960000000003	1
ENSG00000244617.2	ASPRV1	2	69949484	2_46	0	0.01503279303247	5.46552782544958	1.37035122860032e-06	0.497757847533546	1
ENSG00000115998.7	C2orf42	2	70249066	2_46	0	0.0154139602202155	5.70359463598768	1.4663005292351e-06	0.512000000000073	1
ENSG00000116005.11	PCYOX1	2	70254543	2_46	0	0.017183252966318	6.73715248035389	1.93082034362256e-06	0.886974800150911	2
ENSG00000035141.7	FAM136A	2	70301469	2_46	0	0.0174581917563285	6.88820241595011	2.00569672655507e-06	-0.886178572754196	2
ENSG00000075340.22	ADD2	2	70767997	2_47	0	0.00988124406647062	4.92203011145569	8.11177691242245e-07	-0.271317829457328	1
ENSG00000152672.7	CLEC4F	2	70833977	2_47	0	0.0115416376776388	6.39605752016732	1.23123202400234e-06	-0.635372846347267	2
ENSG00000116035.2	VAX2	2	70899809	2_47	0	0.0164870107183938	9.7847070858567	2.69060444319868e-06	-1.10865874363291	1
ENSG00000144031.11	ANKRD53	2	70979496	2_47	0	0.0527404807830938	20.9134367541434	1.83962624754465e-05	-2.10449666783158	2
ENSG00000144043.11	TEX261	2	70990408	2_47	0	0.018332193538815	10.7942199873465	3.30039411425824e-06	-1.26702491188022	2
ENSG00000124357.12	NAGK	2	71063928	2_47	0	0.00983064916557208	4.87332925645185	7.99039147864243e-07	-0.187050359712225	1
ENSG00000124370.10	MCEE	2	71124357	2_47	0	0.0102023067347649	5.22540025332229	8.89156165190257e-07	0.325191138425335	2
ENSG00000124383.8	MPHOSPH10	2	71130287	2_47	0	0.015065869155647	8.92748816098094	2.24328049305213e-06	0.946035614738209	2
ENSG00000124374.8	PAIP2B	2	71227813	2_47	0	0.021410715668792	12.2728962597817	4.38266578132273e-06	1.50292397660808	1
ENSG00000075292.18	ZNF638	2	71276848	2_47	0	0.0100806373906389	5.11156996302012	8.59413968245365e-07	0.480725624413069	2
ENSG00000135636.13	DYSF	2	71461119	2_47	0	0.0100660893191958	5.0978681582808	8.5587331285319e-07	0.386861313868715	1
ENSG00000144036.15	EXOC6B	2	72821809	2_47	0	0.0104575511274169	5.45986266723777	9.52295695103387e-07	0.785310811310806	2
ENSG00000135631.16	RAB11FIP5	2	73155841	2_48	0	0.0159682868704745	6.23918553651953	1.66167594251312e-06	0.723401859777808	2
ENSG00000135632.11	SMYD5	2	73214385	2_48	0	0.0166757127991339	6.65151168864538	1.84997078906437e-06	-0.695000000000019	1
ENSG00000135617.3	PRADC1	2	73233389	2_48	0	0.0145682297591782	5.36674281122117	1.30400023904278e-06	0.351239669421545	1
ENSG00000135624.15	CCT7	2	73233389	2_48	0	0.0145682297591782	5.36674281122117	1.30400023904278e-06	0.351239669421545	1
ENSG00000144035.3	NAT8	2	73642669	2_48	0	0.013638185439999	4.73981889337009	1.0781481565087e-06	-0.0240163656129241	2
ENSG00000144034.14	TPRKB	2	73737087	2_48	0	0.0149319419382215	5.60115042550891	1.39493391832386e-06	0.514996821276418	2
ENSG00000114956.19	DGUOK	2	73926295	2_48	0	0.0136228208778784	4.72910865896936	1.07450006126329e-06	-0.0892857142857358	1
ENSG00000163170.11	BOLA3	2	74125803	2_48	0	0.014423480500698	5.27183135642206	1.26821149777877e-06	0.280821917808123	1
ENSG00000114978.17	MOB1A	2	74179099	2_48	0	0.0387870517827811	14.7134878480965	9.51836841518821e-06	-1.62626262626204	1
ENSG00000188687.17	SLC4A5	2	74327880	2_48	0	0.0439035700287518	15.9043513165318	1.16459763128113e-05	-1.80468073615741	2
ENSG00000204843.12	DCTN1	2	74372241	2_48	0	0.0819439201866422	21.95256654154	3.00028247005672e-05	2.18509615384569	1
ENSG00000284308.1	C2orf81	2	74421241	2_48	0	0.0165709914450195	6.59158141757486	1.82178960387916e-06	-0.715789473684594	1
ENSG00000005448.16	WDR54	2	74421241	2_48	0	0.0165709914450195	6.59158141757486	1.82178960387916e-06	0.715789473684594	1
ENSG00000114993.16	RTKN	2	74442009	2_48	0	0.0513700124743927	17.417795936464	1.49232348938837e-05	-1.92202850981736	2
ENSG00000115274.14	INO80B	2	74451002	2_48	0	0.0164417338238204	6.51709033465611	1.78715186864267e-06	0.703703703703752	1
ENSG00000115275.11	MOGS	2	74463251	2_48	0	0.0155160133164595	5.96595460618963	1.54390364953268e-06	-0.583333333333285	1
ENSG00000204822.6	MRPL53	2	74704559	2_48	0	0.0169821834460075	6.82477238484557	1.93304429202084e-06	-0.736462093862776	1
ENSG00000135637.13	CCDC142	2	74483364	2_48	0	0.0162787171796182	6.42231006166288	1.74369913660834e-06	0.672316384180884	1
ENSG00000115282.19	TTC31	2	74483364	2_48	0	0.0162787171796182	6.42231006166288	1.74369913660834e-06	-0.672316384180884	1
ENSG00000179528.15	LBX2	2	74499633	2_48	0	0.0145936863054515	5.38333643520207	1.31031778127736e-06	-0.439560439560531	1
ENSG00000115289.13	PCGF1	2	74508487	2_48	0	0.0163097961522914	6.44045231946515	1.75196331469268e-06	0.674285714285737	1
ENSG00000115325.13	DOK1	2	74548714	2_48	0	0.0137245093681102	4.7997704564946	1.09869564179226e-06	0.158602150537632	1
ENSG00000135622.12	SEMA4F	2	74679073	2_48	0	0.0138477466414593	4.88471154759847	1.12817932731381e-06	-0.209944751381193	1
ENSG00000115350.11	POLE4	2	74959210	2_48	0	0.0185718331851875	7.67640312338149	2.3777853840201e-06	0.886524822694757	1
ENSG00000115353.10	TACR1	2	75127102	2_48	0	0.0142065224353237	5.12778659171394	1.21500434075648e-06	-0.408629404636011	2
ENSG00000115363.13	EVA1A	2	75569460	2_49	0	0.0220695025477748	7.40369377115848	2.72521704797649e-06	0.784200385356688	1
ENSG00000115364.13	MRPL19	2	75656150	2_49	0	0.017858535117256	5.38694961357203	1.60453372998757e-06	0.279720279720271	1
ENSG00000005436.13	GCFC2	2	75710675	2_49	0	0.0208962772144072	6.88298858679164	2.39886648053103e-06	0.618124281084427	2
ENSG00000143954.12	REG3G	2	79025902	2_51	0	0.0140229278458655	4.72762241048678	1.10571089188507e-06	0.00859067655057441	2
ENSG00000163541.11	SUCLG1	2	84459875	2_54	0	0.00547177204612959	6.87376687769536	6.27310997097669e-07	-0.743902439024419	1
ENSG00000115423.18	DNAH6	2	84470320	2_54	0	0.00479146075692338	5.61662261409735	4.48852124720981e-07	-0.448780999145761	2
ENSG00000034510.5	TMSB10	2	84905643	2_54	0	0.00723447154006018	9.519234687633	1.14860037077964e-06	1.20224538772211	2
ENSG00000186854.10	TRABD2A	2	84906800	2_54	0	0.0059252927260578	7.6279172237255	7.53834288585348e-07	-0.819672131147576	1
ENSG00000176407.17	KCMF1	2	84970689	2_54	0	0.0122085071756152	14.4827980833987	2.9490025238781e-06	-1.61825726141126	1
ENSG00000152284.4	TCF7L1	2	85114509	2_54	0	0.00477430153670411	5.58265612046596	4.44539981900883e-07	-0.441717791411332	1
ENSG00000152291.13	TGOLN2	2	85328087	2_54	0	0.0104352515903837	12.9930192006637	2.26137772533002e-06	-1.40615384615391	1
ENSG00000042445.13	RETSAT	2	85333536	2_54	0	0.00978961953340185	12.3870622888337	2.02252659312894e-06	-1.37984496124042	1
ENSG00000042493.15	CAPG	2	85414064	2_54	0	0.0106223937177184	13.1616866598046	2.33181476207426e-06	1.40861462129638	2
ENSG00000168906.12	MAT2A	2	85537837	2_54	0	0.0119639754807636	14.2906691469021	2.85159723263742e-06	1.51269885250866	2
ENSG00000115486.11	GGCX	2	85561052	2_54	0	0.0178762481987916	18.1078466942933	5.39887522479202e-06	1.75000000000061	1
ENSG00000118640.10	VAMP8	2	85565364	2_54	0	0.0105913355370448	13.1339095635026	2.32009011625428e-06	1.44919786096234	1
ENSG00000168899.4	VAMP5	2	85584106	2_54	0	0.00870746162500535	11.2760227972388	1.63759920926068e-06	-1.30665345158434	3
ENSG00000168890.13	TMEM150A	2	85600891	2_54	0	0.00712638675348554	9.37658866678437	1.11448533562144e-06	-1.12403100775197	1
ENSG00000168883.19	USP39	2	85600891	2_54	0	0.00713564877162209	9.38889635161252	1.1173985809542e-06	-1.10444615226145	2
ENSG00000168887.10	C2orf68	2	85614435	2_54	0	0.00445938999009476	4.93667956984665	3.67172798139991e-07	0.247240618101666	1
ENSG00000115523.16	GNLY	2	85708159	2_54	0	0.00664684559290363	8.71647775460391	9.6631055170925e-07	0.880000000000001	1
ENSG00000115525.17	ST3GAL5	2	85904899	2_54	0	0.00931706825996992	11.9177495125339	1.85196867277385e-06	-1.48387096774248	1
ENSG00000068654.15	POLR1A	2	86105686	2_54	0	0.00645127006303226	8.43355185667931	9.07435672532404e-07	-0.987897404476171	2
ENSG00000132300.18	PTCD3	2	85243260	2_54	0	0.00493934755864833	5.904424972892	4.86415382275236e-07	-0.534117647058855	1
ENSG00000132305.20	IMMT	2	86195484	2_54	0	0.00676121403075081	8.87814222901736	1.00116783371138e-06	1.02029769959428	1
ENSG00000132313.14	MRPL35	2	86199443	2_54	0	0.00480315231132877	5.63969672186033	4.51795826088642e-07	-0.393279289441218	2
ENSG00000068615.17	REEP1	2	86225506	2_54	0	0.00720892264981488	9.4857111386636	1.14051333250685e-06	-1.08385713576937	2
ENSG00000115561.15	CHMP3	2	86550702	2_54	0	0.00440204905747976	4.81416999323406	3.53456852098393e-07	0.201115803816401	2
ENSG00000153563.15	CD8A	2	86808016	2_54	0	0.016757767959624	17.4930678618979	4.88925016481213e-06	1.83225806451675	1
ENSG00000172116.21	CD8B	2	86815289	2_54	0	0.00919420308668573	11.7918507857533	1.8082404205032e-06	1.24414715719106	1
ENSG00000172086.7	KRCC1	2	88054811	2_55	0	0.0195535729423173	9.24465787114839	3.01492889921557e-06	1.07669367783983	2
ENSG00000115593.14	SMYD1	2	88067820	2_55	0	0.037030244757048	15.3463816787033	9.47813048847441e-06	1.61764705882359	1
ENSG00000163586.9	FABP1	2	88128319	2_55	0	0.0123043246423188	4.83990006413539	9.93240182555856e-07	-0.0892857142856849	1
ENSG00000144115.16	THNSL2	2	88153919	2_55	0	0.0160678840383063	7.37605105561576	1.97670885838619e-06	0.803962251323016	4
ENSG00000144029.11	MRPS5	2	95149561	2_57	0	0.0143682097834582	5.82129880197411	1.39502714276828e-06	0.567901234568231	1
ENSG00000144026.11	ZNF514	2	95142476	2_57	0	0.0375320130644827	14.9837382035753	9.37955297982515e-06	-1.86942929246266	4
ENSG00000155066.15	PROM2	2	95274094	2_57	0	0.0135761157700512	5.28244135053501	1.19610779931232e-06	-0.486262812454987	2
ENSG00000115041.12	KCNIP3	2	95295669	2_57	0	0.0201284120800801	9.02888545323857	3.03112442294689e-06	-1.24968600812537	2
ENSG00000174501.14	ANKRD36C	2	95991827	2_57	0	0.0128789731564388	4.7816433793252	1.02711371025889e-06	0.240310077519343	1
ENSG00000186281.12	GPAT2	2	96082306	2_57	0	0.0257562537137694	11.3802405008786	4.88870960295451e-06	1.40740740740692	1
ENSG00000274286.1	ADRA2B	2	96072837	2_57	0	0.0132193490846976	5.02942182006117	1.10888941630808e-06	-0.117388468697944	2
ENSG00000158050.4	DUSP2	2	96072837	2_57	0	0.0128021317285376	4.72479956214671	1.00884811424086e-06	0.0273935389025968	2
ENSG00000188886.3	ASTL	2	96178365	2_57	0	0.0288883059770138	12.4767333924954	6.01150310782782e-06	-1.61016949152469	1
ENSG00000084090.13	STARD7	2	96208677	2_57	0	0.0221617194265451	9.94595791028978	3.6762934876006e-06	-1.11711334255605	2
ENSG00000144021.2	CIAO1	2	96262227	2_57	0	0.015203772333532	6.35859726681818	1.61239997340298e-06	0.740458015267416	1
ENSG00000144028.14	SNRNP200	2	96305671	2_57	0	0.0183299880149228	8.13753478413829	2.48779817309526e-06	0.99236641221353	1
ENSG00000198885.9	ITPRIPL1	2	96325754	2_57	0	0.0174958297670426	7.69418140521635	2.2452105352571e-06	-0.777777777777834	1
ENSG00000196843.15	ARID5A	2	96536506	2_57	0	0.0128052247952837	4.72709518952566	1.00958214271195e-06	0.0937500000000302	1
ENSG00000114988.11	LMAN2L	2	96730666	2_57	0	0.0129809112379576	4.856524843192	1.05145550835451e-06	-0.0629921259842639	1
ENSG00000163126.14	ANKRD23	2	96867112	2_57	0	0.0202727132924674	9.09694576049433	3.07586725886266e-06	1.39301310043664	1
ENSG00000168754.14	FAM178B	2	96887175	2_57	0	0.0259282527931304	11.4437620238058	4.94882590285809e-06	0.896174863388142	1
ENSG00000144199.11	FAHD2B	2	97091610	2_57	0	0.0205704788636741	9.23587839969484	3.16871160011987e-06	1.47811111857495	2
ENSG00000135976.17	ANKRD36	2	97596125	2_57	0	0.0265206521569243	11.6595628064514	5.15734959206948e-06	1.76223776223746	1
ENSG00000196912.12	ANKRD36B	2	97589725	2_57	0	0.0627254724521145	19.9358710731563	2.08563959472317e-05	-2.48854961832078	1
ENSG00000115073.7	ACTR1B	2	97658891	2_57	0	0.0178755757420661	7.89863993892162	2.35489995309141e-06	1.27109603195272	2
ENSG00000228486.10	LINC01125	2	97663111	2_57	0	0.0129223221711708	4.81355761977855	1.03744921113919e-06	0.170219311360847	2
ENSG00000115085.13	ZAP70	2	97713755	2_57	0	0.0885010398161065	23.2925333692923	3.43815304824078e-05	-2.54999999999976	1
ENSG00000075568.16	TMEM131	2	97995803	2_57	0	0.0132344611457796	5.04028994464834	1.1125560224146e-06	0.59492712686661	2
ENSG00000183513.8	COA5	2	98608535	2_58	0	0.0352846822321956	16.5322352747039	9.72921707650186e-06	2.07142857142796	1
ENSG00000115446.11	UNC50	2	98608535	2_58	0	0.0352846822321956	16.5322352747039	9.72921707650186e-06	-2.07142857142796	1
ENSG00000135951.14	TSGA10	2	99155070	2_58	0	0.0102888940609691	4.79083787800233	8.22129582701669e-07	0.0998476573131697	2
ENSG00000158411.11	MITD1	2	99180175	2_58	0	0.0109900791425582	5.41648529835405	9.92838235792551e-07	-0.395348837209129	1
ENSG00000144214.9	LYG1	2	99305111	2_58	0	0.0118489636888979	6.13080676069582	1.21159675586061e-06	-0.642235909321752	2
ENSG00000115514.11	TXNDC9	2	99340840	2_58	0	0.0123663318265032	6.53660727821454	1.3481971183004e-06	0.73387096774186	1
ENSG00000135945.9	REV1	2	99490335	2_58	0	0.0105662779123761	5.043272305663	8.88780572233852e-07	-0.39200000000009	1
ENSG00000144218.18	AFF3	2	100143014	2_58	0	0.0166700191778226	9.37486557015145	2.60652115422609e-06	-1.43820811582789	2
ENSG00000170500.12	LONRF2	2	100334113	2_58	0	0.0227220143907491	12.3248440558356	4.67076878430267e-06	-1.21874999999961	1
ENSG00000115539.13	PDCL3	2	100562660	2_58	0	0.0107224215529442	5.1824846606545	9.26810634674926e-07	0.404941537186657	2
ENSG00000204634.12	TBC1D8	2	101012577	2_58	0	0.030676439006362	15.1918993411913	7.77279339411321e-06	1.78030303030353	1
ENSG00000158435.7	CNOT11	2	101252269	2_59	0	0.0148399280522927	9.48860856327601	2.34852091324423e-06	1.12497043462443	2
ENSG00000163162.8	RNF149	2	101308564	2_59	0	0.00889031389327899	4.95807221599277	7.35173846351903e-07	-0.527559055118307	1
ENSG00000196460.12	RFX8	2	101462809	2_59	0	0.0272008742969669	17.3643807013315	7.87775133348226e-06	-2.36202597865082	3
ENSG00000071054.16	MAP4K4	2	101697147	2_59	0	0.0100436540337342	9.31962203787582	1.56116982960438e-06	-1.99999999999997	1
ENSG00000115590.13	IL1R2	2	101991888	2_59	0	0.0523438881743132	24.3366366249399	2.12464630657763e-05	2.72310405643689	1
ENSG00000115616.2	SLC9A2	2	102619188	2_60	0	0.00980979524177883	10.0903603683024	1.65092264671025e-06	-1.98412698412593	1
ENSG00000115598.9	IL1RL2	2	102186984	2_60	0	0.00727162853385588	5.08591235205432	6.16823146252952e-07	0.192857142857106	1
ENSG00000115604.10	IL18R1	2	102311189	2_60	0	0.0098066077866309	15.1003315374491	2.46982051863596e-06	-1.22187925590803	2
ENSG00000115607.9	IL18RAP	2	102418289	2_60	0	0.00769398132496835	14.3279948491458	1.83863977172925e-06	-0.0947689578887782	2
ENSG00000135953.10	MFSD9	2	102718510	2_60	0	0.00828273437285942	5.85807563073196	8.09261377078135e-07	-0.305970149253755	1
ENSG00000198914.3	POU3F3	2	104845954	2_62	0	0.0163932178174135	6.30982092613218	1.72520754592389e-06	-0.620967741935485	1
ENSG00000135972.8	MRPS9	2	105037556	2_62	0	0.0139339114919652	4.76449459674036	1.10726097061105e-06	-0.169666113442298	2
ENSG00000135966.12	TGFBRAP1	2	105330280	2_62	0	0.0154677396270655	5.75716547680072	1.48523669605024e-06	-0.542084911481145	2
ENSG00000135974.9	C2orf49	2	105337683	2_62	0	0.0206863120700217	8.52425185242482	2.94102997119136e-06	0.957446808511076	1
ENSG00000115641.18	FHL2	2	105379160	2_62	0	0.0141809063423292	4.93147220329179	1.16638166427074e-06	0.171614077987152	2
ENSG00000071051.13	NCK2	2	105737706	2_63	0	0.0168070437609351	5.01675894719651	1.40628929338683e-06	-0.210884353741385	1
ENSG00000119147.9	C2orf40	2	106029894	2_63	0	0.0198188540887463	6.58590151666313	2.17697718701068e-06	-0.665192603149579	2
ENSG00000115652.14	UXS1	2	106194311	2_63	0	0.0163115678487527	4.73210415628507	1.28738992965973e-06	0.0852619897435421	2
ENSG00000115665.8	SLC5A7	2	107987129	2_65	0	0.0442977501893554	14.9584414739737	1.10516754279931e-05	1.63666861102882	2
ENSG00000198203.9	SULT1C2	2	108287884	2_65	0	0.0264902522359952	10.0307230405678	4.43178250169371e-06	1.16357119009436	2
ENSG00000198075.9	SULT1C4	2	108383656	2_65	0	0.0197432758286018	7.22697633966571	2.37977529364043e-06	0.801125703564776	1
ENSG00000135968.20	GCC2	2	108422634	2_65	0	0.0374788657354003	13.352271567319	8.34644817676254e-06	1.48086795339774	3
ENSG00000153201.15	RANBP2	2	108719562	2_65	0	0.0214450478570251	8.01479317493843	2.86668150842625e-06	0.850415512464962	1
ENSG00000163006.11	CCDC138	2	108786645	2_65	0	0.034636372138403	12.5959206000443	7.27649804574797e-06	-1.38062721357134	2
ENSG00000186522.14	SEPT10	2	109574715	2_65	0	0.0164134401896943	5.46875028226645	1.49708967543997e-06	-0.0688083827801338	2
ENSG00000198142.4	SOWAHC	2	109613916	2_65	0	0.0277227323948229	10.4650552741499	4.8387999209815e-06	1.71222487999093	2
ENSG00000144063.3	MALL	2	110117223	2_66	0	0.0347108620987435	19.2330473601659	1.1134574022338e-05	1.82222222222271	1
ENSG00000144061.12	NPHP1	2	110177146	2_66	0	0.00730265436747235	5.10558333387687	6.21850833624597e-07	-0.403214361679404	2
ENSG00000256671.6	LIMS4	2	110275903	2_66	0	0.0204010754741701	14.403661014923	4.90101531880857e-06	-1.36173913043535	1
ENSG00000169679.14	BUB1	2	110678318	2_66	0	0.0103597989828771	8.65110114812806	1.49479908726494e-06	-1.16442048517452	1
ENSG00000153094.22	BCL2L11	2	111118962	2_66	1	0.578765156863326	26.4812060300567	0.000255623185981884	4.63725490196278	1
ENSG00000153107.11	ANAPC1	2	111884781	2_66	0	0.00698558107965441	4.72478931147458	5.50484494214024e-07	0.0362318840579732	1
ENSG00000153208.16	MERTK	2	111901533	2_66	0	0.0070691027123323	4.81826053407566	5.68086772356154e-07	-0.160305343511461	1
ENSG00000153214.9	TMEM87B	2	112055279	2_66	0	0.0105023578487911	8.61028976291458	1.50821996217142e-06	-1.14417046934083	3
ENSG00000144152.12	FBLN7	2	112137935	2_66	0	0.00720493905621933	4.99790959080031	6.00590990379944e-07	-0.101468087577759	4
ENSG00000144161.12	ZC3H8	2	112246872	2_66	0	0.00702411008974757	4.76658312128777	5.58416942072784e-07	-0.0274725227148058	2
ENSG00000169629.11	RGPD8	2	112434559	2_66	0	0.00731524612031542	5.23720874247016	6.38982453001932e-07	-0.358381502890069	1
ENSG00000114999.7	TTL	2	112481811	2_66	0	0.0179852400442285	13.5869233905199	4.0756555304809e-06	1.4438860971531	1
ENSG00000125630.15	POLR1B	2	112541009	2_66	0	0.0378970017914296	20.3392775556347	1.28558406518384e-05	-2.21428571428604	1
ENSG00000125611.15	CHCHD5	2	112588935	2_66	0	0.0845004880606227	28.3485454675221	3.9953065160271e-05	-2.70807453416072	1
ENSG00000144136.10	SLC20A1	2	112645515	2_66	0	0.0291674220774045	18.0817264082668	8.7962597534578e-06	1.97546012269983	1
ENSG00000136689.18	IL1RN	2	113106928	2_66	0	0.0150398841135118	11.9053760914815	2.98639819776933e-06	-1.36250000000041	1
ENSG00000125618.16	PAX8	2	113235767	2_67	0	0.0437065961162464	19.222716505605	1.40127008784226e-05	2.36118438589321	2
ENSG00000115084.13	SLC35F5	2	113754647	2_67	0	0.0102886271021316	5.42619415344633	9.31135450882732e-07	0.468035226858379	3
ENSG00000088205.12	DDX18	2	117851193	2_69	0	0.0100679900901078	5.06739089811397	8.5091717972737e-07	-0.339393939394104	1
ENSG00000125633.10	CCDC93	2	118013438	2_69	0	0.0262100000439518	14.1702395080776	6.1944723406695e-06	-1.53001337063926	4
ENSG00000125629.14	INSIG2	2	118088372	2_69	0	0.00972177508893368	4.73541214104689	7.67827139260866e-07	0.0658057906300829	3
ENSG00000019169.10	MARCO	2	118946643	2_69	0	0.012134805934821	6.83962374469149	1.38428385024309e-06	0.823129251700836	1
ENSG00000115107.19	STEAP3	2	119223081	2_69	0	0.0232918826848734	13.043626925632	5.06714192066108e-06	1.40816248255019	3
ENSG00000186132.14	C2orf76	2	119320838	2_69	0	0.0170587680329085	10.0767702536038	2.86700946139967e-06	-1.19200000000015	1
ENSG00000155368.16	DBI	2	119367787	2_69	0	0.0336061977192186	16.5477038372977	9.27507058317292e-06	-1.78676470588225	1
ENSG00000163075.12	CFAP221	2	119546566	2_69	0	0.0104216076191876	5.39493184953828	9.37736425574095e-07	-0.415584415584471	1
ENSG00000144120.12	TMEM177	2	119679197	2_69	0	0.0524152215971342	20.821422245295	1.82023693806334e-05	-2.14857142857191	1
ENSG00000088179.8	PTPN4	2	119760017	2_69	0	0.0106903666539359	5.6365514957366	1.00500028609195e-06	-0.408759124087604	1
ENSG00000115109.13	EPB41L5	2	120013132	2_69	0	0.00998488070661086	4.98874729764071	8.30796181302764e-07	0.20394736842112	1
ENSG00000144118.13	RALB	2	120219468	2_69	0	0.0115121723600133	6.33952152881056	1.21723342594997e-06	-0.565789473683936	1
ENSG00000163083.5	INHBB	2	120344958	2_69	0	0.0129612692276645	7.46537459992931	1.61383541663279e-06	0.788844621513869	1
ENSG00000115112.7	TFCP2L1	2	121283292	2_70	0	0.0609809856606758	17.9604923976383	1.82672336734503e-05	-2.18658869752908	2
ENSG00000074054.17	CLASP1	2	121648873	2_70	0	0.0184668781929691	6.50651876058491	2.00402103861083e-06	-0.960568843174311	2
ENSG00000136732.14	GYPC	2	126688913	2_74	0	0.0100605952082965	6.90160830659463	1.15806807310014e-06	-0.750000000000059	1
ENSG00000136717.14	BIN1	2	127107479	2_74	0	0.00969817917857341	6.53062023764404	1.05634246563186e-06	0.94520260786617	2
ENSG00000186684.12	CYP27C1	2	127174211	2_74	0	0.0180781621864455	12.2002677883261	3.67861000042407e-06	-2.13953488372143	1
ENSG00000163161.12	ERCC3	2	127292055	2_75	0	0.0225757629020309	10.6205827662346	3.99899525346345e-06	2.11638510078558	3
ENSG00000169967.16	MAP3K2	2	127388571	2_75	0	0.0573575254389044	19.5643229115412	1.87160990225272e-05	-2.90293021844636	2
ENSG00000163166.14	IWS1	2	127526967	2_75	0	0.0122285991916378	4.78824551881711	9.76592145717268e-07	-0.0958083832335926	1
ENSG00000169994.18	MYO7B	2	127532538	2_75	0	0.024222053273143	11.2927320627825	4.56215550517951e-06	1.4382535509713	3
ENSG00000144230.16	GPR17	2	127645955	2_75	0	0.0854323453011453	23.4453603316658	3.34071437791192e-05	-2.61722575926632	4
ENSG00000072163.19	LIMS2	2	127648067	2_75	0	0.126181566480085	27.2989826927836	5.74516470051564e-05	-2.88644688644695	1
ENSG00000144231.10	POLR2D	2	127857631	2_75	0	0.0221895121017237	10.4567733486987	3.86995177820658e-06	1.68355939835984	2
ENSG00000136731.12	UGGT1	2	128091077	2_75	0	0.0372572110893318	15.411543548059	9.57671549914878e-06	2.30952380952341	1
ENSG00000136720.6	HS6ST1	2	128319178	2_75	0	0.0176561850093802	8.2798169432393	2.43824707363e-06	1.26315789473682	1
ENSG00000233087.7	WTH3DI	2	131364366	2_78	0	0.0173854049784535	5.54624207789447	1.60821363031397e-06	-0.612500000000021	1
ENSG00000222014.5	RAB6C	2	129979360	2_78	0	0.0160854891027218	4.80691824165316	1.28961807618437e-06	-0.186291739894538	1
ENSG00000136699.19	SMPD4	2	130182517	2_78	0	0.0174831873831934	5.59961241439934	1.63282140724519e-06	0.51145038167946	1
ENSG00000152082.13	MZT2B	2	130181715	2_78	0	0.0182430633441002	6.00455050932326	1.82699927105148e-06	0.603053435114767	1
ENSG00000136710.9	CCDC115	2	130343161	2_78	0	0.015994587119027	4.75301902000185	1.26795164524262e-06	-0.0192307692307816	1
ENSG00000136718.9	IMP4	2	130342325	2_78	0	0.0409582674716116	13.7348215067642	9.38263243572713e-06	1.51012891344306	1
ENSG00000072135.12	PTPN18	2	130356469	2_78	0	0.0163902373979202	4.985432899212	1.36285052203223e-06	0.327160493827172	1
ENSG00000136002.18	ARHGEF4	2	131084880	2_78	0	0.0159707906753498	4.73885893251058	1.26229337777304e-06	0.16285714285725	1
ENSG00000115762.16	PLEKHB2	2	131104007	2_78	0	0.017104253911419	5.39109858742849	1.53794751406623e-06	0.34275517635372	2
ENSG00000173272.15	MZT2A	2	131472010	2_78	0	0.0700558226259448	18.9216809700349	2.21087433631016e-05	2.37932204636765	3
ENSG00000163040.14	CCDC74A	2	131506726	2_78	0	0.0162962959952992	4.93076079557582	1.34017941869541e-06	-0.260960915778323	2
ENSG00000183840.6	GPR39	2	132378401	2_80	0	0.0181894856697328	11.1258740333027	3.37531774925383e-06	1.28682170542632	1
ENSG00000152127.8	MGAT5	2	134142365	2_80	0	0.0100448901623875	5.48391086636704	9.18746473522361e-07	0.445844588160406	2
ENSG00000152128.13	TMEM163	2	134682340	2_80	0	0.0104048196622352	5.81794750813925	1.00963514896575e-06	0.713462895122468	2
ENSG00000082258.12	CCNT2	2	134918338	2_80	0	0.0311225086483584	16.2508586012951	8.4355035669239e-06	-1.88590604026853	1
ENSG00000115839.17	RAB3GAP1	2	135052002	2_80	0	0.00928889197814486	4.74166956925571	7.34607409057707e-07	-0.220833333333443	1
ENSG00000121988.17	ZRANB3	2	135528864	2_80	0	0.0093323687279192	4.78595975996971	7.44939559968327e-07	0.276455730104754	2
ENSG00000048991.16	R3HDM1	2	135531995	2_80	0	0.00937110244139128	4.82524489135966	7.5417155931303e-07	0.0273972602739736	1
ENSG00000144224.16	UBXN4	2	135741666	2_80	0	0.011817223121476	7.02613001330965	1.38481488479709e-06	-0.703390820297349	2
ENSG00000076003.4	MCM6	2	135842606	2_80	0	0.0176573392025985	10.8432570713717	3.19333969628542e-06	-1.44890254759055	3
ENSG00000115866.10	DARS	2	135985573	2_80	0	0.0145494028831373	9.00195350325517	2.18444965982502e-06	1.15383822095618	2
ENSG00000144229.11	THSD7B	2	136689878	2_81	0	0.0188151031201709	6.10217738685073	1.91492397536854e-06	0.613463905683015	3
ENSG00000150540.13	HNMT	2	137955809	2_82	0	0.0161119077473235	4.72484284739625	1.26968047230264e-06	-0.00433064204339593	2
ENSG00000144228.8	SPOPL	2	138473254	2_82	0	0.0227895399363726	8.02697863631997	3.05103908135536e-06	-0.962093193154522	2
ENSG00000115919.14	KYNU	2	142877245	2_85	0	0.016280167538793	5.15422227928809	1.39952970026835e-06	0.303238543802059	2
ENSG00000075884.13	ARHGAP15	2	143091525	2_85	0	0.0156972508282277	4.80745134430319	1.25863151251776e-06	0.153374233128808	1
ENSG00000121989.14	ACVR2A	2	147844091	2_88	0	0.081419733319492	21.5376516850049	2.92474582871259e-05	-3.69033384832103	2
ENSG00000115947.13	ORC4	2	148018368	2_88	0	0.00827502087458587	4.85636569120687	6.70255807818261e-07	-0.257986858993452	2
ENSG00000204406.12	MBD5	2	148020703	2_88	0	0.0472196899239674	17.9773551412443	1.41582323235418e-05	-3.44776119403153	1
ENSG00000150556.16	LYPD6B	2	149069387	2_88	0	0.00948946077756696	6.02725329089912	9.53940052044775e-07	-0.465999988976916	2
ENSG00000187123.14	LYPD6	2	149069387	2_88	0	0.0145664622014885	10.0721063413721	2.44700295730222e-06	-1.08899584947673	3
ENSG00000184898.6	RBM43	2	151261518	2_90	0	0.0337397566243362	15.6851152197306	8.82652517868442e-06	-2.3302269297445	2
ENSG00000123609.10	NMI	2	151290144	2_90	0	0.0218784871251728	11.5463387160222	4.2132932425134e-06	-1.8315962208944	2
ENSG00000123610.4	TNFAIP6	2	151322451	2_90	0	0.0127763662700008	6.42871393090825	1.36990849819605e-06	-0.982215104737297	2
ENSG00000080345.17	RIF1	2	151409797	2_90	0	0.0193718320565383	10.3869790000478	3.35598533555241e-06	-1.65618865866777	3
ENSG00000183091.19	NEB	2	151762672	2_91	0	0.015408337086423	5.02965461429082	1.29256990385236e-06	-0.390663390663386	1
ENSG00000162980.16	ARL5A	2	151837463	2_91	0	0.015046118309368	4.803482357898	1.2054266199759e-06	-0.156334231805949	1
ENSG00000182389.19	CACNB4	2	152099985	2_91	0	0.0160589472346954	5.42301252780037	1.45250549622293e-06	-0.381578947368541	1
ENSG00000115145.9	STAM2	2	152176179	2_91	0	0.0523705849527894	16.732765536499	1.46155531301487e-05	-2.81168831168899	1
ENSG00000157827.19	FMNL2	2	152335141	2_91	0	0.0149988064635788	4.77355825946347	1.19415041573646e-06	0.310283687943262	1
ENSG00000177917.10	ARL6IP6	2	152717578	2_91	0	0.0185082232200686	6.77361563547707	2.09095835662819e-06	-0.641666666666883	1
ENSG00000144278.14	GALNT13	2	153872211	2_92	0	0.01783368166005	7.69471465405824	2.28872511308765e-06	0.896399327529253	3
ENSG00000162989.4	KCNJ3	2	154532175	2_92	0	0.0136011531663084	5.12824185454588	1.16333377149544e-06	-0.270440251572322	1
ENSG00000136542.8	GALNT5	2	157257153	2_94	0	0.011960677708386	5.17139569361793	1.0316292875544e-06	-0.371287128712623	1
ENSG00000115170.13	ACVR1	2	157880784	2_95	0	0.0133847649204157	4.81134858418844	1.07408258834727e-06	-0.178362573099316	1
ENSG00000153237.17	CCDC148	2	158456265	2_95	0	0.0233369012073744	10.1026142377619	3.9322132595504e-06	-1.34507042253492	1
ENSG00000163331.11	DAPL1	2	158795222	2_96	0	0.00647281440044756	4.85298727946731	5.23916906244889e-07	0.00793650793650596	1
ENSG00000196151.10	WDSUB1	2	159285366	2_96	0	0.0143908982786333	12.2298778056772	2.93541917476884e-06	1.32568946396263	2
ENSG00000123636.17	BAZ2B	2	159323536	2_96	0	0.0113367236243853	10.144782520756	1.91818462677095e-06	-1.89516129032266	1
ENSG00000136536.14	MARCH7	2	159712509	2_96	0	0.0077292359898975	6.42547553619784	8.28327247303672e-07	-0.852250005771772	2
ENSG00000241399.6	CD302	2	159798013	2_96	0	0.00654991388530302	4.92504159787181	5.38028893166695e-07	0.47340425531931	1
ENSG00000054219.10	LY75	2	159904571	2_96	0	0.00690367660541535	5.44292635295147	6.26719204227526e-07	-0.145833333333333	1
ENSG00000153246.12	PLA2R1	2	159993531	2_96	0	0.00771758803962075	8.74759122432149	1.1259787082128e-06	-1.44149152332439	2
ENSG00000115221.10	ITGB6	2	160270221	2_96	0	0.0152231325916056	11.9802279426519	3.04178992358938e-06	1.44690258345439	2
ENSG00000153250.19	RBMS1	2	160494213	2_96	0	0.0105683829126861	14.4453091901	2.54621743604784e-06	-2.73073932835791	2
ENSG00000136560.13	TANK	2	161137211	2_97	0	0.0163606041769346	8.14182134058635	2.221677472733e-06	1.17803185895657	2
ENSG00000115233.11	PSMD14	2	161308497	2_97	0	0.0353349436731343	15.4909864807107	9.12942833592737e-06	1.82222222222199	1
ENSG00000197635.9	DPP4	2	162074215	2_97	0	0.0116881929820071	4.94615201006138	9.64217342627879e-07	-0.269964514407654	2
ENSG00000115267.5	IFIH1	2	162294461	2_97	0	0.0121445900652406	5.30984268820293	1.07553517953099e-06	0.345486111111064	1
ENSG00000182263.13	FIGN	2	163614467	2_99	0	0.0108890851198338	4.77819510941025	8.67791471647044e-07	-0.141176470588261	1
ENSG00000115290.9	GRB14	2	164621693	2_100	0	0.0376705175862671	14.4842879201411	9.10036564238089e-06	1.59375782977946	2
ENSG00000082438.15	COBLL1	2	164735880	2_100	0	0.013883003995858	4.96002718462649	1.1484910389735e-06	0.388953903679391	2
ENSG00000153253.16	SCN3A	2	165199169	2_100	0	0.0616463854354051	19.2328254474846	1.97747414071335e-05	-1.90795631825421	1
ENSG00000115339.13	GALNT3	2	165796250	2_100	0	0.017225778210327	7.01143727462506	2.01440137812617e-06	0.841584158415422	1
ENSG00000123607.14	TTC21B	2	165953054	2_100	0	0.0173038285448089	7.05445470184309	2.03594367026058e-06	-0.741522741766523	2
ENSG00000172292.14	CERS6	2	168544768	2_102	0	0.0238533685794989	15.1237368452523	6.01684656118803e-06	1.75603518481307	2
ENSG00000163072.15	NOSTRIN	2	168807948	2_102	0	0.0107099014456378	7.47925706013555	1.33599256134634e-06	-0.825870646766185	1
ENSG00000152253.8	SPC25	2	168876533	2_102	0	0.0136344716602242	9.7829143038862	2.22467548127389e-06	1.12318547372719	2
ENSG00000073737.16	DHRS9	2	169067417	2_102	0	0.0127611644688215	9.12694862433612	1.94256704794498e-06	0.987878787878858	1
ENSG00000163093.11	BBS5	2	169479776	2_103	0	0.0184401238712903	5.06732029519562	1.55848381238072e-06	-0.328430440655553	2
ENSG00000239474.6	KLHL41	2	169509786	2_103	0	0.0442092258120881	13.4297482849424	9.90240963571429e-06	-1.40900195694679	1
ENSG00000138399.17	FASTKD1	2	169573878	2_103	0	0.0181703759228362	4.92703178652765	1.49317043456095e-06	0.222222222222249	1
ENSG00000138398.15	PPIG	2	169584491	2_103	0	0.0189939227945144	5.34906663240333	1.69454373365215e-06	0.435483870967874	1
ENSG00000154479.12	CCDC173	2	169694539	2_103	0	0.0261210775416485	8.38728570701956	3.6540343966012e-06	1.15846994535455	1
ENSG00000213160.9	KLHL23	2	169694622	2_103	0	0.025228656979871	8.05536298318891	3.38952898829533e-06	-1.12284399357644	2
ENSG00000138385.15	SSB	2	169802270	2_103	0	0.0178346644082206	4.74953659821142	1.41278568513539e-06	0.240310077519384	1
ENSG00000138382.14	METTL5	2	169824369	2_103	0	0.0191692337563055	5.43653747973256	1.73814997037726e-06	0.372413793103449	1
ENSG00000144357.16	UBR3	2	169826710	2_103	0	0.0230895557172854	7.20988611435849	2.77654097357711e-06	0.9087591240878	1
ENSG00000204334.7	ERICH2	2	170377725	2_104	0	0.0117821564596332	5.17360611910154	1.0166658898172e-06	0.277544382936109	2
ENSG00000128683.13	GAD1	2	170377725	2_104	0	0.0115290882500927	4.96746969573368	9.55191162029033e-07	0.244604316546722	1
ENSG00000204335.3	SP5	2	170377355	2_104	0	0.0126479742657538	5.8469700867969	1.23342273947061e-06	0.473419501060058	2
ENSG00000115806.12	GORASP2	2	170929058	2_104	0	0.0689494358744311	22.0918784748028	2.54052497330444e-05	2.09309309309383	1
ENSG00000071967.11	CYBRD1	2	171521922	2_104	0	0.018654059648494	9.54163748446604	2.96863209933012e-06	1.24801774096028	4
ENSG00000077380.15	DYNC1I2	2	171686195	2_104	0	0.012451534537582	5.6983288585745	1.18339707772304e-06	-0.561151079136584	1
ENSG00000128708.12	HAT1	2	171922612	2_104	0	0.0133956808719182	6.39254603873787	1.4282320111743e-06	0.638766519823884	1
ENSG00000115840.13	SLC25A12	2	171759913	2_104	0	0.0169904501290921	8.65263264000074	2.45195929341507e-06	1.03649635036536	1
ENSG00000172878.13	METAP1D	2	172035855	2_104	0	0.0114328117582028	4.88787137387386	9.32036514765715e-07	-0.296874999999951	1
ENSG00000144355.14	DLX1	2	172084313	2_104	0	0.0243505819283372	12.0818049457331	4.90683291647787e-06	-1.50306748466248	1
ENSG00000152256.13	PDK1	2	172555526	2_105	0	0.0109982678842929	50.8642335833544	9.33032784627281e-06	-2.93589743589857	1
ENSG00000091436.16	MAP3K20	2	173075305	2_105	0	0.00796331103873849	9.44467634143619	1.25441391942677e-06	-1.08823529411754	1
ENSG00000172845.14	SP3	2	173963364	2_105	0	0.0370103644682838	23.8014390700022	1.4692194987248e-05	2.17899633245009	2
ENSG00000138433.15	CIR1	2	174396697	2_105	0	0.00485097500284104	4.74884329146097	3.84217357427599e-07	0.096551724137966	1
ENSG00000144306.14	SCRN3	2	174396715	2_105	0	0.00517260884371684	5.30609253467245	4.57767085918685e-07	-0.398269786241869	2
ENSG00000163328.13	GPR155	2	174487330	2_105	0	0.00662439821383654	7.55855725969235	8.35113384763868e-07	-0.837072157449741	2
ENSG00000115935.17	WIPF1	2	174665239	2_105	0	0.0274002630601127	20.552084213617	9.39227302711435e-06	2.26250000000068	1
ENSG00000128656.13	CHN1	2	175004641	2_106	0	0.0166694923443669	5.93550042658345	1.65021230083092e-06	-0.571163544214722	2
ENSG00000115966.16	ATF2	2	175168771	2_106	0	0.0183807393906548	6.86546903907489	2.10471499911344e-06	-0.824242424242144	1
ENSG00000154518.9	ATP5G3	2	175185320	2_106	0	0.0241309117097506	9.45959687347873	3.80720678092213e-06	-1.2066488205625	2
ENSG00000144320.13	LNPK	2	176002028	2_106	0	0.0265753839658894	10.3808110404591	4.60119817998807e-06	-1.2693368295777	3
ENSG00000128652.11	HOXD3	2	176135968	2_106	0	0.0277426591866984	10.7914704706736	4.99331333107423e-06	1.05979002130028	2
ENSG00000170166.5	HOXD4	2	176151101	2_106	0	0.0160601425499948	5.58128238919592	1.4950079353914e-06	-0.465116279069986	1
ENSG00000128654.13	MTX2	2	176309491	2_106	0	0.0147693678761599	4.78461947959717	1.17860808982456e-06	0.093749999999981	1
ENSG00000116044.15	NFE2L2	2	177392936	2_107	0	0.018848765555448	7.61292778105286	2.39328670439852e-06	-1.06698439507897	2
ENSG00000018510.13	AGPS	2	177392486	2_107	0	0.020481522892852	8.40420859365457	2.87090732870623e-06	-1.20714285714274	1
ENSG00000196659.9	TTC30B	2	177553949	2_107	0	0.0212862519585785	8.77145857990096	3.11408972056652e-06	-1.26627218934927	1
ENSG00000128655.16	PDE11A	2	178108391	2_108	0	0.00885205693942359	5.73975826117993	8.47418432318023e-07	-0.543624161073699	1
ENSG00000155636.14	RBM45	2	178112094	2_108	0	0.0108987514341617	7.71300338448246	1.40203990690532e-06	-0.867644900912672	2
ENSG00000079156.16	OSBPL6	2	178194574	2_108	0	0.0082453694750354	5.0665643360002	6.96760927320564e-07	0.301242236024748	1
ENSG00000180228.12	PRKRA	2	178475983	2_108	0	0.00861238622478466	5.47947643316242	7.87086868122158e-07	-0.437665782493513	1
ENSG00000079150.17	FKBP7	2	178869417	2_108	0	0.00947723358432073	6.38698539392417	1.00957273509122e-06	-0.749090909091202	1
ENSG00000155657.26	TTN	2	178831108	2_108	0	0.00815924452125538	4.96701681701947	6.75936166773679e-07	0.260401770780304	2
ENSG00000163492.14	CCDC141	2	179050394	2_108	0	0.00941871158572716	6.32823382653069	9.94109265959523e-07	-0.619047619047827	1
ENSG00000187231.13	SESTD1	2	179263229	2_108	0	0.0154256941989186	11.0128701329509	2.83338337347273e-06	1.20224809922947	2
ENSG00000144331.18	ZNF385B	2	179861799	2_108	0	0.00831045163294963	5.14110356850132	7.12592233534282e-07	-0.305343511450296	1
ENSG00000163510.13	CWC22	2	180007524	2_108	0	0.0146038969971242	10.4923990838531	2.55566348338494e-06	-1.08040201005061	1
ENSG00000170035.15	UBE2E3	2	180967386	2_109	0	0.0148687694657941	5.99662563315356	1.48710649485518e-06	-0.735043875517492	2
ENSG00000138434.16	SSFA2	2	181889632	2_110	0	0.0115371511497944	4.73593723558049	9.11306831943419e-07	0.0374064837905397	1
ENSG00000150722.10	PPP1R1C	2	181953928	2_110	0	0.0227829692061565	11.2087442670377	4.2591936800641e-06	-1.22132325257922	2
ENSG00000077232.17	DNAJC10	2	182715440	2_110	0	0.0143125968856077	6.78350870077471	1.61932093840921e-06	0.726385995419584	2
ENSG00000162998.4	FRZB	2	182866669	2_110	0	0.0218254941477331	10.7993683013205	3.93117650415606e-06	-1.30967741935473	1
ENSG00000162999.12	DUSP19	2	183079224	2_110	0	0.0130787966152591	5.92695906064952	1.29288476910456e-06	0.667774086378858	1
ENSG00000163002.12	NUP35	2	183117700	2_110	0	0.0121685617386866	5.24183997375402	1.06385665301701e-06	-0.408197458977674	2
ENSG00000170396.7	ZNF804A	2	184598393	2_112	0	0.0114316414124903	12.874182276401	2.45464308192295e-06	-1.49125228551028	2
ENSG00000188738.14	FSIP2	2	185403498	2_112	0	0.0394157007511226	22.0697176622063	1.45086209622778e-05	-1.68697175796591	2
ENSG00000065548.17	ZC3H15	2	186486293	2_112	0	0.00617130952091005	6.47158630460029	6.66113417565436e-07	0.224561403508731	1
ENSG00000138448.11	ITGAV	2	186591184	2_112	0	0.0361499482867903	25.3899301358137	1.53083820307034e-05	-4.40000000000068	1
ENSG00000144369.12	FAM171B	2	186693557	2_112	0	0.0163580036592644	24.5441665985214	6.69635850746715e-06	3.70084551916172	3
ENSG00000064989.12	CALCRL	2	187377642	2_112	0	0.00557664656248125	6.70071372303715	6.23238523437565e-07	1.2628205128203	1
ENSG00000003436.15	TFPI	2	187566010	2_112	0	0.00544065566007901	5.65467995587909	5.13120511498055e-07	0.664974619289304	1
ENSG00000144366.15	GULP1	2	188291903	2_112	0	0.00506472341662989	4.89867863770882	4.13804099720608e-07	0.198830409356645	1
ENSG00000168542.14	COL3A1	2	188974074	2_112	0	0.00638756554587905	7.06858281577875	7.53056958357841e-07	-0.726315789473503	1
ENSG00000204262.11	COL5A2	2	189178183	2_113	0	0.0354724740741507	13.9696027501233	8.26486267458234e-06	2.0088105726877	1
ENSG00000138381.9	ASNSD1	2	189661498	2_113	0	0.0156308682244132	6.1496961360122	1.60323381627149e-06	0.57746478873229	1
ENSG00000151687.14	ANKAR	2	189672029	2_113	0	0.049866099138467	17.2446737405445	1.43423555274031e-05	-2.09722222222175	1
ENSG00000128699.13	ORMDL1	2	189784079	2_113	0	0.0136262707887209	4.84515184376399	1.10114500451321e-06	-0.115904201723104	3
ENSG00000064933.17	PMS1	2	189607450	2_113	0	0.0134565653944104	4.72608616975091	1.06070830099691e-06	0.156363424789529	3
ENSG00000151689.12	INPP1	2	190343248	2_113	0	0.0164981029104817	6.66329200094453	1.83350863375707e-06	0.693851120437734	2
ENSG00000151690.14	MFSD6	2	190490237	2_113	0	0.0147222716927538	5.58036656703374	1.37024322005822e-06	0.439350860129041	2
ENSG00000189362.11	NEMP2	2	190534402	2_113	0	0.013473519086466	4.7380473140353	1.06473257364834e-06	0.0718954248366089	1
ENSG00000138386.16	NAB1	2	190644587	2_113	0	0.0553210306471526	18.2470212224724	1.68361328997054e-05	2.09480454645143	3
ENSG00000115419.12	GLS	2	190881507	2_113	0	0.0150877958765336	5.81350805499834	1.4629321490468e-06	0.278443943155416	2
ENSG00000138378.17	STAT4	2	191151202	2_114	0	0.018129854674995	10.3165922401328	3.11954097194304e-06	1.37729483237821	3
ENSG00000128641.18	MYO1B	2	191245493	2_114	0	0.0121213205794133	6.48935494683649	1.31193274620489e-06	-0.553976434468088	2
ENSG00000173559.12	NABP1	2	191677959	2_114	0	0.0162055775458113	9.24895900729924	2.49987028054802e-06	-1.04451733395773	2
ENSG00000196950.13	SLC39A10	2	195574859	2_116	0	0.056577872358147	19.0371786975363	1.79642588256324e-05	2.18271625524691	2
ENSG00000118997.13	DNAH7	2	196068375	2_116	0	0.013881527523269	5.59422910838545	1.2952023173195e-06	0.443037974683756	1
ENSG00000081320.10	STK17B	2	196255484	2_116	0	0.0618082782825745	19.8934466884493	2.05076919945834e-05	-2.14388489208608	1
ENSG00000138411.10	HECW2	2	196594112	2_116	0	0.0306148633740863	13.1323522071762	6.7055584602812e-06	1.63350830320555	2
ENSG00000144395.17	CCDC150	2	196640040	2_116	0	0.0203482743029459	9.23278503456851	3.13343300137655e-06	-1.20817843866131	1
ENSG00000119041.10	GTF3C3	2	196799713	2_116	0	0.0454122645371679	16.9158899243674	1.28123299719296e-05	1.78816199376953	1
ENSG00000115520.8	COQ10B	2	197453059	2_117	0	0.0106930114168767	5.87443773390229	1.0476746627808e-06	-1.50806451612903	1
ENSG00000115541.10	HSPE1	2	197500319	2_117	0	0.0405167892098913	18.5732993112052	1.25511692233487e-05	-3.18939393939459	1
ENSG00000162944.10	RFTN2	2	197675986	2_117	0	0.012026526175768	6.9898997508209	1.40207502575582e-06	-1.01056883413763	2
ENSG00000247626.4	MARS2	2	197704327	2_117	0	0.0168275698508381	10.182196326147	2.85774171344773e-06	2.17741935483916	1
ENSG00000115896.15	PLCL1	2	197804386	2_117	0	0.0127368362565405	7.53494696457908	1.60067024183266e-06	-1.24203821656018	1
ENSG00000178074.5	C2orf69	2	199910402	2_118	0	0.0108381461188534	11.7917512237357	2.13153964941568e-06	2.50624999999979	1
ENSG00000162971.10	TYW5	2	199955071	2_118	0	0.00742361421042814	7.66826585214966	9.4945122920358e-07	-1.85714184033885	2
ENSG00000162972.10	MAIP1	2	199955071	2_118	0	0.00855370704906566	9.17751704820141	1.30930153723703e-06	2.13050106815786	2
ENSG00000196141.13	SPATS2L	2	200306290	2_118	0	0.0150233434833043	13.0488994900496	3.26964489747868e-06	1.41982507288555	1
ENSG00000155729.12	KCTD18	2	200519526	2_118	0	0.0313313335342156	22.0397059581771	1.1517143592436e-05	-2.56540084388193	1
ENSG00000138356.13	AOX1	2	200586283	2_118	0	0.00727271137735874	7.42950816237352	9.01190328746827e-07	-1.13245033112597	1
ENSG00000013441.15	CLK1	2	200864612	2_119	0	0.0388693803938518	16.0778262461921	1.04230555943342e-05	1.93223819301791	1
ENSG00000240344.8	PPIL3	2	200877622	2_119	0	0.0184918853031986	8.97931083500198	2.7693911647118e-06	-1.40965841652419	2
ENSG00000119013.8	NDUFB3	2	201074667	2_119	0	0.0137685280576511	6.17417226707568	1.41783718484919e-06	-0.890243902439542	1
ENSG00000003402.19	CFLAR	2	201116120	2_119	0	0.0268630124825618	12.5400958060903	5.61843905084518e-06	1.66122448979574	1
ENSG00000003400.14	CASP10	2	201183110	2_119	0	0.0212712010706486	10.3130971207048	3.65882153069098e-06	1.28834355828272	1
ENSG00000064012.21	CASP8	2	201306850	2_119	0	0.0258643714155745	12.1782624811641	5.25348339658729e-06	-1.77294685990281	1
ENSG00000155749.12	ALS2CR12	2	201280889	2_119	0	0.0121713421796774	5.00295616242168	1.01560604037493e-06	0.32400248565702	2
ENSG00000082146.12	STRADB	2	201388316	2_119	0	0.0122235635000683	5.04361071441833	1.02825184444381e-06	-0.409090909090824	1
ENSG00000115993.12	TRAK2	2	201450484	2_119	0	0.0119832996688596	4.8551098727466	9.70366037833135e-07	-0.269230769230773	1
ENSG00000155755.18	TMEM237	2	201643776	2_119	0	0.01182051115241	4.72524307718194	9.31580774416286e-07	0.19088146209658	2
ENSG00000082126.17	MPP4	2	201664791	2_119	0	0.013498195624825	5.9857621737103	1.34758224701735e-06	0.427840155150749	2
ENSG00000003393.14	ALS2	2	201773358	2_119	0	0.012213809419982	5.03603075012468	1.0258872160914e-06	-0.244215938303388	1
ENSG00000155760.2	FZD7	2	202034208	2_120	0	0.0177000281229508	9.63658442059862	2.84483571982896e-06	-1.23703703703729	1
ENSG00000116030.16	SUMO1	2	202238678	2_120	0	0.0155130226902851	8.38182477712141	2.16867818525741e-06	1.08730158730175	1
ENSG00000204217.13	BMPR2	2	202359438	2_120	0	0.0122764200706226	6.15845615291778	1.26096693830127e-06	0.927835051545932	1
ENSG00000163596.16	ICA1L	2	202871528	2_120	0	0.0106305157149473	4.79182358793207	8.49601480307004e-07	0.248336514448303	2
ENSG00000138380.17	CARF	2	202912242	2_120	0	0.0113049718812981	5.37561704578915	1.01357972459051e-06	0.171882403283314	2
ENSG00000138442.9	WDR12	2	203014780	2_120	0	0.0113966335927075	5.45236611974038	1.03638639158019e-06	0.446043165467718	1
ENSG00000144426.18	NBEAL1	2	203016111	2_120	0	0.0112090018953873	5.29484750602806	9.89875339507568e-07	-0.907103825136085	1
ENSG00000119004.15	CYP20A1	2	203239523	2_120	0	0.0107580658217039	4.90503611283348	8.80109100850563e-07	-0.117834394904468	1
ENSG00000163600.12	ICOS	2	203937045	2_120	0	0.0179588267339847	9.77462403630174	2.92777789845698e-06	-1.11494252873594	1
ENSG00000118257.16	NRP2	2	205758222	2_121	0	0.0148534815667034	6.09863563610365	1.51084897514729e-06	0.56026058631896	1
ENSG00000023228.13	NDUFS1	2	206158198	2_122	0	0.187244931082518	19.8619851467025	6.20287212495006e-05	3.91646470739831	2
ENSG00000114942.13	EEF1B2	2	206159383	2_122	0	0.101590169889286	17.8510288698328	3.02464942472916e-05	-3.69841269841326	1
ENSG00000183671.12	GPR1	2	206212000	2_122	0	0.0155455606117443	6.92055786058475	1.79435181361315e-06	-1.38821340801228	2
ENSG00000204186.7	ZDBF2	2	206276156	2_122	0	0.0278991682898454	13.8784714159344	6.45792500690433e-06	-2.41269841269832	1
ENSG00000114948.12	ADAM23	2	206443099	2_122	0	0.0170873254009226	6.34223644013598	1.80749300035346e-06	-0.0176847451764877	4
ENSG00000138400.12	MDH1B	2	206765180	2_122	0	0.0318448191882095	12.329587715886	6.54858467697781e-06	-1.45710521301027	4
ENSG00000118246.13	FASTKD2	2	206765614	2_122	0	0.0196770915626184	7.8552939417387	2.57800320467792e-06	-0.871165644171889	1
ENSG00000144401.14	METTL21A	2	207628441	2_122	0	0.0141201745337483	4.88138612225197	1.14959094038752e-06	-0.17866883738859	2
ENSG00000163249.11	CCNYL1	2	207712007	2_122	0	0.0300671136127592	11.9895969433623	6.01251852940048e-06	-1.38819320214785	1
ENSG00000178385.14	PLEKHM3	2	208025325	2_123	0	0.0186038803153091	7.524865728347	2.33486834563002e-06	0.999999999999882	1
ENSG00000138413.13	IDH1	2	208266212	2_123	0	0.0160943580244625	6.14602185476785	1.64978694992753e-06	-0.524911032028401	1
ENSG00000115020.16	PIKFYVE	2	208265568	2_123	0	0.0157599204113731	5.94631815872417	1.5630118405223e-06	0.631578947368592	1
ENSG00000078018.19	MAP2	2	209423228	2_124	0	0.041012584276814	19.7058695838551	1.3479470905078e-05	2.33918128654907	1
ENSG00000197713.14	RPE	2	210002122	2_124	0	0.00872170367454017	4.95314263922132	7.20513740797875e-07	-0.242063492063392	1
ENSG00000115361.7	ACADL	2	210224164	2_124	0	0.095345125035216	27.8948797238305	4.43591373002474e-05	2.71875000000025	1
ENSG00000115365.11	LANCL1	2	210477778	2_124	0	0.00887250512835369	5.11570287858755	7.57027536824754e-07	0.552845528455196	1
ENSG00000021826.14	CPS1	2	210466153	2_124	0	0.00902186993545806	5.27402270229668	7.93594523688205e-07	-0.143052397845193	3
ENSG00000178568.14	ERBB4	2	212537981	2_125	0	0.0547061893270132	18.9842470466568	1.73216774215721e-05	-2.19047619047592	1
ENSG00000144451.18	SPAG16	2	213282149	2_126	0	0.0341246899562329	11.0047962512272	6.26340977875214e-06	1.44324670573431	2
ENSG00000138376.10	BARD1	2	214805022	2_127	0	0.0313723963293162	15.9750352449291	8.35890950312242e-06	1.9285149289484	4
ENSG00000138363.14	ATIC	2	215312057	2_127	0	0.0451029341411877	18.4983937310947	1.39155033469207e-05	3.18587441204718	3
ENSG00000115414.18	FN1	2	215435759	2_127	0	0.0108272309055982	6.68851500155649	1.20783388657554e-06	-1.45454545454556	1
ENSG00000118242.15	MREG	2	216033935	2_127	0	0.011472790971678	6.09333921959997	1.16596239281482e-06	-0.570370370370414	1
ENSG00000163449.10	TMEM169	2	216175081	2_127	0	0.0185937447218864	10.6208321761044	3.29371119663229e-06	1.2403100775197	1
ENSG00000115425.13	PECR	2	216041307	2_127	0	0.0219305647470753	12.1652814173874	4.44971382474784e-06	-1.54684176507257	3
ENSG00000079246.15	XRCC5	2	216106080	2_127	0	0.0102267685265949	4.99650605161427	8.52245956795533e-07	-0.425308833366061	2
ENSG00000138375.12	SMARCAL1	2	216412329	2_127	0	0.00999676499647095	4.79360508209717	7.99248519632641e-07	0.142607904102145	2
ENSG00000197756.9	RPL37A	2	216498338	2_127	0	0.0100177395301024	4.81535303533365	8.04559141609161e-07	-0.129032258064502	1
ENSG00000115457.9	IGFBP2	2	216589152	2_127	0	0.0112415319927184	5.90534801823204	1.10721281376806e-06	-0.510344827586353	1
ENSG00000231672.6	DIRC3	2	217799910	2_129	0	0.0209790951803397	9.38632732374162	3.28429798553294e-06	-1.22277669426978	2
ENSG00000188282.12	RUFY4	2	218034950	2_129	0	0.0128900687150197	6.29181886033257	1.35266903701225e-06	-1.38571428571419	1
ENSG00000163464.7	CXCR1	2	218166777	2_129	0	0.0399952149923525	19.4737609717931	1.29902639687868e-05	2.77573529411788	1
ENSG00000163466.15	ARPC2	2	218217396	2_129	0	0.0259238487502199	26.540788066372	1.14755470678031e-05	-4.74796747967471	1
ENSG00000179921.14	GPBAR1	2	218259499	2_129	0	0.0276494996122364	28.2706517381028	1.3037166206954e-05	-5.04838709677474	1
ENSG00000127838.13	PNKD	2	218270227	2_129	0	0.0241157951382259	26.870864724872	1.08079501791616e-05	-4.95967741935412	1
ENSG00000135926.14	TMBIM1	2	218290058	2_129	0	0.0250664945594051	27.1650871311955	1.13570310185613e-05	-4.9840531756171	2
ENSG00000158428.3	CATIP	2	218361759	2_129	0	0.0151330875002401	6.1633681980721	1.55562803738716e-06	-0.479957674333055	2
ENSG00000018280.16	SLC11A1	2	218381984	2_129	0	0.016662004166457	7.17066051421083	1.99272103947879e-06	-0.748175182481655	1
ENSG00000144579.7	CTDSP1	2	218401909	2_129	0	0.0220879117523267	10.1614090022895	3.74342120722966e-06	-1.32575757575743	1
ENSG00000135913.10	USP37	2	218567846	2_129	0	0.0153455297766638	6.28564797038547	1.6087629150087e-06	-0.527234305346511	2
ENSG00000144580.13	CNOT9	2	218568230	2_129	0	0.0164029495890491	8.26942066904236	2.26233618034496e-06	1.56998183810739	2
ENSG00000115556.13	PLCD4	2	218607609	2_129	0	0.0141671082808731	5.53337534893069	1.30746914833989e-06	0.26434597248592	2
ENSG00000074582.12	BCS1L	2	218658710	2_129	0	0.0140573239227761	6.37606760818133	1.49491214906892e-06	-1.18548387096729	1
ENSG00000115568.15	ZNF142	2	218658710	2_129	0	0.0289053663582239	14.4499969695402	6.96636683422761e-06	2.2501307572339	2
ENSG00000163481.7	RNF25	2	218672243	2_129	0	0.0259814832010404	12.7010936547633	5.50383193665583e-06	-1.95692307692302	1
ENSG00000163482.11	STK36	2	218672501	2_129	0	0.0129413958212524	5.08239501243669	1.09700761505583e-06	-0.626984126984205	1
ENSG00000135912.10	TTLL4	2	218710630	2_129	0	0.0152621500250157	7.19848053397304	1.83238470673402e-06	-1.1788856304992	1
ENSG00000135929.8	CYP27A1	2	218780754	2_129	0	0.012870950214166	4.79015926474722	1.02830197332234e-06	-0.330645161290333	1
ENSG00000163501.6	IHH	2	219061446	2_129	0	0.0472867312761813	17.1121350198153	1.34959542712901e-05	1.93877551020348	1
ENSG00000187736.12	NHEJ1	2	219160586	2_129	0	0.0133163103268684	5.0171042011874	1.11428718056685e-06	-0.0833013868140936	2
ENSG00000213901.10	SLC23A3	2	219170383	2_129	0	0.0152405024231291	6.84502329479396	1.73994019231587e-06	0.956660003552542	3
ENSG00000144567.10	FAM134A	2	219177206	2_129	0	0.0139508445068177	5.88037190750306	1.36824981443091e-06	-0.70190939659539	2
ENSG00000115649.15	CNPPD1	2	219177636	2_129	0	0.0129088502946737	4.82038234132622	1.03783701664975e-06	0.311914520470271	3
ENSG00000158552.12	ZFAND2B	2	219185985	2_129	0	0.0128417683943388	4.81741488347947	1.03180823245132e-06	-0.157480314960629	1
ENSG00000198925.10	ATG9A	2	219220216	2_129	0	0.0785782769454896	21.9810687297047	2.88078874226625e-05	-2.11916392134025	2
ENSG00000163516.13	ANKZF1	2	219229829	2_129	0	0.0139716576881275	5.60858865326821	1.30695799951598e-06	0.556239193546653	2
ENSG00000163521.15	GLB1L	2	219243701	2_129	0	0.0167171533804127	7.44922017378505	2.07698444234417e-06	-0.993939393939077	1
ENSG00000127824.13	TUBA4A	2	219278362	2_129	0	0.0150693963349845	6.29407908513773	1.58193325712889e-06	-0.650205761317217	1
ENSG00000135924.15	DNAJB2	2	219184406	2_129	0	0.0132208406847535	5.25040515258463	1.15774254970613e-06	0.436184230939398	2
ENSG00000123992.18	DNPEP	2	219377064	2_129	0	0.0222831394943704	9.75257321536128	3.62456342690521e-06	-1.00649765201731	2
ENSG00000175084.11	DES	2	219418537	2_129	0	0.013446431128578	5.18149404648706	1.16204284469245e-06	0.353518821604035	1
ENSG00000072195.14	SPEG	2	219434550	2_129	0	0.0167357442218909	7.27235873898312	2.02992704347206e-06	-0.870370370370576	1
ENSG00000123989.13	CHPF	2	219536941	2_129	0	0.0128581447574276	4.75875145616606	1.02054330750375e-06	-0.0659008402409174	2
ENSG00000188760.10	TMEM198	2	219543916	2_129	0	0.013541579187949	5.27510779406794	1.19140867485595e-06	0.463387538439113	2
ENSG00000123999.4	INHA	2	219572251	2_129	0	0.0128331496928963	4.73764488515688	1.01404183002823e-06	0.0312499999999891	1
ENSG00000124006.14	OBSL1	2	219578202	2_129	0	0.0397737451426669	15.6303175124151	1.03687019903891e-05	1.68799999999989	1
ENSG00000144589.21	STK11IP	2	219597759	2_130	0	0.013155614845363	4.7357318667876	1.03910243091498e-06	0.0347964372447517	2
ENSG00000116106.11	EPHA4	2	221567769	2_130	0	0.014907677776034	5.92385594316168	1.47290450810245e-06	-0.537290872276777	2
ENSG00000163082.9	SGPP2	2	222423650	2_131	0	0.0292182342602877	12.2468861946553	5.96815033765068e-06	-1.43356643356599	1
ENSG00000124003.12	MOGAT1	2	222671953	2_131	0	0.014648307030787	5.66636008547398	1.38436850207681e-06	-0.48744769874489	1
ENSG00000152056.16	AP1S3	2	223837891	2_131	0	0.0148097442076591	5.77054778399304	1.4253604519741e-06	0.453125000000122	1
ENSG00000135919.12	SERPINE2	2	224284714	2_132	0	0.113649379883056	26.1348532477423	4.95390006995111e-05	-2.67346938775442	1
ENSG00000124019.9	FAM124B	2	224402283	2_132	0	0.0163750999472119	7.44015306628646	2.03201044220017e-06	-0.881578947368311	1
ENSG00000036257.12	CUL3	2	224584525	2_132	0	0.0123379964076118	4.74981306554799	9.7742009339291e-07	0.233082706766947	1
ENSG00000169047.5	IRS1	2	226800135	2_133	0	0.0136774411494836	4.78438203605757	1.0914172446057e-06	0.139112903225735	1
ENSG00000081052.11	COL4A4	2	227177243	2_133	0	0.0139191164568467	4.95081405345327	1.14933964951898e-06	0.246376811594155	1
ENSG00000153823.18	PID1	2	229270456	2_135	0	0.0116977839352607	9.711968394439	1.8948330947884e-06	1.05223880597016	1
ENSG00000153827.13	TRIP12	2	229920912	2_135	0	0.00724470067786387	5.13242502209734	6.20159164679255e-07	-0.13450292397659	1
ENSG00000135899.17	SP110	2	230169929	2_135	0	0.0177447880076861	14.9179952280324	4.41510854147319e-06	2.07518796992491	1
ENSG00000185404.16	SP140L	2	230305789	2_135	0	0.0583752029440513	23.8407174319172	2.32117470590581e-05	2.0782189603813	2
ENSG00000135916.15	ITM2C	2	230862833	2_135	0	0.00689347437468468	4.75859093817625	5.47112508830073e-07	0.0944367914806954	2
ENSG00000135898.9	GPR55	2	230939402	2_135	0	0.00688499723550617	4.765653155279	5.47250676309308e-07	-0.10800130588925	2
ENSG00000204128.5	C2orf72	2	231040159	2_136	0	0.027951468014539	9.32926073211669	4.34922582772744e-06	-1.1019108280257	1
ENSG00000135914.5	HTR2B	2	231125386	2_136	0	0.0192539475646883	5.77347524556348	1.85403188358499e-06	-0.531347425815	2
ENSG00000135931.17	ARMC9	2	231189800	2_136	0	0.0184796624095106	5.38265327247126	1.65901588376197e-06	-0.48828483099004	2
ENSG00000156966.6	B3GNT7	2	231188453	2_136	0	0.0183611105212111	5.3213819430944	1.62960925301021e-06	-0.388797206030424	2
ENSG00000115053.15	NCL	2	231457245	2_136	0	0.0245889043309615	8.10511498161689	3.32398046724186e-06	-0.924138139241711	2
ENSG00000171596.6	NMUR1	2	231524502	2_136	0	0.0176466206576013	4.94359297708434	1.45500458582299e-06	0.275700133792029	3
ENSG00000187514.16	PTMA	2	231707301	2_136	0	0.0174536500972858	4.83895151143323	1.4086322951163e-06	-0.0884955752212203	1
ENSG00000156973.13	PDE6D	2	231788301	2_136	0	0.019995181040473	6.13327035375058	2.04539671920558e-06	0.564625850339954	1
ENSG00000144535.19	DIS3L2	2	231961176	2_136	0	0.019468519746751	5.8790212801425	1.90896545664432e-06	0.528169014084221	1
ENSG00000221944.6	TIGD1	2	232550122	2_136	0	0.0188875107308291	5.59049630889997	1.76110477550592e-06	0.537037037037036	1
ENSG00000135930.13	EIF4E2	2	232549631	2_136	0	0.0303641977359391	10.1209465541143	5.12558037333419e-06	1.29457364341077	1
ENSG00000115468.11	EFHD1	2	232655544	2_136	0	0.0175972971729201	4.91695419243848	1.44311930400079e-06	-0.236220472440982	1
ENSG00000204120.14	GIGYF2	2	232686003	2_137	0	0.0111835681660708	4.84299472462751	9.03346759023851e-07	-0.269520292811468	3
ENSG00000182600.9	C2orf82	2	232856815	2_137	0	0.0120936866114963	5.44576285949092	1.09844304056589e-06	-0.294733873326539	2
ENSG00000085978.21	ATG16L1	2	233211879	2_137	0	0.0211587418826765	11.1420182609114	3.9320027425437e-06	1.35714285714304	1
ENSG00000085982.13	USP40	2	233566344	2_137	0	0.0129149195628403	6.1076428252629	1.3156047802063e-06	0.494160684098467	2
ENSG00000123485.11	HJURP	2	233854491	2_137	0	0.0129680667289189	6.44997586537442	1.39506175128996e-06	-0.796992481203138	1
ENSG00000130147.15	SH3BP4	2	234952438	2_138	0	0.0222250310796197	8.94423222267883	3.31547340814872e-06	-1.04735376044615	1
ENSG00000198612.10	COPS8	2	237083970	2_140	0	0.0415638268773292	17.8042701614285	1.23424054350086e-05	-2.27579704904539	2
ENSG00000163359.15	COL6A3	2	237311587	2_140	0	0.0193355630424774	10.4867372323763	3.38187315687087e-06	1.27199999999977	1
ENSG00000115648.13	MLPH	2	237535337	2_140	0	0.0105480010223933	4.72672601575767	8.31554461477141e-07	-0.102941176470585	1
ENSG00000124839.12	RAB17	2	237601116	2_140	0	0.1092541670228	27.2090267410781	4.95805252447184e-05	2.47767857142924	1
ENSG00000124831.18	LRRFIP1	2	237751065	2_140	0	0.0277575546715945	13.9357020604077	6.45164053953365e-06	1.60135135135216	1
ENSG00000177483.11	RBM44	2	237778130	2_140	0	0.0105521289283385	4.73043902328109	8.32533356593988e-07	-0.0567010309278409	1
ENSG00000184182.18	UBE2F	2	237968767	2_141	0	0.0121389829654576	6.26714316140704	1.2688550807813e-06	-1.32812500000046	1
ENSG00000132330.16	SCLY	2	238060509	2_141	0	0.0211345759420727	15.1201728406587	5.32979370479121e-06	3.4055695652971	2
ENSG00000144488.14	ESPNL	2	238100744	2_141	0	0.0122703829058859	5.39643970016058	1.10439784261211e-06	0.808050190916707	3
ENSG00000168427.8	KLHL30	2	238142909	2_141	0	0.0123404356759808	4.95446409519276	1.01973490127396e-06	0.198964991576578	2
ENSG00000178752.15	ERFE	2	238139191	2_141	0	0.0144498407677958	7.35096917803346	1.77160855465681e-06	-1.18582722771054	3
ENSG00000132323.8	ILKAP	2	238203982	2_141	0	0.0132449849559581	5.48598856214164	1.21189912727662e-06	-0.174669133842702	2
ENSG00000144485.10	HES6	2	238201743	2_141	0	0.0159408927336634	7.06957687889007	1.87960316057797e-06	-0.517342287792548	2
ENSG00000204104.11	TRAF3IP1	2	238320731	2_141	0	0.0467797112456513	17.9035897980277	1.39687569593596e-05	1.90654763788918	4
ENSG00000065802.11	ASB1	2	238426679	2_141	0	0.0188949631497567	9.52205527970242	3.00079863268548e-06	-1.32161883359351	2
ENSG00000068024.16	HDAC4	2	239411603	2_142	0	0.0244577903833565	15.263321097158	6.22624727635061e-06	-1.57692307692278	1
ENSG00000130414.11	NDUFA10	2	240025297	2_142	0	0.00822402503840347	4.90241741098106	6.72441975692802e-07	0.167320035686371	2
ENSG00000063660.8	GPC1	2	240467698	2_142	0	0.0244573184652606	15.2632154012037	6.22608402473621e-06	1.76556776556862	1
ENSG00000188542.9	DUSP28	2	240553756	2_142	0	0.055945763263479	23.205084337915	2.16526202925106e-05	-2.34893617021305	1
ENSG00000144504.15	ANKMY1	2	240526793	2_142	0	0.00808135157071876	4.73650453759513	6.38413502753823e-07	-0.105263157894761	1
ENSG00000142330.19	CAPN10	2	240586842	2_142	0	0.0351448933715209	18.7303870768317	1.09791593412373e-05	-2.06024096385588	1
ENSG00000178623.11	GPR35	2	240596709	2_142	0	0.028275097860596	16.648529398458	7.85127337886167e-06	1.91705413056264	2
ENSG00000172478.17	C2orf54	2	240896529	2_144	0	0.00363635416473762	4.94166683600819	2.99708971093686e-07	0.0616206856206366	2
ENSG00000130294.15	KIF1A	2	240820475	2_144	0	0.00356164032678052	5.08296278874831	3.01944481010237e-07	0.710012363644615	2
ENSG00000122085.16	MTERF4	2	241094355	2_144	0	0.00478111911229928	7.5796612100108	6.0442088623407e-07	0.888010211992614	2
ENSG00000115687.13	PASK	2	241125889	2_144	0	0.0495162985998502	28.4048438023527	2.34585240655703e-05	2.46502639367134	2
ENSG00000115685.14	PPP1R7	2	241150035	2_144	0	0.0311081346863625	24.0864183896987	1.24970153172912e-05	-2.18749999999959	1
ENSG00000146205.13	ANO7	2	241189299	2_144	0	0.00387164730060507	5.77286034643123	3.72775141802134e-07	-0.551032972715595	3
ENSG00000168385.17	SEPT2	2	241315963	2_144	0	0.00358511976114662	5.85910816692239	3.50344488081942e-07	1.08461538461498	1
ENSG00000115677.16	HDLBP	2	241317232	2_144	0	0.00472930355445489	7.16373527465576	5.65062940067104e-07	-0.805386905152197	2
ENSG00000006607.13	FARP2	2	241355498	2_144	0	0.103708494329345	32.0699107075804	5.54717906626366e-05	1.96735384565136	3
ENSG00000115694.14	STK25	2	241504711	2_144	0	0.00471679380147416	7.10425319542391	5.58888827597753e-07	-0.768368369329081	2
ENSG00000176720.4	BOK	2	241559082	2_144	0	0.00403523684904872	9.47894774975955	6.37953854429628e-07	2.19531250000075	1
ENSG00000168393.12	DTYMK	2	241682911	2_144	0	0.00590451817497706	14.7409009851654	1.45167232820932e-06	3.07042253521152	1
ENSG00000168395.15	ING5	2	241687064	2_144	0	0.0043418118494637	10.217330460747	7.39892363933448e-07	-2.28580247215715	3
ENSG00000180902.17	D2HGDH	2	241737769	2_144	0	0.017535270826058	19.0909584729255	5.58342023703279e-06	-1.64356684478012	4
ENSG00000154252.11	GAL3ST2	2	241751606	2_144	0	0.0188201893370814	19.3808453985435	6.08354620666964e-06	1.61077053904559	2
ENSG00000204099.11	NEU4	2	241822466	2_144	0	0.0219945242656583	20.3670550050679	7.47141594023989e-06	2.12267657992561	1
ENSG00000188011.5	RTP5	2	241822466	2_144	0	0.0219945242656583	20.3670550050679	7.47141594023989e-06	2.12267657992561	1
ENSG00000188389.10	PDCD1	2	241816853	2_144	0	0.0802534697147241	32.3812757530429	4.33428912882726e-05	2.81690140844989	1
ENSG00000134121.9	CHL1	3	196956	3_1	0	0.0211923774432332	6.81330687622301	2.40822874655994e-06	-0.650943396226095	1
ENSG00000134115.12	CNTN6	3	842660	3_1	0	0.0186529617398534	5.59747528442418	1.74140621312173e-06	0.536144578313285	1
ENSG00000144619.14	CNTN4	3	2080171	3_2	0	0.011261451842848	5.17500454087973	9.71997672058922e-07	0.344537815125867	1
ENSG00000072756.16	TRNT1	3	3126390	3_4	0	0.00601156993535268	5.06036372154267	5.07375792824446e-07	-0.271553629163739	3
ENSG00000113851.14	CRBN	3	3177827	3_4	0	0.00760411257777216	7.28704236426184	9.2418717575666e-07	-0.772624673334129	3
ENSG00000175928.5	LRRN1	3	3339856	3_4	0	0.00645488904738056	5.73438626214354	6.17356223242655e-07	0.503703703703732	1
ENSG00000170364.12	SETMAR	3	4303252	3_4	0	0.0124619167002418	11.9734140982547	2.48864501409261e-06	1.32258064516109	1
ENSG00000144455.13	SUMF1	3	4368850	3_4	0	0.0062003082671217	5.35318850800918	5.53587053416118e-07	0.421367296823164	5
ENSG00000150995.18	ITPR1	3	4492945	3_4	0	0.00615459872156898	5.28309424401193	5.42310740699572e-07	-0.29687500000015	1
ENSG00000134108.12	ARL8B	3	5125556	3_4	0	0.00667307994383037	6.04934607429403	6.7327868241674e-07	-0.572192513369293	1
ENSG00000134109.10	EDEM1	3	5184733	3_4	0	0.00622552175121538	5.39163210745525	5.59829927439897e-07	-0.397648647595237	3
ENSG00000182533.6	CAV3	3	8733693	3_7	0	0.0340784093776452	13.4940456543481	7.66975685857379e-06	-1.48022598870113	1
ENSG00000125046.14	SSUH2	3	8744602	3_7	0	0.0166907458883065	6.68192812292405	1.86010581489491e-06	-0.663529411765099	1
ENSG00000180914.10	OXTR	3	8851862	3_7	0	0.0142722923186064	5.19352555107214	1.23627791298852e-06	-0.374045801526681	1
ENSG00000070950.9	RAD18	3	8961362	3_7	0	0.0156133741706471	6.04728051396594	1.57476947444691e-06	0.621332360408021	4
ENSG00000196220.15	SRGAP3	3	9104265	3_7	0	0.0174206249634923	7.08916085946336	2.05976971227013e-06	-0.781250000000104	1
ENSG00000134077.15	THUMPD3	3	9363240	3_7	0	0.0208242165771753	8.78857140973968	3.0524394889736e-06	1.00000000000005	1
ENSG00000168137.15	SETD5	3	9397385	3_7	0	0.0365470972803899	14.1645142205511	8.63405239001196e-06	1.51301115241685	1
ENSG00000163719.19	MTMR14	3	9649842	3_8	0	0.0157805698955455	4.76373101765172	1.2538050650905e-06	-0.132701421800944	1
ENSG00000144550.12	CPNE9	3	9703359	3_8	0	0.016406181090914	5.13350835221547	1.40469449202206e-06	-0.320754716981183	1
ENSG00000156983.15	BRPF1	3	9731155	3_8	0	0.0266633421665216	9.76182863928691	4.34116078490013e-06	-1.03181818181813	1
ENSG00000114026.21	OGG1	3	9749660	3_8	0	0.0196216698495163	6.83703958019231	2.23750576897792e-06	-0.674698795180463	1
ENSG00000134072.10	CAMK1	3	9769618	3_8	0	0.0198090992081418	6.92761678563156	2.2888044462292e-06	-0.809556892181333	2
ENSG00000214021.15	TTLL3	3	9809721	3_8	0	0.0158761087741826	4.82113201123872	1.27659516361925e-06	0.118823092243762	2
ENSG00000156990.14	RPUSD3	3	9846429	3_8	0	0.0157159418555933	4.72470291799384	1.23844015451312e-06	0.00381679389312832	1
ENSG00000171135.13	JAGN1	3	9890513	3_8	0	0.0171189399599685	5.53810432432278	1.58124114649038e-06	-0.582675263180761	3
ENSG00000163701.18	IL17RE	3	9901892	3_8	0	0.0194293198472145	6.74318950541313	2.18515912555751e-06	-0.562127483911095	2
ENSG00000125037.12	EMC3	3	9912210	3_8	0	0.016488018670139	5.18084047369027	1.42471762191599e-06	-0.44319470189277	2
ENSG00000144554.10	FANCD2	3	10046275	3_8	0	0.0223391254069938	8.07305863410871	3.00790682064427e-06	0.773913043478509	1
ENSG00000254999.3	BRK1	3	10115684	3_8	0	0.0918990794682933	21.7120014262671	3.3279065738583e-05	2.74742268041108	1
ENSG00000134086.7	VHL	3	10140878	3_8	0	0.0196466659873712	6.84921523559856	2.24434584801472e-06	1.26865671641799	1
ENSG00000134070.4	IRAK2	3	10169898	3_8	0	0.0166670288800105	5.28358554262471	1.46874714927251e-06	0.724637681159323	1
ENSG00000157014.10	TATDN2	3	10248460	3_8	0	0.0174217331889153	5.70488726893599	1.65767172927669e-06	0.136095422822775	2
ENSG00000157017.15	GHRL	3	10220494	3_8	0	0.104758721195911	23.0038687598737	4.01930695972603e-05	-2.44166966877752	2
ENSG00000157087.17	ATP2B2	3	10707748	3_8	0	0.0283023137663576	10.3318898512102	4.87710172904576e-06	-1.27439024390255	1
ENSG00000157103.10	SLC6A1	3	10993660	3_9	0	0.0112499498045787	5.5069665073133	1.03329213907919e-06	0.425196850393608	1
ENSG00000197548.12	ATG7	3	11271528	3_9	0	0.0103630600574111	4.72763220946008	8.17131219306936e-07	0.177024163593626	4
ENSG00000144559.10	TAMM41	3	11808333	3_9	0	0.01412670935685	7.66958403658719	1.80706147026709e-06	0.903935453870143	2
ENSG00000157150.4	TIMP4	3	12150940	3_9	0	0.0146457538878653	8.01251117685757	1.95722378904925e-06	1.05472636815913	1
ENSG00000154743.17	TSEN2	3	12479681	3_9	0	0.0157967727610555	8.73177480323118	2.30054643106481e-06	-1.11148284599358	3
ENSG00000075975.15	MKRN2	3	12547742	3_9	0	0.0119653833034279	6.09229348196224	1.21581511264162e-06	-0.623267532522254	3
ENSG00000225526.4	MKRN2OS	3	12560442	3_9	0	0.0104841060905044	4.83781890629683	8.45943036847473e-07	0.268619002484221	2
ENSG00000132155.11	RAF1	3	12664356	3_9	0	0.0143370585235836	7.81005148560614	1.86755783680531e-06	-0.901515151515084	1
ENSG00000144712.11	CAND2	3	12760344	3_9	0	0.01101705115285	5.30840118792166	9.7541450418104e-07	0.264271167553485	3
ENSG00000144713.12	RPL32	3	12841572	3_9	0	0.0110655897765474	5.35011970924142	9.87411477523669e-07	0.370165745856417	1
ENSG00000144711.13	IQSEC1	3	13072626	3_10	0	0.0377788450055941	17.8421403655537	1.12423145827561e-05	1.79611650485477	1
ENSG00000132182.11	NUP210	3	13397330	3_10	0	0.00953716967629148	4.72578569551846	7.51715730139111e-07	-0.0309162825203727	2
ENSG00000163517.14	HDAC11	3	13480018	3_10	0	0.0151152964548958	9.09861069005606	2.29378050782863e-06	1.0264255910983	1
ENSG00000163520.13	FBLN2	3	13517555	3_10	0	0.103845400839209	27.6617819414642	4.79101495011115e-05	-2.70856440347278	2
ENSG00000163528.12	CHCHD4	3	14101457	3_10	0	0.0601551805363686	22.3253054706433	2.23990990395805e-05	2.55555555555595	1
ENSG00000170876.7	TMEM43	3	14124463	3_10	0	0.0385745304002827	18.0419535030199	1.16076502140322e-05	2.16176470588311	1
ENSG00000154767.14	XPC	3	14179017	3_10	0	0.0194016912720255	11.4738994273296	3.71287846915822e-06	-1.62635726004605	2
ENSG00000170860.3	LSM3	3	14179017	3_10	0	0.0105476529812341	5.68123754218558	9.99444970544437e-07	-0.628116727867855	2
ENSG00000131389.16	SLC6A6	3	14394914	3_10	0	0.00961835674141931	4.80619229388827	7.71013760703134e-07	0.11331789228696	2
ENSG00000144596.12	GRIP2	3	14533576	3_10	0	0.0150155252220928	9.03563155957266	2.26286761479562e-06	1.01257861635231	1
ENSG00000154781.15	CCDC174	3	14653937	3_10	0	0.0271814747000893	14.690117846498	6.65975726914148e-06	1.5953488372093	1
ENSG00000154783.11	FGD5	3	14815331	3_11	0	0.0315519008133688	10.1505049553953	5.34162358954319e-06	1.1328124999997	1
ENSG00000177463.15	NR2C2	3	14947241	3_11	0	0.0468475016399372	13.9451805292763	1.08960899930699e-05	-1.64903846153896	1
ENSG00000131381.12	RBSN	3	15099772	3_11	0	0.0189484110732947	5.28353500576457	1.66977322430024e-06	-0.46534653465366	1
ENSG00000131375.9	CAPN7	3	15206289	3_11	0	0.0195634277066913	5.58772508517006	1.82322423984839e-06	0.511764705882273	1
ENSG00000131370.15	SH3BP5	3	15364200	3_11	0	0.0655326091740958	17.1908157528453	1.8789449273898e-05	1.90857142857229	1
ENSG00000206562.11	METTL6	3	15444611	3_11	0	0.018885291556225	5.25176318611743	1.65420349507275e-06	-0.370588235294168	1
ENSG00000144597.13	EAF1	3	15429273	3_11	0	0.0194414998413326	5.52818030061574	1.79255327046515e-06	-0.501845018450114	1
ENSG00000206561.12	COLQ	3	15520634	3_11	0	0.0282514078026692	9.0936622612202	4.28488351587763e-06	1.20088287250128	2
ENSG00000131373.14	HACL1	3	15601668	3_11	0	0.0330852947038593	10.6048758891135	5.85195129991781e-06	1.32900432900406	1
ENSG00000169814.12	BTD	3	15595639	3_11	0	0.024998361669479	7.92513208418152	3.30429004317697e-06	-1.00595238095227	1
ENSG00000206560.11	ANKRD28	3	15859466	3_11	0	0.021923016258609	6.67283976555002	2.43989483581977e-06	-0.880952380952628	1
ENSG00000154813.9	DPH3	3	16264511	3_12	0	0.0922204150994607	22.8963416408162	3.52170744095791e-05	2.41585918830846	2
ENSG00000154814.13	OXNAD1	3	16265263	3_12	0	0.0499474611984051	16.9324707093507	1.41056744625052e-05	-2.05152616117165	2
ENSG00000131378.13	RFTN1	3	16459495	3_12	0	0.0149440421153972	5.39454350076126	1.3445683618046e-06	-0.380434782608656	1
ENSG00000154822.17	PLCL2	3	16802230	3_12	0	0.0465350049164588	16.2503117242066	1.26125112327158e-05	1.90647482014372	1
ENSG00000163576.17	EFHB	3	19944997	3_14	0	0.0229157255248513	11.3148918582877	4.32458188648357e-06	1.33472866265629	3
ENSG00000144566.10	RAB5A	3	19946616	3_14	0	0.0135073538585173	6.28398412967509	1.41568119286869e-06	-0.70460704607024	1
ENSG00000183977.13	PP2D1	3	20012089	3_14	0	0.0237048990002348	11.6378706496759	4.60120667025308e-06	1.33333333333329	1
ENSG00000114166.7	KAT2B	3	20031701	3_14	0	0.0115798383091004	4.82172181272412	9.31246709521954e-07	-0.144736842105254	1
ENSG00000151789.10	ZNF385D	3	21772324	3_16	0	0.0215596632103512	9.75867299464148	3.50907655727304e-06	-1.08799999999997	1
ENSG00000182247.9	UBE2E2	3	23252258	3_17	0	0.013063966534988	4.84470690935957	1.05560800132926e-06	0.431578947368433	1
ENSG00000170142.11	UBE2E1	3	23805720	3_18	0	0.0217032435894949	10.7855280568225	3.90414701633755e-06	1.1294964028775	1
ENSG00000197885.10	NKIRAS1	3	23923099	3_18	0	0.014183124069077	6.73684906223203	1.59363487306373e-06	-0.788021417015494	2
ENSG00000163491.16	NEK10	3	27402901	3_20	0	0.0168839575980383	6.56107159204331	1.84760502623135e-06	-0.782945736434485	1
ENSG00000033867.16	SLC4A7	3	27484716	3_20	0	0.0140912583523343	4.84185397470942	1.13794578217568e-06	0.267212568271946	2
ENSG00000163508.12	EOMES	3	27717913	3_20	0	0.0327225315304489	12.8747760872188	7.02662352121498e-06	-1.44910179640696	1
ENSG00000163512.13	AZI2	3	28348860	3_21	0	0.0218415671148199	9.27984720783958	3.38052947287727e-06	-1.12312609308578	2
ENSG00000206559.7	ZCWPW2	3	28348860	3_21	0	0.0204635519463149	8.65873948026402	2.95526068922712e-06	1.04878048780474	1
ENSG00000144642.21	RBMS3	3	28575079	3_21	0	0.0142976167657335	5.24701830024198	1.25122766015061e-06	-0.453531598512854	1
ENSG00000163527.9	STT3B	3	31525335	3_23	0	0.0275448753849018	9.37542922793483	4.30717063501228e-06	1.29496402877717	1
ENSG00000197385.5	ZNF860	3	31981279	3_23	0	0.0169110850510857	4.72467486221294	1.33261134535767e-06	0.00567947563958947	3
ENSG00000144645.13	OSBPL10	3	31981188	3_23	0	0.0348323865277087	11.6217368916366	6.75171925768164e-06	-1.32112070913408	2
ENSG00000152642.10	GPD1L	3	32090540	3_23	0	0.0169147966826875	4.72676278337643	1.33349286068526e-06	0.024822019905997	2
ENSG00000170293.8	CMTM8	3	32238447	3_23	0	0.0337463379411578	11.3182013376818	6.37036288052228e-06	1.24973469006527	2
ENSG00000153551.13	CMTM7	3	32392093	3_25	0	0.00721421221281982	6.06509090828047	7.29770550600921e-07	-0.497939325085255	2
ENSG00000091317.7	CMTM6	3	32503449	3_25	0	0.00809119947003945	6.95500976314485	9.38578836660887e-07	-0.511999999999941	1
ENSG00000144635.8	DYNC1LI1	3	32562935	3_25	0	0.00863556777947083	7.67138691259259	1.10490487593173e-06	0.765153595664	2
ENSG00000182973.18	CNOT10	3	32684690	3_25	0	0.00762477077910317	6.5972411114515	8.38975453229707e-07	0.613588110403477	1
ENSG00000170266.15	GLB1	3	33097285	3_25	0	0.0182869798572387	14.5572500049488	4.43998428235713e-06	1.47169811320735	1
ENSG00000170275.14	CRTAP	3	33113893	3_25	0	0.010951083998078	10.0375841058299	1.83335434862845e-06	1.17014104551082	3
ENSG00000173705.8	SUSD5	3	33123159	3_25	0	0.0224838022690094	16.9162666318966	6.34357946664117e-06	-1.63819506478653	3
ENSG00000153558.13	FBXL2	3	33252688	3_25	0	0.0289826511642747	19.2163686138453	9.28901226177419e-06	1.98897285452207	2
ENSG00000153560.11	UBP1	3	33440884	3_25	0	0.0076545623558697	6.72460611277313	8.58513881763338e-07	0.611857093162114	3
ENSG00000170248.13	PDCD6IP	3	33798622	3_25	0	0.0201875826697933	15.7114163247472	5.29004980094691e-06	-1.86428571428574	1
ENSG00000172995.16	ARPP21	3	35524045	3_26	0	0.0176737237692389	6.17092602786575	1.81902433438808e-06	0.660472869673396	2
ENSG00000144681.10	STAC	3	36364525	3_26	0	0.0346064007831188	12.5858112823486	7.26436661970502e-06	-1.80700957855092	2
ENSG00000163673.7	DCLK3	3	36777769	3_27	0	0.0306634097755723	9.26815477337903	4.73995075937001e-06	-0.991935483870945	1
ENSG00000168016.13	TRANK1	3	36819990	3_27	0	0.0402677107095433	11.8802745481104	7.97890919581133e-06	1.51968503937058	1
ENSG00000178567.7	EPM2AIP1	3	36993455	3_27	0	0.0255487978506836	7.52406303449727	3.2061438278128e-06	-0.96666666666701	1
ENSG00000076242.14	MLH1	3	36996225	3_27	0	0.0206651880193968	5.50067558645268	1.89590031568875e-06	-0.367454068241545	1
ENSG00000093167.17	LRRFIP2	3	37186242	3_27	0	0.0206846286031616	5.50963535145862	1.90077490507816e-06	0.634146341463582	1
ENSG00000144674.16	GOLGA4	3	37243088	3_27	0	0.0205322980459796	5.4392032976988	1.86265729174286e-06	0.46531791907488	1
ENSG00000198590.11	C3orf35	3	37386585	3_27	0	0.02141179749317	5.83891708064925	2.08518955435184e-06	0.564841498559295	1
ENSG00000144668.11	ITGA9	3	37452932	3_27	0	0.020123653232248	5.24767070342506	1.76130069070755e-06	-0.374269005848	1
ENSG00000136059.14	VILL	3	37989256	3_27	0	0.0315435312449407	9.53896847769027	5.01847574462577e-06	-1.14093959731564	1
ENSG00000008226.19	DLEC1	3	38045533	3_27	0	0.019601340220138	4.99716626125715	1.63369007828104e-06	0.257142857142872	1
ENSG00000172936.12	MYD88	3	38137763	3_27	0	0.0328569750877369	9.92955492920505	5.44148538020924e-06	-1.28476821192015	1
ENSG00000172939.8	OXSR1	3	38132242	3_27	0	0.036556934306039	10.9522494488389	6.67779681445962e-06	-1.09999999999974	1
ENSG00000172940.11	SLC22A13	3	38266019	3_27	0	0.0202048308064102	5.28602399917134	1.78133029574329e-06	-0.398119122257096	1
ENSG00000144671.10	SLC22A14	3	38281798	3_27	0	0.0229865285283687	6.51556180135506	2.49795932460259e-06	0.642857142856978	1
ENSG00000093217.9	XYLB	3	38379457	3_28	0	0.0141001784809225	4.79022611937532	1.12652473017611e-06	-0.0766283524904143	1
ENSG00000114739.13	ACVR2B	3	38454574	3_28	0	0.0148152790088599	5.26043414026492	1.29984488042692e-06	-0.344000000000119	1
ENSG00000168356.11	SCN11A	3	38950616	3_28	0	0.0176748812632448	6.93905478499852	2.04558215727938e-06	0.992307692307725	1
ENSG00000114745.13	GORASP1	3	39107217	3_28	0	0.0305008196079025	12.1441349777107	6.17786197189941e-06	-1.29238329238393	1
ENSG00000168026.18	TTC21A	3	39107217	3_28	0	0.02317502081149	9.52030723886954	3.67985920564038e-06	-1.23184182166949	2
ENSG00000168334.8	XIRP1	3	39191707	3_28	0	0.0369715596280206	13.987209423184	8.62499703485596e-06	-1.59511863044173	2
ENSG00000168329.13	CX3CR1	3	39281352	3_28	0	0.025379128042521	10.3871560996214	4.39676709391638e-06	1.57807523483184	3
ENSG00000144659.10	SLC25A38	3	39384000	3_28	0	0.0149237431415333	5.32976951429834	1.32661926438886e-06	0.29411764705901	1
ENSG00000168028.13	RPSA	3	39407090	3_28	0	0.0636150281244233	19.2201657840859	2.03928046251597e-05	-2.30645161290303	1
ENSG00000168314.17	MOBP	3	39466391	3_28	0	0.0141701944092203	4.83730048912361	1.14324413073866e-06	0.356037151702823	1
ENSG00000170011.13	MYRIP	3	39808955	3_28	0	0.0144642575986997	5.03251171584174	1.2140625085713e-06	-0.320261437908568	1
ENSG00000114784.3	EIF1B	3	40309993	3_29	0	0.0117837464806916	5.39648010282624	1.06060599129044e-06	-0.428571428571303	1
ENSG00000188846.13	RPL14	3	40457354	3_29	0	0.0110562216620527	4.79151879316538	8.83568121739375e-07	0.165413533834573	1
ENSG00000177873.12	ZNF619	3	40477330	3_29	0	0.011656715529887	5.29357674483036	1.02916620661662e-06	0.399999999999971	1
ENSG00000177842.11	ZNF620	3	40501132	3_29	0	0.017143292601065	8.95939938232821	2.56172932503383e-06	1.0891891891888	1
ENSG00000172888.11	ZNF621	3	40528255	3_29	0	0.0501119266965531	19.2233299667744	1.60668162542931e-05	-1.93316195372682	1
ENSG00000168036.16	CTNNB1	3	41195090	3_30	0	0.18641488228026	31.6371557437505	9.83644389087763e-05	3.40322580645198	1
ENSG00000168038.10	ULK4	3	41962206	3_30	0	0.0438568518150997	17.3685164771489	1.27045791715135e-05	-2.61283812296753	2
ENSG00000182606.14	TRAK1	3	42061553	3_30	0	0.0138887349112566	6.38938399260752	1.48006839100609e-06	0.887573964497211	1
ENSG00000114857.17	NKTR	3	42603651	3_31	0	0.0198050268321976	8.28116159410345	2.73543752310794e-06	0.923076923077099	1
ENSG00000114853.13	ZBTB47	3	42653821	3_31	0	0.0177123122611316	7.21786840794019	2.13228045267764e-06	0.801075268817122	1
ENSG00000157119.11	KLHL40	3	42685151	3_31	0	0.0150320703533311	5.65721629820877	1.41834437011e-06	-0.689393939394192	1
ENSG00000010282.14	HHATL	3	42691976	3_31	0	0.0271144571423293	11.277500973771	5.10004364504379e-06	-1.68517896896459	2
ENSG00000244607.5	CCDC13	3	42692175	3_31	0	0.0181770426616475	7.46438065462616	2.26296121556976e-06	-1.06982289288816	3
ENSG00000181061.13	HIGD1A	3	42800848	3_31	0	0.100726152177649	23.9711094112657	4.02708209954838e-05	2.62913907284744	1
ENSG00000144648.15	ACKR2	3	42800848	3_31	0	0.100565086696053	23.9553255026044	4.01799520656734e-05	-2.62832118512429	2
ENSG00000180432.5	CYP8B1	3	42873893	3_31	0	0.0283513022264851	11.7038458072128	5.53428740084512e-06	-1.57763975155214	1
ENSG00000182983.14	ZNF662	3	42881515	3_31	0	0.0317005560832243	12.7719920283738	6.75282701919638e-06	1.25704225352172	1
ENSG00000240747.7	KRBOX1	3	42809057	3_31	0	0.0149926739257596	5.63226925344824	1.40838895173259e-06	-0.507287718306389	2
ENSG00000160746.12	ANO10	3	43691692	3_31	0	0.0142579845236254	5.15467844880863	1.22580058287404e-06	-0.378906249999828	1
ENSG00000179152.19	TCAIM	3	44338737	3_31	0	0.017439526800652	7.07016480609302	2.05647928717057e-06	0.751676567602454	2
ENSG00000225873.3	LINC00694	3	44439661	3_31	0	0.0404441435073573	15.1077956623901	1.01910011483152e-05	-1.77586206896577	1
ENSG00000178917.15	ZNF852	3	44510929	3_31	0	0.016860028096973	6.74861671410491	1.89772449281169e-06	-0.826771653543446	1
ENSG00000144792.9	ZNF660	3	44590720	3_31	0	0.0557021171281735	18.1924800008695	1.69014402298378e-05	1.98265895953774	1
ENSG00000186448.14	ZNF197	3	44551487	3_31	0	0.0137305601979566	4.79648784643998	1.09842829218125e-06	0.00684931506849587	1
ENSG00000169981.10	ZNF35	3	44649020	3_31	0	0.0140734414138636	5.03087055020223	1.18087399217777e-06	0.162287475768851	2
ENSG00000196653.11	ZNF502	3	44712685	3_31	0	0.0144803958078935	5.30179106852403	1.28045154298885e-06	-0.529291668935847	2
ENSG00000186446.11	ZNF501	3	44713292	3_31	0	0.0137245275783051	4.79231157395498	1.09698971530557e-06	-0.23111850439287	3
ENSG00000163807.5	KIAA1143	3	44761638	3_31	0	0.0154597525171301	5.92394358070917	1.52747305040621e-06	0.577702702702603	1
ENSG00000163808.16	KIF15	3	44761638	3_31	0	0.0154597525171301	5.92394358070917	1.52747305040621e-06	0.577702702702603	1
ENSG00000169964.7	TMEM42	3	44861942	3_31	0	0.01524474021766	5.79077956892175	1.47237070210226e-06	-0.525366313825666	2
ENSG00000163810.11	TGM4	3	44874111	3_31	0	0.0149218105047445	5.58722714543651	1.39052228615788e-06	0.562043795620506	1
ENSG00000075914.12	EXOSC7	3	44998969	3_31	0	0.0136986793662449	4.77439971684375	1.09083127720421e-06	-0.108823529411791	1
ENSG00000163815.5	CLEC3B	3	45000571	3_31	0	0.0136373097363676	4.73173744701672	1.07624079183642e-06	0.103286384976567	1
ENSG00000163814.7	CDCP1	3	45146045	3_32	0	0.0197103922136481	11.4315075623816	3.75801820717891e-06	1.38254750856599	2
ENSG00000011376.9	LARS2	3	45388191	3_32	0	0.0167916340628945	9.90601822951595	2.77429212819844e-06	0.970334539864342	2
ENSG00000144791.9	LIMD1	3	45555166	3_32	0	0.0194359555111592	11.2978263408925	3.66235885942241e-06	-1.46769207554375	3
ENSG00000163818.16	LZTFL1	3	45916197	3_32	0	0.0121515057848877	6.83195953714654	1.38463558613264e-06	-0.875802481664912	2
ENSG00000172215.5	CXCR6	3	45895453	3_32	0	0.035516075631346	17.0568783533872	1.01037974153738e-05	2.24102564102579	1
ENSG00000163820.14	FYCO1	3	45987701	3_32	0	0.0190367048580296	11.1003630688034	3.52443143515823e-06	-1.68258562463525	2
ENSG00000173578.7	XCR1	3	46027968	3_32	0	0.0376611633474238	17.619303601871	1.10673227649468e-05	2.2375000000009	1
ENSG00000163823.3	CCR1	3	46208231	3_32	0	0.030920050828924	15.7295013838849	8.11176313530283e-06	-2.34061135371085	1
ENSG00000121807.5	CCR2	3	46353822	3_32	0	0.0218930678926806	12.4324061943756	4.53964529384138e-06	-2.07905138339901	1
ENSG00000160791.13	CCR5	3	46371068	3_32	0	0.0100620401376779	5.04113035568915	8.46007238157525e-07	-0.0786026200873282	1
ENSG00000121797.9	CCRL2	3	46407900	3_32	0	0.0209721907624242	12.0227664088082	4.20540972059295e-06	-2.08370044052824	1
ENSG00000012223.12	LTF	3	46485538	3_32	0	0.0119071360766708	6.63921093847173	1.31851140127265e-06	1.13374346084921	2
ENSG00000241186.9	TDGF1	3	46576229	3_32	0	0.0342672020272391	16.7137334000163	9.55239386640046e-06	1.95138888888936	1
ENSG00000261603.1	PRSS46	3	46716355	3_33	0	0.010024013494868	9.77101021072101	1.63358303802326e-06	0.125732716559903	3
ENSG00000178038.16	ALS2CL	3	46696489	3_33	0	0.00983295808218532	7.22695412133894	1.18522169116204e-06	0.869863013698594	1
ENSG00000181585.3	TMIE	3	46696489	3_33	0	0.0132697589846421	9.9381343152727	2.19952044166102e-06	1.33739466058114	2
ENSG00000188086.13	PRSS45	3	46703440	3_33	0	0.179161121106707	20.9492512447092	6.25997187876007e-05	-2.39644415067371	2
ENSG00000178055.11	PRSS42	3	46834226	3_33	0	0.00760084593604149	5.11549275567464	6.48499296542844e-07	0.485596707818893	1
ENSG00000160801.13	PTH1R	3	46878191	3_33	0	0.00865627390302704	5.84861353853839	8.44391826518013e-07	-0.114832535885172	1
ENSG00000160796.16	NBEAL2	3	46979634	3_33	0	0.0240053696921114	21.9337498258247	8.78175648053115e-06	3.24077473565205	2
ENSG00000181555.20	SETD2	3	47163449	3_33	0	0.00753456307436584	5.40219518700822	6.78872865162516e-07	-0.46850554859977	2
ENSG00000076201.14	PTPN23	3	47380662	3_33	0	0.00911032139381673	8.17796985440976	1.2426227750324e-06	1.37301587301619	1
ENSG00000114650.18	SCAP	3	47476755	3_33	0	0.0306494899017297	17.9614781972036	9.18174933077589e-06	-2.0324675324682	1
ENSG00000163832.15	ELP6	3	47513447	3_33	0	0.00820649621269021	5.68468197113205	7.78079641517145e-07	-0.628140703517773	1
ENSG00000114646.9	CSPG5	3	47580841	3_33	0	0.00764347479350092	5.07816682291374	6.47377956004033e-07	-0.282442748091582	1
ENSG00000173473.10	SMARCC1	3	47781357	3_34	0	0.00708884968933787	5.55742645755016	6.57066911572002e-07	0.429487179487168	1
ENSG00000164045.11	CDC25A	3	48188134	3_34	0	0.00897696922602131	7.6390334895568	1.14374249132374e-06	0.425373134328365	1
ENSG00000164047.4	CAMP	3	48226335	3_34	0	0.00882436057334823	7.48846801959334	1.10213889865868e-06	0.39849624060157	1
ENSG00000172113.8	NME6	3	48301392	3_34	0	0.00706071026583011	5.93403018300922	6.98808610019163e-07	0.119609628702658	2
ENSG00000164049.14	FBXW12	3	48372047	3_34	0	0.0088246647897442	8.25433589899363	1.21489980103358e-06	1.67479674796746	1
ENSG00000164054.15	SHISA5	3	48525060	3_34	0	0.0215046000905329	17.9506656816003	6.43831223779822e-06	-2.48958333333355	1
ENSG00000114268.11	PFKFB4	3	48581233	3_34	0	0.0199762402174826	23.2931838591385	7.7607324615998e-06	3.39440203562327	1
ENSG00000145040.3	UCN2	3	48563473	3_34	0	0.00875206764227821	11.3635586485659	1.65876601479801e-06	-2.0025446945392	2
ENSG00000183396.3	TMEM89	3	48621034	3_34	0	0.0841080065782814	56.7368684502205	7.95907884791139e-05	5.9515151515163	1
ENSG00000008300.16	CELSR3	3	48662086	3_34	1	0.0314538910590405	54.1989432140287	2.8433171362296e-05	-7.00000000000328	1
ENSG00000213672.7	NCKIPSD	3	48685869	3_34	0	0.0109730414107111	18.605150112888	3.40502497858826e-06	-1.10687022900778	1
ENSG00000068745.14	IP6K2	3	48727521	3_34	0	0.00908067416729486	13.8215891128109	2.09332266803986e-06	-2.91363257379699	2
ENSG00000114302.15	PRKAR2A	3	48846714	3_34	0	0.0123970635172512	41.8257062679476	8.64813011420915e-06	-6.47257720807045	2
ENSG00000221883.2	ARIH2OS	3	48919429	3_34	0	0.0125081593857467	17.5950634130074	3.67066160035053e-06	0.699999999999753	1
ENSG00000177479.19	ARIH2	3	48919429	3_34	0	0.0125081593857467	17.5950634130074	3.67066160035053e-06	-0.699999999999754	1
ENSG00000178467.17	P4HTM	3	48995534	3_34	0	0.0442817685610826	30.8134036953342	2.27575097322414e-05	4.45890410958809	1
ENSG00000178252.17	WDR6	3	49007334	3_34	0	0.012734795193596	17.6726402505901	3.75364768286215e-06	0.676923076923061	1
ENSG00000178149.16	DALRD3	3	49023895	3_34	0	0.0289111345741016	25.9381964866731	1.25073417488483e-05	4.21088435374257	1
ENSG00000172046.18	USP19	3	49119040	3_34	1	0.0668660192592745	56.8364895647849	6.33859233428701e-05	-7.11917098445398	1
ENSG00000177352.9	CCDC71	3	49170416	3_34	0	0.00945958644074418	48.7807665736297	7.69628030169979e-06	6.63775510204179	1
ENSG00000185909.14	KLHDC8B	3	49171432	3_34	0	0.00663944376232772	31.1508199351947	3.44954078940111e-06	4.25250528369075	2
ENSG00000173421.16	CCDC36	3	49199006	3_34	0	0.00799710301827172	9.38569767239814	1.2518703601668e-06	0.806300270072771	2
ENSG00000188315.7	C3orf62	3	49277527	3_34	1	0.0431786960525121	56.0283282699902	4.03494196957866e-05	-7.05102040815835	1
ENSG00000114316.12	USP4	3	49340655	3_35	0	0.00728370145569501	19.1306352949816	2.3240294902418e-06	-3.45390070922073	1
ENSG00000233276.3	GPX1	3	49359318	3_35	0	0.00728691518996261	19.8193356797857	2.40875657921508e-06	-3.56028368794301	1
ENSG00000145022.4	TCTA	3	49413016	3_35	0	0.0126893763289974	114.336720352021	2.41983700447009e-05	11.6076923076884	1
ENSG00000145020.15	AMT	3	49421943	3_35	0	0.00789576878975118	6.91659360828833	9.10849841448296e-07	0.247750250695849	2
ENSG00000145029.13	NICN1	3	49428588	3_35	0	0.00758438288999908	34.6491315459601	4.38301249979998e-06	5.43160586896259	2
ENSG00000164062.12	APEH	3	49673881	3_35	0	0.0455536454156601	94.8247030731762	7.20451473629555e-05	10.1382113821143	1
[truncated: 8,813 more rows]
