# Supplementary material for: Adjusting for genetic confounders in transcriptome-wide association studies improves discovery of risk genes of complex traits
Source: Nat Genet. 2024 Jan 26;56(2):336–47. doi: 10.1038/s41588-023-01648-9 (PMC10864181; doi:10.1038/s41588-023-01648-9)
Supplement: Supplementary file 5 — cTWAS results of all analyzed genes across all tissues for IBD, SCZ, and SBP. Results are stored separately for each combination of traits and tissues. Column legends for each set of results are the same as in Supplementary Table 1. [file 41588_2023_1648_MOESM5_ESM.zip › IBD_Artery_Coronary.csv]

id	genename	chrom	pos	region_tag	cs_index	PIP	tau2	PVE	z	num_eqtl
ENSG00000188976.10	NOC2L	1	958339	1_1	0	0.0198852762921585	12.9346118835404	4.289879931218e-06	-1.5338582059633	3
ENSG00000187961.13	KLHL17	1	960326	1_1	0	0.00871179703486735	4.9713215357099	7.22336744903343e-07	0.316666666666591	1
ENSG00000187583.10	PLEKHN1	1	966179	1_1	0	0.00864278670098584	4.89300711561924	7.05325763909186e-07	0.27935222672076	1
ENSG00000188290.10	HES4	1	961096	1_1	0	0.0141502526569559	9.59533453090879	2.26456306920581e-06	1.173202614379	1
ENSG00000187608.8	ISG15	1	1000814	1_1	0	0.0100218586299469	6.10326016522938	1.02016462727814e-06	-0.543010752688196	1
ENSG00000188157.14	AGRN	1	1023525	1_1	0	0.0114362648384525	7.12699691855964	1.3594113158344e-06	-0.560000000000157	1
ENSG00000131591.17	C1orf159	1	1072052	1_1	0	0.00846400263044844	4.66649178449165	6.58758756090254e-07	0.0148881054955848	2
ENSG00000162571.13	TTLL10	1	1173724	1_1	0	0.0332848571482136	22.8851369387622	1.27045801795288e-05	-3.4402985074627	1
ENSG00000186891.13	TNFRSF18	1	1206770	1_1	0	0.017105953753771	14.9622656342497	4.26878969913626e-06	-2.7958477508665	1
ENSG00000078808.16	SDF4	1	1232800	1_1	0	0.0214708813286525	17.7399729348212	6.35276704399909e-06	-3.01355013550116	1
ENSG00000176022.4	B3GALT6	1	1231507	1_1	0	0.0352667692463105	27.3950422836615	1.61137921295397e-05	-4.25000000000223	1
ENSG00000160087.20	UBE2J2	1	1274159	1_1	0	0.0190254154547419	14.2807131591967	4.53152260526239e-06	2.21208196837919	2
ENSG00000162572.20	SCNN1D	1	1280024	1_1	0	0.0153243066074114	13.770492174045	3.5195764332776e-06	2.70750000000169	1
ENSG00000131584.18	ACAP3	1	1309988	1_1	1	0.388694326103919	29.948558125797	0.000194153053329732	-5.34146341463492	1
ENSG00000127054.20	INTS11	1	1323147	1_1	1	0.281097126997039	29.8611520667654	0.000139998399766323	5.26127883797907	2
ENSG00000169962.4	TAS1R3	1	1329726	1_1	0	0.00948891128921181	6.0024591827147	9.49960850307631e-07	0.720070422535132	1
ENSG00000162576.16	MXRA8	1	1361679	1_1	0	0.0175053090650955	20.5111524390236	5.98852615585162e-06	-4.21857923497134	1
ENSG00000175756.13	AURKAIP1	1	1375267	1_1	0	0.0135116406545591	12.0388154177915	2.71301345684014e-06	2.43212237093819	1
ENSG00000242485.5	MRPL20	1	1407232	1_1	0	0.0120098941320883	14.4850120190368	2.90147040129857e-06	3.03723404255202	1
ENSG00000235098.8	ANKRD65	1	1422081	1_1	0	0.021456541849697	21.5880732437751	7.72562664925504e-06	-3.79961037602677	2
ENSG00000179403.11	VWA1	1	1434687	1_1	0	0.00848845812091092	8.40422911691673	1.18983516349197e-06	-2.2804232804236	1
ENSG00000160072.19	ATAD3B	1	1497758	1_1	0	0.00954350184988051	5.61536567521679	8.93811443354186e-07	-0.170337738619686	1
ENSG00000197785.13	ATAD3A	1	1511945	1_1	0	0.0186579960775138	14.282593649947	4.44459489796745e-06	-2.54716981132177	1
ENSG00000160075.11	SSU72	1	1574445	1_1	0	0.0603716735718516	26.8249715251632	2.70104979317072e-05	3.47826086956501	1
ENSG00000008130.15	NADK	1	1777680	1_1	0	0.011523215261985	10.3802572656392	1.99499539581274e-06	1.93515358361711	1
ENSG00000078369.17	GNB1	1	1890472	1_1	0	0.00871926368546228	7.00634832146495	1.01890018658453e-06	1.47524752475251	1
ENSG00000169885.9	CALML6	1	1910369	1_1	0	0.0117918596431326	8.12788304637966	1.59852654533592e-06	-0.868051404187956	2
ENSG00000178821.12	TMEM52	1	1919749	1_1	0	0.0213350225315256	15.9256955955976	5.66697924116105e-06	2.47321428571471	1
ENSG00000187730.8	GABRD	1	2017202	1_2	0	0.009850451727341	4.68383179319348	7.69515802622503e-07	0.0142180094786752	1
ENSG00000067606.16	PRKCZ	1	2049679	1_2	0	0.0124871817903713	6.94966457693323	1.44739938546407e-06	-0.67910529037731	2
ENSG00000162585.16	FAAP20	1	2187100	1_2	0	0.00983888937157717	4.67262465752603	7.66773472326872e-07	-0.00984369263817276	2
ENSG00000116151.13	MORN1	1	2369210	1_2	0	0.0102949015899754	5.06674225131917	8.69983702638579e-07	0.269230769230703	1
ENSG00000157911.9	PEX10	1	2409065	1_2	0	0.0104052819480056	5.09085496214128	8.83496192896299e-07	-0.0428571428571486	1
ENSG00000149527.17	PLCH2	1	2416027	1_2	0	0.0140086421963859	8.90542493958564	2.08070636598607e-06	-1.42332744467183	2
ENSG00000157881.13	PANK4	1	2524061	1_2	0	0.0104957907691904	6.53779070504862	1.14447492924843e-06	-1.22222222222212	1
ENSG00000157870.14	FAM213B	1	2583136	1_2	0	0.0208361598669999	11.0971532691305	3.85646479283826e-06	0.805777964656718	2
ENSG00000142606.15	MMEL1	1	2632557	1_2	0	0.0103202809280781	11.9239893404163	2.05245292086837e-06	2.73673065792154	2
ENSG00000215912.12	TTC34	1	2801460	1_2	0	0.00985590541309456	5.31973276649102	8.74473088538041e-07	-0.823529411764627	1
ENSG00000130762.14	ARHGEF16	1	3454845	1_2	0	0.011746589089058	6.26031457915478	1.22650137481145e-06	-0.611111111111326	1
ENSG00000162591.15	MEGF6	1	3611380	1_2	0	0.0139524823054799	7.91658542014216	1.8422539152118e-06	0.839572192513293	1
ENSG00000158109.14	TPRG1L	1	3623460	1_2	0	0.0122613091598578	6.7463712917619	1.37964448046903e-06	-0.746153846153723	1
ENSG00000116213.15	WRAP73	1	3654319	1_2	0	0.0186443482789121	10.6692593930901	3.31773417620672e-06	1.22261091695062	2
ENSG00000235169.7	SMIM1	1	3772285	1_3	0	0.0641152110295252	18.9885450318798	2.03054617786516e-05	-1.97830208996491	2
ENSG00000130764.9	LRRC47	1	3796763	1_3	0	0.0215380665248608	8.64909823091082	3.10697421614512e-06	-1.12337662337692	1
ENSG00000116198.12	CEP104	1	3856947	1_3	0	0.0215482665247767	8.65355555847974	3.11004756010281e-06	1.04861111111134	1
ENSG00000169598.15	DFFB	1	3857024	1_3	0	0.0145496073152982	4.9638842934359	1.20457273092498e-06	-0.294187288079189	2
ENSG00000198912.10	C1orf174	1	3891607	1_3	0	0.033996960291159	12.9541430737922	7.34528891848668e-06	1.50684931506818	1
ENSG00000196581.10	AJAP1	1	4654263	1_4	0	0.0158461159486456	9.42989457243073	2.49223948460132e-06	-1.12167300380175	1
ENSG00000131697.17	NPHP4	1	5897529	1_5	0	0.0158716036999881	4.72369011292804	1.25043843878022e-06	-0.0546874999999862	1
ENSG00000158286.12	RNF207	1	6205436	1_5	0	0.01750075089499	5.64129742826856	1.64662910113374e-06	-0.544094600214994	2
ENSG00000116251.9	RPL22	1	6209280	1_5	0	0.0262649725149364	9.46149212150376	4.14473423489473e-06	-1.1811320754716	1
ENSG00000116237.15	ICMT	1	6231687	1_5	0	0.0181933899808892	6.00587296672905	1.82242588954387e-06	-0.542735042734998	1
ENSG00000097021.19	ACOT7	1	6394534	1_5	0	0.033044252505272	11.6290778667449	6.40916299067979e-06	-1.82949308755817	1
ENSG00000187017.15	ESPN	1	6424818	1_5	0	0.0163016746397264	4.97472770096503	1.35257588609113e-06	-0.384868421052569	1
ENSG00000215788.9	TNFRSF25	1	6465855	1_5	0	0.217119907153346	29.9468022274501	0.000108445167689571	3.62357414448623	1
ENSG00000171680.21	PLEKHG5	1	6520369	1_5	0	0.0262823983839307	9.46781341016217	4.15025508065119e-06	-1.45652173913001	1
ENSG00000162408.10	NOL9	1	6554170	1_5	0	0.0262480935014313	9.45545795965141	4.13942900118056e-06	-1.40641711229959	1
ENSG00000173662.20	TAS1R1	1	6555635	1_5	0	0.0251568736793615	9.05526330726746	3.79942484037368e-06	-1.39673913043498	1
ENSG00000041988.15	THAP3	1	6625791	1_5	0	0.0159471696203288	4.76825565423514	1.26824527096385e-06	-0.0671641791044753	1
ENSG00000049245.12	VAMP3	1	7771004	1_6	0	0.00817529186182275	7.2031341081631	9.82165946496384e-07	1.78416525256071	2
ENSG00000116288.12	PARK7	1	7954388	1_6	0	0.0196644251743889	39.0921989807857	1.28212822816349e-05	-6.05157273212746	2
ENSG00000116285.12	ERRFI1	1	8026467	1_6	0	0.0466852011619446	32.0850922329721	2.49828874892981e-05	4.33858267716697	1
ENSG00000162426.14	SLC45A1	1	8317768	1_6	0	0.0102383245325893	6.44882746438583	1.10120900703933e-06	0.216000000000035	1
ENSG00000074800.13	ENO1	1	8879783	1_6	0	0.0156429288200133	10.9130296915426	2.84723629727125e-06	-1.1904761904758	1
ENSG00000180758.11	GPR157	1	9128930	1_6	0	0.0151265490470691	10.509647526996	2.65147853936177e-06	-1.14480408858642	1
ENSG00000049239.12	H6PD	1	9235735	1_6	0	0.0366751258593246	18.5172989540821	1.13268554083043e-05	2.04661491135665	2
ENSG00000171621.13	SPSB1	1	9292645	1_6	0	0.0145592856614509	10.0013676982884	2.42861999974296e-06	1.13580246913624	1
ENSG00000171608.15	PIK3CD	1	9651429	1_7	0	0.0155547931105524	5.10755947394039	1.32506681316585e-06	-0.34640522875812	1
ENSG00000171603.16	CLSTN1	1	9824341	1_7	0	0.0212336662796272	8.10269333696273	2.86955461886394e-06	-1.00888888888822	1
ENSG00000162444.11	RBP7	1	9991107	1_7	0	0.0184697051347851	6.7339216265392	2.07437908572696e-06	0.674576271186743	1
ENSG00000130939.18	UBE4B	1	10033012	1_7	0	0.0156220672324219	5.17955063078298	1.34955531777482e-06	0.278795725240133	2
ENSG00000054523.17	KIF1B	1	10210333	1_7	0	0.0321885575045692	11.8970988660878	6.38708492734146e-06	-1.55434782608684	1
ENSG00000142657.20	PGD	1	10398423	1_7	0	0.0165314466930451	5.6820870984681	1.56667478315401e-06	0.532258064516222	1
ENSG00000175279.21	CENPS	1	10430482	1_7	0	0.0174408382800232	6.21523050176485	1.80794285995544e-06	-0.649447271846484	2
ENSG00000241563.3	CORT	1	10449646	1_7	0	0.019290000010899	7.15639309394367	2.3024304561631e-06	0.810699588477425	1
ENSG00000160049.11	DFFA	1	10462105	1_7	0	0.0480313956017582	15.6268891671665	1.25186599665261e-05	1.63044531901506	2
ENSG00000204624.7	DISP3	1	11502856	1_8	0	0.0438994794752906	15.1045848387775	1.10593160450439e-05	1.68016194331993	1
ENSG00000175262.14	C1orf127	1	11010862	1_8	0	0.0253778335287609	9.9218159324682	4.19957958265399e-06	1.52873563218373	1
ENSG00000120948.16	TARDBP	1	11012828	1_8	0	0.0485615064485145	16.0640214292149	1.30108757980535e-05	-2.10691823899353	1
ENSG00000009724.16	MASP2	1	11046260	1_8	0	0.0157862963381482	5.45738944853284	1.43689589317715e-06	0.294392523364465	1
ENSG00000116649.9	SRM	1	11060463	1_8	0	0.0176466841467875	6.50354314486351	1.91413799410263e-06	-0.503984063745037	1
ENSG00000171824.13	EXOSC10	1	11099932	1_8	0	0.0331905398219652	12.4550542646654	6.89477416408617e-06	-1.74544237151528	2
ENSG00000171819.4	ANGPTL7	1	11189075	1_8	0	0.0300929004664601	11.5293255834504	5.78666122768292e-06	1.75177304964527	1
ENSG00000132879.13	FBXO44	1	11654311	1_8	0	0.0160617048766396	5.61975966459387	1.50546093384175e-06	-0.497076023391864	1
ENSG00000116661.9	FBXO2	1	11656698	1_8	0	0.0145162111029242	4.67024680208353	1.13071515389031e-06	-0.0912698412698254	1
ENSG00000116663.10	FBXO6	1	11664035	1_8	0	0.0151130029906463	5.04829777799075	1.27249427783991e-06	0.315817944497319	2
ENSG00000116670.14	MAD2L2	1	11691235	1_8	0	0.0206455180079328	7.97886487369634	2.74743230036126e-06	0.905660377358505	1
ENSG00000177674.15	AGTRAP	1	11739991	1_9	0	0.0128043135514734	5.56861019055233	1.18922279176347e-06	-0.411764705882437	1
ENSG00000011021.21	CLCN6	1	11790946	1_9	0	0.0138615209577772	6.31259411808282	1.45941517530474e-06	-0.778176951174087	2
ENSG00000120937.8	NPPB	1	11859214	1_9	0	0.0147032643891784	6.86563151914177	1.68365987999096e-06	-0.920634920634809	1
ENSG00000116685.15	KIAA2013	1	11926801	1_9	0	0.0130484822957311	5.74570975809514	1.25044268483937e-06	-0.541333333333713	1
ENSG00000116688.16	MFN2	1	11986032	1_9	0	0.0187429082063866	9.1451473323844	2.85882644202949e-06	1.30399999999953	1
ENSG00000028137.18	TNFRSF1B	1	12170472	1_9	0	0.0120380232955581	4.99010557845095	1.00190148274075e-06	0.26942355889714	1
ENSG00000048707.13	VPS13D	1	12230088	1_9	0	0.0169716432571956	8.21246613129219	2.32465008993266e-06	-0.924242424242004	1
ENSG00000162493.16	PDPN	1	13582937	1_10	0	0.0170748370149849	4.75884709072197	1.35524690116772e-06	0.134366925064583	1
ENSG00000162460.6	TMEM82	1	15746024	1_11	0	0.00675566394491534	4.67067780278488	5.26269320189306e-07	0.290697674418465	1
ENSG00000171729.13	TMEM51	1	15227511	1_11	0	0.00728903729578145	5.48192167440456	6.66443143207424e-07	-0.537499999999887	1
ENSG00000142621.19	FHAD1	1	15247580	1_11	0	0.00680640173712754	4.73200626792182	5.37183909836741e-07	-0.148437499999992	1
ENSG00000142634.12	EFHD2	1	15407430	1_11	0	0.00680750508658057	4.74711077555205	5.38985952451457e-07	0.119143746100862	2
ENSG00000132906.17	CASP9	1	15526794	1_11	0	0.00705562191803644	5.06904521133499	5.96515277559131e-07	-0.382113821138194	1
ENSG00000116138.12	DNAJC16	1	15526781	1_11	0	0.00761178603501778	5.70564561930261	7.24355015190353e-07	-0.791044776119348	1
ENSG00000116771.5	AGMAT	1	15584636	1_11	0	0.00822510241852836	6.42232605981822	8.81036236089006e-07	0.868341568783176	2
ENSG00000197312.11	DDI2	1	15617889	1_11	0	0.00703703960823521	5.07829248379627	5.96029577041505e-07	0.247174954817367	2
ENSG00000116786.11	PLEKHM2	1	15684135	1_11	0	0.0172244641753407	13.1970516703386	3.79125279309951e-06	1.91187739463675	1
ENSG00000162461.7	SLC25A34	1	15735883	1_11	0	0.00675403019830034	4.6724917228095	5.2634638486188e-07	0.0399999999999938	1
ENSG00000162458.12	FBLIM1	1	15751133	1_11	0	0.00843760886435518	6.68986284667367	9.4144880591781e-07	-0.720673073491762	2
ENSG00000233954.6	UQCRHL	1	15809022	1_11	0	0.00751361216906643	5.58813091807177	7.00286012781834e-07	0.60103626943009	1
ENSG00000186510.11	CLCNKA	1	16019124	1_11	0	0.0118872429170999	9.84488655001269	1.95187480880115e-06	1.38400000000032	1
ENSG00000173641.17	HSPB7	1	16019683	1_11	0	0.00808721622134723	6.34123880757908	8.55329141686377e-07	-0.637919275989662	2
ENSG00000184908.17	CLCNKB	1	16044169	1_11	0	0.00770358029068552	5.87213822141574	7.54482183342719e-07	-0.686807129063476	2
ENSG00000142632.16	ARHGEF19	1	16210794	1_11	0	0.00733607958047811	5.42371763739726	6.63622666410745e-07	0.390070921985785	1
ENSG00000132881.11	RSG1	1	16237140	1_11	0	0.00684028336959264	4.79933823386629	5.47539628503189e-07	0.0218978102189806	1
ENSG00000037637.10	FBXO42	1	16352086	1_11	0	0.0382016738415844	20.6578932159281	1.31622012256978e-05	2.16666666666696	1
ENSG00000055070.16	SZRD1	1	16352580	1_11	0	0.0180712432965507	13.7262924930321	4.13715114500726e-06	-1.65648854961865	1
ENSG00000187144.11	SPATA21	1	16437144	1_11	0	0.00691673290848527	4.89557282417581	5.6476090629723e-07	-0.200000000000007	1
ENSG00000157191.19	NECAP2	1	16441466	1_11	0	0.00675078175921695	4.66513493785506	5.25264903893751e-07	0.00672841874440835	2
ENSG00000058453.16	CROCC	1	16980453	1_12	0	0.0150532589066185	4.97263926314839	1.24846850705321e-06	0.199999999999972	1
ENSG00000159363.17	ATP13A2	1	17011965	1_12	0	0.0165850295237712	5.88230110711151	1.62713507228775e-06	0.614285714285821	1
ENSG00000117115.12	PADI2	1	17134583	1_12	0	0.0183138374193513	6.8137386257763	2.08125325500644e-06	-0.774436090225649	1
ENSG00000179051.13	RCC2	1	17438988	1_12	0	0.0276684869391555	10.6981391497603	4.93689349597897e-06	-1.28706474331869	2
ENSG00000117154.11	IGSF21	1	18103032	1_12	0	0.0153404826206235	5.15001586770744	1.31767314766418e-06	0.319820783086932	2
ENSG00000142623.9	PADI1	1	17205087	1_12	0	0.0331049597536024	12.3921607369909	6.84227000113841e-06	-1.76145495948736	2
ENSG00000159423.16	ALDH4A1	1	18903117	1_13	0	0.00936798618459922	17.6321607250142	2.75493834042007e-06	-1.83233532934197	1
ENSG00000169991.10	IFFO2	1	18957605	1_13	0	0.00520838607964369	11.7540416145328	1.0210582037908e-06	1.25000000000014	1
ENSG00000127481.14	UBR4	1	19207821	1_13	0	0.00441567173409829	10.0676329969598	7.41454082991988e-07	-1.0114942528729	1
ENSG00000127463.13	EMC1	1	19227605	1_13	0	0.0028634839963253	6.79512471458844	3.24528093020974e-07	1.04905516817812	2
ENSG00000053372.4	MRTO4	1	19241577	1_13	0	0.00334101783846152	7.66330384793952	4.27026616700581e-07	0.862821092247459	2
ENSG00000162482.4	AKR7A3	1	19288862	1_13	0	0.00637295518654912	14.2570630450999	1.51541311069979e-06	-1.70682730923684	1
ENSG00000053371.12	AKR7A2	1	19311815	1_13	0	0.00269583400876894	5.8646571949836	2.63691350734831e-07	-0.564625850340135	1
ENSG00000040487.12	PQLC2	1	19321653	1_13	0	0.00239988123812229	4.68108440740028	1.87368391403618e-07	-0.0735294117647582	1
ENSG00000077549.17	CAPZB	1	19411696	1_13	0	0.00662756652897167	13.7831696148363	1.52357312077703e-06	-1.43749999999947	1
ENSG00000173436.13	MINOS1	1	19596564	1_13	0	0.0024007092077567	4.73116785620036	1.89438401451419e-07	0.0990099009901576	1
ENSG00000158747.13	NBL1	1	19636380	1_13	0	0.00315315180729425	7.51789898404807	3.95367959848004e-07	0.853333333333254	1
ENSG00000162542.13	TMCO4	1	19786018	1_13	0	0.00344681969639649	9.47905775967983	5.44933919131118e-07	-1.59605911330113	1
ENSG00000169914.5	OTUD3	1	19882976	1_13	0	0.00268433736565166	12.6226271131448	5.65128168729295e-07	-2.64526356731061	3
ENSG00000188257.10	PLA2G2A	1	19979786	1_13	0	0.00319725888853306	7.11363853989644	3.79340928523696e-07	0.373626373626172	1
ENSG00000127472.10	PLA2G5	1	20028276	1_13	0	0.00959118023284233	14.8553609467366	2.3763771413526e-06	0.0512711888073135	2
ENSG00000117215.14	PLA2G2D	1	20119239	1_13	0	0.00241738878112663	5.2506044245611	2.11697587105223e-07	0.273076923076929	1
ENSG00000090432.6	MUL1	1	20508296	1_14	0	0.0161512274665984	7.28796589616367	1.96323356668531e-06	-0.864197530863949	1
ENSG00000183114.7	FAM43B	1	20552199	1_14	0	0.0140869570668859	6.00467374130095	1.41080409617499e-06	-0.645962732919196	1
ENSG00000158828.7	PINK1	1	20633253	1_14	0	0.0485756761406977	17.6828631774811	1.43262177051819e-05	1.83333333333418	1
ENSG00000189410.11	SH2D5	1	20733294	1_14	0	0.0132878208626904	5.45692281603604	1.20937693415306e-06	-0.480549199084713	1
ENSG00000127483.17	HP1BP3	1	20787899	1_14	0	0.0288615951993994	12.7509761065542	6.13795738253384e-06	1.75404530744336	1
ENSG00000070886.11	EPHA8	1	22563354	1_15	0	0.0100167232597314	4.67825728339256	7.81573603508616e-07	0.136507936507855	1
ENSG00000142794.18	NBPF3	1	21439197	1_15	0	0.0100163710998997	4.68415173903148	7.82530848881362e-07	-0.143790849673148	1
ENSG00000076864.19	RAP1GAP	1	21669538	1_15	0	0.0122079551940474	6.79742881806024	1.38403700061054e-06	0.735169491525756	1
ENSG00000090686.15	USP48	1	21782050	1_15	0	0.026457123573986	13.4683714396037	5.94316539383123e-06	1.49226804123793	1
ENSG00000142798.17	HSPG2	1	21859325	1_15	0	0.0101560647816463	4.86811583535125	8.24605964080683e-07	-0.544794615140137	2
ENSG00000142789.19	CELA3A	1	22001714	1_15	0	0.0101558770620076	4.82783965282545	8.17768500578426e-07	0.308931185944526	1
ENSG00000070831.15	CDC42	1	22052387	1_15	0	0.0100163215913321	4.67179965972764	7.8046346218303e-07	0.23493975903605	1
ENSG00000162552.14	WNT4	1	22143622	1_15	0	0.0111213095894409	5.63357200987432	1.04496052864922e-06	0.451791130878698	2
ENSG00000184677.16	ZBTB40	1	22453334	1_15	0	0.010586912011162	5.10569342270635	9.01538219426601e-07	0.148437500000082	1
ENSG00000004487.15	KDM1A	1	23000786	1_16	0	0.0115213431052058	4.74649342311375	9.12086650004108e-07	0.249554367201566	1
ENSG00000169641.13	LUZP1	1	23176683	1_16	0	0.0700827351842212	21.8126317847744	2.54964207189031e-05	-2.23012754732878	2
ENSG00000125945.14	ZNF436	1	23369659	1_16	0	0.0155612783344955	7.56539472260377	1.96352741112398e-06	-0.893805309734294	1
ENSG00000204219.9	TCEA3	1	23424647	1_16	0	0.0137523992982161	6.40594091057155	1.46933731312371e-06	0.86939102271274	2
ENSG00000088280.18	ASAP3	1	23483896	1_16	0	0.197803199147107	32.0234980111255	0.000105648220466028	3.02777777777764	1
ENSG00000007968.6	E2F2	1	23526525	1_16	0	0.0181647872777829	9.01816423845006	2.732175309431e-06	1.24427480916008	1
ENSG00000142676.12	RPL11	1	23691734	1_17	0	0.0155382827405489	5.48707202592079	1.42201371910726e-06	0.426136363636281	1
ENSG00000011007.12	ELOA	1	23743147	1_17	0	0.0144700157121994	4.83324203496321	1.16645409521457e-06	-0.344000000000008	1
ENSG00000117308.14	GALE	1	23800401	1_17	0	0.0177151743696442	6.76520480144799	1.99887890828436e-06	0.695072631098893	2
ENSG00000117305.14	HMGCL	1	23838758	1_17	0	0.014304206916357	4.71791598562377	1.12557410264608e-06	-0.280000000000017	1
ENSG00000142677.3	IL22RA1	1	24120626	1_17	0	0.0638666009298003	18.7338615464118	1.99554357165771e-05	-2.23360849140307	2
ENSG00000158055.15	GRHL3	1	24318866	1_17	0	0.0164368819960863	6.07784540490781	1.66620791085153e-06	0.714285714285722	1
ENSG00000001460.17	STPG1	1	24416496	1_17	0	0.0193967355170975	7.65051392832427	2.47502368760239e-06	1.01204148560944	2
ENSG00000001461.16	NIPAL3	1	24415329	1_17	0	0.0185097207240265	7.1967595937028	2.22175909730969e-06	0.937931034482739	1
ENSG00000117602.11	RCAN3	1	24503673	1_17	0	0.0355726539546803	13.1614239537132	7.80870923922611e-06	1.43548387096759	1
ENSG00000169504.14	CLIC4	1	24745177	1_17	0	0.0156707879007445	5.57482630122707	1.45707624714414e-06	0.428977272727649	1
ENSG00000117614.9	SYF2	1	25232900	1_18	0	0.0107825388678436	4.68660263093707	8.42828610941459e-07	0.0623052959501458	1
ENSG00000188672.17	RHCE	1	25201453	1_18	0	0.0112304212977928	5.06080968642768	9.47929764440074e-07	-0.225186821796245	3
ENSG00000204178.9	TMEM57	1	25430369	1_18	0	0.0111469666266951	4.99446630183428	9.2855128149674e-07	-0.201612903225827	1
ENSG00000157978.11	LDLRAP1	1	25543527	1_18	0	0.0361427541181205	15.9973246115846	9.64336724626415e-06	-1.66853932584199	1
ENSG00000117640.17	MTFR1L	1	25818183	1_18	0	0.0286566138741786	13.9574458940889	6.67099984416574e-06	1.51973684210476	1
ENSG00000117632.22	STMN1	1	25916957	1_18	0	0.0124331704091482	6.06403154826003	1.25748682565785e-06	-0.576388888888527	1
ENSG00000158006.13	PAFAH2	1	25998029	1_18	0	0.0131608458023992	6.52372808866397	1.43198924949025e-06	0.434108527131723	1
ENSG00000158008.9	EXTL1	1	26019793	1_18	0	0.0118003426120601	5.50986261852045	1.0844149414401e-06	-0.271221448726127	2
ENSG00000158014.14	SLC30A2	1	26046313	1_18	0	0.0260031947898619	12.950881696232	5.61676367142415e-06	-1.53030303030346	1
ENSG00000158022.6	TRIM63	1	26067922	1_18	0	0.0138004114865252	6.96929880190308	1.60413615155544e-06	-0.92048192771071	1
ENSG00000175087.9	PDIK1L	1	26111250	1_18	0	0.0233545367613244	11.8069585330885	4.59906344714459e-06	-1.26993865030719	1
ENSG00000197245.5	FAM110D	1	26158522	1_18	0	0.0175172187998325	9.28876827370436	2.71383468538155e-06	-1.44852941176448	1
ENSG00000236782.6	RP11-96L14.7	1	26170849	1_18	0	0.0107604378126365	4.67245842278371	8.38562608043994e-07	-0.204081632653036	1
ENSG00000142675.17	CNKSR1	1	26154619	1_18	0	0.0107946821422276	4.70329599272418	8.46783282390219e-07	-0.0953470484381719	2
ENSG00000130695.14	CEP85	1	26234254	1_18	0	0.127043573188746	28.1829893448391	5.97172585270897e-05	3.19631901840376	1
ENSG00000169442.8	CD52	1	26317588	1_18	0	0.0431788007860306	18.0279382161703	1.29830503997679e-05	-2.7635294912849	2
ENSG00000158062.20	UBXN11	1	26317369	1_18	0	0.0468046581555725	18.4900493752423	1.44340183846402e-05	2.6514991508359	2
ENSG00000176083.17	ZNF683	1	26374694	1_18	0	0.0108360808787945	4.74286341054691	8.57181838880555e-07	-0.305555555555594	1
ENSG00000117682.16	DHDDS	1	26432257	1_18	0	0.0123334894595958	6.11392884326217	1.25766927873464e-06	0.537548448677878	2
ENSG00000198830.10	HMGN2	1	26474738	1_18	0	0.0615225225031836	21.0832066139966	2.16337050444298e-05	-2.81159420289793	1
ENSG00000117713.18	ARID1A	1	26693253	1_18	0	0.0301226518364039	14.0967244415532	7.08225432204133e-06	-1.69469026548638	1
ENSG00000060642.10	PIGV	1	26787956	1_18	0	0.0305422608851521	14.2263849030036	7.24695964041105e-06	-1.70925110132261	1
ENSG00000142751.14	GPN2	1	26890178	1_18	0	0.0339131758063278	15.1980784202568	8.59641251871384e-06	1.77973568281991	1
ENSG00000090273.13	NUDC	1	26899598	1_18	0	0.0265569844320661	12.9235766523713	5.72428947351665e-06	1.60087719298271	1
ENSG00000090020.10	SLC9A1	1	27167188	1_19	0	0.0111002821082756	5.47225513738803	1.01311899850672e-06	-0.444890564037106	2
ENSG00000186501.14	TMEM222	1	27336175	1_19	0	0.0119708091923023	6.17975403511671	1.23382851726641e-06	0.615938971793878	2
ENSG00000142733.14	MAP3K6	1	27367112	1_19	0	0.0480041439001031	19.2715761373151	1.54296498169933e-05	-2.00414078674998	1
ENSG00000142748.12	FCN3	1	27375143	1_19	0	0.0176717784639786	9.83428222986542	2.89856492016651e-06	-1.12735849056646	1
ENSG00000181773.6	GPR3	1	27392588	1_19	0	0.0104826578334889	4.93595257938424	8.62983504378337e-07	-0.313901345291386	1
ENSG00000126705.13	AHDC1	1	27604387	1_19	0	0.0115370392825496	5.83385923735661	1.12256222276378e-06	0.515463917525788	1
ENSG00000126709.14	IFI6	1	27671883	1_19	0	0.0102039276352358	4.68352508941533	7.97077090084649e-07	0.0790123456789981	1
ENSG00000130775.15	THEMIS2	1	27872858	1_19	0	0.0246677517741338	12.9718007039016	5.33691078318426e-06	-1.34844698496487	2
ENSG00000117748.9	RPA2	1	27914572	1_19	0	0.0108982015838073	5.30011185560439	9.6338521639014e-07	-0.346289752650236	1
ENSG00000169403.11	PTAFR	1	28193492	1_19	0	0.0103455172589212	4.81260914308252	8.30410643464519e-07	-0.530688415285933	2
ENSG00000130770.17	ATPIF1	1	28231161	1_19	0	0.0102353735727752	4.71234079012575	8.04452664228759e-07	-0.135053273029186	3
ENSG00000204138.12	PHACTR4	1	28370571	1_19	0	0.0168975459303767	9.41348336697213	2.65298076218371e-06	-1.03797468354413	1
ENSG00000180198.15	RCC1	1	28510006	1_19	0	0.0161975409330023	9.01623830489085	2.43576044507185e-06	1.15229885057425	1
ENSG00000180098.9	TRNAU1AP	1	28553045	1_19	0	0.0114358511824602	5.75131428828109	1.0969724019604e-06	-0.562604340567906	1
ENSG00000198492.15	YTHDF2	1	28736724	1_19	0	0.0192579595585407	10.6420205662256	3.4181763878368e-06	-1.61904761904817	1
ENSG00000159023.19	EPB41	1	28886822	1_19	0	0.0488616181448323	19.4401067439029	1.58426050738923e-05	2.09126984127083	1
ENSG00000253304.1	TMEM200B	1	29123661	1_19	0	0.0310576054660792	15.1446521714584	7.84489937892414e-06	-1.61290322580563	1
ENSG00000116353.15	MECR	1	29232954	1_19	0	0.0102096861597166	4.68880899936755	7.98426678226021e-07	-0.0349344978165962	1
ENSG00000060656.19	PTPRU	1	29236899	1_19	0	0.0119576689064864	6.16944253250141	1.23041765167114e-06	0.597345132743429	1
ENSG00000162510.5	MATN1	1	30721937	1_20	0	0.022507930923806	10.7377002808172	4.0309457811626e-06	-1.230215827338	1
ENSG00000162511.7	LAPTM5	1	30757821	1_20	0	0.0164231337810866	7.77485730125137	2.12965161010906e-06	0.918749999999629	1
ENSG00000134644.15	PUM1	1	31066204	1_20	0	0.0131098153109271	5.66059568863211	1.23770975912399e-06	0.562499999999841	1
ENSG00000084628.9	NKAIN1	1	31239088	1_20	0	0.0123858582229209	5.12801695375037	1.05934071007367e-06	0.383468834688326	1
ENSG00000168528.11	SERINC2	1	31409124	1_20	0	0.0203706583618452	9.7989525788844	3.32923787528355e-06	1.46458814459154	2
ENSG00000142910.15	TINAGL1	1	31576075	1_20	0	0.0328195472346242	14.2949644774129	7.82484550400667e-06	1.59250585480067	1
ENSG00000162517.12	PEF1	1	31644486	1_20	0	0.0125603653907658	5.25915862121111	1.10173881165515e-06	-0.278437969138649	2
ENSG00000084636.17	COL16A1	1	31703950	1_20	0	0.0471258905433099	17.7247149724905	1.39315338943735e-05	-1.74210526315849	1
ENSG00000121753.12	ADGRB2	1	31764679	1_20	0	0.0120564011625396	4.87530701757974	9.80346868497187e-07	0.198847262247802	1
ENSG00000134668.12	SPOCD1	1	31815803	1_20	0	0.0164381450086113	7.78343110124048	2.13394881509625e-06	-0.903061224489842	1
ENSG00000184007.18	PTP4A2	1	31944881	1_20	0	0.0181429945531868	8.71030264664177	2.63573850383825e-06	0.890481617339353	2
ENSG00000084652.15	TXLNA	1	32179560	1_21	0	0.0124733789185667	4.67219672117442	9.71997933273737e-07	0.0748031496062766	1
ENSG00000160051.11	IQCC	1	32205429	1_21	0	0.0124724296921662	4.66726300243831	9.70897637519561e-07	-0.023622047244096	1
ENSG00000084623.11	EIF3I	1	32222176	1_21	0	0.0124863696671501	4.67519531430762	9.73634720892856e-07	-0.00784313725490084	1
ENSG00000160055.19	TMEM234	1	32222176	1_21	0	0.0124863696671501	4.67519531430762	9.73634720892856e-07	0.00784313725490084	1
ENSG00000183615.5	FAM167B	1	32246849	1_21	0	0.0126531458181165	4.8009709939356	1.01318254840661e-06	-0.168749999999936	1
ENSG00000116478.11	HDAC1	1	32291652	1_21	0	0.0219922758402669	9.95150319994878	3.65021938053225e-06	-1.12077812737573	2
ENSG00000176261.15	ZBTB8OS	1	32650758	1_21	0	0.0370342514597498	15.0826344621007	9.31624459771045e-06	1.64516129032225	1
ENSG00000162521.18	RBBP4	1	32651491	1_21	0	0.0181805315342523	8.17131494719098	2.477756543418e-06	0.92105263157917	1
ENSG00000162520.14	SYNC	1	32705224	1_21	0	0.0130932981652069	5.11114183061381	1.11616164839615e-06	-0.342182890855531	1
ENSG00000162522.10	KIAA1522	1	32743022	1_21	0	0.012470163745384	4.66832026924337	9.70941144042563e-07	0.0354223433242691	1
ENSG00000116497.17	S100PBP	1	32817174	1_21	0	0.0138073126876148	5.64566424464776	1.30012261379219e-06	0.502392344497593	1
ENSG00000134684.10	YARS	1	32817982	1_21	0	0.0221114784255417	10.2791582437695	3.79083986423334e-06	1.33742331288349	1
ENSG00000160097.16	FNDC5	1	32872031	1_21	0	0.0192226336487296	8.97556802216705	2.87762989941741e-06	-1.19993565335693	2
ENSG00000004455.16	AK2	1	33058649	1_21	0	0.0125176796560187	4.71302074949164	9.83973246731916e-07	-0.249410540124992	2
ENSG00000142920.16	AZIN2	1	33080995	1_21	0	0.013820764543931	5.60105004680099	1.29110519031323e-06	0.536045445979988	2
ENSG00000184389.9	A3GALT2	1	33295142	1_21	0	0.0128465683570376	5.41458059817532	1.16014443316291e-06	-0.76190476190483	1
ENSG00000134686.18	PHC2	1	33431196	1_21	0	0.0244004750995454	10.7439028667043	4.37240579700373e-06	-1.16784869976334	1
ENSG00000121903.14	ZSCAN20	1	33471534	1_21	0	0.0134100708240908	5.24156480434677	1.17233609512404e-06	-0.146666666666632	1
ENSG00000121904.17	CSMD2	1	34166108	1_21	0	0.014443701788477	6.0183643075526	1.44983003340233e-06	0.567375886524787	1
ENSG00000189280.3	GJB5	1	34755129	1_22	0	0.0330081984082835	14.7015032999358	8.09363606958846e-06	-1.63380281690129	1
ENSG00000187513.8	GJA4	1	34789622	1_22	0	0.014202232438274	6.73676272714825	1.59576146459062e-06	0.693277310924107	1
ENSG00000197056.9	ZMYM1	1	35059408	1_22	0	0.0114570067082017	4.74220866253396	9.06174699507043e-07	0.176291793313093	1
ENSG00000116560.10	SFPQ	1	35192273	1_22	0	0.0114058899573186	4.69839302171309	8.93796450487735e-07	-0.111111111111163	1
ENSG00000020129.15	NCDN	1	35557823	1_22	0	0.0113812767447393	4.67953504927004	8.88287996938632e-07	0.102272727272737	1
ENSG00000116819.6	TFAP2E	1	35573174	1_22	0	0.0192730370647781	9.55109967705999	3.07017859608331e-06	1.06854838709682	1
ENSG00000126067.11	PSMB2	1	35641909	1_22	0	0.0130472483158287	5.92163478195736	1.28860749263382e-06	-0.507246376811654	1
ENSG00000142686.7	C1orf216	1	35719866	1_22	0	0.0113713402965963	4.67108311556904	8.8590949615259e-07	-0.0562770562770602	1
ENSG00000134698.10	AGO4	1	35809023	1_22	0	0.011376782136824	4.67220190619993	8.86545744218196e-07	0.0274509803921618	1
ENSG00000092847.11	AGO1	1	35870261	1_22	0	0.0197663105055004	9.98956923175559	3.29330899229571e-06	1.21546961325976	1
ENSG00000116863.10	ADPRHL2	1	36088235	1_22	0	0.0117503663484128	4.95104053137043	9.70304385633753e-07	0.193752579066078	2
ENSG00000116871.15	MAP7D1	1	36155585	1_22	0	0.0115540951712801	4.865494621459	9.37611753618238e-07	0.325925925925963	1
ENSG00000054116.11	TRAPPC3	1	36155585	1_22	0	0.0115540951712801	4.865494621459	9.37611753618238e-07	-0.325925925925963	1
ENSG00000142694.6	EVA1B	1	36323945	1_22	0	0.116278321670185	27.1070432087878	5.25703669256139e-05	-2.70769230769194	1
ENSG00000181817.5	LSM10	1	36397922	1_22	0	0.0136606690311893	6.35241834850323	1.44734200521302e-06	-0.647576571232886	2
ENSG00000116885.18	OSCP1	1	36446312	1_22	0	0.0142690846499284	7.03851303021858	1.67508611567979e-06	-1.60902255639147	1
ENSG00000116898.11	MRPS15	1	36464784	1_22	0	0.0233955680464432	10.1593986676805	3.96425609754763e-06	2.34161490683185	1
ENSG00000163877.10	SNIP1	1	37554146	1_23	0	0.0183430801383488	6.19418079363349	1.89503068347382e-06	0.643678160919539	1
ENSG00000163879.10	DNALI1	1	37556733	1_23	0	0.0308226389246193	11.0825933295166	5.69732929506287e-06	-1.41404150186121	2
ENSG00000134697.12	GNL2	1	37596105	1_23	0	0.020173438092885	7.08829215866064	2.38496294089135e-06	-0.888888888888976	1
ENSG00000116922.14	C1orf109	1	37691982	1_23	0	0.0234553036520956	8.50667867808267	3.32783046959048e-06	1.09569332478555	2
ENSG00000134690.10	CDCA8	1	37692275	1_23	0	0.0211247531704771	7.52169770770117	2.6501327200849e-06	0.93877551020409	1
ENSG00000197982.13	C1orf122	1	37806988	1_23	0	0.0941141295689337	21.7431072379031	3.41300200446859e-05	2.43884892086377	1
ENSG00000204084.12	INPP5B	1	37898724	1_23	0	0.0611850183804181	17.595607189052	1.79559942838495e-05	-2.02553293403231	3
ENSG00000183431.11	SF3A3	1	37990434	1_23	0	0.0157655569126213	4.77202425218671	1.25479293387359e-06	-0.441660184202676	2
ENSG00000183386.9	FHL3	1	37996149	1_23	0	0.0155904624217758	4.66718938361282	1.21359708958965e-06	-0.345323741007252	1
ENSG00000183520.11	UTP11	1	37990219	1_23	0	0.0163447398973289	5.11073493636325	1.39322569873491e-06	-0.64122137404601	1
ENSG00000168653.10	NDUFS5	1	39026790	1_25	0	0.00748781312205316	5.32269877508773	6.64732620592061e-07	0.362962962962904	1
ENSG00000090621.13	PABPC4	1	39577125	1_25	0	0.00697867855505252	4.66397552218051	5.42862150506713e-07	-0.0227272727272737	1
ENSG00000163909.7	HEYL	1	39640410	1_25	0	0.00698812421569173	4.67662715842041	5.45071492795158e-07	-0.0509092448233463	2
ENSG00000116983.12	HPCAL4	1	39691471	1_25	0	0.00699180333539451	4.68155046585837	5.45932587721305e-07	0.0447761194029745	1
ENSG00000198754.5	OXCT2	1	39698880	1_25	0	0.0140240451433568	11.2002181007254	2.6197502253284e-06	-1.26790159610338	2
ENSG00000043514.15	TRIT1	1	39880989	1_25	0	0.00720397161618736	4.96117946837138	5.96097137497855e-07	0.257798551725515	2
ENSG00000116990.10	MYCL	1	39903967	1_25	0	0.0213718879848198	15.1577145323868	5.4030217838125e-06	1.69078947368457	1
ENSG00000131236.16	CAP1	1	40040200	1_25	0	0.0145316543207062	11.5337406389081	2.79540890954006e-06	-1.30678291263438	2
ENSG00000131238.16	PPT1	1	40098413	1_25	0	0.00719558970321954	4.95028447750543	5.94096035731367e-07	0.312101910828092	1
ENSG00000084073.8	ZMPSTE24	1	40257123	1_25	0	0.0073137331479789	5.10262817699009	6.22433758191096e-07	-0.283623720994084	2
ENSG00000049089.13	COL9A2	1	40296176	1_25	0	0.00701319467910411	4.71012458612019	5.50945188806904e-07	0.166126086898665	2
ENSG00000187801.14	ZFP69B	1	40449693	1_25	0	0.0117903357952797	9.57350923263476	1.88259733795844e-06	-1.23570206174103	2
ENSG00000187815.9	ZFP69	1	40476033	1_25	0	0.00763005420617613	5.49877049694347	6.99766782177239e-07	-0.504110816594876	2
ENSG00000164002.11	EXO5	1	40508756	1_25	0	0.0182173378941897	13.6561850101059	4.14929594000146e-06	-1.92526372681851	3
ENSG00000117010.15	ZNF684	1	40531781	1_25	0	0.00765030960607727	5.52357349533006	7.04789221795576e-07	-0.480000000000265	1
ENSG00000171793.13	CTPS1	1	40979451	1_25	0	0.00708398290464596	4.80404683460349	5.67603209791178e-07	-0.0518518518518349	1
ENSG00000171790.15	SLFNL1	1	41023050	1_25	0	0.012100827342862	9.81725866840015	1.98136918335683e-06	-1.358441673714	2
ENSG00000010803.16	SCMH1	1	41241979	1_25	0	0.0292857623592617	18.1257066052341	8.85343056247954e-06	-1.83663366336711	1
ENSG00000127124.14	HIVEP3	1	42035577	1_26	0	0.0164640793209587	4.78458002072322	1.3138366659216e-06	0.0640000000000013	1
ENSG00000198815.8	FOXJ3	1	42335341	1_26	0	0.0174186817384725	5.26052288173541	1.52828483504681e-06	0.341145060526008	2
ENSG00000066185.12	ZMYND12	1	42452404	1_26	0	0.017057033538641	5.06167609337471	1.43998497066948e-06	-0.192982456140275	1
ENSG00000186409.14	CCDC30	1	42464495	1_26	0	0.0174787406812331	5.27457732601324	1.53765147162962e-06	0.261904761904789	1
ENSG00000164007.10	CLDN19	1	42740306	1_26	0	0.0225187210103438	7.6960201917473	2.89048037073119e-06	-0.820740740740577	1
ENSG00000117385.15	P3H1	1	42766833	1_26	0	0.0261201814322627	9.59469241921945	4.17991405134959e-06	1.72132924682006	2
ENSG00000164008.14	C1orf50	1	42767127	1_26	0	0.0163331161956904	4.7016252624582	1.28078775989998e-06	0.262068965517128	1
ENSG00000274386.5	TMEM269	1	42785273	1_26	0	0.0227102481647239	7.84588301172454	2.97182898189795e-06	0.918968692449177	1
ENSG00000177868.11	SVBP	1	42818381	1_26	0	0.0162956765896207	4.71925999755057	1.28264480648495e-06	-0.462686567164311	1
ENSG00000164010.13	ERMAP	1	42816759	1_26	0	0.0291387573717486	10.3950883589718	5.05195319228726e-06	-1.47507597981835	2
ENSG00000164011.17	ZNF691	1	42845892	1_26	0	0.0162916165100697	4.69542170115356	1.27584785276536e-06	-0.220858895705469	1
ENSG00000117394.20	SLC2A1	1	42959206	1_26	0	0.0167588567397348	4.93918059771757	1.38057307818647e-06	0.209332695721031	2
ENSG00000243710.7	CFAP57	1	43172765	1_26	0	0.0329644495702203	11.4197174504153	6.27857798089264e-06	1.39298086928841	2
ENSG00000179178.10	TMEM125	1	43269525	1_26	0	0.0524366761442029	15.6174468947899	1.3658572060333e-05	-1.69444444444411	1
ENSG00000066056.13	TIE1	1	43300755	1_27	0	0.0311624365721562	12.833706916854	6.67027332558509e-06	1.42544210738917	2
ENSG00000117399.13	CDC20	1	43359194	1_27	0	0.0126418838239393	4.66715561094548	9.8406589759026e-07	0.0188679245283064	1
ENSG00000066322.14	ELOVL1	1	43367735	1_27	0	0.0571275875343621	18.8784263133797	1.79875402660007e-05	2.03326403326423	1
ENSG00000159479.16	MED8	1	43389955	1_27	0	0.0369541704924912	14.4019143835092	8.87654151385927e-06	-1.56516459634991	2
ENSG00000198198.15	SZT2	1	43389955	1_27	0	0.0127116674912277	4.72182310364947	1.00108820064361e-06	0.0963739632022692	2
ENSG00000142949.16	PTPRF	1	43550138	1_27	0	0.0273332775556295	12.0706257608229	5.50277305720273e-06	1.58914728682143	1
ENSG00000126091.19	ST3GAL3	1	43705540	1_27	0	0.0133766638484856	5.16361099973586	1.15202376015827e-06	0.139860139860155	1
ENSG00000117407.16	ARTN	1	43933936	1_27	0	0.0205886826718632	9.16050197836713	3.14563217551872e-06	1.06965174129338	1
ENSG00000117408.10	IPO13	1	43947230	1_27	0	0.0154650718500077	6.58342904864897	1.69810369526134e-06	-0.757575757575668	1
ENSG00000117410.13	ATP6V0B	1	43974045	1_27	0	0.0389468175503335	15.2946757849966	9.93510261170116e-06	1.71810699588427	1
ENSG00000117411.16	B4GALT2	1	43978466	1_27	0	0.0131301671345716	5.02895188305706	1.10130558127087e-06	-0.425790754258139	1
ENSG00000159214.12	CCDC24	1	43991070	1_27	0	0.0129189453393125	4.8915717749386	1.05398783100815e-06	-0.302008158526238	2
ENSG00000196517.11	SLC6A9	1	44031093	1_27	0	0.0163785245891084	7.03382374681572	1.92143795040906e-06	-0.669770766740235	2
ENSG00000117419.14	ERI3	1	44354647	1_27	0	0.0129577202991858	4.90633556504917	1.0603419775148e-06	-0.317857142857317	1
ENSG00000198520.10	C1orf228	1	44674693	1_28	0	0.0168704297937025	5.54810742439165	1.56110140252379e-06	-0.36557059961317	1
ENSG00000142945.12	KIF2C	1	44739744	1_28	0	0.0164291464867994	5.54434789855101	1.51923718329925e-06	-1.35319322217829	2
ENSG00000142959.4	BEST4	1	44787956	1_28	0	0.021873100737331	8.87099297126903	3.23625469754529e-06	-1.84375000000016	1
ENSG00000188396.3	TCTEX1D4	1	44806156	1_28	0	0.0179393736860978	6.59381901507344	1.97289696498991e-06	-0.774390243902157	1
ENSG00000222009.8	BTBD19	1	44808328	1_28	0	0.0154709739092521	4.98205185776881	1.28554120963494e-06	-0.355421686746801	1
ENSG00000070785.16	EIF2B3	1	44987493	1_28	0	0.0562559080824037	17.5080316687633	1.64272765525587e-05	2.7847222222226	1
ENSG00000126107.14	HECTD3	1	45011467	1_28	0	0.0153022980574381	4.73407394180928	1.2082360772473e-06	-0.141153081510919	1
ENSG00000126088.13	UROD	1	45012003	1_28	0	0.0261375615618471	10.134330506217	4.417944318334e-06	-2.197183098592	1
ENSG00000132781.17	MUTYH	1	45340760	1_28	0	0.0301236711850117	9.93269419523693	4.99039668293263e-06	-0.900367838067658	2
ENSG00000070759.16	TESK2	1	45491156	1_28	0	0.0323292485011962	10.4189901473645	5.6179949231226e-06	-0.414965986394611	1
ENSG00000280670.2	CCDC163	1	45499668	1_28	0	0.0199886949484506	6.75748913604343	2.25283768297015e-06	-0.244274809160225	1
ENSG00000132763.14	MMACHC	1	45499635	1_28	0	0.0270406274456219	9.02456032271268	4.07007978296137e-06	0.49686792827613	3
ENSG00000117450.13	PRDX1	1	45522595	1_28	0	0.0292203047157659	9.68839394466179	4.72168092582015e-06	-0.324324324324314	1
ENSG00000117448.13	AKR1A1	1	45550079	1_28	0	0.0199455508900751	7.11642058534099	2.36737877045377e-06	0.0307315346687624	2
ENSG00000159588.14	CCDC17	1	45624129	1_28	0	0.0370845727491018	14.1718847112695	8.76558683001079e-06	-2.77037037037088	1
ENSG00000159592.10	GPBP1L1	1	45687876	1_28	0	0.0316862901338587	12.5923525343472	6.65485157481455e-06	-2.64580536988348	2
ENSG00000159596.6	TMEM69	1	45687531	1_28	0	0.0169153924105624	5.49886183978489	1.55136857800471e-06	-0.0660733052987345	2
ENSG00000197429.10	IPP	1	45750903	1_28	0	0.0260108613982996	11.3070975691634	4.90530459643677e-06	-2.70237772071246	2
ENSG00000086015.20	MAST2	1	45789332	1_28	0	0.0164483262475462	6.71036909394383	1.84089164065312e-06	-1.95967741935466	1
ENSG00000117461.14	PIK3R3	1	46132597	1_28	0	0.0208320681170686	9.34740909780043	3.24775861106268e-06	-2.49612026993798	2
ENSG00000117472.9	TSPAN1	1	46174934	1_28	0	0.0152795221037974	4.76785324373783	1.21504610012766e-06	-0.709677419355068	1
ENSG00000171357.5	LURAP1	1	46204587	1_28	0	0.0209522372644984	8.41920678825654	2.9421288291013e-06	1.84615384615366	1
ENSG00000085999.11	RAD54L	1	46224659	1_28	0	0.034465596300704	13.1399894751753	7.55337279461766e-06	2.22602739726008	1
ENSG00000173660.11	UQCRH	1	46301079	1_28	0	0.0152490456465586	4.70951952884412	1.19778638472077e-06	-0.331606217616529	1
ENSG00000117481.10	NSUN4	1	46340570	1_28	0	0.0348598690851589	12.7883700214288	7.43534374234166e-06	2.19259259259213	1
ENSG00000117480.15	FAAH	1	46392457	1_28	0	0.0254404782408382	9.5820695657883	4.0657876860189e-06	-1.72593290804562	2
ENSG00000079277.19	MKNK1	1	46616841	1_29	0	0.0133357734997458	4.75040398733147	1.05659575374588e-06	0.310962760566602	2
ENSG00000142961.14	MOB3C	1	46617353	1_29	0	0.0133802234754747	4.78161125282767	1.06708186092831e-06	-0.335664335664303	1
ENSG00000186118.8	TEX38	1	46668649	1_29	0	0.01336096167616	4.76809822874763	1.06253444472644e-06	-0.271428571428653	1
ENSG00000123472.12	ATPAF1	1	46673908	1_29	0	0.0133478941616636	4.7589217262455	1.05945233293137e-06	0.268397477596076	2
ENSG00000159658.10	EFCAB14	1	46719410	1_29	0	0.0134010749737513	4.79621426760262	1.07200872275662e-06	0.339301122991116	2
ENSG00000142973.13	CYP4B1	1	46805866	1_29	0	0.0132131383671279	4.66376041334576	1.02778510687111e-06	-0.0730337078652016	1
ENSG00000187048.12	CYP4A11	1	46949067	1_29	0	0.0198503576673887	8.48520209577658	2.80925157164704e-06	1.23870967741925	1
ENSG00000186377.7	CYP4X1	1	47023329	1_29	0	0.014862179106698	5.76696355248639	1.42951857529316e-06	-0.605442176870632	1
ENSG00000186160.4	CYP4Z1	1	47066402	1_29	0	0.0152684686228323	6.02005736280176	1.53304963476474e-06	0.720000000000017	1
ENSG00000162365.11	CYP4A22	1	47137271	1_29	0	0.0132570772338796	4.69489157566992	1.03808629890333e-06	-0.300347560349407	2
ENSG00000123473.15	STIL	1	47314279	1_29	0	0.0534981068414528	17.8619006950187	1.59377198954839e-05	2.23577235772378	1
ENSG00000269113.3	TRABD2B	1	47997102	1_30	0	0.0131659137660697	4.79533717746568	1.05300458257987e-06	0.19434628975266	1
ENSG00000117834.12	SLC5A9	1	48220046	1_30	0	0.0137489374961789	5.20169814518034	1.1928185645058e-06	0.407576228772071	2
ENSG00000132122.11	SPATA6	1	48472019	1_30	0	0.0176229527127271	7.53178290545166	2.21379078314961e-06	-0.888888888888986	1
ENSG00000162373.12	BEND5	1	48777294	1_31	0	0.110300140519941	27.5312683688908	5.064801057059e-05	3.30656934306689	1
ENSG00000123091.4	RNF11	1	51235789	1_32	0	0.0136790309108417	6.49113421647251	1.4809350967118e-06	0.666887317225121	2
ENSG00000085831.15	TTC39A	1	51344853	1_33	0	0.0126751885683341	4.9175932218754	1.03960207131165e-06	0.300031058941183	2
ENSG00000085832.16	EPS15	1	51545919	1_33	0	0.0144183841799765	6.12608492616531	1.47319322155235e-06	-0.596153846153541	1
ENSG00000117859.18	OSBPL9	1	51577175	1_33	0	0.0378896428203037	15.226521311063	9.62235358460096e-06	-2.27500000000088	1
ENSG00000198841.3	KTI12	1	52030271	1_33	0	0.0128233696054301	5.02655761872693	1.07506056320239e-06	-0.47210989834387	3
ENSG00000157077.14	ZFYVE9	1	52142437	1_33	0	0.0711495134613676	21.2345197122209	2.5198488018252e-05	2.06143344710005	1
ENSG00000154222.14	CC2D1B	1	52386057	1_33	0	0.0225384207060126	10.3235717592885	3.8807312490544e-06	1.37593984962407	1
ENSG00000085840.12	ORC1	1	52423164	1_33	0	0.0258262498647909	11.6061520351922	4.99930587637182e-06	-1.52189781021878	1
ENSG00000116157.5	GPX7	1	52602421	1_33	0	0.0162175970103926	7.2297255615803	1.95554773676874e-06	-0.957806277834367	2
ENSG00000121310.16	ECHDC2	1	52927236	1_33	0	0.0123582958140072	4.68023984931172	9.64687835253577e-07	-0.0444491487919544	2
ENSG00000116171.17	SCP2	1	52926925	1_33	0	0.0150800768773628	6.54709434962238	1.64669156421524e-06	-0.670599127167631	2
ENSG00000174348.13	PODN	1	53061947	1_33	0	0.0417100968338177	16.13822038002	1.1226824804045e-05	1.77483443708681	1
ENSG00000162383.11	SLC1A7	1	53105300	1_33	0	0.0154072678208171	6.74855336384777	1.73418898677183e-06	0.814814814815002	1
ENSG00000162384.13	C1orf123	1	53220711	1_33	0	0.0123522386881932	4.67564507522991	9.63268408868271e-07	0.155555555555597	1
ENSG00000157193.15	LRP8	1	53328939	1_33	0	0.0255092865671139	11.489787669288	4.88844148725185e-06	1.29025844930389	1
ENSG00000174332.5	GLIS1	1	53737935	1_33	0	0.0248346477186423	11.237216415871	4.65454093811065e-06	1.42081447963872	1
ENSG00000058804.11	NDC1	1	53837796	1_34	0	0.00824896643941575	4.66501786306841	6.41819567218612e-07	-0.00653594771241892	1
ENSG00000058799.14	YIPF1	1	53889535	1_34	0	0.00875332610841917	5.23389074494045	7.64113489772682e-07	-0.387102872303973	2
ENSG00000211452.10	DIO1	1	53890974	1_34	0	0.00829114830365207	4.7129554632525	6.51730618515498e-07	-0.0915032679738542	1
ENSG00000116212.14	LRRC42	1	53936224	1_34	0	0.00972867959659007	6.19168124791371	1.00466806253094e-06	-0.527131782945701	1
ENSG00000116221.15	MRPL37	1	54182860	1_34	0	0.0100967274955441	6.53819447571442	1.10102853602015e-06	0.639423076923414	1
ENSG00000157216.15	SSBP3	1	54413433	1_34	0	0.0740620809912411	24.8795498841035	3.07325456334056e-05	-2.50569047513132	2
ENSG00000162391.11	FAM151A	1	54623108	1_34	0	0.0152066779020783	10.3591358987437	2.62735031699471e-06	-1.26679104477597	1
ENSG00000184313.19	MROH7	1	54641793	1_34	0	0.0233973833132337	14.4047710020564	5.62126104832575e-06	-1.62042389210014	1
ENSG00000162396.5	PARS2	1	54764790	1_34	0	0.00877888830759	5.23270663040008	7.66171540515168e-07	-0.380952380952495	1
ENSG00000006555.10	TTC22	1	54801441	1_34	0	0.00913332074557938	5.6010672530544	8.53217201322732e-07	-0.519736842105418	1
ENSG00000116133.11	DHCR24	1	54886940	1_34	0	0.111483844641621	28.8280197241135	5.36027231557392e-05	-2.78109994205437	2
ENSG00000143001.4	TMEM61	1	54980410	1_34	0	0.00841958165587764	4.83762658794165	6.79333390226653e-07	0.124183006535937	1
ENSG00000162402.13	USP24	1	55214518	1_34	0	0.0136611153071209	9.11332912676476	2.07645879601176e-06	1.12888154673697	2
ENSG00000187889.12	C1orf168	1	56820166	1_36	0	0.0239460207095921	10.0841885087724	4.02748948197032e-06	-1.12865497076018	1
ENSG00000173406.15	DAB1	1	58546315	1_37	0	0.0130942901492871	4.6790766849054	1.02188548030948e-06	-0.165103552620573	2
ENSG00000162600.11	OMA1	1	58550926	1_37	0	0.0136874114636653	5.09452146198538	1.16301368415144e-06	-0.384615384615308	1
ENSG00000184292.6	TACSTD2	1	58577785	1_37	0	0.014278925980623	5.49138033074523	1.30778746892206e-06	-0.546762589927942	1
ENSG00000162601.9	MYSM1	1	58700166	1_37	0	0.0378104315772028	14.6641067173374	9.24756414891815e-06	-1.8110236220477	1
ENSG00000172456.17	FGGY	1	59296555	1_37	0	0.0573111960031341	18.619139350762	1.77975072925795e-05	-2.04115226337427	1
ENSG00000134709.10	HOOK1	1	59814713	1_38	0	0.0133278088737607	4.67300999181418	1.0387608458741e-06	0.133126934984528	1
ENSG00000134716.9	CYP2J2	1	59926822	1_38	0	0.0149128623110523	5.72712505887623	1.42448467136779e-06	-0.49166666666642	1
ENSG00000162604.12	TM2D1	1	61723869	1_39	0	0.0122433641505478	5.65394460187582	1.1545491376785e-06	0.539473684210486	1
ENSG00000132849.19	PATJ	1	61742713	1_39	0	0.0135311891152032	6.59166476194263	1.48761716693408e-06	0.734693877551046	1
ENSG00000240563.1	L1TD1	1	62194418	1_39	0	0.0146854293975001	7.35955694683348	1.80259609285996e-06	0.779804283740202	3
ENSG00000132854.18	KANK4	1	62318984	1_39	0	0.0618081619164186	20.9461766825086	2.1592886233841e-05	-2.01550387596995	1
ENSG00000162607.12	USP1	1	62436136	1_39	0	0.0184404648878643	9.49755226490049	2.92108142604789e-06	-1.41824771440649	2
ENSG00000116641.17	DOCK7	1	62688195	1_39	0	0.0295962281510309	13.9527162600244	6.88739886515804e-06	-1.96353965008766	2
ENSG00000125703.14	ATG4C	1	62784304	1_39	0	0.0645693065605507	21.3626083947167	2.30059677831022e-05	-2.80289048221551	2
ENSG00000187140.5	FOXD3	1	63322827	1_40	0	0.033497335087651	13.8456599099957	7.73542221116436e-06	1.33712121212156	1
ENSG00000088035.15	ALG6	1	63367779	1_40	0	0.0255507128221866	11.6710877736193	4.97364131004353e-06	-1.45814977973577	1
ENSG00000203965.12	EFCAB7	1	63523814	1_40	0	0.0124516502790549	4.71934242699806	9.80095759429025e-07	0.0526315789473786	1
ENSG00000142856.16	ITGB3BP	1	63358882	1_40	0	0.0298318860039386	12.9284799054861	6.43262569415868e-06	-1.54478758684956	2
ENSG00000079739.15	PGM1	1	63594192	1_40	0	0.043911839645986	16.5480486315598	1.21196066841742e-05	-1.83116883116948	1
ENSG00000162434.11	JAK1	1	64966237	1_41	0	0.027773802176252	12.553327628632	5.81506143088053e-06	1.35519594011127	2
ENSG00000162433.14	AK4	1	65147235	1_41	0	0.0123384324561001	5.07316364655037	1.04399631388669e-06	0.257769484667338	2
ENSG00000116678.19	LEPR	1	65466502	1_41	0	0.0277681055150677	12.5198343566111	5.7983568464991e-06	-1.76799999999997	1
ENSG00000184588.17	PDE4B	1	65792155	1_41	0	0.0131285695932418	5.61840263823832	1.23024150706281e-06	-0.746835443038185	1
ENSG00000118473.21	SGIP1	1	66532935	1_42	0	3.79090449031949e-08	21.9065196726368	1.38508470727807e-11	-1.1884245808259	2
ENSG00000152760.9	TCTEX1D1	1	66752321	1_42	0	1.36805346939717e-07	38.4534262780642	8.7740119135237e-11	-2.91240875912461	1
ENSG00000152763.16	WDR78	1	66876831	1_42	0	1.50207279503434e-07	20.2487504433513	5.07281838224019e-11	1.64299508791563	2
ENSG00000198160.14	MIER1	1	66924733	1_42	0	4.02823751022297e-08	20.0062877662221	1.34413127441685e-11	-1.49650349650364	1
ENSG00000116704.7	SLC35D1	1	67054457	1_42	0	2.52215887064367e-08	27.4706490448517	1.15558385460933e-11	2.67132867132767	1
ENSG00000116717.11	GADD45A	1	67684588	1_42	0	1.04803276057552e-08	7.4175483091331	1.29656814569159e-12	1.25000000000012	1
ENSG00000024526.16	DEPDC1	1	68497714	1_43	0	0.0140776213200244	4.69156138470444	1.10155652506827e-06	0.0720000000000257	1
ENSG00000033122.18	LRRC7	1	69567941	1_44	0	0.212160051772633	29.1124268628321	0.000103015394206606	-2.78044280442825	1
ENSG00000118454.12	ANKRD13C	1	70355197	1_44	0	0.0174817164149609	5.02673775405191	1.46565044796626e-06	0.438914027149333	1
ENSG00000197568.13	HHLA3	1	70354325	1_44	0	0.0190167441489996	5.81758851157034	1.84518225209221e-06	0.730850645298878	2
ENSG00000116761.11	CTH	1	70411075	1_44	0	0.0616318994054658	16.9496793407549	1.74231688057159e-05	-1.9685039370078	1
ENSG00000050628.20	PTGER3	1	71047606	1_45	0	0.0115284204447162	5.04040864326184	9.69160399164469e-07	0.32410555014273	2
ENSG00000132485.13	ZRANB2	1	71081716	1_45	0	0.0121835773370679	5.55843751378228	1.12950369969188e-06	0.506787330316491	1
ENSG00000172260.14	NEGR1	1	72282986	1_46	0	0.0170454721575446	6.82350067378992	1.93988676471593e-06	-0.937499999999996	1
ENSG00000162620.15	LRRIQ3	1	74198130	1_47	0	0.0196093382041842	6.52455192471221	2.1338983825482e-06	0.78048780487798	1
ENSG00000254685.6	FPGT	1	74198025	1_47	0	0.0190597855379041	6.25733466287025	1.98914983593576e-06	0.731707317073122	1
ENSG00000116783.14	TNNI3K	1	74211842	1_47	0	0.017216990692507	5.30190769279481	1.52247269542138e-06	-0.522904734503262	2
ENSG00000116791.13	CRYZ	1	74708254	1_47	0	0.0160960780602277	4.66973592449074	1.25363900730945e-06	0.0177161269388188	4
ENSG00000162623.15	TYW3	1	74733103	1_47	0	0.0161074500405689	4.67636652099487	1.25630602112037e-06	-0.0103501874822449	2
ENSG00000137968.16	SLC44A5	1	75610725	1_47	0	0.0160899239306033	4.66614581283162	1.25219626027926e-06	-0.0135746606334862	1
ENSG00000117054.13	ACADM	1	75701355	1_47	0	0.0232108876147594	8.11097470690643	3.13996568154112e-06	-1.06349206349209	1
ENSG00000057468.6	MSH4	1	75779738	1_47	0	0.0161434073064077	4.69730120518123	1.26474717874677e-06	-0.0417368168835838	2
ENSG00000184005.10	ST6GALNAC3	1	76074606	1_47	0	0.028594187327551	10.0770205155105	4.80584772960758e-06	-1.2318840579713	1
ENSG00000117069.14	ST6GALNAC5	1	76866942	1_48	0	0.00994607292463834	7.04128745297464	1.16805641527473e-06	0.773234902212502	2
ENSG00000142892.14	PIGK	1	77228410	1_48	0	0.00775584550319508	4.71303081630128	6.09662572560837e-07	0.181208053691321	1
ENSG00000154027.18	AK5	1	77280560	1_48	0	0.00822893919758883	5.26708049349041	7.22892825353816e-07	-0.34042553191497	1
ENSG00000077254.14	USP33	1	77760195	1_48	0	0.0103202701410979	7.38718456964554	1.27154027621282e-06	1.06428571428566	1
ENSG00000162614.18	NEXN	1	77888019	1_48	0	0.0260851074123856	16.0957812860716	7.0026883221883e-06	-1.86158339378531	2
ENSG00000162613.16	FUBP1	1	77979478	1_48	0	0.0145118521755799	10.5822791334179	2.56131011332929e-06	1.42144177449189	1
ENSG00000162616.8	DNAJB4	1	77979478	1_48	0	0.0145118521755799	10.5822791334179	2.56131011332929e-06	-1.42144177449189	1
ENSG00000137960.5	GIPC2	1	77979050	1_48	0	0.0110588840724789	8.03469016829444	1.48197386676208e-06	0.852861035422765	1
ENSG00000162618.13	ADGRL4	1	79006491	1_48	0	0.00873667047264304	5.82744782294196	8.49150079649832e-07	-0.622395833333127	1
ENSG00000137941.16	TTLL7	1	83998785	1_51	0	0.0145582461735261	4.68775684315023	1.13824104148327e-06	0.040322580645161	1
ENSG00000142875.19	PRKACB	1	84077863	1_51	0	0.0169300293625572	6.10452128992415	1.72373075175161e-06	-0.629139072847866	1
ENSG00000203943.8	SAMD13	1	84298566	1_51	0	0.0175756574378708	6.45605165348344	1.8925121714366e-06	0.68582213628701	2
ENSG00000171517.5	LPAR3	1	84893414	1_52	0	0.0244688500161612	7.7691890445069	3.17065766261224e-06	-0.836879432623993	1
ENSG00000117133.10	RPF1	1	84479257	1_52	0	0.0825850115914246	19.3419312804983	2.66416535016844e-05	-2.10430958315058	2
ENSG00000174021.10	GNG5	1	84506136	1_52	0	0.0274439551304545	8.85079686833754	4.05125126546396e-06	1.2367661479673	2
ENSG00000122432.17	SPATA1	1	84506136	1_52	0	0.017835332436746	4.79449640790521	1.42621274082716e-06	-0.131645569620211	1
ENSG00000117151.12	CTBS	1	84569909	1_52	0	0.022377810960646	6.92800904179468	2.58574773038891e-06	0.817934782608439	1
ENSG00000117155.16	SSX2IP	1	84691138	1_52	0	0.0175993606998279	4.66937239900591	1.37061509234828e-06	0.0173005796036189	2
ENSG00000153898.12	MCOLN2	1	84997525	1_52	0	0.023196206890166	7.26615017357949	2.8111333575957e-06	-0.88800112732171	2
ENSG00000055732.12	MCOLN3	1	85043829	1_52	0	0.0199854390960428	5.86431385408467	1.95474902631701e-06	-0.636538621827362	2
ENSG00000097096.8	SYDE2	1	85200644	1_52	0	0.0205076389637475	6.10688135337253	2.08879226761522e-06	-0.598173515981807	1
ENSG00000117174.10	ZNHIT6	1	85708260	1_52	0	0.0179929138180582	4.87714218981746	1.4636155761596e-06	0.276034477449194	3
ENSG00000171502.14	COL24A1	1	85992485	1_53	0	0.0188761274970652	5.42048783780975	1.70651999804507e-06	0.593495934959529	1
ENSG00000122417.15	ODF2L	1	86397308	1_53	0	0.0179536330128812	4.94963911128722	1.48212892823614e-06	-0.349016409409797	2
ENSG00000137975.7	CLCA2	1	86424561	1_53	0	0.0174162622703602	4.66416360559604	1.35484258096518e-06	-0.0329670329670174	1
ENSG00000016602.9	CLCA4	1	86546420	1_53	0	0.022615447874602	7.12047353350838	2.68580312623283e-06	0.904302605971803	2
ENSG00000097033.14	SH3GLB1	1	86704350	1_53	0	0.0187058666213754	5.33533223627734	1.66455982108058e-06	-0.422222222222163	1
ENSG00000183291.15	SELENOF	1	86913954	1_53	0	0.0281695308218192	9.18999780538234	4.31772647782859e-06	-1.14693877551077	1
ENSG00000153936.16	HS2ST1	1	86914303	1_53	0	0.0201654192337003	6.04166431406503	2.03200116354067e-06	0.879120879120952	1
ENSG00000065243.19	PKN2	1	88684130	1_54	0	0.0125230295839671	4.81204409255947	1.00507648031883e-06	-0.0417582417582481	1
ENSG00000137944.17	KYAT3	1	88969840	1_54	0	0.0717432319953895	21.3219438882532	2.5513370698461e-05	-2.8153083562183	2
ENSG00000213516.9	RBMXL1	1	88993078	1_54	0	0.0215750705860337	9.92009281499404	3.56966997520727e-06	-1.57142857142853	1
ENSG00000117226.11	GBP3	1	89015900	1_54	0	0.0212807270226315	9.79084630356303	3.47509594387087e-06	-1.56060606060559	1
ENSG00000117228.9	GBP1	1	89064901	1_54	0	0.0255391639132611	11.5084520401733	4.90211723471638e-06	1.70895522388022	1
ENSG00000213512.1	GBP7	1	89185167	1_54	0	0.021825357952171	10.0286556624086	3.65059958989166e-06	1.29268292682936	1
ENSG00000162654.8	GBP4	1	89198593	1_54	0	0.0218623250262409	10.0445719056109	3.662586449454e-06	-1.52592592592563	1
ENSG00000197147.13	LRRC8B	1	89544829	1_54	0	0.0123452420356009	4.67801326491262	9.63210400805542e-07	0.113821138211356	1
ENSG00000171488.14	LRRC8C	1	89633156	1_55	0	0.0163399288026682	4.70523019254739	1.28230442394365e-06	0.120000000000007	1
ENSG00000162664.16	ZNF326	1	89994609	1_55	0	0.017455810398724	5.32562874065074	1.55049728223218e-06	0.410012263341733	2
ENSG00000122482.20	ZNF644	1	91022402	1_55	0	0.0680134644679723	18.2066068989073	2.0653041536454e-05	-1.90878938640056	1
ENSG00000162669.15	HFM1	1	91397187	1_55	0	0.023861226199778	8.26552055641397	3.28944836558715e-06	-1.01557744758956	2
ENSG00000097046.12	CDC7	1	91500849	1_56	0	0.0100352077385421	5.77816341396868	9.67110932942264e-07	0.388627916277405	2
ENSG00000069702.10	TGFBR3	1	91904935	1_56	0	0.00907930584889804	5.04460255355352	7.63905623527602e-07	0.390070921985788	1
ENSG00000172031.6	EPHX4	1	92029879	1_56	0	0.0118841393603998	7.56072207424701	1.49861858991615e-06	-1.09057971014534	1
ENSG00000284413.1	BTBD8	1	92080411	1_56	0	0.106547855443951	28.4962124312223	5.06397972350517e-05	2.96511627907023	1
ENSG00000069712.12	KIAA1107	1	92167501	1_56	0	0.0210437060244725	13.2748868559151	4.65921938229083e-06	-2.71317829457387	1
ENSG00000162676.11	GFI1	1	92487304	1_56	0	0.0135945197040966	9.08998630782026	2.06104371418902e-06	-1.59354838709717	1
ENSG00000067208.14	EVI5	1	92792120	1_56	0	0.011726440644164	7.09940778793371	1.38850816475008e-06	-0.829383886256171	1
ENSG00000122406.12	RPL5	1	92831623	1_56	0	0.00962908624593639	5.53152248340273	8.88361777007207e-07	0.496402877697849	1
ENSG00000154511.11	FAM69A	1	92934792	1_56	0	0.0283906594731019	15.0378955921295	7.12069938369513e-06	-1.81191720074688	2
ENSG00000143033.17	MTF2	1	93079600	1_57	0	0.0120491418459819	5.21558198153524	1.04813928490194e-06	0.796610169491586	1
ENSG00000117500.12	TMED5	1	93180650	1_57	1	0.329952867612745	25.4143882235221	0.00013985940378896	4.74459833093177	2
ENSG00000122483.17	CCDC18	1	93179181	1_57	0	0.0127056693150313	6.84102715955851	1.44970276805875e-06	1.39090909090951	1
ENSG00000117505.12	DR1	1	93346012	1_57	1	0.245738753507548	24.9498204639674	0.00010225891524013	-4.65082103970053	2
ENSG00000067334.13	DNTTIP2	1	93877677	1_57	0	0.0165148803456477	7.6428627936799	2.10519146281212e-06	-0.910447761194001	1
ENSG00000023909.9	GCLM	1	93909186	1_57	0	0.015248289794409	6.65264223907538	1.69190280967939e-06	-0.591463414634308	1
ENSG00000137962.12	ARHGAP29	1	94275736	1_58	0	0.0302502771022134	11.4045216748385	5.75395601651289e-06	1.51351351351397	1
ENSG00000143036.16	SLC44A3	1	94815554	1_58	0	0.0298921285630565	11.2920269626146	5.62974668018707e-06	-1.41861264080362	2
ENSG00000117519.15	CNN3	1	94899861	1_58	0	0.0187656902085871	6.90718159383152	2.1618498257801e-06	0.773972602739429	1
ENSG00000172339.9	ALG14	1	95073027	1_58	0	0.0162513740576603	5.55589705977135	1.50592860456993e-06	0.492317131116878	2
ENSG00000122481.16	RWDD3	1	95234273	1_58	0	0.0172058314360025	6.09183513381539	1.74817099668671e-06	-0.59413144381665	2
ENSG00000188641.12	DPYD	1	97921165	1_60	0	0.074115365692536	19.1506001773119	2.3672861140034e-05	-2.09322033898347	1
ENSG00000162627.16	SNX7	1	98661649	1_60	0	0.024827464131544	8.75791586440841	3.62654639142519e-06	-1.08591412744658	2
ENSG00000156869.12	FRRS1	1	99766518	1_61	0	0.0888513678189921	22.5961708270992	3.34856761589034e-05	2.27972027972179	1
ENSG00000162688.16	AGL	1	99851209	1_61	0	0.0154031682042347	6.71403138561378	1.72485872810714e-06	0.850746268656706	1
ENSG00000117620.14	SLC35A3	1	99969054	1_61	0	0.0361806350033603	14.7334300729636	8.89078599358587e-06	-1.83944570892843	2
ENSG00000156875.13	MFSD14A	1	100037607	1_61	0	0.0262346506731388	11.6597056232754	5.10179468582921e-06	-1.63353604084769	2
ENSG00000156876.9	SASS6	1	100132743	1_61	0	0.0198610923593825	9.12369962464304	3.02227664666843e-06	1.16326530612203	1
ENSG00000122477.12	LRRC39	1	100178174	1_61	0	0.0433251094053835	16.3679141850097	1.18275042581095e-05	2.00066378175812	2
ENSG00000137992.14	DBT	1	100249898	1_61	0	0.0208852594199185	9.54886170482867	3.32622469220061e-06	-1.17261904761913	1
ENSG00000079335.18	CDC14A	1	100344610	1_61	0	0.0232533008725815	10.580791753615	4.10357980080622e-06	1.35562755778896	2
ENSG00000181656.6	GPR88	1	100536067	1_62	0	0.0160436156632736	7.18558335422331	1.9227569366642e-06	-0.785714285714341	1
ENSG00000162694.13	EXTL2	1	100895622	1_62	0	0.0302213008490142	13.1460267809656	6.62624931729004e-06	1.75963697477151	2
ENSG00000162695.11	SLC30A7	1	100895622	1_62	0	0.0268181823477832	12.0187201977993	5.37585652803787e-06	-1.60989010988921	1
ENSG00000060718.20	COL11A1	1	103107935	1_64	0	0.0683619438105031	19.0745417735344	2.17484656159156e-05	1.92429577464798	1
ENSG00000185946.15	RNPC3	1	103529760	1_65	0	0.0140694456287356	5.81617691528511	1.36481786741683e-06	0.478551224588198	2
ENSG00000198890.7	PRMT6	1	107052011	1_66	0	0.241035277491963	34.1652711135562	0.000137349026859986	3.41463414634062	1
ENSG00000162631.18	NTNG1	1	107135646	1_66	0	0.0133429980312735	6.22385433721345	1.385073905772e-06	-0.651465798045681	1
ENSG00000134215.15	VAV3	1	107964556	1_67	0	0.0281738198071215	11.8509734442237	5.56877746312425e-06	1.43162264551515	2
ENSG00000085491.15	SLC25A24	1	108200330	1_67	0	0.0190786915153013	8.18035946994576	2.60304142654517e-06	1.12510669900478	2
ENSG00000162639.15	HENMT1	1	108662004	1_67	0	0.0131459750858541	4.68386371700348	1.02696858964364e-06	-0.0759999999999757	1
ENSG00000116266.10	STXBP3	1	108746731	1_67	0	0.0570888610791127	18.5498604215418	1.7662498201083e-05	-2.2229729729732	1
ENSG00000121940.15	CLCC1	1	108963869	1_67	0	0.072218096273228	20.802093608722	2.50560835085042e-05	2.11075949367211	1
ENSG00000197780.9	TAF13	1	109075155	1_67	0	0.0185693328908366	7.92601485997609	2.45477272766505e-06	-1.1084001521136	2
ENSG00000215717.5	TMEM167B	1	109090133	1_67	0	0.013212486347646	4.73118714325669	1.04259295058854e-06	-0.0347222222222254	1
ENSG00000031698.12	SARS	1	109213564	1_67	0	0.0131456440626699	4.68362793063838	1.02689103354323e-06	-0.199612403100758	1
ENSG00000143126.7	CELSR2	1	109235615	1_67	0	0.0192001842228655	8.24002276363427	2.63872366966965e-06	1.11290322580638	1
ENSG00000134222.16	PSRC1	1	109275325	1_67	0	0.0254454409382328	10.8905067373749	4.62187477647813e-06	-1.2988505747129	1
ENSG00000221986.6	MYBPHL	1	109306632	1_67	0	0.0145602742584871	5.64228557705509	1.37020240249893e-06	0.536231884057867	1
ENSG00000134243.11	SORT1	1	109397881	1_67	0	0.0470662611431395	16.7101435690745	1.31174672008508e-05	1.90000000000001	1
ENSG00000143028.8	SYPL2	1	109466191	1_67	0	0.0190841977518239	8.18305755352821	2.60465147632618e-06	0.963235294118171	1
ENSG00000181754.6	AMIGO1	1	109509517	1_67	0	0.0183777801626116	7.828577630967	2.39958434691279e-06	-0.890625000000132	1
ENSG00000156097.12	GPR61	1	109539929	1_67	0	0.0271054230104165	11.4863046901368	5.19274058829976e-06	1.45194805194755	1
ENSG00000065135.10	GNAI3	1	109548825	1_67	0	0.0171908042250938	7.20130440554197	2.06474997416444e-06	-0.748299319728001	1
ENSG00000168765.16	GSTM4	1	109635226	1_67	0	0.0145156280339921	5.61347926937357	1.35902692013864e-06	-0.532233622337851	3
ENSG00000134184.12	GSTM1	1	109671748	1_67	0	0.0654609004501711	19.8591283935174	2.16821459845424e-05	2.08437499999949	1
ENSG00000213366.12	GSTM2	1	109676500	1_67	0	0.0140247571813737	5.29074881377346	1.23757805461937e-06	0.604316546762611	1
ENSG00000134201.10	GSTM5	1	109710593	1_67	0	0.0237703257994186	10.2489501518092	4.06326007322757e-06	1.4935532321044	4
ENSG00000134202.10	GSTM3	1	109741163	1_67	0	0.164593301730329	28.8667946684023	7.92448095275579e-05	-2.98732206579792	2
ENSG00000184371.13	CSF1	1	109928142	1_68	0	0.0142609656694814	5.82684282033628	1.38593334260019e-06	0.603351955307295	1
ENSG00000168710.17	AHCYL1	1	109984850	1_68	0	0.0316898430771296	13.3407476776186	7.05115666953508e-06	1.51204819277101	1
ENSG00000143093.14	STRIP1	1	110034040	1_68	0	0.0489594407209627	17.4646285364525	1.42611946152089e-05	2.0080000000005	1
ENSG00000186150.4	UBL4B	1	110128698	1_68	0	0.0559993021485012	18.745293714803	1.75079367979995e-05	-1.82442748091591	1
ENSG00000197106.6	SLC6A17	1	110148002	1_68	0	0.0362380225857973	14.6091354446585	8.82976433448149e-06	-1.53480437840214	2
ENSG00000116396.14	KCNC4	1	110211143	1_68	0	0.111016058468218	25.3482810985279	4.69347408393182e-05	-2.49999999999994	1
ENSG00000134248.13	LAMTOR5	1	110407840	1_68	0	0.0132360222956041	5.12730821344675	1.13189729021824e-06	-0.35123966942146	1
ENSG00000177301.14	KCNA2	1	110630068	1_68	0	0.0464116493659695	16.9564993975241	1.31257251782471e-05	-1.90000000000035	1
ENSG00000121931.15	LRIF1	1	110964484	1_68	0	0.0131522429444773	5.06778966401759	1.11167671585754e-06	-0.433734939759183	1
ENSG00000156171.14	DRAM2	1	111139496	1_68	0	0.0636017505605936	19.9619794048562	2.11754563237549e-05	2.64492753623102	1
ENSG00000134255.13	CEPT1	1	111139685	1_68	0	0.0129428321913475	4.91732313761695	1.06149554181841e-06	0.20100502512559	1
ENSG00000064886.13	CHI3L2	1	111191102	1_68	0	0.110124852107576	25.2691486424628	4.64126166608665e-05	2.84328358208935	1
ENSG00000173947.13	PIFO	1	111346062	1_69	0	0.0115925638981095	4.68512697382135	9.05859763076545e-07	-0.0205761316872491	1
ENSG00000085465.12	OVGP1	1	111427097	1_69	0	0.0116929095379839	4.77802145699947	9.31817346885949e-07	0.246970734263346	2
ENSG00000143110.11	C1orf162	1	111473751	1_69	0	0.0116970249157349	4.75724672098157	9.28092356615901e-07	-0.0681818181817917	1
ENSG00000116473.14	RAP1A	1	111590823	1_69	0	0.0120472780538741	5.08003591019176	1.02074161705465e-06	0.327272727272698	1
ENSG00000121933.18	TMIGD3	1	111490897	1_69	0	0.0231275272285932	11.1239218358017	4.2908885559025e-06	1.35937499999972	1
ENSG00000197852.9	FAM212B	1	111756253	1_69	0	0.0145231761390722	6.73084808205347	1.6303899838384e-06	-0.701807228915432	1
ENSG00000064703.11	DDX20	1	111755544	1_69	0	0.0149416974580245	7.07030381223887	1.76196841901347e-06	0.848167539267305	1
ENSG00000171385.9	KCND3	1	111988885	1_69	0	0.0372972828656949	15.2832954210483	9.50723672696796e-06	-1.50675675675686	1
ENSG00000143079.14	CTTNBP2NL	1	112372758	1_69	0	0.0124006214139631	5.20465121746971	1.07645328051043e-06	0.005296560340477	2
ENSG00000116489.12	CAPZA1	1	112614750	1_69	0	0.212612343247544	19.845172959855	7.03725791008151e-05	3.98387096774148	1
ENSG00000007341.18	ST7L	1	112626827	1_69	0	0.252717207195877	20.6651451226165	8.7103053216224e-05	4.04065040650334	1
ENSG00000155363.18	MOV10	1	112675881	1_69	0	0.133750828226376	18.4171663983255	4.10846316419937e-05	3.84799999999835	1
ENSG00000155367.15	PPM1J	1	112715671	1_69	0	0.0560577272500974	21.3472044033681	1.99588999115381e-05	-2.58461538461451	1
ENSG00000155380.11	SLC16A1	1	112964948	1_70	0	0.0160173541760764	4.92348306084708	1.31529549452942e-06	-0.257861635220083	1
ENSG00000081026.18	MAGI3	1	113390860	1_70	0	0.0178555950938906	5.94372354968917	1.77008057530016e-06	-0.34013605442177	1
ENSG00000116793.15	PHTF1	1	113758713	1_70	0	0.04200853923445	14.0155292949435	9.8199028016448e-06	2.21333333333361	1
ENSG00000188761.11	BCL2L15	1	113887734	1_70	0	0.0159615173384434	4.89066935672386	1.3019748108468e-06	-0.351145038168001	1
ENSG00000134262.12	AP4B1	1	113904943	1_70	0	0.0338046473720567	11.9581037742016	6.74215656762922e-06	-1.78661597198771	2
ENSG00000118655.4	DCLRE1B	1	113878691	1_70	0	0.0306551185663432	11.0334214696494	5.64122359932183e-06	1.97999999999959	1
ENSG00000163349.21	HIPK1	1	113928961	1_70	0	0.0666968892308644	18.4236839473719	2.04947280127811e-05	-2.42510121457484	1
ENSG00000116774.11	OLFML3	1	113979261	1_70	0	0.0172952955322829	5.64426216625847	1.62815321358846e-06	0.492647058823582	1
ENSG00000134200.3	TSHB	1	115029353	1_72	0	0.0132382368070988	11.0142565787341	2.43189847463062e-06	-1.33333333333364	1
ENSG00000197323.11	TRIM33	1	114511320	1_72	0	0.0080720918394992	6.38056562983239	8.59024163182933e-07	-0.684210526316019	1
ENSG00000175984.14	DENND2C	1	114669904	1_72	0	0.00916714208807068	7.5712498432892	1.15760833760387e-06	0.86335403726704	1
ENSG00000213281.4	NRAS	1	114716978	1_72	0	0.0102039884392152	8.57461224542361	1.45929990198068e-06	0.954022988505767	1
ENSG00000009307.15	CSDE1	1	114758064	1_72	0	0.00672970935636341	4.67904722573254	5.25186848806287e-07	0.0704225352112734	1
ENSG00000134198.9	TSPAN2	1	115077023	1_72	0	0.0414787410531403	21.7745877514195	1.50638371979921e-05	-2.09463722397429	1
ENSG00000173218.14	VANGL1	1	115287199	1_72	0	0.00673651522906027	4.68850096188586	5.26780161302397e-07	-0.0967680731956687	2
ENSG00000118729.11	CASQ2	1	115768346	1_72	0	0.00689798054232271	4.91003589890202	5.6489370870344e-07	0.147058823529426	1
ENSG00000163393.12	SLC22A15	1	115976190	1_72	0	0.00674351846708277	4.69821902391675	5.28420814086465e-07	-0.0510051529412036	2
ENSG00000116815.15	CD58	1	116571486	1_72	0	0.0110111543706467	9.28774752362285	1.70570278263093e-06	-1.06993006993023	1
ENSG00000134247.9	PTGFRN	1	116909700	1_72	0	0.012952925098394	10.8099580071712	2.33534994051859e-06	-1.22913531529753	2
ENSG00000134256.12	CD101	1	117001709	1_72	0	0.0457068253643206	22.6963115149409	1.73020055511053e-05	-2.15564202334616	1
ENSG00000116830.11	TTF2	1	117060534	1_72	0	0.00715582893514655	5.25330717027879	6.26978792372764e-07	-0.37323943661986	1
ENSG00000134253.9	TRIM45	1	117122142	1_72	0	0.00943877305852181	7.84463675539343	1.23494748003899e-06	0.869047619047623	1
ENSG00000183508.4	FAM46C	1	117605765	1_72	0	0.0129271040599285	10.7912478607687	2.32666050724082e-06	1.30487804878073	1
ENSG00000196505.10	GDAP2	1	117931602	1_72	0	0.00685328296905197	4.84923242034726	5.54283268998458e-07	-0.241935483870976	1
ENSG00000155761.13	SPAG17	1	118235014	1_72	0	0.00675369576829454	4.71232356406446	5.30807073627046e-07	-0.0737100737100674	1
ENSG00000116874.11	WARS2	1	119029918	1_73	0	0.0113841612672054	4.95930681952745	9.41633981137348e-07	-0.317966949383182	2
ENSG00000143067.4	ZNF697	1	119648421	1_73	0	0.013662781470247	6.66970817396164	1.51986866005901e-06	0.788359788359913	1
ENSG00000134240.11	HMGCS2	1	119770159	1_73	0	0.0110845482632216	4.70940590033711	8.70651249952254e-07	0.11111111111111	1
ENSG00000131791.7	PRKAB2	1	147172620	1_73	0	0.0120907784319476	5.52366501984079	1.11388845151016e-06	0.585554971394783	2
ENSG00000131778.18	CHD1L	1	147241216	1_73	0	0.0164350639939801	8.40334298539035	2.30347548623604e-06	0.939999999999633	1
ENSG00000162836.11	ACP6	1	147670174	1_73	0	0.019316391715931	9.92097419908891	3.19624770807823e-06	-1.13231215488126	2
ENSG00000188092.14	GPR89B	1	147928711	1_73	0	0.0214724752728944	10.91616112661	3.90941841429798e-06	-1.31358024691337	1
ENSG00000143450.16	OAZ3	1	151762965	1_74	0	0.0833741837001143	21.1448816414438	2.94033598460715e-05	1.05347269163112	2
ENSG00000143436.10	MRPL9	1	151762965	1_74	0	0.0198204368561653	11.1835486642409	3.69702987353334e-06	0.817669516541835	2
ENSG00000182134.15	TDRKH	1	151772382	1_74	0	0.0174515023714216	13.8429916022303	4.02923763320198e-06	-3.07317073170758	1
ENSG00000143365.17	RORC	1	151812071	1_74	0	0.0959602329520315	28.541979119844	4.56809874618852e-05	-3.65068038628043	2
ENSG00000225556.1	C2CD4D	1	151841315	1_74	0	0.0167457132670105	9.38283355712311	2.62058209015908e-06	-0.89763779527546	1
ENSG00000159445.12	THEM4	1	151909866	1_74	0	0.0390283499705627	17.0151582109837	1.10758301693341e-05	-1.76977401130023	1
ENSG00000197747.8	S100A10	1	151993591	1_74	0	0.0330524484998533	14.8932006132057	8.2101630546219e-06	-1.67164179104415	1
ENSG00000159450.12	TCHH	1	152116129	1_74	0	0.0227038653204591	11.9130640821667	4.51110966985525e-06	1.42063492063494	1
ENSG00000197915.5	HRNR	1	152220349	1_74	0	0.0104289957134088	5.12621817339143	8.91660812854171e-07	0.171873574123495	3
ENSG00000143631.10	FLG	1	152205063	1_74	0	0.0108216435578059	5.97195426553503	1.07787848633418e-06	0.539144549091232	2
ENSG00000143536.7	CRNN	1	152414760	1_74	0	0.017891124690261	9.89260349669254	2.95194560552793e-06	-0.851040403233298	2
ENSG00000198854.5	C1orf68	1	152719996	1_74	0	0.0232125306980799	12.7680087750966	4.94317253440438e-06	1.79687500000046	1
ENSG00000163207.6	IVL	1	152908247	1_74	0	0.0100096005769541	4.91134075046857	8.19930270185439e-07	0.169079725033806	2
ENSG00000163216.6	SPRR2D	1	153042265	1_74	0	0.0163941950146989	9.38871549576568	2.5671803588423e-06	1.30081300813007	1
ENSG00000241794.1	SPRR2A	1	153057485	1_74	0	0.00981987132204099	4.67618493812982	7.65874449530514e-07	-0.0112247449574749	2
ENSG00000203785.8	SPRR2E	1	153106201	1_74	0	0.0200845995228618	10.9437378313531	3.66597047260402e-06	-1.13397927054154	2
ENSG00000203782.5	LOR	1	153259400	1_75	0	0.0641186403771359	17.2673510246682	1.8465885061235e-05	-1.87142857142845	1
ENSG00000163220.10	S100A9	1	153366838	1_75	0	0.0311715757021652	10.4123208455902	5.413353694707e-06	1.35567010309303	1
ENSG00000143546.9	S100A8	1	153391654	1_75	0	0.0413240199549041	13.0810838076127	9.01584415994063e-06	1.61532826795841	2
ENSG00000143556.8	S100A7	1	153460264	1_75	0	0.017963331453967	5.221035255871	1.56424081982184e-06	0.397124935549231	2
ENSG00000197956.9	S100A6	1	153535924	1_75	0	0.0172760871177583	4.85457208133749	1.39880264517277e-06	0.236908280312363	2
ENSG00000196420.7	S100A5	1	153541765	1_75	0	0.0181755058542982	5.33135543592199	1.61615961333864e-06	-0.455830388692501	1
ENSG00000188015.9	S100A3	1	153549020	1_75	0	0.0266638609623655	8.93817030057855	3.97495088400973e-06	1.04205722711487	3
ENSG00000196154.11	S100A4	1	153507005	1_75	0	0.0221375311106456	7.18571335036086	2.65313396010132e-06	0.780639778208432	2
ENSG00000196754.10	S100A2	1	153567710	1_75	0	0.0199629588159587	6.21308290589098	2.06867451957968e-06	-0.690184049079804	1
ENSG00000188643.10	S100A16	1	153613108	1_75	0	0.0171741934854408	4.79897308752269	1.37462668806875e-06	0.0323695514712582	2
ENSG00000189334.8	S100A14	1	153617113	1_75	0	0.022417089357352	7.30369669750184	2.73075072980462e-06	0.636363636363584	1
ENSG00000160678.11	S100A1	1	153674224	1_75	0	0.018193033064998	5.34033652040304	1.62044329926295e-06	-0.175999999999965	1
ENSG00000189171.14	S100A13	1	153622972	1_75	0	0.0946840573836735	21.0251610358415	3.32029213272611e-05	2.23157894736879	1
ENSG00000143553.10	SNAPIN	1	153658595	1_75	0	0.0169672857928297	4.68515571966893	1.32585646512556e-06	0.00775193798449429	1
ENSG00000169418.9	NPR1	1	153676185	1_75	0	0.020961187442041	6.67206354943575	2.33257792559555e-06	0.997475696647753	2
ENSG00000143554.13	SLC27A3	1	153774305	1_75	0	0.0327573086685627	10.8812430462091	5.94493115336529e-06	-1.32307692307613	1
ENSG00000198837.9	DENND4B	1	153940147	1_75	0	0.0169333701645646	4.66637322489429	1.3179015818528e-06	-0.0885245901639265	1
ENSG00000160741.16	CRTC2	1	153959736	1_75	0	0.0173495989506811	4.8944691037615	1.41629961517023e-06	0.577777777777544	1
ENSG00000143570.17	SLC39A1	1	153968263	1_75	0	0.019522001455347	6.00300546063214	1.95457880379133e-06	0.398373983739697	1
ENSG00000143578.15	CREB3L4	1	153966654	1_75	0	0.0187603339395717	5.62892069467479	1.76126944229139e-06	0.314516129032148	1
ENSG00000143552.9	NUP210L	1	154155073	1_75	0	0.0169475514897898	4.67423370633204	1.32122715301588e-06	-0.109793116835512	2
ENSG00000143549.19	TPM3	1	154194640	1_75	0	0.0192831100590307	5.88735784231437	1.89346647147532e-06	-0.846774193548301	1
ENSG00000143569.18	UBAP2L	1	154219953	1_75	0	0.0180068974212775	5.24376393867189	1.57486063920908e-06	0.340116279070034	1
ENSG00000143595.12	AQP10	1	154321449	1_75	0	0.0203623621456548	6.3993908663388	2.17333612975943e-06	0.653409090908942	1
ENSG00000143515.16	ATP8B2	1	154322180	1_75	0	0.0207768278093977	6.58896061990167	2.28326467706188e-06	-1.08799999999972	1
ENSG00000169291.9	SHE	1	154501655	1_75	0	0.0253890994480934	8.47647283868188	3.58940593876206e-06	1.43975903614498	1
ENSG00000160714.9	UBE2Q1	1	154559434	1_75	0	0.0209556898550202	6.6694868114145	2.33106554884584e-06	-0.781395348837055	1
ENSG00000160710.15	ADAR	1	154627302	1_75	0	0.0191122888573475	5.80359418664422	1.84999196934415e-06	0.354838709677369	1
ENSG00000143603.18	KCNN3	1	154870871	1_76	0	0.0109039774284173	7.54658588654208	1.37244695645992e-06	1.3593750000006	1
ENSG00000160691.18	SHC1	1	154974220	1_76	0	0.029522236935883	16.0594868410369	7.90753332537963e-06	-1.46938775510213	1
ENSG00000173207.12	CKS1B	1	154975020	1_76	0	0.0233523087376502	13.9228002907829	5.42271179150071e-06	1.31343283582167	1
ENSG00000163354.14	DCST2	1	155033615	1_76	0	0.0144195417685118	9.76319962903158	2.34803050261254e-06	1.56549923046063	2
ENSG00000163357.10	DCST1	1	155033975	1_76	0	0.0122332641959929	7.94684605666626	1.62142647791055e-06	-0.918128654970817	1
ENSG00000169242.11	EFNA1	1	155127487	1_76	0	0.0580902037428925	27.3541175470417	2.6502431100867e-05	3.75100401606271	1
ENSG00000169241.17	SLC50A1	1	155135691	1_76	0	0.0124411717816293	17.608955327799	3.65388592037934e-06	4.23013314325065	2
ENSG00000185499.16	MUC1	1	155197995	1_76	0	0.00831361022160682	5.89818980420542	8.17840302970784e-07	-1.53535353535367	1
ENSG00000177628.15	GBA	1	155223744	1_76	0	0.0124230510070172	16.8361691021691	3.48844317625988e-06	-4.47405565305937	3
ENSG00000116521.10	SCAMP3	1	155262283	1_76	0	0.0563847106615653	32.01002248163	3.01028379654904e-05	5.44366197183029	1
ENSG00000143630.9	HCN3	1	155277916	1_76	0	0.0733402191618934	34.4977376995186	4.21981026981371e-05	-5.52142857142788	1
ENSG00000176444.18	CLK2	1	155278784	1_76	0	0.0585914976390416	32.1235733820945	3.13919688105571e-05	5.39716312056876	1
ENSG00000163374.19	YY1AP1	1	155688145	1_76	0	0.0121495522077401	12.4882616022204	2.53059336391235e-06	-3.36424829419233	2
ENSG00000116580.18	GON4L	1	155859720	1_76	0	0.0505291224850064	26.95674712626	2.27179608275954e-05	-4.59558823529568	1
ENSG00000132718.8	SYT11	1	155859720	1_76	0	0.0505291224850065	26.95674712626	2.27179608275954e-05	-4.59558823529568	1
ENSG00000143622.10	RIT1	1	155911161	1_76	0	0.0215415248938434	17.7277361162873	6.36927245960421e-06	-3.86259541984707	1
ENSG00000132680.10	KIAA0907	1	155934601	1_76	0	0.0102643698942447	6.43075627488022	1.10091667536911e-06	0.247826086956472	1
ENSG00000116584.17	ARHGEF2	1	156006597	1_76	0	0.00924879752417285	7.03034945376169	1.08448185569693e-06	-2.21093749999917	1
ENSG00000163479.13	SSR2	1	156020665	1_76	0	0.0113856579579763	7.51757224975147	1.42756485998373e-06	-0.939285714285853	1
ENSG00000132698.14	RAB25	1	156061029	1_76	0	0.017834616418639	14.5935075875151	4.34093783921526e-06	-2.96732026143821	1
ENSG00000196189.12	SEMA4A	1	156146697	1_76	0	0.0337749875624914	18.7108242020151	1.05401847108265e-05	2.21204699914467	3
ENSG00000160785.13	SLC25A44	1	156193927	1_76	0	0.020218173544444	13.8911754004786	4.6842603029369e-06	-1.86170494134139	2
ENSG00000160783.19	PMF1	1	156212919	1_76	0	0.0139154330458884	10.1148370686304	2.34755471418844e-06	-1.48062015503915	1
ENSG00000242252.1	BGLAP	1	156244130	1_76	0	0.00934097339061402	5.7031202011843	8.88515003131174e-07	0.280000000000109	1
ENSG00000160781.15	PAQR6	1	156248323	1_76	0	0.00823242012951142	4.68992934947135	6.43952645772376e-07	-0.25657894736848	1
ENSG00000198952.8	SMG5	1	156282500	1_76	0	0.0113056127596899	7.77969531711377	1.46695502849811e-06	0.933823529411544	1
ENSG00000163472.18	TMEM79	1	156283240	1_76	0	0.0112965474229728	7.77326947207142	1.46456806082362e-06	-0.933823529411644	1
ENSG00000163468.14	CCT3	1	156362428	1_76	0	0.0134241535205043	9.42622318515552	2.11049697543347e-06	1.13768115942015	1
ENSG00000073754.5	CD5L	1	157897970	1_77	0	0.0137017662700195	7.4561918826297	1.70393779609068e-06	0.916030534351443	1
ENSG00000187862.11	TTC24	1	156578794	1_77	0	0.010358868405403	4.83488440209645	8.35330841714107e-07	-0.230034121562158	2
ENSG00000163382.11	NAXE	1	156590832	1_77	0	0.0101712854675261	4.66372381543403	7.91168108285597e-07	0.0215827338129474	1
ENSG00000160818.16	GPATCH4	1	156601987	1_77	0	0.01051346525715	4.9736412008773	8.72128424820343e-07	0.31302521008405	1
ENSG00000132702.12	HAPLN2	1	156618957	1_77	0	0.0104222809913991	4.89204463550838	8.50380502922677e-07	-0.231292517006839	1
ENSG00000132688.10	NES	1	156677793	1_77	0	0.0294588897561435	14.6558524967056	7.20091303738931e-06	-1.57246376811662	1
ENSG00000143320.8	CRABP2	1	156705979	1_77	0	0.0102716711590706	4.75570643633768	8.14734770637893e-07	-0.100628930817654	1
ENSG00000143319.16	ISG20L2	1	156728554	1_77	0	0.0889333733900762	25.1947690623927	3.73710459913356e-05	2.60897435897463	1
ENSG00000143303.11	RRNAD1	1	156728106	1_77	0	0.0973457400149592	26.0716928392136	4.23298069095512e-05	2.45596868884598	1
ENSG00000143314.12	MRPL24	1	156725712	1_77	0	0.0120040000931769	6.21593141318199	1.24449257406171e-06	-0.867135526263713	2
ENSG00000143294.14	PRCC	1	156750758	1_77	0	0.230874677840912	34.7023158809344	0.000133627199482034	-3.35114503816861	1
ENSG00000198400.11	NTRK1	1	156815190	1_77	0	0.0296657560986257	14.7219868773291	7.28420154427362e-06	2.10798688685391	2
ENSG00000027869.11	SH2D2A	1	156815987	1_77	0	0.012600724106671	6.67069793005686	1.40193178804123e-06	-1.20149253731301	1
ENSG00000187800.13	PEAR1	1	156893398	1_77	0	0.0106359568524279	5.08215963119825	9.01539946204371e-07	0.615000000000055	1
ENSG00000160838.13	LRRC71	1	156920880	1_77	0	0.126982809571399	28.6712321405461	6.07227448184589e-05	-3.25294117647054	1
ENSG00000132694.18	ARHGEF11	1	157045234	1_77	0	0.0144740899467188	7.97058023019811	1.92416056806421e-06	1.07189542483676	1
ENSG00000143297.18	FCRL5	1	157552226	1_77	0	0.0530829833377194	20.2394650439272	1.7919028398538e-05	-2.53289473684303	1
ENSG00000160856.20	FCRL3	1	157700967	1_77	0	0.0109656484223289	5.36813777702955	9.81788807737683e-07	0.707142857143038	1
ENSG00000158473.6	CD1D	1	158180266	1_78	0	0.142473519634185	30.4118293299798	7.22664636849135e-05	-2.91384331225756	2
ENSG00000158488.15	CD1E	1	158353463	1_78	0	0.0446334521595955	19.1907157502662	1.42860365486582e-05	-2.19715815130313	2
ENSG00000163554.12	SPTA1	1	158654738	1_78	0	0.0140909412805277	8.31996759776055	1.95533757319307e-06	1.10491803278694	1
ENSG00000163564.14	PYHIN1	1	158930485	1_78	0	0.0116794508003923	6.56010924361182	1.27789037403411e-06	-0.717320472038847	2
ENSG00000163565.18	IFI16	1	159000007	1_78	0	0.0731962709524238	23.9165410303302	2.91976185849994e-05	-2.44510978043895	1
ENSG00000163568.14	AIM2	1	159147319	1_78	0	0.0145660183056567	8.63106784169247	2.09684093899724e-06	1.03921568627459	1
ENSG00000162706.12	CADM3	1	159172360	1_78	0	0.267866334208362	36.8581916576765	0.000164669157644496	-3.56701030927808	1
ENSG00000179639.10	FCER1A	1	159288755	1_78	0	0.00981478203467578	4.93067478160607	8.07136752428177e-07	-0.427626847543697	2
ENSG00000181036.13	FCRL6	1	159800388	1_78	0	0.0669635867693751	23.0618038298766	2.57568107447045e-05	-2.21751412429446	1
ENSG00000188004.9	C1orf204	1	159854415	1_78	0	0.0119259281574876	6.7558293896657	1.34378864762074e-06	-0.727272727272502	1
ENSG00000243284.1	VSIG8	1	159856126	1_78	0	0.0106095778426472	5.65995688666421	1.00154699493122e-06	0.444525764967648	2
ENSG00000213085.9	CFAP45	1	159899758	1_78	0	0.0096003549499134	4.72381948829315	7.5638113659677e-07	0.108229760471084	2
ENSG00000158710.14	TAGLN2	1	159922298	1_78	0	0.0157833446018167	9.38430929554077	2.47036688729509e-06	-1.05970149253696	1
ENSG00000158764.6	ITLN2	1	160954636	1_79	0	0.0203418323024173	21.1575682468653	7.17820613447443e-06	-0.584323054566262	2
ENSG00000143315.6	PIGM	1	160031560	1_79	0	0.00243455249009628	4.8781670256624	1.98077850450022e-07	0.223650385604163	1
ENSG00000162729.13	IGSF8	1	160098278	1_79	0	0.00511876586117721	11.4885447877669	9.80822436983615e-07	1.36310004632296	2
ENSG00000132681.16	ATP1A4	1	160151124	1_79	0	0.00331602634029948	7.71430806070224	4.26653246934857e-07	-0.772460385203383	2
ENSG00000162735.18	PEX19	1	160286214	1_79	0	0.00659805673228586	13.7386217868109	1.51188695186212e-06	-1.45599999999978	1
ENSG00000122218.14	COPA	1	160343540	1_79	0	0.00680516055832603	14.3138251179805	1.6246289529439e-06	-1.48409893992953	1
ENSG00000162736.15	NCSTN	1	160343540	1_79	0	0.00680516055832603	14.3138251179805	1.6246289529439e-06	-1.48409893992953	1
ENSG00000171786.5	NHLH1	1	160367549	1_79	0	0.00637320798592689	13.4147491459346	1.42593836226089e-06	1.34444444444389	1
ENSG00000162738.5	VANGL2	1	160400615	1_79	0	0.00613462701351764	12.872286733262	1.31705518821178e-06	-1.28034668678969	2
ENSG00000066294.14	CD84	1	160579789	1_79	0	0.00240006771429679	4.78228435947323	1.91433965871511e-07	0.206872269479411	2
ENSG00000117091.9	CD48	1	160711718	1_79	0	0.00243343104322524	5.21234541599149	2.1154966297991e-07	-0.619813532684933	2
ENSG00000026751.16	SLAMF7	1	160762994	1_79	0	0.00564474343100896	13.6986076655989	1.28967636196538e-06	1.86666666666719	1
ENSG00000122223.12	CD244	1	160862395	1_79	0	0.0027420053572651	5.89090597261744	2.69408004671047e-07	-0.579710144927348	1
ENSG00000179914.4	ITLN1	1	160884736	1_79	2	0.493102851684716	30.5681036176528	0.000251400488090773	5.68148148147923	1
ENSG00000158769.17	F11R	1	161021116	1_79	0	0.00288493882898977	9.53627505163941	4.58855015767983e-07	1.97826086956579	1
ENSG00000215845.10	TSTD1	1	161030323	1_79	0	0.00330363648388343	7.49825526242049	4.13154588294999e-07	0.767697821836899	3
ENSG00000158773.14	USF1	1	161047766	1_79	0	0.00252524361375472	6.03570800323692	2.54209401565493e-07	-0.522727272727309	1
ENSG00000162755.13	KLHDC9	1	161098329	1_79	0	0.009819422843514	21.0406458013372	3.44591954273792e-06	-3.07241379310187	1
ENSG00000143256.4	PFDN2	1	161117821	1_79	0	0.00488956458611589	11.4584125556314	9.34447157881831e-07	-1.20559440559393	1
ENSG00000158793.13	NIT1	1	161118210	1_79	0	0.00900085070966661	17.5638125071891	2.63671054705513e-06	-1.86486486486558	1
ENSG00000143258.15	USP21	1	161252258	1_79	0	0.0030127228661464	7.38971790886954	3.7131898057646e-07	0.51666666666694	1
ENSG00000143224.17	PPOX	1	161165947	1_79	0	0.00817187261419605	19.7746422150748	2.6951958432359e-06	3.17615642548458	2
ENSG00000158850.14	B4GALT3	1	161177981	1_79	0	0.00462399723256268	13.3681824142232	1.0309795101116e-06	-2.72950819672092	1
ENSG00000158864.12	NDUFS2	1	161196933	1_79	0	0.239372270636181	42.651381515283	0.000170281335608575	-3.95530726256901	1
ENSG00000158869.10	FCER1G	1	161215085	1_79	0	0.0609222249677708	42.004085445834	4.26802932617804e-05	4.64991246655204	2
ENSG00000158874.11	APOA2	1	161223893	1_79	0	0.00237671581881638	5.67444805002861	2.24937045608599e-07	-1.16406250000007	1
ENSG00000143257.11	NR1I3	1	161237587	1_79	0	0.00244692586649808	5.27130817239023	2.15129181201601e-07	0.970760233918324	1
ENSG00000248485.1	PCP4L1	1	161268699	1_79	0	0.00379688320420668	8.06234644956889	5.10562366710534e-07	0.359374999999917	1
ENSG00000158887.15	MPZ	1	161309728	1_79	0	0.0023778065277279	4.68903250472821	1.85960139741332e-07	0.333684272124691	2
ENSG00000143252.14	SDHC	1	161313069	1_79	0	0.00814314677970895	18.8638667597462	2.56202338104785e-06	-2.77431906614885	1
ENSG00000173110.7	HSPA6	1	161524532	1_79	0	0.0310175923796749	45.8944880298075	2.37426242504201e-05	5.94578313253207	1
ENSG00000203747.10	FCGR3A	1	161551141	1_79	0	0.00722170231618691	13.6382889193711	1.6427049832021e-06	-0.24757281553392	1
ENSG00000132185.16	FCRLA	1	161706604	1_79	0	0.00244729574252045	5.86137803611399	2.39246885486009e-07	0.00769230769231006	1
ENSG00000162746.14	FCRLB	1	161721796	1_79	0	0.00242282326905297	4.9528959598521	2.00143295707392e-07	0.65466909153663	2
ENSG00000081721.11	DUSP12	1	161749589	1_79	0	0.00263913651924985	5.4458595985111	2.39711242142502e-07	-0.220183486238586	1
ENSG00000118217.5	ATF6	1	161766245	1_79	0	0.00251858636066782	5.22980752269968	2.19686139993485e-07	-0.312540121227652	2
ENSG00000117143.13	UAP1	1	162560869	1_80	0	0.0218814059216036	13.5313053002675	4.93827216045331e-06	-1.5057619667806	2
ENSG00000162733.16	DDR2	1	162631124	1_80	0	0.00968891168077002	5.88658828213183	9.51258968371183e-07	-0.515254237287878	1
ENSG00000132196.13	HSD17B7	1	162790761	1_80	0	0.0105687700655619	6.70064877732013	1.18114008735569e-06	-0.693835221011439	2
ENSG00000185860.13	CCDC190	1	162868092	1_80	0	0.00860875438365061	4.78000182022451	6.86322891801051e-07	-0.203273716814426	3
ENSG00000143248.12	RGS5	1	163322602	1_80	0	0.0569512312669797	22.5886520268202	2.14562360623241e-05	2.31249999999908	1
ENSG00000143228.12	NUF2	1	163266611	1_80	0	0.028595426078741	16.0529703907078	7.65617906419105e-06	-1.770161290323	1
ENSG00000185630.18	PBX1	1	164555760	1_80	0	0.0122421637404037	8.07792292379313	1.64936963349461e-06	-0.937931034482716	1
ENSG00000162761.14	LMX1A	1	165357021	1_81	0	0.0226224916060369	6.37574939442688	2.40564633249857e-06	0.656249999999972	1
ENSG00000143198.12	MGST3	1	165652458	1_81	0	0.0223208394967971	6.24939311684973	2.32652902436065e-06	0.596774193548526	1
ENSG00000143149.12	ALDH9A1	1	165698175	1_81	0	0.0245240121039072	7.13578025325553	2.91872444087697e-06	0.766925491030622	2
ENSG00000143183.16	TMCO1	1	165774286	1_81	0	0.0248713834877135	7.2682941099026	3.01503627781371e-06	0.853403141361235	1
ENSG00000143195.12	ILDR2	1	166974886	1_82	0	0.0349403937463496	19.8681678316889	1.1578324583581e-05	2.31468531468566	1
ENSG00000143194.12	MAEL	1	166975572	1_82	0	0.012632474016378	10.3436145480229	2.17931921232431e-06	1.58974358974418	1
ENSG00000143157.11	POGK	1	166838846	1_82	0	0.0141031237484309	11.3842604679231	2.67781300204295e-06	-1.48954998054018	2
ENSG00000152382.5	TADA1	1	166875791	1_82	0	0.0961911213155035	29.4708088987909	4.72810539895194e-05	2.89763779527526	1
ENSG00000198842.9	DUSP27	1	167093909	1_82	0	0.0282948877291094	17.9513266756198	8.47158418325181e-06	1.83009753948099	2
ENSG00000143167.11	GPA33	1	167166436	1_82	0	0.00978200372875015	8.01062151156616	1.30693546201021e-06	0.937254901961354	1
ENSG00000198821.10	CD247	1	167518220	1_82	0	0.00743711594950747	5.44151396367336	6.74969899906646e-07	-0.429967426710125	1
ENSG00000143162.7	CREG1	1	167554150	1_82	0	0.00902789947478022	7.24713405787503	1.09122200501613e-06	-0.770491243480944	2
ENSG00000198771.10	RCSD1	1	167634520	1_82	0	0.00844217902511735	6.6187887540617	9.31951224898215e-07	0.679012345678963	1
ENSG00000197965.11	MPZL1	1	167720961	1_82	0	0.00691042050947055	4.75448034461148	5.47983696403719e-07	-0.186991869918691	1
ENSG00000143199.17	ADCY10	1	167913803	1_82	0	0.011370282207308	9.41629047905415	1.78571109449828e-06	1.02000000000017	1
ENSG00000143164.15	DCAF6	1	167936173	1_82	0	0.00976058780754363	7.97715679203059	1.29862633759457e-06	-0.940729813328866	2
ENSG00000143158.10	MPC2	1	167936749	1_82	0	0.00684503171177708	4.66384113349002	5.32450597218499e-07	0.0137614678899001	1
ENSG00000143155.12	TIPRL	1	168178854	1_82	0	0.00824093474214915	6.40121463022972	8.79830412432469e-07	-0.718222800028046	2
ENSG00000143178.12	TBX19	1	168281906	1_82	0	0.00963787280305361	7.85096206668502	1.26201400637639e-06	0.868194842406712	1
ENSG00000143185.3	XCL2	1	168544200	1_82	0	0.0409217002514934	21.4154911547145	1.4616446949843e-05	-1.98809523809542	1
ENSG00000143184.4	XCL1	1	168576520	1_82	0	0.0069384027687035	4.79396946910691	5.54772437539094e-07	0.246268656716442	1
ENSG00000143196.4	DPT	1	168727051	1_82	0	0.00684514978157802	4.66394375825168	5.32471497874955e-07	-0.0132920161604166	2
ENSG00000143153.12	ATP1B1	1	169129500	1_83	0	0.0397632966468245	16.1745605231864	1.0726918428465e-05	1.93650793650796	1
ENSG00000143156.13	NME7	1	169325738	1_83	0	0.0118842219588871	4.70536986818336	9.32662740166292e-07	-0.397000950862988	2
ENSG00000117477.12	CCDC181	1	169464882	1_83	0	0.0118540244721216	4.70129795566937	9.29487816555864e-07	-0.23636363636367	1
ENSG00000198734.10	F5	1	169594713	1_83	0	0.0653036536250958	19.7539353101389	2.15154885872519e-05	1.8564814814814	1
ENSG00000174175.16	SELP	1	169629757	1_83	0	0.661154675905852	23.3768531459609	0.000257780005093925	-4.46399999999892	1
ENSG00000007908.15	SELE	1	169764425	1_83	0	0.0226170137878391	11.4500780858448	4.3192049959035e-06	1.90080741209522	2
ENSG00000000457.13	SCYL3	1	169894024	1_83	0	0.0223046466855747	12.4711167986308	4.6393891283419e-06	-3.02439024390334	1
ENSG00000120370.12	GORAB	1	170532434	1_83	0	0.0146590803779816	6.60933485920762	1.61593760438515e-06	0.603250467587183	2
ENSG00000116132.11	PRRX1	1	170662279	1_84	0	0.0171906694194355	12.86856251791	3.68963097134162e-06	-1.42335766423336	1
ENSG00000007933.12	FMO3	1	171090963	1_84	0	0.00790068870241067	5.83939875840633	7.69472652057504e-07	0.605605737729246	2
ENSG00000094963.13	FMO2	1	171185164	1_84	0	0.00998453301814195	8.0473943503545	1.3401183281539e-06	0.927736147747398	2
ENSG00000010932.16	FMO1	1	171248552	1_84	0	0.026115064043733	17.0536781384003	7.42795498049491e-06	-1.70796460177014	1
ENSG00000076258.9	FMO4	1	171314054	1_84	0	0.00700784689749812	4.70524067447827	5.49954238247819e-07	0.224019664406563	2
ENSG00000117523.15	PRRC2C	1	171486183	1_84	0	0.0119142910632692	9.6632562608732	1.92022362211254e-06	-1.22396264175325	2
ENSG00000034971.16	MYOC	1	171652737	1_84	0	0.0134294578924369	10.4000490501549	2.32945312137588e-06	-1.26829369255687	2
ENSG00000117533.14	VAMP4	1	171742190	1_84	0	0.00843713706778138	6.3486896293849	8.93386336940183e-07	-0.676601653566675	2
ENSG00000010165.19	METTL13	1	171781417	1_84	0	0.0114918053073572	9.40202745617028	1.80206262856273e-06	-1.34532374100784	1
ENSG00000197959.13	DNM3	1	171841015	1_84	0	0.0207633834791058	14.9677074919686	5.18338560066096e-06	1.57507847743217	2
ENSG00000135845.9	PIGC	1	172444386	1_84	0	0.00699581797815607	4.67436423833157	5.45407565004417e-07	0.00799999999999749	1
ENSG00000094975.13	SUCO	1	172532503	1_84	0	0.00744416799280123	5.65606021851822	7.02247651551106e-07	0.756946731477661	2
ENSG00000117560.7	FASLG	1	172658724	1_84	0	0.0107819549329354	7.92879436431335	1.42582022964022e-06	-0.430167597765402	1
ENSG00000120337.8	TNFSF18	1	173051090	1_84	0	0.102843493937748	28.0402694283149	4.80971242551116e-05	-2.47745628027865	2
ENSG00000117592.8	PRDX6	1	173476539	1_85	0	0.015186163706771	4.97017573572622	1.25886722774921e-06	-0.419889502762406	1
ENSG00000076321.10	KLHL20	1	173714815	1_85	0	0.0169930429434669	5.7288566569137	1.62367542051638e-06	0.398437500000083	1
ENSG00000120334.15	CENPL	1	173827031	1_85	0	0.0186189385643316	6.62347759350863	2.0568427772531e-06	0.612903225806634	1
ENSG00000117593.9	DARS2	1	173823772	1_85	0	0.015060762415041	4.8262393820417	1.21231623815475e-06	-0.557971014492583	1
ENSG00000117601.13	SERPINC1	1	173915655	1_85	0	0.015024815543124	4.80998260421215	1.20534885657926e-06	0.361705615837924	2
ENSG00000152061.23	RABGAP1L	1	174159856	1_85	0	0.0153909242565763	4.90423481790609	1.25891399868e-06	0.322580645161263	1
ENSG00000120333.4	MRPS14	1	175023749	1_85	0	0.0169344251491869	5.94200549729089	1.67827688726804e-06	0.594470046083313	1
ENSG00000152092.15	ASTN1	1	177165470	1_86	0	0.0194098110957535	7.14634086354157	2.31347676146581e-06	-0.824675324675102	1
ENSG00000235750.9	KIAA0040	1	175228748	1_86	0	0.0150162235536222	4.73585666344677	1.18609474083473e-06	0.160425685326931	2
ENSG00000143207.19	RFWD2	1	176207223	1_86	0	0.0226140103007139	8.58364678684659	3.23749815460144e-06	1.16765967814006	2
ENSG00000198797.6	BRINP2	1	177170676	1_86	0	0.0201974364677274	7.52034443508137	2.53334354525716e-06	0.879478827361512	1
ENSG00000120341.18	SEC16B	1	177961951	1_87	0	0.0339614476065816	11.588100388271	6.56384849468909e-06	-1.47580645161323	1
ENSG00000075391.16	RASAL2	1	178094621	1_87	0	0.0167993491914168	4.95730004826606	1.38898568236318e-06	0.298850574712494	1
ENSG00000116191.17	RALGPS2	1	178695216	1_87	0	0.0596759319313608	16.9456925772132	1.68662540948937e-05	2.01855939873103	2
ENSG00000116199.11	FAM20B	1	179025509	1_89	0	0.0201748637049662	8.95090061329031	3.01187851143036e-06	1.61335873491424	2
ENSG00000186283.13	TOR3A	1	179079288	1_89	0	0.0315048171161821	13.1511326818585	6.91035291980248e-06	-2.0680228544138	2
ENSG00000162782.15	TDRD5	1	179591583	1_89	0	0.0162146354855044	6.89773797428083	1.86540865832989e-06	0.460431654676124	1
ENSG00000169905.12	TOR1AIP2	1	179878267	1_89	0	0.0130014531170349	4.82567617596278	1.04642998415151e-06	-0.0680272108843647	1
ENSG00000135837.15	CEP350	1	179954679	1_89	0	0.0185529818359834	8.16319613027743	2.5260041284355e-06	-0.973737373737375	1
ENSG00000116260.16	QSOX1	1	180157972	1_89	0	0.0172722912463322	7.49119638378832	2.15804869697054e-06	0.942675159235793	1
ENSG00000230124.6	ACBD6	1	180503163	1_89	0	0.0128449984916798	4.71216626792914	1.00951963247151e-06	0.111702127659632	1
ENSG00000135835.11	KIAA1614	1	180936216	1_89	0	0.0172254738853564	7.46570529387163	2.14487568716501e-06	0.753968253968188	1
ENSG00000162783.10	IER5	1	181091095	1_89	0	0.0142973405113966	5.71678474130636	1.36322394510755e-06	-0.565476190476118	1
ENSG00000135821.17	GLUL	1	182434534	1_90	0	0.019433845282229	8.85740699491602	2.87094879898812e-06	-1.1063829787233	1
ENSG00000203730.2	TEDDM1	1	182400603	1_90	0	0.0137790302540242	5.62861566671976	1.29354146404934e-06	-0.565789473684174	1
ENSG00000135828.11	RNASEL	1	182573716	1_90	0	0.135651652239668	27.4441204296661	6.20918371591079e-05	-2.67521482562962	2
ENSG00000143333.6	RGS16	1	182604092	1_90	0	0.0196323293371892	8.95292189287031	2.93154612690697e-06	1.02932803316099	2
ENSG00000135862.5	LAMC1	1	183023026	1_91	0	0.0147354989562241	5.49586815089971	1.35070733027216e-06	0.282258064516238	1
ENSG00000058085.14	LAMC2	1	183185326	1_91	0	0.0147582315538859	5.51033468154529	1.35635197174064e-06	0.41604935584133	3
ENSG00000157064.10	NMNAT2	1	183418808	1_91	0	0.0180566509494556	7.40428110376966	2.22987339964339e-06	1.11229946524056	1
ENSG00000116698.21	SMG7	1	183471970	1_91	0	0.0225353291382033	9.48788553584855	3.56609942752215e-06	1.35872527857243	2
ENSG00000116701.14	NCF2	1	183599163	1_91	0	0.0811277093471638	21.6628037953806	2.93119010283415e-05	2.80799999999973	1
ENSG00000162704.15	ARPC5	1	183635502	1_91	0	0.0349705604614943	13.6336658005149	7.95198115630724e-06	-1.98664793446495	2
ENSG00000143344.15	RGL1	1	183636108	1_91	0	0.0372236853827919	14.2251010312684	8.83150733569664e-06	2.21899736147784	1
ENSG00000198860.11	TSEN15	1	184051811	1_91	0	0.0148320507198825	5.55715691963812	1.37471910353117e-06	-0.465648854961645	1
ENSG00000116667.12	C1orf21	1	184559445	1_91	0	0.0331040170278496	13.1153235149188	7.24135452013323e-06	-1.49618320610713	1
ENSG00000116406.18	EDEM3	1	184755965	1_92	0	0.0137937550043946	4.84515823462267	1.11468094877846e-06	0.0719999999999837	1
ENSG00000135842.16	FAM129A	1	184974705	1_92	0	0.0254075152979472	10.5866019519601	4.4862026293461e-06	1.12236286919849	1
ENSG00000121486.11	TRMT1L	1	185156912	1_92	0	0.0147562163093082	5.47790319355559	1.34818493996625e-06	-0.328467153284864	1
ENSG00000116668.12	SWT1	1	185156912	1_92	0	0.0147562163093082	5.47790319355559	1.34818493996625e-06	0.328467153284863	1
ENSG00000116679.15	IVNS1ABP	1	185317057	1_92	0	0.0137744703911056	4.83204222357886	1.11010928727687e-06	0.185185185185235	1
ENSG00000157181.15	C1orf27	1	186376034	1_92	0	0.0270145853658755	11.1648605029253	5.03050648221838e-06	-1.47133081023405	2
ENSG00000262180.1	OCLM	1	186400848	1_92	0	0.0191274493702042	7.91454512020361	2.52489385851346e-06	-0.974358974359088	1
ENSG00000116711.9	PLA2G4A	1	186831272	1_92	0	0.0151671472602419	5.73566869213403	1.45093536517097e-06	0.510204081632679	1
ENSG00000090104.11	RGS1	1	192575665	1_96	0	0.0209319335014837	9.25008567339153	3.22935067128873e-06	-1.10726305016876	2
ENSG00000116741.7	RGS2	1	192808677	1_96	0	0.0237245438548611	10.4288060246072	4.12660182938828e-06	-1.10000000000039	1
ENSG00000116747.12	TROVE2	1	193061470	1_96	0	0.0131189531077582	4.86258523798659	1.06396296878802e-06	-0.228758169934724	1
ENSG00000023572.8	GLRX2	1	193105954	1_96	0	0.0173848751983033	7.50476780355065	2.17605036371021e-06	0.893168337013788	2
ENSG00000134371.10	CDC73	1	193121735	1_96	0	0.0130175780131909	4.78984628958842	1.03994859225629e-06	-0.0902255639097606	1
ENSG00000162687.16	KCNT2	1	196606472	1_98	0	0.021871676308769	9.98709969241542	3.64318781353164e-06	1.41500231056411	2
ENSG00000000971.15	CFH	1	196583300	1_98	0	0.0145698186691546	6.17021897150398	1.49939075610505e-06	0.659259259259451	1
ENSG00000244414.6	CFHR1	1	196820070	1_98	0	0.0397552084861592	15.6289260258374	1.0362946988207e-05	1.70588235294114	1
ENSG00000177888.7	ZBTB41	1	197200897	1_98	0	0.0124129265379904	4.6677453374231	9.66365561510418e-07	0.149253731343276	1
ENSG00000143355.15	LHX9	1	197898532	1_99	0	0.0106405177912724	5.4911458923681	9.74508990813669e-07	1.03488372092992	1
ENSG00000213047.12	DENND1B	1	197774376	1_99	1	0.210500210077616	38.6411713108367	0.000135663470129864	6.21476510067005	1
ENSG00000203724.10	C1orf53	1	197902363	1_99	0	0.0103332089724604	5.54726297179996	9.56035617405819e-07	-1.02857142857142	1
ENSG00000151414.14	NEK7	1	198156916	1_99	0	0.0102174012881164	4.68248476546169	7.97952297049781e-07	-0.243362831858372	1
ENSG00000081237.18	PTPRC	1	198634149	1_99	0	0.0322664453037468	14.0005246941177	7.53451914316102e-06	-1.25196850393695	1
ENSG00000116833.13	NR5A2	1	200025940	1_100	0	0.0124257794615386	5.32913344731486	1.1044354610378e-06	-0.652631578947451	1
ENSG00000163362.10	C1orf106	1	200891082	1_101	0	0.0109404390272337	15.2886752568198	2.78974630909508e-06	-2.68303571428617	1
ENSG00000118197.13	DDX59	1	200631692	1_101	0	0.0111991297511346	13.2993831446677	2.48413892368174e-06	-2.53174603174657	1
ENSG00000118200.14	CAMSAP2	1	200740002	1_101	0	0.00601023253837962	4.72356102309597	4.73501011692265e-07	0.0256994639504068	2
ENSG00000232237.3	ASCL5	1	201127255	1_101	0	0.00651736491103427	5.82593568597735	6.33282999711979e-07	-0.755905511811038	1
ENSG00000116857.16	TMEM9	1	201154671	1_101	0	0.0117205458741314	10.2794007892719	2.00944324281141e-06	-0.848167083714326	3
ENSG00000081277.12	PKP1	1	201283573	1_101	0	0.00602877126335755	4.74486155581749	4.77103340666185e-07	0.0352019423507653	2
ENSG00000118194.18	TNNT2	1	201378187	1_101	0	0.0103021948448492	9.71032795339852	1.66849059464779e-06	-1.02790697674424	1
ENSG00000159166.13	LAD1	1	201400120	1_101	0	0.0151963908086169	14.3099842985296	3.62693453417662e-06	-1.81060606060552	1
ENSG00000174307.6	PHLDA3	1	201469408	1_101	0	0.00664606685487978	5.59284445930569	6.19951268167013e-07	0.411405295315667	1
ENSG00000159176.13	CSRP1	1	201509697	1_101	0	0.0142537563634675	12.5401082809597	2.98119732822357e-06	1.86345381526033	1
ENSG00000159388.5	BTG2	1	203304849	1_102	0	0.0176849783294065	6.67834700458062	1.96985209487241e-06	0.676136363636179	1
ENSG00000198700.9	IPO9	1	201828710	1_102	0	0.0216488061125507	8.57971012133979	3.0978948399482e-06	1.13879057765297	2
ENSG00000198892.6	SHISA4	1	201888432	1_102	0	0.0154512823650607	5.41047633604557	1.39431255062327e-06	0.444444444444435	1
ENSG00000163431.12	LMOD1	1	201904015	1_102	0	0.0153934317192315	5.37526974883464	1.3800531689567e-06	-0.435064935065091	1
ENSG00000134375.10	TIMM17A	1	201954050	1_102	0	0.0344449145437602	12.9602780241768	7.44559716140139e-06	-1.38042498017126	2
ENSG00000163435.15	ELF3	1	202007718	1_102	0	0.0150022693824219	5.13370504347241	1.28454102093285e-06	-0.243445692884018	1
ENSG00000143851.15	PTPN7	1	202161992	1_102	0	0.0379790247589826	13.8849242329062	8.79523460510269e-06	1.53276955602519	1
ENSG00000077157.21	PPP1R12B	1	202349188	1_102	0	0.0258337502889013	10.2440775970452	4.41387898964581e-06	1.35483870967772	1
ENSG00000143858.11	SYT2	1	202607503	1_102	0	0.0191760642135099	7.43902441071551	2.37922527454256e-06	-0.773413897280896	1
ENSG00000117139.16	KDM5B	1	202809133	1_102	0	0.0159799925149025	5.72630235374178	1.52619825459683e-06	0.534391534391433	1
ENSG00000117153.15	KLHL12	1	202928138	1_102	0	0.0191023296531698	7.40281092040808	2.35853919578565e-06	0.809523809523941	1
ENSG00000159346.12	ADIPOR1	1	202958751	1_102	0	0.0346429760396033	13.0145507416536	7.51976865936099e-06	1.42885375494046	1
ENSG00000143847.15	PPFIA4	1	203038484	1_102	0	0.0151490154102432	5.22505995909379	1.3201880320856e-06	-0.36774193548388	1
ENSG00000163485.16	ADORA1	1	203090600	1_102	0	0.0308941535848228	11.9319317290372	6.14818839168897e-06	-1.44029850746271	1
ENSG00000133055.8	MYBPH	1	203175705	1_102	0	0.0269780253147435	10.6526930668464	4.79324554643452e-06	-1.19292604501573	1
ENSG00000133048.12	CHI3L1	1	203186284	1_102	0	0.0143340945109827	4.70622588722111	1.12513112159482e-06	0.0957943925234053	1
ENSG00000133063.15	CHIT1	1	203274780	1_102	0	0.0148098526877416	5.01257975143943	1.23814680027977e-06	0.291666666666851	1
ENSG00000122176.10	FMOD	1	203350611	1_102	0	0.0166127753652273	6.09092382356671	1.68766197854504e-06	-0.651396933979478	2
ENSG00000188783.5	PRELP	1	203475432	1_103	0	0.0172401526896727	4.72401265878309	1.35835181122083e-06	0.15789473684219	1
ENSG00000188770.9	OPTC	1	203494364	1_103	0	0.0172596514778134	4.73462984113988	1.36294445910451e-06	0.137313432835755	1
ENSG00000122188.12	LAX1	1	203764731	1_103	0	0.0286453638985138	9.50337486097926	4.54038112575244e-06	1.09604519773949	1
ENSG00000058673.16	ZC3H11A	1	203795675	1_103	0	0.0223834848812521	7.17873722622848	2.68000660756487e-06	0.837988826815393	1
ENSG00000257315.2	ZBED6	1	203795675	1_103	0	0.0223834848812521	7.17873722622848	2.68000660756487e-06	0.837988826815393	1
ENSG00000182004.12	SNRPE	1	203861428	1_103	0	0.026703861687172	8.84133008010508	3.93778300431575e-06	1.07348174084321	2
ENSG00000143845.14	ETNK2	1	204151824	1_103	0	0.0179520023495214	5.10410589937693	1.5282439264443e-06	0.441988950276124	1
ENSG00000158615.8	PPP1R15B	1	204412128	1_103	0	0.0192872123857527	5.77831775400408	1.85879283075941e-06	0.562005277044889	1
ENSG00000133056.13	PIK3C2B	1	204495022	1_103	0	0.0391844130361465	12.4659483996115	8.14701988054216e-06	1.48550724637761	1
ENSG00000198625.12	MDM4	1	204517114	1_103	0	0.0274043594062291	9.08551964162461	4.1526901888259e-06	1.12977099236654	1
ENSG00000163531.15	NFASC	1	204828332	1_104	0	0.0154188314063882	6.02269222589689	1.54882459168519e-06	-0.641860465116204	1
ENSG00000184144.11	CNTN2	1	204846310	1_104	0	0.0308770940412483	12.5586879461899	6.46756490066543e-06	1.38861433624087	2
ENSG00000117222.13	RBBP5	1	205121757	1_104	0	0.0159043234323963	6.31368414441188	1.67478150479041e-06	-0.838709677419258	1
ENSG00000133059.16	DSTYK	1	205211346	1_104	0	0.014128395585722	5.20258004970251	1.2259470788829e-06	-0.405135910798563	2
ENSG00000133069.15	TMCC2	1	205228229	1_104	0	0.0137639741494759	4.9574647768344	1.13805589064306e-06	-0.313168744532875	2
ENSG00000163545.8	NUAK2	1	205305547	1_104	0	0.0176330509747429	7.28263081107043	2.14178495124569e-06	-0.871118441478062	2
ENSG00000162873.14	KLHDC8A	1	205356481	1_104	0	0.0319961600158517	12.8950074204032	6.88144371514278e-06	-1.62204724409397	1
ENSG00000117266.15	CDK18	1	205504902	1_104	0	0.0140149859331383	5.12702586919951	1.19844547651929e-06	-0.379644588045153	1
ENSG00000174514.12	MFSD4A	1	205568730	1_104	0	0.0233886615227916	9.93943629902772	3.8772805731659e-06	-1.4290775593359	2
ENSG00000158711.13	ELK4	1	205629851	1_104	0	0.0203318872567894	8.62127086940027	2.92354032601513e-06	-1.03086419753074	1
ENSG00000158715.5	SLC45A3	1	205687074	1_104	0	0.0140133076928852	5.12580512186501	1.19801665104093e-06	0.135770234986932	1
ENSG00000069275.12	NUCKS1	1	205749730	1_104	0	0.0783214835445412	21.4200964256741	2.79809485085298e-05	-3.03199999999988	1
ENSG00000117280.12	RAB29	1	205770138	1_104	0	0.254212566850685	33.1531204723026	0.000140566403495406	3.59757164216113	2
ENSG00000133065.10	SLC41A1	1	205813269	1_104	0	0.0166967116230995	6.77034933601922	1.88539403991454e-06	1.19533255030914	2
ENSG00000162877.12	PM20D1	1	205805711	1_104	0	0.0633040928895867	19.3769320860001	2.0458647175265e-05	-2.82401000249472	2
ENSG00000174502.18	SLC26A9	1	205919303	1_104	0	0.0247848937073578	10.4855086320612	4.33447665682438e-06	-1.27039488594231	2
ENSG00000117322.17	CR2	1	207454731	1_105	0	0.00723953624785767	5.92527432884633	7.15450043901188e-07	-0.717105263158335	1
ENSG00000263528.7	IKBKE	1	206470431	1_105	0	0.0373618543247299	20.3959988016078	1.27096475146027e-05	1.82051282051224	1
ENSG00000266094.7	RASSF5	1	206506970	1_105	0	0.0442416417892395	23.1240618062485	1.70630028044145e-05	2.48859607097631	2
ENSG00000143486.15	EIF2D	1	206605289	1_105	0	0.0105172889961315	10.6296220876705	1.86458307479849e-06	1.71034482758633	1
ENSG00000162889.10	MAPKAPK2	1	206684062	1_105	0	0.00649617137403835	4.81682818202389	5.21889710121e-07	0.346405228758193	1
ENSG00000162896.5	PIGR	1	206945992	1_105	0	0.00792782056756858	6.34799149197456	8.39363835962878e-07	0.579268697209734	2
ENSG00000182795.12	C1orf116	1	207032059	1_105	0	0.0211339644041842	15.7147117733856	5.53920575146765e-06	1.6529411764706	1
ENSG00000123843.12	C4BPB	1	207088956	1_105	0	0.0137463672454701	10.6611388810944	2.44428390870931e-06	-0.394342762063039	1
ENSG00000123838.10	C4BPA	1	207104083	1_105	0	0.0165890275885136	14.1764313702082	3.92236454637579e-06	-1.76246334310877	1
ENSG00000196352.14	CD55	1	207321334	1_105	0	0.00729659335479205	5.79851668684669	7.05662697014467e-07	0.519663297323984	2
ENSG00000117335.19	CD46	1	207749736	1_105	0	0.0133057075754125	11.6603365844386	2.58767164506937e-06	1.3654654734321	2
ENSG00000174059.16	CD34	1	207911570	1_105	0	0.0424803774322945	21.3919919345548	1.51565270345162e-05	2.09409190372021	1
ENSG00000008118.9	CAMK1G	1	209583074	1_106	0	0.00829703460398801	6.4779643411706	8.96440687527609e-07	-0.706728847935031	2
ENSG00000123689.5	G0S2	1	209674898	1_106	0	0.00958682541273603	7.24016059231992	1.1576655863159e-06	0.291946308724642	1
ENSG00000117595.10	IRF6	1	209806173	1_106	0	0.0365438326671662	32.7426619825278	1.99566749598392e-05	-4.74999999999901	1
ENSG00000117597.17	DIEXF	1	209827888	1_106	0	0.00686605064604162	7.69651780893416	8.81376337613677e-07	-1.8310810810809	1
ENSG00000143473.12	KCNH1	1	211134467	1_107	0	0.0221107778983097	12.74324082162	4.69941737431015e-06	1.50358422939101	1
ENSG00000117625.13	RCOR3	1	211257612	1_107	0	0.015161089305559	9.19735957794537	2.32569991721681e-06	-1.28966712728832	2
ENSG00000082512.14	TRAF5	1	211326278	1_107	0	0.00986511238664756	5.16915831385026	8.50514997590046e-07	0.361290660510116	2
ENSG00000170385.9	SLC30A1	1	211578806	1_107	0	0.0105510008592132	5.79869891764469	1.02043259773484e-06	0.664948453607856	1
ENSG00000117650.12	NEK2	1	211675781	1_107	0	0.00956643173714855	4.88127310283322	7.78830927642032e-07	-0.305135951661755	1
ENSG00000143493.12	INTS7	1	212035474	1_107	0	0.0150557443430551	9.13193459100443	2.29311127240629e-06	-1.12189616252849	1
ENSG00000065600.12	TMEM206	1	212414848	1_107	0	0.00937993264403525	4.69693542254246	7.34808911333648e-07	-0.0562022426957341	2
ENSG00000117691.9	NENF	1	212433402	1_107	0	0.012029377098738	7.02737944089561	1.40992706957406e-06	-0.830769230769273	1
ENSG00000123685.8	BATF3	1	212699839	1_108	0	0.044784829571823	16.3580397713615	1.2218623735169e-05	-1.5328185328187	1
ENSG00000117697.14	NSL1	1	212792127	1_108	0	0.263033915542762	20.8045009641934	9.12702328256077e-05	3.60759493670701	1
ENSG00000203705.10	TATDN3	1	212780592	1_108	0	0.0123380438616408	4.86553816100018	1.00123794120632e-06	-0.179104477612041	1
ENSG00000143494.15	VASH2	1	212948152	1_108	0	0.0120547139888637	4.66665591686086	9.38259125076241e-07	-0.0158730158730116	1
ENSG00000174606.13	ANGEL2	1	213004666	1_108	0	0.0157252035075691	7.00539793653802	1.83733856269602e-06	0.595348837209214	1
ENSG00000136643.11	RPS6KC1	1	213051377	1_108	0	0.0133146647481438	5.49640810385559	1.22058860886665e-06	-0.22962962962953	1
ENSG00000143499.13	SMYD2	1	214281588	1_108	0	0.0158024419673788	7.18851355225428	1.89462561904722e-06	0.836805555555613	1
ENSG00000152104.11	PTPN14	1	214552234	1_109	0	0.0388975265315266	12.0297227845478	7.80436748301046e-06	1.55129230084872	2
ENSG00000117724.12	CENPF	1	214603593	1_109	0	0.0323904391474266	10.2971815242577	5.56282388297404e-06	1.2340425531921	1
ENSG00000136636.12	KCTD3	1	215567710	1_109	0	0.0429233530855913	12.963864759843	9.28086035726596e-06	-1.55797101449264	1
ENSG00000092978.10	GPATCH2	1	217631213	1_110	0	0.0114325805423708	7.1078375761891	1.35532007224964e-06	-0.828220858895469	1
ENSG00000162814.10	SPATA17	1	217631425	1_110	0	0.00899357864802575	4.86049160499018	7.29076063137717e-07	-0.110389610389633	1
ENSG00000067533.5	RRP15	1	218285209	1_110	0	0.0254462064771708	14.6237915909403	6.20644829297965e-06	-1.54687500000048	1
ENSG00000143353.11	LYPLAL1	1	219173128	1_111	0	0.0307536406164592	11.6505430111964	5.97589293581958e-06	1.32264027965894	2
ENSG00000215817.5	ZC3H11B	1	219624333	1_112	0	0.0113014393603716	9.08802022418784	1.71302282418216e-06	1.24812030075177	1
ENSG00000162813.17	BPNT1	1	220090556	1_112	0	0.010424080561386	8.33096940362052	1.44841630197945e-06	-0.858024691358301	1
ENSG00000067704.9	IARS2	1	220094239	1_112	0	0.00781408905104408	5.63313685956575	7.34156696588648e-07	-0.184265400622996	2
ENSG00000116141.15	MARK1	1	220528008	1_112	0	0.0107065547207303	8.58145399803538	1.53239499663752e-06	-0.998211091233724	1
ENSG00000162817.6	C1orf115	1	220690029	1_112	0	0.00708018850193304	4.71039377017344	5.56239902115833e-07	-0.0398550724637579	1
ENSG00000117791.15	MARC2	1	220771641	1_112	0	0.0764082136774194	27.1618533736111	3.4614618750865e-05	-3.3355704697985	1
ENSG00000186205.12	MARC1	1	220786898	1_112	0	0.00959343551822078	7.55333361288935	1.20857312678859e-06	1.10429447852696	1
ENSG00000143507.17	DUSP10	1	221744036	1_113	0	0.0120775003090485	6.34865220390102	1.2788473231592e-06	-0.809160305343542	1
ENSG00000143512.12	HHIPL2	1	222540408	1_114	0	0.0124065917940651	5.88455668189832	1.21766086764432e-06	-0.594202898550736	1
ENSG00000154305.16	MIA3	1	222618304	1_114	0	0.0109277999207543	4.69513718199753	8.55738608091852e-07	-0.0248962655601553	1
ENSG00000162819.11	BROX	1	222712777	1_114	0	0.0133720039306907	6.58711298371342	1.4691012010294e-06	-0.728323699422096	1
ENSG00000197520.10	FAM177B	1	222736869	1_114	0	0.0123443980569531	5.83743571127017	1.20185516373054e-06	-0.573197242218177	2
ENSG00000154309.8	DISP1	1	222872138	1_114	0	0.010981726944961	4.74125295830704	8.68408115234526e-07	0.119999999999916	1
ENSG00000187554.11	TLR5	1	223142833	1_114	0	0.148390621342616	29.5698764057204	7.31839874054607e-05	-3.38614197769198	2
ENSG00000143502.14	SUSD4	1	223364591	1_114	0	0.0131897451603585	6.45845168406069	1.42077375190968e-06	0.628571428571444	1
ENSG00000143756.11	FBXO28	1	224110166	1_114	0	0.0109548882176134	4.71832981552041	8.62097431540246e-07	-0.170984455958536	1
ENSG00000143748.17	NVL	1	224330140	1_114	0	0.0409328709957321	17.1274725221955	1.16929903636602e-05	1.73949098269725	2
ENSG00000143771.11	CNIH4	1	224356827	1_114	0	0.0109551866949873	4.71858865514683	8.62168214786974e-07	0.107382550335609	1
ENSG00000162923.14	WDR26	1	224436689	1_114	0	0.0110331590326669	4.78503374364746	8.80531685546973e-07	0.193830350357244	2
ENSG00000185155.11	MIXL1	1	226223248	1_115	0	0.0143591136083576	7.08238933503633	1.69616280134775e-06	-1.21212121212081	1
ENSG00000185842.15	DNAH14	1	224895916	1_115	0	0.0133146912614047	4.7077991574778	1.04546412099535e-06	0.162059292672397	2
ENSG00000143815.14	LBR	1	225435374	1_115	0	0.0136794276534744	4.94412870299311	1.12802259789617e-06	0.253807106598923	1
ENSG00000143819.12	EPHX1	1	225809711	1_115	0	0.0440429429834528	16.585786140129	1.21835120720757e-05	-1.94117647058838	1
ENSG00000196187.11	TMEM63A	1	225467449	1_115	0	0.0133051671588036	4.69437384293174	1.04173705632573e-06	0.143518518518569	1
ENSG00000143768.12	LEFTY2	1	225941740	1_115	0	0.0342679631681647	13.7139710823629	7.83811491468365e-06	1.4561403508774	1
ENSG00000143751.9	SDE2	1	225999428	1_115	0	0.0291291657574646	13.5244630900148	6.57064774971651e-06	-2.26178010471285	1
ENSG00000163041.9	H3F3A	1	226070308	1_115	0	0.0636201984041004	17.3335105485603	1.83925376543018e-05	-1.78873239436642	1
ENSG00000183814.15	LIN9	1	226309688	1_115	0	0.0133292429149328	4.83248985121256	1.07432711961505e-06	0.53319502074713	1
ENSG00000203685.9	STUM	1	226550144	1_115	0	0.0140781917301539	5.30379193071343	1.24535583330431e-06	-0.569148936170224	1
ENSG00000143772.9	ITPKB	1	226739756	1_116	0	0.0102530191178346	5.34874326495838	9.14668294811404e-07	0.0866141732283534	1
ENSG00000163050.16	COQ8A	1	226899236	1_116	0	0.0202220515357553	14.1206006429008	4.76253838445151e-06	-2.37599999999958	1
ENSG00000143776.18	CDC42BPA	1	227318012	1_116	0	0.00992568503820235	5.1129204172273	8.46427234297785e-07	0.244318181818142	1
ENSG00000181450.17	ZNF678	1	227563901	1_116	0	0.0111230658042688	5.95508354200164	1.1047715213837e-06	-0.156249999999944	1
ENSG00000081692.12	JMJD4	1	227731799	1_116	0	0.1269494928087	30.324597494069	6.42075532715118e-05	-3.15165876777301	1
ENSG00000143761.15	ARF1	1	228083263	1_116	0	0.0357746980933862	17.5353678670109	1.04628732491416e-05	-2.22784810126519	1
ENSG00000162910.18	MRPL55	1	228109044	1_116	0	0.0154486735951442	9.26914720973622	2.38831211949491e-06	-1.49999999999945	1
ENSG00000143774.16	GUK1	1	228140298	1_116	0	0.0139705277158876	8.09463046378206	1.88612270867681e-06	-1.07324840764324	1
ENSG00000181873.12	IBA57	1	228163386	1_116	0	0.0236396500738356	13.1110029498211	5.16936340795565e-06	-1.86821705426373	1
ENSG00000154358.20	OBSCN	1	228186754	1_116	0	0.00951147784446638	4.9221610835438	7.80843372634079e-07	-0.200863930885587	1
ENSG00000162913.9	C1orf145	1	228213931	1_116	0	0.0257369624110061	13.701280907692	5.88137084417006e-06	-1.9843750000007	1
ENSG00000154370.15	TRIM11	1	228407706	1_116	0	0.00970625192661878	4.96781225682521	8.04223648429543e-07	-0.443181818181988	1
ENSG00000162931.11	TRIM17	1	228416547	1_116	0	0.0095251765533465	4.93366957166863	7.83796282769603e-07	0.635944700460718	1
ENSG00000181218.5	HIST3H2A	1	228455746	1_116	0	0.00951406518799103	4.77324824943127	7.57426072077542e-07	0.187500000000032	1
ENSG00000196890.4	HIST3H2BB	1	228458562	1_116	0	0.0128014593409294	7.52034266270662	1.60567341305428e-06	-0.971830985914993	1
ENSG00000168159.11	RNF187	1	228486873	1_116	0	0.016600690619648	9.68905253318329	2.68267197326238e-06	0.978201645179633	2
ENSG00000143632.14	ACTA1	1	229434388	1_117	2	0.334163932526558	19.9936512010432	0.000111432478457977	4.07272727272717	1
ENSG00000069248.11	NUP133	1	229508410	1_117	2	0.0605736300594516	16.1498017136048	1.63158949669496e-05	3.47058823529374	1
ENSG00000135801.9	TAF5L	1	229626307	1_117	0	0.0118290274700715	7.90193188154801	1.55898676207057e-06	1.36290322580599	1
ENSG00000135763.9	URB2	1	229626572	1_117	0	0.0099532862784818	6.28030580074603	1.04257520475066e-06	1.41721854304583	1
ENSG00000135744.7	AGT	1	230713948	1_118	0	0.0175022230842783	5.52124744773779	1.61172347738895e-06	0.54840622290358	2
ENSG00000135773.12	CAPN9	1	230749339	1_118	0	0.128559407404304	24.5612175202832	5.26640020270497e-05	-2.43478260869582	1
ENSG00000173409.13	ARV1	1	230978849	1_118	0	0.0159768025944722	4.66490896421454	1.24306302254015e-06	-0.0834767940916394	2
ENSG00000182118.7	FAM89A	1	231039252	1_118	0	0.0213154035350365	7.37415582683421	2.62159726435966e-06	0.813773409842268	2
ENSG00000116906.11	GNPAT	1	231241335	1_118	0	0.0163074988784514	4.85725211446416	1.32110735041747e-06	0.264000000000015	1
ENSG00000116903.7	EXOC8	1	231337950	1_118	0	0.049511865706399	15.3434329134451	1.26704469850999e-05	1.70497427101156	1
ENSG00000116918.13	TSNAX	1	231528861	1_118	0	0.0196834545258487	6.62502066922516	2.17494692989144e-06	-0.867132867133102	1
ENSG00000162946.21	DISC1	1	231626570	1_118	0	0.0195259971199392	6.54950913932169	2.13295689563205e-06	-0.824336673184977	3
ENSG00000212916.4	MAP10	1	232805207	1_119	0	0.108128461521738	24.9126158017426	4.49282455613951e-05	2.53156146179279	1
ENSG00000135750.14	KCNK1	1	233663763	1_121	0	0.0111560621878067	6.7794638190347	1.26143936429669e-06	0.711111111111462	1
ENSG00000168275.14	COA6	1	234372958	1_121	0	0.00917294137344438	4.94639147961409	7.5675832767825e-07	-0.284313725490036	1
ENSG00000059588.9	TARBP1	1	234461409	1_121	0	0.0090904197349696	4.8617911692965	7.37123645156926e-07	0.237842029167177	2
ENSG00000173726.10	TOMM20	1	235128439	1_121	0	0.0109410499169391	6.59712935583473	1.2038547891104e-06	-0.781862418576344	2
ENSG00000188739.14	RBM34	1	235161669	1_121	0	0.0134449347300484	8.52876478225266	1.91251539979189e-06	-1.05699481865286	1
ENSG00000162885.12	B3GALNT2	1	235504442	1_121	0	0.0113404258985522	6.93304152506767	1.31133385036969e-06	0.758007117438011	1
ENSG00000168243.10	GNG4	1	235651207	1_121	0	0.0255272890888969	14.5548034424316	6.19685232928638e-06	1.53205128205132	1
ENSG00000143669.13	LYST	1	235883940	1_122	0	0.0121741461709159	5.06839881895633	1.02912800964811e-06	0.288659793814499	1
ENSG00000116962.14	NID1	1	236065381	1_122	0	0.0116848040695506	4.68389535787341	9.12827518705545e-07	0.118012422360261	1
ENSG00000086619.13	ERO1B	1	236286202	1_122	0	0.014768955445718	6.8803558201578	1.69480908915718e-06	0.814516129032481	1
ENSG00000116977.18	LGALS8	1	236524482	1_122	0	0.0251963171884179	11.9023877767613	5.00185695953476e-06	1.58255451713406	1
ENSG00000119285.10	HEATR1	1	236604526	1_122	0	0.0325012740987487	14.3041922867037	7.75396491271017e-06	2.4186046511624	1
ENSG00000198626.15	RYR2	1	237031622	1_122	0	0.0248086676160886	11.7562488356342	4.86443400729318e-06	-1.30434782608675	1
ENSG00000133019.11	CHRM3	1	239386955	1_124	0	0.0704599650591181	19.0593191323831	2.23980345934302e-05	-1.93962264150951	1
ENSG00000180875.4	GREM2	1	240636816	1_126	0	0.0130046490201294	4.68408150279092	1.0159753811144e-06	-0.0829875518672008	1
ENSG00000117009.11	KMO	1	241531649	1_127	0	0.0141635844160416	5.74311568950435	1.35669069298644e-06	0.519417475728489	1
ENSG00000203668.2	CHML	1	241640356	1_127	0	0.0132141776784637	5.09236123144238	1.12232710301049e-06	0.330882352941103	1
ENSG00000054277.13	OPN3	1	241676920	1_127	0	0.0185750479575774	8.28888051876808	2.56794624732302e-06	0.920436817472481	1
ENSG00000174371.16	EXO1	1	241847755	1_127	0	0.0338652647695416	13.9487077723071	7.87859102193477e-06	-1.81885280159435	2
ENSG00000143702.15	CEP170	1	243254761	1_128	0	0.0332655269770429	13.5900027348451	7.54004707697311e-06	1.7445061856866	2
ENSG00000173728.10	C1orf100	1	244352788	1_129	0	0.019045626235601	5.46381216249523	1.73560592205105e-06	0.432432432432211	1
ENSG00000035687.9	ADSS	1	244452097	1_129	0	0.0575556969614927	15.9274098646059	1.52895104082717e-05	1.67011027042248	2
ENSG00000179397.17	C1orf101	1	244454561	1_129	0	0.0231937743699017	7.31749341359163	2.83070018826969e-06	0.768867924528041	1
ENSG00000203666.12	EFCAB2	1	245052581	1_129	0	0.0399316939182818	12.4490160105795	8.29111358003653e-06	1.41984732824399	1
ENSG00000162849.15	KIF26B	1	245152685	1_129	0	0.0175297484793804	4.6844729727669	1.36960876913553e-06	0.0800000000000303	1
ENSG00000185420.18	SMYD3	1	246507807	1_130	0	0.0140983161376549	7.87708034919979	1.85222024125169e-06	-0.929539295392849	1
ENSG00000143653.9	SCCPDH	1	246723829	1_130	0	0.0201651202280476	11.2381794212418	3.77969610176812e-06	1.61851042124509	2
ENSG00000153207.14	AHCTF1	1	246932175	1_130	0	0.0127744217981842	6.95228823862912	1.48125260474679e-06	-0.806896551723832	1
ENSG00000277462.1	ZNF670	1	247078548	1_130	0	0.0185886498861686	10.472998273272	3.24697530163787e-06	-1.28378378378419	1
ENSG00000188295.14	ZNF669	1	247104366	1_130	0	0.0172193111811759	9.75409059906466	2.80131963431587e-06	-1.20155038759666	1
ENSG00000196418.12	ZNF124	1	247159958	1_130	0	0.0212182341530526	11.7171083377962	4.14657751902271e-06	1.34306569343054	1
ENSG00000162714.12	ZNF496	1	247329729	1_131	0	0.0325172229477836	12.9474264184019	7.02193824652998e-06	-1.21660902660045	2
ENSG00000162722.8	TRIM58	1	247853448	1_131	0	0.037877759779905	15.3742534550567	9.71266539630088e-06	1.9078014184398	1
ENSG00000238243.3	OR2W3	1	247896050	1_131	0	0.0128527059904945	4.87117922179011	1.04421225819628e-06	-0.379204892966157	1
ENSG00000175137.10	SH3BP5L	1	248826485	1_131	0	0.020540963020286	9.27532824317388	3.17768024490967e-06	1.1966904433933	2
ENSG00000171163.15	ZNF692	1	248859244	1_131	0	0.0167475603205571	7.34326168701034	2.05116530268095e-06	-0.905775075987772	1
ENSG00000184731.5	FAM110C	2	47011	2_1	0	0.01932372513867	8.38437658706665	2.7022264060506e-06	-0.944237918215063	1
ENSG00000143727.15	ACP1	2	264227	2_1	0	0.0133080954734103	4.88286352998487	1.08380362661027e-06	-0.25278089115023	2
ENSG00000035115.21	SH3YL1	2	242793	2_1	0	0.0277121503141796	11.7791570139259	5.44433126647827e-06	1.45138888888883	1
ENSG00000151353.14	TMEM18	2	674963	2_1	0	0.0508484730879417	17.5298352038143	1.48667437262906e-05	-1.94130801775712	2
ENSG00000172554.11	SNTG2	2	1093369	2_1	0	0.017307164764685	7.34872995412079	2.12128158725661e-06	-0.760000000000202	1
ENSG00000130508.10	PXDN	2	1744782	2_1	0	0.0358453300501465	14.2106515047078	8.49584691385263e-06	1.59276018099479	1
ENSG00000032389.12	TSSC1	2	3378347	2_2	0	0.0122637651551574	6.03503546912321	1.23442229758614e-06	0.629629629629817	1
ENSG00000171853.15	TRAPPC12	2	3382875	2_2	0	0.0152493281598644	8.07862134824248	2.05469833411671e-06	-0.920634920635322	1
ENSG00000182551.13	ADI1	2	3493033	2_2	0	0.0128235138148497	6.45344264040337	1.38025269530752e-06	-0.745670429386008	3
ENSG00000118004.17	COLEC11	2	3594750	2_2	0	0.031098444323967	14.7858069194407	7.66908940189056e-06	-1.66228070175459	1
ENSG00000151692.14	RNF144A	2	6917071	2_5	0	0.0168422709718165	5.76474709220148	1.6193510784537e-06	0.514925373134359	1
ENSG00000115738.9	ID2	2	8678930	2_6	0	0.0616500391941451	19.3846170527356	1.99319912781601e-05	1.94382022472013	1
ENSG00000134313.15	KIDINS220	2	8837975	2_6	0	0.0138279768118478	5.258206596673	1.21270842254782e-06	-0.342281879194559	1
ENSG00000143797.11	MBOAT2	2	9003515	2_6	0	0.0131231271115466	4.76753638567432	1.04349760658685e-06	-0.0436507936508006	1
ENSG00000119185.12	ITGB1BP1	2	9452280	2_6	0	0.0136653663919649	5.1473278339999	1.17317612274076e-06	-0.613207547170092	1
ENSG00000119203.13	CPSF3	2	9424405	2_6	0	0.0913458003036934	23.1661724096437	3.52941701341335e-05	-3.14379084967369	1
ENSG00000134330.18	IAH1	2	9474089	2_6	0	0.0154040392051932	6.27098422336829	1.61112942328524e-06	0.735018046315246	2
ENSG00000151694.12	ADAM17	2	9555759	2_6	0	0.137598446567123	27.176793954795	6.23694419476387e-05	3.39527274304888	2
ENSG00000115750.16	TAF1B	2	9843557	2_6	0	0.0221028174829853	9.66419971398592	3.56265394194755e-06	-1.25599999999987	1
ENSG00000134317.17	GRHL1	2	9951890	2_6	0	0.0452389548495473	16.4336915859336	1.23996035770208e-05	-1.74893617021294	1
ENSG00000171848.13	RRM2	2	10121909	2_6	0	0.0143792077553973	5.62488478196403	1.3489898907556e-06	0.457831325301436	1
ENSG00000115756.12	HPCAL1	2	10303214	2_7	0	0.0279051860904407	15.1028947190863	7.02918904615703e-06	1.66187050359705	1
ENSG00000115761.15	NOL10	2	10689644	2_7	0	0.00988095593580141	5.35083809002399	8.81821895477339e-07	-0.438355145604445	2
ENSG00000143882.10	ATP6V1C2	2	10722013	2_7	0	0.0092922828485128	4.77568718425379	7.40147707725601e-07	0.227053140096609	1
ENSG00000143870.12	PDIA6	2	10835479	2_7	0	0.00924104209663812	4.72391765360963	7.28087160766192e-07	0.14246575342469	1
ENSG00000150873.11	C2orf50	2	11132831	2_7	0	0.0100378334284656	5.49835497483283	9.20519228246028e-07	0.455670103093012	1
ENSG00000134318.13	ROCK2	2	11347918	2_7	0	0.0166115155206201	10.2217002137597	2.83199512563996e-06	-1.1908422557	2
ENSG00000169016.16	E2F6	2	11466521	2_7	0	0.0222340262450841	12.9622138200009	4.80681492183218e-06	-1.42857142857135	1
ENSG00000169006.6	NTSR2	2	11669387	2_7	0	0.0140796282945749	8.66968573586753	2.03589159884238e-06	1.07199999999986	1
ENSG00000134324.11	LPIN1	2	11784824	2_7	0	0.0122467925329989	7.36192407284965	1.50374362899878e-06	0.832061068702069	1
ENSG00000079785.14	DDX1	2	15591459	2_9	0	0.0447436440460502	16.2225594328194	1.21062832492947e-05	1.72984307170517	2
ENSG00000197872.11	FAM49A	2	16666179	2_10	0	0.02146230747888	13.1080490242966	4.69217903843899e-06	1.5455397504791	2
ENSG00000163032.11	VSNL1	2	17538936	2_10	0	0.0432876443445131	19.6211916703992	1.41660717955162e-05	-2.06976744185964	1
ENSG00000178295.14	GEN1	2	17754513	2_10	0	0.00903584584162232	5.00750777834854	7.54658644293111e-07	0.390243902439068	1
ENSG00000170745.11	KCNS3	2	17878114	2_10	0	0.0149182541305861	9.69875481528377	2.41320428114564e-06	-1.18835595920672	3
ENSG00000240857.1	RDH14	2	18560992	2_11	0	0.0149171393095008	5.04525931426825	1.2552468609753e-06	-0.283687943262391	1
ENSG00000185013.16	NT5C1B	2	18589274	2_11	0	0.0216686357454911	8.5532681558765	3.09117621133806e-06	-0.87333333333348	1
ENSG00000183891.5	TTC32	2	19901227	2_12	0	0.0992655913261818	22.6749674491113	3.75409718988268e-05	-3.04028955496738	2
ENSG00000118965.14	WDR35	2	19990398	2_12	0	0.0176157607378883	6.23142548019486	1.830833769453e-06	-0.57703081232479	1
ENSG00000132031.12	MATN3	2	20012886	2_12	0	0.0205184000736244	7.66520362254005	2.62317518510052e-06	1.0667225475483	2
ENSG00000068697.6	LAPTM4A	2	20052246	2_12	0	0.0151268061294562	4.80125406995982	1.21132877719941e-06	0.307142857142848	1
ENSG00000118960.12	HS1BP3	2	20628679	2_12	0	0.0151148621217305	4.79382355964844	1.2084991267073e-06	0.13157894736841	1
ENSG00000118961.14	LDAH	2	20683456	2_12	0	0.0159853884734015	5.319414949607	1.41823163968657e-06	-0.428846733868124	2
ENSG00000084674.14	APOB	2	21044375	2_13	0	0.0175365128392919	5.74223581704024	1.67951685594289e-06	-0.445991769774848	2
ENSG00000119771.14	KLHL29	2	23386174	2_14	0	0.019864330188465	5.58092788794291	1.84901503284205e-06	0.683144155887699	2
ENSG00000119778.14	ATAD2B	2	23927186	2_14	0	0.0309469225750179	9.75840244623415	5.03681846922751e-06	-1.0740037950666	1
ENSG00000173960.13	UBXN2A	2	23927186	2_14	0	0.018598035970513	4.96173418124102	1.53907818568048e-06	0.27309223314904	3
ENSG00000205639.9	MFSD2B	2	24009668	2_14	0	0.0357223595794255	11.1152687678216	6.62247323491971e-06	1.53465346534638	1
ENSG00000119782.13	FKBP1B	2	24049526	2_14	0	0.0259234282141358	8.0871289660785	3.49660768902037e-06	-1.20338983050872	1
ENSG00000115129.13	TP53I3	2	24086002	2_14	0	0.0249546611621958	7.7281895356614	3.21654437779838e-06	1.15706806282744	1
ENSG00000176732.6	PFN4	2	24123648	2_14	0	0.028399003395209	8.9472982362783	4.2379430757045e-06	1.31073446327727	1
ENSG00000186453.12	FAM228A	2	24152593	2_14	0	0.0306980599372062	9.68207664014847	4.95723550237507e-06	-0.898970241780546	2
ENSG00000198399.14	ITSN2	2	24359729	2_14	0	0.0201066478666644	5.69493893154677	1.90980422167168e-06	-0.749068132130191	2
ENSG00000173557.14	C2orf70	2	26562410	2_15	0	0.00719301947036333	6.29296897681181	7.54965198001897e-07	0.484732824427591	1
ENSG00000084676.15	NCOA1	2	24491962	2_15	0	0.0239978778770477	17.5506376933666	7.02466867971583e-06	2.50393700787416	1
ENSG00000115137.11	DNAJC27	2	24971717	2_15	0	0.00744633038514975	8.48160069328339	1.05336826320702e-06	1.24909305867785	2
ENSG00000084710.13	EFR3B	2	25035528	2_15	0	0.00690829016816408	7.71743139262996	8.89208189422192e-07	1.91176470588255	1
ENSG00000115138.10	POMC	2	25170853	2_15	0	0.00830019596335474	6.51147498925403	9.01421325638235e-07	-0.256603773585016	1
ENSG00000119772.16	DNMT3A	2	25343038	2_15	0	0.00598982822452987	4.80424774925439	4.79954280002636e-07	-0.626984126984228	1
ENSG00000138101.18	DTNB	2	25672547	2_15	0	0.00685946285988093	6.24119597573971	7.14032589969893e-07	0.865350089766503	1
ENSG00000143970.16	ASXL2	2	25878778	2_15	0	0.0120983086907634	10.8374482433987	2.18681378769466e-06	-1.16788321167864	1
ENSG00000084731.14	KIF3C	2	25983137	2_15	0	0.00698107891524291	6.60063051282641	7.68542830702027e-07	1.05673758865239	1
ENSG00000084733.10	RAB10	2	26033971	2_15	0	0.00626490656935863	5.03914143879063	5.26539858628796e-07	-0.284768211920654	1
ENSG00000157833.12	GAREM2	2	26165399	2_15	0	0.00846738779610878	7.64857079213671	1.08016436751359e-06	-0.702137857015507	2
ENSG00000138029.13	HADHB	2	26242980	2_15	0	0.00755040689038133	6.85756118288999	8.635751823224e-07	0.788079470199014	1
ENSG00000084754.10	HADHA	2	26244785	2_15	0	0.0066189773952362	5.57483651684397	6.15436344165444e-07	0.445657104181929	2
ENSG00000173567.14	ADGRF3	2	26347104	2_15	0	0.0083034488886603	7.56184496108157	1.04724040793092e-06	-0.758333333333992	1
ENSG00000157856.10	DRC1	2	26401975	2_15	0	0.00627754291355698	5.07111071435074	5.30949098999873e-07	-0.253749530817086	2
ENSG00000115155.16	OTOF	2	26558897	2_15	0	0.0341759747254138	21.5663421037203	1.22929893533094e-05	2.42635658914671	1
ENSG00000157884.10	CIB4	2	26640078	2_15	0	0.0112535419984321	10.5146543673773	1.97353277385923e-06	1.18688539491055	2
ENSG00000171303.6	KCNK3	2	26686605	2_16	0	0.0124176897373032	4.69082633463863	9.71516687544635e-07	0.00826446280992129	1
ENSG00000138080.13	EMILIN1	2	27078189	2_16	0	0.0124856839545519	4.85641860237325	1.01131990960587e-06	-0.56637168141599	1
ENSG00000138030.12	KHK	2	27086791	2_16	0	0.0303243074913493	12.6859668914505	6.41615092218459e-06	-1.4251968503931	1
ENSG00000138028.15	CGREF1	2	27119179	2_16	0	0.0138737989027079	5.5813849349448	1.29150911796834e-06	0.238979118329464	1
ENSG00000138073.13	PREB	2	27134751	2_16	0	0.0126866414036162	4.85710033721938	1.02774138532091e-06	-0.086705202312152	1
ENSG00000138085.16	ATRAID	2	27209679	2_16	0	0.0133926821959101	6.56074606684007	1.46548338044359e-06	-1.19730028971704	2
ENSG00000138074.14	SLC5A6	2	27235922	2_16	0	0.0147757981022508	7.99446702102949	1.97015578894598e-06	1.65168539325888	1
ENSG00000084774.13	CAD	2	27217854	2_16	0	0.0125872930697652	5.21273600628885	1.09435488444177e-06	0.844381014997873	2
ENSG00000115194.10	SLC30A3	2	27275976	2_16	0	0.0141619478273096	8.22138413895421	1.94190525283353e-06	1.95454545454458	1
ENSG00000163794.6	UCN	2	27308797	2_16	0	0.0145549653988712	5.93898953564252	1.44172969287214e-06	-0.373493975903575	1
ENSG00000115234.10	SNX17	2	27383719	2_16	0	0.0265979953276061	17.0549461358694	7.56587850683703e-06	3.14201183431988	1
ENSG00000163795.13	ZNF513	2	27380806	2_16	0	0.0154790675342502	9.73225090410097	2.51257015869451e-06	1.96116504854354	1
ENSG00000115216.13	NRBP1	2	27428187	2_16	1	0.0586630512507924	21.2018624640979	2.07442991534538e-05	4.08661417322919	1
ENSG00000138002.14	IFT172	2	27489541	2_16	0	0.0149646457696496	6.1409205867607	1.53271013026707e-06	-0.419014084507268	1
ENSG00000198522.13	GPN1	2	27628084	2_16	0	0.0613716224380131	18.2960530895873	1.87277292446252e-05	1.79487179487086	1
ENSG00000176714.9	CCDC121	2	27629051	2_16	0	0.0738659144443081	19.5422793175879	2.4075726472634e-05	1.70514302441724	2
ENSG00000158019.20	BRE	2	27889824	2_16	0	0.0293591879124383	12.0064676076686	5.87921574892249e-06	1.2979351032448	1
ENSG00000171174.13	RBKS	2	27891044	2_16	0	0.0149490944569758	10.9231617742542	2.72347477579187e-06	2.39130434782563	1
ENSG00000213639.9	PPP1CB	2	28751273	2_17	0	0.02472668356964	13.6350194395933	5.62317679584892e-06	2.09735310448546	2
ENSG00000163806.15	SPDYA	2	28782736	2_17	0	0.0434679420243078	19.3018490054608	1.39935562741851e-05	-2.71420805726536	2
ENSG00000171103.10	TRMT61B	2	28869813	2_17	0	0.0201020017869037	11.9595848513581	4.00973357660702e-06	-2.08083397418346	2
ENSG00000163811.11	WDR43	2	28895415	2_17	0	0.0134192372731675	7.61078597642632	1.70340315314243e-06	-0.987234042553336	1
ENSG00000189350.12	TOGARAM2	2	28957070	2_17	0	0.00998353616923586	4.93178905315185	8.21200099924662e-07	-0.345809140090157	2
ENSG00000115295.19	CLIP4	2	29097582	2_18	0	0.020007112793145	5.59907436932864	1.86836086602674e-06	-0.461480903987411	2
ENSG00000119801.12	YPEL5	2	30146010	2_18	0	0.0208541196186811	5.98903678375515	2.08309437578783e-06	-0.677083333333066	1
ENSG00000213626.11	LBH	2	30228387	2_18	0	0.0182807711955409	4.75084282065263	1.44852261771484e-06	0.155038759689918	1
ENSG00000172954.13	LCLAT1	2	30448107	2_19	0	0.0140046378431414	4.71714378476719	1.10182114448171e-06	-0.0068493150684954	1
ENSG00000013016.15	EHD3	2	31234492	2_19	0	0.0146000289231326	5.10773856094906	1.24377688546218e-06	0.377133105802289	1
ENSG00000162959.13	MEMO1	2	32011261	2_20	0	0.0292969211471582	11.1816159090976	5.46369764308825e-06	1.55445544554534	1
ENSG00000021574.11	SPAST	2	32064971	2_20	0	0.068911824530864	19.3126409392971	2.21970632892977e-05	-2.63043478260873	1
ENSG00000091106.18	NLRC4	2	32264089	2_20	0	0.0515570730239177	16.5383963836333	1.42213804901759e-05	2.58139534883677	1
ENSG00000119820.10	YIPF4	2	32278100	2_20	0	0.0225446733241622	8.7122135486767	3.27591454517831e-06	0.963488843812837	1
ENSG00000115760.13	BIRC6	2	32356560	2_20	0	0.0327130009718304	12.2234291026133	6.66919705977432e-06	1.52315530141321	2
ENSG00000018699.11	TTC27	2	32678481	2_20	0	0.0161986892009449	5.60479892339234	1.51425848180901e-06	-0.763819095477484	1
ENSG00000049323.15	LTBP1	2	32947240	2_20	0	0.0190823073928041	7.14387459064334	2.27365630225493e-06	0.861774947883559	2
ENSG00000152689.17	RASGRP3	2	33531453	2_21	0	0.0125752340877645	7.20992014666486	1.51219096349717e-06	0.842857142857034	1
ENSG00000119812.18	FAM98A	2	33590317	2_21	0	0.0174695974132705	10.2946411186309	2.99953693241127e-06	1.21768707483003	1
ENSG00000150938.9	CRIM1	2	36514387	2_23	0	0.0103161966400778	6.42416840423548	1.10534190348196e-06	0.653543307086481	1
ENSG00000171055.14	FEZ2	2	36646439	2_23	0	0.00931610054626408	5.46927925629652	8.49814958507844e-07	0.434210526315783	1
ENSG00000115808.11	STRN	2	36965464	2_23	0	0.0567224546911663	22.5002953953705	2.12864550611565e-05	2.5034965034965	1
ENSG00000008869.11	HEATR5B	2	37083508	2_23	0	0.00974997338516692	5.89546621187935	9.58697711009132e-07	0.367105961239171	2
ENSG00000152133.14	GPATCH11	2	37106519	2_23	0	0.0267891020645744	15.3874404383267	6.87518909243113e-06	1.98611111111161	1
ENSG00000055332.16	EIF2AK2	2	37156629	2_23	0	0.0770734728447406	25.4378631936653	3.26998425218938e-05	-3.22834645669142	1
ENSG00000218739.9	CEBPZOS	2	37196344	2_23	0	0.028689955897661	16.0336005726584	7.67221997949e-06	2.50948682931227	2
ENSG00000115816.14	CEBPZ	2	37231568	2_23	0	0.154681314094756	32.2548788615238	8.32134204224306e-05	3.52755905511765	1
ENSG00000115828.15	QPCT	2	37366100	2_23	0	0.00895722344757854	5.10154839093017	7.62141349070105e-07	0.733333333333261	1
ENSG00000115841.19	RMDN2	2	37923332	2_24	0	0.0138063925431975	4.79073319013947	1.10316965479911e-06	0.156327543424313	1
ENSG00000163214.20	DHX57	2	38875912	2_25	0	0.0125289517979384	4.80055795807256	1.00315157963041e-06	-0.12107623318391	1
ENSG00000188010.12	MORN2	2	38875912	2_25	0	0.0125289517979384	4.80055795807256	1.00315157963041e-06	-0.12107623318391	1
ENSG00000214694.10	ARHGEF33	2	38882417	2_25	0	0.012391829460761	4.6973925274242	9.70850561403902e-07	-0.0842105263157827	1
ENSG00000115904.12	SOS1	2	39124428	2_25	0	0.0239439517030444	10.8849126146134	4.34691231943163e-06	-1.49787234042584	1
ENSG00000152154.10	TMEM178A	2	39665237	2_25	0	0.0207552293772426	9.5397411719457	3.30235862740394e-06	1.12698412698406	1
ENSG00000205086.6	C2orf91	2	41938821	2_26	0	0.0578143340064581	25.6357588353927	2.47196211254466e-05	-2.48550724637714	1
ENSG00000183023.18	SLC8A1	2	40439867	2_26	0	0.0062702079533955	4.71810749027455	4.93412197249602e-07	0.100000000000006	1
ENSG00000162878.12	PKDCC	2	42049669	2_26	0	0.0165316692073659	13.7993943350448	3.80484384490484e-06	1.46693386773507	1
ENSG00000143924.18	EML4	2	42168854	2_26	0	0.0071221555250508	5.90963058851615	7.01991563070359e-07	-0.64612724045192	2
ENSG00000115944.14	COX7A2L	2	42425044	2_26	0	0.0136176336590373	11.9796613543283	2.72086061148105e-06	1.40680313126346	2
ENSG00000162881.6	OXER1	2	42766026	2_26	0	0.00643863335545447	4.96597800799212	5.33284047646003e-07	-0.224806201550383	1
ENSG00000162882.14	HAAO	2	42792207	2_26	0	0.0110042991805984	9.98235544396943	1.83212678807337e-06	1.22591574311697	2
ENSG00000115970.18	THADA	2	43591341	2_27	0	0.00918415957087915	8.74919237550138	1.34019345352376e-06	-0.664122137404771	1
ENSG00000152527.13	PLEKHH2	2	43634978	2_27	0	0.013535992357244	10.1119402321359	2.28288849840885e-06	1.29749284672905	2
ENSG00000223658.7	C1GALT1C1L	2	43675895	2_27	0	0.00759435200382719	4.97839861561213	6.30580441021473e-07	0.33812656519199	2
ENSG00000138036.18	DYNC2LI1	2	43770312	2_27	0	0.00757854291402704	5.35265591430084	6.7657375369931e-07	-0.694017256262566	2
ENSG00000138095.18	LRPPRC	2	43996560	2_27	0	0.0144831976139557	10.9167155833251	2.63703902944856e-06	-1.48003692161582	2
ENSG00000138078.15	PREPL	2	44361802	2_29	0	0.00821920500275009	5.32588336886778	7.30098691219733e-07	-0.571428571428412	1
ENSG00000143919.14	CAMKMT	2	44362007	2_29	0	0.00797987511471943	5.04935048458778	6.72034729513794e-07	-0.318066157760824	1
ENSG00000068784.12	SRBD1	2	45611701	2_29	0	0.00829518328590684	5.41199406806407	7.48761324563137e-07	0.465970994811605	2
ENSG00000151665.12	PIGF	2	46120376	2_29	0	0.0134932749509376	9.9695075013032	2.243629698626e-06	-1.19792957912226	3
ENSG00000250565.6	ATP6V1E2	2	46536088	2_29	0	0.011682908657829	8.61893253191474	1.67944029051405e-06	-1.04354699947695	2
ENSG00000119729.11	RHOQ	2	46541511	2_29	0	0.00798394254415624	5.05411889895902	6.73012240449372e-07	-0.304347826086997	1
ENSG00000119878.5	CRIPT	2	46616237	2_29	0	0.00878656359793228	5.95062054685319	8.72050067249664e-07	0.650395521469576	2
ENSG00000068724.15	TTC7A	2	46898371	2_29	0	0.00817968371505318	5.28077497989371	7.20434129557798e-07	-0.399999999999904	1
ENSG00000143933.16	CALM2	2	47175990	2_30	0	0.0416715881071493	15.9294220399932	1.10713396940398e-05	-1.77350652167338	2
ENSG00000119888.10	EPCAM	2	47346151	2_30	0	0.015858422877405	6.81945668558898	1.80372313348261e-06	-0.724137931034552	1
ENSG00000095002.13	MSH2	2	47403074	2_30	0	0.0140542566528871	5.68611490150783	1.33285718404184e-06	-0.558510638297914	1
ENSG00000138081.20	FBXO11	2	47904797	2_30	0	0.0130016552869842	4.95600158161325	1.07470727631276e-06	-0.145833333333341	1
ENSG00000242441.7	GTF2A1L	2	48595242	2_31	0	0.0203708370151151	13.0866113601245	4.4462736143778e-06	1.80255950137141	2
ENSG00000138039.14	LHCGR	2	48595242	2_31	0	0.0239682879051704	15.2733163939845	6.10562977797054e-06	2.11999999999981	1
ENSG00000068781.21	STON1-GTF2A1L	2	48595242	2_31	0	0.0239682879051704	15.2733163939845	6.10562977797054e-06	2.11999999999981	1
ENSG00000170802.15	FOXN2	2	48327816	2_31	1	0.682947064645048	22.2674155225878	0.000253639542812064	4.29533678756312	1
ENSG00000162869.15	PPP1R21	2	48439199	2_31	0	0.00967470826095163	5.51420028217654	8.89775656262241e-07	-0.930546103220714	3
ENSG00000243244.5	STON1	2	48528829	2_31	0	0.0465325995733323	18.3257102779653	1.42225751498817e-05	-1.95795514814388	2
ENSG00000143942.4	CHAC2	2	53767569	2_35	0	0.0283668043774322	8.2593664800594	3.90766437982831e-06	0.886075949367329	1
ENSG00000068912.13	ERLEC1	2	53787421	2_35	0	0.0429545217055267	12.1855225650316	8.72997804281127e-06	-1.60997067448654	1
ENSG00000115239.21	ASB3	2	53787166	2_35	0	0.0201233928605492	5.02556093949248	1.68673110946241e-06	0.405930900110948	2
ENSG00000119737.5	GPR75	2	53860333	2_35	0	0.0537253728266312	14.3142783976716	1.28265247370465e-05	1.78362573099399	1
ENSG00000068878.14	PSME4	2	53970692	2_35	0	0.0344620814959054	10.0981686570144	5.80422488145551e-06	1.20845921450156	1
ENSG00000170634.12	ACYP2	2	53970692	2_35	0	0.0195578576950068	4.7575376443909	1.55189959850618e-06	-0.356966131665905	2
ENSG00000177994.15	C2orf73	2	54330223	2_35	0	0.0194834628667029	4.72170551563048	1.53435252066135e-06	-0.179727434164299	2
ENSG00000214595.11	EML6	2	54724316	2_36	0	0.016677462216256	6.29602123293408	1.75128268967766e-06	1.03990202888631	2
ENSG00000143947.13	RPS27A	2	55233148	2_36	0	0.0208589327061285	8.39863021753858	2.92186838119477e-06	-1.0944149638099	2
ENSG00000162994.15	CLHC1	2	55231958	2_36	0	0.0145880278862095	5.03956493862181	1.22616731756056e-06	0.280519480519499	1
ENSG00000275052.4	PPP4R3B	2	55619377	2_36	0	0.016014893008126	5.91533670965752	1.5800237588973e-06	0.344827586207019	1
ENSG00000138035.14	PNPT1	2	55693981	2_36	0	0.0223615297276307	9.0531473868187	3.37645686773802e-06	-1.25806451612866	1
ENSG00000115380.19	EFEMP1	2	55881198	2_36	0	0.026181826940078	10.5388392635631	4.60206590970042e-06	-1.38215092444956	2
ENSG00000028116.16	VRK2	2	57906783	2_38	0	0.0113655642027244	4.71394213174592	8.93583934257648e-07	-0.130554894413356	2
ENSG00000162928.8	PEX13	2	61017528	2_40	0	0.0121628491066069	12.8241422294524	2.60149952229923e-06	3.10429447852655	1
ENSG00000162927.13	PUS10	2	61018416	2_40	0	0.0133039478953849	11.432684018568	2.53681525905947e-06	-2.65270993707904	2
ENSG00000162929.13	KIAA1841	2	61065721	2_40	0	0.0120024340553364	9.25785541124635	1.85327483141791e-06	2.20202020202043	1
ENSG00000237651.6	C2orf74	2	61145163	2_40	0	0.0123198288693012	28.9342978612197	5.94535413885976e-06	5.65600000000012	1
ENSG00000173209.22	AHSA2	2	60896257	2_40	0	0.0126290024292479	11.63222775742	2.45014648174562e-06	-2.70689655172365	1
ENSG00000082898.16	XPO1	2	61538854	2_40	0	0.0160338462650733	9.57214657200354	2.55980663746107e-06	1.74549217271078	2
ENSG00000170264.12	FAM161A	2	61854233	2_40	0	0.0116429140942966	4.70897556855839	9.1442530508309e-07	0.150684931506891	1
ENSG00000115484.14	CCT4	2	61888641	2_40	0	0.0125245866797723	5.56209475360694	1.16188164622408e-06	0.601156069364214	1
ENSG00000173163.10	COMMD1	2	61889168	2_40	0	0.0117678694407874	4.79574192290824	9.4126898978426e-07	0.23287671232872	1
ENSG00000186889.9	TMEM17	2	62506118	2_41	0	0.0159916768425158	4.70020370486398	1.25363408346282e-06	0.407692307692353	1
ENSG00000014641.17	MDH1	2	63589538	2_41	0	0.0159819123846077	4.68178646831358	1.24795938989658e-06	0.117647058823483	1
ENSG00000143951.15	WDPCP	2	63822493	2_41	0	0.031191731943788	10.8994843775669	5.67029362760932e-06	-1.17449664429538	1
ENSG00000169764.15	UGP2	2	63841144	2_41	0	0.0242352830147807	8.66185178776344	3.50121636353605e-06	1.10412776755898	2
ENSG00000143952.19	VPS54	2	64036747	2_41	0	0.0170824055169438	5.33237400199416	1.51925171489689e-06	0.427015250544687	1
ENSG00000197329.11	PELI1	2	64144184	2_41	0	0.0390788507989316	13.1276605976656	8.55636355780288e-06	-1.66782711875485	2
ENSG00000119862.12	LGALSL	2	64453888	2_42	0	0.0153353828060355	6.08494231006482	1.55636405553123e-06	-0.645161290322587	1
ENSG00000119844.15	AFTPH	2	64524123	2_42	0	0.0224282628130557	9.65772149641631	3.61268769112735e-06	-1.10821259196059	2
ENSG00000115902.10	SLC1A4	2	64988353	2_42	0	0.0258813574641248	11.0065578095635	4.75114927562866e-06	-1.36158192090418	1
ENSG00000011523.13	CEP68	2	65056838	2_42	0	0.0211821788945543	9.11980564547592	3.2219316287679e-06	-1.18604651162835	1
ENSG00000138071.13	ACTR2	2	65227510	2_42	0	0.0166570202633984	6.86107799295153	1.90611797050137e-06	-1.18518518518502	1
ENSG00000143995.19	MEIS1	2	66434177	2_43	0	0.0221909579470456	9.5039574859716	3.51755292796012e-06	-1.21111111111145	1
ENSG00000143971.7	ETAA1	2	67397667	2_44	0	0.0164145663983482	8.47474209506555	2.32014972110563e-06	0.906367041198002	1
ENSG00000243667.6	WDR92	2	68157965	2_45	0	0.0191209150359817	6.06072003491321	1.93282707347678e-06	-0.697674418604857	1
ENSG00000115946.7	PNO1	2	68157965	2_45	0	0.0191209150359817	6.06072003491321	1.93282707347678e-06	0.697674418604857	1
ENSG00000221823.10	PPP3R1	2	68250817	2_45	0	0.0233881759754586	7.9559151658044	3.10346321436451e-06	0.918803418803332	1
ENSG00000204923.3	FBXO48	2	68467123	2_45	0	0.0165490699818855	4.70361322936357	1.29827083577331e-06	0.0569852941176612	1
ENSG00000169621.9	APLF	2	68467927	2_45	0	0.01700986720203	4.9615221896615	1.4075893317889e-06	0.310541310541472	1
ENSG00000169618.6	PROKR1	2	68652324	2_45	0	0.0165220846034044	4.68829018389613	1.29193133518425e-06	0.209790209790192	1
ENSG00000163219.11	ARHGAP25	2	68679529	2_45	0	0.0179434639903373	5.46343843669319	1.63505530383823e-06	0.396739130434845	1
ENSG00000169605.5	GKN1	2	68974762	2_46	0	0.0152646666578417	4.66781971398202	1.18839688364724e-06	-0.141732283464564	1
ENSG00000169604.19	ANTXR1	2	69012709	2_46	0	0.048000954324252	15.4794019350066	1.23926491527093e-05	-1.65397923875405	1
ENSG00000198380.12	GFPT1	2	69387541	2_46	0	0.0196938219561758	7.06087392771543	2.31925536613625e-06	-0.743058311793471	2
ENSG00000169599.12	NFU1	2	69423598	2_46	0	0.0172130876922083	5.79568325628192	1.66388585363918e-06	0.598901098900964	1
ENSG00000087338.4	GMCL1	2	69829233	2_46	0	0.0267157127927302	9.93194362071297	4.4254874867748e-06	-1.56962025316459	1
ENSG00000124380.10	SNRNP27	2	69893500	2_46	0	0.0175405442542341	5.97269812668317	1.74732517985001e-06	0.765517241378967	1
ENSG00000059728.10	MXD1	2	69897673	2_46	0	0.0684211591919868	18.8655205231562	2.15287753382351e-05	2.39215501569311	2
ENSG00000244617.2	ASPRV1	2	69964228	2_46	0	0.0300686713894743	11.0475320795326	5.54038080231068e-06	1.34893150205423	2
ENSG00000115998.7	C2orf42	2	70248695	2_46	0	0.0172964326080041	5.84105145612615	1.685030152789e-06	0.567999999999996	1
ENSG00000143977.13	SNRPG	2	70293366	2_46	0	0.0155180302514369	4.82232251678267	1.24811025731139e-06	0.0473439594786444	2
ENSG00000035141.7	FAM136A	2	70301695	2_46	0	0.0186265144619456	6.53711859809445	2.0308510116727e-06	-0.894736842105004	1
ENSG00000183733.6	FIGLA	2	70791083	2_47	0	0.0230905215675983	12.7318912396648	4.90328083903124e-06	-1.41206030150724	1
ENSG00000163235.15	TGFA	2	70554042	2_47	0	0.0349296780034856	16.6378758227749	9.69287397887662e-06	-1.83505154639188	1
ENSG00000075340.22	ADD2	2	70768085	2_47	0	0.00978365260316905	4.67202534761607	7.62370915060389e-07	-0.00775193798449801	1
ENSG00000116031.8	CD207	2	70905453	2_47	0	0.00986234602223357	4.74704498609608	7.8084294137446e-07	-0.116379310344753	1
ENSG00000116035.2	VAX2	2	70900566	2_47	0	0.015187651501305	8.79431397672631	2.22767943478785e-06	-1.03980099502501	1
ENSG00000116039.11	ATP6V1B1	2	70935866	2_47	0	0.051963733710094	20.4086637847008	1.76878491299937e-05	-2.08461538461508	1
ENSG00000144043.11	TEX261	2	70992614	2_47	0	0.014550182301482	8.3919537096588	2.0365337882338e-06	-1.02127659574467	1
ENSG00000124370.10	MCEE	2	71130580	2_47	0	0.0109108709947779	5.69339073270448	1.03607338271432e-06	-0.477611940298334	1
ENSG00000124383.8	MPHOSPH10	2	71130287	2_47	0	0.0167320964357597	9.70347136203372	2.70793099373185e-06	1.05284742885679	2
ENSG00000124374.8	PAIP2B	2	71227813	2_47	0	0.0214542322613959	12.0401082598641	4.3082755818249e-06	1.50292397660808	1
ENSG00000075292.18	ZNF638	2	71276848	2_47	0	0.0175238476893463	10.1377182107356	2.96298730494259e-06	1.34818829116282	2
ENSG00000135636.13	DYSF	2	71453820	2_47	0	0.0101861984245663	5.04962886456322	8.57890181044055e-07	-0.37935344578407	2
ENSG00000135631.16	RAB11FIP5	2	73156338	2_48	0	0.0141642606579326	4.70685461147956	1.11194882325648e-06	-0.0267002210455643	2
ENSG00000135632.11	SMYD5	2	73214257	2_48	0	0.017645256393202	6.76966695540195	1.99230296920551e-06	-0.730000000000093	1
ENSG00000135617.3	PRADC1	2	73233389	2_48	0	0.0150630509316104	5.284098068987	1.32752870124882e-06	0.351239669421545	1
ENSG00000135624.15	CCT7	2	73233389	2_48	0	0.0150630509316104	5.284098068987	1.32752870124882e-06	0.351239669421545	1
ENSG00000144035.3	NAT8	2	73641993	2_48	0	0.014577815183607	4.97684873514612	1.21006022745849e-06	0.379594464589929	2
ENSG00000144034.14	TPRKB	2	73737087	2_48	0	0.0153887975704748	5.48488909389794	1.40777303671799e-06	0.513608761530888	2
ENSG00000144048.10	DUSP11	2	73780218	2_48	0	0.0159432590887675	5.81714070126115	1.54684492813218e-06	-0.569230769230932	1
ENSG00000124356.15	STAMBP	2	73828835	2_48	0	0.0141855859421927	4.72096757896596	1.11696201147034e-06	-0.090871466567653	2
ENSG00000163017.13	ACTG2	2	73892213	2_48	0	0.0194320283278755	7.67611751270194	2.48782515727814e-06	-0.867647058823847	1
ENSG00000114978.17	MOB1A	2	74178825	2_48	0	0.0381186663677707	14.0321352304781	8.92116485611415e-06	-1.60101010101024	1
ENSG00000188687.17	SLC4A5	2	74343527	2_48	0	0.0520849244905225	16.9979625692106	1.47662090649976e-05	-1.77792808890452	2
ENSG00000284308.1	C2orf81	2	74421241	2_48	0	0.0170218265200666	6.43179463635673	1.8259901681665e-06	-0.715789473684594	1
ENSG00000005448.16	WDR54	2	74421241	2_48	0	0.0170218265200666	6.43179463635673	1.8259901681665e-06	0.715789473684594	1
ENSG00000114993.16	RTKN	2	74442009	2_48	0	0.0294166616196278	11.5816294679712	5.68228688999147e-06	-1.36599164448899	2
ENSG00000239779.6	WBP1	2	74458316	2_48	0	0.0158567105453288	5.76604066273103	1.52493349869943e-06	0.563138152070477	2
ENSG00000115275.11	MOGS	2	74465520	2_48	0	0.0169151855667568	6.37277153804075	1.79789871308614e-06	-0.694915254237396	1
ENSG00000135637.13	CCDC142	2	74483364	2_48	0	0.0166977385251001	6.25126637522175	1.74094786904287e-06	0.672316384180884	1
ENSG00000115282.19	TTC31	2	74483364	2_48	0	0.0166977385251001	6.25126637522175	1.74094786904287e-06	-0.672316384180884	1
ENSG00000179528.15	LBX2	2	74502935	2_48	0	0.0144840717177499	4.91632088379015	1.18765689191067e-06	0.243107769423511	1
ENSG00000115289.13	PCGF1	2	74508487	2_48	0	0.0167267686725688	6.26757842264495	1.74852535004696e-06	-0.674285714285737	1
ENSG00000115325.13	DOK1	2	74548714	2_48	0	0.0142098173743997	4.73697816524648	1.12266448679339e-06	0.158602150537632	1
ENSG00000159399.9	HK2	2	74834348	2_48	0	0.0353596505454009	13.3207370996097	7.85590688075381e-06	-1.52201257861682	1
ENSG00000115350.11	POLE4	2	74958729	2_48	0	0.0141665513886692	4.70837160858817	1.11248708824683e-06	-0.0786445653188187	2
ENSG00000115353.10	TACR1	2	75165705	2_48	0	0.014122165181241	4.6789335579962	1.10206769148013e-06	-0.0496453900709303	1
ENSG00000115363.13	EVA1A	2	75569460	2_49	0	0.024793025927121	7.26300350209396	3.0033496361757e-06	0.784200385356688	1
ENSG00000115364.13	MRPL19	2	75656150	2_49	0	0.0194109798021241	4.95991884571679	1.60576554087735e-06	-0.451415112475193	2
ENSG00000005436.13	GCFC2	2	75711125	2_49	0	0.0233836905196378	6.71174462314113	2.6176319548072e-06	0.600678020357058	2
ENSG00000176204.13	LRRTM4	2	77592858	2_50	0	0.0205915115145141	4.67258189959467	1.60474213166125e-06	-0.0966386554621256	1
ENSG00000143954.12	REG3G	2	79025902	2_51	0	0.01902373642884	7.37548365353031	2.34016473572691e-06	0.836766642969894	2
ENSG00000163541.11	SUCLG1	2	84459875	2_53	0	0.0110106255305918	6.53988570844499	1.20099792432171e-06	-0.743902439024419	1
ENSG00000115423.18	DNAH6	2	84482091	2_53	0	0.0129972143896618	8.09455135711895	1.75470119213108e-06	-0.992296943814301	2
ENSG00000034510.5	TMSB10	2	84905643	2_53	0	0.012727632925588	7.89803444175679	1.6765896093589e-06	-0.941666666666577	1
ENSG00000176407.17	KCMF1	2	84970689	2_54	0	0.0269214426506025	12.772138279358	5.73484977923014e-06	-1.61825726141126	1
ENSG00000152291.13	TGOLN2	2	85328087	2_54	0	0.025142986151331	12.1278766450805	5.08582875281134e-06	-1.40615384615391	1
ENSG00000042493.15	CAPG	2	85393065	2_54	0	0.0271440229987922	12.8497437436186	5.81739813041629e-06	1.3997442447568	3
ENSG00000168906.12	MAT2A	2	85423160	2_54	0	0.0236779611060062	11.5623396256383	4.56614953967507e-06	1.40165482025788	2
ENSG00000115486.11	GGCX	2	85562012	2_54	0	0.0180511529197476	9.01014072337979	2.71266787908291e-06	1.22844524674241	2
ENSG00000118640.10	VAMP8	2	85561017	2_54	0	0.0201975422714046	10.0661855228332	3.39096698649406e-06	1.11111111111103	1
ENSG00000168899.4	VAMP5	2	85584106	2_54	0	0.0179359821513376	8.94998754742785	2.67736572719382e-06	-1.07403330386317	2
ENSG00000168894.9	RNF181	2	85596916	2_54	0	0.0140441214667605	6.65374948889487	1.55855139569083e-06	0.788235294117888	1
ENSG00000168890.13	TMEM150A	2	85607518	2_54	0	0.0148895013527433	7.20215798135733	1.78855748296431e-06	-0.964028776978157	1
ENSG00000168883.19	USP39	2	85600891	2_54	0	0.0173838390665109	8.65626236280474	2.50978320850765e-06	-1.12403100775197	1
ENSG00000115523.16	GNLY	2	85689055	2_54	0	0.0124938233914338	5.55685626970569	1.15793620169929e-06	0.384528874214312	2
ENSG00000168874.12	ATOH8	2	85751663	2_54	0	0.0148920414747815	7.20375345951684	1.78925889042523e-06	-0.799999999999997	1
ENSG00000115525.17	ST3GAL5	2	85904899	2_54	0	0.0204464501107784	10.1813709978601	3.47203652896363e-06	-1.48387096774248	1
ENSG00000068654.15	POLR1A	2	86105686	2_54	0	0.0163010352906685	8.05228415421289	2.18924509512342e-06	-0.990000910029083	2
ENSG00000132300.18	PTCD3	2	86105686	2_54	0	0.0161117886882076	7.9426481689602	2.13436744538696e-06	0.988165680473368	1
ENSG00000132305.20	IMMT	2	86195484	2_54	0	0.0167691909610135	8.31815494918975	2.32647945671502e-06	1.02029769959428	1
ENSG00000132313.14	MRPL35	2	86198781	2_54	0	0.0152660677278043	7.43652864971177	1.89346615117929e-06	0.976521371114714	2
ENSG00000068615.17	REEP1	2	86338344	2_54	0	0.0114788015687283	4.76271787969788	9.11825032421341e-07	-0.118541033434649	1
ENSG00000115548.16	KDM3A	2	86438385	2_54	0	0.0116343433542849	4.88884348095192	9.48654596840269e-07	0.299999999999983	1
ENSG00000115561.15	CHMP3	2	86563593	2_54	0	0.0113928042962137	4.69224946439624	8.9160364689494e-07	-0.236686390532443	1
ENSG00000239305.6	RNF103	2	86623855	2_54	0	0.0152185180572976	7.40726106135508	1.88013970374351e-06	0.868354430379569	1
ENSG00000172086.7	KRCC1	2	88056216	2_55	0	0.0214675268425786	9.02811328352392	3.23250436566023e-06	1.07692307692295	1
ENSG00000115593.14	SMYD1	2	88067820	2_55	0	0.0401788187143253	14.9461187620987	1.00158012613229e-05	1.61764705882359	1
ENSG00000163586.9	FABP1	2	88128319	2_55	0	0.0147264091643033	5.48709133557971	1.34771840034775e-06	-0.389696055917939	2
ENSG00000144115.16	THNSL2	2	88153919	2_55	0	0.0175614705224101	7.14004190454911	2.09132604092119e-06	0.788774853495222	3
ENSG00000172071.11	EIF2AK3	2	88625104	2_55	0	0.015768908693911	6.12900386131728	1.61195026892173e-06	-0.694656488549458	1
ENSG00000153574.8	RPIA	2	88691440	2_55	0	0.017559274119244	7.13886726740383	2.09072047049122e-06	0.873198847262856	1
ENSG00000168658.18	VWA3B	2	98087196	2_57	0	0.0331846036551819	13.5226624536937	7.48443374232592e-06	1.94444444444446	1
ENSG00000144029.11	MRPS5	2	95149561	2_57	0	0.0145689071738336	5.77355904564858	1.4029128508548e-06	0.567901234568231	1
ENSG00000144026.11	ZNF514	2	95142476	2_57	0	0.020669701513562	9.05917532744419	3.12307903959999e-06	-1.23511102732346	3
ENSG00000233757.6	AC092835.2	2	95207631	2_57	0	0.0363951814721943	14.3961954453127	8.73879856799594e-06	-1.75609756097469	1
ENSG00000155066.15	PROM2	2	95295669	2_57	0	0.01857922388596	8.0567374808607	2.49658804555459e-06	-1.09271523178805	1
ENSG00000174501.14	ANKRD36C	2	95991827	2_57	0	0.0130038744532779	4.70766846379159	1.02103056641929e-06	0.240310077519343	1
ENSG00000186281.12	GPAT2	2	96025125	2_57	0	0.0224846760120656	9.85113202903888	3.69430611980289e-06	1.3733547135328	2
ENSG00000274286.1	ADRA2B	2	96116247	2_57	0	0.0134252686983161	5.00672569279364	1.12108073660319e-06	0.481203007518792	1
ENSG00000158050.4	DUSP2	2	96145593	2_57	0	0.0203838585930299	8.92814176536746	3.0353416489113e-06	1.21846153846178	1
ENSG00000084090.13	STARD7	2	96208677	2_57	0	0.0254426870639065	11.0150725350954	4.67423392592464e-06	-1.27349759747834	2
ENSG00000135956.8	TMEM127	2	96262227	2_57	0	0.0152431911410602	6.19808633766892	1.57577288313093e-06	0.740458015267416	1
ENSG00000144021.2	CIAO1	2	96275729	2_57	0	0.013710997428127	5.20421525929671	1.19010260746262e-06	0.496183206106865	1
ENSG00000144028.14	SNRNP200	2	96305617	2_57	0	0.0166786987471528	7.04296459448215	1.95919550274749e-06	-0.860465116279233	1
ENSG00000198885.9	ITPRIPL1	2	96325607	2_57	0	0.0176071727390176	7.55172034215659	2.21766340112254e-06	-0.766813886004643	2
ENSG00000196843.15	ARID5A	2	96536506	2_57	0	0.0129447866881428	4.66496444339952	1.00717129989122e-06	0.0937500000000302	1
ENSG00000114988.11	LMAN2L	2	96734587	2_57	0	0.013230501933458	4.86967053725364	1.07457320176856e-06	-0.0959407251989005	3
ENSG00000163126.14	ANKRD23	2	96859362	2_57	0	0.0129430747185427	4.66372352416728	1.00677021932255e-06	0.331858407079594	1
ENSG00000144199.11	FAHD2B	2	97095539	2_57	0	0.0278845377449447	11.8792983479631	5.52477180591484e-06	1.80000000000011	1
ENSG00000135976.17	ANKRD36	2	97713755	2_57	0	0.0783892169681471	21.7169476133072	2.83932571400407e-05	2.54999999999976	1
ENSG00000115085.13	ZAP70	2	97713589	2_57	0	0.127097432105777	26.4226119739482	5.60109100091094e-05	-2.9561380652611	2
ENSG00000115073.7	ACTR1B	2	97658891	2_57	0	0.0133355192387814	4.94381058137686	1.09959272680158e-06	-0.0808455924654534	2
ENSG00000228486.10	LINC01125	2	97663552	2_57	0	0.0132906752983962	4.91222920035944	1.08889442922891e-06	0.358883892240325	2
ENSG00000075568.16	TMEM131	2	97996336	2_57	0	0.0484962859161688	17.1205974023718	1.38480141881855e-05	2.06113537117949	1
ENSG00000185674.9	LYG2	2	99254906	2_58	0	0.0278296931044807	14.0580014511185	6.52517414225148e-06	1.63483146067436	1
ENSG00000040933.15	INPP4A	2	98444410	2_58	0	0.0615112582092221	21.5860057530871	2.21455772234083e-05	-2.43884892086273	1
ENSG00000183513.8	COA5	2	98608535	2_58	0	0.0338295913450256	15.9019261039516	8.97235788474203e-06	2.07142857142796	1
ENSG00000135951.14	TSGA10	2	99155545	2_58	0	0.0102827233706774	4.70477009522443	8.06875751152132e-07	0.0779359746393188	2
ENSG00000144182.16	LIPT1	2	99155070	2_58	0	0.0102384053828317	4.66431615471125	7.96490145031014e-07	-0.0686247724670412	2
ENSG00000158411.11	MITD1	2	99180175	2_58	0	0.0110084180954838	5.343585318118	9.81110150786927e-07	-0.395348837209129	1
ENSG00000185414.19	MRPL30	2	99180175	2_58	0	0.0110084180954838	5.343585318118	9.81110150786927e-07	0.395348837209129	1
ENSG00000144214.9	LYG1	2	99304742	2_58	0	0.0119854322095452	6.14039673711731	1.22746816605954e-06	-0.692332972286555	3
ENSG00000158417.10	EIF5B	2	99356836	2_58	0	0.0372965916665612	16.8253373309834	1.04662964472178e-05	-1.81755593803817	1
ENSG00000115514.11	TXNDC9	2	99340840	2_58	0	0.0123222852500576	6.40018943097775	1.31535867076257e-06	0.73387096774186	1
ENSG00000135945.9	REV1	2	99490335	2_58	0	0.0105922953284227	4.98260343215422	8.80250964154145e-07	0.39200000000009	1
ENSG00000115526.10	CHST10	2	100417235	2_58	0	0.010770011591512	5.13847129067122	9.23018085681083e-07	0.44354838709662	1
ENSG00000115539.13	PDCL3	2	100562583	2_58	0	0.0385420612247654	17.1365203655558	1.1015841638319e-05	-1.82248520709988	1
ENSG00000158435.7	CNOT11	2	101252764	2_59	0	0.0108602162225745	5.66142619893014	1.02547346679336e-06	0.120000000000004	1
ENSG00000163162.8	RNF149	2	101305898	2_59	0	0.0160857472969719	8.821555586859	2.36671804687367e-06	0.463144732529217	2
ENSG00000196460.12	RFX8	2	101452108	2_59	0	0.0268160649917224	16.2070600406468	7.24868781584689e-06	-2.30222958171988	3
ENSG00000115590.13	IL1R2	2	101991888	2_59	0	0.0550586343936023	23.7442028797545	2.18043495392352e-05	2.72310405643689	1
ENSG00000115598.9	IL1RL2	2	102186984	2_60	0	0.00812441389701668	5.50557316440451	7.46027238319631e-07	-0.192857142857106	1
ENSG00000115604.10	IL18R1	2	102309906	2_60	1	0.609269794458409	32.9851577699297	0.000335187889565243	-6.39980747429258	2
ENSG00000115607.9	IL18RAP	2	102418915	2_60	0	0.0270575983858654	17.0071509473306	7.67504478243844e-06	-1.75000000000001	1
ENSG00000135953.10	MFSD9	2	102735277	2_60	0	0.00830345008366962	5.40570148832479	7.48636063771094e-07	0.462585034013734	1
ENSG00000135973.2	GPR45	2	105241362	2_62	0	0.0226219644746001	8.35395595097079	3.1519738269966e-06	-0.977099236641386	1
ENSG00000198914.3	POU3F3	2	104855039	2_62	0	0.0165213196198376	5.39950262762823	1.48784810279365e-06	-0.492307692307633	1
ENSG00000135972.8	MRPS9	2	105062382	2_62	0	0.0154209964395229	4.75248125296826	1.22234262022654e-06	-0.191780821917901	1
ENSG00000135966.12	TGFBRAP1	2	105330291	2_62	0	0.0170835070964035	5.71374157191202	1.62801248712869e-06	0.497483492443267	2
ENSG00000135974.9	C2orf49	2	105336368	2_62	0	0.0256829346326016	9.54930400454552	4.09050070109551e-06	1.10238201362821	2
ENSG00000071051.13	NCK2	2	105744738	2_63	0	0.0205552811357701	5.90094281832157	2.02304215682411e-06	0.664804469273818	1
ENSG00000119147.9	C2orf40	2	106021824	2_63	0	0.03421808295173	10.7066610399008	6.11040271526896e-06	-1.20310668019076	3
ENSG00000115665.8	SLC5A7	2	107995063	2_65	0	0.0330396205199616	11.8008554355552	6.50292351854946e-06	1.36150234741766	1
ENSG00000198203.9	SULT1C2	2	108287884	2_65	0	0.0291212494198571	10.6083756306484	5.15251184481622e-06	1.25580710164566	2
ENSG00000198075.9	SULT1C4	2	108378352	2_65	0	0.0201055378909997	7.11849405791261	2.3870632621415e-06	-0.909722222222378	1
ENSG00000135968.20	GCC2	2	108446237	2_65	0	0.0182771638442609	6.22226392137903	1.89678164640122e-06	0.714622517072206	2
ENSG00000153201.15	RANBP2	2	108719562	2_65	0	0.0216921628887701	7.83299216122039	2.83394002147626e-06	0.850415512464962	1
ENSG00000163006.11	CCDC138	2	108786656	2_65	0	0.0263000998490469	9.64718947527458	4.23173351672692e-06	1.10493827160463	1
ENSG00000172985.10	SH3RF3	2	109203970	2_65	0	0.0240717311565583	8.81290096552764	3.53823211220632e-06	-1.03105590062136	1
ENSG00000186522.14	SEPT10	2	109574715	2_65	0	0.0159338983693562	4.93362150740079	1.31113670950505e-06	0.132411124786266	2
ENSG00000198142.4	SOWAHC	2	109613916	2_65	0	0.0330948614169582	11.8164504923095	6.52240424776641e-06	1.87425616433028	2
ENSG00000144061.12	NPHP1	2	110205149	2_67	0	0.00357639794655396	5.98381899109305	3.56931099826472e-07	0.694968553459166	1
ENSG00000169679.14	BUB1	2	110678318	2_67	0	0.0049537874022505	9.05315117319451	7.47992498497928e-07	-1.16442048517452	1
ENSG00000153093.18	ACOXL	2	110732860	2_67	0	0.00354436303595418	5.90153661083482	3.48869827022253e-07	-0.75505050505005	1
ENSG00000153208.16	MERTK	2	111924414	2_67	0	0.00409317064065795	7.08607080602333	4.83754974078725e-07	0.768802228411956	1
ENSG00000153214.9	TMEM87B	2	112057044	2_67	0	0.00542486378445073	9.45410094309154	8.55399866916603e-07	-1.01948051948052	1
ENSG00000144152.12	FBLN7	2	112140392	2_67	0	0.00321855315560371	4.91584102969553	2.63887380265402e-07	0.389453363915578	2
ENSG00000144161.12	ZC3H8	2	112259159	2_67	0	0.00319845607947711	4.84382946718488	2.58398115437194e-07	0.226744186046455	1
ENSG00000169629.11	RGPD8	2	112434559	2_67	0	0.00327809612463492	5.10011038054254	2.78844039456057e-07	-0.358381502890069	1
ENSG00000114999.7	TTL	2	112481811	2_67	0	0.0032859774826417	5.13988907401556	2.81694543764552e-07	-0.42929538242356	2
ENSG00000125630.15	POLR1B	2	112542706	2_67	0	0.00331956821617163	5.15563418831935	2.8544589265228e-07	-0.412944485211821	2
ENSG00000125611.15	CHCHD5	2	112585105	2_67	0	0.0295826566017567	25.586029241466	1.26240925472054e-05	-2.35303396823373	2
ENSG00000144136.10	SLC20A1	2	112645515	2_67	0	0.0158193354168982	19.6100423059805	5.17400531677484e-06	1.97546012269983	1
ENSG00000169607.12	CKAP2L	2	112765001	2_67	0	0.00440269495302881	7.95098174970515	5.83847544424355e-07	0.971677559912709	1
ENSG00000125538.11	IL1B	2	112836810	2_67	0	0.00369300871268641	6.15778639285748	3.79284467196232e-07	0.633587786259479	1
ENSG00000136689.18	IL1RN	2	113106928	2_67	0	0.00699349738867272	12.0889280037641	1.4100753277545e-06	-1.36250000000041	1
ENSG00000125637.15	PSD4	2	113159335	2_67	0	0.00902176647947483	14.467406911921	2.17691957107413e-06	-1.54456597721165	2
ENSG00000125618.16	PAX8	2	113278173	2_67	0	0.00986816134323987	15.2383091031515	2.50803230361859e-06	1.69421487603397	1
ENSG00000115084.13	SLC35F5	2	113754647	2_67	0	0.00354262147483264	5.775809839889	3.41269709514159e-07	-0.488518183808437	3
ENSG00000115091.11	ACTR3	2	113889855	2_67	0	0.00353332509873172	5.72604185277222	3.37441289503951e-07	-0.573839662447065	1
ENSG00000088205.12	DDX18	2	117851193	2_69	0	0.0103060945072337	5.00556563685584	8.60413838510895e-07	-0.339393939394104	1
ENSG00000125629.14	INSIG2	2	118088243	2_69	0	0.0147528424251774	8.36807598867936	2.05902407496868e-06	0.908237602814701	2
ENSG00000163064.6	EN1	2	118840638	2_69	0	0.0177199610265326	10.0886010721237	2.98163046533794e-06	1.14634146341537	1
ENSG00000019169.10	MARCO	2	118946604	2_69	0	0.0132862945021519	7.38593707479448	1.63670188885504e-06	0.904761904761697	1
ENSG00000115107.19	STEAP3	2	119223081	2_69	0	0.0140094857060799	7.88303413185591	1.84194095753249e-06	0.886135307927292	2
ENSG00000186132.14	C2orf76	2	119367787	2_69	0	0.0329384201658984	15.9290854157655	8.75091996402369e-06	-1.78676470588225	1
ENSG00000155368.16	DBI	2	119366128	2_69	0	0.0281549235209524	14.4471521717187	6.78416972981139e-06	-1.66883116883054	1
ENSG00000171227.6	TMEM37	2	119430196	2_69	0	0.0111004656749326	5.7011322758935	1.05551016790043e-06	0.506787330316692	1
ENSG00000080293.9	SCTR	2	119459880	2_69	0	0.0125959457738083	6.88564064637878	1.44655596843934e-06	-0.723214456792882	2
ENSG00000163075.12	CFAP221	2	119544252	2_69	0	0.0101249710561176	4.83950270626359	8.17249442549188e-07	0.30813953488367	1
ENSG00000144120.12	TMEM177	2	119679105	2_69	0	0.0116506996862922	6.15445773658416	1.19591938924429e-06	0.654255319149036	1
ENSG00000088179.8	PTPN4	2	119760017	2_69	0	0.0108929818010385	5.52435745935419	1.00366471416476e-06	-0.408759124087604	1
ENSG00000115109.13	EPB41L5	2	120013281	2_69	0	0.00993739251517889	4.66437316561071	7.73082492185085e-07	-0.0522875816993593	1
ENSG00000144118.13	RALB	2	120243541	2_69	0	0.0099656308313586	4.69094687686994	7.79696196013817e-07	0.112	1
ENSG00000074047.21	GLI2	2	120735673	2_70	0	0.0155722541935552	4.66888572965296	1.21262030092931e-06	0.0296296296296217	1
ENSG00000115112.7	TFCP2L1	2	121285630	2_70	0	0.0463589146903785	14.9620656622755	1.1568709669084e-05	-1.98688524590221	1
ENSG00000074054.17	CLASP1	2	121649389	2_70	0	0.0166290258174083	5.28530476435255	1.46587503342878e-06	0.356104342240257	2
ENSG00000136732.14	GYPC	2	126655525	2_74	0	0.0135489595905817	8.83372461945758	1.99622692768747e-06	1.00709219858166	1
ENSG00000136717.14	BIN1	2	127106970	2_74	0	0.00942133012061208	5.46061553642497	8.58052631559332e-07	-0.259691962801609	2
ENSG00000163161.12	ERCC3	2	127296171	2_75	0	0.0138292461317594	5.32248139474558	1.22764489950542e-06	1.12408759124107	1
ENSG00000169967.16	MAP3K2	2	127388145	2_75	0	0.0871805072946983	22.7779667099957	3.31203144406687e-05	-3.08500508649548	4
ENSG00000115718.17	PROC	2	127420398	2_75	0	0.0619256550310324	19.4886623591958	2.01285618405161e-05	2.83333333333368	1
ENSG00000169994.18	MYO7B	2	127635113	2_75	0	0.0135480986195992	5.12980977990455	1.15915020427859e-06	-0.0935960591132496	1
ENSG00000144230.16	GPR17	2	127648067	2_75	0	0.13824626336691	27.2915358060136	6.2927645591434e-05	-2.82379948007922	3
ENSG00000072163.19	LIMS2	2	127680943	2_75	0	0.0227716320078849	10.0081041497183	3.80107184805729e-06	-1.06250000000023	1
ENSG00000136709.11	WDR33	2	127810860	2_75	0	0.0208021720766849	9.15682504148084	3.17697433475627e-06	0.751942474100973	2
ENSG00000136715.17	SAP130	2	128029480	2_75	0	0.0185995039765458	8.10459470439123	2.51415917128303e-06	-0.999999999999719	1
ENSG00000136731.12	UGGT1	2	128091077	2_75	0	0.0392527441568581	15.1497300580121	9.91824937893177e-06	2.30922049110753	2
ENSG00000136720.6	HS6ST1	2	128303297	2_75	0	0.0184006981740379	8.00365903964008	2.45630892600242e-06	1.1933962264151	1
ENSG00000233087.7	WTH3DI	2	131364366	2_78	0	0.0185546152460652	5.45996277727035	1.68966940624262e-06	-0.612500000000021	1
ENSG00000136699.19	SMPD4	2	130182517	2_78	0	0.0186554120450019	5.51087508428327	1.71468961799021e-06	0.51145038167946	1
ENSG00000152082.13	MZT2B	2	130181715	2_78	0	0.0194532814860324	5.90452611359415	1.91574642709568e-06	0.603053435114767	1
ENSG00000136710.9	CCDC115	2	130343161	2_78	0	0.0171005255504537	4.69325026963253	1.33857674917899e-06	-0.0192307692307816	1
ENSG00000136718.9	IMP4	2	130342325	2_78	0	0.0429978967585308	13.3925385404413	9.60439964468769e-06	1.51012891344306	1
ENSG00000072135.12	PTPN18	2	130356437	2_78	0	0.0190993451549397	5.73191508665903	1.82590564302595e-06	0.600000000000051	1
ENSG00000115762.16	PLEKHB2	2	131104358	2_78	0	0.0172453167351652	4.77244240512472	1.37268844132811e-06	-0.255319148936154	1
ENSG00000075886.10	TUBA3D	2	131475744	2_78	0	0.0448171151229354	13.7861067788969	1.03049441200678e-05	-1.94610778443057	1
ENSG00000173272.15	MZT2A	2	131493083	2_78	0	0.0410084895843618	12.9430113053439	8.8525667445915e-06	1.85185185185272	1
ENSG00000163040.14	CCDC74A	2	131527737	2_78	0	0.018030287889691	5.19059006714298	1.56091587684438e-06	0.290780141843945	1
ENSG00000176771.16	NCKAP5	2	133568910	2_79	0	0.0715005633221718	18.2578664740567	2.17730663301374e-05	-2.04532733020053	2
ENSG00000152127.8	MGAT5	2	134120375	2_79	0	0.0378921836702401	12.2041859050013	7.71291515349442e-06	-1.43396226415058	1
ENSG00000152128.13	TMEM163	2	134723708	2_80	0	0.0156263408247295	4.66386635813768	1.21552388000149e-06	0.345864661654123	1
ENSG00000082258.12	CCNT2	2	134916341	2_80	0	0.0569376964392198	16.883002712931	1.60328115724834e-05	-2.07295169234533	2
ENSG00000121988.17	ZRANB3	2	135531995	2_80	0	0.0159382789233443	4.84940820834045	1.28911087342071e-06	0.4312768977702	2
ENSG00000048991.16	R3HDM1	2	135531995	2_80	0	0.0160426864284905	4.91070398438731	1.31395640483454e-06	0.0273972602739736	1
ENSG00000144224.16	UBXN4	2	135741666	2_80	0	0.0163134738582409	5.06785423993752	1.37889333456637e-06	-0.375000000000197	1
ENSG00000076003.4	MCM6	2	135876201	2_80	0	0.0203201867395202	7.13154833518257	2.41697206185807e-06	-1.14666666666644	1
ENSG00000115866.10	DARS	2	135985602	2_80	0	0.218281903565989	30.0952802802714	0.000109566106842064	2.87127120856987	2
ENSG00000144229.11	THSD7B	2	136758430	2_81	0	0.0209485785199504	6.87177292455636	2.40095192690325e-06	0.738647424170307	2
ENSG00000150540.13	HNMT	2	137963983	2_82	0	0.0238969638220455	7.29834855288762	2.9088908939579e-06	-0.799554565701502	1
ENSG00000144228.8	SPOPL	2	138501652	2_82	0	0.0233920501885241	7.09724429524192	2.76896934060269e-06	-0.89090909090894	1
ENSG00000168702.17	LRP1B	2	142131604	2_85	0	0.01620105927528	4.87684682719003	1.31777915045394e-06	-0.166180758017386	1
ENSG00000115919.14	KYNU	2	142877245	2_85	0	0.0158635702704678	4.67921703796428	1.23803873263366e-06	-0.19580419580413	1
ENSG00000121989.14	ACVR2A	2	147844091	2_88	0	0.081324725348476	21.3729289450103	2.89899023691221e-05	-3.70060346497387	2
ENSG00000115947.13	ORC4	2	148020474	2_88	0	0.00947827321239614	7.07770377619948	1.11887536246354e-06	-1.58171764909522	2
ENSG00000204406.12	MBD5	2	148020703	2_88	0	0.046491407598658	17.6720585096672	1.37031351682084e-05	-3.44776119403153	1
ENSG00000187123.14	LYPD6	2	149329628	2_88	0	0.0114203601041218	7.55929909071618	1.43986386494887e-06	-0.907692307692316	1
ENSG00000184898.6	RBM43	2	151261518	2_90	0	0.0133374438980075	5.93536142781272	1.32032206511083e-06	-0.65601965601959	1
ENSG00000123609.10	NMI	2	151290144	2_90	0	0.0176723656473989	8.57670336418744	2.52798902382035e-06	-1.43445419541659	2
ENSG00000123610.4	TNFAIP6	2	151356837	2_90	0	0.0235048170723201	11.2590745017792	4.41387138395756e-06	-1.45578231292469	1
ENSG00000080345.17	RIF1	2	151409797	2_90	0	0.0173197829041867	8.38742009726504	2.42287464701107e-06	-1.39651686817939	2
ENSG00000183091.19	NEB	2	151734675	2_91	0	0.0211056973636935	6.69008624989671	2.35500334785475e-06	-0.72427983539071	1
ENSG00000162980.16	ARL5A	2	151828599	2_91	0	0.0201569647942594	6.25756302807953	2.10373230239769e-06	-0.795454545454656	1
ENSG00000182389.19	CACNB4	2	152099291	2_91	0	0.0172877467146749	4.81440359424378	1.38816468334818e-06	0.0130117361089351	2
ENSG00000115145.9	STAM2	2	152176079	2_91	0	0.0358223692112849	11.6806075427363	6.97878539633436e-06	-2.37948973641786	2
ENSG00000157827.19	FMNL2	2	152335141	2_91	0	0.0170867305945477	4.70458870569107	1.34072818473731e-06	0.310283687943262	1
ENSG00000196504.15	PRPF40A	2	152717752	2_91	0	0.0170148382221219	4.66497857519283	1.32384635266225e-06	-0.288235294117617	1
ENSG00000177917.10	ARL6IP6	2	152717752	2_91	0	0.0170148382221219	4.66497857519283	1.32384635266225e-06	0.288235294117617	1
ENSG00000177519.3	RPRM	2	153542180	2_92	0	0.015751514772762	5.33183842434944	1.40074606313058e-06	-0.396551724138014	1
ENSG00000144278.14	GALNT13	2	153872211	2_92	0	0.019869519919567	7.55106867791062	2.50239520839541e-06	0.9069637554286	2
ENSG00000115159.15	GPD2	2	156437527	2_93	0	0.0192431269547108	8.93541784560612	2.86781159825186e-06	-1.15999999999977	1
ENSG00000136542.8	GALNT5	2	157257153	2_94	0	0.0131171597230888	5.08855372173426	1.11325403084721e-06	-0.371287128712623	1
ENSG00000115165.9	CYTIP	2	157488690	2_94	0	0.0198147196914085	8.96147862833296	2.96160893708767e-06	1.05312894855795	2
ENSG00000115170.13	ACVR1	2	157876051	2_95	0	0.0148250798629943	4.66374985467502	1.15316750432118e-06	0.0113636363636378	1
ENSG00000153237.17	CCDC148	2	158457154	2_95	0	0.0155712903294262	5.12461775008381	1.33090232689904e-06	0.323886639675966	1
ENSG00000144283.21	PKP4	2	158456221	2_95	0	0.0152129675861055	4.90612788479971	1.24483820879541e-06	-0.29136359115204	3
ENSG00000163331.11	DAPL1	2	158794343	2_96	0	0.00859760730544923	7.41890017804641	1.06384225977234e-06	0.651930114051461	2
ENSG00000196151.10	WDSUB1	2	159287223	2_96	0	0.0404969352105302	21.5411211779042	1.45495836800335e-05	2.19736842105404	1
ENSG00000123636.17	BAZ2B	2	159616888	2_96	0	0.0131716129308701	10.6752169105319	2.34517779573036e-06	-1.60975609755977	1
ENSG00000136536.14	MARCH7	2	159712509	2_96	0	0.00727338784301745	5.73208787902449	6.95359979558757e-07	1.0588235294117	1
ENSG00000153246.12	PLA2R1	2	160055121	2_96	0	0.0114600622801131	8.96142151283992	1.71286836658757e-06	-0.738414194641572	2
ENSG00000115221.10	ITGB6	2	160266824	2_96	0	0.0342274493742829	20.7229618660835	1.18300470029616e-05	2.74786874894985	3
ENSG00000153250.19	RBMS1	2	160494213	2_96	0	0.00758619098993929	6.32381016640101	8.00133957777037e-07	-0.916943521594777	1
ENSG00000136560.13	TANK	2	161137211	2_97	0	0.0168948488089844	7.46481870793121	2.10345720194433e-06	1.01302731397608	2
ENSG00000115233.11	PSMD14	2	161308497	2_97	0	0.0377428180778885	15.0415706757077	9.46864028585383e-06	1.82222222222199	1
ENSG00000197635.9	DPP4	2	162074215	2_97	0	0.0128515107094819	4.89802289445698	1.04986896748339e-06	-0.282099772260724	2
ENSG00000115267.5	IFIH1	2	162274962	2_97	0	0.014406306963174	5.96913473950974	1.43424766685997e-06	-0.613893376413485	1
ENSG00000182263.13	FIGN	2	163615595	2_99	0	0.0128782013314299	5.49812112322939	1.18094485663952e-06	0.407643312101818	1
ENSG00000115290.9	GRB14	2	164580539	2_100	0	0.0226864018334686	8.83028389916665	3.34118399586541e-06	1.03875968992233	1
ENSG00000082438.15	COBLL1	2	164843936	2_100	0	0.0153481561632404	5.15759614016309	1.32027271187933e-06	0.535714285714559	1
ENSG00000169507.9	SLC38A11	2	164970433	2_100	0	0.014659542928252	4.72683079308157	1.15571457754328e-06	0.0620155038759832	1
ENSG00000178662.15	CSRNP3	2	165469352	2_100	0	0.0178260729466824	6.56297147820469	1.9512652120265e-06	0.829931972789212	1
ENSG00000123607.14	TTC21B	2	165973503	2_100	0	0.0187067298129043	7.01608717781113	2.18903626230624e-06	-0.76886792452814	1
ENSG00000163072.15	NOSTRIN	2	168783046	2_102	0	0.00845428147872351	4.90018391295951	6.9095408538907e-07	-0.274509803921733	1
ENSG00000152253.8	SPC25	2	168883608	2_102	0	0.0103038242136733	6.75871502617706	1.16150927398037e-06	0.743902439024852	1
ENSG00000163093.11	BBS5	2	169478998	2_103	0	0.018492767372326	4.93314984377002	1.52155031895634e-06	0.299547840725736	2
ENSG00000239474.6	KLHL41	2	169509786	2_103	0	0.0444680118735474	13.2163750635251	9.80212357606435e-06	1.40900195694679	1
ENSG00000138399.17	FASTKD1	2	169573525	2_103	0	0.0183096552568652	4.83963673162998	1.47792718322476e-06	-0.198096454129957	2
ENSG00000138398.15	PPIG	2	169584491	2_103	0	0.0190214275947321	5.19806007815783	1.64909057173886e-06	0.435483870967874	1
ENSG00000154479.12	CCDC173	2	169694453	2_103	0	0.0277250123536432	8.74544017462146	4.04402216387457e-06	1.21428571428577	1
ENSG00000144362.11	PHOSPHO2	2	169693707	2_103	0	0.0631661707771297	16.5630884595682	1.74496201316575e-05	-2.2164179104479	1
ENSG00000213160.9	KLHL23	2	169694217	2_103	0	0.0463167308813226	13.6033969928904	1.05086124654585e-05	-1.94329363216078	2
ENSG00000138385.15	SSB	2	169792839	2_103	0	0.0180158849273511	4.68765690610339	1.40854758242176e-06	-0.0586206896551592	1
ENSG00000144357.16	UBR3	2	169827097	2_103	0	0.0180167527767178	4.68810982265213	1.40875153301242e-06	-0.154696132596693	1
ENSG00000204335.3	SP5	2	170377725	2_104	0	0.0115736228352384	4.90672725008736	9.47155637338386e-07	0.244604316546722	1
ENSG00000204334.7	ERICH2	2	170377725	2_104	0	0.0115736228352384	4.90672725008736	9.47155637338386e-07	0.244604316546722	1
ENSG00000128683.13	GAD1	2	170816965	2_104	0	0.0512239078890371	18.9328603471425	1.61751771185688e-05	-2.01333333333358	1
ENSG00000115806.12	GORASP2	2	170928918	2_104	0	0.0395388107179232	16.4724618946527	1.08628108963236e-05	1.68722280999603	2
ENSG00000198586.13	TLK1	2	171231129	2_104	0	0.0246289598442288	12.000156500175	4.92938893819356e-06	1.42231075697154	1
ENSG00000123600.19	METTL8	2	171435106	2_104	0	0.0113723404511557	4.74230127403589	8.99495715434154e-07	-0.217687074829806	1
ENSG00000071967.11	CYBRD1	2	171521922	2_104	0	0.0138415458228464	6.58427957604774	1.52003281455537e-06	0.701387628728481	3
ENSG00000077380.15	DYNC1I2	2	171687403	2_104	0	0.0125015708509243	5.62962395420901	1.17382695477767e-06	-0.561151079136927	1
ENSG00000128708.12	HAT1	2	171922612	2_104	0	0.0134647291814761	6.32550658927239	1.42053860533708e-06	0.638766519823884	1
ENSG00000115840.13	SLC25A12	2	172009606	2_104	0	0.0416739954819571	16.9713380995861	1.17961783825895e-05	1.86594202898543	1
ENSG00000172878.13	METAP1D	2	171999243	2_104	0	0.0122488013258492	5.43814279109247	1.11097504260871e-06	0.406876790830911	1
ENSG00000144355.14	DLX1	2	172084313	2_104	0	0.0240069656731949	11.7592816593008	4.70845224304526e-06	-1.50306748466248	1
ENSG00000091409.14	ITGA6	2	172426046	2_105	0	0.00652672149005062	7.35193737066056	8.00307681014669e-07	0.72112676056352	1
ENSG00000152256.13	PDK1	2	172555077	2_105	0	0.0110529483474073	48.5530737788859	8.95065824817589e-06	-2.91025641025539	1
ENSG00000144354.13	CDCA7	2	173355045	2_105	0	0.00748371322644614	8.30299655327283	1.0363634792412e-06	0.916967509025757	1
ENSG00000138430.15	OLA1	2	174248967	2_105	0	0.0154024885873929	15.1691860529508	3.89684632420925e-06	1.52597402597412	1
ENSG00000144306.14	SCRN3	2	174503115	2_105	0	0.0114130044579615	12.2082466605678	2.32387833882539e-06	-1.35757575757526	1
ENSG00000163328.13	GPR155	2	174503290	2_105	0	0.00568947133945419	5.8991451754397	5.59784802490846e-07	0.561847988077406	1
ENSG00000128656.13	CHN1	2	175028605	2_106	0	0.0162379784248333	5.67563928952054	1.53711673916925e-06	-0.538011695906284	1
ENSG00000115966.16	ATF2	2	175168771	2_106	0	0.0182623711820454	6.77915782423362	2.0648714326571e-06	-0.824242424242144	1
ENSG00000154518.9	ATP5G3	2	175179732	2_106	0	0.0205848376411917	7.90456901022698	2.71384942040325e-06	-1.01012376109709	2
ENSG00000144320.13	LNPK	2	176018946	2_106	0	0.017316161655659	6.27937207597738	1.81354340550153e-06	0.644067796609903	1
ENSG00000128709.12	HOXD9	2	176122492	2_106	0	0.0196669928872479	7.4755225927857	2.45210817186946e-06	-0.58208955223873	1
ENSG00000175879.8	HOXD8	2	176129895	2_106	0	0.0155753623856703	5.28455897865256	1.37279919177012e-06	-0.791666666666978	1
ENSG00000128652.11	HOXD3	2	176135968	2_106	0	0.0283694516464162	10.9259621597092	5.1697642507204e-06	1.11111111111054	1
ENSG00000170166.5	HOXD4	2	176151101	2_106	0	0.0159702172645474	5.51954876918852	1.47019352279477e-06	-0.465116279069986	1
ENSG00000128645.14	HOXD1	2	176229217	2_106	0	0.11156034328146	24.0265209402333	4.47054876653537e-05	2.76712328767052	1
ENSG00000128654.13	MTX2	2	176269444	2_106	0	0.0165186827289335	5.83657510077548	1.60802795859204e-06	0.472972972973105	1
ENSG00000116044.15	NFE2L2	2	177392552	2_107	0	0.0168012520333323	5.55682181867158	1.55714201644214e-06	0.408881017628911	2
ENSG00000196659.9	TTC30B	2	177553107	2_107	0	0.0237199700586246	8.79974914778579	3.4813247211983e-06	-1.28484848484867	1
ENSG00000128655.16	PDE11A	2	178108830	2_108	0	0.00868673875897297	5.2649179806571	7.62796121977213e-07	-0.373205741626746	1
ENSG00000155636.14	RBM45	2	178111787	2_108	0	0.00836598539658973	4.91278274848223	6.85495750795075e-07	-0.222703704605566	2
ENSG00000180228.12	PRKRA	2	178451344	2_108	0	0.0100082701152915	6.59078242630635	1.10016062834348e-06	-0.659919028340223	1
ENSG00000204311.12	DFNB59	2	178447910	2_108	0	0.0090939192847741	5.69372254626947	8.63589793780093e-07	-0.52586206896574	1
ENSG00000079150.17	FKBP7	2	178478636	2_108	0	0.00818184001047762	4.704489716562	6.41983124436638e-07	-0.12244897959192	1
ENSG00000155657.26	TTN	2	178831108	2_108	0	0.00818406439962405	4.70703361508608	6.42504899128704e-07	0.10813452915842	2
ENSG00000163492.14	CCDC141	2	179049913	2_108	0	0.00933225037109786	5.93591991688423	9.23920323684474e-07	-0.759884829776005	2
ENSG00000144331.18	ZNF385B	2	179861799	2_108	0	0.00850899787015058	5.07141946083623	7.19727427838212e-07	-0.305343511450296	1
ENSG00000163510.13	CWC22	2	180007452	2_108	0	0.00818017772923441	4.70258812526843	6.41593252699151e-07	0.021739130434785	1
ENSG00000170035.15	UBE2E3	2	180967386	2_109	0	0.0183884416366378	6.97075072888139	2.13788620080367e-06	-0.957317073170632	1
ENSG00000115232.13	ITGA4	2	181456814	2_110	0	0.0138632718318296	6.24170088009404	1.44320756531704e-06	-0.566972477064222	1
ENSG00000138434.16	SSFA2	2	181892173	2_110	0	0.0117790444384672	4.71420846251123	9.26144920061343e-07	-0.0219512195121975	1
ENSG00000150722.10	PPP1R1C	2	181953928	2_110	0	0.0132120560879155	5.79046945457843	1.27598124004289e-06	-0.498765432098467	1
ENSG00000077232.17	DNAJC10	2	182715440	2_110	0	0.0143991868456275	6.59749936407649	1.58444595388772e-06	0.713031938577521	2
ENSG00000162998.4	FRZB	2	182866669	2_110	0	0.0220111209957803	10.5846628409516	3.88578972416441e-06	-1.30967741935473	1
ENSG00000162999.12	DUSP19	2	183077279	2_110	0	0.0143308878314825	6.55289646961837	1.56626956447818e-06	0.82053968753774	2
ENSG00000163002.12	NUP35	2	183115667	2_110	0	0.0117255057670286	4.67151530864421	9.13586064884335e-07	0.0678016050250425	2
ENSG00000170396.7	ZNF804A	2	184598393	2_112	0	0.0125602732916514	13.2579389299688	2.7773793926386e-06	-1.5687420065704	2
ENSG00000188738.14	FSIP2	2	185738225	2_112	0	0.00933947828688819	9.71217246652418	1.51286128174552e-06	-1.1011532104845	2
ENSG00000065548.17	ZC3H15	2	186486293	2_112	0	0.00633536473653795	6.36660686171235	6.72728398737311e-07	0.224561403508731	1
ENSG00000138448.11	ITGAV	2	186590551	2_112	0	0.0052529049285398	5.17554576751162	4.53435793486083e-07	-0.598591549295764	1
ENSG00000144369.12	FAM171B	2	186693557	2_112	0	0.00513644218219778	6.27261447378063	5.37367139379741e-07	1.27067669172904	1
ENSG00000064989.12	CALCRL	2	187480595	2_112	0	0.00561097684019629	5.58065273336834	5.22256170924294e-07	0.489208633093345	1
ENSG00000003436.15	TFPI	2	187566010	2_112	0	0.0055911987763142	5.57502846651269	5.19890794067125e-07	0.664974619289304	1
ENSG00000168542.14	COL3A1	2	188974074	2_112	0	0.00655616051025154	6.95342519616535	7.60341105827299e-07	-0.726315789473503	1
ENSG00000204262.11	COL5A2	2	189180361	2_113	0	0.0148917382584283	5.446812177572	1.35284456012179e-06	-0.656716417910046	1
ENSG00000115368.9	WDR75	2	189440722	2_113	0	0.0137011062509647	4.66506580741062	1.06604003360868e-06	-0.344914026584469	2
ENSG00000138381.9	ASNSD1	2	189660929	2_113	0	0.0145981877798388	5.25998614806711	1.28068891887244e-06	0.334796741638453	2
ENSG00000151687.14	ANKAR	2	189677961	2_113	0	0.0150372800122282	5.53805731550872	1.38895072430364e-06	-0.446808510638496	1
ENSG00000128699.13	ORMDL1	2	189783978	2_113	0	0.015145013088343	5.60505121332069	1.41582424048192e-06	-0.446590592245816	2
ENSG00000064933.17	PMS1	2	189783978	2_113	0	0.0137634643259753	4.70765340220806	1.08066813983933e-06	-0.0164325212449751	2
ENSG00000198130.15	HIBCH	2	190344069	2_113	0	0.0140677323360913	4.91275884038179	1.15268236233063e-06	-0.229729729729736	1
ENSG00000151689.12	INPP1	2	190343621	2_113	0	0.0196164685847658	8.03498275666723	2.62885045658218e-06	0.934306569342973	1
ENSG00000151690.14	MFSD6	2	190403662	2_113	0	0.0346193525160612	13.3905643929065	7.73175224089009e-06	-1.42720704418194	2
ENSG00000189362.11	NEMP2	2	190534707	2_113	0	0.0179359623670938	7.19323783488468	2.15183620101151e-06	0.73287671232898	1
ENSG00000138386.16	NAB1	2	190645806	2_113	0	0.024968235445907	10.3054186715943	4.29154426940995e-06	1.12290502793263	1
ENSG00000115415.18	STAT1	2	191021099	2_113	0	0.0175268403180581	6.97633196412483	2.03934580350886e-06	1.20634920634937	1
ENSG00000138378.17	STAT4	2	191152153	2_114	0	0.0787474901980704	24.0946479109964	3.16458970628475e-05	2.49612403100726	1
ENSG00000128641.18	MYO1B	2	191245493	2_114	0	0.010338901022	4.89208078686151	8.43583552328986e-07	-0.126865671641821	1
ENSG00000173559.12	NABP1	2	191677959	2_114	0	0.0115409361247173	5.92249976385298	1.14000352708242e-06	-0.674940406214401	2
ENSG00000144339.11	TMEFF2	2	192194079	2_114	0	0.0373493024516751	16.9749860121473	1.05743096999624e-05	1.78809455674683	2
ENSG00000196950.13	SLC39A10	2	195575506	2_115	0	0.0123647534308675	5.38378615496404	1.11028217440246e-06	0.423452768729762	1
ENSG00000118997.13	DNAH7	2	196068375	2_116	0	0.0239522288545581	8.60919676354003	3.43928900936057e-06	1.17375792626002	2
ENSG00000144395.17	CCDC150	2	196639821	2_116	0	0.0511082616212311	15.7828272508907	1.34535227623333e-05	-2.01209457999891	2
ENSG00000119041.10	GTF3C3	2	196799713	2_116	0	0.0534218505421511	16.2048076829861	1.44385278467032e-05	1.78816199376953	1
ENSG00000187944.2	C2orf66	2	196810956	2_116	0	0.021962769068036	7.79288057404907	2.85459973685514e-06	-1.00436764490369	2
ENSG00000197121.14	PGAP1	2	196928580	2_116	0	0.0361980783055959	12.5077815864046	7.55137277205271e-06	-1.61500000000009	1
ENSG00000115520.8	COQ10B	2	197453059	2_117	0	0.0114882509030727	5.7350219436253	1.09887704559926e-06	-1.50806451612903	1
ENSG00000115541.10	HSPE1	2	197500319	2_117	0	0.0417548272317476	17.8851939592546	1.24554794898839e-05	3.18939393939459	1
ENSG00000162944.10	RFTN2	2	197675986	2_117	0	0.0146340648024225	8.00427207070117	1.95365071932988e-06	1.22492401215805	1
ENSG00000115896.15	PLCL1	2	197804386	2_117	0	0.013646001836721	7.34857849842134	1.67251056068092e-06	-1.24203821656018	1
ENSG00000226124.6	FTCDNL1	2	199760858	2_118	0	0.0231865845062333	19.159410445948	7.4093315108258e-06	-2.90799832511251	2
ENSG00000178074.5	C2orf69	2	199911021	2_118	0	0.00870476581549839	8.55589530004758	1.24217464063975e-06	1.75806451612918	1
ENSG00000162971.10	TYW5	2	199955035	2_118	0	0.0116059406219032	11.650321680022	2.25516522915434e-06	-2.42672163562355	2
ENSG00000196141.13	SPATS2L	2	200304128	2_118	0	0.00578445171904807	4.70499631208445	4.53922377796616e-07	0.161660716781058	2
ENSG00000155729.12	KCTD18	2	200519526	2_118	0	0.0312201286601652	21.546943099245	1.12196797003134e-05	-2.56540084388193	1
ENSG00000138356.13	AOX1	2	200586283	2_118	0	0.00737374799764878	7.30895254347955	8.9888376974152e-07	-1.13245033112597	1
ENSG00000082153.17	BZW1	2	200810095	2_119	0	0.0564262517149308	18.863096354522	1.77522861888229e-05	2.0422535211274	1
ENSG00000013441.15	CLK1	2	200864612	2_119	0	0.0366650030110086	14.765340823268	9.02932544563086e-06	1.93223819301791	1
ENSG00000155744.9	FAM126B	2	201071138	2_119	0	0.0276339231555571	12.093155055318	5.57368309800181e-06	-1.71632653061301	1
ENSG00000119013.8	NDUFB3	2	201071148	2_119	0	0.0316282521960468	13.3676864808327	7.05166301338396e-06	1.82388663967618	1
ENSG00000003402.19	CFLAR	2	201116120	2_119	0	0.0259031766545417	11.4832714521156	4.96110894468045e-06	1.66122448979574	1
ENSG00000003400.14	CASP10	2	201183110	2_119	0	0.0226012028311274	10.1987894540359	3.84450371237101e-06	1.28834355828272	1
ENSG00000155749.12	ALS2CR12	2	201357784	2_119	0	0.0141718625072166	5.81334205501281	1.3740828312134e-06	0.413302378543138	2
ENSG00000082146.12	STRADB	2	201388316	2_119	0	0.0128830601430664	4.9191553201778	1.05698707145013e-06	-0.409090909090824	1
ENSG00000115993.12	TRAK2	2	201451036	2_119	0	0.0185328839436318	8.33226926993733	2.57552878507661e-06	-1.09629629629644	1
ENSG00000155755.18	TMEM237	2	201643259	2_119	0	0.0223030058979161	10.0737718237216	3.7472754206969e-06	1.06999448186389	2
ENSG00000003393.14	ALS2	2	201780819	2_119	0	0.0624527771475159	19.8332252943184	2.06588054676275e-05	2.19337016574606	1
ENSG00000138395.14	CDK15	2	201790118	2_119	0	0.0533329664686162	18.3251493272831	1.63005916674346e-05	-2.21761658031194	1
ENSG00000155760.2	FZD7	2	202034208	2_120	0	0.0170980006010495	9.21978880471603	2.62921684748377e-06	-1.23703703703729	1
ENSG00000116030.16	SUMO1	2	202238678	2_120	0	0.0155134420971651	8.30653573329465	2.14925631913704e-06	1.08730158730175	1
ENSG00000138439.11	FAM117B	2	202633063	2_120	0	0.242288137569262	34.8831698510755	0.000140963995125328	-3.81577043400932	2
ENSG00000163596.16	ICA1L	2	202871777	2_120	0	0.014954041869393	7.96190134107879	1.98579992351966e-06	0.78087649402348	1
ENSG00000138442.9	WDR12	2	203014780	2_120	0	0.0113566226494629	5.38163316828353	1.01935015311022e-06	0.446043165467718	1
ENSG00000119004.15	CYP20A1	2	203239523	2_120	0	0.01072877933509	4.84879004419456	8.67648455165281e-07	-0.117834394904468	1
ENSG00000178562.17	CD28	2	203708579	2_120	0	0.02484356718416	12.7341898711213	5.2764931800966e-06	-1.73584905660325	1
ENSG00000163600.12	ICOS	2	203937045	2_120	0	0.0179607623583897	9.68208586658729	2.90037265679233e-06	-1.11494252873594	1
ENSG00000023228.13	NDUFS1	2	206158896	2_122	0	0.17910633745194	19.4451079811381	5.80873304511422e-05	3.888	1
ENSG00000183671.12	GPR1	2	206217980	2_122	0	0.0184288761865256	8.08052606799329	2.48369688992179e-06	-1.47945205479434	1
ENSG00000204186.7	ZDBF2	2	206276156	2_122	0	0.0290344695589568	13.6445795850845	6.60745418563136e-06	-2.41269841269832	1
ENSG00000138400.12	MDH1B	2	206765369	2_122	0	0.0241968483123176	9.530119063666	3.84607044017967e-06	-1.26266900794045	3
ENSG00000118246.13	FASTKD2	2	206765614	2_122	0	0.023855545657856	9.22011584393966	3.6684773168408e-06	-1.03269098020509	2
ENSG00000118263.14	KLF7	2	207167000	2_122	0	0.0199288701014775	7.88460354874522	2.62073219014614e-06	-0.890243902439183	1
ENSG00000163249.11	CCNYL1	2	207712007	2_122	0	0.0305768880152209	11.7434984719587	5.98895271084275e-06	-1.38819320214785	1
ENSG00000178385.14	PLEKHM3	2	208025325	2_123	0	0.0202310905356432	7.32369195972215	2.47120895128677e-06	0.999999999999882	1
ENSG00000115020.16	PIKFYVE	2	208266091	2_123	0	0.0173243598056596	5.86592850753234	1.69493897391074e-06	0.511198238165347	2
ENSG00000197713.14	RPE	2	210002122	2_124	0	0.00911449727262881	4.91554019261601	7.47246821540369e-07	-0.242063492063392	1
ENSG00000115365.11	LANCL1	2	210477778	2_124	0	0.00925822504229412	5.0620182779536	7.81648587913014e-07	0.552845528455195	1
ENSG00000021826.14	CPS1	2	210477414	2_124	0	0.00906102370557571	4.86045513781343	7.34538072678999e-07	0.463414634146478	1
ENSG00000030419.16	IKZF2	2	213152260	2_126	0	0.082012576009264	19.1913762725051	2.62510500070252e-05	-2.41229706345065	2
ENSG00000144451.18	SPAG16	2	213282149	2_126	0	0.0373121941231553	11.6719429457586	7.26363562197138e-06	1.58778625954179	1
ENSG00000138376.10	BARD1	2	214808273	2_127	0	0.0272764846749741	14.1272306486	6.42695915883654e-06	1.77240874569151	2
ENSG00000138363.14	ATIC	2	215075224	2_127	0	0.0369565989440125	18.275907059654	1.1264996039523e-05	2.42391315922587	3
ENSG00000115414.18	FN1	2	215435759	2_127	0	0.0110964038874511	6.55391694871577	1.21295110675586e-06	-1.45454545454556	1
ENSG00000118242.15	MREG	2	216033416	2_127	0	0.0122800040845724	6.37802018466229	1.30630475039008e-06	-0.661278264490488	2
ENSG00000115425.13	PECR	2	216082628	2_127	0	0.0103671746163638	4.79949556622651	8.29881558542524e-07	-0.187050359712229	1
ENSG00000138375.12	SMARCAL1	2	216412526	2_127	0	0.0102179290743405	4.66457738361548	7.9494172269386e-07	0.0223880597014932	1
ENSG00000197756.9	RPL37A	2	216498338	2_127	0	0.0103110987276767	4.75201932462471	8.17228020281751e-07	-0.129032258064502	1
ENSG00000181378.13	CFAP65	2	219041645	2_129	0	0.025119975310112	10.7436236507925	4.5012185541145e-06	1.32862190812804	1
ENSG00000231672.6	DIRC3	2	217757569	2_129	0	0.0263531031146091	11.0514456514716	4.85747930714895e-06	-1.32258064516159	1
ENSG00000188282.12	RUFY4	2	218034950	2_129	0	0.0139362551437762	5.44036772521461	1.26454546916217e-06	-0.607291008623372	2
ENSG00000163464.7	CXCR1	2	218166777	2_129	0	0.0427503706525041	19.4283465373527	1.38527447276735e-05	2.77573529411788	1
ENSG00000163466.15	ARPC2	2	218216699	2_129	0	0.0569493818405209	17.1688225911147	1.63075843269936e-05	1.51282051282042	1
ENSG00000179921.14	GPBAR1	2	218259499	2_129	0	0.0256310792165495	26.5476074288984	1.13488638360817e-05	-5.04838709677474	1
ENSG00000127837.9	AAMP	2	218270205	2_129	1	0.0891189562243856	36.9771637928401	5.49621602374377e-05	-5.64285714285653	1
ENSG00000127838.13	PNKD	2	218270205	2_129	1	0.0891189562243851	36.9771637928401	5.49621602374374e-05	-5.64285714285653	1
ENSG00000135926.14	TMBIM1	2	218292881	2_129	0	0.0318009253424479	28.5717520203513	1.51543298180717e-05	-5.16579483951584	2
ENSG00000018280.16	SLC11A1	2	218381984	2_129	0	0.0170144126187677	7.97302086469901	2.26255928098526e-06	-1.37282268569511	2
ENSG00000135913.10	USP37	2	218568634	2_129	0	0.0139235480382249	5.13292149222764	1.19199557972328e-06	-0.0931708546219303	2
ENSG00000144580.13	CNOT9	2	218568666	2_129	0	0.0285560499035453	13.0991677361426	6.23881260850607e-06	2.04941860465124	1
ENSG00000115556.13	PLCD4	2	218607609	2_129	0	0.0142152819307126	5.31864312056296	1.26100391026315e-06	0.28221572723412	2
ENSG00000115568.15	ZNF142	2	218659583	2_129	0	0.0421550398814095	16.9849771861788	1.19419315620895e-05	2.34017595307811	1
ENSG00000163481.7	RNF25	2	218672243	2_129	0	0.025287035560384	11.9317065968203	5.03223124922633e-06	-1.95692307692302	1
ENSG00000163482.11	STK36	2	218672501	2_129	0	0.013109178990332	4.74228487561091	1.03686744262601e-06	-0.236553906405106	2
ENSG00000135929.8	CYP27A1	2	218782732	2_129	0	0.0345431299215006	14.2571570280096	8.21400049251582e-06	1.89891696750882	1
ENSG00000163501.6	IHH	2	219061446	2_129	0	0.047383581374994	16.7385303052486	1.32283388564563e-05	1.93877551020348	1
ENSG00000213901.10	SLC23A3	2	219170383	2_129	0	0.018954184554356	8.66761800038708	2.74009091892514e-06	1.16210726290748	2
ENSG00000144567.10	FAM134A	2	219177206	2_129	0	0.0135681260413395	5.23808996420718	1.18536726070748e-06	-0.518518518518577	1
ENSG00000115649.15	CNPPD1	2	219177821	2_129	0	0.0154033881260786	6.05912313682886	1.55663267642273e-06	-0.485220567378935	2
ENSG00000115657.12	ABCB6	2	219218731	2_129	0	0.0147445000308134	5.85606003730541	1.44011003553371e-06	-0.737864077670024	1
ENSG00000198925.10	ATG9A	2	219200509	2_129	0	0.026833976600438	11.7019037298536	5.23723019609837e-06	-1.47278125703769	2
ENSG00000163516.13	ANKZF1	2	219229829	2_129	0	0.0144395838077769	5.67196282577806	1.36599200389308e-06	0.554473305441702	2
ENSG00000163521.15	GLB1L	2	219243701	2_129	0	0.0171456603983983	7.38980868958513	2.11323365413145e-06	-0.993939393939077	1
ENSG00000115661.13	STK16	2	219248662	2_129	0	0.0141292010282805	5.43786063063002	1.2814621481052e-06	-0.457142857142648	1
ENSG00000127824.13	TUBA4A	2	219278362	2_129	0	0.0153517709955534	6.19770525875543	1.58689980870208e-06	-0.650205761317217	1
ENSG00000135924.15	DNAJB2	2	219279688	2_129	0	0.0136120346923121	5.0208556742192	1.13988461101396e-06	-0.355828220858808	1
ENSG00000054356.13	PTPRN	2	219309801	2_129	0	0.016081377607731	6.68860185438367	1.79398455706779e-06	0.807106598984412	1
ENSG00000123992.18	DNPEP	2	219395442	2_129	0	0.0189882897618142	8.14039967923921	2.5780520687555e-06	-0.938958100045812	2
ENSG00000072195.14	SPEG	2	219434550	2_129	0	0.0130839346975022	4.66457959351814	1.01791375140338e-06	-0.0541365668314928	2
ENSG00000144591.18	GMPPA	2	219506313	2_129	0	0.0135323767096666	4.948660642929	1.11691945941952e-06	-0.198019801980257	1
ENSG00000123989.13	CHPF	2	219543916	2_129	0	0.0130826575574891	4.66463277755482	1.0178259963005e-06	0.0873015873015872	1
ENSG00000124006.14	OBSL1	2	219559047	2_129	0	0.013796811414578	5.0925178024727	1.17184828704066e-06	-0.203703703703804	1
ENSG00000144589.21	STK11IP	2	219597759	2_130	0	0.013499198921327	4.74738905506081	1.06886517356099e-06	0.126162697533003	2
ENSG00000116106.11	EPHA4	2	221574191	2_130	0	0.0138491102407203	4.9874032370786	1.1520105616563e-06	0.276758409785889	1
ENSG00000135903.18	PAX3	2	222296905	2_131	0	0.0160900468232663	6.38129965956903	1.71248411888118e-06	0.671641791044764	1
ENSG00000163082.9	SGPP2	2	222423832	2_131	0	0.0179854700836921	7.42720364567528	2.22795918699704e-06	0.885245901639495	1
ENSG00000124003.12	MOGAT1	2	222671953	2_131	0	0.0147789610423239	5.58354974099209	1.37630408626182e-06	-0.48744769874489	1
ENSG00000123983.13	ACSL3	2	222860739	2_131	0	0.0208613921183226	8.82169733853853	3.06941453589097e-06	-1.04174481281984	2
ENSG00000085449.14	WDFY1	2	223943914	2_131	0	0.0242136594875123	10.2243784376852	4.12911950166907e-06	1.13595166163177	1
ENSG00000135919.12	SERPINE2	2	224039199	2_132	0	0.014888637678371	5.606429248032	1.39219930522492e-06	0.534351145037938	1
ENSG00000135905.18	DOCK10	2	225041976	2_133	0	0.0800596706818207	21.4981029959961	2.8706090133651e-05	-2.21032504780186	1
ENSG00000169047.5	IRS1	2	226799185	2_133	0	0.0146810102810284	5.42312798567859	1.32790162471572e-06	-0.426065162907102	1
ENSG00000144468.16	RHBDD1	2	226836316	2_133	0	0.014009206111287	4.9836942471363	1.1644611955863e-06	0.301680854506421	2
ENSG00000081052.11	COL4A4	2	227162240	2_133	0	0.0152311667058277	5.76835207419507	1.46536237736998e-06	0.54952076677302	1
ENSG00000169031.18	COL4A3	2	227166988	2_133	0	0.0149691561737959	5.60551344884973	1.39949974565347e-06	0.511254019292502	1
ENSG00000153820.12	SPHKAP	2	228179139	2_134	0	0.0325774537848078	10.654810715497	5.78925903013791e-06	1.41798941798977	1
ENSG00000168958.19	MFF	2	227324777	2_134	0	0.0232988059056587	7.49267650107793	2.91159356726495e-06	0.8216560509556	1
ENSG00000173744.17	AGFG1	2	227472263	2_134	0	0.0282434651129304	9.30667246671906	4.3840198664251e-06	-1.10526315789507	1
ENSG00000135917.13	SLC19A3	2	227718030	2_134	0	0.0187818181788977	5.4653487093677	1.71204672921623e-06	0.419580419580379	1
ENSG00000123977.9	DAW1	2	227871322	2_134	0	0.0174208589077818	4.75857865558274	1.38263300966508e-06	-0.137096774193558	1
ENSG00000079263.18	SP140	2	230217409	2_135	0	0.017993515142572	12.4032654211975	3.72230672271223e-06	1.02688172043033	1
ENSG00000185404.16	SP140L	2	230328083	2_135	0	0.00850801836071835	6.19550248488658	8.79154208771139e-07	0.47770700636946	1
ENSG00000135916.15	ITM2C	2	230864420	2_135	0	0.028793342396536	17.6216288774634	8.46249134969211e-06	1.72893772893777	1
ENSG00000135898.9	GPR55	2	230960977	2_135	0	0.0243400380768936	16.071611510669	6.52440309099396e-06	1.60169491525456	1
ENSG00000204128.5	C2orf72	2	231037334	2_136	0	0.0266061561025985	8.54345928356026	3.79119387818935e-06	-1.02202446657734	2
ENSG00000173692.12	PSMD1	2	231056872	2_136	0	0.0177350941342643	4.72657968600509	1.3981075714996e-06	0.202380952380968	1
ENSG00000135914.5	HTR2B	2	231125386	2_136	0	0.0184518625558705	5.0988458773219	1.56917796624098e-06	-0.339191921108991	2
ENSG00000115053.15	NCL	2	231483427	2_136	0	0.0176686746473325	4.69133029404462	1.38248392395632e-06	-0.0815070838461006	2
ENSG00000171596.6	NMUR1	2	231446714	2_136	0	0.0177719645482594	4.74609090211962	1.40679752581494e-06	0.186221250148634	3
ENSG00000187514.16	PTMA	2	231706100	2_136	0	0.0205957509613285	6.1322364034852	2.10647653822196e-06	0.749983072226639	2
ENSG00000163273.3	NPPC	2	231914882	2_136	0	0.0275589465725338	8.8752693002887	4.07947483135423e-06	-1.0131147540984	1
ENSG00000144535.19	DIS3L2	2	231961176	2_136	0	0.0198587168140901	5.78953368744194	1.91758610311631e-06	0.528169014084221	1
ENSG00000221944.6	TIGD1	2	232550122	2_136	0	0.0192721870994861	5.50767381400498	1.77035075514859e-06	0.537037037037036	1
ENSG00000135930.13	EIF4E2	2	232549631	2_136	0	0.0308047609683457	9.92620593177596	5.09989494222416e-06	1.29457364341077	1
ENSG00000115468.11	EFHD1	2	232606221	2_136	0	0.0185974399542748	5.17269720075585	1.6044652933386e-06	-0.370148627491113	2
ENSG00000204120.14	GIGYF2	2	232697615	2_137	0	0.0114480528542515	4.72683743788292	9.02531561324589e-07	-0.192592592592648	1
ENSG00000066248.14	NGEF	2	232927497	2_137	0	0.0177555204339259	8.66923559561166	2.56728638464901e-06	0.868423148527056	2
ENSG00000085982.13	USP40	2	233566769	2_137	0	0.0120047115567552	5.82906545029479	1.16710724979963e-06	0.904494382022853	1
ENSG00000123485.11	HJURP	2	233854252	2_137	0	0.0115073166242085	5.25260569379518	1.00811242758346e-06	-0.825757575757336	1
ENSG00000130147.15	SH3BP4	2	234952438	2_138	0	0.0243810530074987	8.72724799578076	3.5488682888523e-06	-1.04735376044615	1
ENSG00000198612.10	COPS8	2	237085776	2_140	0	0.0144562630250716	6.77606552536811	1.63378063461883e-06	-1.01890359168189	1
ENSG00000124831.18	LRRFIP1	2	237627167	2_140	0	0.0126417991197031	5.51823445525197	1.16350737159497e-06	-0.391999999999906	1
ENSG00000177483.11	RBM44	2	237779662	2_140	0	0.0119375394436956	4.98092543851839	9.91710624087597e-07	-0.341739937670292	3
ENSG00000184182.18	UBE2F	2	237966682	2_141	0	0.0135525089677562	6.34361555672177	1.43389273513467e-06	-1.42187499999973	1
ENSG00000132330.16	SCLY	2	238060509	2_141	1	0.0896144100706865	19.0106606657055	2.84141825076505e-05	4.05555555555434	1
ENSG00000144488.14	ESPNL	2	238099356	2_141	0	0.0135854558049775	6.90628436024139	1.56487184069694e-06	1.65520216972956	2
ENSG00000168427.8	KLHL30	2	238138379	2_141	0	0.0172257811493181	8.16095405935396	2.34466048328086e-06	1.38457715784724	2
ENSG00000178752.15	ERFE	2	238158500	2_141	0	0.0164191747063913	6.75749775416033	1.85053515358683e-06	-0.85749389165803	2
ENSG00000132323.8	ILKAP	2	238139466	2_141	0	0.014290518376099	5.12035442212678	1.2204166145995e-06	-0.121212121212131	1
ENSG00000144485.10	HES6	2	238241004	2_141	0	0.0146503673857501	5.75516235150611	1.4062618679087e-06	0.780303030302894	1
ENSG00000204104.11	TRAF3IP1	2	238317141	2_141	0	0.0421606994388206	15.7442484881048	1.10710764113797e-05	1.87855078230873	3
ENSG00000065802.11	ASB1	2	238426593	2_141	0	0.0262846516053596	11.6620309243603	5.11253764961123e-06	-1.64998192243371	2
ENSG00000233608.3	TWIST2	2	238847617	2_141	0	0.0210062878055703	8.30847372607124	2.91092266649218e-06	-0.871794871794955	1
ENSG00000130414.11	NDUFA10	2	240028144	2_142	0	0.0189522370811867	12.6133379377766	3.98704022852826e-06	-1.40740740740691	1
ENSG00000172428.10	COPS9	2	240136028	2_142	0	0.0151330636918811	10.4998492740187	2.65014740261982e-06	1.17870124793252	2
ENSG00000188542.9	DUSP28	2	240560414	2_142	0	0.0759768881746924	25.7858344398158	3.26755418003739e-05	-2.74384236453254	1
ENSG00000142327.12	RNPEPL1	2	240585899	2_142	0	0.0725192080675786	25.3376673154652	3.06464227362494e-05	2.41549295774714	1
ENSG00000144504.15	ANKMY1	2	240528247	2_142	0	0.00811752620945017	4.66378686856994	6.31426057689778e-07	-0.0935672514620131	1
ENSG00000142330.19	CAPN10	2	240586423	2_142	0	0.0609914713207441	23.6774205387548	2.40859401861111e-05	-2.41311238849012	2
ENSG00000178623.11	GPR35	2	240596709	2_142	0	0.0103673391121332	6.95405344029433	1.20244558966306e-06	0.855129075632837	2
ENSG00000172478.17	C2orf54	2	240896921	2_143	0	0.00757330707862802	4.75088186909067	6.00094856128724e-07	0.124941609147327	2
ENSG00000122085.16	MTERF4	2	241099311	2_143	0	0.00891369149374177	6.26845011506938	9.31918382668221e-07	0.921568097495852	2
ENSG00000115687.13	PASK	2	241150158	2_143	0	0.0536003859168562	22.3045543818419	1.99398355916779e-05	2.17968750000025	1
ENSG00000115685.14	PPP1R7	2	241149230	2_143	0	0.0352632385294099	18.3691182807603	1.08036526095267e-05	-1.8880000000002	1
ENSG00000146205.13	ANO7	2	241217672	2_144	0	0.0116891162962804	9.04953922377898	1.76428300973203e-06	-0.922328714082161	2
ENSG00000115677.16	HDLBP	2	241314902	2_144	0	0.0160496457917004	12.5278196206375	3.35352114771497e-06	-1.75576085500552	2
ENSG00000006607.13	FARP2	2	241354886	2_144	0	0.0919627832053249	25.4856635471694	3.90902238542988e-05	1.68454310467585	2
ENSG00000115694.14	STK25	2	241510210	2_144	0	0.00870252376855296	6.54021658035134	9.4928682625868e-07	-0.758928571428577	1
ENSG00000168397.16	ATG4B	2	241636141	2_144	0	0.0106354159930524	8.661325116026	1.53638100071734e-06	-1.549529707226	2
ENSG00000168393.12	DTYMK	2	241686546	2_144	0	0.0114573059713907	9.74127026539293	1.86147929317039e-06	1.49999999999959	1
ENSG00000168395.15	ING5	2	241728635	2_144	0	0.00993333336794389	11.7876823776684	1.95291590127621e-06	-2.55782312925215	1
ENSG00000180902.17	D2HGDH	2	241735544	2_144	0	0.0112366770597613	8.91969180550078	1.67165962758329e-06	-0.902225366698858	2
ENSG00000154252.11	GAL3ST2	2	241756485	2_144	0	0.018522866282309	13.1283007036495	4.0558026326808e-06	1.21582733812982	1
ENSG00000204099.11	NEU4	2	241808893	2_144	0	0.128429663279221	31.5431258701887	6.75663064243111e-05	2.86590193372978	2
ENSG00000216921.7	AC131097.4	2	241902068	2_144	0	0.110784414796649	31.0667427926394	5.74029874730318e-05	3.16438356164345	1
ENSG00000134121.9	CHL1	3	196883	3_1	0	0.0922566543641349	20.672581232548	3.1809182940869e-05	2.21787709497203	1
ENSG00000134115.12	CNTN6	3	1092518	3_1	0	0.0188682309372851	5.58236914991376	1.7567495087771e-06	0.511784511784722	1
ENSG00000091181.19	IL5RA	3	3126271	3_4	0	0.00743944361322413	6.8124159444356	8.45282190377398e-07	0.712296983758425	1
ENSG00000072756.16	TRNT1	3	3126942	3_4	0	0.00846186161727047	8.01737802544764	1.13150997189124e-06	-0.892323846217241	3
ENSG00000113851.14	CRBN	3	3178805	3_4	0	0.00760928819143669	7.02360694781618	8.91382981291765e-07	-0.749999999999692	1
ENSG00000170364.12	SETMAR	3	4303252	3_4	0	0.0125632908118143	11.7191049467274	2.45560190636469e-06	1.32258064516109	1
ENSG00000144455.13	SUMF1	3	4368850	3_4	0	0.0101325259288907	9.7042876678008	1.63999110054549e-06	1.134863063656	3
ENSG00000134109.10	EDEM1	3	5190141	3_4	0	0.011234042407006	10.671004411057	1.99940817717969e-06	-1.34408602150586	1
ENSG00000182533.6	CAV3	3	8733693	3_7	0	0.0363356693058209	13.1147868530383	7.94793865784357e-06	-1.48022598870113	1
ENSG00000125046.14	SSUH2	3	8744924	3_7	0	0.0169120541973954	5.90736293108572	1.66628820745211e-06	0.533678756476457	1
ENSG00000180914.10	OXTR	3	8769543	3_7	0	0.0384013649901102	13.6384750841219	8.73519454965874e-06	-1.58407079646055	1
ENSG00000070950.9	RAD18	3	8963418	3_7	0	0.0166489925374441	5.7601425626177	1.59948914287967e-06	0.57867216304162	2
ENSG00000134077.15	THUMPD3	3	9363240	3_7	0	0.0226103913821477	8.63749357194318	3.25728622550195e-06	1.00000000000005	1
ENSG00000168137.15	SETD5	3	9397385	3_7	0	0.0148906315381631	4.71239374929402	1.17034739869373e-06	0.0792979428343632	2
ENSG00000132164.9	SLC6A11	3	10775822	3_8	0	0.0181615251466196	5.67445762599489	1.71884525356395e-06	0.558510638298003	1
ENSG00000163719.19	MTMR14	3	9649842	3_8	0	0.0163690513667605	4.69842919980836	1.28273310730608e-06	-0.132701421800944	1
ENSG00000114026.21	OGG1	3	9749660	3_8	0	0.0203857195674764	6.7604674995737	2.29859723787627e-06	-0.674698795180463	1
ENSG00000134072.10	CAMK1	3	9769618	3_8	0	0.0163117725273901	4.66551537964166	1.2692900844898e-06	-0.113022746251322	2
ENSG00000241553.12	ARPC4	3	9792302	3_8	0	0.0163109031018368	4.6650148378607	1.26908626163712e-06	-0.0058823529411768	1
ENSG00000214021.15	TTLL3	3	9808579	3_8	0	0.0300210787291229	10.4074754322122	5.21112863088305e-06	1.12307830367734	2
ENSG00000156990.14	RPUSD3	3	9847001	3_8	0	0.0163234994101805	4.67226275122357	1.27203959944304e-06	-0.0405904059040487	1
ENSG00000171135.13	JAGN1	3	9890428	3_8	0	0.0209821867256987	7.03173641339001	2.46078366882339e-06	-0.885336836554731	2
ENSG00000163702.18	IL17RC	3	9892744	3_8	0	0.0170773631545702	5.09624644720773	1.45154779765756e-06	-0.486940578598862	2
ENSG00000125037.12	EMC3	3	10010880	3_8	0	0.0192043186129859	6.19915930784346	1.98560018814289e-06	0.673511293634329	1
ENSG00000144554.10	FANCD2	3	10025967	3_8	0	0.043438638540935	13.9048848487859	1.00740408442673e-05	2.12310494334626	2
ENSG00000134086.7	VHL	3	10141318	3_8	0	0.0181419165874192	5.66427057081378	1.71390703711455e-06	-0.364238410596024	1
ENSG00000157014.10	TATDN2	3	10247090	3_8	0	0.0607411735857973	17.0996577871361	1.73233030656331e-05	-1.894495412845	1
ENSG00000157017.15	GHRL	3	10341299	3_8	0	0.016846121232198	4.96819973091667	1.39591532219417e-06	-0.464566929133917	1
ENSG00000157087.17	ATP2B2	3	10708383	3_8	0	0.0286193361525193	9.95613224121498	4.75237078890316e-06	-1.25825825825844	1
ENSG00000157103.10	SLC6A1	3	10992142	3_9	0	0.010999306990932	5.06636492064613	9.29441150996141e-07	0.302988428952841	2
ENSG00000197548.12	ATG7	3	11247993	3_9	0	0.0124451166473059	6.22371964195613	1.29184110152731e-06	0.895573013289118	2
ENSG00000157150.4	TIMP4	3	12150940	3_9	0	0.0141041995193032	7.39721606901171	1.74011060134324e-06	0.972546676601284	2
ENSG00000154743.17	TSEN2	3	12484157	3_9	0	0.0113099729122298	5.32731381068197	1.00491643834349e-06	-0.457213461875556	2
ENSG00000075975.15	MKRN2	3	12557101	3_9	0	0.0105370204889682	4.66412257942938	8.19686695173317e-07	0.00954558142987273	3
ENSG00000225526.4	MKRN2OS	3	12560442	3_9	0	0.0106355455252445	4.75129660598157	8.42814539701063e-07	0.252032520325208	1
ENSG00000132155.11	RAF1	3	12764119	3_9	0	0.0131059127563394	6.70874625890329	1.46645501231891e-06	0.652459016393427	1
ENSG00000088726.15	TMEM40	3	12769053	3_9	0	0.0163080349901065	8.75975699695514	2.38261460065004e-06	-1.03448275862011	1
ENSG00000144712.11	CAND2	3	12796841	3_9	0	0.0181788755399052	9.77981041753969	2.96522435052325e-06	1.10029490333987	2
ENSG00000144713.12	RPL32	3	12841340	3_9	0	0.0111688311736685	5.20966284671463	9.7045957614105e-07	-0.379009152253507	2
ENSG00000144711.13	IQSEC1	3	13073352	3_10	0	0.0288987455409466	14.4763332912016	6.97746505242706e-06	-1.66225165562821	1
ENSG00000132182.11	NUP210	3	13419856	3_10	0	0.0114367484857365	5.76389519894312	1.09945827323676e-06	0.557192884681233	2
ENSG00000163528.12	CHCHD4	3	14124429	3_10	0	0.0390451278510238	17.3219734012794	1.12803953847756e-05	2.15683809564905	2
ENSG00000131389.16	SLC6A6	3	14402293	3_10	0	0.0336211558505986	15.9061722520734	8.9194572155616e-06	-1.77096774193531	1
ENSG00000144596.12	GRIP2	3	14534964	3_10	0	0.0173407598113355	9.66851541632849	2.79632742743544e-06	1.09937888198763	1
ENSG00000154783.11	FGD5	3	14850291	3_11	0	0.0201887901792518	4.77569178409194	1.60807644461546e-06	0.237410071942394	1
ENSG00000177463.15	NR2C2	3	14947241	3_11	0	0.0497061198276898	13.2930266986636	1.10203108553872e-05	-1.64903846153896	1
ENSG00000131368.7	MRPS25	3	15065408	3_11	0	0.0377122766469804	10.670950057502	6.71190721107839e-06	1.4785714285716	1
ENSG00000131381.12	RBSN	3	15090344	3_11	0	0.0387419101774282	10.9261600853089	7.06006492334904e-06	1.25698324022307	1
ENSG00000131375.9	CAPN7	3	15206289	3_11	0	0.0218119355172043	5.50314028471966	2.00200378658763e-06	0.512437813516175	2
ENSG00000131370.15	SH3BP5	3	15341941	3_11	0	0.0212828587265214	5.27209333765334	1.87142815181398e-06	0.426751592356813	1
ENSG00000206562.11	METTL6	3	15444611	3_11	0	0.021147936487071	5.21226170380352	1.83846055449788e-06	-0.370588235294168	1
ENSG00000144597.13	EAF1	3	15429273	3_11	0	0.0218751073780674	5.53035522869676	2.01773128186197e-06	-0.501845018450115	1
ENSG00000206561.12	COLQ	3	15518642	3_11	0	0.0585433187571288	14.8538261730989	1.45035989194708e-05	-1.80475317018697	2
ENSG00000131373.14	HACL1	3	15601536	3_11	0	0.026495966058114	7.33547574157521	3.24166513115892e-06	0.931640038676266	2
ENSG00000206560.11	ANKRD28	3	15859466	3_11	0	0.0245907604033092	6.63218850532392	2.72012539793522e-06	-0.880952380952628	1
ENSG00000131386.17	GALNT15	3	16074718	3_11	0	0.0362598284793836	10.2990286926167	6.22848064276952e-06	1.30000000000041	1
ENSG00000154813.9	DPH3	3	16264511	3_12	0	0.0580600372174076	17.4599405387524	1.69075303549825e-05	1.94444444444521	1
ENSG00000154814.13	OXNAD1	3	16265263	3_12	0	0.0527074698823129	16.5369158572345	1.4537401712753e-05	-2.00532958129089	2
ENSG00000131378.13	RFTN1	3	16513716	3_12	0	0.0187123390435601	6.74714659020595	2.10575736899001e-06	0.735454018053632	2
ENSG00000154822.17	PLCL2	3	16802230	3_12	0	0.0485701535726508	15.7582572400304	1.27654981767869e-05	1.90647482014372	1
ENSG00000182568.16	SATB1	3	18441823	3_13	0	0.0142050052572356	8.96738066872526	2.12455075375478e-06	1.10555555555557	1
ENSG00000183960.8	KCNH8	3	19148202	3_14	0	0.0128725037747055	4.92129623546599	1.05658062223727e-06	-0.232456140350764	1
ENSG00000163576.17	EFHB	3	19944997	3_14	0	0.0229383770361979	10.3480249066745	3.95895219722912e-06	1.25552175727472	2
ENSG00000144566.10	RAB5A	3	19946616	3_14	0	0.0149313170047787	6.31294901578035	1.57213741497443e-06	0.661892188665048	2
ENSG00000183977.13	PP2D1	3	20012320	3_14	0	0.0132625212964654	5.20117690102791	1.1505031842248e-06	0.342281879194606	1
ENSG00000197885.10	NKIRAS1	3	23946622	3_18	0	0.0126116920179106	5.42044298448631	1.14016641127784e-06	-0.443708609271538	1
ENSG00000077092.18	RARB	3	25174821	3_18	0	0.0747700927861764	22.2617046901688	2.77617246570439e-05	-2.62032085561529	1
ENSG00000077097.15	TOP2B	3	25663941	3_19	0	0.0363729744259862	10.0646767812398	6.10574630434899e-06	-1.21363636363618	1
ENSG00000163491.16	NEK10	3	27369070	3_20	0	0.0210783344584929	7.74083114018573	2.72134742831616e-06	-1.07746478873254	1
ENSG00000163512.13	AZI2	3	28348860	3_21	0	0.0230953882332597	8.73477502886091	3.36462832399428e-06	-1.08395947727324	2
ENSG00000206559.7	ZCWPW2	3	28348860	3_21	0	0.0224223884590213	8.45637708291774	3.16246930148518e-06	1.04878048780474	1
ENSG00000144642.21	RBMS3	3	28575079	3_21	0	0.0157752557790962	5.15150164380376	1.35540897772468e-06	-0.453531598512854	1
ENSG00000197385.5	ZNF860	3	31981522	3_23	0	0.0188438490590304	5.39349302131619	1.69511764088624e-06	-0.429425311554733	2
ENSG00000144645.13	OSBPL10	3	32014345	3_23	0	0.0179186388431126	4.92039895778392	1.47050139080604e-06	-0.259104680955087	2
ENSG00000170293.8	CMTM8	3	32238447	3_23	0	0.0325489630851257	10.5436954191462	5.72387465981618e-06	1.1955719557195	1
ENSG00000144635.8	DYNC1LI1	3	32571269	3_24	0	0.0203438534832722	9.58508533931761	3.25229033753753e-06	1.20319634703184	1
ENSG00000182973.18	CNOT10	3	32684690	3_24	0	0.012663756502306	5.1434282079614	1.08636393436488e-06	-0.438478525334558	2
ENSG00000183813.6	CCR4	3	32987336	3_24	0	0.0884996184340969	22.9846607659118	3.39265424824516e-05	2.36986301369818	1
ENSG00000170275.14	CRTAP	3	33113385	3_24	0	0.0173352851274673	8.07013955056256	2.33330837312495e-06	0.984057928495148	2
ENSG00000173705.8	SUSD5	3	33219383	3_25	0	0.0495017575440888	17.2484903644887	1.42407156466213e-05	-1.85820895522392	1
ENSG00000153558.13	FBXL2	3	33277306	3_25	0	0.0164010283754521	6.81795174436177	1.86502693633338e-06	0.657534246575091	1
ENSG00000170248.13	PDCD6IP	3	33798622	3_25	0	0.0344768675436545	13.8165273370699	7.94487020553797e-06	-1.86428571428574	1
ENSG00000172995.16	ARPP21	3	35662929	3_26	0	0.0176595563145111	5.03723348802361	1.48365175794476e-06	-0.269230769230762	1
ENSG00000144681.10	STAC	3	36380288	3_26	0	0.0222972609542655	7.2298426053873	2.68868834715859e-06	-1.09036886937205	2
ENSG00000163673.7	DCLK3	3	36764355	3_27	0	0.0245509682775891	6.7900764919301	2.78037514478342e-06	-0.668886052609824	2
ENSG00000168016.13	TRANK1	3	36945501	3_27	0	0.021386730133491	5.49104374395004	1.95866155249685e-06	-0.551999999999772	1
ENSG00000178567.7	EPM2AIP1	3	36993455	3_27	0	0.0259545528127065	7.31398700807384	3.16612342299484e-06	-0.96666666666701	1
ENSG00000076242.14	MLH1	3	36993455	3_27	0	0.026820350046746	7.62335667369052	3.41012883432421e-06	-0.932929219312289	2
ENSG00000093167.17	LRRFIP2	3	37183476	3_27	0	0.0225423992972402	5.98631056551208	2.25070972672184e-06	0.778139386893318	2
ENSG00000144674.16	GOLGA4	3	37243088	3_27	0	0.0196204235052789	4.68032248718274	1.531596132892e-06	0.0929750595267158	2
ENSG00000198590.11	C3orf35	3	37386585	3_27	0	0.0220729243538575	5.78821963120676	2.13090938611238e-06	0.564841498559295	1
ENSG00000144677.14	CTDSPL	3	37860014	3_27	0	0.0633154644794403	15.7766166284661	1.66603367370848e-05	-1.69496855345924	1
ENSG00000187091.13	PLCD1	3	38029646	3_27	0	0.0197269327745263	4.73122319991277	1.55665763807326e-06	0.0438799076212246	1
ENSG00000008226.19	DLEC1	3	38039540	3_27	0	0.0224281114847734	5.93846677416339	2.22140191903463e-06	0.570370370370359	1
ENSG00000172940.11	SLC22A13	3	38266019	3_27	0	0.0206943655134085	5.18145815952237	1.78839816944792e-06	-0.398119122257096	1
ENSG00000144671.10	SLC22A14	3	38281798	3_27	0	0.0235588034434902	6.40152934839039	2.5153421895102e-06	0.642857142856978	1
ENSG00000093217.9	XYLB	3	38346523	3_28	0	0.0237376989068757	9.39134493169726	3.71814664374873e-06	-1.07918552036186	1
ENSG00000114739.13	ACVR2B	3	38454702	3_28	0	0.0145648126278405	4.80054713909103	1.16615356992472e-06	0.206349206349285	1
ENSG00000168356.11	SCN11A	3	38947836	3_28	0	0.0158521076344543	5.5953869982738	1.47937149879184e-06	0.688020737019141	2
ENSG00000114745.13	GORASP1	3	39107217	3_28	0	0.0312233872579158	11.976578874978	6.23695915803679e-06	-1.29238329238393	1
ENSG00000168026.18	TTC21A	3	39107217	3_28	0	0.0212238389237449	8.33768608292688	2.95141028438364e-06	-1.10990536158982	2
ENSG00000168334.8	XIRP1	3	39191707	3_28	0	0.0372923649324815	13.6565150735686	8.49414987123196e-06	-1.58867646647523	2
ENSG00000144659.10	SLC25A38	3	39383433	3_28	0	0.0145960818366995	4.82066702844392	1.17355522215332e-06	0.213927286181057	2
ENSG00000168028.13	RPSA	3	39406713	3_28	0	0.0688268336605079	19.4948682594268	2.23788724406672e-05	-2.43076923076911	1
ENSG00000170011.13	MYRIP	3	39808955	3_28	0	0.0144909399214329	4.75283896666255	1.14870830632207e-06	-0.21658175409478	2
ENSG00000114784.3	EIF1B	3	40309786	3_29	0	0.0187201889672246	8.90650943554243	2.78085193841792e-06	-1.16197183098634	1
ENSG00000168032.8	ENTPD3	3	40387447	3_29	0	0.0119146804535331	4.66637599828208	9.27304216281126e-07	-0.00746268656716394	1
ENSG00000188846.13	RPL14	3	40457354	3_29	0	0.0159802934532597	7.42011127618697	1.97767659571541e-06	-0.775452972831659	2
ENSG00000177873.12	ZNF619	3	40477330	3_29	0	0.012671595418147	5.24371971581497	1.10823247869253e-06	0.399999999999971	1
ENSG00000172888.11	ZNF621	3	40528161	3_29	0	0.0567760428563459	19.4018423615697	1.83724975134271e-05	-1.97150259067464	1
ENSG00000168036.16	CTNNB1	3	41195090	3_30	0	0.189954807126302	30.4483913074811	9.64661056777147e-05	3.40322580645198	1
ENSG00000182606.14	TRAK1	3	42014240	3_30	0	0.0176301851015632	7.57442750886778	2.22723883816254e-06	-0.888382687927048	1
ENSG00000114812.12	VIPR1	3	42488703	3_30	0	0.0129288068034746	4.66373542465525	1.00566296325514e-06	-0.136820925553379	1
ENSG00000114857.17	NKTR	3	42596172	3_31	0	0.0164060276894656	5.9948311637842	1.64036502938297e-06	0.587786259542178	1
ENSG00000157119.11	KLHL40	3	42685151	3_31	0	0.0163471504077007	5.96107584222772	1.62527483670977e-06	-0.689393939394192	1
ENSG00000010282.14	HHATL	3	42702091	3_31	0	0.0626467720180967	18.6703258596398	1.95079081280323e-05	-2.14494008944018	2
ENSG00000244607.5	CCDC13	3	42773176	3_31	0	0.0161595902254152	5.85273069098461	1.5774259830549e-06	0.577922077922301	1
ENSG00000144648.15	ACKR2	3	42804792	3_31	0	0.0162293261831277	5.89315872482246	1.59517646303332e-06	-0.555214723926593	1
ENSG00000180432.5	CYP8B1	3	42867668	3_31	0	0.0236626421212085	9.4385081672744	3.72500360125286e-06	-1.25000000000066	1
ENSG00000182983.14	ZNF662	3	42905991	3_31	0	0.0145589246863558	4.87374408288902	1.1834560275423e-06	-0.424050632911265	1
ENSG00000240747.7	KRBOX1	3	42809828	3_31	0	0.0162153650151654	5.88507960461425	1.59161922598071e-06	0.758865248226863	1
ENSG00000144649.8	FAM198A	3	42979596	3_31	0	0.0145915401422565	4.89473951123556	1.19121683980324e-06	-0.422711521384492	2
ENSG00000011198.7	ABHD5	3	43689274	3_31	0	0.0308288125842173	11.9334269458758	6.13595381359731e-06	-1.3081607385754	2
ENSG00000160746.12	ANO10	3	43691432	3_31	0	0.0160238445408738	5.77353162568709	1.54300870993926e-06	0.598042977763972	2
ENSG00000179152.19	TCAIM	3	44338372	3_31	0	0.0232587583378942	9.27639544118783	3.59853628122373e-06	-1.26695588266603	2
ENSG00000225873.3	LINC00694	3	44439661	3_31	0	0.0409916759080784	14.630042109296	1.00023340838568e-05	-1.77586206896577	1
ENSG00000178917.15	ZNF852	3	44510929	3_31	0	0.0174818799996326	6.59134538219991	1.92186248491004e-06	-0.826771653543446	1
ENSG00000196345.12	ZKSCAN7	3	44555404	3_31	0	0.0142389733039451	4.66526628453613	1.10793738981779e-06	-0.0458015267175623	1
ENSG00000144792.9	ZNF660	3	44578138	3_31	0	0.0412986919432813	14.7008281569567	1.01260065274325e-05	1.72269087739422	2
ENSG00000186448.14	ZNF197	3	44593969	3_31	0	0.0174697849868035	6.58484409613995	1.9186385331352e-06	-0.826771653543245	1
ENSG00000169981.10	ZNF35	3	44649020	3_31	0	0.0200167119336963	7.86390488351028	2.62537349645934e-06	0.994565217391164	1
ENSG00000196653.11	ZNF502	3	44721338	3_31	0	0.0145299977579327	4.8550819682853	1.17658205236694e-06	0.0903225806451269	1
ENSG00000186446.11	ZNF501	3	44721338	3_31	0	0.0145299977579327	4.8550819682853	1.17658205236694e-06	0.0903225806451269	1
ENSG00000163807.5	KIAA1143	3	44761331	3_31	0	0.0416754097626791	14.7869813264699	1.02782578503547e-05	1.77282883923292	2
ENSG00000163808.16	KIF15	3	44761638	3_31	0	0.0159844525091698	5.75042447347342	1.53305513791223e-06	0.577702702702603	1
ENSG00000163815.5	CLEC3B	3	45000571	3_31	0	0.0142470624521784	4.670594207656	1.10983283628697e-06	0.103286384976567	1
ENSG00000163814.7	CDCP1	3	45146849	3_32	0	0.0131843578395185	7.45904745959269	1.64022133944696e-06	0.937499999999987	1
ENSG00000249992.1	TMEM158	3	45226624	3_32	0	0.0141437576386023	8.11789054834175	1.91499702207325e-06	1.0659340659341	1
ENSG00000011376.9	LARS2	3	45486931	3_32	0	0.0158598519096961	9.19261979618359	2.43163581616179e-06	0.91791044776124	1
ENSG00000144791.9	LIMD1	3	45554458	3_32	0	0.0429964243920972	18.5985413398229	1.33374047487531e-05	2.32441471571969	1
ENSG00000211456.10	SACM1L	3	45689445	3_32	0	0.009838044864935	4.71567776457317	7.73772026893394e-07	-0.357107546635055	2
ENSG00000163817.15	SLC6A20	3	45796394	3_32	0	0.0098550754445631	4.73186774155768	7.7777263016404e-07	-0.0900553939290654	2
ENSG00000163818.16	LZTFL1	3	45916197	3_32	0	0.0119204301925411	6.5141831055233	1.2951259230919e-06	-0.884141450523285	2
ENSG00000172215.5	CXCR6	3	45940684	3_32	0	0.0119271452981697	6.51956176845498	1.29692547146713e-06	0.743399599350301	2
ENSG00000163820.14	FYCO1	3	45980067	3_32	0	0.0627269775436977	22.1982913520279	2.32238391371669e-05	-2.59471168648454	2
ENSG00000173578.7	XCR1	3	46027968	3_32	0	0.0372241353441862	17.2318205602449	1.0698327480716e-05	2.30860562893271	2
ENSG00000163823.3	CCR1	3	46208857	3_32	0	0.0310421668395569	15.5137742644561	8.03210916204064e-06	-2.02285965236364	2
ENSG00000160791.13	CCR5	3	46370817	3_32	0	0.0326801896752462	15.9992042062791	8.7205335175909e-06	-1.81101729806734	2
ENSG00000121797.9	CCRL2	3	46406497	3_32	0	0.0113000705256421	6.01348643737598	1.13335925492171e-06	0.394557823129324	1
ENSG00000012223.12	LTF	3	46485538	3_32	0	0.0142964845788316	8.21878575427432	1.95973353891462e-06	1.55118110236222	1
ENSG00000241186.9	TDGF1	3	46574146	3_32	0	0.0202714797681043	11.498494732188	3.88764453403611e-06	1.34059945504098	1
ENSG00000261603.1	PRSS46	3	46735496	3_33	0	0.0283853003114185	15.9652086177112	7.55837085157995e-06	-2.36426517995559	2
ENSG00000178038.16	ALS2CL	3	46692951	3_33	0	0.019647278381753	12.4146534683823	4.06815138693234e-06	1.35714285714267	1
ENSG00000181585.3	TMIE	3	46701257	3_33	0	0.00934991191462575	6.55766304020919	1.02262574497978e-06	-0.764044943820211	1
ENSG00000188086.13	PRSS45	3	46744963	3_33	0	0.258518401939127	22.3070153859186	9.61818298046799e-05	-3.52926207514139	2
ENSG00000178055.11	PRSS42	3	46834226	3_33	0	0.00810013558974543	5.01287590654224	6.77234927323918e-07	0.485596707818892	1
ENSG00000160801.13	PTH1R	3	46877309	3_33	0	0.00965044176226859	6.09894808772895	9.81662580378065e-07	-0.190394526163985	2
ENSG00000160796.16	NBEAL2	3	46979634	3_33	0	0.00799658199143938	5.32656182556477	7.10413936164246e-07	0.547619047619162	1
ENSG00000160799.11	CCDC12	3	46982458	3_33	0	0.00887551684218557	5.74168072354624	8.49948862756424e-07	-0.102362204724417	1
ENSG00000181555.20	SETD2	3	47164415	3_33	0	0.0227114626873673	14.5482504928576	5.51081688935418e-06	1.92275574112728	1
ENSG00000076201.14	PTPN23	3	47380662	3_33	0	0.00984354259295306	8.08346378599391	1.32711643471195e-06	1.37301587301619	1
ENSG00000114650.18	SCAP	3	47475926	3_33	0	0.0220140138561041	15.7667845015863	5.78898564778305e-06	2.24999999999987	1
ENSG00000163832.15	ELP6	3	47513447	3_33	0	0.00869155738348537	5.54271190331786	8.03489143349644e-07	-0.628140703517773	1
ENSG00000114316.12	USP4	3	49340655	3_35	0	0.00764541102319283	18.8419438485726	2.40262863716092e-06	-3.45390070922073	1
ENSG00000233276.3	GPX1	3	49358927	3_35	0	0.0132998569498722	113.064441148404	2.50803224542759e-05	-11.6461538461522	1
ENSG00000067560.10	RHOA	3	49413431	3_35	0	0.0145880807978656	51.4482900468184	1.25178346500827e-05	7.95999999999838	1
ENSG00000145022.4	TCTA	3	49412205	3_35	0	0.00823263915477768	16.6994464855941	2.29298525610715e-06	2.95702802930293	2
ENSG00000145020.15	AMT	3	49422917	3_35	0	0.00764457774878524	18.8579318101883	2.40440525550436e-06	3.45390070921952	1
ENSG00000145029.13	NICN1	3	49429438	3_35	0	0.00764228203992401	19.1318597812933	2.43859880242377e-06	3.49645390070912	1
ENSG00000173402.11	DAG1	3	49477567	3_35	0	0.0180553052323462	55.7646964920974	1.67928451449199e-05	8.17599999999986	1
ENSG00000173531.15	MST1	3	49688252	3_35	0	0.0238368794064279	78.3578109000581	3.11524207177872e-05	9.54245986671543	2
ENSG00000164068.15	RNF123	3	49696796	3_35	0	0.00780148438387907	43.5870541444296	5.67145991705821e-06	-7.55645161290265	1
ENSG00000185614.4	FAM212A	3	49805192	3_35	0	0.00774691979764364	45.3088235576408	5.85425925624414e-06	7.69105691057015	1
ENSG00000182179.12	UBA7	3	49814986	3_35	0	0.0102060007350846	33.5589929696475	5.71247905860736e-06	6.71641791044842	1
ENSG00000183763.8	TRAIP	3	49856597	3_35	0	0.00914655947675336	30.872310494668	4.70963230522337e-06	-6.56617647058778	1
ENSG00000164078.12	MST1R	3	49903379	3_35	0	0.00830825402741142	27.3652677308559	3.79201087172599e-06	-5.9395590005723	2
ENSG00000164077.13	MON1A	3	49931139	3_35	0	0.00773570515902045	27.0100676360021	3.48486281096974e-06	5.87804878048884	1
ENSG00000004534.14	RBM6	3	49940636	3_35	0	0.00774381118133449	26.6119374087583	3.43709355809857e-06	5.83739837398496	1
ENSG00000003756.16	RBM5	3	50088563	3_35	0	0.00788356463218221	28.6383057340341	3.76556422453512e-06	6.03252032520252	1
ENSG00000188338.14	SLC38A3	3	50204954	3_35	0	0.0114819818158621	22.8766454678302	4.3809601425947e-06	-5.06349206349299	1
ENSG00000012171.19	SEMA3B	3	50267802	3_35	0	0.0229749592413777	16.866104472008	6.46293281527098e-06	-1.84422110552778	1
ENSG00000179564.3	LSMEM2	3	50278688	3_35	0	0.0305469701459641	19.7923058497352	1.00838096621187e-05	2.05102040816415	1
ENSG00000243477.5	NAT6	3	50299601	3_35	0	0.00947314909524166	6.51205367428087	1.02889829999298e-06	-2.21374045801537	1
ENSG00000186792.16	HYAL3	3	50295266	3_35	0	0.010003428690135	6.18291261951644	1.03157805571774e-06	0.624782632331444	2
ENSG00000004838.13	ZMYND10	3	50391335	3_35	0	0.0090587914631326	7.94638590342493	1.20060464640831e-06	-1.70270270270237	1
ENSG00000007402.11	CACNA2D2	3	50504338	3_35	0	0.0296370550291979	13.6246290562307	6.73472457080771e-06	-0.00540540540540694	1
ENSG00000114735.9	HEMK1	3	50569633	3_35	0	0.0114554175686036	7.54294394803723	1.44115904100168e-06	0.417112299465047	1
ENSG00000088543.14	C3orf18	3	50572377	3_35	0	0.011556243580566	7.59461948502326	1.46380360376005e-06	-0.411764705882337	1
ENSG00000114738.10	MAPKAPK3	3	50611291	3_35	0	0.0333897816490322	27.8139152102715	1.54894433623374e-05	3.56538461538557	1
ENSG00000114737.15	CISH	3	50612068	3_35	0	0.00864502168928205	8.90717183161175	1.28429864193415e-06	-1.90957446808507	1
ENSG00000088538.12	DOCK3	3	50654963	3_35	0	0.0187432472443049	14.4285101300398	4.51051808353143e-06	-1.16198153976349	2
ENSG00000145050.15	MANF	3	51384757	3_35	0	0.00954573176578666	6.55790645687696	1.04408185837296e-06	-0.690021231422307	1
ENSG00000259956.1	RBM15B	3	51391456	3_35	0	0.0151510146945801	10.5633673097561	2.66934191728008e-06	1.14350797266519	1
ENSG00000164080.13	RAD54L2	3	51589531	3_35	0	0.0286408251806642	15.1340080757767	7.22935569793486e-06	0.276315789473755	1
ENSG00000164081.12	TEX264	3	51672163	3_35	0	0.00813042417725529	5.28102709544946	7.16129732601407e-07	-0.348314606741629	1
ENSG00000164082.14	GRM2	3	51702328	3_35	0	0.00911377957789405	5.93439390606145	9.02059108832025e-07	-0.15730337078654	1
ENSG00000114767.6	RRP9	3	51941930	3_36	0	0.0284511914773468	14.12834327871	6.70427472822629e-06	1.84435797665361	1
ENSG00000041880.14	PARP3	3	51941929	3_36	0	0.0342812104216472	15.8893576893393	9.08495112185497e-06	-1.97570850202409	1
ENSG00000248487.8	ABHD14A	3	51972037	3_36	0	0.0154537778184902	8.38611089587834	2.16150065123545e-06	1.13366595474893	2
ENSG00000114779.19	ABHD14B	3	51988726	3_36	0	0.0107918558948026	5.01941797579108	9.03461405182366e-07	0.41286863270773	1
ENSG00000164087.7	POC1A	3	52154345	3_36	0	0.0187317068241331	10.1927982915922	3.18442399245509e-06	-1.42148760330615	1
ENSG00000247596.8	TWF2	3	52226766	3_36	0	0.0142385575751693	7.617621348246	1.80902880652533e-06	-0.803468208092875	1
ENSG00000164088.17	PPM1M	3	52245935	3_36	0	0.0107109239592031	4.94889725740532	8.84087966475593e-07	-0.11290322580646	1
ENSG00000164091.11	WDR82	3	52287960	3_36	0	0.0106323275521111	4.87990415683287	8.65365835821599e-07	-0.0842105263157903	1
ENSG00000114841.17	DNAH1	3	52316196	3_36	0	0.0104797549326703	4.74451506487307	8.29283572464134e-07	-0.0308641975308628	1
ENSG00000010319.6	SEMA3G	3	52444898	3_36	0	0.0120523914225815	6.05458618607338	1.21707628160701e-06	-0.860962566845048	1
ENSG00000114854.7	TNNC1	3	52454501	3_36	0	0.0103914170353389	4.66522216825695	8.08550613153859e-07	-0.14438502673803	1
ENSG00000010322.15	NISCH	3	52455611	3_36	0	0.0103984469442843	4.67155673574513	8.10196221689873e-07	0.122448979591812	1
ENSG00000010327.10	STAB1	3	52495757	3_36	0	0.0108161467790411	5.0404653044968	9.09291868640884e-07	-0.385454545454617	1
ENSG00000168273.7	SMIM4	3	52533601	3_36	0	0.0151556750250966	8.20319598096824	2.07356893198014e-06	1.49206349206307	1
ENSG00000168268.10	NT5DC2	3	52534789	3_36	0	0.012760528046998	6.58970496333419	1.40247368957866e-06	1.2492473592384	2
ENSG00000163938.16	GNL3	3	52681295	3_36	0	0.0111472090117755	5.32288955982896	9.89631944060095e-07	1.17166387670921	2
ENSG00000163939.18	PBRM1	3	52686064	3_36	0	0.0122569485894408	6.21224545854504	1.26996302700892e-06	-1.40997740779349	2
ENSG00000016864.18	GLT8D1	3	52699090	3_36	0	0.0390969848012948	17.1338798408893	1.1172724447962e-05	2.22147651006766	1
ENSG00000114904.12	NEK4	3	52771077	3_36	0	0.0127094471144934	6.55208171471746	1.38888430113316e-06	1.45238095238083	1
ENSG00000055957.10	ITIH1	3	52775177	3_36	0	0.0130870510963744	6.82659695472345	1.49006826827259e-06	1.42647058823513	1
ENSG00000162267.12	ITIH3	3	52794612	3_36	0	0.0266785836212552	13.5211375909221	6.01639174531601e-06	2.30534351145033	1
ENSG00000055955.15	ITIH4	3	52830844	3_36	0	0.0651625435465123	21.9987952214276	2.3908758803594e-05	-2.93358973158253	2
ENSG00000272573.5	MUSTN1	3	52834507	3_36	0	0.0179317823409222	9.78260454364416	2.92575571499481e-06	-1.22807017543908	1
ENSG00000213533.11	TMEM110	3	52897955	3_36	0	0.120490993437917	27.9547459572528	5.61785131293091e-05	-3.38095238095414	1
ENSG00000163935.13	SFMBT1	3	53046971	3_36	0	0.0256369915573557	13.1458931837883	5.62104762691063e-06	-2.04576766376519	2
ENSG00000163933.9	RFT1	3	53091569	3_36	0	0.0697049380862607	22.6461667400593	2.63280292627545e-05	2.7096774193546	1
ENSG00000163932.13	PRKCD	3	53155654	3_36	0	0.0113417831411523	5.4850756152953	1.0375859055907e-06	-0.486301369862935	1
ENSG00000163931.15	TKT	3	53255618	3_36	0	0.0493706235153323	19.3498863671211	1.59333514834898e-05	-2.01863354037316	1
ENSG00000272886.5	DCP1A	3	53347519	3_36	0	0.0121352671073051	6.11879545793056	1.2384411704547e-06	0.620227038183574	1
ENSG00000016391.10	CHDH	3	53846340	3_36	0	0.0887958606461296	24.9806653295959	3.69961752164785e-05	-2.40521739130369	1
ENSG00000056736.9	IL17RB	3	53852885	3_36	0	0.0137371718032772	7.28135537553914	1.66828276522336e-06	-0.887218045112965	1
ENSG00000113812.13	ACTR8	3	53882103	3_36	0	0.011049982175961	5.24086026801813	9.65882424876203e-07	-0.460459331966368	2
ENSG00000157445.14	CACNA2D3	3	54122697	3_37	0	0.0234041648308397	9.20759375955465	3.59417652724499e-06	1.03867403314874	1
ENSG00000180376.16	CCDC66	3	56545510	3_39	0	0.0190524787958072	5.98354992399687	1.90138696149914e-06	0.795192023969453	3
ENSG00000163947.11	ARHGEF3	3	57078950	3_39	0	0.0252262447240874	8.62509462961378	3.62891318603414e-06	0.967032967032541	1
ENSG00000144730.17	IL17RD	3	57170597	3_39	0	0.0201197430812807	6.4959720975566	2.17985038721095e-06	-0.648648648648735	1
ENSG00000174840.8	PDE12	3	57556472	3_39	0	0.0167912655401242	4.79657809515362	1.34330631085057e-06	0.368421052631466	1
ENSG00000168374.10	ARF4	3	57597538	3_39	0	0.0603994845106344	16.9046737564163	1.70294307705188e-05	-2.19486344352854	2
ENSG00000174839.12	DENND6A	3	57692733	3_39	0	0.0166665311488744	4.72655393015364	1.31386257323983e-06	-0.11142857142857	1
ENSG00000163681.14	SLMAP	3	57759311	3_39	0	0.0175506588645286	5.2120271454885	1.52566856952702e-06	-0.440559440559555	1
ENSG00000136068.14	FLNB	3	58006084	3_39	0	0.0165839630909754	4.67991843014374	1.294454267463e-06	-0.0287769784172585	1
ENSG00000163687.13	DNASE1L3	3	58233690	3_40	0	0.0117347257223674	6.61531105985678	1.29474224620249e-06	-0.799999999999751	1
ENSG00000163686.14	ABHD6	3	58237077	3_40	0	0.0272726498767717	14.5403234126865	6.61395916288715e-06	1.77957692254195	2
ENSG00000163684.11	RPP14	3	58305894	3_40	0	0.0124076052514022	7.13791532464567	1.47713253942222e-06	1.02697511402068	2
ENSG00000168297.15	PXK	3	58332534	3_40	0	0.0112571058025616	6.22592828393683	1.16893662810744e-06	-0.818048672002629	3
ENSG00000168291.12	PDHB	3	58434315	3_40	0	0.00957093342559279	4.70603717418472	7.51224519113478e-07	-0.129984709581716	2
ENSG00000168306.12	ACOX2	3	58537792	3_40	0	0.0324495152568802	16.1812364457289	8.75749752190513e-06	1.68055555555572	1
ENSG00000168309.16	FAM107A	3	58578972	3_40	0	0.00956181922121835	4.69711645442692	7.49086485285126e-07	0.168714565182171	2
ENSG00000144724.19	PTPRG	3	61561600	3_41	0	0.0150049682340517	7.21333496254801	1.80522477733388e-06	-0.786069651741232	1
ENSG00000114405.10	C3orf14	3	62319398	3_41	0	0.0118444007597017	4.99522986174308	9.86798945399442e-07	0.266272189349059	1
ENSG00000163618.17	CADPS	3	62875367	3_42	0	0.0742205578261921	18.6452831270764	2.3080929908416e-05	2.21689209400003	2
ENSG00000163632.12	C3orf49	3	63819161	3_43	0	0.0148097791088341	6.02415279566461	1.48800594128556e-06	-0.65110565110534	1
ENSG00000163634.11	THOC7	3	63863496	3_43	0	0.0171283322862915	7.38955935249264	2.11102670311668e-06	0.90215588723	1
ENSG00000163635.17	ATXN7	3	63864984	3_43	0	0.0326182818211688	13.4562831100839	7.32059367130027e-06	2.05434782608609	1
ENSG00000163636.10	PSMD6	3	64023832	3_43	0	0.0180711804464432	7.89295996822061	2.37895664963669e-06	-1.10738255033544	1
ENSG00000144741.17	SLC25A26	3	66134027	3_45	0	0.0107988979449773	7.42496780062898	1.33731623536426e-06	-0.991629794934079	3
ENSG00000144749.13	LRIG1	3	66501565	3_45	0	0.0184504470645539	12.4500388472755	3.83122542327495e-06	-1.36866359446992	1
ENSG00000144747.15	TMF1	3	69052218	3_46	0	0.0159166923525595	5.49102694658458	1.4576944578348e-06	0.426395939086302	1
ENSG00000163380.15	LMOD3	3	69122652	3_46	0	0.0250471644066349	9.75464704089198	4.07502457030732e-06	-1.07738095238048	1
ENSG00000163412.12	EIF4E3	3	71752739	3_48	0	0.0183513783079619	10.3098627861525	3.15559805013364e-06	1.22240949914663	2
ENSG00000170837.2	GPR27	3	71730076	3_48	0	0.0122452247852454	6.53208967141428	1.33407119008369e-06	0.75688073394457	1
ENSG00000144736.13	SHQ1	3	72861639	3_49	0	0.0150318443908509	4.66374846010731	1.16925031489907e-06	0.0218978102189721	1
ENSG00000172986.12	GXYLT2	3	72888981	3_49	0	0.0168488986565226	5.73501025779132	1.61163177990299e-06	0.659646140230826	2
ENSG00000163605.14	PPP4R2	3	72996737	3_49	0	0.0245485947924073	9.27476610492558	3.79742940614393e-06	1.31060606060549	1
ENSG00000255423.1	EBLN2	3	73061902	3_49	0	0.0486709806280394	15.7514043188292	1.27864351863194e-05	1.98387096774234	1
ENSG00000121440.14	PDZRN3	3	73523393	3_49	0	0.0189167047623736	6.82258174973732	2.15255540932567e-06	-0.719696969697014	1
ENSG00000113805.8	CNTN3	3	74521451	3_50	0	0.0159347594094151	5.59949270003019	1.48817600930262e-06	-0.494949494949574	1
ENSG00000227124.8	ZNF717	3	75785558	3_51	0	0.0132893486150792	4.76509195978486	1.05617306130213e-06	-0.16042780748663	1
ENSG00000185008.17	ROBO2	3	75906907	3_51	0	0.0161927142446696	6.61914217726224	1.78764577649395e-06	0.700507614213166	1
ENSG00000114480.12	GBE1	3	81761728	3_54	0	0.0141798355698165	4.79730361329009	1.1345627101913e-06	-0.236114318401847	2
ENSG00000083937.8	CHMP2B	3	87214347	3_57	0	0.0287645118402686	13.2925651262451	6.37713939925978e-06	1.51047603278202	2
ENSG00000179097.5	HTR1F	3	87990003	3_58	0	0.0230903937576474	10.4577555768657	4.02744790585023e-06	1.35714285714238	1
ENSG00000175105.6	ZNF654	3	88059734	3_58	0	0.0127757554678276	4.89809698763241	1.04369613842745e-06	0.221258134490171	1
ENSG00000163320.10	CGGBP1	3	88122078	3_58	0	0.0249240234960747	11.1774733098453	4.64645675069353e-06	-1.45226130653306	1
ENSG00000044524.10	EPHA3	3	89108441	3_59	0	0.0203998726474197	6.62666434428627	2.25466765683134e-06	-0.575645756457509	1
ENSG00000184500.14	PROS1	3	93972160	3_59	0	0.0807121881149866	19.6898561110616	2.65058520338413e-05	-2.12690355329936	1
ENSG00000178750.2	STX19	3	94032097	3_59	0	0.0529999887848063	15.6574826225481	1.38406925528854e-05	2.00689655172413	1
ENSG00000178700.7	DHFR2	3	94060750	3_59	0	0.0171884114500299	5.01677219140853	1.43820312185396e-06	0.408879488332447	3
ENSG00000178694.9	NSUN3	3	94062771	3_59	0	0.0326469246927431	11.0593163318811	6.02186012375779e-06	-1.49781659388584	1
ENSG00000269028.3	MTRNR2L12	3	96618327	3_61	0	0.0264672970355704	12.3491773998376	5.45139594019805e-06	-1.28823529411787	1
ENSG00000113966.9	ARL6	3	97763730	3_61	0	0.0227321906013388	10.9160876346348	4.13874251099014e-06	1.27290836653324	1
ENSG00000080200.9	CRYBG3	3	97822174	3_61	0	0.0130834762766543	5.72678883024627	1.24966735830572e-06	-0.447154471544765	1
ENSG00000231861.2	OR5K2	3	98507451	3_62	0	0.0193451622083447	5.84717217413279	1.88659362824555e-06	-0.52820512820518	1
ENSG00000080822.16	CLDND1	3	98523270	3_62	0	0.0271044648258858	9.19641377611224	4.15737734908227e-06	1.16901408450739	1
ENSG00000154165.4	GPR15	3	98532142	3_62	0	0.676170083840642	23.4384135327943	0.000264328669605904	-3.87356321839021	1
ENSG00000064225.12	ST3GAL6	3	98731659	3_62	0	0.0170381955873694	4.69281845393029	1.33357504001336e-06	0.0383249413049977	2
[truncated: 8,038 more rows]
