# Supplementary material for: Adjusting for genetic confounders in transcriptome-wide association studies improves discovery of risk genes of complex traits
Source: Nat Genet. 2024 Jan 26;56(2):336–47. doi: 10.1038/s41588-023-01648-9 (PMC10864181; doi:10.1038/s41588-023-01648-9)
Supplement: Supplementary file 5 — cTWAS results of all analyzed genes across all tissues for IBD, SCZ, and SBP. Results are stored separately for each combination of traits and tissues. Column legends for each set of results are the same as in Supplementary Table 1. [file 41588_2023_1648_MOESM5_ESM.zip › IBD_Artery_Tibial.csv]

id	genename	chrom	pos	region_tag	cs_index	PIP	tau2	PVE	z	num_eqtl
ENSG00000188976.10	NOC2L	1	958339	1_1	0	0.0255262443686867	11.0396056885905	4.70002956353562e-06	-1.36024920332071	2
ENSG00000187961.13	KLHL17	1	959193	1_1	0	0.0133292590537318	4.88993744221649	1.08709980359001e-06	0.32083333333331	1
ENSG00000187583.10	PLEKHN1	1	951408	1_1	0	0.0147886119931999	5.90174288138408	1.45568633448002e-06	0.633333333333706	1
ENSG00000187642.9	PERM1	1	975014	1_1	0	0.046530198940794	15.9954955056665	1.24134561108e-05	-1.70552147239271	1
ENSG00000187608.8	ISG15	1	995982	1_1	0	0.0243386749891	10.0396731893055	4.07545979203909e-06	1.12837837837847	1
ENSG00000188157.14	AGRN	1	1017844	1_1	0	0.0166257786752301	7.2439565472105	2.00871321591984e-06	1.00543591903833	2
ENSG00000131591.17	C1orf159	1	1098863	1_1	0	0.0162784018114338	6.6494542650421	1.80533529618072e-06	-0.706604213035218	2
ENSG00000162571.13	TTLL10	1	1174096	1_1	0	0.0218084719562245	10.522503529213	3.82740502570367e-06	1.75392670156984	1
ENSG00000160087.20	UBE2J2	1	1274159	1_1	0	0.0267461210328255	12.022317756759	5.36301625860806e-06	1.70555555555487	1
ENSG00000162572.20	SCNN1D	1	1280044	1_1	0	0.0159488914182842	7.48155005514026	1.99013342011592e-06	1.49850629469973	2
ENSG00000131584.18	ACAP3	1	1309988	1_1	1	0.583010044313506	28.8845449283948	0.000280867618771435	-5.34146341463493	1
ENSG00000127054.20	INTS11	1	1323147	1_1	0	0.0443054749583843	16.9127131408291	1.24977198415421e-05	2.0720338983056	1
ENSG00000169962.4	TAS1R3	1	1331096	1_1	0	0.0134033409674875	6.88197998422819	1.53846130160006e-06	1.60740740740759	1
ENSG00000107404.19	DVL1	1	1346890	1_1	0	0.0132979522607848	6.76817067865067	1.50112264752306e-06	-1.585185185184	1
ENSG00000162576.16	MXRA8	1	1361311	1_1	0	0.0156631331617745	14.3331221990145	3.74437683051437e-06	-3.35221151322013	2
ENSG00000175756.13	AURKAIP1	1	1375267	1_1	0	0.0206018788972295	18.0779078977398	6.21176625288964e-06	3.97270489359046	2
ENSG00000242485.5	MRPL20	1	1407014	1_1	0	0.0275079966033004	18.6497108994632	8.55640182255563e-06	3.40515070635323	2
ENSG00000235098.8	ANKRD65	1	1418181	1_1	0	0.0435489188691473	24.3299622009944	1.76717239018051e-05	-4.0666534863455	2
ENSG00000179403.11	VWA1	1	1434243	1_1	0	0.0143087526984416	5.35152905160936	1.2771437156296e-06	0.276295133437846	1
ENSG00000215915.9	ATAD3C	1	1440430	1_1	0	0.0180295010636946	15.049138640736	4.52538421086507e-06	-3.5207100591726	1
ENSG00000160072.19	ATAD3B	1	1497758	1_1	0	0.0145067845727586	5.45138823992525	1.31898051635448e-06	-0.170337738619686	1
ENSG00000160075.11	SSU72	1	1574445	1_1	0	0.0795463687980459	25.18812617089	3.341768223429e-05	3.47826086956501	1
ENSG00000248333.8	CDK11B	1	1720462	1_1	0	0.0135336865500314	5.46203949930569	1.23290909330843e-06	0.967741935484241	1
ENSG00000008128.22	CDK11A	1	1724489	1_1	0	0.0141375371022562	5.29442896781319	1.2483977845409e-06	-0.470939564042346	3
ENSG00000008130.15	NADK	1	1777680	1_1	0	0.022068961380361	11.663798045953	4.29320860991155e-06	1.93515358361711	1
ENSG00000078369.17	GNB1	1	1890472	1_1	0	0.0151354185081789	7.69984069599864	1.94373153060105e-06	1.47524752475251	1
ENSG00000169885.9	CALML6	1	1913254	1_1	2	0.190319782718777	29.2953270405124	9.29913150595566e-05	4.73450816931639	2
ENSG00000178821.12	TMEM52	1	1919749	1_1	0	0.0303514669900685	15.005616125751	7.59615161709844e-06	2.47321428571471	1
ENSG00000187730.8	GABRD	1	2019112	1_2	0	0.0380059906343259	12.7582530255068	8.08729664589242e-06	-1.598086124402	1
ENSG00000067606.16	PRKCZ	1	2050574	1_2	0	0.0351040915750009	12.2422186690986	7.16766958388884e-06	1.44869565217416	1
ENSG00000162585.16	FAAP20	1	2163093	1_2	0	0.0168128199868985	5.45961172696039	1.53095500381515e-06	-0.473784232854792	3
ENSG00000157933.9	SKI	1	2320752	1_2	0	0.0349797570957459	11.7387156044507	6.84853178877742e-06	1.12345679012321	1
ENSG00000116151.13	MORN1	1	2368188	1_2	0	0.0184634033271599	6.31022548412907	1.94319659420581e-06	0.666666666666502	1
ENSG00000157916.19	RER1	1	2401592	1_2	0	0.018576858988996	6.45461923366462	1.99987576649014e-06	0.731818181818136	1
ENSG00000157911.9	PEX10	1	2413486	1_2	0	0.0193522659977923	6.62498614516919	2.1383407127275e-06	0.706422018348555	1
ENSG00000149527.17	PLCH2	1	2412603	1_2	0	0.016528247802036	5.16856790176655	1.42481063198704e-06	-0.187654406484589	2
ENSG00000157881.13	PANK4	1	2523491	1_2	0	0.0166376385454644	6.5168658224153	1.80838364165379e-06	1.18666666666691	1
ENSG00000157873.17	TNFRSF14	1	2555429	1_2	1	0.391100011626373	27.1369079065035	0.000177014276860706	-4.98468978537696	2
ENSG00000157870.14	FAM213B	1	2586971	1_2	0	0.0390281335711713	11.5023329350055	7.4872756503407e-06	-0.131284302443931	2
ENSG00000142606.15	MMEL1	1	2631811	1_2	0	0.019419255357342	11.4826020190729	3.71905833806073e-06	2.31538461538487	1
ENSG00000215912.12	TTC34	1	2800905	1_2	0	0.0156498619199505	12.7193713081263	3.31998606802803e-06	-2.98803553302577	2
ENSG00000130762.14	ARHGEF16	1	3454845	1_2	0	0.0181407083409273	6.08125627757632	1.83995691041822e-06	-0.611111111111326	1
ENSG00000162591.15	MEGF6	1	3562032	1_2	0	0.0181662403058107	6.18510566913993	1.87401164004917e-06	0.666636505024672	2
ENSG00000235169.7	SMIM1	1	3772285	1_3	0	0.0865816219979227	18.0053478666227	2.60008376491324e-05	-1.96894288795016	2
ENSG00000130764.9	LRRC47	1	3796763	1_3	0	0.0212058497727675	4.88692709710379	1.72842940560151e-06	0.337294974876148	2
ENSG00000116198.12	CEP104	1	3856592	1_3	0	0.022902435896791	5.59726872675129	2.13805040631677e-06	-0.621292612463924	3
ENSG00000169598.15	DFFB	1	3856592	1_3	0	0.0208792267506278	4.74372613536502	1.65193945032549e-06	0.191991324760232	5
ENSG00000198912.10	C1orf174	1	3891607	1_3	0	0.0693675928944378	15.9105175608374	1.84077639791846e-05	1.82288282948127	3
ENSG00000069424.14	KCNAB2	1	5991206	1_5	0	0.0350867999045011	8.46397765968259	4.95311457446921e-06	-1.02860251444754	2
ENSG00000131697.17	NPHP4	1	5956046	1_5	0	0.0229637960807588	4.57547243601328	1.75242617198562e-06	0.0805968175136123	2
ENSG00000116254.17	CHD5	1	6179322	1_5	0	0.0266966184333688	5.82308543100499	2.59280300642876e-06	0.514950166113142	1
ENSG00000158286.12	RNF207	1	6203294	1_5	0	0.302176796956594	27.984376006483	0.00014103822917204	2.92740391175758	6
ENSG00000116251.9	RPL22	1	6209280	1_5	0	0.0334364710003345	8.070749090594	4.50084840666848e-06	-1.1811320754716	1
ENSG00000116237.15	ICMT	1	6235565	1_5	0	0.0402068806297157	9.47543241722923	6.35418016435903e-06	1.28575170612201	2
ENSG00000097021.19	ACOT7	1	6394628	1_5	0	0.0289950634044289	8.33450148570785	4.03054520777234e-06	-1.82882882882875	1
ENSG00000187017.15	ESPN	1	6424615	1_5	0	0.713115369692007	21.4641798688167	0.000255290234039177	-4.19763481573027	2
ENSG00000215788.9	TNFRSF25	1	6489459	1_5	0	0.0501679331422932	12.5148720263925	1.0471592359598e-05	-1.81862745097961	1
ENSG00000162408.10	NOL9	1	6554170	1_5	0	0.0342630596531683	8.72727131522689	4.98729118673389e-06	-1.40641711229959	1
ENSG00000204859.12	ZBTB48	1	6579787	1_5	0	0.0352021745184444	8.96765928482267	5.26512512577807e-06	-1.37222986950933	2
ENSG00000162413.16	KLHL21	1	6615980	1_5	0	0.023788309797762	5.09290551016308	2.02064169398883e-06	-0.761538461538627	1
ENSG00000041988.15	THAP3	1	6625382	1_5	0	0.0234669956026902	4.75983436895681	1.86298534292648e-06	-0.111111111111132	1
ENSG00000007923.15	DNAJC11	1	6701642	1_5	0	0.0235873188369459	4.95529651086056	1.94943307258992e-06	-0.641791044776053	1
ENSG00000049245.12	VAMP3	1	7771004	1_6	0	0.0271524742894548	10.4431932575718	4.72936498533993e-06	0.603324346695825	3
ENSG00000116288.12	PARK7	1	7947535	1_6	0	0.0443669592616137	40.2424200995676	2.97785715286999e-05	-5.99990879117374	3
ENSG00000116285.12	ERRFI1	1	8208035	1_6	0	0.176285554305647	39.1662131755244	0.000115156488811989	5.19565217391336	1
ENSG00000142583.17	SLC2A5	1	9067399	1_6	0	0.01494879295624	6.1141529642169	1.52441260845038e-06	0.608695652173992	1
ENSG00000180758.11	GPR157	1	9101262	1_6	0	0.0465776675388834	16.6502665895818	1.29347796194493e-05	-1.74866310160471	1
ENSG00000049239.12	H6PD	1	9221777	1_6	0	0.0509930596833119	17.1527891545996	1.45883416631213e-05	1.99901933286886	4
ENSG00000171608.15	PIK3CD	1	9688387	1_7	0	0.0332296215153413	8.28794235435159	4.59337838077405e-06	0.931818181818208	1
ENSG00000171603.16	CLSTN1	1	9825232	1_7	0	0.0393219204984363	9.96030113074797	6.53231764771014e-06	-1.28367176282509	2
ENSG00000162441.11	LZIC	1	9940342	1_7	0	0.0470776421100557	11.5996863144521	9.10795871875989e-06	1.47540983606571	1
ENSG00000173614.13	NMNAT1	1	9948307	1_7	0	0.0260246635152447	6.00804304977626	2.60782391973467e-06	0.793281653747074	1
ENSG00000162444.11	RBP7	1	9991107	1_7	0	0.0283487722639401	6.83683182363254	3.23257982178923e-06	0.760007268111837	2
ENSG00000130939.18	UBE4B	1	10033012	1_7	0	0.0271817078783672	6.46346505256494	2.93023364979661e-06	0.718654434250728	1
ENSG00000054523.17	KIF1B	1	10149499	1_7	0	0.0304506105320813	7.53468565224477	3.82667208629795e-06	-1.08679816857107	3
ENSG00000142657.20	PGD	1	10398423	1_7	0	0.0247159377899876	5.56384378818401	2.29357067468294e-06	0.532258064516222	1
ENSG00000175279.21	CENPS	1	10430482	1_7	0	0.0290898538189056	7.08744651751146	3.43867743789249e-06	-0.854838709677804	1
ENSG00000241563.3	CORT	1	10450625	1_7	0	0.0282501887570242	6.81470970448547	3.21091508040828e-06	0.810699588477543	1
ENSG00000160049.11	DFFA	1	10477033	1_7	0	0.0407952039333288	10.1707835689082	6.9202793644672e-06	1.24193548387059	1
ENSG00000142655.12	PEX14	1	10477033	1_7	0	0.0407952039333288	10.1707835689082	6.9202793644672e-06	1.24193548387059	1
ENSG00000120948.16	TARDBP	1	11012060	1_8	0	0.0826422232890861	17.3400522088893	2.39008033505919e-05	-2.2275449101791	1
ENSG00000009724.16	MASP2	1	11047382	1_8	0	0.0331044631324875	8.78165747867388	4.8486758217538e-06	-1.4934210526311	1
ENSG00000116649.9	SRM	1	11059120	1_8	0	0.024279512187436	5.91267293924952	2.39432951429911e-06	-0.6853799672233	2
ENSG00000171824.13	EXOSC10	1	11099514	1_8	0	0.0256758937032622	6.42939397679849	2.75331381364432e-06	-0.792176039119787	1
ENSG00000198793.12	MTOR	1	11262571	1_8	0	0.0541957134903192	13.3705693890793	1.20857872777653e-05	-1.92700729926996	1
ENSG00000132879.13	FBXO44	1	11629799	1_8	0	0.0230485700130295	5.43216096511414	2.08822226473104e-06	-0.518671730539291	3
ENSG00000116661.9	FBXO2	1	11646734	1_8	0	0.0387911611745915	10.253141259719	6.63360833850282e-06	-1.25589874209759	3
ENSG00000116663.10	FBXO6	1	11666442	1_8	0	0.0224906929209865	5.20595548985077	1.95282529617155e-06	0.419010855123368	2
ENSG00000116670.14	MAD2L2	1	11683695	1_8	0	0.0253007083497524	6.29334221142775	2.65567016089063e-06	0.693430656934309	1
ENSG00000177674.15	AGTRAP	1	11737129	1_9	0	0.0253016694730885	8.2990545483373	3.50217547777844e-06	-0.967410227334874	2
ENSG00000177000.10	MTHFR	1	11781888	1_9	0	0.0187532994214502	5.53507494196415	1.73125602860083e-06	-0.649253731343371	1
ENSG00000011021.21	CLCN6	1	11805747	1_9	0	0.0726963559583977	18.13368395965	2.19866361553747e-05	-2.1311846316458	2
ENSG00000083444.16	PLOD1	1	11935354	1_9	0	0.0182103578250674	5.26432240527338	1.59889912281381e-06	-0.509090909090688	1
ENSG00000116688.16	MFN2	1	11980422	1_9	0	0.0207983197964058	6.48944369826192	2.25110538114352e-06	0.921211455168554	3
ENSG00000116691.10	MIIP	1	12048777	1_9	0	0.082164833011055	19.2905847750451	2.64357402259483e-05	2.26708074534223	1
ENSG00000028137.18	TNFRSF1B	1	12163394	1_9	0	0.0331544460442991	10.8009992102176	5.97263281251024e-06	1.24812030075163	1
ENSG00000162493.16	PDPN	1	13593285	1_10	0	0.0243013448320363	4.57408195346105	1.85393436698052e-06	-0.0276728798444987	2
ENSG00000189337.16	KAZN	1	13875051	1_10	0	0.0265246819424433	5.38316542691563	2.38148591144477e-06	0.459459459459469	1
ENSG00000162460.6	TMEM82	1	15745998	1_11	0	0.0105168861569686	4.72465427145653	8.28738114047463e-07	0.0476190476190429	1
ENSG00000171729.13	TMEM51	1	15156436	1_11	0	0.0220053998179396	11.6305210331146	4.26863027544144e-06	-1.44893805665619	2
ENSG00000142621.19	FHAD1	1	15247193	1_11	0	0.0104278220053463	4.64782308329803	8.08357186399781e-07	0.109375000000002	1
ENSG00000142634.12	EFHD2	1	15409565	1_11	0	0.0305450341275479	14.5866005081372	7.4311291479887e-06	-1.60000000000111	1
ENSG00000142615.7	CELA2A	1	15456801	1_11	0	0.0959491232230553	24.8534924001693	3.97730174095954e-05	2.71559633027687	1
ENSG00000132906.17	CASP9	1	15526781	1_11	0	0.0112428430327426	5.29579811459638	9.93042129117556e-07	-0.554984362079769	2
ENSG00000116138.12	DNAJC16	1	15526781	1_11	0	0.0116450738718574	5.56899902028334	1.08163191926716e-06	-0.791044776119348	1
ENSG00000116771.5	AGMAT	1	15584636	1_11	0	0.0117099377392924	5.62800874763133	1.09918161400597e-06	0.766773652453489	2
ENSG00000197312.11	DDI2	1	15618125	1_11	0	0.0106267189324885	4.78274309531664	8.4768862018163e-07	-0.441176470588296	1
ENSG00000116786.11	PLEKHM2	1	15684135	1_11	0	0.024287845301613	12.1644091101589	4.92765292881684e-06	1.91187739463675	1
ENSG00000162461.7	SLC25A34	1	15735091	1_11	0	0.0103597919945734	4.57439595383358	7.903962937194e-07	-0.00671140939597383	1
ENSG00000186510.11	CLCNKA	1	16018332	1_11	0	0.0131031387001042	6.78658263413838	1.4831551537741e-06	-0.594926638840957	2
ENSG00000173641.17	HSPB7	1	16020493	1_11	0	0.0146368978849016	7.61729759830895	1.85955946937562e-06	-1.16622922738804	3
ENSG00000184908.17	CLCNKB	1	16042892	1_11	0	0.0138494576730842	7.17097636369512	1.65642266330341e-06	-1.05913978494621	1
ENSG00000142632.16	ARHGEF19	1	16202622	1_11	0	0.011615845470906	5.60585513881626	1.08605745825798e-06	-0.687943262411402	1
ENSG00000132881.11	RSG1	1	16234684	1_11	0	0.0103609478545638	4.57679351266985	7.90898792899548e-07	0.172415338443093	3
ENSG00000037637.10	FBXO42	1	16352086	1_11	0	0.0792437063178586	23.0668470270807	3.04868897959029e-05	2.34901268400797	2
ENSG00000055070.16	SZRD1	1	16352580	1_11	0	0.0262814931261244	12.9760593162001	5.68791323319872e-06	-1.65648854961864	1
ENSG00000157191.19	NECAP2	1	16440864	1_11	0	0.0112124976983008	5.30699017198277	9.92454844109308e-07	0.380753138075413	1
ENSG00000058453.16	CROCC	1	16949400	1_12	0	0.0250141379604382	5.26391700143977	2.19611298240924e-06	-0.506666666666619	1
ENSG00000117122.13	MFAP2	1	16967449	1_12	0	0.0348329287235782	8.32955110666045	4.83917907830121e-06	1.04551429901743	2
ENSG00000117118.9	SDHB	1	17049279	1_12	0	0.0278561434238005	6.25886862179605	2.90788301615283e-06	0.733870967741991	1
ENSG00000179051.13	RCC2	1	17437070	1_12	0	0.0297816164658505	6.87749185875775	3.41616199583923e-06	-0.783667233666982	2
ENSG00000074964.16	ARHGEF10L	1	17580613	1_12	0	0.0844809589125179	16.6244383682911	2.34242623002366e-05	1.8704103671707	1
ENSG00000117154.11	IGSF21	1	18103117	1_12	0	0.0242499952917794	4.97728035672702	2.01309313702314e-06	-0.339572192513445	1
ENSG00000158748.3	HTR6	1	19665573	1_13	0	0.00416529232761254	4.92594963790207	3.42212255999454e-07	0.11627906976741	1
ENSG00000159423.16	ALDH4A1	1	18902055	1_13	0	0.0145125300493251	16.6268415335651	4.02450985508331e-06	-1.82424635688124	2
ENSG00000169991.10	IFFO2	1	18956450	1_13	0	0.00533031921249039	6.97581027277363	6.20166044325985e-07	-0.671532846715392	1
ENSG00000127481.14	UBR4	1	19207821	1_13	0	0.0131050653325284	15.0855136941166	3.29730711236636e-06	-1.60414882670775	3
ENSG00000127463.13	EMC1	1	19227605	1_13	0	0.00404670826316755	4.86065179832594	3.28062441360738e-07	0.481504482226944	3
ENSG00000053372.4	MRTO4	1	19251698	1_13	0	0.0040036180165447	4.63923858088247	3.09784331528768e-07	0.138660416034011	2
ENSG00000162482.4	AKR7A3	1	19288862	1_13	0	0.0099991722822953	13.4902644774471	2.24980367002555e-06	-1.70682730923684	1
ENSG00000053371.12	AKR7A2	1	19311815	1_13	0	0.00406890717651787	4.85205000589313	3.29278334302953e-07	-0.333158695228258	3
ENSG00000040487.12	PQLC2	1	19312063	1_13	0	0.00398305251232223	4.59988268515353	3.05578569399541e-07	-0.130265272032005	3
ENSG00000077549.17	CAPZB	1	19339003	1_13	0	0.0224989415492559	19.7406353563792	7.40769886799456e-06	-1.96078431372548	1
ENSG00000173436.13	MINOS1	1	19596564	1_13	0	0.00398316013624744	4.61859453933883	3.06829922354096e-07	0.0990099009901576	1
ENSG00000158747.13	NBL1	1	19561064	1_13	0	0.00404924863997491	4.89285749578656	3.30443427129522e-07	0.309912210455231	3
ENSG00000162542.13	TMCO4	1	19774186	1_13	0	0.441263418689433	29.7999891495905	0.000219317929333628	-4.18058524087654	2
ENSG00000169914.5	OTUD3	1	19906593	1_13	0	0.00438574760727117	11.7547916340714	8.59842041514749e-07	-2.47808764940225	1
ENSG00000188257.10	PLA2G2A	1	19975434	1_13	0	0.00746744165170965	9.54438651349603	1.18872107328412e-06	0.65691950762935	2
ENSG00000127472.10	PLA2G5	1	19975288	1_13	0	0.0129192788106812	14.8027909896542	3.18964230984843e-06	-1.30232558139581	1
ENSG00000162543.5	UBXN10	1	20186547	1_14	0	0.0538399777822304	14.2991992650554	1.28403450928877e-05	-1.63576158940415	1
ENSG00000162545.5	CAMK2N1	1	20482821	1_14	0	0.0232391148262896	6.4984006539197	2.51875642516596e-06	0.788645835729898	2
ENSG00000090432.6	MUL1	1	20510587	1_14	0	0.0315534661165892	9.32713496259343	4.90857509560262e-06	-1.16836734693898	1
ENSG00000183114.7	FAM43B	1	20539386	1_14	0	0.0205450293067196	5.36127316028749	1.83710849774731e-06	-0.481739083805602	2
ENSG00000158825.5	CDA	1	20620638	1_14	0	0.0188829124539992	4.58342369692644	1.4435076539628e-06	0.0528634361233834	1
ENSG00000158828.7	PINK1	1	20633253	1_14	0	0.0193563368663506	4.81169001437329	1.55339147746993e-06	0.283320430875257	2
ENSG00000117245.12	KIF17	1	20717297	1_14	0	0.0220217664495335	6.00170080293412	2.20438069586859e-06	-0.778625954198557	1
ENSG00000127483.17	HP1BP3	1	20787899	1_14	0	0.0436474446240258	12.3406587348337	8.98374199430682e-06	1.75404530744336	1
ENSG00000075151.20	EIF4G3	1	21176003	1_14	0	0.0288004140126756	8.48173411784632	4.07421075336341e-06	1.02528735632175	1
ENSG00000117298.14	ECE1	1	21302601	1_14	0	0.0224170872203335	6.16589692435396	2.30534298155059e-06	0.783999999999965	1
ENSG00000142794.18	NBPF3	1	21449358	1_15	0	0.019279113420384	6.49451189410511	2.08830380800383e-06	-0.770700636942806	1
ENSG00000076864.19	RAP1GAP	1	21670355	1_15	0	0.0158664088872589	4.6174656371356	1.2219190056484e-06	-0.0551181102362256	1
ENSG00000090686.15	USP48	1	21782050	1_15	0	0.016209353722485	4.78565619672466	1.29380045844376e-06	0.561041506192764	4
ENSG00000142798.17	HSPG2	1	21849281	1_15	0	0.0161663910325893	4.73011833753705	1.2753964120127e-06	0.00888692674678751	2
ENSG00000142789.19	CELA3A	1	22001714	1_15	0	0.0160637145977379	4.72468670362732	1.26584083210962e-06	0.308931185944526	1
ENSG00000070831.15	CDC42	1	22031964	1_15	0	0.0302860479994966	11.1543114304298	5.6343714892895e-06	-1.30872483221498	1
ENSG00000162552.14	WNT4	1	22146080	1_15	0	0.0449141184719462	15.2334655769533	1.14114728499023e-05	-2.03070175438609	1
ENSG00000184677.16	ZBTB40	1	22460165	1_15	0	0.0200921305259903	8.48788088966397	2.84436530720662e-06	1.68503937007852	1
ENSG00000173372.16	C1QA	1	22634461	1_15	0	0.0158549057937034	4.57664081962773	1.2102374876464e-06	-0.0815217391304296	1
ENSG00000159189.11	C1QC	1	22644432	1_15	0	0.0166612066817087	4.94010241646573	1.37278495237494e-06	-0.0769230769230719	1
ENSG00000004487.15	KDM1A	1	23000786	1_16	0	0.0171995718621539	4.69202896675899	1.34597944181795e-06	0.249554367201566	1
ENSG00000169641.13	LUZP1	1	23178302	1_16	0	0.101303888455187	21.2352566859839	3.58792813955698e-05	-2.25806451612915	1
ENSG00000125944.18	HNRNPR	1	23335933	1_16	0	0.0175310243817985	4.86785675720327	1.42332864382196e-06	-0.246231155778974	1
ENSG00000125945.14	ZNF436	1	23364362	1_16	0	0.0281755624743262	9.2476920923976	4.34576323519657e-06	1.13928571428561	1
ENSG00000204219.9	TCEA3	1	23425670	1_16	0	0.0251886868750721	8.21149472725405	3.44975181315122e-06	-0.959183673469188	1
ENSG00000088280.18	ASAP3	1	23501228	1_16	0	0.160100049671427	25.6611118116632	6.85215283565108e-05	2.62352941176413	1
ENSG00000197880.8	MDS2	1	23582310	1_16	0	0.0631404976573882	16.7614308399091	1.76514015824967e-05	-1.84671532846703	1
ENSG00000142676.12	RPL11	1	23696521	1_17	0	0.0311866632742318	7.95696955734254	4.13882165999225e-06	-0.913978494624064	1
ENSG00000057757.9	PITHD1	1	23787639	1_17	0	0.0231158765670383	5.22194247403556	2.0132724731054e-06	0.560000000000064	1
ENSG00000117308.14	GALE	1	23800401	1_17	0	0.0290227367830861	7.3711701498009	3.56808264324454e-06	0.810996563573671	1
ENSG00000117305.14	HMGCL	1	23838758	1_17	0	0.0216531795260406	4.62387449035912	1.66988982847083e-06	-0.280000000000017	1
ENSG00000179163.11	FUCA1	1	23847739	1_17	0	0.0255107248201411	6.08946661255131	2.59096864509954e-06	-0.671914449787019	2
ENSG00000185436.11	IFNLR1	1	24187278	1_17	0	0.0419675191836695	10.8391955536759	7.58700647688241e-06	-1.42283318072925	2
ENSG00000158055.15	GRHL3	1	24318866	1_17	0	0.0247693420264582	5.91798471591217	2.44482858608304e-06	0.714285714285722	1
ENSG00000001460.17	STPG1	1	24416496	1_17	0	0.027711270848633	7.06678796002479	3.2661686740515e-06	1.01743766013492	3
ENSG00000001461.16	NIPAL3	1	24415329	1_17	0	0.0277904835097201	6.98508793479404	3.23763649058223e-06	0.937931034482739	1
ENSG00000117602.11	RCAN3	1	24442844	1_17	0	0.0285436077449618	7.11733142313774	3.38833357794643e-06	0.80314960629912	1
ENSG00000133226.16	SRRM1	1	24633425	1_17	0	0.0464137343265449	11.4447947286553	8.85961042009521e-06	1.27777777777761	1
ENSG00000169504.14	CLIC4	1	24745177	1_17	0	0.0235630453887093	5.4018140482587	2.12290791067744e-06	-0.428977272727649	1
ENSG00000020633.18	RUNX3	1	25004463	1_17	0	0.0225539412870235	4.98248643792808	1.87425499248496e-06	0.277027027026984	1
ENSG00000117614.9	SYF2	1	25232900	1_18	0	0.0176674829580697	4.59448987132159	1.35385478764111e-06	0.0623052959501458	1
ENSG00000187010.19	RHD	1	25257119	1_18	0	0.0208918042554008	6.12710516748332	2.13496809065357e-06	0.658227848101495	1
ENSG00000183726.10	TMEM50A	1	25336580	1_18	0	0.0176308293956136	4.57612897301782	1.34564686718151e-06	0.0390625000000065	1
ENSG00000188672.17	RHCE	1	25430290	1_18	0	0.0186866177766103	5.10593685129009	1.59135197444113e-06	-0.303195527322252	2
ENSG00000204178.9	TMEM57	1	25430243	1_18	0	0.0186032138599248	5.06349507817011	1.57108063808855e-06	-0.281927573470356	2
ENSG00000157978.11	LDLRAP1	1	25542771	1_18	0	0.0177670156275646	4.65259072415839	1.37869893598386e-06	0.0491016480409983	2
ENSG00000117643.14	MAN1C1	1	25744418	1_18	0	0.018194343104841	4.87547218040716	1.47949386474365e-06	0.164062500000028	1
ENSG00000162430.16	SELENON	1	25801517	1_18	0	0.0182446048600524	4.94573095587306	1.50496033881003e-06	-0.439361670947267	2
ENSG00000117640.17	MTFR1L	1	25814770	1_18	0	0.0269726586799639	8.48551277589676	3.81734976447681e-06	1.14975508855977	2
ENSG00000182749.5	PAQR7	1	25892680	1_18	0	0.0212454098785499	6.40697225859608	2.27027289081129e-06	-0.805054151624612	1
ENSG00000117632.22	STMN1	1	25897811	1_18	0	0.0182790557565856	4.90092909853718	1.49414340696222e-06	0.149779735682844	1
ENSG00000158006.13	PAFAH2	1	25997617	1_18	0	0.021000630473629	6.15461333844235	2.15572427620955e-06	0.427480916030594	1
ENSG00000158008.9	EXTL1	1	26019793	1_18	0	0.0177244965062143	4.6326011053349	1.36949016972485e-06	0.34108527131781	1
ENSG00000158022.6	TRIM63	1	26068506	1_18	0	0.0317572388773415	9.86882695559156	5.22719107139897e-06	1.16666666666651	1
ENSG00000175087.9	PDIK1L	1	26111250	1_18	0	0.0353916683774789	10.8624340701685	6.41192295117554e-06	-1.26993865030719	1
ENSG00000197245.5	FAM110D	1	26158943	1_18	0	0.0283819445386541	9.02368147129229	4.2715550653418e-06	1.46966538140981	2
ENSG00000236782.6	RP11-96L14.7	1	26170849	1_18	0	0.0176366083228543	4.58216944541417	1.34786476604434e-06	-0.204081632653036	1
ENSG00000142675.17	CNKSR1	1	26170849	1_18	0	0.0176366083228543	4.58216944541417	1.34786476604434e-06	-0.204081632653036	1
ENSG00000130695.14	CEP85	1	26232815	1_18	0	0.0523202637197449	14.9595386448505	1.30541389166285e-05	2.2407288754404	2
ENSG00000169442.8	CD52	1	26317723	1_18	0	0.0696647510938758	17.2199198503656	2.00080295917443e-05	-2.61189860000579	2
ENSG00000158062.20	UBXN11	1	26306694	1_18	0	0.113136874489748	21.9513645841866	4.14214984045202e-05	2.96760186041311	3
ENSG00000176083.17	ZNF683	1	26372447	1_18	0	0.0179007802860086	4.69988640714619	1.40319952538523e-06	-0.324813706842781	2
ENSG00000117682.16	DHDDS	1	26432111	1_18	0	0.0198825428487349	5.86477104070405	1.94483649139913e-06	0.491953909877716	2
ENSG00000198830.10	HMGN2	1	26471414	1_18	0	0.0834307045218468	18.9980586566942	2.64359694160043e-05	-2.73913043478244	1
ENSG00000117713.18	ARID1A	1	26693642	1_18	0	0.0429097626915553	12.5465083667442	8.97923005861879e-06	-1.64473684210527	1
ENSG00000060642.10	PIGV	1	26787521	1_18	0	0.0518345536353865	14.2771503462023	1.23430077452291e-05	-1.78761061946795	1
ENSG00000175793.11	SFN	1	26863833	1_18	0	0.0282817474242617	8.80964971241337	4.15551625436054e-06	1.10810810810855	1
ENSG00000142751.14	GPN2	1	26890178	1_18	0	0.0398097214119637	11.8361717061812	7.85887716542256e-06	1.52848617065002	2
ENSG00000090273.13	NUDC	1	26899598	1_18	0	0.0408394373816478	12.0912815151911	8.2359213153347e-06	1.60087719298271	1
ENSG00000186501.14	TMEM222	1	27325296	1_19	0	0.0249886053022007	9.11684801612782	3.79967838075904e-06	1.10582083882087	3
ENSG00000142765.17	SYTL1	1	27360610	1_19	0	0.0293904668487957	10.6174459886254	5.20459152972253e-06	1.28997289972868	1
ENSG00000142733.14	MAP3K6	1	27357905	1_19	0	0.0272917056712215	9.9318887956528	4.5208763909178e-06	1.18349168307327	4
ENSG00000142748.12	FCN3	1	27375143	1_19	0	0.0259396993784755	9.46207775739851	4.09365799694243e-06	-1.12735849056646	1
ENSG00000181773.6	GPR3	1	27392588	1_19	0	0.015726093756451	4.84636112010743	1.27114981323996e-06	-0.313901345291386	1
ENSG00000126705.13	AHDC1	1	27604387	1_19	0	0.0171961823411431	5.66925175417421	1.62599007459721e-06	0.515463917525788	1
ENSG00000000938.12	FGR	1	27631734	1_19	0	0.0157369130030237	4.85268209394337	1.27368340550257e-06	0.231660231660145	1
ENSG00000126709.14	IFI6	1	27671883	1_19	0	0.0153242669183566	4.60810290313707	1.17777405265317e-06	0.0790123456789981	1
ENSG00000130775.15	THEMIS2	1	27882855	1_19	0	0.0511307626052127	15.7645352990612	1.34438466227095e-05	1.91666666666753	1
ENSG00000117748.9	RPA2	1	27914481	1_19	0	0.0156066625127786	4.7761754010925	1.24322693908444e-06	-0.234610635508033	3
ENSG00000130768.14	SMPDL3B	1	27934515	1_19	0	0.0154369214136487	4.67552171075512	1.20379040340136e-06	0.146398889355022	2
ENSG00000158156.7	XKR8	1	27944226	1_19	0	0.100653936729868	22.1528697468697	3.7189545005361e-05	2.28985507246391	1
ENSG00000158161.15	EYA3	1	28088578	1_19	0	0.0171156720840288	5.62603229894492	1.60603972785323e-06	-0.542857142857162	1
ENSG00000169403.11	PTAFR	1	28193492	1_19	0	0.0644254903099263	17.9297144654296	1.9265984714917e-05	1.92852975513073	2
ENSG00000126698.10	DNAJC8	1	28232721	1_19	0	0.0157128940391672	4.838638612411	1.26805903915535e-06	-0.554687500000234	1
ENSG00000130770.17	ATPIF1	1	28236165	1_19	0	0.0174302705095563	5.79380824568889	1.68433452312249e-06	0.560533065289987	2
ENSG00000130766.4	SESN2	1	28259165	1_19	0	0.0176286462314853	5.89805471005862	1.73415480990658e-06	-0.68571428571446	1
ENSG00000204138.12	PHACTR4	1	28366038	1_19	0	0.0202850776138238	7.19184238629479	2.43319513972309e-06	-1.11126560168358	3
ENSG00000180198.15	RCC1	1	28318402	1_19	0	0.0256558417068923	9.36039246724696	4.00534962479902e-06	-1.19499614425515	2
ENSG00000180098.9	TRNAU1AP	1	28553045	1_19	0	0.0171479017152124	5.64335927960467	1.61401955185037e-06	-0.562604340567907	1
ENSG00000162419.12	GMEB1	1	28670509	1_19	0	0.0258696084442913	9.43706697652137	4.07180525285054e-06	1.53906250000001	1
ENSG00000159023.19	EPB41	1	28886822	1_19	0	0.0154595922776084	4.68903016197424	1.20904138768667e-06	0.28994450776857	2
ENSG00000253304.1	TMEM200B	1	29123661	1_19	0	0.0358174421975321	12.450596646595	7.43780585610026e-06	-1.80047535692629	2
ENSG00000116353.15	MECR	1	29130966	1_19	0	0.0316249232026559	11.2961087380262	5.95824626530562e-06	-1.5945524172219	3
ENSG00000060656.19	PTPRU	1	29236440	1_19	0	0.0235219979192048	8.55813676207986	3.35748077972401e-06	1.14814814814801	1
ENSG00000162511.7	LAPTM5	1	30757348	1_20	0	0.0204569889710881	5.20682468903855	1.77653910699419e-06	-0.495076793710368	2
ENSG00000162512.15	SDC3	1	30872105	1_20	0	0.0251184188191193	7.10189419655004	2.97527149186945e-06	0.803149606299441	1
ENSG00000060688.12	SNRNP40	1	31290693	1_20	0	0.0195197363731496	4.77433808898534	1.55434429429893e-06	-0.0270270270270397	1
ENSG00000121769.7	FABP3	1	31375861	1_20	0	0.0198527803156332	4.93034357694206	1.63252043820778e-06	0.460483357797766	2
ENSG00000168528.11	SERINC2	1	31409124	1_20	0	0.0338309907062317	9.85830411150742	5.56258976892795e-06	1.57145866034938	3
ENSG00000142910.15	TINAGL1	1	31574708	1_20	0	0.0223520724945704	6.02426124490283	2.24585493057189e-06	0.588235294117714	1
ENSG00000121764.11	HCRTR1	1	31594163	1_20	0	0.0313650401950452	9.15681231622793	4.79016272256741e-06	-1.19873136563417	2
ENSG00000162517.12	PEF1	1	31645237	1_20	0	0.0197883863852993	4.90037736712749	1.61733510306544e-06	0.252873563218416	1
ENSG00000084636.17	COL16A1	1	31691930	1_20	0	0.0260481038058453	7.43778326330819	3.23131828690612e-06	-0.755391721753366	3
ENSG00000134668.12	SPOCD1	1	31815803	1_20	0	0.0265916521049535	7.62874956767574	3.3834423753598e-06	-0.903061224489842	1
ENSG00000184007.18	PTP4A2	1	31945136	1_20	0	0.0191048227290829	4.57627570781052	1.45819397496753e-06	-0.0627667558350476	2
ENSG00000121775.17	TMEM39B	1	32073181	1_21	0	0.0187643019766239	4.63718882037847	1.45126693043691e-06	0.127551020408165	1
ENSG00000025800.13	KPNA6	1	32102997	1_21	0	0.0198756178969709	5.18929530528596	1.72024034962404e-06	0.41396508728158	1
ENSG00000084652.15	TXLNA	1	32179560	1_21	0	0.0186279895193521	4.58119455268203	1.42332745323271e-06	0.0748031496062766	1
ENSG00000160051.11	IQCC	1	32205429	1_21	0	0.0186304050517705	4.57785555357666	1.42247449391448e-06	-0.023622047244096	1
ENSG00000160055.19	TMEM234	1	32222176	1_21	0	0.0186530774240929	4.58633824829821	1.42684461261546e-06	0.00784313725490084	1
ENSG00000116478.11	HDAC1	1	32291945	1_21	0	0.0212577553447233	5.73987204083473	2.03507172730594e-06	0.440311642433081	2
ENSG00000162526.6	TSSK3	1	32366691	1_21	0	0.0186423597656857	4.59040284904637	1.42728857983807e-06	-0.0699481865284934	1
ENSG00000225828.1	FAM229A	1	32366691	1_21	0	0.0186423597656857	4.59040284904637	1.42728857983807e-06	-0.0699481865284934	1
ENSG00000160058.18	BSDC1	1	32366691	1_21	0	0.0186423597656857	4.59040284904637	1.42728857983807e-06	-0.0699481865284934	1
ENSG00000176261.15	ZBTB8OS	1	32650758	1_21	0	0.0239324829075489	6.84928173851821	2.73396464359581e-06	-0.756678671605556	2
ENSG00000162521.18	RBBP4	1	32651022	1_21	0	0.0195147289976824	4.99477015157923	1.62569151081244e-06	0.34700315457417	1
ENSG00000162520.14	SYNC	1	32701903	1_21	0	0.0192844821936334	4.88659606518603	1.57171764442115e-06	-0.300000000000234	1
ENSG00000116497.17	S100PBP	1	32817174	1_21	0	0.0200683310340515	5.27699001755682	1.76627220400813e-06	0.502392344497593	1
ENSG00000134684.10	YARS	1	32817927	1_21	0	0.0209304112960409	5.6674785405981	1.97846217899835e-06	-0.602870813397088	1
ENSG00000160097.16	FNDC5	1	32872031	1_21	0	0.0278248052338851	8.54363119796087	3.96492276253658e-06	-1.17709102776222	2
ENSG00000121905.9	HPCA	1	32886832	1_21	0	0.0772086604113639	17.2370682012097	2.21967567629254e-05	1.6918767507003	1
ENSG00000116514.16	RNF19B	1	32963299	1_21	0	0.0193967038140231	4.97137237088033	1.60828989821345e-06	-0.243801652892615	1
ENSG00000004455.16	AK2	1	33058649	1_21	0	0.0192517091107099	4.83846715604779	1.5535927786573e-06	0.0489510489510404	1
ENSG00000142920.16	AZIN2	1	33078984	1_21	0	0.0195279444971084	4.9959623591594	1.62718074051916e-06	0.382058655613965	2
ENSG00000116525.13	TRIM62	1	33181349	1_21	0	0.0213014200694567	5.70473554427613	2.02676865443212e-06	0.530612244897845	1
ENSG00000160094.14	ZNF362	1	33257610	1_21	0	0.0531395166026223	13.2376983595929	1.17324898137014e-05	-1.18978102189798	1
ENSG00000184389.9	A3GALT2	1	33320377	1_21	0	0.0193658182958345	5.77035304763591	1.86379586409146e-06	-1.09272299031508	2
ENSG00000134686.18	PHC2	1	33431196	1_21	0	0.0361212132003713	10.4401030996106	6.2896607551227e-06	-1.16784869976334	1
ENSG00000121903.14	ZSCAN20	1	33471534	1_21	0	0.0201979025212663	5.20373068820446	1.75299706768644e-06	-0.146666666666632	1
ENSG00000121904.17	CSMD2	1	34166108	1_21	0	0.0215189320872355	5.88033232236296	2.11048704730564e-06	0.567375886524787	1
ENSG00000189280.3	GJB5	1	34799725	1_22	0	0.0273187913076685	8.64797023355403	3.94035882458081e-06	-1.18181818181806	1
ENSG00000188910.7	GJB3	1	34817562	1_22	0	0.0177936640380735	4.63854714109587	1.37659905354548e-06	0.0838709677419424	1
ENSG00000163866.8	SMIM12	1	34857485	1_22	0	0.017673425953233	4.58537463466805	1.35162331460278e-06	-0.0584905660377541	1
ENSG00000116544.11	DLGAP3	1	34930171	1_22	0	0.0209153318569009	6.14223116608891	2.14264895142434e-06	0.654545454545123	1
ENSG00000243749.1	TMEM35B	1	34944957	1_22	0	0.0177452686028531	4.62037040796632	1.36747525616752e-06	0.109787452181869	2
ENSG00000197056.9	ZMYM1	1	35059408	1_22	0	0.0186776551825097	5.10182819839752	1.58930880280991e-06	0.398163458618331	2
ENSG00000116560.10	SFPQ	1	35192273	1_22	0	0.0177147370875365	4.6066326468409	1.36106353215886e-06	-0.111111111111163	1
ENSG00000020129.15	NCDN	1	35557823	1_22	0	0.0176774224182066	4.58840020209018	1.35282099831767e-06	0.102272727272737	1
ENSG00000116819.6	TFAP2E	1	35573174	1_22	0	0.0291490212144464	9.14367543657568	4.44533898091561e-06	1.06854838709682	1
ENSG00000126067.11	PSMB2	1	35641909	1_22	0	0.0200360376661385	5.70980222458376	1.90806432006207e-06	-0.507246376811654	1
ENSG00000142686.7	C1orf216	1	35715050	1_22	0	0.0176599594782223	4.57858009939871	1.34859214142096e-06	-0.0278827442256286	2
ENSG00000134698.10	AGO4	1	35808004	1_22	0	0.0178343375670377	4.66014697550258	1.38617066019185e-06	0.167144457064016	2
ENSG00000092850.11	TEKT2	1	36090234	1_22	0	0.0183005884807633	4.9210976302612	1.50205951940674e-06	-0.312827225130862	1
ENSG00000171812.12	COL8A2	1	36132613	1_22	0	0.0179635862328845	4.71750073021671	1.41340012293716e-06	0.0620689655172429	1
ENSG00000054116.11	TRAPPC3	1	36148103	1_22	0	0.0187162184581798	5.07282157673747	1.5835354809211e-06	0.229166666666641	1
ENSG00000054118.13	THRAP3	1	36224998	1_22	0	0.0179054862280859	4.73354421926063	1.4136199414248e-06	0.281249999999854	1
ENSG00000142694.6	EVA1B	1	36323945	1_22	0	0.155104226125663	25.2822369390469	6.54032355714349e-05	-2.70769230769193	1
ENSG00000196182.10	STK40	1	36379997	1_22	0	0.0451602814052632	13.3884720146164	1.00843465111091e-05	-1.67972077110469	2
ENSG00000181817.5	LSM10	1	36397922	1_22	0	0.0204904358700835	5.91006746146122	2.01977847969275e-06	-0.565485844877356	2
ENSG00000116885.18	OSCP1	1	36446312	1_22	0	0.0222879377334977	6.9090117552153	2.56830101239626e-06	-1.60902255639147	1
ENSG00000163875.15	MEAF6	1	37522141	1_23	0	0.0235485850313124	4.66185522504765	1.8309804388262e-06	-0.104838709677433	1
ENSG00000163877.10	SNIP1	1	37554146	1_23	0	0.0271040979638265	5.96140483232257	2.69490635917907e-06	-0.643678160919539	1
ENSG00000163879.10	DNALI1	1	37556851	1_23	0	0.0530979542965171	12.21072748169	1.08138274054739e-05	-1.60547018857471	2
ENSG00000134697.12	GNL2	1	37592996	1_23	0	0.0413126304720762	9.87024071285102	6.80096748070211e-06	1.35087719298261	1
ENSG00000169218.13	RSPO1	1	37606127	1_23	0	0.0285882740190447	6.45461129685724	3.07764225096279e-06	0.833333333333561	1
ENSG00000116922.14	C1orf109	1	37691952	1_23	0	0.0320396892100897	7.51013596084302	4.01324986425153e-06	0.913669064748247	1
ENSG00000134690.10	CDCA8	1	37692539	1_23	0	0.0234332321788936	4.61650836926248	1.80428828114704e-06	-0.181249999999987	1
ENSG00000188786.9	MTF1	1	37859751	1_23	0	0.0711477596544415	14.9568793638914	1.77485274140237e-05	1.72323232323304	1
ENSG00000204084.12	INPP5B	1	37943231	1_23	0	0.0711693589756811	14.9597414645242	1.77573129154578e-05	-1.7291666666667	1
ENSG00000183431.11	SF3A3	1	37989717	1_23	0	0.0233576117186713	4.58666018444353	1.78683769491004e-06	-0.204072761706434	2
ENSG00000183386.9	FHL3	1	37990219	1_23	0	0.0248517063887561	5.15939318765888	2.13852802248023e-06	-0.64122137404601	1
ENSG00000183520.11	UTP11	1	37990219	1_23	0	0.0248517063887561	5.15939318765888	2.13852802248023e-06	-0.64122137404601	1
ENSG00000214114.8	MYCBP	1	38873777	1_25	0	0.0140761116412841	6.9992229452501	1.64320835898357e-06	-0.814516129032335	1
ENSG00000174574.15	AKIRIN1	1	38991334	1_25	0	0.0182260876034132	9.37800586010648	2.85078233319918e-06	1.07275207803136	2
ENSG00000168653.10	NDUFS5	1	39030645	1_25	0	0.0112531754174412	4.9413909160944	9.27436976248991e-07	-0.304687500000057	1
ENSG00000183682.7	BMP8A	1	39484408	1_25	0	0.0138496258436132	6.85000989268748	1.5823018836628e-06	0.778571428571466	1
ENSG00000163909.7	HEYL	1	39640410	1_25	0	0.0108312311675448	4.59025960924419	8.29230330849904e-07	0.0890052356020994	1
ENSG00000084072.16	PPIE	1	39714893	1_25	0	0.0452458784331568	17.7965580903921	1.34299732122437e-05	-1.93354079535099	2
ENSG00000198754.5	OXCT2	1	39760958	1_25	0	0.0117933433425921	5.37225078059564	1.05670393745639e-06	-0.444954128440687	1
ENSG00000116985.11	BMP8B	1	39788850	1_25	0	0.0198578184891153	10.1683642931583	3.36777244466432e-06	-1.2244241364983	2
ENSG00000043514.15	TRIT1	1	39883661	1_25	0	0.0141173589583966	7.02614468057338	1.65436240220964e-06	0.815176695168579	2
ENSG00000131236.16	CAP1	1	40039889	1_25	0	0.010952624272997	4.69265796553188	8.57229673568677e-07	0.23068036259484	2
ENSG00000131238.16	PPT1	1	40094786	1_25	0	0.0217152667256245	10.9931877961109	3.98152017541619e-06	1.37823852272971	2
ENSG00000084073.8	ZMPSTE24	1	40257946	1_25	0	0.0116702857417169	5.27584115372934	1.02691218359709e-06	-0.36681143884504	2
ENSG00000049089.13	COL9A2	1	40267986	1_25	0	0.0108327304863882	4.59153097677279	8.29574821810337e-07	0.0396636245230402	2
ENSG00000084070.11	SMAP2	1	40283083	1_25	0	0.0165998171760825	8.51703824292854	2.35804456050697e-06	0.992000000000096	1
ENSG00000187815.9	ZFP69	1	40473715	1_25	0	0.0113343019591744	5.00740574598688	9.46602544442187e-07	-0.386970867394294	2
ENSG00000164002.11	EXO5	1	40508756	1_25	0	0.0295763318111891	13.8487133115595	6.83146488417891e-06	-1.99970677837442	3
ENSG00000117010.15	ZNF684	1	40531781	1_25	0	0.011812816167992	5.38742196696478	1.06143778566567e-06	-0.480000000000265	1
ENSG00000117016.9	RIMS3	1	40664752	1_25	0	0.0182354452104037	9.38268921606214	2.8536703825366e-06	1.20000000000018	1
ENSG00000066136.20	NFYC	1	40690819	1_25	0	0.0145508867639059	7.30442274823756	1.77270090707179e-06	1.11538461538447	1
ENSG00000117013.14	KCNQ4	1	40799954	1_25	0	0.0134726222514787	6.5961523861313	1.48218672401116e-06	0.709923664121923	1
ENSG00000179862.6	CITED4	1	40860299	1_25	0	0.0109188642399853	4.66429093680494	8.49421410590373e-07	0.0265957446808545	1
ENSG00000171793.13	CTPS1	1	40978931	1_25	0	0.0123425263153298	5.79065798090761	1.19204343967221e-06	0.646153846153965	1
ENSG00000171790.15	SLFNL1	1	41023232	1_25	0	0.0369267042291359	15.9066745474065	9.79670541023073e-06	-1.9587143550315	3
ENSG00000010803.16	SCMH1	1	41239838	1_25	0	0.011308962668642	4.98685615282155	9.40610271797231e-07	0.548691953203295	2
ENSG00000204060.6	FOXO6	1	41298791	1_25	0	0.0108122474682423	4.5741435152582	8.24870684694488e-07	-0.197159930537794	2
ENSG00000066185.12	ZMYND12	1	42453835	1_26	0	0.0346757618998206	7.61057856371503	4.40153126732927e-06	-1.22815017785919	2
ENSG00000127125.8	PPCS	1	42455540	1_26	0	0.0276226674931861	5.52362419024279	2.5447776633987e-06	-0.867187499999975	1
ENSG00000186409.14	CCDC30	1	42461691	1_26	0	0.0254900904863638	4.68783523734919	1.9929840449855e-06	-0.431152522764276	3
ENSG00000171960.10	PPIH	1	42656415	1_26	0	0.107695011861843	18.1003271954183	3.25118827161768e-05	-2.11377245509023	1
ENSG00000164007.10	CLDN19	1	42740306	1_26	0	0.0344635753199026	7.39073124333053	4.24822827816067e-06	0.820740740740577	1
ENSG00000117385.15	P3H1	1	42767206	1_26	0	0.0256588727137846	4.73478713937775	2.02627383852024e-06	-0.387755102040945	1
ENSG00000164008.14	C1orf50	1	42767127	1_26	0	0.0273568026512183	5.46765525721709	2.49474733286496e-06	0.933900657178184	2
ENSG00000274386.5	TMEM269	1	42760665	1_26	0	0.0369382670295754	7.65118345282618	4.71373580187071e-06	-0.378787878787882	1
ENSG00000177868.11	SVBP	1	42805362	1_26	0	0.0255203506368509	4.68965799427062	1.99612582985635e-06	-0.535149056498202	2
ENSG00000117394.20	SLC2A1	1	42959206	1_26	0	0.0408271357899711	8.94493973910201	6.09096968429752e-06	-1.034788203398	2
ENSG00000243710.7	CFAP57	1	43228890	1_26	0	0.033615663806292	7.38885970525966	4.14265930189747e-06	1.0398811217834	2
ENSG00000179178.10	TMEM125	1	43269525	1_26	0	0.0765080629797644	14.7605772501211	1.88352181374976e-05	-1.69444444444411	1
ENSG00000066056.13	TIE1	1	43300755	1_27	0	0.0512900081400244	13.5216573220645	1.1567054957975e-05	1.5781249999999	1
ENSG00000117400.16	MPL	1	43337449	1_27	0	0.0440431020626406	12.1442217433652	8.92087992585307e-06	1.47409397401916	2
ENSG00000117399.13	CDC20	1	43359194	1_27	0	0.0188155809577811	4.57783210535055	1.43660574393904e-06	0.0188679245283064	1
ENSG00000066322.14	ELOVL1	1	43367703	1_27	0	0.0410151608825607	11.4944448348256	7.86307694107595e-06	1.41732283464577	1
ENSG00000159479.16	MED8	1	43388718	1_27	0	0.0333084649487336	9.62606504401326	5.34765665581576e-06	-1.24287466100321	3
ENSG00000198198.15	SZT2	1	43389819	1_27	0	0.0272493137329194	8.03656756295546	3.6524667821735e-06	0.941259547975705	3
ENSG00000142949.16	PTPRF	1	43526161	1_27	0	0.0329695161962096	9.74914864915017	5.3609205645281e-06	1.33341864501483	4
ENSG00000126091.19	ST3GAL3	1	43705540	1_27	0	0.0197769446279694	5.00833513200083	1.6520100502676e-06	0.139860139860155	1
ENSG00000117407.16	ARTN	1	43933936	1_27	0	0.0299470283602923	8.79084519375284	4.39080825138442e-06	1.06965174129338	1
ENSG00000117408.10	IPO13	1	43947230	1_27	0	0.0228121749566703	6.37612782018053	2.4259609950473e-06	-0.757575757575668	1
ENSG00000117410.13	ATP6V0B	1	43974113	1_27	0	0.0211670219800577	5.67797019262398	2.00453191236026e-06	0.61241923228616	2
ENSG00000117411.16	B4GALT2	1	43998167	1_27	0	0.0220292720251799	6.0480492329311	2.22216124512434e-06	-0.637630662021021	1
ENSG00000159214.12	CCDC24	1	43991070	1_27	0	0.0298317862296487	8.81916156504572	4.38800044253678e-06	1.08196721311462	1
ENSG00000196517.11	SLC6A9	1	44059838	1_27	0	0.0242479414240682	6.95063621575192	2.81099154093033e-06	-0.779475982532901	1
ENSG00000117419.14	ERI3	1	44354576	1_27	0	0.0250596234299439	7.35146085366785	3.07261605238571e-06	1.10218978102179	1
ENSG00000187147.17	RNF220	1	44419671	1_27	0	0.146843219057074	23.861292788865	5.84396991840867e-05	-2.47813411078822	1
ENSG00000198520.10	C1orf228	1	44674693	1_29	0	0.0114190436009066	4.70908065670341	8.96862707258237e-07	-0.493064547011677	2
ENSG00000142945.12	KIF2C	1	44739926	1_29	0	0.025123129203716	12.3943123350857	5.19345381165784e-06	-2.14197530864258	1
ENSG00000142937.11	RPS8	1	44774842	1_29	0	0.0317453370474596	14.7240645119615	7.79592692497551e-06	-2.34468203152098	3
ENSG00000142959.4	BEST4	1	44787956	1_29	0	0.0175578889729375	9.38519821340395	2.7483741384652e-06	-1.84375000000016	1
ENSG00000173846.12	PLK3	1	44802360	1_29	0	0.0117225303216265	5.01588095508915	9.80683099316201e-07	-0.466666666666787	1
ENSG00000188396.3	TCTEX1D4	1	44806156	1_29	0	0.0115717479274383	4.81608552693913	9.29508276176651e-07	-0.187737238270559	2
ENSG00000222009.8	BTBD19	1	44808328	1_29	0	0.0114888482576273	4.78230815455946	9.16376948628972e-07	-0.355421686746801	1
ENSG00000117425.13	PTCH2	1	44842737	1_29	0	0.0353873335870858	16.2034968798338	9.56349632843509e-06	-2.45736434108573	1
ENSG00000126107.14	HECTD3	1	45011467	1_29	0	0.0114208390079331	4.62830784022363	8.8161780479925e-07	0.141153081510919	1
ENSG00000126088.13	UROD	1	45012003	1_29	0	0.0242027698501222	12.0973553405509	4.8833248345064e-06	-2.197183098592	1
ENSG00000132781.17	MUTYH	1	45340760	1_29	0	0.0213766699972713	9.30249054384836	3.31664810628589e-06	-0.270833333333419	1
ENSG00000070759.16	TESK2	1	45491618	1_29	0	0.0146338870339678	6.48898358951198	1.58378592681737e-06	-0.206106870229045	1
ENSG00000280670.2	CCDC163	1	45499668	1_29	0	0.0150064702463087	6.68958968894474	1.67431873888224e-06	-0.244274809160225	1
ENSG00000132763.14	MMACHC	1	45499635	1_29	0	0.0266036181803842	10.9315697841326	4.85046464381621e-06	0.452842449592395	3
ENSG00000117450.13	PRDX1	1	45520979	1_29	0	0.0133133709243352	5.75194467586836	1.27721155171357e-06	-0.0256451244880528	2
ENSG00000132780.16	NASP	1	45583288	1_29	0	0.0118152956724467	4.94045224065567	9.73579464932344e-07	-0.409090909091001	1
ENSG00000159588.14	CCDC17	1	45628197	1_29	0	0.0185299615048797	9.30005843344322	2.87422193846982e-06	-1.5828402366864	1
ENSG00000159592.10	GPBP1L1	1	45687876	1_29	0	0.0323221286821532	15.4632440215733	8.33605689258683e-06	-2.65556875305144	2
ENSG00000159596.6	TMEM69	1	45685881	1_29	0	0.029876782487418	13.1053920593479	6.53046263104345e-06	1.50561797752848	1
ENSG00000197429.10	IPP	1	45750903	1_29	0	0.0155346390687655	9.07060114398297	2.35015952947124e-06	-2.18548387096711	1
ENSG00000086015.20	MAST2	1	46031828	1_29	0	0.0138525544956607	7.9211816811153	1.83012160227628e-06	-2.04800000000022	1
ENSG00000117461.14	PIK3R3	1	46135245	1_29	0	0.0190235208058585	10.3842845717239	3.29478882539395e-06	-2.25000000000015	1
ENSG00000117472.9	TSPAN1	1	46174934	1_29	0	0.0114074284136896	4.72120958109554	8.98258090337623e-07	-0.709677419355068	1
ENSG00000085998.13	POMGNT1	1	46207228	1_29	0	0.0115381625141511	5.39463317360562	1.03814657606772e-06	1.02030456852761	1
ENSG00000171357.5	LURAP1	1	46207228	1_29	0	0.0166315113268573	9.43223599971921	2.61641409454978e-06	1.93564988123933	2
ENSG00000085999.11	RAD54L	1	46335651	1_29	0	0.0114595679559212	4.75864638134221	9.09519015047277e-07	-0.406015037594135	1
ENSG00000173660.11	UQCRH	1	46309111	1_29	0	0.0126562866319762	5.41839008418218	1.14376466449735e-06	0.219512195121851	1
ENSG00000117481.10	NSUN4	1	46340570	1_29	0	0.031394859548765	14.3906978305738	7.535299251123e-06	2.19259259259213	1
ENSG00000117480.15	FAAH	1	45479773	1_29	0	0.04930047336845	18.5086535745656	1.52189966582507e-05	-2.41752577803346	4
ENSG00000079277.19	MKNK1	1	46574922	1_29	0	0.0113881642706427	4.57659907205574	8.69274013600442e-07	0.0651408450704341	1
ENSG00000142961.14	MOB3C	1	46617353	1_29	0	0.0116031539128092	4.73725621726751	9.16775572716567e-07	0.335664335664303	1
ENSG00000186118.8	TEX38	1	46668649	1_29	0	0.0115652493023168	4.71163490105022	9.08838538488292e-07	-0.271428571428653	1
ENSG00000123472.12	ATPAF1	1	46674003	1_29	0	0.0115653195164307	4.71169173561474	9.08855019185589e-07	0.271428571428738	1
ENSG00000159658.10	EFCAB14	1	46712012	1_29	0	0.0114059340349566	4.58839192422082	8.72873819807366e-07	0.21004116903142	2
ENSG00000187048.12	CYP4A11	1	46964526	1_29	0	0.0496369826662437	18.0100697505581	1.49101109132594e-05	2.02158273381305	1
ENSG00000186160.4	CYP4Z1	1	46819478	1_29	0	0.0177050427712828	8.57463156143702	2.53205161270967e-06	-1.12458694789543	2
ENSG00000162365.11	CYP4A22	1	47131212	1_29	0	0.011714434026395	4.84604076748647	9.46822303649963e-07	0.165919282511142	1
ENSG00000162366.7	PDZK1IP1	1	47189927	1_29	0	0.0117112449075701	4.82958485655493	9.43350251964017e-07	0.287631305679741	2
ENSG00000162367.11	TAL1	1	47230909	1_29	0	0.0142193395863807	6.58348860489726	1.56133329112701e-06	0.816000000000005	1
ENSG00000162368.13	CMPK1	1	47333168	1_29	0	0.0600134850173535	19.6395297150787	1.96580319613013e-05	2.30053891719787	3
ENSG00000186790.5	FOXE3	1	47416825	1_29	0	0.0389444319008321	15.7191261787722	1.02101912872522e-05	1.93749999999964	1
ENSG00000269113.3	TRABD2B	1	47997102	1_30	0	0.0190521374815297	4.71380724770386	1.49787520630927e-06	0.19434628975266	1
ENSG00000117834.12	SLC5A9	1	48007338	1_30	0	0.0934030808389972	19.5404590117002	3.04408004520064e-05	2.03977643940396	2
ENSG00000132122.11	SPATA6	1	48472274	1_30	0	0.0195610190240851	4.95681221759692	1.6171639356077e-06	-0.379746835443002	1
ENSG00000162373.12	BEND5	1	48792046	1_31	0	0.056125537141671	16.9685545964832	1.58842043672197e-05	2.17295597484168	1
ENSG00000123091.4	RNF11	1	51235789	1_32	0	0.0199428650724738	6.32624654318573	2.10423272054901e-06	0.668961140352134	2
ENSG00000203995.9	ZYG11A	1	52840040	1_33	0	0.0183706852582988	4.59601210418362	1.40820741213351e-06	-0.0145348837209341	1
ENSG00000085831.15	TTC39A	1	51344853	1_33	0	0.0230915330454358	6.70562268855624	2.58256930638658e-06	0.783665845952303	2
ENSG00000085832.16	EPS15	1	51497266	1_33	0	0.0308888700822813	9.3959766066885	4.84065414714137e-06	-1.13122094421657	2
ENSG00000117859.18	OSBPL9	1	51599048	1_33	0	0.018452644911077	4.6370365050504	1.42711590085222e-06	-0.264705882352937	1
ENSG00000078618.21	NRDC	1	51826904	1_33	0	0.0396375963585834	11.7100416155632	7.7415131327436e-06	-1.32967032967046	1
ENSG00000198841.3	KTI12	1	52033817	1_33	0	0.0303091625919719	9.22049977768697	4.6611009046676e-06	1.12336039713671	2
ENSG00000157077.14	ZFYVE9	1	52142437	1_33	0	0.0951741625117281	19.9372319654765	3.16478368683603e-05	2.06143344710005	1
ENSG00000154222.14	CC2D1B	1	52352516	1_33	0	0.0199536090010448	5.35794916112294	1.78311827824146e-06	0.574803149606248	1
ENSG00000134748.12	PRPF38A	1	52424219	1_33	0	0.0349113452705581	10.530822769364	6.13181429498343e-06	-1.46520146520072	1
ENSG00000134744.13	ZCCHC11	1	52538149	1_33	0	0.0312321440761917	9.49833138471521	4.94776680439046e-06	-1.357664233577	1
ENSG00000116157.5	GPX7	1	52602242	1_33	0	0.0423014232949106	12.3150820914197	8.68865187485561e-06	-1.62890920866043	3
ENSG00000182183.14	FAM159A	1	52585348	1_33	0	0.0394387525594696	11.6633100104812	7.67193818115905e-06	-1.59713034443682	2
ENSG00000162377.5	COA7	1	52681472	1_33	0	0.0190473875102712	4.92941109119534	1.56599568443095e-06	0.304687500000005	1
ENSG00000121310.16	ECHDC2	1	52921197	1_33	0	0.0205414483685445	5.62571023339624	1.92738523101058e-06	-0.507678651561588	4
ENSG00000116171.17	SCP2	1	52926925	1_33	0	0.0229998130739162	6.66886844326936	2.55821217889043e-06	-0.738646496219725	2
ENSG00000174348.13	PODN	1	53061947	1_33	0	0.0600790840317681	15.5921230936902	1.56238716676866e-05	1.77483443708681	1
ENSG00000162383.11	SLC1A7	1	53093120	1_33	0	0.0203555550281821	5.54186601463399	1.88147770268183e-06	0.512269526345085	3
ENSG00000157184.6	CPT2	1	53196294	1_33	0	0.0213761417307861	5.99315646295427	2.13670733970824e-06	0.656872187314786	2
ENSG00000162384.13	C1orf123	1	53219252	1_33	0	0.0358066120080733	10.7658343441527	6.42940863125683e-06	1.40909090909008	1
ENSG00000157193.15	LRP8	1	53293400	1_33	0	0.0715744430190609	17.2379916994809	2.05780751981844e-05	-1.95312500000074	1
ENSG00000174332.5	GLIS1	1	53737935	1_33	0	0.0364058380381098	10.9198928726168	6.63054941564783e-06	1.42081447963872	1
ENSG00000058799.14	YIPF1	1	53889432	1_34	0	0.0270286418045089	11.4091353310505	5.14324319365764e-06	-1.34853804777106	2
ENSG00000081870.11	HSPB11	1	53945795	1_34	0	0.0157479044884414	6.42494100151641	1.68753201854248e-06	0.648648648648538	1
ENSG00000116212.14	LRRC42	1	53946508	1_34	0	0.0175969907520392	7.45220649686783	2.18717428836782e-06	-0.826589595375746	1
ENSG00000116209.11	TMEM59	1	55004480	1_34	0	0.108011292695149	24.3668489073743	4.38963732240252e-05	-2.34954954954892	1
ENSG00000116205.12	TCEANC2	1	54038439	1_34	0	0.0172341025388999	7.25533292724211	2.08548045469165e-06	0.816867469879721	1
ENSG00000116221.15	MRPL37	1	54192868	1_34	0	0.0176107728493353	7.41204193927295	2.17709003022637e-06	-0.826618138222977	2
ENSG00000215883.10	CYB5RL	1	54154524	1_34	0	0.0351939024400255	13.8620212289809	8.13680842527672e-06	1.53607317573929	3
ENSG00000157216.15	SSBP3	1	54267267	1_34	0	0.0132914847542799	4.85580606546543	1.07645266255606e-06	-0.285327910545287	2
ENSG00000162390.17	ACOT11	1	54543445	1_34	0	0.0155365004648097	6.25217561757348	1.62010990190474e-06	-0.610402187478419	3
ENSG00000162391.11	FAM151A	1	54580862	1_34	0	0.0143427222260212	5.54199917115251	1.32573935801792e-06	-0.480314960630035	1
ENSG00000184313.19	MROH7	1	54596439	1_34	0	0.0354632036976332	13.9241453889478	8.23581573867465e-06	1.6414654064028	3
ENSG00000243725.6	TTC4	1	54710442	1_34	0	0.0130198856490944	4.68384925830288	1.01711529497305e-06	0.177884615384563	1
ENSG00000162396.5	PARS2	1	54764778	1_34	0	0.0166709746149782	6.90491423704683	1.91990343019846e-06	-0.777002782679982	2
ENSG00000143001.4	TMEM61	1	54965377	1_34	0	0.0169785971085957	7.09029042414063	2.00782534974095e-06	0.763358778625972	1
ENSG00000162402.13	USP24	1	55208131	1_34	0	0.0503254149908635	16.6652448840909	1.39881142271334e-05	1.85714285714277	1
ENSG00000162409.10	PRKAA2	1	56645496	1_36	0	0.0222138285616491	4.67247615370761	1.73113371644436e-06	0.153225806451641	1
ENSG00000173406.15	DAB1	1	58546732	1_37	0	0.0200248798645366	4.76223434595498	1.59052605474788e-06	-0.318840579710111	1
ENSG00000162600.11	OMA1	1	58542051	1_37	0	0.0208471621703052	5.13339641346489	1.78489163093493e-06	-0.470593190836247	2
ENSG00000184292.6	TACSTD2	1	58577785	1_37	0	0.0213979959636433	5.37399953253955	1.91792151551783e-06	-0.546762589927942	1
ENSG00000162601.9	MYSM1	1	58697881	1_37	0	0.0276984498356778	7.75820718102861	3.58407379319373e-06	-1.08443551198807	2
ENSG00000177606.6	JUN	1	58784746	1_37	0	0.0199530826830453	4.72911215817244	1.57380065562669e-06	0.235294117647049	1
ENSG00000172456.17	FGGY	1	59292175	1_37	0	0.0210478408712655	5.22177394257445	1.83309817050599e-06	0.436458861894489	3
ENSG00000134709.10	HOOK1	1	59814713	1_38	0	0.0215608442303453	4.58248202104458	1.64788400093567e-06	0.133126934984528	1
ENSG00000134716.9	CYP2J2	1	59926822	1_38	0	0.0240340857295907	5.58502585226975	2.23878763339446e-06	-0.49166666666642	1
ENSG00000162599.15	NFIA	1	60871814	1_38	0	0.0216328569204357	4.61324999833813	1.66448916977582e-06	0.11711711711707	1
ENSG00000162604.12	TM2D1	1	61723869	1_39	0	0.022003123305022	7.50438506507916	2.75397217864974e-06	0.953893765792286	2
ENSG00000132849.19	PATJ	1	61742713	1_39	0	0.0163376238952428	4.76009788961212	1.29707438706109e-06	0.251011631918702	3
ENSG00000240563.1	L1TD1	1	62194989	1_39	0	0.0181398596873394	5.72395523334486	1.73177018178841e-06	0.523558558631075	3
ENSG00000132854.18	KANK4	1	62318984	1_39	0	0.0822314813436855	19.793668628006	2.71471670114744e-05	-2.01550387596995	1
ENSG00000162607.12	USP1	1	62436136	1_39	0	0.0264238465732815	9.19562528001201	4.05263424695075e-06	-1.42563840794467	2
ENSG00000116641.17	DOCK7	1	62689678	1_39	0	0.0341362938791187	11.5670502430054	6.58565682755581e-06	-1.81679389312958	1
ENSG00000125703.14	ATG4C	1	62784595	1_39	0	0.191761034264981	27.984363159065	8.95026506100895e-05	-3.54516320672379	2
ENSG00000187140.5	FOXD3	1	63322827	1_40	0	0.0501992391625661	13.2386619426256	1.10841229055861e-05	1.33712121212156	1
ENSG00000088035.15	ALG6	1	63367779	1_40	0	0.0384741652078281	11.1212788773968	7.13647982472928e-06	-1.45814977973577	1
ENSG00000203965.12	EFCAB7	1	63523814	1_40	0	0.0194511309888844	4.62891618027927	1.5017038037123e-06	0.0526315789473786	1
ENSG00000142856.16	ITGB3BP	1	63593973	1_40	0	0.0441668137689755	12.2161879401356	8.99895087677458e-06	-1.5333333333335	1
ENSG00000079739.15	PGM1	1	63592459	1_40	0	0.0628245471425213	15.4631770966447	1.62027302647116e-05	-1.81407803668851	2
ENSG00000162437.14	RAVER2	1	64744556	1_41	0	0.0205740431971588	5.5008724914736	1.88760592193806e-06	0.64848854002807	3
ENSG00000162434.11	JAK1	1	64966741	1_41	0	0.116607065527649	21.4122708159269	4.16435456431869e-05	2.29122807017428	1
ENSG00000162433.14	AK4	1	65148046	1_41	0	0.0240850561547815	6.91182447917291	2.77651784967348e-06	0.701924952219209	3
ENSG00000116675.15	DNAJC6	1	65248258	1_41	0	0.0185146965297899	4.58633070751348	1.4162570047679e-06	-0.0600731375377078	2
ENSG00000213625.8	LEPROT	1	65428659	1_41	0	0.0296871697523126	8.93523006699782	4.42419887210721e-06	-1.15581176001368	2
ENSG00000116678.19	LEPR	1	65422877	1_41	0	0.0276490546070274	8.30604620827376	3.8303171469729e-06	1.0108108108112	1
ENSG00000118473.21	SGIP1	1	66641720	1_42	0	1.61120015107485e-08	9.82871968429292	2.64123198962675e-12	-0.48799999999999	1
ENSG00000152760.9	TCTEX1D1	1	66739644	1_42	0	5.79625075203261e-06	68.7736262501004	6.64858453345154e-09	-4.19861924409754	2
ENSG00000152763.16	WDR78	1	66893694	1_42	0	2.17961091397711e-08	9.32433363040439	3.38966581823527e-12	-0.187499999999993	1
ENSG00000198160.14	MIER1	1	66920571	1_42	0	4.36612385135149e-08	13.3512590496193	9.72250956220546e-12	-0.347890736563865	3
ENSG00000116704.7	SLC35D1	1	67053650	1_42	0	1.44746437058529e-08	28.2749071974844	6.82604545757197e-12	3.62043795620576	1
ENSG00000081985.10	IL12RB2	1	67305047	1_42	0	2.34250637487499e-06	55.8052135227919	2.18029702000434e-09	5.36789915566362	3
ENSG00000142864.14	SERBP1	1	67405722	1_42	0	1.51818361548983e-07	27.5201064125387	6.96842314526291e-11	-2.44117647058895	1
ENSG00000172380.5	GNG12	1	67815719	1_42	0	1.59611885930389e-08	10.8276799017782	2.88244309984387e-12	-2.35602025953195	2
ENSG00000162595.5	DIRAS3	1	68047801	1_43	0	0.0240823227059129	6.08697069472849	2.4448920488331e-06	-0.718120805369093	1
ENSG00000116729.13	WLS	1	68248452	1_43	0	0.02160944013435	5.08667846855881	1.83331844236718e-06	-0.394627429954392	2
ENSG00000118454.12	ANKRD13C	1	70354325	1_44	0	0.0249437891013059	4.68267669445155	1.94812448748269e-06	0.277777777777922	1
ENSG00000197568.13	HHLA3	1	70322217	1_44	0	0.0257326851657225	4.97043998369502	2.13324161041318e-06	0.443963278137412	3
ENSG00000050628.20	PTGER3	1	71047606	1_45	0	0.0164527711468273	4.5778761947209	1.25621277532651e-06	-0.131944444444441	1
ENSG00000132485.13	ZRANB2	1	71081716	1_45	0	0.0180710524240495	5.44204436313371	1.6402333168803e-06	0.506787330316491	1
ENSG00000172260.14	NEGR1	1	72280279	1_46	0	0.0246878369615495	5.59802995107937	2.30503945724633e-06	0.716981132075592	1
ENSG00000162620.15	LRRIQ3	1	74198130	1_47	0	0.0310911591202286	6.31307049740369	3.27369080127423e-06	0.78048780487798	1
ENSG00000254685.6	FPGT	1	74198130	1_47	0	0.0310911591202286	6.31307049740369	3.27369080127423e-06	0.78048780487798	1
ENSG00000116783.14	TNNI3K	1	74221208	1_47	0	0.0313216534178895	6.38149788922676	3.33370690950771e-06	-0.805575372784105	4
ENSG00000116791.13	CRYZ	1	74702183	1_47	0	0.0259640911040977	4.64546973741074	2.0116983752266e-06	0.147834810895549	6
ENSG00000162623.15	TYW3	1	74733056	1_47	0	0.0259277185748898	4.63251094361247	2.00327634873462e-06	0.18312739634814	3
ENSG00000137968.16	SLC44A5	1	75594791	1_47	0	0.0282838765543656	5.43693730587923	2.56479916595749e-06	0.57179694003192	2
ENSG00000137955.15	RABGGTB	1	75786498	1_47	0	0.0275205259054641	5.18381600597973	2.37939427726078e-06	-0.416413373860303	1
ENSG00000057468.6	MSH4	1	75779738	1_47	0	0.0257808740529468	4.58000901126324	1.96935529597443e-06	-0.00643224751880533	2
ENSG00000184005.10	ST6GALNAC3	1	76054945	1_47	0	0.0377441064461339	8.11179313832165	5.10653274316312e-06	-1.05624999999976	1
ENSG00000117069.14	ST6GALNAC5	1	76867670	1_48	0	0.0131706619024885	5.23529434097387	1.15002904956849e-06	0.391100702576159	1
ENSG00000142892.14	PIGK	1	77219998	1_48	0	0.0177020136815476	7.95678682098687	2.34920274807391e-06	1.02512562814024	1
ENSG00000154027.18	AK5	1	77282053	1_48	0	0.0399840240419024	15.4933720868414	1.03321941059494e-05	-1.7591623036641	1
ENSG00000180488.14	MIGA1	1	77778879	1_48	0	0.046389677763384	16.8768579164822	1.3057891495639e-05	1.83601286173627	1
ENSG00000162614.18	NEXN	1	77888019	1_48	0	0.0123345151803451	4.6322381558571	9.52956483019384e-07	0.133790737564414	1
ENSG00000162613.16	FUBP1	1	77979478	1_48	0	0.0227776643447704	10.2816759117577	3.90600868655416e-06	1.42144177449189	1
ENSG00000162616.8	DNAJB4	1	77979478	1_48	0	0.0183369164339647	8.28137902992485	2.53273104441049e-06	-0.998139012624509	2
ENSG00000137960.5	GIPC2	1	77975827	1_48	0	0.0126262836299899	4.84717317213628	1.02076126682573e-06	-0.410817479064048	2
ENSG00000122420.9	PTGFR	1	78303991	1_48	0	0.0123436288183408	4.63902578868723	9.55057998470001e-07	-0.0978260869565748	1
ENSG00000137959.15	IFI44L	1	78619516	1_48	0	0.017226647799041	7.70601090981969	2.2140656783867e-06	0.895408163265801	1
ENSG00000162618.13	ADGRL4	1	79000017	1_48	0	0.0140242094871333	5.81282848567189	1.35964648657936e-06	0.494936320517364	2
ENSG00000117114.19	ADGRL2	1	81306002	1_50	0	0.0318819884061907	10.6519122758267	5.66412835334769e-06	-1.36090225563913	1
ENSG00000137941.16	TTLL7	1	83998785	1_51	0	0.0209903628054527	4.59512666046045	1.60870917057346e-06	0.040322580645161	1
ENSG00000203943.8	SAMD13	1	84298566	1_51	0	0.0258745087445287	6.5268793888969	2.81668191908363e-06	0.729225210977441	2
ENSG00000117133.10	RPF1	1	84479257	1_52	0	0.0674664843601297	13.0232350553726	1.46543670327333e-05	-1.70892428481586	2
ENSG00000174021.10	GNG5	1	84498510	1_52	0	0.0845554620865455	15.1550439465512	2.13726794843395e-05	1.90498166804948	2
ENSG00000122432.17	SPATA1	1	84506406	1_52	0	0.0392167428467181	7.95266662124801	5.20168924114218e-06	-1.21176470588262	1
ENSG00000117151.12	CTBS	1	84570855	1_52	0	0.0396776754608521	8.06129996059739	5.3347172745328e-06	1.08281657825079	4
ENSG00000117155.16	SSX2IP	1	84690036	1_52	0	0.0345040478647772	6.76382045062233	3.89244266019033e-06	0.763672475919916	3
ENSG00000055732.12	MCOLN3	1	85048599	1_52	0	0.0339835324360301	6.62281912008147	3.75380336549942e-06	-0.81884458892156	2
ENSG00000097096.8	SYDE2	1	85201203	1_52	0	0.0333435590475922	6.44651197792846	3.58506350863232e-06	-0.701834862385164	1
ENSG00000142867.12	BCL10	1	85260420	1_52	0	0.0274657776092816	4.65061476351171	2.13040597163057e-06	-0.127706521870099	2
ENSG00000142871.16	CYR61	1	85579959	1_52	0	0.131150456467719	19.3568582633943	4.23413579235969e-05	-2.15231788079498	1
ENSG00000117174.10	ZNHIT6	1	85707615	1_52	0	0.027673325401796	4.72025315319746	2.17864638803287e-06	0.314173145502319	2
ENSG00000171502.14	COL24A1	1	85991373	1_53	0	0.0289165671497339	4.9014264146566	2.3639012300298e-06	0.455284552845578	1
ENSG00000122417.15	ODF2L	1	86398245	1_53	0	0.029114908701727	4.96469547495105	2.41083869248089e-06	-0.403100775193743	1
ENSG00000137975.7	CLCA2	1	86424561	1_53	0	0.0279112642188614	4.57399718294739	2.12929339209054e-06	-0.0329670329670174	1
ENSG00000016602.9	CLCA4	1	86546626	1_53	0	0.0311463209351452	5.5892509685669	2.90349090938599e-06	0.495767807359699	2
ENSG00000097033.14	SH3GLB1	1	86704350	1_53	0	0.0306007569500681	5.42556344787047	2.76909032115446e-06	-0.468750057510577	2
ENSG00000183291.15	SELENOF	1	86913954	1_53	0	0.0442619714030831	8.85331996442194	6.53577388941389e-06	-1.14693877551077	1
ENSG00000153936.16	HS2ST1	1	86914303	1_53	0	0.0322537293888303	5.91300195747706	3.1808857182996e-06	0.879120879120952	1
ENSG00000065243.19	PKN2	1	88684130	1_54	0	0.0197923731270888	4.72058229778506	1.55830889162053e-06	-0.0417582417582481	1
ENSG00000137944.17	KYAT3	1	88969840	1_54	0	0.105209981596694	20.331535005769	3.56769088478325e-05	-2.81291270482308	2
ENSG00000213516.9	RBMXL1	1	88992247	1_54	0	0.020805839812984	5.18113109935195	1.7979182364559e-06	0.238095238095159	1
ENSG00000117226.11	GBP3	1	89015900	1_54	0	0.0346572429251345	9.90050170587387	5.72283624432809e-06	-1.62427441117889	2
ENSG00000162645.12	GBP2	1	89147330	1_54	0	0.134823895184578	22.7201591141188	5.10902872221573e-05	2.80722891566263	1
ENSG00000162654.8	GBP4	1	89199262	1_54	0	0.0245047865183312	6.69171637782307	2.73494473172065e-06	-1.04545454545417	1
ENSG00000154451.14	GBP5	1	89272549	1_54	0	0.0300031469829865	8.56396018413532	4.28550054474133e-06	-1.21259842519692	1
ENSG00000197147.13	LRRC8B	1	89547585	1_54	0	0.019549263563808	4.60663361855354	1.50201468971099e-06	0.146341463414652	1
ENSG00000162664.16	ZNF326	1	89994423	1_55	0	0.027651187124304	4.88220934169114	2.25159504456739e-06	0.290982057089124	2
ENSG00000122482.20	ZNF644	1	91022402	1_55	0	0.0269665157773181	4.65030499954486	2.09154099003565e-06	0.515257746449727	2
ENSG00000162669.15	HFM1	1	91403932	1_55	0	0.0403870167158381	8.39542617381665	5.65515648245439e-06	-1.08619338423975	3
ENSG00000097046.12	CDC7	1	91500849	1_56	0	0.0169373851560336	7.01848618496284	1.9826676405927e-06	0.695320039047419	3
ENSG00000284413.1	BTBD8	1	92080411	1_56	0	0.137913592939829	26.9635248795843	6.20217254776914e-05	2.96511627907023	1
ENSG00000069712.12	KIAA1107	1	92167501	1_56	0	0.0310223455254657	13.1330903874737	6.79519101718534e-06	-2.71317829457387	1
ENSG00000122484.8	RPAP2	1	92301735	1_56	0	0.013051395434231	4.77152410222409	1.03866183901948e-06	0.751592356687775	1
ENSG00000067208.14	EVI5	1	92460405	1_56	0	0.0128993404314518	4.60790600559626	9.91359611760385e-07	0.281331945568869	2
ENSG00000122406.12	RPL5	1	92831623	1_56	0	0.013949610191372	5.38577455388063	1.25305561661266e-06	0.496402877697849	1
ENSG00000154511.11	FAM69A	1	92934792	1_56	0	0.0370760087927889	14.6198098257472	9.04054902093675e-06	-2.25472692427417	3
ENSG00000143033.17	MTF2	1	93079600	1_57	0	0.0183139505539823	5.27643869750988	1.61169567202019e-06	0.796610169491585	1
ENSG00000117500.12	TMED5	1	93176489	1_57	1	0.139244960683322	22.659150887124	5.262392338501e-05	4.30948978768006	2
ENSG00000122483.17	CCDC18	1	93180861	1_57	0	0.0179856866343991	6.9734076098016	2.0918578988913e-06	1.79861111111185	1
ENSG00000117505.12	DR1	1	93345343	1_57	1	0.267646653693476	24.0047182696399	0.000107156504123351	-4.51055533913866	2
ENSG00000137942.16	FNBP1L	1	93449728	1_57	0	0.0202063970052427	6.12977698881636	2.06582563152967e-06	-0.889344262295481	1
ENSG00000137936.16	BCAR3	1	93587519	1_57	0	0.0214330086812981	7.64322788904772	2.73224760576913e-06	1.45625000000001	1
ENSG00000067334.13	DNTTIP2	1	93879581	1_57	0	0.0210234095988668	6.03700925355972	2.11682569657813e-06	-0.497671114261442	2
ENSG00000023909.9	GCLM	1	93909186	1_57	0	0.0219465352238025	6.38561466746873	2.33737707399023e-06	-0.591463414634308	1
ENSG00000137962.12	ARHGAP29	1	94275736	1_58	0	0.0446777532377166	11.0890746944995	8.26317098646457e-06	1.51351351351397	1
ENSG00000117528.11	ABCD3	1	94409571	1_58	0	0.0870759852372676	17.3568269569216	2.52074454670299e-05	-1.86417588706899	2
ENSG00000117525.13	F3	1	94562409	1_58	0	0.0222713414161621	4.63679734920822	1.72236264058862e-06	-0.0606060606060723	1
ENSG00000143036.16	SLC44A3	1	94570566	1_58	0	0.0486019504510605	11.8740381895487	9.62525502847785e-06	-1.44924269213242	5
ENSG00000117519.15	CNN3	1	94906171	1_58	0	0.0628033098914712	14.2732567986851	1.49508442698662e-05	1.70866141732289	1
ENSG00000172339.9	ALG14	1	95073027	1_58	0	0.022974740417477	4.92384769339015	1.88675421736964e-06	0.421967456701127	2
ENSG00000122481.16	RWDD3	1	95232272	1_58	0	0.0304164926419872	7.51826075536848	3.81405211978929e-06	0.866706239068228	4
ENSG00000117569.18	PTBP2	1	96723732	1_59	0	0.0344082055570751	6.27794773734442	3.60279727509918e-06	-0.763358778625634	1
ENSG00000188641.12	DPYD	1	97918144	1_60	0	0.0527916022623229	11.1436681474648	9.81190013817033e-06	-1.33825927319987	3
ENSG00000162627.16	SNX7	1	98660190	1_60	0	0.0425058929114381	9.12226397240878	6.46713437165098e-06	-1.14925250174229	2
ENSG00000117600.12	PLPPR4	1	99263142	1_60	0	0.0261226666266388	4.60742056711575	2.00740716652741e-06	0.108860759493663	1
ENSG00000156869.12	FRRS1	1	99766518	1_61	0	0.0392448765584768	11.2062971744614	7.33508596643169e-06	1.25771999871705	2
ENSG00000117620.14	SLC35A3	1	99968379	1_61	0	0.0301910512534496	9.16830871935211	4.61665657810445e-06	-1.19189147158709	2
ENSG00000156876.9	SASS6	1	100132743	1_61	0	0.0460513410244455	13.0040379298833	9.98804785769602e-06	1.6539066652174	2
ENSG00000122435.9	TRMT13	1	100130892	1_61	0	0.0190567824329891	4.89629987438005	1.55624399874464e-06	0.30103806228374	1
ENSG00000122477.12	LRRC39	1	100178174	1_61	0	0.0583094675439864	15.1928887492053	1.47754099341392e-05	1.89496139900858	2
ENSG00000137992.14	DBT	1	100250235	1_61	0	0.0298085152627227	8.98141857009773	4.46524596840501e-06	-1.10344827586225	1
ENSG00000137996.12	RTCA	1	100262745	1_61	0	0.0330226374636177	9.99769150203844	5.50644865395045e-06	-1.1947731065403	2
ENSG00000079335.18	CDC14A	1	100346303	1_61	0	0.023880744281061	6.97219720910217	2.77701116846567e-06	0.9019942232947	2
ENSG00000162692.10	VCAM1	1	100721765	1_62	0	0.0174448452610957	4.57591246714423	1.33138891068015e-06	0.111111111111144	1
ENSG00000162694.13	EXTL2	1	100894659	1_62	0	0.037678838595594	11.695551727007	7.34984748750467e-06	1.80540660916248	2
ENSG00000162695.11	SLC30A7	1	100895128	1_62	0	0.18937582532535	27.0756019115679	8.55190296076154e-05	-3.11029099927037	2
ENSG00000185946.15	RNPC3	1	103529760	1_65	0	0.0953546873864433	19.199499707472	3.05345879977668e-05	2.06511627907112	1
ENSG00000240038.6	AMY2B	1	103558289	1_65	0	0.0222603909291892	5.61144364832818	2.08337524040397e-06	0.580809322484929	2
ENSG00000198890.7	PRMT6	1	106983369	1_66	0	0.572547720339645	23.6242724877294	0.000225595399328386	3.70125615757874	2
ENSG00000162631.18	NTNG1	1	107135646	1_66	0	0.0244913115761378	7.51533655257028	3.06987422833924e-06	-0.651465798045681	1
ENSG00000134215.15	VAV3	1	107965542	1_67	0	0.0668291325045494	16.0822800589772	1.7925593759472e-05	1.78354978354927	1
ENSG00000085491.15	SLC25A24	1	108200010	1_67	0	0.0244917447799183	6.73949270898352	2.75300524333346e-06	0.62647832791217	3
ENSG00000162636.15	FAM102B	1	108527009	1_67	0	0.019833310162625	4.79235152629041	1.58527268257663e-06	-0.249973483297226	2
ENSG00000134186.11	PRPF38B	1	108714644	1_67	0	0.0810705629225645	17.9047057396953	2.4209759882582e-05	-1.85384615384606	1
ENSG00000162641.18	AKNAD1	1	108857867	1_67	0	0.0228269068184566	6.08937513596499	2.31835480112913e-06	0.610576923076943	1
ENSG00000121957.12	GPSM2	1	108875057	1_67	0	0.0224027006480179	5.91620964383294	2.21056880133606e-06	0.553191489361905	1
ENSG00000121940.15	CLCC1	1	108883666	1_67	0	0.0282075502153452	8.04546623597879	3.78509419846283e-06	-1.06385150748304	2
ENSG00000085433.15	WDR47	1	109048811	1_67	0	0.0206724513258335	5.17451935031735	1.78411193695513e-06	0.234899328859076	1
ENSG00000197780.9	TAF13	1	109075155	1_67	0	0.0579062891906604	14.736991507443	1.42329418088013e-05	-1.83008602116066	2
ENSG00000215717.5	TMEM167B	1	109106431	1_67	0	0.0194778045191651	4.62558451260811	1.50268076994276e-06	-0.280254777070023	1
ENSG00000116299.16	KIAA1324	1	109113798	1_67	0	0.0204533269818727	5.07623278176178	1.73167184684816e-06	0.318840579710136	1
ENSG00000031698.12	SARS	1	109213564	1_67	0	0.0198084779066865	4.78080049576929	1.57947163795256e-06	-0.466184963061172	2
ENSG00000143126.7	CELSR2	1	109241238	1_67	0	0.0252019627768932	7.00364924577148	2.94387156786278e-06	0.895999999999806	1
ENSG00000134222.16	PSRC1	1	109281628	1_67	0	0.0243515533941004	6.68647867112979	2.71571530227547e-06	-0.955771464979544	3
ENSG00000143028.8	SYPL2	1	109465030	1_67	0	0.0727542968663384	16.8822778194754	2.04856522550847e-05	1.98630136986393	1
ENSG00000162650.16	ATXN7L2	1	109446602	1_67	0	0.0668732148418755	16.0885022124318	1.7944357872074e-05	-2.07184861069301	2
ENSG00000174151.14	CYB561D1	1	109501753	1_67	0	0.0203834836803715	5.04467986473121	1.71503160090477e-06	-0.386861313868503	1
ENSG00000181754.6	AMIGO1	1	109509517	1_67	0	0.0269134606543866	7.61106126479644	3.41644841950439e-06	-0.890625000000132	1
ENSG00000156097.12	GPR61	1	109539929	1_67	0	0.0378471899793618	10.770673772766	6.79886813022006e-06	1.45194805194755	1
ENSG00000065135.10	GNAI3	1	109548825	1_67	0	0.0252295056123605	7.0137313030763	2.95133134203766e-06	-0.748299319728001	1
ENSG00000134184.12	GSTM1	1	109548825	1_67	0	0.0209699317360799	5.30630320486397	1.85587697811664e-06	0.295421397889903	8
ENSG00000168765.16	GSTM4	1	109635226	1_67	0	0.0203415752315655	5.02570899564465	1.70506926008408e-06	-0.411942880098246	3
ENSG00000213366.12	GSTM2	1	109571336	1_67	0	0.0204694920964835	5.0835277382171	1.73553097819587e-06	0.482504829217125	4
ENSG00000134201.10	GSTM5	1	109710593	1_67	0	0.0345685101213162	9.92944576831416	5.7248719339031e-06	1.48351611327134	3
ENSG00000134202.10	GSTM3	1	109713453	1_67	0	0.23274346529183	28.1865822899104	0.00010941579526806	-3.06625718157562	3
ENSG00000186086.18	NBPF6	1	108362371	1_67	0	0.0281408127355328	8.02354689723157	3.76585103840684e-06	-0.929078014184384	1
ENSG00000184371.13	CSF1	1	109911185	1_68	0	0.0231054066651205	6.14735503217456	2.36898340366042e-06	0.710211855170221	2
ENSG00000168710.17	AHCYL1	1	109953465	1_68	0	0.0194820047959828	4.57360413310836	1.48611467645386e-06	0.115218824304637	2
ENSG00000143093.14	STRIP1	1	110034040	1_68	0	0.0692523310743128	16.3633592120489	1.89002246550147e-05	2.0080000000005	1
ENSG00000116396.14	KCNC4	1	110242727	1_68	0	0.0298736817278034	8.52265278341927	4.24642688474148e-06	-1.11805555555568	1
ENSG00000162775.14	RBM15	1	110340947	1_68	0	0.0195634433212221	4.61206469959881	1.50487626706491e-06	0.00632911392404996	1
ENSG00000168679.17	SLC16A4	1	110386854	1_68	0	0.0317777355900891	9.09495338496668	4.82040502145966e-06	1.22725452890757	2
ENSG00000134248.13	LAMTOR5	1	110407655	1_68	0	0.0222624568656012	5.80426505392001	2.15516454124474e-06	0.540540540540504	1
ENSG00000143125.5	PROK1	1	110407235	1_68	0	0.0315127338610943	9.01735940182019	4.73942403654946e-06	-1.21600000000013	1
ENSG00000177301.14	KCNA2	1	110607285	1_68	0	0.0770586223854592	17.3709381026777	2.23256760634359e-05	-2.02216789231869	2
ENSG00000177272.8	KCNA3	1	110675201	1_68	0	0.0316423642639636	9.05547338671378	4.77903476633296e-06	-1.32167832167809	1
ENSG00000121931.15	LRIF1	1	110964484	1_68	0	0.0203259840103942	4.96468040027989	1.68307310960866e-06	-0.433734939759183	1
ENSG00000156171.14	DRAM2	1	111139496	1_68	0	0.0918674027745375	19.0364067961987	2.91679912358245e-05	2.64492753623102	1
ENSG00000134255.13	CEPT1	1	111139496	1_68	0	0.0942406230240268	19.2790481191025	3.03028754950116e-05	2.66338077070373	2
ENSG00000064886.13	CHI3L2	1	111200918	1_69	0	0.043633386665653	12.8838331095785	9.37614076431411e-06	1.44690265486691	1
ENSG00000173947.13	PIFO	1	111346034	1_69	0	0.0203457785883193	5.83899138749282	1.98140043612976e-06	-0.576377702110575	3
ENSG00000085465.12	OVGP1	1	111407603	1_69	0	0.0185371222557917	4.9995713122726	1.54573552115927e-06	0.406262724601999	2
ENSG00000116459.10	ATP5F1	1	111451341	1_69	0	0.01786284408106	4.65048357349813	1.38550732983518e-06	0.212121212121173	1
ENSG00000282608.1	ADORA3	1	111563822	1_69	0	0.0189967267321478	5.17172269654026	1.6386043798159e-06	0.540540540540621	1
ENSG00000121933.18	TMIGD3	1	111497300	1_69	0	0.0238673392334915	7.28513797788455	2.90002600998987e-06	0.923193868167792	3
ENSG00000116473.14	RAP1A	1	111544111	1_69	0	0.0205243693703255	5.96689962671472	2.04257804650583e-06	0.597782692773463	2
ENSG00000197852.9	FAM212B	1	111756207	1_69	0	0.0263403074884104	8.18798550057674	3.59714555090877e-06	-0.867114922803102	2
ENSG00000064703.11	DDX20	1	111755544	1_69	0	0.0226451035182614	6.82213511166837	2.5766458598545e-06	0.848167539267305	1
ENSG00000171385.9	KCND3	1	111987808	1_69	0	0.0219921909102461	6.41519670988266	2.35309022750508e-06	0.529914529914913	1
ENSG00000143079.14	CTTNBP2NL	1	112332402	1_69	0	0.0185593692229854	5.5244811509461	1.71007364354174e-06	0.79758723445972	2
ENSG00000134245.17	WNT2B	1	112468622	1_69	0	0.0469103357214974	13.1837439076354	1.03149565984526e-05	1.52027027027044	1
ENSG00000116489.12	CAPZA1	1	112620907	1_69	0	0.0192801242987449	6.96222158818542	2.23881277608319e-06	1.49645390070866	1
ENSG00000007341.18	ST7L	1	112540817	1_69	0	0.514496913336571	20.6274335798732	0.000177006036107542	4.12195121951341	1
ENSG00000155363.18	MOV10	1	112673095	1_69	0	0.0728208278721229	19.9541552578513	2.42353370810015e-05	3.36184210526516	1
ENSG00000155367.15	PPM1J	1	112715671	1_69	0	0.0941198535711872	21.3316694144405	3.34862251566308e-05	-2.58461538461451	1
ENSG00000155380.11	SLC16A1	1	112950715	1_70	0	0.0223395178779526	4.83807688455595	1.80263030267436e-06	0.152000000000061	1
ENSG00000081026.18	MAGI3	1	113390860	1_70	0	0.0250420679118261	5.89265671027096	2.46116899644217e-06	-0.34013605442177	1
ENSG00000116793.15	PHTF1	1	113758713	1_70	0	0.0581773970606548	13.7279691101183	1.3320504857744e-05	2.21333333333361	1
ENSG00000188761.11	BCL2L15	1	113886718	1_70	0	0.061410030761943	14.2358258056483	1.458082460174e-05	-2.14422511592949	2
ENSG00000134262.12	AP4B1	1	113904943	1_70	0	0.122792633391461	20.8166201021447	4.263268009827e-05	-2.82529918243659	2
ENSG00000118655.4	DCLRE1B	1	113904412	1_70	0	0.129359499655083	21.3191101239956	4.59967880102688e-05	2.70542635658857	1
ENSG00000163349.21	HIPK1	1	113928961	1_70	0	0.0555381726709032	13.2939597040402	1.23141956656106e-05	-1.74311650979356	2
ENSG00000116774.11	OLFML3	1	113979778	1_70	0	0.0465314643747531	11.6409674514922	9.03432897337708e-06	1.25062656641679	1
ENSG00000134200.3	TSHB	1	115030218	1_71	0	0.0534400251344659	12.6828063372193	1.13042595432821e-05	-1.62665734176425	3
ENSG00000116752.5	BCAS2	1	114581126	1_71	0	0.0240808870328397	5.28034753905097	2.12077743352769e-06	0.606741573033683	1
ENSG00000175984.14	DENND2C	1	114669904	1_71	0	0.0291248173997071	7.03874161498854	3.41915146288608e-06	0.86335403726704	1
ENSG00000009307.15	CSDE1	1	114758064	1_71	0	0.0223545307046009	4.59345864700924	1.71263759635877e-06	0.0704225352112734	1
ENSG00000052723.11	SIKE1	1	114757749	1_71	0	0.0223169644071919	4.57793414363804	1.7039810754714e-06	-0.084415584415555	1
ENSG00000134198.9	TSPAN2	1	115077023	1_71	0	0.0933517320458217	17.9404366205641	2.79328657569249e-05	-2.02046480847699	2
ENSG00000134259.3	NGF	1	115288581	1_71	0	0.0224674518821932	4.6399688396071	1.73871735808577e-06	-0.170081967213081	1
ENSG00000173218.14	VANGL1	1	115641998	1_72	0	0.0142945732769	4.57837060440046	1.09154650988888e-06	0.00366100021494021	2
ENSG00000118729.11	CASQ2	1	115766579	1_72	0	0.0147283725550014	4.85343739218927	1.1922416746091e-06	-0.396293126478952	3
ENSG00000163393.12	SLC22A15	1	115976190	1_72	0	0.014287379977999	4.57373973951879	1.08989371681337e-06	0.0503754928616444	3
ENSG00000143061.17	IGSF3	1	116669972	1_72	0	0.0166996732362708	6.00974391453268	1.67387894001305e-06	0.623529411764586	1
ENSG00000134247.9	PTGFRN	1	116909755	1_72	0	0.0146910948012501	4.83011853621974	1.18351033769e-06	-0.241457858769819	1
ENSG00000134256.12	CD101	1	117002080	1_72	0	0.0214833156416996	8.33157978251055	2.98530543992656e-06	-0.993197278912023	1
ENSG00000116830.11	TTF2	1	117060534	1_72	0	0.0161343481282193	5.69263917136253	1.53188155109663e-06	-0.537184914464488	2
ENSG00000134253.9	TRIM45	1	117122142	1_72	0	0.0197429822941581	7.55236804403049	2.48688674503827e-06	0.869047619047623	1
ENSG00000198162.12	MAN1A2	1	117366383	1_72	0	0.0147781950790047	4.8845130581545	1.20393426688048e-06	0.411921878414091	2
ENSG00000183508.4	FAM46C	1	117605765	1_72	0	0.0261814262260096	10.1581708123552	4.43576896300485e-06	1.30487804878073	1
ENSG00000196505.10	GDAP2	1	117928589	1_72	0	0.0147489402245429	4.8662763737163	1.1970648857022e-06	0.258064516129038	1
ENSG00000092607.13	TBX15	1	118988780	1_73	0	0.0199127691341275	5.58490313004206	1.85484408267581e-06	0.579187575743141	2
ENSG00000116874.11	WARS2	1	119012523	1_73	0	0.0184347599855335	4.87395408265155	1.49857687499695e-06	-0.37677380562034	2
ENSG00000143067.4	ZNF697	1	119648421	1_73	0	0.0219226071094395	6.4719508445217	2.36639651076696e-06	0.788359788359913	1
ENSG00000092621.11	PHGDH	1	119712503	1_73	0	0.0208674353386807	6.01680725826826	2.09408970440845e-06	-0.688575971232452	3
ENSG00000131791.7	PRKAB2	1	147172620	1_73	0	0.0188353428774938	5.07207795430484	1.59338071235567e-06	0.475862068965342	1
ENSG00000162836.11	ACP6	1	147647471	1_73	0	0.0187040437497552	5.00760307503888	1.56215999794746e-06	-0.351980055420686	4
ENSG00000188092.14	GPR89B	1	147928711	1_73	0	0.0338144395069627	10.480558569918	5.9108063072147e-06	-1.31358024691337	1
ENSG00000178796.12	RIIAD1	1	151711786	1_74	0	0.0154969758727548	5.18304575324357	1.33965233392931e-06	-0.318681318681476	1
ENSG00000159409.14	CELF3	1	151717135	1_74	1	0.184439083516147	20.2236943620986	6.22119127617482e-05	3.98057957774407	2
ENSG00000143376.12	SNX27	1	151726940	1_74	0	0.08769468128932	23.7771574700635	3.47770943560084e-05	3.01935483870935	1
ENSG00000143450.16	OAZ3	1	151762965	1_74	0	0.267832065566615	29.7943077380703	0.000133093233210713	2.94060281999994	2
ENSG00000143436.10	MRPL9	1	151767944	1_74	0	0.0144350425616576	5.67231078989384	1.36564617434273e-06	0.709923664122274	1
ENSG00000182134.15	TDRKH	1	151777957	1_74	0	0.0145084325198489	5.91103036530363	1.43035484059885e-06	0.812362665319267	2
ENSG00000143365.17	RORC	1	151831413	1_74	0	0.0260661934312743	10.7172710543652	4.65931351399303e-06	1.77815699658732	1
ENSG00000225556.1	C2CD4D	1	151844758	1_74	0	0.131195833869798	26.9863045745636	5.90504983859135e-05	3.36809815950867	1
ENSG00000159445.12	THEM4	1	151910350	1_74	0	0.014301960148102	4.59442829772083	1.09594093128935e-06	-0.460317460317466	1
ENSG00000197747.8	S100A10	1	151993591	1_74	0	0.0380297841616339	12.7363162190332	8.07844549967727e-06	-1.67164179104415	1
ENSG00000159450.12	TCHH	1	152116368	1_74	0	0.0143820539836732	4.6344606079783	1.11168108226147e-06	0.0437500000000119	1
ENSG00000197915.5	HRNR	1	152230440	1_74	0	0.0145235592201305	4.72429215894886	1.14437908740751e-06	0.240570888697637	2
ENSG00000143631.10	FLG	1	152197185	1_74	0	0.0143734423924008	4.61505603607147	1.10636359511275e-06	-0.403765935459913	2
ENSG00000143536.7	CRNN	1	152415152	1_74	0	0.0258599688245363	10.4802535838816	4.52022334260242e-06	-1.57471264367899	1
ENSG00000198854.5	C1orf68	1	152719996	1_74	0	0.0336625397001501	12.4877719412855	7.01119333422192e-06	1.79687500000046	1
ENSG00000163207.6	IVL	1	152908196	1_74	0	0.0163702501118806	5.73847430067902	1.56679386164609e-06	0.80534752765771	2
ENSG00000163209.14	SPRR3	1	153002643	1_74	0	0.0215194570612404	8.17636446032944	2.9346185419736e-06	0.849162011173452	1
ENSG00000241794.1	SPRR2A	1	153057485	1_74	0	0.0175107348858327	6.33031694946935	1.84880000409378e-06	0.873684210526837	1
ENSG00000203785.8	SPRR2E	1	153106201	1_74	0	0.0181209653090134	6.56918566788249	1.98542264616586e-06	-0.579949971542294	2
ENSG00000163220.10	S100A9	1	153367306	1_75	0	0.0610172692886249	12.4410251991115	1.26610301516212e-05	1.63265306122471	1
ENSG00000143546.9	S100A8	1	153391654	1_75	0	0.0601884040760192	12.3127328041286	1.2360253803475e-05	1.63020833333328	1
ENSG00000143556.8	S100A7	1	153461271	1_75	0	0.0337124285033716	6.91024908059737	3.88547255650096e-06	0.839313572542387	1
ENSG00000197956.9	S100A6	1	153535924	1_75	0	0.037000610022343	7.77392955679151	4.7974404301751e-06	0.949106444825118	3
ENSG00000196420.7	S100A5	1	153541765	1_75	0	0.0334098234424285	6.82661813778758	3.80399464103212e-06	0.789496980189446	2
ENSG00000188015.9	S100A3	1	153549049	1_75	0	0.0383037888915523	8.09546278855005	5.17182143256064e-06	0.996850147573841	3
ENSG00000196154.11	S100A4	1	153549456	1_75	0	0.0335566165805321	6.86727195476739	3.84346134630436e-06	0.797356828193762	1
ENSG00000196754.10	S100A2	1	153567710	1_75	0	0.0307316336126342	6.05227976471315	3.1021639550065e-06	-0.690184049079804	1
ENSG00000188643.10	S100A16	1	153612510	1_75	0	0.0280604015027071	5.21043095555322	2.4385273548536e-06	-0.240601503759435	1
ENSG00000189334.8	S100A14	1	153616367	1_75	0	0.0272894011149113	4.95270887294015	2.2542231772611e-06	-0.152671755725189	1
ENSG00000160678.11	S100A1	1	153632380	1_75	0	0.0277241516890759	5.09898552362065	2.35777387323016e-06	0.574803149606223	1
ENSG00000189171.14	S100A13	1	153622580	1_75	0	0.0279096822684823	5.16069070862434	2.40227559690468e-06	0.589196100816556	2
ENSG00000160679.12	CHTOP	1	153601523	1_75	0	0.0613064935244111	12.4854178566008	1.27664357618837e-05	-1.58672376873654	1
ENSG00000143553.10	SNAPIN	1	153658595	1_75	0	0.0267882764952143	4.78131034901587	2.13624870555343e-06	0.0684369923144625	2
ENSG00000169418.9	NPR1	1	153674224	1_75	0	0.0279478737957666	5.17325245483935	2.41141829513635e-06	-0.175999999999965	1
ENSG00000143554.13	SLC27A3	1	153774134	1_75	0	0.0440490108768575	9.39559084795339	6.9027216748003e-06	-1.18076923076916	1
ENSG00000198837.9	DENND4B	1	153940057	1_75	0	0.0262045679373587	4.577638962917	2.00068467729304e-06	-0.0868823224875084	2
ENSG00000160741.16	CRTC2	1	153959736	1_75	0	0.0268851505475722	4.8147357882831	2.15896219815493e-06	0.577777777777544	1
ENSG00000143570.17	SLC39A1	1	153969609	1_75	0	0.0273945819400175	4.9883188506215	2.27918190530354e-06	0.153374233128826	1
ENSG00000143578.15	CREB3L4	1	153965090	1_75	0	0.0287261761674654	5.42743871032646	2.60035626417198e-06	0.307249184049715	2
ENSG00000143545.8	RAB13	1	153985724	1_75	0	0.0285346461322439	5.36558662306393	2.55358199344582e-06	-0.786764705882129	1
ENSG00000143552.9	NUP210L	1	154155073	1_75	0	0.0261972239376236	4.57504768416113	1.99899175587964e-06	-0.108264946083632	2
ENSG00000143569.18	UBAP2L	1	154219953	1_75	0	0.0279004076908811	5.15756341446202	2.40002204838573e-06	0.340116279070034	1
ENSG00000143515.16	ATP8B2	1	154330350	1_75	0	0.0417231786599453	8.89048883816197	6.18675807943829e-06	-1.04787234042563	1
ENSG00000160712.12	IL6R	1	154420375	1_75	0	0.0532563437014402	11.1669595829637	9.91896588639202e-06	1.69248402315255	2
ENSG00000169291.9	SHE	1	154502424	1_75	0	0.127925733644262	19.4774781304862	4.15576276228383e-05	2.57364341085335	1
ENSG00000163239.12	TDRD10	1	154544741	1_75	0	0.0632936352327214	12.7849182787725	1.34964049905229e-05	-1.73885350318505	1
ENSG00000160714.9	UBE2Q1	1	154549918	1_75	0	0.0267474877484626	4.76724947527586	2.12672326723828e-06	0.104738154613441	1
ENSG00000160710.15	ADAR	1	154628522	1_75	0	0.032921890304292	6.6902852414918	3.67358001275609e-06	-0.972860291515134	2
ENSG00000163344.5	PMVK	1	154937272	1_76	0	0.012633621272748	4.67280740374805	9.8461362342088e-07	-0.137010676156554	1
ENSG00000163346.16	PBXIP1	1	154947089	1_76	0	0.0256245650076474	10.8284928574246	4.62790698600534e-06	1.50793650793623	1
ENSG00000163348.3	PYGO2	1	154981990	1_76	0	0.0409137589218218	14.6458516144085	9.99410981464523e-06	1.15645161290276	1
ENSG00000160691.18	SHC1	1	154974220	1_76	0	0.0426590762319025	15.3474033667205	1.0919593211513e-05	1.46938775510213	1
ENSG00000173207.12	CKS1B	1	154975020	1_76	0	0.0339898499603962	13.3081532416987	7.5444423826292e-06	1.31343283582167	1
ENSG00000160685.13	ZBTB7B	1	155007875	1_76	0	0.0409969041770213	15.3049969415601	1.0465124890217e-05	-2.09701492537289	1
ENSG00000163354.14	DCST2	1	155033615	1_76	0	0.0180373166453369	7.29582476557845	2.19485800633169e-06	0.476218801113765	2
ENSG00000143537.13	ADAM15	1	155063135	1_76	0	0.0172644100108771	6.97364975615024	2.00803823844473e-06	-0.133858267716531	1
ENSG00000169242.11	EFNA1	1	155127376	1_76	0	0.0411237016284095	13.9895898530899	9.59527192858705e-06	1.19949633047832	2
ENSG00000169241.17	SLC50A1	1	155135691	1_76	0	0.0143881227298809	5.64574798859732	1.35483287959565e-06	0.11926605504588	1
ENSG00000163463.11	KRTCAP2	1	155169753	1_76	1	0.590587574381778	32.9588795509413	0.000324651078745294	-6.26400000000162	1
ENSG00000185499.16	MUC1	1	155183255	1_76	1	0.314527240536158	35.6328651156501	0.000186925742402431	5.9231648211922	2
ENSG00000177628.15	GBA	1	155227811	1_76	0	0.0305412710162616	24.2195848217642	1.23371233374391e-05	-5.50732227134417	2
ENSG00000160767.20	FAM189B	1	155254510	1_76	0	0.122792306850312	35.1507597460622	7.19889733769212e-05	5.67361111111063	1
ENSG00000116521.10	SCAMP3	1	155262283	1_76	0	0.0698446582009764	29.2107082241459	3.40279188705893e-05	5.44366197183029	1
ENSG00000143630.9	HCN3	1	155277916	1_76	0	0.0854198746856436	31.1849394222178	4.4428734218277e-05	-5.52142857142788	1
ENSG00000125459.14	MSTO1	1	155614766	1_76	0	0.0200771227203109	10.0813990740645	3.37584412833233e-06	1.75417661097814	1
ENSG00000163374.19	YY1AP1	1	155688145	1_76	0	0.0132108814938728	5.09772192977179	1.12322831867725e-06	-0.244999999999955	1
ENSG00000116580.18	GON4L	1	155863616	1_76	0	0.0128545391619639	5.20573980188596	1.11608963340956e-06	0.680107526881658	1
ENSG00000132718.8	SYT11	1	155859720	1_76	0	0.074843913635532	25.5480268938792	3.18914274964348e-05	-4.59558823529568	1
ENSG00000143622.10	RIT1	1	155911161	1_76	0	0.0331062701504491	16.9094141789682	9.33681861825568e-06	-3.86259541984707	1
ENSG00000132680.10	KIAA0907	1	155932607	1_76	0	0.0263809139437737	11.7296230815887	5.16100166966815e-06	1.74424336452456	2
ENSG00000160803.7	UBQLN4	1	156054582	1_76	0	0.0866024374714991	27.1221945254524	3.91755450653022e-05	-4.07633587786355	1
ENSG00000132698.14	RAB25	1	156061029	1_76	0	0.02564809493775	13.3898259171856	5.72783038384045e-06	-2.96732026143821	1
ENSG00000196189.12	SEMA4A	1	156170955	1_76	0	0.0421460105689084	16.98288266708	1.19379013689358e-05	2.36087260521512	2
ENSG00000160785.13	SLC25A44	1	156193927	1_76	0	0.0337399668997864	14.4282500011083	8.11929678701798e-06	-1.9774792079519	3
ENSG00000160783.19	PMF1	1	156236330	1_76	0	0.029845050755714	14.1024126335829	7.01981788327141e-06	-2.26277372262773	1
ENSG00000242252.1	BGLAP	1	156219835	1_76	0	0.0126172082384747	4.72721778478647	9.94784448509298e-07	-0.388543870897138	2
ENSG00000160781.15	PAQR6	1	156247462	1_76	0	0.0136503873865622	5.63332182652171	1.28253623772366e-06	-0.828969115554257	3
ENSG00000198952.8	SMG5	1	156283240	1_76	0	0.0167388244334443	7.381728276192	2.06083449189535e-06	0.933823529411644	1
ENSG00000163472.18	TMEM79	1	156282500	1_76	0	0.0167530855847019	7.38846040772755	2.06447136364129e-06	-0.933823529411544	1
ENSG00000163467.11	TSACC	1	156337389	1_76	0	0.017615135427581	7.85860926245033	2.30882910136439e-06	0.999999999999927	1
ENSG00000163468.14	CCT3	1	156343491	1_76	0	0.012809621235972	4.85893849955036	1.03809666574582e-06	0.34664559920755	2
ENSG00000116604.17	MEF2D	1	156496907	1_77	0	0.0178421556547739	4.9131931644404	1.4620804443504e-06	0.286028254715213	2
ENSG00000160818.16	GPATCH4	1	156601543	1_77	0	0.0197528219101031	5.85085462199795	1.92756290958902e-06	0.598564504440424	2
ENSG00000132702.12	HAPLN2	1	156619658	1_77	0	0.018000268816966	4.99448323410806	1.49944194699159e-06	-0.306122448979583	1
ENSG00000143320.8	CRABP2	1	156714001	1_77	0	0.0180748011611065	5.03255693391858	1.51712837387671e-06	-0.270642201834989	1
ENSG00000143319.16	ISG20L2	1	156728106	1_77	0	0.11945139459012	22.6987143032138	4.52222939593641e-05	-2.45596868884598	1
ENSG00000143303.11	RRNAD1	1	156728106	1_77	0	0.11945139459012	22.6987143032138	4.52222939593641e-05	2.45596868884598	1
ENSG00000143314.12	MRPL24	1	156741833	1_77	0	0.0265378871582641	8.57710893644802	3.79635987623791e-06	-1.07199999999968	1
ENSG00000198400.11	NTRK1	1	156815564	1_77	0	0.102426298532096	21.2239567339824	3.62575066875789e-05	2.39064977548668	2
ENSG00000027869.11	SH2D2A	1	156815979	1_77	0	0.0317840297673085	10.2468175687795	5.43197882859828e-06	-1.50769230769222	1
ENSG00000187800.13	PEAR1	1	156893251	1_77	0	0.0185854543020649	5.28930964112863	1.63957874184278e-06	0.680000000000429	1
ENSG00000160838.13	LRRC71	1	156920880	1_77	0	0.01725170330138	4.60317022394469	1.32449133461048e-06	-0.149757408743134	2
ENSG00000132694.18	ARHGEF11	1	157045234	1_77	0	0.0233650438160243	7.40053470075543	2.88396379980918e-06	1.07189542483676	1
ENSG00000117036.11	ETV3	1	157137822	1_77	0	0.0186737387613475	5.33297402313253	1.66096642141917e-06	-0.391909694462622	2
ENSG00000158473.6	CD1D	1	158180329	1_78	0	0.0804796177822353	20.0959093491039	2.6974516793741e-05	-2.28000000000043	1
ENSG00000158488.15	CD1E	1	158353463	1_78	0	0.0679878329605038	18.5043679938834	2.09829024168627e-05	-2.23013560332364	2
ENSG00000163554.12	SPTA1	1	158654738	1_78	0	0.021749429260344	7.90353965569361	2.86701263652004e-06	1.10491803278694	1
ENSG00000163564.14	PYHIN1	1	158910173	1_78	0	0.0287521654262193	10.4829117860092	5.02704294444019e-06	-1.33221700241793	2
ENSG00000163565.18	IFI16	1	158999686	1_78	0	0.097101566228652	21.8788816398231	3.54332884326788e-05	-2.39720558882336	1
ENSG00000163568.14	AIM2	1	159147011	1_78	0	0.0221137935171642	8.05689892613098	2.9716063052041e-06	0.989071038251288	1
ENSG00000162706.12	CADM3	1	159172360	1_78	0	0.321682148503205	33.8215625156022	0.000181459927877552	-3.56701030927808	1
ENSG00000179639.10	FCER1A	1	159288755	1_78	0	0.0156180281898171	4.85160848564983	1.26378167845014e-06	-0.458333777233189	2
ENSG00000158716.8	DUSP23	1	159782276	1_78	0	0.0209040690019364	7.53775487659034	2.62804590056085e-06	0.844748858447276	1
ENSG00000181036.13	FCRL6	1	159782276	1_78	0	0.0209040690019364	7.53775487659034	2.62804590056085e-06	-0.844748858447276	1
ENSG00000158714.10	SLAMF8	1	159836459	1_78	0	0.0151624026157133	4.57907336661503	1.15799246112225e-06	0.0116959064327488	1
ENSG00000188004.9	C1orf204	1	159839478	1_78	0	0.0158342820736572	4.97817640789927	1.31470636381244e-06	0.326768477319238	2
ENSG00000243284.1	VSIG8	1	159856126	1_78	0	0.0161470770077589	5.15825906596333	1.38917568197342e-06	0.336691558288054	2
ENSG00000213085.9	CFAP45	1	159899758	1_78	0	0.0166403233316516	5.43533536746627	1.50851006438948e-06	0.463302752293472	1
ENSG00000158710.14	TAGLN2	1	159926113	1_78	0	0.015714747471378	4.90841265624369	1.28649641206507e-06	0.268810195462063	2
ENSG00000158764.6	ITLN2	1	160955029	1_79	0	0.0221507696530203	17.4879261758007	6.46081399051296e-06	-0.589285714285604	1
ENSG00000143315.6	PIGM	1	160024381	1_79	0	0.00539972086673535	7.43199058626021	6.69324259886418e-07	-0.884302739933705	2
ENSG00000162729.13	IGSF8	1	160102029	1_79	0	0.00879090687697937	11.5307187094631	1.69063619593265e-06	1.26666666666714	1
ENSG00000018625.14	ATP1A2	1	160132466	1_79	0	0.00562313514247637	7.57986922863611	7.10886619325833e-07	-0.905027932961123	1
ENSG00000132681.16	ATP1A4	1	160144553	1_79	0	0.00470972101116363	6.19771169339979	4.86840452049627e-07	-0.596517290318425	3
ENSG00000162734.12	PEA15	1	160202183	1_79	0	0.00670004474336439	8.46444908058358	9.45881007519382e-07	1.20634920634891	1
ENSG00000132716.18	DCAF8	1	160262716	1_79	0	0.00759264987576569	9.47741613145154	1.20017183002894e-06	-1.34399999999981	1
ENSG00000162735.18	PEX19	1	160285766	1_79	0	0.00427428462864943	5.02515611603652	3.58239197146931e-07	-0.532344047966451	2
ENSG00000122218.14	COPA	1	160343943	1_79	0	0.00423040321253054	4.96076609410859	3.50018193390756e-07	0.488158978975633	2
ENSG00000162736.15	NCSTN	1	160326265	1_79	0	0.00422984107950275	5.25831646683201	3.70963240329433e-07	-0.239262390070825	2
ENSG00000162738.5	VANGL2	1	160424115	1_79	0	0.177589256756004	35.5011945838324	0.000105152538654253	-3.05600000000065	1
ENSG00000066294.14	CD84	1	160579933	1_79	0	0.00403107533751634	4.71398095196156	3.16934008655771e-07	0.214988774433505	2
ENSG00000117090.14	SLAMF1	1	160647238	1_79	0	0.00901772020817071	13.0972134737106	1.96986184453201e-06	1.77423361802357	2
ENSG00000117091.9	CD48	1	160711718	1_79	0	0.00401361368215569	4.98883366113867	3.33960188807729e-07	-0.531602573330425	2
ENSG00000122223.12	CD244	1	160862987	1_79	2	0.0961358661860764	35.7466228800691	5.73166194739974e-05	-5.20754716981033	1
ENSG00000158769.17	F11R	1	161038745	1_79	0	0.0126206111664324	15.6812369703512	3.30081215556961e-06	1.74210526315706	1
ENSG00000215845.10	TSTD1	1	161034084	1_79	0	0.00727457289735134	9.91256907698921	1.20269036727302e-06	0.927639746031363	2
ENSG00000158773.14	USF1	1	160983590	1_79	0	0.00416127246726594	5.13632308552863	3.56482809993708e-07	-1.10526315789431	1
ENSG00000162755.13	KLHDC9	1	161098329	1_79	0	0.01726559355533	21.6141631443291	6.22414990557532e-06	-3.07241379310187	1
ENSG00000143256.4	PFDN2	1	161117821	1_79	0	0.00888688539766258	11.9381365753915	1.76948232245023e-06	-1.20559440559393	1
ENSG00000158793.13	NIT1	1	161104629	1_79	0	0.00548861395994227	7.48348768070996	6.85057206888281e-07	-0.365451217825748	2
ENSG00000143222.11	UFC1	1	161158854	1_79	0	0.00666514300262999	9.56170980087537	1.06293115353475e-06	1.16387337057811	1
ENSG00000143224.17	PPOX	1	161166434	1_79	0	0.00799361697734513	14.2833254089389	1.90428861487131e-06	2.66547449978488	2
ENSG00000158850.14	B4GALT3	1	161180073	1_79	0	0.0117289600890833	14.2803009119699	2.79355337085903e-06	-1.58571428571405	1
ENSG00000158864.12	NDUFS2	1	161196933	1_79	0	0.00725080880121787	9.96735394282569	1.20538682211408e-06	-1.04582297728326	2
ENSG00000158869.10	FCER1G	1	161215085	1_79	0	0.012785349132278	18.4687612136623	3.93831512846451e-06	2.82857415517062	2
ENSG00000158882.14	TOMM40L	1	161226376	1_79	0	0.0171800053651313	16.9047303888513	4.8438607464777e-06	-1.51908396946546	1
ENSG00000248485.1	PCP4L1	1	161268699	1_79	0	0.00632123664467899	7.98462438074229	8.418149712218e-07	0.359374999999917	1
ENSG00000158887.15	MPZ	1	161309728	1_79	0	0.00771907771734115	11.0130169350279	1.41785502316451e-06	1.87437185929758	1
ENSG00000143252.14	SDHC	1	161317625	1_79	0	0.00728002795155103	10.9157528304647	1.32539963170281e-06	-1.41923076923003	1
ENSG00000203747.10	FCGR3A	1	161550682	1_79	0	0.00453517998121844	5.7647877915672	4.36051673504145e-07	1.37117903930134	1
ENSG00000162746.14	FCRLB	1	161721796	1_79	0	0.00520552461272394	7.40921375425019	6.43275089792386e-07	1.37563078467573	3
ENSG00000081721.11	DUSP12	1	161749589	1_79	0	0.00445366829574267	5.35823385528022	3.98015181587413e-07	-0.220183486238586	1
ENSG00000118217.5	ATF6	1	161764807	1_79	0	0.0039962933378499	4.6829846448312	3.12133367870179e-07	-0.398896406248567	2
ENSG00000162745.10	OLFML2B	1	162002977	1_79	0	0.00668566907832857	8.1407560598706	9.07757243752903e-07	0.0145985401459842	1
ENSG00000198929.12	NOS1AP	1	162163327	1_79	0	0.00487518016021549	6.54145426474042	5.31893991534258e-07	0.74285714285714	1
ENSG00000198574.5	SH2D1B	1	162411498	1_80	0	0.0205423933806174	8.1156500159239	2.78057399747357e-06	0.942857142857092	1
ENSG00000152332.15	UHMK1	1	162496869	1_80	0	0.014009098513157	4.59002290475335	1.07246998766344e-06	0.0555555555555601	1
ENSG00000117143.13	UAP1	1	162561114	1_80	0	0.0223737426179856	8.90361094776813	3.32249945320885e-06	-1.05254717181095	2
ENSG00000132196.13	HSD17B7	1	162790775	1_80	0	0.0167427897081913	6.23072994430872	1.7399102888085e-06	-0.627823005362196	2
ENSG00000143248.12	RGS5	1	163315509	1_80	0	0.0199506602050454	7.84609245625879	2.61078313678452e-06	0.868571428571315	1
ENSG00000143228.12	NUF2	1	163266611	1_80	0	0.0142879472064925	4.77133956104492	1.13702566426704e-06	-0.294662386993958	2
ENSG00000162761.14	LMX1A	1	165357021	1_81	0	0.0314100866451964	6.20681934498709	3.25160921021942e-06	-0.656249999999972	1
ENSG00000143149.12	ALDH9A1	1	165690624	1_81	0	0.029243910542179	5.54505791228846	2.7045912493648e-06	0.480167398180257	4
ENSG00000188859.6	FAM78B	1	166167240	1_81	0	0.0395722771886854	8.35055528535612	5.51145801877269e-06	-1.16298921334991	2
ENSG00000143194.12	MAEL	1	166992620	1_82	0	0.0111097896112478	4.68452831944146	8.68024151590754e-07	-0.199999999999914	1
ENSG00000143157.11	POGK	1	166839016	1_82	0	0.0162436196731314	8.14197885402306	2.20583431278131e-06	-1.1732283464564	1
ENSG00000152382.5	TADA1	1	166875791	1_82	0	0.133709210163239	27.7143053799408	6.18052584781542e-05	2.88792529401096	2
ENSG00000198842.9	DUSP27	1	167094253	1_82	0	0.0218025053931763	10.836596687943	3.94057337312664e-06	1.5157355768708	2
ENSG00000143190.21	POU2F1	1	167221225	1_82	0	0.063809271856361	20.8433331933472	2.21825293815068e-05	2.15756302521126	1
ENSG00000198821.10	CD247	1	167518220	1_82	0	0.0118632143199582	5.2892488644101	1.04654156929287e-06	-0.429967426710125	1
ENSG00000143162.7	CREG1	1	167545296	1_82	0	0.0123744131245847	5.67800925185216	1.17187371295483e-06	-0.529835762487013	3
ENSG00000198771.10	RCSD1	1	167630073	1_82	0	0.0115460290289475	5.04275576797816	9.71092691144792e-07	0.363487056256454	3
ENSG00000197965.11	MPZL1	1	167721546	1_82	0	0.0110519169552793	4.63858703594518	8.55034086280189e-07	-0.115112260433514	2
ENSG00000143199.17	ADCY10	1	167913803	1_82	0	0.017952527767344	9.10150938613432	2.7252047297116e-06	1.02000000000017	1
ENSG00000143158.10	MPC2	1	167913803	1_82	0	0.0113241014208263	4.85864303379983	9.1765375990027e-07	0.303980986032657	3
ENSG00000143164.15	DCAF6	1	167936285	1_82	0	0.0111354676095138	4.70502974476864	8.73838022660743e-07	-0.19724770642212	1
ENSG00000143147.14	GPR161	1	168137545	1_82	0	0.0137598234148868	6.65326841364721	1.52689091354854e-06	0.778669136126074	2
ENSG00000143155.12	TIPRL	1	168179904	1_82	0	0.0141218006475619	6.89054578587049	1.62294500960623e-06	-0.835820895522362	1
ENSG00000143178.12	TBX19	1	168263838	1_82	0	0.0143020606823608	6.99950376236204	1.66965204322622e-06	0.792127626605406	2
ENSG00000143196.4	DPT	1	168722662	1_82	0	0.0216775478143585	10.6077603791799	3.83525247799139e-06	-1.01277920842944	3
ENSG00000143156.13	NME7	1	169330256	1_83	0	0.0199476836743966	4.71385491649353	1.56829872677439e-06	-0.442307714619942	3
ENSG00000117477.12	CCDC181	1	169447020	1_83	0	0.027100052249887	7.65540579155405	3.46017807670835e-06	-1.08035243997838	3
ENSG00000117479.12	SLC19A2	1	169485770	1_83	0	0.0210037850102074	5.18545904569348	1.81653963632238e-06	0.3781094527363	1
ENSG00000000460.16	C1orf112	1	169832971	1_83	0	0.0570338403663719	13.3056406906011	1.2656933921311e-05	1.42753623188393	1
ENSG00000007908.15	SELE	1	169764425	1_83	0	0.0398188951254507	11.3068502736932	7.50915298042536e-06	1.89592123769251	1
ENSG00000171806.11	METTL18	1	169794673	1_83	0	0.0751697707942718	17.5709800238279	2.20292299651729e-05	-3.42028985507063	1
ENSG00000000457.13	SCYL3	1	169891332	1_83	0	0.0203057706937466	5.31037422638878	1.79847626363948e-06	-1.71260645444875	2
ENSG00000075945.12	KIFAP3	1	170078288	1_83	0	0.0211867676702417	5.85477768362831	2.06887960611686e-06	1.04244072225385	2
ENSG00000116132.11	PRRX1	1	170662279	1_84	0	0.0275353190182763	12.3617965056966	5.67716881137097e-06	-1.42335766423336	1
ENSG00000007933.12	FMO3	1	171091680	1_84	0	0.012643721347433	5.43819200136581	1.14680494853159e-06	0.531914893617116	1
ENSG00000094963.13	FMO2	1	171185964	1_84	0	0.0115873421991521	4.60782600590693	8.90512479353467e-07	0.0856046475522442	2
ENSG00000010932.16	FMO1	1	171248552	1_84	0	0.0408036948244463	16.238896059566	1.10513694664582e-05	1.70796460177014	1
ENSG00000076258.9	FMO4	1	171314054	1_84	0	0.0131844628854858	5.7928056271649	1.2738300914687e-06	0.725506822036476	3
ENSG00000034971.16	MYOC	1	171648049	1_84	0	0.0115863246177271	4.69996071894153	9.08238747439375e-07	0.251968503937035	1
ENSG00000117533.14	VAMP4	1	171739503	1_84	0	0.0188884486485235	9.03921537506862	2.84765340885848e-06	1.3757413860651	2
ENSG00000010165.19	METTL13	1	171781041	1_84	0	0.0181666626855616	8.69167425977538	2.6335326058695e-06	-1.23468900568312	2
ENSG00000197959.13	DNM3	1	171794409	1_84	0	0.0141310933619397	6.4420098036767	1.51829881372127e-06	0.97288179278218	3
ENSG00000135845.9	PIGC	1	172443855	1_84	0	0.0115472186556277	4.5796515438018	8.82002731004926e-07	-0.00800000000000316	1
ENSG00000094975.13	SUCO	1	172532503	1_84	0	0.0160966507668949	7.12547241975651	1.91297498357093e-06	-0.694444444444592	1
ENSG00000117592.8	PRDX6	1	173479356	1_85	0	0.0225099815243748	5.04926136070457	1.8956715636406e-06	-0.611111111111244	1
ENSG00000183831.6	ANKRD45	1	173714815	1_85	0	0.0249445722207685	5.59979598407107	2.32974490628668e-06	0.398437500000083	1
ENSG00000076321.10	KLHL20	1	173714815	1_85	0	0.0249445722207685	5.59979598407107	2.32974490628668e-06	0.398437500000083	1
ENSG00000120334.15	CENPL	1	173825659	1_85	0	0.0260182314694795	6.15723420473513	2.67192062228923e-06	0.750485989161253	2
ENSG00000117593.9	DARS2	1	173823764	1_85	0	0.0221598579301441	4.729996913695	1.74818719444771e-06	-0.559775347778739	2
ENSG00000117601.13	SERPINC1	1	173916899	1_85	0	0.0220986660811456	4.69176541833438	1.72926859767563e-06	0.303191489361764	1
ENSG00000135870.11	RC3H1	1	174018660	1_85	0	0.0233343477706248	5.11450554698892	1.99048736775071e-06	0.496855345911771	1
ENSG00000120333.4	MRPS14	1	175023749	1_85	0	0.0248389478656855	5.79260483945737	2.39975665249761e-06	0.594470046083313	1
ENSG00000120332.15	TNN	1	175068086	1_85	0	0.0250983121663303	5.85625483155609	2.4514587435658e-06	-0.721674876847113	1
ENSG00000235750.9	KIAA0040	1	175170427	1_86	0	0.0378280232200972	8.5812701960192	5.41408823378325e-06	-1.01050172766263	4
ENSG00000120341.18	SEC16B	1	177960805	1_87	0	0.0250630054588054	5.12021399546454	2.14033309402705e-06	-0.330079202501604	2
ENSG00000075391.16	RASAL2	1	178094621	1_87	0	0.0243491942253929	4.85325193796094	1.97095875481054e-06	0.298850574712494	1
ENSG00000116191.17	RALGPS2	1	178675931	1_87	0	0.0776822028894743	15.6686295862791	2.03007765985849e-05	1.94533869553456	2
ENSG00000116194.12	ANGPTL1	1	178869679	1_87	0	0.0321122172466319	7.41367482885147	3.97067125940199e-06	0.930571447326201	2
ENSG00000116199.11	FAM20B	1	179016523	1_89	0	0.0251252806376698	6.57100267532827	2.75361152640229e-06	1.22215357263537	3
ENSG00000186283.13	TOR3A	1	179081458	1_89	0	0.0276713478615546	7.46336808421322	3.44449279445416e-06	-1.50511804739635	3
ENSG00000057252.12	SOAT1	1	179298339	1_89	0	0.0220933770605635	5.38343915753359	1.98372752455913e-06	-0.743807775327106	2
ENSG00000162782.15	TDRD5	1	179591019	1_89	0	0.0203599147607529	4.62954061107922	1.57207752594387e-06	-0.203674326606316	2
ENSG00000169905.12	TOR1AIP2	1	179878267	1_89	0	0.0205714925694522	4.72489882892538	1.62113216389499e-06	-0.0680272108843647	1
ENSG00000143337.18	TOR1AIP1	1	179881408	1_89	0	0.020369989674389	4.63410855837001	1.57440738335799e-06	-0.00781249999999875	1
ENSG00000135837.15	CEP350	1	179954679	1_89	0	0.0290506422090505	7.91354615297859	3.83430788556781e-06	-0.973737373737375	1
ENSG00000116260.16	QSOX1	1	180154450	1_89	0	0.0281849621367394	7.63359695671663	3.58844907504023e-06	1.00436284886025	3
ENSG00000121454.5	LHX4	1	180281203	1_89	0	0.0203812958564306	4.63922866777717	1.57702173263507e-06	0.0962732919255102	1
ENSG00000230124.6	ACBD6	1	180502528	1_89	0	0.0232428351877698	5.85163752000413	2.26843648708284e-06	-0.62213740458012	1
ENSG00000135835.11	KIAA1614	1	180911606	1_89	0	0.0278272339252691	7.51541573112961	3.48805363169923e-06	0.843741648754764	4
ENSG00000153029.14	MR1	1	181030075	1_89	0	0.0285763798292815	7.76121594125363	3.69910860573975e-06	0.962347411589596	3
ENSG00000203730.2	TEDDM1	1	182392554	1_90	0	0.0200045957851096	4.67807345684149	1.56083474085035e-06	0.0571209555326843	2
ENSG00000135828.11	RNASEL	1	182574802	1_90	0	0.137014661129673	22.7357110758212	5.19559976082158e-05	-2.46048290729499	2
ENSG00000143333.6	RGS16	1	182604092	1_90	0	0.0217029772969438	5.42976039343161	1.96544134207e-06	0.461928934009928	1
ENSG00000135862.5	LAMC1	1	183003407	1_91	0	0.0218762520921566	5.07857817780819	1.85299892401984e-06	0.204337283846476	2
ENSG00000058085.14	LAMC2	1	183145662	1_91	0	0.0214602252418608	4.9014068664532	1.75434553690293e-06	-0.387823606380348	2
ENSG00000157064.10	NMNAT2	1	183418808	1_91	0	0.0290824555227094	7.70998119664517	3.73976658659304e-06	1.23193138858065	2
ENSG00000116698.21	SMG7	1	183472842	1_91	0	0.058064889649514	14.1441828463682	1.36978237096072e-05	1.74449350605627	2
ENSG00000116701.14	NCF2	1	183594385	1_91	0	0.117256581834474	20.8048554607403	4.06875967257651e-05	2.7966043783181	2
ENSG00000162704.15	ARPC5	1	183636108	1_91	0	0.0433528580621912	11.4156448245848	8.25426271775793e-06	-2.01632715143009	2
ENSG00000143344.15	RGL1	1	183636108	1_91	0	0.0544144981432545	13.5365148325458	1.22851820675101e-05	2.21899736147784	1
ENSG00000198860.11	TSEN15	1	184040111	1_91	0	0.0214948315554384	4.91627091382829	1.76250338031657e-06	-0.223256220726721	3
ENSG00000116667.12	C1orf21	1	184606961	1_91	0	0.171688719422592	24.5197374910166	7.02130248413156e-05	-2.52671755725172	1
ENSG00000116406.18	EDEM3	1	184711947	1_92	0	0.0352785781278261	9.44544608755998	5.55768146758767e-06	1.01626016260167	1
ENSG00000135842.16	FAM129A	1	184974052	1_92	0	0.0296871487215189	7.84604973445057	3.88489826614187e-06	1.28800000000057	1
ENSG00000121481.10	RNF2	1	185067375	1_92	0	0.08388947456631	17.5555708145331	2.45630637180451e-05	2.45255474452521	1
ENSG00000121486.11	TRMT1L	1	185156912	1_92	0	0.0224242644655854	5.25246106095742	1.96445078850007e-06	-0.328467153284864	1
ENSG00000116668.12	SWT1	1	185156912	1_92	0	0.0224242644655854	5.25246106095742	1.96445078850007e-06	0.328467153284864	1
ENSG00000116679.15	IVNS1ABP	1	185317057	1_92	0	0.021223898576239	4.74476296184921	1.67957649433065e-06	0.185185185185235	1
ENSG00000143341.11	HMCN1	1	185767673	1_92	0	0.0767304274791391	16.7116745386258	2.13868927938523e-05	-2.14399999999966	1
ENSG00000157181.15	C1orf27	1	186376365	1_92	0	0.0450322521770111	11.7152197557289	8.79901813548187e-06	-1.61835748792268	1
ENSG00000262180.1	OCLM	1	186400848	1_92	0	0.0288820341847279	7.59152295035874	3.65693122348362e-06	-0.974358974359088	1
ENSG00000116703.13	PDC	1	186466092	1_92	0	0.031153879789341	8.29265572239888	4.30889469970154e-06	1.27868852459026	1
ENSG00000073756.11	PTGS2	1	186681189	1_92	0	0.0234380316666786	5.66070496520411	2.21284891222341e-06	0.790419161676648	1
ENSG00000162670.10	BRINP3	1	190487053	1_95	0	0.072144306087029	12.6967041950092	1.5277530792755e-05	-1.66666666666678	1
ENSG00000090104.11	RGS1	1	192575665	1_96	0	0.0333061425704371	9.06329611685904	5.0346653872975e-06	-1.12668000166578	2
ENSG00000127074.14	RGS13	1	192613516	1_96	0	0.0272753134600491	7.2134312631954	3.28149505189006e-06	0.79545454545454	1
ENSG00000116741.7	RGS2	1	192808677	1_96	0	0.0233419092499536	5.77423796812225	2.2479733582325e-06	0.672360139997099	2
ENSG00000116747.12	TROVE2	1	193037020	1_96	0	0.0212587652912662	4.91139153836091	1.74141668141377e-06	-0.266084297113498	3
ENSG00000116750.13	UCHL5	1	193058704	1_96	0	0.021167856640137	4.87185295780323	1.72001075741959e-06	0.280936454849408	1
ENSG00000023572.8	GLRX2	1	193105954	1_96	0	0.0215553893954176	5.03924599514706	1.81168019888743e-06	-0.222437046936052	2
ENSG00000134371.10	CDC73	1	193121735	1_96	0	0.020734870392544	4.68119772587005	1.61889400950326e-06	-0.0902255639097606	1
ENSG00000162630.5	B3GALT2	1	193188887	1_96	0	0.0214396510258849	4.98956723872137	1.78418834111737e-06	0.283687943262502	1
ENSG00000162687.16	KCNT2	1	196606472	1_98	0	0.0316415842227258	9.71214960823936	5.12546991698749e-06	1.46093749999972	1
ENSG00000000971.15	CFH	1	196544193	1_98	0	0.0573441043295822	15.248555898265	1.4584031561045e-05	1.95238095238177	1
ENSG00000244414.6	CFHR1	1	196820070	1_98	0	0.0542382752068478	14.7272396122385	1.33225490789363e-05	1.70588235294114	1
ENSG00000177888.7	ZBTB41	1	197188764	1_98	0	0.0297926830112829	9.15444384879963	4.54885073856057e-06	-1.09503456659076	3
ENSG00000213047.12	DENND1B	1	197774968	1_99	0	0.0198827947356565	12.375782598192	4.10402697087848e-06	2.62698412698428	1
ENSG00000203724.10	C1orf53	1	197902363	1_99	0	0.0169421381113614	5.41907255377795	1.53127534135454e-06	-1.02857142857142	1
ENSG00000081237.18	PTPRC	1	198638643	1_99	0	0.0325520916027086	10.1686888344147	5.52082476470316e-06	1.18599562363175	1
ENSG00000081248.10	CACNA1S	1	200926330	1_101	0	0.011337062403773	35.6354389466882	6.73818228271006e-06	5.98759431311862	2
ENSG00000163362.10	C1orf106	1	200891082	1_101	0	0.0255498282676127	63.7309361495396	2.71580378263577e-05	8.09345482130289	3
ENSG00000118193.11	KIF14	1	200620703	1_101	0	0.0770512221852897	26.4475107173327	3.39879084098443e-05	3.33333333333344	1
ENSG00000118197.13	DDX59	1	200667218	1_101	0	0.00918294848192058	4.84275539037194	7.41711113970491e-07	-0.454988005638937	2
ENSG00000118200.14	CAMSAP2	1	200740668	1_101	0	0.155044028226974	34.8437835726334	9.01032500587078e-05	4.46923076922919	1
ENSG00000232237.3	ASCL5	1	200960016	1_101	0	0.00960332229870808	5.6379201336675	9.03026571342534e-07	0.927094881859398	3
ENSG00000116857.16	TMEM9	1	201141835	1_101	0	0.0178387505031443	10.0579684228248	2.99250444924321e-06	-0.871484318634801	2
ENSG00000081277.12	PKP1	1	201283573	1_101	0	0.010678831676912	5.81064869016721	1.03492401714503e-06	0.342105263157781	1
ENSG00000174307.6	PHLDA3	1	201467508	1_101	0	0.00995966403177928	5.31204941623573	8.82402847139068e-07	0.101667958184791	2
ENSG00000159176.13	CSRP1	1	201509697	1_101	0	0.0215430416467185	12.2035461151115	4.38483416774516e-06	1.86345381526033	1
ENSG00000198700.9	IPO9	1	201829522	1_103	0	0.01717694582538	8.80130481483	2.52146598390498e-06	1.12173913043488	1
ENSG00000198892.6	SHISA4	1	201888432	1_103	0	0.0117032198260323	5.27123751348575	1.02891157622215e-06	-0.482419647952944	2
ENSG00000163431.12	LMOD1	1	201938746	1_103	0	0.0158022760797618	8.03320566433015	2.11723291214122e-06	-0.898678414096754	1
ENSG00000134375.10	TIMM17A	1	201969867	1_103	0	0.0319929871991023	14.545676143287	7.76155629291774e-06	-1.55118110236248	1
ENSG00000176393.10	RNPEP	1	201981821	1_103	0	0.0129373648008152	6.19285334063528	1.33627771278993e-06	-0.661181991837909	3
ENSG00000163435.15	ELF3	1	202008921	1_103	0	0.0122538925559996	5.69385490521447	1.16369875474005e-06	0.559440559440555	1
ENSG00000170075.8	GPR37L1	1	202123287	1_103	0	0.0123630721003294	5.7753977135974	1.19088110381244e-06	-0.519230769231078	1
ENSG00000143862.7	ARL8A	1	202108799	1_103	0	0.0109111506703601	4.62729174937506	8.42088121039169e-07	0.0811902987141749	2
ENSG00000143851.15	PTPN7	1	202208243	1_103	0	0.0197376339131846	10.0818950062129	3.31892444224685e-06	1.14503816793879	1
ENSG00000133067.17	LGR6	1	202215472	1_103	0	0.011803591610432	5.34972363768764	1.05318733505578e-06	-0.425196850393637	1
ENSG00000077157.21	PPP1R12B	1	202348568	1_103	0	0.0110738834084158	4.76330923769339	8.79769353644221e-07	0.180672268907462	1
ENSG00000117139.16	KDM5B	1	202808933	1_103	0	0.0125585869997122	5.91964380017623	1.23992797624665e-06	-0.550124453892475	2
ENSG00000183155.4	RABIF	1	202888450	1_103	0	0.0116852233897078	5.2570949090977	1.02457308393853e-06	-0.417322834645759	1
ENSG00000117153.15	KLHL12	1	202928138	1_103	0	0.0144678554343463	7.22125735483473	1.74251726177025e-06	0.809523809523941	1
ENSG00000159346.12	ADIPOR1	1	202940846	1_103	0	0.0113662918053106	5.00278836744029	9.48398892948943e-07	-0.333782674483913	2
ENSG00000163444.11	TMEM183A	1	203025505	1_103	0	0.0114140795456745	5.04134107936756	9.59725604963188e-07	-0.338709677419425	1
ENSG00000143847.15	PPFIA4	1	203025545	1_103	0	0.0108996251689947	4.61758240623254	8.39433550959509e-07	-0.132779181861423	3
ENSG00000163485.16	ADORA1	1	203090600	1_103	0	0.0256893644292493	12.5148144809908	5.36213669741013e-06	-1.47916766295152	2
ENSG00000133048.12	CHI3L1	1	203186952	1_103	0	0.238349395046822	33.7639660190959	0.000134223207882865	-3.15068493150686	1
ENSG00000159388.5	BTG2	1	203305408	1_103	0	0.0116769816417497	5.2506093904997	1.02258734527851e-06	-0.392070484581616	1
ENSG00000122176.10	FMOD	1	203345815	1_103	0	0.0108752014040361	4.59697205521067	8.33814182649929e-07	0.0532051150269709	3
ENSG00000188783.5	PRELP	1	203475432	1_103	0	0.0109390912656361	4.65078847973242	8.48531441482428e-07	0.15789473684219	1
ENSG00000188770.9	OPTC	1	203493789	1_103	0	0.0127410371484822	6.05225349081705	1.28612149638126e-06	-0.604965568443064	2
ENSG00000122188.12	LAX1	1	203764731	1_103	0	0.0108576709095874	4.58215035438913	8.29786023420225e-07	0.124970986678495	2
ENSG00000257315.2	ZBED6	1	203795675	1_103	0	0.0144825373347777	7.23058960591891	1.74653975215865e-06	0.837988826815393	1
ENSG00000182004.12	SNRPE	1	203861428	1_103	0	0.0178749370175274	9.16824070418603	2.73332096583979e-06	1.09515706603698	2
ENSG00000143842.14	SOX13	1	204070796	1_103	0	0.0127725597941551	6.0749730999911	1.29414342224461e-06	0.573328323073731	2
ENSG00000143845.14	ETNK2	1	204151824	1_103	0	0.0115179607959931	5.12459859026753	9.84454286537067e-07	0.441988950276124	1
ENSG00000143850.13	PLEKHA6	1	204328272	1_103	0	0.0175124964215287	8.97951802717969	2.62277594472767e-06	-1.1515151515156	1
ENSG00000158615.8	PPP1R15B	1	204412110	1_103	0	0.0115630272120064	5.16048546206782	9.95227143203523e-07	-0.476624159542053	2
ENSG00000133056.13	PIK3C2B	1	204495053	1_103	0	0.0260966151491084	12.6602055609804	5.51042434133642e-06	1.45652173912981	1
ENSG00000198625.12	MDM4	1	204522500	1_103	0	0.0112828860222993	4.93511074596798	9.28703771939577e-07	-0.287499999999998	1
ENSG00000163531.15	NFASC	1	204828332	1_104	0	0.0220722135876227	5.8992805286993	2.17172606772778e-06	-0.641860465116204	1
ENSG00000174529.7	TMEM81	1	205085278	1_104	0	0.0209965973434126	5.43829328424287	1.90445910109966e-06	-0.699186991869834	1
ENSG00000117222.13	RBBP5	1	205121757	1_104	0	0.0196122794100947	4.80927124013536	1.57314027253644e-06	0.420421985643694	2
ENSG00000133059.16	DSTYK	1	205210869	1_104	0	0.0191986926560856	4.61278128689371	1.47704805471947e-06	0.20725957738234	4
ENSG00000133069.15	TMCC2	1	205228311	1_104	0	0.0197886161541443	4.89180210506468	1.61452364459796e-06	-0.316218697202895	2
ENSG00000163545.8	NUAK2	1	205321732	1_104	0	0.0214426792012175	5.63226691592574	2.01429178667756e-06	-0.49063670411984	1
ENSG00000162873.14	KLHDC8A	1	205355155	1_104	0	0.107862713919295	20.7429162139792	3.73165308044156e-05	-2.29605263157812	1
ENSG00000174514.12	MFSD4A	1	205563954	1_104	0	0.0229385190450854	6.25461147991962	2.39290699254042e-06	0.401515151515043	1
ENSG00000158711.13	ELK4	1	205631216	1_104	0	0.0750930065739163	17.3009613142149	2.16685491552848e-05	-2.19923461811103	2
ENSG00000158715.5	SLC45A3	1	205673262	1_104	0	0.0197166270286941	4.8582421720363	1.59761410546079e-06	-0.423006590850661	2
ENSG00000069275.12	NUCKS1	1	205793278	1_104	0	0.0869347232805218	18.6843738906872	2.70914300891755e-05	-2.91269841269799	1
ENSG00000117280.12	RAB29	1	205770138	1_104	0	0.293795807558466	30.7162264973202	0.000150512843686791	3.57258179511336	2
ENSG00000133065.10	SLC41A1	1	205813381	1_104	0	0.0435094967557321	12.1872717096245	8.84403920995268e-06	2.22388334851055	2
ENSG00000162877.12	PM20D1	1	205830859	1_104	0	0.0764396049898701	17.4667358987153	2.226846560969e-05	-2.76573001624227	3
ENSG00000174502.18	SLC26A9	1	205919303	1_104	0	0.0347030148851959	10.0857812479305	5.83763391723672e-06	-1.27135233963173	2
ENSG00000263528.7	IKBKE	1	206470191	1_105	0	0.0399705669579278	19.0556813337557	1.27035439845192e-05	1.76186707406956	2
ENSG00000266094.7	RASSF5	1	206505284	1_105	0	0.022774032751498	15.5120984180745	5.89210663338207e-06	2.08062816272061	3
ENSG00000143479.15	DYRK3	1	206634569	1_105	0	0.00948686848677804	10.6480507101517	1.68481839864824e-06	2.87499999999984	1
ENSG00000162889.10	MAPKAPK2	1	206676885	1_105	0	0.0107793589739051	13.7358604273584	2.46949931387417e-06	3.5634920634921	1
ENSG00000136634.5	IL10	1	206773321	1_105	0	0.494399431665405	24.6807036809224	0.000203514616691134	-4.39215686274466	1
ENSG00000162894.11	FCMR	1	206923405	1_105	0	0.0201795025000002	18.4127654472433	6.19711537225951e-06	3.36800000000033	1
ENSG00000123843.12	C4BPB	1	207088956	1_105	0	0.0159153108049366	10.4499842987659	2.77390042900023e-06	-0.394342762063039	1
ENSG00000196352.14	CD55	1	207321334	1_105	0	0.0076149358082207	4.8363417877027	6.14247414980259e-07	0.120567375886488	1
ENSG00000203710.10	CR1	1	207495102	1_105	0	0.0079231812717423	5.12378862244276	6.77097020426385e-07	0.131250000000007	1
ENSG00000117335.19	CD46	1	207749736	1_105	0	0.00784304510351119	5.06780509909385	6.62925496072136e-07	0.0494284343664097	3
ENSG00000008118.9	CAMK1G	1	209583183	1_106	0	0.0136808598552137	6.54813906677477	1.49414034866647e-06	-0.75173838235678	2
ENSG00000123689.5	G0S2	1	209675255	1_106	0	0.0114170962609129	5.6545055021674	1.07673888997293e-06	-0.918723346351064	2
ENSG00000117595.10	IRF6	1	209806682	1_106	0	0.0129536449545818	17.6194345322257	3.8066597600105e-06	-3.83200000000049	1
ENSG00000054392.12	HHAT	1	210330000	1_106	0	0.0117574825563745	5.60912189859509	1.09994083892306e-06	-0.825757575757614	1
ENSG00000143473.12	KCNH1	1	211134467	1_107	0	0.0276648209595053	10.3457176779971	4.77362822121485e-06	1.33819389290965	2
ENSG00000117625.13	RCOR3	1	211257439	1_107	0	0.0196497531240346	7.18660188727462	2.35527049194702e-06	-0.974317001412117	2
ENSG00000082512.14	TRAF5	1	211326561	1_107	0	0.0150957708692357	4.75806427380555	1.19796934567215e-06	0.23481717302574	2
ENSG00000117650.12	NEK2	1	211675781	1_107	0	0.0151421167945295	4.7862778954995	1.20877260211032e-06	0.305135951661755	1
ENSG00000123684.12	LPGAT1	1	211832995	1_107	0	0.0155892042803532	5.05410369690656	1.31409935428999e-06	-0.472972972972854	1
ENSG00000143493.12	INTS7	1	212035474	1_107	0	0.0232375531962135	8.73398855419326	3.38503466889914e-06	-1.12189616252849	1
ENSG00000143476.17	DTL	1	212035474	1_107	0	0.0232375531962135	8.73398855419326	3.38503466889914e-06	1.12189616252849	1
ENSG00000066027.11	PPP2R5A	1	212285049	1_107	0	0.016137956460676	5.3725873254689	1.44607936253643e-06	-0.463470319634455	1
ENSG00000065600.12	TMEM206	1	212414266	1_107	0	0.0149894380567455	4.69301251750348	1.17326784913604e-06	-0.117419083893714	4
ENSG00000117691.9	NENF	1	212433402	1_107	0	0.0168383176674676	5.7637823008976	1.61870002416133e-06	-0.617067353678004	2
ENSG00000162772.16	ATF3	1	212565261	1_107	0	0.0509115929896443	16.0126729021276	1.35969225523196e-05	1.78918918919019	1
ENSG00000123685.8	BATF3	1	212700682	1_109	0	0.0141164599045894	7.84565488229764	1.84720503979853e-06	-1.49733247830577	2
ENSG00000117697.14	NSL1	1	212790876	1_109	0	0.0105120195049849	4.92008992079423	8.62619564248854e-07	0.527272727272723	1
ENSG00000203705.10	TATDN3	1	212792127	1_109	0	0.244237518235881	26.3159293677484	0.000107199114012536	-3.60759493670701	1
ENSG00000162769.12	FLVCR1	1	212887966	1_109	0	0.0909188105079641	25.060855475896	3.8002287809271e-05	2.51966292134779	1
ENSG00000174606.13	ANGEL2	1	212998282	1_109	0	0.0130708737420039	6.79971947206327	1.48236694131435e-06	0.680070093552624	3
ENSG00000143499.13	SMYD2	1	214280940	1_109	0	0.0176855314462643	9.62910199764325	2.84029865034285e-06	-1.12441541339591	2
ENSG00000152104.11	PTPN14	1	214371230	1_109	0	0.0278978299647168	13.8320353329375	6.4360086359265e-06	1.56893781563567	4
ENSG00000117724.12	CENPF	1	214602949	1_109	0	0.0234899846393818	12.2385675497033	4.79483235903343e-06	1.43089631256437	2
ENSG00000092978.10	GPATCH2	1	217631293	1_110	0	0.0145523140936151	4.68906523614187	1.1380948033055e-06	0.25305146301653	2
ENSG00000067533.5	RRP15	1	218285209	1_110	0	0.0397161886644292	13.9670270793726	9.25191524868746e-06	-1.54687500000048	1
ENSG00000143353.11	LYPLAL1	1	219174471	1_111	0	0.0360106698029344	9.50959806218867	5.71154320222995e-06	1.14324324324241	1
ENSG00000136628.17	EPRS	1	219950283	1_112	0	0.0312087390558993	14.0553684517302	7.316081964484e-06	1.46012269938641	1
ENSG00000162813.17	BPNT1	1	220089206	1_112	0	0.0185274177800007	9.23830222374185	2.8547439811394e-06	1.12451083278276	2
ENSG00000067704.9	IARS2	1	220094239	1_112	0	0.0117849018783029	5.07488215406663	9.97498010734788e-07	-0.0357063046582413	2
ENSG00000118873.15	RAB3GAP2	1	220298953	1_112	0	0.0632436703041019	20.6377614872404	2.17690642179182e-05	-2.08988764044944	1
ENSG00000116141.15	MARK1	1	220528008	1_112	0	0.0167225995345354	8.29411563318385	2.31331077650421e-06	-0.998211091233724	1
ENSG00000162817.6	C1orf115	1	220690029	1_112	0	0.0111606969701062	4.57473425638128	8.51564000104001e-07	-0.0197882785470207	2
ENSG00000117791.15	MARC2	1	220762635	1_112	0	0.117675539830384	26.5272392030804	5.20640991616027e-05	-3.42829010951341	3
ENSG00000143507.17	DUSP10	1	221743472	1_113	0	0.0152660434250924	4.71346751105324	1.20012675261439e-06	-0.168069345733436	2
ENSG00000143512.12	HHIPL2	1	222544616	1_114	0	0.0211792505505458	6.61592464542487	2.33701362124496e-06	0.776371308016996	1
ENSG00000143498.17	TAF1A	1	222588786	1_114	0	0.0221657364701134	7.03591908020624	2.60113628361816e-06	0.76666666666647	1
ENSG00000154305.16	MIA3	1	222617179	1_114	0	0.0191544485922426	5.68918442140065	1.81752239991171e-06	-0.545102667032849	2
ENSG00000186063.12	AIDA	1	222671498	1_114	0	0.0224227678729529	7.14237307026186	2.67111051948082e-06	0.82843137254904	1
ENSG00000197520.10	FAM177B	1	222736869	1_114	0	0.0192118310325123	5.71677858754695	1.83180920116477e-06	-0.570038767639914	2
ENSG00000154309.8	DISP1	1	222828007	1_114	0	0.0363829170516035	11.6220065466994	7.0524292436539e-06	-1.32669708180516	2
ENSG00000187554.11	TLR5	1	223142833	1_114	0	0.193500635729015	27.5377404947816	8.88731973294341e-05	3.35772357723624	1
ENSG00000143502.14	SUSD4	1	223364043	1_114	0	0.0207530005983182	6.42836702539768	2.22505970485993e-06	-0.936170212766086	1
ENSG00000203697.11	CAPN8	1	223666638	1_114	0	0.019330306700204	5.77343910770956	1.86137312852507e-06	-0.679487179486986	1
ENSG00000162909.17	CAPN2	1	223701813	1_114	0	0.0178322021494655	5.02998586920669	1.49600088110894e-06	0.382857142856969	1
ENSG00000143756.11	FBXO28	1	224114047	1_114	0	0.0202481481174719	6.20117221598361	2.09420507248841e-06	0.546874999999977	1
ENSG00000143753.12	DEGS1	1	224176106	1_114	0	0.0169729199514642	4.57503988377672	1.29512460133259e-06	-0.00601451379784345	3
ENSG00000143771.11	CNIH4	1	224356827	1_114	0	0.0170260968646402	4.60385292239027	1.30736437458801e-06	0.107382550335609	1
ENSG00000143786.7	CNIH3	1	224440417	1_114	0	0.0409845562618144	12.7288732813247	8.70102278546222e-06	-1.56402231226729	2
ENSG00000162923.14	WDR26	1	224436689	1_114	0	0.0169848496296157	4.58151221469648	1.29786840640571e-06	0.067567567567542	1
ENSG00000143815.14	LBR	1	225453839	1_115	0	0.0208688443592385	4.61729573058066	1.60711219644185e-06	-0.128205128205098	1
ENSG00000154380.17	ENAH	1	225654042	1_115	0	0.0214831207059458	4.8633938091265	1.74259679840576e-06	-0.255652935866412	2
ENSG00000143742.12	SRP9	1	225778101	1_115	0	0.0351460386718975	8.83835428942083	5.18093202881925e-06	-0.760975609755981	1
ENSG00000143819.12	EPHX1	1	225809711	1_115	0	0.021779058850283	5.33906221595614	1.9393857298836e-06	-0.748461338885008	3
ENSG00000196187.11	TMEM63A	1	225844528	1_115	0	0.0355753320482396	9.35691514417042	5.55190158281876e-06	-1.00961538461525	1
ENSG00000243709.1	LEFTY1	1	225914364	1_115	0	0.0208019611670539	4.59718942978517	1.59498567299868e-06	-0.0858931195267895	2
ENSG00000143768.12	LEFTY2	1	225941740	1_115	0	0.0521607012955506	13.2186424530562	1.14998025339251e-05	1.4561403508774	1
ENSG00000143751.9	SDE2	1	225999428	1_115	0	0.043651529001557	12.8770642585543	9.37511122866715e-06	-2.26178010471285	1
ENSG00000163041.9	H3F3A	1	226078328	1_115	0	0.10333746575544	17.3774546073506	2.99504998649667e-05	-1.85211267605705	1
ENSG00000183814.15	LIN9	1	226309688	1_115	0	0.0208764600457693	4.73413126031182	1.64837970724565e-06	0.53319502074713	1
ENSG00000203685.9	STUM	1	226550144	1_115	0	0.0219021918120705	5.15628079578432	1.88358074997354e-06	-0.565762257967558	2
ENSG00000143772.9	ITPKB	1	226732730	1_116	0	0.0339052827901922	14.8966142347091	8.4239357913874e-06	-3.2766225327435	2
ENSG00000143801.16	PSEN2	1	226870739	1_116	0	0.0230717791949622	11.3358212571631	4.36208557864513e-06	-2.44736842105279	1
ENSG00000163050.16	COQ8A	1	226897761	1_116	0	0.0152986136401815	5.61210235652221	1.43198268194849e-06	-0.869719127778068	2
ENSG00000143776.18	CDC42BPA	1	227315768	1_116	0	0.0153053012116249	4.63951062617795	1.18433389943106e-06	0.270040838749598	2
ENSG00000143740.14	SNAP47	1	227730861	1_116	0	0.0215214623119857	7.22412927869719	2.59308881378978e-06	-0.431506849315139	1
ENSG00000081692.12	JMJD4	1	227731799	1_116	0	0.0210859625266238	8.65822127016103	3.04496437863523e-06	-1.54840218372536	2
ENSG00000143816.7	WNT9A	1	227914107	1_116	0	0.0179213567790697	6.42349295218973	1.92000448594879e-06	-0.661538461538602	1
ENSG00000143761.15	ARF1	1	228083263	1_116	0	0.0555029500587623	16.8478296139202	1.55962480721175e-05	-2.22784810126519	1
ENSG00000162910.18	MRPL55	1	228109044	1_116	0	0.0250536829744824	9.13236283420221	3.81605689504224e-06	-1.49999999999945	1
ENSG00000143774.16	GUK1	1	228140298	1_116	0	0.0218917897318136	7.65992896722436	2.79683030023356e-06	-1.07324840764324	1
ENSG00000198835.3	GJC2	1	228149213	1_116	0	0.0197382071689626	6.75022292929769	2.22221423045115e-06	-0.929032258064381	1
ENSG00000162913.9	C1orf145	1	228213931	1_116	0	0.0410487663518483	13.3455926581002	9.13688334722046e-06	-1.9843750000007	1
ENSG00000154370.15	TRIM11	1	228375132	1_116	0	0.0404946032794966	14.1676689062901	9.56875980711972e-06	-2.12608695652153	1
ENSG00000162931.11	TRIM17	1	228417087	1_116	0	0.0152423764502864	4.62676591015901	1.17622475690905e-06	0.376146788990649	1
ENSG00000196890.4	HIST3H2BB	1	228458562	1_116	0	0.020362704760666	7.22606125257158	2.45412798953589e-06	-0.971830985914993	1
ENSG00000168159.11	RNF187	1	228484557	1_116	0	0.0151717065145102	4.5740170689389	1.15742356292512e-06	0.391215525482622	3
ENSG00000116574.5	RHOU	1	229085408	1_117	0	0.0397027454280159	13.8429295731562	9.16660788266547e-06	1.51666666666738	1
ENSG00000168118.11	RAB4A	1	229283674	1_117	0	0.0154546663784535	5.21056477248038	1.34308821658867e-06	-0.315789473684338	1
ENSG00000154429.10	CCSAP	1	229328846	1_117	0	0.0159909702608657	5.46711099884474	1.45811847482993e-06	0.339869281045845	1
ENSG00000143632.14	ACTA1	1	229434388	1_117	2	0.414079485588802	19.3480808940402	0.000133623152988553	4.07272727272717	1
ENSG00000135776.4	ABCB10	1	229559119	1_117	2	0.0385436288725355	13.2107789233572	8.49260903545865e-06	3.17307692307571	1
ENSG00000135763.9	URB2	1	229582109	1_117	2	0.0251266652446727	11.7823774274081	4.93773626773973e-06	2.92405063291216	1
ENSG00000143641.9	GALNT2	1	230282253	1_117	0	0.0170773750433043	5.8480384810906	1.66567951047017e-06	-0.0952380952380756	1
ENSG00000135744.7	AGT	1	230714337	1_118	0	0.0505574706592383	11.0575760899642	9.32406689345131e-06	-1.40846569065829	2
ENSG00000135773.12	CAPN9	1	230755502	1_118	0	0.0881376741254922	16.28711118682	2.39422936142502e-05	-1.88095238095176	1
ENSG00000119280.16	C1orf198	1	230869101	1_118	0	0.0307343163608713	6.429770571343	3.29593880393409e-06	-0.65485395094823	2
ENSG00000143643.12	TTC13	1	230978719	1_118	0	0.0253182672580573	4.63628654497859	1.95778210768889e-06	0.0634164968013586	2
ENSG00000182118.7	FAM89A	1	231038158	1_118	0	0.0255886488650525	4.73446398896262	2.02059036605901e-06	-0.248062015503809	1
ENSG00000143633.12	C1orf131	1	231222555	1_118	0	0.0327254454075383	7.01144209382835	3.82695207348092e-06	-0.864661654135483	1
ENSG00000116906.11	GNPAT	1	231240905	1_118	0	0.0256933091827561	4.77219152740172	2.0450221390807e-06	0.282207597701687	2
ENSG00000116903.7	EXOC8	1	231337950	1_118	0	0.0735227929546153	14.5714902693216	1.78684167338513e-05	1.70497427101156	1
ENSG00000010072.15	SPRTN	1	231341043	1_118	0	0.0271844517511822	5.29379915630151	2.40020394190716e-06	-0.606299212598548	1
ENSG00000116918.13	TSNAX	1	231528861	1_118	0	0.0307999445107913	6.44952823223899	3.31312626838806e-06	-0.867132867133102	1
ENSG00000162946.21	DISC1	1	231626594	1_118	0	0.0283289622700684	5.6753065950611	2.68151419188012e-06	-0.664062499999985	1
ENSG00000212916.4	MAP10	1	232805207	1_119	0	0.0275968755161291	7.09362412148693	3.26503764095744e-06	0.778762156632073	2
ENSG00000135778.11	NTPCR	1	232950261	1_119	0	0.0576816884069243	13.9512499802067	1.34218132035524e-05	1.86936640530479	2
ENSG00000135749.18	PCNX2	1	233296553	1_120	0	0.0252416863708083	4.82140494827308	2.02979454560722e-06	-0.242647058823506	1
ENSG00000135750.14	KCNK1	1	233584823	1_120	0	0.0251362961703274	4.78273965072785	2.00510966803315e-06	0.181578593506754	2
ENSG00000059588.9	TARBP1	1	234478644	1_121	0	0.0808352128875506	18.4723291878475	2.49047594514163e-05	1.97286676844203	3
ENSG00000188739.14	RBM34	1	235161669	1_121	0	0.0266854241742858	8.1274681824236	3.6173413598243e-06	-1.05699481865287	1
ENSG00000152904.11	GGPS1	1	235326535	1_121	0	0.0257721894206742	7.80554960216696	3.35517292191929e-06	0.946153846154274	1
ENSG00000168243.10	GNG4	1	235651207	1_121	0	0.0489691573691407	13.7645560539391	1.12420353173391e-05	1.53205128205132	1
ENSG00000143669.13	LYST	1	235883940	1_122	0	0.0193351523274061	4.95694387355071	1.59853336346891e-06	0.288659793814499	1
ENSG00000077585.13	GPR137B	1	236135019	1_122	0	0.0334756904449997	10.0306249768622	5.60038188527313e-06	-1.23812989298821	3
ENSG00000086619.13	ERO1B	1	236249930	1_122	0	0.0197744301460719	5.16406599388641	1.70316163693667e-06	0.527559055118026	1
ENSG00000186197.13	EDARADD	1	236348178	1_122	0	0.0195788898275223	5.07244109573819	1.65639984272153e-06	0.279720279720192	1
ENSG00000116977.18	LGALS8	1	236509896	1_122	0	0.0185942831979685	4.59679837329033	1.42559118629887e-06	-0.146721777042986	3
ENSG00000119285.10	HEATR1	1	236604526	1_122	0	0.0504832253528449	13.8522477078544	1.16634611918382e-05	2.4186046511624	1
ENSG00000077522.12	ACTN2	1	236685451	1_122	0	0.0185486744177007	4.57417319675512	1.41509497401111e-06	0.0171660954184046	2
ENSG00000116984.12	MTR	1	236795503	1_122	0	0.0241991462734548	7.02759365723644	2.8363955311618e-06	-0.735956634346369	2
ENSG00000198626.15	RYR2	1	237032219	1_122	0	0.0261623829992844	7.74847891458456	3.38106764890239e-06	-0.867993347199856	4
ENSG00000117009.11	KMO	1	241531649	1_127	0	0.0204495541135816	5.61404334613367	1.91478364832719e-06	0.519417475728489	1
ENSG00000203668.2	CHML	1	241642887	1_127	0	0.0211884927920449	5.9414919775762	2.09969244526687e-06	0.629629629629467	1
ENSG00000054277.13	OPN3	1	241653927	1_127	0	0.0729283474398994	17.4443353855661	2.12183156571659e-05	1.87726107452255	3
ENSG00000174371.16	EXO1	1	241847755	1_127	0	0.106147770452158	21.0079300275424	3.7192403459789e-05	-2.45977571585665	2
ENSG00000197769.5	MAP1LC3C	1	241999572	1_128	0	0.0218366367615237	5.15334138321761	1.87687249017548e-06	-0.362416107382456	1
ENSG00000180287.16	PLD5	1	242175628	1_128	0	0.0205254138152952	4.58201941285368	1.56858823087442e-06	-0.0285714285714282	1
ENSG00000143702.15	CEP170	1	243254880	1_128	0	0.0338098742756487	9.1969494502574	5.18617850514034e-06	1.29545454545499	1
ENSG00000054282.15	SDCCAG8	1	242263144	1_128	0	0.020920939470656	4.75808010227737	1.66024827486828e-06	-0.144020687100313	2
ENSG00000117020.16	AKT3	1	243851993	1_128	0	0.0353230861352896	9.60315241667769	5.65760428281302e-06	1.19727891156475	1
ENSG00000173728.10	C1orf100	1	244352788	1_129	0	0.0252447899972859	4.63375154056679	1.95103298265771e-06	-0.105291645733344	2
ENSG00000035687.9	ADSS	1	244461333	1_129	0	0.0464771946784827	10.2966370850312	7.98170032414363e-06	1.21093749999962	1
ENSG00000179397.17	C1orf101	1	244454207	1_129	0	0.0318248342041153	6.77712173778879	3.59725762940497e-06	-0.777690028361126	2
ENSG00000121644.18	DESI2	1	244662541	1_129	0	0.0251872825627908	4.61267582667925	1.93773486694006e-06	0.11258278145694	1
ENSG00000203667.9	COX20	1	244834651	1_129	0	0.123007877894446	19.5000642903466	4.00063633464116e-05	2.17901234568005	1
ENSG00000162849.15	KIF26B	1	245155106	1_129	0	0.039454680053031	8.77163046685064	5.77216794724571e-06	1.01470588235266	1
ENSG00000185420.18	SMYD3	1	246507596	1_130	0	0.0170616376591327	5.07645836891628	1.44458017049087e-06	-0.447683432143807	2
ENSG00000162852.13	CNST	1	246569511	1_130	0	0.0162606198145137	4.63364249834606	1.25666559404204e-06	-0.169999999999994	1
ENSG00000143653.9	SCCPDH	1	246720005	1_130	0	0.0210524299446394	7.01381959769756	2.46273071909647e-06	1.12674585914128	3
ENSG00000153207.14	AHCTF1	1	246932175	1_130	0	0.0205241780231101	6.77946979799195	2.32071392892048e-06	-0.806896551723832	1
ENSG00000277462.1	ZNF670	1	246991445	1_130	0	0.032902718477519	11.1427216867155	6.11481286140644e-06	-1.34984930966191	2
ENSG00000188295.14	ZNF669	1	247104366	1_130	0	0.0273078559626171	9.41690420762874	4.28899817728853e-06	-1.20155038759666	1
ENSG00000196418.12	ZNF124	1	247167626	1_130	0	0.020306132844932	6.68094840145485	2.26269202545288e-06	-0.787644787644646	1
ENSG00000162714.12	ZNF496	1	247356658	1_131	0	0.0360456709197545	9.8120255113375	5.8989115972765e-06	1.14197530864221	1
ENSG00000162711.16	NLRP3	1	247412872	1_131	0	0.0364893656933953	9.86953790003629	6.00652430340492e-06	-1.11464968152824	1
ENSG00000162722.8	TRIM58	1	247857224	1_131	0	0.021363555527413	5.18989200385277	1.84923438473548e-06	0.696629213483182	1
ENSG00000175137.10	SH3BP5L	1	248831906	1_131	0	0.0260710432490255	6.87577966066303	2.98978849682132e-06	0.887700534759358	1
ENSG00000171161.12	ZNF672	1	248877680	1_131	0	0.0205983271702577	4.66359117863873	1.60218451366693e-06	-0.157894736842141	1
ENSG00000171163.15	ZNF692	1	248859244	1_131	0	0.020485000490541	4.61602483606787	1.57711811850492e-06	-0.0671854107825021	2
ENSG00000143727.15	ACP1	2	264227	2_1	0	0.0212687360485877	4.83062136081454	1.71358157802815e-06	-0.270242027708556	2
ENSG00000151353.14	TMEM18	2	677591	2_1	0	0.188307827240867	25.4480108319477	7.99249399964328e-05	-2.68931865563899	2
ENSG00000172554.11	SNTG2	2	1093240	2_1	0	0.0291672461933064	7.74886271864244	3.76958464620941e-06	-0.872000000000156	1
ENSG00000115705.20	TPO	2	1139377	2_1	0	0.0244258704378407	6.10840126520007	2.48850039004819e-06	-0.640463738565162	2
ENSG00000130508.10	PXDN	2	1744221	2_1	0	0.0261360801467033	6.73380064148119	2.93535622625673e-06	0.730496453900855	1
ENSG00000186487.17	MYT1L	2	1809285	2_2	0	0.0247964639803385	8.06291573760473	3.33458644802142e-06	-0.984987103975458	2
ENSG00000032389.12	TSSC1	2	3377418	2_2	0	0.0170024592253343	4.58229633940374	1.29943637388646e-06	-0.0333305360202682	2
ENSG00000171853.15	TRAPPC12	2	3379891	2_2	0	0.0185340155847434	5.37692210418617	1.6621238233557e-06	-0.460317460317255	1
ENSG00000171865.9	RNASEH1	2	3558529	2_2	0	0.0186154067281454	5.41730511012404	1.68196103866804e-06	-0.453834175668134	2
ENSG00000171863.12	RPS7	2	3606600	2_2	0	0.0170033295730693	4.58276785921575	1.29963661068957e-06	-0.0607682000996774	2
ENSG00000118004.17	COLEC11	2	3594575	2_2	0	0.0216880210021277	6.82615009115499	2.46919770069625e-06	-0.753444963180848	3
ENSG00000151360.9	ALLC	2	3658122	2_2	0	0.0169910547342711	4.57611651765548	1.29681348669691e-06	0.00609756097561199	1
ENSG00000214866.8	DCDC2C	2	3704182	2_2	0	0.0195614186717077	5.87424213782689	1.9165153332725e-06	-0.535433070866333	1
ENSG00000134321.11	RSAD2	2	6869802	2_5	0	0.0687298732154054	15.3554983455622	1.76023058933879e-05	-1.80645161290284	1
ENSG00000134326.11	CMPK2	2	6869802	2_5	0	0.0687298732154054	15.3554983455622	1.76023058933879e-05	-1.80645161290284	1
ENSG00000151692.14	RNF144A	2	6967324	2_5	0	0.0238724825530958	5.51227426082249	2.19476743531804e-06	-0.507246376811643	1
ENSG00000134313.15	KIDINS220	2	8733968	2_6	0	0.0499221396853937	12.8583617211199	1.07062883394277e-05	-1.53968253968183	1
ENSG00000143797.11	MBOAT2	2	9003515	2_6	0	0.106214706281039	19.9842605272502	3.54024110970469e-05	2.27276883476816	2
ENSG00000151693.9	ASAP2	2	9163467	2_6	0	0.0250962956459345	6.47374305306917	2.70972479603113e-06	0.595965024559276	2
ENSG00000119185.12	ITGB1BP1	2	9410592	2_6	0	0.0211921850826954	4.9125417135986	1.73636928500497e-06	-0.309676034460422	3
ENSG00000119203.13	CPSF3	2	9424405	2_6	0	0.143459857049237	22.8833375404773	5.47532453652837e-05	-3.14379084967369	1
ENSG00000134330.18	IAH1	2	9476032	2_6	0	0.0261817993027527	6.86521844462059	2.99787800401308e-06	0.919708029197109	1
ENSG00000151694.12	ADAM17	2	9555777	2_6	0	0.0704507968290696	16.08794116559	1.89036855488935e-05	2.39259259259314	1
ENSG00000115750.16	TAF1B	2	9843557	2_6	0	0.031578135719937	8.59956552711125	4.52921672778175e-06	-1.1983360151332	2
ENSG00000134317.17	GRHL1	2	9947507	2_6	0	0.0408855012613988	10.997448493024	7.49931107683342e-06	-1.35010502313057	2
ENSG00000205795.4	CYS1	2	10080534	2_6	0	0.0259993265579511	6.80051552606553	2.94892712985297e-06	-0.711864406780019	1
ENSG00000171848.13	RRM2	2	10122793	2_6	0	0.0209179555454875	4.79240064424382	1.67198531668459e-06	-0.253521126760447	1
ENSG00000115756.12	HPCAL1	2	10323134	2_7	0	0.0179511651934554	6.24234751123113	1.86896294626257e-06	0.673469387755283	1
ENSG00000115761.15	NOL10	2	10689644	2_7	0	0.020720392337065	7.56492195355688	2.61434279361834e-06	0.928076635319239	2
ENSG00000143882.10	ATP6V1C2	2	10722013	2_7	0	0.0151524536501194	4.68159368443537	1.18314177347263e-06	0.227053140096609	1
ENSG00000162976.12	PQLC3	2	11163130	2_7	0	0.0171328256531194	5.81251656074465	1.66093755259782e-06	0.601639235974855	2
ENSG00000134318.13	ROCK2	2	11347918	2_7	0	0.0264637603441502	9.82426967449197	4.33622626585816e-06	-1.19163763066254	1
ENSG00000169016.16	E2F6	2	11466058	2_7	0	0.0223968651009118	8.28283153716381	3.09404173977077e-06	0.941398865784653	1
ENSG00000134324.11	LPIN1	2	11677579	2_7	0	0.0202545153883676	7.35517903348036	2.48470715542517e-06	0.866694071116749	2
ENSG00000151779.12	NBAS	2	15560878	2_9	0	0.0390934462388963	10.2423161616579	6.67824334485634e-06	1.42424242424255	1
ENSG00000079785.14	DDX1	2	15591459	2_9	0	0.0415881339711034	10.8175958771428	7.50343790689779e-06	1.33918128654954	1
ENSG00000134323.11	MYCN	2	15939632	2_9	0	0.0249738569329748	6.09021671832037	2.53675469109769e-06	-0.654135338345852	1
ENSG00000214842.5	RAD51AP2	2	17539655	2_10	0	0.0248392945485993	9.94096594299469	4.11839453534432e-06	-1.26527184582443	2
ENSG00000197872.11	FAM49A	2	16666648	2_10	0	0.0566089310201489	17.4636998630306	1.64885064446667e-05	1.95999999999994	1
ENSG00000163032.11	VSNL1	2	17538936	2_10	0	0.0633901962266658	18.5104627520949	1.95703898811095e-05	-2.06976744185964	1
ENSG00000178295.14	GEN1	2	17622424	2_10	0	0.0147566897715351	5.12401910411247	1.26112981474735e-06	-0.300620707440667	5
ENSG00000163029.15	SMC6	2	17780850	2_10	0	0.0156067246297418	5.64464862200249	1.46929427214911e-06	0.649492593022997	2
ENSG00000170745.11	KCNS3	2	17870214	2_10	0	0.015657915367454	5.66590120259986	1.4796637842231e-06	-0.573720571862629	4
ENSG00000143867.6	OSR1	2	19719626	2_12	0	0.121301914298954	20.7850093125286	4.20511603037394e-05	2.26136363636419	1
ENSG00000118965.14	WDR35	2	19990398	2_12	0	0.025159144226561	6.02192951968254	2.52692084840599e-06	-0.57703081232479	1
ENSG00000132031.12	MATN3	2	20009334	2_12	0	0.0270291372366174	6.68475175935439	3.01354425165217e-06	0.968769145774247	2
ENSG00000055917.15	PUM2	2	20352364	2_12	0	0.0799204930754195	16.8035499368443	2.23985188780298e-05	1.98016997167122	1
ENSG00000118960.12	HS1BP3	2	20631111	2_12	0	0.0267467816396811	6.58761416156105	2.9387307154418e-06	-0.851351272441717	2
ENSG00000143869.6	GDF7	2	20679060	2_12	0	0.0229021244954477	5.15376242464175	1.96861265021775e-06	-0.359999999999978	1
ENSG00000084674.14	APOB	2	21044338	2_13	0	0.0286485031520364	5.66107342122624	2.70495988378187e-06	-0.470050373428462	2
ENSG00000119778.14	ATAD2B	2	23927186	2_14	0	0.0587537623073032	11.4671066625711	1.12369808230097e-05	1.61644898737274	2
ENSG00000173960.13	UBXN2A	2	23931322	2_14	0	0.0749667838033533	13.7587996266564	1.72032115850561e-05	1.9648460487229	2
ENSG00000205639.9	MFSD2B	2	24009112	2_14	0	0.0294759859015714	5.04651269866161	2.4809603075179e-06	-0.622858424393073	2
ENSG00000163026.11	WDCP	2	24049787	2_14	0	0.0494337401092446	9.85153784040216	8.12246045130392e-06	-1.46590909090953	1
ENSG00000119782.13	FKBP1B	2	24049526	2_14	0	0.0388528731881908	7.60829460441172	4.93026844978242e-06	-1.20338983050872	1
ENSG00000115128.6	SF3B6	2	24077362	2_14	0	0.0407337132489782	8.04782732490574	5.46754991960908e-06	-1.26404494382015	1
ENSG00000219626.8	FAM228B	2	24077362	2_14	0	0.0378258752323285	7.3593772062333	4.64290881782983e-06	1.11426450710976	2
ENSG00000115129.13	TP53I3	2	24064728	2_14	0	0.0299575168687575	5.1965404505942	2.59645159377315e-06	0.575671137066391	2
ENSG00000176732.6	PFN4	2	24124223	2_14	0	0.0350405370390475	6.64923143040194	3.88599563384089e-06	0.940476190476283	1
ENSG00000186453.12	FAM228A	2	24175577	2_14	0	0.0360358943975463	6.90914563350074	4.15259673476159e-06	0.784091348306312	3
ENSG00000198399.14	ITSN2	2	24360902	2_14	0	0.0293888778271068	5.01911023892359	2.46019676789209e-06	-0.58862144420116	1
ENSG00000084676.15	NCOA1	2	24491962	2_15	0	0.0169146792749409	9.66012643144141	2.72525210306071e-06	1.38302993089792	3
ENSG00000138092.10	CENPO	2	24888093	2_15	0	0.105293637703625	20.038523375808	3.51907036784354e-05	5.0806451612884	1
ENSG00000138031.14	ADCY3	2	24921004	2_15	0	0.0208002520986872	17.2412520059998	5.9813264209649e-06	3.59137382351169	2
ENSG00000115137.11	DNAJC27	2	24970202	2_15	0	0.0654126201902963	23.0457219057919	2.51427031711853e-05	2.69008835373751	2
ENSG00000115138.10	POMC	2	25166290	2_15	0	0.0485323589324355	17.2435259846451	1.39578196432039e-05	1.55384615384595	1
ENSG00000119772.16	DNMT3A	2	25343038	2_15	0	0.00916902192966862	4.70512254402666	7.19538532414208e-07	-0.626984126984228	1
ENSG00000138101.18	DTNB	2	25673259	2_15	0	0.0352757807735348	15.8496726231819	9.32517598925331e-06	1.44845360824747	1
ENSG00000143970.16	ASXL2	2	25878534	2_15	0	0.0185385615250752	11.1732273984238	3.45473528627742e-06	-1.41176470588225	1
ENSG00000084731.14	KIF3C	2	25983137	2_15	0	0.0107114103944433	6.48688221659721	1.15889149894739e-06	1.05673758865239	1
ENSG00000157833.12	GAREM2	2	26165399	2_15	0	0.0125236240825956	7.41842786797732	1.54953720003334e-06	-0.790480024881356	3
ENSG00000138029.13	HADHB	2	26242980	2_15	0	0.0114184361385632	6.65817599467427	1.26800802899582e-06	0.788079470199014	1
ENSG00000084754.10	HADHA	2	26244479	2_15	0	0.0112825331182141	6.54806042040945	1.2321948822212e-06	0.76973684210534	1
ENSG00000173567.14	ADGRF3	2	26347104	2_15	0	0.0125656022064696	7.32783129462216	1.53574416805946e-06	0.758333333333993	1
ENSG00000157856.10	DRC1	2	26401975	2_15	0	0.0119564123238639	6.89772663057688	1.37552018434e-06	-0.684491978609694	1
ENSG00000157884.10	CIB4	2	26641739	2_15	0	0.016821416810715	10.1983481606957	2.86122830014596e-06	1.23161764705849	1
ENSG00000171303.6	KCNK3	2	26691919	2_16	0	0.0298454057111393	8.15149892734881	4.05765452975703e-06	0.870229007633634	1
ENSG00000115163.14	CENPA	2	26764613	2_16	0	0.0463788953668911	12.5042137739348	9.67245896670215e-06	-1.83333333333271	1
ENSG00000084764.10	MAPRE3	2	26961578	2_16	0	0.0358576193268469	9.55283459336787	5.7131261794506e-06	-1.3149606299213	1
ENSG00000119777.18	TMEM214	2	27031928	2_16	0	0.0292624532474952	7.7515601101983	3.78320571942937e-06	0.95275590551154	1
ENSG00000138080.13	EMILIN1	2	27078536	2_16	0	0.0223639293961637	6.73514289691864	2.51220475040049e-06	-1.26421404682279	1
ENSG00000138030.12	KHK	2	27086791	2_16	0	0.0515173372650331	13.0968202138666	1.12532865896771e-05	-1.74520337541682	2
ENSG00000138028.15	CGREF1	2	27113635	2_16	0	0.0376362638241294	10.334305766491	6.48706003080336e-06	-1.56905496509076	2
ENSG00000143994.13	ABHD1	2	27113635	2_16	0	0.0526498722569387	13.36004450761	1.17318184144084e-05	-1.85430463576079	1
ENSG00000138073.13	PREB	2	27134061	2_16	0	0.0197330715199335	4.7819240967786	1.57382874734602e-06	-0.540362087983013	2
ENSG00000138085.16	ATRAID	2	27210356	2_16	0	0.0206439034010619	6.26077765811623	2.15565970928629e-06	-1.38277472912412	2
ENSG00000138074.14	SLC5A6	2	27212382	2_16	0	0.0204666379647726	7.48054296902101	2.55352277009987e-06	1.95637068851917	3
ENSG00000084774.13	CAD	2	27215949	2_16	0	0.0212006915131887	6.29670578613631	2.22650427675144e-06	1.30612244897941	1
ENSG00000163793.12	DNAJC5G	2	27264937	2_16	0	0.0312554262698017	12.4532075073867	6.49182429190363e-06	-2.63725490196062	1
ENSG00000115194.10	SLC30A3	2	27275976	2_16	0	0.02433991333772	8.53873009887495	3.46635006122384e-06	1.95454545454458	1
ENSG00000163794.6	UCN	2	27308797	2_16	0	0.020270959713625	4.92154882898179	1.66393445370729e-06	-0.373493975903575	1
ENSG00000115207.13	GTF3C2	2	27356305	2_16	0	0.0207404212720218	5.14218287764131	1.77879212002032e-06	-0.459214501510428	1
ENSG00000115211.15	EIF2B4	2	27369556	2_16	1	0.104614719907882	19.7332716090785	3.44311870548878e-05	-4.11718750000123	1
ENSG00000115234.10	SNX17	2	27369556	2_16	1	0.104614719907882	19.7332716090785	3.44311870548878e-05	4.11718750000123	1
ENSG00000163795.13	ZNF513	2	27380806	2_16	1	0.0659462124052467	18.7469196050007	2.06195830714589e-05	3.81891748710515	2
ENSG00000115216.13	NRBP1	2	27428187	2_16	1	0.0980087798777481	19.493263538698	3.1864685945981e-05	4.08661417322919	1
ENSG00000138002.14	IFT172	2	27489541	2_16	0	0.020137246921213	4.86103488051076	1.63263438266548e-06	-0.419014084507268	1
ENSG00000221843.4	C2orf16	2	27536773	2_16	0	0.0228993892502619	5.8696816910843	2.24180872657529e-06	0.795597484277147	1
ENSG00000243943.9	ZNF512	2	27585287	2_16	0	0.0426018182049868	11.1607238861144	7.93013543093049e-06	1.22516556291446	1
ENSG00000198522.13	GPN1	2	27628084	2_16	0	0.0854240164086709	16.8484673028068	2.40049326573365e-05	1.79487179487086	1
ENSG00000176714.9	CCDC121	2	27629397	2_16	0	0.115807616342541	19.5720523076096	3.78036380185099e-05	1.97790055248531	1
ENSG00000158019.20	BRE	2	27889824	2_16	0	0.0278150538819494	11.3638743359608	5.27189113802311e-06	2.39995771236232	2
ENSG00000171174.13	RBKS	2	27891044	2_16	0	0.0276446595531031	11.2907774987121	5.20589255702809e-06	2.39130434782563	1
ENSG00000075426.11	FOSL2	2	28391472	2_17	0	0.015080022442065	4.96417076668445	1.24855824287147e-06	0.114285714285716	1
ENSG00000163803.12	PLB1	2	28622624	2_17	0	0.0427412217819401	15.3432502999952	1.0937659721599e-05	1.89532512346971	2
ENSG00000213639.9	PPP1CB	2	28772360	2_17	0	0.131673926767253	25.581111883228	5.61796863208144e-05	3.23387096774189	1
ENSG00000163806.15	SPDYA	2	28782736	2_17	0	0.0542655786234598	17.3147009814026	1.56711020806244e-05	-2.71106655566734	2
ENSG00000171103.10	TRMT61B	2	28869813	2_17	0	0.0232360306096636	9.49710400039091	3.68055438491322e-06	-2.01587301587327	1
ENSG00000163811.11	WDR43	2	28895415	2_17	0	0.019412831785765	7.2701199702462	2.3539139057111e-06	-0.987234042553336	1
ENSG00000189350.12	TOGARAM2	2	28957070	2_17	0	0.0147465280320889	4.82195515761403	1.18596822558218e-06	-0.311880883504183	2
ENSG00000115295.19	CLIP4	2	29097646	2_18	0	0.0253027903456419	4.65937790483638	1.96633024112599e-06	0.074999999999972	1
ENSG00000213626.11	LBH	2	30375078	2_19	0	0.0355404252803863	9.56421783888009	5.66933584849235e-06	1.20408163265299	1
ENSG00000172954.13	LCLAT1	2	30373151	2_19	0	0.0416801196426257	11.0450302130131	7.67813901187187e-06	1.49385294825796	3
ENSG00000158089.14	GALNT14	2	31126616	2_19	0	0.0207398314814613	4.58201539636769	1.58497301676413e-06	-0.00980180383469924	2
ENSG00000214711.9	CAPN14	2	31229581	2_19	0	0.0221908783000612	5.20599651798898	1.92680813184842e-06	0.35393258426963	1
ENSG00000013016.15	EHD3	2	31234492	2_19	0	0.0217110980902021	5.00427376082312	1.81210331556708e-06	0.377133105802289	1
ENSG00000162959.13	MEMO1	2	32011261	2_20	0	0.0449926369943247	10.5653257822809	7.92837979967217e-06	1.55445544554534	1
ENSG00000152683.14	SLC30A6	2	32164985	2_20	0	0.02360621861398	4.58502483807101	1.80521204660061e-06	-0.207070707070799	1
ENSG00000091106.18	NLRC4	2	32264782	2_20	0	0.173541516451301	23.4283217007271	6.78117063204147e-05	3.15267175572511	1
ENSG00000119820.10	YIPF4	2	32277426	2_20	0	0.0303962110005069	6.9229115133627	3.50968659369233e-06	1.3395420208431	2
ENSG00000115760.13	BIRC6	2	32354691	2_20	0	0.0688559746063885	14.5490006646982	1.67084013595875e-05	2.08115870072727	3
ENSG00000018699.11	TTC27	2	32678481	2_20	0	0.0259368692674273	5.45495144865214	2.35976387384048e-06	-0.763819095477484	1
ENSG00000152689.17	RASGRP3	2	33451373	2_21	0	0.0372702326183825	12.665970208993	7.87337018240859e-06	1.51009414038223	3
ENSG00000119812.18	FAM98A	2	33598472	2_21	0	0.0390872818114933	13.1082579311205	8.54556051522673e-06	1.56737588652468	1
ENSG00000150938.9	CRIM1	2	36475246	2_23	0	0.0129626990008574	4.75407192004152	1.02783000029899e-06	-0.138686131386877	1
ENSG00000171055.14	FEZ2	2	36587902	2_23	0	0.0140791907100403	5.5139386900324	1.29479117334817e-06	-0.425709086298191	2
ENSG00000205221.12	VIT	2	36694431	2_23	0	0.133626567711898	26.563838362532	5.9203004580596e-05	2.71662092506603	3
ENSG00000115808.11	STRN	2	36965464	2_23	0	0.206935196985612	30.8755495799884	0.000106563669536066	3.36368102739183	2
ENSG00000008869.11	HEATR5B	2	37084196	2_23	0	0.0147529606339695	5.94399890787393	1.46257454335977e-06	0.425475176611921	2
ENSG00000152133.14	GPATCH11	2	37097965	2_23	0	0.0345241578029797	13.7947709243052	7.94324012620159e-06	2.14960629921182	1
ENSG00000055332.16	EIF2AK2	2	37156629	2_23	0	0.0865282104383213	22.3978536934367	3.23239354496126e-05	-3.09877727340733	2
ENSG00000218739.9	CEBPZOS	2	37204130	2_23	0	0.0127111959074872	4.5739279355475	9.69696516761559e-07	0.505433011067272	2
ENSG00000115816.14	CEBPZ	2	37231568	2_23	0	0.140466233871953	27.0455272109921	6.33617984623895e-05	3.52755905511765	1
ENSG00000003509.15	NDUFAF7	2	37231568	2_23	0	0.140466233871953	27.045527210992	6.33617984623892e-05	-3.52755905511765	1
ENSG00000115825.9	PRKD3	2	37238166	2_23	0	0.0722639240375731	20.6942681842641	2.49420255196362e-05	3.08800000000105	1
ENSG00000115841.19	RMDN2	2	37922042	2_24	0	0.0706496323549171	16.3078355187883	1.92161479711602e-05	2.08214554569539	2
ENSG00000138061.11	CYP1B1	2	38070372	2_24	0	0.0229864056054513	5.85626883824713	2.24518523025691e-06	0.736486486486468	1
ENSG00000152147.10	GEMIN6	2	38751622	2_24	0	0.0264373375402657	7.14859426437938	3.15208898887211e-06	-0.81467968953986	2
ENSG00000163214.20	DHX57	2	38875912	2_25	0	0.0183273762558306	4.69833056929014	1.43616378600749e-06	-0.12107623318391	1
ENSG00000188010.12	MORN2	2	38875912	2_25	0	0.018346804410544	4.70809160252962	1.44067307868198e-06	-0.0085016785601972	2
ENSG00000214694.10	ARHGEF33	2	38882417	2_25	0	0.0204766495656264	5.720628939271	1.95372206888993e-06	0.406698914223362	3
ENSG00000115904.12	SOS1	2	39124428	2_25	0	0.0348824398984227	10.6472282029946	6.19446099497557e-06	-1.49787234042584	1
ENSG00000183023.18	SLC8A1	2	40393010	2_26	0	0.0110582679113281	5.23298053351459	9.65153371822623e-07	0.405228758169895	1
ENSG00000143924.18	EML4	2	42124001	2_26	0	0.0115091408629341	5.60019293811309	1.07499390203566e-06	-0.611793702243861	3
ENSG00000115944.14	COX7A2L	2	42383213	2_26	0	0.0190028626208877	10.2147806899508	3.23748810236722e-06	1.26212389786441	3
ENSG00000162881.6	OXER1	2	42766026	2_26	0	0.0106201251788122	4.86155697768536	8.6112286583629e-07	-0.224806201550383	1
ENSG00000162882.14	HAAO	2	42766642	2_26	0	0.013926415042248	7.35298264430059	1.70790213157723e-06	0.850421163612281	3
ENSG00000152527.13	PLEKHH2	2	43711419	2_27	0	0.0239461883198464	11.5749300595529	4.62290399778349e-06	-1.27334457540519	3
ENSG00000223658.7	C1GALT1C1L	2	43675895	2_27	0	0.0116905059571518	5.16740646678607	1.00754867793564e-06	0.473490180062217	2
ENSG00000138036.18	DYNC2LI1	2	43771587	2_27	0	0.0115122924958455	5.47716256034711	1.05166531751105e-06	-1.07394307765124	3
ENSG00000138075.11	ABCG5	2	43821207	2_27	0	0.0136069255839915	6.81868844044476	1.54746545340085e-06	0.900383141762407	1
ENSG00000138095.18	LRPPRC	2	43995523	2_27	0	0.0114966437463441	4.90563971268139	9.4064733266534e-07	-0.18988538577347	2
ENSG00000138032.20	PPM1B	2	44133660	2_28	0	0.0732508481873228	17.9634433860555	2.19463526259406e-05	-2.06521739130477	1
ENSG00000138078.15	PREPL	2	44361802	2_28	0	0.0181970497532753	5.01567318775902	1.52226519912304e-06	-0.571428571428412	1
ENSG00000143919.14	CAMKMT	2	44362007	2_28	0	0.0180121387768365	4.92156139865826	1.478523723858e-06	-0.318066157760824	1
ENSG00000170577.7	SIX2	2	45009664	2_28	0	0.0176904041051671	4.75550317158436	1.40311844870042e-06	-0.230079045049025	2
ENSG00000068784.12	SRBD1	2	45611701	2_28	0	0.0198635170276579	5.82338737590268	1.92926521173326e-06	-0.626763063684483	2
ENSG00000250565.6	ATP6V1E2	2	46541996	2_29	0	0.0408610657681461	9.95508828273607	6.78445414294543e-06	-1.3359999999999	1
ENSG00000119729.11	RHOQ	2	46547460	2_29	0	0.0228861530037455	4.58548244245317	1.7503219436258e-06	-0.0728476821192133	1
ENSG00000151665.12	PIGF	2	46591853	2_29	0	0.028794009550921	6.70806758783627	3.22151145308106e-06	-0.875234847514025	3
ENSG00000119878.5	CRIPT	2	46616237	2_29	0	0.0256157084727207	5.62631243266735	2.40375567576181e-06	0.672120459338326	2
ENSG00000068724.15	TTC7A	2	46916048	2_29	0	0.022904151088754	4.5927402052243	1.75447096372154e-06	0.0706860706860376	1
ENSG00000180398.11	MCFD2	2	46921024	2_29	0	0.024737580337032	5.30396020300798	2.18835401414898e-06	-0.428166012832545	3
ENSG00000119888.10	EPCAM	2	47349364	2_30	0	0.0313263555188813	9.50359793692287	4.96544336241894e-06	-1.1138211382111	1
ENSG00000095002.13	MSH2	2	47403074	2_30	0	0.0204788648920429	5.57490808301178	1.90416113910896e-06	-0.558510638297914	1
ENSG00000116062.14	MSH6	2	47794240	2_30	0	0.0195402800248631	5.14222234767117	1.6758754544691e-06	-0.261904761904716	1
ENSG00000242441.7	GTF2A1L	2	48595242	2_31	0	0.0390594965645408	15.3917688675791	1.00270984739966e-05	2.24425458891539	3
ENSG00000068781.21	STON1-GTF2A1L	2	48595242	2_31	0	0.037607515913153	14.6909766811643	9.21478958781537e-06	2.11999999999981	1
ENSG00000138081.20	FBXO11	2	48332722	2_31	0	0.0166568588879603	5.5574365753823	1.54393043039065e-06	0.572580645161128	1
ENSG00000170802.15	FOXN2	2	48327816	2_31	1	0.743622823295439	21.4574905462565	0.000266128720597135	4.29533678756312	1
ENSG00000162869.15	PPP1R21	2	48439199	2_31	0	0.0172963903567209	5.539328220263	1.59798494273678e-06	0.439330491575274	3
ENSG00000243244.5	STON1	2	48533225	2_31	0	0.0153865606944387	5.05416447086992	1.29703301350494e-06	0.716867469879328	1
ENSG00000179915.22	NRXN1	2	51224848	2_33	0	0.0370005749432845	6.14899538546834	3.79465891532151e-06	-0.651972157772773	1
ENSG00000143942.4	CHAC2	2	53767465	2_36	0	0.0118105909226096	4.70871274100038	9.27542738229652e-07	-0.192886104101788	2
ENSG00000068912.13	ERLEC1	2	53784242	2_36	0	0.0117422056007459	4.65534393786379	9.11720160458039e-07	0.298501947511209	2
ENSG00000115239.21	ASB3	2	53787421	2_36	0	0.0261282108062552	12.0249371641477	5.24025707018069e-06	1.57009740265344	2
ENSG00000119737.5	GPR75	2	53860333	2_36	0	0.0390137040363892	15.7404134196983	1.02422040890391e-05	1.78362573099399	1
ENSG00000170634.12	ACYP2	2	53970692	2_36	0	0.0118603660834853	4.74736715153985	9.39098226228388e-07	0.172464846754109	3
ENSG00000177994.15	C2orf73	2	54330223	2_36	0	0.0122321629307214	5.03108119895499	1.02641901601659e-06	0.331695331695377	1
ENSG00000115306.15	SPTBN1	2	54007464	2_36	0	0.0122462071141547	5.04162897659685	1.0297518661729e-06	0.362676679301334	3
ENSG00000143947.13	RPS27A	2	55233148	2_36	0	0.0129679775436107	5.56812461352095	1.20431834394926e-06	-0.545226130653549	1
ENSG00000085760.14	MTIF2	2	55229760	2_36	0	0.012063704933263	4.90361049901019	9.8663559163583e-07	0.279411764705761	1
ENSG00000163001.11	CFAP36	2	55515898	2_36	0	0.0651434611968423	20.5297602191163	2.23056463501256e-05	-2.16446666926428	2
ENSG00000275052.4	PPP4R3B	2	55619011	2_36	0	0.0116585751440386	4.58965267454427	8.92453101242759e-07	-0.109460605169011	2
ENSG00000115380.19	EFEMP1	2	55924956	2_36	0	0.0180043830679039	8.58826404038724	2.57895484549654e-06	-1.00793650793634	1
ENSG00000055813.5	CCDC85A	2	56141110	2_37	0	0.0243505848705518	5.11928836778044	2.07911779903041e-06	0.462121212121192	1
ENSG00000028116.16	VRK2	2	57907323	2_38	0	0.0166647336243119	4.6186401727597	1.28372680730501e-06	-0.0305084745762651	1
ENSG00000162929.13	KIAA1841	2	61040968	2_40	0	0.0551874462471189	34.005067036495	3.12999784713418e-05	-5.65921280373005	3
ENSG00000237651.6	C2orf74	2	61145163	2_40	0	0.019528692783955	27.8605046745375	9.0744906615572e-06	5.64829119011836	2
ENSG00000173209.22	AHSA2	2	61177796	2_40	0	0.0185544572058647	15.1716864810245	4.69507159385835e-06	-3.89289325919232	3
ENSG00000115464.14	USP34	2	61470194	2_40	0	0.0559421366379913	12.8073429290009	1.19497327768864e-05	-0.126373626373624	1
ENSG00000082898.16	XPO1	2	61538854	2_40	0	0.0335700317338669	9.15115943293778	5.12375056399414e-06	0.304093567251547	1
ENSG00000170264.12	FAM161A	2	61853877	2_40	0	0.0185687600434611	4.97409650507773	1.54048408752617e-06	0.879291443210117	3
ENSG00000115484.14	CCT4	2	61888641	2_40	0	0.0199318982457837	5.42059894113663	1.80200521250126e-06	0.601156069364214	1
ENSG00000186889.9	TMEM17	2	62505668	2_41	0	0.0293179109949736	5.71130730436899	2.79272810871846e-06	-0.352734917001073	2
ENSG00000115504.14	EHBP1	2	62625791	2_41	0	0.0323962477142907	6.63739795630576	3.58635002369712e-06	0.492063492063444	1
ENSG00000014641.17	MDH1	2	63589538	2_41	0	0.0257618708811146	4.58447250396198	1.96982151717212e-06	0.117647058823483	1
ENSG00000143951.15	WDPCP	2	63691854	2_41	0	0.029054502862032	5.73255207251656	2.77793169434228e-06	0.927999999999961	1
ENSG00000169764.15	UGP2	2	63763610	2_41	0	0.0358513755552673	7.62795844036843	4.5611488694501e-06	-0.823299221107238	3
ENSG00000143952.19	VPS54	2	64036747	2_41	0	0.0275579902628925	5.23727468181118	2.40720457470264e-06	0.427015250544687	1
ENSG00000119862.12	LGALSL	2	64483531	2_42	0	0.0217223368701669	5.45625185663704	1.97679238251319e-06	0.449612403100832	1
ENSG00000119844.15	AFTPH	2	64525160	2_42	0	0.0198457368661954	4.62280538562776	1.5301462592658e-06	0.101562500000014	1
ENSG00000179833.4	SERTAD2	2	64652534	2_42	0	0.0200421287405664	4.71361023589673	1.57564226330026e-06	0.171641791044771	1
ENSG00000115902.10	SLC1A4	2	64988123	2_42	0	0.025273385969774	6.85447736972607	2.88933489310953e-06	-0.854412005339623	3
ENSG00000011523.13	CEP68	2	65053897	2_42	0	0.0310041315366318	8.74530298612166	4.52224968076146e-06	-1.14705698025814	2
ENSG00000138069.16	RAB1A	2	65128610	2_42	0	0.02964542196458	8.33030468793001	4.11887515331328e-06	-1.12781954887192	1
ENSG00000138071.13	ACTR2	2	65228167	2_42	0	0.0266527625197035	7.34575943325393	3.2654199126272e-06	-1.28148148148144	1
ENSG00000143971.7	ETAA1	2	67397667	2_44	0	0.0253189632570242	8.88126106478056	3.75042651525624e-06	1.01879563437737	2
ENSG00000197223.11	C1D	2	68040704	2_45	0	0.0390322464202338	9.21944421979729	6.00189500216368e-06	1.076362933959	3
ENSG00000243667.6	WDR92	2	68161691	2_45	0	0.0319460440016596	7.36021433456223	3.92163935809948e-06	0.992647058823984	1
ENSG00000221823.10	PPP3R1	2	68250817	2_45	0	0.0385022343174061	9.09238342453182	5.83880242698973e-06	1.1508297690187	2
ENSG00000119865.8	CNRIP1	2	68273446	2_45	0	0.0251248234422327	5.13759275881706	2.1528947576325e-06	0.460635190832521	3
ENSG00000204923.3	FBXO48	2	68467123	2_45	0	0.023729961616913	4.60992454986592	1.82452979010263e-06	0.0569852941176612	1
ENSG00000169621.9	APLF	2	68462021	2_45	0	0.0238681291021061	4.66353971887799	1.8564966239635e-06	0.139175257731978	1
ENSG00000163219.11	ARHGAP25	2	68679529	2_45	0	0.0256568015886818	5.33123339418274	2.28134158509434e-06	0.396739130434845	1
ENSG00000169604.19	ANTXR1	2	69014127	2_46	0	0.0233667448951762	4.78464335353253	1.86469537595935e-06	0.25827814569534	1
ENSG00000198380.12	GFPT1	2	69386826	2_46	0	0.0241222538512966	5.07853279241268	2.04322526495176e-06	0.294469028728574	3
ENSG00000169599.12	NFU1	2	69423598	2_46	0	0.025714675186487	5.66923013772327	2.4314493978851e-06	0.598901098900964	1
ENSG00000115977.18	AAK1	2	69498908	2_46	0	0.0230009594397815	4.63895653180012	1.77961624215428e-06	-0.169354838709628	1
ENSG00000124380.10	SNRNP27	2	69892946	2_46	0	0.0317111359354829	7.60898851561089	4.02437862384818e-06	-1.14828169766012	2
ENSG00000059728.10	MXD1	2	69897673	2_46	0	0.0972037262989163	18.1078775804473	2.93569253996044e-05	2.38723251112496	2
ENSG00000244617.2	ASPRV1	2	69964228	2_46	0	0.0498986136905719	11.8244189080144	9.84075439409084e-06	1.52059925093699	1
ENSG00000115998.7	C2orf42	2	70246321	2_46	0	0.0230202026272722	4.64667731913728	1.78406947362427e-06	0.0479423628284174	2
ENSG00000116001.15	TIA1	2	70248695	2_46	0	0.0257269596386177	5.6736437827275	2.43450480514577e-06	-0.567999999999996	1
ENSG00000116005.11	PCYOX1	2	70255319	2_46	0	0.0258822519360119	5.72927338161553	2.47321408798406e-06	0.77272727272768	1
ENSG00000143977.13	SNRPG	2	70293743	2_46	0	0.0228389616080512	4.57370029785623	1.74222468618294e-06	-0.167364526751718	3
ENSG00000035141.7	FAM136A	2	70301469	2_46	0	0.0279137539130806	6.42804857924181	2.99266084330909e-06	-0.850473103865582	2
ENSG00000163235.15	TGFA	2	70554042	2_47	0	0.0528989585549773	15.8357156634461	1.39715607280057e-05	-1.83505154639188	1
ENSG00000075340.22	ADD2	2	70766068	2_47	0	0.0170748157262504	5.35741915791845	1.52570917306972e-06	-0.642378738926816	2
ENSG00000116031.8	CD207	2	70833920	2_47	0	0.0224656854684269	7.88729989354794	2.95534464038569e-06	-1.09256805354383	4
ENSG00000152672.7	CLEC4F	2	70811433	2_47	0	0.01746319356258	5.56458725269181	1.62075261086483e-06	-0.66119929240209	4
ENSG00000116035.2	VAX2	2	70904341	2_47	0	0.021967326173333	7.68024600587377	2.81392446424049e-06	-1.06250000000008	1
ENSG00000116039.11	ATP6V1B1	2	70887591	2_47	0	0.0278300113476685	9.86597556504091	4.57945213954849e-06	-1.32758656393408	3
ENSG00000144031.11	ANKRD53	2	70994429	2_47	0	0.0157704543073656	4.62569115413999	1.21669281295512e-06	0.148936170212781	1
ENSG00000144043.11	TEX261	2	70990491	2_47	0	0.0463859322856701	14.6090696653256	1.13023552921666e-05	-1.71026403824007	3
ENSG00000124357.12	NAGK	2	71063957	2_47	0	0.0159138146443818	4.70899828449057	1.24986450056032e-06	-0.161378227352779	2
ENSG00000124370.10	MCEE	2	71124357	2_47	0	0.0166670609663917	5.13481844781308	1.42739516855502e-06	0.370322466733898	2
ENSG00000124383.8	MPHOSPH10	2	71130580	2_47	0	0.0175663637748661	5.61885097297228	1.64622613186102e-06	0.477611940298334	1
ENSG00000124374.8	PAIP2B	2	71225275	2_47	0	0.0240909729620791	8.53227564830433	3.42830398366005e-06	1.1988539709913	2
ENSG00000135636.13	DYSF	2	71404555	2_47	0	0.021940205147037	7.66884935092658	2.80627996732743e-06	-0.947465881395281	2
ENSG00000135631.16	RAB11FIP5	2	73155841	2_48	0	0.0226128795811845	5.3604956574421	2.02171961234219e-06	0.566845657481718	2
ENSG00000135632.11	SMYD5	2	73214385	2_48	0	0.0252114740132838	6.36521447218985	2.67652549751643e-06	-0.695000000000019	1
ENSG00000116127.17	ALMS1	2	73326269	2_48	0	0.02114205203768	4.73982034682427	1.67135661260258e-06	-0.16521133077939	2
ENSG00000144035.3	NAT8	2	73619640	2_48	0	0.0219906648868675	5.10295727423813	1.87163172523264e-06	0.439189189189052	1
ENSG00000144034.14	TPRKB	2	73737087	2_48	0	0.0226881728332484	5.39118307103359	2.0400636004352e-06	0.515215589370468	2
ENSG00000144048.10	DUSP11	2	73780009	2_48	0	0.0240449552969995	5.92752277431987	2.37715396251426e-06	-0.623076923076883	1
ENSG00000124356.15	STAMBP	2	73829050	2_48	0	0.025095427844083	6.32258094990723	2.64636112575297e-06	-0.65306808235233	3
ENSG00000163017.13	ACTG2	2	73892213	2_48	0	0.0284628023885021	7.48691281839691	3.55418916973789e-06	-0.867647058823847	1
ENSG00000114956.19	DGUOK	2	73895902	2_48	0	0.0413067171900285	10.9419127045839	7.53831068275976e-06	1.34074074074098	1
ENSG00000114978.17	MOB1A	2	74178740	2_48	0	0.0483030654792817	12.3997215520488	9.98956855835805e-06	-1.5029385742981	2
ENSG00000188687.17	SLC4A5	2	74343527	2_48	0	0.0640655353042463	15.0433897935592	1.60742335326118e-05	-1.78130714854392	2
ENSG00000204843.12	DCTN1	2	74361478	2_48	0	0.0630457168213391	14.8926782081135	1.56598824661016e-05	1.76829268292767	1
ENSG00000284308.1	C2orf81	2	74421241	2_48	0	0.0246757946430477	6.16676522700396	2.5379827602021e-06	-0.715789473684594	1
ENSG00000114993.16	RTKN	2	74442009	2_48	0	0.0606451105868864	14.5283318650964	1.46950696766309e-05	-1.7554856869726	2
ENSG00000115274.14	INO80B	2	74454375	2_48	0	0.0217381676357713	4.99638105244123	1.81150105726035e-06	0.405714285714204	1
ENSG00000239779.6	WBP1	2	74459202	2_48	0	0.0249011097182731	6.25075017842149	2.59603742706254e-06	0.723163841807881	1
ENSG00000115275.11	MOGS	2	74505288	2_48	0	0.0242392505065387	6.00186318162991	2.42641668471569e-06	-0.674033149171387	1
ENSG00000135637.13	CCDC142	2	74483364	2_48	0	0.0242052392275246	5.98889251618038	2.41777567360071e-06	0.672316384180884	1
ENSG00000115282.19	TTC31	2	74483364	2_48	0	0.0242052392275246	5.98889251618038	2.41777567360071e-06	-0.672316384180884	1
ENSG00000179528.15	LBX2	2	74442668	2_48	0	0.0283786644231533	7.4595170985631	3.5307158880347e-06	-0.929729729730184	1
ENSG00000115289.13	PCGF1	2	74508487	2_48	0	0.0242557800288361	6.00816054590915	2.43061895324156e-06	-0.674285714285737	1
ENSG00000144045.13	DQX1	2	74513834	2_48	0	0.0215901605021199	4.93333727062299	1.77646552502361e-06	-0.382513661202164	1
ENSG00000115325.13	DOK1	2	74548714	2_48	0	0.0208920231766646	4.63006935918565	1.61334817221794e-06	-0.158602150537632	1
ENSG00000115318.11	LOXL3	2	74553123	2_48	0	0.0673533017852486	15.5138611641977	1.74276526985449e-05	-1.70187793427261	1
ENSG00000159374.17	M1AP	2	74646254	2_48	0	0.022581657568721	5.34774070464589	2.01412427837657e-06	-0.484042553191367	1
ENSG00000159399.9	HK2	2	74837265	2_48	0	0.0286698031601254	7.55397219963059	3.61210360826039e-06	-0.875862068965651	1
ENSG00000115350.11	POLE4	2	74887712	2_48	0	0.0260201613005214	6.65703528138806	2.88902266299146e-06	-0.746543250494281	4
ENSG00000115353.10	TACR1	2	75095328	2_48	0	0.0365613257250007	9.80768904703789	5.98065470017302e-06	-1.3226131112762	2
ENSG00000115363.13	EVA1A	2	75568585	2_49	0	0.0330054038208968	6.76204497469273	3.72240147180145e-06	-0.779941342035146	2
ENSG00000005436.13	GCFC2	2	75709850	2_49	0	0.0276798258271843	5.13246738273717	2.36946150104023e-06	0.346456692913381	1
ENSG00000176204.13	LRRTM4	2	77593146	2_50	0	0.0984545330287911	15.6987004922692	2.57786117738582e-05	-1.78087649402405	1
ENSG00000163541.11	SUCLG1	2	84459875	2_53	0	0.0189066096076896	6.93748348797273	2.18763934097592e-06	-0.837614261098612	2
ENSG00000115423.18	DNAH6	2	84482091	2_53	0	0.0204718418837089	7.67085717623408	2.61915331361439e-06	-0.960047997797244	2
ENSG00000034510.5	TMSB10	2	84905643	2_53	0	0.0204287446555078	7.65141877765282	2.6070163694152e-06	-0.941666666666577	1
ENSG00000186854.10	TRABD2A	2	84904453	2_53	0	0.0146872090804725	4.61185806252366	1.12973170128172e-06	-0.0934704996740412	3
ENSG00000176407.17	KCMF1	2	84970689	2_54	0	0.0404689187937696	12.3120394995301	8.31020442470716e-06	-1.61825726141126	1
ENSG00000152284.4	TCF7L1	2	85262989	2_54	0	0.0221155711786444	6.71596155811736	2.47723077991868e-06	0.879032258064393	1
ENSG00000152291.13	TGOLN2	2	85338511	2_54	0	0.0480160685811686	13.9048354725854	1.11355727214758e-05	1.60156250000018	1
ENSG00000042445.13	RETSAT	2	85343150	2_54	0	0.0205986112314902	6.06030095211742	2.08205519386388e-06	0.47864331961949	3
ENSG00000042493.15	CAPG	2	85393065	2_54	0	0.0236851329161479	7.34895836935951	2.90309814989939e-06	0.835277313947625	4
ENSG00000152292.16	SH2D6	2	85418422	2_54	0	0.0241060746368472	7.51169064472602	3.02012067532852e-06	0.905511811023654	1
ENSG00000115486.11	GGCX	2	85519576	2_54	0	0.0417766929355252	12.6077629957319	8.78480649926729e-06	1.33975294450341	3
ENSG00000168899.4	VAMP5	2	85584469	2_54	0	0.0222009085508802	6.75150795858899	2.49995181161789e-06	-0.829999999999819	1
ENSG00000168883.19	USP39	2	85596955	2_54	0	0.0176000193999347	4.61012236513523	1.35327389733397e-06	-0.0757575757575669	1
ENSG00000115525.17	ST3GAL5	2	85904899	2_54	0	0.0310674879910993	9.85833351356165	5.10822185974662e-06	-1.48387096774248	1
ENSG00000068654.15	POLR1A	2	86105533	2_54	0	0.0237575251490207	7.37716743059634	2.92314893608634e-06	-0.981296351407353	2
ENSG00000132300.18	PTCD3	2	86105686	2_54	0	0.0757344885020637	18.1799022454232	2.29638840764989e-05	2.1089568596699	2
ENSG00000132305.20	IMMT	2	86216085	2_54	0	0.0365935163540979	11.3766080659206	6.94347771426902e-06	1.52022390872001	2
ENSG00000132313.14	MRPL35	2	86142577	2_54	0	0.0201887646229243	5.87496492884921	1.97822246137185e-06	0.77388404106003	3
ENSG00000068615.17	REEP1	2	86338344	2_54	0	0.0177471935085447	4.68684093434692	1.38729878088669e-06	-0.118541033434649	1
ENSG00000115561.15	CHMP3	2	86563593	2_54	0	0.0179918034216214	4.81296441097883	1.44426688389331e-06	0.143512616884084	2
ENSG00000239305.6	RNF103	2	86623855	2_54	0	0.0234908091590061	7.27290937312842	2.84948423228158e-06	0.868354430379568	1
ENSG00000153563.15	CD8A	2	86807953	2_54	0	0.0668266479131229	17.0007298060535	1.89486095871253e-05	-1.97222222222202	1
ENSG00000183281.14	PLGLB1	2	86943831	2_54	0	0.0197031703928175	5.65046580798202	1.85686559723567e-06	0.42222222222216	1
ENSG00000172086.7	KRCC1	2	88056216	2_55	0	0.0309208295456074	8.76087838050085	4.51813177899601e-06	1.07692307692295	1
ENSG00000115593.14	SMYD1	2	88067820	2_55	0	0.0558522840030244	14.2639350914559	1.3287411873988e-05	1.61764705882359	1
ENSG00000163586.9	FABP1	2	88123991	2_55	0	0.0234339727819047	6.19688402395794	2.42202931350886e-06	-0.606228070766544	2
ENSG00000144115.16	THNSL2	2	88153919	2_55	0	0.024567682785763	6.63327265035416	2.7180168838564e-06	0.734810437107188	3
ENSG00000153574.8	RPIA	2	88691440	2_55	0	0.0255054678496289	6.97943618598134	2.96902422152682e-06	0.873198847262856	1
ENSG00000168658.18	VWA3B	2	98065634	2_57	0	0.0205687492900735	4.96133460944389	1.70202724829154e-06	-0.328059580040528	2
ENSG00000144029.11	MRPS5	2	95149561	2_57	0	0.0220755364516844	5.61361510760915	2.06687400860203e-06	0.567901234568231	1
ENSG00000144026.11	ZNF514	2	95156702	2_57	0	0.0242681393309108	6.48796382345929	2.6260621785883e-06	-0.870600039101404	2
ENSG00000233757.6	AC092835.2	2	95207631	2_57	0	0.0529706440502165	13.7362036045696	1.21356230588415e-05	-1.75609756097469	1
ENSG00000155066.15	PROM2	2	95264882	2_57	0	0.0367793550555497	10.3380371035126	6.34165046962884e-06	-1.3978306480555	2
ENSG00000115041.12	KCNIP3	2	95306411	2_57	0	0.0333969205718977	9.44285872882272	5.25980957916746e-06	1.14864864864868	1
ENSG00000115042.9	FAHD2A	2	95391381	2_57	0	0.0218760632021727	5.52985411710354	2.01763660897897e-06	0.679389312977223	1
ENSG00000174501.14	ANKRD36C	2	95991827	2_57	0	0.0198265701959033	4.6224136805995	1.52853894145654e-06	0.321477656729737	2
ENSG00000186281.12	GPAT2	2	96082306	2_57	0	0.038097103450871	10.6650024753069	6.77661828653139e-06	1.40740740740692	1
ENSG00000274286.1	ADRA2B	2	96072837	2_57	0	0.0205127425731263	4.93616167667154	1.68878052225586e-06	0.175323577474449	3
ENSG00000158050.4	DUSP2	2	96145593	2_57	0	0.0197528092755845	4.58804405489191	1.51152924869922e-06	0.308393702642352	2
ENSG00000084090.13	STARD7	2	96181298	2_57	0	0.0197364541233582	4.58040501595708	1.50776312130088e-06	-0.10220835997511	2
ENSG00000144021.2	CIAO1	2	96268766	2_57	0	0.023904522531666	6.34850394305331	2.53111322362841e-06	0.77519379844945	1
ENSG00000198885.9	ITPRIPL1	2	96325754	2_57	0	0.0264170994621485	7.27203262573386	3.20406306462966e-06	-0.777777777777834	1
ENSG00000196843.15	ARID5A	2	96533957	2_57	0	0.0204919101038912	4.92681964258968	1.68387252887958e-06	0.370860927152242	1
ENSG00000114988.11	LMAN2L	2	96734587	2_57	0	0.0213677368070229	5.31288932835626	1.89343063951094e-06	-0.482019045431188	2
ENSG00000158158.11	CNNM4	2	96759866	2_57	0	0.0263341570994518	7.24304407655648	3.18127092066468e-06	-1.14529914529878	1
ENSG00000163126.14	ANKRD23	2	96856083	2_57	0	0.0208271026977132	5.07647127058108	1.76340024508202e-06	0.706896551723798	1
ENSG00000144199.11	FAHD2B	2	97095522	2_57	0	0.031357186123226	8.8587356015926	4.63307071860813e-06	1.53371710331803	2
ENSG00000135976.17	ANKRD36	2	97070635	2_57	0	0.0238787662633717	6.33858153147401	2.52443429176564e-06	0.94449762756907	2
ENSG00000196912.12	ANKRD36B	2	97564593	2_57	0	0.139982262026945	22.9704736540581	5.36294154464933e-05	-2.81343283582017	1
ENSG00000115073.7	ACTR1B	2	97658891	2_57	0	0.0201478342510673	4.77063135209439	1.60311372742037e-06	-0.0266087334234675	2
ENSG00000228486.10	LINC01125	2	97662613	2_57	0	0.0199058279606305	4.65919910493036	1.54686218151454e-06	0.17516158526235	2
ENSG00000115085.13	ZAP70	2	97713755	2_57	0	0.114704610988149	21.0458015793816	4.02630298896999e-05	-2.54999999999976	1
ENSG00000075568.16	TMEM131	2	97995797	2_57	0	0.0247850091182864	6.68268709008988	2.7624874570531e-06	1.32187944864388	3
ENSG00000040933.15	INPP4A	2	98444410	2_58	0	0.0889455593670401	20.3673586612894	3.02147557242276e-05	-2.43884892086274	1
ENSG00000183513.8	COA5	2	98608535	2_58	0	0.050203087855803	14.985529606191	1.25476568104699e-05	2.07142857142796	1
ENSG00000071073.12	MGAT4A	2	98731454	2_58	0	0.0192266060737786	6.08971000655562	1.95280710174946e-06	-0.745222929935989	1
ENSG00000135951.14	TSGA10	2	99155070	2_58	0	0.0178997156744783	5.43066395016983	1.6212842642507e-06	0.467274122543381	2
ENSG00000144182.16	LIPT1	2	99155127	2_58	0	0.0177526630451367	5.3546605295942	1.58546098208681e-06	0.448394152878813	2
ENSG00000158411.11	MITD1	2	99180175	2_58	0	0.0174347882901293	5.18820865626291	1.50866987219107e-06	-0.395348837209129	1
ENSG00000185414.19	MRPL30	2	99178686	2_58	0	0.0164991804553432	4.68021057976291	1.28791698925087e-06	0.148437499999988	1
ENSG00000144214.9	LYG1	2	99304742	2_58	0	0.0163129503967956	4.57568760498046	1.24494162368495e-06	-0.11811361815513	3
ENSG00000158417.10	EIF5B	2	99337171	2_58	0	0.0167596116970418	4.82443082182633	1.34855958825574e-06	0.32258064516126	1
ENSG00000115514.11	TXNDC9	2	99340840	2_58	0	0.0194643413805353	6.20299674884085	2.01373061196839e-06	0.73387096774186	1
ENSG00000144218.18	AFF3	2	100143014	2_58	0	0.0509785685437661	15.128381654162	1.2862939124922e-05	-2.1048387096778	1
ENSG00000170500.12	LONRF2	2	100323039	2_58	0	0.0163165473927246	4.57771792741108	1.24576865942472e-06	0.0887096774193619	1
ENSG00000115539.13	PDCL3	2	100562583	2_58	0	0.0269816594047704	9.21824921046723	4.14836733834449e-06	-1.10874070717794	2
ENSG00000071082.10	RPL31	2	101002915	2_58	0	0.0350808975260862	11.649757450292	6.81628412558088e-06	1.39664804469254	1
ENSG00000158435.7	CNOT11	2	101252269	2_59	0	0.0207678814245832	7.99773742249376	2.77025305561156e-06	1.10300429184618	1
ENSG00000163162.8	RNF149	2	101303817	2_59	0	0.0247096535624665	8.85899323551512	3.65099410847462e-06	0.606249328178805	2
ENSG00000196460.12	RFX8	2	101451162	2_59	0	0.0298107255226615	12.4839410933509	6.2070373997191e-06	-1.89582199137468	2
ENSG00000071054.16	MAP4K4	2	101697147	2_59	0	0.0163004135181917	8.91821995515695	2.42458216914201e-06	-1.99999999999997	1
ENSG00000115590.13	IL1R2	2	101984559	2_59	0	0.0211671689995292	14.0739502254614	4.96865558505768e-06	2.89398261962595	3
ENSG00000115602.16	IL1RL1	2	102310480	2_60	0	0.0129243418067664	6.48891619515389	1.39875195326035e-06	0.935483870967915	1
ENSG00000115604.10	IL18R1	2	102310626	2_60	0	0.0551470317985285	33.0647847065256	3.04122076425149e-05	-5.66429506297229	2
ENSG00000115607.9	IL18RAP	2	102418289	2_60	0	0.018514587388434	10.3439576417452	3.19419096519758e-06	-1.32126696832543	1
ENSG00000135953.10	MFSD9	2	102740305	2_60	0	0.012990156530416	5.71797967156365	1.23884535536048e-06	-0.50735294117638	1
ENSG00000198914.3	POU3F3	2	104855039	2_62	0	0.023639345828097	5.29865387917351	2.08910905270728e-06	-0.492307692307633	1
ENSG00000135972.8	MRPS9	2	105042423	2_62	0	0.0608149110013664	14.0828217944241	1.42843296708642e-05	-1.60914454277342	1
ENSG00000135966.12	TGFBRAP1	2	105439751	2_62	0	0.024565607600519	5.65367935900501	2.31642791721519e-06	-0.513661202185987	1
ENSG00000135974.9	C2orf49	2	105337683	2_62	0	0.0320552008477374	8.11589096682053	4.3390515702882e-06	0.957446808511076	1
ENSG00000071051.13	NCK2	2	105744738	2_63	0	0.0287878105049202	5.67256196907681	2.72362925168371e-06	0.600034655192333	2
ENSG00000119147.9	C2orf40	2	106016946	2_63	0	0.027177072442609	5.13985355132279	2.32977254213354e-06	0.406490035849807	6
ENSG00000144057.15	ST6GAL2	2	106880542	2_64	0	0.0231367578163687	5.18695940555828	2.00159153342792e-06	-0.364776154766834	3
ENSG00000115665.8	SLC5A7	2	108028702	2_65	0	0.025720698560904	5.02785243553944	2.15687704360153e-06	-0.353146853147023	1
ENSG00000198203.9	SULT1C2	2	108287884	2_65	0	0.0444179777954041	10.0957855069463	7.4792664155095e-06	1.2591162015109	2
ENSG00000135968.20	GCC2	2	108449810	2_65	0	0.0306203751063922	6.64117749131624	3.39168647417703e-06	0.825418042140777	3
ENSG00000169756.16	LIMS1	2	108534528	2_65	0	0.0488015668372398	10.9733458276131	8.93167553137094e-06	1.45092968131452	2
ENSG00000153201.15	RANBP2	2	108718413	2_65	0	0.0869287796060292	16.4018414157816	2.37802434672435e-05	1.77362453954586	2
ENSG00000172985.10	SH3RF3	2	109203970	2_65	0	0.0376209964699027	8.5508861213557	5.36539280794674e-06	-1.03105590062136	1
ENSG00000186522.14	SEPT10	2	109574715	2_65	0	0.0421518240116409	9.60811926942869	6.7548368418669e-06	-0.972294929676131	2
ENSG00000198142.4	SOWAHC	2	109613916	2_65	0	0.0477596105259123	10.771772692924	8.58041043560731e-06	1.81249999999984	1
ENSG00000144063.3	MALL	2	110117552	2_67	0	0.0248799862475415	18.7114463498809	7.76457340855359e-06	1.80740740740809	1
ENSG00000144061.12	NPHP1	2	110205149	2_67	0	0.00572889122033737	5.85765036491526	5.59698479699935e-07	0.694968553459166	1
ENSG00000169679.14	BUB1	2	110678318	2_67	0	0.00784264340870788	8.75818121367358	1.14560922273773e-06	-1.16442048517452	1
ENSG00000153208.16	MERTK	2	111932070	2_67	0	0.00650945185338436	6.87208460333688	7.46093097683429e-07	0.764705882352483	1
ENSG00000153214.9	TMEM87B	2	112056468	2_67	0	0.018513656996498	16.8779732130767	5.21161844093239e-06	-1.97280029725798	2
ENSG00000144152.12	FBLN7	2	112137935	2_67	0	0.00505215308416129	4.59651266604986	3.87315670266528e-07	0.173999671888965	3
ENSG00000144161.12	ZC3H8	2	112251444	2_67	0	0.00524317080032499	4.97486478262749	4.35046212516263e-07	0.36600108705132	3
ENSG00000169629.11	RGPD8	2	112434559	2_67	0	0.00584901243601721	5.83142676636214	5.68875822275561e-07	0.56343445402685	2
ENSG00000114999.7	TTL	2	112480953	2_67	0	0.00672654610953705	7.07181921393291	7.93383892136527e-07	0.785795841385448	3
ENSG00000125630.15	POLR1B	2	112545886	2_67	0	0.00520406841843202	4.8427637608516	4.20335806424185e-07	-0.270350901217919	2
ENSG00000125611.15	CHCHD5	2	112586470	2_67	0	0.0180867080948631	16.2892475799035	4.91383601685658e-06	-1.77169962831424	2
ENSG00000144136.10	SLC20A1	2	112645729	2_67	0	0.0139093204501529	13.7374818933802	3.18693460035022e-06	1.50340136054371	1
ENSG00000169607.12	CKAP2L	2	112765001	2_67	0	0.00700246738315491	7.72011352379926	9.0164356363156e-07	0.971677559912709	1
ENSG00000125637.15	PSD4	2	113155710	2_67	0	0.01305775351408	13.2610787603608	2.88806807851615e-06	-1.48324202554153	3
ENSG00000125618.16	PAX8	2	113235767	2_67	0	0.029751278435048	20.4704485463741	1.01576465532548e-05	2.36219841220903	2
ENSG00000144134.18	RABL2A	2	113629174	2_67	0	0.00801993035843152	8.79933653485785	1.1770112949274e-06	-1.04469987228615	1
ENSG00000115084.13	SLC35F5	2	113754647	2_67	0	0.00530220538272019	5.01594899066887	4.43577759690685e-07	0.385829501022679	3
ENSG00000088205.12	DDX18	2	117832335	2_69	0	0.0173056483847047	5.51899945083193	1.5929726959567e-06	-0.532226621372636	2
ENSG00000125633.10	CCDC93	2	118013438	2_69	0	0.0363302193808481	12.373829557124	7.49777244344342e-06	-1.42644359630819	3
ENSG00000125629.14	INSIG2	2	118088243	2_69	0	0.0161494121722652	4.88219104277172	1.31501768689997e-06	-0.254905255442867	2
ENSG00000163064.6	EN1	2	118848184	2_69	0	0.0222297278829635	7.82773354808672	2.90221970269213e-06	0.908474576270846	1
ENSG00000019169.10	MARCO	2	118950355	2_69	0	0.0321423510094566	11.2377723220315	6.02445790381595e-06	-1.33333333333278	1
ENSG00000115107.19	STEAP3	2	119224189	2_69	0	0.0222073709759498	7.81844675522611	2.89586115964803e-06	0.920000000000075	1
ENSG00000186132.14	C2orf76	2	119057009	2_69	0	0.0272392395641238	9.70539383055912	4.40928578172305e-06	-1.2130399042661	3
ENSG00000155368.16	DBI	2	119366128	2_69	0	0.0438250754859727	14.117775506339	1.03192717657542e-05	-1.66883116883054	1
ENSG00000171227.6	TMEM37	2	119429724	2_69	0	0.0157860595938077	4.67268768617442	1.23027046512002e-06	-0.118686868686857	1
ENSG00000163075.12	CFAP221	2	119546566	2_69	0	0.0167468280072925	5.21667893431403	1.457091330157e-06	-0.415584415584471	1
ENSG00000144120.12	TMEM177	2	119679105	2_69	0	0.047904487164711	14.9473946080228	1.19426801398652e-05	-1.7758466197032	2
ENSG00000088179.8	PTPN4	2	119724424	2_69	0	0.0359547617851299	12.2773941676466	7.3624561375632e-06	1.42447905249646	2
ENSG00000115109.13	EPB41L5	2	120013132	2_69	0	0.0160122571828334	4.803664798792	1.28287799887221e-06	0.20394736842112	1
ENSG00000226479.3	TMEM185B	2	120221746	2_69	0	0.0207321649977933	7.18419588923373	2.48417923765469e-06	-0.763157894736717	1
ENSG00000144118.13	RALB	2	120264205	2_69	0	0.0163921540716823	5.01955850026203	1.37233978197905e-06	-0.266666666666602	1
ENSG00000074047.21	GLI2	2	120729386	2_70	0	0.0272212114352237	5.32935234169523	2.41959115542956e-06	0.434076932902037	3
ENSG00000115112.7	TFCP2L1	2	121281364	2_70	0	0.0942707791262415	16.9495534969601	2.66498926564094e-05	-2.19554619379349	2
ENSG00000074054.17	CLASP1	2	121649389	2_70	0	0.02529223506769	4.64983302420471	1.96148356111369e-06	0.0878599990101099	2
ENSG00000136717.14	BIN1	2	127105648	2_74	0	0.0134225177914368	4.95413867752907	1.10907841520388e-06	-0.140351808368454	2
ENSG00000186684.12	CYP27C1	2	127140438	2_74	0	0.0204611547722418	8.78526236771546	2.99809218307416e-06	1.4453124999999	1
ENSG00000163161.12	ERCC3	2	127280968	2_75	0	0.0431504079292738	11.9992648290842	8.63574181874295e-06	2.4042167228277	2
ENSG00000169967.16	MAP3K2	2	127387545	2_75	0	0.197101554197635	26.5120991268063	8.7155393747774e-05	-3.49215333284535	2
ENSG00000163166.14	IWS1	2	127526497	2_75	0	0.0392750701415952	11.1248286912452	7.28736306289317e-06	-1.66517148315672	2
ENSG00000169994.18	MYO7B	2	127543509	2_75	0	0.0194979615960007	4.64522632840911	1.51062335600601e-06	0.117784897446377	2
ENSG00000144230.16	GPR17	2	127643516	2_75	0	0.15438624157347	24.1034030831989	6.20650434669091e-05	-2.70000826806159	4
ENSG00000072163.19	LIMS2	2	127680943	2_75	0	0.0336475952496795	9.68898546795838	5.43741450382591e-06	-1.06250000000023	1
ENSG00000136709.11	WDR33	2	127811674	2_75	0	0.0398451695273719	11.2586883708273	7.48210128577921e-06	1.16774193548368	1
ENSG00000144231.10	POLR2D	2	127857158	2_75	0	0.0414680536127803	11.6302507148197	8.04382908037793e-06	1.836352907959	3
ENSG00000136731.12	UGGT1	2	128075916	2_75	0	0.0594109953022303	14.9869488916617	1.48504686725033e-05	2.33911945905159	2
ENSG00000136720.6	HS6ST1	2	128319178	2_75	0	0.0659092132301263	15.9614166013302	1.75459814572435e-05	2.24639065206272	3
ENSG00000233087.7	WTH3DI	2	131364366	2_78	0	0.0281666831625719	5.31649142638466	2.49758876433955e-06	-0.612500000000021	1
ENSG00000222014.5	RAB6C	2	129975514	2_78	0	0.0420147682123548	9.02640612591437	6.3252391075416e-06	-1.23680637526572	2
ENSG00000152076.18	CCDC74B	2	130144976	2_78	0	0.0290018918607281	5.5869090044645	2.70245227051399e-06	-0.567164179104674	1
ENSG00000136699.19	SMPD4	2	130181715	2_78	0	0.0294954074280667	5.7431028407022	2.82527741861332e-06	0.603053435114767	1
ENSG00000152082.13	MZT2B	2	130181775	2_78	0	0.0284117314022428	5.39664286995937	2.55729885910093e-06	0.519083969465578	1
ENSG00000136710.9	CCDC115	2	130343161	2_78	0	0.0260803422864409	4.60473929452834	2.00298842405597e-06	-0.0192307692307816	1
ENSG00000072135.12	PTPN18	2	130356437	2_78	0	0.0289724289121837	5.57750014383856	2.69516030530308e-06	0.600000000000051	1
ENSG00000136002.18	ARHGEF4	2	130821707	2_78	0	0.028187518732562	5.32333043923661	2.50265150817418e-06	0.389180935332529	3
ENSG00000115762.16	PLEKHB2	2	131104358	2_78	0	0.0262463357294418	4.66339457389862	2.04141333998366e-06	-0.255319148936154	1
ENSG00000075886.10	TUBA3D	2	131476103	2_78	0	0.0673913371691117	13.4454506779714	1.51126123726976e-05	2.04954954954958	1
ENSG00000173272.15	MZT2A	2	131491799	2_78	0	0.11417236140193	18.45245864066	3.51378617455109e-05	2.50930791065114	2
ENSG00000163040.14	CCDC74A	2	131527737	2_78	0	0.0284956884471942	5.42394910069318	2.57783350946165e-06	-0.691085608143247	2
ENSG00000152127.8	MGAT5	2	134119836	2_79	0	0.0283869211568957	4.63651942509196	2.19518173628602e-06	0.161967088212506	2
ENSG00000152128.13	TMEM163	2	134757922	2_80	0	0.027038361331672	5.69505700721071	2.56825740389669e-06	-0.251908396946543	1
ENSG00000082258.12	CCNT2	2	134918338	2_80	0	0.0659861342889833	14.0040592955968	1.5412274417835e-05	-1.88590604026853	1
ENSG00000115839.17	RAB3GAP1	2	135053950	2_80	0	0.0311684542816023	7.01082878359765	3.64455687272053e-06	0.910614525140169	1
ENSG00000121988.17	ZRANB3	2	135528864	2_80	0	0.0239944260602616	4.59122135549197	1.83737881049162e-06	0.272131100849949	2
ENSG00000048991.16	R3HDM1	2	135530703	2_80	0	0.0239666943442549	4.58053945644758	1.83098535758091e-06	-0.2492938589108	2
ENSG00000144224.16	UBXN4	2	135727624	2_80	0	0.0243899131818061	4.74222925099892	1.92909184448997e-06	0.0203697110645046	2
ENSG00000076003.4	MCM6	2	135876201	2_80	0	0.0308175519253857	6.90593660808664	3.54961155516674e-06	-1.11921798590494	2
ENSG00000115866.10	DARS	2	135985573	2_80	0	0.0358919128035916	8.31930078094991	4.98016275358516e-06	1.18018585345483	2
ENSG00000144229.11	THSD7B	2	136765297	2_81	0	0.0356048332971463	7.14981761848094	4.2458439283322e-06	0.823673832607798	2
ENSG00000150540.13	HNMT	2	137961839	2_82	0	0.0259026496771316	4.70058389364003	2.03074833422161e-06	0.162794954028923	2
ENSG00000144228.8	SPOPL	2	138501652	2_82	0	0.0330500055330454	6.95632147439099	3.83452246140175e-06	-0.89090909090894	1
ENSG00000168702.17	LRP1B	2	142131284	2_85	0	0.025626232684055	4.58000536772291	1.95754095847838e-06	-0.0360038522680839	2
ENSG00000115919.14	KYNU	2	142877245	2_85	0	0.0269151531235181	5.03369928500735	2.25966587777434e-06	0.344609604683107	2
ENSG00000075884.13	ARHGAP15	2	143091525	2_85	0	0.0258246625297828	4.65130342453614	2.00340813019779e-06	0.153374233128808	1
ENSG00000169554.18	ZEB2	2	144524878	2_86	0	0.0276628265666548	9.87888866737398	4.55789955929846e-06	-1.1137640449443	1
ENSG00000121989.14	ACVR2A	2	147844091	2_88	0	0.0518567890153512	15.501583022468	1.34073139116379e-05	-3.28358208955262	1
ENSG00000115947.13	ORC4	2	148018368	2_88	0	0.0135207356071461	4.68058778974974	1.05550627935425e-06	-0.313353914448697	2
ENSG00000204406.12	MBD5	2	148020474	2_88	0	0.0134993281562478	4.74365905811156	1.06803559695791e-06	0.458715596330365	1
ENSG00000168280.16	KIF5C	2	148892055	2_88	0	0.0217976859533965	9.13336943988086	3.32048499335977e-06	1.16666666666705	1
ENSG00000150556.16	LYPD6B	2	149069387	2_88	0	0.0140836717602276	5.07280044702315	1.19158157347782e-06	-0.503597122302085	1
ENSG00000187123.14	LYPD6	2	149332928	2_88	0	0.0244718149833088	9.97635081849214	4.07190839165937e-06	-1.17322695319737	2
ENSG00000115963.13	RND3	2	150496125	2_89	0	0.0381008901763431	9.41953713928491	5.98583568317093e-06	1.06567796610205	1
ENSG00000184898.6	RBM43	2	151261761	2_90	0	0.0469140343377972	13.9581938965696	1.0921747048006e-05	-2.2822580645165	1
ENSG00000123609.10	NMI	2	151289680	2_90	0	0.0235435361239009	7.56385258578092	2.97012586669103e-06	-1.29626635392409	2
ENSG00000080345.17	RIF1	2	151409959	2_90	0	0.0455921223955312	13.6920041205308	1.04115870991437e-05	-2.03134653738537	3
ENSG00000183091.19	NEB	2	151734675	2_91	0	0.029901177470706	6.54750149058686	3.26530687091999e-06	-0.724279835390709	1
ENSG00000162980.16	ARL5A	2	151828599	2_91	0	0.0286731397900075	6.15937403691474	2.94558755073468e-06	-0.795454545454656	1
ENSG00000182389.19	CACNB4	2	152099291	2_91	0	0.024213878723821	4.59647947449017	1.85630696252043e-06	-0.151385927505319	1
ENSG00000115145.9	STAM2	2	152176179	2_91	0	0.0746505089845436	15.0861916949107	1.87833261948309e-05	-2.80396344594363	2
ENSG00000157827.19	FMNL2	2	152335141	2_91	0	0.0242621841649868	4.61491882572244	1.86747186243712e-06	0.310283687943262	1
ENSG00000196504.15	PRPF40A	2	152717014	2_91	0	0.0255623022997492	5.09715340693226	2.17314035485763e-06	0.181818181818197	1
ENSG00000177917.10	ARL6IP6	2	152717014	2_91	0	0.0245209898119031	4.71287211150488	1.9274528250415e-06	0.0634989821887825	3
ENSG00000144278.14	GALNT13	2	153874542	2_92	0	0.0253131050818853	6.55051605260335	2.76554699501518e-06	0.735397274555381	2
ENSG00000115159.15	GPD2	2	156437527	2_93	0	0.0308185099319456	8.6208162364355	4.43118753113173e-06	-1.15999999999977	1
ENSG00000136542.8	GALNT5	2	157257153	2_94	0	0.0230649280546904	6.63125207327766	2.5509840716291e-06	0.67438844603855	2
ENSG00000123612.15	ACVR1C	2	157625480	2_94	0	0.0186532530602482	4.67295973617226	1.45380690326687e-06	0.163265306122473	1
ENSG00000115170.13	ACVR1	2	157876051	2_95	0	0.0214379403402204	4.57360576427373	1.63531676892087e-06	0.0113636363636378	1
ENSG00000153237.17	CCDC148	2	158457154	2_95	0	0.0224639455458733	5.00504724032855	1.875229058513e-06	0.323886639675966	1
ENSG00000144283.21	PKP4	2	158457154	2_95	0	0.0224639455458733	5.00504724032855	1.875229058513e-06	-0.323886639675966	1
ENSG00000163331.11	DAPL1	2	158794343	2_96	0	0.0222212949476882	11.615721374518	4.30502477931402e-06	-1.24357734337806	2
ENSG00000115183.14	TANC1	2	158968061	2_96	0	0.0403374713165503	17.0700215574545	1.14842554655289e-05	-1.71710978092916	2
ENSG00000196151.10	WDSUB1	2	159286074	2_96	0	0.010396038008805	4.60064452334189	7.97712949775053e-07	-0.463535645433457	2
ENSG00000136536.14	MARCH7	2	159712509	2_96	0	0.0126873890043687	6.33777578787111	1.34112492024601e-06	-0.91918619086229	2
ENSG00000241399.6	CD302	2	159798257	2_96	0	0.0111544282104383	5.16047558402785	9.60057281614462e-07	-0.0802005012530976	1
ENSG00000054219.10	LY75	2	159903827	2_96	0	0.0289009151841871	12.6942952740113	6.11899779904311e-06	-1.85483870967779	1
ENSG00000153246.12	PLA2R1	2	160038419	2_96	0	0.0156399904369381	7.68414446175407	2.00443561048559e-06	-0.473410787559964	3
ENSG00000115221.10	ITGB6	2	160270221	2_96	0	0.0237834351533669	11.2903543841907	4.47859985247646e-06	1.41796787811687	3
ENSG00000153250.19	RBMS1	2	160494213	2_96	0	0.0121238454004131	6.18719162365787	1.25110587100687e-06	-0.916943521594777	1
ENSG00000136560.13	TANK	2	161131972	2_97	0	0.0184847149439054	4.70073222305232	1.44923353688065e-06	0.393913454861871	3
ENSG00000197635.9	DPP4	2	162074215	2_97	0	0.0186550563261765	4.7852690982093	1.48889144825469e-06	-0.280303030303019	1
ENSG00000115267.5	IFIH1	2	162294461	2_97	0	0.0192827342585156	5.09030158932503	1.63708879434685e-06	0.345486111111064	1
ENSG00000115271.10	GCA	2	162483134	2_97	0	0.12736249418323	22.7785895330926	4.8386976948658e-05	2.89310344827524	1
ENSG00000184611.11	KCNH7	2	162838368	2_98	0	0.0209219042232625	5.2290183281478	1.82465801563108e-06	-0.492424242424218	1
ENSG00000182263.13	FIGN	2	163614686	2_99	0	0.0173991983367943	4.57599006408091	1.32792766002542e-06	-0.00595238095238012	1
ENSG00000115290.9	GRB14	2	164621393	2_100	0	0.0439916917697548	10.7839920730799	7.91243816946162e-06	1.30597014925427	1
ENSG00000082438.15	COBLL1	2	164843369	2_100	0	0.0279791171302308	6.5841799935215	3.07252769893858e-06	-0.636375457945873	2
ENSG00000169507.9	SLC38A11	2	164935829	2_100	0	0.0225133804699347	4.57564503704518	1.71811861191131e-06	0.206285227338234	2
ENSG00000136531.15	SCN2A	2	165292573	2_100	0	0.0257017444229106	5.79907471247418	2.48588715495063e-06	-0.813432835820963	1
ENSG00000178662.15	CSRNP3	2	165469352	2_100	0	0.0274498731636149	6.40751646591328	2.93352759949787e-06	0.829931972789212	1
ENSG00000115339.13	GALNT3	2	165746771	2_100	0	0.0240443377318131	5.18314239753682	2.07857675197983e-06	0.399213929047011	2
ENSG00000123607.14	TTC21B	2	165954060	2_100	0	0.0259081828847765	5.8730222939555	2.53780769014742e-06	-0.595715185174445	2
ENSG00000169432.14	SCN9A	2	166375953	2_101	0	0.0289567483723179	10.1100895261046	4.88275461462411e-06	-1.21383647798801	1
ENSG00000198648.10	STK39	2	168254111	2_102	0	0.0168536367847622	6.69977989515987	1.88327729691073e-06	-0.77777777777769	1
ENSG00000172292.14	CERS6	2	168408100	2_102	0	0.0154044407948127	5.90157244243352	1.51626037469796e-06	0.614206995582132	3
ENSG00000163072.15	NOSTRIN	2	168556582	2_102	0	0.0263473710337427	10.8403992565214	4.76368099413709e-06	-1.23232223066345	4
ENSG00000163093.11	BBS5	2	169478998	2_103	0	0.0298296874450427	4.97769005543043	2.47649046069328e-06	0.383717940847379	2
ENSG00000239474.6	KLHL41	2	169509786	2_103	0	0.0670850406877683	12.5329150558572	1.40229016871846e-05	1.40900195694679	1
ENSG00000138399.17	FASTKD1	2	169531376	2_103	0	0.0331214438245462	5.94754029596644	3.28554000045161e-06	0.620815729835578	3
ENSG00000138398.15	PPIG	2	169584236	2_103	0	0.0331851387796021	5.96535393257002	3.30171786650068e-06	0.862903225806116	1
ENSG00000154479.12	CCDC173	2	169694453	2_103	0	0.0432228915669101	8.4205490311126	6.07035838526994e-06	1.21428571428577	1
ENSG00000144362.11	PHOSPHO2	2	169693645	2_103	0	0.0293923759431337	4.84095724197216	2.37315468053241e-06	0.342734627732375	3
ENSG00000213160.9	KLHL23	2	169694217	2_103	0	0.0986520417628823	16.1840539040697	2.66289167509552e-05	-2.23926380368211	1
ENSG00000138382.14	METTL5	2	169824369	2_103	0	0.0285913608587998	4.58521441979608	2.18652567825879e-06	-0.0886583603153342	2
ENSG00000071909.18	MYO3B	2	170377725	2_104	0	0.0184480738222077	4.90574490647959	1.50944083572652e-06	-0.214461588387472	2
ENSG00000204334.7	ERICH2	2	170377725	2_104	0	0.0179608710939302	4.65911511252053	1.39569634817892e-06	-0.265262174832348	3
ENSG00000128683.13	GAD1	2	170377725	2_104	0	0.080308087774149	18.5961268017419	2.4908173915531e-05	-1.98845045674795	5
ENSG00000115806.12	GORASP2	2	170928918	2_104	0	0.0549878269832866	15.0335524352249	1.37875874418719e-05	1.62845958297077	2
ENSG00000198586.13	TLK1	2	171039399	2_104	0	0.0237134810386861	7.2220671438787	2.85638628144313e-06	-0.977272727272593	1
ENSG00000123600.19	METTL8	2	171359142	2_104	0	0.021792151502861	6.44201426110206	2.34143387363489e-06	0.585714285714236	1
ENSG00000115827.13	DCAF17	2	171435106	2_104	0	0.0179369353869112	4.64680638581377	1.39015404202725e-06	0.217687074829806	1
ENSG00000071967.11	CYBRD1	2	171522379	2_104	0	0.0269522432389571	8.40502947569549	3.77828108243489e-06	1.09809639981604	2
ENSG00000077380.15	DYNC1I2	2	171687141	2_104	0	0.0179310447873785	4.64380531435401	1.38879999125287e-06	0.108262108262156	1
ENSG00000128708.12	HAT1	2	171922612	2_104	0	0.021172237545572	6.1757096224107	2.18078941805217e-06	0.638766519823884	1
ENSG00000115840.13	SLC25A12	2	172025679	2_104	0	0.0210748308528756	6.13318279992929	2.15580816415557e-06	0.617647058823792	1
ENSG00000172878.13	METAP1D	2	171996590	2_104	0	0.0315675068210469	9.8682770992321	5.1956719756157e-06	-1.11960132890402	1
ENSG00000144355.14	DLX1	2	172084313	2_104	0	0.037424155371318	11.4471273341842	7.14510519054941e-06	-1.50306748466248	1
ENSG00000091409.14	ITGA6	2	172401103	2_105	0	0.0197125930222859	15.2128242721348	5.00165474583695e-06	1.50381679389294	1
ENSG00000152256.13	PDK1	2	172555453	2_105	0	0.0101011021118831	6.70416466164013	1.12946698170531e-06	0.813852813852869	1
ENSG00000172845.14	SP3	2	173963364	2_105	0	0.0283728255212221	15.9986967767959	7.57089634596408e-06	1.72972972972906	1
ENSG00000144306.14	SCRN3	2	174395627	2_105	0	0.00835829245306252	4.88791330745998	6.81398484063022e-07	-0.298617625494711	2
ENSG00000163328.13	GPR155	2	174486532	2_105	0	0.0110053853850616	7.22993408949834	1.32708792907456e-06	-0.900391629106888	2
ENSG00000115935.17	WIPF1	2	174705685	2_105	0	0.0187603479340055	12.0063620865288	3.75675117442388e-06	1.58385093167719	1
ENSG00000128656.13	CHN1	2	175028605	2_106	0	0.0243481494865516	5.50770991094573	2.23664533315991e-06	-0.538011695906284	1
ENSG00000115966.16	ATF2	2	175168302	2_106	0	0.0342548366526895	8.57528691869821	4.89926201527682e-06	1.15327059553273	2
ENSG00000154518.9	ATP5G3	2	175183379	2_106	0	0.0359469083220009	8.96211579882391	5.37319003605049e-06	-1.18748469368319	2
ENSG00000144320.13	LNPK	2	176006803	2_106	0	0.0322135491106575	8.28727016161045	4.45256407666035e-06	-1.38138860043966	2
ENSG00000128652.11	HOXD3	2	176136650	2_106	0	0.0235798937533451	5.91919109542243	2.32789994722563e-06	1.06438902781227	2
ENSG00000128645.14	HOXD1	2	176188365	2_106	0	0.578794940714101	21.126564286582	0.0002039453028628	3.72992700729817	1
ENSG00000128654.13	MTX2	2	176269444	2_106	0	0.0235664638642844	5.30118912009113	2.08366465694356e-06	0.472972972973105	1
ENSG00000116044.15	NFE2L2	2	177392552	2_107	0	0.0807683809393083	16.6311094494194	2.24038524851816e-05	1.84645669291321	1
ENSG00000018510.13	AGPS	2	177392663	2_107	0	0.0439207260858469	10.9167156085818	7.99689904434196e-06	-1.38219895288028	1
ENSG00000196659.9	TTC30B	2	177553217	2_107	0	0.0353393913465935	8.8957929514904	5.24328949832359e-06	-1.32163742690022	1
ENSG00000197557.6	TTC30A	2	177619741	2_107	0	0.0222408623515876	4.61099040302164	1.71043252427733e-06	0.142857142857098	1
ENSG00000128655.16	PDE11A	2	178108547	2_108	0	0.0135039066463692	4.94319661015639	1.11333898557634e-06	-0.299049054879497	2
ENSG00000155636.14	RBM45	2	178112094	2_108	0	0.0174321334882571	7.2933525495026	2.12049794385726e-06	-0.864227541556477	2
ENSG00000079156.16	OSBPL6	2	178193688	2_108	0	0.0130496388711345	4.62851372003726	1.00739584296375e-06	-0.11174785100287	1
ENSG00000180228.12	PRKRA	2	178451344	2_108	0	0.0158439399993475	6.41365102528074	1.69483966878432e-06	-0.659919028340223	1
ENSG00000204311.12	DFNB59	2	178446633	2_108	0	0.0137703625722045	5.12291426455115	1.17658299863548e-06	-0.396844399606198	2
ENSG00000155657.26	TTN	2	178830510	2_108	0	0.0251915534563015	10.6901631964913	4.49158259454271e-06	-1.16537049923119	2
ENSG00000163492.14	CCDC141	2	178863920	2_108	0	0.035117748169233	13.7660509161962	8.0629902990446e-06	1.49227799227754	1
ENSG00000187231.13	SESTD1	2	179264718	2_108	0	0.0129879141528039	4.58491689647052	9.93186901431012e-07	-0.0903578560547199	2
ENSG00000144331.18	ZNF385B	2	179861799	2_108	0	0.0135332463716062	4.96315658178446	1.12026320199723e-06	-0.305343511450296	1
ENSG00000163510.13	CWC22	2	180007524	2_108	0	0.0231529058414024	9.91063282795486	3.82707521547693e-06	-1.08040201005061	1
ENSG00000170035.15	UBE2E3	2	180961506	2_109	0	0.0218188614178015	5.04439331000834	1.83569755938351e-06	0.361163016935763	2
ENSG00000150722.10	PPP1R1C	2	181953462	2_110	0	0.0221498283948514	6.03403485638897	2.22914483042126e-06	0.645569620253156	1
ENSG00000077232.17	DNAJC10	2	182716886	2_110	0	0.0234007938023335	6.54124310307176	2.55300100181661e-06	0.733333333333447	1
ENSG00000162998.4	FRZB	2	182866669	2_110	0	0.0343386582845868	10.0901697594162	5.77885637043322e-06	-1.30967741935473	1
ENSG00000061676.14	NCKAP1	2	183038483	2_110	0	0.034539333826463	10.1442265717267	5.84376850029429e-06	1.31468531468516	1
ENSG00000162999.12	DUSP19	2	183079224	2_110	0	0.0239486602127034	6.75497632347126	2.69814421528211e-06	0.873613002863191	2
ENSG00000163002.12	NUP35	2	183118011	2_110	0	0.0192864598010282	4.75717147012972	1.53024661549536e-06	0.238853943734262	2
ENSG00000204262.11	COL5A2	2	189180361	2_113	0	0.0231439543731897	5.36162032537163	2.06963484124902e-06	0.656716417910046	1
ENSG00000115368.9	WDR75	2	189440722	2_113	0	0.0212507754082505	4.573943311242	1.62115919804649e-06	-0.367006820274675	2
ENSG00000138381.9	ASNSD1	2	189660929	2_113	0	0.0224458884028265	5.07885421913272	1.90135255294424e-06	0.33430363563124	2
ENSG00000151687.14	ANKAR	2	189672029	2_113	0	0.0735978731718073	16.1358340026726	1.98069126949319e-05	-2.09722222222175	1
ENSG00000128694.11	OSGEPL1	2	189763842	2_113	0	0.0234680455549114	5.48999898202162	2.1488657905916e-06	-0.489361702127785	1
ENSG00000128699.13	ORMDL1	2	189783978	2_113	0	0.022256626791199	5.00069768159512	1.85630805401999e-06	-0.277867929735114	3
ENSG00000064933.17	PMS1	2	189783978	2_113	0	0.0213591289043262	4.6208647250871	1.6461404892271e-06	-0.0192484828888213	2
ENSG00000198130.15	HIBCH	2	190344069	2_113	0	0.0219247666420763	4.86206000394977	1.77793303511469e-06	-0.229729729729736	1
ENSG00000151689.12	INPP1	2	190342721	2_113	0	0.0213314658609352	4.60891021823087	1.63975534093279e-06	-0.0541147525082359	2
ENSG00000151690.14	MFSD6	2	190375585	2_113	0	0.0604623917700652	14.2868275624589	1.440725461969e-05	-1.51790134854988	3
ENSG00000189362.11	NEMP2	2	190534402	2_113	0	0.0212704394753793	4.58247555147945	1.62568622287888e-06	0.0718954248366089	1
ENSG00000138386.16	NAB1	2	190647268	2_113	0	0.06844273906418	15.4514659766491	1.76383183614732e-05	2.00000000000036	1
ENSG00000115419.12	GLS	2	190973115	2_113	0	0.0224253049714698	5.07041003668654	1.89645064634817e-06	0.00793650793650735	1
ENSG00000138378.17	STAT4	2	191237092	2_114	0	0.0187258334336422	5.54547581172323	1.7319688503531e-06	-0.401515151515162	1
ENSG00000196950.13	SLC39A10	2	195574859	2_115	0	0.212213913252146	28.7638239122749	0.000101807689386052	3.11949685534573	1
ENSG00000118997.13	DNAH7	2	196067609	2_117	0	0.0253155191209017	9.36002115738033	3.95206222095345e-06	1.28854298294965	2
ENSG00000081320.10	STK17B	2	196210687	2_117	0	0.0151910285740919	4.65088149260994	1.17837239436517e-06	0.0648648648648823	1
ENSG00000138411.10	HECW2	2	196581794	2_117	0	0.13205947352464	24.8868471373059	5.4815016272342e-05	-2.40422885572126	1
ENSG00000119041.10	GTF3C3	2	196799713	2_117	0	0.0521462746189443	16.0714282350678	1.39777692390296e-05	1.78816199376953	1
ENSG00000187944.2	C2orf66	2	196813099	2_117	0	0.0331338219585846	11.8511549589402	6.54926127746754e-06	1.51867219916973	1
ENSG00000197121.14	PGAP1	2	196928580	2_117	0	0.0388009816817022	13.3167588185959	8.61789807662134e-06	-1.63828347684152	2
ENSG00000065413.18	ANKRD44	2	196971636	2_117	0	0.0168101276882242	5.58305699620329	1.56532016273014e-06	-0.0634873525133431	2
ENSG00000115520.8	COQ10B	2	197453059	2_117	0	0.0168992588612666	5.63229135613355	1.58749686624373e-06	-1.50806451612903	1
ENSG00000144381.16	HSPD1	2	197518657	2_117	0	0.0486984217497452	15.4307163296617	1.25331743036267e-05	-3.03007518796893	1
ENSG00000162944.10	RFTN2	2	197675986	2_117	0	0.0197353137041711	7.06181739541119	2.32445221775626e-06	-1.06824078021217	2
ENSG00000115896.15	PLCL1	2	197805147	2_117	0	0.0404249750720752	13.6976060324585	9.23537505894627e-06	2.56000000000049	1
ENSG00000226124.6	FTCDNL1	2	199761955	2_118	0	0.0348458130139369	18.2909702567423	1.063034723902e-05	-2.86249692416103	2
ENSG00000178074.5	C2orf69	2	199910402	2_118	0	0.016570006491913	10.9053472364201	3.01385450412873e-06	2.50624999999979	1
ENSG00000162971.10	TYW5	2	199955071	2_118	0	0.01159915269384	7.17479749936715	1.38802094405225e-06	-1.85967156228705	2
ENSG00000162972.10	MAIP1	2	199955782	2_118	0	0.0179669040376429	11.619823712639	3.48203308336495e-06	2.56050955413998	1
ENSG00000196141.13	SPATS2L	2	200349871	2_118	0	0.0353033829411801	17.2849382517391	1.01775738315092e-05	2.36915887850474	1
ENSG00000163535.17	SGO2	2	200509191	2_118	0	0.0242761589040684	13.2070361647852	5.34743413760034e-06	-1.43960849027834	2
ENSG00000155729.12	KCTD18	2	200519526	2_118	0	0.0178417903136836	11.4968162549842	3.42118159508276e-06	-1.76957007571255	2
ENSG00000138356.13	AOX1	2	200680307	2_118	0	0.0169275351455513	10.3910654344886	2.93368789869455e-06	-1.07199999999991	1
ENSG00000240344.8	PPIL3	2	200871443	2_119	0	0.020838408766014	5.6314966930664	1.95725987048341e-06	-0.857865474545917	2
ENSG00000155744.9	FAM126B	2	201067007	2_119	0	0.0357558043715286	10.6260352175856	6.33691539745091e-06	-1.72297297297309	1
ENSG00000119013.8	NDUFB3	2	201067007	2_119	0	0.0357558043715286	10.6260352175856	6.33691539745091e-06	-1.72297297297309	1
ENSG00000003402.19	CFLAR	2	201116120	2_119	0	0.0513876586138509	14.0028483677966	1.20014942633196e-05	2.04320514416178	2
ENSG00000003400.14	CASP10	2	201183110	2_119	0	0.0339914085683953	10.156500052232	5.75802229765242e-06	1.41354952559829	2
ENSG00000064012.21	CASP8	2	201233408	2_119	0	0.0319947456214011	9.59526748596245	5.12030525847974e-06	-1.55955799293608	2
ENSG00000155749.12	ALS2CR12	2	201321699	2_119	0	0.0191359108155852	4.84554186209124	1.54650594469641e-06	0.311287822877276	2
ENSG00000115993.12	TRAK2	2	201452337	2_119	0	0.0508182075827738	13.8987458114148	1.17802650196755e-05	1.54115586690043	1
ENSG00000155755.18	TMEM237	2	201643259	2_119	0	0.0284937719305605	8.52210379361283	4.05001721006335e-06	0.880961143328505	2
ENSG00000082126.17	MPP4	2	201702041	2_119	0	0.0585471882454547	15.2233675479985	1.48654096362796e-05	-1.90476190476199	1
ENSG00000003393.14	ALS2	2	201780819	2_119	0	0.0870635718141591	18.9638468567388	2.75374058522674e-05	2.19337016574606	1
ENSG00000138395.14	CDK15	2	201790118	2_119	0	0.0717932607567494	17.1401472576777	2.05238264336031e-05	-2.21761658031194	1
ENSG00000155760.2	FZD7	2	202034208	2_120	0	0.0252460972440185	8.7910753867362	3.70165859020698e-06	-1.23703703703729	1
ENSG00000055044.10	NOP58	2	202264235	2_120	0	0.0164056057643037	4.7465020026648	1.29875144879158e-06	-0.569230769230857	1
ENSG00000204217.13	BMPR2	2	202373784	2_120	0	0.0162847467146537	4.77238839738306	1.29621455835574e-06	-0.505376344086249	1
ENSG00000138439.11	FAM117B	2	202634789	2_120	0	0.0463102770786907	14.1451204445671	1.09255707773797e-05	-2.15999999999984	1
ENSG00000163596.16	ICA1L	2	202871528	2_120	0	0.0178409851981814	5.46659647096227	1.62665688281383e-06	1.02185792349762	1
ENSG00000138380.17	CARF	2	202912242	2_120	0	0.0165288566953882	4.79517747950013	1.32192740443335e-06	-0.62924707794041	3
ENSG00000144426.18	NBEAL1	2	203012510	2_120	0	0.0187997030257098	5.93430600504197	1.86072002532607e-06	-1.13186813186842	1
ENSG00000119004.15	CYP20A1	2	203239523	2_120	0	0.0171028658959922	5.07831982795319	1.44860188125559e-06	-0.117834394904468	1
ENSG00000178562.17	CD28	2	203721353	2_120	0	0.609550618222583	24.2701230972579	0.000246741306907813	-3.86524822694956	1
ENSG00000116117.17	PARD3B	2	204521348	2_120	0	0.0161514790738371	4.60380315054248	1.24019264216109e-06	-0.0334448160535052	1
ENSG00000118257.16	NRP2	2	205681426	2_121	0	0.0207593452646522	4.6660271241206	1.61555228053191e-06	-0.173228346456723	1
ENSG00000114933.15	INO80D	2	206081672	2_122	0	0.0248152238292589	5.51013370848269	2.28055441908605e-06	0.566860465116025	1
ENSG00000023228.13	NDUFS1	2	206136174	2_122	0	0.176709090969073	17.4537880768519	5.14409164072142e-05	3.75222879139362	2
ENSG00000183671.12	GPR1	2	206217980	2_122	0	0.0289947614644133	7.8704728937045	3.80610244283558e-06	-1.47945205479434	1
ENSG00000204186.7	ZDBF2	2	206276156	2_122	0	0.04569067532213	13.2599738918487	1.01048611817199e-05	-2.41269841269832	1
ENSG00000114948.12	ADAM23	2	206439865	2_122	0	0.0255017025881843	5.54691243918306	2.35928601008633e-06	-0.147762687900127	2
ENSG00000138400.12	MDH1B	2	206765369	2_122	0	0.0385885715038862	9.44240499077169	6.07717064154386e-06	-1.27223272874849	2
ENSG00000118246.13	FASTKD2	2	206765614	2_122	0	0.0311331757096248	7.42074790103649	3.85328565971944e-06	-0.871165644171889	1
ENSG00000118263.14	KLF7	2	207175083	2_122	0	0.0237137934058101	5.08894538649339	2.01274579363135e-06	-0.348909657320982	1
ENSG00000144401.14	METTL21A	2	207628851	2_122	0	0.0271662673077082	6.32325636853347	2.86504115887634e-06	-0.715189873417826	1
ENSG00000163249.11	CCNYL1	2	207687098	2_122	0	0.0236189435167987	5.06434625288573	1.9950048884437e-06	0.434108527131821	1
ENSG00000163251.3	FZD5	2	207934925	2_123	0	0.0388288314499551	9.70048391142374	6.28214311556071e-06	-1.17980636237865	1
ENSG00000178385.14	PLEKHM3	2	208025325	2_123	0	0.029566585535438	7.17286912305086	3.5371557693211e-06	0.999999999999882	1
ENSG00000138413.13	IDH1	2	208266043	2_123	0	0.0249264975207684	5.59396748701605	2.32563364905457e-06	0.603092783505074	1
ENSG00000115020.16	PIKFYVE	2	208265568	2_123	0	0.0229219120013733	4.81960779330554	1.84256426637895e-06	0.291802868879381	3
ENSG00000078018.19	MAP2	2	209422038	2_124	0	0.0157603181528619	5.59981643340968	1.47196972143638e-06	0.633936281940596	2
ENSG00000115361.7	ACADL	2	210224164	2_124	0	0.131848676326592	25.4818260416852	5.60359096349163e-05	2.71875000000025	1
ENSG00000115365.11	LANCL1	2	210477007	2_124	0	0.0141848299446768	4.63058204083248	1.09551876835204e-06	0.379938947564574	2
ENSG00000021826.14	CPS1	2	210466153	2_124	0	0.0146967038024023	4.95674512498814	1.21500099948217e-06	-0.0836467204525964	2
ENSG00000178568.14	ERBB4	2	212536235	2_125	0	0.0292727939839538	7.84917406769156	3.83220066760725e-06	1.08571428571453	1
ENSG00000030419.16	IKZF2	2	213152260	2_126	0	0.0557433999935348	10.6403330066443	9.89256198365135e-06	-1.64566929133853	1
ENSG00000144451.18	SPAG16	2	213283575	2_126	0	0.0336979735069949	5.95296877243434	3.34578087598546e-06	-0.999999999999731	1
ENSG00000138376.10	BARD1	2	214808273	2_127	0	0.0272822232880664	9.42079376520291	4.28674214942525e-06	1.32013084547376	3
ENSG00000138363.14	ATIC	2	215312057	2_127	0	0.0315584446696034	11.9688042263933	6.29979561919289e-06	2.00884131761906	2
ENSG00000115414.18	FN1	2	215435759	2_127	0	0.0176855015667722	6.38413560532961	1.88312691179584e-06	-1.45454545454556	1
ENSG00000118242.15	MREG	2	216033935	2_127	0	0.0189237821329052	5.90767454716935	1.86459539407813e-06	-0.570370370370414	1
ENSG00000163449.10	TMEM169	2	216082628	2_127	0	0.0166413839950484	4.72763157761138	1.3121792696457e-06	-0.187050359712229	1
ENSG00000115425.13	PECR	2	216106078	2_127	0	0.0190522020027534	5.9758401588772	1.8989094491568e-06	0.588709677419138	1
ENSG00000079246.15	XRCC5	2	216108009	2_127	0	0.0262028597990822	8.90586588078975	3.89210859555621e-06	1.09862962411195	2
ENSG00000138375.12	SMARCAL1	2	216412526	2_127	0	0.0165967160430803	4.7049510018736	1.30237896783866e-06	-0.195853885800401	2
ENSG00000197756.9	RPL37A	2	216498338	2_127	0	0.0165046970897722	4.65368599320517	1.28104604414442e-06	-0.129032258064502	1
ENSG00000231672.6	DIRC3	2	217757302	2_129	0	0.0408269760823421	11.30940254971	7.70099750492168e-06	-1.4328005018124	3
ENSG00000188282.12	RUFY4	2	218034950	2_129	0	0.0195153660827964	6.05018960983276	1.96927239698813e-06	-1.38571428571419	1
ENSG00000163466.15	ARPC2	2	218216699	2_129	0	0.0961131086484805	17.7446903238245	2.84453416453022e-05	1.51282051282042	1
ENSG00000179921.14	GPBAR1	2	218259499	2_129	0	0.0386062897921982	26.5462098843672	1.70930945791216e-05	-5.04838709677474	1
ENSG00000127837.9	AAMP	2	218270227	2_129	0	0.0341668196653472	25.2359992168357	1.43808701955813e-05	-4.95967741935412	1
ENSG00000127838.13	PNKD	2	218270227	2_129	0	0.0341668196653472	25.2359992168357	1.43808701955813e-05	-4.95967741935412	1
ENSG00000135926.14	TMBIM1	2	218292881	2_129	0	0.0544541413075202	29.7051952552657	2.6978849842349e-05	-5.20898811944006	2
ENSG00000018280.16	SLC11A1	2	218381258	2_129	0	0.0243679986840031	6.57317992580257	2.67150190606055e-06	-0.661760967900474	2
ENSG00000135913.10	USP37	2	218567846	2_129	0	0.0213217913403566	5.31698268539883	1.89081500706111e-06	-0.377301854993371	2
ENSG00000144580.13	CNOT9	2	218568666	2_129	0	0.0381105041764287	11.8513912771129	7.53310700606938e-06	2.04941860465124	1
ENSG00000115556.13	PLCD4	2	218608011	2_129	0	0.0194047832964959	4.73704023565354	1.5331193895565e-06	-0.448818897637794	1
ENSG00000074582.12	BCS1L	2	218658716	2_129	0	0.0610929234268854	16.5087003261173	1.6821468133844e-05	2.42058823529331	1
ENSG00000115568.15	ZNF142	2	218659366	2_129	0	0.0547745945175929	15.4313188546989	1.40975070990513e-05	2.34210526315774	1
ENSG00000163481.7	RNF25	2	218678251	2_129	0	0.0352477914923044	10.432473484388	6.13308954962227e-06	-1.6449275362324	1
ENSG00000163482.11	STK36	2	218672452	2_129	0	0.0341964075907337	10.8276835584176	6.17555715307861e-06	1.95987654321026	1
ENSG00000135912.10	TTLL4	2	218710630	2_129	0	0.0218441276867515	6.45226374568204	2.35075259151185e-06	-1.25241018168111	2
ENSG00000135929.8	CYP27A1	2	218780830	2_129	0	0.0197199477780361	4.70283664838755	1.54677007046445e-06	0.241935483870947	1
ENSG00000187736.12	NHEJ1	2	219160586	2_129	0	0.0301775637791081	8.30860841765013	4.18188969493589e-06	-0.96402271074162	2
ENSG00000213901.10	SLC23A3	2	219170383	2_129	0	0.02058404756976	5.37638512643381	1.84578559961078e-06	0.595386342527196	4
ENSG00000144567.10	FAM134A	2	219177206	2_129	0	0.0199662728229429	5.06524099409568	1.6867752489629e-06	-0.501335273935186	2
ENSG00000115649.15	CNPPD1	2	219164178	2_129	0	0.0214820115611225	5.58655734782383	2.00160931222085e-06	0.780098469884775	2
ENSG00000158552.12	ZFAND2B	2	219185985	2_129	0	0.0194215486013665	4.64813635979377	1.50564581646035e-06	-0.157480314960629	1
ENSG00000115657.12	ABCB6	2	219218731	2_129	0	0.0219253621616926	5.77538036335846	2.11196867902267e-06	-0.737864077670024	1
ENSG00000198925.10	ATG9A	2	219229250	2_129	0	0.0214811093549199	5.57932724754596	1.99893488218922e-06	-0.685155420417651	2
ENSG00000163521.15	GLB1L	2	219241237	2_129	0	0.0289434368650749	8.49241042388308	4.09959712687366e-06	-1.11313371155447	2
ENSG00000115661.13	STK16	2	219241237	2_129	0	0.0350668700066655	10.2806027575177	6.01278517083977e-06	-1.33719081171716	2
ENSG00000127824.13	TUBA4A	2	219278362	2_129	0	0.0226854993380271	6.04777204602922	2.28825205975507e-06	0.650205761317217	1
ENSG00000135924.15	DNAJB2	2	219279688	2_129	0	0.0202050518198212	4.93348220330432	1.66254588404906e-06	0.355828220858808	1
ENSG00000123992.18	DNPEP	2	219400887	2_129	0	0.0237556093545405	6.41798105622512	2.54287323943035e-06	-0.692998204667786	1
ENSG00000072195.14	SPEG	2	219434550	2_129	0	0.0252680157875427	7.02950788933676	2.96248505306165e-06	0.870370370370576	1
ENSG00000144591.18	GMPPA	2	219506313	2_129	0	0.020117805102006	4.87420773651422	1.63547811381295e-06	-0.198019801980257	1
ENSG00000072182.12	ASIC4	2	219537902	2_129	0	0.023082394642937	6.32192554696892	2.43383058489254e-06	0.781456953642219	1
ENSG00000123989.13	CHPF	2	219543916	2_129	0	0.019403767635696	4.57539759341204	1.48072705011074e-06	0.0873015873015872	1
ENSG00000188760.10	TMEM198	2	219542000	2_129	0	0.0195991730500658	4.69941103102064	1.53617709409013e-06	0.304348485318509	2
ENSG00000123999.4	INHA	2	219568235	2_129	0	0.0194545204377782	4.63296425472144	1.50327897961829e-06	0.193389094713805	2
ENSG00000124006.14	OBSL1	2	219564961	2_129	0	0.0207295049140461	5.11235064667469	1.76754170242957e-06	0.258503401360474	1
ENSG00000144589.21	STK11IP	2	219597918	2_131	0	0.0143200664693294	7.65804325850473	1.82903895269589e-06	0.880195599021739	1
ENSG00000114923.16	SLC4A3	2	219628664	2_131	0	0.0134287074169012	7.06688331657788	1.58278613685983e-06	0.790476190476327	1
ENSG00000116106.11	EPHA4	2	221227655	2_131	0	0.0114339270310708	5.58855669749623	1.06574961202485e-06	0.496607126156541	3
ENSG00000135903.18	PAX3	2	222296905	2_131	0	0.0123962334851366	6.33127335703389	1.30900383261365e-06	0.671641791044764	1
ENSG00000163082.9	SGPP2	2	222414939	2_131	0	0.0105892330417059	4.88341902863245	8.62479145629202e-07	-0.316279069767378	1
ENSG00000123983.13	ACSL3	2	222842890	2_131	0	0.0106233565917588	4.91297424075941	8.70495142947657e-07	0.27777777777779	1
ENSG00000152049.6	KCNE4	2	223050132	2_131	0	0.0109079039490603	5.15580798826519	9.37989864666253e-07	-0.396946564885518	1
ENSG00000135900.3	MRPL44	2	223957073	2_131	0	0.0102398768107741	4.57525968065289	7.81394924815905e-07	-0.00775193798449565	1
ENSG00000135919.12	SERPINE2	2	224039199	2_132	0	0.0220496022465531	5.48803458244242	2.01826274927337e-06	0.534351145037938	1
ENSG00000124019.9	FAM124B	2	224397328	2_132	0	0.0272951720431952	7.45975725671862	3.39602311194037e-06	-0.930126428507896	2
ENSG00000036257.12	CUL3	2	224588962	2_132	0	0.0216764995748336	5.33053047531273	1.92716849711883e-06	-0.298323549143966	2
ENSG00000144460.12	NYAP2	2	224975318	2_133	0	0.0222656066149005	4.59496823224083	1.70638549405472e-06	0.0523946567068014	2
ENSG00000144468.16	RHBDD1	2	226836316	2_133	0	0.0284351347201401	6.85524571333198	3.25116058839264e-06	0.815789473683816	1
ENSG00000081052.11	COL4A4	2	227153955	2_133	0	0.0307699781551509	7.58583520856652	3.8930564180357e-06	0.871223121251396	2
ENSG00000169031.18	COL4A3	2	227153955	2_133	0	0.0256596259971518	5.90538945350695	2.5273126531433e-06	0.571187861132632	2
ENSG00000153832.11	FBXO36	2	229948378	2_135	0	0.0131551994982458	5.83151832014812	1.27949675399409e-06	0.506309328155382	2
ENSG00000153827.13	TRIP12	2	229920912	2_135	0	0.0119245288912132	4.94545583487275	9.83575412097987e-07	-0.13450292397659	1
ENSG00000163053.10	SLC16A14	2	230069466	2_135	0	0.0187517124351257	8.82224203473955	2.75917984002726e-06	0.860139860139521	1
ENSG00000135899.17	SP110	2	230178086	2_135	0	0.0257606803311306	13.6106331897219	5.84784379980156e-06	2.08016714817067	4
ENSG00000185404.16	SP140L	2	230328083	2_135	0	0.0136459569787634	6.04519583273793	1.37586073789118e-06	0.47770700636946	1
ENSG00000067066.16	SP100	2	230411809	2_135	0	0.0139047759531151	6.20655258405629	1.43937693884835e-06	0.189906625054097	3
ENSG00000135932.10	CAB39	2	230712947	2_135	0	0.0260965221862043	12.3085578968354	5.35734867046292e-06	1.47767857142822	1
ENSG00000135916.15	ITM2C	2	230862833	2_135	0	0.01142030226973	4.63742865231949	8.83313657517808e-07	0.128869235543041	2
ENSG00000204128.5	C2orf72	2	231040159	2_137	0	0.0156245731442111	9.27757702737563	2.41770236778496e-06	-1.1019108280257	1
ENSG00000135914.5	HTR2B	2	231104118	2_137	0	0.0166299914720912	9.84777218407788	2.73143031573148e-06	1.16849899250712	2
ENSG00000135931.17	ARMC9	2	231190183	2_137	0	0.00940346992708718	4.63070285631164	7.26265074146525e-07	-0.177099035861126	3
ENSG00000156966.6	B3GNT7	2	231189753	2_137	0	0.00956088434521774	4.7895252513395	7.63748970037808e-07	0.202453987730137	1
ENSG00000171596.6	NMUR1	2	231524502	2_137	0	0.00939241208116226	4.62212307926891	7.24066992183468e-07	0.13070545782639	3
ENSG00000187514.16	PTMA	2	231706100	2_137	0	0.0115711607009714	6.5137408470683	1.25709328528627e-06	0.75347912524883	1
ENSG00000156973.13	PDE6D	2	231789271	2_137	0	0.0095725582293138	4.79795908475713	7.66028032101386e-07	0.230125523012458	1
ENSG00000221944.6	TIGD1	2	232550122	2_137	0	0.010477156528512	5.61718723878906	9.81572626228015e-07	0.537037037037036	1
ENSG00000204120.14	GIGYF2	2	232613222	2_137	0	0.0204295446590188	12.210398078973	4.1605295938552e-06	-1.51340814051321	2
ENSG00000182600.9	C2orf82	2	232856815	2_137	0	0.00994485435157322	5.05518726015924	8.3848593195477e-07	-0.146881287726432	1
ENSG00000085978.21	ATG16L1	2	233277843	2_137	0	0.0116210144690556	33.4569839681193	6.48471562593985e-06	-5.68571428571467	1
ENSG00000077044.10	DGKD	2	233354365	2_137	0	0.0193863904008061	19.2460276941353	6.22297657559973e-06	-3.36216216216091	1
ENSG00000085982.13	USP40	2	233566344	2_137	0	0.0106024558495605	5.82665765221804	1.03035309485374e-06	0.595759710730491	2
ENSG00000123485.11	HJURP	2	233854252	2_137	0	0.00945142907663132	5.18450929182004	8.17269407554967e-07	-0.825757575757336	1
ENSG00000130147.15	SH3BP4	2	234952438	2_138	0	0.0346244115350893	8.48293479336383	4.89878788649794e-06	-1.04735376044615	1
ENSG00000132321.16	IQCA1	2	236369187	2_139	0	0.0248009897019336	5.52365749057455	2.28484034459275e-06	-0.643189250103445	2
ENSG00000163359.15	COL6A3	2	237319713	2_140	0	0.0177297374497277	5.04808443781401	1.49275667072233e-06	0.361538461538449	1
ENSG00000124839.12	RAB17	2	237597210	2_140	0	0.0799509321874566	19.0622764871606	2.5418996526903e-05	1.99999999999913	1
ENSG00000124831.18	LRRFIP1	2	237761373	2_140	0	0.031878223162368	10.4673591151865	5.56533532022219e-06	1.37162162162155	1
ENSG00000177483.11	RBM44	2	237783839	2_140	0	0.0445363335823004	13.5737890504257	1.0082672534075e-05	1.639389567037	3
ENSG00000132329.10	RAMP1	2	237903394	2_141	0	0.0240426711225226	7.98663980254518	3.20263112141439e-06	-1.58088235294069	1
ENSG00000184182.18	UBE2F	2	237906850	2_141	0	0.0222609880647422	8.57862858361198	3.18509512670151e-06	-2.011462996513	2
ENSG00000132330.16	SCLY	2	238093190	2_141	0	0.0302410197198439	14.057448338587	7.09027423683467e-06	3.30474279027329	2
ENSG00000144488.14	ESPNL	2	238100744	2_141	0	0.0199513612252465	5.20994485548544	1.73366732450597e-06	0.843081571598619	3
ENSG00000168427.8	KLHL30	2	238125260	2_141	0	0.0197592903809548	4.91136841534707	1.61857922655724e-06	0.622768099683505	6
ENSG00000178752.15	ERFE	2	238153284	2_141	0	0.0234653753541064	6.65636873621387	2.60510350568903e-06	-0.974553620728913	2
ENSG00000132323.8	ILKAP	2	238203982	2_141	0	0.0211171391010316	5.31148515331659	1.8707302035734e-06	-0.454545454545522	1
ENSG00000144485.10	HES6	2	237905305	2_141	0	0.0398651424446409	12.9924348518751	8.63861210655499e-06	-2.01526717557172	1
ENSG00000132326.11	PER2	2	238289924	2_141	0	0.0342333578596661	9.22331175066883	5.26618963276864e-06	0.85589519650681	1
ENSG00000204104.11	TRAF3IP1	2	238316563	2_141	0	0.0344057877258379	10.3006192784399	5.9109181636619e-06	1.44464902791197	3
ENSG00000068024.16	HDAC4	2	239353602	2_143	0	0.0147726480795826	12.9300969853487	3.18581270576293e-06	1.47639983670011	2
ENSG00000063660.8	GPC1	2	240401845	2_143	0	0.00601781552841862	4.74161028206517	4.75910001920062e-07	0.109468715745033	3
ENSG00000188542.9	DUSP28	2	240560414	2_143	0	0.0643803834242869	26.0588338781782	2.79813485775958e-05	-2.74384236453254	1
ENSG00000142327.12	RNPEPL1	2	240579676	2_143	0	0.215131357513865	37.2308734181919	0.000133587876976541	3.49152542372953	1
ENSG00000142330.19	CAPN10	2	240586423	2_143	0	0.143634761259202	36.1578385697135	8.66207867406569e-05	-3.93934571117497	3
ENSG00000130294.15	KIF1A	2	240820795	2_143	0	0.00872446408683869	7.42739109272498	1.08077466930274e-06	-0.1459854014599	1
ENSG00000162804.13	SNED1	2	240991974	2_143	0	0.0358779468112349	20.6289981704739	1.23442817207219e-05	-2.00598735379331	2
ENSG00000122085.16	MTERF4	2	241094178	2_143	0	0.00986495515006824	9.28024704152212	1.52691463625881e-06	1.19164698264215	3
ENSG00000115687.13	PASK	2	241150035	2_143	0	0.0459534650192258	22.9356120145369	1.75787788649291e-05	2.18749999999959	1
ENSG00000115685.14	PPP1R7	2	241149230	2_143	0	0.029877283846972	18.8161086866688	9.37629000995846e-06	-1.87324596098281	2
ENSG00000146205.13	ANO7	2	241216484	2_144	0	0.0113213541798278	4.72515587461682	8.92225481785797e-07	-0.332310088685993	2
ENSG00000168385.17	SEPT2	2	241315452	2_144	0	0.0220332116894854	13.0246737779285	4.78635346224108e-06	2.3067407503011	2
ENSG00000115677.16	HDLBP	2	241317232	2_144	0	0.0179923959302699	9.56435902825974	2.87015251689879e-06	-1.33206106870249	1
ENSG00000006607.13	FARP2	2	241357676	2_144	0	0.0129650204215106	7.15129300128373	1.54638590659722e-06	-1.43143915481234	3
ENSG00000115694.14	STK25	2	241502345	2_144	0	0.0180182723810884	9.1655686686291	2.75443589237168e-06	-1.48550724637657	1
ENSG00000176720.4	BOK	2	241568276	2_144	0	0.0113266027550591	4.73481318164279	8.94463499305925e-07	0.274626865671633	1
ENSG00000176946.11	THAP4	2	241551467	2_144	0	0.0119623635294193	7.79168341831283	1.55456326293855e-06	1.74229282395961	2
ENSG00000168397.16	ATG4B	2	241636141	2_144	0	0.0149050001015016	7.55124095409206	1.87719944605643e-06	1.02372881355979	1
ENSG00000168393.12	DTYMK	2	241683277	2_144	0	0.0198183332001672	14.3763111882239	4.75198100834786e-06	3.09295019158103	2
ENSG00000168395.15	ING5	2	241687101	2_144	0	0.013434627249773	9.66183860233811	2.16493820854746e-06	-2.32741353578355	3
ENSG00000180902.17	D2HGDH	2	241737769	2_144	0	0.0155609317218797	7.32894872077872	1.90211769496798e-06	-0.656942384252316	4
ENSG00000204099.11	NEU4	2	241816853	2_144	0	0.153993589065078	28.3074723974333	7.27049263946058e-05	2.81690140844989	1
ENSG00000188389.10	PDCD1	2	241846104	2_144	0	0.0118984922157371	5.03395349588102	9.98990217741429e-07	0.0818736944733569	2
ENSG00000134121.9	CHL1	3	196638	3_1	0	0.0368142856452972	7.3350645079091	4.50381373352314e-06	0.88292682926795	1
ENSG00000134115.12	CNTN6	3	1092518	3_1	0	0.0300430509589208	5.45040325404502	2.73106964504465e-06	0.511784511784722	1
ENSG00000144619.14	CNTN4	3	2080171	3_2	0	0.0186749128544467	4.99135365260048	1.55466575192285e-06	0.344537815125868	1
ENSG00000072756.16	TRNT1	3	3126390	3_4	0	0.0103247169758894	5.20901874949876	8.97003591084878e-07	-0.394498592379375	3
ENSG00000113851.14	CRBN	3	3145319	3_4	0	0.0100348747462988	4.94749103217017	8.28050983475895e-07	-0.302959961295315	3
ENSG00000170364.12	SETMAR	3	4306906	3_4	0	0.0120093162440085	6.59775901639142	1.32152333388267e-06	-0.692039524475012	2
ENSG00000144455.13	SUMF1	3	4368850	3_4	0	0.0104905610986643	5.35539208609019	9.37022664349991e-07	0.476974732794956	5
ENSG00000150995.18	ITPR1	3	4493696	3_4	0	0.0102232136069215	5.11827158740749	8.72711839089747e-07	-0.304687500000019	1
ENSG00000134108.12	ARL8B	3	5125933	3_4	0	0.00965885350551354	4.59675978752506	7.4052119665327e-07	0.170212765957419	1
ENSG00000134109.10	EDEM1	3	5217795	3_4	0	0.0102626215392808	5.15361003286022	8.82124678157428e-07	-0.381502890173377	1
ENSG00000196277.15	GRM7	3	7220499	3_6	0	0.0236087659030204	4.6046879112824	1.81314940630676e-06	-0.201388888888903	1
ENSG00000182533.6	CAV3	3	8712483	3_7	0	0.0827872874112301	17.239238550896	2.38035558260718e-05	-1.89860549938159	3
ENSG00000180914.10	OXTR	3	8780056	3_7	0	0.0221562531407052	4.95019960317167	1.82927557257518e-06	-0.348226165739472	2
ENSG00000070950.9	RAD18	3	8963418	3_7	0	0.0221096323950735	4.9307583790263	1.8182573375786e-06	0.359424038206249	2
ENSG00000134077.15	THUMPD3	3	9363193	3_7	0	0.0289828896269756	7.43249999700146	3.59283031281735e-06	0.870836616828802	2
ENSG00000168137.15	SETD5	3	9397385	3_7	0	0.0540873556138045	13.2343950830611	1.19387800121939e-05	1.51301115241685	1
ENSG00000163719.19	MTMR14	3	9649842	3_8	0	0.0247355537284231	4.61190536765267	1.90266412615667e-06	0.132701421800944	1
ENSG00000144550.12	CPNE9	3	9703359	3_8	0	0.0255385421095488	4.90713041724811	2.09018057604514e-06	-0.320754716981183	1
ENSG00000114026.21	OGG1	3	9749660	3_8	0	0.0318638191789172	6.95492681169014	3.69615775189382e-06	-0.674698795180463	1
ENSG00000134072.10	CAMK1	3	9769618	3_8	0	0.0300204358346948	6.40291051113457	3.20593365503291e-06	-0.775229445650979	2
ENSG00000171148.13	TADA3	3	9792302	3_8	0	0.024777440571595	4.62753820596109	1.91234639643388e-06	0.104073114540349	2
ENSG00000214021.15	TTLL3	3	9807893	3_8	0	0.0262989409032339	5.17834842475309	2.27137914170048e-06	0.32243906478132	4
ENSG00000156990.14	RPUSD3	3	9843931	3_8	0	0.0247591076097895	4.62069811557072	1.90810684116562e-06	0.111940298507424	1
ENSG00000171135.13	JAGN1	3	9887004	3_8	0	0.0270068493403383	5.42396283086192	2.44315337659794e-06	-0.670406650953105	2
ENSG00000163701.18	IL17RE	3	9902449	3_8	0	0.168897219827168	22.7569071579207	6.41055815140482e-05	-2.42096962132856	2
ENSG00000163702.18	IL17RC	3	9917083	3_8	0	0.0250277315391974	4.72040923263951	1.97043105942009e-06	0.3759917141968	2
ENSG00000163703.17	CRELD1	3	9933563	3_8	0	0.0449587742523607	10.1534417205975	7.6135612889378e-06	1.80152389406138	2
ENSG00000163704.11	PRRT3	3	9953720	3_8	0	0.0432211604758483	9.78630532368236	7.05464704472412e-06	1.7902097902096	1
ENSG00000125037.12	EMC3	3	9986610	3_8	0	0.0435069329605872	9.84775506380188	7.14588153798742e-06	1.37854105981111	2
ENSG00000254999.3	BRK1	3	10115521	3_8	0	0.044242729011853	10.0037826945913	7.38186778608449e-06	-1.91071428571498	1
ENSG00000134070.4	IRAK2	3	10164461	3_8	0	0.0321873185041157	7.04855608336417	3.78394715628475e-06	-1.32608695652151	1
ENSG00000157017.15	GHRL	3	10306023	3_8	0	0.0413435886229906	9.37303237125862	6.46321187696667e-06	-1.45312500000017	1
ENSG00000157087.17	ATP2B2	3	10549508	3_8	0	0.0248817425352983	4.66635133516704	1.93650370266811e-06	-0.175799086758096	1
ENSG00000157103.10	SLC6A1	3	10992142	3_9	0	0.0169046226360666	4.59966429768821	1.29685590014523e-06	-0.0874836228887326	3
ENSG00000197548.12	ATG7	3	11271528	3_9	0	0.0168576443156018	4.57403541247752	1.28604603416637e-06	0.0993401529577812	4
ENSG00000157152.16	SYN2	3	12046548	3_9	0	0.0250729775215751	8.23588177983849	3.44410291936288e-06	1.13930348258671	1
ENSG00000157150.4	TIMP4	3	12134689	3_9	0	0.0172862539577058	4.80527917535693	1.38541414952207e-06	0.335012805946399	2
ENSG00000154743.17	TSEN2	3	12484157	3_9	0	0.0255266203647041	8.40157079419551	3.57695862252305e-06	-1.13822263095901	3
ENSG00000075975.15	MKRN2	3	12557101	3_9	0	0.0176553214554124	4.99990606156892	1.4723042974776e-06	-0.397208080414449	4
ENSG00000225526.4	MKRN2OS	3	12561203	3_9	0	0.0179027765709966	5.12812463525261	1.53122520428225e-06	0.343065693430764	1
ENSG00000132155.11	RAF1	3	12663395	3_9	0	0.0168569119364214	4.57363593038078	1.28587784758546e-06	0.0645161290322656	1
ENSG00000144712.11	CAND2	3	12812626	3_9	0	0.0365965130744712	11.7382410324308	7.16477961563534e-06	1.34482168076909	2
ENSG00000144713.12	RPL32	3	12841494	3_9	0	0.01690037983929	4.59735242539609	1.29587875050912e-06	0.0679245283018898	1
ENSG00000144711.13	IQSEC1	3	13073352	3_10	0	0.0432964002498443	13.8317216803041	9.9882208585302e-06	-1.66225165562821	1
ENSG00000163517.14	HDAC11	3	13470497	3_10	0	0.0192016580296953	6.30397100690744	2.0188917975174e-06	0.611940298507588	1
ENSG00000163520.13	FBLN2	3	13517555	3_10	0	0.0742516662461262	18.8845440741803	2.33869083477542e-05	-2.27826094623054	3
ENSG00000163528.12	CHCHD4	3	14123707	3_10	0	0.0413531050399447	13.4041743116775	9.24502940915203e-06	1.88387945246763	2
ENSG00000170876.7	TMEM43	3	14142514	3_10	0	0.0205250923143474	6.91855849719774	2.36843157324743e-06	0.832844574779955	1
ENSG00000154767.14	XPC	3	14252340	3_10	0	0.0162978605854017	4.7934131748993	1.30297345852422e-06	0.108843537414984	1
ENSG00000170860.3	LSM3	3	14177502	3_10	0	0.0234203466761008	8.13632966555129	3.17820540451081e-06	-1.30158730158728	1
ENSG00000131389.16	SLC6A6	3	14437921	3_10	0	0.0254603752806527	8.90796337188639	3.7827124511656e-06	1.03289473684214	1
ENSG00000144596.12	GRIP2	3	14534139	3_10	0	0.0244323539607955	8.52711620955084	3.47478228558105e-06	1.00625	1
ENSG00000154781.15	CCDC174	3	14652153	3_10	0	0.0183326625319129	5.87712800433398	1.79701126407775e-06	-0.572964178964481	2
ENSG00000177463.15	NR2C2	3	14947241	3_12	0	0.0342506115938919	14.1938004047665	8.1082499909082e-06	-1.64903846153896	1
ENSG00000131368.7	MRPS25	3	15063435	3_12	0	0.0121741794566718	4.64978966813575	9.44132859477009e-07	-0.0306855256171899	2
ENSG00000131381.12	RBSN	3	15099772	3_12	0	0.0334612406879024	13.9775472367308	7.80069170096526e-06	-1.67407283655552	2
ENSG00000131375.9	CAPN7	3	15206289	3_12	0	0.013336784991441	5.48838762452043	1.22083235815525e-06	0.503912127106833	2
ENSG00000131370.15	SH3BP5	3	15315183	3_12	0	0.0477810420427717	17.2903075702578	1.37790235159688e-05	1.86547130475972	3
ENSG00000144597.13	EAF1	3	15432008	3_12	0	0.0177543577351484	8.12180525745949	2.40501419344105e-06	0.931281898629996	2
ENSG00000206561.12	COLQ	3	15521324	3_12	0	0.0154849321590756	6.86238878782422	1.7723305840629e-06	0.80622276160241	3
ENSG00000154814.13	OXNAD1	3	16217384	3_12	0	0.0187373677295211	8.61838264064602	2.69336032108854e-06	-1.05780895335896	2
ENSG00000154813.9	DPH3	3	16264511	3_12	0	0.0950383997349166	23.7638338595639	3.76682746231362e-05	2.4404547958201	2
ENSG00000131378.13	RFTN1	3	16514168	3_12	0	0.0125907127848192	4.95905466472412	1.04138020527644e-06	-0.246031746031712	1
ENSG00000154822.17	PLCL2	3	16802230	3_12	0	0.0443856932095	16.6031343238393	1.22911691114307e-05	1.90647482014372	1
ENSG00000182568.16	SATB1	3	18424659	3_13	0	0.0237225781606998	9.84314131147848	3.89453590253617e-06	-1.19946808510665	1
ENSG00000183960.8	KCNH8	3	19148202	3_14	0	0.0191400017747341	4.8172284362638	1.53779810229646e-06	0.232456140350764	1
ENSG00000163576.17	EFHB	3	19937479	3_14	0	0.0242901928257943	7.01610480573488	2.84241270606072e-06	0.8170896517221	3
ENSG00000144566.10	RAB5A	3	19946983	3_14	0	0.0281826851292388	8.39024191849232	3.94381883928498e-06	1.02314696054523	2
ENSG00000183977.13	PP2D1	3	19982498	3_14	0	0.028697025262523	8.55760224801473	4.09589752485785e-06	1.04388740062659	2
ENSG00000114166.7	KAT2B	3	20031701	3_14	0	0.0188447681120675	4.67393768340936	1.46904067605289e-06	0.144736842105254	1
ENSG00000151789.10	ZNF385D	3	21778839	3_16	0	0.0204975050771377	4.65535385636229	1.59152624892271e-06	0.141975308641958	1
ENSG00000170142.11	UBE2E1	3	23805720	3_18	0	0.0342660429853918	10.1777553776614	5.81669201704135e-06	1.1294964028775	1
ENSG00000197885.10	NKIRAS1	3	23923099	3_18	0	0.0284052020429416	8.43989720482384	3.99848200084526e-06	-1.10279394502432	3
ENSG00000077092.18	RARB	3	25174821	3_18	0	0.109027915924761	21.0554268260735	3.82879281110312e-05	-2.62032085561529	1
ENSG00000151093.7	OXSM	3	25782726	3_19	0	0.034808883341187	6.27125414913334	3.64086518805339e-06	0.705776173285007	1
ENSG00000179796.11	LRRC3B	3	26622421	3_19	0	0.0290448520016039	4.59368539530143	2.22531001298363e-06	0.0802139037432894	1
ENSG00000163491.16	NEK10	3	27381692	3_20	0	0.024472912901472	5.45874918748602	2.22812171083154e-06	0.517374517374374	1
ENSG00000033867.16	SLC4A7	3	27484716	3_20	0	0.0367263112360484	9.21779056408425	5.64630393724283e-06	1.344548522868	2
ENSG00000163508.12	EOMES	3	27723132	3_20	0	0.0312147070465646	7.70969277855033	4.01380658641131e-06	-0.952380952380862	1
ENSG00000163512.13	AZI2	3	28342560	3_21	0	0.0281128255447678	6.99770324094771	3.28110496567239e-06	-0.911500800185059	3
ENSG00000206559.7	ZCWPW2	3	28348550	3_21	0	0.0366349677809377	9.45167589287607	5.77516956838035e-06	1.21527777777767	1
ENSG00000144642.21	RBMS3	3	28377801	3_21	0	0.0224729404680218	4.92846158952558	1.84727427823841e-06	0.325964520886006	2
ENSG00000163527.9	STT3B	3	31531267	3_23	0	0.0609905794582506	11.964300498489	1.21705492305399e-05	-1.54794520547839	1
ENSG00000197385.5	ZNF860	3	31981925	3_23	0	0.0406590292533913	8.17757797593558	5.54551398744856e-06	-1.01364702756711	3
ENSG00000144645.13	OSBPL10	3	31998372	3_23	0	0.0367317495748403	7.23358425211217	4.43154602927252e-06	-0.880478087649136	1
ENSG00000152642.10	GPD1L	3	32154824	3_23	0	0.0285676340830224	4.90361302389717	2.33641814219253e-06	0.287769784172777	1
ENSG00000170293.8	CMTM8	3	32238503	3_23	0	0.0517468421303586	10.4254809207461	8.99787706754698e-06	1.25405810323401	2
ENSG00000153551.13	CMTM7	3	32392400	3_24	0	0.0182069440074331	4.61777139941552	1.40226337722508e-06	-0.0931677018634352	1
ENSG00000091317.7	CMTM6	3	32502466	3_24	0	0.0259681817578282	8.03786921591089	3.48130908391724e-06	1.01485148514807	1
ENSG00000144635.8	DYNC1LI1	3	32645365	3_24	0	0.0181241477837185	4.64098692707676	1.40290429689018e-06	-0.263888888888847	1
ENSG00000182973.18	CNOT10	3	32684690	3_24	0	0.0218424694691876	6.22092100351995	2.2662954632422e-06	0.613588110403477	1
ENSG00000170266.15	GLB1	3	33097285	3_24	0	0.0476448963800812	13.0806419672251	1.03945466102937e-05	1.47169811320735	1
ENSG00000170275.14	CRTAP	3	33113893	3_24	0	0.0269288732815645	8.22420493055824	3.6937900898414e-06	1.07115928364823	3
ENSG00000173705.8	SUSD5	3	33218930	3_25	0	0.0501131870885564	12.6346206786458	1.05602533459299e-05	-1.39763422477226	2
ENSG00000153558.13	FBXL2	3	33392636	3_25	0	0.0234328006185051	5.58082724970781	2.18113668510305e-06	0.718918918918838	1
ENSG00000153560.11	UBP1	3	33441741	3_25	0	0.0329078969749946	8.72244421398547	4.78738588595113e-06	-1.39538295485057	2
ENSG00000170248.13	PDCD6IP	3	33798622	3_25	0	0.0534562403488903	13.2380600650799	1.18027406406584e-05	-1.86428571428574	1
ENSG00000172995.16	ARPP21	3	35639025	3_27	0	0.0172753690496359	4.99599652965136	1.43949303368126e-06	0.351602834874265	2
ENSG00000144681.10	STAC	3	36380068	3_27	0	0.0263701002339707	8.89861548172126	3.91376123215893e-06	-1.28195747073997	2
ENSG00000163673.7	DCLK3	3	36764355	3_27	0	0.020770243141921	6.69425355757362	2.31901652925386e-06	-0.691843667193292	2
ENSG00000168016.13	TRANK1	3	36943824	3_27	0	0.0492671488631497	14.7022781288051	1.20809801224089e-05	1.62843339546842	3
ENSG00000178567.7	EPM2AIP1	3	36993455	3_27	0	0.023216644664275	7.72188474248507	2.99008046107648e-06	-0.96666666666701	1
ENSG00000076242.14	MLH1	3	36993455	3_27	0	0.0218133203763401	7.14634316590587	2.59995451735699e-06	-0.829129089512645	2
ENSG00000144674.16	GOLGA4	3	37242640	3_27	0	0.0181782547638041	5.46534502738267	1.6570281081417e-06	0.467602077606766	2
ENSG00000198590.11	C3orf35	3	37386585	3_27	0	0.019013786537793	5.879505819301	1.86453072361694e-06	0.564841498559295	1
ENSG00000144668.11	ITGA9	3	37743029	3_27	0	0.0168461714694269	4.76427871555727	1.33862361643209e-06	-0.243421052631544	1
ENSG00000136059.14	VILL	3	37987360	3_27	0	0.0277998722176003	9.38697666269094	4.35239841440373e-06	1.15337423312831	1
ENSG00000008226.19	DLEC1	3	38045533	3_27	0	0.0169769277623811	4.83548791303722	1.36917672657905e-06	0.257142857142872	1
ENSG00000172940.11	SLC22A13	3	38255326	3_27	0	0.017118290897237	4.91186338209963	1.40238347853074e-06	0.274707598473078	2
ENSG00000144671.10	SLC22A14	3	38281135	3_27	0	0.0169126594204744	4.80055600756891	1.35413994671056e-06	0.224806201550459	1
ENSG00000093217.9	XYLB	3	38329065	3_28	0	0.0229388423403907	4.63382283392338	1.77284606335659e-06	-0.139159086464459	2
ENSG00000114739.13	ACVR2B	3	38454574	3_28	0	0.0240653110718349	5.07653643696568	2.03760075592647e-06	-0.344000000000119	1
ENSG00000168356.11	SCN11A	3	38950616	3_28	0	0.0285709364607794	6.66319755307667	3.17517210525167e-06	0.992307692307725	1
ENSG00000114745.13	GORASP1	3	39107217	3_28	0	0.0340273113046515	8.28235998832427	4.70047603549043e-06	-0.88150826757701	2
ENSG00000168026.18	TTC21A	3	39107217	3_28	0	0.0330352952199023	8.00799429613263	4.41226972150099e-06	-1.09753684643889	2
ENSG00000168334.8	XIRP1	3	39191707	3_28	0	0.0566756888346968	13.0349703494145	1.23215958685877e-05	-1.57782952986478	2
ENSG00000168028.13	RPSA	3	39407090	3_28	0	0.0916290152764018	17.5651103983191	2.6843800874281e-05	-2.30645161290303	1
ENSG00000144659.10	SLC25A38	3	39383433	3_28	0	0.0696481070802597	14.9700183945107	1.73896866776913e-05	-2.14589054762498	3
ENSG00000170011.13	MYRIP	3	39818162	3_28	0	0.0228705216047254	4.60628332566024	1.75706093228479e-06	-0.11111111111111	1
ENSG00000114784.3	EIF1B	3	40309993	3_29	0	0.019258991192991	5.27612458236578	1.69476186041506e-06	-0.428571428571303	1
ENSG00000188846.13	RPL14	3	40396629	3_29	0	0.020872951277483	6.0182548635912	2.09514719787872e-06	-0.610760950328381	2
ENSG00000177873.12	ZNF619	3	40477330	3_29	0	0.019051331128169	5.17618803588644	1.64473326306085e-06	0.399999999999971	1
ENSG00000177842.11	ZNF620	3	40507337	3_29	0	0.023770952962021	7.21827685829995	2.86180628893195e-06	0.882812500000097	1
ENSG00000172888.11	ZNF621	3	40524103	3_29	0	0.022130335492818	6.55800142043076	2.42058094295094e-06	0.773437500000186	1
ENSG00000168036.16	CTNNB1	3	41195090	3_30	0	0.241973000928595	28.9873614785759	0.000116986487749103	3.40322580645198	1
ENSG00000168038.10	ULK4	3	41962012	3_30	0	0.0334866313093566	10.037753046214	5.60619336245875e-06	-1.94471469440341	2
ENSG00000182606.14	TRAK1	3	42061553	3_30	0	0.0219319358885171	6.12390765255582	2.24009123243414e-06	0.887573964497211	1
ENSG00000114857.17	NKTR	3	42600359	3_31	0	0.0254341332183747	5.98732740707395	2.53986161571701e-06	0.634408602150707	1
ENSG00000114853.13	ZBTB47	3	42653821	3_31	0	0.0280684770571422	6.89867644543055	3.22957021754282e-06	0.801075268817122	1
ENSG00000157119.11	KLHL40	3	42685151	3_31	0	0.0241409612144977	5.50518271935979	2.21659526838881e-06	-0.661574032573977	2
ENSG00000010282.14	HHATL	3	42705282	3_31	0	0.0219771080703336	4.63811836208917	1.70009220752593e-06	-0.215827338129548	1
ENSG00000244607.5	CCDC13	3	42769748	3_31	0	0.022000857404345	4.64808586966083	1.70558691097885e-06	-0.221952233951533	2
ENSG00000181061.13	HIGD1A	3	42800848	3_31	0	0.16378444923039	23.5720754034486	6.43918039123214e-05	2.62913907284744	1
ENSG00000144648.15	ACKR2	3	42804792	3_31	0	0.0244210996780331	5.6117635191726	2.28572871009663e-06	0.555214723926593	1
ENSG00000180432.5	CYP8B1	3	42876414	3_31	0	0.0266781529786346	6.42878114507353	2.86051681796009e-06	-0.877862595419921	1
ENSG00000182983.14	ZNF662	3	42905991	3_31	0	0.0220192138490818	4.65578370878273	1.70983700183061e-06	-0.424050632911265	1
ENSG00000144647.5	POMGNT2	3	43105337	3_31	0	0.0973319775038574	18.5399613873481	3.00970879909894e-05	-2.1629440689158	2
ENSG00000011198.7	ABHD5	3	43690090	3_31	0	0.0271816129437115	6.60167664498987	2.99288188774713e-06	-0.767676767677081	1
ENSG00000179152.19	TCAIM	3	44335678	3_31	0	0.0324366188402953	8.23810982685519	4.45680118114971e-06	-1.19082949703959	2
[truncated: 8,960 more rows]
