# Supplementary material for: Adjusting for genetic confounders in transcriptome-wide association studies improves discovery of risk genes of complex traits
Source: Nat Genet. 2024 Jan 26;56(2):336–47. doi: 10.1038/s41588-023-01648-9 (PMC10864181; doi:10.1038/s41588-023-01648-9)
Supplement: Supplementary file 5 — cTWAS results of all analyzed genes across all tissues for IBD, SCZ, and SBP. Results are stored separately for each combination of traits and tissues. Column legends for each set of results are the same as in Supplementary Table 1. [file 41588_2023_1648_MOESM5_ESM.zip › IBD_Brain_Amygdala.csv]

id	genename	chrom	pos	region_tag	cs_index	PIP	tau2	PVE	z	num_eqtl
ENSG00000187642.9	PERM1	1	975014	1_1	0	0.0251117240129244	15.1305272038194	6.3371019782904e-06	-1.54581358128392	2
ENSG00000187608.8	ISG15	1	1000731	1_1	0	0.00960436144888577	6.52101006912402	1.04458424730541e-06	-0.775783704260361	2
ENSG00000188157.14	AGRN	1	1026830	1_1	0	0.00863196464484173	5.17864744433612	7.45566016438604e-07	-0.124183006535942	1
ENSG00000131591.17	C1orf159	1	1088408	1_1	0	0.00937742759810245	6.17414098511506	9.6565138463221e-07	0.592964824120366	1
ENSG00000162571.13	TTLL10	1	1173872	1_1	0	0.0385918973634642	24.0204860854808	1.54610159552912e-05	3.29813664596206	1
ENSG00000186891.13	TNFRSF18	1	1191614	1_1	0	0.014889293357556	10.5361782729829	2.61647929639492e-06	1.23076923076925	1
ENSG00000186827.10	TNFRSF4	1	1213065	1_1	0	0.00804225769110423	4.75673331933593	6.38038512966979e-07	-0.311999999999879	1
ENSG00000176022.4	B3GALT6	1	1231507	1_1	0	0.0350652783686044	27.9842928172037	1.63663461744881e-05	-4.25000000000223	1
ENSG00000131584.18	ACAP3	1	1309988	1_1	1	0.536732128265128	30.2881686519613	0.000271138202742304	5.34146341463493	1
ENSG00000162576.16	MXRA8	1	1362103	1_1	0	0.00816395567300232	4.88610150760166	6.65308739961135e-07	0.221006564551442	1
ENSG00000175756.13	AURKAIP1	1	1375642	1_1	0	0.00839503721507473	12.9147830387604	1.80829735035124e-06	3.17733990147875	1
ENSG00000242485.5	MRPL20	1	1407755	1_1	0	0.0120105379491481	14.3738646091541	2.8793609814394e-06	3.03846153846244	1
ENSG00000235098.8	ANKRD65	1	1421170	1_1	0	0.0401519311572234	29.1506637959584	1.95215812319277e-05	-4.29411764705843	1
ENSG00000215915.9	ATAD3C	1	1433374	1_1	0	0.0184606539344477	21.6648142619823	6.67055787722105e-06	-4.05063291139249	1
ENSG00000160072.19	ATAD3B	1	1531013	1_1	0	0.00803956833045549	4.97871005986981	6.67589768064604e-07	-0.745000000000057	1
ENSG00000197785.13	ATAD3A	1	1511945	1_1	0	0.0177491756482734	14.4320156319712	4.27233484681496e-06	-2.54716981132176	1
ENSG00000008130.15	NADK	1	1780989	1_1	0	0.00822698852046411	7.28782158019924	9.99997072560164e-07	1.64609053497941	1
ENSG00000169885.9	CALML6	1	1915143	1_1	0	0.0124260228434899	9.19755753184418	1.90618376494835e-06	-0.982142857142926	1
ENSG00000178821.12	TMEM52	1	1918697	1_1	0	0.00819560451547308	10.0671174966667	1.37608809002251e-06	-2.30812529366984	3
ENSG00000142609.17	CFAP74	1	1918989	1_1	0	0.0153361158983544	18.4455372749085	4.71809625990982e-06	-3.82945736434101	1
ENSG00000205116.3	TMEM88B	1	1426175	1_1	0	0.0112615793505155	10.6640281525861	2.00299880308354e-06	-2.1781252626429	2
ENSG00000187730.8	GABRD	1	2019112	1_2	0	0.0240732318217153	13.3154010990543	5.34624376564299e-06	1.598086124402	1
ENSG00000067606.16	PRKCZ	1	2050397	1_2	0	0.0093768736213401	4.68834805169117	7.33226265049355e-07	0.0239355820996762	2
ENSG00000162585.16	FAAP20	1	2189679	1_2	0	0.0103670100389086	5.60752371997631	9.69582445726312e-07	-0.544575606299855	2
ENSG00000157933.9	SKI	1	2228951	1_2	0	0.0109336198854664	6.23602236453362	1.13718661926177e-06	-0.574380165289296	1
ENSG00000116151.13	MORN1	1	2392569	1_2	0	0.0137089903735228	7.87382369762898	1.80032645518641e-06	0.821428571428884	1
ENSG00000157916.19	RER1	1	2391287	1_2	0	0.0127713855944175	7.15109665310812	1.52324854111767e-06	0.528384279475919	1
ENSG00000157911.9	PEX10	1	2404771	1_2	0	0.00945099686141293	4.76027665939593	7.50360421091919e-07	0.142809333477478	2
ENSG00000149527.17	PLCH2	1	2425928	1_2	0	0.00973962506398762	5.1461362413802	8.35956394069777e-07	-0.291322314049562	1
ENSG00000157873.17	TNFRSF14	1	2555429	1_2	0	0.0125779469188571	13.5660748089997	2.8459290632427e-06	-2.77586206896459	1
ENSG00000142606.15	MMEL1	1	2632528	1_2	0	0.0127118375564067	7.2190017695996	1.53054318619282e-06	0.680852322151041	2
ENSG00000215912.12	TTC34	1	2800905	1_2	0	0.00958610042238628	12.0199410453519	1.92178331023744e-06	-2.80764168882194	2
ENSG00000162591.15	MEGF6	1	3611380	1_2	0	0.0218822983168609	12.5627059511174	4.58496721465975e-06	1.3269494022226	2
ENSG00000116213.15	WRAP73	1	3654319	1_2	0	0.0144466559066383	8.72093804446092	2.10131245911967e-06	0.980790593029655	2
ENSG00000130762.14	ARHGEF16	1	3759513	1_3	0	0.0160541449068916	5.93573381829773	1.5893578872807e-06	0.547945205479504	1
ENSG00000235169.7	SMIM1	1	3772844	1_3	0	0.0147543488618108	5.14131511554637	1.26518599701907e-06	-0.308370044052868	1
ENSG00000130764.9	LRRC47	1	3805399	1_3	0	0.0156242150725784	5.6802714622669	1.48022387706335e-06	0.528000000000009	1
ENSG00000116198.12	CEP104	1	3857251	1_3	0	0.0178128007121106	6.91443945112284	2.05423106524353e-06	0.791666666666657	1
ENSG00000169598.15	DFFB	1	3874969	1_3	0	0.0141088970804745	4.72058262104574	1.11083300298899e-06	-0.114285714285726	1
ENSG00000198912.10	C1orf174	1	3891607	1_3	0	0.0394829787496456	14.4403361400113	9.5092730615909e-06	1.62797513632448	2
ENSG00000069424.14	KCNAB2	1	5991653	1_5	0	0.0169105229664313	5.94071445841453	1.67554394459412e-06	-0.505128205127954	1
ENSG00000158286.12	RNF207	1	6205436	1_5	0	0.0669802357743802	19.0057509338405	2.12320442753604e-05	1.95202020202003	1
ENSG00000116251.9	RPL22	1	6209280	1_5	0	0.0236890808429171	9.11854254724551	3.60274682808143e-06	1.1811320754716	1
ENSG00000116237.15	ICMT	1	6236734	1_5	0	0.0281275167257042	10.7412628219733	5.03902879864301e-06	1.26086956521725	1
ENSG00000187017.15	ESPN	1	6424625	1_5	0	0.16595269995189	27.8951083640603	7.72098095045842e-05	-3.59760624411359	2
ENSG00000171680.21	PLEKHG5	1	6520337	1_5	0	0.0229858779478468	8.83412138817417	3.38676111221433e-06	-1.30612244897897	1
ENSG00000173662.20	TAS1R1	1	6554687	1_5	0	0.021202707857395	8.07224536519492	2.85460346967725e-06	1.24999999999998	1
ENSG00000049245.12	VAMP3	1	7771004	1_6	0	0.0127149191899222	9.12488427938029	1.93508958469756e-06	1.05691585076448	2
ENSG00000116285.12	ERRFI1	1	8026467	1_6	0	0.0466553256552431	32.4959453321481	2.52866039319237e-05	-4.33858267716697	1
ENSG00000142583.17	SLC2A5	1	9088125	1_6	0	0.00824329328056472	5.14604009738378	7.07512346452963e-07	-0.242738576149013	2
ENSG00000180758.11	GPR157	1	9128930	1_6	0	0.0147641230980152	10.5562706461529	2.59943091341738e-06	-1.14480408858642	1
ENSG00000049239.12	H6PD	1	9235385	1_6	0	0.00921178552285318	6.06495755961739	9.3181927455347e-07	0.755721208258424	2
ENSG00000171603.16	CLSTN1	1	9824341	1_7	0	0.0208356453462722	8.16432323143388	2.83718236973977e-06	-1.00888888888822	1
ENSG00000162441.11	LZIC	1	9943171	1_7	0	0.0201625140136179	7.71641923514355	2.59489986095923e-06	0.830882352941506	1
ENSG00000162444.11	RBP7	1	9997145	1_7	0	0.0173960979565412	6.42969220759457	1.86552955407583e-06	0.703030303030036	1
ENSG00000130939.18	UBE4B	1	10033012	1_7	0	0.0162231504019269	5.76562555613024	1.56006155341819e-06	-0.48883470566276	2
ENSG00000054523.17	KIF1B	1	10210438	1_7	0	0.0180617698018045	6.71039907038256	2.02147677981708e-06	0.633802816901768	1
ENSG00000142657.20	PGD	1	10398382	1_7	0	0.0144824909301549	4.68059972067524	1.1305893057085e-06	0.0322580645161348	1
ENSG00000175279.21	CENPS	1	10430228	1_7	0	0.016802995783709	6.06705124149735	1.70029581917752e-06	-0.617886178861678	1
ENSG00000160049.11	DFFA	1	10477033	1_7	0	0.027970585161309	10.8491118035911	5.06122730668492e-06	1.24193548387059	1
ENSG00000120948.16	TARDBP	1	11012828	1_8	0	0.0466419674989482	16.2620727054248	1.26506507428983e-05	-2.10691823899353	1
ENSG00000116649.9	SRM	1	11060199	1_8	0	0.0158160173232516	6.03096437630901	1.59090409879775e-06	-0.673834714857676	2
ENSG00000171824.13	EXOSC10	1	11097256	1_8	0	0.0166060467504332	6.4897612419421	1.79744281039478e-06	-0.781973757429214	2
ENSG00000171819.4	ANGPTL7	1	11189075	1_8	0	0.0285253091074683	11.5942618308332	5.51611826137796e-06	-1.75177304964527	1
ENSG00000198793.12	MTOR	1	11262508	1_8	0	0.0381727246248357	14.3555476085202	9.13972289638842e-06	-1.96323529411786	1
ENSG00000162490.6	DRAXIN	1	11706979	1_8	0	0.0137160591525701	4.69091100661376	1.0731159471981e-06	0.0671641791044959	1
ENSG00000177674.15	AGTRAP	1	11739991	1_9	0	0.0124828750273546	5.59059705401316	1.16394623402677e-06	-0.411764705882437	1
ENSG00000177000.10	MTHFR	1	11806394	1_9	0	0.0222915046026381	11.0499356699358	4.10827245934968e-06	-1.51724137931106	1
ENSG00000011021.21	CLCN6	1	11806126	1_9	0	0.058155999603522	20.1554382041248	1.9550005107125e-05	-2.24727173765751	2
ENSG00000120937.8	NPPB	1	11859214	1_9	0	0.0141484762927584	6.76808725727472	1.59711329964594e-06	-0.920634920634809	1
ENSG00000116685.15	KIAA2013	1	11926801	1_9	0	0.012635147995041	5.70453889896605	1.2021564326418e-06	0.541333333333713	1
ENSG00000083444.16	PLOD1	1	11935984	1_9	0	0.0128356800570185	5.8525221578337	1.25291628908326e-06	-0.671814671815052	1
ENSG00000116688.16	MFN2	1	11982449	1_9	0	0.0885342606219725	24.206038310006	3.57433444695952e-05	-2.74803149606218	1
ENSG00000028137.18	TNFRSF1B	1	12166660	1_9	0	0.0119311375341579	5.1657917213664	1.02796623414175e-06	0.336601307189704	1
ENSG00000048707.13	VPS13D	1	12230088	1_9	0	0.0165652434558035	8.2519019078249	2.2798799819292e-06	-0.924242424242004	1
ENSG00000162493.16	PDPN	1	13583417	1_10	0	0.0395146447690986	12.9392866009282	8.5276333639314e-06	1.49218749999979	1
ENSG00000142621.19	FHAD1	1	15247454	1_11	0	0.00670916584071801	4.99799888042868	5.59274202520456e-07	-0.296874999999929	1
ENSG00000142634.12	EFHD2	1	15409565	1_11	0	0.0200230832302979	15.3587213191974	5.12915848500159e-06	-1.60000000000111	1
ENSG00000132906.17	CASP9	1	15526244	1_11	0	0.00676536210455636	5.09013951684677	5.74355571395833e-07	-0.390243902439062	1
ENSG00000116138.12	DNAJC16	1	15527133	1_11	0	0.00729495604167552	5.72484989941492	6.96541327308277e-07	-0.791044776119348	1
ENSG00000116771.5	AGMAT	1	15584854	1_11	0	0.00714268942640972	5.53598807791406	6.59503369228731e-07	-0.747731203812192	2
ENSG00000197312.11	DDI2	1	15617889	1_11	0	0.00992316371625746	8.70597385576984	1.4408793615468e-06	-1.07333333333299	1
ENSG00000116786.11	PLEKHM2	1	15684135	1_11	0	0.0165336476621512	13.2480113247453	3.65325068745147e-06	1.91187739463675	1
ENSG00000162461.7	SLC25A34	1	15735471	1_11	0	0.00648147793326781	4.70290598971998	5.08394038971314e-07	0.0866666666666584	1
ENSG00000162458.12	FBLIM1	1	15756481	1_11	0	0.00699682670775836	5.34288704637143	6.23501088823454e-07	0.790598290598117	1
ENSG00000116809.11	ZBTB17	1	15976487	1_11	0	0.00974804456863287	8.40828609930945	1.3670521814281e-06	-1.18897637795226	1
ENSG00000186510.11	CLCNKA	1	15985068	1_11	0	0.00962935326709879	8.26929125793923	1.32808390665358e-06	1.19841269841216	1
ENSG00000173641.17	HSPB7	1	16019240	1_11	0	0.00931083580154279	8.0946483105504	1.25703322866005e-06	0.945098039215416	1
ENSG00000184908.17	CLCNKB	1	16044169	1_11	0	0.0113092705805153	9.94303111184792	1.87548458452508e-06	-1.18796992481213	1
ENSG00000185519.8	FAM131C	1	16073889	1_11	0	0.0147878598914564	12.3240505989427	3.03961728492726e-06	1.62043795620455	1
ENSG00000142632.16	ARHGEF19	1	16212818	1_11	0	0.00799801507406306	6.66055817742844	8.88490830174069e-07	0.643835616438103	1
ENSG00000132881.11	RSG1	1	16237068	1_11	0	0.00661572005726796	4.90435308867583	5.41151610265303e-07	-0.0467401907954509	2
ENSG00000055070.16	SZRD1	1	16352580	1_11	0	0.0181140011797409	14.2040797048314	4.29128736478559e-06	-1.65648854961865	1
ENSG00000157191.19	NECAP2	1	16440373	1_11	0	0.00648108343054843	4.6998600798099	5.08033845741981e-07	0.0368163198810054	2
ENSG00000183888.4	C1orf64	1	16004406	1_11	0	0.00957442285103705	8.35964478811771	1.33493627242702e-06	-0.976470588235052	1
ENSG00000117122.13	MFAP2	1	16980375	1_12	0	0.0145477114150295	5.14358683023787	1.24801802699346e-06	-0.208000000000028	1
ENSG00000159363.17	ATP13A2	1	17011965	1_12	0	0.0157934243479684	5.9165712543904	1.5584989326614e-06	0.614285714285822	1
ENSG00000117118.9	SDHB	1	17053774	1_12	0	0.0167347243176069	6.46150189785993	1.80348337872775e-06	-0.708154506437634	1
ENSG00000117115.12	PADI2	1	17115232	1_12	0	0.0532717389596502	17.4298304844502	1.54863882395481e-05	-1.98312236286899	1
ENSG00000159339.13	PADI4	1	17346764	1_12	0	0.0211116607752532	8.65070596071302	3.04602914937429e-06	-1.09302325581427	1
ENSG00000117154.11	IGSF21	1	18103117	1_12	0	0.0144840738850486	5.10234871341341	1.23259662345285e-06	-0.339572192513445	1
ENSG00000159423.16	ALDH4A1	1	18902527	1_13	0	0.00236815615941643	4.87596405759401	1.92588760546465e-07	0.478371501272214	1
ENSG00000127481.14	UBR4	1	19205040	1_13	0	0.00603589923097703	13.2365707286631	1.33253176579733e-06	-1.42603550295797	1
ENSG00000127463.13	EMC1	1	19227605	1_13	0	0.00235980115782286	4.87518975076828	1.91878820128911e-07	0.487051010715493	2
ENSG00000053372.4	MRTO4	1	19249541	1_13	0	0.00235029516157137	4.68598839935284	1.83689241659498e-07	0.00868765772708079	2
ENSG00000162482.4	AKR7A3	1	19288862	1_13	0	0.0062685923728526	14.3950843111556	1.50502719815001e-06	-1.70682730923684	1
ENSG00000053371.12	AKR7A2	1	19312089	1_13	0	0.0024209580892407	4.99183629047517	2.01561559911122e-07	0.330033003300322	1
ENSG00000040487.12	PQLC2	1	19312063	1_13	0	0.0024968554625836	5.13495423443119	2.13840561241495e-07	0.350127269499624	2
ENSG00000077549.17	CAPZB	1	19485158	1_13	0	0.00375828155215452	8.6436760108398	5.41811099526991e-07	0.775613563620293	2
ENSG00000158747.13	NBL1	1	19640599	1_13	0	0.00236921345014351	4.83707538360612	1.91138049905727e-07	0.176451283781908	2
ENSG00000169914.5	OTUD3	1	19882213	1_13	0	0.00252478815643908	11.8536393234941	4.99156531758735e-07	-2.45150507892095	2
ENSG00000188257.10	PLA2G2A	1	19979930	1_13	0	0.00234703639615341	6.47564868105907	2.53491387880455e-07	-0.320819112627985	1
ENSG00000127472.10	PLA2G5	1	20071983	1_13	0	0.00343533155735964	8.72814154455063	5.00092734544699e-07	1.17415730337058	1
ENSG00000009709.11	PAX7	1	18631052	1_13	0	0.00256540122186622	5.49121685266309	2.34954624536823e-07	0.380090497737365	1
ENSG00000090432.6	MUL1	1	20508245	1_14	0	0.012245323036073	4.83136197860793	9.86733627970961e-07	-0.22524972419172	2
ENSG00000158825.5	CDA	1	20589038	1_14	0	0.0120675551089972	4.69394598393374	9.44751269072444e-07	-0.170917462801897	2
ENSG00000158828.7	PINK1	1	20633253	1_14	0	0.0479742055089433	17.7372670321211	1.4192359420351e-05	-1.83333333333418	1
ENSG00000244038.9	DDOST	1	20662264	1_14	0	0.0134265812739233	5.69697674176394	1.27576298412103e-06	-0.525641025640882	1
ENSG00000117245.12	KIF17	1	20717668	1_14	0	0.0122206710361571	4.81242653262023	9.80887661838084e-07	-0.211678832116751	1
ENSG00000189410.11	SH2D5	1	20733077	1_14	0	0.0191813944852806	9.05432150393643	2.89665114271167e-06	1.32673127190495	2
ENSG00000070886.11	EPHA8	1	22563354	1_15	0	0.0122264753352803	6.96656139199108	1.42062629936279e-06	0.725969957341268	2
ENSG00000142794.18	NBPF3	1	21438718	1_15	0	0.0095436720116564	4.72286403047983	7.51763184658156e-07	-0.197368421052584	1
ENSG00000076864.19	RAP1GAP	1	21669538	1_15	0	0.0116299865972466	6.82665389352497	1.3241805508237e-06	0.735169491525756	1
ENSG00000142798.17	HSPG2	1	21937058	1_15	0	0.0279100148840258	14.1884238598913	6.60471873359963e-06	2.03973509933877	1
ENSG00000162552.14	WNT4	1	22144389	1_15	0	0.0334050249093567	17.3873855853657	9.68737676314243e-06	2.31099195710433	1
ENSG00000184677.16	ZBTB40	1	22453334	1_15	0	0.0100680254467476	5.11508805940485	8.58929511890902e-07	0.148437500000082	1
ENSG00000159189.11	C1QC	1	22648968	1_15	0	0.00954215301502936	4.75644813719717	7.56988440602211e-07	-0.314917127071938	1
ENSG00000173369.15	C1QB	1	22670078	1_15	0	0.0131215924437323	7.83082047777065	1.71377545256333e-06	0.905511811023492	1
ENSG00000169641.13	LUZP1	1	23177591	1_16	0	0.0173854144817733	8.7293324694594	2.53119841104047e-06	1.07804878048745	1
ENSG00000204219.9	TCEA3	1	23424647	1_16	0	0.0402553383303029	16.6680523959703	1.11909883501009e-05	1.86466165413521	1
ENSG00000088280.18	ASAP3	1	23484995	1_16	0	0.0496828122064378	18.6722197809851	1.54725618169024e-05	2.01481481481466	1
ENSG00000197880.8	MDS2	1	23581212	1_16	0	0.0123328173068429	5.49938412656672	1.1311923500692e-06	0.492187500000013	1
ENSG00000227868.5	C1orf234	1	23015700	1_16	0	0.0731326048390199	22.3797591363094	2.72977313959698e-05	-2.28871605031674	2
ENSG00000142676.12	RPL11	1	23691734	1_17	0	0.0153563696510511	5.50719610777698	1.410519858763e-06	0.426136363636281	1
ENSG00000117308.14	GALE	1	23800401	1_17	0	0.0183934673584432	7.25773301690938	2.22651025472953e-06	0.758329158547497	2
ENSG00000117305.14	HMGCL	1	23838758	1_17	0	0.0141331700909371	4.73368477757813	1.11583254863304e-06	-0.280000000000017	1
ENSG00000185436.11	IFNLR1	1	24187118	1_17	0	0.0140645698774616	4.69096895157703	1.10039629421849e-06	-0.119402985074579	1
ENSG00000158055.15	GRHL3	1	24318866	1_17	0	0.0162155571868673	6.08127711214154	1.64470031491099e-06	0.714285714285722	1
ENSG00000001460.17	STPG1	1	24416496	1_17	0	0.0168283825539673	6.38958287923922	1.79339101442896e-06	0.742489389024264	2
ENSG00000001461.16	NIPAL3	1	24415329	1_17	0	0.0150779984804266	5.25540387661452	1.32163002928135e-06	-0.265099598547353	2
ENSG00000117602.11	RCAN3	1	24502439	1_17	0	0.0191991245115185	7.68738207053584	2.46161424920914e-06	-0.947955390334556	1
ENSG00000184454.6	NCMAP	1	24555537	1_17	0	0.0152879355400415	5.4405592505188	1.38724284276578e-06	-0.421874999999862	1
ENSG00000133226.16	SRRM1	1	24633227	1_17	0	0.0310608298627961	11.9384657799282	6.18474330625554e-06	1.3015873015872	1
ENSG00000169504.14	CLIC4	1	24745177	1_17	0	0.0154139335719131	5.54807612358395	1.42631680739263e-06	-0.428977272727649	1
ENSG00000117614.9	SYF2	1	25232900	1_18	0	0.0104467066569139	4.69979785847316	8.18877021436384e-07	0.0623052959501458	1
ENSG00000187010.19	RHD	1	25257119	1_18	0	0.0124512634311323	6.33698797085682	1.31600157754816e-06	0.658227848101495	1
ENSG00000183726.10	TMEM50A	1	25336580	1_18	0	0.0104232341783512	4.67934155510167	8.13480875115746e-07	0.0390625000000065	1
ENSG00000188672.17	RHCE	1	25430243	1_18	0	0.0113745679538643	5.49026529992157	1.04156972061146e-06	-0.372148741506702	2
ENSG00000204178.9	TMEM57	1	25430369	1_18	0	0.010787402970336	4.99729954433256	8.99109093987221e-07	-0.201612903225827	1
ENSG00000157978.11	LDLRAP1	1	25551001	1_18	0	0.0104537578253575	4.70899805505401	8.2103382870414e-07	0.0150560293655911	2
ENSG00000117640.17	MTFR1L	1	25818183	1_18	0	0.0280096596673824	14.082563404903	6.57884497582712e-06	1.51973684210476	1
ENSG00000158008.9	EXTL1	1	26019793	1_18	0	0.0143409783551626	7.62744880570806	1.82439211814751e-06	-0.755161606117846	2
ENSG00000158022.6	TRIM63	1	26068506	1_18	0	0.0198305058756258	10.5918042715941	3.50319123440675e-06	1.16666666666651	1
ENSG00000175087.9	PDIK1L	1	26111250	1_18	0	0.0222138520140153	11.6519395577798	4.31700153464602e-06	-1.26993865030719	1
ENSG00000197245.5	FAM110D	1	26159026	1_18	0	0.0146249306493241	7.87866713263558	1.92179329225786e-06	-1.24641638481464	2
ENSG00000142675.17	CNKSR1	1	26169964	1_18	0	0.0106123491359954	4.83483802510686	8.55763115873384e-07	-0.433907067939643	2
ENSG00000130695.14	CEP85	1	26234254	1_18	0	0.127031385419281	28.5559481980506	6.05017205924177e-05	3.19631901840376	1
ENSG00000169442.8	CD52	1	26317723	1_18	0	0.0106555294039428	4.99620004476407	8.87922285720831e-07	0.577235772357913	1
ENSG00000158062.20	UBXN11	1	26317723	1_18	0	0.0106555294039428	4.99620004476407	8.87922285720831e-07	-0.577235772357913	1
ENSG00000176083.17	ZNF683	1	26374140	1_18	0	0.0106655592850767	4.87493394170252	8.67186433044697e-07	-0.176744186046532	1
ENSG00000117682.16	DHDDS	1	26432658	1_18	0	0.012275254967087	6.36713190404774	1.30357035093918e-06	0.647058823529356	1
ENSG00000060642.10	PIGV	1	26787956	1_18	0	0.0309209157570364	14.6629391226153	7.56194448289509e-06	-1.70925110132261	1
ENSG00000142751.14	GPN2	1	26890178	1_18	0	0.0344094210161003	15.6573598459519	8.98578459462519e-06	1.77973568281991	1
ENSG00000090273.13	NUDC	1	26896515	1_18	0	0.0224217989543742	11.7542708562789	4.39568187192063e-06	1.48806222585812	2
ENSG00000174950.10	CD164L2	1	27355003	1_19	0	0.00978875115789934	5.33000752367927	8.70192259769963e-07	-0.36544940473448	2
ENSG00000090020.10	SLC9A1	1	27167188	1_19	0	0.00970834635102424	5.25258416803133	8.50507969730885e-07	0.369127516778623	1
ENSG00000142784.15	WDTC1	1	27234825	1_19	0	0.0406349160352742	18.7578705947502	1.27128524879199e-05	1.91841491841474	1
ENSG00000142765.17	SYTL1	1	27342195	1_19	0	0.00914412254464392	4.69056800827636	7.15364822650656e-07	-0.0982553981188565	2
ENSG00000142733.14	MAP3K6	1	27357905	1_19	0	0.0197898580158863	11.9503434712142	3.94442017673337e-06	-1.37034091697347	2
ENSG00000142748.12	FCN3	1	27375143	1_19	0	0.0160172364611159	9.95826643344481	2.66030502205379e-06	-1.12735849056646	1
ENSG00000158195.10	WASF2	1	27484872	1_19	0	0.0937792038381382	26.7884307342245	4.18999900983819e-05	2.4358974358988	1
ENSG00000126705.13	AHDC1	1	27604387	1_19	0	0.0103813775211401	5.88189417771492	1.01843261000808e-06	0.515463917525788	1
ENSG00000126709.14	IFI6	1	27671883	1_19	0	0.00914671515417098	4.69322967311543	7.15973697367944e-07	-0.079012345678998	1
ENSG00000009780.15	FAM76A	1	27642568	1_19	0	0.0194342964736578	11.7794672956154	3.81816401295505e-06	1.35652173913026	1
ENSG00000130775.15	THEMIS2	1	27872858	1_19	0	0.0122792104287673	7.45896651734817	1.52759843634017e-06	-0.622317596566432	1
ENSG00000117748.9	RPA2	1	27914572	1_19	0	0.00979081886599642	5.33198755368755	8.70699406806581e-07	-0.346289752650236	1
ENSG00000158156.7	XKR8	1	27959314	1_19	0	0.239821469608272	36.1996214017752	0.000144794542819634	3.35779816513832	1
ENSG00000169403.11	PTAFR	1	28193492	1_19	0	0.03243269834941	16.6180218237369	8.98923043136199e-06	1.74105133655501	2
ENSG00000130770.17	ATPIF1	1	28236029	1_19	0	0.0107216665732048	6.18478992951532	1.10598020997678e-06	0.591333200181883	2
ENSG00000130772.13	MED18	1	28332857	1_19	0	0.0144050471733794	8.96012978583452	2.15272765889801e-06	-0.965620328848586	1
ENSG00000204138.12	PHACTR4	1	28349072	1_19	0	0.00982824707158303	5.36784252017915	8.79905307631629e-07	-0.736208340970552	2
ENSG00000180198.15	RCC1	1	28505782	1_19	0	0.00915705553765833	4.70383365564142	7.18402622289556e-07	0.0356234096692115	1
ENSG00000180098.9	TRNAU1AP	1	28553045	1_19	0	0.0102763412446436	5.78641148219656	9.91763079756756e-07	-0.562604340567907	1
ENSG00000253304.1	TMEM200B	1	29123661	1_19	0	0.0281870553498924	15.2896665987604	7.18799604217457e-06	-1.61290322580563	1
ENSG00000116353.15	MECR	1	29228067	1_19	0	0.0104633552723193	5.95574069443155	1.03936205606763e-06	0.568627450980541	1
ENSG00000084628.9	NKAIN1	1	31239088	1_20	0	0.0119821892491346	5.1481343038464	1.02883599093766e-06	0.383468834688326	1
ENSG00000121766.15	ZCCHC17	1	31292442	1_20	0	0.0114660764432106	4.73447096789507	9.05412312758246e-07	0.0751445086705287	1
ENSG00000168528.11	SERINC2	1	31407531	1_20	0	0.0216782582993805	10.7289850911288	3.87920860109233e-06	1.432234432234	1
ENSG00000142910.15	TINAGL1	1	31576820	1_20	0	0.0466858135787006	17.9985906501114	1.4014691324957e-05	-1.85433070866027	1
ENSG00000162517.12	PEF1	1	31644486	1_20	0	0.0151098443938743	7.32868108321264	1.84691079906722e-06	-0.754437869821998	1
ENSG00000084636.17	COL16A1	1	31699458	1_20	0	0.0114391454805718	4.71238500160624	8.99071961469693e-07	0.209677419354827	1
ENSG00000121753.12	ADGRB2	1	31764679	1_20	0	0.0116443410102587	4.87940672513568	9.47637070487674e-07	0.198847262247802	1
ENSG00000134668.12	SPOCD1	1	31815509	1_20	0	0.0169810168075464	8.42749891264879	2.38683557685121e-06	-0.95307917888582	1
ENSG00000184007.18	PTP4A2	1	31945136	1_20	0	0.0124686755363892	5.5221176796198	1.14838123356635e-06	0.38596491228079	1
ENSG00000142698.14	C1orf94	1	34169243	1_21	0	0.0122355792305531	4.67661282154437	9.54368409170349e-07	0.0382513661201973	1
ENSG00000025800.13	KPNA6	1	32108863	1_21	0	0.0124784548310596	4.88098881399973	1.01584799850564e-06	-0.259842519685028	1
ENSG00000084623.11	EIF3I	1	32222176	1_21	0	0.0122548340104199	4.68858587178556	9.58317487571625e-07	-0.00784313725490085	1
ENSG00000160055.19	TMEM234	1	32222176	1_21	0	0.0122548340104199	4.68858587178556	9.58317487571625e-07	0.00784313725490084	1
ENSG00000183615.5	FAM167B	1	32247598	1_21	0	0.0122500604140305	4.68746996630449	9.57716201213929e-07	-0.0638297872340535	1
ENSG00000116478.11	HDAC1	1	32291652	1_21	0	0.019230668262198	8.8983261902567	2.85405805916998e-06	-1.00074517320744	2
ENSG00000162526.6	TSSK3	1	32366691	1_21	0	0.012251973008177	4.69550787969898	9.59508244270966e-07	-0.0699481865284934	1
ENSG00000176261.15	ZBTB8OS	1	32650943	1_21	0	0.0131978535038396	5.37525696035185	1.18321220054736e-06	-0.421875000000224	1
ENSG00000162521.18	RBBP4	1	32651536	1_21	0	0.0140099781705506	5.93124222982881	1.38593615698166e-06	0.554572271386439	1
ENSG00000116497.17	S100PBP	1	32815115	1_21	0	0.0233153130515894	10.9942928193229	4.27532029393323e-06	1.40243902439019	1
ENSG00000134684.10	YARS	1	32817927	1_21	0	0.0142629627274764	6.14847200560092	1.46263867516417e-06	-0.602870813397087	1
ENSG00000160097.16	FNDC5	1	32872031	1_21	0	0.0156385381807967	7.16068908514205	1.86771702484794e-06	0.950310559005892	1
ENSG00000142920.16	AZIN2	1	33080995	1_21	0	0.0139975367340666	5.90727026778554	1.37910890423783e-06	0.606262891769755	2
ENSG00000116525.13	TRIM62	1	33181349	1_21	0	0.0141409648955564	5.93999180292111	1.4009576123722e-06	0.530612244897845	1
ENSG00000188910.7	GJB3	1	34781935	1_22	0	0.0107594059180043	4.69050994882032	8.41721575492359e-07	0.0315789473684248	1
ENSG00000163867.16	ZMYM6	1	35170626	1_22	0	0.034330757444646	15.5227591130332	8.88817115568176e-06	1.63111111111098	1
ENSG00000197056.9	ZMYM1	1	35059408	1_22	0	0.0108477908035061	4.7709256241726	8.63185334658357e-07	0.176291793313093	1
ENSG00000020129.15	NCDN	1	35557823	1_22	0	0.0107539434142677	4.68817342332436	8.40875155706654e-07	0.102272727272737	1
ENSG00000116819.6	TFAP2E	1	35573174	1_22	0	0.0175777538521197	9.25125282945406	2.71221450472621e-06	1.06854838709682	1
ENSG00000126067.11	PSMB2	1	35641909	1_22	0	0.0121107644359725	5.77470504648579	1.16643748862036e-06	-0.507246376811654	1
ENSG00000142686.7	C1orf216	1	35719096	1_22	0	0.0110824631824603	4.95700799797153	9.16254292787843e-07	0.260504201680675	1
ENSG00000134698.10	AGO4	1	35808004	1_22	0	0.0118052459126492	5.56030466812673	1.09479733736657e-06	0.516068052930016	1
ENSG00000092847.11	AGO1	1	35870261	1_22	0	0.0191110739169034	10.2020150186073	3.25185488136436e-06	1.21546961325976	1
ENSG00000116863.10	ADPRHL2	1	36088841	1_22	0	0.011976972648045	5.66022039126105	1.13068206895008e-06	0.437500000000023	1
ENSG00000116871.15	MAP7D1	1	36155585	1_22	0	0.0109181283315388	4.86485007107465	8.85885841347777e-07	-0.325925925925963	1
ENSG00000054116.11	TRAPPC3	1	36155585	1_22	0	0.0109181283315388	4.86485007107465	8.85885841347777e-07	-0.325925925925963	1
ENSG00000054118.13	THRAP3	1	36224998	1_22	0	0.0110076312820316	4.93884290770368	9.06732519770485e-07	0.281249999999854	1
ENSG00000214193.10	SH3D21	1	36286551	1_22	0	0.105799936496845	26.6971535402887	4.71097144488394e-05	-2.78461538461622	1
ENSG00000142694.6	EVA1B	1	36323945	1_22	0	0.0908158806094024	25.205233219647	3.81779517121872e-05	-2.70769230769193	1
ENSG00000196182.10	STK40	1	36385841	1_22	0	0.0122446476889146	5.97587972987939	1.22041699757658e-06	-0.60101010101014	1
ENSG00000181817.5	LSM10	1	36397855	1_22	0	0.0114122693663193	5.28385169080866	1.00573308849993e-06	0.479544205735816	2
ENSG00000116885.18	OSCP1	1	36449952	1_22	0	0.010840096991914	4.76257315759627	8.61063011148485e-07	-0.148325358851666	1
ENSG00000116898.11	MRPS15	1	36464072	1_22	0	0.019211779758998	9.4342699302512	3.02298507408515e-06	2.16249999999967	1
ENSG00000183317.16	EPHA10	1	37765311	1_23	0	0.02414859667062	9.1508920178973	3.68566139927945e-06	-1.18072289156674	1
ENSG00000163874.10	ZC3H12A	1	37474837	1_23	0	0.0178862845234571	6.31998478818227	1.88536861593056e-06	-0.687999999999939	1
ENSG00000163877.10	SNIP1	1	37552549	1_23	0	0.0212699658905323	7.9530173447051	2.82136210365244e-06	0.98063629998482	2
ENSG00000163879.10	DNALI1	1	37557547	1_23	0	0.0296845571747663	11.1021193493571	5.4966308619022e-06	-1.4035087719298	1
ENSG00000134697.12	GNL2	1	37596105	1_23	0	0.0195045188973072	7.13604191524228	2.32141475370381e-06	-0.888888888888976	1
ENSG00000116922.14	C1orf109	1	37692275	1_23	0	0.0203420228328117	7.5323666931894	2.55555773734458e-06	0.93877551020409	1
ENSG00000188786.9	MTF1	1	37859751	1_23	0	0.0487798512902211	15.8203962632001	1.28711672877441e-05	1.72323232323304	1
ENSG00000204084.12	INPP5B	1	37946598	1_23	0	0.0499715648231764	16.0507418156289	1.33775986973959e-05	-1.75257731958723	1
ENSG00000116981.3	NT5C1A	1	39672451	1_24	0	0.108200238903032	21.8141675638068	3.93665150336853e-05	-2.18589743589735	1
ENSG00000131233.9	GJA9	1	38864727	1_24	0	0.0257648342545513	8.06972335280062	3.46773662232917e-06	0.98684210526362	1
ENSG00000158315.10	RHBDL2	1	38941917	1_24	0	0.0200103003037319	5.68421158121846	1.89707258085181e-06	-0.443708609271415	1
ENSG00000174574.15	AKIRIN1	1	38991334	1_24	0	0.0219547339969621	6.55877810152076	2.40165833120384e-06	-0.648437499999957	1
ENSG00000168653.10	NDUFS5	1	39026790	1_24	0	0.0194216886185693	5.40278485852882	1.75010766375015e-06	0.362962962962904	1
ENSG00000183682.7	BMP8A	1	39491629	1_24	0	0.0187142886701108	5.0531476000581	1.57723139717072e-06	0.372687497126	2
ENSG00000163909.7	HEYL	1	39640410	1_24	0	0.0179829788357889	4.67762601521868	1.40296628639547e-06	-0.0417375067383111	2
ENSG00000116983.12	HPCAL4	1	39685811	1_24	0	0.0258324077577222	8.094473759807	3.48749515064992e-06	1.07766992324623	2
ENSG00000084072.16	PPIE	1	39738752	1_25	0	0.0433897231112264	17.7502557774978	1.28455173430805e-05	-1.94573643410856	1
ENSG00000198754.5	OXCT2	1	39761071	1_25	0	0.0441853522070125	17.921992515841	1.32076246570688e-05	-1.87692307692351	1
ENSG00000116985.11	BMP8B	1	39789001	1_25	0	0.0107822709288234	4.69108586284871	8.43613902023251e-07	0.0984848484848419	1
ENSG00000043514.15	TRIT1	1	39883756	1_25	0	0.0339354778098352	15.4800453037231	8.76165808662439e-06	-1.79865771812088	1
ENSG00000131236.16	CAP1	1	40040200	1_25	0	0.032996715311549	15.1054994067632	8.313155487495e-06	-1.69339250850083	2
ENSG00000131238.16	PPT1	1	40110910	1_25	0	0.0108153358909513	4.71548420635811	8.5060202445484e-07	0.262411347517807	1
ENSG00000084073.8	ZMPSTE24	1	40257946	1_25	0	0.0139379522604616	7.03677423339726	1.63580938560531e-06	-0.796208530805541	1
ENSG00000049089.13	COL9A2	1	40318226	1_25	0	0.0115802472295251	5.35754028726367	1.03476893554805e-06	-0.372549019607961	1
ENSG00000187801.14	ZFP69B	1	40449693	1_25	0	0.0156678434569337	8.12238451718542	2.12252529499947e-06	-1.11290322580611	1
ENSG00000187815.9	ZFP69	1	40476891	1_25	0	0.0109960116267882	4.88717489521811	8.96299547508477e-07	-0.337423312883219	1
ENSG00000164002.11	EXO5	1	40508257	1_25	0	0.0979598087840674	25.6916960215781	4.19759766101068e-05	-3.14577355154098	3
ENSG00000117010.15	ZNF684	1	40531781	1_25	0	0.011422473081934	5.25141810108802	1.00045335659988e-06	-0.480000000000265	1
ENSG00000066136.20	NFYC	1	40690819	1_25	0	0.0138172473518955	7.02252104069324	1.61835832768733e-06	1.11538461538447	1
ENSG00000171793.13	CTPS1	1	40979451	1_25	0	0.0113681225653891	5.13084822407856	9.72832387806829e-07	-0.0518518518518349	1
ENSG00000171790.15	SLFNL1	1	41023325	1_25	0	0.0116986759370987	5.43470035166785	1.06040659521655e-06	0.361061946902755	1
ENSG00000010803.16	SCMH1	1	41239838	1_25	0	0.0151143802741847	8.02480330242741	2.02294859213138e-06	1.23300970873734	1
ENSG00000186973.10	FAM183A	1	43144910	1_26	0	0.019538454572906	6.44886197435625	2.1015193677619e-06	-0.663066954643413	1
ENSG00000066185.12	ZMYND12	1	42455540	1_26	0	0.0177618308311941	5.72541805264222	1.69611399651243e-06	0.867187499999975	1
ENSG00000117385.15	P3H1	1	42766833	1_26	0	0.0209104649963977	7.2292185938913	2.52124559866023e-06	1.07568188767034	2
ENSG00000164008.14	C1orf50	1	42767127	1_26	0	0.0170447225877013	5.32763432671372	1.51455291538186e-06	0.87663661417111	2
ENSG00000274386.5	TMEM269	1	42785273	1_26	0	0.0162051332504924	4.70461881464531	1.27156086502161e-06	0.25529805375494	2
ENSG00000177868.11	SVBP	1	42816309	1_26	0	0.01697426746347	5.0815618685578	1.43862752120804e-06	-0.0144927536231852	1
ENSG00000164010.13	ERMAP	1	42838697	1_26	0	0.0161626007213151	4.68393248024824	1.26264707179898e-06	0.16463414634142	1
ENSG00000117394.20	SLC2A1	1	42959206	1_26	0	0.0228703622256928	7.9322629066207	3.02573053928386e-06	-0.898296394415111	2
ENSG00000066056.13	TIE1	1	43301467	1_27	0	0.0203102482071237	9.27685839868651	3.1425070743977e-06	1.05645161290301	1
ENSG00000117400.16	MPL	1	43337449	1_27	0	0.0291925446639139	12.5745556756227	6.12244238686872e-06	1.3937007874019	1
ENSG00000117399.13	CDC20	1	43359194	1_27	0	0.0122169744289246	4.67819703580578	9.53240048032925e-07	0.0188679245283064	1
ENSG00000066322.14	ELOVL1	1	43367735	1_27	0	0.0559436806468656	19.048387199465	1.77733524079709e-05	2.03326403326423	1
ENSG00000159479.16	MED8	1	43388718	1_27	0	0.0213455279205458	9.7055757157927	3.45532026996722e-06	-1.13987662214925	2
ENSG00000117407.16	ARTN	1	43934860	1_27	0	0.0125011379018373	4.91405429737267	1.02458879577984e-06	-0.301369863013648	1
ENSG00000117408.10	IPO13	1	43947230	1_27	0	0.0150114108530947	6.64150409461855	1.6628308061916e-06	0.757575757575668	1
ENSG00000117410.13	ATP6V0B	1	43974045	1_27	0	0.0380913956289246	15.4447451299492	9.81223038398855e-06	1.71810699588427	1
ENSG00000117411.16	B4GALT2	1	43978466	1_27	0	0.012717142138245	5.06224567326956	1.07372446529487e-06	-0.425790754258139	1
ENSG00000159214.12	CCDC24	1	43991543	1_27	0	0.0123059191304199	4.7380357079858	9.72461668521024e-07	0.0341051247978547	2
ENSG00000196517.11	SLC6A9	1	44032329	1_27	0	0.0122197299838129	4.68296709551141	9.5442723001868e-07	-0.025936599423622	1
ENSG00000178028.13	DMAP1	1	44213884	1_27	0	0.0259098367036298	11.3853631429645	4.92007438407084e-06	-1.19531249999965	1
ENSG00000198520.10	C1orf228	1	44672527	1_28	0	0.0158691419269948	5.15288127410336	1.36384082378538e-06	-0.147286821705353	1
ENSG00000142945.12	KIF2C	1	44738931	1_28	0	0.0551346580747288	16.8914541007664	1.5532874330449e-05	1.62739585203287	2
ENSG00000142937.11	RPS8	1	44775441	1_28	0	0.023683256662082	9.88650903921883	3.90521091895547e-06	-1.98425196850441	1
ENSG00000142959.4	BEST4	1	44787956	1_28	0	0.02085746871424	8.56920990038445	2.98100350923202e-06	1.84375000000016	1
ENSG00000117425.13	PTCH2	1	44842737	1_28	0	0.0397486913062444	15.0270024232577	9.96220092033052e-06	-2.45736434108573	1
ENSG00000070785.16	EIF2B3	1	44987466	1_28	0	0.0568230451473433	17.8206975925572	1.6889208997432e-05	2.81249999999965	1
ENSG00000126107.14	HECTD3	1	45011467	1_28	0	0.0149778675140332	4.7491021983748	1.18637396030258e-06	0.141153081510919	1
ENSG00000126088.13	UROD	1	45012003	1_28	0	0.0258086048545458	10.2301901976274	4.40360485677091e-06	-2.197183098592	1
ENSG00000070759.16	TESK2	1	45491156	1_28	0	0.0319437762557483	10.5114367440479	5.60026324663205e-06	0.414965986394611	1
ENSG00000280670.2	CCDC163	1	45499668	1_28	0	0.0196114499662454	6.80577104174478	2.22611268520606e-06	-0.244274809160225	1
ENSG00000132763.14	MMACHC	1	45499635	1_28	0	0.0174244024695088	5.89903507547445	1.71434797165996e-06	0.152564165704651	2
ENSG00000117448.13	AKR1A1	1	45550079	1_28	0	0.023087428783412	8.33112071197196	3.20803502716382e-06	0.0333333333333198	1
ENSG00000159588.14	CCDC17	1	45624129	1_28	0	0.0370440130188506	14.3581332964202	8.87107221440336e-06	-2.77037037037088	1
ENSG00000159592.10	GPBP1L1	1	45687876	1_28	0	0.0323711235680981	12.9938890932157	7.01547424765495e-06	-2.66478344148165	2
ENSG00000159596.6	TMEM69	1	45687531	1_28	0	0.027696150639104	11.9554444450415	5.52262105020779e-06	2.72107977649448	2
ENSG00000197429.10	IPP	1	45751050	1_28	0	0.0301570263648021	12.3141670439073	6.19374985745934e-06	-2.60740740740727	1
ENSG00000086015.20	MAST2	1	45787339	1_28	0	0.0209149011456482	8.57458818966905	2.99108801893975e-06	2.18978102189754	1
ENSG00000117461.14	PIK3R3	1	46132597	1_28	0	0.0153172248291286	5.75785594256184	1.47096042173481e-06	-1.09115545146022	2
ENSG00000117472.9	TSPAN1	1	46174930	1_28	0	0.0149300638120197	4.79549849380878	1.19414077627315e-06	-0.766233766233954	1
ENSG00000117480.15	FAAH	1	46392997	1_28	0	0.0205387995381803	7.79203131839663	2.66922910158565e-06	-1.22351952421539	2
ENSG00000079277.19	MKNK1	1	46616841	1_29	0	0.0129707948755923	4.79977767333339	1.03835968526202e-06	0.337931034482853	1
ENSG00000142961.14	MOB3C	1	46617353	1_29	0	0.0129668072015057	4.79688718177536	1.03741533521449e-06	0.335664335664303	1
ENSG00000123472.12	ATPAF1	1	46673908	1_29	0	0.0136002381487421	5.24524583856303	1.18979589627826e-06	0.21917808219179	1
ENSG00000159658.10	EFCAB14	1	46719483	1_29	0	0.0132570497240261	5.00498619194051	1.10664894532114e-06	0.387323943661944	1
ENSG00000187048.12	CYP4A11	1	46938514	1_29	0	0.0181372551624485	7.9543989489321	2.40624052905739e-06	1.16179545336892	2
ENSG00000162365.11	CYP4A22	1	47137271	1_29	0	0.0129536743264708	4.78735144157229	1.03430444252528e-06	-0.065359477124193	1
ENSG00000162366.7	PDZK1IP1	1	47191326	1_29	0	0.0128117473243232	4.68379563891925	1.00084404230699e-06	0.0955414012738545	1
ENSG00000162367.11	TAL1	1	47230909	1_29	0	0.0156716489178046	6.5787396442349	1.71956065223564e-06	0.816000000000005	1
ENSG00000162368.13	CMPK1	1	47333764	1_29	0	0.0402521003888988	15.4935374403883	1.04015782048747e-05	-2.00000000000006	1
ENSG00000162456.9	KNCN	1	46556027	1_29	0	0.0227560620826095	10.0934042136102	3.83084765598322e-06	-1.31333333333319	1
ENSG00000269113.3	TRABD2B	1	47997102	1_30	0	0.0128625502196759	4.80724222476036	1.03129567079952e-06	0.19434628975266	1
ENSG00000117834.12	SLC5A9	1	48222058	1_30	0	0.0131246195555308	4.99684093940323	1.09381116982452e-06	-0.210937500000035	1
ENSG00000132122.11	SPATA6	1	48472019	1_30	0	0.0213060978858288	9.5584509870475	3.39665580944562e-06	-1.14778190484238	2
ENSG00000186094.16	AGBL4	1	50022595	1_32	0	0.0153023587858016	7.71182325463334	1.96822866946458e-06	-0.841040462428011	1
ENSG00000123091.4	RNF11	1	51235789	1_32	0	0.0134725210235981	6.51412702464051	1.46374423820167e-06	0.668834019080554	2
ENSG00000085831.15	TTC39A	1	51345513	1_33	0	0.0116342625763803	4.69006459077886	9.1007627048226e-07	-0.147369396653397	2
ENSG00000085832.16	EPS15	1	51518880	1_33	0	0.0116904456730305	4.73532368707338	9.23295767098851e-07	0.16966580976865	1
ENSG00000117859.18	OSBPL9	1	51577431	1_33	0	0.0326409897168515	14.4158770646538	7.84809938834098e-06	-2.20923913043535	1
ENSG00000198841.3	KTI12	1	52032698	1_33	0	0.012871150017598	5.63949393970505	1.21064717249493e-06	-0.631483423648886	2
ENSG00000157077.14	ZFYVE9	1	52142437	1_33	0	0.0666258147512984	21.2212207327075	2.35815854918322e-05	2.06143344710005	1
ENSG00000085840.12	ORC1	1	52400660	1_33	0	0.0386907423918941	16.0298766111445	1.03442104597568e-05	-1.88571428571498	1
ENSG00000116157.5	GPX7	1	52602421	1_33	0	0.0157963479592521	7.56557530545678	1.99323615319179e-06	1.06623759218249	2
ENSG00000182183.14	FAM159A	1	52632886	1_33	0	0.0116303745067591	4.68692756322982	9.09163614697444e-07	-0.283425628688471	2
ENSG00000162377.5	COA7	1	52693551	1_33	0	0.0117043347275078	4.74647859220961	9.26570279036164e-07	0.12878787878784	1
ENSG00000121310.16	ECHDC2	1	52926925	1_33	0	0.013395373513417	6.01477889388213	1.3437998879892e-06	-0.703207795232505	2
ENSG00000116171.17	SCP2	1	52926925	1_33	0	0.0147949205976605	6.94931848273394	1.71480586353392e-06	-0.72870847735607	2
ENSG00000174348.13	PODN	1	53061947	1_33	0	0.0649557341533313	20.977213229249	2.27261251529737e-05	2.26934237985432	2
ENSG00000162383.11	SLC1A7	1	53134406	1_33	0	0.0923891803021852	24.3811664827811	3.75695245952142e-05	2.34558943368191	2
ENSG00000174332.5	GLIS1	1	53737935	1_33	0	0.0236352634588597	11.3634277403435	4.47950378502482e-06	1.42081447963872	1
ENSG00000058799.14	YIPF1	1	53889688	1_34	0	0.00815029924057009	4.67589824603603	6.35621694275072e-07	-0.0203095833917702	2
ENSG00000211452.10	DIO1	1	53891048	1_34	0	0.0081528866812155	4.67877031150936	6.36214022669099e-07	0.0419354838709643	1
ENSG00000081870.11	HSPB11	1	53945795	1_34	0	0.0100668793364019	6.6657304376489	1.11918715087134e-06	0.648648648648538	1
ENSG00000116205.12	TCEANC2	1	54053622	1_34	0	0.0182444661475222	12.1951803669031	3.71090206926449e-06	-1.36951501154734	1
ENSG00000116221.15	MRPL37	1	54183963	1_34	0	0.00819386880618478	4.7217255372111	6.45282445598014e-07	0.0831721470019455	1
ENSG00000215883.10	CYB5RL	1	54154524	1_34	0	0.0237893154623419	14.7483586651268	5.85174970122697e-06	1.56113537117854	1
ENSG00000157216.15	SSBP3	1	54413433	1_34	0	0.00817152952736622	4.69710434514058	6.40167567580707e-07	0.268819998812779	2
ENSG00000162390.17	ACOT11	1	54543445	1_34	0	0.00931040480884993	5.91520549128196	9.18540915178663e-07	-0.59813084112156	1
ENSG00000162396.5	PARS2	1	54764790	1_34	0	0.00871890688977794	5.29534104011968	7.70044956859472e-07	-0.380952380952495	1
ENSG00000006555.10	TTC22	1	54801441	1_34	0	0.0091331692794524	5.73134529201152	8.73048130342308e-07	-0.519736842105418	1
ENSG00000143001.4	TMEM61	1	54980998	1_34	0	0.0109547338982295	7.34798076263375	1.34254839208036e-06	-0.723896404548908	2
ENSG00000173406.15	DAB1	1	58547019	1_38	0	0.00697647373777233	4.70070782199435	5.46964735878789e-07	0.0434782608695684	1
ENSG00000162600.11	OMA1	1	58546315	1_38	0	0.00696498350131747	4.68525062364727	5.4426828048836e-07	0.10797621725022	2
ENSG00000162601.9	MYSM1	1	58700166	1_38	0	0.0234679607082452	16.1067436836451	6.30439194598729e-06	-1.8110236220477	1
ENSG00000172456.17	FGGY	1	59292175	1_38	0	0.0209412296894728	15.0318780660619	5.25019616134147e-06	-1.53048973942233	2
ENSG00000134709.10	HOOK1	1	59814713	1_38	0	0.00711417632042455	4.8840016373777	5.79509461740033e-07	0.293024139014975	2
ENSG00000134716.9	CYP2J2	1	59926822	1_38	0	0.0357202425451179	20.0818773082039	1.19640663844145e-05	2.01398212293398	2
ENSG00000132849.19	PATJ	1	61742713	1_39	0	0.0132006355145134	6.64234152192157	1.46243356728664e-06	0.734693877551046	1
ENSG00000132854.18	KANK4	1	62300644	1_39	0	0.0373640621657798	16.463674366455	1.02598487667058e-05	1.99224806201496	1
ENSG00000162607.12	USP1	1	62436136	1_39	0	0.0380086358516888	16.6260700483707	1.05397908853544e-05	-2.16923076923032	1
ENSG00000116641.17	DOCK7	1	62688195	1_39	0	0.0164998305412685	8.74091895274266	2.4054519321383e-06	-1.11417322834701	1
ENSG00000125703.14	ATG4C	1	62784304	1_39	0	0.0221248516188175	11.5052758897189	4.24558470059525e-06	-1.67085985579093	2
ENSG00000088035.15	ALG6	1	63381099	1_40	0	0.0125075254145639	5.04501588589672	1.05243198308341e-06	0.335999999999896	1
ENSG00000203965.12	EFCAB7	1	63523814	1_40	0	0.0120838968375072	4.72163392935476	9.5161094295573e-07	0.0526315789473786	1
ENSG00000142856.16	ITGB3BP	1	63593973	1_40	0	0.0291304409635746	13.0150970613237	6.32345708724725e-06	-1.5333333333335	1
ENSG00000177414.13	UBE2U	1	64252994	1_40	0	0.0197442332095382	9.26671980946563	3.0515915907323e-06	1.28682170542599	1
ENSG00000162437.14	RAVER2	1	64740216	1_41	0	0.0204900164437409	10.179482098835	3.47878905872367e-06	0.990430622009689	1
ENSG00000162434.11	JAK1	1	64966237	1_41	0	0.0243999821593712	11.8686129709702	4.83002726534274e-06	-1.27906523760555	2
ENSG00000162433.14	AK4	1	65148046	1_41	0	0.011949147888806	5.26416167870881	1.04912264472e-06	0.323809523809522	1
ENSG00000116675.15	DNAJC6	1	65248258	1_41	0	0.0117801931401016	5.15644645963862	1.01312499309732e-06	-0.259842519685045	1
ENSG00000213625.8	LEPROT	1	65403480	1_41	0	0.0175822975025551	8.89982171802312	2.60985895168176e-06	-0.88799999999998	1
ENSG00000118473.21	SGIP1	1	66532935	1_42	0	1.54151883924314e-07	32.4307903974709	8.33808802462547e-11	-1.71856287425132	1
ENSG00000152760.9	TCTEX1D1	1	66752321	1_42	0	1.4890752186858e-07	38.6232570455134	9.59236368254011e-11	2.91240875912461	1
ENSG00000198160.14	MIER1	1	66924733	1_42	0	4.34207731991876e-08	19.9941101599076	1.44797058320617e-11	-1.49650349650364	1
ENSG00000116704.7	SLC35D1	1	67054457	1_42	0	2.73642342119018e-08	27.4397038888313	1.25234165138218e-11	-2.67132867132767	1
ENSG00000116717.11	GADD45A	1	67684588	1_42	0	1.13227837106322e-08	7.44988928729161	1.40689969591805e-12	1.25000000000012	1
ENSG00000172380.5	GNG12	1	67833367	1_42	0	1.02794853740207e-08	8.55457645623126	1.46666183369366e-12	-1.48997772828443	1
ENSG00000172410.4	INSL5	1	66802959	1_42	0	1.15773630793292e-07	17.2257654511338	3.32619945873111e-11	1.84920634920602	1
ENSG00000116745.6	RPE65	1	68450440	1_43	0	0.0362268697418238	13.8762718310596	8.38424024093826e-06	1.59354838709668	1
ENSG00000033122.18	LRRC7	1	69567941	1_44	0	0.20994452432939	29.2884158043147	0.000102555873782848	-2.78044280442825	1
ENSG00000118454.12	ANKRD13C	1	70355197	1_44	0	0.0172112671885172	5.10327392663699	1.46494672994884e-06	-0.438914027149333	1
ENSG00000197568.13	HHLA3	1	70355624	1_44	0	0.0186554217221445	5.86218759795206	1.82400023106761e-06	0.67875727551353	2
ENSG00000050628.20	PTGER3	1	71047847	1_45	0	0.0112604412597362	5.10827090441745	9.59377294694735e-07	0.364864864864834	1
ENSG00000172260.14	NEGR1	1	72282986	1_46	0	0.0162419550189095	6.85293683595552	1.85641529491165e-06	-0.937499999999996	1
ENSG00000162620.15	LRRIQ3	1	74198130	1_47	0	0.0187431927847918	6.55576911032658	2.04940281013783e-06	0.78048780487798	1
ENSG00000254685.6	FPGT	1	74198025	1_47	0	0.018214979610768	6.28645354272452	1.90982909593154e-06	0.731707317073122	1
ENSG00000116783.14	TNNI3K	1	74234228	1_47	0	0.0174809033399433	5.89901287259125	1.71990049246708e-06	-0.602150537634194	1
ENSG00000116791.13	CRYZ	1	74708254	1_47	0	0.0212804423528344	7.75259198395353	2.75161510415079e-06	-0.929521230703802	3
ENSG00000162623.15	TYW3	1	74733103	1_47	0	0.0221758102445947	8.14139025815545	3.01119011111375e-06	1.025840307233	3
ENSG00000137968.16	SLC44A5	1	75610705	1_47	0	0.017436728150569	5.87518512665385	1.7086246124344e-06	-0.646897653416712	2
ENSG00000057468.6	MSH4	1	75779738	1_47	0	0.0153505440471348	4.67570242490628	1.19710085602713e-06	0.0596273138295807	2
ENSG00000184005.10	ST6GALNAC3	1	76074606	1_47	0	0.0273982920823109	10.1388527538418	4.63310787946862e-06	1.2318840579713	1
ENSG00000117069.14	ST6GALNAC5	1	76866942	1_48	0	0.00821950329951693	5.80910875313709	7.96370541615875e-07	0.502403846153975	1
ENSG00000142892.14	PIGK	1	77219918	1_48	0	0.00794166823486175	5.48651377835867	7.26722020676858e-07	-0.452054794520629	1
ENSG00000154027.18	AK5	1	77282053	1_48	0	0.0252715500635564	16.3765031654348	6.90260719534459e-06	1.7591623036641	1
ENSG00000036549.12	ZZZ3	1	77684256	1_48	0	0.00950861863645336	7.17631136927557	1.13809576908261e-06	1.02222222222249	1
ENSG00000077254.14	USP33	1	77759973	1_48	0	0.00935621255245989	7.02464330042571	1.09618653074697e-06	0.99999999999962	1
ENSG00000162614.18	NEXN	1	77888019	1_48	0	0.00730699352973685	4.70526612456352	5.73433446100966e-07	-0.0244807700382832	2
ENSG00000162613.16	FUBP1	1	77979050	1_48	0	0.00767262090053034	5.16321675043513	6.6073026924891e-07	-0.199862687970206	2
ENSG00000162616.8	DNAJB4	1	77979050	1_48	0	0.012585097094524	9.80912932551572	2.05895633494601e-06	-1.33083390363659	2
ENSG00000137960.5	GIPC2	1	77981077	1_48	0	0.00947644377933565	7.14447513785387	1.12921288551351e-06	-1.1384615384614	1
ENSG00000122420.9	PTGFR	1	78303482	1_48	0	0.0197575792701472	14.0538095338236	4.63113991547393e-06	-1.75999999999992	1
ENSG00000137959.15	IFI44L	1	78626599	1_48	0	0.0214848554359648	14.8441118497729	5.31920538331909e-06	1.55172413793063	1
ENSG00000162618.13	ADGRL4	1	79006491	1_48	0	0.00825703725532434	5.85185565370751	8.05894059833602e-07	-0.622395833333127	1
ENSG00000203943.8	SAMD13	1	84298566	1_51	0	0.0140224347465862	4.69329285960309	1.09764319212775e-06	0.0776515151515173	1
ENSG00000171517.5	LPAR3	1	84893414	1_52	0	0.0234542792459528	7.79394895528981	3.04887594819736e-06	-0.836879432623993	1
ENSG00000117133.10	RPF1	1	84478825	1_52	0	0.0642592068099965	17.376735576582	1.86236009990194e-05	-1.97244004390121	2
ENSG00000174021.10	GNG5	1	84506376	1_52	0	0.0402396518388787	12.9060307727509	8.66177735572745e-06	1.63461538461566	1
ENSG00000122432.17	SPATA1	1	84506406	1_52	0	0.0254699394125224	8.57258544637609	3.64166372446704e-06	-1.21176470588262	1
ENSG00000117151.12	CTBS	1	84572649	1_52	0	0.0171094328820617	4.82030976855913	1.37553190546406e-06	0.0771365345632221	2
ENSG00000117155.16	SSX2IP	1	84691138	1_52	0	0.0170028773104511	4.76148713501306	1.35028406311054e-06	-0.184971098265917	1
ENSG00000055732.12	MCOLN3	1	85047715	1_52	0	0.0204053104906076	6.48014346533403	2.20540286261525e-06	-0.735452166632195	2
ENSG00000142867.12	BCL10	1	85276340	1_52	0	0.0169804451165141	4.74905693289164	1.34498224734672e-06	-0.10551555489907	2
ENSG00000117174.10	ZNHIT6	1	85708260	1_52	0	0.0203136395028756	6.43769131558382	2.18111214062683e-06	-0.668122270742487	1
ENSG00000171502.14	COL24A1	1	86156862	1_53	0	0.0168970675344728	4.74957659768658	1.33852455144957e-06	0.195652173913016	1
ENSG00000122417.15	ODF2L	1	86338050	1_53	0	0.0172531658547808	4.94594503596593	1.42324015568074e-06	-0.34766618008033	2
ENSG00000137975.7	CLCA2	1	86424561	1_53	0	0.0167655220131516	4.67599450627307	1.30752854259381e-06	-0.0329670329670174	1
ENSG00000016602.9	CLCA4	1	86547045	1_53	0	0.0207921356361915	6.70408746995507	2.32487109081838e-06	-0.820062893023508	2
ENSG00000097033.14	SH3GLB1	1	86704350	1_53	0	0.0180345046084874	5.36307902232554	1.61316398992298e-06	-0.422222222222163	1
ENSG00000065243.19	PKN2	1	88684130	1_54	0	0.0120172285985347	4.80459628678109	9.62989007153782e-07	-0.0417582417582481	1
ENSG00000137944.17	KYAT3	1	88975959	1_54	0	0.0647635166047561	20.7587786617401	2.24229282077833e-05	-2.73039599067114	3
ENSG00000117226.11	GBP3	1	89015900	1_54	0	0.0213301700597802	10.20528441348	3.63060947092004e-06	-1.56060606060559	1
ENSG00000117228.9	GBP1	1	89089190	1_54	0	0.0176346293417753	8.4122112814799	2.4742103156195e-06	1.15113871635566	1
ENSG00000154451.14	GBP5	1	89272549	1_54	0	0.0187869822482654	9.00843987524456	2.82271294462341e-06	-1.21259842519692	1
ENSG00000197147.13	LRRC8B	1	89524961	1_54	0	0.0176417703697793	8.4160214829067	2.47633334604082e-06	-0.937933318683901	2
ENSG00000162664.16	ZNF326	1	89994923	1_55	0	0.0160343471945325	4.97877259229296	1.33147703099635e-06	-0.299449814331473	2
ENSG00000122482.20	ZNF644	1	91022402	1_55	0	0.0655803245319009	18.3416492118579	2.00618994907004e-05	-1.90878938640056	1
ENSG00000162669.15	HFM1	1	91404433	1_55	0	0.015638080162215	4.74327124998618	1.23714755638897e-06	-0.0843881856540205	1
ENSG00000143032.7	BARHL2	1	90726740	1_55	0	0.0157583028483278	4.81533984880288	1.2656000743042e-06	0.134920634920633	1
ENSG00000097046.12	CDC7	1	91486826	1_56	0	0.0193225301241766	12.3929016407685	3.99389921576642e-06	1.41647809689635	2
ENSG00000172031.6	EPHX4	1	92029879	1_56	0	0.0114094983749051	7.76669955961898	1.47796163923894e-06	-1.09057971014534	1
ENSG00000284413.1	BTBD8	1	92080411	1_56	0	0.101440545077907	28.6387233385307	4.8453520119351e-05	2.96511627907023	1
ENSG00000122484.8	RPAP2	1	92299545	1_56	0	0.0936990211717008	27.71246805602	4.33082230782244e-05	-3.22580645161345	1
ENSG00000067208.14	EVI5	1	92792062	1_56	0	0.011379740298178	7.6458905374115	1.45117748826725e-06	-1.22750325161492	2
ENSG00000122406.12	RPL5	1	92831623	1_56	0	0.0091562048881344	5.58454429808612	8.52831726072673e-07	0.496402877697849	1
ENSG00000143033.17	MTF2	1	93079600	1_57	0	0.0117731607532353	5.45501825020481	1.07114776875917e-06	0.796610169491586	1
ENSG00000117500.12	TMED5	1	93180650	1_57	1	0.180494506163945	22.9195760449565	6.89970738983172e-05	4.45384615384711	1
ENSG00000122483.17	CCDC18	1	93179625	1_57	1	0.180443402870774	22.919283386103	6.89766580307224e-05	4.45384615384722	1
ENSG00000137942.16	FNBP1L	1	93448904	1_57	0	0.0164857346060718	9.55648705384381	2.62764496782744e-06	-1.56768558952046	1
ENSG00000067334.13	DNTTIP2	1	93879024	1_57	0	0.0361683058434698	14.1434933135184	8.53188438144676e-06	-1.07334278863972	2
ENSG00000023909.9	GCLM	1	93909020	1_57	0	0.0152925427553806	7.12273087737692	1.81671308566733e-06	-0.690909090909035	1
ENSG00000143036.16	SLC44A3	1	94818635	1_58	0	0.0144773447510373	4.94013700494478	1.19285598909122e-06	0.256952864265426	2
ENSG00000117519.15	CNN3	1	94927226	1_58	0	0.0182805985495746	7.13571283660577	2.17564424055634e-06	0.726330640250039	2
ENSG00000172339.9	ALG14	1	95073027	1_58	0	0.0147392702495159	5.10879651385118	1.25589893536096e-06	0.339540014415501	2
ENSG00000152078.9	TMEM56	1	95118216	1_58	0	0.0466417663295475	16.0032828441001	1.24492782981165e-05	1.81538461538441	1
ENSG00000122481.16	RWDD3	1	95231973	1_58	0	0.0157415455919708	5.72776852089461	1.50380988561665e-06	0.492416930517936	2
ENSG00000117569.18	PTBP2	1	96721522	1_59	0	0.0708170319015334	18.0793221633264	2.13540359657485e-05	-2.08620689655131	1
ENSG00000188641.12	DPYD	1	97921399	1_60	0	0.0165378629243865	5.32405362776545	1.4685269292671e-06	-0.533678756476865	1
ENSG00000162627.16	SNX7	1	98661649	1_60	0	0.0240059049484915	8.83706737951714	3.53823239214943e-06	-1.0671462829738	1
ENSG00000162688.16	AGL	1	99852080	1_61	0	0.0161133723561795	7.40867978732044	1.9910738709541e-06	-0.731707317073287	1
ENSG00000117620.14	SLC35A3	1	99969054	1_61	0	0.0285070305395133	12.6998930970074	6.03826476249552e-06	-1.66666666666743	1
ENSG00000156875.13	MFSD14A	1	100045797	1_61	0	0.107322637528793	25.3255318002092	4.53325361445331e-05	2.3654822335033	1
ENSG00000156876.9	SASS6	1	100132743	1_61	0	0.0187807370473144	8.84546417905725	2.77072463279205e-06	1.16326530612203	1
ENSG00000122435.9	TRMT13	1	100132743	1_61	0	0.0187807370473144	8.84546417905725	2.77072463279205e-06	-1.16326530612203	1
ENSG00000122477.12	LRRC39	1	100097399	1_61	0	0.0436329605805655	16.7435217512029	1.21848895800336e-05	2.0279069767445	1
ENSG00000137992.14	DBT	1	100249898	1_61	0	0.0205458793803931	9.65471954514524	3.30844944253511e-06	-1.17261904761913	1
ENSG00000079335.18	CDC14A	1	100344610	1_61	0	0.0132528253087753	5.57972909041028	1.23333680646962e-06	-0.385093167701708	1
ENSG00000181656.6	GPR88	1	100538206	1_62	0	0.0181076812548744	8.41461192287997	2.54130644600257e-06	-1.15322580645184	1
ENSG00000162692.10	VCAM1	1	100721765	1_62	0	0.0121801943947254	4.6842837822892	9.51606769323716e-07	0.111111111111144	1
ENSG00000162694.13	EXTL2	1	100895622	1_62	0	0.0267130510622808	12.0833488554739	5.38357681304312e-06	1.60989010988921	1
ENSG00000162695.11	SLC30A7	1	100895622	1_62	0	0.0267130510622808	12.0833488554739	5.38357681304312e-06	-1.60989010988921	1
ENSG00000117543.20	DPH5	1	101025552	1_62	0	0.0223262904500202	10.3888339788071	3.86850784475351e-06	-1.80116959064308	1
ENSG00000118733.16	OLFM3	1	101996600	1_63	0	0.0167342366547014	5.0320590752995	1.40446765893056e-06	-0.301282051282011	1
ENSG00000162641.18	AKNAD1	1	108857867	1_67	0	0.0155666957752939	6.25904725773001	1.62504268899829e-06	0.610576923076943	1
ENSG00000121940.15	CLCC1	1	108963765	1_67	0	0.0309607870687023	12.7473407332865	6.58251250288505e-06	1.43048949220026	2
ENSG00000197780.9	TAF13	1	109074420	1_67	0	0.0146609490002045	5.69505976828056	1.3925810300028e-06	-0.629213483146114	1
ENSG00000031698.12	SARS	1	109213564	1_67	0	0.0131833620560013	4.69609944955318	1.03257967033788e-06	-0.199612403100758	1
ENSG00000143126.7	CELSR2	1	109250412	1_67	0	0.0131582780399118	4.67819567878918	1.02668578258789e-06	-0.00794912559618002	1
ENSG00000143028.8	SYPL2	1	109465030	1_67	0	0.0541644529705113	18.0672344053511	1.6321728376267e-05	1.98630136986393	1
ENSG00000174151.14	CYB561D1	1	109494012	1_67	0	0.0206952227162074	8.94138306101995	3.08627706254036e-06	1.12148851199114	2
ENSG00000181754.6	AMIGO1	1	109509517	1_67	0	0.019076439203192	8.17360377656724	2.6005846775967e-06	-0.864922153037602	2
ENSG00000065135.10	GNAI3	1	109548825	1_67	0	0.017179950400142	7.1872549447781	2.05942064253487e-06	-0.748299319728001	1
ENSG00000168765.16	GSTM4	1	109649355	1_67	0	0.0133042336081058	4.78190018591375	1.06108573084112e-06	-0.164294271475156	2
ENSG00000213366.12	GSTM2	1	109635226	1_67	0	0.0133151447749508	4.78960742615819	1.06366756666404e-06	0.250252849319525	2
ENSG00000134184.12	GSTM1	1	109667893	1_67	0	0.0140153871537227	5.27152799919077	1.23225821505992e-06	0.465079365079127	1
ENSG00000134202.10	GSTM3	1	109724132	1_67	0	0.0673928865880763	20.1625753026486	2.26631444317585e-05	-2.25600817515939	2
ENSG00000134201.10	GSTM5	1	109712056	1_67	0	0.0556197471286791	18.3208432295483	1.69955245861476e-05	2.17963808975331	3
ENSG00000143107.8	FNDC7	1	108714845	1_67	0	0.0544348697669446	18.114835609598	1.64464318971609e-05	-1.77692307692307	1
ENSG00000179902.12	C1orf194	1	109113015	1_67	0	0.0143623457238987	5.50150886197087	1.31785400001198e-06	0.469879518072452	1
ENSG00000168710.17	AHCYL1	1	109984850	1_68	0	0.0304108220387603	13.1006877468712	6.64480683915919e-06	-1.51204819277101	1
ENSG00000197106.6	SLC6A17	1	110147955	1_68	0	0.0295570812140681	12.8311325120996	6.32538028468065e-06	-1.44482491628665	2
ENSG00000116396.14	KCNC4	1	110211186	1_68	0	0.115757490321006	25.939209522009	5.00801873872693e-05	2.54687500000114	1
ENSG00000162775.14	RBM15	1	110338810	1_68	0	0.0281367555029084	12.3650973373259	5.80272062561507e-06	-1.54399999999991	1
ENSG00000134248.13	LAMTOR5	1	110407817	1_68	0	0.022154521309754	10.1070956412534	3.73464092205865e-06	1.31451612903278	1
ENSG00000143125.5	PROK1	1	110451368	1_68	0	0.0306309704679172	13.1690394670135	6.72782926105253e-06	1.40611353711859	1
ENSG00000177272.8	KCNA3	1	110675201	1_68	0	0.021500735724469	9.82463245284635	3.52313868203364e-06	-1.32167832167809	1
ENSG00000121931.15	LRIF1	1	110964484	1_68	0	0.0129747761883605	5.06931180607574	1.09700595614934e-06	-0.433734939759183	1
ENSG00000156171.14	DRAM2	1	111139496	1_68	0	0.0661674060629384	20.5088470995086	2.26331740066365e-05	2.55963558893613	2
ENSG00000134255.13	CEPT1	1	111139496	1_68	0	0.0195815714998508	8.94307161997029	2.9207498099427e-06	1.25139922957221	2
ENSG00000162777.16	DENND2D	1	111205221	1_69	0	0.0126197447929679	5.97710852704922	1.25806134748626e-06	-0.49999999999987	1
ENSG00000173947.13	PIFO	1	111346062	1_69	0	0.0110293772568867	4.69462958198858	8.63599592059182e-07	0.0205761316872491	1
ENSG00000085465.12	OVGP1	1	111427438	1_69	0	0.0110734621325229	4.73476307824559	8.74463693203798e-07	-0.0890756302520535	1
ENSG00000143110.11	C1orf162	1	111473751	1_69	0	0.0111233629124916	4.76388260088348	8.83806645464772e-07	0.0681818181817917	1
ENSG00000282608.1	ADORA3	1	111503935	1_69	0	0.0111668309984126	4.8062104701871	8.95143854151817e-07	-0.159722222222247	1
ENSG00000197852.9	FAM212B	1	111755756	1_69	0	0.0138745474933405	6.79153539876821	1.57161766670969e-06	-0.709103458994141	2
ENSG00000064703.11	DDX20	1	111755261	1_69	0	0.0152642457161309	7.75241882990027	1.97366155601444e-06	-0.948186528497408	1
ENSG00000171385.9	KCND3	1	111988885	1_69	0	0.0351032954658007	15.2666320594666	8.93822399304704e-06	-1.50675675675686	1
ENSG00000134245.17	WNT2B	1	112464917	1_69	0	0.0134037505138485	7.814580853652	1.74699688331052e-06	1.5111111111101	1
ENSG00000116489.12	CAPZA1	1	112614750	1_69	0	0.305681781868415	20.7754984020249	0.000105920766061267	3.98387096774148	1
ENSG00000155363.18	MOV10	1	112673095	1_69	0	0.0631495491975161	22.2132412703528	2.33960367002759e-05	3.36184210526516	1
ENSG00000155367.15	PPM1J	1	112715671	1_69	0	0.0471954926184051	19.9813940713097	1.57284676751329e-05	2.58461538461451	1
ENSG00000184599.13	FAM19A3	1	112720490	1_69	0	0.0635999846125519	22.9974740165477	2.43947994993078e-05	-2.77486910994794	1
ENSG00000155380.11	SLC16A1	1	112956760	1_70	0	0.0173307810786898	6.06292831654578	1.75251068849082e-06	0.716831683168382	1
ENSG00000081026.18	MAGI3	1	113391682	1_70	0	0.0214121060383228	8.05592700516701	2.87696788150882e-06	-1.04575163398713	1
ENSG00000116793.15	PHTF1	1	113758713	1_70	0	0.041446396947274	14.3078785021129	9.89058845292358e-06	2.21333333333361	1
ENSG00000188761.11	BCL2L15	1	113887734	1_70	0	0.0152487218655283	4.8581828929813	1.23557015372583e-06	-0.351145038168001	1
ENSG00000134262.12	AP4B1	1	113904943	1_70	0	0.0818663702143476	20.8327448989988	2.8445405982329e-05	-2.64233576642433	1
ENSG00000116774.11	OLFML3	1	113979663	1_70	0	0.0231995411882098	8.81244793519701	3.40985621097716e-06	1.00760456273737	1
ENSG00000197323.11	TRIM33	1	114510087	1_71	0	0.0152790303996736	5.05783265307961	1.28890336179037e-06	0.324873096446698	1
ENSG00000213281.4	NRAS	1	114716596	1_71	0	0.0166850434079828	5.88633969301572	1.63807117254198e-06	-0.631578947368237	1
ENSG00000134198.9	TSPAN2	1	115089792	1_71	0	0.0147513736730386	4.72719366596806	1.16304351771296e-06	-0.013289036544856	1
ENSG00000163393.12	SLC22A15	1	115976190	1_72	0	0.00850656450593412	4.83682702346252	6.86238155330141e-07	-0.161971830985906	1
ENSG00000116815.15	CD58	1	116571486	1_72	0	0.0135745822301163	9.22623325610133	2.08886805559286e-06	-1.06993006993023	1
ENSG00000134247.9	PTGFRN	1	116909700	1_72	0	0.0111828092552327	7.40478097688595	1.38109400472491e-06	0.849669180454817	2
ENSG00000134256.12	CD101	1	117001709	1_72	0	0.0452168352779159	20.5991986182589	1.55349762459577e-05	-2.03329753240302	2
ENSG00000116830.11	TTF2	1	117060534	1_72	0	0.00863868845629479	4.98144809868942	7.17734012471937e-07	-0.269971756806141	2
ENSG00000134253.9	TRIM45	1	117107903	1_72	0	0.0169515800533593	11.3164626059851	3.19949166546364e-06	1.3520151266994	2
ENSG00000198162.12	MAN1A2	1	117367404	1_72	0	0.0139058327242816	9.45293888129436	2.19242101566351e-06	1.18749999999975	1
ENSG00000183508.4	FAM46C	1	117605762	1_72	0	0.0132506039612963	8.99912044699915	1.98882167291875e-06	-1.12292997849019	2
ENSG00000196505.10	GDAP2	1	117929798	1_72	0	0.0112149492648737	7.43173639916581	1.39010535327918e-06	0.823038397328861	1
ENSG00000177551.5	NHLH2	1	115843623	1_72	0	0.0339112143464687	17.8650235462517	1.01043188081734e-05	1.91043155028978	2
ENSG00000116874.11	WARS2	1	119012523	1_73	0	0.0105356445610503	4.67780086666632	8.21983208942565e-07	-0.0414255499734895	2
ENSG00000143067.4	ZNF697	1	119648421	1_73	0	0.0130578632756001	6.69429244159571	1.45793077420885e-06	0.788359788359913	1
ENSG00000092621.11	PHGDH	1	119667608	1_73	0	0.0107734133013625	4.88738493876216	8.78193003454793e-07	-0.270564545800684	2
ENSG00000131791.7	PRKAB2	1	147171976	1_73	0	0.0105915174588772	4.72747092804897	8.35116681467803e-07	0.15846657298656	2
ENSG00000131778.18	CHD1L	1	147244865	1_73	0	0.0111215601043846	5.18609924014681	9.61981326727422e-07	0.351239669421543	1
ENSG00000162836.11	ACP6	1	147656613	1_73	0	0.0151115040525903	8.06791767898545	2.03343013663048e-06	-0.923429694209159	2
ENSG00000188092.14	GPR89B	1	147928711	1_73	0	0.0205487231328454	10.9625046976497	3.75711716521041e-06	-1.31358024691337	1
ENSG00000178796.12	RIIAD1	1	151715696	1_74	0	0.168328900645324	35.5730987359342	9.98712511094179e-05	-3.87340296391064	2
ENSG00000159409.14	CELF3	1	151717135	1_74	1	0.437812894751254	23.5719041049254	0.000172124748919665	4.44134078212417	1
ENSG00000143376.12	SNX27	1	151616259	1_74	0	0.0108389081340563	6.28155251590826	1.13556666709775e-06	-0.730158730158714	1
ENSG00000143450.16	OAZ3	1	151762214	1_74	0	0.108479657175199	25.7385647847859	4.65685521963278e-05	2.39999999999982	1
ENSG00000143436.10	MRPL9	1	151762214	1_74	0	0.108479657175199	25.7385647847859	4.65685521963278e-05	-2.39999999999982	1
ENSG00000143365.17	RORC	1	151831413	1_74	0	0.0181873438416853	12.087172129799	3.66652026616225e-06	-1.77815699658732	1
ENSG00000196407.11	THEM5	1	151853237	1_74	0	0.0142845337212228	9.38944503806674	2.23700058825212e-06	-1.3407407407409	1
ENSG00000197747.8	S100A10	1	151993591	1_74	0	0.0319883075033618	15.8275507565645	8.44432777867558e-06	-1.91520850509521	2
ENSG00000143536.7	CRNN	1	152414760	1_74	0	0.00975555912891823	5.34599719935425	8.69843250685185e-07	0.0374999999999932	1
ENSG00000163207.6	IVL	1	152908247	1_74	0	0.0090293222012442	4.80758521786514	7.24006136765401e-07	0.0712335148292522	2
ENSG00000163209.14	SPRR3	1	153001809	1_74	0	0.0147019261135423	9.23093306067504	2.26349710320896e-06	1.30645161290345	1
ENSG00000241794.1	SPRR2A	1	153057485	1_74	0	0.0109710291273968	6.48245992070989	1.18617103269494e-06	-0.873684210526837	1
ENSG00000203785.8	SPRR2E	1	153106596	1_74	0	0.0107094410738831	6.20993743413979	1.10921091821507e-06	-0.480662983425319	1
ENSG00000163263.6	C1orf189	1	154206248	1_75	0	0.0176229076043934	5.73825446670206	1.68662088291923e-06	0.683431952662756	1
ENSG00000203782.5	LOR	1	153259400	1_75	0	0.0599692267296771	17.3532232269315	1.735676198253e-05	-1.87142857142845	1
ENSG00000163220.10	S100A9	1	153357702	1_75	0	0.0169273774762535	5.35904260142349	1.51299326226494e-06	-0.333333333333348	1
ENSG00000143546.9	S100A8	1	153391654	1_75	0	0.0401419810423044	13.5224016464506	9.05342146101783e-06	1.63020833333328	1
ENSG00000143556.8	S100A7	1	153460264	1_75	0	0.0241955545967116	8.72723714717309	3.52186304973358e-06	1.06863168261997	2
ENSG00000197956.9	S100A6	1	153535924	1_75	0	0.0157526411701665	4.68204103085942	1.23012346019856e-06	0.091332599287652	2
ENSG00000188015.9	S100A3	1	153549020	1_75	0	0.0209361759358778	7.36182009224523	2.57064830894685e-06	0.888279658542107	2
ENSG00000196154.11	S100A4	1	153549456	1_75	0	0.0213669338640675	7.55384240715696	2.69197009745837e-06	0.797356828193762	1
ENSG00000196754.10	S100A2	1	153567710	1_75	0	0.0185225987266328	6.2072629111358	1.9176182946725e-06	-0.690184049079804	1
ENSG00000188643.10	S100A16	1	153613108	1_75	0	0.0179121258450861	5.89144981369821	1.7600678898706e-06	-0.321167883211675	1
ENSG00000189334.8	S100A14	1	153616367	1_75	0	0.01669112171264	5.22665986633005	1.45502303283162e-06	-0.152671755725189	1
ENSG00000160678.11	S100A1	1	153628302	1_75	0	0.0157946935132047	4.70711426123374	1.24001246039365e-06	-0.100775193798478	1
ENSG00000189171.14	S100A13	1	153628302	1_75	0	0.0157424242315742	4.67593205973944	1.22772163654681e-06	-0.231066436620839	2
ENSG00000143553.10	SNAPIN	1	153658595	1_75	0	0.0158886378387717	4.76291498374778	1.26217507936734e-06	0.00775193798449429	1
ENSG00000169418.9	NPR1	1	153678582	1_75	0	0.0462737988366771	14.8754532240462	1.14806232815837e-05	2.05363984674375	1
ENSG00000143554.13	SLC27A3	1	153774134	1_75	0	0.0273563732908837	9.887421065221	4.51129945701641e-06	-1.18076923076916	1
ENSG00000143614.9	GATAD2B	1	153923736	1_75	0	0.0161424949332829	4.91214573033738	1.32251926486513e-06	-0.586466165413852	1
ENSG00000143570.17	SLC39A1	1	153968263	1_75	0	0.0181917867582521	6.03742153216783	1.83183756830523e-06	0.398373983739697	1
ENSG00000143569.18	UBAP2L	1	154219953	1_75	0	0.016924726224433	5.35755821481075	1.51233727533289e-06	0.340116279070034	1
ENSG00000143515.16	ATP8B2	1	154325898	1_75	0	0.227187563555446	30.5127067273325	0.00011561798453666	3.60804020100516	1
ENSG00000169291.9	SHE	1	154501655	1_75	0	0.0454144435521728	14.6968333799195	1.11321198513609e-05	2.21962646992137	2
ENSG00000163239.12	TDRD10	1	154502424	1_75	0	0.0802761885951603	20.1608132590427	2.6993232606947e-05	-2.57364341085335	1
ENSG00000160714.9	UBE2Q1	1	154549108	1_75	0	0.0436745068440624	14.3248589299546	1.0434663998808e-05	1.7884615384621	1
ENSG00000160710.15	ADAR	1	154627302	1_75	0	0.0157618699738148	4.68754568757369	1.23229123578319e-06	0.117315380058214	2
ENSG00000163346.16	PBXIP1	1	154781221	1_75	0	0.015742541406038	4.67600378632857	1.22774960756989e-06	0.0131578947368473	1
ENSG00000160818.16	GPATCH4	1	156601175	1_77	0	0.0177903777158133	9.66147765108548	2.86674344456359e-06	1.11493538948784	2
ENSG00000132702.12	HAPLN2	1	156618957	1_77	0	0.0107018356596167	4.88210141740765	8.71415298341785e-07	-0.231292517006839	1
ENSG00000132692.18	BCAN	1	156640896	1_77	0	0.0349418501892059	16.0391680803316	9.34733572764548e-06	-1.6428571428577	1
ENSG00000143320.8	CRABP2	1	156705979	1_77	0	0.010594652207786	4.78757029942986	8.45983659002039e-07	-0.100628930817654	1
ENSG00000143319.16	ISG20L2	1	156729510	1_77	0	0.01368215049166	7.19069028739101	1.64091109713631e-06	0.878698224852393	1
ENSG00000143303.11	RRNAD1	1	156728106	1_77	0	0.113434989684656	27.3626368507888	5.17684411980956e-05	2.45596868884598	1
ENSG00000143294.14	PRCC	1	156750590	1_77	0	0.0166194839610879	9.02042224518822	2.50037131321024e-06	-1.03199999999983	1
ENSG00000198400.11	NTRK1	1	156815190	1_77	0	0.0216764605429624	11.5237419403158	4.16621808090025e-06	1.50929690442871	2
ENSG00000027869.11	SH2D2A	1	156816783	1_77	0	0.0327277211922011	15.4185277600788	8.41625294337728e-06	1.61305361305328	1
ENSG00000187800.13	PEAR1	1	156893412	1_77	0	0.0107899211172732	4.95910219534469	8.92444943880874e-07	0.52000000000004	1
ENSG00000132694.18	ARHGEF11	1	157045172	1_77	0	0.18410758796897	32.1900250798907	9.88446365581888e-05	-3.36220472440937	1
ENSG00000117036.11	ETV3	1	157138367	1_77	0	0.01079239253334	4.9612421054366	8.93034545671164e-07	0.312871287128572	1
ENSG00000163565.18	IFI16	1	158997555	1_78	0	0.0255888574051267	13.5400468535481	5.77871354794564e-06	-1.70096483464446	2
ENSG00000163568.14	AIM2	1	159147011	1_78	0	0.0150357773061892	8.52778608182188	2.13856417834604e-06	-0.989071038251288	1
ENSG00000213088.9	ACKR1	1	159202320	1_78	0	0.0199881289887059	11.2088604520994	3.73674714433623e-06	1.59896375998949	2
ENSG00000179639.10	FCER1A	1	159288755	1_78	0	0.0104554126380035	5.11314986084634	8.91640536969806e-07	-0.445255474452352	1
ENSG00000181036.13	FCRL6	1	159800388	1_78	0	0.0693497082916355	23.0332162721608	2.66415402620629e-05	2.21751412429446	1
ENSG00000158714.10	SLAMF8	1	159826640	1_78	0	0.0152605457175822	8.6673892665051	2.20606584975203e-06	0.992087325312027	2
ENSG00000188004.9	C1orf204	1	159839552	1_78	0	0.0112618186598591	5.81095376626177	1.09148068710018e-06	0.474945438532492	2
ENSG00000243284.1	VSIG8	1	159862185	1_78	0	0.0206091600038429	11.4973266210094	3.95200300129802e-06	-1.27083333333327	1
ENSG00000158710.14	TAGLN2	1	159925746	1_78	0	0.0103917264262796	5.05577489010157	8.76265148869846e-07	-0.300751879699289	1
ENSG00000085552.16	IGSF9	1	159945134	1_79	0	0.0103262898915826	17.2491253099848	2.97078686937535e-06	-1.7461139896378	1
ENSG00000143315.6	PIGM	1	160029545	1_79	0	0.00298028487571111	5.52227547354564	2.74495956657579e-07	-0.434782608695542	1
ENSG00000162728.4	KCNJ9	1	160081123	1_79	0	0.00546816675462014	10.8436353851088	9.88955526662016e-07	1.32800000000001	1
ENSG00000162729.13	IGSF8	1	160099056	1_79	0	0.00354737487376811	7.0683079383775	4.18198675394967e-07	-0.7349397590362	1
ENSG00000018625.14	ATP1A2	1	160114853	1_79	0	0.00289835639666236	5.28951740944867	2.55698360807453e-07	0.442105263157864	1
ENSG00000132681.16	ATP1A4	1	160134931	1_79	0	0.00299728156173407	5.59397912035745	2.79645920812795e-07	-0.517766497461967	1
ENSG00000162735.18	PEX19	1	160286615	1_79	0	0.00386553962501301	7.76875767999621	5.00866298332964e-07	-0.861788617886056	1
ENSG00000122218.14	COPA	1	160343540	1_79	0	0.00271043246582769	4.68560793983484	2.11818868226702e-07	0.0540975523653419	2
ENSG00000162736.15	NCSTN	1	160342835	1_79	0	0.00735413166471621	13.8356748417449	1.69703911897516e-06	-1.44483985765127	1
ENSG00000162738.5	VANGL2	1	160400615	1_79	0	0.00323608671507825	6.1645796330868	3.32723689555417e-07	-0.494163424124711	1
ENSG00000066294.14	CD84	1	160579090	1_79	0	0.00383166078076491	7.78511436356206	4.97521847000856e-07	0.849420849420398	1
ENSG00000117091.9	CD48	1	160711718	1_79	0	0.00339250822893111	6.5910391677309	3.72936514731129e-07	0.433260393873145	1
ENSG00000122223.12	CD244	1	160862395	1_79	0	0.00271769782301912	8.34177289982684	3.78111280584073e-07	-2.2105055635078	2
ENSG00000158769.17	F11R	1	161021779	1_79	0	0.00379945148399585	10.2846501668301	6.51734231845169e-07	2.02116402116433	1
ENSG00000215845.10	TSTD1	1	161038745	1_79	0	0.00451407290217987	9.16526911306704	6.90039410652335e-07	0.781096254417188	2
ENSG00000162755.13	KLHDC9	1	161098329	1_79	0	0.0131532760854628	23.2048078554953	5.09063569280394e-06	-3.07241379310187	1
ENSG00000143256.4	PFDN2	1	161117821	1_79	0	0.00590296146059066	12.0821133351085	1.18952331470277e-06	1.20559440559393	1
ENSG00000158793.13	NIT1	1	161118210	1_79	0	0.0103199002629906	17.7504134437613	3.05523118845946e-06	-1.86486486486558	1
ENSG00000143222.11	UFC1	1	161153113	1_79	0	0.00292325712698505	6.38778769109993	3.11442298541876e-07	1.17187500000002	1
ENSG00000143224.17	PPOX	1	161165947	1_79	0	0.00272564909734929	5.30711328068139	2.41261712944605e-07	0.85245731072373	2
ENSG00000158850.14	B4GALT3	1	161177981	1_79	0	0.00303832917406433	6.43585261252252	3.26137711236475e-07	-1.16111854150078	2
ENSG00000158864.12	NDUFS2	1	161189357	1_79	0	0.031871377769303	27.9798432132709	1.48732617205001e-05	-2.51870667786349	2
ENSG00000158882.14	TOMM40L	1	161226376	1_79	0	0.0122313300289193	17.5515073869542	3.58053737436583e-06	-1.51908396946546	1
ENSG00000248485.1	PCP4L1	1	161259053	1_79	0	0.00346527045567713	6.71564015509698	3.88136654942985e-07	-0.531400966183618	1
ENSG00000158887.15	MPZ	1	161310092	1_79	0	0.00441067496441383	9.11521571420666	6.70551457642691e-07	-0.934782608695683	1
ENSG00000143252.14	SDHC	1	161314507	1_79	0	0.00395832258740769	9.81361419622404	6.47888499041286e-07	-1.69824561403443	1
ENSG00000203747.10	FCGR3A	1	161551141	1_79	0	0.00767848071803823	13.1783240189182	1.68770130052076e-06	0.24757281553392	1
ENSG00000162746.14	FCRLB	1	161727208	1_79	0	0.00730762030784404	13.8253421649914	1.68504680300521e-06	1.76612903225786	1
ENSG00000239887.4	C1orf226	1	162366440	1_79	0	0.00469834172342498	9.53049060523604	7.46826920214325e-07	0.940250899928323	2
ENSG00000198574.5	SH2D1B	1	162412043	1_80	0	0.00948825961417832	6.05596372367215	9.58362760382397e-07	0.598043104067742	2
ENSG00000117143.13	UAP1	1	162561114	1_80	0	0.0123038197386028	8.49648184913005	1.74356924269071e-06	-0.958196735137983	2
ENSG00000162733.16	DDR2	1	162631124	1_80	0	0.00929881819145206	5.86666093024242	9.09868962443406e-07	-0.515254237287878	1
ENSG00000132196.13	HSD17B7	1	162790775	1_80	0	0.0174487180404459	11.7827852717792	3.42903243888777e-06	1.32913285288968	2
ENSG00000143228.12	NUF2	1	163266611	1_80	0	0.0274456894192818	16.0563111967186	7.3498762500538e-06	-1.770161290323	1
ENSG00000185630.18	PBX1	1	164555424	1_80	0	0.00822155489578502	4.71123492605836	6.46024260245317e-07	0.113636363636343	1
ENSG00000143171.12	RXRG	1	165445274	1_81	0	0.0196312369460759	5.41260041845973	1.77220410142623e-06	0.426751592356693	1
ENSG00000143149.12	ALDH9A1	1	165699056	1_81	0	0.0184611688514518	4.83351518772738	1.4882722622328e-06	-0.218045112781912	1
ENSG00000143194.12	MAEL	1	166975572	1_82	0	0.0122538121650033	10.6336686179279	2.17327381071399e-06	-1.58974358974418	1
ENSG00000152382.5	TADA1	1	166875791	1_82	0	0.102148154306561	30.7035809519845	5.23093904772971e-05	2.93520961216305	2
ENSG00000198842.9	DUSP27	1	167094415	1_82	0	0.0128175383121338	11.0628222539946	2.36499738280605e-06	1.47524752475285	1
ENSG00000143190.21	POU2F1	1	167221225	1_82	0	0.0414236519534522	22.1580400569749	1.53087535949227e-05	2.15756302521126	1
ENSG00000198821.10	CD247	1	167518220	1_82	0	0.00935107676133662	8.13774629051675	1.26918775500616e-06	0.986986136208008	2
ENSG00000143162.7	CREG1	1	167553767	1_82	0	0.0211887426052432	15.837337890705	5.59689904629007e-06	-1.63955912431033	2
ENSG00000198771.10	RCSD1	1	167630103	1_82	0	0.0342820094504899	20.36159266734	1.16422821730369e-05	-1.93253968253936	1
ENSG00000197965.11	MPZL1	1	167720961	1_82	0	0.00689291588590135	5.27475935398366	6.06409135636885e-07	0.383342580528793	2
ENSG00000143199.17	ADCY10	1	167896633	1_82	0	0.00649972818661682	4.7278053552411	5.12524804915165e-07	-0.109170305676872	1
ENSG00000143164.15	DCAF6	1	167936173	1_82	0	0.0382777423227936	21.4103683332502	1.36688053454351e-05	-2.11805555555582	1
ENSG00000143158.10	MPC2	1	167936749	1_82	0	0.0064637319419899	4.67593659418348	5.04094613181834e-07	0.0137614678899001	1
ENSG00000143147.14	GPR161	1	168137478	1_82	0	0.0076528090430622	6.25911594917717	7.98902866011273e-07	0.675212668874284	2
ENSG00000143155.12	TIPRL	1	168178854	1_82	0	0.0231596497037884	16.6701894784238	6.43921058118442e-06	1.76114649681528	1
ENSG00000213064.9	SFT2D2	1	168225689	1_82	0	0.00826313534761991	6.98416041580554	9.62540867710034e-07	-0.759124087591125	1
ENSG00000143184.4	XCL1	1	168556009	1_82	0	0.0356291342926188	20.7902921474647	1.23545225896025e-05	2.03875968992203	1
ENSG00000143196.4	DPT	1	168722662	1_82	0	0.00739573118457082	5.86655604147156	7.23643135279343e-07	-0.241948642399314	2
ENSG00000143153.12	ATP1B1	1	169105802	1_82	0	0.00679847297571712	5.16018390087878	5.85108841333872e-07	0.363207547169777	1
ENSG00000143156.13	NME7	1	169319532	1_83	0	0.0118238048390313	4.79954149286979	9.46492351660779e-07	-0.360000000000096	1
ENSG00000117477.12	CCDC181	1	169460874	1_83	0	0.0138471119326321	6.28424682891193	1.45135128929452e-06	0.801470588235211	1
ENSG00000188404.8	SELL	1	169671523	1_83	0	0.0918301027067949	24.2713254413299	3.71739464634216e-05	-2.75886524822623	1
ENSG00000007908.15	SELE	1	169764726	1_83	0	0.197203422731123	31.8669461573544	0.000104812963527506	-4.24836601307269	1
ENSG00000000457.13	SCYL3	1	169850751	1_83	0	0.0294579862529819	13.4026641411952	6.58497750095338e-06	-3.2543565122644	2
ENSG00000120370.12	GORAB	1	170532026	1_83	0	0.0184980224551253	9.00978176753472	2.77971121723295e-06	-1.13750000000038	1
ENSG00000116132.11	PRRX1	1	170663824	1_84	0	0.0342585754860252	19.9764587030899	1.14142638628229e-05	1.96938775510237	1
ENSG00000007933.12	FMO3	1	171090482	1_84	0	0.0100219307910214	8.30714762599833	1.38855610818675e-06	0.929043785896768	2
ENSG00000094963.13	FMO2	1	171185164	1_84	0	0.0076963329998706	5.81944126265731	7.47007986233435e-07	0.567741935483983	1
ENSG00000117523.15	PRRC2C	1	171486183	1_84	0	0.0137835757361021	11.1254668213416	2.55764488769373e-06	-1.35454545454538	1
ENSG00000034971.16	MYOC	1	171652917	1_84	0	0.00747574618412028	5.41067460147797	6.74630652059233e-07	0.442105263157746	1
ENSG00000117533.14	VAMP4	1	171742012	1_84	0	0.0178101752214136	13.4295809324538	3.98924545185979e-06	-1.80201019896565	2
ENSG00000010165.19	METTL13	1	171781417	1_84	0	0.0111840957255345	9.34886204121733	1.74389258958571e-06	1.34532374100784	1
ENSG00000197959.13	DNM3	1	171840580	1_84	0	0.0105943009748986	8.77831606875025	1.55111367288438e-06	1.32067510548523	1
ENSG00000135845.9	PIGC	1	172443855	1_84	0	0.00685653222940341	4.68175203029389	5.35393426718897e-07	-0.00800000000000316	1
ENSG00000094975.13	SUCO	1	172532059	1_84	0	0.00822225701264778	6.09561963202304	8.35928269690527e-07	-0.497902596045238	2
ENSG00000120337.8	TNFSF18	1	173051090	1_84	0	0.0119099893023249	9.06646748105113	1.80098288288599e-06	-0.829665461318688	2
ENSG00000162753.11	SLC9C2	1	173611164	1_85	0	0.0197648386107725	7.31651231447742	2.41188993927941e-06	-0.59677419354829	1
ENSG00000076321.10	KLHL20	1	173714815	1_85	0	0.0165633063668019	5.80231148169534	1.60290646141288e-06	-0.398437500000083	1
ENSG00000117593.9	DARS2	1	173844059	1_85	0	0.0184239571703564	6.65265129975484	2.04426776883431e-06	0.227586206896444	1
ENSG00000117601.13	SERPINC1	1	173916899	1_85	0	0.014557917457596	4.81272424582184	1.16855817197067e-06	0.28049496985084	2
ENSG00000152061.23	RABGAP1L	1	174159319	1_85	0	0.016213749310188	5.61235013713773	1.51770832704355e-06	-0.302083333333251	1
ENSG00000120333.4	MRPS14	1	175023749	1_85	0	0.0164767451219835	6.00186340670416	1.64936827408349e-06	0.594470046083313	1
ENSG00000152092.15	ASTN1	1	177165470	1_86	0	0.0186228553659549	7.24943626339301	2.25170043561013e-06	0.824675324675102	1
ENSG00000116147.16	TNR	1	175744070	1_86	0	0.0143817694968876	4.81680306320016	1.15539722412474e-06	-0.135531135531053	1
ENSG00000235750.9	KIAA0040	1	175193171	1_86	0	0.0256319747172177	10.263306915661	4.38762485409991e-06	-1.14450867051985	1
ENSG00000143207.19	RFWD2	1	176207223	1_86	0	0.0214326935210992	8.57419023064121	3.06499643752916e-06	1.18518518518551	1
ENSG00000120341.18	SEC16B	1	177984617	1_87	0	0.0219783176336339	7.64641964710447	2.80293276454994e-06	-0.952076677316723	1
ENSG00000075391.16	RASAL2	1	178093563	1_87	0	0.0174418858086802	5.46740429098369	1.59050388300325e-06	-0.526697279110963	2
ENSG00000116191.17	RALGPS2	1	178725006	1_87	0	0.0333901253053021	11.6006893271098	6.46043781810426e-06	1.52447552447573	1
ENSG00000143340.6	FAM163A	1	179743304	1_89	0	0.0139080312477609	6.05563705320929	1.40470652903136e-06	-0.638157894736954	1
ENSG00000116199.11	FAM20B	1	179026386	1_89	0	0.0482433705731592	17.8173238102502	1.43364036759657e-05	2.42635658914676	1
ENSG00000186283.13	TOR3A	1	179095990	1_89	0	0.020383918850405	9.65461756842349	3.2823346906356e-06	0.786764705882474	1
ENSG00000143322.19	ABL2	1	179226558	1_89	0	0.0174490710325974	8.18996690102557	2.38349674284265e-06	-1.3996099463781	3
ENSG00000057252.12	SOAT1	1	179530704	1_89	0	0.0151446319850226	6.85684765693263	1.73198182600212e-06	1.00000000000012	1
ENSG00000162782.15	TDRD5	1	179591583	1_89	0	0.0152522666436551	6.9233826552722	1.76121684430956e-06	0.460431654676124	1
ENSG00000169905.12	TOR1AIP2	1	179878267	1_89	0	0.0122164190288219	4.83654142109903	9.85459857070893e-07	0.0680272108843647	1
ENSG00000135837.15	CEP350	1	179954679	1_89	0	0.0120743778104631	4.72664561661395	9.51870589775442e-07	0.109516725210086	2
ENSG00000116260.16	QSOX1	1	180144835	1_89	0	0.0125458409449887	5.08659551435112	1.06435642668149e-06	-0.261208632702005	2
ENSG00000230124.6	ACBD6	1	180501732	1_89	0	0.012586494876758	5.11700989569791	1.07419015021635e-06	-0.331627459682837	2
ENSG00000135835.11	KIAA1614	1	180936558	1_89	0	0.0289814722317489	12.9783898155735	6.27337665414974e-06	1.41007194244619	1
ENSG00000135823.13	STX6	1	181042373	1_89	0	0.0120441703810351	4.70311062715535	9.44761507652416e-07	0.0472440944882046	1
ENSG00000143333.6	RGS16	1	182604092	1_90	0	0.0136000763346225	5.61370276251375	1.27335900879077e-06	0.461928934009928	1
ENSG00000058085.14	LAMC2	1	183186170	1_91	0	0.0129867287795965	4.67550171796102	1.01271699250625e-06	-0.153846153846105	1
ENSG00000116698.21	SMG7	1	183471970	1_91	0	0.0131239614722185	4.77431796613049	1.04504836872454e-06	0.459893048128195	1
ENSG00000116701.14	NCF2	1	183590706	1_91	0	0.0438689689974314	16.1764701853564	1.18359002126403e-05	-1.89451476793244	1
ENSG00000162704.15	ARPC5	1	183635461	1_91	0	0.0593643904855935	19.065322249562	1.88768823449584e-05	-2.57692307692347	1
ENSG00000143344.15	RGL1	1	183635770	1_91	0	0.106990672766048	24.7623781437975	4.41873925795516e-05	3.00806451612903	1
ENSG00000198860.11	TSEN15	1	184051811	1_91	0	0.0142914359376223	5.57563130006452	1.32901541999556e-06	-0.465648854961645	1
ENSG00000116406.18	EDEM3	1	184756487	1_92	0	0.0131288083202625	4.79488743409361	1.04993842319413e-06	0.0320000000000038	1
ENSG00000135842.16	FAM129A	1	184974705	1_92	0	0.0244140390836647	10.6385706904444	4.33194590507929e-06	1.12236286919849	1
ENSG00000121486.11	TRMT1L	1	185156912	1_92	0	0.0141451569271823	5.4959613166322	1.29661649664736e-06	-0.328467153284863	1
ENSG00000116668.12	SWT1	1	185156912	1_92	0	0.0141451569271823	5.4959613166322	1.29661649664736e-06	0.328467153284864	1
ENSG00000116679.15	IVNS1ABP	1	185317057	1_92	0	0.0131988084637164	4.84488191388133	1.0665421620602e-06	0.185185185185235	1
ENSG00000262180.1	OCLM	1	186400848	1_92	0	0.0183086403683803	7.92431213091143	2.41979053274264e-06	-0.974358974359088	1
ENSG00000073756.11	PTGS2	1	186680089	1_92	0	0.0197571296524061	8.64179864026374	2.84765975892185e-06	-0.927710843373431	1
ENSG00000090104.11	RGS1	1	192575980	1_96	0	0.0130442788778147	5.2404688223344	1.14011936502866e-06	0.367753623188343	1
ENSG00000116741.7	RGS2	1	192808677	1_96	0	0.022735019889188	10.4722523788153	3.97096029015732e-06	1.10000000000039	1
ENSG00000023572.8	GLRX2	1	193106283	1_96	0	0.0167179137794548	7.57464939451163	2.11205256245384e-06	0.914598057217659	2
ENSG00000134371.10	CDC73	1	193121735	1_96	0	0.0124510076391827	4.80296479509305	9.97410666885087e-07	-0.0902255639097606	1
ENSG00000244414.6	CFHR1	1	196820070	1_98	0	0.0388345333741953	15.8532265764214	1.02682365123458e-05	1.70588235294114	1
ENSG00000151414.14	NEK7	1	198156916	1_99	0	0.00996959552198262	4.69525071173963	7.80722025290544e-07	-0.243362831858372	1
ENSG00000163362.10	C1orf106	1	200891082	1_101	0	0.0103453851605948	15.3526834610875	2.6490555507054e-06	-2.68303571428617	1
ENSG00000118197.13	DDX59	1	200693707	1_101	0	0.0117508430134559	14.9874400624856	2.93735602761726e-06	-2.80952380952342	1
ENSG00000116852.14	KIF21B	1	201018995	1_101	0	0.0183323391668249	14.8405673750351	4.53762387289657e-06	0.339393939393989	1
ENSG00000116857.16	TMEM9	1	201171082	1_101	0	0.00619140753749181	5.49172917094965	5.67098643742704e-07	-0.322916666666497	1
ENSG00000081277.12	PKP1	1	201283573	1_101	0	0.00656545360892158	5.96655569116062	6.53353980275232e-07	0.342105263157781	1
ENSG00000174307.6	PHLDA3	1	201469321	1_101	0	0.12044874420238	32.7673136250186	6.58268722087334e-05	3.19127214266954	2
ENSG00000159176.13	CSRP1	1	201509697	1_101	0	0.013189266898889	12.4044223147768	2.72870951909078e-06	-1.86345381526033	1
ENSG00000198700.9	IPO9	1	201828710	1_102	0	0.019438414764398	8.67540096138383	2.81261641067492e-06	-1.14009785765201	2
ENSG00000198892.6	SHISA4	1	201887834	1_102	0	0.0128247603310138	4.76151772501693	1.01848530839128e-06	-0.104588551442611	2
ENSG00000134375.10	TIMM17A	1	201955775	1_102	0	0.0135293495246465	5.26430676035069	1.187895427819e-06	0.386946386946371	1
ENSG00000176393.10	RNPEP	1	202000362	1_102	0	0.0128752142037478	4.79842487273043	1.03041760056366e-06	0.0599999999999651	1
ENSG00000163435.15	ELF3	1	202008126	1_102	0	0.0406014348989757	15.6439946432845	1.05937360119626e-05	1.72440944881904	1
ENSG00000170075.8	GPR37L1	1	202123232	1_102	0	0.0146496869147803	6.01248549231431	1.46907000086834e-06	-0.526315789473743	1
ENSG00000143851.15	PTPN7	1	202161992	1_102	0	0.033827234545603	13.9109855722596	7.84846092555206e-06	1.53276955602519	1
ENSG00000133067.17	LGR6	1	202194236	1_102	0	0.0248617520818333	10.9971360237377	4.56006920680429e-06	1.26327446705203	2
ENSG00000077157.21	PPP1R12B	1	202348568	1_102	0	0.0130190958390825	4.90288634425937	1.06461542779061e-06	0.180672268907462	1
ENSG00000143858.11	SYT2	1	202710717	1_102	0	0.0344967603216441	14.0968277177387	8.11072747259438e-06	-1.57812500000033	1
ENSG00000183155.4	RABIF	1	202888450	1_102	0	0.0136985465183085	5.38116301085744	1.22944963601968e-06	-0.417322834645759	1
ENSG00000117153.15	KLHL12	1	202928138	1_102	0	0.0195263227800394	8.71793183063199	2.8391872658622e-06	0.991232639166899	3
ENSG00000159346.12	ADIPOR1	1	202958751	1_102	0	0.031511943930284	13.2390983394616	6.95814874928082e-06	1.42885375494046	1
ENSG00000163485.16	ADORA1	1	203090600	1_102	0	0.0247052207811265	10.9374741811889	4.50677509605455e-06	-1.44029850746271	1
ENSG00000133055.8	MYBPH	1	203175705	1_102	0	0.0254408862704149	11.2146434279659	4.7585847859989e-06	-1.19292604501573	1
ENSG00000133048.12	CHI3L1	1	203186284	1_102	0	0.259158303138662	33.9072748661693	0.000146560898950458	-3.14098738706004	2
ENSG00000133063.15	CHIT1	1	203274780	1_102	0	0.0132472863818819	5.06622605454714	1.11936466834461e-06	-0.291666666666851	1
ENSG00000159388.5	BTG2	1	203305490	1_102	0	0.0127375772789576	4.69740339445284	9.97940836720997e-07	0.0977011494253201	1
ENSG00000122176.10	FMOD	1	203351950	1_102	0	0.0136906915571378	5.37577165408215	1.22751357802497e-06	0.433878157503415	1
ENSG00000170498.8	KISS1	1	204196915	1_103	0	0.0324817480738229	10.8788008159039	5.89359820283686e-06	1.2794117647057	1
ENSG00000188783.5	PRELP	1	203475256	1_103	0	0.0174396695546359	5.00570693712806	1.45600805361946e-06	0.342570154837046	2
ENSG00000188770.9	OPTC	1	203494364	1_103	0	0.0188271066193875	5.72679270635756	1.79827104207556e-06	0.544752077945561	2
ENSG00000058668.14	ATP2B4	1	203626383	1_103	0	0.0182138175638623	5.41478697999002	1.64491122305511e-06	-0.503496503496603	1
ENSG00000257315.2	ZBED6	1	203794817	1_103	0	0.0558875115184894	16.0439568281099	1.49549981158687e-05	-1.84117647058881	1
ENSG00000182004.12	SNRPE	1	203861428	1_103	0	0.0273797218573695	9.26137185571314	4.22926072730617e-06	1.10994764397956	1
ENSG00000143842.14	SOX13	1	204072756	1_103	0	0.0191590539821165	5.89148335040937	1.88260332480334e-06	0.480446927374411	1
ENSG00000143845.14	ETNK2	1	204151824	1_103	0	0.0177105317005484	5.15085803974588	1.5214976499482e-06	0.441988950276124	1
ENSG00000143839.14	REN	1	204190050	1_103	0	0.0287725224619398	9.730707710772	4.66963000448252e-06	1.28000000000004	1
ENSG00000133056.13	PIK3C2B	1	204495053	1_103	0	0.0373872307733099	12.2128709247144	7.61554820399526e-06	1.45652173912981	1
ENSG00000198625.12	MDM4	1	204517077	1_103	0	0.0253598424984944	8.53703011316523	3.61088345105282e-06	1.04511278195482	1
ENSG00000186007.9	LEMD1	1	205457492	1_104	0	0.0568405426249855	18.7728878722327	1.77971068148126e-05	-1.82745098039221	1
ENSG00000163531.15	NFASC	1	204828864	1_104	0	0.0133083155483582	5.02901141777407	1.11626116790422e-06	-0.367441860465087	1
ENSG00000174529.7	TMEM81	1	205084022	1_104	0	0.030240828924844	12.7686614076265	6.44019722846858e-06	-1.84496133456725	3
ENSG00000133059.16	DSTYK	1	205211934	1_104	0	0.0128237885810468	4.68038281665915	1.00105475122507e-06	0.217173831979355	2
ENSG00000133069.15	TMCC2	1	205226103	1_104	0	0.0132943386305731	5.01913290453882	1.11289845163686e-06	-0.405486244208122	2
ENSG00000163545.8	NUAK2	1	205321732	1_104	0	0.01447346955384	5.81823371292546	1.40450703839672e-06	-0.49063670411984	1
ENSG00000117266.15	CDK18	1	205504902	1_104	0	0.0134955278214186	5.16035573622177	1.16152783505842e-06	-0.379644588045153	1
ENSG00000158715.5	SLC45A3	1	205680045	1_104	0	0.0130575866327376	4.85021489833908	1.05629202966221e-06	-0.206697430164004	2
ENSG00000117280.12	RAB29	1	205775418	1_104	0	0.0649137425586155	20.0458456339579	2.17030682464514e-05	2.38194444444393	1
ENSG00000133065.10	SLC41A1	1	205813590	1_104	0	0.0666263360151917	20.2953386474907	2.25528971140955e-05	2.74603174603096	1
ENSG00000162877.12	PM20D1	1	205830859	1_104	0	0.0710523453564906	20.9143487138977	2.47846544644651e-05	-2.74924103156969	2
ENSG00000276600.4	RAB7B	1	205927519	1_104	0	0.0260197214655282	11.346845467899	4.92422500437185e-06	1.35497835497812	1
ENSG00000263528.7	IKBKE	1	206470431	1_105	0	0.0368756055104618	20.4367727108375	1.25693141483366e-05	1.82051282051224	1
ENSG00000143486.15	EIF2D	1	206604711	1_105	0	0.0168413148725562	15.5780861648162	4.37572684112749e-06	2.1438356164384	1
ENSG00000162889.10	MAPKAPK2	1	206688590	1_105	0	0.00636076064096647	4.84922685020501	5.14448209348397e-07	0.411764705882515	1
ENSG00000196352.14	CD55	1	207321334	1_105	0	0.00656463542560226	4.94066749351891	5.40949027704451e-07	0.120567375886488	1
ENSG00000117335.19	CD46	1	207749736	1_105	0	0.014635978430151	12.6487325286651	3.08765576093353e-06	1.44303293176419	2
ENSG00000174059.16	CD34	1	207911570	1_105	0	0.0420943918968306	21.437168046069	1.50505287604357e-05	2.09409190372022	1
ENSG00000143469.18	SYT14	1	209840378	1_106	0	0.00698513428980419	6.31321037050558	7.35504148602597e-07	1.09027777777768	1
ENSG00000008118.9	CAMK1G	1	209584155	1_106	0	0.0069528388847705	5.31458920855624	6.16299723232175e-07	-0.45736434108539	1
ENSG00000123689.5	G0S2	1	209675255	1_106	0	0.00664822402676768	5.78609009753327	6.415801859243e-07	-0.973856209150409	1
ENSG00000117595.10	IRF6	1	209806173	1_106	0	0.0361382702430012	33.0102232416734	1.98964652716012e-05	-4.74999999999901	1
ENSG00000117597.17	DIEXF	1	209827888	1_106	0	0.00654474234339908	7.7298105020165	8.437649998999e-07	1.8310810810809	1
ENSG00000143473.12	KCNH1	1	211134467	1_107	0	0.0209569233062027	12.8293055845991	4.48425993976152e-06	1.50358422939101	1
ENSG00000117625.13	RCOR3	1	211257439	1_107	0	0.00969123793842763	5.57473828764775	9.01081027904281e-07	0.628787878788117	1
ENSG00000082512.14	TRAF5	1	211326278	1_107	0	0.00994787923781193	5.82011117691184	9.6565477156226e-07	0.551050777798489	2
ENSG00000170385.9	SLC30A1	1	211578806	1_107	0	0.00993857524245501	5.81133001476809	9.63296039003116e-07	0.664948453607856	1
ENSG00000117650.12	NEK2	1	211675781	1_107	0	0.00901390988087736	4.89467461397137	7.35863299807464e-07	-0.305135951661755	1
ENSG00000143493.12	INTS7	1	212035474	1_107	0	0.0141128674440015	9.10612991764897	2.14342953209194e-06	-1.12189616252849	1
ENSG00000143476.17	DTL	1	212035474	1_107	0	0.0141128674440015	9.10612991764897	2.14342953209194e-06	1.12189616252849	1
ENSG00000066027.11	PPP2R5A	1	212285049	1_107	0	0.00964104612572869	5.52599146697147	8.88575789706875e-07	0.463470319634455	1
ENSG00000065600.12	TMEM206	1	212378974	1_107	0	0.00883988056201435	4.71171504842167	6.94681159335744e-07	0.0580873320322599	2
ENSG00000117691.9	NENF	1	212431624	1_107	0	0.00970404928388746	5.58713414388845	9.04278484380204e-07	0.558282208589188	1
ENSG00000162772.16	ATF3	1	212565261	1_107	0	0.032302571360912	16.9186333384012	9.11512184970578e-06	1.78918918919019	1
ENSG00000185523.6	SPATA45	1	212847437	1_108	0	0.0163446064027782	7.49477752203044	2.04311737868767e-06	-0.786471946750381	2
ENSG00000123685.8	BATF3	1	212704434	1_108	0	0.0199233107223192	9.75148511389583	3.24035338539648e-06	1.56296296296263	1
ENSG00000117697.14	NSL1	1	212790876	1_108	0	0.0123538173440766	5.01351911427363	1.03300864600919e-06	0.527272727272723	1
ENSG00000174606.13	ANGEL2	1	213015952	1_108	0	0.0331591114787352	14.2991902063975	7.90814153659411e-06	1.78316326530581	1
ENSG00000136643.11	RPS6KC1	1	213051377	1_108	0	0.0129686978865519	5.34647931195142	1.15644336696963e-06	-0.22962962962953	1
ENSG00000152104.11	PTPN14	1	214552234	1_109	0	0.0237291379635077	7.74739008203398	3.06617889677095e-06	0.879828326180146	1
ENSG00000117724.12	CENPF	1	214603593	1_109	0	0.0312266727858261	10.3435537336769	5.3871068913411e-06	1.2340425531921	1
ENSG00000196482.16	ESRRG	1	217137681	1_110	0	0.00840766687186723	4.68533143333326	6.57015959366784e-07	-0.00987654320987444	1
ENSG00000092978.10	GPATCH2	1	217631213	1_110	0	0.0109962785376874	7.2050067863673	1.32141804107649e-06	-0.825465334885216	2
ENSG00000162814.10	SPATA17	1	217631425	1_110	0	0.00857916380976775	4.87479618957881	6.97527812426043e-07	-0.110389610389633	1
ENSG00000067533.5	RRP15	1	218284423	1_110	0	0.0105408490604232	6.80774762694918	1.19684841097996e-06	-0.611686502452587	2
ENSG00000136628.17	EPRS	1	220024785	1_112	0	0.0183726790355893	14.0553237766166	4.30698588136604e-06	1.44615384615354	1
ENSG00000067704.9	IARS2	1	220094327	1_112	0	0.00693169425609441	4.89711389084426	5.66160685634793e-07	0.124614008687036	2
ENSG00000116141.15	MARK1	1	220528008	1_112	0	0.0103158017871379	8.62757087150076	1.48440233859076e-06	-0.998211091233724	1
ENSG00000162817.6	C1orf115	1	220690029	1_112	0	0.00681038715252724	4.73156697017851	5.37448553213569e-07	0.0398550724637579	1
ENSG00000117791.15	MARC2	1	220747806	1_112	0	0.0108772590942414	9.12505054498686	1.65544538629135e-06	-1.68221379613416	2
ENSG00000136630.12	HLX	1	220879423	1_112	0	0.00858603636066202	6.9047681045015	9.88785129462602e-07	-0.557251908396921	1
ENSG00000143512.12	HHIPL2	1	222547946	1_114	0	0.010518762326052	4.70624962138724	8.25657074477452e-07	0.0499191901263092	2
ENSG00000143498.17	TAF1A	1	222589893	1_114	0	0.0112685191439816	5.3528969780996	1.00604136420229e-06	0.356522961734513	2
ENSG00000154305.16	MIA3	1	222618304	1_114	0	0.0105236333035323	4.71059869070374	8.26802762997907e-07	-0.0248962655601553	1
ENSG00000162819.11	BROX	1	222712777	1_114	0	0.0128536106480078	6.58959672065462	1.41268093091188e-06	0.728323699422096	1
ENSG00000186063.12	AIDA	1	222712777	1_114	0	0.0128536106480078	6.58959672065462	1.41268093091188e-06	-0.728323699422096	1
ENSG00000197520.10	FAM177B	1	222736869	1_114	0	0.0105856975839267	4.76581568411742	8.4142774943379e-07	-0.0725806451612886	1
ENSG00000154309.8	DISP1	1	222872138	1_114	0	0.0105690299861547	4.7510191037747	8.37494594002179e-07	-0.119999999999916	1
ENSG00000187554.11	TLR5	1	223142969	1_114	0	0.0178049922374843	9.65545583028306	2.86731017408413e-06	-1.24193548387115	1
ENSG00000143502.14	SUSD4	1	223364043	1_114	0	0.011233119135285	5.32335882005249	9.97346828986103e-07	0.285408442260902	2
ENSG00000203697.11	CAPN8	1	223666090	1_114	0	0.0113815329702821	5.44665941089208	1.03392987746161e-06	-0.407999999999974	1
ENSG00000162909.17	CAPN2	1	223701813	1_114	0	0.0110462038460689	5.16575531661811	9.51715166640723e-07	-0.382857142856969	1
ENSG00000143748.17	NVL	1	224330140	1_114	0	0.0104887896709021	4.67945428231875	8.18616871121696e-07	-0.0408921933085389	1
ENSG00000143771.11	CNIH4	1	224356827	1_114	0	0.0105475974642094	4.73196033295123	8.32443464625913e-07	0.107382550335609	1
ENSG00000143786.7	CNIH3	1	224436689	1_114	0	0.0105102685973302	4.69866610738723	8.2366100434998e-07	0.0675675675675419	1
ENSG00000162923.14	WDR26	1	224436689	1_114	0	0.0106656252546674	4.83646162423276	8.6034803680382e-07	0.228382737500176	2
ENSG00000185155.11	MIXL1	1	226223616	1_115	0	0.0139829595160247	7.05494969915915	1.64533042065035e-06	-1.06015037593968	1
ENSG00000185842.15	DNAH14	1	224895916	1_115	0	0.0126989797151451	4.69715044458652	9.94863288936888e-07	0.136111111111181	1
ENSG00000143742.12	SRP9	1	225777848	1_115	0	0.0136976649607116	5.27737006369091	1.20565817179191e-06	-0.206448468769233	2
ENSG00000143819.12	EPHX1	1	225811042	1_115	0	0.0139638774750754	5.46933021871766	1.27379717205499e-06	0.127388535031816	1
ENSG00000196187.11	TMEM63A	1	225877755	1_115	0	0.0229203774416664	11.0804314574523	4.23583019866438e-06	1.65940396728556	2
ENSG00000243709.1	LEFTY1	1	225912195	1_115	0	0.0126917588762596	4.70221897455482	9.95370505669437e-07	-0.0914026317224549	2
ENSG00000143768.12	LEFTY2	1	225941740	1_115	0	0.0330610322976588	13.8380315103975	7.63046194274683e-06	1.4561403508774	1
ENSG00000143751.9	SDE2	1	225999428	1_115	0	0.0275156918084761	13.4654182168903	6.17960034238193e-06	-2.26178010471285	1
ENSG00000163041.9	H3F3A	1	226066225	1_115	0	0.0986434775038484	21.5713771743514	3.54900288377531e-05	-2.11888111888136	1
ENSG00000143772.9	ITPKB	1	226738931	1_116	0	0.00944314938695623	4.83567007546425	7.61611736888817e-07	0.282945736434143	1
ENSG00000143801.16	PSEN2	1	226870643	1_116	0	0.0132345515990773	8.60770259002686	1.90001307732578e-06	1.39491053744341	2
ENSG00000163050.16	COQ8A	1	226897454	1_116	0	0.0113194415871578	6.52473954380652	1.23182294206742e-06	-0.984126984126795	1
ENSG00000143776.18	CDC42BPA	1	227318273	1_116	0	0.0199376567324687	11.0895867334885	3.68764904176714e-06	1.28726516024288	2
ENSG00000181450.17	ZNF678	1	227563411	1_116	0	0.00981854152078998	5.09131746288289	8.33752721197504e-07	0.039047181885086	2
ENSG00000143761.15	ARF1	1	228083263	1_116	0	0.0366624155548325	17.9041814069011	1.09480217307222e-05	-2.22784810126519	1
ENSG00000162910.18	MRPL55	1	228109044	1_116	0	0.0159718682718881	9.68716355912387	2.58055106650702e-06	-1.49999999999945	1
ENSG00000143774.16	GUK1	1	228140298	1_116	0	0.0136819664567586	7.97526965689829	1.81992714660986e-06	-1.07324840764324	1
ENSG00000162931.11	TRIM17	1	228417087	1_116	0	0.00935255045023742	4.72869946816214	7.37618632353141e-07	0.376146788990649	1
ENSG00000181218.5	HIST3H2A	1	228478656	1_116	0	0.0134546159902323	7.9851354900977	1.79189972228831e-06	0.730158730158626	1
ENSG00000168159.11	RNF187	1	228486873	1_116	0	0.0327281929735836	15.8729604551496	8.66443138979931e-06	1.52694610778476	1
ENSG00000168118.11	RAB4A	1	229271486	1_117	0	0.00972131727839998	5.38661409556825	8.73375663881123e-07	-0.523437500000155	1
ENSG00000143632.14	ACTA1	1	229433845	1_117	2	0.395378748681602	20.726659759407	0.000136679300165513	-4.14545454545485	1
ENSG00000069248.11	NUP133	1	229508410	1_117	2	0.0547774696364046	16.1351716898328	1.47412958840167e-05	3.47058823529374	1
ENSG00000135744.7	AGT	1	230696529	1_118	0	0.0267773668283252	9.97162643792683	4.45342327006676e-06	-1.14788732394377	1
ENSG00000135773.12	CAPN9	1	230737513	1_118	0	0.0435413348771036	14.5821676877602	1.05897067319387e-05	-1.73215389640764	4
ENSG00000143643.12	TTC13	1	230978719	1_118	0	0.0157987961480306	4.99605717237732	1.31647161816461e-06	0.331081081081014	1
ENSG00000173409.13	ARV1	1	230978674	1_118	0	0.0165630907557482	5.44072214170058	1.50299672448247e-06	-0.523639735910332	2
ENSG00000182118.7	FAM89A	1	231037850	1_118	0	0.0258528285565498	9.63953029310262	4.15646419989743e-06	1.0405543305744	2
ENSG00000116906.11	GNPAT	1	231240905	1_118	0	0.0156501336397211	4.907087264409	1.28086080807536e-06	0.282163335405384	2
ENSG00000116903.7	EXOC8	1	231337950	1_118	0	0.0473998368080156	15.3911190309208	1.21676623306434e-05	1.70497427101156	1
ENSG00000010072.15	SPRTN	1	231341724	1_118	0	0.0164451234847288	5.37343585733895	1.47383651969259e-06	0.28808812436566	2
ENSG00000135766.8	EGLN1	1	231420649	1_118	0	0.0202435274095381	7.33104677782128	2.47521134125175e-06	0.858695652174246	1
ENSG00000116918.13	TSNAX	1	231528861	1_118	0	0.0188538568000196	6.66074659440757	2.09451377607583e-06	-0.867132867133102	1
ENSG00000162946.21	DISC1	1	231626594	1_118	0	0.0172479397741563	5.82218265877668	1.67487792672611e-06	0.664062499999985	1
ENSG00000116991.10	SIPA1L2	1	232561778	1_120	0	0.0114430798696848	9.63543040270512	1.83896792162623e-06	-1.08179419525032	1
ENSG00000212916.4	MAP10	1	232805407	1_120	0	0.00681414686370241	4.77058708921538	5.42179913137685e-07	0.0357142857142828	1
ENSG00000143674.10	MAP3K21	1	233141823	1_120	0	0.00765453525200588	5.86124419227014	7.4828794453269e-07	-0.55727675925034	2
ENSG00000135750.14	KCNK1	1	233613275	1_120	0	0.00841705208403853	6.75209640840335	9.47891774871666e-07	0.71428571428573	1
ENSG00000059588.9	TARBP1	1	234478952	1_121	0	0.0132020838493758	5.3645222931173	1.18122776532482e-06	0.431122448979623	1
ENSG00000116957.12	TBCE	1	235372250	1_121	0	0.0130671663382885	5.26795674839079	1.14811059749707e-06	0.369791666666698	1
ENSG00000162885.12	B3GALNT2	1	235504442	1_121	0	0.0155464709838238	6.90188880495158	1.78961612555261e-06	0.758007117438011	1
ENSG00000116962.14	NID1	1	236065381	1_122	0	0.0113388777560214	4.69526766393068	8.87954135015264e-07	0.118012422360261	1
ENSG00000086619.13	ERO1B	1	236265246	1_122	0	0.0176956335865691	8.88125335903219	2.62120194857848e-06	1.16197183098581	1
ENSG00000133019.11	CHRM3	1	239386955	1_124	0	0.0228417202132601	8.74227201613438	3.3305290695124e-06	-1.00888949289774	2
ENSG00000155816.19	FMN2	1	240014481	1_125	0	0.0218780403624175	9.50144927160122	3.46703622038384e-06	1.22073707563895	2
ENSG00000117009.11	KMO	1	241532545	1_127	0	0.0140511599592738	6.02889511987796	1.41289540349068e-06	0.577669902912573	1
ENSG00000203668.2	CHML	1	241640356	1_127	0	0.0127317404313969	5.10183686701044	1.08336412285652e-06	0.330882352941103	1
ENSG00000054277.13	OPN3	1	241676920	1_127	0	0.0179231910090236	8.31950578909581	2.4869838610778e-06	0.920436817472481	1
ENSG00000174371.16	EXO1	1	241847755	1_127	0	0.156235122414372	29.1224077618066	7.58867678780978e-05	-2.97925311203353	1
ENSG00000143702.15	CEP170	1	243254880	1_128	0	0.0206005292586172	9.63664968252151	3.31104097502925e-06	1.29545454545498	1
ENSG00000054282.15	SDCCAG8	1	243256404	1_128	0	0.0255067357969249	11.6529603831159	4.95736914362243e-06	-1.47395833333276	1
ENSG00000117020.16	AKT3	1	243851993	1_128	0	0.0214485426511967	10.0171035193618	3.58343933279657e-06	1.19727891156475	1
ENSG00000035687.9	ADSS	1	244451195	1_129	0	0.0403906552494255	12.8470959397496	8.65457949962006e-06	1.45485291283744	2
ENSG00000179397.17	C1orf101	1	244454207	1_129	0	0.0318186953288897	10.5834528116764	5.61655287193176e-06	-1.23512500919322	2
ENSG00000203666.12	EFCAB2	1	244972042	1_129	0	0.0189418761189849	5.68413666685851	1.79575716908807e-06	-0.531746031745976	1
ENSG00000162849.15	KIF26B	1	245155106	1_129	0	0.0271872327306034	9.09472992771022	4.12396449399806e-06	-1.01470588235266	1
ENSG00000197472.14	ZNF695	1	247008088	1_130	0	0.0108109111991646	5.78262815088564	1.0426719054825e-06	0.610328638497399	1
ENSG00000185420.18	SMYD3	1	246507807	1_130	0	0.0135493033124763	7.90425202537101	1.78623193538714e-06	0.929539295392849	1
ENSG00000143653.9	SCCPDH	1	246723829	1_130	0	0.0161862814167882	9.57701984011928	2.58545854973289e-06	-1.40517241379337	1
ENSG00000277462.1	ZNF670	1	247078334	1_130	0	0.00997888173189887	5.03061755743121	8.37265667795587e-07	-0.180727643092281	2
ENSG00000196418.12	ZNF124	1	247123343	1_130	0	0.011781343519555	6.59011688383698	1.29493521761434e-06	0.710144927535963	1
ENSG00000203663.3	OR2L2	1	247965627	1_131	0	0.0126217676855062	5.31056162633743	1.11794577992887e-06	0.381679389312917	1
ENSG00000196071.4	OR2L13	1	247939716	1_131	0	0.0121067885379116	4.85918240265887	9.8118808172744e-07	-0.249415754626643	3
ENSG00000189181.4	OR14I1	1	248682157	1_131	0	0.0216836391906838	10.5095165257448	3.80079998019879e-06	-1.34736842105272	1
ENSG00000162714.12	ZNF496	1	247337348	1_131	0	0.0157333145539299	7.06872299981839	1.85490338827396e-06	-0.496183206106709	1
ENSG00000238243.3	OR2W3	1	247895248	1_131	0	0.0129767175402744	5.47058807248214	1.18401981746577e-06	-0.313333333333346	1
ENSG00000171161.12	ZNF672	1	248845034	1_131	0	0.0812647335609932	22.7660136791321	3.08566812195506e-05	-2.20279720279694	1
ENSG00000171163.15	ZNF692	1	248859244	1_131	0	0.0154386045394488	7.18202173223228	1.84933190982973e-06	0.905775075987773	1
ENSG00000184731.5	FAM110C	2	47011	2_1	0	0.0186241160566699	8.44664099978396	2.62373404721722e-06	-0.944237918215063	1
ENSG00000035115.21	SH3YL1	2	266895	2_1	0	0.0384012782089539	15.2890069209164	9.79230795918295e-06	1.82597642685335	2
ENSG00000151353.14	TMEM18	2	677295	2_1	0	0.0584933760201063	19.302314841233	1.88311216382861e-05	-2.04032464674204	2
ENSG00000130508.10	PXDN	2	1744657	2_1	0	0.0169305071699093	7.54867562836118	2.13157607701e-06	-0.822695035461468	1
ENSG00000171853.15	TRAPPC12	2	3380744	2_2	0	0.0293237149677574	14.7065128551189	7.19264791655965e-06	1.51823416506743	1
ENSG00000171865.9	RNASEH1	2	3558995	2_2	0	0.0101271871601765	4.69184793613292	7.92488319567455e-07	-0.0208333333333378	1
ENSG00000118004.17	COLEC11	2	3525247	2_2	0	0.015904119732816	8.93429185801513	2.36989921840312e-06	-1.02377413831598	3
ENSG00000151692.14	RNF144A	2	6917071	2_5	0	0.0164789133913212	5.78181517181407	1.58910605035193e-06	-0.514925373134359	1
ENSG00000115738.9	ID2	2	8678930	2_6	0	0.0599725281225796	19.5443541135775	1.9549415859936e-05	1.94382022472013	1
ENSG00000134313.15	KIDINS220	2	8837357	2_6	0	0.0145996879024072	6.15758497736979	1.49938820991961e-06	-0.547297297297492	1
ENSG00000143797.11	MBOAT2	2	9003515	2_6	0	0.0126100630952589	4.7800738972707	1.00533771610627e-06	-0.0436507936508006	1
ENSG00000134330.18	IAH1	2	9473199	2_6	0	0.151453692005262	28.5764031999841	7.2185095466227e-05	-3.46760264696896	2
ENSG00000151694.12	ADAM17	2	9555777	2_6	0	0.0407684176056333	15.8597870849731	1.07840356091301e-05	2.39259259259314	1
ENSG00000115750.16	TAF1B	2	9842879	2_6	0	0.0344712372877921	14.267060029983	8.20259872396415e-06	-1.6294117647054	1
ENSG00000134317.17	GRHL1	2	9952004	2_6	0	0.012765306917439	4.89508726403915	1.04220176648442e-06	-0.223880597014827	1
ENSG00000172059.10	KLF11	2	10066424	2_6	0	0.0124925979572486	4.69212311977839	9.77647442355395e-07	-0.0720000000000184	1
ENSG00000205795.4	CYS1	2	10080534	2_6	0	0.0160071045976904	7.0234885084632	1.87510574571188e-06	-0.711864406780019	1
ENSG00000171848.13	RRM2	2	10121909	2_6	0	0.0138348988167811	5.65154624718134	1.30407743029359e-06	-0.457831325301436	1
ENSG00000115756.12	HPCAL1	2	10302415	2_7	0	0.0352752584090043	17.8661859287537	1.0511438621347e-05	-1.81434599156027	1
ENSG00000115761.15	NOL10	2	10689644	2_7	0	0.0149619220306018	9.76855346290811	2.43768592931261e-06	-1.19813191789471	2
ENSG00000143882.10	ATP6V1C2	2	10722013	2_7	0	0.0088047406717956	4.78724505837609	7.03011345986898e-07	0.227053140096609	1
ENSG00000143870.12	PDIA6	2	10835479	2_7	0	0.00875613802897712	4.73530107617304	6.91544770948097e-07	0.14246575342469	1
ENSG00000150873.11	C2orf50	2	11132831	2_7	0	0.00951302377675678	5.51341382848651	8.7478087365098e-07	0.455670103093012	1
ENSG00000162976.12	PQLC3	2	11154764	2_7	0	0.00897698421411808	4.96905726496719	7.43985666838888e-07	-0.296789789962195	2
ENSG00000134318.13	ROCK2	2	11347918	2_7	0	0.0113739509817887	7.19111643678825	1.36416775116107e-06	-0.805383116832343	2
ENSG00000169016.16	E2F6	2	11461351	2_7	0	0.0220583722480964	13.4253712105336	4.93923704873204e-06	1.34722222222214	1
ENSG00000196208.13	GREB1	2	11612793	2_7	0	0.00950065298723624	5.50118487482879	8.7170553087014e-07	-0.222972972972958	1
ENSG00000169006.6	NTSR2	2	11669965	2_7	0	0.00870170726998176	4.67678611619206	6.78753502467072e-07	-0.0601400937376992	3
ENSG00000134324.11	LPIN1	2	11784824	2_7	0	0.0116185062785759	7.39096782125321	1.4322265296126e-06	0.832061068702069	1
ENSG00000151779.12	NBAS	2	15560914	2_9	0	0.0239721367929167	10.8288790298386	4.32962572205477e-06	-1.4393939393933	1
ENSG00000079785.14	DDX1	2	15591459	2_9	0	0.0311216472755432	13.2969393976919	6.90199072300551e-06	-1.44599958107291	2
ENSG00000214842.5	RAD51AP2	2	17517411	2_10	0	0.026613120873493	15.5809194226997	6.91590459690215e-06	-1.76682582714751	2
ENSG00000197872.11	FAM49A	2	16666648	2_10	0	0.0361710048800833	18.486609956857	1.11526470464778e-05	1.95999999999994	1
ENSG00000163032.11	VSNL1	2	17538936	2_10	0	0.0400417357341564	19.4348026770052	1.29793557522577e-05	2.06976744185964	1
ENSG00000178295.14	GEN1	2	17754513	2_10	0	0.0085474016975764	5.00629011954618	7.13691023005971e-07	0.390243902439068	1
ENSG00000170745.11	KCNS3	2	17877838	2_10	0	0.00980180489697646	6.27290388262898	1.02549794010733e-06	0.612521278044351	2
ENSG00000240857.1	RDH14	2	18559834	2_11	0	0.0139222827354557	4.6775177439175	1.08614047619011e-06	0.0191082802547777	1
ENSG00000183891.5	TTC32	2	19901956	2_12	0	0.164673956358509	28.1523981271259	7.73215267704138e-05	-3.38011664035786	2
ENSG00000118965.14	WDR35	2	19989328	2_12	0	0.0145626462114304	4.8707639499787	1.18303471125855e-06	0.559980017137206	2
ENSG00000068697.6	LAPTM4A	2	20052246	2_12	0	0.0142635584601212	4.67554458287007	1.11229553664577e-06	0.0336484166197317	2
ENSG00000118961.14	LDAH	2	20684826	2_12	0	0.0153758668810741	5.38192889350429	1.38018617058773e-06	-0.436925477032276	2
ENSG00000119778.14	ATAD2B	2	23927186	2_14	0	0.0303722222111369	9.98765621842762	5.05941448095347e-06	1.0740037950666	1
ENSG00000173960.13	UBXN2A	2	23927293	2_14	0	0.0954760871468462	20.9528826670884	3.33655661807725e-05	-2.94230769230856	1
ENSG00000205639.9	MFSD2B	2	24009668	2_14	0	0.0340532933896699	11.0716498747264	6.28827562239205e-06	1.53465346534638	1
ENSG00000219626.8	FAM228B	2	24077362	2_14	0	0.0260659914545038	8.54156271785564	3.71339961658744e-06	1.26404494382015	1
ENSG00000115129.13	TP53I3	2	24086214	2_14	0	0.0332802925545885	10.8539692369191	6.02470556537471e-06	1.49999999999951	1
ENSG00000176732.6	PFN4	2	24123824	2_14	0	0.0213766028612845	6.66905520351043	2.37773311782486e-06	1.00000000000014	1
ENSG00000198399.14	ITSN2	2	24360808	2_14	0	0.0181222167848825	5.11227538793906	1.54520344320515e-06	-0.594771241829883	1
ENSG00000173557.14	C2orf70	2	26562410	2_15	0	0.00694643914684001	6.32169535606972	7.32412764077579e-07	0.484732824427591	1
ENSG00000084676.15	NCOA1	2	24491962	2_15	0	0.0231335980769449	17.5832429783692	6.78425664977995e-06	2.50393700787416	1
ENSG00000138031.14	ADCY3	2	24939798	2_15	0	0.00676243574249591	9.52347738657647	1.07413486118112e-06	-0.319727891156484	1
ENSG00000115137.11	DNAJC27	2	24971717	2_15	0	0.00935440646100294	8.81137750741199	1.37473867414432e-06	1.20061728395093	1
ENSG00000115138.10	POMC	2	25170853	2_15	0	0.00799251323645911	6.51888942298742	8.68994612809851e-07	-0.256603773585016	1
ENSG00000119772.16	DNMT3A	2	25343038	2_15	0	0.00577696742558753	4.81272116728768	4.63714552293419e-07	-0.626984126984228	1
ENSG00000138101.18	DTNB	2	25673259	2_15	0	0.0231450767868395	17.7870517534374	6.86629882490446e-06	-1.94793891511874	2
ENSG00000084731.14	KIF3C	2	25983137	2_15	0	0.0067389157487413	6.62147399958811	7.44225952194162e-07	-1.05673758865239	1
ENSG00000157833.12	GAREM2	2	26169773	2_15	0	0.0125147551187774	10.9246186602572	2.28028299112939e-06	-0.760722347629271	1
ENSG00000173567.14	ADGRF3	2	26348543	2_15	0	0.00586274507842588	4.83366646680223	4.72647969194539e-07	-0.20967741935484	1
ENSG00000157856.10	DRC1	2	26401975	2_15	0	0.00578267931712084	4.7017884436222	4.5347390273716e-07	0.0936509025202256	2
ENSG00000115155.16	OTOF	2	26558897	2_15	0	0.0332905168261223	21.7292024237326	1.20649195074051e-05	2.42635658914671	1
ENSG00000157851.16	DPYSL5	2	26843235	2_16	0	0.0490507569830381	17.9957300728804	1.47222873482197e-05	2.1085271317826	1
ENSG00000138080.13	EMILIN1	2	27078189	2_16	0	0.0121136897729678	4.93250680700555	9.96561823692266e-07	-0.56637168141599	1
ENSG00000138030.12	KHK	2	27086791	2_16	0	0.0286024364669093	12.4355208028225	5.93235474916456e-06	-1.4251968503931	1
ENSG00000138073.13	PREB	2	27134061	2_16	0	0.0159152633911933	8.20490478896104	2.17794787624428e-06	-1.45454545454564	1
ENSG00000138085.16	ATRAID	2	27212382	2_16	0	0.0128189162236396	6.48057935921767	1.38555971590405e-06	-1.19260167490976	2
ENSG00000138074.14	SLC5A6	2	27212382	2_16	0	0.0252492899852266	10.9689160266595	4.61926616709851e-06	1.10106382978684	1
ENSG00000163794.6	UCN	2	27308797	2_16	0	0.01331827657523	5.60962460889867	1.24606854953598e-06	0.373493975903575	1
ENSG00000115234.10	SNX17	2	27369556	2_16	1	0.065641798805797	21.3865551027534	2.34143127108433e-05	-4.11718750000123	1
ENSG00000163795.13	ZNF513	2	27380806	2_16	0	0.0145758186552807	9.50467001262739	2.31062839171976e-06	1.96116504854354	1
ENSG00000115216.13	NRBP1	2	27428187	2_16	1	0.0601658027281318	20.9525477443313	2.10255158569842e-05	4.08661417322919	1
ENSG00000138002.14	IFT172	2	27489541	2_16	0	0.0134999913338016	5.70386866549809	1.28429003374696e-06	-0.419014084507268	1
ENSG00000198522.13	GPN1	2	27628084	2_16	0	0.0149950632464073	11.5372869378737	2.88544035434336e-06	2.69165858256315	2
ENSG00000176714.9	CCDC121	2	27629051	2_16	0	0.0270060213518882	17.8983676388715	8.06183929515e-06	-3.59712230215776	1
ENSG00000243147.7	MRPL33	2	27770976	2_16	0	0.0173934398729414	8.67133988192592	2.51554328692425e-06	1.2580645161289	1
ENSG00000158019.20	BRE	2	27889824	2_16	0	0.0266626373577856	11.6675558505059	5.18851527751136e-06	1.2979351032448	1
ENSG00000163803.12	PLB1	2	28622053	2_17	0	0.0100099121330025	5.44674926303056	9.09343054746435e-07	0.860465116278881	1
ENSG00000213639.9	PPP1CB	2	28751273	2_17	0	0.0252833098607259	14.0875387259569	5.94058419839792e-06	2.1124427811048	2
ENSG00000171103.10	TRMT61B	2	28869813	2_17	0	0.0173122076916081	10.8842840360263	3.14276874770488e-06	-2.01587301587327	1
ENSG00000163811.11	WDR43	2	28880022	2_17	0	0.0104165039286283	5.7847355157818	1.0049989196627e-06	1.22580645161304	1
ENSG00000189350.12	TOGARAM2	2	28956147	2_17	0	0.0105030575692269	5.61967352851762	9.84434754745585e-07	-0.827241041447132	2
ENSG00000179270.6	C2orf71	2	29063327	2_18	0	0.017653217874132	4.71474410695093	1.3881682696063e-06	0.0720000000000081	1
ENSG00000115295.19	CLIP4	2	29097814	2_18	0	0.0180455278935151	4.92176499722533	1.48132574249472e-06	-0.213774379805502	2
ENSG00000013016.15	EHD3	2	31234492	2_19	0	0.0141360758348124	5.12116561744969	1.20741840870795e-06	0.377133105802289	1
ENSG00000162959.13	MEMO1	2	32011261	2_20	0	0.0282544775228603	11.2379356118561	5.29582866301749e-06	1.55445544554534	1
ENSG00000162961.13	DPY30	2	32040056	2_20	0	0.0588282318539424	18.2135196367569	1.78706265501521e-05	2.5217391304358	1
ENSG00000119820.10	YIPF4	2	32303541	2_20	0	0.0155809258278407	5.62393974918066	1.46148386497371e-06	-0.602150537634483	1
ENSG00000115760.13	BIRC6	2	32356560	2_20	0	0.0330030226998093	12.7088052946818	6.99549659969378e-06	1.58500022663206	2
ENSG00000018699.11	TTC27	2	32626815	2_20	0	0.0141061968268102	4.68855559873756	1.10308534631878e-06	-0.125748502993929	1
ENSG00000049323.15	LTBP1	2	32947240	2_20	0	0.0186295376699896	7.30653141697176	2.27024871607048e-06	0.818330536850464	2
ENSG00000152689.17	RASGRP3	2	33436636	2_21	0	0.00936535238088121	4.88156196645666	7.6250559542629e-07	0.224056603773586	1
ENSG00000171055.14	FEZ2	2	36549128	2_23	0	0.00842912762302717	5.06233190914465	7.11694076293061e-07	0.308017975765214	2
ENSG00000205221.12	VIT	2	36696897	2_23	0	0.00869519752830028	5.35395191426735	7.76450947371884e-07	-0.354609929077924	1
ENSG00000115808.11	STRN	2	36965464	2_23	0	0.0533089207736647	22.4815601115419	1.99887870783156e-05	2.5034965034965	1
ENSG00000008869.11	HEATR5B	2	37084350	2_23	0	0.00813709277594743	4.7315284443084	6.42141633560246e-07	-0.211594202898522	1
ENSG00000152133.14	GPATCH11	2	37090105	2_23	0	0.0118598860412265	8.2684495613312	1.63555330545253e-06	-1.29608938547424	1
ENSG00000055332.16	EIF2AK2	2	37156965	2_23	0	0.00856446680340461	5.21183666089475	7.44476909568528e-07	0.533738076204155	2
ENSG00000218739.9	CEBPZOS	2	37198486	2_23	0	0.0654093821101132	24.4384509026243	2.66608398230231e-05	3.23269237105048	2
ENSG00000115816.14	CEBPZ	2	37231568	2_23	0	0.11696595502707	30.0795921481552	5.86801911775727e-05	3.52755905511765	1
ENSG00000003509.15	NDUFAF7	2	37231568	2_23	0	0.11696595502707	30.0795921481552	5.86801911775727e-05	-3.52755905511765	1
ENSG00000115825.9	PRKD3	2	37340083	2_23	0	0.0161320857323163	11.161161564259	3.00303242702036e-06	1.92125984251943	1
ENSG00000115828.15	QPCT	2	37344154	2_23	0	0.0171603777092226	11.7426613508815	3.36088370152971e-06	2.13960784395044	2
ENSG00000115841.19	RMDN2	2	37923332	2_24	0	0.0134520279616037	4.80670755044268	1.07843895411389e-06	0.156327543424313	1
ENSG00000143891.16	GALM	2	38666042	2_24	0	0.0746518741870321	21.0689061131169	2.62326889006254e-05	-2.12953367875677	1
ENSG00000163214.20	DHX57	2	38875912	2_25	0	0.0122312183177725	4.81804502564512	9.8288040718387e-07	-0.12107623318391	1
ENSG00000188010.12	MORN2	2	38875912	2_25	0	0.0122312183177725	4.81804502564512	9.8288040718387e-07	-0.12107623318391	1
ENSG00000214694.10	ARHGEF33	2	38889976	2_25	0	0.0163626240757218	7.55487261125476	2.06176994309135e-06	0.761904761904777	1
ENSG00000115904.12	SOS1	2	39125260	2_25	0	0.0192827138155144	9.10148776545076	2.9271208345413e-06	1.04918032786881	1
ENSG00000152154.10	TMEM178A	2	39665237	2_25	0	0.0202297326580656	9.55340971031216	3.22335881402643e-06	1.12698412698406	1
ENSG00000143924.18	EML4	2	42122050	2_26	0	0.00609739750201233	4.74213454231804	4.82256939348807e-07	-0.115107913669091	1
ENSG00000115944.14	COX7A2L	2	42425044	2_26	0	0.00647629191006149	5.30729408380838	5.73270606255907e-07	0.502905999168727	2
ENSG00000162881.6	OXER1	2	42764706	2_26	0	0.0116588281552684	10.8243999082551	2.10483877469268e-06	-1.27777777777813	1
ENSG00000143921.6	ABCG8	2	43839108	2_27	0	0.00726598507734999	4.82817852189238	5.85110547406504e-07	-0.0745098039215308	1
ENSG00000138075.11	ABCG5	2	43839108	2_27	0	0.00726598507734999	4.82817852189238	5.85110547406504e-07	0.0745098039215308	1
ENSG00000152527.13	PLEKHH2	2	43708597	2_27	0	0.0116667835944869	9.54870542382934	1.85804292721984e-06	-1.26543209876499	1
ENSG00000223658.7	C1GALT1C1L	2	43676123	2_27	0	0.00872062493463888	6.63158422939046	9.64550574361299e-07	0.838790931989867	1
ENSG00000138036.18	DYNC2LI1	2	43774046	2_27	0	0.0145362717499289	12.0413223869262	2.91935778049038e-06	-1.84768211920499	1
ENSG00000138095.18	LRPPRC	2	43946283	2_27	0	0.0196271944073906	14.1990535298134	4.64812422286961e-06	-1.9082311464191	2
ENSG00000138032.20	PPM1B	2	44167954	2_28	0	0.0120800298532041	6.16298074724627	1.24170641312035e-06	-0.802547770700545	1
ENSG00000138079.13	SLC3A1	2	44275649	2_28	0	0.0104177302195543	4.77234541243026	8.2921105160742e-07	0.400000000000093	1
ENSG00000143919.14	CAMKMT	2	44362007	2_28	0	0.0107388691959524	5.05745832245415	9.05838907697449e-07	-0.318066157760824	1
ENSG00000068784.12	SRBD1	2	45612533	2_28	0	0.0105182316207283	4.86250252135372	8.53026798805374e-07	0.26347305389216	1
ENSG00000250565.6	ATP6V1E2	2	46541996	2_29	0	0.0281607039492192	10.3207037436326	4.84744538038988e-06	-1.3359999999999	1
ENSG00000119729.11	RHOQ	2	46541511	2_29	0	0.0161470206438816	5.07402064388995	1.36648458202332e-06	-0.304347826086997	1
ENSG00000151665.12	PIGF	2	46617518	2_29	0	0.0283144961610673	10.3722270313493	4.89825012026716e-06	-1.21003134796242	1
ENSG00000119878.5	CRIPT	2	46616492	2_29	0	0.0189498595963989	6.58137835977758	2.08009399850832e-06	0.868520857705029	2
ENSG00000171150.7	SOCS5	2	46698650	2_29	0	0.0186525748385294	6.43239131109503	2.00111180213997e-06	-0.753687121743451	2
ENSG00000068724.15	TTC7A	2	46916048	2_29	0	0.0155109256307678	4.69578664812825	1.2148039007467e-06	0.0706860706860376	1
ENSG00000180398.11	MCFD2	2	46923487	2_29	0	0.017558405223187	5.8629581220946	1.71696706830416e-06	-0.550614928739298	2
ENSG00000143933.16	CALM2	2	47176244	2_30	0	0.0261667868125458	11.8428018805796	5.16850529666833e-06	-1.39301310043712	1
ENSG00000119888.10	EPCAM	2	47349364	2_30	0	0.0213089457522672	9.90393658350298	3.51989671584235e-06	-1.1138211382111	1
ENSG00000095002.13	MSH2	2	47403074	2_30	0	0.0136493963578085	5.70965435862817	1.29982046144745e-06	-0.558510638297914	1
ENSG00000170802.15	FOXN2	2	48327816	2_31	1	0.68153848626863	22.3726777165273	0.000254312939351501	4.29533678756312	1
ENSG00000162869.15	PPP1R21	2	48440788	2_31	0	0.033185534356078	18.1146123869326	1.00262369984087e-05	-2.41452587049721	2
ENSG00000243244.5	STON1	2	48529416	2_31	0	0.0310678000231762	14.6450428490675	7.58859286764974e-06	1.34962223536337	2
ENSG00000242441.7	GTF2A1L	2	48595242	2_31	0	0.0242305038250509	15.8576338058126	6.40856708287604e-06	2.11999999999981	1
ENSG00000143942.4	CHAC2	2	53768243	2_35	0	0.145085399709219	24.561195993912	5.94337765083842e-05	2.69491525423769	1
ENSG00000115239.21	ASB3	2	53787166	2_35	0	0.0447878681773394	13.1637711017115	9.83333463682513e-06	1.90042978567012	2
ENSG00000119737.5	GPR75	2	53856276	2_35	0	0.0742411557345029	18.0053817275783	2.2294983886724e-05	2.31756756756847	1
ENSG00000068878.14	PSME4	2	53970692	2_35	0	0.0294161107519897	9.17348812501858	4.50069787793934e-06	1.20845921450156	1
ENSG00000170634.12	ACYP2	2	53971158	2_35	0	0.018768159515442	4.93075997229066	1.54346097523738e-06	-0.442748091603022	1
ENSG00000177994.15	C2orf73	2	54330223	2_35	0	0.019210109591528	5.15007408895109	1.65007401393064e-06	0.331695331695377	1
ENSG00000115306.15	SPTBN1	2	54455804	2_35	0	0.0188006809762685	4.94707298376501	1.55125074526882e-06	-0.367346938775477	1
ENSG00000214595.11	EML6	2	54723342	2_36	0	0.0259834021703202	10.9002456648333	4.72380984479966e-06	-1.26811594202864	1
ENSG00000162994.15	CLHC1	2	55168671	2_36	0	0.0138358004476183	4.9610967038564	1.14483286348373e-06	0.427419354838635	1
ENSG00000085760.14	MTIF2	2	55269694	2_36	0	0.0138849164511307	4.99441111539179	1.15661192287495e-06	0.27212020033381	1
ENSG00000275052.4	PPP4R3B	2	55619377	2_36	0	0.0153010153049525	5.9078706282897	1.50768749108761e-06	0.344827586207019	1
ENSG00000115380.19	EFEMP1	2	55881198	2_36	0	0.0176236866352602	7.2382461122336	2.12760113532858e-06	-1.05185185185178	1
ENSG00000028116.16	VRK2	2	57907323	2_38	0	0.0112769275151876	4.87756896424382	9.17390657639745e-07	0.132155341088334	2
ENSG00000119866.20	BCL11A	2	60552705	2_40	0	0.0146903740646042	7.02064177335349	1.72016368104056e-06	-0.354609929078089	1
ENSG00000115421.12	PAPOLG	2	60755711	2_40	0	0.0115936315280718	5.27441868076034	1.01989203444992e-06	0.413043478260979	1
ENSG00000162924.13	REL	2	60881694	2_40	0	0.0117325047868037	8.73105004737447	1.70850920617515e-06	-1.93023255814004	1
ENSG00000162928.8	PEX13	2	61013401	2_40	0	0.0843495615020647	43.4483496930459	6.11246267257666e-05	5.98620689655155	1
ENSG00000162927.13	PUS10	2	61018416	2_40	0	0.0120910995551556	12.4667855520561	2.51408751676511e-06	-2.97546012270111	1
ENSG00000237651.6	C2orf74	2	61145372	2_40	0	0.0115880753615936	28.4493888494915	5.49850162581831e-06	5.6319999999998	1
ENSG00000170264.12	FAM161A	2	61854082	2_40	0	0.0114793658109634	5.25798703509222	1.00669407417193e-06	-0.563637243426073	2
ENSG00000115484.14	CCT4	2	61889168	2_40	0	0.0111259855063167	4.80570296950267	8.91775465522789e-07	0.23287671232872	1
ENSG00000186889.9	TMEM17	2	62502162	2_41	0	0.0155419466875781	4.80464263869636	1.24545090220464e-06	0.290656674445112	2
ENSG00000014641.17	MDH1	2	63588667	2_41	0	0.015639535808905	4.84321190418383	1.26333182123185e-06	0.284722222222249	1
ENSG00000169764.15	UGP2	2	63841654	2_41	0	0.0161428054905542	5.16249378563121	1.38994834677585e-06	-0.342105263157734	1
ENSG00000143952.19	VPS54	2	64018703	2_41	0	0.0209503347878608	7.57800405377039	2.64792637974308e-06	0.882943143812994	1
ENSG00000197329.11	PELI1	2	64144184	2_41	0	0.0379938743660897	13.2636347197645	8.40497141585533e-06	-1.67857692192385	2
ENSG00000179833.4	SERTAD2	2	64751025	2_42	0	0.0356575772672388	14.3682792348936	8.54509109887889e-06	-1.60370370370358	1
ENSG00000115902.10	SLC1A4	2	64989609	2_42	0	0.0134883963073923	5.19331586260569	1.16832901086266e-06	-0.289308176100511	1
ENSG00000011523.13	CEP68	2	65056040	2_42	0	0.0144377618467667	5.83292700139646	1.40458013102285e-06	-0.570422535211376	1
ENSG00000138069.16	RAB1A	2	65129770	2_42	0	0.0132772524816867	5.04500533802909	1.11719748560584e-06	-0.418732782369032	1
ENSG00000198369.9	SPRED2	2	65433000	2_42	0	0.0951625711439669	23.78208399746	3.77464559661104e-05	2.85119047619173	1
ENSG00000143971.7	ETAA1	2	67397170	2_44	0	0.0121960544616002	5.88027110070008	1.19612566661294e-06	0.429944649662014	2
ENSG00000197223.11	C1D	2	68110613	2_45	0	0.0184196782372188	5.81330154181512	1.78593231642948e-06	0.623999999999888	1
ENSG00000243667.6	WDR92	2	68157965	2_45	0	0.0186965315891441	5.95385092592698	1.85660326423351e-06	-0.697674418604857	1
ENSG00000115946.7	PNO1	2	68157965	2_45	0	0.0186965315891441	5.95385092592698	1.85660326423351e-06	0.697674418604857	1
ENSG00000221823.10	PPP3R1	2	68256264	2_45	0	0.0476858112791176	14.8205372445114	1.17872699117185e-05	-1.75781250000016	1
ENSG00000119865.8	CNRIP1	2	68320518	2_45	0	0.0340769434346391	11.6258349228933	6.60761744329914e-06	-1.38551401869236	1
ENSG00000115956.9	PLEK	2	68364808	2_45	0	0.0194767868080129	6.33911989395532	2.05923723209969e-06	0.948529411764444	1
ENSG00000204923.3	FBXO48	2	68467123	2_45	0	0.0163941159409571	4.71625477084775	1.28957131811749e-06	0.0569852941176612	1
ENSG00000169621.9	APLF	2	68472328	2_45	0	0.0163329335806329	4.68105932678478	1.2751710571139e-06	0.0326086956521645	1
ENSG00000163219.11	ARHGAP25	2	68679972	2_45	0	0.0363858582594017	12.2477970996938	7.43277030637573e-06	1.54716981132089	1
ENSG00000169604.19	ANTXR1	2	69012709	2_46	0	0.0466124746553085	15.5242988236664	1.20690826001899e-05	1.65397923875405	1
ENSG00000198380.12	GFPT1	2	69386794	2_46	0	0.0152205646173413	4.93807698708852	1.25357038990254e-06	0.184726241061426	2
ENSG00000087338.4	GMCL1	2	69829233	2_46	0	0.0330371322629135	12.2528886385237	6.75151029160328e-06	-1.90063321193126	2
ENSG00000059728.10	MXD1	2	69897673	2_46	0	0.0587223305558303	17.731182188174	1.73660513634706e-05	2.2960000000003	1
ENSG00000244617.2	ASPRV1	2	69963740	2_46	0	0.0278759450605044	10.6446670290391	4.94904937353197e-06	1.35984848484868	1
ENSG00000115998.7	C2orf42	2	70249066	2_46	0	0.016358391724041	5.61653255298606	1.53238887256824e-06	0.512000000000073	1
ENSG00000116001.15	TIA1	2	70248695	2_46	0	0.0167813901391232	5.85686200106216	1.63927958755158e-06	-0.567999999999996	1
ENSG00000116005.11	PCYOX1	2	70257153	2_46	0	0.0166547535027963	5.78554944719832	1.60710008708453e-06	0.551999999999722	1
ENSG00000143977.13	SNRPG	2	70293983	2_46	0	0.0175791223083684	6.29416221964898	1.84542000913857e-06	-0.849624060150553	1
ENSG00000035141.7	FAM136A	2	70302110	2_46	0	0.0159119591480799	5.35610048710578	1.42145291031636e-06	-0.609374999999955	1
ENSG00000075340.22	ADD2	2	70768085	2_47	0	0.0095641083453275	4.68759823383089	7.47747508843412e-07	0.00775193798449801	1
ENSG00000152672.7	CLEC4F	2	70820139	2_47	0	0.00978483243167894	4.90178335828952	7.99958783415705e-07	-0.170542635658881	1
ENSG00000116035.2	VAX2	2	70900566	2_47	0	0.0112839415883862	6.24039340296441	1.17444559680439e-06	-0.617089352974635	2
ENSG00000116039.11	ATP6V1B1	2	70935632	2_47	0	0.0131427795671126	7.67336392676587	1.68202763026365e-06	0.799999999999678	1
ENSG00000144043.11	TEX261	2	70993663	2_47	0	0.0117230676691323	6.59905180816358	1.29027688008425e-06	-0.718863882033684	2
ENSG00000124357.12	NAGK	2	71064628	2_47	0	0.0174789524269257	10.3559777259759	3.01902433421677e-06	-1.16705598088922	2
ENSG00000124370.10	MCEE	2	71130580	2_47	0	0.0106422864901379	5.69051477535011	1.01005868398417e-06	-0.477611940298334	1
ENSG00000124383.8	MPHOSPH10	2	71130504	2_47	0	0.0216851780976224	12.3883207015422	4.48059343768709e-06	1.3106060606063	1
ENSG00000135625.7	EGR4	2	73294038	2_48	0	0.0391823060018984	15.0087775215162	9.8083378681799e-06	-1.61923076923005	1
ENSG00000115297.10	TLX2	2	74513834	2_48	0	0.0135904562493181	5.00962603744797	1.13553218952552e-06	-0.382513661202164	1
ENSG00000135631.16	RAB11FIP5	2	73156338	2_48	0	0.0226309982405344	9.81249670699613	3.70376429293125e-06	1.14033301229824	2
ENSG00000135632.11	SMYD5	2	73213774	2_48	0	0.017512610737057	7.39545382752039	2.16010981378726e-06	-0.909090909091087	1
ENSG00000135617.3	PRADC1	2	73233389	2_48	0	0.0139873710972287	5.28031472790647	1.23184484896492e-06	-0.351239669421545	1
ENSG00000135624.15	CCT7	2	73233389	2_48	0	0.0139873710972287	5.28031472790647	1.23184484896492e-06	0.351239669421545	1
ENSG00000144035.3	NAT8	2	73642539	2_48	0	0.0138377145762879	5.17915969721253	1.19531887244259e-06	-0.330579314867593	2
ENSG00000144034.14	TPRKB	2	73737087	2_48	0	0.0142886427140789	5.48072527149017	1.3061381526485e-06	-0.510576437118964	2
ENSG00000144048.10	DUSP11	2	73780218	2_48	0	0.0148002947656216	5.81164862236056	1.43459667236778e-06	0.569230769230932	1
ENSG00000124356.15	STAMBP	2	73828835	2_48	0	0.0131214056538223	4.67941948299724	1.02407660925007e-06	-0.0410274089976691	3
ENSG00000163017.13	ACTG2	2	73892213	2_48	0	0.018139602488893	7.72676643248759	2.33768319979063e-06	-0.858415682090514	2
ENSG00000114978.17	MOB1A	2	74178825	2_48	0	0.0357142852402368	14.1288034817194	8.41603345146317e-06	1.60101010101024	1
ENSG00000188687.17	SLC4A5	2	74343150	2_48	0	0.0141891626480587	5.41501787384842	1.28149456033791e-06	-0.500319311804424	2
ENSG00000284308.1	C2orf81	2	74421241	2_48	0	0.0154787104931055	6.23331349260734	1.60921418624743e-06	0.715789473684594	1
ENSG00000005448.16	WDR54	2	74421241	2_48	0	0.0154787104931055	6.23331349260734	1.60921418624743e-06	0.715789473684594	1
ENSG00000114993.16	RTKN	2	74442009	2_48	0	0.059836339532247	19.0483250757976	1.9009991273013e-05	2.00935242016738	2
ENSG00000115274.14	INO80B	2	74458316	2_48	0	0.0509679265668354	17.5135552121582	1.48878295441316e-05	1.93846153846145	1
ENSG00000239779.6	WBP1	2	74458316	2_48	0	0.0509679265668354	17.5135552121582	1.48878295441316e-05	-1.93846153846145	1
ENSG00000115275.11	MOGS	2	74463251	2_48	0	0.0145727266017796	5.66589014748806	1.37711139775273e-06	-0.583333333333285	1
ENSG00000135637.13	CCDC142	2	74483364	2_48	0	0.0152118397414303	6.0696752324216	1.53995241453252e-06	0.672316384180884	1
ENSG00000115282.19	TTC31	2	74483364	2_48	0	0.0152118397414303	6.0696752324216	1.53995241453252e-06	-0.672316384180884	1
ENSG00000179528.15	LBX2	2	74502935	2_48	0	0.0136877520901038	5.07670049823573	1.15897422912349e-06	0.243107769423511	1
ENSG00000115289.13	PCGF1	2	74508487	2_48	0	0.0152338013264676	6.08324879227452	1.54562442285278e-06	0.674285714285737	1
ENSG00000115325.13	DOK1	2	74548714	2_48	0	0.0131895427762246	4.72810933840366	1.04010541503981e-06	0.158602150537632	1
ENSG00000159374.17	M1AP	2	74646254	2_48	0	0.0141964045345842	5.41981645462726	1.28328480232641e-06	0.484042553191367	1
ENSG00000115350.11	POLE4	2	74958540	2_48	0	0.0251936249074147	10.8253505523914	4.5487569642948e-06	-1.24381993144016	2
ENSG00000115353.10	TACR1	2	75200118	2_48	0	0.0131450614722219	4.69635206835616	1.02963518244305e-06	-0.0917030567685601	1
ENSG00000115364.13	MRPL19	2	75652326	2_49	0	0.0193964142552058	5.26665394332254	1.70379107733037e-06	0.265734265734272	1
ENSG00000005436.13	GCFC2	2	75710675	2_49	0	0.0346784634385411	10.7582351854277	6.22244384377272e-06	1.07650273224071	1
ENSG00000176204.13	LRRTM4	2	77592858	2_50	0	0.0195956127676582	4.68447819865591	1.53101757591938e-06	-0.0966386554621256	1
ENSG00000163541.11	SUCLG1	2	84459875	2_53	0	0.010479865154078	6.57140298381759	1.14861345870397e-06	-0.743902439024419	1
ENSG00000115423.18	DNAH6	2	84516948	2_53	0	0.00862949280613334	4.74781209543427	6.83343234691911e-07	-0.159695817490531	1
ENSG00000034510.5	TMSB10	2	84905643	2_53	0	0.0120748055525726	7.90213117439438	1.5914188065069e-06	-0.941666666666577	1
ENSG00000186854.10	TRABD2A	2	84906846	2_53	0	0.0109130070066165	6.95174690017137	1.26531451923536e-06	-0.754098360655655	1
ENSG00000176407.17	KCMF1	2	84970689	2_54	0	0.0257531144773714	12.8188354400114	5.50602826280833e-06	1.61825726141126	1
ENSG00000152291.13	TGOLN2	2	85328139	2_54	0	0.0163695925325745	8.54591254832434	2.33322391439006e-06	1.01574803149612	1
ENSG00000042445.13	RETSAT	2	85346280	2_54	0	0.0329931489271207	15.1632071842195	8.34401242293211e-06	-1.65624999999998	1
ENSG00000042493.15	CAPG	2	85414064	2_54	0	0.0184751551611733	9.68537278970603	2.98445160837975e-06	1.17515445271294	2
ENSG00000152292.16	SH2D6	2	85428279	2_54	0	0.0108762238116897	4.70203299741146	8.52950668809267e-07	-0.0468750000000057	1
ENSG00000115486.11	GGCX	2	85561147	2_54	0	0.043151596732715	17.7124110553875	1.2747782894844e-05	1.95036393193394	2
ENSG00000118640.10	VAMP8	2	85563312	2_54	0	0.0108885102842775	4.71263794973194	8.55840131789994e-07	-0.224637681159404	1
ENSG00000168899.4	VAMP5	2	85584469	2_54	0	0.0138660184556697	6.98433069311968	1.61523855915569e-06	-0.829999999999819	1
ENSG00000168887.10	C2orf68	2	85382171	2_54	0	0.0262936703875708	13.0151308511683	5.70768318381045e-06	-1.40530303030327	1
ENSG00000115523.16	GNLY	2	85694230	2_54	0	0.0113953962644932	5.14003712099498	9.76912784294454e-07	-0.351145038167944	1
ENSG00000115525.17	ST3GAL5	2	85904899	2_54	0	0.0194574951124954	10.1735225968188	3.30155388369103e-06	-1.48387096774248	1
ENSG00000068654.15	POLR1A	2	86105686	2_54	0	0.0156392991989438	8.11638395524625	2.11709320162121e-06	-0.991343163511309	2
ENSG00000132300.18	PTCD3	2	86105686	2_54	0	0.0154401422719391	7.99578554462539	2.05907677810648e-06	-0.988165680473368	1
ENSG00000132305.20	IMMT	2	86195484	2_54	0	0.0160000232857088	8.33098062281326	2.22319135309974e-06	1.02029769959428	1
ENSG00000132313.14	MRPL35	2	86195693	2_54	0	0.0257880109479097	12.8315972409465	5.51897810311884e-06	1.95967741935466	1
ENSG00000068615.17	REEP1	2	86338344	2_54	0	0.0109636790662597	4.77725506041798	8.73564242708738e-07	0.118541033434649	1
ENSG00000115561.15	CHMP3	2	86563844	2_54	0	0.0110717701567999	4.86940320310266	8.99192972722749e-07	0.191358024691462	1
ENSG00000239305.6	RNF103	2	86623855	2_54	0	0.0165005147043322	8.62090724279189	2.37252375409663e-06	1.04199536457546	2
ENSG00000153563.15	CD8A	2	86808016	2_54	0	0.0335924304682693	15.3338295162124	8.59116703363511e-06	1.83225806451675	1
ENSG00000172086.7	KRCC1	2	88049768	2_55	0	0.0211913313526866	9.19625808805705	3.25034528660275e-06	1.07407407407411	1
ENSG00000115593.14	SMYD1	2	88067657	2_55	0	0.0365084064023493	14.3413767647467	8.73260522201881e-06	1.57169700290091	2
ENSG00000163586.9	FABP1	2	88129052	2_55	0	0.0166802220823583	6.94079452903493	1.93095041733776e-06	-0.705389341744051	3
ENSG00000144115.16	THNSL2	2	88165444	2_55	0	0.0138529517519821	5.19337466019862	1.19991941887849e-06	0.390579892124796	4
ENSG00000172071.11	EIF2AK3	2	88625104	2_55	0	0.0153158760144886	6.13766972547172	1.5678534371834e-06	-0.694656488549458	1
ENSG00000168658.18	VWA3B	2	98241423	2_57	0	0.0267544107962424	11.6229024561474	5.18644873753561e-06	-1.63137254901957	1
ENSG00000144029.11	MRPS5	2	95149561	2_57	0	0.0142264586004445	5.66920870274031	1.34517675845714e-06	0.567901234568231	1
ENSG00000144026.11	ZNF514	2	95164907	2_57	0	0.0217602223874328	9.67177294234294	3.51018113157993e-06	-1.39274209094848	3
ENSG00000233757.6	AC092835.2	2	95207631	2_57	0	0.0351007652444098	14.193788624459	8.30950251740263e-06	-1.75609756097469	1
ENSG00000155066.15	PROM2	2	95236497	2_57	0	0.0316355502562021	13.2085868455957	6.96934324544678e-06	-1.62780269058368	1
ENSG00000274286.1	ADRA2B	2	96116247	2_57	0	0.0131407422485058	4.92276971264457	1.0789206922063e-06	-0.394832057107738	2
ENSG00000188886.3	ASTL	2	96138849	2_57	0	0.0128078210603326	4.68154696204243	1.00005697041852e-06	0.174698795180787	1
ENSG00000158050.4	DUSP2	2	96145593	2_57	0	0.0188560157370953	8.32111945428013	2.61692812148967e-06	-0.838107887403852	2
ENSG00000084090.13	STARD7	2	96208677	2_57	0	0.0132516296233468	5.00175708785741	1.10548280257912e-06	-0.139638748515054	2
ENSG00000144021.2	CIAO1	2	96268766	2_57	0	0.0159335752426303	6.73534213874171	1.78991745338325e-06	0.77519379844945	1
ENSG00000144028.14	SNRNP200	2	96305617	2_57	0	0.0169587194061502	7.32228850291478	2.07109488686578e-06	-0.860465116279233	1
ENSG00000198885.9	ITPRIPL1	2	96349335	2_57	0	0.0138542123861297	5.41987294790363	1.25236537728865e-06	0.583333333333254	1
ENSG00000196843.15	ARID5A	2	96536506	2_57	0	0.0127999957152268	4.67580237377758	9.98219563180284e-07	0.0937500000000302	1
ENSG00000114988.11	LMAN2L	2	96739703	2_57	0	0.0129963170844853	4.8188795452386	1.04454336544292e-06	0.470586301308328	2
ENSG00000144199.11	FAHD2B	2	97095539	2_57	0	0.0292667623636916	12.4717950108421	6.087847304418e-06	1.80000000000011	1
ENSG00000115073.7	ACTR1B	2	97663552	2_57	0	0.01303016748596	4.84332889242492	1.0525774581431e-06	-0.317744154057863	1
ENSG00000228486.10	LINC01125	2	97663552	2_57	0	0.01303016748596	4.84332889242492	1.0525774581431e-06	0.317744154057863	1
ENSG00000115085.13	ZAP70	2	97713755	2_57	0	0.0944665644219452	23.6859154091718	3.73188627498586e-05	-2.54999999999976	1
ENSG00000075568.16	TMEM131	2	97995803	2_57	0	0.0167557724881974	7.20897392060421	2.01464260865274e-06	-0.708147638027881	2
ENSG00000144191.11	CNGA3	2	98345664	2_57	0	0.0162771596121402	6.93617748180873	1.88303730956408e-06	0.734567901234398	1
ENSG00000185674.9	LYG2	2	99254906	2_58	0	0.0129770275905404	7.50588774173244	1.62456614433612e-06	1.03987510150349	2
ENSG00000040933.15	INPP4A	2	98444410	2_58	0	0.0570075125706326	21.5147398718785	2.0456357117601e-05	2.43884892086273	1
ENSG00000183513.8	COA5	2	98608705	2_58	0	0.0312309843123786	15.7876590792237	8.22362915143214e-06	2.07142857142884	1
ENSG00000115446.11	UNC50	2	98608535	2_58	0	0.0312411550444091	15.7907428389102	8.22791409338003e-06	2.07142857142796	1
ENSG00000135951.14	TSGA10	2	99155218	2_58	0	0.0133022713054709	7.73859120970479	1.71691111619369e-06	0.909090909091172	1
ENSG00000144182.16	LIPT1	2	99155070	2_58	0	0.010598986465165	5.60405793106689	9.9066554633118e-07	0.476400306470727	2
ENSG00000158411.11	MITD1	2	99180175	2_58	0	0.0102968346753816	5.33246940307213	9.157822415225e-07	-0.395348837209129	1
ENSG00000185414.19	MRPL30	2	99183057	2_58	0	0.0096255425445162	4.69953113780958	7.54466315964187e-07	0.0468750000000022	1
ENSG00000144214.9	LYG1	2	99305111	2_58	0	0.0108112417960626	5.79027325821552	1.04408233000055e-06	-0.575342465753305	1
ENSG00000158417.10	EIF5B	2	99337171	2_58	0	0.00986624671482295	4.93139920790841	8.11488253823688e-07	0.32258064516126	1
ENSG00000115514.11	TXNDC9	2	99340840	2_58	0	0.0114852236451126	6.35830799153167	1.21798270906229e-06	0.73387096774186	1
ENSG00000135945.9	REV1	2	99491025	2_58	0	0.017252228346586	10.1848602305629	2.9306258547915e-06	1.28888888888835	1
ENSG00000144218.18	AFF3	2	100143014	2_58	0	0.0317458423106041	15.9422025004022	8.44102684693174e-06	-2.1048387096778	1
ENSG00000115526.10	CHST10	2	100417235	2_58	0	0.0100896503501587	5.14162147719199	8.65239470582812e-07	-0.44354838709662	1
ENSG00000115539.13	PDCL3	2	100562583	2_58	0	0.0364920789876739	17.2637418881418	1.05073608186681e-05	-1.82248520709988	1
ENSG00000071082.10	RPL31	2	101001757	2_58	0	0.0638892139476815	22.6075570331648	2.40902488137545e-05	2.24999999999964	1
ENSG00000175874.9	CREG2	2	101387171	2_59	0	0.0151643448846199	8.8312981172655	2.23361493118582e-06	-1.04210526315789	1
ENSG00000158435.7	CNOT11	2	101252764	2_59	0	0.0107479013611477	5.66858488614423	1.01615142875012e-06	0.120000000000004	1
ENSG00000163162.8	RNF149	2	101300903	2_59	0	0.0188778718783301	10.2245260612908	3.2192620211434e-06	0.641090314925263	2
ENSG00000196460.12	RFX8	2	101474523	2_59	0	0.0154157182130641	9.83723646812589	2.52928040742376e-06	1.55128205128186	1
ENSG00000115590.13	IL1R2	2	101991888	2_59	0	0.0551798029862863	23.9233516046472	2.20172094720565e-05	2.72310405643689	1
ENSG00000115594.11	IL1R1	2	102064141	2_59	0	0.0135848240347972	7.64358893390275	1.73185467353924e-06	0.537142857142752	1
ENSG00000115598.9	IL1RL2	2	102186984	2_60	0	0.00824441017400934	4.86232924475651	6.68596439028866e-07	-0.192857142857106	1
ENSG00000115602.16	IL1RL1	2	102310051	2_60	1	0.342591625395056	36.9615554893133	0.000211196680491242	6.73170731707255	1
ENSG00000115604.10	IL18R1	2	102310626	2_60	1	0.262259274082652	36.123208970749	0.000158007347969454	6.68292682926875	1
ENSG00000115607.9	IL18RAP	2	102418289	2_60	0	0.00836573358342563	6.40952206432175	8.94313491122038e-07	1.32126696832543	1
ENSG00000135972.8	MRPS9	2	105056749	2_62	0	0.01477349647707	4.79178073179385	1.18070209917188e-06	-0.212328767123233	1
ENSG00000135974.9	C2orf49	2	105337683	2_62	0	0.0216774676046606	8.4035135659832	3.0382923277003e-06	0.957446808511076	1
ENSG00000071051.13	NCK2	2	105744677	2_63	0	0.0179585425532265	4.76782222904813	1.4280757607382e-06	0.255813953488391	1
ENSG00000119147.9	C2orf40	2	106062581	2_63	0	0.0516588181849058	14.7776997059504	1.27324332821994e-05	-1.58671606870745	3
ENSG00000115652.14	UXS1	2	106194311	2_63	0	0.0269044372905714	8.58180009173772	3.85090151956198e-06	-1.08370044052832	1
ENSG00000153165.18	RGPD3	2	106471104	2_63	0	0.0889216170652977	20.0039112479663	2.96675973747829e-05	-2.13284132841316	1
ENSG00000198203.9	SULT1C2	2	108287884	2_65	0	0.0257301282697968	9.81981436662233	4.21410482910729e-06	1.16571428571431	1
ENSG00000198075.9	SULT1C4	2	108378352	2_65	0	0.0194454498072664	7.1771302742938	2.32771030086549e-06	-0.909722222222378	1
ENSG00000169756.16	LIMS1	2	108534528	2_65	0	0.0298762546619573	11.2327213791329	5.59720540503672e-06	-1.29372197309411	1
ENSG00000153201.15	RANBP2	2	108719562	2_65	0	0.0209162592388973	7.86454212304436	2.74357959605757e-06	0.850415512464962	1
ENSG00000163006.11	CCDC138	2	108786656	2_65	0	0.025235061334851	9.636251484684	4.05576325123088e-06	-1.10493827160463	1
ENSG00000186522.14	SEPT10	2	109613916	2_65	0	0.0293221729977561	11.0553490419957	5.40665572260078e-06	1.81249999999984	1
ENSG00000198142.4	SOWAHC	2	109614115	2_65	0	0.0214749097009649	8.11311768809838	2.905890383862e-06	1.36734693877498	1
ENSG00000115008.5	IL1A	2	112784242	2_66	0	0.025429153748269	17.1951217358749	7.29284978137273e-06	1.83261616987599	2
ENSG00000144061.12	NPHP1	2	110205149	2_66	0	0.00745008576846085	5.90878766484922	7.3420909803276e-07	0.694968553459166	1
ENSG00000169679.14	BUB1	2	110678318	2_66	0	0.0100891847894521	8.7643598678397	1.47481105238576e-06	-1.16442048517452	1
ENSG00000153107.11	ANAPC1	2	111863387	2_66	0	0.0371662317820776	21.159278517429	1.31162441369699e-05	2.18433179723388	1
ENSG00000153208.16	MERTK	2	111898795	2_66	0	0.0102990005791488	8.74150471224878	1.50155548299752e-06	0.99669966996717	1
ENSG00000153214.9	TMEM87B	2	112055305	2_66	0	0.116129150047051	31.4557106672687	6.09257458497902e-05	2.82991202345979	1
ENSG00000144152.12	FBLN7	2	112137935	2_66	0	0.00701392222635822	5.17283257429496	6.05131100056327e-07	0.531496062992255	1
ENSG00000144161.12	ZC3H8	2	112254425	2_66	0	0.0213109020900559	15.5831038609128	5.53880281933861e-06	-1.64917127071919	1
ENSG00000169629.11	RGPD8	2	112434559	2_66	0	0.00689878040892145	5.12344934432119	5.89515018474982e-07	-0.358381502890069	1
ENSG00000114999.7	TTL	2	112482606	2_66	0	0.00666928668635569	4.79251014834661	5.33092451700261e-07	-0.044421472728717	2
ENSG00000125630.15	POLR1B	2	112544150	2_66	0	0.00683736536336876	4.97756138198067	5.67630231452484e-07	0.309090909090772	1
ENSG00000125611.15	CHCHD5	2	112586470	2_66	0	0.114919148958245	31.4506475089129	6.02812289792688e-05	-2.88819875776443	1
ENSG00000144136.10	SLC20A1	2	112645515	2_66	0	0.0178222558377459	13.8253654434279	4.10959854534255e-06	1.62497859032259	2
ENSG00000169607.12	CKAP2L	2	112765001	2_66	0	0.00921973557856248	7.9435640855502	1.22150141635069e-06	0.971677559912709	1
ENSG00000175497.16	DPP10	2	114461499	2_67	0	0.0104125155398673	5.83838346229015	1.0139309593342e-06	-0.539772727272788	1
ENSG00000125618.16	PAX8	2	113232816	2_67	0	0.0398046623278239	18.4894858284527	1.22749260305993e-05	2.34051942872853	2
ENSG00000136682.14	CBWD2	2	113435400	2_67	0	0.025181082645873	14.1521692983986	5.94370873661727e-06	1.60233918128671	1
ENSG00000115084.13	SLC35F5	2	113754647	2_67	0	0.00921699474073956	4.69343572728824	7.2150661998457e-07	0.131147540983651	1
ENSG00000125633.10	CCDC93	2	118013990	2_69	0	0.0163878881434858	9.81151063658121	2.68175423771893e-06	-1.139534883721	1
ENSG00000125629.14	INSIG2	2	118088243	2_69	0	0.0194087322428266	11.4049759365585	3.69191460861191e-06	1.26241134751773	1
ENSG00000115107.19	STEAP3	2	119224095	2_69	0	0.0157005837728539	9.40826908898539	2.46368759259414e-06	1.09191263954415	2
ENSG00000186132.14	C2orf76	2	119366128	2_69	0	0.0276192129480943	14.7351994876954	6.78777477998081e-06	-1.66883116883054	1
ENSG00000155368.16	DBI	2	119366128	2_69	0	0.0155986175048778	9.34695540808036	2.43173578140658e-06	1.15454208658547	2
ENSG00000171227.6	TMEM37	2	119431724	2_69	0	0.0205171062305565	11.9285075736018	4.08189964573921e-06	1.32211538461485	1
ENSG00000163075.12	CFAP221	2	119544252	2_69	0	0.00967634360146552	4.85950099395221	7.8426541269818e-07	0.30813953488367	1
ENSG00000144120.12	TMEM177	2	119679105	2_69	0	0.0376752562309385	17.6772225155007	1.11078587608253e-05	-1.93139115549452	2
ENSG00000088179.8	PTPN4	2	119760017	2_69	0	0.0104092335712915	5.54497069753427	9.62671500185156e-07	0.408759124087604	1
ENSG00000115109.13	EPB41L5	2	120013281	2_69	0	0.00948976340002528	4.67672999966512	7.40214840345953e-07	-0.0522875816993593	1
ENSG00000226479.3	TMEM185B	2	120222852	2_69	0	0.0137542434771715	8.1632932539094	1.87267413295898e-06	-0.887218045112583	1
ENSG00000074047.21	GLI2	2	120735673	2_70	0	0.014756006227779	4.68035407118595	1.15188107848342e-06	0.0296296296296217	1
ENSG00000074054.17	CLASP1	2	121649389	2_70	0	0.0160626572950779	5.47870161140439	1.46776033500642e-06	0.465279215114085	2
ENSG00000155438.11	NIFK	2	121734427	2_70	0	0.0777307226969547	20.4620473550203	2.65278404317267e-05	-2.39932885906012	1
ENSG00000155052.14	CNTNAP5	2	124025355	2_72	0	0.0137606248313313	4.85833872809834	1.11502871292574e-06	0.243902439024388	1
ENSG00000136717.14	BIN1	2	127107479	2_74	0	0.0292543239161468	16.4378655101915	8.02039198300782e-06	1.92775665399366	1
ENSG00000163161.12	ERCC3	2	127294150	2_75	0	0.0138662169775623	5.26619243753889	1.21790895115686e-06	-0.437037037037245	1
ENSG00000169967.16	MAP3K2	2	127388886	2_75	0	0.0320582307747747	13.1722031800722	7.04300631050546e-06	1.83221476510073	1
ENSG00000115718.17	PROC	2	127426338	2_75	0	0.0267537184308259	11.4606084635568	5.11389649048383e-06	1.62893081761049	1
ENSG00000163166.14	IWS1	2	127526967	2_75	0	0.0132714787994831	4.8539738497222	1.07442685657777e-06	-0.0958083832335926	1
ENSG00000072163.19	LIMS2	2	127681837	2_75	0	0.0283194316530524	11.9986555157912	5.66731332134645e-06	1.48087431693946	1
ENSG00000136731.12	UGGT1	2	128091109	2_75	0	0.0141674386765042	5.46827501918513	1.29211686709751e-06	0.483091787439916	1
ENSG00000233087.7	WTH3DI	2	131360175	2_78	0	0.0180898334959037	5.65880525679238	1.70733767335121e-06	0.361111111111054	1
ENSG00000163046.15	ANKRD30BL	2	132164022	2_78	0	0.0244576948689561	8.50324959260272	3.46865059843642e-06	-0.789215686274731	1
ENSG00000152082.13	MZT2B	2	130181715	2_78	0	0.0186590743802342	5.95068709755675	1.85189908045451e-06	0.603053435114767	1
ENSG00000136718.9	IMP4	2	130342325	2_78	0	0.0414690253491931	13.505932155902	9.34132533211439e-06	-1.51012891344306	1
ENSG00000072135.12	PTPN18	2	130356437	2_78	0	0.0182685118229207	5.75139481874874	1.75241296670274e-06	0.600000000000051	1
ENSG00000136002.18	ARHGEF4	2	130837191	2_78	0	0.0165560656577137	4.82451837177542	1.33220546274763e-06	0.203761755485874	1
ENSG00000115762.16	PLEKHB2	2	131104358	2_78	0	0.0164841835352191	4.78355844499229	1.31516012073153e-06	-0.255319148936154	1
ENSG00000075886.10	TUBA3D	2	131476167	2_78	0	0.036549711320392	12.3060919711999	7.50177809145805e-06	1.84888888888994	1
ENSG00000173272.15	MZT2A	2	131492500	2_78	0	0.0519470954417574	15.6531349321622	1.35619676482102e-05	2.11926605504449	1
ENSG00000152128.13	TMEM163	2	134719289	2_80	0	0.0184410713487433	6.39785050641093	1.96779721579328e-06	1.03363113385597	2
ENSG00000082258.12	CCNT2	2	134918338	2_80	0	0.0429332643192618	14.393977048057	1.03070604134566e-05	-1.88590604026853	1
ENSG00000115839.17	RAB3GAP1	2	135052002	2_80	0	0.0153832253376645	4.69089569155184	1.20354763344766e-06	-0.220833333333443	1
ENSG00000048991.16	R3HDM1	2	135530703	2_80	0	0.0177891628357085	6.05882662791682	1.79764587082974e-06	-0.871134020618532	1
ENSG00000144224.16	UBXN4	2	135741666	2_80	0	0.0160489559409289	5.08958341440661	1.3623513513934e-06	0.375000000000197	1
ENSG00000076003.4	MCM6	2	135876201	2_80	0	0.0163880531378811	5.28638571193177	1.44492836456916e-06	0.566668488933832	2
ENSG00000115866.10	DARS	2	135985602	2_80	0	0.225454016534192	30.6684144492559	0.000115321267213503	2.94156205986425	2
ENSG00000144229.11	THSD7B	2	136765244	2_81	0	0.0161852861937042	4.9118068951219	1.32593359116963e-06	-0.268049873260823	2
ENSG00000144227.4	NXPH2	2	138780751	2_82	0	0.0238107294292298	7.35365990492363	2.92035969629422e-06	-0.9790209790207	1
ENSG00000150540.13	HNMT	2	137964079	2_82	0	0.0228448843351616	6.96275844076433	2.65295814054958e-06	0.758823529411916	1
ENSG00000144228.8	SPOPL	2	138501652	2_82	0	0.023175350215866	7.09831972346664	2.74373376812597e-06	0.89090909090894	1
ENSG00000168702.17	LRP1B	2	142131604	2_85	0	0.0153700030524215	4.8892128303384	1.2533518375876e-06	-0.166180758017386	1
ENSG00000115919.14	KYNU	2	142877245	2_85	0	0.0155074107214623	4.97296297990905	1.28621811351596e-06	-0.458131571681154	2
ENSG00000075884.13	ARHGAP15	2	143091525	2_85	0	0.0151535757940383	4.75578479511378	1.20198050857934e-06	0.153374233128808	1
ENSG00000121989.14	ACVR2A	2	147844091	2_88	0	0.0888056462454421	22.6588242483097	3.35612444007044e-05	-3.75737698547728	2
ENSG00000115947.13	ORC4	2	148020703	2_88	0	0.0434817908468692	17.6000843128432	1.27638671877898e-05	3.44776119403153	1
ENSG00000204406.12	MBD5	2	148020703	2_88	0	0.0434817908468692	17.6000843128432	1.27638671877898e-05	3.44776119403153	1
ENSG00000168280.16	KIF5C	2	148885032	2_88	0	0.0220567397989402	14.479191961588	5.32654685183804e-06	-1.63755458515244	1
ENSG00000150556.16	LYPD6B	2	149038140	2_88	0	0.0081827051157175	4.98215514740432	6.79945734642554e-07	0.273437500000051	1
ENSG00000123609.10	NMI	2	151290158	2_90	0	0.0122454452090389	5.41643521395104	1.10623714730134e-06	0.984126984126719	1
ENSG00000123610.4	TNFAIP6	2	151354199	2_90	0	0.0113432457000593	4.69737199120841	8.88694308268489e-07	-0.422222222222362	1
ENSG00000080345.17	RIF1	2	151410217	2_90	0	0.0252615627803612	12.2371402727522	5.15584981323642e-06	-1.92000000000005	1
ENSG00000183091.19	NEB	2	151762672	2_91	0	0.0171542241828222	4.94581536520763	1.41504120522405e-06	-0.390663390663386	1
ENSG00000162980.16	ARL5A	2	151828599	2_91	0	0.0198275026369871	6.31027223829878	2.08677784820747e-06	-0.795454545454656	1
ENSG00000182389.19	CACNB4	2	152099291	2_91	0	0.0167998654948317	4.74925421569032	1.33073422660173e-06	-0.0729039864320946	2
ENSG00000115145.9	STAM2	2	152176179	2_91	0	0.0456035218753945	14.1967866869296	1.07981298636974e-05	-2.51520664451607	2
ENSG00000157827.19	FMNL2	2	152335141	2_91	0	0.0167449487768284	4.71849190946168	1.31779284033249e-06	0.310283687943262	1
ENSG00000196504.15	PRPF40A	2	152717752	2_91	0	0.0166707053577541	4.6766381030296	1.30031282219678e-06	-0.288235294117617	1
ENSG00000177917.10	ARL6IP6	2	152717014	2_91	0	0.0177277328532989	5.25535945631239	1.5538737510143e-06	-0.186943293600207	2
ENSG00000144278.14	GALNT13	2	153872211	2_92	0	0.0148262318554199	5.12756031231484	1.2679486639263e-06	0.424657534246357	1
ENSG00000162989.4	KCNJ3	2	154714611	2_93	0	0.0382889669509997	15.9547213963991	1.01887986433466e-05	1.99253731343354	1
ENSG00000115165.9	CYTIP	2	157488690	2_94	0	0.0163548739010392	7.45501433123581	2.03355436926133e-06	0.838862559241445	1
ENSG00000115170.13	ACVR1	2	157876051	2_95	0	0.0143910967022309	4.67552473381211	1.12223641239492e-06	0.0113636363636378	1
ENSG00000153237.17	CCDC148	2	158457154	2_95	0	0.0151228901529445	5.14209488853944	1.29698510858447e-06	0.323886639675966	1
ENSG00000163331.11	DAPL1	2	158794343	2_96	0	0.00750471770836225	6.34220739210785	7.93843523285984e-07	-0.810562951426929	2
ENSG00000196151.10	WDSUB1	2	159287223	2_96	0	0.0391718157110595	21.6600992948726	1.41512320139767e-05	2.19736842105404	1
ENSG00000136536.14	MARCH7	2	159712247	2_96	0	0.00818215651912968	6.92373846770321	9.44862348687672e-07	-1.22580645161285	1
ENSG00000241399.6	CD302	2	159798257	2_96	0	0.00629396220744616	4.76891798778092	5.00615267366668e-07	0.182412472623533	2
ENSG00000054219.10	LY75	2	159904288	2_96	0	0.00649087955415628	5.20941046093483	5.63965105827338e-07	-0.048611111111104	1
ENSG00000153246.12	PLA2R1	2	160061840	2_96	0	0.00710215199295394	6.06626058955173	7.18573389860446e-07	0.800464037122439	1
ENSG00000153250.19	RBMS1	2	160494127	2_96	0	0.00627808935841756	6.23922681740701	6.53308595945701e-07	-1.18100890207722	1
ENSG00000136560.13	TANK	2	161137211	2_97	0	0.0121707145801579	4.68653123898392	9.51322349027921e-07	0.0707653312358501	2
ENSG00000115233.11	PSMD14	2	161308497	2_97	0	0.0366394462291264	15.0855261159228	9.21869544777816e-06	-1.82222222222199	1
ENSG00000197635.9	DPP4	2	162074215	2_97	0	0.0124619358566019	4.90875004447543	1.02027333239396e-06	-0.280303030303019	1
ENSG00000184611.11	KCNH7	2	162838368	2_98	0	0.0137495526461944	5.16092774547666	1.18352231998994e-06	-0.429859959702885	2
ENSG00000182263.13	FIGN	2	163735859	2_99	0	0.0217553305094916	10.6775521891022	3.87433789059266e-06	-1.22727272727313	1
ENSG00000115290.9	GRB14	2	164622004	2_100	0	0.0168216686783917	6.39845363638314	1.79516431985069e-06	0.696594427244635	1
ENSG00000082438.15	COBLL1	2	164843369	2_100	0	0.015710631117725	5.75528797446206	1.50806755413133e-06	0.709511934898061	2
ENSG00000123607.14	TTC21B	2	165954114	2_100	0	0.0140563456924203	4.70860124296888	1.10388656535401e-06	-0.0551724137930823	1
ENSG00000136546.13	SCN7A	2	166493861	2_101	0	0.0127652601393313	6.5436652927559	1.39319161610392e-06	-0.684615384615565	1
ENSG00000081479.12	LRP2	2	169362133	2_103	0	0.111277062443153	22.6813206174036	4.20953471760761e-05	2.27649769585295	1
ENSG00000163093.11	BBS5	2	169478998	2_103	0	0.0214702791137179	6.9406196919657	2.48539856911904e-06	-0.925581395348743	1
ENSG00000239474.6	KLHL41	2	169509786	2_103	0	0.041749653552951	13.237010241609	9.21728224667745e-06	1.40900195694679	1
ENSG00000138399.17	FASTKD1	2	169569626	2_103	0	0.0180575470373975	5.30891645895402	1.59891269868699e-06	0.371049654895893	2
ENSG00000138398.15	PPIG	2	169584236	2_103	0	0.0175143700670978	5.02127615055712	1.46679267991977e-06	0.313317031562942	2
ENSG00000154479.12	CCDC173	2	169694453	2_103	0	0.0258627000236689	8.69788535094131	3.75186883385859e-06	1.21428571428577	1
ENSG00000144362.11	PHOSPHO2	2	169694622	2_103	0	0.0247581215180209	8.2855129907512	3.42134759017561e-06	1.11328125000003	1
ENSG00000213160.9	KLHL23	2	169694539	2_103	0	0.0247866116505446	8.29637784877666	3.42977627039057e-06	-1.17306388257231	2
ENSG00000138382.14	METTL5	2	169825274	2_103	0	0.0248390316345993	8.31632958227247	3.44529535463449e-06	1.02764976958583	1
ENSG00000204335.3	SP5	2	170714891	2_104	0	0.0110958170340898	4.84247037061451	8.96161669618887e-07	0.395522388059781	1
ENSG00000204334.7	ERICH2	2	170741813	2_104	0	0.0176378064048583	9.20119669808759	2.70675527551229e-06	-1.17829457364317	1
ENSG00000128683.13	GAD1	2	170813566	2_104	0	0.0284061680432948	13.6985282330632	6.49002943666647e-06	1.57768052516336	1
ENSG00000115806.12	GORASP2	2	170929058	2_104	0	0.0664872061096897	21.7986737145533	2.41728724281965e-05	2.09309309309383	1
ENSG00000198586.13	TLK1	2	171231129	2_104	0	0.0240295698626587	12.1171716407228	4.85632073783837e-06	1.42231075697154	1
ENSG00000123600.19	METTL8	2	171431827	2_104	0	0.0170597519599575	8.88732462156018	2.52873815620261e-06	1.3377436920756	2
ENSG00000128708.12	HAT1	2	171922612	2_104	0	0.0129933365565865	6.32584875809521	1.37088049635565e-06	0.638766519823884	1
ENSG00000172878.13	METAP1D	2	171999243	2_104	0	0.0118544006056835	5.46373133040069	1.08026185420208e-06	0.406876790830911	1
ENSG00000144355.14	DLX1	2	172084313	2_104	0	0.0159633102139306	8.2620973847445	2.19975021382626e-06	1.09494017185483	2
ENSG00000091409.14	ITGA6	2	172414049	2_105	0	0.00722935728459628	13.4713636628249	1.62431911251879e-06	1.70921985815605	1
ENSG00000152256.13	PDK1	2	172555453	2_105	0	0.00593185892326709	6.95146439911331	6.8774465242847e-07	0.813852813852869	1
ENSG00000091436.16	MAP3K20	2	173075527	2_105	0	0.00765348495247875	9.85992318465257	1.25861490278591e-06	-1.19808306709334	1
ENSG00000144354.13	CDCA7	2	173355045	2_105	0	0.00700848382696695	8.34435996304621	9.75387558540285e-07	0.916967509025757	1
ENSG00000172845.14	SP3	2	173965538	2_105	0	0.0718158922396049	29.9356669609984	3.58566411360102e-05	2.59999999999913	1
ENSG00000138430.15	OLA1	2	174248983	2_105	0	0.00606739731541373	7.08685846048048	7.17160398249351e-07	-0.731868131868007	1
ENSG00000163328.13	GPR155	2	174486532	2_105	0	0.00486446201390978	5.06284179696891	4.10761072164885e-07	-0.248626867128234	2
ENSG00000115935.17	WIPF1	2	174575588	2_105	0	0.0135480729533537	14.0858520199846	3.18288357951358e-06	-1.8870967741934	1
ENSG00000115966.16	ATF2	2	175168302	2_106	0	0.0188934124899069	8.01239910394964	2.52483548717716e-06	-0.988990348672086	2
ENSG00000154518.9	ATP5G3	2	175184841	2_106	0	0.0172399753956664	7.03008380048176	2.02142321580097e-06	-0.805201486615991	2
ENSG00000144320.13	LNPK	2	176002028	2_106	0	0.0455103404496136	15.9322182496891	1.20933448414847e-05	1.59550561797712	1
ENSG00000128652.11	HOXD3	2	176136417	2_106	0	0.0281062893244742	11.9376044495407	5.59603990359627e-06	1.30318566902775	2
ENSG00000128645.14	HOXD1	2	176188365	2_106	0	0.476871092528629	23.8947426233427	0.000190048068123552	3.72992700729817	1
ENSG00000116044.15	NFE2L2	2	177392552	2_107	0	0.0466064078870239	15.5437195710089	1.20826081092776e-05	-1.61182680308804	2
ENSG00000196659.9	TTC30B	2	177553217	2_107	0	0.0230538204542961	8.87087155557918	3.41090248203621e-06	-1.32163742690022	1
ENSG00000197557.6	TTC30A	2	177618867	2_107	0	0.123940941439668	25.000195739301	5.16795002435903e-05	2.63307984790957	1
ENSG00000128655.16	PDE11A	2	178108547	2_108	0	0.0539829807866562	23.0771254819401	2.07777577514356e-05	2.32142857142884	1
ENSG00000155636.14	RBM45	2	178112094	2_108	0	0.00803629232182024	5.09004470144761	6.82240391479981e-07	-0.299516908212484	1
ENSG00000180228.12	PRKRA	2	178451344	2_108	0	0.00943002127661829	6.59080133485774	1.03659950994334e-06	-0.659919028340223	1
ENSG00000204311.12	DFNB59	2	178451344	2_108	0	0.00943002127661829	6.59080133485774	1.03659950994334e-06	0.659919028340223	1
ENSG00000079150.17	FKBP7	2	178478636	2_108	0	0.00772119995403198	4.71483771866044	6.07171886128212e-07	-0.12244897959192	1
ENSG00000155657.26	TTN	2	178830510	2_108	0	0.0170692286727304	12.1683546430159	3.46422315947294e-06	-1.32182016227788	2
ENSG00000144331.18	ZNF385B	2	179860841	2_108	0	0.00856671903738571	5.68972593637122	8.12954008649842e-07	0.444180522565141	1
ENSG00000163510.13	CWC22	2	180007524	2_108	0	0.0140339024472068	10.3259167915092	2.41694729439456e-06	-1.08040201005061	1
ENSG00000170035.15	UBE2E3	2	180967386	2_109	0	0.0180011439009438	6.9832158258034	2.09660044651392e-06	-0.957317073170632	1
ENSG00000162992.3	NEUROD1	2	181680491	2_110	0	0.0166220062487732	8.34376991888394	2.31316102757e-06	-0.976562499999733	1
ENSG00000115232.13	ITGA4	2	181456814	2_110	0	0.0133304880768553	6.26780342086813	1.39354668795896e-06	-0.566972477064222	1
ENSG00000150722.10	PPP1R1C	2	181953928	2_110	0	0.0127002571851537	5.81253756097773	1.23122774526383e-06	-0.498765432098467	1
ENSG00000163002.12	NUP35	2	183126312	2_110	0	0.0213377112377017	10.6970823880928	3.80691587442715e-06	1.24427480916064	1
ENSG00000065548.17	ZC3H15	2	186486293	2_112	0	0.00608471154656554	6.37195091323249	6.46654824222269e-07	0.224561403508731	1
ENSG00000144369.12	FAM171B	2	186693557	2_112	0	0.0049422137035321	6.29799658972974	5.19139467461026e-07	-1.27067669172904	1
ENSG00000003436.15	TFPI	2	187565967	2_112	0	0.00493858537176328	4.88335761397383	4.02236243932485e-07	0.222222222222238	1
ENSG00000168542.14	COL3A1	2	188974074	2_112	0	0.00630897860893709	6.97690431058943	7.34145138217551e-07	-0.726315789473503	1
ENSG00000204262.11	COL5A2	2	189180039	2_113	0	0.0848841899824586	22.3839721983452	3.16901337399537e-05	3.2365383487401	2
ENSG00000115368.9	WDR75	2	189440722	2_113	0	0.013428279208858	4.86961900954587	1.09062500960596e-06	-0.213235294117526	1
ENSG00000138449.10	SLC40A1	2	189550307	2_113	0	0.0154078617179013	6.16306328377572	1.58379550069368e-06	0.951259734385983	2
ENSG00000138381.9	ASNSD1	2	189660929	2_113	0	0.0139991560923224	5.26110346241417	1.22839716110202e-06	0.336511782162679	2
ENSG00000128699.13	ORMDL1	2	189784590	2_113	0	0.0177835477105265	7.51286251061068	2.22835280117536e-06	-0.864760853601881	2
ENSG00000064933.17	PMS1	2	189783978	2_113	0	0.0132421234198825	4.73840550714351	1.04652585251172e-06	-0.0437531032676162	2
ENSG00000198130.15	HIBCH	2	190344069	2_113	0	0.0134775814424032	4.9041104078335	1.10238249785868e-06	-0.229729729729736	1
ENSG00000151689.12	INPP1	2	190346887	2_113	0	0.0162054411497893	6.63800268410005	1.79414850391659e-06	0.76865671641792	1
ENSG00000151690.14	MFSD6	2	190408754	2_113	0	0.0138827535688614	5.18261136432816	1.20000861307518e-06	-0.333333333333337	1
ENSG00000115419.12	GLS	2	190881507	2_113	0	0.0140510749282962	5.29591600823469	1.24111134055521e-06	-0.521739130434712	1
ENSG00000115415.18	STAT1	2	191020034	2_113	0	0.0136924757409409	5.05284474175985	1.1539262146086e-06	-0.234567901234522	1
ENSG00000173559.12	NABP1	2	191678067	2_114	0	0.0118727559732791	6.51605957853529	1.29031781582296e-06	-0.638225255972814	1
ENSG00000144339.11	TMEFF2	2	192194079	2_114	0	0.031863105241959	15.8234777704145	8.4091121552532e-06	-1.67903930131055	1
ENSG00000196950.13	SLC39A10	2	195575506	2_115	0	0.0120832399706043	5.39816256625077	1.08790122401623e-06	0.423452768729762	1
ENSG00000118997.13	DNAH7	2	196068464	2_116	0	0.0182988214730284	6.43654410440732	1.96442736410799e-06	-0.850393700787108	1
ENSG00000138411.10	HECW2	2	196593392	2_116	0	0.0453095557548859	15.0186024559171	1.13495706145545e-05	1.76061776061849	1
ENSG00000119041.10	GTF3C3	2	196799713	2_116	0	0.0519620592241359	16.3255415811517	1.41486191521573e-05	1.78816199376953	1
ENSG00000115520.8	COQ10B	2	197453059	2_117	0	0.0111989070269652	5.73676703198197	1.07152660450865e-06	-1.50806451612903	1
ENSG00000115541.10	HSPE1	2	197500319	2_117	0	0.0405744208213239	17.8840914532229	1.21026177532249e-05	3.18939393939459	1
ENSG00000162944.10	RFTN2	2	197675986	2_117	0	0.0142772537309565	8.01917473647473	1.90956506205324e-06	1.22492401215805	1
ENSG00000115896.15	PLCL1	2	197804386	2_117	0	0.0133135154785337	7.36209785652387	1.63476164196525e-06	-1.24203821656018	1
ENSG00000226124.6	FTCDNL1	2	199760858	2_118	0	0.021247048140128	19.0060881362477	6.73521473032958e-06	-2.81524050691937	2
ENSG00000162971.10	TYW5	2	199955071	2_118	0	0.00550252086825875	4.90386488248136	4.5004951633629e-07	-0.906250000000168	1
ENSG00000162972.10	MAIP1	2	199954636	2_118	0	0.0137738543640646	14.435101611161	3.31615970316403e-06	-2.11074551484907	2
ENSG00000196141.13	SPATS2L	2	200305923	2_118	0	0.0142796000236906	12.8536861268692	3.0612855333281e-06	1.39576777942029	2
ENSG00000163535.17	SGO2	2	200510220	2_118	0	0.0180082898092061	14.9602959314174	4.49337599887338e-06	-1.46052631578886	1
ENSG00000155729.12	KCTD18	2	200519526	2_118	0	0.0298605987371282	21.8598303058855	1.08869293197752e-05	-2.56540084388193	1
ENSG00000138356.13	AOX1	2	200589225	2_118	0	0.014643835279219	13.1167546122707	3.20362249512197e-06	-1.31788079470191	1
ENSG00000082153.17	BZW1	2	200810095	2_119	0	0.0563581729556449	19.1161545751262	1.79687366911587e-05	2.0422535211274	1
ENSG00000013441.15	CLK1	2	200864612	2_119	0	0.0367066208783607	15.030379078055	9.20183508975115e-06	1.93223819301791	1
ENSG00000240344.8	PPIL3	2	200889218	2_119	0	0.0264889589718628	11.9405976418732	5.27534734951884e-06	1.29447852760703	1
ENSG00000155744.9	FAM126B	2	201067007	2_119	0	0.0250638921586744	11.4180536624831	4.77310181727628e-06	-1.72297297297309	1
ENSG00000119013.8	NDUFB3	2	201071148	2_119	0	0.0316116445413688	13.6134529846747	7.17753784766037e-06	-1.82388663967618	1
ENSG00000003402.19	CFLAR	2	201116120	2_119	0	0.0258169334088807	11.6977412888089	5.03693993841409e-06	-1.66122448979573	1
ENSG00000003400.14	CASP10	2	201183110	2_119	0	0.0219790948225639	10.1781635882918	3.73112101383713e-06	1.28834355828272	1
ENSG00000064012.21	CASP8	2	201233250	2_119	0	0.0123699211512768	4.76655580276251	9.83403429846943e-07	-0.185589348890103	2
ENSG00000155749.12	ALS2CR12	2	201280889	2_119	0	0.012959121391046	5.20390450288866	1.12477325683982e-06	0.539062500000044	1
ENSG00000115993.12	TRAK2	2	201452337	2_119	0	0.0344733660054722	14.4348165358521	8.29955991230835e-06	1.54115586690043	1
ENSG00000155755.18	TMEM237	2	201640822	2_119	0	0.0169519249107387	7.73052022515503	2.18568638153635e-06	0.959731543624192	1
ENSG00000003393.14	ALS2	2	201780819	2_119	0	0.0631772941111159	20.2109988092279	2.1296532782661e-05	2.19337016574606	1
ENSG00000055044.10	NOP58	2	202264235	2_120	0	0.0105503266215543	4.86815673607526	8.56624641168066e-07	-0.569230769230857	1
ENSG00000138439.11	FAM117B	2	202634789	2_120	0	0.0312152081709957	15.0898635114041	7.85618411161985e-06	-2.15999999999984	1
ENSG00000163596.16	ICA1L	2	202871528	2_120	0	0.0114326070034833	5.62252893253902	1.07210440234557e-06	-1.02185792349762	1
ENSG00000138380.17	CARF	2	202912242	2_120	0	0.0105607226420175	4.87739432549959	8.59095830134116e-07	0.342062193125901	1
ENSG00000138442.9	WDR12	2	203016111	2_120	0	0.0109431873719709	5.21154991073672	9.51197811290928e-07	-0.907103825136085	1
ENSG00000144426.18	NBEAL1	2	203014780	2_120	0	0.0111593732634591	5.39523994049798	1.0041779332178e-06	-0.446043165467718	1
ENSG00000118257.16	NRP2	2	205681675	2_121	0	0.0365840403504213	13.8975492918265	8.47988565245342e-06	1.5055555555547	1
ENSG00000114933.15	INO80D	2	206084527	2_122	0	0.0143470143795588	6.82337044263404	1.63275337087458e-06	-1.66666666666678	1
ENSG00000023228.13	NDUFS1	2	206158896	2_122	0	0.177887397144329	19.5727496799944	5.80707089335974e-05	3.888	1
ENSG00000114948.12	ADAM23	2	206443099	2_122	0	0.0140670493918778	4.9152360330036	1.15320759959636e-06	0.271317829457414	1
ENSG00000138400.12	MDH1B	2	206765122	2_122	0	0.0262190607039385	10.4112837175302	4.55283085871292e-06	-1.12153707526307	2
ENSG00000118246.13	FASTKD2	2	206765614	2_122	0	0.0198317987514668	7.96787194823786	2.63550933093569e-06	-0.889295245869739	2
ENSG00000163249.11	CCNYL1	2	207712007	2_122	0	0.0294509835607802	11.7934582718162	5.79296738809491e-06	-1.38819320214785	1
ENSG00000118231.4	CRYGD	2	208124857	2_123	0	0.0227366023385784	8.21788287950288	3.1163456326412e-06	1.08593750000002	1
ENSG00000168582.4	CRYGA	2	208167437	2_123	0	0.0242257984366241	8.81681001015103	3.5624574638479e-06	-0.957142857142841	1
ENSG00000188674.10	C2orf80	2	208165848	2_123	0	0.0268835003665809	9.80034600172331	4.39427598662288e-06	1.08894182544524	2
ENSG00000178385.14	PLEKHM3	2	208025325	2_123	0	0.0206025989993434	7.28814341884198	2.50437307250371e-06	0.999999999999882	1
ENSG00000138413.13	IDH1	2	208266212	2_123	0	0.0181180466618464	6.07701819223042	1.83637772356389e-06	-0.524911032028401	1
ENSG00000115020.16	PIKFYVE	2	208266265	2_123	0	0.0156123255478506	4.67564577604428	1.21750094237597e-06	0.0606860158311416	1
ENSG00000144407.9	PTH2R	2	208359705	2_123	0	0.0160137616526942	4.91456639075767	1.31261895705147e-06	-0.175572519083861	1
ENSG00000144406.18	UNC80	2	209772425	2_124	0	0.0105028476094325	6.71780351194286	1.17677780002412e-06	-0.838596491228404	1
ENSG00000197713.14	RPE	2	210002122	2_124	0	0.00868025068041412	4.92867433405018	7.13546854273541e-07	-0.242063492063392	1
ENSG00000115365.11	LANCL1	2	210477778	2_124	0	0.00882114729005867	5.07977007894383	7.47358941674808e-07	0.552845528455196	1
ENSG00000138376.10	BARD1	2	214809500	2_127	0	0.0150097227275687	8.69754760456561	2.17735673823505e-06	1.1981107528547	2
ENSG00000138363.14	ATIC	2	215310965	2_127	0	0.0112828396544019	5.90786329745934	1.11175466226395e-06	0.573507587798553	3
ENSG00000079246.15	XRCC5	2	216106078	2_127	0	0.0116557896236456	6.22567362916348	1.21028640670827e-06	0.588709677419138	1
ENSG00000138375.12	SMARCAL1	2	216412526	2_127	0	0.0100602610433761	4.84005266853406	8.12118573463344e-07	-0.212120766564714	2
ENSG00000171450.5	CDK5R2	2	218959212	2_129	0	0.0556078166828093	18.364519964354	1.70323875384957e-05	1.8880407124683	1
ENSG00000181378.13	CFAP65	2	219041645	2_129	0	0.0252875526949647	11.0198088381313	4.64773081846462e-06	1.32862190812804	1
ENSG00000182698.11	RESP18	2	219333008	2_129	0	0.0130397376289436	4.7958859822445	1.04303242168215e-06	0.120433451507752	2
ENSG00000231672.6	DIRC3	2	217756535	2_129	0	0.013149094801166	4.92680751907555	1.08049200486051e-06	-0.40947075208901	1
ENSG00000188282.12	RUFY4	2	218034910	2_129	0	0.0138677178730983	8.57625882122451	1.9836405713997e-06	-2.10417658208001	2
ENSG00000163464.7	CXCR1	2	218166777	2_129	0	0.0415351468331989	19.4542870843381	1.34769363140782e-05	2.77573529411788	1
ENSG00000163466.15	ARPC2	2	218216188	2_129	0	0.012844651045008	5.6785319836072	1.21651786742752e-06	-1.10666666666727	1
ENSG00000179921.14	GPBAR1	2	218259499	2_129	0	0.0265865450884779	27.246359316563	1.20817679414693e-05	5.04838709677474	1
ENSG00000127838.13	PNKD	2	218270205	2_129	1	0.102779857632793	38.4944781744394	6.59882413465907e-05	5.64285714285653	1
ENSG00000135926.14	TMBIM1	2	218292881	2_129	0	0.0270694358368345	10.7413679632853	4.84952167189788e-06	-0.89942528735677	1
ENSG00000158428.3	CATIP	2	218356632	2_129	0	0.0272453057035712	19.3947457184015	8.81324576181059e-06	3.48854961832044	1
ENSG00000018280.16	SLC11A1	2	218381984	2_129	0	0.016593351376587	7.06137197175655	1.95426432823756e-06	-0.748175182481655	1
ENSG00000135913.10	USP37	2	218568666	2_129	0	0.0268752078965845	12.687743948066	5.68717174546601e-06	-2.04941860465124	1
ENSG00000144580.13	CNOT9	2	218568634	2_129	0	0.0139395660430439	6.18471029822136	1.43790012274047e-06	1.21213880373617	2
ENSG00000115556.13	PLCD4	2	218607609	2_129	0	0.0131542631468921	4.86296083700611	1.06690906020997e-06	-0.0710851562651331	2
ENSG00000074582.12	BCS1L	2	218658716	2_129	0	0.0442474701233933	17.6719155007021	1.3041639060334e-05	2.42058823529331	1
ENSG00000115568.15	ZNF142	2	218658710	2_129	0	0.0246584515470972	12.4965997446945	5.13946327047745e-06	2.16199291156205	2
ENSG00000163481.7	RNF25	2	218672514	2_129	0	0.0319501368575832	14.4195852934361	7.68396890362889e-06	-2.18823529411908	1
ENSG00000163482.11	STK36	2	218672514	2_129	0	0.0319501368575832	14.4195852934361	7.68396890362889e-06	-2.18823529411908	1
ENSG00000187736.12	NHEJ1	2	219157074	2_129	0	0.0128699184985934	4.86041430139833	1.04329996378061e-06	0.430851063829781	1
ENSG00000115649.15	CNPPD1	2	219177206	2_129	0	0.0142440893403581	5.94429665314888	1.41219695103231e-06	-0.684264798038591	2
ENSG00000115657.12	ABCB6	2	219218557	2_129	0	0.0146899143403542	6.01912786654361	1.47473143691587e-06	0.752427184466232	1
ENSG00000198925.10	ATG9A	2	219230067	2_129	0	0.0129078426573065	4.71413507886287	1.01488256355807e-06	-0.0375939849623862	1
ENSG00000163516.13	ANKZF1	2	219229829	2_129	0	0.0141927914978236	5.69249037688237	1.34750452861982e-06	0.557109138112389	2
ENSG00000127824.13	TUBA4A	2	219278362	2_129	0	0.0151899189866674	6.29117776366451	1.59385026870569e-06	-0.650205761317217	1
ENSG00000135924.15	DNAJB2	2	219279688	2_129	0	0.0134190115190201	5.0729273511308	1.13537486131688e-06	0.355828220858808	1
ENSG00000054356.13	PTPRN	2	219309334	2_129	0	0.0164191051325916	7.09223348435901	1.94219402579477e-06	0.847715736040494	1
ENSG00000123992.18	DNPEP	2	219399651	2_129	0	0.0163297492049145	6.9334184215025	1.88836973090498e-06	-0.7678883071557	1
ENSG00000175084.11	DES	2	219418537	2_129	0	0.0133987333852433	5.07451739827028	1.13401447167473e-06	-0.353518821604035	1
ENSG00000144591.18	GMPPA	2	219506313	2_129	0	0.0133119082162071	4.97849626040629	1.10534691984687e-06	-0.198019801980257	1
ENSG00000124006.14	OBSL1	2	219572251	2_129	0	0.0128620174754295	4.68941432746085	1.0059764335996e-06	0.0312499999999891	1
ENSG00000144589.21	STK11IP	2	219597759	2_130	0	0.0171574334680265	7.4858306788119	2.14216258025963e-06	-0.833917254970005	2
ENSG00000116106.11	EPHA4	2	221574191	2_130	0	0.0131750800597219	5.00111687569333	1.09895617234495e-06	0.276758409785889	1
ENSG00000116120.9	FARSB	2	222658954	2_131	0	0.0190911789223556	8.37919617448367	2.66805766453601e-06	-0.96774193548401	1
ENSG00000124003.12	MOGAT1	2	222671822	2_131	0	0.0150657885034996	6.14961973243844	1.54525527070843e-06	-0.609341825902295	1
ENSG00000123983.13	ACSL3	2	222860739	2_131	0	0.0131864837399327	4.89663991138961	1.0769295090122e-06	0.232736572889938	1
ENSG00000135919.12	SERPINE2	2	224039199	2_132	0	0.0147616775312504	5.61626193922729	1.38274843100736e-06	0.534351145037938	1
ENSG00000124019.9	FAM124B	2	224402283	2_132	0	0.0176686831735868	7.30820023972074	2.15364802449684e-06	-0.881578947368311	1
ENSG00000036257.12	CUL3	2	224585651	2_132	0	0.025731042043624	10.853948901378	4.658061869685e-06	-1.38764044943888	1
ENSG00000135905.18	DOCK10	2	225041976	2_133	0	0.0775657415816528	21.6380340723954	2.79928975631606e-05	-2.21032504780186	1
ENSG00000169047.5	IRS1	2	226800135	2_133	0	0.0130678556623819	4.73381389922728	1.03175270223125e-06	0.139112903225735	1
ENSG00000081052.11	COL4A4	2	227163765	2_133	0	0.0130135460352171	4.69466518816713	1.01896761922952e-06	-0.0865384615385077	1
ENSG00000187957.7	DNER	2	229714856	2_135	0	0.00682676228387669	4.727629937456	5.38292538805326e-07	0.164102564102545	1
ENSG00000135898.9	GPR55	2	230960977	2_135	0	0.0236840214006149	16.1926406072948	6.3963648393955e-06	-1.60169491525456	1
ENSG00000237412.6	PRSS56	2	232520686	2_136	0	0.0168449565832616	4.75629370045069	1.33628368466288e-06	0.187050359712214	1
ENSG00000135902.9	CHRND	2	232526097	2_136	0	0.0168799531267416	4.77583338364926	1.34456099633283e-06	-0.0984848484848931	1
ENSG00000173699.15	SPATA3	2	231010874	2_136	0	0.0188071858560394	5.79410793722618	1.81748361067708e-06	0.679389312977069	1
ENSG00000204128.5	C2orf72	2	231038211	2_136	0	0.0192657324087948	6.02110136714952	1.93473535610073e-06	-0.61325966850825	1
ENSG00000173692.12	PSMD1	2	231056872	2_136	0	0.0168142760434131	4.7391307538669	1.32903668798216e-06	-0.202380952380968	1
ENSG00000135914.5	HTR2B	2	231125386	2_136	0	0.0169231740502468	4.79990948937374	1.35479933475829e-06	0.199966081665702	2
ENSG00000135931.17	ARMC9	2	231198852	2_136	0	0.0183544142841088	5.56451148346938	1.70344328529242e-06	0.536242266093531	2
ENSG00000156966.6	B3GNT7	2	231394665	2_136	0	0.0268664354112628	9.15971269786206	4.10442199547734e-06	-0.955555555555532	1
ENSG00000187514.16	PTMA	2	231707301	2_136	0	0.016894482223909	4.78393349144893	1.34800072271206e-06	-0.0884955752212203	1
ENSG00000144524.17	COPS7B	2	231779174	2_136	0	0.0171147945512579	4.90592214481093	1.40040111401347e-06	-0.230125523012564	1
ENSG00000144535.19	DIS3L2	2	231961176	2_136	0	0.0188373604665385	5.80920728635994	1.82514354750912e-06	0.528169014084221	1
ENSG00000221944.6	TIGD1	2	232550122	2_136	0	0.018376482374927	5.57582997294277	1.70896044203967e-06	0.537037037037036	1
ENSG00000115468.11	EFHD1	2	232610672	2_136	0	0.0238753163366835	8.04459059250416	3.20341486724061e-06	0.906474820143782	1
ENSG00000204120.14	GIGYF2	2	232697615	2_137	0	0.0108660302519423	4.74312682949837	8.59598706041471e-07	-0.192592592592648	1
ENSG00000115474.6	KCNJ13	2	232770188	2_137	0	0.0108095386816939	4.73621844111875	8.53884224431261e-07	-0.23039215686286	1
ENSG00000182600.9	C2orf82	2	232880623	2_137	0	0.0117183159713287	5.30343206742962	1.0365310589025e-06	-0.230158730158763	1
ENSG00000066248.14	NGEF	2	233013260	2_137	0	0.0121187527771649	5.64190147857982	1.14036408112531e-06	-0.379613356766119	1
ENSG00000168918.13	INPP5D	2	233059299	2_137	0	0.0109494113641506	4.77248852597029	8.71556950840393e-07	0.0384615384615434	1
ENSG00000085982.13	USP40	2	233565958	2_137	0	0.0109995831357731	10.6705279462214	1.95759226190524e-06	2.60936103836346	3
ENSG00000130147.15	SH3BP4	2	234951552	2_138	0	0.0222100143624794	8.0690964909649	2.98905463843359e-06	-0.951311857514462	2
ENSG00000168505.6	GBX2	2	236167453	2_139	0	0.0259044654675858	9.53702185114489	4.12047722879053e-06	1.23076923076932	1
ENSG00000132321.16	IQCA1	2	236488292	2_139	0	0.0158350636019937	4.89627579452546	1.29314072784183e-06	0.154467668923183	2
ENSG00000198612.10	COPS8	2	237085776	2_140	0	0.0138266685104708	6.80171924998781	1.56854274514852e-06	-1.01890359168189	1
ENSG00000177483.11	RBM44	2	237798821	2_140	0	0.0132747291344839	6.41870015345632	1.42112690649304e-06	0.629260987750888	2
ENSG00000132329.10	RAMP1	2	237858483	2_141	0	0.0155843079491356	6.03240284591408	1.56797077278661e-06	-0.451697127937325	1
ENSG00000184182.18	UBE2F	2	237966682	2_141	0	0.0133824754637457	6.25800510518884	1.39679436549836e-06	-1.3803888802712	2
ENSG00000132330.16	SCLY	2	238060509	2_141	1	0.0563546202477656	17.8394985715281	1.67676529414251e-05	3.895654713921	2
ENSG00000144488.14	ESPNL	2	238124882	2_141	0	0.0136909272017757	7.17124453701272	1.63752334009995e-06	1.6769230769225	1
ENSG00000168427.8	KLHL30	2	238138383	2_141	0	0.0135107219315151	4.9734657364629	1.12072172725901e-06	-0.491416309012999	1
ENSG00000178752.15	ERFE	2	238158500	2_141	0	0.014264790589155	5.73357725362238	1.36411559700562e-06	0.778443113772277	1
ENSG00000132323.8	ILKAP	2	238203982	2_141	0	0.0143030889251239	5.43677640755713	1.29697443873618e-06	-0.454545454545522	1
ENSG00000204104.11	TRAF3IP1	2	238320939	2_141	0	0.0236793533560233	10.3837885725797	4.10096233608005e-06	1.41509433962279	1
ENSG00000065802.11	ASB1	2	238426593	2_141	0	0.0151482351623066	5.77125988569524	1.45811835033938e-06	-0.511842402336262	2
ENSG00000233608.3	TWIST2	2	238847617	2_141	0	0.018260598370206	7.32847834580686	2.23197290954402e-06	0.753314445103895	3
ENSG00000178602.7	OTOS	2	240144251	2_142	0	0.0115999613351832	8.09085390958517	1.56534837499881e-06	0.93167701863389	1
ENSG00000130414.11	NDUFA10	2	240025297	2_142	0	0.00820120192958074	4.83585426956227	6.6147101033583e-07	-0.258426966292151	1
ENSG00000142330.19	CAPN10	2	240586750	2_142	0	0.0330875210639995	17.9739697784743	9.91901035156794e-06	-2.00000000000078	1
ENSG00000130294.15	KIF1A	2	240820742	2_144	0	0.00414001005039688	5.17723461181353	3.57486253918151e-07	-0.306801933943551	2
ENSG00000226321.5	CROCC2	2	240905980	2_144	0	0.00423332386589026	5.97161875953679	4.21632106555449e-07	-0.838461538461383	1
ENSG00000122085.16	MTERF4	2	241102692	2_144	0	0.00805088510540486	11.4366489496595	1.53568635329583e-06	1.39949719893041	2
ENSG00000115687.13	PASK	2	241150158	2_144	0	0.0346350018842293	24.072913072508	1.39060558337676e-05	2.17968750000025	1
ENSG00000115685.14	PPP1R7	2	241149230	2_144	0	0.0216895763018483	19.7067109067846	7.12894590908769e-06	-1.8880000000002	1
ENSG00000146205.13	ANO7	2	241188486	2_144	0	0.00726815799509617	10.0324089311191	1.21615713232462e-06	-0.998025515781183	2
ENSG00000115677.16	HDLBP	2	241317232	2_144	0	0.00512833172435756	7.01078897320388	5.99657279451234e-07	0.759591805711186	2
ENSG00000006607.13	FARP2	2	241354701	2_144	0	0.00491275155164062	6.63462739032138	5.43627533171418e-07	0.701863354037257	1
ENSG00000115694.14	STK25	2	241510210	2_144	0	0.00499227343930242	6.74790419723031	5.61859047230352e-07	-0.758928571428577	1
ENSG00000176720.4	BOK	2	241551467	2_144	0	0.0304147520667639	26.5910253012826	1.34889911393091e-05	4.33974358974287	1
ENSG00000176946.11	THAP4	2	241633431	2_144	0	0.00448538923090114	6.00285217903696	4.49073978326865e-07	-0.86896551724155	1
ENSG00000168397.16	ATG4B	2	241636401	2_144	0	0.0066429678081078	11.5873984594807	1.28383199536415e-06	1.89361702127666	1
ENSG00000168393.12	DTYMK	2	241683277	2_144	0	0.0062315695050249	13.6203113730047	1.41561313943259e-06	3.02797202797129	1
ENSG00000168395.15	ING5	2	241687101	2_144	0	0.0550626903514246	26.4073637552611	2.4251721958293e-05	2.73162586041553	2
ENSG00000180902.17	D2HGDH	2	241756914	2_144	0	0.00745217241096241	10.3440243403766	1.28567895004217e-06	-0.946288413754704	2
ENSG00000154252.11	GAL3ST2	2	241771938	2_144	0	0.0082023954525301	11.1683873919879	1.52788715172767e-06	0.992957746479001	1
ENSG00000134121.9	CHL1	3	195756	3_1	0	0.0165780848381438	4.67550088892522	1.29277399465315e-06	-0.0512820512820467	1
ENSG00000072756.16	TRNT1	3	3122451	3_3	0	0.0131542674811386	4.76056334174047	1.04444391077201e-06	-0.0938775510204587	1
ENSG00000170364.12	SETMAR	3	4303252	3_3	0	0.0262941198803649	11.2869820436145	4.94990174528955e-06	1.32258064516109	1
ENSG00000144455.13	SUMF1	3	4467058	3_4	0	0.0144625052007269	6.84908511529095	1.65209948963618e-06	-0.785769697924627	2
ENSG00000134108.12	ARL8B	3	5123084	3_4	0	0.012010495341693	5.10259374730761	1.0221438436311e-06	-0.313432835820958	1
ENSG00000125046.14	SSUH2	3	8744602	3_7	0	0.0172885987514623	6.53985966456654	1.88576829447043e-06	0.663529411765099	1
ENSG00000180914.10	OXTR	3	8769477	3_7	0	0.0564913509286262	17.7629173716612	1.67361809089631e-05	-1.86183009794242	2
ENSG00000070950.9	RAD18	3	8961362	3_7	0	0.0195268645946556	7.68678212403075	2.50344002709555e-06	0.896114835384947	2
ENSG00000168137.15	SETD5	3	9397385	3_7	0	0.0377107726706413	13.9107865786219	8.74937889381087e-06	1.51301115241685	1
ENSG00000114026.21	OGG1	3	9749660	3_8	0	0.0198085058346246	6.77117972787207	2.23705244002945e-06	-0.674698795180463	1
ENSG00000134072.10	CAMK1	3	9769618	3_8	0	0.0230141450740256	8.1860156735579	3.14215441548958e-06	0.924865831842699	1
ENSG00000214021.15	TTLL3	3	9807893	3_8	0	0.0158805252200059	4.68954390919151	1.24209717497942e-06	0.0427810412206554	2
ENSG00000156990.14	RPUSD3	3	9843931	3_8	0	0.0159399057036043	4.72466872370573	1.2560797561025e-06	0.111940298507424	1
ENSG00000187288.10	CIDEC	3	9879932	3_8	0	0.0162516417225304	4.9069551756649	1.33005449677973e-06	0.143749999999939	1
ENSG00000171135.13	JAGN1	3	9890289	3_8	0	0.0170269327121395	5.34568187149951	1.51809739524203e-06	-0.447488584474935	1
ENSG00000163702.18	IL17RC	3	9917083	3_8	0	0.0161606129880756	4.8541006581168	1.30835835917389e-06	0.398326703448907	2
ENSG00000125037.12	EMC3	3	10010880	3_8	0	0.018693800493109	6.22535508940135	1.94098347215554e-06	0.673511293634329	1
ENSG00000144554.10	FANCD2	3	10025967	3_8	0	0.0419090038319299	13.8632857347036	9.69021957367501e-06	2.10810810810791	1
ENSG00000254999.3	BRK1	3	10115548	3_8	0	0.0160949689838186	4.81578608708306	1.29275860540566e-06	0.237250554323715	1
ENSG00000134086.7	VHL	3	10141318	3_8	0	0.0177036472769594	5.71266339332686	1.68679182960216e-06	-0.364238410596024	1
ENSG00000157014.10	TATDN2	3	10247632	3_8	0	0.0193012610866681	6.52667927800619	2.10105810453732e-06	-0.666666666666399	1
ENSG00000157087.17	ATP2B2	3	10707748	3_8	0	0.0282869361328247	10.1351813748983	4.78164731801696e-06	1.27439024390255	1
ENSG00000157103.10	SLC6A1	3	10992288	3_9	0	0.0106013094467764	5.27185027316005	9.32143304415537e-07	0.38167938931306	1
ENSG00000196639.6	HRH1	3	11135354	3_9	0	0.0100070895746115	4.73021895082699	7.89494550235177e-07	-0.11875000000003	1
ENSG00000197548.12	ATG7	3	11272224	3_9	0	0.0145712663569617	8.26122343772789	2.00771364720563e-06	1.29062233671889	2
ENSG00000144559.10	TAMM41	3	11837258	3_9	0	0.0224361141946687	12.3270870400802	4.61283807593542e-06	1.4214935702026	2
ENSG00000157150.4	TIMP4	3	12159968	3_9	0	0.0205923713367715	11.5182327305342	3.95596386627943e-06	-1.50354609929115	1
ENSG00000075975.15	MKRN2	3	12557284	3_9	0	0.0102210060620554	4.92881556629442	8.40226391945032e-07	-0.281581753671892	2
ENSG00000225526.4	MKRN2OS	3	12561203	3_9	0	0.0105751200927955	5.24862298634756	9.25743756399293e-07	0.343065693430764	1
ENSG00000088726.15	TMEM40	3	12769053	3_9	0	0.0154499756378518	8.81203333099848	2.2707223557527e-06	-1.03448275862011	1
ENSG00000144712.11	CAND2	3	12796841	3_9	0	0.0361231207643361	16.8330335682996	1.01416299083979e-05	-1.71974522293065	1
ENSG00000144713.12	RPL32	3	12841340	3_9	0	0.010486743698584	5.16982542922336	9.04225265485054e-07	-0.363885726935241	2
ENSG00000154764.5	WNT7A	3	13880326	3_10	0	0.0100361531294847	5.06494090652806	8.47816310517649e-07	-0.196850393700777	1
ENSG00000131379.9	C3orf20	3	14669081	3_10	0	0.0118361984670089	6.61434022625254	1.30574651243801e-06	0.696522655126778	2
ENSG00000144711.13	IQSEC1	3	13072626	3_10	0	0.0377552194342554	17.5600537034294	1.10576526652482e-05	1.79611650485477	1
ENSG00000132182.11	NUP210	3	13419856	3_10	0	0.00964756903306341	4.69421523083241	7.55337416740553e-07	0.056910569105693	1
ENSG00000163520.13	FBLN2	3	13536251	3_10	0	0.0146944238120289	8.64782630077921	2.11943267202261e-06	1.07371794871785	1
ENSG00000154767.14	XPC	3	14179017	3_10	0	0.0127557127606376	7.31740261012997	1.55676044246306e-06	0.848396501458006	1
ENSG00000131389.16	SLC6A6	3	14402293	3_10	0	0.0320800248960692	16.014994656396	8.56883145066629e-06	1.7709677419353	1
ENSG00000154781.15	CCDC174	3	14660765	3_10	0	0.0109523966979366	5.88533100491417	1.07507847064539e-06	-0.538461538461288	1
ENSG00000177463.15	NR2C2	3	14947241	3_11	0	0.0479053280930994	13.4309552895843	1.07312627341476e-05	-1.64903846153896	1
ENSG00000131368.7	MRPS25	3	15064685	3_11	0	0.0233324555139378	6.60941499047107	2.57207467415514e-06	0.714285714285893	1
ENSG00000131381.12	RBSN	3	15100839	3_11	0	0.0392757056683091	11.5402090546027	7.55958193671016e-06	-1.54676258992815	1
ENSG00000131375.9	CAPN7	3	16109881	3_11	0	0.0738039308867202	17.5741688049782	2.16328825637401e-05	1.90510948905129	1
ENSG00000131370.15	SH3BP5	3	15341039	3_11	0	0.0229628490860383	6.4586930526032	2.47360598195326e-06	0.728682170542902	1
ENSG00000144597.13	EAF1	3	15429031	3_11	0	0.0207688741246156	5.51129367341171	1.90909092461061e-06	0.411183072927742	2
ENSG00000131373.14	HACL1	3	15601536	3_11	0	0.0199995675618415	5.15541785777437	1.71966789125678e-06	-0.395270270270374	1
ENSG00000206560.11	ANKRD28	3	15859466	3_11	0	0.023489252199714	6.67264115757119	2.61412930914457e-06	-0.880952380952628	1
ENSG00000131378.13	RFTN1	3	16513716	3_12	0	0.0194016842615479	7.34407766745442	2.3764944226068e-06	0.779904306220075	1
ENSG00000154822.17	PLCL2	3	16802230	3_12	0	0.0474068788077628	15.8058284113379	1.24973729831811e-05	-1.90647482014372	1
ENSG00000182568.16	SATB1	3	18445845	3_13	0	0.00980633026947708	5.63074174200045	9.20941894761031e-07	-0.546728971962903	1
ENSG00000183960.8	KCNH8	3	19148202	3_14	0	0.0126463247028698	4.93423285792061	1.04074438148729e-06	-0.232456140350764	1
ENSG00000163576.17	EFHB	3	19946616	3_14	0	0.0152378054977592	6.68718002055017	1.69951712863627e-06	0.761721050479428	3
ENSG00000144566.10	RAB5A	3	19946616	3_14	0	0.0157258236168841	6.98381338770632	1.8317497124323e-06	0.802714617392017	3
ENSG00000183977.13	PP2D1	3	20011436	3_14	0	0.0346319509482129	14.438330417926	8.33976934816124e-06	1.67295597484307	1
ENSG00000114166.7	KAT2B	3	20039856	3_14	0	0.0124388414957706	4.77875944545379	9.91414368437652e-07	0.237499999999945	1
ENSG00000182247.9	UBE2E2	3	23203514	3_17	0	0.0159313800210346	6.95491724958566	1.84801490598259e-06	-1.34659432911184	2
ENSG00000170142.11	UBE2E1	3	23805720	3_18	0	0.0201193334667276	10.4067956745642	3.49213256995273e-06	1.1294964028775	1
ENSG00000197885.10	NKIRAS1	3	23859537	3_18	0	0.0480953927932178	18.663780370939	1.49714269884527e-05	-1.95199999999931	1
ENSG00000077092.18	RARB	3	25174179	3_18	0	0.0749542209693235	22.9184073558951	2.86510560771675e-05	-2.64480874316921	1
ENSG00000077097.15	TOP2B	3	25664786	3_19	0	0.0222577905236521	5.46158442705502	2.0274997432265e-06	-0.474820143884951	1
ENSG00000151093.7	OXSM	3	25782726	3_19	0	0.0246791790875068	6.4364711022942	2.64934574820423e-06	-0.705776173285007	1
ENSG00000033867.16	SLC4A7	3	27484716	3_20	0	0.0847550370675079	21.2797116077692	3.00809371066324e-05	-2.5240641711217	1
ENSG00000163512.13	AZI2	3	28349407	3_21	0	0.0188806793041527	7.1319228627809	2.24586867912205e-06	-0.788008565311054	1
ENSG00000144642.21	RBMS3	3	28575079	3_21	0	0.0152780535456301	5.1384541743271	1.30936467830505e-06	-0.453531598512854	1
ENSG00000163527.9	STT3B	3	31532766	3_23	0	0.0334623894479283	11.3452632537111	6.33186479285073e-06	-1.4782608695657	1
ENSG00000144645.13	OSBPL10	3	32078058	3_23	0	0.0525233905691298	15.6348720511049	1.36964239578123e-05	1.76097560975722	1
ENSG00000170293.8	CMTM8	3	32238085	3_23	0	0.0166118210255268	4.73238208399718	1.31116440455277e-06	0.11326541112902	2
ENSG00000153551.13	CMTM7	3	32392400	3_24	0	0.0123477783786461	4.72219795660661	9.72507861105024e-07	-0.0931677018634352	1
ENSG00000091317.7	CMTM6	3	32551985	3_24	0	0.0225359441867824	10.6316973834845	3.99611953308149e-06	1.29608938547459	1
ENSG00000144635.8	DYNC1LI1	3	32570942	3_24	0	0.0146508319337226	6.43583797048612	1.57263339490406e-06	0.749961535241179	2
ENSG00000182973.18	CNOT10	3	32684690	3_24	0	0.0148641179396056	6.38688746554174	1.58339224035227e-06	0.613588110403477	1
ENSG00000188167.8	TMPPE	3	33097285	3_24	0	0.0334572858452752	13.6586887387324	7.62183987530082e-06	-1.47169811320735	1
ENSG00000170266.15	GLB1	3	33097411	3_24	0	0.0145440217785325	6.23359027739362	1.51210822344115e-06	-0.529850746268911	1
ENSG00000170275.14	CRTAP	3	33113893	3_24	0	0.0130457716047901	5.31677252553387	1.15685241160728e-06	0.523529411764892	1
ENSG00000173705.8	SUSD5	3	33215942	3_25	0	0.0269570439260143	12.0185136382929	5.40359924734166e-06	-1.26695620914564	2
ENSG00000153560.11	UBP1	3	33440884	3_25	0	0.013055138047158	5.18561131255142	1.12912373107832e-06	0.635036496350323	1
ENSG00000170248.13	PDCD6IP	3	33797856	3_25	0	0.0922346435273793	23.7772250137318	3.65776118420174e-05	2.55072463768212	1
ENSG00000144681.10	STAC	3	36380068	3_26	0	0.0288831071447095	9.97912087519045	4.80724548339865e-06	-1.60260926429655	2
ENSG00000076242.14	MLH1	3	36993455	3_27	0	0.0255365201415388	7.42312311569269	3.16161137076586e-06	-0.966666666667009	1
ENSG00000093167.17	LRRFIP2	3	37183476	3_27	0	0.0206764030795893	5.4304552532242	1.87271347334484e-06	0.645161290322472	1
ENSG00000144674.16	GOLGA4	3	37243088	3_27	0	0.0206572217702902	5.42170341319822	1.86796086827518e-06	0.485591827156119	2
ENSG00000198590.11	C3orf35	3	37386585	3_27	0	0.0213666580258743	5.74015405372125	2.04559782313488e-06	0.564841498559295	1
ENSG00000144677.14	CTDSPL	3	37853373	3_27	0	0.0532139425729843	14.395621853881	1.27766198214524e-05	-1.61635220125754	1
ENSG00000136059.14	VILL	3	37989256	3_27	0	0.0309214649242112	9.23295771802954	4.76168884742024e-06	1.14093959731564	1
ENSG00000187091.13	PLCD1	3	38029646	3_27	0	0.0192138614831089	4.73889751340632	1.5186303585109e-06	0.0438799076212246	1
ENSG00000008226.19	DLEC1	3	38039540	3_27	0	0.0218914445119401	5.96904590295936	2.17941253187882e-06	0.570370370370359	1
ENSG00000093217.9	XYLB	3	38346523	3_28	0	0.0230216602664707	9.42427046736176	3.61863256932361e-06	-1.07918552036186	1
ENSG00000114739.13	ACVR2B	3	38455590	3_28	0	0.0159650276614722	5.97467168601605	1.59090345973716e-06	0.573705179283053	1
ENSG00000114745.13	GORASP1	3	39108575	3_28	0	0.0139986799960412	4.73815789077879	1.10625875350217e-06	-0.153564899451646	1
ENSG00000168026.18	TTC21A	3	39107998	3_28	0	0.0213403785832866	8.70873822454601	3.09968428531366e-06	-1.24081303604883	2
ENSG00000168334.8	XIRP1	3	39191707	3_28	0	0.0297710267126138	11.8541580217172	5.88605926113862e-06	1.38036809815916	1
ENSG00000144659.10	SLC25A38	3	39383433	3_28	0	0.0139920243049969	4.73368516365801	1.10468899147899e-06	-0.00646551724137666	1
ENSG00000168314.17	MOBP	3	39467949	3_28	0	0.0217141962944239	8.87253099963786	3.21330086152572e-06	-1.21014492753575	1
ENSG00000114784.3	EIF1B	3	40309993	3_29	0	0.0127473639928902	5.42461920248877	1.15331980414207e-06	-0.428571428571302	1
ENSG00000168032.8	ENTPD3	3	40387447	3_29	0	0.0117707817758093	4.67561838815313	9.17919237351964e-07	-0.00746268656716394	1
ENSG00000188846.13	RPL14	3	40457413	3_29	0	0.0350280751310033	14.961795657397	8.74097940827628e-06	-1.57348703170069	1
ENSG00000177873.12	ZNF619	3	40477330	3_29	0	0.0126024285705177	5.31714340860077	1.11761629177728e-06	0.399999999999971	1
ENSG00000177842.11	ZNF620	3	40507337	3_29	0	0.015765852228141	7.42332786300252	1.9519837571783e-06	0.882812500000096	1
ENSG00000172888.11	ZNF621	3	40524103	3_29	0	0.0146564173206369	6.73680403014453	1.64680373055935e-06	-0.773437500000186	1
ENSG00000168036.16	CTNNB1	3	41195090	3_30	0	0.186416808862524	30.5557838876923	9.50032810953938e-05	3.40322580645198	1
ENSG00000168038.10	ULK4	3	41962012	3_30	0	0.0217307623809664	9.78555511248126	3.54666799398204e-06	-1.90624522002866	2
ENSG00000182606.14	TRAK1	3	42014240	3_30	0	0.0172397297816457	7.60430103964956	2.1865019114006e-06	0.888382687927048	1
ENSG00000114812.12	VIPR1	3	42503691	3_31	0	0.0141970900322248	5.2639096921065	1.24642993846151e-06	0.36799999999991	1
ENSG00000114857.17	NKTR	3	42600359	3_31	0	0.0175802377510083	7.27538226550997	2.13324465795711e-06	0.812423351768696	2
ENSG00000114853.13	ZBTB47	3	42653821	3_31	0	0.0172897650138087	7.11848724483941	2.05275400231946e-06	0.801075268817122	1
ENSG00000157119.11	KLHL40	3	42685151	3_31	0	0.0151084847369826	5.84917301076213	1.47392533243942e-06	-0.689393939394192	1
ENSG00000010282.14	HHATL	3	42696978	3_31	0	0.0161137497934369	6.45532749747273	1.73490221540385e-06	-0.825506483890618	2
ENSG00000244607.5	CCDC13	3	42773176	3_31	0	0.0149445148325442	5.74651849676472	1.43234202695915e-06	0.577922077922301	1
ENSG00000181061.13	HIGD1A	3	42800848	3_31	0	0.119124419466176	25.5680997394323	5.07994902732485e-05	2.62913907284744	1
ENSG00000144648.15	ACKR2	3	42804792	3_31	0	0.0150947751397948	5.84063523113368	1.47043840564949e-06	-0.555214723926593	1
ENSG00000144647.5	POMGNT2	3	43106160	3_31	0	0.040357271618815	15.1332476695295	1.01862432522308e-05	1.79032258064489	1
ENSG00000011198.7	ABHD5	3	43689274	3_31	0	0.0335446294345106	13.3779844875425	7.48468956444192e-06	-1.34285714285704	1
ENSG00000160746.12	ANO10	3	43691432	3_31	0	0.0152067234649622	5.91015098190993	1.49897479223575e-06	0.60580141371804	2
ENSG00000179152.19	TCAIM	3	44338768	3_31	0	0.0362780350825681	14.1210608139278	8.54419566707391e-06	1.6283783783782	1
ENSG00000225873.3	LINC00694	3	44439661	3_31	0	0.0394272522361786	14.9116351533824	9.80577414557559e-06	-1.77586206896577	1
ENSG00000185219.16	ZNF445	3	44479488	3_31	0	0.0192399405190026	8.12527480184103	2.60736534329556e-06	-1.0396825396823	1
ENSG00000178917.15	ZNF852	3	44510851	3_31	0	0.0166146842885732	6.74350819513184	1.86869355804196e-06	0.766917293233142	1
ENSG00000144792.9	ZNF660	3	44578138	3_31	0	0.0314519308963678	12.7676396293454	6.69758192257615e-06	1.50617569032389	2
ENSG00000186448.14	ZNF197	3	44584405	3_31	0	0.0134400285871491	4.74861727867963	1.06445539261278e-06	0.0526315789473504	1
ENSG00000169981.10	ZNF35	3	44649020	3_31	0	0.0185037364531656	7.75763962092328	2.39413778281435e-06	0.994565217391164	1
ENSG00000196653.11	ZNF502	3	44712685	3_31	0	0.0209398451466291	8.92344155711683	3.11649155863404e-06	-1.20161290322583	1
ENSG00000186446.11	ZNF501	3	44721338	3_31	0	0.0145200766926529	5.47548566425515	1.3260248473824e-06	-0.615927030336378	2
ENSG00000163807.5	KIAA1143	3	44761331	3_31	0	0.038285828702649	14.6325247231642	9.34366854643063e-06	1.75806269957454	2
ENSG00000163808.16	KIF15	3	44761638	3_31	0	0.014928906190534	5.73668142602431	1.42839666517831e-06	0.577702702702603	1
ENSG00000169964.7	TMEM42	3	44861942	3_31	0	0.014059194394611	5.17211851394078	1.21279949996598e-06	0.420875420875466	1
ENSG00000075914.12	EXOSC7	3	44975034	3_31	0	0.0134039966189385	4.72337824005332	1.05595920342316e-06	-0.183673469387776	1
ENSG00000163814.7	CDCP1	3	45145928	3_32	0	0.0505088009609588	20.6191650827268	1.73699368738362e-05	-2.28486646884335	1
ENSG00000011376.9	LARS2	3	45388983	3_32	0	0.00953685409603688	4.87440410587594	7.75330332786196e-07	0.0851963955280965	2
ENSG00000144791.9	LIMD1	3	45555166	3_32	0	0.017358089079463	10.5039410818408	3.04098512240478e-06	-1.42382631734476	2
ENSG00000211456.10	SACM1L	3	45689445	3_32	0	0.00966382343586192	4.99855204501788	8.05662798305774e-07	0.25215517241379	1
ENSG00000163818.16	LZTFL1	3	45916204	3_32	0	0.0309704862566765	15.9700750995648	8.2492618274624e-06	-1.63592233009637	1
ENSG00000163820.14	FYCO1	3	45995913	3_32	0	0.0151873898297126	9.24675403876616	2.34224624724738e-06	1.08064516128982	1
ENSG00000163823.3	CCR1	3	46208857	3_32	0	0.0319424332548489	16.2625383543243	8.66395993691186e-06	2.10419210342904	2
ENSG00000160791.13	CCR5	3	46370768	3_32	0	0.0115328664449411	6.6585277847156	1.28078308889795e-06	-0.223045173317128	2
ENSG00000121797.9	CCRL2	3	46406481	3_32	0	0.0892641775909496	26.0979847866589	3.88547650609974e-05	2.70103092783547	1
ENSG00000012223.12	LTF	3	46485538	3_32	0	0.0131570960257301	7.89729727696849	1.7330002938241e-06	1.55118110236222	1
ENSG00000241186.9	TDGF1	3	46574146	3_32	0	0.033160907877767	16.6176280395873	9.19084731670618e-06	1.95602863767559	2
ENSG00000163827.12	LRRC2	3	46580303	3_32	0	0.010109117506192	5.42148819709068	9.14096122935148e-07	0.593406593406937	1
ENSG00000178038.16	ALS2CL	3	46693608	3_33	0	0.0091593664239642	7.27596768245685	1.11151748907624e-06	0.753762194461362	2
ENSG00000181585.3	TMIE	3	46698154	3_33	0	0.0219533410737783	18.6344728189427	6.82303880321397e-06	2.30125428670424	2
ENSG00000188086.13	PRSS45	3	46744963	3_33	0	0.556740043527862	21.5122795804074	0.000199755616024477	-3.86033519552937	1
ENSG00000178055.11	PRSS42	3	46834226	3_33	0	0.00779292674119658	5.40786095407958	7.02888140529373e-07	0.485596707818893	1
ENSG00000160796.16	NBEAL2	3	46979634	3_33	0	0.00754469551731063	5.46371558461973	6.87527235838029e-07	0.547619047619162	1
ENSG00000160799.11	CCDC12	3	46982458	3_33	0	0.00809824204102039	5.66862895058661	7.65647535443498e-07	0.102362204724417	1
ENSG00000181555.20	SETD2	3	47164415	3_33	0	0.0157092119453768	12.5801382421746	3.29609650163385e-06	-1.92275574112728	1
ENSG00000076201.14	PTPN23	3	47380662	3_33	0	0.00949049799264268	8.29811716002811	1.31349574278167e-06	1.37301587301619	1
ENSG00000114650.18	SCAP	3	47476755	3_33	0	0.00928790985123307	8.04908845611304	1.24688039703419e-06	1.33503944724955	2
ENSG00000114646.9	CSPG5	3	47580720	3_33	0	0.00757388442965734	4.95395149673906	6.25792753246988e-07	0.351145038168041	1
ENSG00000164045.11	CDC25A	3	48188134	3_34	0	0.00779872101029033	6.96979592594262	9.06574610555642e-07	0.425373134328365	1
ENSG00000164048.13	ZNF589	3	48195614	3_34	0	0.00807523503242502	7.36049192612421	9.91338830457156e-07	1.06976744186032	1
ENSG00000172113.8	NME6	3	48301392	3_34	0	0.00644161712283364	5.6668343193075	6.08829277373993e-07	0.0332702438042352	2
ENSG00000164049.14	FBXW12	3	48372047	3_34	0	0.00805875501980335	7.95500381121301	1.06922339170018e-06	1.67479674796746	1
ENSG00000114268.11	PFKFB4	3	48562408	3_34	0	0.0247924610854221	31.8214720548818	1.31583069133129e-05	4.41322314049909	1
ENSG00000145040.3	UCN2	3	48563473	3_34	0	0.00835449180751202	11.2183186225198	1.56317612665579e-06	-2.02202799005155	2
ENSG00000008300.16	CELSR3	3	48658401	3_34	2	0.366883067169149	28.7532986371204	0.000175944400073674	-5.02116402116168	1
ENSG00000213672.7	NCKIPSD	3	48685869	3_34	0	0.0111685411592461	17.8854454500619	3.33162656004248e-06	-1.10687022900778	1
ENSG00000068745.14	IP6K2	3	48740313	3_34	0	0.208919251620907	39.4902484550855	0.000137603168163186	-3.7863720073663	1
ENSG00000114302.15	PRKAR2A	3	48847779	3_34	0	0.00663921165461023	38.9054975929308	4.30811803538196e-06	-6.04347826086964	1
ENSG00000178252.17	WDR6	3	49007334	3_34	0	0.0126451613471719	16.8210819707844	3.54763072793124e-06	0.676923076923062	1
ENSG00000178057.14	NDUFAF3	3	49015786	3_34	0	0.0408938255998569	30.0880136041331	2.0521606834457e-05	4.34931506849199	1
ENSG00000198218.10	QRICH1	3	49088219	3_34	0	0.0478303874822584	31.8556025643644	2.54126426294573e-05	-4.43835616438175	1
ENSG00000177352.9	CCDC71	3	49168885	3_34	0	0.00619843581795965	14.5293901539637	1.50206802113913e-06	1.96153846153876	1
ENSG00000185909.14	KLHDC8B	3	49171432	3_34	0	0.00634755272814869	33.0473606243063	3.49867178292658e-06	4.80166637464274	2
ENSG00000188315.7	C3orf62	3	49277527	3_34	1	0.0359352471818095	53.5831930781451	3.21151039587332e-05	-7.05102040815835	1
ENSG00000164076.16	CAMKV	3	49870590	3_35	0	0.0143464609377838	42.5368788102389	1.01781888731313e-05	7.10317460317599	1
ENSG00000233276.3	GPX1	3	49358324	3_35	0	0.00862053963336895	69.3115358856045	9.96552266043211e-06	-8.5296158151055	2
ENSG00000067560.10	RHOA	3	49413431	3_35	0	0.0139333974109527	50.9138606275355	1.18318637331639e-05	-7.95999999999838	1
ENSG00000145022.4	TCTA	3	49412704	3_35	0	0.0230611981873451	13.3706272435704	5.14273036931622e-06	-0.840690978886841	1
ENSG00000145020.15	AMT	3	49422974	3_35	0	0.00721453883128465	18.9252635524126	2.27724950866749e-06	3.44680851063796	1
ENSG00000164062.12	APEH	3	49673881	3_35	0	0.0451984371809906	91.7848093919844	6.91917531142786e-05	10.1382113821143	1
ENSG00000173531.15	MST1	3	49688252	3_35	0	0.0242169175794279	79.6221615175465	3.21597698845226e-05	9.71538461538547	1
ENSG00000164068.15	RNF123	3	49699132	3_35	0	0.00730548474193427	44.6258643269502	5.43745635932691e-06	-7.64227642276282	1
ENSG00000173540.12	GMPPB	3	49722998	3_35	0	0.049490881311408	26.3214403513685	2.17267588500906e-05	3.04016913319212	1
ENSG00000183763.8	TRAIP	3	49856597	3_35	0	0.00861400861329154	30.2848047852395	4.35101104578124e-06	-6.56617647058778	1
ENSG00000164078.12	MST1R	3	49903379	3_35	0	0.00774684769270784	27.1742104822572	3.51109077798475e-06	-5.93999978971879	2
ENSG00000188338.14	SLC38A3	3	50204954	3_35	0	0.0111111443837519	23.0896177725402	4.27893451700949e-06	5.06349206349299	1
ENSG00000012171.19	SEMA3B	3	50267465	3_35	0	0.0550032500899461	25.0754491510755	2.30036726449678e-05	-2.39490763108922	2
ENSG00000243477.5	NAT6	3	50295266	3_35	0	0.00913346695303208	7.74688938393597	1.18011171634629e-06	0.583999999999823	1
ENSG00000186792.16	HYAL3	3	50295266	3_35	0	0.00913346695303208	7.74688938393597	1.18011171634629e-06	-0.583999999999823	1
ENSG00000004838.13	ZMYND10	3	50343230	3_35	0	0.0179672763445208	14.814960452327	4.4395898473924e-06	1.74626865671639	1
ENSG00000007402.11	CACNA2D2	3	50504338	3_35	0	0.0283976539012571	13.8729512744274	6.57069681405329e-06	0.00540540540540694	1
ENSG00000114735.9	HEMK1	3	50569633	3_35	0	0.0108901947341669	7.61786757936448	1.38365931248021e-06	0.417112299465047	1
ENSG00000114738.10	MAPKAPK3	3	50611291	3_35	0	0.0201112372414786	16.869223426287	5.65840442993423e-06	-2.15698208401474	2
ENSG00000114737.15	CISH	3	50611939	3_35	0	0.00731472216750517	6.4926343723258	7.92097946340837e-07	-1.41326530612245	1
ENSG00000259956.1	RBM15B	3	51391456	3_35	0	0.0143980732942077	10.668658590794	2.56197155196442e-06	1.14350797266519	1
ENSG00000164081.12	TEX264	3	51661849	3_35	0	0.0074846111868796	5.73541567597583	7.15969049982709e-07	-0.85380116959089	1
ENSG00000164082.14	GRM2	3	51706404	3_35	0	0.0650522787188742	25.1531367782572	2.72907060785755e-05	-2.31421446384027	1
ENSG00000041880.14	PARP3	3	51941930	3_36	0	0.0300506054037453	14.6923909796119	7.36386483256107e-06	-1.84435797665361	1
ENSG00000243989.8	ACY1	3	51984493	3_36	0	0.0999477550223747	26.2057331787597	4.36847107082141e-05	-2.59313725490229	1
ENSG00000239732.3	TLR9	3	52218953	3_36	0	0.035947864189074	16.3901658141495	9.82690019052738e-06	2.28225806451602	1
ENSG00000164088.17	PPM1M	3	52245935	3_36	0	0.0106851685150694	4.94962829538026	8.82092373252394e-07	-0.11290322580646	1
ENSG00000168237.17	GLYCTK	3	52286212	3_36	0	0.021741494678026	11.6337641120603	4.21861368193487e-06	1.8948069972158	2
ENSG00000114841.17	DNAH1	3	52316196	3_36	0	0.0104410074269554	4.73255557576308	8.2413476182967e-07	-0.0308641975308628	1
ENSG00000010318.20	PHF7	3	52408338	3_36	0	0.0130119626270602	6.80064023245893	1.47588566047063e-06	-0.862499999999905	1
ENSG00000010319.6	SEMA3G	3	52444898	3_36	0	0.0119189148454634	5.97607731137083	1.18799066971554e-06	0.860962566845049	1
ENSG00000114854.7	TNNC1	3	52454186	3_36	0	0.012898026862486	6.71796745225922	1.44517778842414e-06	0.704209627661745	2
ENSG00000010322.15	NISCH	3	52455611	3_36	0	0.0103840988507246	4.68123124050365	8.10753839326351e-07	0.122448979591812	1
ENSG00000010327.10	STAB1	3	52495250	3_36	0	0.0107276247073959	4.986853873318	8.92257731767419e-07	-0.32967032967032	1
ENSG00000168273.7	SMIM4	3	52533601	3_36	0	0.0145449364359875	7.84768858876368	1.90376656091853e-06	-1.49206349206307	1
ENSG00000168268.10	NT5DC2	3	52534789	3_36	0	0.0114381987805522	5.58919401637051	1.06626936274862e-06	1.05400476205775	2
ENSG00000163938.16	GNL3	3	52681295	3_36	0	0.0132507326803292	6.97144893595134	1.54071761837411e-06	1.48176525540331	2
ENSG00000016864.18	GLT8D1	3	52706166	3_36	0	0.012388792951566	6.33921944091921	1.30986001848141e-06	1.43999999999978	1
ENSG00000114904.12	NEK4	3	52771077	3_36	0	0.0124731776305488	6.40300899732092	1.33205244748046e-06	1.45238095238083	1
ENSG00000055955.15	ITIH4	3	52833204	3_36	0	0.0980481092759116	26.0140329173743	4.25409333720813e-05	-3.25466004035177	2
ENSG00000213533.11	TMEM110	3	52897955	3_36	0	0.118233782650441	27.846824096573	5.49132769774885e-05	-3.38095238095414	1
ENSG00000163935.13	SFMBT1	3	53046971	3_36	0	0.0309990999095663	14.9864167283972	7.74831011308072e-06	-1.76237623762295	1
ENSG00000163933.9	RFT1	3	53130078	3_36	0	0.0327408826519204	15.5042464577357	8.46644618441845e-06	2.08208955223824	1
ENSG00000163932.13	PRKCD	3	53155654	3_36	0	0.0113605111194962	5.52526786133406	1.04691473851061e-06	-0.486301369862935	1
ENSG00000272886.5	DCP1A	3	53347519	3_36	0	0.0120575238685424	6.08469208126146	1.22364894845541e-06	0.620227038183574	1
ENSG00000016391.10	CHDH	3	53823890	3_36	0	0.0148891236909954	8.06791172051367	2.00350477066497e-06	0.978260869565565	1
ENSG00000056736.9	IL17RB	3	53844570	3_36	0	0.0108734302599309	5.1136559448485	9.27380977860654e-07	-0.255570724994606	2
ENSG00000144771.7	LRTM1	3	54966843	3_37	0	0.016510844730642	6.07320988342157	1.67242899747776e-06	0.5444015444015	1
ENSG00000157445.14	CACNA2D3	3	54122697	3_37	0	0.0230980577369883	9.23766493531517	3.55875240640563e-06	-1.03867403314874	1
ENSG00000180376.16	CCDC66	3	56557394	3_39	0	0.0166785701950398	5.18690812161859	1.44287091084673e-06	0.530558266612853	2
ENSG00000163947.11	ARHGEF3	3	57078950	3_39	0	0.0241123939320996	8.66196108200526	3.48350681044459e-06	-0.967032967032541	1
ENSG00000163666.8	HESX1	3	57226802	3_39	0	0.0164068185315505	5.03226951860768	1.37704576269075e-06	0.388888888888983	1
ENSG00000157500.10	APPL1	3	57226802	3_39	0	0.0164068185315505	5.03226951860768	1.37704576269075e-06	0.388888888888983	1
ENSG00000174844.14	DNAH12	3	57544056	3_39	0	0.037273743318849	12.7853745639419	7.94834247430177e-06	-1.77674663859678	2
ENSG00000174840.8	PDE12	3	57556472	3_39	0	0.0160303198006216	4.81375540373886	1.28702300922168e-06	0.368421052631466	1
ENSG00000168374.10	ARF4	3	57597538	3_39	0	0.0312180985773985	11.104246109095	5.78170104677388e-06	1.50961411774006	2
ENSG00000174839.12	DENND6A	3	57692733	3_39	0	0.0160421997489253	4.82072721301461	1.28984220168221e-06	-0.29672438573344	2
ENSG00000163684.11	RPP14	3	58306531	3_40	0	0.0105750227188183	6.05393492937154	1.06777356132481e-06	0.777399411099351	2
ENSG00000168297.15	PXK	3	58332842	3_40	0	0.0151555581507759	9.43640282479595	2.38527530972765e-06	-1.17806623867673	2
ENSG00000168291.12	PDHB	3	58346781	3_40	0	0.016125054638965	10.0199002979979	2.69478859486295e-06	1.45454545454539	1
ENSG00000168306.12	ACOX2	3	58537792	3_40	0	0.0315652132233555	16.3596590551429	8.61277459407549e-06	1.73257174095045	2
ENSG00000168309.16	FAM107A	3	58627651	3_40	0	0.0109787042470382	6.40577255646796	1.17295865989385e-06	0.627659574468409	1
ENSG00000144724.19	PTPRG	3	61561091	3_41	0	0.0109264942715238	4.67912366992649	8.52718080878016e-07	-0.0435971805918107	2
ENSG00000163618.17	CADPS	3	62875367	3_42	0	0.0259911303163229	9.10253927375061	3.94591598101138e-06	1.17564402810334	1
ENSG00000163632.12	C3orf49	3	63819161	3_43	0	0.0141317058568357	6.03871755681688	1.42330970971606e-06	-0.65110565110534	1
ENSG00000163634.11	THOC7	3	63863367	3_43	0	0.0313563889577387	13.5565026362358	7.08979718078656e-06	2.05945945946017	1
ENSG00000163636.10	PSMD6	3	64023832	3_43	0	0.0158859047373	7.13954505267636	1.89165789773468e-06	1.24779305228232	2
ENSG00000163637.12	PRICKLE2	3	64445875	3_43	0	0.0122329979689703	4.68233141817718	9.55333834725007e-07	-0.0157480314960678	1
ENSG00000144741.17	SLC25A26	3	66134027	3_45	0	0.0104229698762582	7.60893577892995	1.32274310612889e-06	-1.01362012504945	2
ENSG00000144749.13	LRIG1	3	66501565	3_45	0	0.017560494974329	12.5137744255155	3.66509453290111e-06	1.36866359446992	1
ENSG00000172340.14	SUCLG2	3	67654746	3_45	0	0.0236476169636145	15.319868722338	6.04230344211197e-06	1.76744186046468	1
ENSG00000163378.13	EOGT	3	69011703	3_46	0	0.0160431800981042	5.6554183113646	1.51326608234799e-06	0.496503496503539	1
ENSG00000144747.15	TMF1	3	69052218	3_46	0	0.0444285658108514	15.2891297637216	1.13293545023626e-05	1.60343180996061	2
ENSG00000144744.16	UBA3	3	69079592	3_46	0	0.0194190033884909	7.45396754469997	2.41420719862952e-06	0.82945736434151	1
ENSG00000144746.6	ARL6IP5	3	69088388	3_46	0	0.0145707344178041	4.74963468347277	1.15425497530685e-06	0.191999999999992	1
ENSG00000163412.12	EIF4E3	3	71712403	3_48	0	0.0227813025526042	12.8615947536571	4.88690030175041e-06	1.45801526717551	1
ENSG00000170837.2	GPR27	3	71765280	3_48	0	0.0105788693265452	5.62171439473159	9.91900561619555e-07	0.540404040404012	1
ENSG00000144736.13	SHQ1	3	72861639	3_49	0	0.0145541151999375	4.67551263834667	1.13494587049487e-06	0.0218978102189721	1
ENSG00000172986.12	GXYLT2	3	72933424	3_49	0	0.015639441511633	5.35216553833754	1.39608185695428e-06	0.53906249999982	1
ENSG00000113805.8	CNTN3	3	74520712	3_50	0	0.0312864205348893	12.2004494276	6.36636908962328e-06	1.49729220202512	2
ENSG00000227124.8	ZNF717	3	75782933	3_51	0	0.0139547247916592	5.69618536000593	1.32576178029523e-06	-0.518175718541984	2
ENSG00000185008.17	ROBO2	3	75906907	3_51	0	0.0154551708977868	6.65683900524934	1.7159394977264e-06	0.700507614213166	1
ENSG00000114480.12	GBE1	3	81761728	3_54	0	0.0139222464944985	4.84349436577888	1.12467806019461e-06	-0.268026834434169	2
ENSG00000083937.8	CHMP2B	3	87227121	3_57	0	0.0115194004335987	5.30331846823656	1.01891437300926e-06	-0.400589583653631	2
ENSG00000179097.5	HTR1F	3	87990003	3_58	0	0.0226343971428183	10.4572684394122	3.94772865364704e-06	1.35714285714238	1
ENSG00000175105.6	ZNF654	3	88059734	3_58	0	0.0125587522656839	4.91081961187034	1.02863330264926e-06	0.221258134490171	1
ENSG00000163320.10	CGGBP1	3	88195691	3_58	0	0.0333688033501716	14.1279300791563	7.86283704248613e-06	-1.71162790697655	1
ENSG00000179021.9	C3orf38	3	88150148	3_58	0	0.0133983003588282	5.51909550620151	1.23332553832158e-06	-0.465116279069722	1
ENSG00000044524.10	EPHA3	3	89113658	3_59	0	0.0161820459658497	4.83647381255952	1.3053361833892e-06	-0.321192052980227	1
ENSG00000184500.14	PROS1	3	93974610	3_59	0	0.0172277907281703	5.42601010176161	1.55908678756587e-06	-0.388888888889165	1
ENSG00000178750.2	STX19	3	94032097	3_59	0	0.0497151915459526	15.4609309299619	1.28199066441249e-05	2.00689655172413	1
ENSG00000178700.7	DHFR2	3	94061265	3_59	0	0.0466369891840504	14.8512714921719	1.15519220099374e-05	-1.96575342465795	1
ENSG00000178694.9	NSUN3	3	94062771	3_59	0	0.0311267058637507	11.010527565495	5.71612076881568e-06	-1.49781659388584	1
ENSG00000080200.9	CRYBG3	3	97822174	3_61	0	0.0125709658325517	5.72612153942378	1.20057504920417e-06	-0.447154471544765	1
ENSG00000080822.16	CLDND1	3	98523270	3_62	0	0.0315889042056016	10.0275180171739	5.28309131651768e-06	-1.16901408450739	1
ENSG00000064225.12	ST3GAL6	3	98734166	3_62	0	0.0184550730124911	4.95154818322454	1.52411200103869e-06	-0.263157894736749	1
ENSG00000057019.15	DCBLD2	3	98901239	3_62	0	0.0318036641713495	10.0917027947492	5.35305513286643e-06	-1.08591674809389	2
ENSG00000144810.15	COL8A1	3	99638508	3_62	0	0.0182369504594812	4.83954058452293	1.47202931912193e-06	-0.201572852782329	2
ENSG00000036054.12	TBC1D23	3	100259718	3_63	0	0.016879809094743	7.72705645694155	2.17541301028195e-06	1.17424242424197	1
ENSG00000114021.11	NIT2	3	100365359	3_63	0	0.0250723295345018	11.4579087526576	4.79137488571616e-06	1.5442176870748	1
ENSG00000154174.7	TOMM70	3	100402296	3_63	0	0.0214480637021299	9.9841224941431	3.57156120660222e-06	-1.45864661654147	1
ENSG00000206535.7	LNP1	3	100401425	3_63	0	0.020473880040735	9.54574088333005	3.25964197250095e-06	1.26155942136876	2
ENSG00000114354.13	TFG	3	100709093	3_63	0	0.0213438448538091	9.93817686962169	3.5378505468072e-06	1.41867128460401	2
ENSG00000081148.11	IMPG2	3	101320263	3_64	1	0.0387199073553781	22.1850189205124	1.43269656133487e-05	3.95164276513721	2
ENSG00000138468.15	SENP7	3	101513249	3_64	0	0.0126026577467147	12.764404889681	2.68301326225697e-06	-3.40310077519346	1
ENSG00000081154.11	PCNP	3	101574832	3_64	0	0.0123219837972219	8.17819320706392	1.68073059339179e-06	1.85714285714211	1
ENSG00000066422.4	ZBTB11	3	101677685	3_64	0	0.0115644003042609	5.27413755879231	1.01726634070437e-06	-0.0232558139534965	1
ENSG00000144815.15	NXPE3	3	101778725	3_64	0	0.0164151391098035	8.1406888361476	2.22877294886314e-06	-0.588432753740334	2
ENSG00000170017.12	ALCAM	3	105366554	3_66	0	0.0123536006986902	5.70016191093206	1.17446710418362e-06	0.511003777844301	2
ENSG00000138483.2	CCDC54	3	107377044	3_67	0	0.0160206628360364	10.729234087654	2.86687862646919e-06	1.53225806451627	1
ENSG00000114446.4	IFT57	3	108222767	3_67	0	0.0273122430128565	15.7606751227975	7.17946843572106e-06	1.70739549839209	1
ENSG00000177707.10	NECTIN3	3	111070094	3_69	0	0.021222760849214	11.5875801573046	4.10161353135702e-06	-1.43352601156122	1
ENSG00000240891.7	PLCXD2	3	111674240	3_69	0	0.0120141052403198	6.23203423139947	1.2487668682107e-06	0.587301587301434	1
ENSG00000144824.20	PHLDB2	3	111732756	3_69	0	0.0158831091444447	8.85723447724504	2.3463552532652e-06	1.07971014492756	1
ENSG00000144827.8	ABHD10	3	111978835	3_69	0	0.0165856810975494	9.26463665562877	2.5628418542443e-06	-1.05223880597042	1
ENSG00000091972.18	CD200	3	112332846	3_69	0	0.0134039866772693	7.26094322397057	1.62325643775556e-06	0.779411764706014	1
ENSG00000144848.10	ATG3	3	112561371	3_69	0	0.0102684364351644	4.75728015117371	8.14747716473415e-07	-0.168354100220624	2
ENSG00000138459.8	SLC35A5	3	112561371	3_69	0	0.0108492129753294	5.27394261701842	9.54319373412595e-07	-0.376681614349829	1
ENSG00000163606.10	CD200R1	3	112975136	3_69	0	0.0146253568540072	8.08101417922534	1.97120796760116e-06	-0.86301369862972	1
ENSG00000163607.15	GTPBP8	3	112991286	3_69	0	0.0117679959635578	6.03756193903798	1.18501600360807e-06	-0.591549295774749	1
ENSG00000163608.14	NEPRO	3	113019471	3_69	0	0.0122032846282807	6.37884417361709	1.29831130727187e-06	-0.645161290322498	1
ENSG00000144857.14	BOC	3	113232682	3_70	0	0.0175209807873159	6.19074497948805	1.80909524900816e-06	-0.54437869822478	1
ENSG00000206530.10	CFAP44	3	113441282	3_70	0	0.0149175572633051	4.67670136443289	1.16358324144478e-06	-0.0348913053772377	2
ENSG00000163611.11	SPICE1	3	113515105	3_70	0	0.0169162916828972	5.86004382880045	1.65335508251831e-06	-0.520656793375829	2
ENSG00000072858.10	SIDT1	3	113532232	3_70	0	0.0532803184877743	16.7280703948932	1.48652687480331e-05	-2.02173913043611	1
ENSG00000121579.12	NAA50	3	113746012	3_70	0	0.0283455015794283	10.7304610073454	5.07297395519627e-06	-1.3461538461541	1
ENSG00000178075.19	GRAMD1C	3	113830043	3_70	0	0.0289768188595334	10.938881938957	5.28668880149071e-06	1.36318407960199	1
ENSG00000151576.10	QTRT2	3	114006229	3_70	0	0.0164919629249723	5.62089125088566	1.54610020706352e-06	-0.540983606557503	1
ENSG00000163617.10	CCDC191	3	114056663	3_70	0	0.119272396392422	24.5290750775077	4.87956629882078e-05	2.33091787439584	1
ENSG00000144847.12	IGSF11	3	119145976	3_74	0	0.0140613271912049	4.68619309658341	1.09902253969053e-06	0.0215827338129522	1
ENSG00000121578.12	B4GALT4	3	119241202	3_74	0	0.0253271967982867	10.2315975953809	4.3220589065345e-06	-1.22222222222286	1
ENSG00000176142.12	TMEM39A	3	119471959	3_74	0	0.0879585187018433	22.1188142383422	3.24488906357193e-05	2.48087431693931	1
ENSG00000163389.10	POGLUT1	3	119469366	3_74	0	0.0664309527225395	19.4082379389531	2.15038733917706e-05	2.13999999999869	1
ENSG00000113845.9	TIMMDC1	3	119498262	3_74	0	0.0141611242464309	4.75270287280958	1.12253141231592e-06	-0.241721369808045	2
ENSG00000144843.11	ADPRH	3	119579762	3_74	0	0.0163175305718211	6.0862713421903	1.65640239996312e-06	0.483333333333485	1
ENSG00000121577.13	POPDC2	3	119663680	3_74	0	0.0142627659880823	4.8199644112003	1.14658879643469e-06	-0.238709677419327	1
ENSG00000138495.6	COX17	3	119677824	3_74	0	0.0257774490468912	10.3980926450419	4.47047556319398e-06	1.2417582417584	1
ENSG00000183833.16	MAATS1	3	119702655	3_74	0	0.0226154365821033	9.16229357858224	3.4559645975122e-06	1.11910003287737	2
ENSG00000175697.10	GPR156	3	120285335	3_74	0	0.0145229203741826	4.98997481899087	1.20868300557701e-06	-0.341818181818153	1
ENSG00000163428.3	LRRC58	3	120349385	3_74	0	0.0188966053263461	7.46824106279896	2.35376025894764e-06	0.940174006066285	2
ENSG00000153767.9	GTF2E1	3	120742729	3_74	0	0.0140461675738776	4.67604897625131	1.09546120559876e-06	-0.0425344754287475	2
ENSG00000163833.7	FBXO40	3	121592799	3_75	0	0.0179754315279458	5.58056441108341	1.67308326732026e-06	0.818897637795257	1
ENSG00000180353.10	HCLS1	3	121659058	3_75	0	0.0170532717741291	4.79363215181502	1.36342898861025e-06	-0.0748663101604214	1
ENSG00000173230.15	GOLGB1	3	121749947	3_75	0	0.0214483114266116	7.27230572068473	2.60150904626274e-06	-1.40426036669814	2
ENSG00000173226.16	IQCB1	3	121788384	3_75	0	0.0168322002949852	4.753344420084	1.33444377386968e-06	-0.163961149092531	2
ENSG00000145088.8	EAF2	3	121835057	3_75	0	0.0201056060846034	6.23923403232507	2.09222579054288e-06	-0.585778499167493	2
ENSG00000121552.3	CSTA	3	122325058	3_76	0	0.0184430613261561	4.67590309853711	1.43833026338014e-06	-0.12280701754389	1
ENSG00000160124.9	CCDC58	3	122382092	3_76	0	0.0217683884047752	6.23865687100943	2.26504838287861e-06	-0.673611111111038	1
ENSG00000196981.3	WDR5B	3	122416395	3_76	0	0.0190073507578321	4.95985924934759	1.57235659659135e-06	-0.326241134751849	1
ENSG00000114030.12	KPNA1	3	122511081	3_76	0	0.0456474890132516	13.2547505370951	1.00913334475614e-05	-1.84684922966182	2
ENSG00000138496.16	PARP9	3	122564888	3_76	0	0.0186028914787971	4.75719525713953	1.47601759781201e-06	0.0352941176470664	1
ENSG00000173200.12	PARP15	3	122577791	3_76	0	0.0720871769976317	17.6309856124275	2.11979915687202e-05	-2.37837837837865	1
ENSG00000173193.13	PARP14	3	122687467	3_76	0	0.0216692246472513	6.19558564173518	2.23916368550868e-06	-0.596198048309519	2
ENSG00000169087.10	HSPBAP1	3	122793695	3_76	0	0.0708681977550896	17.4669509194437	2.06456515825939e-05	1.8687365120657	2
ENSG00000138463.8	DIRC2	3	122795125	3_76	0	0.0255886697108797	7.7651965017376	3.31405921782347e-06	1.16379310344773	1
ENSG00000082684.14	SEMA5B	3	123028920	3_76	0	0.0222948587026646	6.46412848868738	2.40366981822229e-06	0.607664233576677	1
ENSG00000121542.11	SEC22A	3	123202292	3_76	0	0.0237872676868587	7.07570816104435	2.80720790067636e-06	-0.775061124694512	1
ENSG00000206527.9	HACD2	3	123585847	3_76	0	0.0273324611959931	8.38832300073988	3.82396572405523e-06	-1.10000000000032	1
ENSG00000114491.13	UMPS	3	124730970	3_77	0	0.0161183867259578	5.39507243804416	1.45037049837303e-06	0.158730158730137	1
ENSG00000082781.11	ITGB5	3	124896517	3_77	0	0.015916039247146	5.29099586750991	1.40453488139458e-06	0.0750000000000381	1
ENSG00000221955.10	SLC12A8	3	125212258	3_77	0	0.0166781345909646	5.83354798914698	1.62270791577037e-06	-0.607758620689491	1
ENSG00000163848.19	ZNF148	3	125375658	3_78	0	0.0189164358312717	4.67987693681098	1.47650135552868e-06	0.00975609756097922	1
ENSG00000114520.10	SNX4	3	125521025	3_78	0	0.0313509161881349	9.45153763899931	4.9421145882761e-06	1.06250000000002	1
ENSG00000144909.7	OSBPL11	3	125432370	3_78	0	0.026113562498207	7.72227333884614	3.36334485484925e-06	-1.0968751384369	2
ENSG00000114547.9	ROPN1B	3	125967918	3_78	0	0.0649451242096	16.3919946381501	1.7755727068028e-05	-2.10399999999958	1
ENSG00000114544.16	SLC41A3	3	126101724	3_78	0	0.0335571477240672	10.0957669085994	5.65046852810546e-06	1.55508832420572	2
ENSG00000144908.13	ALDH1L1	3	126197538	3_78	0	0.0195906750002139	5.00993948695684	1.63697476958003e-06	0.459958094685383	2
ENSG00000070476.14	ZXDC	3	126481560	3_78	0	0.0251405499630331	7.36346308802151	3.08757128717839e-06	0.82170542635649	1
ENSG00000159650.8	UROC1	3	126517918	3_79	0	0.0795574035955728	21.0885799323193	2.79825986112218e-05	-2.39849624060173	1
ENSG00000180767.9	CHST13	3	126523826	3_79	0	0.070027943666728	19.8576561733264	2.31931355447897e-05	-2.30952380952346	1
ENSG00000159685.10	CHCHD6	3	126704594	3_79	0	0.0148250783369632	5.12637060953944	1.26755584620191e-06	-0.36144578313268	1
ENSG00000114631.10	PODXL2	3	127634127	3_79	0	0.0216737907250382	8.70371685775125	3.14629714136611e-06	-1.0118243243241	1
ENSG00000114626.17	ABTB1	3	127672535	3_79	0	0.0210616780529806	8.4334946211168	2.96251561238063e-06	-0.993548387096399	1
ENSG00000175792.11	RUVBL1	3	128153759	3_79	0	0.0141685177296732	4.70030661829398	1.1107356548226e-06	-0.0640504584022619	2
ENSG00000132394.10	EEFSEC	3	128153663	3_79	0	0.0142637353539186	4.76329859362972	1.13318595912449e-06	0.136780945180401	2
ENSG00000179348.11	GATA2	3	128493683	3_80	0	0.0207110922630812	6.2411832435284	2.15590709988013e-06	-0.676923076923194	1
ENSG00000075785.12	RAB7A	3	128726742	3_80	0	0.0230198289431726	7.23824837944094	2.77904564175871e-06	-0.898437499999967	1
ENSG00000172780.16	RAB43	3	129122809	3_80	0	0.0176677896031089	4.74350705316279	1.39778982597767e-06	-0.147999234982369	2
ENSG00000240682.9	ISY1	3	129161573	3_80	0	0.0185185780504947	5.18652356975531	1.60193207694254e-06	0.36744186046505	1
ENSG00000181789.14	COPG1	3	129249511	3_80	0	0.0205881998439973	6.18506275153341	2.12384388772343e-06	0.606635071090069	1
ENSG00000183624.13	HMCES	3	129278571	3_80	0	0.0182634656038435	5.05584003164337	1.54005638234824e-06	0.309278350515395	1
ENSG00000172771.11	EFCAB12	3	129428772	3_80	0	0.017851054072494	4.84069949969496	1.44122602061059e-06	0.254901960784328	1
ENSG00000163913.11	IFT122	3	129442145	3_80	0	0.0175411274301618	4.67574737086713	1.36794503500216e-06	-0.053571428571419	1
ENSG00000196455.7	PIK3R4	3	130746630	3_81	0	0.0176849679138119	4.67558629547412	1.37911492592555e-06	-0.00641025641025859	1
ENSG00000017260.19	ATP2C1	3	130850713	3_81	0	0.019543552084342	5.61707014418288	1.83093722041197e-06	-0.493145214068222	2
ENSG00000114670.13	NEK11	3	131027137	3_81	0	0.0183602905305165	5.0285847828558	1.53987486983283e-06	0.342281879194741	1
ENSG00000034533.11	ASTE1	3	131028108	3_81	0	0.0185192380225294	5.10979313900652	1.57828903025751e-06	-0.373333333333269	1
ENSG00000198585.11	NUDT16	3	131381465	3_81	0	0.0183966577028452	5.04721566233746	1.54864150795506e-06	-0.30402930402926	1
ENSG00000114686.8	MRPL3	3	131502955	3_81	0	0.0225508856027969	6.96693288610864	2.62038638552629e-06	0.805714285714157	1
ENSG00000196353.11	CPNE4	3	132285293	3_82	0	0.0179901364669099	4.87793159778809	1.46362651767866e-06	0.186411975051185	2
ENSG00000014257.15	ACPP	3	132325457	3_82	0	0.022126703470677	6.82897657331245	2.52018512677226e-06	0.862295081967461	1
ENSG00000129048.6	ACKR4	3	132597261	3_82	0	0.0246833812581957	7.86115848697337	3.23631889629342e-06	-0.853018372703328	1
ENSG00000113971.19	NPHP3	3	132717480	3_82	0	0.0468611056700079	13.941132607969	1.08960903364349e-05	1.88235294117619	1
ENSG00000091527.15	CDV3	3	133573338	3_83	0	0.0117801032954613	5.05031677091149	9.92265344098903e-07	0.333333333333416	1
ENSG00000163781.12	TOPBP1	3	133661592	3_83	0	0.0121246794056531	5.32121582573215	1.07607178369982e-06	-0.348017621145191	1
ENSG00000174640.12	SLCO2A1	3	134050403	3_83	0	0.019330116968151	9.71000687431384	3.13050300452052e-06	-1.10660980810174	1
ENSG00000163785.12	RYK	3	134251127	3_83	0	0.0187086289590456	9.40206884034166	2.933766155434e-06	-1.21666666666706	1
ENSG00000182923.16	CEP63	3	134486229	3_83	0	0.0115309221733142	4.84945207894137	9.32645971370977e-07	0.0286745275101751	2
ENSG00000129055.12	ANAPC13	3	134486229	3_83	0	0.0117374466636904	5.01623709918285	9.82000690562966e-07	0.590909090909047	1
ENSG00000174611.11	KY	3	134651714	3_83	0	0.0114952505926239	4.82034771567105	9.24180745121018e-07	0.147982062780311	1
ENSG00000114054.13	PCCB	3	136249986	3_84	0	0.0185630873226118	6.27962897251421	1.94421503694955e-06	-0.905405405405581	1
ENSG00000118007.12	STAG1	3	136752490	3_84	0	0.0308322605368232	11.0708687220062	5.69307851970349e-06	1.77142857142931	1
ENSG00000158092.6	NCK1	3	136862055	3_84	0	0.0224857881325573	8.08719334157743	3.03295555257498e-06	0.985801217038832	1
ENSG00000066405.12	CLDN18	3	137998902	3_85	0	0.0110529335666137	4.87108883548438	8.97973902891781e-07	0.112520505601445	2
ENSG00000158163.14	DZIP1L	3	138115664	3_85	0	0.0135261801031087	6.76870802617804	1.52700708553533e-06	-0.761902570203938	2
ENSG00000118017.3	A4GNT	3	138132356	3_85	0	0.0119357919749733	5.59303321970964	1.11341930082508e-06	0.689393939393714	1
ENSG00000181322.13	NME9	3	138323827	3_85	0	0.0112527146925697	5.03935287605442	9.45784481368663e-07	0.242725296399883	2
ENSG00000158220.13	ESYT3	3	138434098	3_85	0	0.0245948297490695	12.4017449135459	5.08729263872525e-06	1.44160529178997	2
ENSG00000114107.8	CEP70	3	138594992	3_85	0	0.0108674844846622	4.71217216389132	8.54103071870608e-07	0.0564516129032376	1
ENSG00000158234.12	FAIM	3	138613449	3_85	0	0.0199423052304072	10.4232478114891	3.46687775153676e-06	-1.30000000000015	1
ENSG00000175110.11	MRPS22	3	139006016	3_85	0	0.0155556034972886	8.08358816122841	2.09725457029947e-06	-0.999999999999876	1
ENSG00000184432.9	COPB2	3	139389874	3_85	0	0.0119110547575291	5.57352326175735	1.10723586508921e-06	0.500000000000145	1
ENSG00000114115.9	RBP1	3	139533281	3_85	0	0.0114453944631521	5.19885455776449	9.92426925466096e-07	0.310204081632694	1
ENSG00000158258.16	CLSTN2	3	139935130	3_85	0	0.0131258744583677	6.48627123173065	1.41998402005802e-06	-0.628070175438639	1
ENSG00000155893.12	PXYLP1	3	141228805	3_86	0	0.0132400228900006	5.92684140540009	1.30879656875595e-06	-0.700787401574922	1
ENSG00000155903.11	RASA2	3	141486721	3_86	0	0.0500384512970764	17.6955485966784	1.47682146643418e-05	2.56818181818196	1
ENSG00000114125.13	RNF7	3	141737984	3_87	0	0.0142380909348401	5.96198893982894	1.41580367059385e-06	-0.644067796610438	1
ENSG00000069849.10	ATP1B3	3	141875705	3_87	0	0.0704306285428216	21.1289924008513	2.48199245337235e-05	2.48837209302344	1
ENSG00000114126.17	TFDP2	3	142172123	3_87	0	0.0261755769127728	11.7012311665587	5.10843565179031e-06	1.63725490196071	1
ENSG00000175054.14	ATR	3	142579130	3_87	0	0.0128421700503739	4.99181050407249	1.06919424508467e-06	0.23799126637554	1
ENSG00000120756.12	PLS1	3	142596604	3_87	0	0.0211892695665977	9.70607321107409	3.43020167290861e-06	-1.23076923076867	1
ENSG00000175040.5	CHST2	3	143127958	3_87	0	0.0148778139877552	6.37540545042761	1.58200204126262e-06	0.835937500000049	1
ENSG00000152952.11	PLOD2	3	146155281	3_90	0	0.0182513193294689	5.07086502598156	1.54360586530055e-06	0.282258064516204	1
ENSG00000188313.12	PLSCR1	3	146544787	3_90	0	0.0176090394315388	4.73343322738536	1.39018317039853e-06	0.217877094972089	1
ENSG00000152977.9	ZIC1	3	147393907	3_91	0	0.00870947324977567	4.76282391502759	6.9185728907925e-07	0.115384615384646	1
ENSG00000174963.17	ZIC4	3	147406919	3_91	0	0.00907432128517149	5.14514641338496	7.78703264244423e-07	-0.418516281579004	2
ENSG00000144891.17	AGTR1	3	148697390	3_91	0	0.00867682342204013	4.71799741008813	6.82776497039167e-07	0.101316283366301	2
ENSG00000153002.11	CPB1	3	148791221	3_91	0	0.0119577188414309	7.73515245546414	1.54268522871465e-06	-0.828752790309812	2
ENSG00000163754.17	GYG1	3	148991343	3_91	0	0.00983923574985745	5.95435864150818	9.77139256683956e-07	0.653225806451766	1
ENSG00000071794.15	HLTF	3	149082414	3_91	0	0.0240283720995458	13.6545865707837	5.47221320259939e-06	-1.70418622156204	2
ENSG00000047457.13	CP	3	149221606	3_91	0	0.0182278980486815	11.5328622280795	3.50617670835637e-06	-1.39308787421435	2
ENSG00000206199.10	ANKUB1	3	149968184	3_92	0	0.0167422891577322	5.84141556533464	1.63114679662609e-06	0.492492492492227	1
ENSG00000169908.11	TM4SF1	3	149378008	3_92	0	0.0161938098175605	5.52788198927638	1.49302783041613e-06	0.442446043165448	1
ENSG00000114744.8	COMMD2	3	149752630	3_92	0	0.0158021734131371	5.29748266214097	1.39619626866319e-06	-0.420439894456801	2
ENSG00000082996.19	RNF13	3	149812676	3_92	0	0.0148912514360993	4.73881795446869	1.17695898176852e-06	0.086206896551712	1
ENSG00000070087.13	PFN2	3	150050272	3_92	0	0.0367085235313891	13.2589209893948	8.11774126690842e-06	-1.50096711798928	1
ENSG00000196428.12	TSC22D2	3	150407583	3_92	0	0.01480458833601	4.68391309486379	1.15655228198717e-06	-0.13529411764713	1
ENSG00000144895.11	EIF2A	3	150546349	3_93	0	0.0145202840516389	5.20922301803094	1.26156075037352e-06	-0.333218771986911	2
ENSG00000120742.10	SERP1	3	150603228	3_93	0	0.0172100066866207	6.80855934630218	1.95432312951139e-06	-0.794363157312514	2
ENSG00000163645.14	ERICH6	3	150703632	3_93	0	0.0232484304335158	9.64379387263087	3.73939775110537e-06	1.15873015873017	1
ENSG00000174946.6	GPR171	3	151203001	3_93	0	0.0210742662914442	8.71739069532221	3.06407280016976e-06	1.02928870292945	1
ENSG00000174944.8	P2RY14	3	151278646	3_93	0	0.0786812742736116	21.2602991835307	2.78997853661527e-05	-2.47368421052628	1
ENSG00000181631.6	P2RY13	3	151329464	3_93	0	0.0142887550649952	5.05804211665975	1.20541596333007e-06	0.309882747068742	1
ENSG00000152580.8	IGSF10	3	151458602	3_93	0	0.0140463142177574	4.8971031940545	1.14725970646418e-06	-0.276721330811779	2
ENSG00000169860.6	P2RY1	3	152834408	3_94	0	0.0158844947998298	7.20994726131327	1.91014176458758e-06	0.98148685169659	2
ENSG00000181467.4	RAP2B	3	153162558	3_94	0	0.0314137335314203	13.6455364244581	7.1494111635208e-06	1.45283018867946	1
ENSG00000114790.12	ARHGEF26	3	154121418	3_95	0	0.0216664117107084	7.93249066681267	2.86653115863894e-06	1.25396825396817	1
ENSG00000174953.13	DHX36	3	154324761	3_95	0	0.0157298246385001	4.91572061971003	1.28964796970992e-06	-0.485714285714392	1
ENSG00000196549.10	MME	3	155023818	3_96	0	0.0205661484930241	6.72197361868617	2.30573757206148e-06	-0.724215246636771	1
ENSG00000240045.1	RP11-451G4.2	3	155293729	3_96	0	0.0304509819047696	10.4297145188833	5.29704701847037e-06	-1.20578231292504	1
ENSG00000174928.15	C3orf33	3	155806061	3_96	0	0.0201018405684726	6.50667644324002	2.18149961626911e-06	-0.611111111111206	1
ENSG00000169359.13	SLC33A1	3	155854340	3_96	0	0.0170475933608292	4.95401798267545	1.40857754842448e-06	-0.335937500000051	1
ENSG00000163655.15	GMPS	3	155869037	3_96	0	0.0190927069738359	6.02122010715683	1.91739732026142e-06	-0.526501766784182	1
ENSG00000169282.17	KCNAB1	3	156037432	3_96	0	0.0180474515594359	5.49077447496383	1.65275925014088e-06	0.51074154208359	2
ENSG00000163659.12	TIPARP	3	156672810	3_97	0	0.0166835290250942	4.79963574275952	1.33553817276061e-06	0.382978723404259	1
ENSG00000197980.12	LEKR1	3	156847483	3_97	0	0.0165134935420563	4.7031964479778	1.29536508115322e-06	-0.0820189274447841	1
ENSG00000163660.11	CCNL1	3	157160775	3_97	0	0.0199576148351137	6.48765472215421	2.15951622209184e-06	-0.803569638865275	2
ENSG00000197415.11	VEPH1	3	157533598	3_97	0	0.0164652368607865	4.67564838236645	1.28401451195718e-06	0.00813008130081254	1
ENSG00000174899.10	PQLC2L	3	157543172	3_97	0	0.01659369909527	4.74880879035698	1.31428030301978e-06	0.130081300813046	1
ENSG00000174891.12	RSRC1	3	158106320	3_98	0	0.0144253957141898	5.50592660835693	1.3247022048941e-06	-0.59550561797749	1
ENSG00000178053.17	MLF1	3	158570984	3_98	0	0.0135848044094428	4.94132365095492	1.11958429077466e-06	-0.0726256983239964	1
ENSG00000168827.14	GFM1	3	158644737	3_98	0	0.0155370023494855	6.20436396898865	1.60777252970028e-06	-1.14173228346485	1
ENSG00000079257.7	LXN	3	158672751	3_98	0	0.0132643663917066	4.71691143526658	1.04352855404051e-06	0.254019292604567	1
ENSG00000118849.9	RARRES1	3	158732628	3_98	0	0.0148119234831381	5.75471966200327	1.42165997799261e-06	1.20161290322597	1
ENSG00000118855.18	MFSD1	3	158732628	3_98	0	0.0148119234831381	5.75471966200327	1.42165997799261e-06	-1.20161290322598	1
ENSG00000283154.2	IQCJ-SCHIP1	3	159853923	3_99	0	0.0164421414983263	5.05637266653449	1.38662032542371e-06	0.363636363636367	1
ENSG00000151967.18	SCHIP1	3	159840164	3_99	0	0.0178507081235145	5.83032335672337	1.735834022826e-06	-0.586826347305399	1
ENSG00000068885.14	IFT80	3	160398964	3_99	0	0.0215526954736718	7.60665784681515	2.73435929324054e-06	1.03576562506514	2
ENSG00000113810.15	SMC4	3	160398964	3_99	0	0.0387754011489814	13.1642736320532	8.51360126286874e-06	-1.66395959758658	2
ENSG00000186432.8	KPNA4	3	160565338	3_99	0	0.0159133691633729	4.7487022270549	1.26036745644471e-06	-0.248411960806556	2
ENSG00000163590.13	PPM1L	3	160755120	3_99	0	0.0196023495789829	6.71228561879613	2.19451555570861e-06	0.840277777778032	1
ENSG00000169251.12	NMD3	3	161099968	3_99	0	0.0161740411024488	4.90162344956633	1.32226527581455e-06	-0.273563218390814	1
ENSG00000169255.13	B3GALNT1	3	161105484	3_99	0	0.0176479552577365	5.72273494422794	1.68445002664609e-06	-0.557471264367665	1
ENSG00000196542.8	SPTSSB	3	161372828	3_99	0	0.0174992544105242	5.64304770621465	1.64699914041355e-06	-0.593984962405824	1
ENSG00000169064.12	ZBBX	3	167381185	3_102	0	0.0141245942298723	4.78652313815612	1.12760306717064e-06	-0.120772946859846	1
ENSG00000114200.9	BCHE	3	165837828	3_102	0	0.0140025067859982	4.7048839227849	1.09879028397234e-06	0.137931034482757	1
ENSG00000114204.14	SERPINI2	3	167473864	3_103	0	0.0156577686280059	4.67771501722392	1.22158512679822e-06	0.0156249999999973	1
ENSG00000114209.14	PDCD10	3	167735203	3_103	0	0.0159316724082078	4.84091649629381	1.28632012566409e-06	-0.192052980132422	1
ENSG00000163536.12	SERPINI1	3	167735203	3_103	0	0.0159316724082078	4.84091649629381	1.28632012566409e-06	-0.192052980132422	1
ENSG00000013293.5	SLC7A14	3	170585884	3_104	0	0.0118296391984846	5.68798786548809	1.12225168394154e-06	0.495356037151856	1
ENSG00000184378.2	ACTRT3	3	169769962	3_104	0	0.0106873511306338	4.73411247732606	8.43856802993783e-07	-0.187399030694649	1
ENSG00000171757.15	LRRC34	3	169813035	3_104	0	0.0146450925891373	7.69503438360007	1.87958855553844e-06	0.790356394129725	1
ENSG00000008952.16	SEC62	3	169966899	3_104	0	0.0260072752037136	13.108243268682	5.68590306596126e-06	1.39999999999994	1
ENSG00000173890.16	GPR160	3	170038072	3_104	0	0.0119764557622353	5.8038859806443	1.1593305818544e-06	0.525821596244378	1
ENSG00000173889.15	PHC3	3	170181879	3_104	0	0.0116900888239669	5.57649822728283	1.0872752072924e-06	0.470588235294338	1
ENSG00000163577.7	EIF5A2	3	170908398	3_104	0	0.011058405395554	5.05466074118044	9.32276258201123e-07	0.328488853488533	2
ENSG00000154310.16	TNIK	3	171461154	3_105	0	0.0388373762898709	15.3200557882447	9.92362478826282e-06	1.61835748792311	1
ENSG00000075651.15	PLD1	3	171802533	3_105	0	0.048794858720577	16.925239431712	1.37742826839623e-05	-1.73809523809553	1
ENSG00000144959.9	NCEH1	3	172710612	3_106	0	0.0278558158322706	10.8463662789503	5.03918444077905e-06	1.28346456692919	1
ENSG00000169760.17	NLGN1	3	173396095	3_106	0	0.0210311759650835	8.19236857547486	2.87364519708511e-06	0.950092421441726	1
ENSG00000177565.16	TBL1XR1	3	177227532	3_109	0	0.014717541406006	6.44572517799572	1.58222104506375e-06	0.720588235294385	1
ENSG00000172667.10	ZMAT3	3	179072373	3_110	0	0.106835185055749	23.9428446856308	4.2662879109202e-05	2.44177351967129	2
ENSG00000121879.3	PIK3CA	3	179148539	3_110	0	0.0142726195512387	4.75570511201333	1.1320841563395e-06	0.328767123287513	1
ENSG00000171121.16	KCNMB3	3	179266891	3_110	0	0.0345153445979691	13.0904160895311	7.53573764966501e-06	-1.72727272727253	1
ENSG00000121864.9	ZNF639	3	179322855	3_110	0	0.016106553356364	5.89302392305217	1.58307293972296e-06	0.441176470588271	1
ENSG00000171109.18	MFN1	3	179301917	3_110	0	0.0150475981664863	5.2530755611153	1.31838100942096e-06	-0.684811551948937	2
ENSG00000058056.8	USP13	3	179652271	3_110	0	0.0145678005234686	4.94824279207072	1.20227853189081e-06	-0.38596491228072	1
ENSG00000114757.18	PEX5L	3	180037536	3_111	0	0.0224837293022943	6.70846485358532	2.51565801827923e-06	0.716577540106925	1
ENSG00000145075.11	CCDC39	3	180870597	3_111	0	0.0459249992314368	13.4772573555304	1.03231154609905e-05	1.65469031997657	2
ENSG00000205981.6	DNAJC19	3	180990173	3_111	0	0.0289903576047552	9.11002606219472	4.40487204716155e-06	1.55555555555511	1
ENSG00000058063.15	ATP11B	3	182793079	3_112	0	0.0357504559914752	15.44733321637	9.21075447966858e-06	1.85221674876807	1
ENSG00000176597.11	B3GNT5	3	183253017	3_112	0	0.0122712291159898	5.35884566834711	1.09677974204041e-06	-0.369829683698288	1
ENSG00000172578.11	KLHL6	3	183555341	3_112	0	0.0147275051811241	7.07430948524752	1.73769417410575e-06	0.872180451128243	1
ENSG00000114796.15	KLHL24	3	183634546	3_112	0	0.0130342611318839	5.92585869183715	1.28824306786613e-06	-0.857142857142535	1
ENSG00000163872.15	YEATS2	3	183703966	3_112	0	0.0117283908416934	4.93369056258782	9.65095838851246e-07	-0.165354330708662	1
ENSG00000180834.7	MAP6D1	3	183825503	3_112	0	0.0142359286303604	6.75501072225242	1.60388028986281e-06	0.62698412698395	1
ENSG00000163888.3	CAMK2N2	3	184260993	3_113	0	0.0197656378893158	7.66546131240967	2.52702324258467e-06	0.986111111110991	1
ENSG00000145191.12	EIF2B5	3	184134987	3_113	0	0.032178355806686	12.2700587831224	6.58522469923888e-06	-1.62777777777788	1
ENSG00000161204.11	ABCF3	3	184187521	3_113	0	0.0332450882267082	12.5791286466049	6.97490270813237e-06	-1.43735224586295	1
ENSG00000145198.14	VWA5B2	3	184230236	3_113	0	0.0224002444457249	8.8455427083878	3.30474037932162e-06	-1.18389739649851	2
ENSG00000145194.17	ECE2	3	184258320	3_113	0	0.0204275815837928	7.9760087817086	2.717457012549e-06	1.02797202797197	1
ENSG00000175166.16	PSMD2	3	184299203	3_113	0	0.0189374316050853	7.26205051026664	2.29372024702452e-06	-0.949999999999554	1
ENSG00000114859.15	CLCN2	3	184375739	3_113	0	0.0568053921378988	17.6801061256744	1.67507607370049e-05	-1.79475982532805	1
ENSG00000163882.9	POLR2H	3	184362172	3_113	0	0.0175182597151327	6.52825684603542	1.90742863912373e-06	0.610738255033782	1
ENSG00000177383.4	MAGEF1	3	184711626	3_113	0	0.198034661923277	29.9464896044435	9.89116023917957e-05	2.99295774647999	1
ENSG00000156931.15	VPS8	3	184838695	3_113	0	0.0312048198600611	11.9790607228636	6.23454195422873e-06	1.72800000000018	1
ENSG00000073803.13	MAP3K13	3	185283295	3_113	0	0.0814213390845895	21.1440080767129	2.87134688396908e-05	-2.18150325543352	2
ENSG00000145192.12	AHSG	3	186613180	3_114	0	0.0308410357152426	12.4623181958416	6.41044082546939e-06	-1.48587570621449	1
ENSG00000090512.11	FETUB	3	186645795	3_114	0	0.0149237884559101	5.61389031441749	1.39734328713994e-06	-0.567999999999971	1
ENSG00000163898.9	LIPH	3	185553061	3_114	0	0.0138757650938645	4.92905582128796	1.1407245310929e-06	0.34972677595623	1
ENSG00000163904.12	SENP2	3	185582607	3_114	0	0.0140427761997248	5.04156617194589	1.18080600178027e-06	-0.347022942078831	2
ENSG00000244405.7	ETV5	3	186112725	3_114	0	0.014802758334126	5.53728709351149	1.36709846509875e-06	-0.455555555555309	1
ENSG00000058866.14	DGKG	3	186362201	3_114	0	0.0137805514100813	4.86430872066503	1.1180155177816e-06	0.202072538860122	1
ENSG00000213139.7	CRYGS	3	186546503	3_114	0	0.0135130124807841	4.67996935766648	1.05476398652091e-06	0.0742358078602662	1
ENSG00000156976.16	EIF4A2	3	186783242	3_114	0	0.014519566572668	5.3555894545981	1.29694343649475e-06	-0.411089866156652	1
ENSG00000163918.10	RFC4	3	186804948	3_114	0	0.0159039503616344	6.21242874747703	1.64788362368139e-06	-0.590099948258529	2
ENSG00000073849.14	ST6GAL1	3	186930622	3_114	0	0.0135065873192427	4.67549785363361	1.05325516655327e-06	-0.0381679389312964	1
ENSG00000163923.9	RPL39L	3	187180990	3_115	0	0.00341075209482655	5.09681424349551	2.89940621744652e-07	0.322463768115935	1
ENSG00000127241.16	MASP1	3	187291951	3_115	0	0.00949121807935682	14.3824358358153	2.27674558483713e-06	-1.51249999999972	1
ENSG00000136514.2	RTP4	3	187363309	3_115	0	0.00555374150081645	9.66579480829264	8.9533041621814e-07	1.20610687022932	1
ENSG00000145012.13	LPP	3	188152990	3_115	0	0.0185753091650412	20.6215117110629	6.38876120358776e-06	-2.015151515152	1
ENSG00000073282.12	TP63	3	189629575	3_116	0	0.0199651198174572	5.29593529872603	1.76349688584429e-06	0.415384615384634	1
ENSG00000090530.9	P3H2	3	190122834	3_116	0	0.0268667869951929	8.09858814551727	3.6289848169089e-06	-0.891025641025566	1
ENSG00000163347.5	CLDN1	3	190322608	3_116	0	0.0456921011163004	13.1368062241649	1.00113127464648e-05	-1.43999999999979	1
ENSG00000196083.9	IL1RAP	3	190473482	3_116	0	0.0275192313367393	8.32545338571924	3.82123985030684e-06	-0.982608695652553	1
ENSG00000188729.6	OSTN	3	191198981	3_117	0	0.00944438078408216	4.8251159947539	7.60048581180199e-07	0.273634826350278	2
ENSG00000152492.13	CCDC50	3	191328226	3_117	0	0.0185502625185314	11.1720723670152	3.4565584549621e-06	1.35215211943907	3
ENSG00000188958.9	UTS2B	3	191330673	3_117	0	0.0111203007473284	6.35894179665912	1.17940099093694e-06	0.707142857142816	1
ENSG00000127252.5	HRASLS	3	193241004	3_118	0	0.023286741398364	10.3958901553968	4.03766708898917e-06	-1.10065389370999	2
ENSG00000127249.14	ATP13A4	3	193556989	3_118	0	0.0422566930408114	16.0408203993886	1.13053025291417e-05	-1.80487804878074	1
ENSG00000041802.10	LSG1	3	194656983	3_119	0	0.0185305335710754	5.60526425860012	1.73238383372648e-06	-0.482954545454554	1
ENSG00000173950.15	XXYLT1	3	195271242	3_120	0	0.0136068157066304	5.18580098528642	1.17688073616183e-06	-0.422818791946546	1
ENSG00000114331.13	ACAP2	3	195356148	3_120	0	0.0157471604285009	6.55997962344255	1.72291895088224e-06	-0.632352941176489	1
ENSG00000061938.16	TNK2	3	195912286	3_120	0	0.0135858091639028	5.17127404586246	1.17177214205732e-06	-0.357340720221637	1
ENSG00000072274.12	TFRC	3	196082264	3_120	0	0.0223868722354114	9.87501257133995	3.68715320575861e-06	1.18749999999974	1
ENSG00000163958.13	ZDHHC19	3	196207382	3_120	0	0.0177344695049769	7.67888039785127	2.27130894220955e-06	-0.930129163192417	2
ENSG00000163959.9	SLC51A	3	196234383	3_120	0	0.0280100454334139	11.9919158285042	5.60225006571506e-06	-1.66447368420998	1
[truncated: 6,969 more rows]
