# Supplementary material for: Adjusting for genetic confounders in transcriptome-wide association studies improves discovery of risk genes of complex traits
Source: Nat Genet. 2024 Jan 26;56(2):336–47. doi: 10.1038/s41588-023-01648-9 (PMC10864181; doi:10.1038/s41588-023-01648-9)
Supplement: Supplementary file 5 — cTWAS results of all analyzed genes across all tissues for IBD, SCZ, and SBP. Results are stored separately for each combination of traits and tissues. Column legends for each set of results are the same as in Supplementary Table 1. [file 41588_2023_1648_MOESM5_ESM.zip › IBD_Brain_Anterior_cingulate_cortex_BA24.csv]

id	genename	chrom	pos	region_tag	cs_index	PIP	tau2	PVE	z	num_eqtl
ENSG00000187961.13	KLHL17	1	960326	1_1	0	0.0102302603687807	5.07452994042803	8.65849901425221e-07	0.316666666666591	1
ENSG00000187642.9	PERM1	1	981454	1_1	0	0.0119320750075071	6.43045030189792	1.27972739353691e-06	-0.657534246575441	1
ENSG00000188290.10	HES4	1	1000291	1_1	0	0.0179028455938456	9.96021930522486	2.97406922131329e-06	-1.13592233009719	1
ENSG00000187608.8	ISG15	1	1000814	1_1	0	0.0111222228388859	5.74127459074081	1.0650255245835e-06	-0.543010752688196	1
ENSG00000131591.17	C1orf159	1	1070426	1_1	0	0.0098448310331184	4.68812407455629	7.69781499679791e-07	-0.155913978494618	1
ENSG00000186891.13	TNFRSF18	1	1197586	1_1	0	0.0264029655117399	13.7544125004454	6.05696213759034e-06	1.4759825327514	1
ENSG00000162572.20	SCNN1D	1	1280332	1_1	0	0.017060464168847	12.5376484464466	3.56752509435433e-06	2.52188109302962	2
ENSG00000107404.19	DVL1	1	1351517	1_1	0	0.0159562077825322	14.5140679636884	3.86259292823867e-06	-3.21705426356607	1
ENSG00000162576.16	MXRA8	1	1362103	1_1	0	0.00981629766226277	4.72772948493222	7.74034723064045e-07	0.221006564551442	1
ENSG00000242485.5	MRPL20	1	1407232	1_1	0	0.0224250786677234	16.9589155182797	6.34296270021344e-06	3.03723404255202	1
ENSG00000235098.8	ANKRD65	1	1428969	1_1	0	0.0251322258266233	19.9000271666582	8.34151102804331e-06	-4.05732484076311	1
ENSG00000179403.11	VWA1	1	1434687	1_1	0	0.0101203254442062	7.71405353391773	1.30207869401865e-06	-2.2804232804236	1
ENSG00000215915.9	ATAD3C	1	1448915	1_1	0	0.209450581590013	39.4221987119829	0.000137715403502208	-4.96444745500562	2
ENSG00000160072.19	ATAD3B	1	1531013	1_1	0	0.0098823736640613	4.93189724814899	8.12896767332655e-07	-0.745000000000057	1
ENSG00000197785.13	ATAD3A	1	1551454	1_1	0	0.012380208128422	8.81504469592529	1.82017259030468e-06	-2.25735294117679	1
ENSG00000008130.15	NADK	1	1755713	1_1	0	0.0192792276308248	17.9832825206807	5.78254077531624e-06	3.94776119403102	1
ENSG00000169885.9	CALML6	1	1915143	1_1	0	0.0150739895636044	8.96735109853152	2.25451168124557e-06	-0.982142857142927	1
ENSG00000178821.12	TMEM52	1	1919746	1_1	0	0.0231509380531614	15.1015856045515	5.83111017621772e-06	2.42261904761839	1
ENSG00000205116.3	TMEM88B	1	1425936	1_1	0	0.0262610778118881	15.9001047051389	6.96422247408678e-06	-2.34615384615207	1
ENSG00000187730.8	GABRD	1	2019112	1_2	0	0.029435350908085	13.011885457395	6.38806835589222e-06	1.598086124402	1
ENSG00000067606.16	PRKCZ	1	2050574	1_2	0	0.0275043182925763	12.58376422604	5.772601307466e-06	1.44869565217416	1
ENSG00000162585.16	FAAP20	1	2207868	1_2	0	0.0122265044794899	5.01742579078004	1.02315957947329e-06	0.204890254076365	2
ENSG00000157933.9	SKI	1	2228951	1_2	0	0.013612894513224	6.16823462173519	1.4004624520656e-06	0.574380165289296	1
ENSG00000116151.13	MORN1	1	2343937	1_2	0	0.0592853987044072	18.8349974390802	1.86240194267952e-05	1.82173892327279	2
ENSG00000157916.19	RER1	1	2392128	1_2	0	0.027187199061637	11.4984621776174	5.21391964450503e-06	1.10606060606065	1
ENSG00000157911.9	PEX10	1	2409065	1_2	0	0.0117074158435949	4.72459115093843	9.22540375519203e-07	0.306860735748554	2
ENSG00000149527.17	PLCH2	1	2425928	1_2	0	0.0116821447632117	4.64023704593599	9.04113296299716e-07	-0.0796456223023192	2
ENSG00000157881.13	PANK4	1	2524061	1_2	0	0.0123626948463835	6.3709346546119	1.31364012577708e-06	1.22222222222212	1
ENSG00000157870.14	FAM213B	1	2586971	1_2	0	0.03700447915042	15.0421127750213	9.28374582720186e-06	-1.6446280991736	1
ENSG00000142606.15	MMEL1	1	2632528	1_2	0	0.0340784885717764	22.3840673237065	1.27227043127709e-05	-4.14545730535526	2
ENSG00000215912.12	TTC34	1	2800342	1_2	0	0.0267028603226722	21.0653590382973	9.38181263316365e-06	-4.00781474781413	2
ENSG00000130762.14	ARHGEF16	1	3454845	1_2	0	0.0138978338628293	6.17881781310973	1.43222948838817e-06	-0.611111111111326	1
ENSG00000162591.15	MEGF6	1	3611380	1_2	0	0.0271298104943593	12.3859963390223	5.60451212471443e-06	1.34014533561105	2
ENSG00000116213.15	WRAP73	1	3655191	1_2	0	0.0120787920425212	4.9426019244585	9.95724615883038e-07	-0.275793650793648	1
ENSG00000116198.12	CEP104	1	3856515	1_3	0	0.0188993591560945	5.30018265209158	1.67069825933219e-06	0.439394257119352	2
ENSG00000169598.15	DFFB	1	3857251	1_3	0	0.0193666490249903	5.52744656793269	1.78541484206247e-06	0.454140489378209	3
ENSG00000198912.10	C1orf174	1	3898178	1_3	0	0.0299522746622307	9.59341048705641	4.79250906242537e-06	1.18705035971211	1
ENSG00000069424.14	KCNAB2	1	5991206	1_5	0	0.0197799354793997	4.89299170286821	1.61420785202681e-06	-0.2400161627423	2
ENSG00000131697.17	NPHP4	1	5976155	1_5	0	0.0192915417866589	4.66032797593097	1.49948983250009e-06	-0.0538461538461355	1
ENSG00000158286.12	RNF207	1	6205436	1_5	0	0.0797178784910765	17.9927722210902	2.3922905242732e-05	1.95202020202003	1
ENSG00000116251.9	RPL22	1	6208961	1_5	0	0.0300622784964276	8.7967443679526	4.41066396002589e-06	-1.19175013320492	2
ENSG00000116237.15	ICMT	1	6236149	1_5	0	0.0383732853456523	11.0819834162044	7.09261824016876e-06	1.44785348141619	2
ENSG00000187017.15	ESPN	1	6424615	1_5	0	0.178990023852258	25.8669325450768	7.722072273843e-05	-3.50337744995574	2
ENSG00000215788.9	TNFRSF25	1	6466259	1_5	0	0.165191003142519	25.0678044363317	6.90657598181717e-05	3.38515901060074	1
ENSG00000171680.21	PLEKHG5	1	6508327	1_5	0	0.0192630238811781	4.64656706899546	1.49285208425297e-06	-0.30769230769241	1
ENSG00000173662.20	TAS1R1	1	6554687	1_5	0	0.0277267404283622	8.04127041116238	3.71863531204978e-06	1.24999999999998	1
ENSG00000007923.15	DNAJC11	1	6701642	1_5	0	0.0204794009060787	5.21652945157322	1.78180025646938e-06	0.641791044776053	1
ENSG00000049245.12	VAMP3	1	7771004	1_6	0	0.0110324162216333	9.72838522301204	1.79007613697576e-06	2.46462019606404	2
ENSG00000116288.12	PARK7	1	7954508	1_6	0	0.0176047174307956	38.4148507736304	1.12794601633828e-05	6.47647058823704	1
ENSG00000116285.12	ERRFI1	1	8026467	1_6	0	0.0577553845237659	31.5320013260541	3.0374149163403e-05	-4.33858267716697	1
ENSG00000142599.17	RERE	1	8778469	1_6	0	0.0123836442338464	7.13982605407159	1.4746746125585e-06	1.26666666666652	1
ENSG00000180758.11	GPR157	1	9128930	1_6	0	0.0187158555431638	10.3205924752261	3.2216207930049e-06	-1.14480408858642	1
ENSG00000049239.12	H6PD	1	9259182	1_6	0	0.0211348780954208	11.1965908377243	3.9468049175177e-06	1.58088235294099	1
ENSG00000171612.6	SLC25A33	1	9539060	1_7	0	0.0351584482123463	10.6509031377688	6.24562980776158e-06	-1.29591836734644	1
ENSG00000171603.16	CLSTN1	1	9824341	1_7	0	0.0263245110967264	8.02108104046784	3.52170783824303e-06	-1.00888888888822	1
ENSG00000162444.11	RBP7	1	9997145	1_7	0	0.0219919687404045	6.31055627781225	2.31468479737496e-06	0.703030303030036	1
ENSG00000130939.18	UBE4B	1	10033012	1_7	0	0.0224984468798387	6.51158523565106	2.4434270315032e-06	-0.711668348668982	2
ENSG00000142657.20	PGD	1	10398376	1_7	0	0.018392682120527	4.62374356189077	1.418400612784e-06	0.026365380608668	2
ENSG00000175279.21	CENPS	1	10429947	1_7	0	0.0209825256404553	5.85460794604666	2.04887605021494e-06	-0.592081817237826	3
ENSG00000160049.11	DFFA	1	10455389	1_7	0	0.0211575816779519	5.93064503492608	2.09280161998413e-06	-0.534188034188023	1
ENSG00000204624.7	DISP3	1	11478999	1_8	0	0.0212026568366882	6.18130196741969	2.18590030220233e-06	-0.651162790697902	1
ENSG00000175262.14	C1orf127	1	10982502	1_8	0	0.0179263150780217	4.61918498839866	1.38107252707278e-06	0.101910828025476	1
ENSG00000120948.16	TARDBP	1	11012522	1_8	0	0.0600985124668958	15.9492701547205	1.59869141423247e-05	-2.11740501339374	2
ENSG00000116649.9	SRM	1	11059078	1_8	0	0.0305595849653246	9.59172987342438	4.88882505848115e-06	1.58031061507353	2
ENSG00000171824.13	EXOSC10	1	11099932	1_8	0	0.0219143377571041	6.4888047405569	2.37166400461101e-06	-0.781699568272128	2
ENSG00000198793.12	MTOR	1	11262099	1_8	0	0.0401653312485222	12.1518543509758	8.14055498591889e-06	-1.77697841726544	1
ENSG00000132879.13	FBXO44	1	11654311	1_8	0	0.0198288907162028	5.55765759901177	1.83802033405405e-06	-0.497076023391864	1
ENSG00000116663.10	FBXO6	1	11663828	1_8	0	0.0185610642499956	4.94283895747215	1.53016914567143e-06	0.273773260432739	2
ENSG00000177000.10	MTHFR	1	11794614	1_9	0	0.0227340899614832	9.24230301950917	3.50443398263438e-06	-1.19594594594548	1
ENSG00000011021.21	CLCN6	1	11805747	1_9	0	0.0714400367519239	20.0010077215791	2.3831624776175e-05	-2.22352941176538	1
ENSG00000175206.10	NPPA	1	11847546	1_9	0	0.0288069914825929	11.4511076762171	5.5018089846897e-06	-1.12444444444407	1
ENSG00000116685.15	KIAA2013	1	11926801	1_9	0	0.0157049605180369	5.80076179999142	1.51943451212372e-06	0.541333333333713	1
ENSG00000116688.16	MFN2	1	11980422	1_9	0	0.132968746434064	25.9847365478975	5.76272636254872e-05	-2.98437500000023	1
ENSG00000116691.10	MIIP	1	12023126	1_9	0	0.154925991888279	27.4876653922678	7.10267996329071e-05	-2.84892086330987	1
ENSG00000048707.13	VPS13D	1	12230088	1_9	0	0.0200850280071126	8.08848817926764	2.70956704998232e-06	-0.924242424242004	1
ENSG00000162493.16	PDPN	1	13586482	1_10	0	0.0413392881375074	10.9901921026795	7.57754253914015e-06	1.32786885245916	1
ENSG00000142621.19	FHAD1	1	15214911	1_11	0	0.0133435495589197	9.28137488099927	2.06558843336935e-06	1.06324089988891	3
ENSG00000142634.12	EFHD2	1	15409565	1_11	0	0.0243257223366069	14.9481311375808	6.06474786103338e-06	-1.60000000000111	1
ENSG00000142615.7	CELA2A	1	15456801	1_11	0	0.0794838243169032	25.6438545968114	3.39955573758055e-05	2.71559633027687	1
ENSG00000215704.9	CELA2B	1	15466305	1_11	0	0.0123151219433739	8.40283760549607	1.72593641746672e-06	-1.24203821656102	1
ENSG00000132906.17	CASP9	1	15526781	1_11	0	0.00900216702143453	5.57890987338694	8.37638282064803e-07	-0.791044776119348	1
ENSG00000116771.5	AGMAT	1	15584923	1_11	0	0.0092502470572734	5.81998198413715	8.97914692565486e-07	-0.849850790133889	2
ENSG00000197312.11	DDI2	1	15593959	1_11	0	0.0113177894156382	7.71744640935992	1.45678458374516e-06	1.01211745649177	2
ENSG00000116786.11	PLEKHM2	1	15684135	1_11	0	0.0192331097790396	12.4524005954958	3.99450252123603e-06	1.91187739463675	1
ENSG00000162461.7	SLC25A34	1	15735471	1_11	0	0.00806326654343104	4.64155749044955	6.24215941794179e-07	0.0866666666666584	1
ENSG00000162458.12	FBLIM1	1	15756481	1_11	0	0.0086859443336188	5.2567962876613	7.61549776136231e-07	0.790598290598117	1
ENSG00000233954.6	UQCRHL	1	15809022	1_11	0	0.0089803964520373	5.56024931150985	8.32817572418999e-07	0.60103626943009	1
ENSG00000186510.11	CLCNKA	1	16018713	1_11	0	0.0123756189387109	8.50243005601183	1.7549716367771e-06	1.29126380204815	2
ENSG00000173641.17	HSPB7	1	16020012	1_11	0	0.010872427995021	7.29653481772813	1.32313240186989e-06	-1.06578947368397	1
ENSG00000184908.17	CLCNKB	1	16043565	1_11	0	0.00966634254424581	6.26789612091759	1.01051805354736e-06	0.881720430107845	1
ENSG00000185519.8	FAM131C	1	16073889	1_11	0	0.0178367525695462	11.8815450486169	3.53466949940952e-06	1.62043795620455	1
ENSG00000142627.12	EPHA2	1	16156481	1_11	0	0.0147936707795338	10.1389926601505	2.50167485782104e-06	-1.40625	1
ENSG00000142632.16	ARHGEF19	1	16200034	1_11	0	0.0108281518468317	7.33911739099472	1.32543452026309e-06	0.784200955463219	3
ENSG00000132881.11	RSG1	1	16237068	1_11	0	0.00823360679069329	4.8452282028728	6.65371913765401e-07	-0.0416451836262869	2
ENSG00000037637.10	FBXO42	1	16352580	1_11	0	0.0221986034739858	13.8967188393217	5.14514987580384e-06	1.65648854961865	1
ENSG00000157191.19	NECAP2	1	16440373	1_11	0	0.0117985507994174	8.1455789834474	1.60291588016196e-06	-0.955089820359013	1
ENSG00000183888.4	C1orf64	1	16003338	1_11	0	0.0461186610443245	20.5524541879899	1.5808857486614e-05	-2.35981670758417	2
ENSG00000117122.13	MFAP2	1	16980375	1_12	0	0.0188688622476714	5.05924678014985	1.59217823726375e-06	-0.208000000000028	1
ENSG00000159363.17	ATP13A2	1	17011965	1_12	0	0.0203904908375816	5.78101903207581	1.96603925488978e-06	0.614285714285821	1
ENSG00000159339.13	PADI4	1	17316559	1_12	0	0.064409776640848	16.5690822814741	1.77996045314739e-05	-1.8947368421048	1
ENSG00000117154.11	IGSF21	1	18107631	1_12	0	0.0285389686766986	8.91587974074297	4.24387498784588e-06	-1.04255319148936	1
ENSG00000158748.3	HTR6	1	19665573	1_13	0	0.0031069574683259	4.86911118831786	2.52316182775212e-07	-0.11627906976741	1
ENSG00000169991.10	IFFO2	1	18956450	1_13	0	0.00411488191981813	7.21453367839071	4.95137418368646e-07	-0.671532846715393	1
ENSG00000127481.14	UBR4	1	19202710	1_13	0	0.00327160861091591	5.09157084256647	2.77826225655534e-07	-0.0560000000000061	1
ENSG00000053372.4	MRTO4	1	19251559	1_13	0	0.00328102207650571	5.50128942187485	3.01046617449484e-07	0.559959579251734	2
ENSG00000040487.12	PQLC2	1	19312063	1_13	0	0.00388899215629679	6.77735478008743	4.39599706126067e-07	0.829545454545241	1
ENSG00000077549.17	CAPZB	1	19485158	1_13	0	0.00507631537968667	8.82601193956205	7.47262540655754e-07	0.797979797979621	1
ENSG00000173436.13	MINOS1	1	19596564	1_13	0	0.00301731185844845	4.68644403543053	2.35843407142778e-07	0.0990099009901576	1
ENSG00000158747.13	NBL1	1	19640599	1_13	0	0.0245695215862001	22.7137289420627	9.30776145479439e-06	1.93808497927623	2
ENSG00000169914.5	OTUD3	1	19882213	1_13	0	0.00329262680016496	11.8444328772028	6.50454444422384e-07	-2.47525292071884	2
ENSG00000188257.10	PLA2G2A	1	19979930	1_13	0	0.00301773700536212	6.36442778701075	3.20332392394838e-07	-0.320819112627985	1
ENSG00000127472.10	PLA2G5	1	20071983	1_13	0	0.00439734398192937	8.56302591232412	6.28026259863965e-07	1.17415730337058	1
ENSG00000162543.5	UBXN10	1	20186547	1_14	0	0.0451850906799991	14.5843570673509	1.09911352568964e-05	1.63576158940415	1
ENSG00000090432.6	MUL1	1	20500417	1_14	0	0.0171089204693698	5.51121297557115	1.57264213501019e-06	-0.51323087033514	2
ENSG00000183114.7	FAM43B	1	20551955	1_14	0	0.0157346832793639	4.73296579464159	1.24208545709005e-06	-0.196721311475286	1
ENSG00000158825.5	CDA	1	20587958	1_14	0	0.0191094427357955	6.53972714469145	2.08433613054704e-06	-0.834248589741316	2
ENSG00000158828.7	PINK1	1	20633253	1_14	0	0.0590446720599476	17.1078706853546	1.68475509825501e-05	1.83333333333418	1
ENSG00000117245.12	KIF17	1	20717668	1_14	0	0.015759103496205	4.7473772504595	1.2478010812002e-06	-0.211678832116751	1
ENSG00000189410.11	SH2D5	1	20733077	1_14	0	0.037086254403342	12.7297231875048	7.87393886645303e-06	-1.62724107511925	3
ENSG00000187980.6	PLA2G2C	1	20174949	1_14	0	0.0331263084207055	11.67208871701	6.44884184921711e-06	-1.35433070866149	1
ENSG00000070886.11	EPHA8	1	22563354	1_15	0	0.0149370640266875	6.62491338366923	1.65046208754818e-06	0.727397890292069	2
ENSG00000142794.18	NBPF3	1	21440170	1_15	0	0.0227493834085492	10.20074478389	3.87045139252251e-06	1.12977099236649	1
ENSG00000076864.19	RAP1GAP	1	21593421	1_15	0	0.0238257321590417	10.6201869837196	4.22025335745691e-06	-1.59254609702963	2
ENSG00000090686.15	USP48	1	21783662	1_15	0	0.0608551543090804	20.358243618308	2.06632095810995e-05	2.37669376693753	1
ENSG00000142789.19	CELA3A	1	22001714	1_15	0	0.0121983310376144	4.77792289696062	9.72074739718852e-07	0.308931185944526	1
ENSG00000070831.15	CDC42	1	22052387	1_15	0	0.0120330695458908	4.62646233899898	9.28507815211224e-07	0.23493975903605	1
ENSG00000162552.14	WNT4	1	22176392	1_15	0	0.0556337401465099	18.4745410960942	1.71424157090269e-05	-1.81802426343273	1
ENSG00000173372.16	C1QA	1	22636557	1_15	0	0.0120864530725708	4.72161655558335	9.51808745029463e-07	-0.323144104803341	1
ENSG00000004487.15	KDM1A	1	23018558	1_16	0	0.0189491065571338	7.06750415099016	2.2336489359057e-06	-0.881355932203499	1
ENSG00000169641.13	LUZP1	1	23178302	1_16	0	0.0875271443587785	21.4604425931209	3.13286398060505e-05	-2.25806451612915	1
ENSG00000125945.14	ZNF436	1	23369659	1_16	0	0.0194734172760689	7.32147174507571	2.37793876222639e-06	-0.893805309734294	1
ENSG00000204219.9	TCEA3	1	23375090	1_16	0	0.0331683031094677	12.290126307194	6.79891646697889e-06	1.48559919512221	2
ENSG00000088280.18	ASAP3	1	23484165	1_16	0	0.0452818377720652	15.2106456583197	1.14876659790917e-05	1.77867654506949	2
ENSG00000142676.12	RPL11	1	23691734	1_17	0	0.0193144824520304	5.42310023192513	1.7469915817189e-06	0.426136363636281	1
ENSG00000057757.9	PITHD1	1	23775590	1_17	0	0.0190372433963641	5.3073747950733	1.68517080190034e-06	0.537878787878827	1
ENSG00000117308.14	GALE	1	23800401	1_17	0	0.0239344625752614	7.46888793307793	2.98153374440141e-06	0.810996563573671	1
ENSG00000185436.11	IFNLR1	1	24187118	1_17	0	0.0177209057176398	4.63194536675769	1.3690189157825e-06	-0.119402985074579	1
ENSG00000001460.17	STPG1	1	24417293	1_17	0	0.0236161519908845	7.36628669120609	2.90146848754862e-06	0.965517241379194	1
ENSG00000001461.16	NIPAL3	1	24415622	1_17	0	0.0180846513781581	4.9595811197019	1.4959436851661e-06	0.521276595744862	1
ENSG00000117602.11	RCAN3	1	24502439	1_17	0	0.0241004438926049	7.56017925362391	3.03890581450037e-06	-0.947955390334556	1
ENSG00000169504.14	CLIC4	1	24745177	1_17	0	0.0194207700714732	5.48050500914019	1.77519935383806e-06	0.428977272727649	1
ENSG00000117614.9	SYF2	1	25232900	1_18	0	0.0140515847940602	4.64008461280694	1.08745504925981e-06	0.0623052959501458	1
ENSG00000187010.19	RHD	1	25257119	1_18	0	0.0167673420459535	6.26854681056661	1.75303748526179e-06	0.658227848101495	1
ENSG00000183726.10	TMEM50A	1	25341835	1_18	0	0.0140143573830069	4.61695648322055	1.0791680400561e-06	0.0624999999999936	1
ENSG00000188672.17	RHCE	1	25336580	1_18	0	0.014167673101256	4.71376782891785	1.11385028729465e-06	-0.0966020834393174	2
ENSG00000204178.9	TMEM57	1	25430369	1_18	0	0.0144769060218655	4.91224388759717	1.18608491280797e-06	-0.201612903225827	1
ENSG00000157978.11	LDLRAP1	1	25543527	1_18	0	0.045518240238319	15.5228245893583	1.17846399725753e-05	-1.66853932584199	1
ENSG00000117640.17	MTFR1L	1	25819958	1_18	0	0.0149046167057469	5.23038527523789	1.30021328203218e-06	0.39436619718315	1
ENSG00000127423.10	AUNIP	1	25881887	1_18	0	0.0166749528628503	6.14614882694697	1.70933739142057e-06	-0.750000000000117	1
ENSG00000158006.13	PAFAH2	1	25998029	1_18	0	0.016842549543193	6.28311292283172	1.76499225592123e-06	0.434108527131723	1
ENSG00000158008.9	EXTL1	1	26019793	1_18	0	0.0194170069004754	7.58184221091895	2.45537105805375e-06	-0.81906815398477	2
ENSG00000158014.14	SLC30A2	1	26045653	1_18	0	0.0298872817063104	11.6612247882262	5.8128710623668e-06	1.44949494949428	1
ENSG00000158022.6	TRIM63	1	26067922	1_18	0	0.0237515202106575	9.37726582956332	3.71473420737497e-06	1.08579078303935	2
ENSG00000175087.9	PDIK1L	1	26111250	1_18	0	0.0282812026257318	10.9784039749481	5.17841898898622e-06	-1.26993865030719	1
ENSG00000197245.5	FAM110D	1	26158800	1_18	0	0.028008517090258	11.0429502983841	5.1586413956529e-06	-1.57495629932967	2
ENSG00000236782.6	RP11-96L14.7	1	26170849	1_18	0	0.0140361997477758	4.63082521113723	1.08409673033271e-06	0.204081632653036	1
ENSG00000142675.17	CNKSR1	1	26170849	1_18	0	0.0174546376066085	6.6735799899689	1.94280768323334e-06	0.570932803317179	2
ENSG00000130695.14	CEP85	1	26233875	1_18	0	0.0462968142838469	15.9071549087398	1.2282979411817e-05	2.19061365319533	2
ENSG00000117682.16	DHDDS	1	26427451	1_18	0	0.0141553627110272	4.80424015958666	1.13424224043619e-06	-0.143999999999959	1
ENSG00000117676.13	RPS6KA1	1	26529971	1_18	0	0.0140404078310062	4.63903768143234	1.08634489702146e-06	-0.0202020202020117	1
ENSG00000117713.18	ARID1A	1	26693642	1_18	0	0.0351161263558082	12.8867668203699	7.54763133548954e-06	-1.64473684210527	1
ENSG00000060642.10	PIGV	1	26787956	1_18	0	0.038227437286023	13.6666870814384	8.71361848180174e-06	-1.70925110132261	1
ENSG00000175793.11	SFN	1	26863833	1_18	0	0.0227191578844674	8.96562222908355	3.39729117459245e-06	-1.10810810810855	1
ENSG00000142751.14	GPN2	1	26890178	1_18	0	0.0423056215354886	14.5960702545029	1.02989780024418e-05	1.77973568281991	1
ENSG00000090273.13	NUDC	1	26899598	1_18	0	0.0333479236019724	12.4083525948658	6.90149264239239e-06	1.60087719298271	1
ENSG00000174950.10	CD164L2	1	27383368	1_19	0	0.012015642789227	4.61976705595217	9.25821350530549e-07	0.0312500000000019	1
ENSG00000090020.10	SLC9A1	1	27167188	1_19	0	0.0126898356582288	5.12633398893313	1.08498316875017e-06	-0.369127516778623	1
ENSG00000142784.15	WDTC1	1	27234825	1_19	0	0.0512109107885276	18.1537808346366	1.55056398885377e-05	1.91841491841474	1
ENSG00000186501.14	TMEM222	1	27335461	1_19	0	0.0249608483554618	11.418542286114	4.75368184605834e-06	1.30434782608699	1
ENSG00000142765.17	SYTL1	1	27342119	1_19	0	0.0313075928329719	13.5342723564626	7.06715626576844e-06	-1.481729282056	2
ENSG00000142733.14	MAP3K6	1	27367112	1_19	0	0.0550474539412615	18.8355920977591	1.72932499701083e-05	-2.00414078674998	1
ENSG00000142748.12	FCN3	1	27375143	1_19	0	0.0205091193404655	9.58806253037965	3.27972911719068e-06	-1.12735849056646	1
ENSG00000158195.10	WASF2	1	27489587	1_19	0	0.0120224595995444	4.62503148076273	9.27402206983187e-07	0.100456621004577	1
ENSG00000126705.13	AHDC1	1	27604387	1_19	0	0.0135946459561238	5.76563022796037	1.30729859170817e-06	0.515463917525788	1
ENSG00000126709.14	IFI6	1	27671883	1_19	0	0.0120275802755767	4.62898055491884	9.2858940938289e-07	-0.079012345678998	1
ENSG00000130775.15	THEMIS2	1	27872858	1_19	0	0.0293981200166671	12.9460153714542	6.34769107239568e-06	-1.38529507958977	2
ENSG00000117748.9	RPA2	1	27914481	1_19	0	0.0132524751395344	5.52898096016092	1.22208720785716e-06	-0.4462073631862	2
ENSG00000158161.15	EYA3	1	28074367	1_19	0	0.0605973528261801	19.7437478422775	1.99546150426076e-05	2.09420289854999	1
ENSG00000169403.11	PTAFR	1	28193200	1_19	0	0.0120328057953175	4.63301853130127	9.29803229535422e-07	0.481812594613199	2
ENSG00000130770.17	ATPIF1	1	28236029	1_19	0	0.0141154815354057	6.11471399689168	1.43956723180632e-06	0.569827468037915	2
ENSG00000130766.4	SESN2	1	28259281	1_19	0	0.0142289941264592	6.18908169519983	1.4687927529592e-06	0.667605633802575	1
ENSG00000204138.12	PHACTR4	1	28366038	1_19	0	0.0159210764962061	7.23287000448543	1.92062772701314e-06	-1.11182898907773	3
ENSG00000180198.15	RCC1	1	28505782	1_19	0	0.0120371717898861	4.6363764127807	9.30814739950584e-07	0.0356234096692115	1
ENSG00000180098.9	TRNAU1AP	1	28553045	1_19	0	0.0134574636210372	5.67147971699993	1.27297449787309e-06	-0.562604340567906	1
ENSG00000162419.12	GMEB1	1	28669247	1_19	0	0.022124100668846	10.293962031509	3.79846643872081e-06	1.61599999999996	1
ENSG00000159023.19	EPB41	1	28886806	1_19	0	0.047731216419065	17.4907423394843	1.39242191559956e-05	1.97656249999972	1
ENSG00000116353.15	MECR	1	29230712	1_19	0	0.0199608755585017	9.33579001528215	3.10806982896659e-06	1.09090909090884	1
ENSG00000060656.19	PTPRU	1	29235558	1_19	0	0.0198466862035519	9.28238298787115	3.07261107763009e-06	1.06965174129351	1
ENSG00000162510.5	MATN1	1	30723617	1_20	0	0.0151456467446874	4.89695574252713	1.23701255567631e-06	0.216730038022848	1
ENSG00000134644.15	PUM1	1	31066204	1_20	0	0.0163398353761013	5.60214315359198	1.52672910390857e-06	0.562499999999841	1
ENSG00000084628.9	NKAIN1	1	31222609	1_20	0	0.0278773524497685	10.5778801223772	4.91824628221742e-06	1.49650349650334	1
ENSG00000168528.11	SERINC2	1	31409127	1_20	0	0.0207507937277093	7.82517050586055	2.7082492294689e-06	1.27262480613436	3
ENSG00000142910.15	TINAGL1	1	31576228	1_20	0	0.0219278661460653	8.33901847543649	3.04980037224906e-06	0.97575757575677	1
ENSG00000121764.11	HCRTR1	1	31616786	1_20	0	0.0166606482600709	5.78286292764841	1.606922380602e-06	0.513618677043029	1
ENSG00000162517.12	PEF1	1	31644486	1_20	0	0.0193638620784419	7.18125786522894	2.31927692933301e-06	-0.754437869821997	1
ENSG00000084636.17	COL16A1	1	31691930	1_20	0	0.0160841870533118	5.4555709584483	1.46352258749267e-06	-0.322834645669322	1
ENSG00000134668.12	SPOCD1	1	31815509	1_20	0	0.0217464302637727	8.26161772149076	2.99649238031168e-06	-0.95307917888582	1
ENSG00000184007.18	PTP4A2	1	31945136	1_20	0	0.0160271065674822	5.42254559276964	1.44950074357206e-06	0.38596491228079	1
ENSG00000025800.13	KPNA6	1	32108863	1_21	0	0.0156422181557137	4.81785768449195	1.2569338183032e-06	-0.259842519685028	1
ENSG00000084652.15	TXLNA	1	32179560	1_21	0	0.0153441450705628	4.62370079238692	1.18329362245044e-06	0.0748031496062766	1
ENSG00000160051.11	IQCC	1	32205429	1_21	0	0.0153453727394708	4.62038503583664	1.18253966300493e-06	-0.023622047244096	1
ENSG00000084623.11	EIF3I	1	32222176	1_21	0	0.0153637943056001	4.62908613367945	1.18618888838262e-06	-0.00784313725490085	1
ENSG00000160055.19	TMEM234	1	32222176	1_21	0	0.0153637943056001	4.62908613367945	1.18618888838262e-06	0.00784313725490084	1
ENSG00000183615.5	FAM167B	1	32247598	1_21	0	0.0153577264979876	4.62784656359077	1.18540290205112e-06	-0.0638297872340535	1
ENSG00000116478.11	HDAC1	1	32291652	1_21	0	0.0231616418833418	8.41829309967634	3.25202211657873e-06	-0.969470791236105	2
ENSG00000225828.1	FAM229A	1	32363069	1_21	0	0.0408761721032499	13.7294570117906	9.36016891602521e-06	1.45940959409568	1
ENSG00000176261.15	ZBTB8OS	1	32650943	1_21	0	0.0165182499779398	5.29241070608708	1.4580676656449e-06	-0.421875000000224	1
ENSG00000162521.18	RBBP4	1	32651536	1_21	0	0.0175154215463122	5.83196529022647	1.70370983374381e-06	0.554572271386439	1
ENSG00000134684.10	YARS	1	32817927	1_21	0	0.0198303096626089	6.84600547718588	2.26426286446141e-06	-0.592504223896341	2
ENSG00000160097.16	FNDC5	1	32871796	1_21	0	0.0174414612898477	5.69755075872392	1.65741466392958e-06	0.358641537244889	2
ENSG00000121900.18	TMEM54	1	32895686	1_21	0	0.0202415594476583	7.1521673982381	2.41458080909719e-06	-0.836512261580658	1
ENSG00000142920.16	AZIN2	1	33080995	1_21	0	0.0177078448746496	5.91786271981092	1.74779583754831e-06	0.627155306344736	2
ENSG00000134686.18	PHC2	1	33431196	1_21	0	0.0296730984881646	10.5413475188455	5.21697955409163e-06	-1.16784869976334	1
ENSG00000121904.17	CSMD2	1	34166108	1_21	0	0.017862973788784	6.01583854028737	1.79229724907367e-06	-0.586056105410694	2
ENSG00000273274.1	ZBTB8B	1	32465491	1_21	0	0.0153608807092608	4.63336982321598	1.18706141295111e-06	-0.0648648648648808	1
ENSG00000188910.7	GJB3	1	34780696	1_22	0	0.0189916095675523	7.47160257228943	2.36665875372084e-06	-0.993055555555572	1
ENSG00000187513.8	GJA4	1	34792232	1_22	0	0.0203355229515126	8.03580751079121	2.7254924040501e-06	-1.06030150753764	1
ENSG00000197056.9	ZMYM1	1	35081390	1_22	0	0.0141983199936939	4.73909771515879	1.12225804895522e-06	0.189516129032244	1
ENSG00000116819.6	TFAP2E	1	35573174	1_22	0	0.0234493926328047	9.34169784063464	3.65357073439407e-06	1.06854838709682	1
ENSG00000126067.11	PSMB2	1	35641909	1_22	0	0.0160180988871081	5.82507132459901	1.55622476944952e-06	-0.507246376811654	1
ENSG00000142686.7	C1orf216	1	35718988	1_22	0	0.0143173730142606	4.80306388267312	1.14694292942532e-06	0.216216216216177	1
ENSG00000134698.10	AGO4	1	35808004	1_22	0	0.0153551865266864	5.46222349421521	1.39889355044654e-06	0.516068052930015	1
ENSG00000092847.11	AGO1	1	35870261	1_22	0	0.0242912294145432	9.85319434716267	3.99196431364159e-06	1.21546961325976	1
ENSG00000116863.10	ADPRHL2	1	36088841	1_22	0	0.0157553705229457	5.65949666828306	1.48719026939601e-06	0.437500000000023	1
ENSG00000171812.12	COL8A2	1	36136601	1_22	0	0.0174570695402894	6.65122713783518	1.93657011981001e-06	0.653778558875184	1
ENSG00000054116.11	TRAPPC3	1	36155585	1_22	0	0.014248129896365	4.81244683059216	1.14362572446298e-06	-0.325925925925963	1
ENSG00000142694.6	EVA1B	1	36323945	1_22	0	0.133995743660557	26.2387557818194	5.86400519324287e-05	-2.70769230769193	1
ENSG00000196182.10	STK40	1	36385841	1_22	0	0.0156614581746924	5.72364342819522	1.49508151104179e-06	-0.60101010101014	1
ENSG00000181817.5	LSM10	1	36393562	1_22	0	0.0155425960313654	5.5560874775572	1.44029926745167e-06	0.458040259842533	2
ENSG00000116885.18	OSCP1	1	36432731	1_22	0	0.0225683457560449	8.24796041651712	3.10460534153027e-06	-2.03333333333281	1
ENSG00000183317.16	EPHA10	1	37765311	1_23	0	0.0304473249795357	8.59302687613189	4.36370535309425e-06	-1.18072289156674	1
ENSG00000163874.10	ZC3H12A	1	37474837	1_23	0	0.0233083472552391	6.09914535076016	2.37104921519914e-06	-0.687999999999939	1
ENSG00000163877.10	SNIP1	1	37553609	1_23	0	0.0210091117999444	5.13160225130386	1.79812874911168e-06	0.408415304222408	2
ENSG00000163879.10	DNALI1	1	37556733	1_23	0	0.0380648581031771	10.6836342659918	6.78271131579663e-06	-1.40555802729833	2
ENSG00000134697.12	GNL2	1	37591215	1_23	0	0.0207926216164607	5.03515320797616	1.74615199950559e-06	-0.370967741935559	1
ENSG00000116922.14	C1orf109	1	37692275	1_23	0	0.0266120094552774	7.33544478822056	3.25584879268127e-06	0.93877551020409	1
ENSG00000134690.10	CDCA8	1	37692275	1_23	0	0.0266120094552774	7.33544478822056	3.25584879268127e-06	-0.93877551020409	1
ENSG00000185090.14	MANEAL	1	37792972	1_23	0	0.0838526987558856	18.1534134171105	2.53884068024754e-05	2.31884057971069	1
ENSG00000197982.13	C1orf122	1	37806988	1_23	0	0.101985223225158	20.0333102696538	3.40761148788214e-05	2.43884892086377	1
ENSG00000188786.9	MTF1	1	37859751	1_23	0	0.0586537217970368	14.7547224679043	1.44340008143327e-05	1.72323232323304	1
ENSG00000204084.12	INPP5B	1	37897131	1_23	0	0.0252693726269773	6.85238764396156	2.88799534265823e-06	-0.878571428571306	1
ENSG00000183431.11	SF3A3	1	37990434	1_23	0	0.0211831672377664	5.20843874978689	1.84017260844269e-06	-0.674242424242576	1
ENSG00000131233.9	GJA9	1	38418346	1_24	0	0.0336582282641916	8.09387933689838	4.54368361099037e-06	1.04918434622643	2
ENSG00000158315.10	RHBDL2	1	38941917	1_24	0	0.0256055899031957	5.53867682540644	2.36537997894643e-06	-0.443708609271415	1
ENSG00000168653.10	NDUFS5	1	39026408	1_24	0	0.0251973728322489	5.3887547188467	2.26466403843289e-06	0.382897690936787	2
ENSG00000183682.7	BMP8A	1	39509943	1_24	0	0.0238815695818615	4.88860605659277	1.94718858012959e-06	-0.22166286937343	2
ENSG00000090621.13	PABPC4	1	39577125	1_24	0	0.0231986569187456	4.61816145414007	1.78686630701954e-06	-0.0227272727272737	1
ENSG00000163909.7	HEYL	1	39640410	1_24	0	0.0232127148487171	4.62380768438243	1.79013508502554e-06	-0.0342269471902984	2
ENSG00000116983.12	HPCAL4	1	39691815	1_24	0	0.0257139903075098	5.57809070337506	2.39229731776101e-06	0.551111111111345	1
ENSG00000084072.16	PPIE	1	39739151	1_25	0	0.0590155054416201	18.0749981072432	1.77911694907231e-05	-1.96899224806161	1
ENSG00000116985.11	BMP8B	1	39789001	1_25	0	0.0138784462480571	4.62225616532416	1.06992901137819e-06	0.0984848484848419	1
ENSG00000043514.15	TRIT1	1	39883661	1_25	0	0.0146315073192608	5.11662468241664	1.2486270408908e-06	0.370193402833386	2
ENSG00000131236.16	CAP1	1	40039999	1_25	0	0.041788678035319	14.7720875922883	1.02958122038072e-05	-1.69136492256912	2
ENSG00000131238.16	PPT1	1	40098413	1_25	0	0.0141633777933149	4.80198472594912	1.13435168256159e-06	0.312101910828092	1
ENSG00000084073.8	ZMPSTE24	1	40257123	1_25	0	0.0160328874608049	5.9330487218377	1.58653539130871e-06	-0.681891971640926	2
ENSG00000084070.11	SMAP2	1	40345111	1_25	0	0.0148816466784802	5.2717576005742	1.30847830922724e-06	0.4049079754602	1
ENSG00000187815.9	ZFP69	1	40477181	1_25	0	0.0143723171489252	4.96578313176569	1.19034991848357e-06	-0.349397590361301	1
ENSG00000164002.11	EXO5	1	40508257	1_25	0	0.0336079669247658	12.9657269607973	7.26773725926947e-06	-2.04172388410166	3
ENSG00000117010.15	ZNF684	1	40530624	1_25	0	0.0141203261235177	4.79097372942934	1.12831048099051e-06	-0.264150943396316	1
ENSG00000179862.6	CITED4	1	40866749	1_25	0	0.0675155190944625	19.8091389679371	2.23063912509735e-05	2.37241379310421	1
ENSG00000171793.13	CTPS1	1	40979451	1_25	0	0.0144457523035414	4.96377880816739	1.19594908271518e-06	-0.0608287779312725	2
ENSG00000171790.15	SLFNL1	1	41023232	1_25	0	0.052471452994893	16.3556128474608	1.43136376190971e-05	-1.72141999213148	2
ENSG00000010803.16	SCMH1	1	41242427	1_25	0	0.0139222196985693	4.6665793984523	1.08359563730791e-06	-0.256213996655548	2
ENSG00000186973.10	FAM183A	1	43145239	1_26	0	0.020283076650695	5.09683082613312	1.72422586723957e-06	-0.224979909393165	2
ENSG00000127124.14	HIVEP3	1	42035651	1_26	0	0.0227638967113368	6.93744986667844	2.6339441967601e-06	1.37724550898143	1
ENSG00000066185.12	ZMYND12	1	42452404	1_26	0	0.0201424561488867	5.04346461683659	1.69434369436584e-06	-0.192982456140275	1
ENSG00000186409.14	CCDC30	1	42464495	1_26	0	0.020661565736817	5.26378152406572	1.81393278489128e-06	0.261904761904789	1
ENSG00000171960.10	PPIH	1	42658184	1_26	0	0.02138321113383	5.78468940221549	2.0630657776607e-06	0.962406015037598	1
ENSG00000117385.15	P3H1	1	42768317	1_26	0	0.167076026243312	24.6592181323927	6.87153155732808e-05	2.60079051383338	1
ENSG00000164008.14	C1orf50	1	42767127	1_26	0	0.0192722126822557	4.67594850490231	1.50300839064251e-06	0.262068965517128	1
ENSG00000274386.5	TMEM269	1	42784384	1_26	0	0.0266368221494675	7.74514437811279	3.44089986693361e-06	0.939415734715514	2
ENSG00000177868.11	SVBP	1	42820083	1_26	0	0.0191365053699193	4.63273869368343	1.47863350216165e-06	-0.375000000000039	1
ENSG00000164010.13	ERMAP	1	42816784	1_26	0	0.0197360821446678	4.89128195958732	1.61006625660302e-06	-0.204602705812122	2
ENSG00000117394.20	SLC2A1	1	42959206	1_26	0	0.0198009879140812	4.94255932038107	1.63229576809205e-06	-0.326708375756498	2
ENSG00000243710.7	CFAP57	1	43172514	1_26	0	0.0222038491030908	5.89120924625167	2.18168889601723e-06	0.446808510638045	1
ENSG00000179178.10	TMEM125	1	43269525	1_26	0	0.0576546120136666	14.8221650735406	1.42529842473356e-05	-1.69444444444411	1
ENSG00000117395.12	EBNA1BP2	1	43271335	1_26	0	0.07045571887881	16.5316294751387	1.94263862252785e-05	1.7936507936507	1
ENSG00000066056.13	TIE1	1	43300755	1_27	0	0.0365640256297763	12.126845655581	7.39540496287348e-06	1.39884249062804	2
ENSG00000117400.16	MPL	1	43337449	1_27	0	0.0357123240588318	11.9020718185972	7.08925806423325e-06	1.3937007874019	1
ENSG00000117399.13	CDC20	1	43359194	1_27	0	0.0158305933841546	4.61930271036032	1.21964579492032e-06	0.0188679245283064	1
ENSG00000066322.14	ELOVL1	1	43367703	1_27	0	0.0367117969201394	12.1559376405703	7.44310612663234e-06	1.41732283464577	1
ENSG00000198198.15	SZT2	1	43389819	1_27	0	0.0187717759869647	6.18902114375809	1.93770399601739e-06	0.608826468605594	2
ENSG00000117407.16	ARTN	1	43934860	1_27	0	0.0161440297362795	4.81851342751024	1.29743356169234e-06	-0.301369863013648	1
ENSG00000117408.10	IPO13	1	43947230	1_27	0	0.0193180941128177	6.49470996789305	2.09258999608408e-06	-0.757575757575668	1
ENSG00000132768.13	DPH2	1	43968192	1_27	0	0.0159519623296566	4.69936138875973	1.25029664337672e-06	-0.180124223602472	1
ENSG00000117410.13	ATP6V0B	1	43974045	1_27	0	0.0469516448915082	14.7997833308284	1.15895420287926e-05	1.71810699588427	1
ENSG00000117411.16	B4GALT2	1	43978466	1_27	0	0.0163729311613603	4.93726803054282	1.34825874525514e-06	0.425790754258139	1
ENSG00000159214.12	CCDC24	1	43991070	1_27	0	0.0167138803680825	5.14881951699341	1.43530786136525e-06	-0.450689521980016	2
ENSG00000178028.13	DMAP1	1	44214003	1_27	0	0.0419803943724447	13.906891399635	9.73725812584747e-06	-1.75066391280898	2
ENSG00000198520.10	C1orf228	1	44674693	1_28	0	0.0199394943478952	5.21517008547296	1.73437387532065e-06	-0.0578083560549533	2
ENSG00000142945.12	KIF2C	1	44739744	1_28	0	0.0462684018206475	13.052059192351	1.00721837199755e-05	1.32665639445209	1
ENSG00000142937.11	RPS8	1	44775613	1_28	0	0.0377453544751619	11.6561155903009	7.33799580965306e-06	-2.13186813186885	1
ENSG00000142959.4	BEST4	1	44786343	1_28	0	0.0186636886227888	4.99050721440075	1.55346786395845e-06	0.70448442577457	2
ENSG00000222009.8	BTBD19	1	44808328	1_28	0	0.0187228135462454	4.9406129887207	1.54280860936965e-06	-0.355421686746801	1
ENSG00000126107.14	HECTD3	1	45011467	1_28	0	0.0184935892590282	4.68344136873822	1.4445959769866e-06	0.141153081510919	1
ENSG00000126088.13	UROD	1	45012003	1_28	0	0.032511737188372	10.3281061446493	5.60042484828207e-06	-2.197183098592	1
ENSG00000132781.17	MUTYH	1	45340760	1_28	0	0.0304656209543293	8.48330483145395	4.31057506938483e-06	-0.270833333333419	1
ENSG00000070759.16	TESK2	1	45491156	1_28	0	0.0386274984976728	10.2325649576409	6.59236431990615e-06	0.414965986394611	1
ENSG00000280670.2	CCDC163	1	45499635	1_28	0	0.018901182446753	4.84392237329905	1.52702537711417e-06	0.020676736066574	2
ENSG00000132763.14	MMACHC	1	45499635	1_28	0	0.0350563783415815	9.51747320671292	5.56479045966931e-06	0.399624328844807	2
ENSG00000117450.13	PRDX1	1	45523019	1_28	0	0.0240703606477427	6.66976886759114	2.6776480157447e-06	0.207692307692323	1
ENSG00000117448.13	AKR1A1	1	45551015	1_28	0	0.0186298842669209	4.92546500073939	1.53044420041937e-06	0.0160000000000066	1
ENSG00000132780.16	NASP	1	45584889	1_28	0	0.0196725041969683	5.15078972922431	1.69002672858659e-06	0.00689655172413754	1
ENSG00000159588.14	CCDC17	1	45624129	1_28	0	0.0398530816162306	13.7941412791945	9.16888834040319e-06	-2.93702755355632	2
ENSG00000159592.10	GPBP1L1	1	45687876	1_28	0	0.038705427340673	12.5552027530758	8.10505008433699e-06	-2.64225783603652	2
ENSG00000159596.6	TMEM69	1	45687531	1_28	0	0.0338764579309443	11.728268104772	6.62661876101447e-06	2.72089666036038	2
ENSG00000197429.10	IPP	1	45750903	1_28	0	0.0219963710529947	7.72051519923148	2.83241851731376e-06	-2.18548387096711	1
ENSG00000086015.20	MAST2	1	45787045	1_28	0	0.0206646435101804	7.04165636868422	2.42696129859818e-06	-2.06607115335704	2
ENSG00000117461.14	PIK3R3	1	46132597	1_28	0	0.0231502163924485	8.42215911095797	3.25191063445984e-06	-2.28571428571479	1
ENSG00000117472.9	TSPAN1	1	46174930	1_28	0	0.0184434728388405	4.72912817853216	1.45473501196112e-06	-0.766233766233954	1
ENSG00000173660.11	UQCRH	1	46301079	1_28	0	0.0184306742724947	4.65870764810474	1.43207837605281e-06	-0.331606217616529	1
ENSG00000117481.10	NSUN4	1	46340570	1_28	0	0.0425299777838357	12.7581755812922	9.04990116307741e-06	2.19259259259213	1
ENSG00000117480.15	FAAH	1	46396235	1_28	0	0.0564550658196941	15.9181718794278	1.49884323962557e-05	-2.50704225352234	1
ENSG00000079277.19	MKNK1	1	46616841	1_29	0	0.0165662356843451	4.73334239613782	1.30783170787601e-06	0.337931034482853	1
ENSG00000142961.14	MOB3C	1	46617353	1_29	0	0.0165612311748737	4.73053389484152	1.30666086383652e-06	0.335664335664303	1
ENSG00000123472.12	ATPAF1	1	46673908	1_29	0	0.0172901335702599	5.13092028795231	1.47963202156632e-06	0.215639680630311	2
ENSG00000159658.10	EFCAB14	1	46719410	1_29	0	0.0173006160466511	5.13657800942033	1.48216161473477e-06	0.400112866570691	2
ENSG00000142973.13	CYP4B1	1	46802854	1_29	0	0.0165989702319519	4.7516853505017	1.31549416556165e-06	-0.258426966292089	1
ENSG00000187048.12	CYP4A11	1	46940278	1_29	0	0.0240635881040242	8.20845545610355	3.29444253491512e-06	1.20529801324549	1
ENSG00000186377.7	CYP4X1	1	47023329	1_29	0	0.0184073546244813	5.71323710561507	1.75401673627436e-06	-0.605442176870632	1
ENSG00000162365.11	CYP4A22	1	47137271	1_29	0	0.0165485808823528	4.72342226622841	1.30369990850421e-06	-0.065359477124193	1
ENSG00000162368.13	CMPK1	1	47333764	1_29	0	0.0728513692494309	18.6234136267395	2.26285701887433e-05	-2.32672377617957	2
ENSG00000269113.3	TRABD2B	1	47997102	1_30	0	0.0163805049118311	4.74409938537892	1.29610793209157e-06	0.19434628975266	1
ENSG00000117834.12	SLC5A9	1	48270601	1_30	0	0.0215904551357391	7.3134196767926	2.63355503812102e-06	0.903999999999586	1
ENSG00000132122.11	SPATA6	1	48472616	1_30	0	0.0572073795912659	16.4461806281872	1.56919608723457e-05	-1.87708962224826	2
ENSG00000162373.12	BEND5	1	48777294	1_31	0	0.128523058636113	26.6629886829169	5.71544416483237e-05	-3.30656934306689	1
ENSG00000162374.16	ELAVL4	1	50048717	1_32	0	0.0985897645625256	22.8949028214771	3.76470316868978e-05	-3.3858267716534	1
ENSG00000123091.4	RNF11	1	51235789	1_32	0	0.0170956070709744	6.4048525689064	1.82622284079498e-06	0.666978244591122	2
ENSG00000085831.15	TTC39A	1	51344853	1_33	0	0.0210193197414132	7.98287861829936	2.79858362051012e-06	-0.963052283811872	2
ENSG00000117859.18	OSBPL9	1	51577431	1_33	0	0.0408635230534948	14.195375427021	9.67481780301026e-06	-2.20923913043535	1
ENSG00000198841.3	KTI12	1	52034079	1_33	0	0.0182524287819423	6.66931535162531	2.03030844571702e-06	-0.965491103030123	2
ENSG00000134717.17	BTF3L4	1	52056854	1_33	0	0.0261587628225767	10.0218996976026	4.37247522760044e-06	-1.1784615384623	1
ENSG00000157077.14	ZFYVE9	1	52141237	1_33	0	0.0274406571337862	10.4684549791032	4.79112170058622e-06	1.14603960396056	1
ENSG00000154222.14	CC2D1B	1	52352516	1_33	0	0.0159797017003881	5.43303455015917	1.44800893039088e-06	0.574803149606248	1
ENSG00000085840.12	ORC1	1	52400660	1_33	0	0.0454398043385151	15.1936667690005	1.1514873078506e-05	-1.88571428571498	1
ENSG00000134748.12	PRPF38A	1	52400660	1_33	0	0.0454398043385151	15.1936667690005	1.1514873078506e-05	-1.88571428571498	1
ENSG00000116157.5	GPX7	1	52602758	1_33	0	0.0196904022254039	7.37490357907129	2.42198271837291e-06	1.05511811023577	1
ENSG00000182183.14	FAM159A	1	52632940	1_33	0	0.0146482733220552	4.62480810079037	1.12990064750458e-06	-0.274647887323935	1
ENSG00000162377.5	COA7	1	52698548	1_33	0	0.0146362553452477	4.61718184346053	1.12711197085127e-06	0.104000000000029	1
ENSG00000162378.12	ZYG11B	1	52807809	1_33	0	0.0166467503278641	5.81310422249747	1.61397826145017e-06	0.586466165413235	1
ENSG00000121310.16	ECHDC2	1	52926925	1_33	0	0.0150633514267788	4.88434651845266	1.2271232399489e-06	0.179248106658827	2
ENSG00000116171.17	SCP2	1	52926925	1_33	0	0.018854714406966	6.97132666322642	2.19227735331657e-06	-0.775299229500845	2
ENSG00000174348.13	PODN	1	53061947	1_33	0	0.0493450788976582	15.9699698332135	1.31434098005761e-05	1.77483443708681	1
ENSG00000162383.11	SLC1A7	1	53134406	1_33	0	0.107924595551516	23.4266892932763	4.21688204394462e-05	2.34035638048837	3
ENSG00000162384.13	C1orf123	1	53220711	1_33	0	0.0146572155721154	4.63047344827321	1.13197537455672e-06	0.155555555555597	1
ENSG00000174332.5	GLIS1	1	53737935	1_33	0	0.0294143963774621	11.1172173331919	5.45401266329034e-06	1.42081447963872	1
ENSG00000058799.14	YIPF1	1	53889973	1_34	0	0.0134217004998143	7.09172149121989	1.58752042102256e-06	0.765151515151385	1
ENSG00000081870.11	HSPB11	1	53945795	1_34	0	0.0126144171140021	6.54176292940759	1.37632847294667e-06	0.648648648648538	1
ENSG00000116209.11	TMEM59	1	54053622	1_34	0	0.0221308000110868	11.7000133592173	4.31860593058162e-06	-1.36951501154734	1
ENSG00000116205.12	TCEANC2	1	54053622	1_34	0	0.0221308000110868	11.7000133592173	4.31860593058162e-06	-1.36951501154734	1
ENSG00000116221.15	MRPL37	1	54183963	1_34	0	0.0116037490766472	5.779299316516	1.11849390576063e-06	0.517104025578313	2
ENSG00000215883.10	CYB5RL	1	54192790	1_34	0	0.011522230115017	5.70123833357137	1.09563487199102e-06	0.52693186478527	2
ENSG00000157216.15	SSBP3	1	54413433	1_34	0	0.0682495329491462	22.2525869641069	2.53302978336233e-05	-2.12523811525764	2
ENSG00000184313.19	MROH7	1	54589647	1_34	0	0.0106025002794674	4.90784033175704	8.67878287590029e-07	0.214650368061911	2
ENSG00000243725.6	TTC4	1	54607053	1_34	0	0.0114787638046675	5.62009523454998	1.07596687221069e-06	0.472868217054284	1
ENSG00000006555.10	TTC22	1	54801441	1_34	0	0.0114846060954293	5.65226277448106	1.08267610975822e-06	-0.519736842105418	1
ENSG00000116133.11	DHCR24	1	54886940	1_34	0	0.0151088129070852	8.2274488454221	2.07326893120231e-06	-1.07415080970567	2
ENSG00000143001.4	TMEM61	1	54980991	1_34	0	0.0102628117826634	4.62204491959108	7.91153277528543e-07	-0.0457516339869364	1
ENSG00000169174.10	PCSK9	1	55006096	1_34	0	0.0112393553368147	5.40744881951946	1.01366377150655e-06	0.346405228758171	1
ENSG00000162402.13	USP24	1	55214518	1_34	0	0.0129797686332762	6.66705779587505	1.44331550369662e-06	0.810650887573906	1
ENSG00000173406.15	DAB1	1	58547019	1_37	0	0.0164108475020287	4.65177959604378	1.27323991466756e-06	0.0434782608695684	1
ENSG00000162600.11	OMA1	1	58546732	1_37	0	0.0164318802142117	4.66368405492439	1.2781342920334e-06	0.201750984794365	2
ENSG00000184292.6	TACSTD2	1	58577785	1_37	0	0.0178317396841995	5.42378588945331	1.61308167659432e-06	0.546762589927942	1
ENSG00000162601.9	MYSM1	1	58700166	1_37	0	0.0461610528050562	14.3132086217418	1.10197771569293e-05	-1.8110236220477	1
ENSG00000172456.17	FGGY	1	59296555	1_37	0	0.0687924364160497	18.0844220170009	2.07493945948854e-05	2.04115226337427	1
ENSG00000134716.9	CYP2J2	1	59926822	1_38	0	0.0691241051540078	18.2817983226137	2.10769876687745e-05	2.00286976350599	2
ENSG00000162599.15	NFIA	1	60864880	1_38	0	0.070367642312431	18.4512798474655	2.16550704757246e-05	1.96078431372639	1
ENSG00000162604.12	TM2D1	1	61723869	1_39	0	0.015227966541945	5.58726922903122	1.41906280968905e-06	0.539473684210486	1
ENSG00000132854.18	KANK4	1	62309615	1_39	0	0.0366391943219653	13.7744830724704	8.4174652163528e-06	-1.54633180869009	2
ENSG00000162607.12	USP1	1	62436136	1_39	0	0.0472612353456975	16.1654201036764	1.27424274727208e-05	-2.16923076923032	1
ENSG00000116641.17	DOCK7	1	62688195	1_39	0	0.0209512403950034	8.55466178498032	2.98932193997484e-06	-1.11417322834701	1
ENSG00000125703.14	ATG4C	1	62784595	1_39	0	0.0138441763403545	4.70247364871755	1.08580940388472e-06	-0.0119047619047629	1
ENSG00000088035.15	ALG6	1	63367779	1_40	0	0.0229922480489744	8.27112982817553	3.17180427063867e-06	1.01501314596405	2
ENSG00000203965.12	EFCAB7	1	63523814	1_40	0	0.0154639063236122	4.65695623629881	1.20110637609097e-06	0.0526315789473786	1
ENSG00000142856.16	ITGB3BP	1	63593973	1_40	0	0.0361501981174562	12.5725359429107	7.58042705897661e-06	-1.5333333333335	1
ENSG00000079739.15	PGM1	1	63592459	1_40	0	0.0154105298517888	4.61916580145308	1.18724740186558e-06	0.0406976744186097	1
ENSG00000185483.11	ROR1	1	63766508	1_40	0	0.019383096303216	6.71652977716951	2.17134185323306e-06	-0.72815533980591	1
ENSG00000177414.13	UBE2U	1	64252994	1_40	0	0.0250776145778069	9.08539352975329	3.80005666105465e-06	1.28682170542599	1
ENSG00000162434.11	JAK1	1	64966741	1_41	0	0.096926668006692	22.1674191053261	3.58359169435953e-05	-2.29122807017428	1
ENSG00000162433.14	AK4	1	65147235	1_41	0	0.0149855580130678	4.95090254676274	1.23742077374715e-06	0.236766564713249	2
ENSG00000213625.8	LEPROT	1	65403480	1_41	0	0.0225702023875763	8.75292853181743	3.294950855565e-06	-0.887999999999979	1
ENSG00000152760.9	TCTEX1D1	1	66752321	1_42	0	2.01827752510653e-07	37.7150775240576	1.26956807919769e-10	2.91240875912461	1
ENSG00000152763.16	WDR78	1	66924785	1_42	0	6.91335760860667e-08	19.9447008025286	2.29972895649457e-11	1.577464788732	1
ENSG00000198160.14	MIER1	1	66924733	1_42	0	5.93521823910592e-08	19.5156395051711	1.9318775045267e-11	-1.49650349650364	1
ENSG00000116704.7	SLC35D1	1	67054457	1_42	0	3.76832083315293e-08	26.7448372978051	1.68092345461922e-11	-2.67132867132767	1
ENSG00000081985.10	IL12RB2	1	67307648	1_42	0	1.26767479846635e-08	6.29348793594581	1.33063629782186e-12	1.11384615384619	1
ENSG00000116717.11	GADD45A	1	67684588	1_42	0	1.58257971172304e-08	7.32440906140782	1.93329572542729e-12	1.25000000000012	1
ENSG00000172380.5	GNG12	1	67832710	1_42	0	1.56508975779346e-08	8.30707970036683	2.1684416091896e-12	-1.62773722627755	1
ENSG00000162595.5	DIRAS3	1	68051049	1_43	0	0.0298798663569931	9.49993513095572	4.73433947851061e-06	-1.16085790884755	1
ENSG00000116729.13	WLS	1	68232448	1_43	0	0.0210084720681978	6.2140756863908	2.17736436925143e-06	0.640668523676914	1
ENSG00000116745.6	RPE65	1	68450440	1_43	0	0.0457367986473746	13.4909498996656	1.02912563857902e-05	1.59354838709668	1
ENSG00000033122.18	LRRC7	1	69567941	1_44	0	0.236725726851822	27.7415124267204	0.000109530658525014	2.78044280442825	1
ENSG00000066557.5	LRRC40	1	70204629	1_44	0	0.0213986448013629	4.65850872725212	1.66262110443347e-06	0.212360818539401	2
ENSG00000118454.12	ANKRD13C	1	70354325	1_44	0	0.0215278954129963	4.71459520569392	1.69280171627654e-06	-0.277777777777922	1
ENSG00000197568.13	HHLA3	1	70355624	1_44	0	0.0242114050450183	5.80933300516593	2.3458831233962e-06	0.687919910502848	2
ENSG00000050628.20	PTGER3	1	70528969	1_44	0	0.0215966628006361	4.74430037105417	1.70890897374101e-06	-0.217064208735101	2
ENSG00000132485.13	ZRANB2	1	71081716	1_45	0	0.0151921453898622	5.49876115758094	1.39329817986385e-06	0.506787330316491	1
ENSG00000172260.14	NEGR1	1	72282986	1_46	0	0.0209817870639871	6.73165260301254	2.35572329344603e-06	-0.937499999999996	1
ENSG00000162620.15	LRRIQ3	1	74198130	1_47	0	0.0239761114253368	6.40540141014795	2.56144600186328e-06	0.78048780487798	1
ENSG00000254685.6	FPGT	1	74196897	1_47	0	0.0284518404556957	8.00256109232495	3.79751474282882e-06	1.02383159856865	2
ENSG00000116783.14	TNNI3K	1	74234228	1_47	0	0.0205575071980282	4.97221555697937	1.70482774492972e-06	-0.317867897115908	3
ENSG00000116791.13	CRYZ	1	74702349	1_47	0	0.0260226345840731	7.16937711537978	3.11166470752279e-06	-0.854649931760333	4
ENSG00000162623.15	TYW3	1	74733615	1_47	0	0.0259063247582547	7.12757937133836	3.07969688166734e-06	0.872180451127904	1
ENSG00000137968.16	SLC44A5	1	75610705	1_47	0	0.0222798159441476	5.72152931067253	2.12610070485231e-06	-0.639930545957749	2
ENSG00000137955.15	RABGGTB	1	75786517	1_47	0	0.0212653053549805	5.287418157515	1.87532000698876e-06	-0.480131810857551	2
ENSG00000057468.6	MSH4	1	75779738	1_47	0	0.0204912029580503	4.94213916056847	1.68905009567084e-06	-0.269526795516969	3
ENSG00000117069.14	ST6GALNAC5	1	76866942	1_48	0	0.0132443842806945	7.75325516228627	1.71267893316206e-06	0.924652635622428	2
ENSG00000142892.14	PIGK	1	77219918	1_48	0	0.0102940222192827	5.41542980671046	9.29775585123393e-07	-0.452054794520629	1
ENSG00000154027.18	AK5	1	77282053	1_48	0	0.0317633169934525	15.8993768234617	8.42298557369391e-06	1.7591623036641	1
ENSG00000077254.14	USP33	1	77760195	1_48	0	0.0126730744369044	7.34400522830429	1.55229789554706e-06	1.06428571428566	1
ENSG00000162614.18	NEXN	1	77888019	1_48	0	0.0389792045630489	17.8169527655738	1.15831453631683e-05	-2.1015477741672	2
ENSG00000162613.16	FUBP1	1	77979050	1_48	0	0.00945587144781756	4.62817420774127	7.29913443743121e-07	0.126129104473389	2
ENSG00000162616.8	DNAJB4	1	77979050	1_48	0	0.0148026631018453	8.78608946662362	2.16917995158365e-06	-1.25776424985485	2
ENSG00000137960.5	GIPC2	1	77979050	1_48	0	0.0134872941121446	7.92194739478707	1.78203770125975e-06	0.852861035422765	1
ENSG00000137965.10	IFI44	1	78649621	1_48	0	0.00947708584723328	4.64894534719311	7.34834200417713e-07	-0.106870229007657	1
ENSG00000162618.13	ADGRL4	1	79006491	1_48	0	0.0106778707238302	5.75488472822808	1.02489976414037e-06	-0.622395833333127	1
ENSG00000137941.16	TTLL7	1	83999374	1_51	0	0.0199771389937693	5.56355830159282	1.85372813000749e-06	-0.51048951048952	1
ENSG00000203943.8	SAMD13	1	84298566	1_51	0	0.0180773870776775	4.63380865448341	1.39712048119467e-06	0.0776515151515174	1
ENSG00000171517.5	LPAR3	1	84762642	1_52	0	0.0508627226649962	12.8907898741437	1.0935514957408e-05	-1.52205882352919	1
ENSG00000117133.10	RPF1	1	84479257	1_52	0	0.0804420598797269	17.2385860642194	2.31283648684851e-05	-1.98833819242097	1
ENSG00000174021.10	GNG5	1	84506406	1_52	0	0.0316323806505661	8.43212087950323	4.44865582587575e-06	1.21176470588262	1
ENSG00000122432.17	SPATA1	1	84506136	1_52	0	0.0237195530660959	5.74422417327969	2.27246910455257e-06	-0.574553779837671	2
ENSG00000117151.12	CTBS	1	84574387	1_52	0	0.0234120087432067	5.6225686192865	2.19550053661816e-06	0.392865448900196	2
ENSG00000117155.16	SSX2IP	1	84691138	1_52	0	0.0211911169883058	4.69399144094248	1.6590376731177e-06	-0.184971098265917	1
ENSG00000153898.12	MCOLN2	1	84997288	1_52	0	0.0252249239074877	6.31802800394671	2.6581012332994e-06	-0.762661483765245	2
ENSG00000162643.12	WDR63	1	84999343	1_52	0	0.0215867032024577	4.86624648565654	1.75202592851328e-06	-0.369230769230648	1
ENSG00000055732.12	MCOLN3	1	85048599	1_52	0	0.0251757401609234	6.29982231856088	2.64527394219315e-06	-0.72727272727285	1
ENSG00000097096.8	SYDE2	1	85200644	1_52	0	0.0243617227082517	5.99328756187889	2.43519204919038e-06	-0.598173515981807	1
ENSG00000162642.13	C1orf52	1	85260420	1_52	0	0.0263360302671807	6.72021109061129	2.9518435326014e-06	-0.71779141104315	1
ENSG00000142867.12	BCL10	1	85277134	1_52	0	0.0222219359361904	5.13641377338403	1.90371529285831e-06	0.355418021959448	2
ENSG00000153904.18	DDAH1	1	85330874	1_52	0	0.0235892894469412	5.6928877377417	2.23979146112266e-06	0.535433070866474	1
ENSG00000117174.10	ZNHIT6	1	85708260	1_52	0	0.0213753800229263	4.77462046660773	1.70220869855033e-06	-0.178297909815806	2
ENSG00000171502.14	COL24A1	1	86160938	1_53	0	0.0378487242485684	9.87605534307944	6.2344029111499e-06	1.17647058823529	1
ENSG00000122417.15	ODF2L	1	86396707	1_53	0	0.0221028586230017	4.85011863889211	1.78797282352716e-06	-0.32558139534887	1
ENSG00000016602.9	CLCA4	1	86547462	1_53	0	0.0215557047623434	4.61662482700015	1.65976619526194e-06	-0.138686131386884	1
ENSG00000097033.14	SH3GLB1	1	86704810	1_53	0	0.0272036655444972	6.7865249075343	3.07917930840374e-06	-0.785714285713834	1
ENSG00000153936.16	HS2ST1	1	86914303	1_53	0	0.0249123382411958	5.96549541213894	2.47868371472067e-06	0.879120879120952	1
ENSG00000065243.19	PKN2	1	88684130	1_54	0	0.0153322148474536	4.73001456643812	1.2095601775308e-06	-0.0417582417582481	1
ENSG00000137944.17	KYAT3	1	88982295	1_54	0	0.0995181916586705	22.3251283333032	3.70558300161463e-05	-2.79389312977147	1
ENSG00000213516.9	RBMXL1	1	88993078	1_54	0	0.0272445776895073	10.0827775187692	4.58163376146447e-06	-1.57142857142853	1
ENSG00000117226.11	GBP3	1	89015900	1_54	0	0.0268469191233686	9.94551876590518	4.45330049782679e-06	-1.56060606060559	1
ENSG00000162645.12	GBP2	1	89151259	1_54	0	0.0335072849900637	12.0168693328207	6.7156906686989e-06	-1.68170426065227	1
ENSG00000154451.14	GBP5	1	89272549	1_54	0	0.0235114228449709	8.70806863622535	3.41476531296301e-06	-1.21259842519692	1
ENSG00000197147.13	LRRC8B	1	89527275	1_54	0	0.0152102629589108	4.65583249512797	1.18112041202092e-06	0.248175182481773	1
ENSG00000171488.14	LRRC8C	1	89719547	1_55	0	0.0199962411046855	4.6580932984407	1.5535193002275e-06	-0.15503875969001	1
ENSG00000162664.16	ZNF326	1	89994923	1_55	0	0.023815383967869	6.28626491235642	2.49695302652752e-06	-0.627705627705432	1
ENSG00000122482.20	ZNF644	1	91022402	1_55	0	0.079954767449157	17.6850281499403	2.35836068025464e-05	-1.90878938640056	1
ENSG00000162669.15	HFM1	1	91404853	1_55	0	0.0516118518804164	13.5331228378947	1.16495076703121e-05	-1.74675324675326	1
ENSG00000097046.12	CDC7	1	91500849	1_56	0	0.0121096496547973	5.58860955776981	1.12874399656494e-06	0.444226198159707	2
ENSG00000172031.6	EPHX4	1	92029879	1_56	0	0.0146493507608872	7.50036144242892	1.83257043553839e-06	-1.09057971014534	1
ENSG00000284413.1	BTBD8	1	92080411	1_56	0	0.122429912367917	27.6044783141965	5.63672942436937e-05	2.96511627907023	1
ENSG00000067208.14	EVI5	1	92792062	1_56	0	0.0150586944338023	7.56043172812145	1.89886470606276e-06	-1.08463843918949	2
ENSG00000122406.12	RPL5	1	92831623	1_56	0	0.0118614880954205	5.46622739663689	1.08140152429357e-06	0.496402877697849	1
ENSG00000154511.11	FAM69A	1	92961317	1_56	0	0.0120267021821073	5.56825432471141	1.11692940670039e-06	-0.489361702127643	1
ENSG00000203910.8	C1orf146	1	92218250	1_56	0	0.024832081328529	12.0281502297192	4.98163691872762e-06	1.31185567010274	1
ENSG00000143033.17	MTF2	1	93079600	1_57	0	0.0146759688582527	5.20478143746654	1.27399987141236e-06	0.796610169491586	1
ENSG00000117500.12	TMED5	1	93180650	1_57	1	0.187039832504445	22.3725267550524	6.97925789643614e-05	4.45384615384711	1
ENSG00000122483.17	CCDC18	1	93179625	1_57	1	0.186991309680772	22.372461595097	6.97742698008566e-05	4.45384615384722	1
ENSG00000117505.12	DR1	1	93346012	1_57	1	0.0918929696853651	21.3877837718505	3.2779941721297e-05	-4.23571428571584	1
ENSG00000067334.13	DNTTIP2	1	93879527	1_57	0	0.024260652007386	8.75461699765324	3.542417339727e-06	-0.71368655779459	2
ENSG00000143036.16	SLC44A3	1	94840501	1_58	0	0.0394413800347752	11.7941048485249	7.75848977601707e-06	1.36548223350273	1
ENSG00000117519.15	CNN3	1	94927226	1_58	0	0.0265811092678947	8.10184651617423	3.59184194536316e-06	0.999999999999883	1
ENSG00000172339.9	ALG14	1	95073027	1_58	0	0.0195111976322488	5.22028391573856	1.69878398146046e-06	0.421035397957616	2
ENSG00000122481.16	RWDD3	1	95234422	1_58	0	0.0185790593366432	4.76480058165372	1.4764833586373e-06	-0.184251968503956	1
ENSG00000117569.18	PTBP2	1	96721522	1_59	0	0.0874785654937874	17.4695301385357	2.54884239766764e-05	-2.08620689655131	1
ENSG00000188641.12	DPYD	1	97921165	1_60	0	0.0871374204832535	18.6116032883062	2.7048836692974e-05	-2.09322033898347	1
ENSG00000162627.16	SNX7	1	98661649	1_60	0	0.0302996284875734	8.63794835843189	4.3652388571031e-06	-1.0671462829738	1
ENSG00000117600.12	PLPPR4	1	99263142	1_60	0	0.0197585252045467	4.65064166418357	1.53259536899922e-06	0.108860759493663	1
ENSG00000099260.10	PALMD	1	99650697	1_61	0	0.0222406002518454	7.81730557226668	2.89977097385304e-06	0.883720930232685	1
ENSG00000162688.16	AGL	1	99848136	1_61	0	0.0184871872565455	6.14613661260452	1.89510446589272e-06	0.671548117154994	1
ENSG00000117620.14	SLC35A3	1	99969054	1_61	0	0.0354594597004206	12.135294529714	7.17699330068429e-06	-1.66666666666743	1
ENSG00000156876.9	SASS6	1	100132743	1_61	0	0.024893125655638	8.91724860406264	3.70228980775379e-06	1.16326530612203	1
ENSG00000122477.12	LRRC39	1	100178174	1_61	0	0.0581355114974238	16.7839210690363	1.62740269906902e-05	2.04651162790633	1
ENSG00000137992.14	DBT	1	100249898	1_61	0	0.0262356705761162	9.36693330970453	4.09873370285134e-06	-1.17261904761913	1
ENSG00000079335.18	CDC14A	1	100344610	1_61	0	0.0185041721359466	6.14811564757537	1.89745634795673e-06	-0.549339431763609	2
ENSG00000181656.6	GPR88	1	100538206	1_62	0	0.0228032007105115	8.26622016416496	3.1438577233806e-06	-1.15322580645184	1
ENSG00000162694.13	EXTL2	1	100895128	1_62	0	0.041005863929218	13.7533365546266	9.40619856450053e-06	1.82708570849285	2
ENSG00000162695.11	SLC30A7	1	100895622	1_62	0	0.0326188943019522	11.6086928175019	6.31557155958314e-06	-1.60989010988921	1
ENSG00000117543.20	DPH5	1	101025552	1_62	0	0.0279879323195967	10.1772831669892	4.75075658346923e-06	-1.80116959064308	1
ENSG00000118733.16	OLFM3	1	101996600	1_63	0	0.0332045869028351	9.13348505962078	5.0581850057195e-06	1.11553543556493	2
ENSG00000060718.20	COL11A1	1	103107935	1_64	0	0.0812302249516323	18.4856424157457	2.50444967527805e-05	1.92429577464798	1
ENSG00000240038.6	AMY2B	1	103559534	1_65	0	0.0610453916513324	17.6107627639939	1.79304486583169e-05	1.88372093023372	1
ENSG00000134215.15	VAV3	1	107971431	1_67	0	0.0178585192803281	5.51323896677652	1.64214827935411e-06	0.523659305993485	1
ENSG00000162641.18	AKNAD1	1	108858479	1_67	0	0.0193171479430423	6.24361234728582	2.01158802827903e-06	0.629807692307631	1
ENSG00000121957.12	GPSM2	1	108875057	1_67	0	0.0187989810527123	5.99062019451093	1.87830537769746e-06	0.553191489361905	1
ENSG00000121940.15	CLCC1	1	108930983	1_67	0	0.0207577562455897	6.91311800074532	2.39339557276831e-06	0.763837638376085	1
ENSG00000116299.16	KIAA1324	1	109113798	1_67	0	0.0173276295499374	5.2326114816105	1.51222965345324e-06	-0.318840579710136	1
ENSG00000031698.12	SARS	1	109213564	1_67	0	0.0165760122298539	4.82035415724358	1.33265923015989e-06	-0.462504237691179	2
ENSG00000143126.7	CELSR2	1	109250412	1_67	0	0.0162240561079552	4.62088168125278	1.25038683831525e-06	-0.00794912559618002	1
ENSG00000134222.16	PSRC1	1	109279782	1_67	0	0.0321234262164416	10.9877478308767	5.88695409593599e-06	-1.38834951456361	1
ENSG00000221986.6	MYBPHL	1	109306632	1_67	0	0.0183768717104259	5.77935333888047	1.77137673462361e-06	0.536231884057867	1
ENSG00000162650.16	ATXN7L2	1	109476817	1_67	0	0.0559869600216619	16.2083656168893	1.51351321415224e-05	-2.01123595505722	1
ENSG00000174151.14	CYB561D1	1	109494376	1_67	0	0.0373662127574326	12.4035176499014	7.73008121565098e-06	-1.55862068965458	1
ENSG00000181754.6	AMIGO1	1	109509517	1_67	0	0.0226190586030399	7.7129871539294	2.90976046898983e-06	-0.890625000000132	1
ENSG00000156097.12	GPR61	1	109539929	1_67	0	0.0315554779837921	10.8208962768256	5.69505736158027e-06	1.45194805194755	1
ENSG00000065135.10	GNAI3	1	109548649	1_67	0	0.0162164292325365	4.61651178321988	1.24861711949824e-06	-0.0253164556961995	1
ENSG00000168765.16	GSTM4	1	109649355	1_67	0	0.0184495813587027	5.81608666959487	1.7896886802201e-06	-0.549618320610643	1
ENSG00000213366.12	GSTM2	1	109667893	1_67	0	0.0172334894504738	5.18196209620083	1.48945559513705e-06	0.465079365079127	1
ENSG00000134184.12	GSTM1	1	109669671	1_67	0	0.0164969484996846	4.77590915704248	1.3140738763264e-06	0.0858260559846529	3
ENSG00000134201.10	GSTM5	1	109712056	1_67	0	0.0286803857607874	9.92794915043988	4.74902699348028e-06	1.53688911037661	3
ENSG00000134202.10	GSTM3	1	109726206	1_67	0	0.173258078921604	27.1160113424395	7.83572899445852e-05	-2.89895417586348	3
ENSG00000143107.8	FNDC7	1	108714644	1_67	0	0.0716759958689841	18.5502894763783	2.21760673795779e-05	-1.85384615384606	1
ENSG00000168710.17	AHCYL1	1	109984850	1_68	0	0.0391925442915152	13.0188464398892	8.51012752005258e-06	-1.51204819277101	1
ENSG00000197106.6	SLC6A17	1	110150825	1_68	0	0.0273996500031625	9.66907738064321	4.41865563792583e-06	-1.13749999999947	1
ENSG00000116396.14	KCNC4	1	110211186	1_68	0	0.13693425279428	24.9581517642771	5.70012819682026e-05	2.54687500000114	1
ENSG00000134248.13	LAMTOR5	1	110407655	1_68	0	0.017585971811013	5.53800885152654	1.62435191140461e-06	0.40743305723844	2
ENSG00000177272.8	KCNA3	1	110675350	1_68	0	0.0164705105530546	4.92880125198524	1.35396822780879e-06	-0.5277777777775	1
ENSG00000143119.12	CD53	1	110873219	1_68	0	0.0504706994996196	15.3971476158774	1.2961035583372e-05	-1.97142857142864	1
ENSG00000121931.15	LRIF1	1	110961918	1_68	0	0.0228254827527722	7.96541012894353	3.03241208727851e-06	-0.976913184162827	2
ENSG00000156171.14	DRAM2	1	111139496	1_68	0	0.089481445641259	20.836724134009	3.10972896899317e-05	2.64492753623102	1
ENSG00000134255.13	CEPT1	1	111139685	1_68	0	0.0162675352691701	4.81357322899534	1.30601885140042e-06	0.20100502512559	1
ENSG00000156150.6	ALX3	1	110071052	1_68	0	0.052904131015145	15.8412460838678	1.39778067325599e-05	-1.92857142857129	1
ENSG00000064886.13	CHI3L2	1	111200918	1_69	0	0.0353768547805124	13.1545577852084	7.76167720981998e-06	1.44690265486691	1
ENSG00000173947.13	PIFO	1	111346034	1_69	0	0.0141441953258001	4.62105930305741	1.09013401928965e-06	0.0597924405303882	2
ENSG00000143110.11	C1orf162	1	111473751	1_69	0	0.0142927093061999	4.70707276508046	1.12208453916016e-06	0.0681818181817917	1
ENSG00000282608.1	ADORA3	1	111503935	1_69	0	0.0143426528054612	4.74619331720109	1.13536372560694e-06	-0.159722222222247	1
ENSG00000121933.18	TMIGD3	1	111563720	1_69	0	0.0150495782671889	5.17024162211363	1.29776266244603e-06	0.496545278178296	2
ENSG00000197852.9	FAM212B	1	111755756	1_69	0	0.0160375793578061	5.7742089100147	1.5445124609789e-06	-0.564245810055742	1
ENSG00000064703.11	DDX20	1	111755544	1_69	0	0.0181389463463828	6.93390162085201	2.09773119855449e-06	-0.848167539267305	1
ENSG00000007341.18	ST7L	1	112626827	1_69	0	0.394406367676353	20.7134247887279	0.000136256094085086	4.04065040650334	1
ENSG00000155366.16	RHOC	1	112704941	1_69	0	0.0702552187420656	20.7136052077802	2.42713755659787e-05	-3.35947712418349	1
ENSG00000155367.15	PPM1J	1	112715671	1_69	0	0.0665567488165795	20.2336470463008	2.24608596845067e-05	-2.58461538461451	1
ENSG00000184599.13	FAM19A3	1	112720490	1_69	0	0.0889560724557319	23.1599708956521	3.43616266502038e-05	-2.77486910994794	1
ENSG00000155380.11	SLC16A1	1	112956760	1_70	0	0.021632327971521	5.96964301717408	2.15383150625298e-06	0.716831683168382	1
ENSG00000134262.12	AP4B1	1	113905154	1_70	0	0.0187108981216209	4.61911130049891	1.4414950874137e-06	-0.174242424242462	1
ENSG00000118655.4	DCLRE1B	1	113904943	1_70	0	0.0990143992820106	20.314204142511	3.35473542716089e-05	2.64233576642433	1
ENSG00000116774.11	OLFML3	1	113979663	1_70	0	0.028797372064858	8.63817924664683	4.14892108892412e-06	1.00760456273737	1
ENSG00000175984.14	DENND2C	1	114669904	1_71	0	0.0247076582785513	7.19181228717736	2.96367130435253e-06	0.86335403726704	1
ENSG00000213281.4	NRAS	1	114716596	1_71	0	0.0212566550278384	5.78978373265797	2.05266166570878e-06	-0.631578947368237	1
ENSG00000052723.11	SIKE1	1	114784843	1_71	0	0.0214490228126883	5.87368730819278	2.10125344943918e-06	-0.611842105263243	1
ENSG00000173218.14	VANGL1	1	115642226	1_72	0	0.0168459078085802	8.72501490014671	2.45143680698434e-06	1.01449275362345	1
ENSG00000118729.11	CASQ2	1	115768346	1_72	0	0.0111463096033518	4.89050051634565	9.09168785471929e-07	0.147058823529426	1
ENSG00000173212.4	MAB21L3	1	116110039	1_72	0	0.0168287091531911	8.71551825192063	2.44626852212253e-06	1.10138248847908	1
ENSG00000116815.15	CD58	1	116571486	1_72	0	0.0174184375065679	9.03573948763425	2.62502232584994e-06	-1.06993006993023	1
ENSG00000134247.9	PTGFRN	1	116909700	1_72	0	0.0185172026546657	9.60465207219159	2.96631400584296e-06	1.15939111859082	2
ENSG00000134256.12	CD101	1	117001709	1_72	0	0.0221589862684395	11.2760427413636	4.16741458492274e-06	1.3119836784594	2
ENSG00000116830.11	TTF2	1	117060534	1_72	0	0.0115435058547705	5.21527117309476	1.00409482330395e-06	-0.37323943661986	1
ENSG00000134253.9	TRIM45	1	117113466	1_72	0	0.0147474025647997	7.48880637453875	1.8419941347159e-06	0.941513617405361	2
ENSG00000198162.12	MAN1A2	1	117367404	1_72	0	0.0190110000784071	9.84949935311085	3.12305207022134e-06	1.23974573281679	2
ENSG00000183508.4	FAM46C	1	117605762	1_72	0	0.0141433920165278	7.10041312691396	1.67493247382698e-06	-0.87253428027834	2
ENSG00000196505.10	GDAP2	1	117929798	1_72	0	0.0144696476885394	7.31220600556515	1.76468210094817e-06	0.823038397328861	1
ENSG00000177551.5	NHLH2	1	115843623	1_72	0	0.0132566021066344	6.49925699023024	1.43699758006979e-06	0.688242921525595	2
ENSG00000092607.13	TBX15	1	118989585	1_73	0	0.0221435569831823	9.215980373219	3.40368241490176e-06	-1.23809523809531	1
ENSG00000116874.11	WARS2	1	119012523	1_73	0	0.0135054914168411	4.61835251603005	1.04029755099805e-06	-0.0407091012143428	2
ENSG00000143067.4	ZNF697	1	119612175	1_73	0	0.0385923903786158	14.4072651542848	9.27349268846652e-06	1.69277108433832	1
ENSG00000092621.11	PHGDH	1	119735449	1_73	0	0.013556681807611	4.65347376537747	1.05218178256564e-06	-0.122383252818067	1
ENSG00000131791.7	PRKAB2	1	147173048	1_73	0	0.0475148591554758	16.3617365978517	1.29663860764534e-05	1.90270270270154	1
ENSG00000131778.18	CHD1L	1	147241216	1_73	0	0.0152674070183795	5.75712397900295	1.46598987679021e-06	-0.520868536241337	2
ENSG00000162836.11	ACP6	1	147647471	1_73	0	0.0135398145468728	4.64191572384258	1.04826255554883e-06	-0.101509656534702	2
ENSG00000178796.12	RIIAD1	1	151715696	1_74	0	0.0736012067537318	22.793342361784	2.79803443097263e-05	-2.72324723247203	1
ENSG00000159409.14	CELF3	1	151717266	1_74	0	0.0124110495179149	5.53409899157723	1.145553924004e-06	-0.959409594095956	1
ENSG00000186207.4	LCE5A	1	152511158	1_74	0	0.0208700733947788	10.4594470052865	3.64076632701984e-06	1.80468749999975	1
ENSG00000143450.16	OAZ3	1	151762531	1_74	0	0.251347266652776	28.7919987701654	0.00012069967130362	1.99423555929416	2
ENSG00000143436.10	MRPL9	1	151763100	1_74	1	0.371040519351811	26.0165545230487	0.000161001983120848	4.69318181818182	1
ENSG00000182134.15	TDRKH	1	151791291	1_74	1	0.52884924922491	26.7217612251401	0.000235698640056752	4.94285714285731	1
ENSG00000196407.11	THEM5	1	151853515	1_74	0	0.0597532476616267	19.8249568970561	1.97575855921889e-05	-2.17518248175202	1
ENSG00000159445.12	THEM4	1	151909866	1_74	0	0.0428687852987353	15.8513261625435	1.13335740274247e-05	-1.76977401130023	1
ENSG00000197747.8	S100A10	1	151993591	1_74	0	0.0332545870440573	13.4440932276242	7.45664006648849e-06	-1.67164179104415	1
ENSG00000143631.10	FLG	1	152328343	1_74	0	0.0132635096879574	7.44157988304308	1.64620422757061e-06	1.55398181541985	2
ENSG00000143536.7	CRNN	1	152414760	1_74	0	0.0134680837113874	5.59698920932793	1.25724634659774e-06	0.0374999999999932	1
ENSG00000163207.6	IVL	1	152908196	1_74	0	0.0118241119415912	4.633649527561	9.13801402871766e-07	0.0208620030415032	2
ENSG00000241794.1	SPRR2A	1	153057485	1_74	0	0.0144012643659643	6.33795042988181	1.522332666396e-06	0.873684210526837	1
ENSG00000159516.8	SPRR2G	1	153174470	1_74	0	0.158649409384629	28.5913448728945	7.56542184831955e-05	3.05063291139305	1
ENSG00000160716.5	CHRNB2	1	154576994	1_75	0	0.0349899916671151	9.65471717298393	5.63434583836851e-06	1.33823529411778	1
ENSG00000203782.5	LOR	1	153259400	1_75	0	0.0742195173267126	16.7490532367167	2.07333029822794e-05	-1.87142857142845	1
ENSG00000163220.10	S100A9	1	153357702	1_75	0	0.0219154659828329	5.28535064820806	1.93189990056453e-06	-0.333333333333348	1
ENSG00000143546.9	S100A8	1	153391654	1_75	0	0.0509923112350647	13.1931057923862	1.12204906303266e-05	1.63020833333328	1
ENSG00000143556.8	S100A7	1	153460264	1_75	0	0.0305841067763258	8.395370217134	4.2824840993981e-06	1.06591120909492	2
ENSG00000197956.9	S100A6	1	153535924	1_75	0	0.020664199643217	4.73786401581312	1.63290638132622e-06	0.232682553405658	2
ENSG00000196420.7	S100A5	1	153541765	1_75	0	0.0216800583099925	5.18477248938307	1.87477975705706e-06	-0.455830388692501	1
ENSG00000188015.9	S100A3	1	153548996	1_75	0	0.0269341465638571	7.2081664759927	3.23808416566988e-06	0.901586320449334	2
ENSG00000196154.11	S100A4	1	153549456	1_75	0	0.0319817682119881	8.81315452363655	4.70104016530811e-06	1.014465704476	2
ENSG00000196754.10	S100A2	1	153567710	1_75	0	0.0236896173072814	6.01079306338818	2.37492515277495e-06	-0.690184049079804	1
ENSG00000188643.10	S100A16	1	153613108	1_75	0	0.0246875370485115	6.39533107262667	2.63330341399616e-06	-0.434680130245426	2
ENSG00000189334.8	S100A14	1	153616367	1_75	0	0.0215283320660656	5.11927002331452	1.83813975011709e-06	-0.152671755725189	1
ENSG00000160678.11	S100A1	1	153627648	1_75	0	0.0213840232389646	5.05663460026414	1.80347902335008e-06	0.127313777062384	2
ENSG00000189171.14	S100A13	1	153627648	1_75	0	0.0212192821998903	4.9846091092321	1.76409472363427e-06	0.0470573439148739	2
ENSG00000143621.16	ILF2	1	153672987	1_75	0	0.0206693976682913	4.74020291646804	1.63412344028007e-06	0.312236286919885	1
ENSG00000169418.9	NPR1	1	153678582	1_75	0	0.0577318648478317	14.3653011863392	1.38321735008111e-05	2.05363984674375	1
ENSG00000143554.13	SLC27A3	1	153774134	1_75	0	0.034585367646747	9.54572218410608	5.50631804778454e-06	1.18076923076916	1
ENSG00000143570.17	SLC39A1	1	153968263	1_75	0	0.0233941472360834	5.89371080377807	2.29962036643727e-06	0.337862264425919	2
ENSG00000143578.15	CREB3L4	1	153966654	1_75	0	0.0225218245888612	5.5395761645111	2.08084731847417e-06	0.314516129032148	1
ENSG00000143569.18	UBAP2L	1	154219953	1_75	0	0.021846459721641	5.25596304806345	1.91510891185269e-06	-0.340116279070034	1
ENSG00000143515.16	ATP8B2	1	154325898	1_75	0	0.265101105359168	29.3176468499406	0.000129628576920943	3.60804020100516	1
ENSG00000169291.9	SHE	1	154501655	1_75	0	0.0301228461437397	8.25340621312747	4.14657313607792e-06	1.43975903614498	1
ENSG00000163239.12	TDRD10	1	154502081	1_75	0	0.0605356407290039	14.8140997019791	1.4957069521201e-05	-1.7692305155636	2
ENSG00000160710.15	ADAR	1	154628057	1_75	0	0.0226018650743781	5.57271708093054	2.10073551980376e-06	0.600000000000125	1
ENSG00000163344.5	PMVK	1	154936792	1_76	0	0.0203177107000443	11.4694587071955	3.88667117932689e-06	-1.67283450142099	2
ENSG00000160691.18	SHC1	1	154974041	1_76	0	0.0259614078910321	13.1923761066893	5.71230477104703e-06	-1.2784431137732	1
ENSG00000173207.12	CKS1B	1	154975020	1_76	0	0.0269750710580435	13.5490754549493	6.09582322611289e-06	1.31343283582167	1
ENSG00000163354.14	DCST2	1	155033975	1_76	0	0.015253646061347	8.33639315138117	2.12085979217448e-06	0.918128654970816	1
ENSG00000143537.13	ADAM15	1	155062156	1_76	0	0.137737160815607	31.1006570547288	7.14464733428661e-05	-3.4921515570899	2
ENSG00000169241.17	SLC50A1	1	155135691	1_76	0	0.0109746034498399	5.50273470228916	1.007227367068e-06	0.11926605504588	1
ENSG00000169231.13	THBS3	1	155233269	1_76	0	0.0154423792649525	16.6158896994025	4.27954818557952e-06	4.53333333333241	1
ENSG00000177628.15	GBA	1	155244216	1_76	0	0.0116825531144733	7.54819982181072	1.47075813227749e-06	-1.25853658536658	1
ENSG00000160767.20	FAM189B	1	155254510	1_76	0	0.111969296199906	36.2675036798045	6.77293203788584e-05	5.67361111111063	1
ENSG00000116521.10	SCAMP3	1	155262283	1_76	0	0.0617147271635719	30.4212966736105	3.1313141487632e-05	5.44366197183029	1
ENSG00000176444.18	CLK2	1	155278322	1_76	0	0.0714779279697678	31.72908552353	3.78259300765128e-05	5.46808510638361	1
ENSG00000116580.18	GON4L	1	155859720	1_76	0	0.0554368765015864	25.7285373335212	2.37888778078434e-05	4.59558823529568	1
ENSG00000132718.8	SYT11	1	155859720	1_76	0	0.0554368765015862	25.7285373335212	2.37888778078434e-05	4.59558823529568	1
ENSG00000132680.10	KIAA0907	1	155934601	1_76	0	0.0120992860167007	6.3124468074079	1.27384791413909e-06	0.247826086956472	1
ENSG00000163479.13	SSR2	1	156020665	1_76	0	0.0131428242189429	7.1973581292981	1.57769089070742e-06	-0.939285714285853	1
ENSG00000160803.7	UBQLN4	1	156023887	1_76	0	0.0126707859642434	7.87207422448855	1.66361505067184e-06	-2.03755868544592	1
ENSG00000116586.11	LAMTOR2	1	156054582	1_76	0	0.0796569457471891	28.928772690705	3.84338388637899e-05	-4.07633587786355	1
ENSG00000160785.13	SLC25A44	1	156193927	1_76	0	0.0097885971521362	4.65610266887217	7.60156667688108e-07	0.245713335937679	2
ENSG00000160783.19	PMF1	1	156201443	1_76	0	0.00978787580855278	4.65675997100198	7.60207953473443e-07	0.251428571428602	1
ENSG00000242252.1	BGLAP	1	156244130	1_76	0	0.0110458963644727	5.61452797332361	1.03436619792127e-06	0.280000000000109	1
ENSG00000163472.18	TMEM79	1	156282500	1_76	0	0.0134646514437036	7.72385137355743	1.73455920989913e-06	-0.933823529411544	1
ENSG00000198715.11	GLMP	1	156298013	1_76	0	0.0119957826740671	6.62847099596617	1.32617872023229e-06	0.766423357664209	1
ENSG00000163467.11	TSACC	1	156337127	1_76	0	0.0144629626173933	8.39975624994893	2.02620812646108e-06	1.02189781021897	1
ENSG00000116604.17	MEF2D	1	156503322	1_77	0	0.0131123359052017	5.66813089514413	1.23959564774391e-06	-0.458015267175549	1
ENSG00000187862.11	TTC24	1	156579671	1_77	0	0.0132356648480721	5.75503247248204	1.27043849751562e-06	0.539237066258709	2
ENSG00000163382.11	NAXE	1	156582919	1_77	0	0.0117092602632644	4.61797327422021	9.0186385170445e-07	0.0272108843537377	1
ENSG00000160818.16	GPATCH4	1	156578990	1_77	0	0.0186080629977895	8.92062379115123	2.76857630444021e-06	1.04801289279767	3
ENSG00000132702.12	HAPLN2	1	156613824	1_77	0	0.0118152914968418	4.70159853833187	9.26509952658011e-07	0.184615384615392	1
ENSG00000132692.18	BCAN	1	156648176	1_77	0	0.0258809955857167	11.9940846250137	5.17735796044986e-06	1.39999999999968	1
ENSG00000132688.10	NES	1	156677793	1_77	0	0.0814645465715407	22.7956886827426	3.09728712631657e-05	-2.20612372151495	2
ENSG00000143320.8	CRABP2	1	156705979	1_77	0	0.0118009526474641	4.69033386288932	9.23168400966597e-07	-0.100628930817654	1
ENSG00000143319.16	ISG20L2	1	156728554	1_77	0	0.0908203239680264	23.8366843491224	3.6106799788363e-05	2.60897435897463	1
ENSG00000143303.11	RRNAD1	1	156728106	1_77	0	0.105616892299301	25.289572508066	4.45486941621457e-05	2.45596868884598	1
ENSG00000143314.12	MRPL24	1	156765630	1_77	0	0.0482408556373754	17.8285588474155	1.434469592509e-05	2.24242424242401	1
ENSG00000143294.14	PRCC	1	156750758	1_77	0	0.246030595696256	33.7029571492527	0.00013829842427333	-3.35114503816861	1
ENSG00000198400.11	NTRK1	1	156815564	1_77	0	0.0153935150158637	7.15759266726789	1.83765882550868e-06	1.30528538834668	2
ENSG00000027869.11	SH2D2A	1	156815564	1_77	0	0.025579761480885	11.8848389192272	5.070489597421e-06	1.34586466165358	1
ENSG00000187800.13	PEAR1	1	156893825	1_77	0	0.012741626293636	5.40198434821001	1.14799049000055e-06	0.750000000000077	1
ENSG00000160838.13	LRRC71	1	156920880	1_77	0	0.134670409958131	27.6503905922757	6.21059999093386e-05	3.25294117647054	1
ENSG00000132694.18	ARHGEF11	1	157045172	1_77	0	0.199760516775615	31.5687333719973	0.00010517848612075	-3.36220472440937	1
ENSG00000117036.11	ETV3	1	157138367	1_77	0	0.0120510549436261	4.88490451660718	9.81841198258759e-07	0.312871287128572	1
ENSG00000158473.6	CD1D	1	158180266	1_78	0	0.0128007178512165	4.69900524326254	1.00322965292444e-06	0.0775363075665007	2
ENSG00000163565.18	IFI16	1	158999686	1_78	0	0.084310259565177	22.3781154860983	3.1467630555439e-05	-2.39720558882336	1
ENSG00000163568.14	AIM2	1	159147011	1_78	0	0.01908131309906	8.4083953651872	2.67597152332208e-06	-0.989071038251288	1
ENSG00000213088.9	ACKR1	1	159203749	1_78	0	0.016677338782858	7.15608789081424	1.99050156136926e-06	1.03086419753129	1
ENSG00000179639.10	FCER1A	1	159288755	1_78	0	0.0132926222864873	5.04900113119218	1.11937663593884e-06	-0.441751380000237	2
ENSG00000181036.13	FCRL6	1	159800388	1_78	0	0.0830686335886213	22.2362538578135	3.08076658955297e-05	2.21751412429446	1
ENSG00000158714.10	SLAMF8	1	159839352	1_78	0	0.012796935904675	4.69626373928433	1.00234811720184e-06	-0.122905027932983	1
ENSG00000188004.9	C1orf204	1	159854415	1_78	0	0.0157447270330684	6.62127672412343	1.7387493475613e-06	-0.727272727272502	1
ENSG00000243284.1	VSIG8	1	159856126	1_78	0	0.0129289979593037	4.79155129970453	1.03323977143251e-06	0.174026441022511	3
ENSG00000213085.9	CFAP45	1	159899758	1_78	0	0.0140328066386826	5.55208811968828	1.29945425929437e-06	-0.463302752293472	1
ENSG00000158710.14	TAGLN2	1	159925746	1_78	0	0.0132014660925549	4.98512441355168	1.0976358208828e-06	-0.300751879699289	1
ENSG00000085552.16	IGSF9	1	159945134	1_79	0	0.00316586364981297	6.36684363110326	3.36183578493804e-07	0.580755168238027	2
ENSG00000143315.6	PIGM	1	160032438	1_79	0	0.00422553507589629	9.05191576193086	6.37943652219046e-07	-1.0562500000002	1
ENSG00000162728.4	KCNJ9	1	160080991	1_79	0	0.0120360355422056	18.4486223067334	3.70345870855063e-06	-1.80952380952397	1
ENSG00000162729.13	IGSF8	1	160099056	1_79	0	0.00332887177570718	6.82344820461547	3.78844574300653e-07	-0.7349397590362	1
ENSG00000132681.16	ATP1A4	1	160151660	1_79	0	0.00669273667834169	13.3640710622324	1.49177257985169e-06	-1.47999999999919	1
ENSG00000162734.12	PEA15	1	160181631	1_79	0	0.0324435321063743	27.6963790197792	1.49868799632823e-05	-2.4044117647057	1
ENSG00000132716.18	DCAF8	1	160262716	1_79	0	0.00615624988848362	12.3552050323216	1.26860466004674e-06	-1.34399999999981	1
ENSG00000162735.18	PEX19	1	160285766	1_79	0	0.00317864325450257	6.50256710783717	3.44736078761061e-07	0.616766467066109	1
ENSG00000122218.14	COPA	1	160343540	1_79	0	0.00260431570423714	4.73058793448757	2.05479667896338e-07	-0.161489488902415	2
ENSG00000162736.15	NCSTN	1	160342711	1_79	0	0.00732799818931751	14.0836193113742	1.72131255421031e-06	-1.46904727500847	2
ENSG00000171786.5	NHLH1	1	160330127	1_79	0	0.00259869387743028	4.68757036599967	2.03171613158546e-07	-0.10683760683764	1
ENSG00000162738.5	VANGL2	1	160400615	1_79	0	0.00309722327075768	6.17050840376643	3.18752476283857e-07	-0.494163424124711	1
ENSG00000066294.14	CD84	1	160579090	1_79	0	0.00313205151708762	6.42262933897209	3.3550721291624e-07	0.705439997430963	2
ENSG00000117091.9	CD48	1	160712073	1_79	0	0.00800923487229133	14.5685360723183	1.94610849690021e-06	-1.29374999999966	1
ENSG00000122223.12	CD244	1	160862395	1_79	0	0.00291426590687427	5.68007491975941	2.76085339278924e-07	-0.579710144927348	1
ENSG00000158769.17	F11R	1	161021116	1_79	0	0.00332948431004865	9.63906824134013	5.35269050703507e-07	1.97826086956579	1
ENSG00000143256.4	PFDN2	1	161117821	1_79	0	0.00568895335814634	11.9428574821683	1.133184768735e-06	-1.20559440559393	1
ENSG00000158793.13	NIT1	1	161118210	1_79	0	0.00943706088853824	17.1427995944619	2.69822778946488e-06	-1.86486486486558	1
ENSG00000143222.11	UFC1	1	161152958	1_79	0	0.00288294118315535	6.53006240373436	3.13988122025789e-07	-1.15740740740779	1
ENSG00000143258.15	USP21	1	161159962	1_79	0	0.0153615723056182	25.0858977098823	6.42725339029136e-06	-3.40425531914838	1
ENSG00000143224.17	PPOX	1	161166434	1_79	0	0.0081494967855309	18.9061955065826	2.56977466363416e-06	2.9057116467718	2
ENSG00000158850.14	B4GALT3	1	161177981	1_79	0	0.00551962022679686	14.4690293483616	1.33201372739353e-06	-2.72950819672092	1
ENSG00000158864.12	NDUFS2	1	161196933	1_79	0	0.234800707931201	42.645964936924	0.000167008068409009	-3.95530726256901	1
ENSG00000158869.10	FCER1G	1	161215186	1_79	0	0.247463949230675	47.6303847133429	0.000196587606193442	4.78813559322024	1
ENSG00000158874.11	APOA2	1	161223893	1_79	0	0.00258886096931243	5.51351621745704	2.38066062995908e-07	-1.16406250000007	1
ENSG00000248485.1	PCP4L1	1	161259010	1_79	0	0.00401806415913519	8.5807812231619	5.75047608955869e-07	1.07051282051312	1
ENSG00000158887.15	MPZ	1	161310092	1_79	0	0.00393723912927624	8.25053238817045	5.41793601348727e-07	-0.934782608695683	1
ENSG00000143252.14	SDHC	1	161314507	1_79	0	0.00383202605282784	9.91230942264808	6.33524491740386e-07	-1.69824561403443	1
ENSG00000203747.10	FCGR3A	1	161550682	1_79	0	0.00445359506206822	8.86405237030146	6.58420198914033e-07	1.29312365085991	2
ENSG00000132185.16	FCRLA	1	161706295	1_79	0	0.0045372673211419	9.11681753649271	6.89918412881595e-07	0.758241758241972	1
ENSG00000162746.14	FCRLB	1	161713346	1_79	0	0.00524595319976473	10.8163653530758	9.46380680050576e-07	1.39331660313543	2
ENSG00000081721.11	DUSP12	1	161749589	1_79	0	0.00286861941772221	5.37506293607498	2.57167802089892e-07	-0.220183486238586	1
ENSG00000118217.5	ATF6	1	161766482	1_79	0	0.00443904134945783	9.18900024575822	6.80326768368979e-07	-0.817354904879937	2
ENSG00000239887.4	C1orf226	1	162366749	1_79	0	0.00724567591735659	13.743450102663	1.66086671164763e-06	1.38636363636398	1
ENSG00000152332.15	UHMK1	1	162497224	1_80	0	0.0107671992545918	4.770044136496	8.56614168001229e-07	-0.191999999999988	1
ENSG00000117143.13	UAP1	1	162561114	1_80	0	0.0150792476159151	7.89595290117113	1.98584033491273e-06	-0.898909738399658	2
ENSG00000162733.16	DDR2	1	162631124	1_80	0	0.0120128437661747	5.78544382257487	1.15915794250167e-06	-0.515254237287878	1
ENSG00000132196.13	HSD17B7	1	162790775	1_80	0	0.0119078500037147	5.70399976894535	1.13285143802766e-06	0.541464841858263	3
ENSG00000185860.13	CCDC190	1	162868378	1_80	0	0.0129769947678456	6.50184432814981	1.40724852523887e-06	-0.723880597015058	1
ENSG00000117152.13	RGS4	1	163068894	1_80	0	0.010635993782899	4.65635298777418	8.26007662640715e-07	0.0877192982456323	1
ENSG00000143228.12	NUF2	1	163266468	1_80	0	0.0433233083038529	17.7470011826725	1.28235035726564e-05	2.12929962199212	2
ENSG00000143149.12	ALDH9A1	1	165678104	1_81	0	0.0265317947159898	6.0736548773085	2.68767557383657e-06	-0.586345381525835	1
ENSG00000143195.12	ILDR2	1	166975572	1_82	0	0.0168625560918284	10.8690258320547	3.05685003847014e-06	1.58974358974418	1
ENSG00000143194.12	MAEL	1	166981860	1_82	0	0.0101775888871612	6.21651147395586	1.05524122444824e-06	0.626168224298892	1
ENSG00000143157.11	POGK	1	166839016	1_82	0	0.0136611822871163	8.92919783953545	2.03451472494653e-06	-1.1732283464564	1
ENSG00000152382.5	TADA1	1	166875885	1_82	0	0.0259313248710454	14.8650336074479	6.42910778881097e-06	-1.76552399113302	2
ENSG00000198842.9	DUSP27	1	167094415	1_82	0	0.0169058682883456	10.8952303276215	3.07209047967639e-06	1.47524752475285	1
ENSG00000143167.11	GPA33	1	167063559	1_82	0	0.0108455613223583	6.78964534406571	1.22817210561117e-06	-0.958455703866725	2
ENSG00000198821.10	CD247	1	167510750	1_82	0	0.0443217067383651	19.9353856527302	1.47367332691182e-05	-1.97548191014888	2
ENSG00000143162.7	CREG1	1	167553767	1_82	0	0.0143210400482755	9.39348882744914	2.24368346800086e-06	-1.10090305918594	2
ENSG00000197965.11	MPZL1	1	167720961	1_82	0	0.00859145220858759	4.65120738297859	6.66488082177065e-07	0.0681694706804802	2
ENSG00000143164.15	DCAF6	1	167936173	1_82	0	0.047959891367259	20.6563878685472	1.65231435564736e-05	-2.11805555555582	1
ENSG00000143158.10	MPC2	1	167936749	1_82	0	0.00855929279340439	4.61733855735408	6.59158274074237e-07	0.0137614678899001	1
ENSG00000143147.14	GPR161	1	168137478	1_82	0	0.0101705114274274	6.21498663513623	1.05424875484033e-06	0.704720300387722	2
ENSG00000143155.12	TIPRL	1	168178654	1_82	0	0.0266692254563976	15.1789663690388	6.75169331839439e-06	1.71237547047396	2
ENSG00000213064.9	SFT2D2	1	168225689	1_82	0	0.0109010360660818	6.86369109604754	1.24791674340709e-06	-0.759124087591124	1
ENSG00000143196.4	DPT	1	168728935	1_82	0	0.0122625513621956	8.01777842445729	1.63981553014012e-06	1.06773791224302	2
ENSG00000143153.12	ATP1B1	1	169129496	1_83	0	0.0172810238196601	6.0201488651008	1.73514912246621e-06	0.583333333333218	1
ENSG00000143156.13	NME7	1	169364635	1_83	0	0.016524938344977	5.6041959077231	1.54459015374846e-06	0.46171843000006	2
ENSG00000117477.12	CCDC181	1	169459706	1_83	0	0.0148752642126228	4.65804932260023	1.15565679385405e-06	-0.207860703470249	2
ENSG00000188404.8	SELL	1	169667840	1_83	0	0.0732573123116853	18.3851841567443	2.24635851973659e-05	-2.53383458646618	1
ENSG00000007908.15	SELE	1	169764425	1_83	0	0.0313886900450153	11.7002982100062	6.12534039308391e-06	1.89592123769251	1
ENSG00000171806.11	METTL18	1	169795279	1_83	0	0.0683013872461069	19.1437141703552	2.18079996477178e-05	-3.47826086956734	1
ENSG00000000457.13	SCYL3	1	169891332	1_83	0	0.0151627033120546	4.83929664081584	1.22382406063867e-06	-0.950251807666291	3
ENSG00000075945.12	KIFAP3	1	170085160	1_83	0	0.015460021829272	4.95465424450831	1.27756663569881e-06	0.142028985507213	1
ENSG00000120370.12	GORAB	1	170532605	1_83	0	0.0226525565901613	8.459668130521	3.19617577698369e-06	0.868217054263687	1
ENSG00000116132.11	PRRX1	1	170663243	1_84	0	0.00957089196353389	5.39647236239779	8.61434927776669e-07	0.424204727689512	2
ENSG00000007933.12	FMO3	1	171090188	1_84	0	0.008908446135378	4.68843680459639	6.96610683204141e-07	-0.0476440710371562	2
ENSG00000094963.13	FMO2	1	171185964	1_84	0	0.00887026144801573	4.66293803868045	6.89852386193327e-07	0.101950224527702	2
ENSG00000076258.9	FMO4	1	171314054	1_84	0	0.0447391427535392	19.4068833458343	1.44811669097947e-05	-1.81585947838305	2
ENSG00000034971.16	MYOC	1	171652385	1_84	0	0.0128252037286458	7.91178675706586	1.69238415893009e-06	1.01258661466535	2
ENSG00000117533.14	VAMP4	1	171742012	1_84	0	0.0226354349144159	13.1520359089197	4.96525931598333e-06	-1.80324831192063	2
ENSG00000010165.19	METTL13	1	171781417	1_84	0	0.0143179631329747	9.18135915968648	2.19254402253266e-06	1.34532374100784	1
ENSG00000197959.13	DNM3	1	171840580	1_84	0	0.0135691342730179	8.62223866290664	1.95133702738607e-06	1.32067510548523	1
ENSG00000135845.9	PIGC	1	172443855	1_84	0	0.00882801613826889	4.62189744812865	6.80524129984881e-07	-0.00800000000000316	1
ENSG00000094975.13	SUCO	1	172532059	1_84	0	0.0105383073816684	5.98492525762179	1.05193692181279e-06	-0.49391687959526	2
ENSG00000120337.8	TNFSF18	1	173051434	1_84	0	0.0133791312969714	8.97091524802667	2.00181885280037e-06	1.27878787878762	1
ENSG00000162753.11	SLC9C2	1	173611164	1_85	0	0.0252764624694364	7.10218370096023	2.99411377768007e-06	-0.59677419354829	1
ENSG00000117586.10	TNFSF4	1	173202534	1_85	0	0.0850301225806711	18.520976122439	2.62661719232895e-05	2.86524822695036	1
ENSG00000183831.6	ANKRD45	1	173677634	1_85	0	0.0259425855922261	7.32895512408032	3.17114007718928e-06	0.63243243243241	1
ENSG00000076321.10	KLHL20	1	173714815	1_85	0	0.0214350555425631	5.70649130209015	2.04011138004663e-06	-0.398437500000083	1
ENSG00000117593.9	DARS2	1	173819196	1_85	0	0.0189176082275419	4.753536600847	1.49983393282027e-06	-0.507860156915637	2
ENSG00000117601.13	SERPINC1	1	173869683	1_85	0	0.018976258434521	4.69873130817472	1.48713810928329e-06	0.00179006687915529	2
ENSG00000152061.23	RABGAP1L	1	174159856	1_85	0	0.0193962558567117	4.87594137188089	1.57738056259198e-06	0.322580645161263	1
ENSG00000120332.15	TNN	1	175068086	1_85	0	0.0263210635906238	8.17225866360592	3.58761345570655e-06	-1.23653184312482	2
ENSG00000152092.15	ASTN1	1	177165470	1_86	0	0.0239047100134185	7.11427665800502	2.83644479318248e-06	-0.824675324675102	1
ENSG00000116147.16	TNR	1	175744070	1_86	0	0.0185525081571954	4.75387112209227	1.47099142336796e-06	-0.135531135531053	1
ENSG00000235750.9	KIAA0040	1	175193060	1_86	0	0.0416777561646777	12.3142487670387	8.55997227119139e-06	-1.3842982832601	2
ENSG00000143207.19	RFWD2	1	176207677	1_86	0	0.022179418895942	6.41613393648141	2.3734696911068e-06	0.786417396958871	2
ENSG00000120341.18	SEC16B	1	177960244	1_87	0	0.0269159312412726	7.084377346479	3.18032279041743e-06	-0.747802479967033	2
ENSG00000075391.16	RASAL2	1	178093563	1_87	0	0.0224957288107125	5.41139082976933	2.03034142127303e-06	-0.533727493599576	2
ENSG00000116191.17	RALGPS2	1	178725006	1_87	0	0.0314410317260375	8.53626239724717	4.47635633626815e-06	1.18094398666015	2
ENSG00000116194.12	ANGPTL1	1	178889489	1_87	0	0.0280184975084337	7.4592196057995	3.48576689860989e-06	-1.08148148148117	1
ENSG00000143340.6	FAM163A	1	179743304	1_89	0	0.0191961166089372	6.60881014246631	2.11590790301566e-06	-0.908709786510972	2
ENSG00000116199.11	FAM20B	1	179025509	1_89	0	0.0316634698320021	11.2761440621096	5.95496518057803e-06	1.91472975543537	2
ENSG00000143322.19	ABL2	1	179221523	1_89	0	0.0710482116904712	18.8890447980757	2.23832555572239e-05	-2.58916716650653	2
ENSG00000057252.12	SOAT1	1	179294221	1_89	0	0.018767654897773	6.39878415560452	2.00293831909074e-06	0.852112676056192	1
ENSG00000162782.15	TDRD5	1	179592019	1_89	0	0.0177807152551305	5.89623609568975	1.74857473013129e-06	0.287769784172676	1
ENSG00000135837.15	CEP350	1	179954679	1_89	0	0.0155413736200034	4.64506223287154	1.20404035640916e-06	-0.0987999710243404	2
ENSG00000230124.6	ACBD6	1	180511523	1_89	0	0.0162760814869268	5.07429132521032	1.37748017908716e-06	-0.343750000000117	1
ENSG00000135835.11	KIAA1614	1	180929236	1_89	0	0.0227789130060948	8.2022625578743	3.11621037174921e-06	0.883720930232458	1
ENSG00000135823.13	STX6	1	181024836	1_89	0	0.0155369293349534	4.64240418093526	1.20300725025407e-06	0.0357390940810202	2
ENSG00000153029.14	MR1	1	181049663	1_89	0	0.0212199908908765	7.54185168461786	2.66921333702374e-06	0.884892086331064	1
ENSG00000162783.10	IER5	1	181089177	1_89	0	0.0159710878875069	4.89849106596419	1.30483899012094e-06	0.255813953488335	1
ENSG00000135821.17	GLUL	1	182392371	1_90	0	0.0158395958497315	4.61853603866958	1.22013683589816e-06	0.0487804878048731	1
ENSG00000135828.11	RNASEL	1	182589002	1_90	0	0.016768112775105	5.14798132119373	1.43973066294028e-06	-0.328125000000024	1
ENSG00000143333.6	RGS16	1	182604092	1_90	0	0.0174712241055349	5.52985295014664	1.61137648919501e-06	0.461928934009928	1
ENSG00000135862.5	LAMC1	1	183023890	1_91	0	0.0170856861869579	5.33910803077508	1.5214624536266e-06	-0.241935483871006	1
ENSG00000058085.14	LAMC2	1	183186170	1_91	0	0.0158092614618749	4.61743823704787	1.21751068888618e-06	-0.153846153846105	1
ENSG00000157064.10	NMNAT2	1	183418808	1_91	0	0.0209843585496184	7.25146434680822	2.53794098876191e-06	1.11229946524056	1
ENSG00000116698.21	SMG7	1	183471970	1_91	0	0.0285244605027571	10.1141712513206	4.81180309849418e-06	1.4259096284925	2
ENSG00000162704.15	ARPC5	1	183635462	1_91	0	0.0708832563073928	18.6816679840944	2.20861193849955e-05	-2.5758354755788	1
ENSG00000143344.15	RGL1	1	183635770	1_91	0	0.125799708804941	24.1967048966343	5.07686913960953e-05	3.00806451612903	1
ENSG00000198756.10	COLGALT2	1	183966697	1_91	0	0.207003990084664	29.1439024522416	0.000100620512938476	-2.86046511627786	1
ENSG00000198860.11	TSEN15	1	184051811	1_91	0	0.0174756559167472	5.54894595103081	1.6173502700409e-06	-0.465648854961645	1
ENSG00000116406.18	EDEM3	1	184759740	1_92	0	0.0553701043605763	15.9026278482496	1.46860277126105e-05	1.71999999999967	1
ENSG00000135842.16	FAM129A	1	184974052	1_92	0	0.0245344277566076	8.26968949303409	3.3839601620565e-06	1.29108587419398	2
ENSG00000121486.11	TRMT1L	1	185156912	1_92	0	0.0180070410389189	5.38923564137823	1.6185630929283e-06	-0.328467153284864	1
ENSG00000116668.12	SWT1	1	185156912	1_92	0	0.0180070410389189	5.38923564137823	1.6185630929283e-06	0.328467153284864	1
ENSG00000116679.15	IVNS1ABP	1	185317057	1_92	0	0.0168647994963831	4.77989192112232	1.34449553620277e-06	0.185185185185235	1
ENSG00000157181.15	C1orf27	1	186369764	1_92	0	0.0320166905535477	10.7556051594651	5.74343082720508e-06	-1.45184977416167	2
ENSG00000262180.1	OCLM	1	186400848	1_92	0	0.0233530903241223	7.80959677953889	3.04181695194133e-06	-0.974358974359088	1
ENSG00000090104.11	RGS1	1	192575969	1_96	0	0.0293768344987748	10.4051398741977	5.09815487801105e-06	-1.26315811441676	2
ENSG00000116741.7	RGS2	1	192808677	1_96	0	0.028801776633157	10.2204222952982	4.90962389788876e-06	1.10000000000039	1
ENSG00000116747.12	TROVE2	1	193058991	1_96	0	0.0178373374802822	5.75522355976525	1.71219148573151e-06	-0.500000000000001	1
ENSG00000023572.8	GLRX2	1	193106283	1_96	0	0.0213328043106826	7.42060041501178	2.64026246345241e-06	0.915194312853234	2
ENSG00000134371.10	CDC73	1	193121735	1_96	0	0.0159810111252723	4.7336316250759	1.26170788503892e-06	-0.0902255639097606	1
ENSG00000000971.15	CFH	1	196651787	1_98	0	0.0193055209043761	6.71042398641974	2.16068566717903e-06	-0.815602836879244	1
ENSG00000177888.7	ZBTB41	1	197200897	1_98	0	0.0154248428422389	4.62388881669757	1.189565160324e-06	0.149253731343276	1
ENSG00000151414.14	NEK7	1	198156916	1_99	0	0.0129375072623229	4.63576638511751	1.00030457284204e-06	-0.243362831858372	1
ENSG00000081248.10	CACNA1S	1	201113217	1_101	0	0.0153348594753766	10.9378461706105	2.79751044898174e-06	0.977900552486496	1
ENSG00000163362.10	C1orf106	1	200891082	1_101	0	0.0134075151088839	15.0255543683195	3.35999711814467e-06	-2.68303571428617	1
ENSG00000118197.13	DDX59	1	200672961	1_101	0	0.0151918095733321	14.607732371817	3.70128406175831e-06	-2.74015748031526	1
ENSG00000118200.14	CAMSAP2	1	200740002	1_101	0	0.00736276949775716	4.94820033219083	6.07643118812591e-07	0.579759862779112	1
ENSG00000116852.14	KIF21B	1	201018995	1_101	0	0.0233681752527635	14.4748162160324	5.64154380785877e-06	0.339393939393989	1
ENSG00000232237.3	ASCL5	1	201126714	1_101	0	0.00751313533560016	4.76944015067651	5.97652473056988e-07	-0.024290634400443	2
ENSG00000116857.16	TMEM9	1	201171082	1_101	0	0.00806912118834246	5.40705024223533	7.27690572844761e-07	0.322916666666497	1
ENSG00000163395.16	IGFN1	1	201190333	1_101	0	0.0079002046172364	5.95372699275147	7.844899090665e-07	0.751879699248066	1
ENSG00000081277.12	PKP1	1	201281656	1_101	0	0.00743198270116907	4.80745374727378	5.95908952856366e-07	-0.38253570920529	2
ENSG00000118194.18	TNNT2	1	201378187	1_101	0	0.0125373237500124	9.52038708106735	1.99076296447082e-06	1.02790697674424	1
ENSG00000159176.13	CSRP1	1	201509697	1_101	0	0.0173903814191443	12.3735176312362	3.58890856953657e-06	1.86345381526033	1
ENSG00000198700.9	IPO9	1	201828710	1_102	0	0.0267060323114641	8.45839107634879	3.76753448951699e-06	-1.14495039658448	2
ENSG00000198892.6	SHISA4	1	201888432	1_102	0	0.0191474091617498	5.35791949700465	1.71106421043189e-06	0.444444444444435	1
ENSG00000134375.10	TIMM17A	1	201955775	1_102	0	0.0188272780462361	5.20104562479694	1.63319599228133e-06	0.386946386946371	1
ENSG00000170075.8	GPR37L1	1	202123287	1_102	0	0.0201895484086034	5.85116069144345	1.97028357033232e-06	-0.519230769231078	1
ENSG00000143851.15	PTPN7	1	202161992	1_102	0	0.0463163650741501	13.6167483109065	1.0518843269189e-05	1.53276955602519	1
ENSG00000133067.17	LGR6	1	202194388	1_102	0	0.0176869953563521	4.61992063189801	1.3628519566205e-06	-0.0149340435898143	2
ENSG00000077157.21	PPP1R12B	1	202348568	1_102	0	0.0182914957030582	4.93247667781103	1.50478469499166e-06	-0.395205498357254	2
ENSG00000143858.11	SYT2	1	202710717	1_102	0	0.0464235982584574	13.6385096499318	1.05600462470192e-05	1.57812500000033	1
ENSG00000117153.15	KLHL12	1	202928138	1_102	0	0.0233998268856005	7.22568272193683	2.82001642549821e-06	0.809523809523941	1
ENSG00000159346.12	ADIPOR1	1	202958379	1_102	0	0.0216559974028441	6.50406414158281	2.3492168747277e-06	0.68136590847054	2
ENSG00000159348.12	CYB5R1	1	202967673	1_102	0	0.018137730000065	4.85395445027143	1.46838092719177e-06	-0.230769230769162	1
ENSG00000133055.8	MYBPH	1	203175705	1_102	0	0.0329687596748978	10.4272096975572	5.73364528909931e-06	-1.19292604501573	1
ENSG00000133048.12	CHI3L1	1	203186284	1_102	0	0.0177608465554383	4.65866885495666	1.38002072627858e-06	0.0957943925234053	1
ENSG00000133063.15	CHIT1	1	203266666	1_102	0	0.0176846486018903	4.61868672389704	1.36230718205272e-06	0.0734463276836436	1
ENSG00000159388.5	BTG2	1	203305408	1_102	0	0.0188446447945798	5.20962497140349	1.63739900427092e-06	0.392070484581616	1
ENSG00000122176.10	FMOD	1	203351950	1_102	0	0.0191150822258183	5.34219891055536	1.70316345784383e-06	0.433878157503415	1
ENSG00000174567.7	GOLT1A	1	204214495	1_103	0	0.0600633158548789	14.2037482097213	1.42289343203239e-05	-2.08910891089086	1
ENSG00000170498.8	KISS1	1	204196426	1_103	0	0.0262852798924097	6.44480877315547	2.82541825734191e-06	0.638903890810216	2
ENSG00000188783.5	PRELP	1	203475432	1_103	0	0.0217422186493227	4.67570969000188	1.69555352036923e-06	0.15789473684219	1
ENSG00000188770.9	OPTC	1	203493789	1_103	0	0.0216974331513848	4.65650290402977	1.68511033706515e-06	-0.0974259158147282	2
ENSG00000058673.16	ZC3H11A	1	203795675	1_103	0	0.0278365190746233	6.98008090136121	3.24067506968586e-06	0.837988826815393	1
ENSG00000257315.2	ZBED6	1	203795675	1_103	0	0.0278365190746233	6.98008090136121	3.24067506968586e-06	-0.837988826815393	1
ENSG00000182004.12	SNRPE	1	203861428	1_103	0	0.0342927686586192	8.93040858489083	5.10780118465914e-06	1.10994764397956	1
ENSG00000143842.14	SOX13	1	204072756	1_103	0	0.024479447318386	5.78083772166414	2.36022003208326e-06	0.480446927374411	1
ENSG00000143839.14	REN	1	204189100	1_103	0	0.0252853662372355	6.08297062844058	2.56534083010268e-06	0.770370370370595	1
ENSG00000133056.13	PIK3C2B	1	204502549	1_103	0	0.0224960144018015	4.99321993499809	1.87346844520372e-06	-0.225118483412399	1
ENSG00000263528.7	IKBKE	1	206470213	1_105	0	0.0491938310464666	20.787562947612	1.70558877114034e-05	1.94654119095982	2
ENSG00000143479.15	DYRK3	1	206631420	1_105	0	0.00812989043477586	4.99477254208652	6.77267933915811e-07	1.05780346820759	1
ENSG00000162894.11	FCMR	1	206923405	1_105	0	0.0199229080276352	18.593891442369	6.17850107714113e-06	3.36800000000033	1
ENSG00000162896.5	PIGR	1	206946508	1_105	0	0.00874553711593318	5.20095284464329	7.58629119886688e-07	-0.151079136690568	1
ENSG00000123836.14	PFKFB2	1	206978090	1_105	0	0.00812905720217805	4.68064692341519	6.34608912781506e-07	-0.120120120120165	1
ENSG00000196352.14	CD55	1	207321334	1_105	0	0.00835959086115823	4.86953933607288	6.78942517669086e-07	0.120567375886488	1
ENSG00000203710.10	CR1	1	207510847	1_105	0	0.0109350390031591	6.96080188262425	1.26952049101455e-06	-0.392638036809846	1
ENSG00000117335.19	CD46	1	207749736	1_105	0	0.00896856600277562	5.56508958546494	8.32444472848901e-07	0.357650173687988	2
ENSG00000174059.16	CD34	1	207911570	1_105	0	0.0516101858066701	20.841150351159	1.79397842128203e-05	2.09409190372021	1
ENSG00000076356.6	PLXNA2	1	208243841	1_106	0	0.00854265266327503	4.69752325474782	6.69301491785243e-07	-0.158940397351004	1
ENSG00000008118.9	CAMK1G	1	209584155	1_106	0	0.0114243206939162	7.52209479529649	1.43327423372592e-06	-0.949178612628333	2
ENSG00000123689.5	G0S2	1	209675657	1_106	0	0.00879541042510668	5.50381249463218	8.07383454694536e-07	-0.78014184397142	1
ENSG00000117597.17	DIEXF	1	209827888	1_106	0	0.00849302012780906	7.6187731334954	1.07921332908563e-06	1.8310810810809	1
ENSG00000054392.12	HHAT	1	210330000	1_106	0	0.00899753723859342	5.64813515814802	8.47595883950924e-07	-0.825757575757614	1
ENSG00000143473.12	KCNH1	1	211134467	1_107	0	0.0267957657239127	12.4913828621342	5.5826036783269e-06	1.50358422939101	1
ENSG00000117625.13	RCOR3	1	211258687	1_107	0	0.0220669041814275	10.6808302476696	3.93103153348929e-06	-1.50400000000043	1
ENSG00000082512.14	TRAF5	1	211326278	1_107	0	0.012151296024739	5.13490539257571	1.0406750752075e-06	0.409038844630121	2
ENSG00000170385.9	SLC30A1	1	211578806	1_107	0	0.0129609457976346	5.7335035541806	1.23941539430392e-06	0.664948453607856	1
ENSG00000117650.12	NEK2	1	211675781	1_107	0	0.0117584087702783	4.82997801799991	9.4722644373637e-07	-0.305135951661755	1
ENSG00000143493.12	INTS7	1	212035474	1_107	0	0.0182106583403271	8.8929632888997	2.70104768562843e-06	-1.12189616252849	1
ENSG00000143476.17	DTL	1	212035474	1_107	0	0.0182106583403271	8.8929632888997	2.70104768562843e-06	1.12189616252849	1
ENSG00000065600.12	TMEM206	1	212414848	1_107	0	0.0124706320146714	5.37560565639873	1.11808796298905e-06	0.408679562956689	2
ENSG00000185523.6	SPATA45	1	212847379	1_108	0	0.0193459417004808	6.56663654645936	2.11881461374067e-06	-0.525741832757064	2
ENSG00000117697.14	NSL1	1	212790876	1_108	0	0.0158924292449736	4.94400831234303	1.31047754708329e-06	0.527272727272723	1
ENSG00000143494.15	VASH2	1	212950961	1_108	0	0.0213988838300554	7.57744603348823	2.70441962404938e-06	-0.749999999999718	1
ENSG00000174606.13	ANGEL2	1	213008574	1_108	0	0.0261059304689998	9.36420057479939	4.0772748653782e-06	1.01503759398498	1
ENSG00000136643.11	RPS6KC1	1	213051377	1_108	0	0.0165829454715953	5.21266012704724	1.44172087744189e-06	-0.22962962962953	1
ENSG00000143499.13	SMYD2	1	214280940	1_108	0	0.0164837466928448	5.18980179235618	1.42681218425323e-06	0.483241667069319	2
ENSG00000152104.11	PTPN14	1	214552234	1_109	0	0.030257492491458	7.58723893323543	3.82892448009855e-06	-0.879828326180146	1
ENSG00000117724.12	CENPF	1	214602949	1_109	0	0.0248046050792849	5.73191210684984	2.37132972229401e-06	0.638291619927898	2
ENSG00000136636.12	KCTD3	1	215567710	1_109	0	0.0518983356082975	12.651492929736	1.09510386779432e-05	-1.55797101449264	1
ENSG00000196482.16	ESRRG	1	217137681	1_110	0	0.010897215128315	4.62600909813261	8.40779497438056e-07	-0.00987654320987445	1
ENSG00000092978.10	GPATCH2	1	217631213	1_110	0	0.014147676576617	7.04834373449238	1.66315338586692e-06	-0.828142880796879	2
ENSG00000162814.10	SPATA17	1	217631425	1_110	0	0.0111150280099905	4.80954922400982	8.91610226333826e-07	-0.110389610389633	1
ENSG00000067533.5	RRP15	1	218284423	1_110	0	0.0139481673753351	6.91646325125614	1.60901958193163e-06	-0.653778624234812	2
ENSG00000143353.11	LYPLAL1	1	219173067	1_111	0	0.0372071046010641	11.2461098858907	6.9789213416181e-06	-1.51219512195121	1
ENSG00000067704.9	IARS2	1	220094239	1_112	0	0.00855384454122299	4.62606580291908	6.59983783638903e-07	0.399808287990766	2
ENSG00000118873.15	RAB3GAP2	1	220295160	1_112	0	0.0213931546765527	12.9877728404012	4.63414502524531e-06	-1.39903846153834	1
ENSG00000116141.15	MARK1	1	220528008	1_112	0	0.0126818679534976	8.32996950268429	1.76192226578555e-06	-0.998211091233724	1
ENSG00000162817.6	C1orf115	1	220699127	1_112	0	0.00895332528795079	5.10010160279396	7.61593619617618e-07	0.389016018306584	1
ENSG00000117791.15	MARC2	1	220747814	1_112	0	0.223404384155395	25.8800403835048	9.64310169587144e-05	-3.80626437438094	2
ENSG00000136630.12	HLX	1	220879423	1_112	0	0.010435236268746	6.54264964233179	1.13871766168018e-06	-0.557251908396921	1
ENSG00000143507.17	DUSP10	1	221742291	1_113	0	0.18144422748876	30.0777968437578	9.1022609751647e-05	-3.08205128205041	1
ENSG00000143498.17	TAF1A	1	222589616	1_114	0	0.0139479820682015	4.82376702586584	1.12216781990357e-06	0.183404730567466	2
ENSG00000162819.11	BROX	1	222712777	1_114	0	0.0167121109684786	6.50342409646235	1.81273154385904e-06	0.728323699422096	1
ENSG00000186063.12	AIDA	1	222714565	1_114	0	0.013887568096598	4.78347247222231	1.10797404300064e-06	-0.176795580110425	1
ENSG00000197520.10	FAM177B	1	222736869	1_114	0	0.0137667872031358	4.70236760794137	1.07971536616988e-06	-0.0725806451612886	1
ENSG00000154309.8	DISP1	1	222872138	1_114	0	0.0137499803409399	4.69102736719315	1.07579655549338e-06	-0.119999999999916	1
ENSG00000187554.11	TLR5	1	223142969	1_114	0	0.0228830051219302	9.42820672240622	3.59834052269857e-06	-1.24193548387115	1
ENSG00000143502.14	SUSD4	1	223364591	1_114	0	0.0165844401037211	6.43215776335489	1.77917065837256e-06	0.628571428571444	1
ENSG00000203697.11	CAPN8	1	223625231	1_114	0	0.013825801729574	4.7420889926343	1.09350338069211e-06	0.189813130408351	2
ENSG00000162909.17	CAPN2	1	223701253	1_114	0	0.0144639607988249	5.16110218548156	1.24505862017004e-06	0.405714285714421	1
ENSG00000143753.12	DEGS1	1	224192776	1_114	0	0.0144568846553472	5.15655160172115	1.24335226454673e-06	-0.407608695652162	1
ENSG00000143748.17	NVL	1	224330652	1_114	0	0.0136934573656157	4.65278462847848	1.06264002437517e-06	-0.105072463768119	1
ENSG00000185155.11	MIXL1	1	226223616	1_115	0	0.0176776224427232	6.87069949818431	2.02574564515086e-06	-1.06015037593969	1
ENSG00000185842.15	DNAH14	1	224895916	1_115	0	0.016396307120665	4.77030249334671	1.30452398784774e-06	-0.103644464715559	2
ENSG00000143742.12	SRP9	1	225777848	1_115	0	0.019299916735392	6.07366437939339	1.95508809315024e-06	-0.388680545072224	2
ENSG00000243709.1	LEFTY1	1	225911608	1_115	0	0.0163865700877598	4.77281512900242	1.30443600625979e-06	-0.366283915043294	3
ENSG00000143768.12	LEFTY2	1	225941740	1_115	0	0.0407192244893382	13.4034522394737	9.1028267036585e-06	1.4561403508774	1
ENSG00000143751.9	SDE2	1	225999428	1_115	0	0.0345875401478762	13.175510387887	7.60058866370568e-06	-2.26178010471285	1
ENSG00000163041.9	H3F3A	1	226070730	1_115	0	0.0992506520261031	19.3679095667015	3.20609378867809e-05	-1.9861111111106	1
ENSG00000183814.15	LIN9	1	226309688	1_115	0	0.0161491286938139	4.78122689082392	1.28780039652149e-06	0.53319502074713	1
ENSG00000143799.12	PARP1	1	226407676	1_115	0	0.0163661272473279	4.92011693881526	1.34301682693237e-06	-0.214285714285719	1
ENSG00000203685.9	STUM	1	226539678	1_115	0	0.0665400597682109	18.257103199828	2.02616664961714e-05	2.10069444444506	1
ENSG00000143772.9	ITPKB	1	226738931	1_116	0	0.0127422440001663	5.19116008967897	1.10324113125431e-06	0.178711564141791	2
ENSG00000143801.16	PSEN2	1	226870643	1_116	0	0.0308808110296498	15.9227022939307	8.20097671031315e-06	2.55555555555509	1
ENSG00000163050.16	COQ8A	1	226897945	1_116	0	0.0309543464987776	16.9988894302818	8.77611477424406e-06	-2.91724137931034	1
ENSG00000181450.17	ZNF678	1	227563901	1_116	0	0.0136378657243768	5.66308776211388	1.28813033482447e-06	0.156249999999944	1
ENSG00000143740.14	SNAP47	1	227730861	1_116	0	0.0141467679366118	6.01097505369801	1.41828092061692e-06	-0.383879424301359	2
ENSG00000081692.12	JMJD4	1	227735217	1_116	0	0.0123694802279301	5.0046021557151	1.03247873332179e-06	0.280000000000012	1
ENSG00000143793.12	C1orf35	1	228111751	1_116	0	0.0169576504230651	7.64251452429156	2.16153392691652e-06	1.05431309904184	1
ENSG00000162910.18	MRPL55	1	228109044	1_116	0	0.020456365484875	9.6292717435049	3.28535287186343e-06	-1.49999999999945	1
ENSG00000143774.16	GUK1	1	228140298	1_116	0	0.017221440038549	7.77866653877408	2.23426521302542e-06	-1.07324840764324	1
ENSG00000154358.20	OBSCN	1	228222533	1_116	0	0.0118776101332954	4.75347289251132	9.41673162373659e-07	0.1310344827586	1
ENSG00000162913.9	C1orf145	1	227994733	1_116	0	0.0141265276532853	6.298167314884	1.48391738643906e-06	1.0476190476191	1
ENSG00000162931.11	TRIM17	1	228417087	1_116	0	0.0119032550612349	4.66546751677883	9.26234632021693e-07	0.376146788990649	1
ENSG00000181218.5	HIST3H2A	1	228455746	1_116	0	0.0120645665686903	4.74370333168744	9.54529489922129e-07	-0.187500000000032	1
ENSG00000196890.4	HIST3H2BB	1	228458562	1_116	0	0.0160173352929469	7.34186899668725	1.96135859694166e-06	-0.971830985914993	1
ENSG00000168159.11	RNF187	1	228486817	1_116	0	0.0230884833947611	10.6040575635847	4.08345325773331e-06	-1.02380952380923	1
ENSG00000168118.11	RAB4A	1	229270336	1_117	0	0.0121671678579264	4.7693080583495	9.67843149458769e-07	-0.284064255243614	2
ENSG00000143632.14	ACTA1	1	229434057	1_117	0	0.0162202488565177	9.53531611824943	2.57960205419834e-06	-2.37578612659792	2
ENSG00000135801.9	TAF5L	1	229626572	1_117	0	0.0126216775044298	6.16544553441014	1.29790124933622e-06	-1.41721854304583	1
ENSG00000135763.9	URB2	1	229626572	1_117	0	0.0126216775044298	6.16544553441014	1.29790124933622e-06	1.41721854304583	1
ENSG00000135775.13	COG2	1	230639930	1_118	0	0.0626816839340637	15.7011322422573	1.64146539789534e-05	1.75806451612906	1
ENSG00000135744.7	AGT	1	230692692	1_118	0	0.0212305338635284	5.54676496387351	1.96408728586403e-06	-0.366051251080297	2
ENSG00000135773.12	CAPN9	1	230747327	1_118	0	0.119349704640443	21.8729149728668	4.35399693386456e-05	-2.36604203929907	2
ENSG00000119280.16	C1orf198	1	230869142	1_118	0	0.022878774239618	6.24330777446628	2.38236117685118e-06	0.728799651196477	2
ENSG00000173409.13	ARV1	1	230979465	1_118	0	0.0205957888139086	5.26412603028565	1.80827639824478e-06	-0.512195121951438	1
ENSG00000182118.7	FAM89A	1	231037850	1_118	0	0.0355415392650411	10.358269878038	6.14021474703838e-06	1.15638295701395	2
ENSG00000143633.12	C1orf131	1	231241335	1_118	0	0.0196168322904035	4.81081567622479	1.574010779401e-06	-0.264000000000016	1
ENSG00000116906.11	GNPAT	1	231240905	1_118	0	0.0197274257140985	4.86313722744426	1.60009971132434e-06	0.281758342675157	2
ENSG00000116903.7	EXOC8	1	231332860	1_118	0	0.0198557359645304	4.92347747253487	1.63048966295788e-06	-0.425700718379736	2
ENSG00000135766.8	EGLN1	1	231420649	1_118	0	0.0254125833919435	7.22263910218407	3.06129256790975e-06	0.858695652174246	1
ENSG00000116918.13	TSNAX	1	231528861	1_118	0	0.0236806878217344	6.56440639045346	2.59268573256378e-06	-0.867132867133102	1
ENSG00000162946.21	DISC1	1	231627073	1_118	0	0.0264184355988534	7.58483646727993	3.34205370079673e-06	0.902386117137125	1
ENSG00000116991.10	SIPA1L2	1	232561778	1_119	0	0.0253000955759307	8.9020720911038	3.75641334170741e-06	-1.03465805269104	2
ENSG00000212916.4	MAP10	1	232805407	1_119	0	0.0162085765158224	4.75676104344934	1.28592700335627e-06	0.0357142857142827	1
ENSG00000135778.11	NTPCR	1	232953982	1_119	0	0.0178406730336472	5.64869393864203	1.68081294305014e-06	0.486486486486278	1
ENSG00000143674.10	MAP3K21	1	233321986	1_120	0	0.0213252399235333	4.65545729191867	1.65583240829141e-06	-0.0782349969527548	2
ENSG00000059588.9	TARBP1	1	234478644	1_121	0	0.0435803458437699	14.1089501713312	1.02552317153815e-05	1.50747688001651	2
ENSG00000173726.10	TOMM20	1	235129054	1_121	0	0.0198745412989176	6.76969365429949	2.2440174810847e-06	0.676470588235132	1
ENSG00000188739.14	RBM34	1	235161669	1_121	0	0.0229671003006987	8.11661074600744	3.10914510574715e-06	-1.05699481865287	1
ENSG00000162885.12	B3GALNT2	1	235504442	1_121	0	0.0198981005119003	6.7807198754379	2.25033683514024e-06	0.758007117438011	1
ENSG00000168243.10	GNG4	1	235651207	1_121	0	0.0434203157569872	14.0743986526233	1.01925518886305e-05	1.53205128205132	1
ENSG00000143669.13	LYST	1	235883940	1_122	0	0.0152229464840093	5.01099873297559	1.27228122727164e-06	-0.288659793814499	1
ENSG00000116962.14	NID1	1	236065637	1_122	0	0.02333370964335	8.98479971833476	3.49665106378365e-06	1.0646319569124	1
ENSG00000198626.15	RYR2	1	237010526	1_122	0	0.0195839184601649	7.35316782680557	2.40178526517451e-06	0.789743589743204	1
ENSG00000133019.11	CHRM3	1	239386955	1_124	0	0.0830155558250101	18.4865816115453	2.55962414361433e-05	-1.93962264150951	1
ENSG00000155816.19	FMN2	1	240014481	1_125	0	0.0465603033147181	14.1918692926766	1.10208605979261e-05	1.74193548387168	1
ENSG00000182901.16	RGS7	1	241357612	1_126	0	0.0262508411213368	9.14597793609199	4.00436335539808e-06	1.09035563276114	2
ENSG00000162843.17	WDR64	1	241690335	1_127	0	0.0170108360389929	5.38959788712439	1.52912197031165e-06	0.436619718309842	1
ENSG00000117009.11	KMO	1	241531649	1_127	0	0.0175278593652956	5.66798013878523	1.65698014840496e-06	0.519417475728489	1
ENSG00000054277.13	OPN3	1	241676920	1_127	0	0.0240700479018171	8.62105301504874	3.46096634315139e-06	1.00065124927906	2
ENSG00000174371.16	EXO1	1	241847755	1_127	0	0.139269657135661	25.2822788399357	5.87263256274667e-05	-2.76813016691872	2
ENSG00000180287.16	PLD5	1	242524418	1_128	0	0.0224512320220204	7.92223873948475	2.96652634511417e-06	-1.01058201058153	1
ENSG00000054282.15	SDCCAG8	1	243256404	1_128	0	0.0323339796716662	11.3275008202549	6.10876430196481e-06	-1.47395833333276	1
ENSG00000117020.16	AKT3	1	243851261	1_128	0	0.0276178539392121	9.85401832398879	4.53903362053208e-06	1.20486325057808	2
ENSG00000035687.9	ADSS	1	244452097	1_129	0	0.0261734435922697	6.43483984269875	2.80904510979811e-06	0.68106312292385	1
ENSG00000203667.9	COX20	1	244832361	1_129	0	0.0224727460022706	5.01340146976496	1.87909498202775e-06	-0.250688705234233	1
ENSG00000162849.15	KIF26B	1	245155106	1_129	0	0.0340482929090825	8.89323398734683	5.05027662675238e-06	-1.01470588235266	1
ENSG00000185420.18	SMYD3	1	246506728	1_130	0	0.0125120415150748	4.64254716364171	9.68823370868753e-07	-0.0195590543625939	2
ENSG00000143653.9	SCCPDH	1	246720005	1_130	0	0.0134659884637089	5.32451183337827	1.19585394404579e-06	-0.453296806757105	2
ENSG00000277462.1	ZNF670	1	247078730	1_130	0	0.0156891380718571	6.74362513941035	1.76462574706966e-06	-0.742331288343431	1
ENSG00000188295.14	ZNF669	1	247104366	1_130	0	0.021482274873695	9.66689342594737	3.46359660675011e-06	-1.20155038759666	1
ENSG00000203663.3	OR2L2	1	248033300	1_131	0	0.0153514680194936	4.6895854553663	1.20072754044962e-06	-0.25628140703539	1
ENSG00000196071.4	OR2L13	1	247939716	1_131	0	0.0152464198392558	4.61837724810111	1.17440363094578e-06	-0.0596653841262379	2
ENSG00000189181.4	OR14I1	1	248682157	1_131	0	0.026393423569992	9.84518853132134	4.33390981926366e-06	-1.34736842105272	1
ENSG00000259823.5	LYPD8	1	248675111	1_131	0	0.0256582675955849	9.58148689831817	4.10034449356436e-06	-1.32291666666657	1
ENSG00000177462.6	OR2T8	1	247875023	1_131	0	0.015865467123001	4.97090448276098	1.31537137686713e-06	-0.253731343283555	1
ENSG00000162714.12	ZNF496	1	247330860	1_131	0	0.0217272301175578	7.61940596398719	2.76112191635075e-06	-0.614858079882631	2
ENSG00000162711.16	NLRP3	1	247416447	1_131	0	0.0163336402592851	5.27283099781761	1.43643819181013e-06	0.436046511628044	1
ENSG00000162722.8	TRIM58	1	247857146	1_131	0	0.0321224439138648	11.9120300207504	6.38196567943407e-06	1.66325334630713	2
ENSG00000238243.3	OR2W3	1	247878297	1_131	0	0.0190040566653175	6.59563633266973	2.09056234651304e-06	-0.624792691883224	3
ENSG00000171163.15	ZNF692	1	248859244	1_131	0	0.0201787171898828	7.25166027483234	2.44056910524125e-06	-0.905775075987772	1
ENSG00000184731.5	FAM110C	2	47011	2_1	0	0.0238696459218638	8.26366061187938	3.28986861957758e-06	-0.944237918215063	1
ENSG00000143727.15	ACP1	2	264429	2_1	0	0.0234206232173194	8.08662340151118	3.15882648876947e-06	1.04580152671706	1
ENSG00000151353.14	TMEM18	2	677213	2_1	0	0.0583741011212725	16.6521953641091	1.62125679416197e-05	-1.9189412983591	2
ENSG00000130508.10	PXDN	2	1744782	2_1	0	0.0435157692371879	13.8828095417633	1.00759066728356e-05	1.59276018099479	1
ENSG00000171853.15	TRAPPC12	2	3379970	2_2	0	0.0133158646135503	4.77368655088731	1.06018919924515e-06	-0.182859581798765	2
ENSG00000182551.13	ADI1	2	3519553	2_2	0	0.0134668041323114	4.8783203166386	1.09570832761558e-06	-0.190985801503588	2
ENSG00000171865.9	RNASEH1	2	3558529	2_2	0	0.0132091067430233	4.6989652723066	1.03522747741977e-06	-0.122568093385218	1
ENSG00000171863.12	RPS7	2	3577209	2_2	0	0.0139362316483354	5.19643610386138	1.20784457676644e-06	0.384615384615298	1
ENSG00000118004.17	COLEC11	2	3594575	2_2	0	0.0174968150089256	7.31051223443084	2.13337358750978e-06	-0.815781292599863	4
ENSG00000115738.9	ID2	2	8678763	2_6	0	0.0175040776977951	5.43581574104146	1.58695300101885e-06	0.419213973799132	1
ENSG00000134313.15	KIDINS220	2	8837357	2_6	0	0.0186273051881739	6.01428005167168	1.86850292725845e-06	-0.547297297297492	1
ENSG00000143797.11	MBOAT2	2	9004209	2_6	0	0.0163396317697246	4.79585044682902	1.30697717237112e-06	-0.0984251968504095	1
ENSG00000151693.9	ASAP2	2	9230334	2_6	0	0.0671754673250267	18.0429655512963	2.02152316299629e-05	-2.45599999999968	1
ENSG00000134330.18	IAH1	2	9473312	2_6	0	0.0609438074621793	17.1193716230891	1.74011322793175e-05	-2.62805163906566	2
ENSG00000151694.12	ADAM17	2	9555759	2_6	0	0.1353898340091	24.7865612049312	5.59709192786836e-05	3.25074770816796	2
ENSG00000134308.13	YWHAQ	2	9790864	2_6	0	0.0181797148063607	5.78803882170558	1.75500600541641e-06	0.586715867158753	1
ENSG00000115750.16	TAF1B	2	9838855	2_6	0	0.0161160640647118	4.66781549059027	1.25467941172185e-06	0.139784946236529	1
ENSG00000134317.17	GRHL1	2	9950909	2_6	0	0.0328826860500164	11.3153073222728	6.20574241936301e-06	-1.31568373521876	2
ENSG00000172059.10	KLF11	2	10042727	2_6	0	0.0161780390671483	4.7034864769663	1.26912934229806e-06	-0.163366336633697	1
ENSG00000205795.4	CYS1	2	10080534	2_6	0	0.0204856094875885	6.89924641004696	2.35727717722483e-06	-0.711864406780019	1
ENSG00000115756.12	HPCAL1	2	10302415	2_7	0	0.0440384889123058	17.3231515901523	1.27238757647833e-05	-1.81434599156027	1
ENSG00000115761.15	NOL10	2	10689644	2_7	0	0.0190725032409691	9.50221185079731	3.02268236103719e-06	-1.19175131262135	2
ENSG00000143882.10	ATP6V1C2	2	10721170	2_7	0	0.0114643955406432	4.7741508599416	9.128667850138e-07	0.252423354128638	2
ENSG00000143870.12	PDIA6	2	10838059	2_7	0	0.0145731735996439	7.00108784453599	1.7016873516817e-06	-0.701388888888564	1
ENSG00000150873.11	C2orf50	2	11132658	2_7	0	0.0112714287135769	4.61670052507294	8.67902177565467e-07	-0.0634920634920658	1
ENSG00000162976.12	PQLC3	2	11155741	2_7	0	0.0122708770233707	5.40484171890382	1.10616188374089e-06	-0.485714285714319	1
ENSG00000134318.13	ROCK2	2	11347918	2_7	0	0.0153097071344013	7.45907194958258	1.90463510586816e-06	-0.866619204397676	2
ENSG00000196208.13	GREB1	2	11611135	2_7	0	0.0116546703966366	4.92684510076691	9.5769894665714e-07	0.489932885905976	1
ENSG00000169006.6	NTSR2	2	11669387	2_7	0	0.0112993659258286	4.63966121742427	8.74380470463036e-07	-0.0982266115680787	2
ENSG00000134324.11	LPIN1	2	11784824	2_7	0	0.0149628272498966	7.24617203980281	1.80834965816502e-06	0.832061068702069	1
ENSG00000151779.12	NBAS	2	15561827	2_9	0	0.0306857279385756	10.5784480603341	5.41400302202854e-06	-1.43939393939399	1
ENSG00000079785.14	DDX1	2	15591459	2_9	0	0.0322691638813015	11.0490034065031	5.94663011240568e-06	1.33918128654954	1
ENSG00000197872.11	FAM49A	2	16666179	2_10	0	0.0110632898140559	4.83862166252746	8.92824420052876e-07	0.290502793296151	1
ENSG00000163032.11	VSNL1	2	17539253	2_10	0	0.033159788360024	15.0942096590871	8.34799602643825e-06	-1.65413533834583	1
ENSG00000178295.14	GEN1	2	17753771	2_10	0	0.0109439437195855	4.71966400668368	8.61479681513411e-07	-0.103832011696322	2
ENSG00000170745.11	KCNS3	2	17877838	2_10	0	0.0199114946354841	10.2526515732068	3.40486710141259e-06	-1.220342291921	2
ENSG00000183891.5	TTC32	2	19901956	2_12	0	0.182057846883014	26.6640862723457	8.09647936995878e-05	-3.36079301898324	2
ENSG00000118965.14	WDR35	2	19990398	2_12	0	0.0213572793160475	6.23450082867605	2.22079116023423e-06	-0.57703081232479	1
ENSG00000132031.12	MATN3	2	20012886	2_12	0	0.0859000156626716	19.3335050964841	2.76989907867693e-05	2.57243837018866	2
ENSG00000068697.6	LAPTM4A	2	20052246	2_12	0	0.0181332135821516	4.71148885488175	1.42492842696429e-06	0.307142857142848	1
ENSG00000055917.15	PUM2	2	20352364	2_12	0	0.0683600844631594	17.1562329696029	1.95607107572376e-05	1.98016997167122	1
ENSG00000119771.14	KLHL29	2	23386174	2_14	0	0.0477830048075347	12.0987126686399	9.6421242825792e-06	1.62878787878798	1
ENSG00000119778.14	ATAD2B	2	23927186	2_14	0	0.0363631386736522	9.5333684720906	5.78186366525434e-06	1.0740037950666	1
ENSG00000173960.13	UBXN2A	2	23929664	2_14	0	0.0439128551971513	11.3040300865572	8.27913732066694e-06	-1.59798994974867	1
ENSG00000205639.9	MFSD2B	2	24009668	2_14	0	0.0409686394676456	10.6519997293742	7.27851521127125e-06	1.53465346534638	1
ENSG00000163026.11	WDCP	2	24049526	2_14	0	0.030359183245807	7.84445639242359	3.9720347762785e-06	-1.20338983050872	1
ENSG00000119782.13	FKBP1B	2	24049787	2_14	0	0.038928242450791	10.1725295093435	6.6047116279592e-06	1.46590909090953	1
ENSG00000219626.8	FAM228B	2	24077153	2_14	0	0.0319319782982739	8.31676363390451	4.42935296745522e-06	1.32479116957988	2
ENSG00000115129.13	TP53I3	2	24064728	2_14	0	0.0265330441345703	6.58623213779365	2.91463528850016e-06	0.870958716600778	2
ENSG00000176732.6	PFN4	2	24123824	2_14	0	0.0262981505236631	6.50324379986668	2.85243231550899e-06	1.00000000000014	1
ENSG00000186453.12	FAM228A	2	24175412	2_14	0	0.0594746811068069	14.1647632616967	1.405081605055e-05	-1.71785714285775	1
ENSG00000198399.14	ITSN2	2	24360529	2_14	0	0.02148386734427	4.61822860594655	1.65480945904012e-06	0.0812175721995446	2
ENSG00000173557.14	C2orf70	2	26562410	2_15	0	0.00885563656853272	6.21922059357294	9.18577602552101e-07	0.484732824427591	1
ENSG00000084676.15	NCOA1	2	24491962	2_15	0	0.0261314324186416	15.2143709565975	6.63097397208785e-06	1.91089591312282	2
ENSG00000138031.14	ADCY3	2	24919113	2_15	0	0.00850329897058388	6.99466970079075	9.92007066169225e-07	-1.44954128440362	1
ENSG00000115137.11	DNAJC27	2	24971258	2_15	0	0.113897746334182	25.3662297732851	4.81871408538152e-05	2.01554404145072	1
ENSG00000119772.16	DNMT3A	2	25343038	2_15	0	0.00739316560565662	4.76134407043712	5.87110849746532e-07	-0.626984126984228	1
ENSG00000138101.18	DTNB	2	25673919	2_15	0	0.00741966387820547	4.81755748360602	5.96171543644446e-07	-0.707692307692416	1
ENSG00000143970.16	ASXL2	2	25878534	2_15	0	0.0147576736579174	11.1797502449201	2.75175718751027e-06	1.41176470588225	1
ENSG00000084733.10	RAB10	2	26033971	2_15	0	0.00777655342997974	5.02552625194095	6.51821695748363e-07	-0.284768211920654	1
ENSG00000138029.13	HADHB	2	26241540	2_15	0	0.00824416192857913	5.8084064285302	7.98663094280951e-07	-0.844262295082103	1
ENSG00000084754.10	HADHA	2	26244479	2_15	0	0.0090795355128892	6.74376047599267	1.02123543092873e-06	1.0159537037364	2
ENSG00000173567.14	ADGRF3	2	26347104	2_15	0	0.00755447923229347	4.83129073636226	6.08734351835824e-07	-0.240929109539577	2
ENSG00000157856.10	DRC1	2	26401975	2_15	0	0.0074095899310328	4.6591452479993	5.75785241369564e-07	0.117162581811419	2
ENSG00000138080.13	EMILIN1	2	27078536	2_16	0	0.017420476021921	6.75383585310798	1.96232359082439e-06	1.26421404682278	1
ENSG00000138030.12	KHK	2	27086791	2_16	0	0.0393010267635907	12.6065046095291	8.26339835306024e-06	-1.4251968503931	1
ENSG00000138028.15	CGREF1	2	27119199	2_16	0	0.0334019148752945	10.9447817670179	6.09731422370378e-06	-1.16923076923114	1
ENSG00000138085.16	ATRAID	2	27209632	2_16	0	0.0163299794346611	6.1569633395302	1.67691987114917e-06	-1.29931972789079	1
ENSG00000084774.13	CAD	2	27217854	2_16	0	0.0165757308744222	5.56028907070953	1.53719924646117e-06	0.89570918523187	2
ENSG00000115194.10	SLC30A3	2	27275976	2_16	0	0.0178317052906526	7.1447046904458	2.12489398116605e-06	-1.33697569471389	2
ENSG00000138100.13	TRIM54	2	27270177	2_16	0	0.0370403590446412	17.8064756600393	1.10005212363447e-05	-3.22807017543853	1
ENSG00000163794.6	UCN	2	27308797	2_16	0	0.0169510933289938	5.30124883496219	1.49877351704828e-06	-0.373493975903575	1
ENSG00000115234.10	SNX17	2	27369556	2_16	1	0.0773154744338354	20.4605197468368	2.63841551676959e-05	-4.11718750000123	1
ENSG00000115241.10	PPM1G	2	27408324	2_16	1	0.0810828040012429	20.5721266358157	2.78207000333671e-05	4.12598425196903	1
ENSG00000115216.13	NRBP1	2	27428187	2_16	1	0.0721058196008318	20.1204169325481	2.41973273117707e-05	4.08661417322919	1
ENSG00000138002.14	IFT172	2	27489541	2_16	0	0.0170239689660929	5.32386132261955	1.51163750581346e-06	-0.419014084507268	1
ENSG00000084734.8	GCKR	2	27497518	2_16	0	0.0173228729664385	5.47171591539707	1.58089697134385e-06	-0.45936395759731	1
ENSG00000221843.4	C2orf16	2	27536773	2_16	0	0.0169809417077587	5.48971352047656	1.55478935376198e-06	-0.795597484277147	1
ENSG00000198522.13	GPN1	2	27628253	2_16	0	0.0178573092327654	10.1993956283854	3.03773974220514e-06	2.55284552845486	1
ENSG00000176714.9	CCDC121	2	27629397	2_16	0	0.108117741834731	21.2199090424168	3.82649006388661e-05	1.97790055248531	1
ENSG00000158019.20	BRE	2	27889824	2_16	0	0.033571344696976	11.2592089746834	6.30429783852398e-06	1.2979351032448	1
ENSG00000171174.13	RBKS	2	27891044	2_16	0	0.0203924892365289	11.1282746282863	3.78493287820381e-06	2.39130434782563	1
ENSG00000213639.9	PPP1CB	2	28751273	2_17	0	0.0240005272162902	11.1845983001176	4.47714621987834e-06	1.95903049366807	3
ENSG00000163806.15	SPDYA	2	28783004	2_17	0	0.150504258133978	28.7532409723679	7.21764798354443e-05	-3.38709677419283	1
ENSG00000171103.10	TRMT61B	2	28869984	2_17	0	0.0190345557744029	9.37523167114544	2.97635589076115e-06	-1.99206349206391	1
ENSG00000189350.12	TOGARAM2	2	28957070	2_17	0	0.0136211938897081	5.76761577154329	1.31030259528545e-06	0.151738300031225	2
ENSG00000179270.6	C2orf71	2	29065615	2_18	0	0.0242557122805838	5.29118345162682	2.14055779019041e-06	0.349999999999975	1
ENSG00000115295.19	CLIP4	2	29097814	2_18	0	0.0227182339120799	4.68077903718922	1.77358828923437e-06	0.0496894409938077	1
ENSG00000119801.12	YPEL5	2	30146010	2_18	0	0.0259155686818926	5.90858965656389	2.55390464929536e-06	-0.677083333333066	1
ENSG00000172954.13	LCLAT1	2	30459604	2_19	0	0.0385744715334551	12.2089361621892	7.85485031676264e-06	1.57142857142775	1
ENSG00000162959.13	MEMO1	2	32011261	2_20	0	0.0359863019607707	10.8799781250955	6.53018293337336e-06	1.55445544554534	1
ENSG00000119820.10	YIPF4	2	32277426	2_20	0	0.0307511829072141	9.40858637070421	4.82554431315521e-06	1.47571464451661	2
ENSG00000115760.13	BIRC6	2	32356560	2_20	0	0.0428854432582514	12.52571347052	8.95926704653503e-06	1.61334454970531	2
ENSG00000018699.11	TTC27	2	32669403	2_20	0	0.0183941711229384	4.61723659219488	1.41651917193865e-06	-0.256684491978714	1
ENSG00000152689.17	RASGRP3	2	33436636	2_21	0	0.0121183081775049	4.81646715818807	9.73488222388616e-07	0.224056603773586	1
ENSG00000119812.18	FAM98A	2	33600209	2_21	0	0.0156230522215001	7.17502004915894	1.86960176323566e-06	0.867231638417637	1
ENSG00000171055.14	FEZ2	2	36557844	2_23	0	0.0105020382268619	4.61808231009292	8.08900994969571e-07	0.0310077519379717	1
ENSG00000205221.12	VIT	2	36696897	2_23	0	0.0112867169148384	5.28631703834026	9.95132577244249e-07	-0.354609929077924	1
ENSG00000008869.11	HEATR5B	2	37084350	2_23	0	0.010547169104614	4.65785176011715	8.19373053658114e-07	0.211594202898522	1
ENSG00000152133.14	GPATCH11	2	37081544	2_23	0	0.0137421472107724	7.11302930330885	1.63030664977581e-06	-1.0136986301376	1
ENSG00000055332.16	EIF2AK2	2	37156965	2_23	0	0.0114100279745752	5.38713122031766	1.02519001828864e-06	-0.536873156342146	1
ENSG00000218739.9	CEBPZOS	2	37196980	2_23	0	0.0133728541524178	6.8601205753133	1.53008642730065e-06	-0.91999999999975	1
ENSG00000115816.14	CEBPZ	2	37231568	2_23	0	0.144364626434343	29.3366223463622	7.06367984702033e-05	3.52755905511765	1
ENSG00000003509.15	NDUFAF7	2	37231568	2_23	0	0.144364626434343	29.3366223463622	7.06367984702033e-05	-3.52755905511765	1
ENSG00000115825.9	PRKD3	2	37324893	2_23	0	0.0350912906007621	15.8492754602264	9.27617344073806e-06	2.1205673758869	1
ENSG00000115828.15	QPCT	2	37344154	2_23	0	0.0283794053914683	13.8628462198149	6.56169142471623e-06	2.33600000000015	1
ENSG00000115841.19	RMDN2	2	37923332	2_24	0	0.0172210874394595	4.74068113508383	1.36163724585744e-06	0.156327543424313	1
ENSG00000143889.15	HNRNPLL	2	38603270	2_24	0	0.0496939110291342	14.6485575853261	1.21411030797129e-05	1.902857142857	1
ENSG00000143891.16	GALM	2	38666042	2_24	0	0.0897879101694084	20.2674460455756	3.03512788315538e-05	-2.12953367875677	1
ENSG00000163214.20	DHX57	2	38875912	2_25	0	0.01556999295357	4.75148328506173	1.23389364490246e-06	-0.12107623318391	1
ENSG00000188010.12	MORN2	2	38875912	2_25	0	0.0158790848461212	4.93413551808609	1.30676245532547e-06	-0.256074892128543	2
ENSG00000115904.12	SOS1	2	39124428	2_25	0	0.0294245411938734	10.6802512362609	5.24144791204157e-06	1.49787234042584	1
ENSG00000152154.10	TMEM178A	2	39665237	2_25	0	0.0255645741363477	9.36731104504378	3.99405103105977e-06	1.12698412698406	1
ENSG00000162878.12	PKDCC	2	42048586	2_26	0	0.0120440570244167	8.71012155452853	1.74967394453263e-06	-1.06164383561617	1
ENSG00000143924.18	EML4	2	42168806	2_26	0	0.0360007986529614	18.9101870808842	1.13545013524483e-05	2.02197802197823	1
ENSG00000115944.14	COX7A2L	2	42425044	2_26	0	0.018595182744628	12.7447882508319	3.9526938733727e-06	-1.56593406593361	1
ENSG00000171126.7	KCNG3	2	42494311	2_26	0	0.00776503310304277	4.64146302214907	6.01116033382865e-07	0.02325581395349	1
ENSG00000057935.13	MTA3	2	42495376	2_26	0	0.0175112938216787	12.1862437572916	3.55916565232635e-06	-1.38461538461542	1
ENSG00000162882.14	HAAO	2	42794196	2_26	0	0.00789370837737391	4.79368832120363	6.311185959872e-07	-0.242187499999986	1
ENSG00000143921.6	ABCG8	2	43839108	2_27	0	0.00916492587593942	4.76426878916682	7.28258090060636e-07	-0.0745098039215308	1
ENSG00000152527.13	PLEKHH2	2	43710361	2_27	0	0.0256181389206258	14.2055469173922	6.06967784200712e-06	-1.5384615384619	1
ENSG00000138036.18	DYNC2LI1	2	43774077	2_27	0	0.028120171443229	16.1545830235947	7.57659062690528e-06	-2.16930013408977	2
ENSG00000138075.11	ABCG5	2	43840081	2_27	0	0.0161302006611543	10.1442389274786	2.72909934544628e-06	1.2006079027359	1
ENSG00000138095.18	LRPPRC	2	43946283	2_27	0	0.0212513533711167	12.8654097104859	4.56005750824311e-06	-1.94400000000027	1
ENSG00000138079.13	SLC3A1	2	44275649	2_28	0	0.0134079759086945	4.71471194716023	1.05433467658419e-06	0.400000000000093	1
ENSG00000138078.15	PREPL	2	44361802	2_28	0	0.0140346045476378	5.13878165630764	1.20287486703693e-06	-0.571428571428412	1
ENSG00000143919.14	CAMKMT	2	44362007	2_28	0	0.0138096922760919	4.98877908631075	1.14904855171797e-06	-0.318066157760824	1
ENSG00000170577.7	SIX2	2	45009664	2_28	0	0.0159848012715816	6.34740092743333	1.69224514929157e-06	-0.596774193548428	1
ENSG00000068784.12	SRBD1	2	45612605	2_28	0	0.0302715997132134	12.2971007023877	6.2086647113057e-06	-1.43352601156006	1
ENSG00000250565.6	ATP6V1E2	2	46541996	2_29	0	0.0417074569942504	11.6773908931562	8.12305950066487e-06	-1.52869618089303	2
ENSG00000119729.11	RHOQ	2	46541404	2_29	0	0.0405100517383538	11.4038682386334	7.70504348723933e-06	-1.45625000000029	1
ENSG00000151665.12	PIGF	2	46617108	2_29	0	0.0196159144842998	4.62893339881167	1.51443137089262e-06	0.0560747663551462	1
ENSG00000119878.5	CRIPT	2	46617440	2_29	0	0.0246972633048459	6.77487258915926	2.79068019065746e-06	0.909515888238148	2
ENSG00000171150.7	SOCS5	2	46698650	2_29	0	0.0234621742995187	6.29654335432261	2.46394245315131e-06	-0.755705446033816	2
ENSG00000068724.15	TTC7A	2	46914826	2_29	0	0.0314926693864444	9.04474808119665	4.75079241797961e-06	-1.1827146937255	2
ENSG00000119888.10	EPCAM	2	47345021	2_30	0	0.0270943528679644	9.79367980718012	4.42572871510575e-06	-1.12789185840312	2
ENSG00000095002.13	MSH2	2	47403074	2_30	0	0.0173123709012555	5.62138914607016	1.62315615986555e-06	-0.558510638297914	1
ENSG00000170802.15	FOXN2	2	48327816	2_31	1	0.716503544357323	21.922393704352	0.000261978964757491	4.29533678756312	1
ENSG00000162869.15	PPP1R21	2	48440711	2_31	0	0.0125189796189936	5.04150304819657	1.05266230647743e-06	-0.0354720542819613	2
ENSG00000243244.5	STON1	2	48529416	2_31	0	0.040380674391129	14.6253250327984	9.85006734849743e-06	1.49715813255036	3
ENSG00000242441.7	GTF2A1L	2	48595242	2_31	0	0.0245265356569111	13.2881258292904	5.43575715872396e-06	1.93226648132024	2
ENSG00000143942.4	CHAC2	2	53767569	2_35	0	0.0348816715037884	8.14157752041344	4.73659176726137e-06	0.886075949367329	1
ENSG00000068912.13	ERLEC1	2	53786407	2_35	0	0.030258170190945	6.81116902636763	3.43735529794895e-06	1.08064516129019	1
ENSG00000115239.21	ASB3	2	53787166	2_35	0	0.0751132715221905	15.3790281195465	1.92666263303851e-05	1.92517571578992	2
ENSG00000068878.14	PSME4	2	53970692	2_35	0	0.0407390668925851	9.59707713576069	6.52093946339967e-06	1.20845921450156	1
ENSG00000170634.12	ACYP2	2	53966056	2_35	0	0.026218832787557	5.47291941109689	2.39327449504352e-06	-0.784000000000115	1
ENSG00000177994.15	C2orf73	2	54330223	2_35	0	0.0251895563339857	5.09926476626572	2.14233896111811e-06	0.331695331695377	1
ENSG00000115306.15	SPTBN1	2	54457261	2_35	0	0.0243481054430886	4.78239973183662	1.94209805263367e-06	-0.307692307692248	1
ENSG00000214595.11	EML6	2	54723342	2_36	0	0.0231233123598934	7.3574476910401	2.83750956738157e-06	-0.89559283265055	2
ENSG00000085760.14	MTIF2	2	55265299	2_36	0	0.0247516979424891	7.9919546714664	3.29927194486384e-06	1.1571428571429	1
ENSG00000115355.15	CCDC88A	2	55420186	2_36	0	0.0183964562314893	5.22828231818897	1.60418077676389e-06	-0.559055118110049	1
ENSG00000275052.4	PPP4R3B	2	55619011	2_36	0	0.0175371314613355	4.78336478725638	1.39911098123052e-06	-0.0542940667442784	2
ENSG00000115380.19	EFEMP1	2	55879793	2_36	0	0.0753122881685308	18.4605425024388	2.31883799504825e-05	-2.27397260273876	1
ENSG00000028116.16	VRK2	2	57906783	2_38	0	0.0149976533018427	5.17801875568064	1.29523041660085e-06	-0.497474979250465	2
ENSG00000115392.11	FANCL	2	58241625	2_39	0	0.028861172946653	9.89831231007032	4.76469642345221e-06	1.0679012345682	1
ENSG00000162927.13	PUS10	2	61018416	2_40	0	0.0156121911289308	12.2625071007467	3.19303174903228e-06	-2.97546012270111	1
ENSG00000162929.13	KIAA1841	2	61065721	2_40	0	0.0148067212137207	9.16548158025264	2.26346766096191e-06	2.20202020202043	1
ENSG00000237651.6	C2orf74	2	61145163	2_40	0	0.0152273791119306	28.3487702529455	7.19978437878182e-06	5.65600000000012	1
ENSG00000173209.22	AHSA2	2	61177796	2_40	0	0.0146778645796928	17.2966345286514	4.23432892399526e-06	-4.2556121531347	2
ENSG00000082898.16	XPO1	2	61538854	2_40	0	0.0260623528690664	9.27436844794119	4.03142023663591e-06	0.304093567251547	1
ENSG00000170264.12	FAM161A	2	61854082	2_40	0	0.0147892179797232	5.09987838267309	1.25795508566857e-06	-0.522885564432103	2
ENSG00000115484.14	CCT4	2	61888641	2_40	0	0.0153913869180754	5.49746478055117	1.41123817912763e-06	-0.601156069364214	1
ENSG00000173163.10	COMMD1	2	61889168	2_40	0	0.0144751305286169	4.74954442742021	1.14665969842341e-06	-0.23287671232872	1
ENSG00000186889.9	TMEM17	2	62506118	2_41	0	0.020046008820387	4.74143908834706	1.58525159341416e-06	-0.0205183965948959	3
ENSG00000143951.15	WDPCP	2	63804856	2_41	0	0.0397171256210359	11.0830223731064	7.34169140973395e-06	-1.16470588235296	1
ENSG00000169764.15	UGP2	2	63841654	2_41	0	0.0207664178663546	5.08146837454834	1.7599929222699e-06	-0.342105263157734	1
ENSG00000143952.19	VPS54	2	64018703	2_41	0	0.0269342274569662	7.46711963879323	3.35442231598706e-06	0.882943143812994	1
ENSG00000197329.11	PELI1	2	64144184	2_41	0	0.0225635118405861	5.84250185093025	2.19869839538521e-06	0.532467532467366	1
ENSG00000119862.12	LGALSL	2	64453833	2_42	0	0.0450315095144144	13.9970477354088	1.05126705517416e-05	-1.679104477612	1
ENSG00000119844.15	AFTPH	2	64524123	2_42	0	0.0331320431975041	11.1184496452764	6.14401911264026e-06	1.3250883392225	1
ENSG00000179833.4	SERTAD2	2	64751025	2_42	0	0.0447846449913056	13.9453420070748	1.04164182842568e-05	-1.60370370370358	1
ENSG00000115902.10	SLC1A4	2	64976834	2_42	0	0.0165194561639416	4.63001349394063	1.27566931220058e-06	0.106068557090149	2
ENSG00000011523.13	CEP68	2	65053897	2_42	0	0.0183708752319218	5.61776584678571	1.72128818075374e-06	0.623684210526214	1
ENSG00000138069.16	RAB1A	2	65129770	2_42	0	0.0171009320449617	4.95160731489384	1.41229714971287e-06	-0.418732782369032	1
ENSG00000198369.9	SPRED2	2	65433000	2_42	0	0.11505960369747	22.9346603816806	4.40124244784135e-05	2.85119047619173	1
ENSG00000143995.19	MEIS1	2	66434177	2_43	0	0.028418770102055	9.69200010048769	4.59387098562059e-06	1.18958581515127	2
ENSG00000143971.7	ETAA1	2	67397667	2_44	0	0.0203493668668059	8.32637345556432	2.8259657440718e-06	0.906367041198002	1
ENSG00000197223.11	C1D	2	68110613	2_45	0	0.0229587241242908	5.73457255796888	2.19588153725397e-06	0.623999999999888	1
ENSG00000243667.6	WDR92	2	68149121	2_45	0	0.020948307321672	4.88090038535464	1.70533217604077e-06	0.227674975706102	2
ENSG00000115946.7	PNO1	2	68157965	2_45	0	0.0289377309361302	7.8940795844217	3.81000969031796e-06	1.08828464092025	2
ENSG00000221823.10	PPP3R1	2	68256264	2_45	0	0.0580126955861408	14.4270493167187	1.39592044334614e-05	-1.75781250000016	1
ENSG00000119865.8	CNRIP1	2	68320518	2_45	0	0.0421053331263864	11.4067210801072	8.01047068662021e-06	-1.38551401869236	1
ENSG00000204923.3	FBXO48	2	68467123	2_45	0	0.0204424971614083	4.65332531405979	1.58656352925891e-06	0.0569852941176612	1
ENSG00000169621.9	APLF	2	68467927	2_45	0	0.0210204130345548	4.91289528252779	1.72241920099821e-06	0.310541310541472	1
ENSG00000163219.11	ARHGAP25	2	68735005	2_45	0	0.0981257587377607	19.4377841248334	3.18119204668359e-05	-2.18620689655088	1
ENSG00000169605.5	GKN1	2	68974762	2_46	0	0.0184485540410529	4.61977279553723	1.42148753399694e-06	-0.141732283464564	1
ENSG00000169604.19	ANTXR1	2	69012709	2_46	0	0.0199982457127893	5.37030723658309	1.79122910870055e-06	0.402722135623959	2
ENSG00000198380.12	GFPT1	2	69387506	2_46	0	0.13272834652107	23.2892079010562	5.15559160146877e-05	2.23916726932663	2
ENSG00000087338.4	GMCL1	2	69829233	2_46	0	0.0411022067762208	12.1018100515987	8.29613054534678e-06	-1.90065435843447	2
ENSG00000124380.10	SNRNP27	2	69893500	2_46	0	0.0207699863205258	5.72280831230352	1.98246493923204e-06	-0.765517241378967	1
ENSG00000059728.10	MXD1	2	69897673	2_46	0	0.0717437657344936	17.3634674896081	2.0776899176292e-05	2.2960000000003	1
ENSG00000115998.7	C2orf42	2	70248695	2_46	0	0.0209594952064642	5.8073799532129	2.03011745570129e-06	0.567999999999996	1
ENSG00000143977.13	SNRPG	2	70293366	2_46	0	0.0188078182975172	4.79919268106153	1.50545130543856e-06	0.0695590532352341	2
ENSG00000035141.7	FAM136A	2	70302110	2_46	0	0.0198462655878306	5.29930225247126	1.75411311327674e-06	-0.609374999999955	1
ENSG00000116035.2	VAX2	2	70899809	2_47	0	0.0165597285555814	7.4088772855674	2.04628311540952e-06	0.848518941359138	2
ENSG00000116039.11	ATP6V1B1	2	70935800	2_47	0	0.0154721503977063	6.77758998049269	1.74898496442734e-06	-0.832116788321134	1
ENSG00000144043.11	TEX261	2	70993663	2_47	0	0.0506830859485002	17.866615081533	1.51030770016196e-05	-1.93471000919223	2
ENSG00000124357.12	NAGK	2	71074276	2_47	0	0.0343401791770999	14.2099355440726	8.13869494268382e-06	-1.58241758241784	1
ENSG00000124383.8	MPHOSPH10	2	71130287	2_47	0	0.0273491835278424	12.0817491884436	5.51104918344989e-06	1.31060606060638	1
ENSG00000124374.8	PAIP2B	2	71227813	2_47	0	0.0268394741517629	11.9061388019431	5.32972804880253e-06	1.50292397660808	1
ENSG00000135625.7	EGR4	2	73294038	2_48	0	0.0479945084355888	14.5497684385779	1.1646829962493e-05	-1.61923076923005	1
ENSG00000115297.10	TLX2	2	74513834	2_48	0	0.0173139369329499	5.01965747731747	1.4495393863483e-06	-0.382513661202164	1
ENSG00000144040.12	SFXN5	2	73076866	2_48	0	0.024209750243156	8.14086556255242	3.28716116604406e-06	0.972656249999589	1
ENSG00000135631.16	RAB11FIP5	2	73156338	2_48	0	0.0281793515528844	9.55772523211634	4.49206096638724e-06	1.13498369461572	2
ENSG00000135632.11	SMYD5	2	73214257	2_48	0	0.0206218179777511	6.64634299830366	2.28596620125621e-06	-0.730000000000093	1
ENSG00000135617.3	PRADC1	2	73233389	2_48	0	0.0176301163234794	5.18793040609493	1.52549021027685e-06	-0.351239669421545	1
ENSG00000135624.15	CCT7	2	73233389	2_48	0	0.0176301163234794	5.18793040609493	1.52549021027685e-06	0.351239669421545	1
ENSG00000116127.17	ALMS1	2	73394898	2_48	0	0.0194366789179028	6.09541367279412	1.9759927686491e-06	-0.673469387755167	1
ENSG00000144035.3	NAT8	2	73646375	2_48	0	0.0166705183918562	4.6675947338566	1.29778380933815e-06	0.194630872483246	1
ENSG00000144034.14	TPRKB	2	73737087	2_48	0	0.0168341460362834	4.75839108963626	1.33601498575123e-06	0.184266224974783	2
ENSG00000144048.10	DUSP11	2	73780009	2_48	0	0.0192405737036199	6.00104955947579	1.92577407722484e-06	0.623076923076883	1
ENSG00000124356.15	STAMBP	2	73829050	2_48	0	0.0169924972018589	4.84542884111776	1.3732497627383e-06	-0.231751824817624	1
ENSG00000163017.13	ACTG2	2	73892213	2_48	0	0.0230033962082316	7.66439143268154	2.94055794687775e-06	-0.867647058823847	1
ENSG00000114978.17	MOB1A	2	74179099	2_48	0	0.0454565926930484	14.0384099768597	1.06432657467208e-05	1.62626262626204	1
ENSG00000188687.17	SLC4A5	2	74361478	2_48	0	0.0612376003138229	16.8507750008502	1.72106847320617e-05	-1.76829268292767	1
ENSG00000284308.1	C2orf81	2	74421241	2_48	0	0.0199079312742285	6.31837009768035	2.09793147872243e-06	0.715789473684595	1
ENSG00000005448.16	WDR54	2	74421241	2_48	0	0.0199079312742285	6.31837009768035	2.09793147872243e-06	0.715789473684594	1
ENSG00000114993.16	RTKN	2	74442009	2_48	0	0.0615434896289758	16.8979699170962	1.73450979259062e-05	1.83441558441662	1
ENSG00000239779.6	WBP1	2	74459202	2_48	0	0.0200900816034111	6.40314830571528	2.14553383225584e-06	0.72316384180788	1
ENSG00000115275.11	MOGS	2	74465520	2_48	0	0.0197573856679368	6.24771891250761	2.05878533114191e-06	-0.694915254237396	1
ENSG00000135637.13	CCDC142	2	74483364	2_48	0	0.0195096463889024	6.13028399389372	1.99475745925271e-06	0.672316384180884	1
ENSG00000115282.19	TTC31	2	74483364	2_48	0	0.0195096463889024	6.13028399389372	1.99475745925271e-06	-0.672316384180884	1
ENSG00000179528.15	LBX2	2	74502935	2_48	0	0.0170438163042269	4.8734635728668	1.38536647766371e-06	0.243107769423511	1
ENSG00000115289.13	PCGF1	2	74508487	2_48	0	0.0195423835511135	6.14588679616761	2.00319023687695e-06	-0.674285714285737	1
ENSG00000115325.13	DOK1	2	74548714	2_48	0	0.0166940312222884	4.68069622687683	1.30326215376902e-06	0.158602150537632	1
ENSG00000159374.17	M1AP	2	74646254	2_48	0	0.0181169320781756	5.44124614482154	1.64415642587799e-06	0.484042553191367	1
ENSG00000115350.11	POLE4	2	74958729	2_48	0	0.0176585098062917	5.20289470699687	1.53235430733038e-06	-0.371118844978873	2
ENSG00000115353.10	TACR1	2	75200118	2_48	0	0.0166187201993444	4.63866771246371	1.28573345582947e-06	-0.0917030567685601	1
ENSG00000115364.13	MRPL19	2	75656150	2_49	0	0.0245434865161145	5.21959730253891	2.13664986597747e-06	0.279720279720271	1
ENSG00000005436.13	GCFC2	2	75711125	2_49	0	0.0442840822378604	10.7436515613669	7.93523273810379e-06	1.07471264367811	1
ENSG00000176204.13	LRRTM4	2	77593322	2_50	0	0.0881145085704209	16.4800008494258	2.4219476893228e-05	1.8127490039838	1
ENSG00000163541.11	SUCLG1	2	84459875	2_53	0	0.0135134059099594	6.44823742440768	1.45333571926234e-06	-0.743902439024419	1
ENSG00000115423.18	DNAH6	2	84516642	2_53	0	0.0117413912259053	5.14381589021573	1.0073144880673e-06	-0.43416227917815	2
ENSG00000034510.5	TMSB10	2	84905643	2_53	0	0.0155005348368097	7.72235967484776	1.99644253652371e-06	-0.941666666666577	1
ENSG00000186854.10	TRABD2A	2	84906737	2_53	0	0.0159796511064974	8.00521937445229	2.13353924703906e-06	-0.943786804390813	2
ENSG00000176407.17	KCMF1	2	84970689	2_54	0	0.0327233741584638	12.5129218022007	6.82931137230036e-06	1.61825726141126	1
ENSG00000152291.13	TGOLN2	2	85323273	2_54	0	0.0140243162158249	4.61943784763974	1.08051532122437e-06	-0.0281612586156915	2
ENSG00000042445.13	RETSAT	2	85345926	2_54	0	0.0174732582106748	6.66247982015043	1.94164534951546e-06	-0.723076923077022	1
ENSG00000042493.15	CAPG	2	85394936	2_54	0	0.041341579558455	14.7041716527455	1.01388275301159e-05	1.6602714076999	2
ENSG00000152292.16	SH2D6	2	85433003	2_54	0	0.0158274535186121	5.74294430328454	1.51602288340334e-06	0.559701492537223	1
ENSG00000115486.11	GGCX	2	85561052	2_54	0	0.0626212106895074	18.6200785751533	1.94474684108587e-05	1.98670915606205	2
ENSG00000168899.4	VAMP5	2	85584106	2_54	0	0.0221598973892442	8.87394176683344	3.27977782395979e-06	-1.08691647443022	2
ENSG00000168883.19	USP39	2	85601849	2_54	0	0.0145115035770083	4.93655582576219	1.19480373473738e-06	0.327433628318612	1
ENSG00000115523.16	GNLY	2	85695737	2_54	0	0.0151071645018556	5.3102083120968	1.33799540520652e-06	-0.417322834645776	1
ENSG00000068654.15	POLR1A	2	86105686	2_54	0	0.0203535933988072	8.08210585280773	2.74363120793516e-06	-0.992765233862063	2
ENSG00000132300.18	PTCD3	2	86098392	2_54	0	0.044512127044429	15.3985865231557	1.14319235389252e-05	1.69556511908094	2
ENSG00000132305.20	IMMT	2	86195484	2_54	0	0.0205527820920757	8.1727695031957	2.80156029634476e-06	1.02029769959428	1
ENSG00000132313.14	MRPL35	2	86200112	2_54	0	0.0291397558773244	11.4284207795429	5.55433713460016e-06	1.84799999999983	1
ENSG00000068615.17	REEP1	2	86335779	2_54	0	0.0213429197693892	8.52404514695073	3.03430811551647e-06	-1.2734839387844	2
ENSG00000115561.15	CHMP3	2	86565206	2_54	0	0.0156946907073273	5.66467016071744	1.48281678755585e-06	0.57812500000013	1
ENSG00000172086.7	KRCC1	2	88056216	2_55	0	0.0266398001428473	8.87479874059994	3.94320704434137e-06	1.07692307692295	1
ENSG00000115593.14	SMYD1	2	88067820	2_55	0	0.0489233292070864	14.5719406739618	1.18903189081903e-05	1.61764705882359	1
ENSG00000163586.9	FABP1	2	88129052	2_55	0	0.0212122328945354	6.75082014732462	2.38837782401007e-06	-0.697005170776402	3
ENSG00000144115.16	THNSL2	2	88153919	2_55	0	0.0205318578078976	6.44726599265576	2.20782141552949e-06	0.689259938661661	3
ENSG00000172071.11	EIF2AK3	2	88626830	2_55	0	0.0464360182170344	14.0805990208298	1.09052646502995e-05	-1.65467625899283	1
ENSG00000153574.8	RPIA	2	88691440	2_55	0	0.0219275398588088	7.05972518857419	2.58189044589784e-06	-0.873198847262856	1
ENSG00000168658.18	VWA3B	2	98111475	2_57	0	0.0188222087812314	6.21567022759964	1.95127579330461e-06	-0.796610169491448	1
ENSG00000144029.11	MRPS5	2	95149561	2_57	0	0.0176607527174355	5.62323849642176	1.65636413690592e-06	0.567901234568231	1
ENSG00000144026.11	ZNF514	2	95164907	2_57	0	0.0201878771935858	6.86750731273338	2.31233040771743e-06	-0.998761422078005	3
ENSG00000233757.6	AC092835.2	2	95207631	2_57	0	0.0439437901720888	14.1391559727163	1.03628951294341e-05	-1.75609756097469	1
ENSG00000155066.15	PROM2	2	95274094	2_57	0	0.0216175891725894	7.50463938682745	2.70580934924811e-06	0.94389438943892	1
ENSG00000115041.12	KCNIP3	2	95296800	2_57	0	0.025641566170576	9.09594194081577	3.89002447018939e-06	1.30985915492933	1
ENSG00000115042.9	FAHD2A	2	95681192	2_57	0	0.0168087076725691	5.16349675561311	1.44756588110412e-06	-0.431592039800929	1
ENSG00000274286.1	ADRA2B	2	96116114	2_57	0	0.0237845566822228	8.39482249773341	3.33017214894907e-06	1.1332195052334	2
ENSG00000188886.3	ASTL	2	96138849	2_57	0	0.0158535121799859	4.61973506193068	1.22152586141111e-06	-0.174698795180787	1
ENSG00000158050.4	DUSP2	2	96145593	2_57	0	0.0244985445499316	8.67055686840298	3.54280607290701e-06	1.21846153846178	1
ENSG00000084090.13	STARD7	2	96208677	2_57	0	0.0348972796549033	11.9764138623404	6.97073342256873e-06	-1.55733333333334	1
ENSG00000144021.2	CIAO1	2	96268766	2_57	0	0.0195687851771442	6.57759042697025	2.14679610468538e-06	0.77519379844945	1
ENSG00000144028.14	SNRNP200	2	96305617	2_57	0	0.0207883182010586	7.1403495267572	2.47570522255962e-06	-0.860465116279233	1
ENSG00000198885.9	ITPRIPL1	2	96325607	2_57	0	0.0171595168199447	5.35553127517692	1.53273727831843e-06	0.592572666099878	2
ENSG00000196843.15	ARID5A	2	96535945	2_57	0	0.0205732658200319	7.04357027787387	2.41688616256275e-06	1.11718749999997	1
ENSG00000114988.11	LMAN2L	2	96739703	2_57	0	0.0161068966319896	4.76708836569862	1.28063444705152e-06	0.484206156939036	2
ENSG00000144199.11	FAHD2B	2	97082241	2_57	0	0.0188805952834518	6.2444862996465	1.96640289835524e-06	0.878378378378335	1
ENSG00000135976.17	ANKRD36	2	97113454	2_57	0	0.0164754331884254	4.97734619105101	1.36771243768575e-06	-0.638497652582297	1
ENSG00000196912.12	ANKRD36B	2	97589830	2_57	0	0.0623472499574224	17.4400452670479	1.81353113320112e-05	-2.36641221374051	1
ENSG00000115073.7	ACTR1B	2	97658891	2_57	0	0.0162576587695559	4.85366820162259	1.3160978935341e-06	-0.114802837456509	2
ENSG00000228486.10	LINC01125	2	97663552	2_57	0	0.0307719817770528	10.799350320991	5.54259571495479e-06	1.59886012711215	2
ENSG00000115085.13	ZAP70	2	97713755	2_57	0	0.105358190935071	22.4544891675851	3.94576839579685e-05	-2.54999999999976	1
ENSG00000075568.16	TMEM131	2	97995531	2_57	0	0.0231051695960389	8.12468949453105	3.13094932512126e-06	-0.842342820456204	2
ENSG00000185674.9	LYG2	2	99254906	2_58	0	0.0167899424559498	7.21173896410205	2.01952536342053e-06	0.956649219667878	2
ENSG00000040933.15	INPP4A	2	98444410	2_58	0	0.0703770302687459	20.6484776673136	2.42370121553122e-05	-2.43884892086273	1
ENSG00000183513.8	COA5	2	98608705	2_58	0	0.0392107725889651	15.127577439824	9.89315674258048e-06	2.07142857142884	1
ENSG00000115446.11	UNC50	2	98608705	2_58	0	0.0392107725889651	15.127577439824	9.89315674258048e-06	2.07142857142884	1
ENSG00000135951.14	TSGA10	2	99154805	2_58	0	0.0133175375498557	5.0594859483498	1.12380362760171e-06	0.325581395348923	1
ENSG00000144182.16	LIPT1	2	99155070	2_58	0	0.0127355709166909	4.64475848156805	9.86601248109669e-07	-0.133393663785208	2
ENSG00000144214.9	LYG1	2	99305150	2_58	0	0.0138177854754957	5.40182190811943	1.24491245898272e-06	-0.489655172413576	1
ENSG00000115514.11	TXNDC9	2	99340840	2_58	0	0.0152096826532833	6.29316069114193	1.59642705602992e-06	0.73387096774186	1
ENSG00000144218.18	AFF3	2	100048812	2_58	0	0.0237445593922306	10.4376125312716	4.133570903512e-06	-1.67209007597478	2
ENSG00000115526.10	CHST10	2	100417235	2_58	0	0.0132935427909398	5.04275048278408	1.11806827104296e-06	-0.44354838709662	1
ENSG00000115539.13	PDCL3	2	100563496	2_58	0	0.0144737923760807	5.83252832137291	1.40798912472542e-06	0.583505154639173	1
ENSG00000170485.16	NPAS2	2	100819337	2_58	0	0.0147435748449594	6.00405015109655	1.47641080733829e-06	0.598765432098778	1
ENSG00000175874.9	CREG2	2	101387171	2_59	0	0.0123510812120244	4.89678628278616	1.00873300960053e-06	0.451980860329477	2
ENSG00000158435.7	CNOT11	2	101252764	2_59	0	0.0139002601850791	5.58592527359778	1.2950250125493e-06	0.120000000000004	1
ENSG00000163162.8	RNF149	2	101303817	2_59	0	0.0197191403362411	8.32484825885461	2.73794304408604e-06	0.374275298636399	2
ENSG00000196460.12	RFX8	2	101474758	2_59	0	0.0238030768128514	11.9873730660298	4.75901665985645e-06	-1.84285714285682	1
ENSG00000071054.16	MAP4K4	2	101697147	2_59	0	0.0137483231790826	8.95075736877453	2.05243599585482e-06	-1.99999999999997	1
ENSG00000115590.13	IL1R2	2	101991888	2_59	0	0.0678997683683397	23.1108740669446	2.61724735382926e-05	2.72310405643689	1
ENSG00000115594.11	IL1R1	2	102064141	2_59	0	0.0174948438624432	7.50302735373741	2.1893072043177e-06	0.537142857142752	1
ENSG00000115616.2	SLC9A2	2	102603313	2_60	0	0.0151582763234422	7.96332172231804	2.01328003601525e-06	-1.6399999999998	1
ENSG00000115598.9	IL1RL2	2	102186984	2_60	0	0.0115458764721272	4.88400225389802	9.4050880986536e-07	-0.192857142857106	1
ENSG00000115602.16	IL1RL1	2	102310521	2_60	0	0.610697391851069	40.1385732620372	0.000408835031835302	6.92564558173971	2
ENSG00000115604.10	IL18R1	2	102310626	2_60	0	0.0513790817365804	34.1512481173948	2.92653029409388e-05	6.23555070844374	2
ENSG00000115607.9	IL18RAP	2	102418659	2_60	0	0.0114850543315363	4.79785136643491	9.19051714030732e-07	-0.096774193548376	1
ENSG00000135966.12	TGFBRAP1	2	105330291	2_62	0	0.0263719173775799	7.86156152723178	3.45788566897806e-06	1.08865248226916	1
ENSG00000135974.9	C2orf49	2	105336368	2_62	0	0.0237065407071997	6.86775030754081	2.71545611409176e-06	0.756410256410296	1
ENSG00000071051.13	NCK2	2	105744677	2_63	0	0.0237029888086054	5.04921893619305	1.99612355416019e-06	0.457788153481697	2
ENSG00000119147.9	C2orf40	2	106063644	2_63	0	0.0407606474735094	10.1192495458185	6.87938294833928e-06	-1.18315849106276	2
ENSG00000115652.14	UXS1	2	106194311	2_63	0	0.0435502842230093	10.7411330739029	7.80191467627861e-06	-1.32808219662957	2
ENSG00000198203.9	SULT1C2	2	108287884	2_65	0	0.0326868236463385	9.59709420723026	5.23205840634175e-06	1.16571428571431	1
ENSG00000198075.9	SULT1C4	2	108369675	2_65	0	0.0200300296763773	5.02756984131487	1.67957658191031e-06	-0.416666666666697	1
ENSG00000135968.20	GCC2	2	108448667	2_65	0	0.0303240672324867	8.89537531377295	4.49895690366518e-06	1.19199999999977	1
ENSG00000153201.15	RANBP2	2	108719562	2_65	0	0.0267056095902649	7.70848755548312	3.43345829824954e-06	0.850415512464962	1
ENSG00000163006.11	CCDC138	2	108786314	2_65	0	0.0416791088320875	11.8752114415436	8.25505328945989e-06	-1.3448275862067	1
ENSG00000186522.14	SEPT10	2	109613916	2_65	0	0.0372709032832171	10.8260755825526	6.7297832775842e-06	1.81249999999984	1
ENSG00000198142.4	SOWAHC	2	109613671	2_65	0	0.0277560246816748	8.06865333697783	3.73523927429715e-06	-1.16201117318395	1
ENSG00000115008.5	IL1A	2	112784230	2_66	0	0.03729544717223	18.268325024743	1.13635664040134e-05	1.94377237776305	2
ENSG00000144061.12	NPHP1	2	110205149	2_66	0	0.0094725954985363	5.81117746434098	9.18106868087328e-07	0.694968553459166	1
ENSG00000169679.14	BUB1	2	110678318	2_66	0	0.0128172271234112	8.62808298495203	1.84445684837083e-06	-1.16442048517452	1
ENSG00000153094.22	BCL2L11	2	111119597	2_66	0	0.0698341379311406	24.6647820410899	2.87279849075002e-05	2.50190114068278	1
ENSG00000153208.16	MERTK	2	111898795	2_66	0	0.00995429586540975	6.13162156885164	1.01799581752051e-06	-0.508263752116115	2
ENSG00000153214.9	TMEM87B	2	112055305	2_66	0	0.135254406605672	30.279738258525	6.8306753679001e-05	2.82991202345979	1
ENSG00000144152.12	FBLN7	2	112137935	2_66	0	0.0139004084265908	9.27744413842937	2.15087917472604e-06	-1.2004653755794	2
ENSG00000144161.12	ZC3H8	2	112257028	2_66	0	0.0463679552975725	20.4462508021322	1.58121794485418e-05	2.34558823529386	1
ENSG00000169629.11	RGPD8	2	112434559	2_66	0	0.00878818418938831	5.05503759692611	7.40941032507789e-07	-0.358381502890069	1
ENSG00000114999.7	TTL	2	112481811	2_66	0	0.021051021960326	12.9753387589953	4.55566724749869e-06	1.4438860971531	1
ENSG00000125630.15	POLR1B	2	112541251	2_66	0	0.010912014753641	6.94453241325521	1.26388645446869e-06	-0.835528528428043	2
ENSG00000125611.15	CHCHD5	2	112582142	2_66	0	0.0732935760592378	24.5414483959794	3.00003421554543e-05	-2.50000000000023	1
ENSG00000125538.11	IL1B	2	112836810	2_66	0	0.00961262196828738	5.81192138776022	9.31797841952452e-07	0.633587786259478	1
ENSG00000125618.16	PAX8	2	113232684	2_67	0	0.0620226302994267	19.9658676077236	2.06537289264163e-05	2.51098699627429	2
ENSG00000115084.13	SLC35F5	2	113754647	2_67	0	0.0127340806176316	5.16078104195952	1.09608222289737e-06	0.369021889454894	2
ENSG00000088205.12	DDX18	2	117812516	2_69	0	0.0201040574700501	9.23504794367185	3.09658479574106e-06	1.14285714285677	1
ENSG00000125633.10	CCDC93	2	118013990	2_69	0	0.021018498726298	9.64917587160434	3.38261071713297e-06	-1.139534883721	1
ENSG00000125629.14	INSIG2	2	118089309	2_69	0	0.0122497657578354	4.63148743925708	9.4625542040556e-07	0.0555555555555509	1
ENSG00000115107.19	STEAP3	2	119224095	2_69	0	0.0145570002462955	6.23339749214403	1.51341075818334e-06	0.621782156479996	2
ENSG00000186132.14	C2orf76	2	119366128	2_69	0	0.0354369522834229	14.526545039231	8.58576118548664e-06	-1.66883116883054	1
ENSG00000155368.16	DBI	2	119366113	2_69	0	0.0176949424720968	8.04748590715891	2.37503210921471e-06	0.944591029023844	1
ENSG00000163075.12	CFAP221	2	119544252	2_69	0	0.0124530939842817	4.78424273209924	9.93689217046358e-07	-0.30813953488367	1
ENSG00000144120.12	TMEM177	2	119679197	2_69	0	0.0623261864489306	19.8430910004525	2.06271859735694e-05	-2.14857142857191	1
ENSG00000088179.8	PTPN4	2	119737170	2_69	0	0.0189013364051246	8.66095961706826	2.730351940781e-06	1.02120141342825	1
ENSG00000115109.13	EPB41L5	2	120012163	2_69	0	0.0122300101996851	4.6165114417577	9.41674567100749e-07	-0.0416426328352872	2
ENSG00000144118.13	RALB	2	120236344	2_69	0	0.01238670294373	4.73463890484664	9.78143764033598e-07	-0.102881398658433	2
ENSG00000074047.21	GLI2	2	120735673	2_70	0	0.0219167679276789	5.96735814766626	2.18131667134355e-06	-0.549672084730213	2
ENSG00000115112.7	TFCP2L1	2	121285630	2_70	0	0.055347852828616	14.6479963056453	1.35219431218868e-05	1.98688524590221	1
ENSG00000074054.17	CLASP1	2	121649389	2_70	0	0.0210038553991115	5.57109302964988	1.95163921493344e-06	0.494013795984876	2
ENSG00000155438.11	NIFK	2	121736192	2_70	0	0.0546864403819013	14.5345076848965	1.32568422034188e-05	1.75146771037191	1
ENSG00000155052.14	CNTNAP5	2	124025249	2_72	0	0.0174483974677983	4.74822398454131	1.38180528292626e-06	-0.21463414634151	1
ENSG00000136732.14	GYPC	2	126665499	2_74	0	0.0119803298059636	5.53540852695889	1.10605967216023e-06	-0.480349344978022	1
ENSG00000136717.14	BIN1	2	127107332	2_74	0	0.0148515793237781	7.54679215575081	1.86936942043797e-06	1.23475818491752	2
ENSG00000163161.12	ERCC3	2	127285535	2_75	0	0.0166997065981293	4.65300189275682	1.29599156744966e-06	0.406338066225312	2
ENSG00000169967.16	MAP3K2	2	127388886	2_75	0	0.0409665904008483	13.0298326393595	8.90284398365904e-06	1.83221476510073	1
ENSG00000163166.14	IWS1	2	127526497	2_75	0	0.0175052895797331	5.09100021821769	1.48638913004962e-06	-0.204225352112647	1
ENSG00000072163.19	LIMS2	2	127681153	2_75	0	0.0187227853449	5.71638207446737	1.78505586553174e-06	0.471502590673686	1
ENSG00000136709.11	WDR33	2	127811674	2_75	0	0.0361288517618511	11.8513093682552	7.14135462664125e-06	1.16774193548368	1
ENSG00000144231.10	POLR2D	2	127860872	2_75	0	0.0407372136552961	12.9774434153262	8.81740055555913e-06	1.88805970149308	1
ENSG00000136731.12	UGGT1	2	128091310	2_75	0	0.0179873516152643	5.34362784795241	1.60311077942923e-06	0.377079482439834	1
ENSG00000233087.7	WTH3DI	2	131360175	2_78	0	0.0233676911050991	5.58138344463489	2.17529303122808e-06	0.361111111111054	1
ENSG00000173302.5	GPR148	2	130729192	2_78	0	0.0229910721989399	5.42994978592659	2.0821650110055e-06	0.498881431767401	1
ENSG00000222014.5	RAB6C	2	129979968	2_78	0	0.0295127875466423	7.76019662370201	3.8198214432925e-06	-1.06569343065657	1
ENSG00000152076.18	CCDC74B	2	130144976	2_78	0	0.0236563456560958	5.69582802633072	2.24731852141631e-06	-0.567164179104674	1
ENSG00000152082.13	MZT2B	2	130181775	2_78	0	0.02315858551567	5.49760698552334	2.12346851086257e-06	0.519083969465578	1
ENSG00000136718.9	IMP4	2	130343161	2_78	0	0.0211340659980533	4.64536530398214	1.63743110761755e-06	0.0192307692307816	1
ENSG00000072135.12	PTPN18	2	130356437	2_78	0	0.0225486492185384	5.24887823488503	1.97399993510755e-06	0.484356972888536	2
ENSG00000075886.10	TUBA3D	2	131475952	2_78	0	0.0728036577370866	16.2637418898249	1.97484847152314e-05	2.22058090014698	2
ENSG00000163040.14	CCDC74A	2	131527737	2_78	0	0.0218688509021999	4.96367761838523	1.81046292781582e-06	0.290780141843945	1
ENSG00000183840.6	GPR39	2	132392746	2_79	0	0.0223771844508495	5.09272688504327	1.90071032347205e-06	0.384146341463536	1
ENSG00000176771.16	NCKAP5	2	133567714	2_79	0	0.0220962345607137	4.97501429414942	1.83346536328417e-06	0.376923076922986	1
ENSG00000152128.13	TMEM163	2	134720069	2_80	0	0.0219757929018211	5.71852270716482	2.09598663570585e-06	0.824877371732628	2
ENSG00000082258.12	CCNT2	2	134918338	2_80	0	0.0534915674401647	14.0520818448191	1.25367827555891e-05	-1.88590604026853	1
ENSG00000115839.17	RAB3GAP1	2	135052002	2_80	0	0.0195569985756024	4.63279213591785	1.51114147144132e-06	-0.220833333333443	1
ENSG00000121988.17	ZRANB3	2	135530703	2_80	0	0.0238397788494292	6.47722578323363	2.57543956885953e-06	-0.924640678720733	2
ENSG00000144224.16	UBXN4	2	135741596	2_80	0	0.0237838484604268	6.45533299175805	2.56071287151737e-06	0.97986596174277	2
ENSG00000076003.4	MCM6	2	135875441	2_80	0	0.0267256384310419	7.54314330329475	3.36233168032741e-06	-1.27135307303714	2
ENSG00000115866.10	DARS	2	135985602	2_80	0	0.244346243854883	28.8797680583145	0.000117695395841176	2.88962204895604	2
ENSG00000144229.11	THSD7B	2	136765244	2_81	0	0.0205806069521699	4.66593431188699	1.60161048981086e-06	0.120000000000027	1
ENSG00000144227.4	NXPH2	2	138780751	2_82	0	0.0301048351436212	7.22350688067757	3.62697406143756e-06	0.9790209790207	1
ENSG00000150540.13	HNMT	2	137963983	2_82	0	0.0265757091061637	6.05891789432287	2.68559199855988e-06	0.614639127568448	2
ENSG00000144228.8	SPOPL	2	138501652	2_82	0	0.0293091113092514	6.97316719905098	3.40873181805304e-06	0.89090909090894	1
ENSG00000168702.17	LRP1B	2	142130807	2_85	0	0.0200833275906532	4.91497240413736	1.64632988460582e-06	-0.223376052302589	2
ENSG00000115919.14	KYNU	2	142877245	2_85	0	0.0194820518727151	4.63207128123917	1.50511621627525e-06	-0.19580419580413	1
ENSG00000075884.13	ARHGAP15	2	143091525	2_85	0	0.0196125433048792	4.69419700737372	1.53551949044734e-06	0.153374233128808	1
ENSG00000169554.18	ZEB2	2	144524878	2_86	0	0.0239298268936762	10.0254825531241	4.00133532401272e-06	-1.1137640449443	1
ENSG00000115947.13	ORC4	2	148020474	2_88	0	0.0104775320848148	4.78912451796562	8.3690321055353e-07	-0.458715596330365	1
ENSG00000187123.14	LYPD6	2	149329628	2_88	0	0.0141905358585591	7.44702571394799	1.76255125228732e-06	-0.907692307692316	1
ENSG00000123609.10	NMI	2	151290144	2_90	0	0.0333848998902193	12.4040168028955	6.90673081043522e-06	2.10443973618537	2
ENSG00000123610.4	TNFAIP6	2	151349278	2_90	0	0.02701765585855	10.4262888735331	4.69826516781937e-06	-1.72324825834793	2
ENSG00000080345.17	RIF1	2	151410217	2_90	0	0.0316815231212678	11.91424373324	6.2955349384903e-06	-1.92000000000005	1
ENSG00000183091.19	NEB	2	151734675	2_91	0	0.0259497507868712	6.61387925843071	2.86252678570865e-06	-0.72427983539071	1
ENSG00000162980.16	ARL5A	2	151828599	2_91	0	0.0248243955288343	6.20041122867938	2.56719750458099e-06	-0.795454545454656	1
ENSG00000182389.19	CACNB4	2	152099291	2_91	0	0.0209724234451114	4.62904792515863	1.61919964698269e-06	-0.293196141696113	2
ENSG00000115145.9	STAM2	2	152176079	2_91	0	0.0601133095343305	14.4999293635739	1.45377310749111e-05	-2.56915068402024	2
ENSG00000157827.19	FMNL2	2	152335141	2_91	0	0.0210405879504142	4.65927226315667	1.63506893003108e-06	0.310283687943262	1
ENSG00000177917.10	ARL6IP6	2	152717578	2_91	0	0.0209457160597326	4.61717118109467	1.61298858445868e-06	0.286367912210477	2
ENSG00000177519.3	RPRM	2	153479455	2_92	0	0.0188138175596997	4.89611311575114	1.53634402841027e-06	-0.136904761904774	1
ENSG00000144278.14	GALNT13	2	153875566	2_92	0	0.0184058367078942	4.80684280054668	1.47562359136346e-06	0.344827586206904	1
ENSG00000115170.13	ACVR1	2	157876051	2_95	0	0.0185199038318071	4.61653382179152	1.42598466260593e-06	0.0113636363636378	1
ENSG00000153237.17	CCDC148	2	158456265	2_95	0	0.0309265350381395	9.3976976192978	4.84744441351391e-06	1.29171970832135	2
ENSG00000144283.21	PKP4	2	158457154	2_95	0	0.0193033846940399	5.00203151049378	1.61042311154279e-06	-0.305040518453909	2
ENSG00000163331.11	DAPL1	2	158815740	2_96	0	0.00994199097707737	6.53768589735052	1.08407048722292e-06	-0.789156626505659	1
ENSG00000196151.10	WDSUB1	2	159286471	2_96	0	0.0585178645441976	22.7995419454452	2.22522892611924e-05	2.32010582010596	1
ENSG00000136536.14	MARCH7	2	159712509	2_96	0	0.00931018892367153	5.95545858700441	9.2477016148428e-07	-0.737834993006143	2
ENSG00000241399.6	CD302	2	159798279	2_96	0	0.008633410652088	5.40220920984646	7.77882324617581e-07	-0.0142857142857127	1
ENSG00000054219.10	LY75	2	159904571	2_96	0	0.00858902634375169	5.28749282203476	7.57449758007481e-07	-0.145833333333333	1
ENSG00000153246.12	PLA2R1	2	160062509	2_96	0	0.0150901498291226	9.37514862545888	2.35956431156441e-06	0.837037037036905	1
ENSG00000153250.19	RBMS1	2	160494213	2_96	0	0.00937737843220265	6.27456702502149	9.81353127939131e-07	-0.916943521594776	1
ENSG00000136560.13	TANK	2	161137211	2_97	0	0.0153915960615879	4.62053808378925	1.1861409972625e-06	0.0444487345505364	2
ENSG00000115233.11	PSMD14	2	161308497	2_97	0	0.0454200893981233	14.7255583436536	1.11552642127863e-05	-1.82222222222199	1
ENSG00000184611.11	KCNH7	2	162837826	2_98	0	0.0451472903188176	13.9516168971941	1.05054905761553e-05	1.63706563706552	1
ENSG00000115290.9	GRB14	2	164622004	2_100	0	0.0213280539009396	6.28113847132733	2.23434227656045e-06	-0.696594427244635	1
ENSG00000082438.15	COBLL1	2	164843369	2_100	0	0.0355897031948926	11.0626462482484	6.56664437055311e-06	1.32158590308418	1
ENSG00000169507.9	SLC38A11	2	164950743	2_100	0	0.0440946863592643	13.0735713228788	9.61480773017017e-06	-1.82258064516188	1
ENSG00000115339.13	GALNT3	2	165796250	2_100	0	0.0224957344103716	6.7776689945041	2.54296648634479e-06	0.841584158415422	1
ENSG00000123607.14	TTC21B	2	165954114	2_100	0	0.0178957525332109	4.64823618458272	1.3873890367298e-06	-0.0551724137930823	1
ENSG00000136546.13	SCN7A	2	166493861	2_101	0	0.0163581970777646	6.43057549443633	1.75446772289196e-06	-0.684615384615565	1
ENSG00000163072.15	NOSTRIN	2	168786836	2_102	0	0.080322928962457	24.0634914890532	3.22372720026671e-05	2.28511530398504	1
ENSG00000152253.8	SPC25	2	168912537	2_102	0	0.0207145819910469	11.3578492089883	3.92403053324108e-06	-1.30143540669846	1
ENSG00000163093.11	BBS5	2	169478998	2_103	0	0.0303909918146672	7.6659163388043	3.8856980953771e-06	-0.985879257175264	2
ENSG00000239474.6	KLHL41	2	169508867	2_103	0	0.0241225738823323	5.50943969466935	2.21661967885177e-06	0.618854302086098	2
ENSG00000138399.17	FASTKD1	2	169569626	2_103	0	0.0236079757598213	5.30840503748163	2.09017625044915e-06	0.391037753252079	2
ENSG00000138398.15	PPIG	2	169584491	2_103	0	0.0232953406861702	5.18414250076171	2.01421628368495e-06	0.435483870967874	1
ENSG00000154479.12	CCDC173	2	169694453	2_103	0	0.0333594816809153	8.53764559255285	4.75026154982594e-06	1.21428571428577	1
ENSG00000144362.11	PHOSPHO2	2	169693707	2_103	0	0.0712696021250619	15.6927676252654	1.86536568689847e-05	-2.16699001842684	2
ENSG00000213160.9	KLHL23	2	169694539	2_103	0	0.0310487630385994	7.86611141200459	4.07346980780481e-06	-1.13469109369967	2
ENSG00000138382.14	METTL5	2	169825274	2_103	0	0.031299893852231	7.94144137305182	4.14574231549673e-06	1.02764976958583	1
ENSG00000144357.16	UBR3	2	169827007	2_103	0	0.0356281861351718	9.15374779502834	5.43942209042627e-06	1.29940119760491	1
ENSG00000071909.18	MYO3B	2	170178390	2_103	0	0.024376884019623	5.60722505489687	2.27974506454868e-06	-0.422535211267623	1
ENSG00000204335.3	SP5	2	170714891	2_104	0	0.0142216494510603	4.77173451179466	1.13184341278366e-06	0.395522388059781	1
ENSG00000204334.7	ERICH2	2	170804976	2_104	0	0.0148554843025008	5.17670106484907	1.28262590535892e-06	-0.449612403100874	1
ENSG00000128683.13	GAD1	2	170813566	2_104	0	0.035794250439358	13.3753012003924	7.98503729120355e-06	1.57768052516336	1
ENSG00000115806.12	GORASP2	2	170929058	2_104	0	0.0801006624178257	20.9840565113592	2.80340381735737e-05	2.09309309309383	1
ENSG00000198586.13	TLK1	2	171231129	2_104	0	0.0304464130323359	11.8609165751782	6.0230225826835e-06	1.42231075697154	1
ENSG00000071967.11	CYBRD1	2	171522379	2_104	0	0.0144682568930402	4.93134960962287	1.18998670683018e-06	0.169354838709699	1
ENSG00000077380.15	DYNC1I2	2	171687141	2_104	0	0.0141061651295449	4.696021673176	1.10483942114753e-06	0.108262108262156	1
ENSG00000128708.12	HAT1	2	171922612	2_104	0	0.0166146737014907	6.21659639756621	1.72267993194164e-06	0.638766519823884	1
ENSG00000115840.13	SLC25A12	2	172036608	2_104	0	0.0140080861777799	4.63123401507769	1.08202086816675e-06	0.155038759689919	1
ENSG00000144355.14	DLX1	2	172084313	2_104	0	0.0145384381856405	4.97633331479215	1.20666668259334e-06	0.399301151577052	2
ENSG00000091409.14	ITGA6	2	172427651	2_105	0	0.0162169545523717	70.6263798402217	1.91027701864239e-05	-0.443262411347455	1
ENSG00000152256.13	PDK1	2	172555453	2_105	0	0.0126002408315584	43.0793989465397	9.05333491677675e-06	-2.76747315245291	2
ENSG00000091436.16	MAP3K20	2	173075305	2_105	0	0.0116956935491521	11.0523147015255	2.15595319575414e-06	-1.34804018909599	2
ENSG00000138430.15	OLA1	2	174248784	2_105	0	0.00826610190170585	7.19684662960524	9.92208876549281e-07	-0.720000000000122	1
ENSG00000144306.14	SCRN3	2	174387099	2_105	0	0.00629714082045085	4.70962161181038	4.94640333916118e-07	-0.0601988842458426	2
ENSG00000128656.13	CHN1	2	175004667	2_106	0	0.0270051479116081	8.07015401018221	3.63486669970859e-06	-0.999999999999727	1
ENSG00000115966.16	ATF2	2	175168302	2_106	0	0.0219997722657621	6.1585895191907	2.25974559935462e-06	0.627345844504042	1
ENSG00000154518.9	ATP5G3	2	175185320	2_106	0	0.0275992158181837	8.27328971031904	3.80833444370889e-06	-1.08750000000013	1
ENSG00000144320.13	LNPK	2	176002028	2_106	0	0.0295167905159109	8.90065141744992	4.38178466807903e-06	0.920095489999303	2
ENSG00000116044.15	NFE2L2	2	177392936	2_107	0	0.0549535872547861	14.5732982264706	1.33571562232662e-05	-1.56900212314275	1
ENSG00000018510.13	AGPS	2	177392663	2_107	0	0.0379215773729149	11.0828040236484	7.0096470852717e-06	-1.38219895288028	1
ENSG00000197557.6	TTC30A	2	177618043	2_107	0	0.0516810924155599	13.9937929158134	1.20622196728716e-05	-1.71586918630923	2
ENSG00000128655.16	PDE11A	2	178108547	2_108	0	0.0661381250508563	22.2897500210003	2.45876590596802e-05	2.32142857142884	1
ENSG00000155636.14	RBM45	2	178112094	2_108	0	0.0142696608270905	7.93193658344908	1.88778699314191e-06	-0.969367476320169	2
ENSG00000079156.16	OSBPL6	2	178194574	2_108	0	0.010328016470734	4.93242938851193	8.4964577889627e-07	0.301242236024748	1
ENSG00000180228.12	PRKRA	2	178451344	2_108	0	0.0121847067712162	6.46576289897397	1.31399878206392e-06	-0.659919028340223	1
ENSG00000204311.12	DFNB59	2	178451344	2_108	0	0.0121847067712162	6.46576289897397	1.31399878206392e-06	0.659919028340223	1
ENSG00000079150.17	FKBP7	2	178483175	2_108	0	0.0108894891885565	5.42329602112346	9.84987964513992e-07	0.456790123456777	1
ENSG00000155657.26	TTN	2	178831108	2_108	0	0.0114478574205126	5.88706885033613	1.12404431214686e-06	-0.615384615384598	1
ENSG00000170035.15	UBE2E3	2	180967386	2_109	0	0.0228505239080539	6.86526170473743	2.61645557181229e-06	-0.957317073170632	1
ENSG00000162992.3	NEUROD1	2	181680491	2_110	0	0.0209804829870014	8.08144946840458	2.82790521677492e-06	-0.976562499999733	1
ENSG00000188452.13	CERKL	2	181680491	2_110	0	0.0209804829870014	8.08144946840458	2.82790521677492e-06	-0.976562499999733	1
ENSG00000138434.16	SSFA2	2	181892173	2_110	0	0.0145275919814432	4.66375502649843	1.13002868933359e-06	-0.0219512195121975	1
ENSG00000150722.10	PPP1R1C	2	181953928	2_110	0	0.0162805976529591	5.7221740779992	1.55378711183177e-06	-0.498765432098467	1
ENSG00000162998.4	FRZB	2	182866669	2_110	0	0.0270052112181346	10.4349036796404	4.69998128508062e-06	-1.30967741935473	1
ENSG00000163002.12	NUP35	2	183117127	2_110	0	0.0144810195384973	4.63393497514451	1.11920381131801e-06	-0.0885416666666493	1
ENSG00000065548.17	ZC3H15	2	186486293	2_112	0	0.0078094021966193	6.25741810790815	8.15029016079245e-07	0.224561403508731	1
ENSG00000138448.11	ITGAV	2	186590551	2_112	0	0.0064952055175358	5.10363632235003	5.52882345688144e-07	0.598591549295764	1
ENSG00000144369.12	FAM171B	2	186693781	2_112	1	0.722138787800362	30.8799589717947	0.000371926816538798	5.40196078431355	1
ENSG00000163012.3	ZSWIM2	2	186849535	2_112	0	0.017456910982797	12.6061707359865	3.6703771097963e-06	0.388628582813986	2
ENSG00000064989.12	CALCRL	2	187448790	2_112	0	0.00903869803609625	8.44504503152726	1.27311593210484e-06	-1.32094594594596	1
ENSG00000003436.15	TFPI	2	187566010	2_112	0	0.00688406705204214	5.4690557699684	6.2793913357607e-07	0.664974619289304	1
ENSG00000168542.14	COL3A1	2	188974074	2_112	0	0.00809208910351078	6.84773303023633	9.24203443096323e-07	-0.726315789473503	1
ENSG00000204262.11	COL5A2	2	189180039	2_113	0	0.102469058190202	21.9059799737972	3.74382496897514e-05	3.22803824543902	2
ENSG00000115368.9	WDR75	2	189440722	2_113	0	0.0164526592728275	4.6902867194049	1.28705054099166e-06	-0.22283115011867	2
ENSG00000138381.9	ASNSD1	2	189661479	2_113	0	0.0290307289805286	9.98057282063329	4.83251838194431e-06	1.30543277276735	2
ENSG00000128699.13	ORMDL1	2	189784590	2_113	0	0.0216316005630673	7.23639034979259	2.61078282044045e-06	-0.863566456538667	2
ENSG00000064933.17	PMS1	2	189783193	2_113	0	0.0233904517502409	7.96488725431812	3.10726539050047e-06	-1.11267341175309	2
ENSG00000198130.15	HIBCH	2	190341243	2_113	0	0.0228317544814162	7.73951726062363	2.94722480943412e-06	-0.956927268051307	2
ENSG00000151689.12	INPP1	2	190343615	2_113	0	0.0172006206154329	5.10355804274052	1.46412204883535e-06	0.372242526964637	2
ENSG00000151690.14	MFSD6	2	190453257	2_113	0	0.125564447486912	23.881880122537	5.00144283825913e-05	-2.65859564164648	1
ENSG00000189362.11	NEMP2	2	190534402	2_113	0	0.0179338025821709	5.49169321065955	1.64262624684051e-06	0.477431053622014	2
ENSG00000138386.16	NAB1	2	190645806	2_113	0	0.0628078683260637	17.2355958089488	1.8055123373246e-05	1.79849035975071	2
ENSG00000128641.18	MYO1B	2	191245493	2_114	0	0.0128976930040994	4.80120952944099	1.03281562718426e-06	-0.126865671641821	1
ENSG00000173559.12	NABP1	2	191677959	2_114	0	0.0534949112356525	18.0895691586952	1.6139898534543e-05	-2.01038712635423	2
ENSG00000118997.13	DNAH7	2	196068464	2_116	0	0.0221953240414176	5.73162504205334	2.12177519042443e-06	-0.711829116942888	2
ENSG00000138411.10	HECW2	2	196593392	2_116	0	0.0652331312414731	15.8503541162276	1.72451628715196e-05	1.93550665820873	2
ENSG00000144395.17	CCDC150	2	196640040	2_116	0	0.0304071831233672	8.66914117342848	4.39655358311393e-06	-1.20817843866131	1
ENSG00000119041.10	GTF3C3	2	196799713	2_116	0	0.0645541531997618	15.7511068591401	1.69588099012751e-05	1.78816199376953	1
ENSG00000187944.2	C2orf66	2	196812479	2_116	0	0.0215064311183745	5.43792860594478	1.95057185967259e-06	-0.509803921568621	1
ENSG00000115520.8	COQ10B	2	197453059	2_117	0	0.0143606275672954	5.64863424254141	1.35293514720565e-06	-1.50806451612903	1
ENSG00000115541.10	HSPE1	2	197500319	2_117	0	0.0509193631435194	17.4722655640628	1.48385782343433e-05	3.18939393939459	1
ENSG00000162944.10	RFTN2	2	197675986	2_117	0	0.018235058692787	7.86840512565241	2.39306218264586e-06	1.22492401215805	1
ENSG00000115896.15	PLCL1	2	197804386	2_117	0	0.0170240917498924	7.22946898373461	2.05272350654802e-06	-1.24203821656018	1
ENSG00000226124.6	FTCDNL1	2	199763777	2_118	0	0.0279876057862011	18.7730670370605	8.76316693015287e-06	-2.82448507055025	2
ENSG00000178074.5	C2orf69	2	199911021	2_118	0	0.0107246507258181	8.48397590142013	1.51754888184847e-06	1.75806451612918	1
ENSG00000162971.10	TYW5	2	199955071	2_118	0	0.00712188132334057	4.65742554078021	5.53223676530379e-07	-0.691988664331826	2
ENSG00000162972.10	MAIP1	2	199954933	2_118	0	0.00793504070383255	6.15325868237375	8.14356257081688e-07	-1.06652062922884	2
ENSG00000196141.13	SPATS2L	2	200305189	2_118	0	0.0440072457840111	19.9800335672552	1.46649473450471e-05	1.93752443385383	2
ENSG00000013441.15	CLK1	2	200864612	2_119	0	0.0463863818096464	14.8580805164284	1.14951147621381e-05	1.93223819301791	1
ENSG00000240344.8	PPIL3	2	200889218	2_119	0	0.0327882251793471	11.6029362402057	6.34520883609039e-06	1.29447852760703	1
ENSG00000119013.8	NDUFB3	2	201071148	2_119	0	0.0399910222478479	13.4638867724757	8.98034583886086e-06	-1.82388663967618	1
ENSG00000003402.19	CFLAR	2	201116120	2_119	0	0.0327103117551713	11.5806808960356	6.31798926641561e-06	-1.66122448979574	1
ENSG00000003400.14	CASP10	2	201183110	2_119	0	0.0276203400464631	9.99975843867151	4.60658019011285e-06	1.28834355828272	1
ENSG00000064012.21	CASP8	2	201233408	2_119	0	0.0341665840593627	11.9883714156639	6.83159096866324e-06	-1.39556962025327	1
ENSG00000155749.12	ALS2CR12	2	201319442	2_119	0	0.0158746007746851	4.84207507403148	1.28201892558506e-06	0.409448818897664	1
ENSG00000155755.18	TMEM237	2	201640822	2_119	0	0.0212856196543559	7.5705080916136	2.68764207395818e-06	0.959731543624192	1
ENSG00000082126.17	MPP4	2	201700847	2_119	0	0.0668038632042241	18.304869225882	2.03952162339182e-05	-2.03520763169906	2
ENSG00000003393.14	ALS2	2	201780819	2_119	0	0.077660479652963	19.7377952656737	2.5565766259556e-05	2.19337016574606	1
ENSG00000116030.16	SUMO1	2	202238678	2_120	0	0.0194096070425417	8.14077026524094	2.63537454962614e-06	1.08730158730175	1
ENSG00000055044.10	NOP58	2	202264235	2_120	0	0.0135456926580155	4.79780247523513	1.08393611694049e-06	-0.569230769230857	1
ENSG00000138439.11	FAM117B	2	202634789	2_120	0	0.0392357754589974	14.7139085790474	9.62876083079072e-06	-2.15999999999984	1
ENSG00000163596.16	ICA1L	2	202871528	2_120	0	0.0146207014273035	5.50697895916668	1.34289399283518e-06	-1.02185792349762	1
ENSG00000138380.17	CARF	2	202912503	2_120	0	0.019915232251416	8.38016389371539	2.78354337689132e-06	-1.50515463917549	1
ENSG00000138442.9	WDR12	2	203016111	2_120	0	0.014015749025834	5.11455728313647	1.19559603146742e-06	-0.907103825136085	1
ENSG00000144426.18	NBEAL1	2	203014780	2_120	0	0.0143196206155626	5.31368081717619	1.26907439288416e-06	-0.446043165467718	1
ENSG00000118257.16	NRP2	2	205681675	2_121	0	0.0454877433723706	13.5004369187328	1.02424138961955e-05	1.5055555555547	1
ENSG00000023228.13	NDUFS1	2	206158896	2_122	0	0.180803829986423	18.6690285488015	5.62975443025699e-05	3.83060961674137	2
ENSG00000138400.12	MDH1B	2	206765180	2_122	0	0.0372497600820745	11.2205277372541	6.97102867399932e-06	-1.30496453900716	1
ENSG00000118246.13	FASTKD2	2	206765614	2_122	0	0.0247838260657763	7.59241549481861	3.13840093805042e-06	-0.869023910052496	2
ENSG00000118263.14	KLF7	2	207172533	2_122	0	0.0198156290813719	5.68477802165438	1.87880402099902e-06	-0.485207100591792	1
ENSG00000163249.11	CCNYL1	2	207712007	2_122	0	0.0373626692946469	11.496075235647	7.16386839261235e-06	-1.38819320214785	1
ENSG00000118231.4	CRYGD	2	208124828	2_123	0	0.0201219100518104	4.64184891510728	1.55783088453195e-06	0.122377622377591	1
ENSG00000168582.4	CRYGA	2	208165848	2_123	0	0.0257268476919632	6.93172779828365	2.97432335354656e-06	-0.752311940882791	2
ENSG00000188674.10	C2orf80	2	208165848	2_123	0	0.0258807880009272	6.98739048436395	3.01614776932667e-06	0.737226277372139	1
ENSG00000178385.14	PLEKHM3	2	208025325	2_123	0	0.0263466050210441	7.15385105302634	3.143581034299e-06	-0.999999999999882	1
ENSG00000138413.13	IDH1	2	208266043	2_123	0	0.0241050649647683	6.32442533577544	2.54266697105748e-06	-0.736277920569697	2
ENSG00000115020.16	PIKFYVE	2	208266644	2_123	0	0.0215269298725298	5.27031133385166	1.89224982054178e-06	0.351985559566581	1
ENSG00000144407.9	PTH2R	2	208359705	2_123	0	0.0205690473417525	4.84645123813812	1.66263964102203e-06	-0.175572519083861	1
ENSG00000144406.18	UNC80	2	209772425	2_124	0	0.0132186277828475	6.48179958359188	1.42903240753402e-06	-0.838596491228404	1
ENSG00000197713.14	RPE	2	210002122	2_124	0	0.0110860010533311	4.84935408674257	8.96641668422429e-07	-0.242063492063392	1
ENSG00000144445.16	KANSL1L	2	210170701	2_124	0	0.0619250488297378	20.925817160965	2.16126932550815e-05	-2.3653846153842	1
ENSG00000115365.11	LANCL1	2	210474108	2_124	0	0.0116853499827014	5.33773161879736	1.04029991626296e-06	-0.230158730158793	1
ENSG00000021826.14	CPS1	2	210477414	2_124	0	0.011037242120011	4.80847375440934	8.85172524561506e-07	0.463414634146478	1
ENSG00000138376.10	BARD1	2	214809500	2_127	0	0.0197204802563619	8.84083812844129	2.9078435172143e-06	1.24157068911487	2
ENSG00000138363.14	ATIC	2	215305609	2_127	0	0.0129172176441941	4.77323309852629	1.02835183214862e-06	0.00749777506967749	4
ENSG00000118242.15	MREG	2	216033416	2_127	0	0.0206855031381517	9.10430425686848	3.14103631396069e-06	-1.34210526315903	1
ENSG00000079246.15	XRCC5	2	216108211	2_127	0	0.0284458624813945	12.1492665227716	5.76407032967912e-06	1.35294117647057	1
ENSG00000138375.12	SMARCAL1	2	216412526	2_127	0	0.0128835618589018	4.78412711980142	1.02801337106278e-06	-0.21817099852924	2
ENSG00000115457.9	IGFBP2	2	216632342	2_127	0	0.0134249335618035	5.14708454713743	1.15248041233393e-06	-0.32236842105261	1
ENSG00000171450.5	CDK5R2	2	218959212	2_129	0	0.06438602701255	17.8278509224026	1.9144795287715e-05	1.8880407124683	1
ENSG00000181378.13	CFAP65	2	219040525	2_129	0	0.0161504777771456	4.97293696423755	1.33954847520831e-06	-0.0624034968145997	2
ENSG00000182698.11	RESP18	2	219316344	2_129	0	0.0154157608009053	4.62798800929159	1.18991871075432e-06	-0.0235549338586014	2
ENSG00000231672.6	DIRC3	2	217756664	2_129	0	0.0155692994411275	4.74149934600501	1.23124611167774e-06	-0.335211267605704	1
ENSG00000188282.12	RUFY4	2	218035058	2_129	0	0.0159284964552028	8.24979310846255	2.1916840449706e-06	-2.21655467882342	2
ENSG00000163464.7	CXCR1	2	218166777	2_129	0	0.0483717074129343	18.9251973808522	1.52683441539539e-05	2.77573529411788	1
ENSG00000163466.15	ARPC2	2	218216699	2_129	0	0.0695163995562034	17.2068581137058	1.99502780949559e-05	1.51282051282042	1
ENSG00000179921.14	GPBAR1	2	218259499	2_129	0	0.0317574935740422	26.8336000954728	1.42129840152175e-05	5.04838709677474	1
ENSG00000127837.9	AAMP	2	218270205	2_129	1	0.110790580577905	37.4087253582202	6.91251130162719e-05	-5.64285714285653	1
ENSG00000127838.13	PNKD	2	218270227	2_129	0	0.0278855472016406	25.5022475990379	1.18609024662825e-05	4.95967741935412	1
ENSG00000135926.14	TMBIM1	2	218292256	2_129	0	0.0264459688915801	8.6490254253548	3.81493165671095e-06	-0.298050405173004	2
ENSG00000018280.16	SLC11A1	2	218381984	2_129	0	0.0197675151781929	6.91296132350181	2.27916786844876e-06	-0.748175182481655	1
ENSG00000144579.7	CTDSP1	2	218398735	2_129	0	0.0158730992649316	4.88810901306242	1.29408475377598e-06	0.27196652719666	1
ENSG00000135913.10	USP37	2	218568666	2_129	0	0.0324490322150177	12.6375242480938	6.83949216012247e-06	-2.04941860465124	1
ENSG00000144580.13	CNOT9	2	218568230	2_129	0	0.0166939219880651	6.03220683442363	1.67955685424123e-06	1.15199999999985	1
ENSG00000115556.13	PLCD4	2	218608011	2_129	0	0.0153987345934405	4.75299321634071	1.22070952620801e-06	-0.448818897637794	1
ENSG00000074582.12	BCS1L	2	218658716	2_129	0	0.0532909734946572	17.5529007957928	1.56013671641834e-05	2.42058823529331	1
ENSG00000115568.15	ZNF142	2	218658710	2_129	0	0.0292962237372013	12.2646520147416	5.99276130364739e-06	2.15218780238832	2
ENSG00000163481.7	RNF25	2	218672452	2_129	0	0.0288658803934126	11.5220473715137	5.54720952204661e-06	-1.95987654321026	1
ENSG00000163482.11	STK36	2	218672243	2_129	0	0.0287740718127649	11.4901238679375	5.51424603154924e-06	-1.95692307692302	1
ENSG00000115596.3	WNT6	2	218860595	2_129	0	0.015854173513878	4.93621227344635	1.30526153550966e-06	0.390804597701293	1
ENSG00000213901.10	SLC23A3	2	219170383	2_129	0	0.0365081599785378	13.4887370618784	8.21336909057305e-06	1.74585635359141	1
ENSG00000115649.15	CNPPD1	2	219178043	2_129	0	0.0156961327621864	4.76866249660049	1.24838733833748e-06	-0.117486338797835	1
ENSG00000115657.12	ABCB6	2	219218731	2_129	0	0.0174591755707793	5.86011365548792	1.70643549837191e-06	0.737864077670024	1
ENSG00000198925.10	ATG9A	2	219229829	2_129	0	0.0156863720081372	4.82982393949105	1.26361250644067e-06	0.332176414629203	2
ENSG00000163516.13	ANKZF1	2	219229829	2_129	0	0.0167825756566506	5.48283659028423	1.53470186783023e-06	0.555742150167473	2
ENSG00000115661.13	STK16	2	219242427	2_129	0	0.0478080927125158	15.2852356690916	1.21880341578229e-05	1.67220902612832	1
ENSG00000127824.13	TUBA4A	2	219278362	2_129	0	0.018165125187483	6.19041784030043	1.87550602985282e-06	-0.650205761317217	1
ENSG00000135924.15	DNAJB2	2	219279688	2_129	0	0.0160786818031493	5.00509000981705	1.34221608259202e-06	0.355828220858808	1
ENSG00000123992.18	DNPEP	2	219400504	2_129	0	0.0201731977268851	7.12992708668253	2.39894305748988e-06	-0.820557491288965	1
ENSG00000175084.11	DES	2	219418537	2_129	0	0.0160551523170166	5.00530655351014	1.34030987390908e-06	-0.353518821604035	1
ENSG00000072195.14	SPEG	2	219434550	2_129	0	0.0154287687875642	4.63642421958394	1.19309367188191e-06	-0.12483048827278	2
ENSG00000123989.13	CHPF	2	219543916	2_129	0	0.015399604356822	4.6185702478104	1.18625272295928e-06	0.0873015873015872	1
ENSG00000188760.10	TMEM198	2	219543916	2_129	0	0.015399604356822	4.6185702478104	1.18625272295928e-06	0.0873015873015872	1
ENSG00000123999.4	INHA	2	219572251	2_129	0	0.0154181866654558	4.62981442471366	1.1905756296455e-06	0.0312499999999891	1
ENSG00000144589.21	STK11IP	2	219597918	2_130	0	0.0231228777264133	7.76118269933917	2.99315974063369e-06	-0.88019559902174	1
ENSG00000116106.11	EPHA4	2	221574191	2_130	0	0.0170629530349339	4.93240267828903	1.40369523573608e-06	0.276758409785889	1
ENSG00000124003.12	MOGAT1	2	222671822	2_131	0	0.0195427778286645	6.04193480680631	1.96934785904383e-06	-0.609341825902295	1
ENSG00000123983.13	ACSL3	2	222860739	2_131	0	0.017159344927634	4.83212879932218	1.38292717784951e-06	-0.232736572889938	1
ENSG00000036257.12	CUL3	2	224584525	2_132	0	0.0168955865945029	4.64781131048252	1.309730281221e-06	0.233082706766947	1
ENSG00000135905.18	DOCK10	2	225041976	2_133	0	0.0943757862997219	20.8642156474076	3.28414823498683e-05	-2.21032504780186	1
ENSG00000169047.5	IRS1	2	226799185	2_133	0	0.0181667452695615	5.3561975114222	1.62290768056217e-06	-0.426065162907102	1
ENSG00000081052.11	COL4A4	2	227163765	2_133	0	0.0168111623982183	4.63510332765059	1.29962264245469e-06	-0.0865384615385077	1
ENSG00000163053.10	SLC16A14	2	230069466	2_135	0	0.0144443317316899	8.95453484558045	2.15725055977685e-06	-0.860139860139521	1
ENSG00000135899.17	SP110	2	230211902	2_135	0	0.0184590413076893	10.7216135846379	3.30087742955641e-06	0.979057591622851	1
ENSG00000135916.15	ITM2C	2	230864420	2_135	0	0.0343922496352425	17.1552920277952	9.84053715138212e-06	-1.72893772893777	1
ENSG00000135898.9	GPR55	2	230901870	2_135	0	0.0286056981974784	15.3479977016397	7.32258435526623e-06	-1.72647681057176	2
ENSG00000237412.6	PRSS56	2	232522297	2_136	0	0.0218368302895667	4.7484363004498	1.72941937778308e-06	0.223776223776261	1
ENSG00000135902.9	CHRND	2	232511074	2_136	0	0.0215428876410823	4.62220307813329	1.66078358767934e-06	0.00724637681159725	1
ENSG00000204128.5	C2orf72	2	231028625	2_136	0	0.0309653542707408	8.00770646561002	4.13565501282112e-06	-0.994082840236778	1
ENSG00000173692.12	PSMD1	2	231056872	2_136	0	0.021673721345897	4.67859926180126	1.69125634520406e-06	-0.202380952380968	1
ENSG00000135914.5	HTR2B	2	231125386	2_136	0	0.0236826681728254	5.50459812543272	2.17428441765565e-06	-0.503164556962196	1
ENSG00000135931.17	ARMC9	2	231198852	2_136	0	0.0220791055268436	4.85122193068168	1.78645764367228e-06	0.281645569620167	1
ENSG00000115053.15	NCL	2	231483427	2_136	0	0.021679711159904	4.68117286503459	1.69265432899462e-06	-0.136536274344428	2
ENSG00000171596.6	NMUR1	2	231524502	2_136	0	0.0218057932511802	4.73518859292223	1.72214326038009e-06	0.262195121951117	1
ENSG00000187514.16	PTMA	2	231707301	2_136	0	0.0217806334787319	4.72443313202714	1.71624908590257e-06	-0.0884955752212203	1
ENSG00000144535.19	DIS3L2	2	231961176	2_136	0	0.0242199816600397	5.71375761917681	2.30810588832621e-06	0.528169014084221	1
ENSG00000221944.6	TIGD1	2	232550122	2_136	0	0.0236410380827777	5.48819577837732	2.16399495308901e-06	0.537037037037036	1
ENSG00000135930.13	EIF4E2	2	232556969	2_136	0	0.0215332255355538	4.61802477937671	1.65853810402613e-06	-0.0137931034482791	1
ENSG00000204120.14	GIGYF2	2	232697018	2_137	0	0.0151549004964974	5.69616646931222	1.43977910926016e-06	-0.6756402691695	2
ENSG00000115474.6	KCNJ13	2	232776373	2_137	0	0.0147306356717408	5.08234241948057	1.24866378471908e-06	-0.164062500000018	1
ENSG00000182600.9	C2orf82	2	232856815	2_137	0	0.0144771256860112	4.94536169749979	1.19409948558951e-06	0.128548441819325	2
ENSG00000168918.13	INPP5D	2	233059939	2_137	0	0.0141907889054586	4.92722892643617	1.16619019603925e-06	-0.433070866141786	1
ENSG00000085978.21	ATG16L1	2	233205446	2_137	0	0.0139021940463231	4.67471545009337	1.08392350015082e-06	0.224242424242405	1
ENSG00000077044.10	DGKD	2	233354365	2_137	0	0.0290808653449985	19.4504937324013	9.43404755284119e-06	3.36216216216091	1
ENSG00000085982.13	USP40	2	233565958	2_137	0	0.0146339483437566	12.0100242296166	2.93133536006596e-06	2.89375887911875	3
ENSG00000132321.16	IQCA1	2	236488292	2_139	0	0.0194918896795083	4.62166277936351	1.50249247012431e-06	-0.103831012652168	2
ENSG00000198612.10	COPS8	2	237085776	2_140	0	0.0178039949373161	6.68393582551882	1.9847684106757e-06	-1.01890359168189	1
ENSG00000124831.18	LRRFIP1	2	237627240	2_140	0	0.0142587746698688	4.62047773467653	1.09882667388126e-06	0.149350649350629	1
ENSG00000177483.11	RBM44	2	237779250	2_140	0	0.0162076844247119	5.81063298279445	1.5707407924505e-06	-0.601156069364172	1
ENSG00000184182.18	UBE2F	2	237966682	2_141	0	0.0172234489904317	6.26327381781767	1.79920905172522e-06	-1.42187499999973	1
ENSG00000132330.16	SCLY	2	238060509	2_141	1	0.0978663794681395	18.7399595675932	3.0588788536112e-05	4.0377916115143	2
ENSG00000144488.14	ESPNL	2	238099426	2_141	0	0.017410600458182	5.74476750791308	1.66819306845607e-06	-1.06463878474391	2
ENSG00000168427.8	KLHL30	2	238138383	2_141	0	0.0173923512838321	4.91142544542695	1.42470831848186e-06	-0.491416309012999	1
ENSG00000178752.15	ERFE	2	238158500	2_141	0	0.0183720279448218	5.66041881848574	1.73446591244751e-06	-0.778443113772277	1
ENSG00000132323.8	ILKAP	2	238203982	2_141	0	0.0183543709687606	5.34200960705759	1.63532575089844e-06	-0.454545454545522	1
ENSG00000144485.10	HES6	2	238241004	2_141	0	0.0186309378163376	5.69946593747775	1.7710425049199e-06	0.780303030302894	1
ENSG00000204104.11	TRAF3IP1	2	238320939	2_141	0	0.0301301303928238	10.1506354334651	5.10098852811717e-06	1.41509433962279	1
ENSG00000065802.11	ASB1	2	238426593	2_141	0	0.0172076675695185	4.7048089864821	1.35028085156808e-06	0.269694720019508	2
ENSG00000233608.3	TWIST2	2	238847617	2_141	0	0.0262612445578816	8.09478747219043	3.5455275189097e-06	-0.871794871794955	1
ENSG00000068024.16	HDAC4	2	239401967	2_142	0	0.012039780419388	6.0488631137357	1.21465356299203e-06	0.597122302158276	1
ENSG00000172428.10	COPS9	2	240132846	2_142	0	0.0113511860895842	5.50252496660092	1.04174966823674e-06	-0.457516339869094	1
ENSG00000188542.9	DUSP28	2	240560414	2_142	0	0.0948173969100073	25.422976125847	4.02044868482091e-05	-2.74384236453254	1
ENSG00000142330.19	CAPN10	2	240586842	2_142	0	0.0315439097843985	15.0150840619189	7.89956897533782e-06	-1.734252864304	2
ENSG00000185176.12	AQP12B	2	240682491	2_143	0	0.012049492867352	6.52665190327558	1.3116541113833e-06	0.531380753137933	1
ENSG00000178623.11	GPR35	2	240639691	2_143	0	0.066068042415219	31.7613829733573	3.49986223034806e-05	5.62992125984149	1
ENSG00000130294.15	KIF1A	2	240820795	2_143	0	0.0126285408355162	6.78796513904278	1.42972621959841e-06	0.1459854014599	1
ENSG00000122085.16	MTERF4	2	241077964	2_143	0	0.013027395133016	7.24330649425337	1.57381816585519e-06	-0.90697674418624	1
ENSG00000115687.13	PASK	2	241144457	2_143	0	0.0150592809317239	8.75643227797339	2.19933575118195e-06	1.11540520637232	2
ENSG00000115685.14	PPP1R7	2	241150035	2_143	0	0.0472019133256564	18.8598110977301	1.48476269455328e-05	-1.98156304887611	2
ENSG00000146205.13	ANO7	2	241217672	2_144	0	0.0153013127281854	9.08456415154864	2.31842415534647e-06	-0.927272727273159	1
ENSG00000115677.16	HDLBP	2	241317232	2_144	0	0.0117190120632115	6.82510171289783	1.3340135314658e-06	-0.825554932888964	2
ENSG00000006607.13	FARP2	2	241355535	2_144	0	0.0513540732137331	18.2943411983813	1.56693786763628e-05	1.22337325054216	2
ENSG00000115694.14	STK25	2	241488701	2_144	0	0.0117817469524701	6.96869105493179	1.36937062560082e-06	-0.930133390245938	2
ENSG00000176720.4	BOK	2	241558372	2_144	0	0.0925810966851463	28.7485493022857	4.43913508433145e-05	3.17004048582909	1
ENSG00000168397.16	ATG4B	2	241638535	2_144	0	0.0101749781586951	6.8146930075191	1.15648468918924e-06	-1.77931034482782	1
ENSG00000168393.12	DTYMK	2	241687407	2_144	0	0.0107799063686838	6.26927732047938	1.12717818626817e-06	0.457746478873376	1
ENSG00000168395.15	ING5	2	241687101	2_144	0	0.112913841576291	29.3617465636535	5.52954217170902e-05	3.56696428571295	1
ENSG00000180902.17	D2HGDH	2	241756914	2_144	0	0.0168806953805738	9.94271044692715	2.79933729692656e-06	-0.9379508093466	2
ENSG00000154252.11	GAL3ST2	2	241776965	2_144	0	0.0112561987929377	6.41804530135277	1.20491008179373e-06	0.552795031055917	1
ENSG00000188011.5	RTP5	2	241869928	2_144	0	0.0237936058960847	13.8892057416157	5.51185495647949e-06	-2.09787234042445	1
ENSG00000134121.9	CHL1	3	196216	3_1	0	0.0290685837915441	7.49474016130276	3.6336288068896e-06	0.889171339549099	2
ENSG00000134115.12	CNTN6	3	1092103	3_1	0	0.0242381530707576	5.7985953055191	2.34413397285635e-06	0.579999999999996	1
ENSG00000072756.16	TRNT1	3	3105512	3_4	0	0.00818354191546478	5.6356385191498	7.69209334053909e-07	-0.490500066472957	2
ENSG00000113851.14	CRBN	3	3176089	3_4	0	0.017705602650712	12.7968073215543	3.77896134951986e-06	1.39171974522356	1
ENSG00000170364.12	SETMAR	3	4303252	3_4	0	0.0154161941624573	11.5098111903004	2.95941231353962e-06	1.32258064516109	1
ENSG00000144455.13	SUMF1	3	4368748	3_4	0	0.00858293577425917	6.07708510406283	8.69943978899518e-07	0.636415238160858	2
ENSG00000196277.15	GRM7	3	6769634	3_5	0	0.0225285897065458	5.27791042032732	1.98315256546286e-06	0.413716814159589	1
ENSG00000182533.6	CAV3	3	8733693	3_7	0	0.0444936320700007	12.8288337913815	9.52017963875645e-06	-1.48022598870113	1
ENSG00000180914.10	OXTR	3	8769960	3_7	0	0.0253580114669241	7.56484959556003	3.19945198708687e-06	-0.881481481481378	1
ENSG00000070950.9	RAD18	3	8963418	3_7	0	0.0278765650003909	8.44864317302669	3.92813433924291e-06	1.03188405797159	1
ENSG00000196220.15	SRGAP3	3	9363240	3_7	0	0.0274544813483365	8.30618125353233	3.8034240922829e-06	-1.00000000000005	1
ENSG00000134077.15	THUMPD3	3	9362987	3_7	0	0.026494888030476	7.97407053051479	3.52372710197488e-06	-0.954983889396724	2
ENSG00000168137.15	SETD5	3	9397385	3_7	0	0.0476038771210193	13.4646189229073	1.06904625763035e-05	1.51301115241685	1
ENSG00000163719.19	MTMR14	3	9649842	3_8	0	0.0199144411578385	4.65094208287916	1.54478897273065e-06	-0.132701421800944	1
ENSG00000144550.12	CPNE9	3	9703359	3_8	0	0.02068494201016	5.0043298012794	1.72647516952449e-06	0.320754716981183	1
ENSG00000134072.10	CAMK1	3	9769618	3_8	0	0.0205353927858316	4.93676706483914	1.69085262385758e-06	0.199180195919222	2
ENSG00000171148.13	TADA3	3	9793221	3_8	0	0.0206686649662686	4.99699991538984	1.72258980748979e-06	0.400000000000178	1
ENSG00000214021.15	TTLL3	3	9808579	3_8	0	0.0221473497208149	5.64054163762323	2.08354401092883e-06	-0.518060034301849	2
ENSG00000156990.14	RPUSD3	3	9843931	3_8	0	0.0199348054071976	4.66045377382254	1.54953114882986e-06	0.111940298507424	1
ENSG00000187288.10	CIDEC	3	9879932	3_8	0	0.0203729102132793	4.86280725736866	1.6523431065406e-06	0.143749999999939	1
ENSG00000171135.13	JAGN1	3	9890428	3_8	0	0.0268250984749571	7.42741873561565	3.32306884930252e-06	-1.04783695135271	2
ENSG00000163701.18	IL17RE	3	9901869	3_8	0	0.0253014059501846	6.8817293554099	2.90403836183478e-06	0.884909303775658	2
ENSG00000163702.18	IL17RC	3	9917083	3_8	0	0.0204154724452827	4.88224574244628	1.66241395376705e-06	0.383999999999994	1
ENSG00000125037.12	EMC3	3	10010880	3_8	0	0.0233357658553758	6.1276300655706	2.38492487046578e-06	0.673511293634329	1
ENSG00000144554.10	FANCD2	3	10025967	3_8	0	0.0506896726553199	13.3938470794712	1.13236106551997e-05	2.16795217417588	2
ENSG00000254999.3	BRK1	3	10115548	3_8	0	0.0198437854018882	4.61785881185497	1.52835864500673e-06	-0.0481708942765371	2
ENSG00000134086.7	VHL	3	10140878	3_8	0	0.0249731577857907	6.75994880117784	2.81563900855081e-06	-1.26865671641799	1
ENSG00000134070.4	IRAK2	3	10164461	3_8	0	0.0258601951121512	7.08555345693143	3.05608677675374e-06	-1.32608695652151	1
ENSG00000157014.10	TATDN2	3	10247632	3_8	0	0.0208029853485548	5.05730929878121	1.75470972940033e-06	-0.29464086774916	2
ENSG00000157017.15	GHRL	3	10292337	3_8	0	0.0203955938484565	4.87317025126888	1.65770804408594e-06	0.124031007751951	1
ENSG00000157087.17	ATP2B2	3	10707042	3_8	0	0.0205569883820543	4.94654482280501	1.69598319551868e-06	-0.170717398416207	2
ENSG00000157103.10	SLC6A1	3	10992288	3_9	0	0.0137638252340528	5.19329406821953	1.19218092873254e-06	0.38167938931306	1
ENSG00000197548.12	ATG7	3	11272224	3_9	0	0.0189157822438029	8.14830328316896	2.57070117852608e-06	1.28764853899731	2
ENSG00000144559.10	TAMM41	3	11808893	3_9	0	0.0228990700416292	9.92762208991635	3.79160587727571e-06	1.22445965630106	2
ENSG00000157150.4	TIMP4	3	12159406	3_9	0	0.0288823644023787	12.0934955185989	5.82565412656916e-06	-1.59949309958136	2
ENSG00000154743.17	TSEN2	3	12484699	3_9	0	0.0139228717946341	5.29996751051871	1.23072815792448e-06	0.382513661202392	1
ENSG00000075975.15	MKRN2	3	12547742	3_9	0	0.014729837057208	5.823193388997	1.43060342866615e-06	-0.666666666666416	1
ENSG00000225526.4	MKRN2OS	3	12560995	3_9	0	0.0149831716575319	5.98155675754564	1.49478278895836e-06	0.69432623578945	2
ENSG00000132155.11	RAF1	3	12664356	3_9	0	0.0177426742540551	7.55270313227411	2.23502095524328e-06	-0.901515151515084	1
ENSG00000144712.11	CAND2	3	12796583	3_9	0	0.0174100164436555	7.37670070474149	2.14200978316918e-06	0.820000000000224	1
ENSG00000131379.9	C3orf20	3	14669081	3_10	0	0.012559191131942	4.62097503595113	9.67955512991691e-07	-0.03011617565882	2
ENSG00000132182.11	NUP210	3	13419930	3_10	0	0.0140673819445948	5.67368423563712	1.33118540246733e-06	0.548913043478468	1
ENSG00000163528.12	CHCHD4	3	14124463	3_10	0	0.0465007207968518	16.8353884480496	1.30569858019797e-05	2.16176470588311	1
ENSG00000170876.7	TMEM43	3	14124463	3_10	0	0.0465007207968518	16.8353884480496	1.30569858019797e-05	2.16176470588311	1
ENSG00000131389.16	SLC6A6	3	14478656	3_10	0	0.0128943286732766	4.86537572706887	1.04634577687023e-06	0.205298013245028	1
ENSG00000154781.15	CCDC174	3	14652153	3_10	0	0.0146915698854636	6.07686668952703	1.4890456769657e-06	-0.608602827426759	2
ENSG00000131368.7	MRPS25	3	15063435	3_11	0	0.0357266207023605	8.15236518137092	4.8577557026197e-06	-0.879870129869993	1
ENSG00000131381.12	RBSN	3	15099992	3_11	0	0.0366199239120323	8.3837855020485	5.12056285637733e-06	-1.15037593984909	1
ENSG00000131375.9	CAPN7	3	15206289	3_11	0	0.0266841222990966	5.42366682164737	2.41382638855164e-06	0.511764705882273	1
ENSG00000131370.15	SH3BP5	3	15338474	3_11	0	0.0290146531066544	6.2055715466071	3.00302726542905e-06	0.698412698412564	1
ENSG00000206562.11	METTL6	3	15437148	3_11	0	0.0367334381166815	8.41279358423873	5.15420772411976e-06	1.09101207963101	2
ENSG00000206561.12	COLQ	3	15521671	3_11	0	0.0519551807454883	11.6721160657203	1.01143636252117e-05	1.50064600035595	2
ENSG00000131373.14	HACL1	3	15601536	3_11	0	0.0317074640451701	7.03520498980779	3.72047482803896e-06	0.855293651315397	2
ENSG00000206560.11	ANKRD28	3	15859466	3_11	0	0.0297915280064718	6.45247429411123	3.20611552686182e-06	-0.880952380952628	1
ENSG00000154813.9	DPH3	3	16264511	3_12	0	0.0705899281724265	17.1834921055397	2.02308566719733e-05	-1.94444444444521	1
ENSG00000154814.13	OXNAD1	3	16265263	3_12	0	0.0219324510195492	6.20423772705613	2.26952883003315e-06	-0.614886731391858	1
ENSG00000131378.13	RFTN1	3	16513716	3_12	0	0.0244916775928514	7.23289173491948	2.95454496448534e-06	-0.779904306220075	1
ENSG00000154822.17	PLCL2	3	16802230	3_12	0	0.0583857940364939	15.3833515740297	1.49802224359503e-05	-1.90647482014372	1
ENSG00000163576.17	EFHB	3	19923038	3_14	0	0.0177884467082625	5.90109870018723	1.75077771984051e-06	0.599053700962048	3
ENSG00000144566.10	RAB5A	3	19946983	3_14	0	0.0198277394849977	6.91082817276596	2.28540621837627e-06	0.78577518089134	2
ENSG00000182247.9	UBE2E2	3	23202760	3_17	0	0.0183406681614045	5.75903525479082	1.76167177373698e-06	-0.495327102803605	1
ENSG00000174738.12	NR1D2	3	23945256	3_18	0	0.0233790597286079	9.20926527732001	3.59097291350567e-06	-1.07092198581544	1
ENSG00000197885.10	NKIRAS1	3	23946455	3_18	0	0.0150236374067366	5.09494603181553	1.27665863517001e-06	-0.327878712966305	3
ENSG00000077092.18	RARB	3	25174821	3_18	0	0.0882843131820938	21.7283443000402	3.1994128343865e-05	-2.62032085561529	1
ENSG00000077097.15	TOP2B	3	25664786	3_19	0	0.0280721941131051	5.38026299494099	2.51906845194956e-06	-0.474820143884951	1
ENSG00000151093.7	OXSM	3	25782726	3_19	0	0.0310563568010495	6.32430761405505	3.27584691998745e-06	-0.705776173285007	1
ENSG00000163491.16	NEK10	3	27369070	3_20	0	0.0263250594908001	7.67248688051681	3.36872547946008e-06	1.07746478873254	1
ENSG00000033867.16	SLC4A7	3	27484716	3_20	0	0.103161224422182	20.5816366824963	3.54124929662727e-05	-2.5240641711217	1
ENSG00000163512.13	AZI2	3	28349407	3_21	0	0.0241784615853541	7.01243924970393	2.827859849869e-06	-0.788008565311055	1
ENSG00000206559.7	ZCWPW2	3	28348860	3_21	0	0.0281523891165915	8.43241906253375	3.95938326871948e-06	1.04878048780474	1
ENSG00000144642.21	RBMS3	3	28575079	3_21	0	0.019650895355936	5.08105205561909	1.66531384563995e-06	-0.453531598512854	1
ENSG00000197385.5	ZNF860	3	31981522	3_23	0	0.0227423427080034	5.24252535761901	1.98854693094e-06	-0.401109720898341	2
ENSG00000144645.13	OSBPL10	3	32078058	3_23	0	0.0653616515973545	15.1530731824232	1.651900345212e-05	1.76097560975722	1
ENSG00000152642.10	GPD1L	3	32104696	3_23	0	0.0225287729986463	5.15460665416175	1.93683745365715e-06	0.370558375634447	1
ENSG00000170293.8	CMTM8	3	32238241	3_23	0	0.0242466069376945	5.83954507964443	2.36151165403683e-06	-0.548387096774221	1
ENSG00000153551.13	CMTM7	3	32392093	3_24	0	0.015754336967422	4.6188506503427	1.21365194302075e-06	-0.0329218106996016	1
ENSG00000091317.7	CMTM6	3	32502466	3_24	0	0.0226932198968062	8.15915595282582	3.08817185999652e-06	1.01485148514807	1
ENSG00000144635.8	DYNC1LI1	3	32571269	3_24	0	0.0262756147051134	9.41287819599796	4.12510900719191e-06	-1.20319634703184	1
ENSG00000182973.18	CNOT10	3	32684690	3_24	0	0.0190224206388988	6.29229119083033	1.99634087453362e-06	0.613588110403477	1
ENSG00000188167.8	TMPPE	3	33097285	3_24	0	0.0418850747222305	13.2883052794724	9.28301381927901e-06	-1.47169811320735	1
ENSG00000170266.15	GLB1	3	33097411	3_24	0	0.0185864861473584	6.1260559020289	1.89905854464038e-06	-0.529850746268911	1
ENSG00000170275.14	CRTAP	3	33113385	3_24	0	0.0175260714285079	5.70224522112648	1.66682717694899e-06	0.648065896206779	2
ENSG00000173705.8	SUSD5	3	33218930	3_25	0	0.0325149953137603	11.0273373938699	5.98018285913127e-06	-1.19256692039149	3
ENSG00000172995.16	ARPP21	3	35639025	3_26	0	0.0649452146387414	15.2102480321519	1.64756879623163e-05	1.74834437086013	1
ENSG00000144681.10	STAC	3	36380068	3_26	0	0.0238153889526067	5.79005122459434	2.29985359456329e-06	-0.908409622525605	2
ENSG00000168016.13	TRANK1	3	36944995	3_27	0	0.0252181362345939	4.89946348254536	2.06073248460141e-06	0.205882352941072	1
ENSG00000093167.17	LRRFIP2	3	37183634	3_27	0	0.0250266100109168	4.82835155410122	2.01539889154053e-06	0.452730726561387	2
ENSG00000144674.16	GOLGA4	3	37243088	3_27	0	0.0333534878521823	7.51177423477013	4.17872593171342e-06	1.06072406895831	2
ENSG00000198590.11	C3orf35	3	37386585	3_27	0	0.027319263433073	5.64629406806611	2.57272036736487e-06	0.564841498559295	1
ENSG00000144677.14	CTDSPL	3	37860466	3_27	0	0.0402079067637583	9.26351900760432	6.21223057461276e-06	1.09328358208898	1
ENSG00000136059.14	VILL	3	37989408	3_27	0	0.0362525389957863	8.29233346671281	5.0138956646942e-06	1.0402684563764	1
ENSG00000187091.13	PLCD1	3	38029646	3_27	0	0.0246204719856855	4.675755480321	1.92003113590004e-06	0.0438799076212246	1
ENSG00000008226.19	DLEC1	3	38039540	3_27	0	0.0279268773316925	5.85169052223739	2.72561074432595e-06	0.570370370370359	1
ENSG00000172940.11	SLC22A13	3	38266019	3_27	0	0.0258144424669685	5.11749366656983	2.20333315260508e-06	-0.398119122257096	1
ENSG00000093217.9	XYLB	3	38346523	3_28	0	0.0290269692538167	9.23675477821966	4.4717880639863e-06	-1.07918552036186	1
ENSG00000114739.13	ACVR2B	3	38454810	3_28	0	0.0211153475808332	6.26875931656851	2.20769938238955e-06	0.695205479452073	1
ENSG00000168026.18	TTC21A	3	39107727	3_28	0	0.0214592760094205	6.41922688522322	2.29751257563083e-06	-0.850000000000371	1
ENSG00000168334.8	XIRP1	3	39192679	3_28	0	0.046659100442041	13.6862013407262	1.06507304072409e-05	1.65775401069474	1
ENSG00000168329.13	CX3CR1	3	39281672	3_28	0	0.0184094765667986	4.99244168884492	1.53290255152691e-06	0.395348837209365	1
ENSG00000144659.10	SLC25A38	3	39383433	3_28	0	0.017811914423126	4.68552878665225	1.39196820679726e-06	-0.00646551724137666	1
ENSG00000168028.13	RPSA	3	39406713	3_28	0	0.0994571320756276	20.8808956046682	3.46373899963453e-05	-2.55623477162331	2
ENSG00000170011.13	MYRIP	3	39808955	3_28	0	0.0182548217940357	4.91396761932028	1.49613228134085e-06	-0.320261437908568	1
ENSG00000114784.3	EIF1B	3	40309993	3_29	0	0.0162627011605151	5.33647931035491	1.44746348672505e-06	-0.428571428571302	1
ENSG00000168032.8	ENTPD3	3	40387447	3_29	0	0.0150506547254966	4.61682444513414	1.15893441386237e-06	-0.00746268656716393	1
ENSG00000188846.13	RPL14	3	40457413	3_29	0	0.0435428691265717	14.5330435989035	1.05544042470073e-05	-1.57348703170069	1
ENSG00000177873.12	ZNF619	3	40477330	3_29	0	0.0160800870425938	5.23153191487985	1.40306367158756e-06	0.399999999999971	1
ENSG00000172888.11	ZNF621	3	40524103	3_29	0	0.0187806542046299	6.67503204477034	2.09085625761221e-06	-0.773437500000186	1
ENSG00000168036.16	CTNNB1	3	41195090	3_30	0	0.217042010197141	29.4119912690293	0.000106470265505794	3.40322580645198	1
ENSG00000168038.10	ULK4	3	41962012	3_30	0	0.0276727142976188	9.61984955974312	4.43997112018355e-06	-1.90653579997925	2
ENSG00000182606.14	TRAK1	3	42014240	3_30	0	0.0218819769254869	7.43134929135278	2.71215393896651e-06	0.888382687927048	1
ENSG00000187094.11	CCK	3	42266417	3_30	0	0.0234273422047996	8.06725532211901	3.15216490292665e-06	0.90399999999964	1
ENSG00000114812.12	VIPR1	3	42500244	3_31	0	0.0340215206264822	11.3389806956757	6.43410053240179e-06	1.26315789473665	1
ENSG00000008324.11	SS18L2	3	42587668	3_31	0	0.0172170945501986	4.98713462650852	1.43209247292504e-06	0.312499999999965	1
ENSG00000114857.17	NKTR	3	42600359	3_31	0	0.0217529587786981	7.1632542942202	2.59889546480818e-06	0.812508481177513	2
ENSG00000114853.13	ZBTB47	3	42653821	3_31	0	0.0213362228327422	6.98308954433498	2.48499348831535e-06	0.801075268817122	1
ENSG00000157119.11	KLHL40	3	42685151	3_31	0	0.0186165112684585	5.71390217440662	1.77415354698718e-06	-0.673647126906717	2
ENSG00000010282.14	HHATL	3	42696978	3_31	0	0.0198044239383518	6.28946724585692	2.07747678641907e-06	-0.811393291345085	2
ENSG00000244607.5	CCDC13	3	42773176	3_31	0	0.0184776355132948	5.64425343446149	1.7394542373141e-06	0.577922077922301	1
ENSG00000181061.13	HIGD1A	3	42800848	3_31	0	0.139911940321175	24.8136895138323	5.79036884168232e-05	2.62913907284744	1
ENSG00000144648.15	ACKR2	3	42804792	3_31	0	0.017830785792294	5.31281461151332	1.57999331674473e-06	0.584005743455101	2
ENSG00000182983.14	ZNF662	3	42905991	3_31	0	0.0167825160177967	4.74947083975093	1.32942059216069e-06	-0.424050632911265	1
ENSG00000144649.8	FAM198A	3	43010166	3_31	0	0.0433100559932275	13.6030810508409	9.8262121519144e-06	1.51176470588285	1
ENSG00000144647.5	POMGNT2	3	43106046	3_31	0	0.0400753152432251	12.8741309635111	8.60508125565443e-06	1.64516129032249	1
ENSG00000011198.7	ABHD5	3	43690090	3_31	0	0.0205943576506892	6.65356585664828	2.28540312064027e-06	-0.767676767677081	1
ENSG00000160746.12	ANO10	3	43691432	3_31	0	0.0188164124871155	5.81326705606612	1.82438799180579e-06	0.605991711767583	2
ENSG00000179152.19	TCAIM	3	44338768	3_31	0	0.0435332332663108	13.6514906961725	9.91199574544005e-06	1.6283783783782	1
ENSG00000225873.3	LINC00694	3	44439661	3_31	0	0.048433969668521	14.6552369366883	1.18386727367372e-05	-1.77586206896577	1
ENSG00000178917.15	ZNF852	3	44510851	3_31	0	0.0196798632820686	6.23075854221694	2.04514028811332e-06	0.67338382189103	2
ENSG00000196345.12	ZKSCAN7	3	44557611	3_31	0	0.0197614440869741	6.26926169653737	2.06630859587257e-06	-0.763779527558822	1
ENSG00000144792.9	ZNF660	3	44578138	3_31	0	0.0368676982848192	12.0916351533247	7.4351744850958e-06	1.45702806041542	2
ENSG00000186448.14	ZNF197	3	44584132	3_31	0	0.0171686819168311	4.96095536939598	1.42056915357264e-06	-0.368421052631509	1
ENSG00000169981.10	ZNF35	3	44649020	3_31	0	0.0227336602131968	7.57409809544303	2.87184102812387e-06	0.994565217391164	1
ENSG00000196653.11	ZNF502	3	44721338	3_31	0	0.016848888031507	4.78615618961694	1.34498740330837e-06	0.0903225806451269	1
ENSG00000186446.11	ZNF501	3	44721338	3_31	0	0.016848888031507	4.78615618961694	1.34498740330837e-06	0.0903225806451269	1
ENSG00000163807.5	KIAA1143	3	44761331	3_31	0	0.0471713831822095	14.4065127748558	1.13343752092686e-05	1.76640411165719	2
ENSG00000163808.16	KIF15	3	44761638	3_31	0	0.0184090314835415	5.60964506682278	1.72236990921217e-06	0.577702702702603	1
ENSG00000169964.7	TMEM42	3	44886112	3_31	0	0.0295660100382954	10.0261109912314	4.94407822625901e-06	-1.25490196078404	1
ENSG00000075914.12	EXOSC7	3	44975034	3_31	0	0.0165734223610707	4.63292506317681	1.28064152374567e-06	-0.130893464533929	2
ENSG00000163814.7	CDCP1	3	45145928	3_32	0	0.0625492903103828	19.9734865318235	2.08370566837825e-05	-2.28486646884335	1
ENSG00000011376.9	LARS2	3	45485320	3_32	0	0.019726662290998	9.1553554145058	3.01223550904842e-06	0.917910447761305	1
ENSG00000144791.9	LIMD1	3	45636290	3_32	0	0.0307065719107644	13.282090274187	6.80233267390943e-06	-1.73469387755097	1
ENSG00000211456.10	SACM1L	3	45689445	3_32	0	0.0125324331556885	4.9398296746944	1.03254140798562e-06	0.25215517241379	1
ENSG00000163817.15	SLC6A20	3	45796686	3_32	0	0.012142858596459	4.64680816216281	9.41100028987683e-07	0.110091743119282	1
ENSG00000163818.16	LZTFL1	3	45916204	3_32	0	0.0391064447189092	15.5468690484943	1.01403134746078e-05	-1.63592233009637	1
ENSG00000163820.14	FYCO1	3	45986828	3_32	0	0.0139221498978138	5.91596392948055	1.37370009533979e-06	-0.873445535468127	2
ENSG00000163823.3	CCR1	3	46208517	3_32	0	0.0204366026431613	9.48418061379737	3.2327239621754e-06	1.22663253876111	2
ENSG00000160791.13	CCR5	3	46370817	3_32	0	0.0250439193776241	11.3784796850626	4.75276828181266e-06	-1.11512029287179	2
ENSG00000012223.12	LTF	3	46485538	3_32	0	0.0175506847995637	8.06809115549965	2.36170129933656e-06	1.55118110236222	1
ENSG00000241186.9	TDGF1	3	46574146	3_32	0	0.0408753274553492	15.9621653376096	1.08821110974735e-05	1.95887228731248	2
ENSG00000163827.12	LRRC2	3	46560263	3_32	0	0.0121572809111055	4.65781000344405	9.44448598869633e-07	-0.00781249999999875	1
ENSG00000261603.1	PRSS46	3	46736094	3_33	0	0.0157177117776508	8.95732221504056	2.34815966235062e-06	-1.93956043955977	1
ENSG00000178038.16	ALS2CL	3	46692951	3_33	0	0.0204403052626485	11.1834904682006	3.81263170392014e-06	1.35714285714267	1
ENSG00000188086.13	PRSS45	3	46743412	3_33	0	0.405289758353998	21.0004206305762	0.000141955991839127	-3.6095076230608	2
ENSG00000178055.11	PRSS42	3	46834226	3_33	0	0.0106662242190172	5.54441667953275	9.86340068174778e-07	0.485596707818892	1
ENSG00000160801.13	PTH1R	3	46878191	3_33	0	0.0153955086628019	8.75680228593258	2.24853520775753e-06	1.03132455746989	2
ENSG00000160796.16	NBEAL2	3	46979634	3_33	0	0.0291406415926797	19.5889747656365	9.52074474729323e-06	3.05382487485844	2
ENSG00000160799.11	CCDC12	3	46982458	3_33	0	0.0108368853766718	5.61383659376556	1.01466890755046e-06	0.102362204724417	1
ENSG00000181555.20	SETD2	3	47164415	3_33	0	0.0122180237715769	6.64867837102996	1.3548661605286e-06	0.704140590674678	2
ENSG00000076201.14	PTPN23	3	47380662	3_33	0	0.0128659933837195	8.33782513506212	1.7891889691332e-06	1.37301587301619	1
ENSG00000114650.18	SCAP	3	47476755	3_33	0	0.0125244269059677	8.03873542080811	1.67921267232057e-06	1.32668268082275	2
ENSG00000163832.15	ELP6	3	47513447	3_33	0	0.010567775963334	5.30875936466428	9.35700245326208e-07	-0.628140703517773	1
ENSG00000114646.9	CSPG5	3	47580720	3_33	0	0.0101262709150911	4.88734426351772	8.25434429135828e-07	0.351145038168041	1
ENSG00000164045.11	CDC25A	3	48187406	3_34	0	0.0120451691967253	7.35345591664893	1.47728573305364e-06	0.424864686581506	2
ENSG00000164048.13	ZNF589	3	48256121	3_34	0	0.0129278014898342	8.21385693817429	1.77105445506971e-06	1.11627906976729	1
ENSG00000172113.8	NME6	3	48301516	3_34	0	0.00979836448400417	5.85790088389777	9.57316876621588e-07	-0.0309012712221368	2
ENSG00000164049.14	FBXW12	3	48370245	3_34	0	0.0107624858542852	6.9507361985977	1.24768083817195e-06	1.24409448818878	1
ENSG00000164053.19	ATRIP	3	48446788	3_34	0	0.0313381362952966	12.5704240511199	6.57026973003436e-06	0.128834355828228	1
ENSG00000114268.11	PFKFB4	3	48562408	3_34	0	0.0353815260329031	31.7387675247214	1.87295233155126e-05	4.48152648226222	2
ENSG00000145040.3	UCN2	3	48563473	3_34	0	0.00899946489709635	5.05250495095266	7.58374183973581e-07	-0.830252100840548	1
ENSG00000008300.16	CELSR3	3	48662086	3_34	1	0.0320375864144318	53.083512546972	2.83647884384674e-05	7.00000000000328	1
ENSG00000213672.7	NCKIPSD	3	48685869	3_34	0	0.0157038644172742	18.41678093181	4.82370083152568e-06	-1.10687022900778	1
ENSG00000068745.14	IP6K2	3	48694528	3_34	0	0.00987737409855372	7.23346503661089	1.19164801766957e-06	-1.61549645354836	2
ENSG00000114302.15	PRKAR2A	3	48845667	3_34	0	0.0301165730810893	49.3328422426909	2.47800281651825e-05	-6.97350763111561	2
ENSG00000221883.2	ARIH2OS	3	48919714	3_34	0	0.0173645430311885	17.1593347734647	4.96962835132507e-06	0.699999999999753	1
ENSG00000178252.17	WDR6	3	49007280	3_34	0	0.00933032118503763	30.2746504604881	4.71124660275033e-06	4.12906761844531	2
ENSG00000177352.9	CCDC71	3	49165349	3_34	0	0.00948689708495054	13.5819155685456	2.14904406850375e-06	1.2047244094489	1
ENSG00000185909.14	KLHDC8B	3	49171432	3_34	0	0.00907148548917358	33.9391884202323	5.13499433374694e-06	4.74284036038221	2
ENSG00000173421.16	CCDC36	3	49199961	3_34	0	0.00984019394490609	13.5275183523339	2.22014784229101e-06	-1.09448818897596	1
ENSG00000188315.7	C3orf62	3	49277527	3_34	1	0.0412661077935372	55.0877217642639	3.79147699922361e-05	-7.05102040815835	1
ENSG00000164076.16	CAMKV	3	49870590	3_35	0	0.0189889208907917	41.8911192560396	1.32672940537328e-05	-7.10317460317599	1
ENSG00000114316.12	USP4	3	49340655	3_35	0	0.00924467318416422	18.36041959662	2.8309635020911e-06	3.45390070922073	1
ENSG00000233276.3	GPX1	3	49358324	3_35	0	0.0110370516551702	65.4855659371643	1.20547654805367e-05	-8.40663387815659	2
ENSG00000067560.10	RHOA	3	49413431	3_35	0	0.0180831280103285	49.5376105125546	1.49406233171159e-05	-7.95999999999838	1
ENSG00000145022.4	TCTA	3	49412205	3_35	0	0.0167512323280905	12.1684961946132	3.39972491684792e-06	1.2014883123903	2
ENSG00000145020.15	AMT	3	49422917	3_35	0	0.00924532304789838	18.3774741091536	2.83379230020704e-06	3.45390070921952	1
ENSG00000145029.13	NICN1	3	49429773	3_35	0	0.0195619647737276	50.8300647720213	1.65841509167666e-05	8.02399999999796	1
ENSG00000164062.12	APEH	3	49673881	3_35	0	0.0581988435804912	89.0853361813604	8.64730314347694e-05	10.1382113821143	1
ENSG00000173531.15	MST1	3	49671336	3_35	0	0.0410240020439677	71.929294360958	4.92157299211951e-05	8.7558473205092	2
ENSG00000164068.15	RNF123	3	49696796	3_35	0	0.00936128087419674	42.4157392752964	6.62250694402235e-06	-7.55645161290265	1
ENSG00000185614.4	FAM212A	3	49797334	3_35	0	0.01134352357646	29.8657060314435	5.65042181055261e-06	6.54074074074284	1
ENSG00000183763.8	TRAIP	3	49856597	3_35	0	0.0112223348668076	29.7623346412494	5.57070710279181e-06	-6.56617647058778	1
ENSG00000164078.12	MST1R	3	49903379	3_35	0	0.00979439885997069	26.4670594914172	4.32358085477114e-06	-5.94278822402678	2
ENSG00000004534.14	RBM6	3	49940636	3_35	0	0.0093461330759822	25.8777746777943	4.03384301831226e-06	5.83739837398495	1
ENSG00000001617.11	SEMA3F	3	50136751	3_35	0	0.0116520937455394	31.1392286826706	6.05162386000412e-06	6.32800000000157	1
ENSG00000188338.14	SLC38A3	3	50204954	3_35	0	0.01451826780264	22.8062938269161	5.52242242548599e-06	5.06349206349299	1
ENSG00000012171.19	SEMA3B	3	50267802	3_35	0	0.0268254323502882	16.245619516984	7.26847186052297e-06	-1.84422110552778	1
ENSG00000179564.3	LSMEM2	3	50278688	3_35	0	0.0354492526514189	19.0745172427427	1.12777053712132e-05	-2.05102040816415	1
ENSG00000243477.5	NAT6	3	50298716	3_35	0	0.00961178325529066	5.58678978511196	8.95625406664243e-07	-1.96421502452766	2
ENSG00000186792.16	HYAL3	3	50295266	3_35	0	0.011696579630912	7.67661373431434	1.49757532630319e-06	-0.583999999999823	1
ENSG00000114395.10	CYB561D2	3	50350442	3_35	0	0.00928087540798694	17.0921971496718	2.64573864927954e-06	4.16972477064362	1
ENSG00000007402.11	CACNA2D2	3	50504338	3_35	0	0.0349652638265521	13.4566345022708	7.84753699466922e-06	0.00540540540540694	1
ENSG00000114735.9	HEMK1	3	50569633	3_35	0	0.0137680874420687	7.43955367604807	1.70836475377009e-06	0.417112299465047	1
ENSG00000114738.10	MAPKAPK3	3	50611291	3_35	0	0.0389581401678516	26.7748650827675	1.73974506207744e-05	-3.56538461538557	1
ENSG00000114737.15	CISH	3	50611939	3_35	0	0.00937724733052514	6.39932552158505	1.0008515797062e-06	1.41326530612245	1
ENSG00000145050.15	MANF	3	51380917	3_35	0	0.00934666474058343	5.27769689164177	8.22737352579264e-07	-0.760233918128921	1
ENSG00000259956.1	RBM15B	3	51391456	3_35	0	0.0182399083700927	10.4555514248694	3.18075120416982e-06	1.14350797266519	1
ENSG00000164081.12	TEX264	3	51669048	3_35	0	0.0102456359802467	5.44418853644315	9.30319628270737e-07	-0.293785310734337	1
ENSG00000114767.6	RRP9	3	51941930	3_37	0	0.0220419693515541	15.0529450545769	5.53390852683777e-06	1.84435797665361	1
ENSG00000041880.14	PARP3	3	51933999	3_37	0	0.00798051932449728	5.62011311649961	7.48059798390276e-07	0.582524271844632	1
ENSG00000248487.8	ABHD14A	3	51972037	3_37	0	0.0134435930790877	10.4555063252035	2.34433965128114e-06	1.36440677966089	1
ENSG00000239732.3	TLR9	3	52227015	3_37	0	0.00947449230005515	7.21001712687871	1.13933738765912e-06	1.34883720930204	1
ENSG00000164088.17	PPM1M	3	52245935	3_37	0	0.00734842625865362	4.85585725125762	5.95141667084996e-07	-0.11290322580646	1
ENSG00000168237.17	GLYCTK	3	52291743	3_37	0	0.0104873878469042	8.15156846026849	1.42583284693076e-06	1.40322580645135	1
ENSG00000114841.17	DNAH1	3	52316196	3_37	0	0.00719611463863223	4.6619120788691	5.59528558046039e-07	-0.0308641975308628	1
ENSG00000010319.6	SEMA3G	3	52444898	3_37	0	0.00850292833073341	6.20751079961877	8.80331228070318e-07	0.860962566845048	1
ENSG00000114854.7	TNNC1	3	52454186	3_37	0	0.00888634883191797	6.61615270422128	9.80593439547471e-07	0.709645401066533	2
ENSG00000010322.15	NISCH	3	52455611	3_37	0	0.00716195231042038	4.61785489884382	5.51609596243317e-07	0.122448979591812	1
ENSG00000010327.10	STAB1	3	52495250	3_37	0	0.00740602274278757	4.92818045245525	6.08739872099083e-07	-0.32967032967032	1
ENSG00000168273.7	SMIM4	3	52533172	3_37	0	0.00859805586620333	6.31055202448396	9.04956533066958e-07	-1.21183884659805	2
ENSG00000168268.10	NT5DC2	3	52534789	3_37	0	0.00961929877754464	7.35060369117826	1.17930605435172e-06	1.34474215975771	2
ENSG00000163938.16	GNL3	3	52686064	3_37	0	0.010658316162642	8.3014432400818	1.47571437295093e-06	1.57723577235786	1
ENSG00000163939.18	PBRM1	3	52685800	3_37	0	0.0103960486026783	8.07048028785599	1.39935462614053e-06	-1.50781249999972	1
ENSG00000114904.12	NEK4	3	52771077	3_37	0	0.00937476905277479	7.11191377757826	1.11200609083249e-06	1.45238095238083	1
ENSG00000055955.15	ITIH4	3	52833204	3_37	0	0.0815035734184187	27.3503342210429	3.71791446070194e-05	-3.24767485123148	2
ENSG00000272573.5	MUSTN1	3	52834429	3_37	0	0.047838087256375	22.3011261621532	1.7793472309497e-05	-2.96598639455834	1
ENSG00000213533.11	TMEM110	3	52897955	3_37	0	0.102708134345678	29.5692164927915	5.0652952283104e-05	-3.38095238095414	1
ENSG00000163935.13	SFMBT1	3	53048921	3_37	0	0.0638478937679086	25.0274584916126	2.66516088372204e-05	-3.15862068965452	1
ENSG00000163932.13	PRKCD	3	53160303	3_37	0	0.00741420583734065	4.93841329640364	6.10677863959113e-07	-0.373737373737377	1
ENSG00000163931.15	TKT	3	53234219	3_37	0	0.00905848918419439	6.79383957078832	1.02643431577861e-06	-0.672706846520451	2
ENSG00000272886.5	DCP1A	3	53347519	3_37	0	0.00838509817722211	6.07821478087	8.50049663589531e-07	0.620227038183574	1
ENSG00000016391.10	CHDH	3	53846340	3_37	0	0.0695204924145459	25.8406407797745	2.99623742234821e-05	2.40521739130369	1
ENSG00000113812.13	ACTR8	3	53903238	3_37	0	0.0097590593835688	7.48432966989592	1.2182066763634e-06	-0.917060944591464	2
ENSG00000113811.10	SELENOK	3	53892083	3_37	0	0.00995301909694768	7.66675744863048	1.27270182460572e-06	0.94736842105256	1
ENSG00000180376.16	CCDC66	3	56545510	3_39	0	0.0215963682145802	5.36005136288156	1.93067770038282e-06	0.62953125980081	2
ENSG00000163946.13	FAM208A	3	56682894	3_39	0	0.0220505580474953	5.55392083870467	2.04258141409762e-06	0.596774193548065	1
ENSG00000163947.11	ARHGEF3	3	57078950	3_39	0	0.0200856372233644	4.68479843406556	1.56941077457555e-06	0.150047597050717	2
ENSG00000144730.17	IL17RD	3	57170597	3_39	0	0.0243982910229783	6.49690198694387	2.64378313500046e-06	-0.648648648648735	1
ENSG00000163666.8	HESX1	3	57226802	3_39	0	0.0206717821126258	4.95258796500108	1.70753739023159e-06	0.388888888888983	1
ENSG00000239388.8	ASB14	3	57294482	3_39	0	0.0214454366141256	5.29473960218857	1.89382394928091e-06	0.746835443037971	1
ENSG00000174844.14	DNAH12	3	57544056	3_39	0	0.0202474308208087	4.75947824504429	1.60727198675181e-06	-0.156695156695161	1
ENSG00000174840.8	PDE12	3	57556472	3_39	0	0.0202271416182772	4.75015054974115	1.60251460009259e-06	0.368421052631466	1
ENSG00000168374.10	ARF4	3	57597784	3_39	0	0.033781733731386	9.53689080038416	5.37339602788469e-06	1.34405709032355	2
ENSG00000174839.12	DENND6A	3	57692733	3_39	0	0.0201144510257325	4.69813950950062	1.57613785005769e-06	-0.11142857142857	1
ENSG00000163681.14	SLMAP	3	57755619	3_39	0	0.0524888906431674	13.6771902705582	1.19735901465571e-05	1.97619047619013	1
ENSG00000136068.14	FLNB	3	58007522	3_39	0	0.0201669233080587	4.72239608571107	1.58840835416735e-06	-0.323308270676611	1
ENSG00000163684.11	RPP14	3	58306531	3_40	0	0.0145106275665216	6.48465864575626	1.56939917782066e-06	0.934782608695177	1
ENSG00000168297.15	PXK	3	58332497	3_40	0	0.0147944207359164	6.66455199141578	1.64448164813774e-06	-0.768181818181819	1
ENSG00000168291.12	PDHB	3	58431463	3_40	0	0.0237710441490333	11.0766774713116	4.39155043106144e-06	1.65855337852664	2
ENSG00000168306.12	ACOX2	3	58530656	3_40	0	0.0192641158413293	9.11875069349965	2.9298442164848e-06	1.16030534351145	1
ENSG00000168309.16	FAM107A	3	58627651	3_40	0	0.0142090019717346	6.2895906137108	1.49054831682072e-06	0.627659574468409	1
ENSG00000144724.19	PTPRG	3	61561091	3_41	0	0.0142487556897045	4.69223019216469	1.11510652047317e-06	0.0577798091425384	2
ENSG00000114405.10	C3orf14	3	62319398	3_41	0	0.0146335874706168	4.93972713444437	1.20562951953685e-06	0.266272189349059	1
ENSG00000163618.17	CADPS	3	62875160	3_42	0	0.0211808472509185	4.64663384930705	1.64150377425689e-06	0.0368130631599296	2
ENSG00000163632.12	C3orf49	3	63819161	3_43	0	0.0181115060541801	5.92659216135884	1.79027486050181e-06	-0.65110565110534	1
ENSG00000163634.11	THOC7	3	63856953	3_43	0	0.0193075725368859	6.52135131485969	2.10002941358256e-06	-0.679815709242282	2
ENSG00000163635.17	ATXN7	3	63864984	3_43	0	0.0399252160747293	13.3066888109338	8.86089073862459e-06	2.05434782608609	1
ENSG00000163636.10	PSMD6	3	64023832	3_43	0	0.0340978394784771	11.8282847312216	6.72680344364988e-06	-1.26730266830443	2
ENSG00000144741.17	SLC25A26	3	66134027	3_45	0	0.013390553324652	7.47968479565835	1.67048248090885e-06	-1.01467439595319	2
ENSG00000144749.13	LRIG1	3	66501565	3_45	0	0.0222651426248121	12.2076675456162	4.53333987723593e-06	-1.36866359446992	1
ENSG00000163376.11	KBTBD8	3	66998338	3_45	0	0.0100943994741065	4.85843130420221	8.17968650901835e-07	-0.26143790849681	1
ENSG00000172340.14	SUCLG2	3	67654746	3_45	0	0.0298370711774625	14.9389957527175	7.43425921232954e-06	1.76744186046468	1
ENSG00000183662.10	FAM19A1	3	68003750	3_45	0	0.011960305415103	6.4314161870631	1.28294781007909e-06	-0.704545454545382	1
ENSG00000163377.15	FAM19A4	3	68952323	3_46	0	0.0207066160480871	5.64446128689671	1.94935858475344e-06	-0.536082474226866	1
ENSG00000144747.15	TMF1	3	69052218	3_46	0	0.0202488253129488	5.43632441867945	1.83596883597175e-06	0.426395939086302	1
ENSG00000144744.16	UBA3	3	69078639	3_46	0	0.0287113850670606	8.69234202589837	4.16246942042066e-06	0.946745562130002	1
ENSG00000163380.15	LMOD3	3	69122652	3_46	0	0.0314670832275998	9.5489618776685	5.0115579188714e-06	-1.07738095238048	1
ENSG00000163412.12	EIF4E3	3	71752841	3_48	0	0.0215690186222984	9.97140313620753	3.58712710668154e-06	1.18253968253982	1
ENSG00000170837.2	GPR27	3	71759415	3_48	0	0.0352318793970645	14.2261108876956	8.35953471795716e-06	1.55714285714254	1
ENSG00000144736.13	SHQ1	3	72861639	3_49	0	0.0185742622311955	4.61651126941774	1.43016313210191e-06	0.0218978102189721	1
ENSG00000172986.12	GXYLT2	3	72975199	3_49	0	0.025181930329919	7.45141368297512	3.1295925450587e-06	1.0157480314961	1
ENSG00000163605.14	PPP4R2	3	72996720	3_49	0	0.0288573216698778	8.72314650229169	4.19845296779527e-06	-1.31746031746067	1
ENSG00000255423.1	EBLN2	3	73061902	3_49	0	0.0582200096815098	15.3157975745971	1.48720897155142e-05	1.98387096774234	1
ENSG00000113805.8	CNTN3	3	74520712	3_50	0	0.0404570073632629	12.2211010816188	8.24639619137435e-06	1.52711269356947	2
ENSG00000227124.8	ZNF717	3	75784818	3_51	0	0.0184292054650197	5.7986810952536	1.782362115025e-06	-0.562641099360393	2
ENSG00000185008.17	ROBO2	3	75906907	3_51	0	0.0199643722902859	6.54319808358612	2.1787421403639e-06	0.700507614213166	1
ENSG00000114480.12	GBE1	3	81762506	3_54	0	0.0174868773557497	4.63834958388257	1.35280701680283e-06	0.108571428571478	1
ENSG00000206538.8	VGLL3	3	86991242	3_57	0	0.0247005625241828	9.95011476860393	4.09916159855723e-06	-1.39999999999991	1
ENSG00000083937.8	CHMP2B	3	87227121	3_57	0	0.0200930979100039	7.97683205440247	2.67323694448966e-06	0.986429453318934	2
ENSG00000175105.6	ZNF654	3	88059734	3_58	0	0.0160287696905921	4.84895011564332	1.29630743107255e-06	0.221258134490171	1
ENSG00000163320.10	CGGBP1	3	88122078	3_58	0	0.0309803026513493	10.9894684257063	5.67835378364208e-06	-1.45226130653306	1
ENSG00000179021.9	C3orf38	3	88150148	3_58	0	0.0170405285562848	5.41788898264131	1.53983174480845e-06	-0.465116279069722	1
ENSG00000184500.14	PROS1	3	93974610	3_59	0	0.0222972551177358	5.35175220720699	1.99024941693213e-06	-0.388888888889165	1
ENSG00000178750.2	STX19	3	94032097	3_59	0	0.0626589135107871	15.0460330325938	1.57240702915379e-05	2.00689655172413	1
ENSG00000178700.7	DHFR2	3	94061265	3_59	0	0.0466199724412081	12.2540896100703	9.52825057814053e-06	-1.75748775214254	2
ENSG00000178694.9	NSUN3	3	94062771	3_59	0	0.0400310548347601	10.8220125268347	7.22545452381174e-06	-1.49781659388584	1
ENSG00000080200.9	CRYBG3	3	97826055	3_61	0	0.0229068601331853	8.86758811114198	3.38790467469397e-06	-1.04516129032237	1
ENSG00000170854.17	RIOX2	3	97971479	3_61	0	0.0184154670216071	6.83565662685444	2.09953481966856e-06	-0.72799999999993	1
ENSG00000231861.2	OR5K2	3	98497231	3_62	0	0.0246514986420348	5.68542611534912	2.33757983491366e-06	-0.577340498912495	2
ENSG00000080822.16	CLDND1	3	98523270	3_62	0	0.03810337702694	9.75704268728663	6.20071511552663e-06	-1.16901408450739	1
ENSG00000057019.15	DCBLD2	3	98901239	3_62	0	0.1404432173359	22.2090242331027	5.20223963371735e-05	-2.31229235880485	1
ENSG00000168386.18	FILIP1L	3	100105841	3_63	0	0.0317644807114756	11.1224038346896	5.89251266861651e-06	1.7823129251701	1
ENSG00000036054.12	TBC1D23	3	100261437	3_63	0	0.0264088964562812	9.39733832588043	4.13918866542387e-06	1.30344827586192	1
ENSG00000114021.11	NIT2	3	100336281	3_63	0	0.0222990687244448	7.82003800237887	2.90841044153004e-06	1.23484848484815	1
ENSG00000154174.7	TOMM70	3	100401425	3_63	0	0.017628470154393	5.63247088032905	1.6560509166464e-06	0.457044673539498	1
ENSG00000206535.7	LNP1	3	100402006	3_63	0	0.026020327844014	9.25901223459054	4.01825531390467e-06	1.25757575757598	1
ENSG00000114354.13	TFG	3	100709093	3_63	0	0.0277793950300139	9.86964272283459	4.57282225599553e-06	1.43493738586456	2
ENSG00000154175.16	ABI3BP	3	100990397	3_64	0	0.0137131525136031	4.90176084109414	1.12111336456346e-06	-0.521363299973521	2
ENSG00000138468.15	SENP7	3	101513249	3_64	0	0.0160677134021081	12.4999796517567	3.34983555842703e-06	-3.40310077519346	1
ENSG00000174173.6	TRMT10C	3	101561866	3_64	0	0.0147556475230866	7.1641934236997	1.76313546287052e-06	1.67857142857167	1
ENSG00000114391.12	RPL24	3	101687152	3_64	0	0.0944102454214399	24.9525866118532	3.92911557603749e-05	-3.28387096774217	1
ENSG00000144815.15	NXPE3	3	101779233	3_64	0	0.0226975373092498	9.04846494699311	3.42541939599738e-06	-1.17684933999115	2
ENSG00000170017.12	ALCAM	3	105366626	3_66	0	0.0183198262544233	6.87234119638169	2.09983982985853e-06	0.771186440677475	1
ENSG00000138472.10	GUCA1C	3	108722933	3_67	0	0.0219630885822183	11.1641596199718	4.08958798271203e-06	-1.43703703703703	1
ENSG00000114446.4	IFT57	3	108222767	3_67	0	0.0144610425987081	7.2775886937978	1.75528328830473e-06	0.722848702472401	2
ENSG00000144821.9	MYH15	3	108529575	3_67	0	0.0131702753908729	6.40951739647827	1.40792750194655e-06	-0.684210526315485	1
ENSG00000198919.12	DZIP3	3	108590476	3_67	0	0.0218900297773055	11.1331176906206	4.06465096255536e-06	-1.44444444444395	1
ENSG00000177707.10	NECTIN3	3	111070094	3_69	0	0.0270212388386502	11.3246564581671	5.10376181132805e-06	-1.43352601156122	1
ENSG00000144824.20	PHLDB2	3	111732536	3_69	0	0.0133583694028614	4.76889746654452	1.06250636293463e-06	-0.257142857142827	1
ENSG00000144827.8	ABHD10	3	111978835	3_69	0	0.0211712398017163	9.04996640566653	3.19560700121491e-06	-1.05223880597042	1
ENSG00000144834.13	TAGLN3	3	112013010	3_69	0	0.0153891619434132	6.08314651789192	1.56136109027051e-06	-0.963235294117681	1
ENSG00000091972.18	CD200	3	112334080	3_69	0	0.0131502788626231	4.62316028682214	1.01399081005247e-06	0.105691056910587	1
ENSG00000144848.10	ATG3	3	112561859	3_69	0	0.0135306507748247	4.88785444949059	1.10305471578348e-06	0.212086009186275	2
ENSG00000138459.8	SLC35A5	3	112561371	3_69	0	0.0140016211401209	5.20552905466065	1.21563529958554e-06	-0.376681614349829	1
ENSG00000163606.10	CD200R1	3	112975136	3_69	0	0.0187461610650069	7.91762226283846	2.47552449573952e-06	-0.86301369862972	1
ENSG00000163607.15	GTPBP8	3	112991286	3_69	0	0.0151548209436716	5.94059028776363	1.50155248112435e-06	-0.591549295774749	1
ENSG00000163608.14	NEPRO	3	113019471	3_69	0	0.0152153731529551	5.97763121794839	1.51695197477923e-06	-0.582435432094925	2
ENSG00000144857.14	BOC	3	113210770	3_70	0	0.019798948537165	5.06805155162715	1.67356758767725e-06	-0.285771883841009	3
ENSG00000206530.10	CFAP44	3	113440894	3_70	0	0.125350156575958	22.5214832126616	4.70849349872399e-05	2.60881110816401	2
ENSG00000163611.11	SPICE1	3	113515105	3_70	0	0.0194452173226796	4.9002740117969	1.58925385026052e-06	-0.228486646884374	1
ENSG00000072858.10	SIDT1	3	113532232	3_70	0	0.0557148023500352	14.7574788056296	1.37133281325031e-05	1.61555206925862	2
ENSG00000121579.12	NAA50	3	113746012	3_70	0	0.0353681770976776	10.4836917204418	6.18424980245913e-06	-1.3461538461541	1
ENSG00000184307.14	ZDHHC23	3	113948387	3_70	0	0.019740395460677	5.04048684073654	1.65954273146551e-06	0.345299145299105	1
ENSG00000151576.10	QTRT2	3	114006229	3_70	0	0.0208224802306211	5.53727865060846	1.92304276787923e-06	-0.540983606557503	1
ENSG00000163617.10	CCDC191	3	114056663	3_70	0	0.1391618931208	23.5439307705877	5.46461293517027e-05	2.33091787439584	1
ENSG00000144847.12	IGSF11	3	119146150	3_74	0	0.0282892616781409	9.04707968187768	4.26864593864986e-06	1.08664259927856	1
ENSG00000121578.12	B4GALT4	3	119241202	3_74	0	0.0314078193326484	10.0244504664059	5.25119884513834e-06	-1.22222222222286	1
ENSG00000031081.10	ARHGAP31	3	119382192	3_74	0	0.0195663219406503	5.61028935930807	1.8308575776711e-06	-0.367088607595184	1
ENSG00000163389.10	POGLUT1	3	119468031	3_74	0	0.0809076810229875	18.9525723148175	2.55751401072828e-05	2.14146375608556	2
ENSG00000113845.9	TIMMDC1	3	119498465	3_74	0	0.018244998568813	4.95978750805809	1.50927024344341e-06	0.306133999538563	2
ENSG00000144843.11	ADPRH	3	119579733	3_74	0	0.0177028952573634	4.67926177007489	1.38159816197309e-06	0.0571585468114119	2
ENSG00000121577.13	POPDC2	3	119665057	3_74	0	0.0180847312434267	4.87772243531452	1.47125939127534e-06	0.259541984732616	1
ENSG00000138495.6	COX17	3	119677824	3_74	0	0.0316696486677179	10.1020892211175	5.33598439619613e-06	1.2417582417584	1
ENSG00000183833.16	MAATS1	3	119702856	3_74	0	0.0178891589141486	4.7765983402752	1.42517682302719e-06	0.214229787680368	2
ENSG00000144852.17	NR1I2	3	119780660	3_74	0	0.0639066002965152	16.7080050144945	1.78086261523003e-05	1.78571428571404	1
ENSG00000082701.14	GSK3B	3	120094435	3_74	0	0.017585337618187	4.61730475139685	1.35425159596665e-06	0.0454545454545494	1
ENSG00000175697.10	GPR156	3	120285335	3_74	0	0.0193402150239618	5.50213334988886	1.77481265035545e-06	-0.513423916254194	2
ENSG00000163428.3	LRRC58	3	120348564	3_74	0	0.0284328184380995	9.09439067488351	4.31274344720563e-06	1.17589410365704	2
ENSG00000065518.7	NDUFB4	3	120597356	3_74	0	0.0387297315404684	11.9870593238307	7.74314241158883e-06	-1.50931677018677	1
ENSG00000144840.8	RABL3	3	120743477	3_74	0	0.0203915676114844	5.99483087357408	2.03886116846907e-06	-0.589610389610724	1
ENSG00000153767.9	GTF2E1	3	120742872	3_74	0	0.0180320225528815	4.85057730601492	1.45880746829488e-06	0.249641690459249	2
ENSG00000145087.12	STXBP5L	3	120907637	3_75	0	0.0213798429984822	4.64827288918261	1.65751029212311e-06	-0.0676923076923052	1
ENSG00000173230.15	GOLGB1	3	121749947	3_75	0	0.0267086077435675	6.89254579634618	3.07037213384901e-06	-1.31972789115622	1
ENSG00000173226.16	IQCB1	3	121788384	3_75	0	0.0213299459979774	4.69333513714389	1.66967301608968e-06	-0.164081754609389	2
ENSG00000145088.8	EAF2	3	121835057	3_75	0	0.0262126936256407	6.40312153739399	2.79939061506497e-06	-0.645454545454955	1
ENSG00000163406.10	SLC15A2	3	121893969	3_75	0	0.0373484812361594	10.2318994925434	6.37366623092426e-06	1.80231736153644	2
ENSG00000121552.3	CSTA	3	122325535	3_76	0	0.038265457777211	9.19856794121747	5.87066419543112e-06	-1.05604203152336	1
ENSG00000114023.15	FAM162A	3	122384273	3_76	0	0.0622153846832387	13.7784984054225	1.42974895116626e-05	1.73991935483864	1
ENSG00000196981.3	WDR5B	3	122416348	3_76	0	0.0236544848657828	4.70219659815437	1.85513014772217e-06	-0.109008660651508	2
ENSG00000114030.12	KPNA1	3	122514621	3_76	0	0.0841530461706491	16.652765706303	2.33731000775809e-05	-2.39080459770036	1
ENSG00000173200.12	PARP15	3	122577955	3_76	0	0.120336053638221	20.1007553995854	4.03430054861529e-05	-2.52934504315796	2
ENSG00000173193.13	PARP14	3	122680360	3_76	0	0.0380493723978116	9.14543911743658	5.80379636607665e-06	-1.02647270255368	2
ENSG00000169087.10	HSPBAP1	3	122793842	3_76	0	0.0547671574299629	12.5723179571328	1.14840655272586e-05	1.67596514398165	2
ENSG00000138463.8	DIRC2	3	122795125	3_76	0	0.0328851912752968	7.77908465968041	4.26666922928628e-06	1.16379310344773	1
ENSG00000082684.14	SEMA5B	3	122921559	3_76	0	0.0234380824286072	4.61652973438816	1.80467008770795e-06	0.111707894189313	2
ENSG00000065485.19	PDIA5	3	123066749	3_76	0	0.0235867549359746	4.67547050923844	1.83930445338799e-06	0.15492957746479	1
ENSG00000121542.11	SEC22A	3	123202292	3_76	0	0.0236899507332188	4.71616674090273	1.86343142154595e-06	-0.297114377299166	2
ENSG00000206527.9	HACD2	3	123588902	3_76	0	0.0315876059760047	7.40245596018924	3.89989262513443e-06	-0.984210526315459	1
ENSG00000160145.15	KALRN	3	124079163	3_77	0	0.0212824361578035	5.68705324926156	2.01868585325213e-06	-0.52017937219716	1
ENSG00000114491.13	UMPS	3	124725460	3_77	0	0.0198807684255065	5.02184900375927	1.66516365247759e-06	-0.0215550538465425	2
ENSG00000082781.11	ITGB5	3	124902344	3_77	0	0.0203089726097003	5.17414827744077	1.75261663600701e-06	0.272000000000021	1
ENSG00000221955.10	SLC12A8	3	125128554	3_77	0	0.0232787454955005	6.44409531544508	2.50196732319818e-06	0.567251461988177	1
ENSG00000163885.11	CFAP100	3	126394612	3_78	0	0.0425734607618861	10.1022664483736	7.17328158923815e-06	1.26780588737183	2
ENSG00000163848.19	ZNF148	3	125375658	3_78	0	0.0236987474464294	4.62187867431139	1.8268548364752e-06	0.00975609756097922	1
ENSG00000114520.10	SNX4	3	125521025	3_78	0	0.0385962067524586	9.18151619118999	5.91043076231658e-06	1.06250000000002	1
ENSG00000144909.7	OSBPL11	3	125593286	3_78	0	0.0728328647810802	15.176980518357	1.8436262152519e-05	-1.84337349397655	1
ENSG00000189366.9	ALG1L	3	126012249	3_78	0	0.0415090137704751	9.86435283139911	6.82922023308989e-06	-1.49275362318876	1
ENSG00000114547.9	ROPN1B	3	125967918	3_78	0	0.079690475507843	16.0342777034856	2.13115935523054e-05	-2.10399999999958	1
ENSG00000114544.16	SLC41A3	3	126068283	3_78	0	0.0256268284532872	5.35133545518237	2.28726847083664e-06	0.57560705573088	2
ENSG00000144908.13	ALDH1L1	3	126197538	3_78	0	0.0397146781653343	9.44957285746527	6.25926488707093e-06	1.29798273526265	2
ENSG00000070476.14	ZXDC	3	126477300	3_78	0	0.0299926373076544	6.82027805791917	3.41174718762652e-06	0.763291285387711	2
ENSG00000159650.8	UROC1	3	126517918	3_79	0	0.0918514839099203	20.2727314218322	3.10569318678812e-05	-2.39849624060173	1
ENSG00000180767.9	CHST13	3	126524576	3_79	0	0.086704213785843	19.7197903247086	2.85169190607524e-05	-2.3492063492066	1
ENSG00000197763.14	TXNRD3	3	126655148	3_79	0	0.0241909185983483	7.6925991589933	3.10374168262137e-06	-0.984726106203501	2
ENSG00000159685.10	CHCHD6	3	126704594	3_79	0	0.0182434563866364	5.0649615736293	1.54114457975708e-06	-0.36144578313268	1
ENSG00000114554.11	PLXNA1	3	126988533	3_79	0	0.0253537602650922	8.13046881329882	3.43809658814128e-06	-1.0150375939849	1
ENSG00000114631.10	PODXL2	3	127628671	3_79	0	0.0206928051125453	6.23731793806623	2.15266948842316e-06	0.647435897436078	1
ENSG00000114626.17	ABTB1	3	127674918	3_79	0	0.158388005795562	25.5773947087185	6.75676324926178e-05	2.5770491803279	1
ENSG00000187715.13	KBTBD12	3	127915717	3_79	0	0.021795367425066	6.72076343486769	2.44310936904598e-06	0.722222222222151	1
ENSG00000175792.11	RUVBL1	3	128153759	3_79	0	0.0173869953504893	4.61779295300771	1.33911877851572e-06	0.000332716016982398	2
ENSG00000132394.10	EEFSEC	3	128162770	3_79	0	0.0174150711710033	4.63279530440464	1.34563870685486e-06	0.0579710144927545	1
ENSG00000170893.3	TRH	3	129973831	3_80	0	0.0432428236111483	11.1054051091266	8.0095580877013e-06	-1.36799999999979	1
ENSG00000075785.12	RAB7A	3	128726742	3_80	0	0.0282944599038477	7.13224411514313	3.36579540571361e-06	-0.898437499999967	1
ENSG00000177646.18	ACAD9	3	128881533	3_80	0	0.0223415077480893	4.92878244911483	1.83659007748129e-06	0.282186948853673	1
ENSG00000114654.7	EFCC1	3	129004115	3_80	0	0.0250584071296994	5.99861996407364	2.50706108171023e-06	-0.673611111111075	1
ENSG00000114656.10	KIAA1257	3	129002467	3_80	0	0.0233167585313857	5.32694022416044	2.07160096265448e-06	0.373015873015824	1
ENSG00000172780.16	RAB43	3	129122387	3_80	0	0.0216904240713612	4.65326437939159	1.68339439440204e-06	-0.112642235816764	2
ENSG00000240682.9	ISY1	3	129161573	3_80	0	0.0228165328215155	5.12482256422021	1.95024237772026e-06	0.36744186046505	1
ENSG00000181789.14	COPG1	3	129249799	3_80	0	0.0227850266989343	5.11194550686884	1.9426558176277e-06	0.375609756097479	1
ENSG00000183624.13	HMCES	3	129278028	3_80	0	0.0253408745883593	6.10317831745213	2.57951325671645e-06	0.621350686320765	2
ENSG00000163913.11	IFT122	3	129442145	3_80	0	0.0216053671996987	4.61666739386013	1.66360548865394e-06	-0.053571428571419	1
ENSG00000004399.12	PLXND1	3	129615449	3_80	0	0.0650430680518204	14.9586587408195	1.62275807402485e-05	-1.65947242206227	1
ENSG00000172765.16	TMCC1	3	129894308	3_80	0	0.0243041755112448	5.71360664153183	2.31606815914745e-06	0.660633484163135	1
ENSG00000251287.8	ALG1L2	3	130102622	3_80	0	0.0458459842931814	11.6550830005177	8.91203282648331e-06	1.40136054421757	1
ENSG00000196455.7	PIK3R4	3	130746630	3_81	0	0.0224992822841242	4.72364257008632	1.77257980875758e-06	0.163008168662301	2
ENSG00000017260.19	ATP2C1	3	130850713	3_81	0	0.0240418045380949	5.34168057547297	2.14192905416314e-06	-0.431818181818103	1
ENSG00000114670.13	NEK11	3	131017601	3_81	0	0.0226496911859097	4.78573002451459	1.8078841028469e-06	0.230232388825823	2
ENSG00000198585.11	NUDT16	3	131381465	3_81	0	0.0231210411329156	4.97766644946593	1.91952283676695e-06	-0.30402930402926	1
ENSG00000114686.8	MRPL3	3	131502955	3_81	0	0.0282378813087487	6.84284511727194	3.22276712036419e-06	0.805714285714157	1
ENSG00000014257.15	ACPP	3	132316910	3_82	0	0.0252868944901301	5.56826178090606	2.34841716809039e-06	-0.615667868819293	2
ENSG00000129048.6	ACKR4	3	132597261	3_82	0	0.032010964428225	7.77072490497914	4.14877993419967e-06	-0.853018372703328	1
ENSG00000144868.13	TMEM108	3	133037338	3_82	0	0.0562096016909632	13.0616551095146	1.22452829716388e-05	-1.65322580645087	1
ENSG00000091527.15	CDV3	3	133573338	3_83	0	0.0150511062769895	4.97990970177736	1.25011508533219e-06	0.333333333333416	1
ENSG00000163781.12	TOPBP1	3	133661592	3_83	0	0.0154877386005667	5.24557934380262	1.35500711652263e-06	-0.348017621145191	1
ENSG00000144867.11	SRPRB	3	133788665	3_83	0	0.0315097976979195	11.8636225476683	6.23480738598503e-06	1.51879699248079	1
ENSG00000154917.10	RAB6B	3	133899502	3_83	0	0.0264554113758202	10.2302298969373	4.51398402843189e-06	1.23129251700644	1
ENSG00000174640.12	SLCO2A1	3	134051958	3_83	0	0.0147626017412211	4.80013125491053	1.18188745303854e-06	0.201086956521879	1
ENSG00000182923.16	CEP63	3	134486229	3_83	0	0.014683799675077	4.75041579258804	1.16340300334715e-06	0.0959720718147256	2
ENSG00000129055.12	ANAPC13	3	134487078	3_83	0	0.0158405006665613	5.45484538691309	1.44115752935246e-06	0.787878787878782	1
ENSG00000154928.16	EPHB1	3	134597536	3_83	0	0.0491339162202926	16.032590433177	1.31384818309452e-05	2.15503875968892	1
ENSG00000073711.10	PPP2R3A	3	135966448	3_84	0	0.0350390569928876	9.68601086130189	5.66053482667387e-06	-1.50375939849674	1
ENSG00000174579.3	MSL2	3	136192330	3_84	0	0.0209894462249203	4.90152602227766	1.71590167727946e-06	0.376000000000025	1
ENSG00000114054.13	PCCB	3	136249986	3_84	0	0.0240461458497417	6.16831097530141	2.47384134227297e-06	-0.905405405405581	1
ENSG00000118007.12	STAG1	3	136752490	3_84	0	0.0394990156436638	10.8090966846956	7.1209146395361e-06	1.77142857142931	1
ENSG00000158092.6	NCK1	3	136862055	3_84	0	0.0289854521657175	7.91183938145285	3.82487852851112e-06	0.985801217038832	1
ENSG00000066405.12	CLDN18	3	137998902	3_85	0	0.0139090138577174	4.71062603388251	1.0927858762746e-06	0.0468251486883968	2
ENSG00000158163.14	DZIP1L	3	138115664	3_85	0	0.0180170681170627	7.11535478760119	2.13816288148638e-06	-0.849141394479729	2
ENSG00000114098.17	ARMC8	3	138187696	3_85	0	0.0630563904195294	18.853572212876	1.98281803668946e-05	-1.89405684754569	1
ENSG00000181322.13	NME9	3	138329935	3_85	0	0.0206771574798423	8.3967291153736	2.89575012482541e-06	0.839552364014375	2
ENSG00000158220.13	ESYT3	3	138434098	3_85	0	0.0290817625706268	11.577654139654	5.61566770876215e-06	1.3875130413409	2
ENSG00000114107.8	CEP70	3	138594051	3_85	0	0.0269207596673605	10.8565315452684	4.87459473541519e-06	1.59913793103509	1
ENSG00000175110.11	MRPS22	3	139006016	3_85	0	0.0197073172502409	7.94961046649579	2.61296421567237e-06	0.999999999999876	1
ENSG00000184432.9	COPB2	3	139389874	3_85	0	0.0151126625758927	5.4814335301674	1.38164109901436e-06	0.500000000000145	1
ENSG00000114115.9	RBP1	3	139540080	3_85	0	0.0209256034857692	8.50800385473931	2.96937997430943e-06	-0.992094861659864	1
[truncated: 7,463 more rows]
