# Supplementary material for: Adjusting for genetic confounders in transcriptome-wide association studies improves discovery of risk genes of complex traits
Source: Nat Genet. 2024 Jan 26;56(2):336–47. doi: 10.1038/s41588-023-01648-9 (PMC10864181; doi:10.1038/s41588-023-01648-9)
Supplement: Supplementary file 5 — cTWAS results of all analyzed genes across all tissues for IBD, SCZ, and SBP. Results are stored separately for each combination of traits and tissues. Column legends for each set of results are the same as in Supplementary Table 1. [file 41588_2023_1648_MOESM5_ESM.zip › IBD_Brain_Caudate_basal_ganglia.csv]

id	genename	chrom	pos	region_tag	cs_index	PIP	tau2	PVE	z	num_eqtl
ENSG00000237330.2	RNF223	1	1074061	1_1	0	0.00827659504564449	4.67723734219412	6.45656043726458e-07	-0.0361810028264827	2
ENSG00000187583.10	PLEKHN1	1	966179	1_1	0	0.00955913141432807	5.93230215419764	9.45805425246039e-07	-0.508099973305155	2
ENSG00000187642.9	PERM1	1	1065797	1_1	0	0.00827270616545173	4.67431161582658	6.44948988833517e-07	0.0335570469798561	1
ENSG00000188290.10	HES4	1	1000018	1_1	0	0.037016904668899	18.131239372017	1.11940617336248e-05	-1.79326808610935	2
ENSG00000187608.8	ISG15	1	1000814	1_1	0	0.00944884151313841	5.80557443861365	9.14921573180577e-07	-0.543010752688196	1
ENSG00000131591.17	C1orf159	1	1067054	1_1	0	0.00897221549576566	5.45678384827621	8.16575889396527e-07	-0.503496503496504	1
ENSG00000162571.13	TTLL10	1	1173815	1_1	0	0.0197759172977287	17.3109034494408	5.70974189777854e-06	2.94901960784286	1
ENSG00000162572.20	SCNN1D	1	1280332	1_1	0	0.0104822804034084	9.56896361890751	1.6729416052071e-06	2.18658892128354	1
ENSG00000127054.20	INTS11	1	1337898	1_1	1	0.224156361756953	28.6364050803919	0.000107060599706773	5.04597701149545	1
ENSG00000169962.4	TAS1R3	1	1331096	1_1	0	0.00876408256643579	7.25323353821615	1.06022545495217e-06	1.60740740740759	1
ENSG00000162576.16	MXRA8	1	1362042	1_1	0	0.0102639804348303	11.9243386056888	2.04131591218843e-06	-2.78428636927733	2
ENSG00000221978.11	CCNL2	1	1399838	1_1	0	0.00955854852560456	8.39982854672663	1.3391291887627e-06	-1.78117647058709	1
ENSG00000242485.5	MRPL20	1	1407232	1_1	0	0.0150224063930346	16.545091064645	4.14542224899282e-06	3.03723404255202	1
ENSG00000235098.8	ANKRD65	1	1421814	1_1	0	0.0423673582112636	23.7428820217713	1.67774102704297e-05	-3.1601731601722	1
ENSG00000160072.19	ATAD3B	1	1531013	1_1	0	0.00825636674992469	4.99535636734109	6.87884554186159e-07	-0.745000000000057	1
ENSG00000228594.3	FNDC10	1	1681101	1_1	0	0.0107849902004781	9.7230410270554	1.74896846399318e-06	-1.94615384615436	1
ENSG00000008130.15	NADK	1	1759611	1_1	2	0.0488165935326624	21.8106925127805	1.77581218383556e-05	4.34374999999972	1
ENSG00000169885.9	CALML6	1	1915143	1_1	0	0.0127797285627799	9.11763599672297	1.94340799526912e-06	-0.982142857142927	1
ENSG00000178821.12	TMEM52	1	1918989	1_1	0	0.0099319002557271	11.6855391719859	1.93571408660466e-06	-2.36123777917391	2
ENSG00000205116.3	TMEM88B	1	1426253	1_1	0	0.00832585412043441	8.51079843058654	1.18184142271104e-06	2.23076923076955	1
ENSG00000142609.17	CFAP74	1	1965001	1_2	0	0.0109738860556994	5.56865442416381	1.01922676475374e-06	-0.829268292682936	1
ENSG00000187730.8	GABRD	1	2019112	1_2	0	0.0246896862569558	13.0639208511569	5.37959049153171e-06	1.598086124402	1
ENSG00000067606.16	PRKCZ	1	2051703	1_2	0	0.03882141130884	17.6744310055732	1.14439741100634e-05	-1.86530759730746	2
ENSG00000162585.16	FAAP20	1	2207868	1_2	0	0.00988805578239971	4.66172517315204	7.68807621367719e-07	-0.111205226085531	3
ENSG00000157933.9	SKI	1	2228951	1_2	0	0.0114914645651554	6.1760331133641	1.18370941967493e-06	-0.574380165289296	1
ENSG00000116151.13	MORN1	1	2367872	1_2	0	0.0123967826759673	6.75324831727044	1.39630988451796e-06	0.715384615384592	1
ENSG00000157911.9	PEX10	1	2412603	1_2	0	0.0107846742120731	5.33047366546616	9.58810845740909e-07	0.186666666666685	1
ENSG00000149527.17	PLCH2	1	2425928	1_2	0	0.0100669215404515	4.92199084668343	8.26413857871183e-07	-0.268996416864075	2
ENSG00000157881.13	PANK4	1	2533916	1_2	0	0.0102292326860998	8.00146099478152	1.36512511206985e-06	1.87820512820461	1
ENSG00000157873.17	TNFRSF14	1	2545919	1_2	1	0.784990452443631	31.0662993903489	0.000406737301969399	-5.40157480314883	1
ENSG00000142606.15	MMEL1	1	2632528	1_2	0	0.0798810203558209	27.1104320069232	3.61193683973536e-05	-2.93836978131308	1
ENSG00000215912.12	TTC34	1	2800905	1_2	0	0.00997354987624288	12.8784173943798	2.14226092382742e-06	-2.97231253867455	2
ENSG00000158109.14	TPRG1L	1	3623588	1_2	0	0.0112426558292287	5.85386586241177	1.09766998284715e-06	-0.543478260869481	1
ENSG00000078900.14	TP73	1	3659047	1_2	0	0.0183442646820158	10.3865338938752	3.17783289487424e-06	1.17266187050314	1
ENSG00000116213.15	WRAP73	1	3654319	1_2	0	0.0149963660933727	8.53136714463313	2.13385434524559e-06	0.976864348627439	2
ENSG00000235169.7	SMIM1	1	3772844	1_3	0	0.0356389180953117	13.3612897007538	7.94205696237131e-06	-1.51508455978274	2
ENSG00000116198.12	CEP104	1	3856515	1_3	0	0.0205786343147242	8.1868692011545	2.80992356977562e-06	-0.992027771153151	2
ENSG00000198912.10	C1orf174	1	3891607	1_3	0	0.0373382617483373	13.8018263658664	8.59509657677707e-06	1.59879191571352	2
ENSG00000196581.10	AJAP1	1	4654467	1_4	0	0.0831517187313511	24.9867319261788	3.46529963997747e-05	2.41044776119437	1
ENSG00000069424.14	KCNAB2	1	6004751	1_5	0	0.0170782734483239	5.36371141820043	1.52781043577771e-06	0.502732240437132	1
ENSG00000131697.17	NPHP4	1	5956524	1_5	0	0.0158417619110836	4.65877864042074	1.23093653815213e-06	0.0299402339529893	2
ENSG00000116251.9	RPL22	1	6209280	1_5	0	0.0260737407595314	9.3403051138545	4.06185589928728e-06	-1.1811320754716	1
ENSG00000116237.15	ICMT	1	6236149	1_5	0	0.0345405309740163	11.9927578304127	6.90888842512545e-06	1.44634643964878	2
ENSG00000158292.6	GPR153	1	6273567	1_5	0	0.0350065701064667	12.1195344958372	7.07612679063773e-06	-1.79723502304196	1
ENSG00000097021.19	ACOT7	1	6394628	1_5	0	0.0333618004833962	11.6647809438644	6.49061985309015e-06	-1.82882882882875	1
ENSG00000187017.15	ESPN	1	6424625	1_5	0	0.165561927968944	27.1209186310139	7.48901975889306e-05	-3.54759351677304	2
ENSG00000215788.9	TNFRSF25	1	6465275	1_5	0	0.0168508730390385	5.23791246356758	1.47211164523199e-06	-0.597272933186548	2
ENSG00000162408.10	NOL9	1	6554170	1_5	0	0.0272763880843254	9.76509297160511	4.44245818791833e-06	1.40641711229959	1
ENSG00000007923.15	DNAJC11	1	6701201	1_5	0	0.0159168362716489	4.70310082273479	1.24853621369526e-06	0.120493096369867	3
ENSG00000049245.12	VAMP3	1	7771004	1_6	0	0.0135043701577233	9.10387050507232	2.05050348030215e-06	1.08712382249475	2
ENSG00000116285.12	ERRFI1	1	8026467	1_6	0	0.0486907343122648	32.1491154961376	2.61081114965184e-05	-4.33858267716697	1
ENSG00000142599.17	RERE	1	8375112	1_6	0	0.0161991643333953	12.1134452047007	3.27280700359467e-06	1.88636363636433	1
ENSG00000142583.17	SLC2A5	1	9055292	1_6	0	0.00922108351154327	5.65722863749421	8.70053166606539e-07	-0.457364341085371	1
ENSG00000180758.11	GPR157	1	9128930	1_6	0	0.015705446363476	10.4848862601376	2.74646527987954e-06	-1.14480408858642	1
ENSG00000049239.12	H6PD	1	9235385	1_6	0	0.0270547337553106	15.3285101691099	6.91676970980602e-06	1.77387532073999	3
ENSG00000171621.13	SPSB1	1	9308150	1_7	0	0.0367620812605913	14.5272945607836	8.90727660056495e-06	2.35251798561109	1
ENSG00000171612.6	SLC25A33	1	9539060	1_7	0	0.0295306359548754	10.8504032160941	5.34415176439922e-06	-1.29591836734644	1
ENSG00000171608.15	PIK3CD	1	9650914	1_7	0	0.0198978311692282	7.14125757859145	2.36995743007129e-06	-0.740963855421927	1
ENSG00000171603.16	CLSTN1	1	9824341	1_7	0	0.021920471095947	8.11871607379958	2.96822858101513e-06	-1.00888888888822	1
ENSG00000162441.11	LZIC	1	9943262	1_7	0	0.0162368653747736	5.30254934223523	1.4359754459524e-06	-0.43195266272178	1
ENSG00000162444.11	RBP7	1	9997145	1_7	0	0.0183249747985488	6.40300690932358	1.95698484327582e-06	0.703030303030036	1
ENSG00000130939.18	UBE4B	1	10033012	1_7	0	0.0172257951721436	5.81493496268248	1.67064527255374e-06	-0.513791060845742	2
ENSG00000054523.17	KIF1B	1	10210333	1_7	0	0.0336646005452855	11.9792925569053	6.72612203317926e-06	1.40912817988079	2
ENSG00000142657.20	PGD	1	10398376	1_7	0	0.0168323623205386	5.56957929175542	1.56360686178088e-06	0.522932576439453	2
ENSG00000175279.21	CENPS	1	10429947	1_7	0	0.0174916385931911	5.94198163173469	1.73349225661196e-06	-0.604763273363685	3
ENSG00000160049.11	DFFA	1	10451303	1_7	0	0.0336573964745124	12.0518929929381	6.76543757579124e-06	1.35108329219932	2
ENSG00000204624.7	DISP3	1	11528709	1_8	0	0.0329711791997229	12.3593965192772	6.79660218886068e-06	1.35000000000022	1
ENSG00000116649.9	SRM	1	11060199	1_8	0	0.0158770617542184	5.48561904894173	1.45263292693371e-06	-0.568600475647268	2
ENSG00000171824.13	EXOSC10	1	11100310	1_8	0	0.0175240576080362	6.4114658749163	1.87392460169774e-06	-0.755501222493448	1
ENSG00000171819.4	ANGPTL7	1	11189075	1_8	0	0.031006148658286	11.7793338457149	6.09156189128569e-06	1.75177304964527	1
ENSG00000198793.12	MTOR	1	11262571	1_8	0	0.0395332485856563	14.0757679283967	9.28099859144579e-06	-1.92700729926996	1
ENSG00000132879.13	FBXO44	1	11659839	1_8	0	0.016159223633708	5.65081264255285	1.52297054894668e-06	0.490310077519442	1
ENSG00000116663.10	FBXO6	1	11663828	1_8	0	0.0150395158669489	4.97750271537323	1.24854864428902e-06	0.271904829089186	2
ENSG00000116670.14	MAD2L2	1	11691235	1_8	0	0.0206857688881275	7.96892557700831	2.74935958724889e-06	0.905660377358505	1
ENSG00000162490.6	DRAXIN	1	11695868	1_8	0	0.0153304972640754	5.15715132134713	1.31863992898802e-06	0.348101265822819	1
ENSG00000177000.10	MTHFR	1	11792243	1_9	0	0.014444640239622	6.94412692483862	1.67295587183426e-06	-0.84172661870492	1
ENSG00000011021.21	CLCN6	1	11805747	1_9	0	0.0588610498603915	20.2043616604172	1.98350474355154e-05	-2.19493319445522	2
ENSG00000116685.15	KIAA2013	1	11926801	1_9	0	0.0128661470582436	5.85993400225691	1.25748073827309e-06	0.541333333333713	1
ENSG00000083444.16	PLOD1	1	11940575	1_9	0	0.0128681466208391	5.86138883144925	1.25798840643858e-06	-0.695402298850625	1
ENSG00000116688.16	MFN2	1	11980422	1_9	0	0.117156612294855	26.8517034023956	5.24685125168187e-05	-2.98437500000023	1
ENSG00000116691.10	MIIP	1	12023126	1_9	0	0.138273825000228	28.483624171642	6.56894051417164e-05	-2.84892086330987	1
ENSG00000028137.18	TNFRSF1B	1	12166660	1_9	0	0.0118811222874511	5.11411215744202	1.01341614714394e-06	0.336601307189704	1
ENSG00000162494.5	LRRC38	1	13512887	1_10	0	0.0652067770794818	17.2556186594047	1.87665039827268e-05	-1.82142857142809	1
ENSG00000162493.16	PDPN	1	13593285	1_10	0	0.0217205783035583	6.84497204784014	2.4797229906563e-06	0.721925133689366	1
ENSG00000116731.22	PRDM2	1	13698512	1_10	0	0.0328167276479761	10.7323571165973	5.87422386904267e-06	1.37299771167029	1
ENSG00000171729.13	TMEM51	1	15150450	1_11	0	0.00755116453971916	5.42465034393216	6.83196746292774e-07	0.462500000000105	1
ENSG00000142621.19	FHAD1	1	15211208	1_11	0	0.00824810547593824	6.21005183487272	8.54298289525393e-07	0.627267687516973	3
ENSG00000142634.12	EFHD2	1	15409565	1_11	0	0.0215062091937046	15.2383171271991	5.46589115361935e-06	-1.60000000000111	1
ENSG00000132906.17	CASP9	1	15526794	1_11	0	0.00730229957107809	5.05140072681606	6.15221598158221e-07	-0.382113821138194	1
ENSG00000116138.12	DNAJC16	1	15526781	1_11	0	0.00787642554660806	5.6866292878451	7.47040582365241e-07	-0.791044776119348	1
ENSG00000116771.5	AGMAT	1	15585452	1_11	0	0.00807813642601918	5.91328352426033	7.96709492381314e-07	-0.84444444444405	1
ENSG00000116786.11	PLEKHM2	1	15684135	1_11	0	0.0177947390063029	13.1574242561885	3.9050141040091e-06	1.91187739463675	1
ENSG00000162461.7	SLC25A34	1	15737649	1_11	0	0.00700361177235431	4.67429288367221	5.46006849367358e-07	0.0671140939597023	1
ENSG00000162458.12	FBLIM1	1	15756481	1_11	0	0.00756389113586142	5.3178955779092	6.70880518091033e-07	0.790598290598118	1
ENSG00000116809.11	ZBTB17	1	15976487	1_11	0	0.00736461096732122	5.16243625914317	6.34110023720041e-07	0.22563066803165	2
ENSG00000173641.17	HSPB7	1	16019683	1_11	0	0.0110256660653103	8.91083547732833	1.63863929709529e-06	1.05490196078478	1
ENSG00000184908.17	CLCNKB	1	16044217	1_11	0	0.00910255403043392	7.03563128011742	1.06813572836332e-06	-0.96568627450949	1
ENSG00000142627.12	EPHA2	1	16156481	1_11	0	0.0130706979358152	10.3794955928431	2.26274249245588e-06	-1.40625	1
ENSG00000142632.16	ARHGEF19	1	16203554	1_11	0	0.00813544974722391	6.04221162342469	8.19856047241586e-07	0.542857142857073	1
ENSG00000132881.11	RSG1	1	16237068	1_11	0	0.00714027817130369	4.86412956420974	5.79269112025614e-07	-0.0300040303582756	2
ENSG00000055070.16	SZRD1	1	16352580	1_11	0	0.01944472741781	14.0821972543857	4.56701447796525e-06	-1.65648854961865	1
ENSG00000183888.4	C1orf64	1	16004227	1_11	0	0.0123045111690699	9.95114971213565	2.04219745447671e-06	-1.15696228071725	2
ENSG00000117122.13	MFAP2	1	16980375	1_12	0	0.0157405467927996	5.12298204683381	1.34493951710159e-06	-0.208000000000028	1
ENSG00000159363.17	ATP13A2	1	16988930	1_12	0	0.0154195033264934	4.92976195039163	1.26781661512224e-06	0.375999999999934	1
ENSG00000117118.9	SDHB	1	17052140	1_12	0	0.01943747066793	7.10256848907556	2.30258296234585e-06	0.867187499999997	1
ENSG00000179051.13	RCC2	1	17439260	1_12	0	0.0299746946633086	11.1785185628829	5.58854980586991e-06	1.36231884057948	1
ENSG00000117154.11	IGSF21	1	18108097	1_12	0	0.0172315850201458	5.9718759914581	1.7163115045212e-06	-0.545861297539507	1
ENSG00000142623.9	PADI1	1	17205426	1_12	0	0.0237936985442655	9.00325657151217	3.57290679619124e-06	-1.14545191282425	2
ENSG00000158748.3	HTR6	1	19665573	1_13	0	0.0026116388511418	4.93841713823794	2.15110196663721e-07	-0.11627906976741	1
ENSG00000159423.16	ALDH4A1	1	18902981	1_13	0	0.00254420555990764	4.79424054431206	2.03438021388218e-07	0.438356164383706	1
ENSG00000053372.4	MRTO4	1	19253475	1_13	0	0.00253420998122789	4.66432065155556	1.97147421499066e-07	0.0559440559440517	1
ENSG00000162482.4	AKR7A3	1	19281198	1_13	0	0.00260077874934794	4.94186026411738	2.1436504757015e-07	0.234848484848457	1
ENSG00000040487.12	PQLC2	1	19312089	1_13	0	0.00254391398395926	4.70864251812304	1.99782870178934e-07	0.00411867114985467	2
ENSG00000077549.17	CAPZB	1	19508921	1_13	0	0.00264838636029285	5.40230703550805	2.3862762091088e-07	-0.782258064516266	1
ENSG00000173436.13	MINOS1	1	19596564	1_13	0	0.0025326315023263	4.72662635425721	1.99656467210126e-07	0.0990099009901576	1
ENSG00000158747.13	NBL1	1	19621479	1_13	0	0.00309320072723429	6.41684116693884	3.31046879665796e-07	0.459677419354856	1
ENSG00000169914.5	OTUD3	1	19885299	1_13	0	0.00284990759260906	11.6715870468276	5.54780001376846e-07	-2.47103031877948	2
ENSG00000188257.10	PLA2G2A	1	19979930	1_13	0	0.00253301214733703	6.45824776655599	2.72842537872118e-07	-0.320819112627985	1
ENSG00000127472.10	PLA2G5	1	20070181	1_13	0	0.00668348177761891	12.7031017650278	1.41603064138969e-06	1.2522522522527	1
ENSG00000090432.6	MUL1	1	20408318	1_14	0	0.0344310212662956	14.174066245693	8.13962633779773e-06	1.57142857142812	1
ENSG00000183114.7	FAM43B	1	20551955	1_14	0	0.0139983650720262	5.71054073569668	1.33325940218755e-06	-0.584456477456835	2
ENSG00000158825.5	CDA	1	20588925	1_14	0	0.030555479185827	13.0465956661304	6.64884804647244e-06	1.48120668151971	2
ENSG00000158828.7	PINK1	1	20622995	1_14	0	0.0158560633819372	6.87859976767478	1.81909558342195e-06	0.724501424808954	2
ENSG00000117245.12	KIF17	1	20717668	1_14	0	0.0126864251156731	4.78868795938556	1.01324834796722e-06	-0.211678832116751	1
ENSG00000189410.11	SH2D5	1	20733294	1_14	0	0.0136455670782715	5.47137527258721	1.24522605021073e-06	-0.480549199084713	1
ENSG00000070886.11	EPHA8	1	22564006	1_15	0	0.012547869906637	6.66379874266523	1.39460746379863e-06	0.818061677547293	2
ENSG00000076864.19	RAP1GAP	1	21667941	1_15	0	0.0111059392601929	5.20272291809569	9.6370940367237e-07	-0.205639079446363	2
ENSG00000090686.15	USP48	1	21783662	1_15	0	0.0105122629131305	4.89049183781014	8.57450105468568e-07	0.307525638929316	2
ENSG00000187942.11	LDLRAD2	1	21811974	1_15	0	0.0126240757997962	6.22682984443885	1.3110724677457e-06	-0.318840579710191	1
ENSG00000142798.17	HSPG2	1	21937058	1_15	0	0.0299777385289135	14.05795280657	7.02879786325468e-06	2.03973509933877	1
ENSG00000142789.19	CELA3A	1	22001714	1_15	0	0.0104735133081945	4.82293432138327	8.42488229890683e-07	0.308931185944526	1
ENSG00000162552.14	WNT4	1	22143622	1_15	0	0.0119939741149716	6.06093556099055	1.21244732443304e-06	-0.579310344827481	1
ENSG00000173372.16	C1QA	1	22636557	1_15	0	0.0103762778541855	4.76550372276849	8.24727567133133e-07	-0.323144104803341	1
ENSG00000004487.15	KDM1A	1	23000786	1_16	0	0.0122389357222366	4.8284911081784	9.85632908724359e-07	-0.24381840244137	2
ENSG00000169641.13	LUZP1	1	23176357	1_16	0	0.0158932052699328	7.27662803624722	1.9288647372788e-06	-0.952611453614023	2
ENSG00000204219.9	TCEA3	1	23375090	1_16	0	0.017111838237474	7.96959035974432	2.27453576821517e-06	0.901830476538287	3
ENSG00000088280.18	ASAP3	1	23485008	1_16	0	0.018715500697475	8.81032525608702	2.7501317356652e-06	-1.02422145328716	1
ENSG00000117318.8	ID3	1	23559007	1_16	0	0.0129871139301192	5.38416020483891	1.16624751068694e-06	0.396103896103948	1
ENSG00000197880.8	MDS2	1	23581212	1_16	0	0.0163978238552841	7.56976898080801	2.07027933973486e-06	0.873980483491646	2
ENSG00000227868.5	C1orf234	1	23015700	1_16	0	0.0689665084870302	21.1568345721665	2.43359909782013e-05	-2.28810013749691	2
ENSG00000179546.4	HTR1D	1	23185270	1_16	0	0.0615592662749039	20.0690689898943	2.06053865576717e-05	-2.19200000000019	1
ENSG00000142676.12	RPL11	1	23691734	1_17	0	0.0156601069400109	5.47517719644824	1.43005588024565e-06	0.426136363636281	1
ENSG00000117308.14	GALE	1	23800401	1_17	0	0.018501550892145	7.0849994429768	2.18629147163891e-06	0.752823147761888	2
ENSG00000117305.14	HMGCL	1	23838758	1_17	0	0.0144081070058174	4.70134974812435	1.12976883837998e-06	-0.280000000000017	1
ENSG00000179163.11	FUCA1	1	23868372	1_17	0	0.0173655942504215	6.40548183335914	1.85524623474425e-06	-0.711627906977144	1
ENSG00000142677.3	IL22RA1	1	24143324	1_17	0	0.108031485448836	23.4535627272443	4.22590059624674e-05	-2.65151515151446	1
ENSG00000185436.11	IFNLR1	1	24187118	1_17	0	0.0217308878975088	8.43942687625397	3.05879612667575e-06	-1.15267243799597	2
ENSG00000158055.15	GRHL3	1	24318866	1_17	0	0.0165921982083844	6.08122972428012	1.68288888596785e-06	0.714285714285722	1
ENSG00000001460.17	STPG1	1	24416496	1_17	0	0.0171301405703117	6.33807145698789	1.81083201299069e-06	0.731477932201372	2
ENSG00000117602.11	RCAN3	1	24502439	1_17	0	0.0196734879972734	7.69649093096279	2.5254235860937e-06	-0.947955390334556	1
ENSG00000184454.6	NCMAP	1	24555515	1_17	0	0.0151852788050026	5.13221559477718	1.29983362566629e-06	-0.248420818442954	2
ENSG00000131910.4	NR0B2	1	26914363	1_18	0	0.0124193857931419	5.64543151546612	1.16938459161291e-06	-0.505859375000025	1
ENSG00000117614.9	SYF2	1	25232900	1_18	0	0.0111608814658917	4.68441642702556	8.7199520454506e-07	0.0623052959501458	1
ENSG00000187010.19	RHD	1	25257119	1_18	0	0.0132181579239125	6.2583424796696	1.37971811862173e-06	0.633007319946861	2
ENSG00000183726.10	TMEM50A	1	25342566	1_18	0	0.0125635381259632	5.7878317817464	1.21279659183469e-06	0.657894736841908	1
ENSG00000188672.17	RHCE	1	25336580	1_18	0	0.0112467942858667	4.7538533309779	8.91732582995991e-07	-0.0825483167895651	2
ENSG00000204178.9	TMEM57	1	25430243	1_18	0	0.0120148671012362	5.36568450078015	1.07523702293371e-06	-0.338373430879891	2
ENSG00000117640.17	MTFR1L	1	25818183	1_18	0	0.0298830033855753	14.0422939438694	6.99878108420856e-06	1.51973684210476	1
ENSG00000117632.22	STMN1	1	25921655	1_18	0	0.011144640647482	4.6704818408703	8.68136193723664e-07	-0.0716560509554171	1
ENSG00000158006.13	PAFAH2	1	25905865	1_18	0	0.0143623225727652	7.14191038499195	1.71079975207292e-06	-0.878509318049335	2
ENSG00000158008.9	EXTL1	1	26019793	1_18	0	0.0131560316222543	6.18309614941158	1.35672245884713e-06	-0.484747029349334	2
ENSG00000158022.6	TRIM63	1	26067922	1_18	0	0.0189978494584061	9.53123248942303	3.02004636634801e-06	1.0557360762656	2
ENSG00000175087.9	PDIK1L	1	26111250	1_18	0	0.0233794546688692	11.449602399055	4.46462398494392e-06	-1.26993865030719	1
ENSG00000197245.5	FAM110D	1	26158522	1_18	0	0.0166413536716622	8.46291881553141	2.34892381379693e-06	-1.27731921671854	2
ENSG00000236782.6	RP11-96L14.7	1	26172079	1_18	0	0.0158385254972677	8.04634502556959	2.1255606659322e-06	1.01459854014612	1
ENSG00000142675.17	CNKSR1	1	26170849	1_18	0	0.0120802606628876	5.48205710606639	1.10453623113427e-06	0.369259667034872	2
ENSG00000130695.14	CEP85	1	26233678	1_18	0	0.0356728901242747	15.7204978009826	9.35329637495796e-06	2.11956405601445	2
ENSG00000169442.8	CD52	1	26317723	1_18	0	0.0113189804561181	4.93554556918621	9.31756823021482e-07	0.577235772357913	1
ENSG00000158062.20	UBXN11	1	26317723	1_18	0	0.0347695265924999	14.9440578859654	8.666174392747e-06	2.04385167324163	2
ENSG00000117682.16	DHDDS	1	26427451	1_18	0	0.011803333143152	5.40826370038211	1.06468866323575e-06	0.269919007487408	2
ENSG00000198830.10	HMGN2	1	26477747	1_18	0	0.0576098830017594	20.1444111488594	1.93558244979757e-05	-2.35562310030355	1
ENSG00000060642.10	PIGV	1	26787956	1_18	0	0.0324472360900939	14.4078401783913	7.79716449816707e-06	-1.70925110132261	1
ENSG00000175793.11	SFN	1	26863833	1_18	0	0.0186836894518102	9.37233291871784	2.92058905035779e-06	1.10810810810855	1
ENSG00000142751.14	GPN2	1	26890178	1_18	0	0.0360194527539522	15.3731764731075	9.23550884219132e-06	1.77973568281991	1
ENSG00000090273.13	NUDC	1	26899598	1_18	0	0.0281305317354365	13.0809075823065	6.13727981507388e-06	1.60087719298271	1
ENSG00000174950.10	CD164L2	1	27383368	1_19	0	0.00936975806702434	4.66487567829144	7.2900172654297e-07	0.0312500000000019	1
ENSG00000090020.10	SLC9A1	1	27167188	1_19	0	0.00995123632646166	5.22806075690079	8.67716332054969e-07	0.369127516778623	1
ENSG00000142784.15	WDTC1	1	27234825	1_19	0	0.0350757749966054	17.0616215404555	9.98131324499647e-06	1.91841491841474	1
ENSG00000186501.14	TMEM222	1	27335461	1_19	0	0.0197688177288877	11.6606631266933	3.84471411093887e-06	1.30434782608699	1
ENSG00000142765.17	SYTL1	1	27342119	1_19	0	0.142539207009741	30.5573355704639	7.26457024291488e-05	-2.78125819862231	2
ENSG00000142733.14	MAP3K6	1	27357905	1_19	0	0.0184893185567412	11.0323632603377	3.40211949820824e-06	-1.27241439680638	2
ENSG00000181773.6	GPR3	1	27392588	1_19	0	0.00963052069504244	4.92162114092033	7.90529450285899e-07	-0.313901345291386	1
ENSG00000158195.10	WASF2	1	27484872	1_19	0	0.0841417893058802	25.4064670319906	3.56546457630059e-05	2.35493518521388	2
ENSG00000126705.13	AHDC1	1	27604387	1_19	0	0.010680608243254	5.88985119579693	1.04920515091429e-06	0.515463917525788	1
ENSG00000126709.14	IFI6	1	27671883	1_19	0	0.00938075320046794	4.67584470692558	7.31573380912708e-07	-0.0790123456789981	1
ENSG00000130775.15	THEMIS2	1	27874780	1_19	0	0.017788691055684	10.6697846976381	3.16562709303249e-06	-1.21911421911422	1
ENSG00000117748.9	RPA2	1	27914481	1_19	0	0.0101920221837892	5.45172362854673	9.26732294178094e-07	-0.41857561625859	2
ENSG00000130768.14	SMPDL3B	1	27935089	1_19	0	0.00946271762084772	4.75720932125457	7.50806886106654e-07	-0.187696683827405	2
ENSG00000158156.7	XKR8	1	27959023	1_19	0	0.215235363981862	34.7135918157667	0.00012461585085285	3.25266362252659	1
ENSG00000169403.11	PTAFR	1	28193492	1_19	0	0.0192786971774738	11.4248967669814	3.67358482002992e-06	1.30053898615473	2
ENSG00000126698.10	DNAJC8	1	28233309	1_19	0	0.0109943035810338	6.16075437069057	1.12969634637412e-06	0.580882352941061	1
ENSG00000130770.17	ATPIF1	1	28236165	1_19	0	0.0107771965175955	5.9741030713291	1.07383763056998e-06	0.544152890223075	2
ENSG00000130766.4	SESN2	1	28259281	1_19	0	0.0110141959087122	6.17766661780581	1.13484714690903e-06	0.667605633802575	1
ENSG00000204138.12	PHACTR4	1	28366038	1_19	0	0.0125125700232233	7.37175573315384	1.53842937113573e-06	-1.19561741468306	2
ENSG00000180198.15	RCC1	1	28505782	1_19	0	0.00939075666705769	4.68581264035776	7.33914743783425e-07	0.0356234096692115	1
ENSG00000180098.9	TRNAU1AP	1	28552198	1_19	0	0.0202552804558626	11.8890250488531	4.0164707492252e-06	1.76020041392283	2
ENSG00000188060.7	RAB42	1	28592480	1_19	0	0.0487161589646604	20.1749862553732	1.63925452828961e-05	2.38461538461583	1
ENSG00000198492.15	YTHDF2	1	28736301	1_19	0	0.0166497431939265	10.048980857671	2.7905490708492e-06	-1.57936507936497	1
ENSG00000159023.19	EPB41	1	28886806	1_19	0	0.038746109524466	18.0030412705841	1.16341346105298e-05	1.97656249999972	1
ENSG00000253304.1	TMEM200B	1	29123661	1_19	0	0.0286438848320432	15.1495693798156	7.23756226246287e-06	-1.61290322580563	1
ENSG00000162512.15	SDC3	1	30890562	1_20	0	0.0121378693896075	4.74525666953026	9.60643555797024e-07	-0.111842105263162	1
ENSG00000134644.15	PUM1	1	31066204	1_20	0	0.0133647204871996	5.6470371087945	1.25875331554084e-06	0.562499999999841	1
ENSG00000084628.9	NKAIN1	1	31239088	1_20	0	0.0127025597541302	5.17108220245091	1.09555148973684e-06	0.383468834688326	1
ENSG00000121766.15	ZCCHC17	1	31296178	1_20	0	0.0125900511535985	5.08776474153113	1.06835262527064e-06	0.398265118297777	2
ENSG00000121769.7	FABP3	1	31375861	1_20	0	0.0125873463673373	5.0857577189974	1.06770175207865e-06	0.484666841578114	2
ENSG00000168528.11	SERINC2	1	31378553	1_20	0	0.0426410927305816	16.5686123692982	1.17835071210418e-05	-1.5449640034144	2
ENSG00000142910.15	TINAGL1	1	31576075	1_20	0	0.0334323097843398	14.2664752271876	7.95505477802334e-06	1.59250585480067	1
ENSG00000121764.11	HCRTR1	1	31617221	1_20	0	0.0125430227553152	5.05270276226695	1.05702696470735e-06	-0.19200000000004	1
ENSG00000162517.12	PEF1	1	31645212	1_20	0	0.0123785373163108	4.92909255819692	1.01764524854797e-06	-0.159999999999937	1
ENSG00000084636.17	COL16A1	1	31704334	1_20	0	0.0130035763723735	5.39044698257795	1.16908933100693e-06	0.544337772886671	2
ENSG00000121753.12	ADGRB2	1	31764679	1_20	0	0.0122980033101495	4.86797950634788	9.98489385439668e-07	0.198847262247802	1
ENSG00000134668.12	SPOCD1	1	31815803	1_20	0	0.0120265795267117	4.65901524098228	9.34536706503582e-07	0.0235686581016889	2
ENSG00000184007.18	PTP4A2	1	31944881	1_20	0	0.0457563881280187	17.2377667626017	1.31550602339988e-05	1.6940298507465	1
ENSG00000121775.17	TMEM39B	1	32073181	1_21	0	0.0126814800853917	4.71975898594923	9.98274256353115e-07	0.127551020408165	1
ENSG00000025800.13	KPNA6	1	32108863	1_21	0	0.0128395701502536	4.8599831943308	1.04074745488707e-06	-0.259842519685028	1
ENSG00000084652.15	TXLNA	1	32179560	1_21	0	0.0125956115518343	4.66537567453455	9.80090060206717e-07	0.0748031496062766	1
ENSG00000160051.11	IQCC	1	32205429	1_21	0	0.0125975726409484	4.66289235067346	9.7972088504314e-07	-0.023622047244096	1
ENSG00000084623.11	EIF3I	1	32222176	1_21	0	0.0126134550122708	4.67231442372922	9.82938235516995e-07	-0.00784313725490085	1
ENSG00000160055.19	TMEM234	1	32222176	1_21	0	0.0126409060820291	4.69155630196105	9.89134256077545e-07	0.0523037670528068	2
ENSG00000116478.11	HDAC1	1	32291652	1_21	0	0.0198173576290609	8.87349334554489	2.9329217780702e-06	-1.02521879536684	2
ENSG00000162526.6	TSSK3	1	32366691	1_21	0	0.0126087460550425	4.67757413426809	9.83677375662919e-07	-0.0699481865284934	1
ENSG00000176261.15	ZBTB8OS	1	32650758	1_21	0	0.0130640782586838	4.9952466412292	1.08841825045359e-06	-0.291269677855152	2
ENSG00000162521.18	RBBP4	1	32651536	1_21	0	0.0144611354448295	5.93990176869329	1.43265546985433e-06	0.554572271386439	1
ENSG00000116497.17	S100PBP	1	32815516	1_21	0	0.0296291530946197	12.959617600985	6.4042979793404e-06	1.58624627359083	2
ENSG00000134684.10	YARS	1	32817982	1_21	0	0.0221187547268635	10.1537588260821	3.74582619260196e-06	-1.33742331288349	1
ENSG00000160097.16	FNDC5	1	32872031	1_21	0	0.0188486580079981	9.3322589982316	2.93377851292977e-06	-1.57583371147745	2
ENSG00000121905.9	HPCA	1	32880447	1_21	0	0.0173764035140728	7.50369268030812	2.17467838381888e-06	0.73883161512024	1
ENSG00000004455.16	AK2	1	33080995	1_21	0	0.0148219886544004	6.15096584769706	1.52058218403473e-06	-0.657142857142624	1
ENSG00000142920.16	AZIN2	1	33081259	1_21	0	0.0252775507491286	11.204693617983	4.72383894385981e-06	-1.21489971346775	1
ENSG00000116525.13	TRIM62	1	33182762	1_21	0	0.0135909753569188	5.41505388052147	1.22747742292901e-06	0.479166666666523	1
ENSG00000134686.18	PHC2	1	33427363	1_21	0	0.0951785740606934	24.8156423988701	3.93935229902187e-05	-2.92330314436201	2
ENSG00000121904.17	CSMD2	1	33794690	1_21	0	0.0252802423966593	10.9484323909074	4.61629208775581e-06	-1.1479289940832	1
ENSG00000273274.1	ZBTB8B	1	32465491	1_21	0	0.0126283991402166	4.69139479058067	9.88121586133155e-07	-0.0648648648648808	1
ENSG00000188910.7	GJB3	1	34774193	1_22	0	0.0227414004961068	10.9425134482074	4.15044249645111e-06	-1.22848664688382	1
ENSG00000163866.8	SMIM12	1	34732965	1_22	0	0.0125433331852228	5.39547620195049	1.12876320853287e-06	0.42361111111115	1
ENSG00000243749.1	TMEM35B	1	34984579	1_22	0	0.0173106960737632	8.42077722898523	2.43123430651682e-06	0.970414590392184	2
ENSG00000020129.15	NCDN	1	35557823	1_22	0	0.0116318381863543	4.67408616385157	9.06786762629868e-07	0.102272727272737	1
ENSG00000116819.6	TFAP2E	1	35573174	1_22	0	0.0196477874939206	9.51565832446536	3.11826196480564e-06	1.06854838709682	1
ENSG00000126067.11	PSMB2	1	35641909	1_22	0	0.013325441725519	5.90776130469515	1.31299979975635e-06	-0.507246376811654	1
ENSG00000142686.7	C1orf216	1	35718988	1_22	0	0.0118850017568837	4.85954873338724	9.63286108944232e-07	0.216216216216177	1
ENSG00000134698.10	AGO4	1	35807900	1_22	0	0.0131868743218296	5.89129091568946	1.29572381704444e-06	0.651245551601398	1
ENSG00000092847.11	AGO1	1	35870261	1_22	0	0.0201378966036545	9.95256541813516	3.34279122256806e-06	1.21546961325976	1
ENSG00000116863.10	ADPRHL2	1	36088841	1_22	0	0.0131085917192814	5.74051598862598	1.25506747090256e-06	0.437500000000023	1
ENSG00000116871.15	MAP7D1	1	36155585	1_22	0	0.0118000573987546	4.85360643640548	9.55231825150515e-07	-0.325925925925963	1
ENSG00000054116.11	TRAPPC3	1	36155585	1_22	0	0.0118917701408559	4.91501206747949	9.74835194322582e-07	-0.290814790351774	2
ENSG00000054118.13	THRAP3	1	36224998	1_22	0	0.0117870929551483	4.8316344842221	9.49862814864418e-07	0.281249999999854	1
ENSG00000214193.10	SH3D21	1	36323945	1_22	0	0.117787505142391	27.0088388282868	5.30597551975056e-05	-2.70769230769193	1
ENSG00000142694.6	EVA1B	1	36310057	1_22	0	0.0118370721864937	4.93913807055195	9.75114396653979e-07	-0.345308395297873	2
ENSG00000196182.10	STK40	1	36386242	1_22	0	0.0122127775635471	5.18731175439329	1.0566153177974e-06	-0.447761194029886	1
ENSG00000181817.5	LSM10	1	36393562	1_22	0	0.0143472314112388	6.42518787088266	1.53749615965172e-06	0.250933760320201	2
ENSG00000116898.11	MRPS15	1	36464784	1_22	0	0.0237953875682727	10.0922725191657	4.00536277729332e-06	2.34161490683185	1
ENSG00000163875.15	MEAF6	1	37513172	1_23	0	0.0163710035598942	4.9437500949248	1.34986991349202e-06	-0.225806451612835	1
ENSG00000163879.10	DNALI1	1	37556733	1_23	0	0.031300829328147	11.0394288582033	5.76318492537722e-06	-1.40818639832772	2
ENSG00000134697.12	GNL2	1	37597823	1_23	0	0.0168839812638583	5.23316706050708	1.47366770519275e-06	-0.403225806451551	1
ENSG00000116922.14	C1orf109	1	37692275	1_23	0	0.0211438574908163	7.34557119652674	2.59041830925507e-06	0.93877551020409	1
ENSG00000134690.10	CDCA8	1	37691932	1_23	0	0.0171643284779655	5.38766737710186	1.54236690612598e-06	-0.539604087409113	2
ENSG00000196449.3	YRDC	1	37812907	1_23	0	0.0183785366406971	6.02910366915273	1.8480928447735e-06	0.655172413793358	1
ENSG00000188786.9	MTF1	1	37859751	1_23	0	0.0501574469433278	15.505457151957	1.29711984327322e-05	1.72323232323304	1
ENSG00000204084.12	INPP5B	1	37945678	1_23	0	0.0274954225603626	9.8171266590246	4.50199385924049e-06	-1.52307692307615	1
ENSG00000183431.11	SF3A3	1	37987369	1_23	0	0.0181088112837098	5.89033127256151	1.7790566141293e-06	-0.928955378405551	2
ENSG00000183386.9	FHL3	1	37921055	1_23	0	0.101391740915763	22.266693568637	3.76546329096174e-05	-2.44526462544704	2
ENSG00000185668.7	POU3F1	1	38047752	1_23	0	0.0279820086781445	9.98242019156317	4.65880828642536e-06	1.09065155807393	1
ENSG00000116954.7	RRAGC	1	38859391	1_25	0	0.00704819569354398	4.67488593511926	5.49552361120751e-07	0.0839694656488288	1
ENSG00000158315.10	RHBDL2	1	38941917	1_25	0	0.00732699419832439	5.03738967224894	6.15589921164621e-07	-0.279402154131594	2
ENSG00000168653.10	NDUFS5	1	39026790	1_25	0	0.00707265872528218	4.70726108393481	5.55278802766529e-07	0.082835299325498	2
ENSG00000090621.13	PABPC4	1	39577125	1_25	0	0.00703614080987658	4.65889109875733	5.46735390175245e-07	-0.0227272727272737	1
ENSG00000163909.7	HEYL	1	39640423	1_25	0	0.00706283620085513	4.69427496146201	5.52977886394945e-07	-0.100671140939569	1
ENSG00000116983.12	HPCAL4	1	39685811	1_25	0	0.00801080748801741	5.87131387258618	7.84461616408657e-07	0.582225962358198	3
ENSG00000198754.5	OXCT2	1	39718250	1_25	0	0.00841536821012767	6.33187929677259	8.88721846397011e-07	-0.621390926445173	2
ENSG00000084072.16	PPIE	1	39738050	1_25	0	0.0322077020821896	18.9273678410149	1.01674037163871e-05	-1.9457364341095	1
ENSG00000116985.11	BMP8B	1	39789001	1_25	0	0.00704755552565861	4.67403751889649	5.49402721007299e-07	0.0984848484848419	1
ENSG00000043514.15	TRIT1	1	39883738	1_25	0	0.0142688259201677	11.2736682263708	2.68295627539421e-06	-1.31200000000011	1
ENSG00000131236.16	CAP1	1	40039889	1_25	0	0.0133313798680744	10.6369494624553	2.3651152312741e-06	-1.29617241857452	2
ENSG00000131238.16	PPT1	1	40097347	1_25	0	0.0171181540433677	12.9807773435389	3.70610514484307e-06	-1.48322147651025	1
ENSG00000084073.8	ZMPSTE24	1	40256236	1_25	0	0.01589158376008	12.2833457318294	3.25569687528375e-06	-1.36390123763	2
ENSG00000187801.14	ZFP69B	1	40449693	1_25	0	0.0107961376126858	8.66201981414592	1.55972376732209e-06	-1.1129032258061	1
ENSG00000187815.9	ZFP69	1	40473715	1_25	0	0.00738078325052372	5.10575208501607	6.28524600470557e-07	-0.396186624840638	2
ENSG00000164002.11	EXO5	1	40508257	1_25	0	0.027515566400004	17.442453454561	8.0047198193364e-06	-2.20260298455884	3
ENSG00000117010.15	ZNF684	1	40531781	1_25	0	0.00766118595253507	5.45422444152495	6.96929927671237e-07	-0.480000000000265	1
ENSG00000117013.14	KCNQ4	1	40796346	1_25	0	0.0221363155054471	15.3950251588392	5.68389235836283e-06	1.66417910447684	1
ENSG00000171790.15	SLFNL1	1	41023485	1_25	0	0.0135920109067117	10.8184168552762	2.45249161716343e-06	-1.47321428571364	1
ENSG00000010803.16	SCMH1	1	41243803	1_25	0	0.00797761689951337	5.83254818591625	7.76053421205056e-07	-0.70454545454537	1
ENSG00000204060.6	FOXO6	1	41272965	1_25	0	0.0338424941093853	19.3944234094017	1.09471064260654e-05	1.92268041237139	1
ENSG00000186973.10	FAM183A	1	43144910	1_26	0	0.0204398561646773	6.42125306737293	2.18906031145814e-06	-0.663066954643413	1
ENSG00000127124.14	HIVEP3	1	42035651	1_26	0	0.0203878638730476	7.0989824850056	2.41394813852333e-06	-1.37724550898143	1
ENSG00000198815.8	FOXJ3	1	42335341	1_26	0	0.0278336640810785	9.41680197351906	4.37153464731335e-06	1.23389830508526	1
ENSG00000186409.14	CCDC30	1	42463059	1_26	0	0.0222384600494066	7.42210015403848	2.75290754637956e-06	1.19486351647292	2
ENSG00000117385.15	P3H1	1	42766833	1_26	0	0.0277752819952617	9.80385615305253	4.54166935123531e-06	1.74934889741386	2
ENSG00000164008.14	C1orf50	1	42767127	1_26	0	0.0178983747103098	5.33545692008709	1.59274158490975e-06	0.888578472543999	3
ENSG00000274386.5	TMEM269	1	42785273	1_26	0	0.0170165439895297	4.70887833363569	1.33643836925889e-06	0.226780518488087	2
ENSG00000177868.11	SVBP	1	42764541	1_26	0	0.0169359575726378	4.69873598105664	1.32724441216542e-06	-0.440298507462713	1
ENSG00000164010.13	ERMAP	1	42838697	1_26	0	0.0169175216666789	4.66700066482034	1.31684515345169e-06	0.16463414634142	1
ENSG00000117394.20	SLC2A1	1	42959206	1_26	0	0.0181598780076214	5.3297767953951	1.61429184936248e-06	-0.436626261017853	2
ENSG00000243710.7	CFAP57	1	43172514	1_26	0	0.0195138584209482	5.89151236903187	1.91747649573116e-06	0.446808510638045	1
ENSG00000179178.10	TMEM125	1	43269525	1_26	0	0.0537968487223975	15.4706835100813	1.3881181854061e-05	-1.69444444444411	1
ENSG00000066056.13	TIE1	1	43301467	1_27	0	0.0352050061893097	13.7987394641557	8.10221839385348e-06	1.54701765322426	2
ENSG00000117400.16	MPL	1	43337551	1_27	0	0.0297722867387178	12.2562496354224	6.08597125418385e-06	1.44881889763714	1
ENSG00000117399.13	CDC20	1	43359194	1_27	0	0.0127828190909074	4.66257774643441	9.94060540553426e-07	0.0188679245283064	1
ENSG00000066322.14	ELOVL1	1	43367703	1_27	0	0.0285924237354434	11.8861791640618	5.66830680744956e-06	1.41732283464577	1
ENSG00000159479.16	MED8	1	43389907	1_27	0	0.0534083536384093	17.7029718998589	1.57694111392913e-05	-1.88850812024632	2
ENSG00000198198.15	SZT2	1	43389819	1_27	0	0.0158611651324667	6.66166985944907	1.76229373882446e-06	0.691541517208928	2
ENSG00000126091.19	ST3GAL3	1	43705540	1_27	0	0.0135168442203554	5.15154407783428	1.16137596601532e-06	0.139860139860155	1
ENSG00000117407.16	ARTN	1	43934860	1_27	0	0.0130417161680794	4.86933129369239	1.05916634689332e-06	-0.301369863013648	1
ENSG00000117408.10	IPO13	1	43947230	1_27	0	0.0155653275294699	6.5330758876271	1.69603992804507e-06	0.757575757575668	1
ENSG00000117410.13	ATP6V0B	1	43974045	1_27	0	0.0388673559440281	15.1530563106638	9.82302705716549e-06	1.71810699588427	1
ENSG00000117411.16	B4GALT2	1	43978466	1_27	0	0.0132482095167337	5.00348870811957	1.10558011107593e-06	0.425790754258139	1
ENSG00000159214.12	CCDC24	1	43991070	1_27	0	0.0134499819715506	5.1661278622552	1.15890265707186e-06	-0.435756358972422	2
ENSG00000196517.11	SLC6A9	1	44030807	1_27	0	0.0170271721692181	7.00924277113637	1.99055295361653e-06	-0.255434782608764	1
ENSG00000178028.13	DMAP1	1	44213884	1_27	0	0.026973176423847	11.2855179429166	5.07707634652802e-06	-1.19531249999965	1
ENSG00000126106.13	TMEM53	1	44673580	1_28	0	0.0169226916990339	5.34089219669623	1.50745154097881e-06	-0.0624999999999968	1
ENSG00000198520.10	C1orf228	1	44680736	1_28	0	0.0156481076684116	4.8169771056765	1.25717725012758e-06	-0.462686567164231	1
ENSG00000142945.12	KIF2C	1	44738931	1_28	0	0.015743328497094	4.90154305005955	1.2870324128915e-06	-1.15547582405843	3
ENSG00000142937.11	RPS8	1	44775441	1_28	0	0.0331267561427292	12.4016893429771	6.85203960542865e-06	-2.33626300372187	2
ENSG00000142959.4	BEST4	1	44787956	1_28	0	0.0216313942848339	8.52255227332103	3.07478173586595e-06	1.84375000000016	1
ENSG00000222009.8	BTBD19	1	44808328	1_28	0	0.0156981776306414	4.95424363407961	1.29713955990553e-06	-0.355421686746801	1
ENSG00000117425.13	PTCH2	1	44842737	1_28	0	0.0407925520831435	14.8461235379998	1.01007600056147e-05	-2.45736434108573	1
ENSG00000070785.16	EIF2B3	1	44987466	1_28	0	0.0577961398246623	17.5539339312638	1.69212872552697e-05	2.81249999999965	1
ENSG00000126107.14	HECTD3	1	45010991	1_28	0	0.0238142230640561	9.02333785331807	3.58396484849572e-06	-2.09172668225256	2
ENSG00000126088.13	UROD	1	45012003	1_28	0	0.0261317926108774	9.93778998304829	4.33130855192009e-06	-2.197183098592	1
ENSG00000070759.16	TESK2	1	45491156	1_28	0	0.0446737614699069	13.4266633535173	1.0004162249475e-05	1.70232086065645	2
ENSG00000280670.2	CCDC163	1	45499635	1_28	0	0.016312815382228	5.10483053483267	1.3888980114463e-06	-0.0180833445679647	2
ENSG00000117450.13	PRDX1	1	45522595	1_28	0	0.0170278395298986	7.69840480147845	2.18635357999526e-06	-1.51573372703931	2
ENSG00000117448.13	AKR1A1	1	45550079	1_28	0	0.0168425948700819	5.61871420954811	1.57835994332924e-06	0.0235930079259265	2
ENSG00000132780.16	NASP	1	45583288	1_28	0	0.0160158212598829	4.99814711016801	1.33511401082528e-06	0.409090909091001	1
ENSG00000159588.14	CCDC17	1	45624129	1_28	0	0.0327453806372683	13.6742887720259	7.46818204352973e-06	-2.90886161779731	2
ENSG00000159592.10	GPBP1L1	1	45687876	1_28	0	0.0289370034698849	11.5227686068044	5.56122546421235e-06	-2.5263716312215	2
ENSG00000159596.6	TMEM69	1	45687531	1_28	0	0.0285742676109388	11.8634740599877	5.65388666186632e-06	2.72150738189291	2
ENSG00000197429.10	IPP	1	45750903	1_28	0	0.0184995608828473	7.76389567683449	2.39552780762337e-06	-2.18548387096711	1
ENSG00000086015.20	MAST2	1	45786746	1_28	0	0.0166227439131101	5.24945318625394	1.45538162347948e-06	-0.0141843971631231	1
ENSG00000117461.14	PIK3R3	1	46132597	1_28	0	0.0170221297978993	6.8063771182043	1.9323687769489e-06	-1.65107889018231	2
ENSG00000117472.9	TSPAN1	1	46174930	1_28	0	0.0154972707296975	4.76759761024244	1.23229566015955e-06	-0.766233766233954	1
ENSG00000085998.13	POMGNT1	1	46256717	1_28	0	0.0210363792247946	7.18655796207083	2.52145968962905e-06	-1.03846153846167	1
ENSG00000171357.5	LURAP1	1	46201118	1_28	0	0.0323096136222801	12.1970566993518	6.57274695673732e-06	2.02923976608171	1
ENSG00000085999.11	RAD54L	1	46263241	1_28	0	0.0235375370651696	8.83885274890407	3.46990049853905e-06	1.79411764705939	1
ENSG00000173660.11	UQCRH	1	46309111	1_28	0	0.0173955386142344	5.61255388905921	1.62839031141653e-06	0.219512195121851	1
ENSG00000117481.10	NSUN4	1	46340570	1_28	0	0.0359010768826588	12.8968666767341	7.72239108205599e-06	2.19259259259213	1
ENSG00000117480.15	FAAH	1	46392997	1_28	0	0.022951821471993	8.48334349783318	3.24746377316843e-06	-1.22418951248531	3
ENSG00000186118.8	TEX38	1	46668649	1_29	0	0.013314980679164	4.77835163242227	1.06115482202169e-06	-0.271428571428653	1
ENSG00000123472.12	ATPAF1	1	46673431	1_29	0	0.0140993934999304	5.31464264777161	1.24978297784152e-06	0.267680784874582	2
ENSG00000159658.10	EFCAB14	1	46718897	1_29	0	0.0131758075101439	4.67991522362963	1.02843141168397e-06	0.0354609929078141	1
ENSG00000142973.13	CYP4B1	1	46814117	1_29	0	0.0135145076317175	4.91768815226874	1.10846329976888e-06	-0.372881355932197	1
ENSG00000187048.12	CYP4A11	1	46989650	1_29	0	0.0825855683818081	22.0507513429273	3.0372997863495e-05	2.35211267605584	1
ENSG00000162365.11	CYP4A22	1	47137271	1_29	0	0.0134123694187247	4.84661498971599	1.08418684511232e-06	-0.065359477124193	1
ENSG00000162366.7	PDZK1IP1	1	47186154	1_29	0	0.0134776013302391	4.89206999494155	1.09967758679465e-06	0.289475625955573	2
ENSG00000123473.15	STIL	1	47314279	1_29	0	0.0522202781757671	17.6602063005554	1.53813714104515e-05	-2.23577235772378	1
ENSG00000162368.13	CMPK1	1	47333764	1_29	0	0.0399698867634269	15.1218174939852	1.00808468217522e-05	-2.00000000000006	1
ENSG00000186564.5	FOXD2	1	47435628	1_29	0	0.0217913683011526	9.40033135462252	3.41654990579002e-06	-1.45599999999999	1
ENSG00000282881.1	RP11-49P4.7	1	46543211	1_29	0	0.0425994403624532	15.7257131265744	1.11731170420894e-05	1.8848920863318	1
ENSG00000269113.3	TRABD2B	1	47997102	1_30	0	0.0133534833077653	4.79060739270447	1.06695291379716e-06	0.19434628975266	1
ENSG00000117834.12	SLC5A9	1	48222058	1_30	0	0.0136054231470824	4.96571137777619	1.12681762798216e-06	-0.210937500000035	1
ENSG00000132122.11	SPATA6	1	48471679	1_30	0	0.0179625508952601	7.57073557367127	2.26812087090125e-06	-0.891310007855648	2
ENSG00000162373.12	BEND5	1	48777294	1_31	0	0.111979801146734	27.5028153310793	5.13661422644496e-05	-3.30656934306689	1
ENSG00000123091.4	RNF11	1	51235789	1_32	0	0.0138452872943381	6.46407545244705	1.49268612057655e-06	0.658782139069851	2
ENSG00000085831.15	TTC39A	1	51344853	1_33	0	0.0242774439585581	11.1316449861904	4.50736173122074e-06	1.29745042492937	1
ENSG00000117859.18	OSBPL9	1	51577431	1_33	0	0.0334471696616676	14.1514171219842	7.89440514755631e-06	-2.1669189933171	2
ENSG00000078618.21	NRDC	1	51826904	1_33	0	0.027036416767787	12.1450273855645	5.47655856784543e-06	-1.32967032967046	1
ENSG00000198841.3	KTI12	1	52034079	1_33	0	0.0156241030952508	6.99234397680375	1.82212424189065e-06	-0.967856437373514	2
ENSG00000117862.11	TXNDC12	1	52049891	1_33	0	0.0129302896899519	5.21894567571911	1.12551460985656e-06	0.38610038610035	1
ENSG00000157077.14	ZFYVE9	1	52141237	1_33	0	0.0230008566550237	10.6234977348113	4.07541318900818e-06	-1.14603960396056	1
ENSG00000154222.14	CC2D1B	1	52352516	1_33	0	0.0132708319931633	5.46245663654942	1.20905556137878e-06	0.574803149606248	1
ENSG00000116157.5	GPX7	1	52601914	1_33	0	0.0484168135582321	17.6560722872193	1.42577307086907e-05	-2.00339276135727	2
ENSG00000182183.14	FAM159A	1	52633013	1_33	0	0.0158548262265034	7.12980674247447	1.88538197258844e-06	-0.820000000000237	1
ENSG00000162377.5	COA7	1	52690195	1_33	0	0.0122689682534092	4.72730066223432	9.67344959709011e-07	-0.0818097873262676	2
ENSG00000162378.12	ZYG11B	1	52749370	1_33	0	0.0217617303492607	10.102787750512	3.66686363231076e-06	1.27999999999986	1
ENSG00000121310.16	ECHDC2	1	52926925	1_33	0	0.0164594544887615	7.48080153868664	2.05363698092749e-06	-0.914147600057183	2
ENSG00000116171.17	SCP2	1	52926925	1_33	0	0.0159429802727702	7.18179917531995	1.9096899874097e-06	-0.80284461515103	2
ENSG00000174348.13	PODN	1	53061947	1_33	0	0.119959890605936	26.3960643568045	5.28123320491271e-05	2.61122485444204	2
ENSG00000162383.11	SLC1A7	1	53121507	1_33	0	0.0455878560082761	17.0842027417436	1.29898456328169e-05	1.91439887763842	3
ENSG00000157184.6	CPT2	1	53196294	1_33	0	0.0135521198358103	5.65893334942012	1.2790923977885e-06	0.558242565017775	2
ENSG00000162384.13	C1orf123	1	53220711	1_33	0	0.0121824944478387	4.66107050929742	9.4706982671749e-07	0.155555555555597	1
ENSG00000162385.10	MAGOH	1	53239502	1_33	0	0.0248216957583464	11.340287922672	4.69478420582442e-06	-1.38059701492582	1
ENSG00000157193.15	LRP8	1	53280923	1_33	0	0.0211098037798454	9.81694757040233	3.45637435042152e-06	1.23404814254165	2
ENSG00000174332.5	GLIS1	1	53737935	1_33	0	0.0247269354733083	11.304274438575	4.66200884992932e-06	1.42081447963872	1
ENSG00000162398.11	LEXM	1	54622897	1_34	0	0.00885396353499779	4.9103783939882	7.2512486020669e-07	-0.414118756433316	2
ENSG00000058799.14	YIPF1	1	53889688	1_34	0	0.015759620066369	10.360448521218	2.72323052206699e-06	-1.17820837465852	2
ENSG00000116209.11	TMEM59	1	54053622	1_34	0	0.0192060354171532	12.1252678451521	3.8840889917184e-06	-1.36951501154734	1
ENSG00000116221.15	MRPL37	1	54202730	1_34	0	0.01141602355785	7.31533286194659	1.39286509140712e-06	0.788781881874818	2
ENSG00000215883.10	CYB5RL	1	54154524	1_34	0	0.0249790694345896	14.645723764244	6.10164869534616e-06	1.56113537117854	1
ENSG00000157216.15	SSBP3	1	54413895	1_34	0	0.00868532060130389	4.73134424242699	6.85378548303145e-07	0.339207048458278	1
ENSG00000162390.17	ACOT11	1	54589647	1_34	0	0.010266197181077	6.26335844228314	1.07244980209554e-06	-0.611111111111089	1
ENSG00000162391.11	FAM151A	1	54623108	1_34	0	0.0158510243327177	10.3508811545576	2.73649563930753e-06	-1.24009554315666	2
ENSG00000184313.19	MROH7	1	54571936	1_34	0	0.00896056598808515	5.05252616549085	7.55099389769461e-07	-0.420290151727437	3
ENSG00000243725.6	TTC4	1	54710442	1_34	0	0.00869651267646654	4.77178791950628	6.92127927204434e-07	0.177884615384563	1
ENSG00000162396.5	PARS2	1	54764560	1_34	0	0.00862930516085847	4.68277099580014	6.73967341948004e-07	-0.0793650793651087	1
ENSG00000006555.10	TTC22	1	54801888	1_34	0	0.0096368794215913	5.68593348933526	9.13899218371696e-07	-0.656441717791153	1
ENSG00000116133.11	DHCR24	1	54886292	1_34	0	0.00868399346589987	4.74055720223982	6.86608198691982e-07	0.15707851704384	2
ENSG00000162399.6	BSND	1	54999374	1_34	0	0.0416471532860225	19.4563926335962	1.3514741671605e-05	-1.89575971731356	1
ENSG00000162409.10	PRKAA2	1	56644431	1_36	0	0.0138793870990083	4.67250561442416	1.08163373992832e-06	-0.0564516129032481	1
ENSG00000173406.15	DAB1	1	58546313	1_37	0	0.0136395879473538	4.97648151466057	1.13209729118524e-06	-0.382339928657168	2
ENSG00000162600.11	OMA1	1	58546315	1_37	0	0.0132287497136134	4.68996926643242	1.03478208699857e-06	0.188405797101373	1
ENSG00000184292.6	TACSTD2	1	58577781	1_37	0	0.014340169174021	5.44581608738519	1.30249885724284e-06	0.532374100719541	1
ENSG00000134716.9	CYP2J2	1	59926822	1_38	0	0.0600812538182899	18.8017664440102	1.88407308897173e-05	2.01443165257353	2
ENSG00000162599.15	NFIA	1	60864880	1_38	0	0.0607793320845015	18.9121249630394	1.91715116425465e-05	1.96078431372639	1
ENSG00000162604.12	TM2D1	1	61723869	1_39	0	0.0126002839413538	5.65112630359753	1.18761439054292e-06	0.539473684210486	1
ENSG00000132849.19	PATJ	1	61742713	1_39	0	0.013950245382643	6.60451781708864	1.5366786894345e-06	0.734693877551046	1
ENSG00000240563.1	L1TD1	1	62181004	1_39	0	0.0158082355265878	7.77650711066776	2.05035035074505e-06	0.869288132499852	3
ENSG00000132854.18	KANK4	1	62274393	1_39	0	0.0116288096715669	4.89988522599561	9.50344958981028e-07	0.288000000000044	1
ENSG00000116641.17	DOCK7	1	62693051	1_39	0	0.0153030040503257	7.4720052507509	1.90710220018173e-06	1.1172413793101	1
ENSG00000125703.14	ATG4C	1	62784304	1_39	0	0.021678857780706	10.7411707892678	3.88372189967494e-06	-1.58142272019407	2
ENSG00000088035.15	ALG6	1	63366969	1_40	0	0.0155078715139048	6.23726452682784	1.61326778992082e-06	0.643283084842234	3
ENSG00000203965.12	EFCAB7	1	63523814	1_40	0	0.0130552667935133	4.7039585857159	1.02425795690509e-06	0.0526315789473786	1
ENSG00000142856.16	ITGB3BP	1	63593973	1_40	0	0.0311250348646652	12.8662753051978	6.67917453262609e-06	-1.5333333333335	1
ENSG00000162437.14	RAVER2	1	64746160	1_41	0	0.0349804201411398	15.4367474270909	9.00618627703685e-06	-2.24520541386171	2
ENSG00000162434.11	JAK1	1	64868174	1_41	0	0.0160729301535039	7.63990988205545	2.04806341066667e-06	-1.01182996115079	3
ENSG00000162433.14	AK4	1	65147235	1_41	0	0.0132559036682827	5.68536101564917	1.25697746623172e-06	-0.519078463867205	2
ENSG00000116675.15	DNAJC6	1	65295195	1_41	0	0.0126679666848888	5.18461080655548	1.09542633840184e-06	-0.244541484716207	1
ENSG00000213625.8	LEPROT	1	65372683	1_41	0	0.0266835289548565	12.1361732030094	5.40113629874168e-06	-1.24073122648877	2
ENSG00000116678.19	LEPR	1	65443424	1_41	0	0.0173792547419219	8.02947509946956	2.32743955163868e-06	-1.13385826771651	1
ENSG00000184588.17	PDE4B	1	65792155	1_41	0	0.0133428608562393	5.622892312707	1.25132127588217e-06	-0.746835443038184	1
ENSG00000118473.21	SGIP1	1	66532984	1_42	0	1.19414622412606e-07	30.5570194726074	6.08595317039889e-11	-1.6467065868263	1
ENSG00000152760.9	TCTEX1D1	1	66752321	1_42	0	1.37887726570085e-07	38.3776260907057	8.82599798656402e-11	2.91240875912461	1
ENSG00000152763.16	WDR78	1	66924785	1_42	0	4.74917378756601e-08	20.4140668759394	1.61699136555917e-11	1.577464788732	1
ENSG00000198160.14	MIER1	1	66924785	1_42	0	4.74917378756601e-08	20.4140668759394	1.61699136555917e-11	-1.577464788732	1
ENSG00000116704.7	SLC35D1	1	67049020	1_42	0	3.80250807618943e-07	34.7710480862032	2.2052002462658e-10	2.93333333333234	1
ENSG00000172380.5	GNG12	1	67833608	1_42	0	3.32255005730531e-08	26.2369576799741	1.45393540776081e-11	-3.23622047244172	1
ENSG00000162595.5	DIRAS3	1	68018217	1_43	0	0.0151643024517399	5.19024636859007	1.31271520810488e-06	-0.274809160305379	1
ENSG00000116729.13	WLS	1	68232448	1_43	0	0.0170816948728943	6.30685059611867	1.79681600967077e-06	0.640668523676914	1
ENSG00000118454.12	ANKRD13C	1	70354325	1_44	0	0.0179437396025405	4.75701480760199	1.42366420923394e-06	-0.277777777777922	1
ENSG00000197568.13	HHLA3	1	70355624	1_44	0	0.0201290540793529	5.8360753984174	1.95931546451498e-06	0.689480445260411	2
ENSG00000116761.11	CTH	1	70411075	1_44	0	0.0222838061147654	6.791785364856	2.52425618766036e-06	-0.767925517364538	2
ENSG00000172260.14	NEGR1	1	72267927	1_46	0	0.0167243453025225	6.37768994675581	1.77898642196859e-06	-0.858297336411568	2
ENSG00000162620.15	LRRIQ3	1	74196897	1_47	0	0.0232301173795528	7.93481451223547	3.07431446710491e-06	0.995898704657324	2
ENSG00000254685.6	FPGT	1	74198025	1_47	0	0.0188686869890655	5.98075691510975	1.88216605548801e-06	0.680177090472453	2
ENSG00000116783.14	TNNI3K	1	74234228	1_47	0	0.0172631434438915	5.14608497621655	1.48168859547478e-06	-0.375936951166529	3
ENSG00000116791.13	CRYZ	1	74708254	1_47	0	0.0167156488597136	4.84372976165468	1.35040255294901e-06	-0.231460760695495	4
ENSG00000162623.15	TYW3	1	74720825	1_47	0	0.0500418353228306	15.1880576852776	1.26763894384361e-05	1.84496124031097	1
ENSG00000137968.16	SLC44A5	1	75610705	1_47	0	0.0185820166384122	5.83702691018349	1.80902532087812e-06	-0.646356040145029	2
ENSG00000117054.13	ACADM	1	75724387	1_47	0	0.0164847960993734	4.7132814817558	1.2958867886268e-06	-0.224980298218233	2
ENSG00000137955.15	RABGGTB	1	75786498	1_47	0	0.0164955067405214	4.71937376727081	1.29840488665303e-06	0.146680995819777	2
ENSG00000057468.6	MSH4	1	75795152	1_47	0	0.0165494594281699	4.75000281018682	1.31110593910435e-06	-0.123517382799903	2
ENSG00000184005.10	ST6GALNAC3	1	76074606	1_47	0	0.029247283091879	10.1038753595689	4.92871396111167e-06	1.2318840579713	1
ENSG00000117069.14	ST6GALNAC5	1	76867670	1_48	0	0.00854356433597081	5.35300651691509	7.62775915541723e-07	-0.391100702576159	1
ENSG00000142892.14	PIGK	1	77219918	1_48	0	0.00860591043755166	5.42098469769557	7.78099451135082e-07	-0.452054794520629	1
ENSG00000077254.14	USP33	1	77759973	1_48	0	0.0101607919827507	6.97434791964164	1.18192868934084e-06	0.99999999999962	1
ENSG00000162614.18	NEXN	1	77888019	1_48	0	0.0267161155234519	16.0444339810151	7.14920612681083e-06	-1.86141252945268	2
ENSG00000162613.16	FUBP1	1	77979050	1_48	0	0.011319495473762	7.98487008502149	1.50749204906814e-06	-0.852861035422765	1
ENSG00000137960.5	GIPC2	1	77979050	1_48	0	0.011319495473762	7.98487008502149	1.50749204906814e-06	0.852861035422765	1
ENSG00000162616.8	DNAJB4	1	77979478	1_48	0	0.0150617526807725	10.6603419547927	2.67797645004838e-06	-1.42144177449189	1
ENSG00000137965.10	IFI44	1	78649621	1_48	0	0.00796142970758007	4.69329336772655	6.23202048871803e-07	-0.106870229007657	1
ENSG00000162618.13	ADGRL4	1	79006491	1_48	0	0.00898042507536867	5.81929934372076	8.7162102419111e-07	-0.622395833333127	1
ENSG00000117114.19	ADGRL2	1	81278620	1_50	0	0.013011737338894	6.73984920914189	1.46266737183493e-06	-0.743287839764796	2
ENSG00000137941.16	TTLL7	1	83998735	1_51	0	0.0239939842696266	9.33446043525029	3.73552540735606e-06	-1.15804597701175	1
ENSG00000203943.8	SAMD13	1	84298566	1_51	0	0.0150589152457945	4.96025742600486	1.24582777950081e-06	-0.267025953689838	2
ENSG00000171517.5	LPAR3	1	84893414	1_52	0	0.0250461394299724	7.75480590047986	3.23945410603918e-06	-0.836879432623993	1
ENSG00000117133.10	RPF1	1	84479257	1_52	0	0.0710364717054958	17.6462907458968	2.09071540150083e-05	-1.98833819242097	1
ENSG00000174021.10	GNG5	1	84506136	1_52	0	0.0277018597629304	8.70392536855009	4.02146404834443e-06	-1.21461731889437	2
ENSG00000122432.17	SPATA1	1	84506243	1_52	0	0.0195494065396759	5.42531904003812	1.76896388280183e-06	-0.396475770925264	1
ENSG00000117151.12	CTBS	1	84572649	1_52	0	0.020678606534374	5.95281484726128	2.05306996678446e-06	0.571114470618544	3
ENSG00000153898.12	MCOLN2	1	84997425	1_52	0	0.022990181196145	6.94893055467708	2.66452912206172e-06	-0.854838709677296	1
ENSG00000162643.12	WDR63	1	84999160	1_52	0	0.0231124537845242	6.99881807755449	2.69793117340378e-06	-0.862903225806391	1
ENSG00000055732.12	MCOLN3	1	85048599	1_52	0	0.0215618936961608	6.34589283782231	2.28212663702909e-06	-0.72727272727285	1
ENSG00000097096.8	SYDE2	1	85200644	1_52	0	0.0209895360104231	6.09305052892874	2.13303373234614e-06	-0.598173515981807	1
ENSG00000142867.12	BCL10	1	85276340	1_52	0	0.018275453540105	4.79263170308258	1.4608389016215e-06	0.214107341921599	2
ENSG00000117174.10	ZNHIT6	1	85708260	1_52	0	0.0180202773347961	4.66065237788561	1.40077469537461e-06	0.0154416269576236	2
ENSG00000171502.14	COL24A1	1	86153659	1_53	0	0.0183133709662821	4.78779596094593	1.46239277388245e-06	-0.0795454545454529	1
ENSG00000122417.15	ODF2L	1	86398245	1_53	0	0.0188700681821729	5.06891504832716	1.59532285757419e-06	-0.403100775193743	1
ENSG00000137975.7	CLCA2	1	86424561	1_53	0	0.0180642571699915	4.65923979466186	1.40376779804577e-06	-0.0329670329670174	1
ENSG00000016602.9	CLCA4	1	86547045	1_53	0	0.0240704701271335	7.35658738629776	2.95339187950577e-06	-0.925537173304941	2
ENSG00000097033.14	SH3GLB1	1	86704350	1_53	0	0.0218305196206975	6.43798520242641	2.34408930198859e-06	-0.699567288477208	2
ENSG00000065243.19	PKN2	1	88684130	1_54	0	0.0129404603329186	4.80264356556112	1.03654983660441e-06	-0.0417582417582481	1
ENSG00000137944.17	KYAT3	1	88975121	1_54	0	0.0367765397124709	14.6252963131689	8.97089231729256e-06	-2.2055805615155	2
ENSG00000117226.11	GBP3	1	89015900	1_54	0	0.0232240823745269	10.2906077525675	3.98602201793907e-06	-1.5933099579135	2
ENSG00000117228.9	GBP1	1	89064901	1_54	0	0.02667455125063	11.5943675866685	5.15827263554268e-06	1.70895522388022	1
ENSG00000162645.12	GBP2	1	89150019	1_54	0	0.0271242104420562	11.7518604590727	5.31647574390925e-06	-1.689393939393	1
ENSG00000154451.14	GBP5	1	89272549	1_54	0	0.0199963235588452	8.88411358726867	2.9629502781086e-06	-1.21259842519692	1
ENSG00000197147.13	LRRC8B	1	89525155	1_54	0	0.0134374435864625	5.15568110930996	1.15548099564927e-06	-0.408045977011577	1
ENSG00000171488.14	LRRC8C	1	89755882	1_55	0	0.0167994038568851	4.70633212154331	1.31867128099199e-06	0.080645161290311	1
ENSG00000162664.16	ZNF326	1	89994923	1_55	0	0.0200557629231559	6.36945131488976	2.1305970198978e-06	-0.627705627705432	1
ENSG00000122482.20	ZNF644	1	91022402	1_55	0	0.069573790582496	18.1506204532779	2.10618854572231e-05	1.90878938640056	1
ENSG00000162669.15	HFM1	1	91404433	1_55	0	0.0210658489718047	6.83110735527772	2.40010467262312e-06	-0.779722214370928	2
ENSG00000097046.12	CDC7	1	91500849	1_56	0	0.00889258434269868	4.82877884222866	7.16185318257372e-07	-0.261877019281649	2
ENSG00000284413.1	BTBD8	1	92080411	1_56	0	0.104761668874859	28.4056066703717	4.96325493302028e-05	2.96511627907023	1
ENSG00000122484.8	RPAP2	1	92299545	1_56	0	0.0980479793300758	27.6150974827005	4.51591058121962e-05	-3.22580645161345	1
ENSG00000162676.11	GFI1	1	92487304	1_56	0	0.0140936100545671	9.571014862673	2.24978153178077e-06	1.59354838709717	1
ENSG00000067208.14	EVI5	1	92789287	1_56	0	0.0131136452053218	8.6632723171405	1.89480927137893e-06	-1.46637378522489	2
ENSG00000122406.12	RPL5	1	92831623	1_56	0	0.00961218263453023	5.5732973256092	8.93499537506789e-07	0.496402877697849	1
ENSG00000203910.8	C1orf146	1	92218250	1_56	0	0.0205892571110073	12.436105911718	4.27056360518505e-06	1.31185567010274	1
ENSG00000143033.17	MTF2	1	93079600	1_57	0	0.0121702409468948	5.18619799543355	1.05270909489683e-06	0.796610169491586	1
ENSG00000117500.12	TMED5	1	93180650	1_57	1	0.397738599653711	25.6966219116245	0.000170464473121744	4.74542725145133	2
ENSG00000122483.17	CCDC18	1	93179625	1_57	1	0.0286980327625909	17.6988888322859	8.4714594054138e-06	3.84649235087365	2
ENSG00000117505.12	DR1	1	93346012	1_57	1	0.0742554801980938	21.4618789580021	2.65800845269078e-05	-4.23571428571584	1
ENSG00000067334.13	DNTTIP2	1	93879581	1_57	0	0.0121033792457387	4.67409124145054	9.43547858039286e-07	0.136885732044011	2
ENSG00000023909.9	GCLM	1	93909753	1_57	0	0.0163632920897374	7.17913742966439	1.95930955041054e-06	-0.68484848484855	1
ENSG00000143036.16	SLC44A3	1	94820196	1_58	0	0.0209793864062016	7.63852519094062	2.67277501466464e-06	0.923488895329751	2
ENSG00000117519.15	CNN3	1	94901302	1_58	0	0.0284095566305147	10.4916732525015	4.97129251656683e-06	1.19580419580434	1
ENSG00000172339.9	ALG14	1	95073027	1_58	0	0.0162992939016807	5.26892691042514	1.43235632635879e-06	0.421538461538434	1
ENSG00000122481.16	RWDD3	1	95231973	1_58	0	0.0170927953911129	5.71482612436045	1.62920682554964e-06	0.485769527915173	2
ENSG00000117569.18	PTBP2	1	96744557	1_59	0	0.0682807669525886	16.9504631244198	1.93036780081885e-05	-1.90338164251265	1
ENSG00000188641.12	DPYD	1	97921165	1_60	0	0.0426538058555718	13.5893322805241	9.66754075087696e-06	-1.68705302239162	2
ENSG00000162627.16	SNX7	1	98661649	1_60	0	0.0271789814527375	9.33087981747104	4.2297614873454e-06	-1.09281514961102	2
ENSG00000117600.12	PLPPR4	1	99263142	1_60	0	0.0165937451787834	4.69332781316023	1.2989289953146e-06	0.108860759493663	1
ENSG00000099260.10	PALMD	1	99651294	1_61	0	0.0129257135045353	4.84393549010959	1.04427043347078e-06	0.0859375000000298	1
ENSG00000156869.12	FRRS1	1	99766518	1_61	0	0.0912572272961533	22.5460882675763	3.43161516032047e-05	2.27972027972179	1
ENSG00000162688.16	AGL	1	99851033	1_61	0	0.0130012521386786	4.88685643941702	1.05968031646656e-06	-0.113821138211384	1
ENSG00000117620.14	SLC35A3	1	99969054	1_61	0	0.041839523595975	15.7049192227707	1.09592931333121e-05	-2.00835445054143	2
ENSG00000156876.9	SASS6	1	100132743	1_61	0	0.0198205295504722	8.81200570324696	2.91306468702797e-06	1.16326530612203	1
ENSG00000122435.9	TRMT13	1	100133310	1_61	0	0.0410786920357924	15.5377203119588	1.06454496995052e-05	-1.9509202453996	1
ENSG00000122477.12	LRRC39	1	100178174	1_61	0	0.0462531787037678	16.681161300197	1.28685013360306e-05	2.04651162790632	1
ENSG00000137992.14	DBT	1	100250235	1_61	0	0.0201001995800784	8.91410614036951	2.98839689276364e-06	-1.10344827586225	1
ENSG00000137996.12	RTCA	1	100250661	1_61	0	0.0144148827061451	5.87590091996499	1.41268613430001e-06	-0.514285714285832	1
ENSG00000079335.18	CDC14A	1	100342807	1_61	0	0.0148389338629716	6.11742804012183	1.51402021613583e-06	0.815890790007901	2
ENSG00000162692.10	VCAM1	1	100717840	1_62	0	0.0161887797620661	7.11928034107223	1.92225197234727e-06	0.976000000000108	1
ENSG00000162694.13	EXTL2	1	100896815	1_62	0	0.0240692030374901	10.8445201324619	4.35343591094242e-06	-1.77914110429538	1
ENSG00000162695.11	SLC30A7	1	100895622	1_62	0	0.0281165612265609	12.3082225968149	5.77188475463226e-06	-1.60989010988921	1
ENSG00000240038.6	AMY2B	1	103559534	1_65	0	0.0524650120068665	18.0345751370436	1.57810464350072e-05	1.88372093023372	1
ENSG00000162631.18	NTNG1	1	107148301	1_66	0	0.016697048461726	7.72062501085265	2.15006838169055e-06	-0.799163179916666	1
ENSG00000134215.15	VAV3	1	107965542	1_67	0	0.0495204237429137	16.7716537465866	1.38522507864035e-05	-1.78354978354926	1
ENSG00000085491.15	SLC25A24	1	108200420	1_67	0	0.0139425358654638	4.82627484183674	1.12231282550652e-06	-0.551020408163334	1
ENSG00000116266.10	STXBP3	1	108746865	1_67	0	0.0552409224957249	17.8124808294188	1.64113927140202e-05	-2.17567567567461	1
ENSG00000121940.15	CLCC1	1	108967345	1_67	0	0.0273749711218552	11.1635168587029	5.09700204522133e-06	1.30882352941238	1
ENSG00000085433.15	WDR47	1	109040930	1_67	0	0.0162878852436489	6.28377103605777	1.70704574165942e-06	-0.613636363636357	1
ENSG00000215717.5	TMEM167B	1	109089398	1_67	0	0.0143117691479852	5.07120262143873	1.21049887787395e-06	0.390697674418579	1
ENSG00000031698.12	SARS	1	109213564	1_67	0	0.0137221399619986	4.67698046461564	1.07040346473288e-06	-0.199612403100758	1
ENSG00000221986.6	MYBPHL	1	109306632	1_67	0	0.0154247470547411	5.77319291361201	1.48523175593657e-06	-0.536231884057867	1
ENSG00000134243.11	SORT1	1	109397881	1_67	0	0.0481689858073887	16.5085962124994	1.32628773397567e-05	-1.90000000000001	1
ENSG00000143106.12	PSMA5	1	109427531	1_67	0	0.0145797181044958	5.2450442191274	1.2754351645428e-06	-0.484472049689427	1
ENSG00000162650.16	ATXN7L2	1	109483259	1_67	0	0.014897176224058	5.4469415998624	1.35337073061198e-06	0.444444444444574	1
ENSG00000174151.14	CYB561D1	1	109494012	1_67	0	0.0879645554219149	22.2766545423876	3.26826894792719e-05	2.42028985507179	1
ENSG00000181754.6	AMIGO1	1	109509517	1_67	0	0.0178028189070243	7.11814548035158	2.11356563771624e-06	-0.727092448137794	2
ENSG00000156097.12	GPR61	1	109539929	1_67	0	0.026757341000621	10.9485352705747	4.88606320683312e-06	1.45194805194755	1
ENSG00000065135.10	GNAI3	1	109553275	1_67	0	0.0141342669897904	4.95425176722145	1.16791562640807e-06	0.11392405063292	1
ENSG00000168765.16	GSTM4	1	109656105	1_67	0	0.0139653862852508	4.84161659480422	1.1277256365649e-06	-0.190169658591573	2
ENSG00000213366.12	GSTM2	1	109635226	1_67	0	0.0136970533173546	4.65983642308061	1.06453004548403e-06	0.0540540540540383	1
ENSG00000134184.12	GSTM1	1	109704237	1_67	0	0.0222378224724477	9.20749434139999	3.4150245105679e-06	1.21046940375286	2
ENSG00000134201.10	GSTM5	1	109704237	1_67	0	0.0528057135838524	17.3829102923866	1.53095882407987e-05	2.09171370148296	4
ENSG00000134202.10	GSTM3	1	109724132	1_67	0	0.0604348978253954	18.6700665161216	1.88188795686099e-05	-2.16815556005506	3
ENSG00000179902.12	C1orf194	1	109113015	1_67	0	0.0150495550819937	5.54233692209682	1.391158743634e-06	0.489082846392289	2
ENSG00000168710.17	AHCYL1	1	109984850	1_69	0	0.0145165733944388	13.9043956784118	3.36648231851131e-06	-1.51204819277101	1
ENSG00000143093.14	STRIP1	1	109962416	1_69	0	0.00661557404169599	6.5554036134443	7.23314341577167e-07	-0.765690376568826	1
ENSG00000197106.6	SLC6A17	1	110150641	1_69	0	0.0106570359436601	11.0281043939667	1.96018654897575e-06	1.23491053311375	2
ENSG00000134248.13	LAMTOR5	1	110407655	1_69	0	0.00571954891642656	5.22223825311911	4.98171141684019e-07	0.339873840102976	2
ENSG00000143125.5	PROK1	1	110451117	1_69	0	0.00760234288797423	7.88577929315024	9.99889889844642e-07	0.839285714286035	1
ENSG00000177301.14	KCNA2	1	110630068	1_69	0	0.0227089656591032	18.0322325565426	6.82978384314573e-06	1.90000000000035	1
ENSG00000177272.8	KCNA3	1	110675350	1_69	0	0.00572368901282061	5.2046096762004	4.96848862012577e-07	-0.5277777777775	1
ENSG00000143119.12	CD53	1	110873219	1_69	0	0.0220295048255788	17.6979704609608	6.50261897147434e-06	1.97142857142864	1
ENSG00000121931.15	LRIF1	1	110964484	1_69	0	0.0056857239336221	5.15129392129261	4.88497342052061e-07	-0.433734939759183	1
ENSG00000156171.14	DRAM2	1	111139496	1_69	0	0.0472108887694528	24.6039937503629	1.93734912059091e-05	2.64492753623102	1
ENSG00000134255.13	CEPT1	1	111129085	1_69	0	0.00809050807669731	8.50687071363354	1.14790443511303e-06	-0.848742591579419	3
ENSG00000162777.16	DENND2D	1	111195294	1_69	0	0.00983110288358202	10.3336465384189	1.69440002471384e-06	1.03960681351572	2
ENSG00000156150.6	ALX3	1	110070303	1_69	0	0.0197623033648648	16.7244423974794	5.51250903592899e-06	-1.84126984127003	1
ENSG00000064886.13	CHI3L2	1	111200918	1_69	0	0.0140894021037356	13.658914815586	3.20973269405512e-06	-1.44690265486691	1
ENSG00000173947.13	PIFO	1	111346062	1_69	0	0.00539238818262378	4.66888588611149	4.19908352290584e-07	0.0205761316872491	1
ENSG00000085465.12	OVGP1	1	111417361	1_69	0	0.00564241050188985	5.11030593575221	4.80918723080846e-07	0.38582677165358	1
ENSG00000143079.14	CTTNBP2NL	1	112395875	1_69	0	0.0055536073960254	4.91538706689753	4.55295127658984e-07	-0.121212121212136	1
ENSG00000116489.12	CAPZA1	1	112620420	1_69	0	0.00582170724354436	6.4819825450532	6.29387806845978e-07	1.39007092198559	1
ENSG00000007341.18	ST7L	1	112628967	1_69	0	0.275141387901342	22.0163762852011	0.000101032678881005	3.95967741935507	1
ENSG00000155363.18	MOV10	1	112696883	1_69	0	0.00545979312238631	5.05068402285945	4.59924444040803e-07	0.634567901234342	1
ENSG00000155367.15	PPM1J	1	112715671	1_69	0	0.0293435937834546	21.823434019507	1.06806208253988e-05	2.58461538461451	1
ENSG00000184599.13	FAM19A3	1	112720490	1_69	0	0.0405651251215524	24.9784671435888	1.68996888607546e-05	-2.77486910994794	1
ENSG00000081026.18	MAGI3	1	113390860	1_70	0	0.0176020708630805	5.90093528345412	1.73238622709294e-06	-0.34013605442177	1
ENSG00000116793.15	PHTF1	1	113760344	1_70	0	0.0354270572351514	12.4855942375749	7.37741817751793e-06	2.06944444444417	1
ENSG00000188761.11	BCL2L15	1	113886718	1_70	0	0.0368544365044379	12.8595640750026	7.90453137543463e-06	-1.81296516487955	2
ENSG00000134262.12	AP4B1	1	113905154	1_70	0	0.015437955396832	4.6705005241328	1.20257816055578e-06	-0.174242424242462	1
ENSG00000163349.21	HIPK1	1	113928961	1_70	0	0.0669853545842104	18.5430863824284	2.07167672901014e-05	-2.42510121457484	1
ENSG00000116774.11	OLFML3	1	113979663	1_70	0	0.0236914868859587	8.69232014261798	3.43469467564068e-06	1.00760456273737	1
ENSG00000197323.11	TRIM33	1	114515074	1_71	0	0.0155142462559816	4.71176946805176	1.21919962354305e-06	-0.0503144654088135	1
ENSG00000175984.14	DENND2C	1	114669904	1_71	0	0.0204316552406105	7.29570578084199	2.48617084328923e-06	0.86335403726704	1
ENSG00000213281.4	NRAS	1	114716596	1_71	0	0.0175387598748793	5.8622432351179	1.71483690693111e-06	-0.631578947368237	1
ENSG00000009307.15	CSDE1	1	114770430	1_71	0	0.0156655622262356	4.80277666986151	1.25486926931681e-06	0.23684210526315	1
ENSG00000134198.9	TSPAN2	1	115083450	1_71	0	0.0154834686251271	4.69315073542173	1.2119727832429e-06	0.016902198484418	2
ENSG00000163393.12	SLC22A15	1	115976190	1_72	0	0.00961102283042636	5.16791558205307	8.28409604296882e-07	-0.323698686866144	3
ENSG00000116815.15	CD58	1	116571486	1_72	0	0.0147389791597191	9.17121278259053	2.25452097456429e-06	-1.06993006993023	1
ENSG00000134247.9	PTGFRN	1	116909755	1_72	0	0.00937081645769755	4.9311844243481	7.70706075347716e-07	-0.241457858769819	1
ENSG00000134256.12	CD101	1	117002080	1_72	0	0.0138405480027384	8.58182362665586	1.98103877538511e-06	-0.993197278912023	1
ENSG00000116830.11	TTF2	1	117060534	1_72	0	0.00945504461502022	5.01487624978813	7.9083140718435e-07	-0.285361285616572	2
ENSG00000134253.9	TRIM45	1	117122142	1_72	0	0.0151050407559633	9.40118804595446	2.3684528676988e-06	1.17419074333808	2
ENSG00000198162.12	MAN1A2	1	117366383	1_72	0	0.0249899475012501	14.1293854344746	5.88909719019377e-06	1.63335656037139	2
ENSG00000183508.4	FAM46C	1	117605765	1_72	0	0.017032988473045	10.5276993966511	2.99077976668014e-06	-1.30487804878073	1
ENSG00000196505.10	GDAP2	1	117929798	1_72	0	0.012222806787494	7.41758235665247	1.51214497015674e-06	0.823038397328861	1
ENSG00000177551.5	NHLH2	1	115844102	1_72	0	0.0111210391912078	6.53326646674946	1.21181367352143e-06	-0.596194503171304	1
ENSG00000092607.13	TBX15	1	118989141	1_73	0	0.0187985377140538	9.3684414531077	2.93732174688777e-06	1.23809523809524	1
ENSG00000116874.11	WARS2	1	119012523	1_73	0	0.0128176664070718	5.77770498945627	1.23516345303008e-06	0.517173775809311	2
ENSG00000203859.9	HSD3B2	1	119412845	1_73	0	0.0121318208047602	5.26273419084717	1.06487229425159e-06	-0.379146919431222	1
ENSG00000143067.4	ZNF697	1	119648421	1_73	0	0.014073476498401	6.65331875781971	1.56170797695926e-06	0.788359788359913	1
ENSG00000131791.7	PRKAB2	1	147172620	1_73	0	0.0124613738920016	5.51370068677485	1.14595936732137e-06	0.586131104062479	2
ENSG00000131781.12	FMO5	1	147245910	1_73	0	0.0115461064686517	4.79947116597334	9.24249129802226e-07	-0.222222222222174	1
ENSG00000162836.11	ACP6	1	147670575	1_73	0	0.0115267750421032	4.78378521739118	9.19686042507245e-07	-0.131799163179941	1
ENSG00000178796.12	RIIAD1	1	151727751	1_74	0	0.205885948105616	36.5472158405921	0.000125499244191018	-4.05110124057691	2
ENSG00000159409.14	CELF3	1	151717266	1_74	0	0.0100574923524184	5.78839459544129	9.70974771526774e-07	-0.959409594095956	1
ENSG00000143376.12	SNX27	1	151616339	1_74	0	0.0127656160183266	8.45193574272699	1.79952576518543e-06	1.05263157894739	1
ENSG00000143450.16	OAZ3	1	151762965	1_74	0	0.227232597245802	34.2964196358233	0.000129980894809281	3.68465779956665	2
ENSG00000143436.10	MRPL9	1	151762965	1_74	0	0.118411668567312	26.1002994744426	5.15466085840733e-05	-2.74519230769255	1
ENSG00000182134.15	TDRKH	1	151789148	1_74	0	0.0172101847875478	12.9792645778864	3.72559570678817e-06	2.72715628644242	2
ENSG00000213171.2	LINGO4	1	151805451	1_74	0	0.0215990896831345	13.3673536486243	4.81549560990062e-06	1.85409252669054	1
ENSG00000143365.17	RORC	1	151831413	1_74	0	0.0175466355115029	11.2484146477819	3.29188971941357e-06	-1.77815699658732	1
ENSG00000196407.11	THEM5	1	151853515	1_74	0	0.033429409995016	17.2579020365968	9.6222539959507e-06	-2.17518248175202	1
ENSG00000197747.8	S100A10	1	151993591	1_74	0	0.0394878856072178	17.0161706702362	1.12069082992675e-05	-1.98900988410328	2
ENSG00000159450.12	TCHH	1	152094872	1_74	0	0.0104879022020066	5.62682690186479	9.84265561225173e-07	-0.264900662251711	1
ENSG00000197915.5	HRNR	1	152212431	1_74	0	0.00936774018602349	4.76612798970759	7.44664487898246e-07	0.390758785566651	4
ENSG00000143631.10	FLG	1	152325041	1_74	0	0.0103889933699546	5.92646050286555	1.02690192757423e-06	-1.00588235294157	1
ENSG00000143536.7	CRNN	1	152414760	1_74	0	0.0113725292846714	6.42023996337988	1.21777885815093e-06	-0.499782079655483	2
ENSG00000163207.6	IVL	1	152908247	1_74	0	0.00986529312299234	5.3447280204424	8.79418726492901e-07	0.512800956645753	2
ENSG00000241794.1	SPRR2A	1	153057485	1_74	0	0.0112933778948524	6.41236635209217	1.20782021139171e-06	-0.873684210526837	1
ENSG00000203785.8	SPRR2E	1	153106201	1_74	0	0.0112937057192495	6.34401842538198	1.1949810226289e-06	-0.494492163231807	2
ENSG00000163263.6	C1orf189	1	154206248	1_75	0	0.017879902088926	5.67575536388885	1.69257885129391e-06	0.683431952662756	1
ENSG00000203782.5	LOR	1	153259400	1_75	0	0.0599772571814915	17.1144927933501	1.71202751271335e-05	-1.87142857142845	1
ENSG00000163220.10	S100A9	1	153357702	1_75	0	0.0172958371362534	5.36407634101522	1.54737880115131e-06	-0.333333333333348	1
ENSG00000163221.8	S100A12	1	153378145	1_75	0	0.101158214509032	22.1489627602972	3.73692734135915e-05	-2.13883677298174	1
ENSG00000143546.9	S100A8	1	153391654	1_75	0	0.0406793332594833	13.4220940385022	9.10655697303659e-06	1.63020833333328	1
ENSG00000197956.9	S100A6	1	153536520	1_75	0	0.0161455784859459	4.71851891897376	1.27063091121489e-06	0.185185185185159	1
ENSG00000188015.9	S100A3	1	153549177	1_75	0	0.0198387752684488	6.65181641508156	2.20097554890641e-06	0.785261173804136	2
ENSG00000196154.11	S100A4	1	153549874	1_75	0	0.0218843969314294	7.57393716782861	2.76449867929462e-06	0.901315789473597	1
ENSG00000196754.10	S100A2	1	153567710	1_75	0	0.018792088001521	6.14282139847107	1.92532048464224e-06	-0.690184049079804	1
ENSG00000188643.10	S100A16	1	153614780	1_75	0	0.0170184223165812	5.2123316215345	1.47948797954108e-06	-0.159090909090925	1
ENSG00000160678.11	S100A1	1	153628302	1_75	0	0.0160909034169262	4.68669416140668	1.25778713237598e-06	-0.100775193798478	1
ENSG00000189171.14	S100A13	1	153630385	1_75	0	0.0172711342426369	5.35061785618516	1.54129191379195e-06	0.188976377952802	1
ENSG00000143553.10	SNAPIN	1	153658595	1_75	0	0.0161909535625902	4.74482037227808	1.28130437330731e-06	0.00775193798449429	1
ENSG00000169418.9	NPR1	1	153678582	1_75	0	0.0483911502786252	15.0693788244623	1.21624593508696e-05	2.05363984674375	1
ENSG00000143554.13	SLC27A3	1	153774305	1_75	0	0.0319647181600461	11.1423404197793	5.94028672484506e-06	1.32307692307613	1
ENSG00000198837.9	DENND4B	1	153940057	1_75	0	0.0160434155814575	4.65898522241436	1.24666070869228e-06	-0.092449585621992	2
ENSG00000143570.17	SLC39A1	1	153968263	1_75	0	0.0184164663951606	5.95322666207618	1.8286004764231e-06	0.398373983739697	1
ENSG00000143578.15	CREB3L4	1	153968263	1_75	0	0.0184164663951606	5.95322666207618	1.8286004764231e-06	0.398373983739697	1
ENSG00000143552.9	NUP210L	1	154155073	1_75	0	0.016042973073583	4.65872665480377	1.24655713728506e-06	-0.171348314606647	1
ENSG00000143569.18	UBAP2L	1	154219953	1_75	0	0.0172278025899921	5.32708962199937	1.53066444930535e-06	-0.340116279070034	1
ENSG00000143515.16	ATP8B2	1	154325898	1_75	0	0.233963708222459	30.5317419631413	0.000119140710312187	-3.60804020100516	1
ENSG00000160712.12	IL6R	1	154405422	1_75	0	0.0518551413807378	15.7269587243448	1.3601809098853e-05	-2.25954198473257	1
ENSG00000169291.9	SHE	1	154501655	1_75	0	0.0241265422975075	8.49132943259967	3.41688908247054e-06	1.43975903614498	1
ENSG00000163239.12	TDRD10	1	154502081	1_75	0	0.0432488295614566	14.0027443838971	1.01006105250731e-05	-1.63716634048806	2
ENSG00000160710.15	ADAR	1	154627302	1_75	0	0.0183458166983206	5.91712949779095	1.81054043976014e-06	-0.354838709677369	1
ENSG00000143603.18	KCNN3	1	154870871	1_76	0	0.00961275604989598	6.74597592287146	1.08156546967052e-06	1.3593750000006	1
ENSG00000163344.5	PMVK	1	154936792	1_76	0	0.0139705854791228	10.2398363301842	2.38598510170732e-06	-1.66539629753738	2
ENSG00000160691.18	SHC1	1	154974041	1_76	0	0.0210722699532595	13.2251634215904	4.64806801200404e-06	-1.2784431137732	1
ENSG00000173207.12	CKS1B	1	154975020	1_76	0	0.0219381223924874	13.6011800921492	4.97663915045503e-06	1.31343283582167	1
ENSG00000160685.13	ZBTB7B	1	155014317	1_76	0	0.00806708568342074	4.73357218078672	6.36891978769172e-07	-0.650793650793617	1
ENSG00000163354.14	DCST2	1	155033615	1_76	0	0.0120695659854468	8.54168090868841	1.71947197748463e-06	1.51103230197316	2
ENSG00000163357.10	DCST1	1	155033615	1_76	0	0.012484681164292	8.79030159156787	1.83038031770591e-06	1.47716846139498	2
ENSG00000143537.13	ADAM15	1	155055287	1_76	0	0.197895454564171	45.8322951374824	0.000151275128507953	-5.49629242695244	2
ENSG00000143590.13	EFNA3	1	155078247	1_76	0	0.00857889649817534	6.74328887303422	9.64857769719266e-07	1.56124292754186	2
ENSG00000169242.11	EFNA1	1	155127487	1_76	1	0.773678281879417	32.0654378964236	0.000413768749260573	-6.25515316559306	2
ENSG00000169241.17	SLC50A1	1	155135691	1_76	0	0.00952062287346156	17.3362326929915	2.75283509042392e-06	4.23333839482402	2
ENSG00000163463.11	KRTCAP2	1	155138933	1_76	0	0.10330666728611	25.6802748757604	4.4247437537002e-05	-1.99333333333368	1
ENSG00000177628.15	GBA	1	155244216	1_76	0	0.0128038555725247	18.344132239224	3.91740113405137e-06	-4.5957444104172	2
ENSG00000116521.10	SCAMP3	1	155262283	1_76	0	0.0450730825623944	30.9671448519717	2.32797617731799e-05	5.44366197183029	1
ENSG00000143630.9	HCN3	1	155277916	1_76	0	0.0602770841153307	33.6339274213701	3.38134842021257e-05	-5.52142857142788	1
ENSG00000176444.18	CLK2	1	155278784	1_76	0	0.0495422354935943	31.4012931558534	2.5946766187946e-05	5.39716312056876	1
ENSG00000116580.18	GON4L	1	155859720	1_76	0	0.0474246239957418	26.7656046451573	2.11709848110357e-05	4.59558823529568	1
ENSG00000132718.8	SYT11	1	155859720	1_76	0	0.0474246239957418	26.7656046451573	2.11709848110357e-05	4.59558823529568	1
ENSG00000143622.10	RIT1	1	155911161	1_76	0	0.016180030349315	15.7792455178639	4.25819623010375e-06	-3.86259541984707	1
ENSG00000163479.13	SSR2	1	156013857	1_76	0	0.0084233041627918	6.46007605492672	9.07570184055504e-07	-2.17968749999924	1
ENSG00000132698.14	RAB25	1	156061029	1_76	0	0.0183083385218328	15.2153041233906	4.6461120236782e-06	-2.96732026143821	1
ENSG00000196189.12	SEMA4A	1	156147070	1_76	0	0.0283022655250107	15.8657392283788	7.4893067430351e-06	-1.30459770114924	1
ENSG00000160785.13	SLC25A44	1	156193927	1_76	0	0.00810329557964229	4.73257376863774	6.39615792980524e-07	0.219810917307993	2
ENSG00000160783.19	PMF1	1	156212919	1_76	0	0.0126800553318589	9.60115499978573	2.03050814161877e-06	-1.48062015503915	1
ENSG00000160781.15	PAQR6	1	156247610	1_76	0	0.00956835181022431	6.19508029821943	9.88653664892387e-07	0.455825891345096	2
ENSG00000198952.8	SMG5	1	156279714	1_76	0	0.0209966424009596	13.7390335867461	4.81134104701171e-06	1.49999999999957	1
ENSG00000163472.18	TMEM79	1	156282500	1_76	0	0.0113840989188095	7.97468098920225	1.51416110257398e-06	-0.933823529411544	1
ENSG00000198715.11	GLMP	1	156294209	1_76	0	0.0114477965621259	8.02764139465883	1.53274522674175e-06	0.941176470588357	1
ENSG00000163467.11	TSACC	1	156337127	1_76	0	0.0122723547367148	8.68259999916987	1.77720611816489e-06	1.02189781021897	1
ENSG00000253831.1	ETV3L	1	157079225	1_77	0	0.0133658476436876	6.5895005115952	1.46895708400992e-06	-0.560185185185241	1
ENSG00000116604.17	MEF2D	1	156510532	1_77	0	0.0122777184791584	5.79421072630414	1.1865118018994e-06	-0.564516129032137	1
ENSG00000187862.11	TTC24	1	156578794	1_77	0	0.0109724268164414	4.74201526913384	8.6781219045347e-07	0.205578860423268	2
ENSG00000163382.11	NAXE	1	156582919	1_77	0	0.0108774837131014	4.66068587793357	8.45548221710628e-07	0.0272108843537377	1
ENSG00000160818.16	GPATCH4	1	156601175	1_77	0	0.0128350436392293	6.20993334894028	1.32936547075994e-06	0.668535788662563	2
ENSG00000132692.18	BCAN	1	156640896	1_77	0	0.0981439638728617	25.4968697203605	4.17359751272766e-05	2.33796217573803	2
ENSG00000132688.10	NES	1	156677793	1_77	0	0.0284581643899814	13.6882158632752	6.49701448108873e-06	-1.57246376811662	1
ENSG00000143320.8	CRABP2	1	156705979	1_77	0	0.0110127749739524	4.77636465739529	8.77312560091959e-07	-0.100628930817654	1
ENSG00000143303.11	RRNAD1	1	156728106	1_77	0	0.113474754427382	26.911771532263	5.09332799477851e-05	2.45596868884598	1
ENSG00000143314.12	MRPL24	1	156741833	1_77	0	0.0179118021510692	9.33442498686321	2.78860472603183e-06	-1.07199999999968	1
ENSG00000198400.11	NTRK1	1	156815564	1_77	0	0.0168330684843714	8.75160956197687	2.4570349267848e-06	1.16893764956493	2
ENSG00000187800.13	PEAR1	1	156893398	1_77	0	0.0113809487768749	5.08417863930277	9.65071245499047e-07	0.615000000000055	1
ENSG00000160838.13	LRRC71	1	156920880	1_77	0	0.124798047020176	27.8423700286371	5.79527562083992e-05	3.25294117647054	1
ENSG00000132694.18	ARHGEF11	1	157044910	1_77	0	0.209970487647572	33.0562846748816	0.000115763700868987	-3.55101033857717	2
ENSG00000117036.11	ETV3	1	157138367	1_77	0	0.0112066879742565	4.93973471286783	9.23296122266179e-07	0.312871287128572	1
ENSG00000158473.6	CD1D	1	158180329	1_78	0	0.0593766358336378	21.2464823898263	2.10408233835334e-05	-2.28000000000043	1
ENSG00000163565.18	IFI16	1	158999686	1_78	0	0.0690152445160209	22.6859820466997	2.61133578737936e-05	-2.39720558882336	1
ENSG00000163568.14	AIM2	1	159160929	1_78	0	0.0154709105865414	8.54638196000903	2.2052522831651e-06	-0.973384030418758	1
ENSG00000162706.12	CADM3	1	159170559	1_78	0	0.270275708860611	36.2744380626366	0.000163518846188092	-3.55696248731374	2
ENSG00000213088.9	ACKR1	1	159202320	1_78	0	0.0190019366871013	10.4751469239446	3.31984720110878e-06	1.61176130536427	2
ENSG00000179639.10	FCER1A	1	159212079	1_78	0	0.0209736523797288	11.4025022782218	3.98872723856246e-06	-1.66406250000023	1
ENSG00000158714.10	SLAMF8	1	159831139	1_78	0	0.0117908826885703	6.00156628301867	1.18024190654556e-06	0.531428571428572	1
ENSG00000188004.9	C1orf204	1	159854415	1_78	0	0.0127507861678833	6.73442563587129	1.43218008316804e-06	-0.727272727272502	1
ENSG00000213085.9	CFAP45	1	159899758	1_78	0	0.0112717505260073	5.58008400439243	1.04904039247586e-06	-0.463302752293472	1
ENSG00000158710.14	TAGLN2	1	159925332	1_78	0	0.011021358316842	5.36982652083152	9.87087115522211e-07	-0.421271978296737	2
ENSG00000085552.16	IGSF9	1	159945634	1_79	0	0.00330177477340599	5.75310929107351	3.16818238502829e-07	0.449275362318825	1
ENSG00000143315.6	PIGM	1	160031560	1_79	0	0.00297085278205955	4.86575935094604	2.41097031282258e-07	0.223650385604163	1
ENSG00000162728.4	KCNJ9	1	160081123	1_79	0	0.00436501378330267	8.1845607911781	5.95855707653335e-07	1.02076657827966	2
ENSG00000162729.13	IGSF8	1	160099056	1_79	0	0.00594848512001422	11.0965615889693	1.10091784938048e-06	1.1925120544782	2
ENSG00000132681.16	ATP1A4	1	160151964	1_79	0	0.00297861916692632	4.93557271856463	2.4519558182156e-07	-0.227643254725888	2
ENSG00000132716.18	DCAF8	1	160262886	1_79	0	0.00659217581925686	11.880515053562	1.30624354214535e-06	-1.32000000000015	1
ENSG00000122218.14	COPA	1	160333062	1_79	0	0.00289887334244354	4.68331706907693	2.26434661603448e-07	-0.0472566526864604	3
ENSG00000162736.15	NCSTN	1	160342835	1_79	0	0.0078317773690777	13.7333405360671	1.79389338379518e-06	-1.44483985765127	1
ENSG00000162738.5	VANGL2	1	160400615	1_79	0	0.00346074821403153	6.1368691072331	3.54223173317581e-07	-0.494163424124711	1
ENSG00000066294.14	CD84	1	160579933	1_79	0	0.00304794215467219	5.17573262243498	2.63110790086756e-07	0.428571428571228	1
ENSG00000117091.9	CD48	1	160711718	1_79	0	0.00361777854384437	6.53004499934114	3.94019992477185e-07	0.433260393873145	1
ENSG00000122223.12	CD244	1	160862395	1_79	0	0.00344052609751966	6.01327973898096	3.45061391891692e-07	-0.579710144927348	1
ENSG00000158769.17	F11R	1	161021779	1_79	0	0.00990321688698092	17.0598162278544	2.81780376197073e-06	1.88781199328297	2
ENSG00000158773.14	USF1	1	161047971	1_79	0	0.00452367724932512	11.4344895445838	8.62717284228358e-07	2.14058355437684	1
ENSG00000162755.13	KLHDC9	1	161098329	1_79	0	0.00796844080436776	14.0821619141936	1.87155584186624e-06	-1.66425726399803	2
ENSG00000143256.4	PFDN2	1	161099046	1_79	0	0.00715506377981801	12.9621886425728	1.54686335980188e-06	-1.3925925925923	1
ENSG00000158793.13	NIT1	1	161118210	1_79	0	0.0111461942076082	17.8016366474696	3.30938004379758e-06	-1.86486486486558	1
ENSG00000143222.11	UFC1	1	161152958	1_79	0	0.00316840929556472	6.6276038125557	3.50233692930294e-07	-1.15740740740779	1
ENSG00000143224.17	PPOX	1	161165947	1_79	0	0.00743119210968291	16.9565843938973	2.10163343988362e-06	2.77235509232763	3
ENSG00000158850.14	B4GALT3	1	161177981	1_79	0	0.0061928539246966	14.8927154715033	1.53824259814682e-06	-2.72950819672092	1
ENSG00000158864.12	NDUFS2	1	161196933	1_79	0	0.00324158786492335	5.6917040428605	3.07723180880827e-07	-0.292156210305037	2
ENSG00000158882.14	TOMM40L	1	161218859	1_79	0	0.0131514074590062	17.5786323498801	3.8558259520213e-06	-1.51991753641878	2
ENSG00000248485.1	PCP4L1	1	161269353	1_79	0	0.00353251801130972	6.27691745883167	3.69820437627422e-07	0.293650793650719	1
ENSG00000158887.15	MPZ	1	161310092	1_79	0	0.00473637951195605	9.11576555853928	7.20111500362928e-07	-0.934782608695683	1
ENSG00000143252.14	SDHC	1	161320896	1_79	0	0.00289667020781303	5.08724489431937	2.457773191658e-07	-0.607407407407224	1
ENSG00000143226.13	FCGR2A	1	161508379	1_79	0	0.0334523241045032	45.420795291206	2.53420145298417e-05	-6.13218390804382	1
ENSG00000132185.16	FCRLA	1	161707114	1_79	0	0.00299469239207228	5.74296735594151	2.8684591705318e-07	0.196969696969732	1
ENSG00000162746.14	FCRLB	1	161727208	1_79	0	0.00781220007039007	13.7322033062466	1.78926096428558e-06	1.76612903225786	1
ENSG00000081721.11	DUSP12	1	161750559	1_79	0	0.00353919498365718	6.84964230060142	4.0432676201502e-07	1.17407407407463	1
ENSG00000118217.5	ATF6	1	161766262	1_79	0	0.00890794248421623	13.7767556751769	2.0468426901542e-06	-1.18669527897048	1
ENSG00000198929.12	NOS1AP	1	162070515	1_79	0	0.00512530723801863	10.0029279196049	8.5508078902763e-07	1.16666666666673	1
ENSG00000239887.4	C1orf226	1	162366440	1_79	0	0.00487612306085239	9.22240088816304	7.50030215774595e-07	0.909741271275748	2
ENSG00000152332.15	UHMK1	1	162496869	1_80	0	0.00885161821436675	4.67220136604168	6.89770047081137e-07	-0.0555555555555601	1
ENSG00000117143.13	UAP1	1	162560869	1_80	0	0.00933141426807726	5.1658358807398	8.03985433628781e-07	-0.332736155138049	2
ENSG00000132196.13	HSD17B7	1	162790775	1_80	0	0.0121235419624766	7.6152913305566	1.53984195344142e-06	0.866547818111176	3
ENSG00000117152.13	RGS4	1	163068894	1_80	0	0.0165193506700654	10.5145252665005	2.89696165596318e-06	1.21103406510685	2
ENSG00000143228.12	NUF2	1	163266611	1_80	0	0.0293507224597277	15.9187650132042	7.79270566913254e-06	-1.770161290323	1
ENSG00000185630.18	PBX1	1	164555760	1_80	0	0.0127130130062331	8.05987412905457	1.70897951250517e-06	-0.937931034482716	1
ENSG00000143171.12	RXRG	1	165445274	1_81	0	0.0203807407454026	5.39384238617655	1.8334890553935e-06	0.426751592356693	1
ENSG00000143149.12	ALDH9A1	1	165652366	1_81	0	0.0193743812085875	4.91820730928497	1.58925935708839e-06	-0.26423707728523	3
ENSG00000188859.6	FAM78B	1	166167240	1_81	0	0.0255407756601498	7.5162501157343	3.20180892992553e-06	0.886710239651239	1
ENSG00000143195.12	ILDR2	1	166975572	1_82	0	0.0139480062260977	10.9000634832686	2.53571982136349e-06	1.58974358974418	1
ENSG00000143194.12	MAEL	1	166975572	1_82	0	0.0139480062260977	10.9000634832686	2.53571982136349e-06	-1.58974358974418	1
ENSG00000143157.11	POGK	1	166839016	1_82	0	0.0118328640944564	9.38118306103007	1.85143126251122e-06	-1.1732283464564	1
ENSG00000152382.5	TADA1	1	166859227	1_82	0	0.0273159736824484	17.2132220202649	7.84221891848654e-06	1.94857793309867	2
ENSG00000198842.9	DUSP27	1	167093281	1_82	0	0.0140050466835314	10.9427412551182	2.5560585440188e-06	1.4601426394675	2
ENSG00000143190.21	POU2F1	1	167221225	1_82	0	0.0449218273362938	21.9364049044939	1.64355020014127e-05	2.15756302521126	1
ENSG00000198821.10	CD247	1	167518349	1_82	0	0.0435213056085739	21.6547151317941	1.57186229317247e-05	-2.1340268344817	2
ENSG00000143162.7	CREG1	1	167553767	1_82	0	0.013978173710863	10.9742106942089	2.55849064201448e-06	-1.25081639914426	2
ENSG00000198771.10	RCSD1	1	167630073	1_82	0	0.0105528430370643	8.3331247746869	1.46668708833902e-06	0.912630326687347	2
ENSG00000197965.11	MPZL1	1	167721558	1_82	0	0.008558715377605	6.37085071901723	9.09423387048696e-07	0.684824902723592	1
ENSG00000143158.10	MPC2	1	167936749	1_82	0	0.00712291322556613	4.65878798176569	5.5346569258681e-07	0.0137614678899001	1
ENSG00000143147.14	GPR161	1	168138439	1_82	0	0.0131857738774667	10.3972688719123	2.28657264853577e-06	1.17127071823169	1
ENSG00000143155.12	TIPRL	1	168178854	1_82	0	0.0254137522594468	16.57642674057	7.02618881084302e-06	1.76114649681528	1
ENSG00000143196.4	DPT	1	168729632	1_82	0	0.0111831979440458	8.8965469414317	1.65938665150901e-06	-1.03030303030277	1
ENSG00000203740.3	METTL11B	1	170146015	1_83	0	0.0234834276891932	11.8094858152095	4.62543499821581e-06	-2.2822580645166	1
ENSG00000143153.12	ATP1B1	1	169130245	1_83	0	0.02807862548344	12.573978484656	5.88855400883113e-06	1.48297374662142	2
ENSG00000117477.12	CCDC181	1	169459706	1_83	0	0.0120658037202809	4.68790417427778	9.4339829588407e-07	-0.05140326636077	2
ENSG00000117479.12	SLC19A2	1	169485770	1_83	0	0.012861220065672	5.28463866845104	1.13359409047332e-06	0.3781094527363	1
ENSG00000198734.10	F5	1	169586812	1_83	0	0.0158275644891234	7.33877087143685	1.93730288771231e-06	1.03703703703684	1
ENSG00000000460.16	C1orf112	1	169882438	1_83	0	0.101422962101913	22.9230107946357	3.87764507077752e-05	2.10563380281648	1
ENSG00000188404.8	SELL	1	169667840	1_83	0	0.0549125989867224	17.878529166315	1.6374343322419e-05	-2.53383458646618	1
ENSG00000007908.15	SELE	1	169764425	1_83	0	0.0253803629443169	11.8666976627106	5.02328491469006e-06	1.89592123769251	1
ENSG00000171806.11	METTL18	1	169795279	1_83	0	0.054144782249272	19.3482074644577	1.74725966955785e-05	-3.47826086956734	1
ENSG00000000457.13	SCYL3	1	169891332	1_83	0	0.0123866923948941	5.00649467990477	1.03430641253989e-06	-0.911859726178946	3
ENSG00000075945.12	KIFAP3	1	170084466	1_83	0	0.0353267604887431	14.3992037969534	8.48403395372639e-06	1.95263157894796	1
ENSG00000116132.11	PRRX1	1	170662622	1_84	0	0.0358836414836067	19.7124924023464	1.17977218692416e-05	1.965796720827	2
ENSG00000007933.12	FMO3	1	171090188	1_84	0	0.00740684452885954	4.71528001938393	5.82506563263915e-07	-0.0409193951278869	2
ENSG00000094963.13	FMO2	1	171185164	1_84	0	0.011026907153215	8.48669067577013	1.56081775472043e-06	0.95712401341634	3
ENSG00000010932.16	FMO1	1	171248552	1_84	0	0.0271885167229824	16.9398667387728	7.68166936491515e-06	-1.70796460177014	1
ENSG00000076258.9	FMO4	1	171329801	1_84	0	0.00940673116028135	7.04013918398402	1.10453652842371e-06	0.968750000000145	1
ENSG00000034971.16	MYOC	1	171652737	1_84	0	0.00850353574068308	5.91735105407432	8.3924155942575e-07	-0.560773480662834	1
ENSG00000197959.13	DNM3	1	171639025	1_84	0	0.00735409269633058	4.67470774764279	5.7338149180946e-07	0.0849056603773511	1
ENSG00000135845.9	PIGC	1	172443855	1_84	0	0.00735425167859727	4.66576373438044	5.72296825650143e-07	-0.00800000000000316	1
ENSG00000094975.13	SUCO	1	172532059	1_84	0	0.0078811868059453	5.19379529215766	6.82710457983784e-07	-0.300498262212648	2
ENSG00000117560.7	FASLG	1	172658724	1_84	0	0.0114016070660624	7.96570367450816	1.51478264925582e-06	-0.430167597765402	1
ENSG00000120337.8	TNFSF18	1	173051090	1_84	0	0.0209177956486055	13.2177997799106	4.6114254335666e-06	-1.28895401764855	2
ENSG00000162753.11	SLC9C2	1	173611164	1_85	0	0.0206220784278993	7.30554294039031	2.51272544448713e-06	-0.59677419354829	1
ENSG00000183831.6	ANKRD45	1	173664389	1_85	0	0.0180937533431872	6.164933083251	1.8604462962723e-06	0.40106951871667	1
ENSG00000076321.10	KLHL20	1	173714815	1_85	0	0.017227896405312	5.76892212475626	1.65762784554953e-06	-0.398437500000083	1
ENSG00000117593.9	DARS2	1	173823764	1_85	0	0.0151802235819964	4.82174609361506	1.22079463209791e-06	-0.56200212079824	2
ENSG00000117601.13	SERPINC1	1	173916899	1_85	0	0.0151613668697983	4.79867886719158	1.21344514895408e-06	0.303191489361764	1
ENSG00000116161.17	CACYBP	1	174997705	1_85	0	0.0151944119670101	4.73182277734876	1.19914713267707e-06	0.0478260869565033	1
ENSG00000120333.4	MRPS14	1	175023749	1_85	0	0.0171338520975282	5.96456769965389	1.70448856332978e-06	0.594470046083313	1
ENSG00000152092.15	ASTN1	1	177165470	1_86	0	0.0200345490560349	7.21053102304762	2.4093890204865e-06	-0.824675324675102	1
ENSG00000116147.16	TNR	1	175744070	1_86	0	0.015495566814816	4.79967855686764	1.24045131957206e-06	-0.135531135531053	1
ENSG00000235750.9	KIAA0040	1	175193060	1_86	0	0.0353614784088935	12.5627967198431	7.40929441039495e-06	-1.38442342490269	2
ENSG00000143207.19	RFWD2	1	176207223	1_86	0	0.0213039050625624	7.78773217358822	2.76713489465427e-06	1.08994992366828	2
ENSG00000120341.18	SEC16B	1	177967390	1_87	0	0.0195739392128028	6.14352613537919	2.00565417092546e-06	-0.56321839080481	1
ENSG00000075391.16	RASAL2	1	178094621	1_87	0	0.0172459145720119	4.95491286756931	1.42522147582205e-06	-0.298850574712494	1
ENSG00000116191.17	RALGPS2	1	178725006	1_87	0	0.0275005717718027	9.34164349746548	4.28474635936827e-06	1.25665391277586	2
ENSG00000116194.12	ANGPTL1	1	178867836	1_87	0	0.0294006713311941	9.9713952535301	4.889599455651e-06	-1.37593984962434	1
ENSG00000143340.6	FAM163A	1	179743304	1_89	0	0.0147542090911371	6.02238959147476	1.4819886795688e-06	-0.638157894736954	1
ENSG00000162779.21	AXDND1	1	179358896	1_89	0	0.0145555085752067	5.89531691699227	1.43118127889724e-06	-0.741767764298053	1
ENSG00000116199.11	FAM20B	1	179037327	1_89	0	0.0531928294787717	18.1174713235103	1.60735120619447e-05	2.46511627906968	1
ENSG00000186283.13	TOR3A	1	179081800	1_89	0	0.0233305988874016	10.3241479020518	4.01735499703086e-06	0.879032551242423	2
ENSG00000143322.19	ABL2	1	179229518	1_89	0	0.0231779695008253	10.2623974510987	3.96720208027275e-06	-1.81004867240433	2
ENSG00000057252.12	SOAT1	1	179296056	1_89	0	0.0153023277855874	6.36433789497641	1.62431717075845e-06	1.08870967741921	1
ENSG00000162782.15	TDRD5	1	179592019	1_89	0	0.014618753645234	5.9358815055503	1.447290381389e-06	0.287769784172676	1
ENSG00000135837.15	CEP350	1	179954976	1_89	0	0.0169470444513119	7.32169559703369	2.06950148843179e-06	0.835978835978534	1
ENSG00000116260.16	QSOX1	1	180154677	1_89	0	0.0148104662100141	6.05804899431146	1.49644795318078e-06	-0.649999999999737	1
ENSG00000230124.6	ACBD6	1	180461370	1_89	0	0.0271994713946889	11.7687303607719	5.33888027752593e-06	-1.26799007444162	1
ENSG00000135835.11	KIAA1614	1	180911606	1_89	0	0.0314479460839696	13.1372590590789	6.89060184100363e-06	1.42935621589133	2
ENSG00000135823.13	STX6	1	181042373	1_89	0	0.0127988800850415	4.69034334112177	1.00123658589807e-06	0.0472440944882046	1
ENSG00000153029.14	MR1	1	181055268	1_89	0	0.0238022474123942	10.5127065131101	4.17342497788306e-06	1.2205882352941	1
ENSG00000162783.10	IER5	1	181089177	1_89	0	0.0131465636283725	4.94138360291848	1.08348005984229e-06	0.255813953488335	1
ENSG00000198216.10	CACNA1E	1	181412848	1_90	0	0.0132909121983436	4.69407889545991	1.04055557235444e-06	-0.0886699507388487	1
ENSG00000135828.11	RNASEL	1	182569447	1_90	0	0.0133533496793062	4.73798052586537	1.0552214209454e-06	-0.12581433503	2
ENSG00000135862.5	LAMC1	1	183023026	1_91	0	0.0145617820733102	5.52204731022306	1.34114197724998e-06	-0.282258064516238	1
ENSG00000058085.14	LAMC2	1	183186170	1_91	0	0.0132806084630175	4.65912646393721	1.03200684402544e-06	-0.153846153846105	1
ENSG00000157064.10	NMNAT2	1	183417693	1_91	0	0.0267148574178694	11.2220684937919	5.0001827934222e-06	1.49315487707468	2
ENSG00000116698.21	SMG7	1	183471970	1_91	0	0.0134501277282931	4.77794502562514	1.07183432915958e-06	0.459893048128195	1
ENSG00000116701.14	NCF2	1	183590726	1_91	0	0.0442898152874105	15.9998218669077	1.18189561705358e-05	1.8879310344825	1
ENSG00000162704.15	ARPC5	1	183635461	1_91	0	0.0608337518501304	19.0212827981498	1.92994312192705e-05	2.57692307692347	1
ENSG00000143344.15	RGL1	1	183636108	1_91	0	0.0355775154406568	13.9252760239032	8.26303388688267e-06	2.21899736147784	1
ENSG00000198756.10	COLGALT2	1	183966697	1_91	0	0.190574836163881	30.1999005062932	9.59911451732464e-05	-2.86046511627786	1
ENSG00000198860.11	TSEN15	1	184051811	1_91	0	0.0147134072992547	5.61913867687784	1.37893283559716e-06	-0.465648854961645	1
ENSG00000116406.18	EDEM3	1	184669132	1_92	0	0.025649733220282	10.445236243886	4.46849447234679e-06	1.11199999999993	1
ENSG00000135842.16	FAM129A	1	184974052	1_92	0	0.0210950831678609	8.60650513100794	3.02808582022506e-06	1.31463621863076	2
ENSG00000121486.11	TRMT1L	1	185156912	1_92	0	0.0150796000950297	5.45589046539663	1.37219417883594e-06	-0.328467153284864	1
ENSG00000116668.12	SWT1	1	185156912	1_92	0	0.0150796000950297	5.45589046539663	1.37219417883594e-06	0.328467153284864	1
ENSG00000116679.15	IVNS1ABP	1	185317057	1_92	0	0.0141061635847105	4.8304713301207	1.136471450772e-06	0.185185185185235	1
ENSG00000157181.15	C1orf27	1	186376310	1_92	0	0.030004600608102	11.9230304163951	5.96670556702615e-06	1.31850789096149	1
ENSG00000262180.1	OCLM	1	186400270	1_92	0	0.0511969788853605	16.9832684986198	1.45019270265064e-05	-2.12754723006648	2
ENSG00000090104.11	RGS1	1	192575969	1_96	0	0.0235260546220071	10.0909178991579	3.95949573330517e-06	-1.21034970719133	2
ENSG00000127074.14	RGS13	1	192657696	1_96	0	0.0151027674145178	5.92925220161753	1.4935389853236e-06	0.528000000000097	1
ENSG00000116747.12	TROVE2	1	193061470	1_96	0	0.0134617404818387	4.8513138089903	1.08923274167466e-06	-0.228758169934724	1
ENSG00000116750.13	UCHL5	1	193058704	1_96	0	0.0154877771627379	6.16525481700375	1.59257622558251e-06	0.586380132125001	2
ENSG00000023572.8	GLRX2	1	193104590	1_96	0	0.0132326981805985	4.69055655739843	1.03522056178729e-06	-0.00810419824546483	2
ENSG00000134371.10	CDC73	1	193121735	1_96	0	0.0133553355404574	4.77697274062161	1.06406380937372e-06	-0.0902255639097607	1
ENSG00000000971.15	CFH	1	196651787	1_98	0	0.0156959523399692	6.80884397537313	1.78246560914894e-06	-0.815602836879244	1
ENSG00000177888.7	ZBTB41	1	197195884	1_98	0	0.0125094818714745	4.68254805320524	9.76970995611508e-07	0.0324340425573671	2
ENSG00000203724.10	C1orf53	1	197902363	1_99	0	0.0107553533010185	5.52641788513118	9.91353417343318e-07	-1.02857142857142	1
ENSG00000151414.14	NEK7	1	198156916	1_99	0	0.0106607067772734	4.67831383131669	8.31831678831992e-07	-0.243362831858372	1
ENSG00000081237.18	PTPRC	1	198638643	1_99	0	0.0211091021973977	10.53483716356	3.70900736058394e-06	1.18599562363175	1
ENSG00000081248.10	CACNA1S	1	201112570	1_101	0	0.00768929014799991	6.7320495925798	8.6336345394317e-07	0.173611111111143	1
ENSG00000163362.10	C1orf106	1	200893429	1_101	0	0.0273132463868672	18.7215774916018	8.52856311654931e-06	-1.90845070422546	1
ENSG00000170128.4	GPR25	1	200872533	1_101	0	0.087560091123454	21.2818306832892	3.10795909385513e-05	-2.5294117647059	1
ENSG00000118197.13	DDX59	1	200672961	1_101	0	0.0120758631249648	14.8382787868805	2.98855886119115e-06	-2.74015748031526	1
ENSG00000118200.14	CAMSAP2	1	200740002	1_101	0	0.00583541361193751	4.99839386252787	4.86476901499742e-07	0.579759862779112	1
ENSG00000116857.16	TMEM9	1	201150268	1_101	0	0.0204990482506536	15.2706290025229	5.22096437014105e-06	-1.42236024844713	1
ENSG00000081277.12	PKP1	1	201283573	1_101	0	0.0068253118900663	5.98914416002598	6.81784893285963e-07	0.34210526315778	1
ENSG00000174307.6	PHLDA3	1	201474885	1_101	0	0.185640773340932	36.0588832600938	0.000111646663012062	3.45925925925872	1
ENSG00000159176.13	CSRP1	1	201509697	1_101	0	0.0134148960194987	12.1740628342651	2.72384854239722e-06	-1.86345381526033	1
ENSG00000198700.9	IPO9	1	201828710	1_103	0	0.00728646389881127	4.71778331249725	5.73343526009064e-07	-0.176211453744515	1
ENSG00000198892.6	SHISA4	1	201888432	1_103	0	0.00788391353944462	5.45429477384247	7.17200467261849e-07	0.444444444444435	1
ENSG00000134375.10	TIMM17A	1	201955775	1_103	0	0.00773239676039894	5.27291642314036	6.80025382659988e-07	0.386946386946371	1
ENSG00000176393.10	RNPEP	1	201985912	1_103	0	0.00805040648641708	5.64963678844918	7.58574856107408e-07	-0.425427569396349	2
ENSG00000170075.8	GPR37L1	1	202125567	1_103	0	0.0105355194436626	8.16563784040463	1.43484891234535e-06	-0.939655172413941	1
ENSG00000143851.15	PTPN7	1	202161626	1_103	0	0.00830815638397742	5.94424430383863	8.23685495619499e-07	0.56000000000004	1
ENSG00000077157.21	PPP1R12B	1	202348568	1_103	0	0.00739650371200229	4.85785551479344	5.99281924504903e-07	0.180672268907462	1
ENSG00000143858.11	SYT2	1	202710717	1_103	0	0.0206641560826553	14.4805450854441	4.99071407521297e-06	1.57812500000033	1
ENSG00000117139.16	KDM5B	1	202811535	1_103	0	0.0113182457362654	8.83630342285937	1.66805299698326e-06	-1.04000000000005	1
ENSG00000117153.15	KLHL12	1	202928138	1_103	0	0.0101389641486599	7.80666989358305	1.32013853547478e-06	0.865932125631208	2
ENSG00000159346.12	ADIPOR1	1	202958751	1_103	0	0.0183001151388278	13.3395864737265	4.07151739369123e-06	1.42885375494046	1
ENSG00000163444.11	TMEM183A	1	203018878	1_103	0	0.00733775700392592	4.78333588134023	5.85402144293985e-07	-0.177419354838672	1
ENSG00000143847.15	PPFIA4	1	203027461	1_103	0	0.00890001546505703	6.58764802055165	9.77870294732258e-07	-0.681564245809956	1
ENSG00000163485.16	ADORA1	1	203090600	1_103	0	0.0152223949906153	11.6122497778552	2.94821710306047e-06	-1.44029850746271	1
ENSG00000133048.12	CHI3L1	1	203186284	1_103	0	0.200062353992214	36.3682833702523	0.000121352375564297	-3.14587040435129	2
ENSG00000133063.15	CHIT1	1	203230276	1_103	0	0.00863049245522207	6.30011079958386	9.06867567137642e-07	0.579900464546917	2
ENSG00000174567.7	GOLT1A	1	204221380	1_103	0	0.0077308692421586	5.27106905731186	6.79652845346935e-07	-0.388776605195477	2
ENSG00000170498.8	KISS1	1	204196915	1_103	0	0.00730031129215136	4.73552558668682	5.76593407187843e-07	-0.179345751665967	2
ENSG00000188783.5	PRELP	1	203475256	1_103	0	0.00756135580775796	5.06385893249452	6.38618328950489e-07	0.33910649245963	2
ENSG00000058668.14	ATP2B4	1	203626383	1_103	0	0.00796243698143162	5.54693141246405	7.36646126591866e-07	0.503496503496603	1
ENSG00000182004.12	SNRPE	1	203861428	1_103	0	0.0124763611381561	9.74836376808302	2.02852222220458e-06	1.11960031607565	2
ENSG00000143842.14	SOX13	1	204072756	1_103	0	0.00817652935311553	5.79495115769982	7.90276168600887e-07	0.480446927374411	1
ENSG00000143839.14	REN	1	204190659	1_103	0	0.0117941814394636	9.2218831666957	1.81404278535524e-06	1.14788732394316	1
ENSG00000158615.8	PPP1R15B	1	204412128	1_103	0	0.00824139896118359	5.86882438934222	8.06700188896941e-07	0.562005277044889	1
ENSG00000198625.12	MDM4	1	204515489	1_103	0	0.019885177766411	14.1195619193279	4.68285602598e-06	1.54347826086954	1
ENSG00000170382.11	LRRN2	1	204685959	1_103	0	0.0138100250090872	10.6996566651577	2.46447497597402e-06	1.24074074074091	1
ENSG00000186007.9	LEMD1	1	205457492	1_104	0	0.0595190830594815	18.5958826183071	1.84600610791632e-05	-1.82745098039221	1
ENSG00000163531.15	NFASC	1	204828332	1_104	0	0.0156775380210915	5.99728440181069	1.56816809100999e-06	-0.641860465116204	1
ENSG00000174529.7	TMEM81	1	205066327	1_104	0	0.0135965271982489	4.66250536785057	1.05732243184218e-06	-0.216417910447769	1
ENSG00000133059.16	DSTYK	1	205210329	1_104	0	0.0137593801087093	4.77404979639401	1.09558459907086e-06	0.401461071751591	2
ENSG00000133069.15	TMCC2	1	205228229	1_104	0	0.0145972735541624	5.32800547672565	1.29716886171489e-06	0.402862985685019	1
ENSG00000163545.8	NUAK2	1	205321666	1_104	0	0.0177496039136771	7.16174949626869	2.12015639354447e-06	0.744377593668833	2
ENSG00000162873.14	KLHDC8A	1	205353681	1_104	0	0.0182682721425078	7.43206894562425	2.26447384092841e-06	0.867327177684425	2
ENSG00000117266.15	CDK18	1	205504902	1_104	0	0.0185988357596582	7.60039297515464	2.35766400343181e-06	-0.801018998767252	3
ENSG00000174514.12	MFSD4A	1	205568730	1_104	0	0.0175715124838631	7.06712716766591	2.0711528804258e-06	-0.894173415306439	3
ENSG00000158715.5	SLC45A3	1	205680199	1_104	0	0.0144641836174151	5.24218175636986	1.26463764831458e-06	0.597231495875472	2
ENSG00000117280.12	RAB29	1	205775418	1_104	0	0.06650841495577	19.6570247111166	2.18049194636618e-05	2.38194444444393	1
ENSG00000133065.10	SLC41A1	1	205813269	1_104	0	0.0667162029446317	19.6859710986934	2.19052528142266e-05	2.7532923657801	2
ENSG00000162877.12	PM20D1	1	205813590	1_104	0	0.0650987207774208	19.4509082661912	2.11189560199477e-05	-2.74603174603096	1
ENSG00000174502.18	SLC26A9	1	205943691	1_104	0	0.0263514984684594	10.8762846049261	4.78019909450504e-06	-1.31140350877119	1
ENSG00000276600.4	RAB7B	1	205798757	1_104	0	0.0651755289508511	19.4621788375432	2.11561252276288e-05	2.75199999999984	1
ENSG00000263528.7	IKBKE	1	206470431	1_105	0	0.0361011643498501	19.5156697111037	1.17507280157104e-05	1.7569585796357	2
ENSG00000266094.7	RASSF5	1	206507103	1_105	0	0.0188480660731361	14.7754774710955	4.64481504473776e-06	-2.01917808219281	1
ENSG00000143486.15	EIF2D	1	206612625	1_105	0	0.00948184562351329	8.53139238177215	1.34918934432311e-06	1.3413461538463	1
ENSG00000136634.5	IL10	1	206771607	1_105	0	0.00708144309361747	5.15907419635682	6.09331526548211e-07	0.955555555555828	1
ENSG00000162896.5	PIGR	1	206945992	1_105	0	0.00796893828512568	5.79727604314612	7.70521123633087e-07	0.295275206129859	2
ENSG00000203710.10	CR1	1	207518704	1_105	0	0.00885285330810892	6.67443007764156	9.85502116393261e-07	-0.325153374233189	1
ENSG00000117335.19	CD46	1	207749736	1_105	0	0.00783712496647049	5.95162523877543	7.77951377652031e-07	0.447631933750674	2
ENSG00000174059.16	CD34	1	207911570	1_105	0	0.0446701961066188	21.2539125575543	1.58349557512697e-05	2.09409190372022	1
ENSG00000143473.12	KCNH1	1	211134467	1_107	0	0.022471837219461	12.7379746253035	4.77418303593317e-06	1.50358422939101	1
ENSG00000117625.13	RCOR3	1	211257439	1_107	0	0.012803746221501	7.46013889520179	1.5931038109197e-06	0.870146769434836	2
ENSG00000082512.14	TRAF5	1	211326278	1_107	0	0.0109530108464767	5.99850172147428	1.09581290621474e-06	-0.550012700921702	3
ENSG00000170385.9	SLC30A1	1	211578806	1_107	0	0.0106951044773518	5.77551586332395	1.03023409391484e-06	0.664948453607856	1
ENSG00000117650.12	NEK2	1	211675781	1_107	0	0.00971156808012763	4.87297872143223	7.89303410881171e-07	-0.305135951661755	1
ENSG00000123684.12	LPGAT1	1	211830758	1_107	0	0.0176774023688611	10.4838610307148	3.09100571775053e-06	-1.54687499999983	1
ENSG00000143493.12	INTS7	1	212035474	1_107	0	0.0151589404122663	9.04228068157691	2.28616164989928e-06	-1.12189616252849	1
ENSG00000143476.17	DTL	1	212035474	1_107	0	0.0151589404122663	9.04228068157691	2.28616164989928e-06	1.12189616252849	1
ENSG00000065600.12	TMEM206	1	212378974	1_107	0	0.00952373502047865	4.69029608303853	7.45019548383806e-07	0.0523530411820495	2
ENSG00000162772.16	ATF3	1	212565261	1_107	0	0.0344811638483069	16.7730498518383	9.64615107789009e-06	1.78918918919019	1
ENSG00000185523.6	SPATA45	1	212847362	1_108	0	0.020991944894819	9.07159578411426	3.1761168638891e-06	-0.667000782144576	2
ENSG00000123685.8	BATF3	1	212699839	1_108	0	0.0461187107231077	16.3503389365034	1.25766224400381e-05	-1.5328185328187	1
ENSG00000203705.10	TATDN3	1	212792127	1_108	0	0.267716259365208	20.6715211372531	9.23011877554619e-05	-3.60759493670701	1
ENSG00000162769.12	FLVCR1	1	212904839	1_108	0	0.0197779623670679	9.37272512608702	3.09177251731442e-06	1.34042553191456	1
ENSG00000174606.13	ANGEL2	1	213015952	1_108	0	0.0259127004492231	11.3287611133069	4.89615546458177e-06	1.22966095378673	2
ENSG00000152104.11	PTPN14	1	214552234	1_109	0	0.0372956592566268	11.3377693267769	7.05254735129687e-06	1.48588451266998	2
ENSG00000117724.12	CENPF	1	214602949	1_109	0	0.0213834969954044	6.09413705600945	2.17345700129694e-06	0.70686070686116	1
ENSG00000136636.12	KCTD3	1	215567710	1_109	0	0.044044102061311	12.9133913007516	9.48611045262353e-06	-1.55797101449264	1
ENSG00000196482.16	ESRRG	1	217137474	1_110	0	0.00911904073506731	4.68945931844464	7.13233993534327e-07	0.142499999999977	1
ENSG00000162814.10	SPATA17	1	217631425	1_110	0	0.00928665263731865	4.85979220671784	7.52726155633818e-07	-0.110389610389633	1
ENSG00000067533.5	RRP15	1	218284423	1_110	0	0.0106846950548107	6.17165715799888	1.0998261206541e-06	-0.492199025444092	2
ENSG00000136628.17	EPRS	1	220024785	1_112	0	0.0194717987522575	13.9143168601647	4.51885147149241e-06	1.44615384615354	1
ENSG00000162813.17	BPNT1	1	220090556	1_112	0	0.0105267136035537	8.14985863821618	1.43087926003552e-06	-0.858024691358301	1
ENSG00000067704.9	IARS2	1	220094239	1_112	0	0.00861432639581916	6.27451154918347	9.01490909468508e-07	1.12666666666645	1
ENSG00000162817.6	C1orf115	1	220692881	1_112	0	0.00802398566828611	5.61096339992865	7.50909650354511e-07	0.523868523920971	2
ENSG00000186205.12	MARC1	1	220797706	1_112	0	0.0411867998429816	20.9771208651051	1.44100018071804e-05	1.81751824817498	1
ENSG00000143512.12	HHIPL2	1	222548331	1_114	0	0.0117328134282028	5.02487289968294	9.83302971002758e-07	-0.337016574585573	1
ENSG00000143498.17	TAF1A	1	222590319	1_114	0	0.0112829927427885	4.65892789324134	8.76739156539135e-07	-0.010526315789472	1
ENSG00000154305.16	MIA3	1	222618304	1_114	0	0.0113283373340538	4.69646806595377	8.87355513613682e-07	0.109608630653827	2
ENSG00000162819.11	BROX	1	222712777	1_114	0	0.0138566067945682	6.58302539391349	1.52139690781921e-06	0.728323699422096	1
ENSG00000197520.10	FAM177B	1	222736869	1_114	0	0.0113898628283183	4.74716418964188	9.01805442959551e-07	-0.0725806451612886	1
ENSG00000154309.8	DISP1	1	222872138	1_114	0	0.0113732244205289	4.73348201773681	8.97892711080586e-07	0.119999999999916	1
ENSG00000187554.11	TLR5	1	223142969	1_114	0	0.0171332596708943	8.57315530550955	2.44985733189119e-06	1.13722736035212	2
ENSG00000143502.14	SUSD4	1	223364043	1_114	0	0.0188235321027969	9.45618246397936	2.9687735240359e-06	-1.26539561323656	2
ENSG00000203697.11	CAPN8	1	223662105	1_114	0	0.0229707039251872	11.3270778882293	4.33962594039145e-06	-1.36585365853647	1
ENSG00000162909.17	CAPN2	1	223701931	1_114	0	0.0119378030962575	5.18702800794439	1.03276880120108e-06	-0.394285714285768	1
ENSG00000143514.16	TP53BP2	1	223811641	1_114	0	0.0120141573327287	5.24673343164201	1.05133814117842e-06	-0.523255813953371	1
ENSG00000143756.11	FBXO28	1	224114047	1_114	0	0.013702961852279	6.47856343212262	1.48065292739707e-06	0.569698856734221	2
ENSG00000143748.17	NVL	1	224330140	1_114	0	0.0112875102766621	4.66267453506161	8.77795532318805e-07	-0.0408921933085389	1
ENSG00000143771.11	CNIH4	1	224356827	1_114	0	0.01135096402761	4.71514764685381	8.92664264794895e-07	0.107382550335609	1
ENSG00000185155.11	MIXL1	1	226220570	1_115	0	0.0198676904219507	10.2615239273714	3.40031657098345e-06	-2.14781145174467	2
ENSG00000154380.17	ENAH	1	225654042	1_115	0	0.013466800476597	4.67385205872261	1.04978289660839e-06	-0.0045045045045064	1
ENSG00000143742.12	SRP9	1	225778101	1_115	0	0.0230484614573399	9.10977735541786	3.50194893442461e-06	-0.760975609755981	1
ENSG00000143819.12	EPHX1	1	225809711	1_115	0	0.0161011175495466	7.16659490249604	1.92454904273179e-06	-1.19234477204236	3
ENSG00000196187.11	TMEM63A	1	225877755	1_115	0	0.0248523785004003	11.2624442371656	4.6683210804692e-06	1.68696868116158	2
ENSG00000243709.1	LEFTY1	1	225912195	1_115	0	0.013445066186733	4.68086489896777	1.04966123017791e-06	-0.100263565233382	2
ENSG00000143811.18	PYCR2	1	225920500	1_115	0	0.0140051521279279	5.38344485440716	1.25750061140956e-06	-0.533333333333215	1
ENSG00000143768.12	LEFTY2	1	225941740	1_115	0	0.034792444205386	13.7292735044277	7.96695936059651e-06	1.4561403508774	1
ENSG00000143751.9	SDE2	1	225999428	1_115	0	0.0289147155427033	13.3430469288536	6.43478503628839e-06	-2.26178010471285	1
ENSG00000163041.9	H3F3A	1	226066225	1_115	0	0.103971897530652	21.4522714384318	3.72005498573372e-05	-2.11888111888136	1
ENSG00000182827.8	ACBD3	1	226185741	1_115	0	0.0143785904978297	6.36453362858491	1.52631090206462e-06	-0.602484472049707	1
ENSG00000183814.15	LIN9	1	226309688	1_115	0	0.0134948432145912	4.82312082599654	1.08556564457616e-06	0.53319502074713	1
ENSG00000143772.9	ITPKB	1	226738931	1_116	0	0.0100356452845394	4.81631381859976	8.06158030963735e-07	0.282945736434143	1
ENSG00000143801.16	PSEN2	1	226875970	1_116	0	0.0114433847027039	6.0219879951605	1.14935579338003e-06	0.888888888888667	1
ENSG00000163050.16	COQ8A	1	226898123	1_116	0	0.0202727832973543	14.0037347498149	4.73497139511029e-06	-2.45599999999979	1
ENSG00000143776.18	CDC42BPA	1	227318012	1_116	0	0.00990647031529945	4.65874141807434	7.69746377650808e-07	-0.254118375910078	2
ENSG00000181450.17	ZNF678	1	227563411	1_116	0	0.0104714728947551	5.09471271043745	8.89790117149124e-07	0.0430199516342223	2
ENSG00000143740.14	SNAP47	1	227730861	1_116	0	0.0140601452300888	7.34860092715219	1.72327495161074e-06	-0.431506849315139	1
ENSG00000081692.12	JMJD4	1	227735217	1_116	0	0.0103210241280168	5.04428663478322	8.68325701189691e-07	0.280000000000012	1
ENSG00000143761.15	ARF1	1	228083263	1_116	0	0.0381524611268546	17.6291555865974	1.12179674302738e-05	-2.22784810126519	1
ENSG00000162910.18	MRPL55	1	228109044	1_116	0	0.0165584757463385	9.40458560208597	2.59728809974656e-06	-1.49999999999945	1
ENSG00000143774.16	GUK1	1	228140298	1_116	0	0.0145457064784259	7.94753015610249	1.92808914520582e-06	-1.07324840764324	1
ENSG00000154358.20	OBSCN	1	228210109	1_116	0	0.0224877504131914	12.1100461507961	4.54205005806381e-06	-1.76153846153794	1
ENSG00000162913.9	C1orf145	1	228213931	1_116	0	0.0274492600309773	13.7782090458819	6.30788136266951e-06	-1.9843750000007	1
ENSG00000162931.11	TRIM17	1	228417087	1_116	0	0.00995055857998906	4.71362332855242	7.82280385188783e-07	0.376146788990649	1
ENSG00000196890.4	HIST3H2BB	1	228458562	1_116	0	0.0134562163732872	7.46453744446988	1.67527446302001e-06	-0.971830985914993	1
ENSG00000168159.11	RNF187	1	228486817	1_116	0	0.010413429193765	5.07642949458917	8.81682524126367e-07	0.370917954462824	2
ENSG00000116574.5	RHOU	1	228734917	1_116	0	0.0103862851890687	5.26507428541464	9.12063029670406e-07	0.72197309417055	1
ENSG00000168118.11	RAB4A	1	229264900	1_117	0	0.00974177914709695	4.69852777848329	7.63414112355259e-07	-0.0142721373401349	2
ENSG00000143632.14	ACTA1	1	229434388	1_117	2	0.33767076081925	19.9993409660196	0.00011263393231615	-4.07272727272717	1
ENSG00000069248.11	NUP133	1	229508410	1_117	2	0.0611948467455721	16.1400486317983	1.64732692177557e-05	3.47058823529374	1
ENSG00000177614.10	PGBD5	1	230427709	1_117	0	0.0132482786560924	7.29193935128864	1.6112488027953e-06	0.941176470588437	1
ENSG00000135773.12	CAPN9	1	230745912	1_118	0	0.0383752607101761	12.5170467952151	8.01149046963413e-06	-1.5465925065633	3
ENSG00000119280.16	C1orf198	1	230869758	1_118	0	0.0230301504930972	7.70084262879739	2.95797929624334e-06	0.971439933911095	2
ENSG00000173409.13	ARV1	1	230978849	1_118	0	0.0166594776814811	4.65949424155127	1.29467352142557e-06	-0.0965063460855347	2
ENSG00000182118.7	FAM89A	1	231037850	1_118	0	0.0311820245991858	10.5554337022413	5.48959743413385e-06	1.15145510610436	3
ENSG00000116906.11	GNPAT	1	231241335	1_118	0	0.0169688010765494	4.83207720975857	1.36755603113767e-06	0.264000000000015	1
ENSG00000116903.7	EXOC8	1	231337950	1_118	0	0.0512339075059026	15.259392524683	1.30393165969924e-05	1.70497427101156	1
ENSG00000116918.13	TSNAX	1	231528861	1_118	0	0.020526743297678	6.6191354816447	2.26611229521612e-06	-0.867132867133102	1
ENSG00000162946.21	DISC1	1	231627258	1_118	0	0.0213818499646449	7.00265730495223	2.49728585233272e-06	0.89473684210519	1
ENSG00000116991.10	SIPA1L2	1	232561778	1_119	0	0.0221780032736378	9.46411313745136	3.50076108118276e-06	-1.08179419525032	1
ENSG00000212916.4	MAP10	1	232801289	1_119	0	0.0149837666593073	5.78321000596232	1.44527360059894e-06	0.634730538921966	1
ENSG00000135778.11	NTPCR	1	232955717	1_119	0	0.0141052889414272	5.21696190699915	1.22732550152012e-06	0.349726775956264	1
ENSG00000143674.10	MAP3K21	1	233459150	1_120	0	0.0312436924488349	10.2585188912234	5.34573126103619e-06	-1.15126050420215	1
ENSG00000059588.9	TARBP1	1	234479133	1_121	0	0.0133103213072312	4.96749770513194	1.10277349681004e-06	0.299504950495043	1
ENSG00000173726.10	TOMM20	1	235128439	1_121	0	0.0412314947698739	15.6087514607979	1.07338951952257e-05	-1.77142857142784	1
ENSG00000188739.14	RBM34	1	235160983	1_121	0	0.0144916686659744	5.76424006955208	1.39322276296482e-06	-0.670212765957911	1
ENSG00000116957.12	TBCE	1	235365804	1_121	0	0.0148423774878027	5.98837755342015	1.48242507442578e-06	0.606060606060706	1
ENSG00000162885.12	B3GALNT2	1	235504442	1_121	0	0.0162555993240163	6.84113655390642	1.85477550146245e-06	0.758007117438011	1
ENSG00000116962.14	NID1	1	236065637	1_122	0	0.0195735028419184	9.12500397305586	2.97893976014686e-06	1.0646319569124	1
ENSG00000077585.13	GPR137B	1	236212587	1_122	0	0.0133119647652871	5.50935122164742	1.22321479297099e-06	-0.480662983425545	1
ENSG00000086619.13	ERO1B	1	236212033	1_122	0	0.0153989760170991	6.87418641829287	1.76552248765549e-06	0.87060274342956	2
ENSG00000133019.11	CHRM3	1	239386955	1_124	0	0.0720119950904412	18.9928189548019	2.28115280171929e-05	-1.93962264150951	1
ENSG00000182901.16	RGS7	1	241357612	1_126	0	0.0310971061521095	12.7024729736587	6.58822406818498e-06	1.41666666666682	1
ENSG00000180875.4	GREM2	1	240532232	1_126	0	0.0136271510940688	4.94881221366988	1.12477628586908e-06	0.269230769230765	1
ENSG00000117009.11	KMO	1	241531649	1_127	0	0.0140740155259234	5.740902494452	1.34759162132411e-06	0.519417475728489	1
ENSG00000203668.2	CHML	1	241639607	1_127	0	0.0130934070851	5.06428950895041	1.10593932547474e-06	0.324332181657896	2
ENSG00000174371.16	EXO1	1	241847755	1_127	0	0.160053940637924	28.9777534431905	7.73554985976085e-05	-2.97925311203353	1
ENSG00000180287.16	PLD5	1	242524418	1_128	0	0.0187847602499005	8.02896033846757	2.51550436169377e-06	-1.01058201058153	1
ENSG00000143702.15	CEP170	1	243254880	1_128	0	0.0219227485743678	9.48018118314023	3.46634468898437e-06	1.29545454545499	1
ENSG00000054282.15	SDCCAG8	1	243257086	1_128	0	0.0158182064940987	6.41621311812601	1.69276288027523e-06	0.862595419847416	1
ENSG00000117020.16	AKT3	1	243851261	1_128	0	0.0133916110731425	4.85540488147053	1.08447210126075e-06	0.237822349570314	1
ENSG00000173728.10	C1orf100	1	244352788	1_129	0	0.0190392480491938	5.46759945972895	1.73622733538065e-06	0.432432432432211	1
ENSG00000035687.9	ADSS	1	244452097	1_129	0	0.0212651982939382	6.50625603878696	2.30760086088259e-06	0.68106312292385	1
ENSG00000203667.9	COX20	1	244834651	1_129	0	0.0927666471285395	20.5103552288328	3.17340241505434e-05	2.17901234568005	1
ENSG00000203666.12	EFCAB2	1	244970187	1_129	0	0.0222387936973502	6.92705343164851	2.5693298897035e-06	0.718732460697961	2
ENSG00000197472.14	ZNF695	1	247008034	1_130	0	0.0125907743590745	6.5700433685614	1.37968766921111e-06	0.775119617224859	1
ENSG00000185420.18	SMYD3	1	246506728	1_130	0	0.0112896557726366	5.54882210377204	1.04482031281057e-06	-0.359999999999977	1
ENSG00000143653.9	SCCPDH	1	246723566	1_130	0	0.0102893404200689	4.6806088182659	8.03248619916177e-07	0.162768533366579	3
ENSG00000153207.14	AHCTF1	1	247151255	1_130	0	0.0165020187371341	9.10531016246219	2.50606266004584e-06	-1.11682242990679	1
ENSG00000277462.1	ZNF670	1	247078730	1_130	0	0.0128982529848768	6.79600371059115	1.46199067907611e-06	-0.742331288343431	1
ENSG00000188295.14	ZNF669	1	247104366	1_130	0	0.0176355276137428	9.72857897409274	2.86152781393482e-06	-1.20155038759666	1
ENSG00000196418.12	ZNF124	1	247170286	1_130	0	0.0266775504153669	13.6194552472844	6.05990466483084e-06	1.50993377483493	1
ENSG00000203663.3	OR2L2	1	247965627	1_131	0	0.0138556961243025	5.30506918950267	1.22596905462496e-06	0.381679389312917	1
ENSG00000196071.4	OR2L13	1	247939716	1_131	0	0.0136908056489541	5.11302624701457	1.16752753850055e-06	-0.369709056942955	2
ENSG00000189181.4	OR14I1	1	248680013	1_131	0	0.0159409805704284	6.56776977073429	1.7461962791054e-06	-0.701863354037405	1
ENSG00000162714.12	ZNF496	1	247301942	1_131	0	0.0134393550548758	4.92681635538167	1.10434535233823e-06	0.0447761194029926	1
ENSG00000162711.16	NLRP3	1	247416447	1_131	0	0.0139290135565672	5.3242704418657	1.23691704327397e-06	0.436046511628044	1
ENSG00000162722.8	TRIM58	1	247857224	1_131	0	0.0136517331928684	5.3051145337092	1.20793248781304e-06	0.696629213483182	1
ENSG00000175137.10	SH3BP5L	1	248826485	1_131	0	0.02462607154853	10.7221804963164	4.40390920257085e-06	1.35882947924145	2
ENSG00000184731.5	FAM110C	2	47011	2_2	0	0.00839552163967439	8.52266421137451	1.19339212792957e-06	-0.944237918215063	1
ENSG00000143727.15	ACP1	2	264429	2_2	0	0.00849044137969202	8.62777126967875	1.22176870428138e-06	1.04580152671706	1
ENSG00000189292.15	ALKAL2	2	286812	2_2	0	0.0210262593628203	17.1243947952734	6.00533659784093e-06	-1.92753623188441	1
ENSG00000151353.14	TMEM18	2	677213	2_2	0	0.00960290667621966	9.77915725790767	1.56626139599652e-06	-1.1070557291339	2
ENSG00000115705.20	TPO	2	1374163	2_2	0	0.00610228472835661	5.54147770374092	5.63998778525725e-07	-0.573170731707407	1
ENSG00000130508.10	PXDN	2	1745732	2_2	0	0.0100609379734398	10.215020590589	1.71410658570853e-06	-1.15518221075243	2
ENSG00000032389.12	TSSC1	2	3377418	2_2	0	0.00660875084897417	6.28626473820097	6.92902537242725e-07	0.638709677419475	1
ENSG00000182551.13	ADI1	2	3519553	2_2	0	0.00832678743666737	8.44580985118876	1.17294833566323e-06	0.968735812647485	2
ENSG00000171865.9	RNASEH1	2	3558879	2_2	0	0.00638870052105911	5.96991654807556	6.36122703960667e-07	0.563909774436172	1
ENSG00000171863.12	RPS7	2	3577209	2_2	0	0.00593101209250391	5.2755806181234	5.21866211469372e-07	0.384615384615298	1
ENSG00000118004.17	COLEC11	2	3594575	2_2	0	0.0111981546840386	11.2170870615957	2.09501269276443e-06	-1.25029440575432	3
ENSG00000151360.9	ALLC	2	3657701	2_2	0	0.00571235568508355	4.92476715896313	4.69203290328332e-07	-0.263565891472942	1
ENSG00000134321.11	RSAD2	2	6827812	2_5	0	0.0171399829650702	5.71801003385111	1.6346147167855e-06	-0.511961722488159	1
ENSG00000134326.11	CMPK2	2	6869802	2_5	0	0.0570925738318604	17.0828076455625	1.62666820681446e-05	-1.80645161290284	1
ENSG00000151692.14	RNF144A	2	7024352	2_5	0	0.0166842720636129	5.46520739500338	1.52080669583711e-06	-0.47019867549673	1
ENSG00000115738.9	ID2	2	8678763	2_6	0	0.0139488578219901	4.94478229776452	1.15039220161467e-06	0.235175647484053	2
ENSG00000134313.15	KIDINS220	2	8840996	2_6	0	0.0150086875520479	5.63111307769428	1.40960382863326e-06	-0.510309278350786	1
ENSG00000143797.11	MBOAT2	2	9003515	2_6	0	0.0136825421844852	4.76416156804429	1.08720986087478e-06	-0.0436507936508006	1
ENSG00000151693.9	ASAP2	2	9214540	2_6	0	0.0150357954153116	5.64809502988702	1.41640844864852e-06	-0.640495867768552	1
ENSG00000119185.12	ITGB1BP1	2	9420800	2_6	0	0.0234364136891455	9.81547230585513	3.83674082282922e-06	-1.14571428571415	1
ENSG00000134330.18	IAH1	2	9473312	2_6	0	0.156690142290575	28.0490113877904	7.33025932829e-05	-3.47140141151024	2
ENSG00000151694.12	ADAM17	2	9553746	2_6	0	0.0485333208945159	16.6938485474742	1.35131495658391e-05	2.47368421052634	1
ENSG00000115750.16	TAF1B	2	9843400	2_6	0	0.0137339740938228	4.79931928419893	1.09934997943814e-06	0.146629215787112	2
ENSG00000134317.17	GRHL1	2	9951890	2_6	0	0.0381322902376627	14.4070443882485	9.16279330319365e-06	1.58789705943734	2
ENSG00000205795.4	CYS1	2	10080534	2_6	0	0.0173153747822037	6.97188947249624	2.01345763057479e-06	0.711864406780019	1
ENSG00000115761.15	NOL10	2	10689644	2_7	0	0.0159329946863631	9.48739678116458	2.52118422372223e-06	-1.17406688539299	2
ENSG00000150873.11	C2orf50	2	11130889	2_7	0	0.00958874703430313	4.73209425363116	7.56789945136492e-07	-0.126984126984115	1
ENSG00000162976.12	PQLC3	2	11155741	2_7	0	0.00958059641215336	4.72414068277476	7.54875748885027e-07	-0.158441538145853	2
ENSG00000134318.13	ROCK2	2	11347918	2_7	0	0.0114876386870711	6.42272111168963	1.23058024115473e-06	-0.678554199170926	2
ENSG00000169016.16	E2F6	2	11466649	2_7	0	0.0157677970889131	9.38965766957699	2.46933997478604e-06	1.04182509505718	1
ENSG00000196208.13	GREB1	2	11612793	2_7	0	0.0103847207666112	5.47809338245356	9.48821156999197e-07	-0.222972972972958	1
ENSG00000169006.6	NTSR2	2	11670456	2_7	0	0.00951707126617574	4.6619162507652	7.39993481919963e-07	-0.108676225098663	2
ENSG00000134324.11	LPIN1	2	11677579	2_7	0	0.0115201551262052	6.44918009472697	1.23914730770535e-06	0.680044397108682	2
ENSG00000151779.12	NBAS	2	15560878	2_9	0	0.0254641762368792	10.6060489282399	4.50446651909976e-06	-1.42424242424255	1
ENSG00000079785.14	DDX1	2	15590379	2_9	0	0.014416555860972	5.26355632839612	1.26561291985415e-06	-0.384288983345591	2
ENSG00000197872.11	FAM49A	2	16666179	2_10	0	0.023485088854294	13.6921723886388	5.36320838526766e-06	1.600018378792	2
ENSG00000163032.11	VSNL1	2	17538936	2_10	0	0.038994602390467	18.3635410188082	1.1943208974923e-05	1.98519432418567	2
ENSG00000178295.14	GEN1	2	17749607	2_10	0	0.00934781417088681	5.07036470520619	7.90513652165564e-07	-0.257414894064984	3
ENSG00000163029.15	SMC6	2	17800052	2_10	0	0.0106886000733962	6.36546869418569	1.13477907753681e-06	-0.601449275362513	1
ENSG00000170745.11	KCNS3	2	18100682	2_10	0	0.0113629510711799	6.89838873237271	1.30737117660873e-06	-0.716417910447854	1
ENSG00000143867.6	OSR1	2	19359082	2_11	0	0.0144744638617433	4.70318436236243	1.13541491549162e-06	-0.123417721518965	1
ENSG00000183891.5	TTC32	2	19901956	2_12	0	0.170851945596081	28.027034534842	7.98651263333107e-05	-3.38248847926306	1
ENSG00000118965.14	WDR35	2	19990398	2_12	0	0.0176351287656807	6.25419287446467	1.83954328379651e-06	-0.57703081232479	1
ENSG00000132031.12	MATN3	2	20013181	2_12	0	0.0289720375568205	10.9228966615627	5.27809217119042e-06	1.58207488836631	2
ENSG00000068697.6	LAPTM4A	2	20051914	2_12	0	0.0149563002015319	4.70897904105093	1.1746569071281e-06	0.258947284245565	2
ENSG00000115884.10	SDC1	2	20136476	2_12	0	0.0200968436796839	7.48106132679198	2.50755908472183e-06	-0.753846153846107	1
ENSG00000055917.15	PUM2	2	20352364	2_12	0	0.0577785868548024	17.4657263702917	1.68311454553782e-05	1.98016997167122	1
ENSG00000118960.12	HS1BP3	2	20637532	2_12	0	0.015975431628815	5.32701473228945	1.41937321149124e-06	-0.482517482517532	1
ENSG00000143869.6	GDF7	2	20676230	2_12	0	0.0167786331023102	5.78710966102857	1.61949046358612e-06	-0.510489510489582	1
ENSG00000118961.14	LDAH	2	20683801	2_12	0	0.015591644628399	5.09899054082146	1.32597775866131e-06	-0.340960225370492	3
ENSG00000119778.14	ATAD2B	2	23927186	2_14	0	0.118320223799474	22.4934932283132	4.43890647098082e-05	2.95249231526019	2
ENSG00000173960.13	UBXN2A	2	23927186	2_14	0	0.196148869670207	27.5344330840112	9.0078688500738e-05	-3.50551507548833	2
ENSG00000205639.9	MFSD2B	2	24009112	2_14	0	0.0187197341401243	4.92164246651147	1.53663189462182e-06	-0.597227821274683	2
ENSG00000163026.11	WDCP	2	24049526	2_14	0	0.025355699672055	7.77398635406642	3.28760383688914e-06	-1.20338983050872	1
ENSG00000119782.13	FKBP1B	2	24049526	2_14	0	0.025355699672055	7.77398635406641	3.28760383688913e-06	-1.20338983050872	1
ENSG00000219626.8	FAM228B	2	24069727	2_14	0	0.0268540541752934	8.31463511788474	3.72402991983378e-06	1.26455026454999	1
ENSG00000115129.13	TP53I3	2	24064728	2_14	0	0.0225700915424472	6.67903661548086	2.51424300459929e-06	0.898809523809588	1
ENSG00000176732.6	PFN4	2	24123159	2_14	0	0.0212391095212854	6.1076745100457	2.16357669395106e-06	0.966308114895674	2
ENSG00000186453.12	FAM228A	2	24175577	2_14	0	0.0239955633123395	7.25490908227184	2.90350801756127e-06	-0.562667453338237	2
ENSG00000198399.14	ITSN2	2	24360850	2_14	0	0.0182033057043439	4.65901369139442	1.41450457002813e-06	0.0221867351817921	2
ENSG00000163803.12	PLB1	2	28596747	2_17	0	0.0102477313073345	5.00941192673567	8.56198732974364e-07	-0.00769230769230836	1
ENSG00000213639.9	PPP1CB	2	28751600	2_17	0	0.0516854914186075	20.2979308753441	1.74976822067996e-05	2.62772153833932	2
ENSG00000171103.10	TRMT61B	2	28869813	2_17	0	0.0175729903549655	10.7130653741998	3.13992685579545e-06	-2.01587301587327	1
ENSG00000189350.12	TOGARAM2	2	28956586	2_17	0	0.0098074709507685	4.67908413150778	7.65381551711467e-07	-0.227761121344499	3
ENSG00000179270.6	C2orf71	2	29065600	2_18	0	0.0193994685702951	5.22531486484542	1.69068384826567e-06	0.312056737588598	1
ENSG00000115295.19	CLIP4	2	29097582	2_18	0	0.0245033551863421	7.42090162136412	3.03278996999828e-06	-0.77996715927752	1
ENSG00000119801.12	YPEL5	2	30146010	2_18	0	0.0210405154829382	5.98814837340108	2.10140148047228e-06	-0.677083333333066	1
ENSG00000213626.11	LBH	2	30255520	2_19	0	0.0143596383881011	4.76719026648536	1.14173705078648e-06	-0.114649681528716	1
ENSG00000172954.13	LCLAT1	2	30443328	2_19	0	0.0305637668082329	11.8670265075117	6.04935255070644e-06	1.54425144151559	2
ENSG00000013016.15	EHD3	2	31234492	2_19	0	0.0148822250448928	5.1022243084922	1.26644846120559e-06	0.377133105802289	1
ENSG00000119820.10	YIPF4	2	32277426	2_20	0	0.0237179060437281	8.75753834457688	3.46432395935455e-06	1.42093260894131	2
ENSG00000115760.13	BIRC6	2	32356560	2_20	0	0.03516055619725	12.4694611359545	7.31246041363232e-06	1.55792612567311	2
ENSG00000018699.11	TTC27	2	32678481	2_20	0	0.0169384380215671	5.59516136071448	1.58068772502175e-06	-0.763819095477484	1
ENSG00000049323.15	LTBP1	2	32909089	2_20	0	0.0383338669273438	13.2867485420404	8.49496223139343e-06	1.49756097560913	1
ENSG00000152689.17	RASGRP3	2	33476565	2_21	0	0.0194039421774127	10.9898954341398	3.55667053955102e-06	1.26189317474902	2
ENSG00000171055.14	FEZ2	2	36603517	2_23	0	0.00905776298258254	4.83747073097546	7.30801462987742e-07	0.23020910559495	2
ENSG00000152133.14	GPATCH11	2	37090105	2_23	0	0.0134260199258036	8.52105473173261	1.90809831407684e-06	-1.29608938547424	1
ENSG00000055332.16	EIF2AK2	2	37156965	2_23	0	0.00940654523203555	5.19087933440477	8.14387665378806e-07	-0.674476832517436	2
ENSG00000218739.9	CEBPZOS	2	37213212	2_23	0	0.0107098151692339	6.40476493719126	1.14405071434042e-06	1.29133858267716	1
ENSG00000115816.14	CEBPZ	2	37238763	2_23	0	0.10410591521959	27.9567954158974	4.85425850756181e-05	3.37795275590539	1
ENSG00000003509.15	NDUFAF7	2	37231568	2_23	0	0.139945469531807	30.8609154227908	7.20323781880988e-05	-3.52755905511765	1
ENSG00000115825.9	PRKD3	2	37345207	2_23	0	0.0145176689599611	9.25342160850066	2.24057427254805e-06	1.76799999999966	1
ENSG00000115828.15	QPCT	2	37344154	2_23	0	0.0249207790930985	14.3269297399566	5.95490520092402e-06	2.33600000000015	1
ENSG00000115841.19	RMDN2	2	37923332	2_24	0	0.0143410625356509	4.78795527761486	1.14522684680979e-06	0.156327543424313	1
ENSG00000138061.11	CYP1B1	2	38069747	2_24	0	0.0198487349827365	7.83705077285168	2.59445175436702e-06	-0.895161290322588	1
ENSG00000143891.16	GALM	2	38660661	2_24	0	0.0141646007092092	4.67193189695977	1.10372516738752e-06	0.00857142857143028	1
ENSG00000152147.10	GEMIN6	2	38751622	2_24	0	0.0155104856091405	5.52275246857044	1.42870011319124e-06	-0.388059701492466	1
ENSG00000163214.20	DHX57	2	38875912	2_25	0	0.0126297470357529	4.7919759981415	1.00941415777852e-06	-0.12107623318391	1
ENSG00000188010.12	MORN2	2	38875912	2_25	0	0.0126297470357529	4.7919759981415	1.00941415777852e-06	-0.12107623318391	1
ENSG00000214694.10	ARHGEF33	2	38895800	2_25	0	0.0125427056129461	4.72721004900357	9.88908784882704e-07	-0.0294117647058751	1
ENSG00000115904.12	SOS1	2	39124428	2_25	0	0.0241892576527326	10.8906794795148	4.39377306975518e-06	-1.49787234042584	1
ENSG00000162878.12	PKDCC	2	42052827	2_26	0	0.0371310584155586	21.1442394795752	1.30945175920854e-05	-1.99290780141802	1
ENSG00000143924.18	EML4	2	42168854	2_26	0	0.0554162541543812	24.9458641064029	2.30566296749517e-05	2.36975136795152	2
ENSG00000115944.14	COX7A2L	2	42425044	2_26	0	0.00703454903360556	5.52937277775472	6.48742330840425e-07	0.529826244990737	2
ENSG00000171126.7	KCNG3	2	42494311	2_26	0	0.00642436272051083	4.68165304504907	5.01636794585774e-07	0.02325581395349	1
ENSG00000162882.14	HAAO	2	42764883	2_26	0	0.00641222217639104	4.66398265487236	4.987990227976e-07	-0.00300935652004493	2
ENSG00000143921.6	ABCG8	2	43818263	2_27	0	0.00754037379497097	4.84988466213411	6.09936174508192e-07	0.99201217568249	2
ENSG00000152518.7	ZFP36L2	2	43226582	2_27	1	0.510797184509449	39.5108145797981	0.000336608116567469	-6.3596491228079	1
ENSG00000115970.18	THADA	2	43595379	2_27	0	0.0837786226203543	29.2986718925805	4.09393794847321e-05	4.15923566878966	1
ENSG00000152527.13	PLEKHH2	2	43636315	2_27	0	0.104457008371967	28.7245343944631	5.00438469190134e-05	-3.062707403436	2
ENSG00000223658.7	C1GALT1C1L	2	43676123	2_27	0	0.0164081833351498	10.5137980932492	2.87726748607804e-06	0.657097680232789	2
ENSG00000138036.18	DYNC2LI1	2	43774077	2_27	0	0.0225521748990645	15.372347645039	5.78214174658742e-06	-1.99773242630378	1
ENSG00000138095.18	LRPPRC	2	43908858	2_27	0	0.00931359070560744	6.6447303378922	1.03217803953267e-06	-1.02064344052664	2
ENSG00000138079.13	SLC3A1	2	44275649	2_28	0	0.0112450676841928	4.75588560892462	8.91976842914686e-07	0.400000000000093	1
ENSG00000138078.15	PREPL	2	44361802	2_28	0	0.0117721988579461	5.18471105927526	1.01798705089949e-06	-0.571428571428412	1
ENSG00000143919.14	CAMKMT	2	44362007	2_28	0	0.0115883672178723	5.03737259962554	9.73613147717677e-07	-0.318066157760824	1
ENSG00000068784.12	SRBD1	2	45612533	2_28	0	0.0113512133864643	4.84382266398792	9.17044959973295e-07	0.26347305389216	1
ENSG00000250565.6	ATP6V1E2	2	46541996	2_29	0	0.0340427545388964	11.9340516975125	6.77598933557246e-06	-1.5187606647346	2
ENSG00000119729.11	RHOQ	2	46541511	2_29	0	0.0286085666109061	10.2928774596082	4.9112609106709e-06	-1.26731155276527	2
ENSG00000151665.12	PIGF	2	46617108	2_29	0	0.0157332587925202	4.67284943695191	1.22619793335301e-06	0.0560747663551462	1
ENSG00000119878.5	CRIPT	2	46617108	2_29	0	0.0166303756111081	5.19292650787441	1.44037090492905e-06	0.516729673734141	2
ENSG00000180398.11	MCFD2	2	46923487	2_29	0	0.0174247575499531	5.63069086665675	1.63639647064111e-06	-0.481540467689121	2
ENSG00000143933.16	CALM2	2	47176244	2_30	0	0.0271572699009722	11.7846158424306	5.33779196944745e-06	-1.39301310043712	1
ENSG00000119888.10	EPCAM	2	47345021	2_30	0	0.0143865963252862	5.81640437466781	1.39563790388069e-06	-0.526498954535952	2
ENSG00000095002.13	MSH2	2	47403074	2_30	0	0.0141849830232202	5.68414616319136	1.34478904592244e-06	-0.558510638297914	1
ENSG00000170802.15	FOXN2	2	48315598	2_31	0	0.622864741438257	21.7812536511997	0.000226275079201021	4.2109113911061	2
ENSG00000162869.15	PPP1R21	2	48440788	2_31	0	0.021734964338184	12.7683111974242	4.62863032731542e-06	-1.82291057587425	2
ENSG00000243244.5	STON1	2	48519516	2_31	0	0.0358024792662778	15.1586837510463	9.05179479795349e-06	1.30771373121262	3
ENSG00000242441.7	GTF2A1L	2	48595242	2_31	0	0.0263897387948225	15.9480263197814	7.01943474276541e-06	2.11999999999981	1
ENSG00000138039.14	LHCGR	2	48755729	2_31	0	0.0317956721571695	15.1752500112147	8.04755531897302e-06	1.52363636363655	1
ENSG00000178021.10	TSPYL6	2	54256518	2_35	0	0.019922963745983	5.07379582705605	1.68595910931096e-06	0.128000000000035	1
ENSG00000143942.4	CHAC2	2	53767730	2_35	0	0.0721671576141464	17.2685631837963	2.07852814693009e-05	-1.97846153846081	1
ENSG00000115239.21	ASB3	2	53717290	2_35	0	0.0415173939277993	11.9975565000483	8.30774187140008e-06	1.64098586049337	2
ENSG00000119737.5	GPR75	2	53856276	2_35	0	0.0902042636543463	19.4192219276346	2.92158816272097e-05	2.31756756756847	1
ENSG00000068878.14	PSME4	2	53970692	2_35	0	0.0327615304114773	9.75700379134727	5.33139377278921e-06	1.20845921450156	1
ENSG00000115306.15	SPTBN1	2	54457261	2_35	0	0.0193948051134564	4.82148040210552	1.55964562531791e-06	-0.307692307692248	1
ENSG00000214595.11	EML6	2	54723342	2_36	0	0.0277027196355409	10.8232710738486	5.00081798786276e-06	-1.26811594202864	1
ENSG00000115310.17	RTN4	2	55113533	2_36	0	0.0147319136158235	4.88998725447131	1.2015089116425e-06	0.300469483567947	1
ENSG00000162994.15	CLHC1	2	55232881	2_36	0	0.019158200869254	7.35456230096747	2.35002054584749e-06	1.05300353356884	1
ENSG00000085760.14	MTIF2	2	55269694	2_36	0	0.0148683904904525	4.97641660517822	1.23407284101876e-06	0.27212020033381	1
ENSG00000275052.4	PPP4R3B	2	55619377	2_36	0	0.0153449938549352	5.27218035145723	1.34932660231868e-06	0.240640245289348	2
ENSG00000138035.14	PNPT1	2	55692185	2_36	0	0.0154333831800586	5.32605474099994	1.37096658698434e-06	-0.502008032128601	1
ENSG00000115380.19	EFEMP1	2	55924956	2_36	0	0.0153376995517157	5.26773738215605	1.34754863126659e-06	0.339581029649272	2
ENSG00000055813.5	CCDC85A	2	56393468	2_37	0	0.0166893880263704	4.89133458599006	1.3615321125539e-06	0.244094488188938	1
ENSG00000028116.16	VRK2	2	57907323	2_38	0	0.0117246559947447	4.86519070468632	9.5139328787759e-07	0.139644754184899	2
ENSG00000115392.11	FANCL	2	58243779	2_39	0	0.018042372664492	7.27606747145035	2.18952784248537e-06	0.694029850746331	1
ENSG00000162928.8	PEX13	2	61020375	2_40	0	0.108602291693744	45.1325839754648	8.17502885367151e-05	6.07586206896593	1
ENSG00000162927.13	PUS10	2	61017315	2_40	0	0.0135199375406126	7.62675412619424	1.71978650405717e-06	-1.5655737704923	1
ENSG00000162929.13	KIAA1841	2	61158113	2_40	0	0.0118519968087892	22.9017988542881	4.52711187912262e-06	-5.02419354838817	1
ENSG00000237651.6	C2orf74	2	61145163	2_40	0	0.0124639806101632	28.3573410343752	5.89498054953113e-06	5.65600000000012	1
ENSG00000170264.12	FAM161A	2	61854233	2_40	0	0.0120412641096034	5.32448145570248	1.06932447345263e-06	0.976397695332796	2
ENSG00000115484.14	CCT4	2	61888641	2_40	0	0.0127832018950763	5.55203870663531	1.18372886762509e-06	-0.601156069364214	1
ENSG00000173163.10	COMMD1	2	61889168	2_40	0	0.0120084236687169	4.78605121310557	9.58569152344983e-07	-0.23287671232872	1
ENSG00000186889.9	TMEM17	2	62506054	2_41	0	0.0165872494340403	4.71129095271848	1.30339006603197e-06	0.183743955227838	2
ENSG00000115507.9	OTX1	2	63074029	2_41	0	0.0215775510559031	7.24792327126328	2.60840993436882e-06	0.991935483871141	1
ENSG00000143951.15	WDPCP	2	63148603	2_41	0	0.0183055263678199	5.60463376656317	1.71115584828787e-06	-0.280000000000051	1
ENSG00000169764.15	UGP2	2	63841144	2_41	0	0.0180606722441103	5.52273626034159	1.66359773652272e-06	0.385906040268418	1
ENSG00000143952.19	VPS54	2	64018703	2_41	0	0.0227751792434304	7.65023420670229	2.90600689347144e-06	0.882943143812994	1
ENSG00000197329.11	PELI1	2	64144184	2_41	0	0.0188554083978664	5.90353857581151	1.85655771368622e-06	0.532467532467366	1
ENSG00000014641.17	MDH1	2	64501730	2_42	0	0.0302395769340027	12.2148978928308	6.16063753308612e-06	-1.37860082304592	1
ENSG00000119862.12	LGALSL	2	64453888	2_42	0	0.0157759494893024	6.09743487580267	1.6043635374514e-06	-0.645161290322587	1
ENSG00000119844.15	AFTPH	2	64524123	2_42	0	0.0277743489517058	11.4131503053361	5.2870026722263e-06	1.3250883392225	1
ENSG00000179833.4	SERTAD2	2	64759459	2_42	0	0.0156288638390615	6.00960043162809	1.5665097798936e-06	0.500000000000032	1
ENSG00000115902.10	SLC1A4	2	64919260	2_42	0	0.0373978089095768	14.2218559208489	8.87079490413864e-06	-1.58139534883734	1
ENSG00000011523.13	CEP68	2	65051010	2_42	0	0.0349894184130781	13.5924116049068	7.93219435406812e-06	-1.55399061032887	1
ENSG00000138069.16	RAB1A	2	65129770	2_42	0	0.0140974788120234	5.04298723873255	1.18573987603343e-06	-0.418732782369032	1
ENSG00000138071.13	ACTR2	2	65272194	2_42	0	0.0284751479435332	11.6478845050058	5.53188509280365e-06	1.34883720930221	1
ENSG00000143995.19	MEIS1	2	66529138	2_43	0	0.026380178157294	11.0087598232408	4.84368873405862e-06	1.32283464566914	1
ENSG00000197223.11	C1D	2	68111568	2_45	0	0.0214887699319213	6.91481345189097	2.47829003101956e-06	-0.74111675126929	1
ENSG00000243667.6	WDR92	2	68134727	2_45	0	0.0209955670836073	6.69659293387418	2.3449933481456e-06	-0.845251261637802	2
ENSG00000115946.7	PNO1	2	68157965	2_45	0	0.0244826079867567	8.14147393623159	3.32445777499133e-06	1.11151438474197	2
ENSG00000221823.10	PPP3R1	2	68256264	2_45	0	0.0491261635304482	14.7250537614518	1.20650699514606e-05	-1.75781250000016	1
ENSG00000119865.8	CNRIP1	2	68299598	2_45	0	0.0222101137007462	7.22516203890931	2.67644595944579e-06	-1.0016942492198	3
ENSG00000115956.9	PLEK	2	68286355	2_45	0	0.0202947819892474	6.37762481703852	2.15875552931285e-06	-0.824165661829121	3
ENSG00000204923.3	FBXO48	2	68467123	2_45	0	0.0169682673118906	4.69705421307289	1.3293005231393e-06	0.0569852941176612	1
ENSG00000169621.9	APLF	2	68462021	2_45	0	0.0170689670280093	4.75256410978481	1.35299231263101e-06	0.139175257731978	1
ENSG00000163219.11	ARHGAP25	2	68679972	2_45	0	0.018144613565415	5.32603263133991	1.61180185687164e-06	0.276447725875142	2
ENSG00000198380.12	GFPT1	2	69387506	2_46	0	0.118139115904301	24.2339268779136	4.77504661048116e-05	2.25032392448703	2
ENSG00000169599.12	NFU1	2	69438084	2_46	0	0.01994231140742	7.27028057368629	2.41816967526341e-06	-0.727999999999985	1
ENSG00000196975.15	ANXA4	2	69645260	2_46	0	0.0172255182366873	5.89544662816625	1.69374924373959e-06	0.553772070626065	1
ENSG00000087338.4	GMCL1	2	69829233	2_46	0	0.0282693267574904	10.5530981729448	4.97571560543142e-06	-1.56962025316459	1
ENSG00000059728.10	MXD1	2	69895600	2_46	0	0.015372737352183	4.82816063253122	1.2379212652076e-06	0.486206896551419	1
ENSG00000115998.7	C2orf42	2	70248801	2_46	0	0.0174253742053504	6.0036834911447	1.74485767205966e-06	0.588601062132024	2
ENSG00000116005.11	PCYOX1	2	70257153	2_46	0	0.023072141100298	8.64046942789211	3.32495171227943e-06	1.09549987067732	2
ENSG00000143977.13	SNRPG	2	70293743	2_46	0	0.0155972972256935	4.96412858808533	1.29137530321612e-06	0.160287892162406	2
ENSG00000035141.7	FAM136A	2	70301695	2_46	0	0.0173668776217614	5.97213233489521	1.72986125725252e-06	-0.76319842009368	2
ENSG00000163235.15	TGFA	2	70474791	2_46	0	0.0157001854935955	5.02577859452737	1.31603742988844e-06	0.41666666666658	1
ENSG00000152672.7	CLEC4F	2	70900154	2_47	0	0.0103173988222727	4.76511715134771	8.19981221297035e-07	-0.155844155844104	1
ENSG00000116035.2	VAX2	2	70899809	2_47	0	0.0172916049315097	9.60283033208048	2.76945724980659e-06	1.10865874363291	1
ENSG00000116039.11	ATP6V1B1	2	70935800	2_47	0	0.0129003610610873	6.85657028922213	1.47526114334755e-06	-0.832116788321134	1
ENSG00000144043.11	TEX261	2	70993663	2_47	0	0.0126539582518733	6.67595455686938	1.40896392838248e-06	-0.737852058397781	3
ENSG00000124357.12	NAGK	2	71074276	2_47	0	0.029152517993556	14.5145599293034	7.05732390725961e-06	-1.58241758241784	1
ENSG00000124370.10	MCEE	2	71129592	2_47	0	0.0140955256992595	7.68661730702144	1.80707693499497e-06	-0.886075949367029	1
ENSG00000124383.8	MPHOSPH10	2	71128484	2_47	0	0.010208917405896	4.6662233084997	7.9452087919576e-07	-0.0352797783520947	2
ENSG00000124374.8	PAIP2B	2	71184996	2_47	0	0.0102774103416441	4.72878399180923	8.10575137195344e-07	-0.233082706766855	1
ENSG00000075292.18	ZNF638	2	71276848	2_47	0	0.0139587539735023	7.59525394015495	1.76827194684352e-06	0.960227272727128	1
ENSG00000135636.13	DYSF	2	71491238	2_47	0	0.0147291479523102	8.09870279015444	1.98954236566159e-06	-0.890625000000027	1
ENSG00000003137.8	CYP26B1	2	72145857	2_47	0	0.0118463406094547	6.05842212107225	1.19702673586198e-06	-0.687258687258343	1
ENSG00000135625.7	EGR4	2	73294038	2_48	0	0.0415392492060409	14.8446087254741	1.02846023185556e-05	-1.61923076923005	1
ENSG00000144040.12	SFXN5	2	73076866	2_48	0	0.020668293566928	8.26090153058975	2.84768647466874e-06	0.972656249999589	1
ENSG00000135631.16	RAB11FIP5	2	73156247	2_48	0	0.0141172045114569	4.68426934661921	1.10293691066885e-06	0.0569553181014833	2
ENSG00000135617.3	PRADC1	2	73233389	2_48	0	0.0150570771649321	5.28835935652577	1.32807236698132e-06	-0.351239669421545	1
ENSG00000135624.15	CCT7	2	73233389	2_48	0	0.0150570771649321	5.28835935652577	1.32807236698132e-06	0.351239669421545	1
ENSG00000116127.17	ALMS1	2	73394898	2_48	0	0.0164760506488374	6.13284132902528	1.68529119799696e-06	-0.673469387755167	1
ENSG00000144035.3	NAT8	2	73640735	2_48	0	0.0140951032407085	4.66958762767569	1.0977587221446e-06	0.140939597315481	1
ENSG00000144034.14	TPRKB	2	73737087	2_48	0	0.0153669531435878	5.4793358026342	1.40435139411683e-06	-0.509418490778813	2
ENSG00000144048.10	DUSP11	2	73780009	2_48	0	0.0164188619371141	6.10022864161717	1.67051073021568e-06	-0.623076923076883	1
ENSG00000124356.15	STAMBP	2	73828835	2_48	0	0.018287495164365	7.11158745291513	2.16910654562677e-06	-0.809768963237148	2
ENSG00000163017.13	ACTG2	2	73892213	2_48	0	0.0195568171737984	7.74165138402151	2.52517738947232e-06	-0.867647058823847	1
ENSG00000163170.11	BOLA3	2	74147514	2_48	0	0.0173842960607912	6.63624126309106	1.92415202309011e-06	-0.687999999999857	1
ENSG00000114978.17	MOB1A	2	74179099	2_48	0	0.0392277668098886	14.3022425077329	9.35745674319633e-06	1.62626262626204	1
ENSG00000188687.17	SLC4A5	2	74361478	2_48	0	0.0530675887914007	17.1713706583739	1.51982793849477e-05	-1.76829268292767	1
ENSG00000284308.1	C2orf81	2	74421241	2_48	0	0.0169391754859961	6.39288106230409	1.80612996273113e-06	0.715789473684594	1
ENSG00000005448.16	WDR54	2	74421241	2_48	0	0.0169391754859961	6.39288106230409	1.80612996273113e-06	0.715789473684594	1
ENSG00000114993.16	RTKN	2	74442009	2_48	0	0.0183170540584565	7.12674873283728	2.17724438848536e-06	0.777544031283027	2
ENSG00000239779.6	WBP1	2	74458316	2_48	0	0.0592532667487365	18.2228049012967	1.80089183869559e-05	-1.93846153846145	1
ENSG00000115275.11	MOGS	2	74465520	2_48	0	0.0168072918355474	6.31955594216921	1.77151326769361e-06	-0.694915254237396	1
ENSG00000135637.13	CCDC142	2	74483364	2_48	0	0.0165946283273924	6.20010632008415	1.71603749307192e-06	0.672316384180884	1
ENSG00000115282.19	TTC31	2	74483364	2_48	0	0.0165946283273924	6.20010632008415	1.71603749307192e-06	-0.672316384180884	1
ENSG00000179528.15	LBX2	2	74502935	2_48	0	0.0145762953402112	4.98418066887553	1.21171655450575e-06	0.243107769423511	1
ENSG00000115289.13	PCGF1	2	74508487	2_48	0	0.0166163447970663	6.21237357197208	1.72168289407526e-06	-0.674285714285737	1
ENSG00000115325.13	DOK1	2	74548714	2_48	0	0.014182529872267	4.727531283241	1.11827399047054e-06	0.158602150537632	1
ENSG00000159399.9	HK2	2	74834348	2_48	0	0.034563011270661	13.1047349371726	7.55439900816454e-06	-1.52201257861682	1
ENSG00000115350.11	POLE4	2	74958540	2_48	0	0.0428533585443363	15.139861297787	1.08209867822871e-05	1.67852798083251	2
ENSG00000115363.13	EVA1A	2	75569460	2_49	0	0.0311148552824005	9.36344804222109	4.85918793098363e-06	-1.08439585975761	2
ENSG00000115364.13	MRPL19	2	75656150	2_49	0	0.0201982851731414	5.2959736571393	1.78410504522148e-06	0.279720279720271	1
ENSG00000005436.13	GCFC2	2	75710675	2_49	0	0.0355904205406844	10.6327396975426	6.31158459120988e-06	1.07650273224071	1
ENSG00000172023.7	REG1B	2	79088375	2_51	0	0.0164021029609696	5.74660837245471	1.57206768519726e-06	0.519685039370047	1
ENSG00000115386.5	REG1A	2	79119924	2_51	0	0.0177573623005824	6.49144744714422	1.92256090488401e-06	0.677165354330813	1
ENSG00000163541.11	SUCLG1	2	84460497	2_53	0	0.0327429970635563	16.5692442910715	9.04859678049104e-06	1.77346278317148	1
ENSG00000115423.18	DNAH6	2	84516244	2_53	0	0.00939445689325413	4.8472536970963	7.59499573161397e-07	-0.261266569212401	2
ENSG00000034510.5	TMSB10	2	84905643	2_53	0	0.0129354849625899	7.84079606353195	1.69162065437816e-06	-0.941666666666577	1
ENSG00000186854.10	TRABD2A	2	84906846	2_53	0	0.011688739075072	6.89179533696596	1.34356951569613e-06	-0.754098360655655	1
ENSG00000176407.17	KCMF1	2	84970689	2_54	0	0.0275074380089679	12.7381952046101	5.8441068588646e-06	1.61825726141126	1
ENSG00000152291.13	TGOLN2	2	85323273	2_54	0	0.0116995359461722	4.71278542926194	9.19615766903725e-07	0.114712895686305	2
ENSG00000042493.15	CAPG	2	85366983	2_54	0	0.0226346405459865	10.9029720481505	4.11603070855488e-06	1.27023194201519	3
ENSG00000152292.16	SH2D6	2	85428279	2_54	0	0.0116787180896256	4.696112237809	9.14731740123958e-07	-0.0468750000000057	1
ENSG00000115486.11	GGCX	2	85561147	2_54	0	0.057493028325489	19.7227997158282	1.89122785116009e-05	2.12888274020327	2
ENSG00000118640.10	VAMP8	2	85563312	2_54	0	0.0116722312522557	4.69091233242083	9.132113602761e-07	-0.224637681159404	1
ENSG00000168899.4	VAMP5	2	85588528	2_54	0	0.0146813829892769	6.83937026408342	1.67472378959055e-06	-0.885057471264608	1
ENSG00000168894.9	RNF181	2	85596916	2_54	0	0.014339666289093	6.61864780985808	1.58295446534018e-06	0.788235294117888	1
ENSG00000168890.13	TMEM150A	2	85599009	2_54	0	0.0168265260084198	8.11814955265307	2.27830369411342e-06	-1.06976744186046	1
ENSG00000168883.19	USP39	2	85615912	2_54	0	0.011976585077105	4.93189595726392	9.85160557125966e-07	-0.167968749999879	1
ENSG00000168887.10	C2orf68	2	85610982	2_54	0	0.0119341698565242	4.89867876914696	9.7505986796452e-07	0.277343749999952	1
ENSG00000115523.16	GNLY	2	85695737	2_54	0	0.0125279313948771	5.35332905042292	1.1185706269143e-06	-0.417322834645776	1
ENSG00000115525.17	ST3GAL5	2	85904899	2_54	0	0.0207769537222098	10.0979956589815	3.49926761668753e-06	-1.48387096774248	1
ENSG00000068654.15	POLR1A	2	86105686	2_54	0	0.0165886366560289	7.98457017488316	2.20913543849262e-06	-0.988165680473368	1
ENSG00000132300.18	PTCD3	2	86105686	2_54	0	0.0165886366560289	7.98457017488316	2.20913543849262e-06	-0.988165680473368	1
ENSG00000132305.20	IMMT	2	86186327	2_54	0	0.038875146574449	16.0045701405796	1.0377103758962e-05	2.2505132823839	2
ENSG00000132313.14	MRPL35	2	86199115	2_54	0	0.0144885209695116	6.71543299580764	1.62277451805643e-06	-0.626710146233948	2
ENSG00000068615.17	REEP1	2	86314543	2_54	0	0.0129053035495296	5.63125827599107	1.21208695260713e-06	-0.875350583951702	2
ENSG00000115561.15	CHMP3	2	86563844	2_54	0	0.0131400709791529	5.80012521428274	1.27114527083826e-06	0.571816498134269	2
ENSG00000239305.6	RNF103	2	86623855	2_54	0	0.0154635328018732	7.32593414334315	1.88943447687425e-06	0.868354430379568	1
ENSG00000153563.15	CD8A	2	86808016	2_54	0	0.035668310458302	15.1901106019381	9.03656922204034e-06	1.83225806451675	1
ENSG00000172086.7	KRCC1	2	88056216	2_55	0	0.0189911847340946	7.86475239306904	2.49113473964152e-06	0.939105981840032	2
ENSG00000115593.14	SMYD1	2	88067820	2_55	0	0.0400779576110926	14.9039994570535	9.96250410253243e-06	1.61764705882359	1
ENSG00000163586.9	FABP1	2	88129052	2_55	0	0.0171582042230389	6.91211381269453	1.97807529414582e-06	-0.709603168868661	3
ENSG00000144115.16	THNSL2	2	88170344	2_55	0	0.0134952216605309	4.66079403840587	1.04905930354034e-06	0.00714285714285654	1
ENSG00000144029.11	MRPS5	2	95149561	2_57	0	0.0174684383382201	7.12119472178831	2.07475609006484e-06	-0.98903956621472	2
ENSG00000144026.11	ZNF514	2	95156702	2_57	0	0.0179312194783384	7.36657139278175	2.20310569986521e-06	-1.03781982867323	2
ENSG00000233757.6	AC092835.2	2	95207631	2_57	0	0.0371915736000441	14.2372440997255	8.83142104836357e-06	-1.75609756097469	1
ENSG00000155066.15	PROM2	2	95274094	2_57	0	0.0145164599897489	5.38529257516543	1.30385750121722e-06	-0.566641947248498	2
ENSG00000115041.12	KCNIP3	2	95296800	2_57	0	0.0215010429450909	9.07175219974426	3.25320035415255e-06	1.30985915492933	1
ENSG00000174501.14	ANKRD36C	2	95991827	2_57	0	0.0135045058322952	4.70819897212684	1.06045833645268e-06	0.240310077519343	1
ENSG00000186281.12	GPAT2	2	96122088	2_57	0	0.0206297101426342	8.68300268747009	2.98760492703474e-06	1.15680473372798	1
ENSG00000274286.1	ADRA2B	2	96116247	2_57	0	0.0198874524161301	8.3387800144119	2.76593376495144e-06	1.17467771555393	3
ENSG00000188886.3	ASTL	2	96138849	2_57	0	0.0134368786508531	4.66116493834546	1.04460709588804e-06	0.174698795180787	1
ENSG00000084090.13	STARD7	2	96208677	2_57	0	0.0138380459936049	4.93678182045857	1.13940680640956e-06	-0.132663719002514	2
ENSG00000144021.2	CIAO1	2	96268766	2_57	0	0.0164521530453551	6.5588582487772	1.79974547945481e-06	0.77519379844945	1
ENSG00000144028.14	SNRNP200	2	96305617	2_57	0	0.0159065440954271	6.24253236730354	1.656138838962e-06	-0.598560070260753	2
ENSG00000198885.9	ITPRIPL1	2	96325754	2_57	0	0.0137432941378006	4.87239495407714	1.1168463567126e-06	-0.0827031345550111	2
ENSG00000196843.15	ARID5A	2	96535945	2_57	0	0.0173197679477178	7.04101911581497	2.03393794221459e-06	1.11718749999997	1
ENSG00000114988.11	LMAN2L	2	96740129	2_57	0	0.0140927862538508	5.10771219955451	1.20055867162313e-06	0.630452399683205	2
ENSG00000158158.11	CNNM4	2	96757889	2_57	0	0.013613096007505	4.78322390331277	1.08601975117483e-06	-0.0551181102361976	1
ENSG00000168754.14	FAM178B	2	96908107	2_57	0	0.0156035578897434	6.06223208833318	1.57767048603777e-06	-0.160427807486676	1
ENSG00000144199.11	FAHD2B	2	97095539	2_57	0	0.0280805130323483	11.5842964492596	5.42543802081526e-06	1.80000000000011	1
ENSG00000196912.12	ANKRD36B	2	97589725	2_57	0	0.0606992821440026	18.8926507731996	1.91265463537294e-05	-2.48854961832078	1
ENSG00000135940.6	COX5B	2	97648394	2_57	0	0.0699144198242293	20.2458125882868	2.36081565285146e-05	2.5813953488373	1
ENSG00000115073.7	ACTR1B	2	97663592	2_57	0	0.0329765649089681	13.1004679547982	7.20530433225911e-06	2.06246354583618	2
ENSG00000115085.13	ZAP70	2	97663592	2_57	0	0.0532308415470491	17.64017577287	1.56612472509922e-05	-2.41538461538492	1
ENSG00000228486.10	LINC01125	2	97663552	2_57	0	0.0235535199360457	9.92907039814038	3.90053801172508e-06	1.46977964775317	2
ENSG00000075568.16	TMEM131	2	97995803	2_57	0	0.0168278552115604	6.77066994166007	1.90029276754207e-06	-0.623704199916763	2
ENSG00000040933.15	INPP4A	2	98444410	2_58	0	0.0609024364424985	21.2253765852503	2.15600705247311e-05	2.43884892086274	1
ENSG00000183513.8	COA5	2	98608705	2_58	0	0.0335436226676038	15.5622616030075	8.70648349760366e-06	2.07142857142884	1
ENSG00000115446.11	UNC50	2	98608705	2_58	0	0.0335436226676038	15.5622616030075	8.70648349760366e-06	2.07142857142884	1
ENSG00000135951.14	TSGA10	2	99084690	2_58	0	0.0105327981919771	4.6821219168044	8.22520227161695e-07	-0.0951959257950041	2
ENSG00000158411.11	MITD1	2	99180175	2_58	0	0.0113062129404395	5.34524710261546	1.00796407361005e-06	-0.395348837209129	1
ENSG00000185414.19	MRPL30	2	99183057	2_58	0	0.0105409023161651	4.68931833009407	8.24418273878347e-07	0.0468750000000022	1
ENSG00000115514.11	TXNDC9	2	99340840	2_58	0	0.0126736470344382	6.41418369985951	1.35582334383085e-06	0.73387096774186	1
ENSG00000135945.9	REV1	2	99490335	2_58	0	0.0108718052021665	4.97856140910286	9.02746131840984e-07	0.39200000000009	1
ENSG00000144218.18	AFF3	2	99986297	2_58	0	0.0126928373061632	6.42830796708366	1.3608664072603e-06	0.37988826815644	1
ENSG00000115526.10	CHST10	2	100427207	2_58	0	0.0106101777138033	4.75061201950895	8.40683119174074e-07	0.0952380952380807	1
ENSG00000115539.13	PDCL3	2	100562583	2_58	0	0.0119563432965311	5.86862810954703	1.17029425016956e-06	-0.541195143663148	2
ENSG00000071082.10	RPL31	2	101001757	2_58	0	0.0682085990113722	22.3098050809695	2.53801982886022e-05	2.24999999999964	1
ENSG00000204634.12	TBC1D8	2	101153455	2_58	0	0.0138767540730335	7.26372523292711	1.68115363863131e-06	-0.710937500000125	1
ENSG00000175874.9	CREG2	2	101386663	2_59	0	0.0106938661358955	6.18452411610799	1.10306508017206e-06	1.04021132884401	2
ENSG00000158435.7	CNOT11	2	101252764	2_59	0	0.0112030425553462	5.65062237560049	1.05582605764204e-06	0.120000000000004	1
ENSG00000163162.8	RNF149	2	101303817	2_59	0	0.0167919376852048	8.95491407208182	2.50797002976736e-06	0.571387505409617	3
ENSG00000196460.12	RFX8	2	101474523	2_59	0	0.016042209399843	9.79238849025876	2.62007016170495e-06	1.55128205128186	1
ENSG00000071054.16	MAP4K4	2	101649552	2_59	0	0.0111373012380641	9.11632441873168	1.69340112472829e-06	-2.00284270138613	2
ENSG00000115590.13	IL1R2	2	101991888	2_59	0	0.0565964171729531	23.6845168465952	2.23570024515859e-05	2.72310405643689	1
ENSG00000115616.2	SLC9A2	2	102619621	2_60	0	0.00942121758644643	6.7783909854974	1.06510826693093e-06	1.75185185185205	1
ENSG00000115598.9	IL1RL2	2	102186984	2_60	0	0.00924780046287121	4.91056997377762	7.57408997722737e-07	-0.192857142857106	1
ENSG00000115602.16	IL1RL1	2	102310626	2_60	0	0.504502635793848	40.0650759258241	0.000337123878910868	6.90750272063571	2
ENSG00000115604.10	IL18R1	2	102310626	2_60	0	0.0735323877307322	35.5937266001676	4.36528129350234e-05	6.34375895511864	2
ENSG00000115607.9	IL18RAP	2	102418289	2_60	0	0.0860629367558677	43.6835729536492	6.2703880720854e-05	6.37258961603359	2
ENSG00000170417.15	TMEM182	2	102735277	2_60	0	0.0109893773577959	6.18749396482397	1.13409120000226e-06	-0.462585034013734	1
ENSG00000135973.2	GPR45	2	105240960	2_62	0	0.0231406024327326	8.51306749010898	3.28564655122225e-06	0.920397620960965	2
ENSG00000198914.3	POU3F3	2	104855039	2_62	0	0.0166186865005397	5.40372649542639	1.49778735697502e-06	-0.492307692307633	1
ENSG00000135972.8	MRPS9	2	105038258	2_62	0	0.0154036217156937	4.69171063126989	1.20535276554164e-06	-0.164014830032228	2
ENSG00000135966.12	TGFBRAP1	2	105330291	2_62	0	0.0218922908166842	7.99163972260209	2.91801292441867e-06	1.08865248226917	1
ENSG00000071051.13	NCK2	2	105744677	2_63	0	0.0185271643239229	4.75702076227395	1.46995522382645e-06	0.255813953488391	1
ENSG00000119147.9	C2orf40	2	106071000	2_63	0	0.0422266293935525	12.5233865190138	8.81999435079486e-06	-1.39500000000029	1
ENSG00000115652.14	UXS1	2	106194311	2_63	0	0.0314985231293745	9.75114838811267	5.12278421270127e-06	-1.23689965435955	2
ENSG00000198203.9	SULT1C2	2	108287884	2_65	0	0.0215540017926266	7.39039632652644	2.6567809541867e-06	0.879268489820346	3
ENSG00000198075.9	SULT1C4	2	108378352	2_65	0	0.020619846365399	6.97401522998844	2.39843759014484e-06	0.870124247854096	2
ENSG00000135968.20	GCC2	2	108447858	2_65	0	0.0165417075644512	4.90531675780946	1.35334181694691e-06	0.274752475247525	1
ENSG00000169756.16	LIMS1	2	108535129	2_65	0	0.0165699270692562	4.92130503720665	1.36006914208645e-06	-0.282178217821956	1
ENSG00000153201.15	RANBP2	2	108719562	2_65	0	0.0224239400245834	7.76236456529878	2.90312719884603e-06	0.850415512464962	1
ENSG00000163006.11	CCDC138	2	108791703	2_65	0	0.0196506304350782	6.52176993058668	2.13748003883724e-06	-0.657587548637826	1
ENSG00000186522.14	SEPT10	2	109613916	2_65	0	0.0315593596762575	10.9811191554025	5.78009388517085e-06	1.81624653717576	2
ENSG00000198142.4	SOWAHC	2	109613671	2_65	0	0.0161467206178846	4.67864202104808	1.25998174666775e-06	0.251062191112768	2
ENSG00000115008.5	IL1A	2	112784242	2_66	0	0.0292106407556648	17.6232652665875	8.58593443040967e-06	1.87122208949961	2
ENSG00000144061.12	NPHP1	2	110205149	2_66	0	0.00805117007852341	5.83854807695721	7.84014269880386e-07	0.694968553459166	1
ENSG00000169679.14	BUB1	2	110678318	2_66	0	0.0108070776830748	8.59831215063295	1.54982116108572e-06	-1.16442048517452	1
ENSG00000153094.22	BCL2L11	2	111119720	2_66	0	0.160740458831978	29.3263538999047	7.86218720372875e-05	2.16935483870923	1
ENSG00000153107.11	ANAPC1	2	111884332	2_66	0	0.0126275861504519	9.83801321180785	2.0719909165133e-06	1.07246376811579	1
ENSG00000153208.16	MERTK	2	111898795	2_66	0	0.00990516138921516	7.58925435314563	1.25377836102058e-06	0.868747531963027	2
ENSG00000153214.9	TMEM87B	2	112055265	2_66	0	0.0395551851435761	20.9006721965042	1.37887145513938e-05	2.39280754179405	2
ENSG00000144152.12	FBLN7	2	112137935	2_66	0	0.0078091597841925	5.38595789719463	7.01499504813889e-07	0.531496062992255	1
ENSG00000144161.12	ZC3H8	2	112251022	2_66	0	0.00905996023021194	6.71962104646048	1.0153860173629e-06	-0.67878476261895	2
ENSG00000169629.11	RGPD8	2	112434559	2_66	0	0.00751000571016514	5.12987670653891	6.42550550537058e-07	-0.358381502890069	1
ENSG00000114999.7	TTL	2	112481811	2_66	0	0.00949556346975	7.42659936061447	1.17617201649715e-06	-0.940182808461647	2
ENSG00000125630.15	POLR1B	2	112544150	2_66	0	0.0074972100091143	5.05237989757912	6.31765317443802e-07	0.309090909090772	1
ENSG00000125611.15	CHCHD5	2	112582142	2_66	0	0.0655818832349563	25.2025644812078	2.75669503315381e-05	-2.50000000000023	1
ENSG00000144136.10	SLC20A1	2	112645515	2_66	0	0.030432399444677	17.9251446102566	9.09827311044461e-06	1.97546012269983	1
ENSG00000184492.6	FOXD4L1	2	113472801	2_67	0	0.0285882862000463	14.6281126370184	6.9748765053888e-06	1.64705882352931	1
ENSG00000175497.16	DPP10	2	114459819	2_67	0	0.0120990025906532	6.55375876928496	1.32251354017204e-06	-0.68361581920888	1
ENSG00000125637.15	PSD4	2	113172319	2_67	0	0.00989084860810585	4.66786512534322	7.7003764827838e-07	0.140127388535047	1
ENSG00000125618.16	PAX8	2	113238217	2_67	0	0.0112258778245337	5.85263967501594	1.09580229068745e-06	0.726795031935889	2
ENSG00000144134.18	RABL2A	2	113627581	2_67	0	0.0120176733502352	6.49054852895472	1.3009538850314e-06	-0.519230769230735	1
ENSG00000115084.13	SLC35F5	2	113754647	2_67	0	0.0100942070326203	4.85826169160672	8.17924501454815e-07	0.243713653997143	2
ENSG00000115091.11	ACTR3	2	113889855	2_67	0	0.0107354785391388	5.43456552826328	9.73075063765932e-07	-0.573839662447065	1
ENSG00000088205.12	DDX18	2	117770496	2_69	0	0.010383299855067	4.71661194188466	8.16818654912325e-07	-0.17575757575759	1
ENSG00000125633.10	CCDC93	2	118013990	2_69	0	0.0179214948696176	9.8305081240335	2.93839586554698e-06	-1.139534883721	1
ENSG00000125629.14	INSIG2	2	118088372	2_69	0	0.0124614552433419	6.42431811061427	1.33522945785164e-06	-0.691666666666768	1
ENSG00000115107.19	STEAP3	2	119227355	2_69	0	0.0108342610647852	5.11443524893708	9.24181107892723e-07	0.295766573979465	3
ENSG00000186132.14	C2orf76	2	119367787	2_69	0	0.0348193273921833	16.0832329837763	9.34014968705686e-06	-1.78676470588225	1
ENSG00000155368.16	DBI	2	119366128	2_69	0	0.0155430690419993	8.49485152261821	2.20217929045129e-06	1.04540262017919	2
ENSG00000163075.12	CFAP221	2	119544252	2_69	0	0.0105236517038805	4.84224055811683	8.49909987157887e-07	-0.30813953488367	1
ENSG00000088179.8	PTPN4	2	119759674	2_69	0	0.0108379764406027	5.11764362156961	9.25077989258504e-07	0.269503546099241	1
ENSG00000115109.13	EPB41L5	2	120067039	2_69	0	0.0103905671426683	4.72315824382641	8.18524823755785e-07	-0.142424242424234	1
ENSG00000226479.3	TMEM185B	2	120222852	2_69	0	0.0148854272799777	8.08955586301944	2.00838093177266e-06	-0.887218045112583	1
ENSG00000144118.13	RALB	2	120247403	2_69	0	0.0105968331015883	4.90708435586519	8.67280783470126e-07	-0.185185185185172	1
ENSG00000074047.21	GLI2	2	120735812	2_70	0	0.0182562034941508	5.98995398521682	1.82387075528659e-06	-0.538739849778535	2
ENSG00000115112.7	TFCP2L1	2	121285630	2_70	0	0.0470936364734612	14.9297166470745	1.17266482383893e-05	-1.98688524590221	1
ENSG00000074054.17	CLASP1	2	121649389	2_70	0	0.0175738963699397	5.63246251307458	1.65092170242578e-06	0.493854744930066	2
ENSG00000211460.11	TSN	2	121736192	2_70	0	0.0465874577474476	14.8271420793342	1.15209042336405e-05	1.75146771037191	1
ENSG00000155052.14	CNTNAP5	2	124025355	2_72	0	0.0142462815039482	4.84220604732413	1.15054840052537e-06	-0.243902439024388	1
ENSG00000163161.12	ERCC3	2	127285535	2_75	0	0.119487552248723	25.5102664068502	5.08390895169431e-05	2.86373106180405	2
ENSG00000169967.16	MAP3K2	2	127388195	2_75	0	0.017392528387248	7.15123196823463	2.07445344182191e-06	0.711122025062578	2
ENSG00000115718.17	PROC	2	127416310	2_75	0	0.0219960319920468	9.35647357997976	3.43254819617352e-06	-1.46192009269901	2
ENSG00000163166.14	IWS1	2	127526967	2_75	0	0.0135635393351935	4.81990516959951	1.09036431709001e-06	-0.0958083832335926	1
ENSG00000169994.18	MYO7B	2	127536206	2_75	0	0.0141739421297431	5.23240221266027	1.2369492496587e-06	-0.758064516129108	1
ENSG00000144230.16	GPR17	2	127645955	2_75	0	0.0915537957635936	22.9147665161966	3.49906408525159e-05	-2.91176470588239	1
ENSG00000136709.11	WDR33	2	127811674	2_75	0	0.051010359101337	17.3053777738494	1.47231104729782e-05	1.60381090891807	2
ENSG00000144231.10	POLR2D	2	127857631	2_75	0	0.038473917934808	14.6290933893101	9.3873699237947e-06	1.96428571428559	1
ENSG00000136731.12	UGGT1	2	128091109	2_75	0	0.0148542948003457	5.67177905973084	1.40517834774371e-06	0.538240731226364	2
ENSG00000233087.7	WTH3DI	2	131364366	2_78	0	0.0188291638829019	5.4289620321957	1.70493546738938e-06	-0.612500000000021	1
ENSG00000163046.15	ANKRD30BL	2	132160142	2_78	0	0.0176995094188652	4.84821557651625	1.43120965460644e-06	0.384236453202065	1
ENSG00000173302.5	GPR148	2	130729192	2_78	0	0.0189624623061962	5.49519411230497	1.73795238620702e-06	0.498881431767401	1
ENSG00000222014.5	RAB6C	2	129972884	2_78	0	0.0279291871655588	9.13706498990896	4.25623026914359e-06	-1.23416808036455	2
ENSG00000136699.19	SMPD4	2	130182517	2_78	0	0.0190341904092023	5.53064228514504	1.75577994797332e-06	0.51145038167946	1
ENSG00000152082.13	MZT2B	2	130181775	2_78	0	0.0190946138339378	5.56040205572557	1.77083126266347e-06	0.519083969465578	1
ENSG00000136710.9	CCDC115	2	130346476	2_78	0	0.0238636072504419	7.65579156601946	3.04709713832803e-06	0.878787878787697	1
ENSG00000136718.9	IMP4	2	130343161	2_78	0	0.0173950837225253	4.68541436933574	1.35936046215318e-06	0.0192307692307816	1
ENSG00000072135.12	PTPN18	2	130356437	2_78	0	0.0185966884296224	5.31232375290741	1.64770801858167e-06	0.483274116836311	2
ENSG00000115762.16	PLEKHB2	2	131104358	2_78	0	0.0175265024704117	4.75604005123211	1.39027549255794e-06	-0.255319148936154	1
ENSG00000075886.10	TUBA3D	2	131475744	2_78	0	0.0392151734650074	12.3424810000668	8.07266096379368e-06	1.76359279058391	2
ENSG00000173272.15	MZT2A	2	131492520	2_78	0	0.0402125789528932	12.5804175096181	8.43756412705569e-06	1.78395061728386	1
ENSG00000163040.14	CCDC74A	2	131527737	2_78	0	0.0181297379502875	5.07360920428098	1.53415289850694e-06	0.290780141843945	1
ENSG00000183840.6	GPR39	2	132366649	2_79	0	0.0191129196738743	5.4179081183972	1.72710513647042e-06	0.469135802469057	1
ENSG00000150551.10	LYPD1	2	132589211	2_79	0	0.0236814504376591	7.43221675852901	2.9355316778532e-06	0.822660098522243	1
ENSG00000176771.16	NCKAP5	2	133567714	2_79	0	0.0183306274807896	5.02556055357257	1.53646243790866e-06	0.376923076922986	1
ENSG00000152128.13	TMEM163	2	134719289	2_80	0	0.0172608561125837	5.11632267942779	1.47292408884954e-06	0.70480299297484	2
ENSG00000082258.12	CCNT2	2	134918338	2_80	0	0.0467283475381186	14.5083109817129	1.13072601655283e-05	-1.88590604026853	1
ENSG00000115839.17	RAB3GAP1	2	135053759	2_80	0	0.0217627498102534	7.29276412683084	2.64707375481446e-06	0.938547486033995	1
ENSG00000121988.17	ZRANB3	2	135530703	2_80	0	0.0192072125522637	6.11920203024493	1.96028510507794e-06	-0.871134020618532	1
ENSG00000144224.16	UBXN4	2	135741596	2_80	0	0.0201272161883174	6.55861838115902	2.20169004543689e-06	0.950785013165027	2
ENSG00000076003.4	MCM6	2	135876201	2_80	0	0.0196605044992479	6.33825280951141	2.07837696814e-06	0.90613845972827	2
ENSG00000115866.10	DARS	2	135985573	2_80	0	0.0499538363662003	15.142710833946	1.26163166792806e-05	1.46216094456946	3
ENSG00000144229.11	THSD7B	2	136765297	2_81	0	0.0238757419707248	7.83972238928465	3.12189050300506e-06	0.921296296296068	1
ENSG00000144227.4	NXPH2	2	138780751	2_82	0	0.0245160325746404	7.34547518137768	3.00351766804323e-06	-0.9790209790207	1
ENSG00000150540.13	HNMT	2	137964079	2_82	0	0.023458601290364	6.9306464907048	2.71166457144127e-06	0.758823529411916	1
ENSG00000144228.8	SPOPL	2	138501652	2_82	0	0.0238547092495374	7.08816936309232	2.8201247438672e-06	-0.89090909090894	1
ENSG00000168702.17	LRP1B	2	142131284	2_85	0	0.0165501240588241	4.84809519121689	1.33823534972777e-06	-0.0746666666666859	1
ENSG00000115919.14	KYNU	2	142877245	2_85	0	0.0162447157136301	4.67339859291901	1.2662079750229e-06	-0.0543612045974063	2
ENSG00000075884.13	ARHGAP15	2	143091525	2_85	0	0.016356961184688	4.73798295257591	1.29257640057037e-06	0.153374233128808	1
ENSG00000169554.18	ZEB2	2	144524878	2_86	0	0.019666719710297	10.2055369130436	3.34755631472419e-06	-1.1137640449443	1
ENSG00000121989.14	ACVR2A	2	147844091	2_88	0	0.0987099740212288	22.962667079545	3.78044977380458e-05	-3.76111257843556	2
ENSG00000115947.13	ORC4	2	148020474	2_88	0	0.00850927557265024	4.83452393925971	6.86130000862876e-07	-0.458715596330366	1
ENSG00000135999.11	EPC2	2	148645644	2_88	0	0.0670909866097543	23.9468648791026	2.67961837808674e-05	-2.4338461538474	1
ENSG00000150556.16	LYPD6B	2	149038140	2_88	0	0.00877694318781808	4.97892302277285	7.28851085067578e-07	0.273437500000051	1
ENSG00000187123.14	LYPD6	2	149321933	2_88	0	0.013130222741023	8.80627072025623	1.92852037418005e-06	-0.960784313725451	1
ENSG00000123610.4	TNFAIP6	2	151349278	2_90	0	0.0178892185547785	8.70909343839219	2.59851019786489e-06	-1.51346374122159	2
ENSG00000080345.17	RIF1	2	151422769	2_90	0	0.0790992926075073	22.7967267392474	3.00749697089767e-05	-2.74803149606296	1
ENSG00000182389.19	CACNB4	2	152099291	2_91	0	0.0164100709999225	4.65930215417748	1.27523857364685e-06	-0.256373668515574	2
ENSG00000157827.19	FMNL2	2	152335141	2_91	0	0.0164778650768892	4.6979849977001	1.29113803101142e-06	0.310283687943262	1
ENSG00000177917.10	ARL6IP6	2	152717752	2_91	0	0.0164123778052538	4.66062381490354	1.27577962303585e-06	0.288235294117617	1
ENSG00000144278.14	GALNT13	2	153872280	2_92	0	0.0150752115189771	4.92418539395481	1.23810624902057e-06	0.460409546899639	2
ENSG00000115159.15	GPD2	2	156434411	2_93	0	0.0215859347127912	9.74992274806308	3.51020224318174e-06	1.33052276559974	1
ENSG00000115170.13	ACVR1	2	157876051	2_95	0	0.0148504520933653	4.65874839612692	1.15390229450648e-06	0.0113636363636378	1
ENSG00000153237.17	CCDC148	2	158456265	2_95	0	0.0245024221727782	9.36094943699464	3.82550719754613e-06	1.25096589243515	2
ENSG00000163331.11	DAPL1	2	158795461	2_96	0	0.0122681143559022	10.4414799843816	2.13648565627462e-06	1.02238805970192	1
ENSG00000196151.10	WDSUB1	2	159287223	2_96	0	0.0415559204164034	21.4756445109055	1.48846702501152e-05	2.19736842105404	1
ENSG00000123636.17	BAZ2B	2	159616888	2_96	0	0.013535193837071	10.6337166284474	2.40054398609872e-06	-1.60975609755977	1
ENSG00000136536.14	MARCH7	2	159712477	2_96	0	0.00751514764102257	5.80119833550661	7.27135480197251e-07	-1.05256014190382	2
ENSG00000241399.6	CD302	2	159798013	2_96	0	0.00670953078261938	4.73812524032587	5.30223279214642e-07	0.436780699541875	2
ENSG00000054219.10	LY75	2	159904288	2_96	0	0.00697102432900243	5.19202700190359	6.036617333607e-07	-0.048611111111104	1
ENSG00000153250.19	RBMS1	2	160494213	2_96	0	0.0111291302982913	14.2580304806635	2.64655468112669e-06	-2.74186056331789	2
ENSG00000136560.13	TANK	2	161129689	2_97	0	0.0129701171594679	4.84319524804411	1.04769767989243e-06	-0.229851417797	2
ENSG00000115233.11	PSMD14	2	161308497	2_97	0	0.0382872276441382	15.0253703978911	9.59487260639378e-06	-1.82222222222199	1
ENSG00000197635.9	DPP4	2	162074215	2_97	0	0.0130350364809048	4.88996499026992	1.06310976263849e-06	-0.279984820699936	2
ENSG00000115267.5	IFIH1	2	162294461	2_97	0	0.0135157712406557	5.22921522884575	1.17879274815672e-06	0.345486111111064	1
ENSG00000184611.11	KCNH7	2	162837826	2_98	0	0.0374627537381462	14.2715976339869	8.91727984408761e-06	-1.63706563706552	1
ENSG00000182263.13	FIGN	2	163614467	2_99	0	0.01203237029316	4.70936021575757	9.45090080555581e-07	-0.141176470588261	1
ENSG00000144285.17	SCN1A	2	166071690	2_100	0	0.0205348345768519	7.8621095748021	2.69271510488591e-06	-0.806818181818221	1
ENSG00000115290.9	GRB14	2	164621393	2_100	0	0.0293148251614711	11.2122313940719	5.48200548705197e-06	1.30597014925427	1
ENSG00000082438.15	COBLL1	2	164847821	2_100	0	0.183997170386058	28.9576464000353	8.88657704462617e-05	3.02419354838766	1
ENSG00000178662.15	CSRNP3	2	165469352	2_100	0	0.0178345125812551	6.53824712973768	1.9448346430719e-06	-0.829931972789212	1
ENSG00000123607.14	TTC21B	2	165954060	2_100	0	0.0168420051918712	6.0009845702935	1.68568496237674e-06	-0.586393350051328	2
ENSG00000169432.14	SCN9A	2	166375953	2_101	0	0.0202794510216158	10.4486123765439	3.5340681310601e-06	-1.21383647798801	1
ENSG00000136546.13	SCN7A	2	166493861	2_101	0	0.0133576197165243	6.53223677807239	1.45529520789541e-06	-0.684615384615565	1
ENSG00000163072.15	NOSTRIN	2	168830049	2_102	0	0.00875856763306593	4.94204571112215	7.21938082401834e-07	-0.247999999999956	1
ENSG00000163093.11	BBS5	2	169478998	2_103	0	0.0230504972602502	6.74860896405576	2.59450593652897e-06	-0.925581395348743	1
ENSG00000239474.6	KLHL41	2	169509786	2_103	0	0.0455596823892699	13.1831822969101	1.00175392085506e-05	1.40900195694679	1
ENSG00000138399.17	FASTKD1	2	169552521	2_103	0	0.0229447317026708	6.70535627912462	2.56604901504968e-06	0.80161736952255	3
ENSG00000138398.15	PPIG	2	169584491	2_103	0	0.0196237612377533	5.23600827929155	1.71373111249257e-06	0.435483870967874	1
ENSG00000154479.12	CCDC173	2	169694453	2_103	0	0.0251594916754565	7.57234670083055	3.17755047422681e-06	1.03719412949301	2
ENSG00000144362.11	PHOSPHO2	2	169693707	2_103	0	0.0655337316860959	16.6482906193479	1.81967845369263e-05	-2.2164179104479	1
ENSG00000213160.9	KLHL23	2	169694446	2_103	0	0.0184939582693675	4.67923493613866	1.44332731193213e-06	0.201612319280825	2
ENSG00000138382.14	METTL5	2	169825274	2_103	0	0.0265885640677059	8.09253702259596	3.58872090157237e-06	1.02764976958583	1
ENSG00000144357.16	UBR3	2	169827007	2_103	0	0.0232592159581256	6.83339001358269	2.6508880372937e-06	0.859701048835346	2
ENSG00000115844.10	DLX2	2	172103018	2_104	0	0.0177592767040592	8.65162274819969	2.56261257775425e-06	1.06329113924064	1
ENSG00000204335.3	SP5	2	170715782	2_104	0	0.0150297687385347	7.08649925468597	1.7764138459851e-06	-1.06766917293256	1
ENSG00000204334.7	ERICH2	2	170784343	2_104	0	0.0147881517022334	6.93457462952396	1.71038480263955e-06	-0.820312499999853	1
ENSG00000128683.13	GAD1	2	170813566	2_104	0	0.0302261343533499	13.6540094422794	6.88339849999575e-06	1.57768052516336	1
ENSG00000115806.12	GORASP2	2	170928386	2_104	0	0.0644937072272207	20.8480524015944	2.24255414354652e-05	2.03246847651461	2
ENSG00000198586.13	TLK1	2	171231129	2_104	0	0.0253088582483674	11.9809115749041	5.05734430901266e-06	1.42231075697154	1
ENSG00000123600.19	METTL8	2	171435106	2_104	0	0.0116927382798694	4.73459664451201	9.2333504720094e-07	0.217687074829806	1
ENSG00000071967.11	CYBRD1	2	171522308	2_104	0	0.0228161310707211	11.0052556579316	4.18795729536438e-06	1.46524796451377	3
ENSG00000128708.12	HAT1	2	171922612	2_104	0	0.0138025858323771	6.28820724691143	1.44759611483681e-06	0.638766519823884	1
ENSG00000115840.13	SLC25A12	2	172000868	2_104	0	0.0116985001326348	4.73922875395644	9.2469383402682e-07	-0.17460317460322	1
ENSG00000172878.13	METAP1D	2	171999243	2_104	0	0.0126055227146226	5.43843163611536	1.14339065531922e-06	0.406876790830911	1
ENSG00000144355.14	DLX1	2	172084313	2_104	0	0.0246804795912795	11.7443431421798	4.83439833936908e-06	1.50306748466248	1
ENSG00000091409.14	ITGA6	2	172426046	2_105	0	0.0133962720554112	38.7022850065481	8.64730288563104e-06	0.290589605903772	2
ENSG00000152256.13	PDK1	2	172555077	2_105	0	0.0110724079825197	48.5478054526591	8.96544371179072e-06	-2.91025641025539	1
ENSG00000091436.16	MAP3K20	2	173067177	2_105	0	0.00937055427163991	10.1672382715655	1.58901642871389e-06	-1.08490373063615	2
ENSG00000172845.14	SP3	2	173965538	2_105	0	0.0754059230364685	29.6113946423245	3.72412653301802e-05	2.59999999999913	1
ENSG00000144306.14	SCRN3	2	174395627	2_105	0	0.00533511950508592	5.12195058922007	4.55763605461152e-07	0.457557170188977	2
ENSG00000115935.17	WIPF1	2	174559399	2_105	0	0.0105955006611443	11.207879886638	1.98063776954982e-06	-1.61788617886187	1
ENSG00000115966.16	ATF2	2	175168771	2_106	0	0.0190800202975562	6.72302675086036	2.13945805939972e-06	-0.824242424242144	1
ENSG00000154518.9	ATP5G3	2	175184841	2_106	0	0.0250860982211423	9.29572695964392	3.88934602375949e-06	-1.21189335077137	2
ENSG00000144320.13	LNPK	2	176002028	2_106	0	0.0450071094358971	14.8181618408859	1.11233489269241e-05	1.59550561797712	1
ENSG00000128652.11	HOXD3	2	176136417	2_106	0	0.0458846836567494	15.0016203142424	1.14806378314071e-05	1.51625749419905	2
ENSG00000128654.13	MTX2	2	176269444	2_106	0	0.0172285245326143	5.76498328138803	1.65655646369073e-06	-0.472972972973105	1
ENSG00000196659.9	TTC30B	2	177553217	2_107	0	0.0240459466667207	8.84708237841354	3.54815069178606e-06	-1.32163742690022	1
ENSG00000197557.6	TTC30A	2	177617090	2_107	0	0.0429012063183279	14.3134837742148	1.02417686096974e-05	-1.72577403699434	2
ENSG00000128655.16	PDE11A	2	178108547	2_108	0	0.00982086081863687	6.21598238671731	1.01816798490667e-06	0.695904113449646	2
ENSG00000155636.14	RBM45	2	178112094	2_108	0	0.00868098713223997	5.0621767332583	7.32936789408074e-07	-0.299516908212484	1
ENSG00000079156.16	OSBPL6	2	178281719	2_108	0	0.00855502036135636	4.92551143840737	7.02801184943688e-07	0.23255813953484	1
ENSG00000180228.12	PRKRA	2	178475983	2_108	0	0.00898867566609629	5.38786063020243	8.07741076755321e-07	-0.437665782493513	1
ENSG00000204311.12	DFNB59	2	178451344	2_108	0	0.0102084478921209	6.5780872693958	1.12000368796722e-06	0.659919028340223	1
ENSG00000079150.17	FKBP7	2	178478636	2_108	0	0.00834848435920321	4.69703390306959	6.54020616015206e-07	-0.12244897959192	1
ENSG00000163492.14	CCDC141	2	179049620	2_108	0	0.0152837378316312	10.3574751081721	2.64024107528643e-06	1.22923588039862	1
ENSG00000187231.13	SESTD1	2	179264451	2_108	0	0.0164589302312803	11.0521295903428	3.03394482436614e-06	1.47619047619016	1
ENSG00000144331.18	ZNF385B	2	179860841	2_108	0	0.00926207117561173	5.66805540191125	8.75593051016771e-07	0.444180522565141	1
ENSG00000163510.13	CWC22	2	180007524	2_108	0	0.0151252939436236	10.2597703778535	2.58822227194683e-06	-1.08040201005061	1
ENSG00000170035.15	UBE2E3	2	180967386	2_109	0	0.0186235326180987	6.9681640336876	2.16441500024423e-06	-0.957317073170632	1
ENSG00000138434.16	SSFA2	2	181892173	2_110	0	0.0121403076103446	4.70927390162014	9.53550607719469e-07	-0.0219512195121975	1
ENSG00000150722.10	PPP1R1C	2	181953928	2_110	0	0.0136141242544102	5.78238498593469	1.31297609429009e-06	-0.498765432098467	1
ENSG00000162998.4	FRZB	2	182830722	2_110	0	0.014745913047306	6.53072833489053	1.6061769628546e-06	-0.647134961102117	2
ENSG00000061676.14	NCKAP1	2	183036710	2_110	0	0.0247234843510876	11.3836519978796	4.69408979815207e-06	-1.40042488842915	2
ENSG00000162999.12	DUSP19	2	183069294	2_110	0	0.0129482062760977	5.31260322802817	1.14730027285507e-06	0.500441278694504	2
ENSG00000163002.12	NUP35	2	183116059	2_110	0	0.0123514391797321	4.87071575128761	1.00339158670034e-06	-0.17535545023695	1
ENSG00000170396.7	ZNF804A	2	184598393	2_112	0	0.00688383183255714	7.22415561755469	8.29425628424862e-07	-0.862244897959207	1
ENSG00000188738.14	FSIP2	2	185706561	2_112	0	0.0125473523921168	12.2942528460986	2.57284925626339e-06	-1.47692307692357	1
ENSG00000138448.11	ITGAV	2	186554924	2_112	0	0.0263188676316128	23.2466775853383	1.02044170029071e-05	-2.99242424242347	1
ENSG00000144369.12	FAM171B	2	186693557	2_112	0	0.00521213095497686	4.78055997716416	4.1557957601449e-07	0.406963736561334	2
ENSG00000163012.3	ZSWIM2	2	186849139	2_112	0	0.0174309110394421	14.1183390632251	4.10453345290387e-06	0.297777777777824	1
ENSG00000064989.12	CALCRL	2	187448790	2_112	0	0.00747485203800424	8.54355457798035	1.06512678000929e-06	-1.32094594594596	1
ENSG00000168542.14	COL3A1	2	188974074	2_112	0	0.0067031857801968	6.94262347255396	7.76184514543493e-07	-0.726315789473503	1
ENSG00000204262.11	COL5A2	2	189180361	2_113	0	0.0153332049581387	5.44369111897738	1.39215156955951e-06	0.656716417910046	1
ENSG00000138449.10	SLC40A1	2	189578719	2_113	0	0.0189146071542849	7.41307081918182	2.33859803445331e-06	1.19858156028374	1
ENSG00000138381.9	ASNSD1	2	189661397	2_113	0	0.0147463473691312	5.07785311970227	1.24889147209761e-06	0.271783951104602	2
ENSG00000128694.11	OSGEPL1	2	189761107	2_113	0	0.0150625883733383	5.27676596584222	1.3256459410231e-06	0.534918682857501	2
ENSG00000128699.13	ORMDL1	2	189783978	2_113	0	0.0156535812601128	5.6375591858514	1.47185467625832e-06	-0.45383372744852	2
ENSG00000064933.17	PMS1	2	189783193	2_113	0	0.0167482670892777	6.27152233095882	1.75187436087976e-06	-0.681455052478984	2
ENSG00000198130.15	HIBCH	2	190341243	2_113	0	0.0275384986125505	10.9459034441326	5.02749882097766e-06	-1.32653923551286	2
ENSG00000151689.12	INPP1	2	190343248	2_113	0	0.0178162453154973	6.85152880643705	2.03593438633819e-06	0.749339608834694	2
ENSG00000151690.14	MFSD6	2	190399664	2_113	0	0.0301346755816603	11.7952440718262	5.92834620663116e-06	-1.32455538273938	2
ENSG00000189362.11	NEMP2	2	190534402	2_113	0	0.0141103892506431	4.66471511574055	1.0978025255843e-06	0.0718954248366089	1
ENSG00000138386.16	NAB1	2	190638041	2_113	0	0.0142533286450592	4.75916125681011	1.13137564368043e-06	0.475177304964647	1
ENSG00000115415.18	STAT1	2	191020034	2_113	0	0.0146676231536155	5.0276931626063	1.22995327720064e-06	-0.234567901234522	1
ENSG00000138378.17	STAT4	2	191151202	2_114	0	0.11634438240528	27.6318631587102	5.36186275815559e-05	2.73029045643012	1
ENSG00000128641.18	MYO1B	2	191245493	2_114	0	0.0105927153350761	4.88807822975428	8.63585923634768e-07	-0.126865671641821	1
ENSG00000173559.12	NABP1	2	191677959	2_114	0	0.0444396103938062	18.3779584607548	1.36215840323815e-05	-2.00154082227089	2
ENSG00000196950.13	SLC39A10	2	195575506	2_115	0	0.0125517459542633	5.37773924573797	1.1258071087742e-06	0.423452768729762	1
ENSG00000118997.13	DNAH7	2	196068464	2_116	0	0.0192208442455827	6.41839848231129	2.05759189977133e-06	-0.850393700787108	1
ENSG00000138411.10	HECW2	2	196593392	2_116	0	0.0534684824229206	16.0825468470797	1.43421013961485e-05	1.91973954531638	2
ENSG00000144395.17	CCDC150	2	196640040	2_116	0	0.0247966071245568	8.81283204474962	3.64475096933404e-06	-1.20817843866131	1
ENSG00000119041.10	GTF3C3	2	196799713	2_116	0	0.0540878128625847	16.1922659093371	1.46072059697022e-05	1.78816199376953	1
ENSG00000197121.14	PGAP1	2	196932578	2_116	0	0.0238937099429455	8.46380090238493	3.37294400614484e-06	-1.11594202898493	1
ENSG00000115520.8	COQ10B	2	197453059	2_117	0	0.011578311318679	5.67772570032347	1.09642703504862e-06	-1.50806451612903	1
ENSG00000115541.10	HSPE1	2	197500319	2_117	0	0.0424281183105504	17.8926526989549	1.26616005737587e-05	3.18939393939459	1
ENSG00000162944.10	RFTN2	2	197675986	2_117	0	0.0147911399608808	7.9714836005715	1.9665315081128e-06	1.22492401215805	1
ENSG00000115896.15	PLCL1	2	197805147	2_117	0	0.0277504955881578	13.8828130713143	6.42552067125985e-06	2.56000000000049	1
ENSG00000226124.6	FTCDNL1	2	199760858	2_118	0	0.021530026774335	18.2655405736338	6.55899357202725e-06	-2.75038868550356	3
ENSG00000178074.5	C2orf69	2	199910402	2_118	0	0.0115421945991222	11.8400771029065	2.27930807062324e-06	2.55062691599184	2
ENSG00000162971.10	TYW5	2	199955071	2_118	0	0.00718522786182385	6.89130128781924	8.25851360432666e-07	-1.7177079880213	2
ENSG00000162972.10	MAIP1	2	199954933	2_118	0	0.00726353691124271	7.30480882229227	8.84946686963846e-07	-1.27772045055215	2
ENSG00000196141.13	SPATS2L	2	200305923	2_118	0	0.0154041916236588	12.7892312811549	3.28581765889223e-06	1.39936765256093	2
ENSG00000163535.17	SGO2	2	200510220	2_118	0	0.0196776575943628	15.0397776798577	4.93599738945544e-06	-1.46052631578886	1
ENSG00000155729.12	KCTD18	2	200519526	2_118	0	0.0317778492227048	21.6043555668728	1.14505387820903e-05	-2.56540084388193	1
ENSG00000013441.15	CLK1	2	200864612	2_119	0	0.0409417445496676	15.6088742891114	1.06585476900558e-05	1.93223819301791	1
ENSG00000240344.8	PPIL3	2	200867394	2_119	0	0.0343582794473513	13.9501581959939	7.99411967964902e-06	-1.90193817170324	3
ENSG00000119013.8	NDUFB3	2	201074667	2_119	0	0.0146804973906817	5.9525068811476	1.45747388522945e-06	-0.890243902439542	1
ENSG00000003402.19	CFLAR	2	201116120	2_119	0	0.0284944575206829	12.1841335953928	5.79048780226238e-06	-1.66122448979574	1
ENSG00000003400.14	CASP10	2	201183110	2_119	0	0.022972276676268	10.1559346119576	3.89120435999093e-06	1.28834355828272	1
ENSG00000064012.21	CASP8	2	201233408	2_119	0	0.0278317869357488	11.9623537596874	5.55287424470326e-06	-1.39556962025327	1
ENSG00000155749.12	ALS2CR12	2	201302928	2_119	0	0.0163734657956417	6.97582329894628	1.90500532351081e-06	0.924275352359323	2
ENSG00000115993.12	TRAK2	2	201452542	2_119	0	0.0151612358356285	6.25454589108518	1.5815775522375e-06	0.712121212120904	1
ENSG00000155755.18	TMEM237	2	201640822	2_119	0	0.0176219417156588	7.66521079126454	2.25287952702608e-06	0.959731543624192	1
ENSG00000082126.17	MPP4	2	201664791	2_119	0	0.0133444282432887	5.05838947523234	1.12582876693038e-06	0.167539267015765	1
ENSG00000155760.2	FZD7	2	202034208	2_120	0	0.0185204556150881	9.44345812671048	2.91704299896066e-06	-1.23703703703729	1
ENSG00000055044.10	NOP58	2	202264235	2_120	0	0.0113513919045539	4.85516716089675	9.19207185240411e-07	-0.569230769230857	1
ENSG00000138439.11	FAM117B	2	202634789	2_120	0	0.0334446559268723	15.0066131559348	8.37084933582258e-06	-2.15999999999984	1
ENSG00000163596.16	ICA1L	2	202823312	2_120	0	0.0165721403733208	8.40043947184112	2.32188505303694e-06	-1.21875000000009	1
ENSG00000138380.17	CARF	2	202912242	2_120	0	0.0143701650200493	7.06375387827498	1.69300179948671e-06	-1.19215847073032	2
ENSG00000138442.9	WDR12	2	203014780	2_120	0	0.0115042611808456	4.98041086856927	9.5561731607557e-07	-0.827682629372949	2
ENSG00000118257.16	NRP2	2	205681675	2_121	0	0.0377036741486848	13.8064473407608	8.68211871319481e-06	1.5055555555547	1
ENSG00000023228.13	NDUFS1	2	206159383	2_122	0	0.108432020503371	17.8944191725966	3.23619932054457e-05	3.69841269841326	1
ENSG00000114942.13	EEF1B2	2	206159383	2_122	0	0.108432020503371	17.8944191725966	3.23619932054457e-05	-3.69841269841326	1
ENSG00000204186.7	ZDBF2	2	206276156	2_122	0	0.0305864424537948	13.8388458182642	7.05974383720461e-06	-2.41269841269832	1
ENSG00000114948.12	ADAM23	2	206443099	2_122	0	0.014878857777582	4.89778519682229	1.21542854660282e-06	0.271317829457414	1
ENSG00000138400.12	MDH1B	2	206694572	2_122	0	0.0392158023417695	13.8214337988401	9.04012235327261e-06	-1.587421275868	2
ENSG00000118246.13	FASTKD2	2	206765071	2_122	0	0.0212038035088393	8.0379510906351	2.84262280533528e-06	-0.905108719275329	2
ENSG00000144401.14	METTL21A	2	207647658	2_122	0	0.0220562948844814	8.7116377139068	3.20473756766846e-06	-1.11678832116767	1
ENSG00000163249.11	CCNYL1	2	207712007	2_122	0	0.0310204622046291	11.7207441747376	6.06406093838208e-06	-1.38819320214785	1
ENSG00000168582.4	CRYGA	2	208165848	2_123	0	0.0206524222473983	7.06358090668393	2.43307796359886e-06	-0.737226277372139	1
ENSG00000188674.10	C2orf80	2	208167437	2_123	0	0.0247834651051266	8.77824342083337	3.62852193246045e-06	0.957142857142842	1
ENSG00000178385.14	PLEKHM3	2	208025325	2_123	0	0.0211742864595692	7.29807562665655	2.57737284924906e-06	-0.999999999999882	1
ENSG00000138413.13	IDH1	2	208266043	2_123	0	0.0178675671735644	5.70344963553137	1.69966425077803e-06	0.603092783505074	1
ENSG00000115020.16	PIKFYVE	2	208266212	2_123	0	0.0185296128927805	6.04494782034149	1.86818124769393e-06	0.524911032028401	1
ENSG00000144407.9	PTH2R	2	208359705	2_123	0	0.0163881438137919	4.89255971804662	1.33729126335396e-06	-0.175572519083861	1
ENSG00000197713.14	RPE	2	210002122	2_124	0	0.00929343700461349	4.91570958156619	7.61943348220564e-07	-0.242063492063392	1
ENSG00000115361.7	ACADL	2	210304646	2_124	0	0.0322003670040124	16.5810326312227	8.90497082960916e-06	1.79510703363939	1
ENSG00000115365.11	LANCL1	2	210477414	2_124	0	0.0092395180473207	4.86129137134597	7.49136703951757e-07	0.463414634146478	1
ENSG00000021826.14	CPS1	2	210477007	2_124	0	0.0123586933086973	7.58318309452615	1.5630907845447e-06	-0.690909090908863	1
ENSG00000030419.16	IKZF2	2	213152028	2_126	0	0.0281986120718222	8.68334255833172	4.08389693095285e-06	-1.4559999999997	1
ENSG00000144451.18	SPAG16	2	213282149	2_126	0	0.0370107437275684	11.2509863524061	6.94510019799643e-06	1.5057696895534	2
ENSG00000138376.10	BARD1	2	214809213	2_127	0	0.0304480342083413	14.8475750709056	7.54006160531463e-06	1.8823529411768	1
ENSG00000138363.14	ATIC	2	215312057	2_127	0	0.0108481320365761	4.87848745919412	8.82673851195331e-07	0.111951417324419	3
ENSG00000118242.15	MREG	2	216035805	2_127	0	0.0213786320974229	11.2134222761168	3.99832595683819e-06	-1.30288461538453	1
ENSG00000115425.13	PECR	2	216082628	2_127	0	0.0107105361109936	4.79762595135834	8.57033307187877e-07	0.187050359712229	1
ENSG00000138375.12	SMARCAL1	2	216412526	2_127	0	0.0107390457896311	4.82613640612003	8.64421166041141e-07	-0.216345597712516	2
ENSG00000197756.9	RPL37A	2	216450103	2_127	0	0.0123055699142441	6.09293384047597	1.25051325711495e-06	-0.605263157894616	1
ENSG00000181378.13	CFAP65	2	219041645	2_129	0	0.047390993618196	16.6687562035311	1.31752575823475e-05	1.97731009451882	2
ENSG00000182698.11	RESP18	2	219333008	2_129	0	0.0133698921167236	4.7695168728414	1.06356098601969e-06	0.12720095972459	2
ENSG00000231672.6	DIRC3	2	217756664	2_129	0	0.0133167535401778	4.77727893828459	1.06105786169785e-06	-0.335211267605704	1
ENSG00000188282.12	RUFY4	2	218034910	2_129	0	0.0140062845167958	8.44461257857739	1.97270788080904e-06	-2.09839807821615	2
ENSG00000163464.7	CXCR1	2	218166777	2_129	0	0.042855759425054	17.4500208961462	1.24728371580867e-05	2.42008155352038	2
ENSG00000163466.15	ARPC2	2	218216699	2_129	0	0.0664583372828161	18.0583779274934	2.00165080155097e-05	1.51282051282042	1
ENSG00000179921.14	GPBAR1	2	218259499	2_129	0	0.0282413012750582	27.9237619394367	1.3152815745695e-05	5.04838709677474	1
ENSG00000127837.9	AAMP	2	218270227	2_129	0	0.0246996631507973	26.5468277993902	1.09361326345074e-05	-4.95967741935412	1
ENSG00000127838.13	PNKD	2	218270227	2_129	0	0.0246996631507973	26.5468277993902	1.09361326345074e-05	4.95967741935412	1
ENSG00000135926.14	TMBIM1	2	218292256	2_129	0	0.0346506213478448	13.268224646833	7.66803255992715e-06	-1.64310532535479	2
ENSG00000158428.3	CATIP	2	218356632	2_129	0	0.0281908662435869	19.6580753275502	9.2429269670818e-06	3.48854961832044	1
ENSG00000018280.16	SLC11A1	2	218381258	2_129	0	0.0176719881305216	7.45322758999704	2.19679686282676e-06	-0.855725571374561	2
ENSG00000135913.10	USP37	2	218566568	2_129	0	0.0132063491369175	4.98067844299421	1.09706253576564e-06	0.678321678321473	1
ENSG00000144580.13	CNOT9	2	218568272	2_129	0	0.0147304108473092	6.56458148077659	1.61280554818414e-06	1.28799999999995	1
ENSG00000115556.13	PLCD4	2	218607609	2_129	0	0.0290075788360179	13.2750874176634	6.42257192359358e-06	2.07580174927021	1
ENSG00000074582.12	BCS1L	2	218658716	2_129	0	0.0463928081018349	17.9804935045881	1.39127305357947e-05	2.42058823529331	1
ENSG00000115568.15	ZNF142	2	218658710	2_129	0	0.0143311607013338	6.17161987706652	1.4751651391128e-06	1.18548387096729	1
ENSG00000163481.7	RNF25	2	218672243	2_129	0	0.0248233673797041	11.7634792586901	4.87030984375458e-06	-1.95692307692302	1
ENSG00000163482.11	STK36	2	218672501	2_129	0	0.0242130703681871	12.0856060963716	4.88065831935615e-06	-2.09349091305838	2
ENSG00000135929.8	CYP27A1	2	218760005	2_129	0	0.0339662465623499	14.1064848246945	7.99146624553631e-06	1.90073529411765	1
ENSG00000115592.11	PRKAG3	2	218830764	2_129	0	0.0152884410936232	5.93611870631939	1.51365146965857e-06	0.405882352941222	1
ENSG00000163501.6	IHH	2	219065469	2_129	0	0.0349212535910616	13.5254135361195	7.8777189655721e-06	1.60256410256352	1
ENSG00000187736.12	NHEJ1	2	219160586	2_129	0	0.0204286863772415	8.3186279454702	2.83434196819333e-06	-0.915384615384628	1
ENSG00000213901.10	SLC23A3	2	219170383	2_129	0	0.0308597862534754	13.4831315077581	6.93974942637081e-06	1.74585635359141	1
ENSG00000144567.10	FAM134A	2	219177206	2_129	0	0.0137095362476317	5.28528494706147	1.20851286022985e-06	-0.518518518518577	1
ENSG00000115657.12	ABCB6	2	219218557	2_129	0	0.0148917618884723	5.87321532917787	1.45875417719103e-06	0.752427184466232	1
ENSG00000198925.10	ATG9A	2	219229829	2_129	0	0.0137957063516323	5.15376066068373	1.1858460009905e-06	0.441329717838779	2
ENSG00000163516.13	ANKZF1	2	219229829	2_129	0	0.0145035001936273	5.63164497893034	1.36228570546152e-06	0.556264311790514	2
ENSG00000115661.13	STK16	2	219248662	2_129	0	0.0143539614583414	5.5261986636151	1.32299552393664e-06	-0.457142857142648	1
ENSG00000127824.13	TUBA4A	2	219278362	2_129	0	0.0155573554128756	6.24955254374077	1.62160398442911e-06	-0.650205761317217	1
ENSG00000135924.15	DNAJB2	2	219279688	2_129	0	0.0137218415756531	5.0204003775179	1.14897574306002e-06	0.355828220858808	1
ENSG00000054356.13	PTPRN	2	219308779	2_129	0	0.0136655842335847	4.9973241721919	1.13900552758839e-06	-0.338709677419514	1
ENSG00000123992.18	DNPEP	2	219399651	2_129	0	0.016852472431621	6.99215468830888	1.96532671952157e-06	-0.797399854207784	2
ENSG00000072195.14	SPEG	2	219434296	2_129	0	0.0171085466740224	7.12188076724956	2.03220690683843e-06	0.860708881648605	2
ENSG00000188760.10	TMEM198	2	219543916	2_129	0	0.0131819700804445	4.6593923172657	1.02440032221841e-06	0.0873015873015872	1
ENSG00000123999.4	INHA	2	219572251	2_129	0	0.0143313196408542	5.36769240330176	1.28302142477947e-06	-0.336632290829279	2
ENSG00000124006.14	OBSL1	2	219553834	2_129	0	0.0138925049385769	5.23025826672081	1.211891669037e-06	0.450969392674573	2
ENSG00000123989.13	CHPF	2	219943226	2_130	0	0.047987364384805	16.5198679519866	1.3221891071949e-05	1.6820512820515	1
ENSG00000144589.21	STK11IP	2	219597759	2_130	0	0.0176318370115022	7.0747417545473	2.08050258543034e-06	-0.778197916256041	2
ENSG00000163082.9	SGPP2	2	222520334	2_131	0	0.0156945678565108	5.87250978914817	1.53721005677085e-06	0.539062499999908	1
ENSG00000116120.9	FARSB	2	222656186	2_131	0	0.0137931272348633	4.66204439868241	1.07250482121534e-06	-0.0344827586206961	1
ENSG00000124003.12	MOGAT1	2	222671822	2_131	0	0.016115197234973	6.12052638094449	1.64507046401214e-06	-0.609341825902295	1
ENSG00000123983.13	ACSL3	2	222860739	2_131	0	0.014115433152029	4.87847640160879	1.14851989810464e-06	0.232736572889938	1
ENSG00000152049.6	KCNE4	2	223215473	2_131	0	0.0146309467070723	5.21463842892594	1.27249690528657e-06	0.359999999999935	1
ENSG00000135900.3	MRPL44	2	223957073	2_131	0	0.0137934841064717	4.66228681157262	1.07258833889687e-06	-0.00775193798449565	1
ENSG00000135919.12	SERPINE2	2	224039199	2_132	0	0.0152036492950977	5.60086969842764	1.42024548663932e-06	0.534351145037938	1
ENSG00000124019.9	FAM124B	2	224402283	2_132	0	0.0187582208450422	7.57186254346356	2.36894223858086e-06	-0.922115802385776	2
ENSG00000135905.18	DOCK10	2	225041976	2_133	0	0.0821562732413862	21.4054636031053	2.93309057597156e-05	-2.21032504780186	1
ENSG00000169047.5	IRS1	2	226800135	2_133	0	0.0140944236901762	4.71634741556545	1.1086978792309e-06	0.139112903225735	1
ENSG00000081052.11	COL4A4	2	227163765	2_133	0	0.0140363718600115	4.6776727890773	1.09507738390757e-06	-0.0865384615385077	1
ENSG00000153823.18	PID1	2	229270456	2_135	0	0.0118560736002322	9.55009421041366	1.88846372980329e-06	1.05223880597016	1
ENSG00000163053.10	SLC16A14	2	230068255	2_135	0	0.01018178486169	7.91611701549881	1.34430008825946e-06	0.758865248226928	1
ENSG00000079263.18	SP140	2	230233269	2_135	0	0.154006674645588	29.5977901175867	7.60254387789178e-05	-1.8794326241135	1
ENSG00000185404.16	SP140L	2	230388501	2_135	0	0.0112601147939865	9.63506390178746	1.80949556484684e-06	1.55970149253719	1
ENSG00000067066.16	SP100	2	230407858	2_135	0	0.00740169051685669	5.11964586280413	6.32020185005619e-07	0.269982238010514	1
ENSG00000135916.15	ITM2C	2	230864420	2_135	0	0.0287753724644181	17.6621184371011	8.47664220254933e-06	-1.72893772893777	1
ENSG00000135898.9	GPR55	2	230882065	2_135	0	0.00795853918444023	5.75621888028255	7.64065805709814e-07	-0.579679856300419	2
ENSG00000237412.6	PRSS56	2	232520686	2_136	0	0.0180474706362362	4.74050316195074	1.42692415591659e-06	0.187050359712214	1
ENSG00000135902.9	CHRND	2	232526097	2_136	0	0.0179020312654059	4.66456230466647	1.39275047479982e-06	0.0388179705446604	2
ENSG00000204128.5	C2orf72	2	231052211	2_136	0	0.0208257551788333	6.08513862212814	2.11364156268165e-06	-0.607361963190063	1
ENSG00000173692.12	PSMD1	2	231056872	2_136	0	0.0180106641008895	4.7213426054681	1.41825834802116e-06	-0.202380952380968	1
ENSG00000135914.5	HTR2B	2	231104118	2_136	0	0.0295577071909541	9.38089847686208	4.62461181125067e-06	1.11293260473591	1
ENSG00000135931.17	ARMC9	2	231198852	2_136	0	0.0193545100689376	5.39692442953843	1.7421623532331e-06	-0.486298989674561	2
ENSG00000115053.15	NCL	2	231455870	2_136	0	0.0186192303530178	5.03327136593405	1.56304750056832e-06	-0.310133567162917	2
ENSG00000171596.6	NMUR1	2	231530546	2_136	0	0.019726176003884	5.57555451824423	1.83438747345825e-06	0.440932492405987	2
ENSG00000187514.16	PTMA	2	231707301	2_136	0	0.0181084219462568	4.77214788766481	1.44130072451544e-06	-0.0884955752212203	1
ENSG00000144524.17	COPS7B	2	231781537	2_136	0	0.0223524643094438	6.75010087642204	2.51649330228946e-06	0.700680272108862	1
ENSG00000144535.19	DIS3L2	2	231961176	2_136	0	0.0201582107911902	5.77905778975489	1.94298355655468e-06	0.528169014084221	1
ENSG00000221944.6	TIGD1	2	232550122	2_136	0	0.0196512540469286	5.53981799580675	1.81570743715238e-06	0.537037037037036	1
ENSG00000135930.13	EIF4E2	2	232563070	2_136	0	0.0233263208057576	7.15114727181767	2.7821598043871e-06	-0.903669724771136	1
ENSG00000115468.11	EFHD1	2	232651587	2_136	0	0.0182986585997245	4.87024082257798	1.48637980737522e-06	-0.230158730158767	1
ENSG00000204120.14	GIGYF2	2	232697615	2_137	0	0.0116785431835094	4.72548839878759	9.20439987464576e-07	-0.192592592592648	1
ENSG00000182600.9	C2orf82	2	232856815	2_137	0	0.0125721786372686	5.25718754824222	1.10236170899353e-06	-0.168304678253255	2
ENSG00000066248.14	NGEF	2	233012355	2_137	0	0.0131948768016351	5.73723311460194	1.26260626998405e-06	-0.411800235542874	2
ENSG00000085978.21	ATG16L1	2	233287873	2_137	0	0.0162889353920729	29.1373537517973	7.91594764179327e-06	-4.95588235294137	1
ENSG00000085982.13	USP40	2	233552322	2_137	0	0.0116188421427067	8.88409918738559	1.72161625895862e-06	2.20704060211371	3
ENSG00000123485.11	HJURP	2	233854278	2_137	0	0.0184990136231968	10.1128692914067	3.12020459314744e-06	-1.80757602491348	2
ENSG00000168505.6	GBX2	2	236200522	2_139	0	0.0166797205440863	4.96354195290276	1.38083114037171e-06	0.313432835820918	1
ENSG00000182177.13	ASB18	2	236236963	2_139	0	0.0202921811530876	6.80382001095748	2.3027227545633e-06	-0.809523809523505	1
ENSG00000132321.16	IQCA1	2	236488292	2_139	0	0.016594011364129	4.91521804723054	1.36036132783354e-06	0.167950159565908	2
ENSG00000163359.15	COL6A3	2	237424986	2_140	0	0.0124749948280972	5.16177576397731	1.07398845771827e-06	-0.340298507462674	1
ENSG00000124831.18	LRRFIP1	2	237627749	2_140	0	0.0120047869496449	4.80202301878945	9.61476779489601e-07	-0.125984251968499	1
ENSG00000177483.11	RBM44	2	237798649	2_140	0	0.0120121548657741	4.80776758877135	9.63217786663289e-07	0.117188362232152	2
ENSG00000132329.10	RAMP1	2	237858483	2_141	0	0.0158607976643199	6.00655362599114	1.58895094353841e-06	-0.451697127937325	1
ENSG00000132330.16	SCLY	2	238060509	2_141	1	0.0908802676854246	19.0071043978186	2.88101595409805e-05	4.05555555555434	1
ENSG00000144488.14	ESPNL	2	238121688	2_141	0	0.0141466861494149	6.89125598372511	1.62597253993756e-06	1.54699567418831	2
ENSG00000168427.8	KLHL30	2	238138379	2_141	0	0.0157945886860985	6.819373518204	1.79644077950706e-06	-1.12939437833698	2
ENSG00000178752.15	ERFE	2	238158500	2_141	0	0.0144883506440451	5.68501581621596	1.37375957039677e-06	0.778443113772277	1
ENSG00000144485.10	HES6	2	238245307	2_141	0	0.0146174785968922	5.34727299698267	1.30366176735217e-06	-0.308988764044999	1
ENSG00000132326.11	PER2	2	238127782	2_141	0	0.0160433994962151	5.96386192418242	1.59582066130601e-06	-0.190378239974252	2
ENSG00000204104.11	TRAF3IP1	2	238320799	2_141	0	0.0192297884624161	8.24935952103765	2.64578678953203e-06	-1.24553571428567	1
ENSG00000065802.11	ASB1	2	238426819	2_141	0	0.0303264181062342	13.0529552182117	6.60222121636238e-06	-1.72570991720741	2
ENSG00000178602.7	OTOS	2	240132846	2_142	0	0.00936426679204116	5.56535843291673	8.69214623132718e-07	-0.460476371316387	2
ENSG00000172428.10	COPS9	2	240132846	2_142	0	0.00916948584529398	5.36877655158475	8.21070443756402e-07	-0.414271197994104	2
ENSG00000068024.16	HDAC4	2	239401967	2_142	0	0.00993958200884415	6.12306561014181	1.01507268171419e-06	0.597122302158276	1
ENSG00000130414.11	NDUFA10	2	240025784	2_142	0	0.00851257441177744	4.67368640568442	6.63560606863273e-07	0.0248048613300244	2
ENSG00000188542.9	DUSP28	2	240560414	2_142	0	0.0814771234700151	26.0020075263322	3.53348029036014e-05	-2.74384236453254	1
ENSG00000144504.15	ANKMY1	2	240570295	2_142	0	0.00872499792071246	4.90413055949434	7.13653600655312e-07	0.0882352941176372	1
ENSG00000142330.19	CAPN10	2	240586423	2_142	0	0.0346827973443645	17.861095620619	1.03319505605391e-05	-1.91561407965302	2
ENSG00000178623.11	GPR35	2	240604773	2_142	0	0.0121021968234046	7.965465786475	1.60781284483906e-06	-0.972512340882232	2
ENSG00000172478.17	C2orf54	2	240903988	2_143	0	0.00793984444740459	4.75816192218711	6.30102665539124e-07	-0.214285714285728	1
ENSG00000130294.15	KIF1A	2	240820795	2_143	0	0.0103679596694237	6.89735883119645	1.19271374797585e-06	0.1459854014599	1
ENSG00000162804.13	SNED1	2	240986426	2_143	0	0.00944899751925377	6.45423432150846	1.01716303505205e-06	0.606530794738429	2
ENSG00000122085.16	MTERF4	2	241102313	2_143	0	0.0271376956134033	16.253888971626	7.35682391457276e-06	1.90683943370985	3
ENSG00000115687.13	PASK	2	241147445	2_143	0	0.01115938255268	7.96251818854401	1.48200854860375e-06	0.998353257183729	2
ENSG00000115685.14	PPP1R7	2	241149506	2_143	0	0.0117013632267164	8.27397867515569	1.61477108274434e-06	-1.03401360544226	1
ENSG00000146205.13	ANO7	2	241216484	2_144	0	0.00740817101381153	4.75682896508486	5.87744591237066e-07	-0.113187027778045	2
ENSG00000168385.17	SEPT2	2	241315452	2_144	0	0.0162610769809564	14.5045725548741	3.93381875161658e-06	2.35158456899201	2
ENSG00000115677.16	HDLBP	2	241316415	2_144	0	0.0208181544372551	17.4528317451974	6.05993873340807e-06	-2.66815581197222	2
ENSG00000006607.13	FARP2	2	241356106	2_144	0	0.0956995199147829	24.5962503697143	3.92589581214113e-05	1.1161321170132	3
ENSG00000115694.14	STK25	2	241500573	2_144	0	0.0101684732631339	7.37519274799611	1.25080391394595e-06	-0.814569536423893	1
ENSG00000176720.4	BOK	2	241558436	2_144	0	0.0338742443901501	27.2655143492232	1.54043513933107e-05	3.97794117647011	1
ENSG00000168397.16	ATG4B	2	241634894	2_144	0	0.00837901718899836	7.16030743761273	1.0006561218585e-06	-1.82068965517251	1
ENSG00000168393.12	DTYMK	2	241683277	2_144	0	0.00761054548075035	8.27290632737515	1.0501080751618e-06	2.19012530558872	2
ENSG00000168395.15	ING5	2	241686546	2_144	0	0.00742140061991425	4.77216330359993	5.90692257779218e-07	-0.185350515840825	2
ENSG00000180902.17	D2HGDH	2	241756485	2_144	0	0.0195356572037534	13.1838800789269	4.29567459741664e-06	-1.21582733812982	1
ENSG00000154252.11	GAL3ST2	2	241767686	2_144	0	0.0150554712342883	10.8242819462582	2.71802567629662e-06	0.985815602836817	1
ENSG00000216921.7	AC131097.4	2	241902068	2_144	0	0.109747132391873	30.4829009809189	5.57968372273673e-05	3.16438356164345	1
ENSG00000134121.9	CHL1	3	196883	3_1	0	0.0941773810379335	20.5924671102295	3.23455913663325e-05	2.21787709497203	1
ENSG00000134115.12	CNTN6	3	1092761	3_1	0	0.0175965171436471	4.66371852126846	1.36873430813158e-06	-0.0102389078498295	1
ENSG00000091181.19	IL5RA	3	3126271	3_3	0	0.0174111433823324	6.73319199502491	1.95527746962242e-06	-0.712296983758425	1
ENSG00000072756.16	TRNT1	3	3122451	3_3	0	0.0144700436545825	4.99808326052529	1.20623918756841e-06	-0.258766749664726	3
ENSG00000113851.14	CRBN	3	3180226	3_3	0	0.0149357641553709	5.29499822418153	1.31902604665816e-06	-0.406593406593645	1
ENSG00000175928.5	LRRN1	3	3753577	3_3	0	0.0141397838363935	4.78171522788716	1.12768183347258e-06	0.131558625072155	2
ENSG00000170364.12	SETMAR	3	4301055	3_3	0	0.0184073163609174	7.2553609073119	2.22745840408164e-06	0.81549657680956	2
ENSG00000144455.13	SUMF1	3	4467058	3_4	0	0.0143847913415613	6.0857922103077	1.46009391886478e-06	-0.649635036496472	1
ENSG00000150995.18	ITPR1	3	4492945	3_4	0	0.0131353289463113	5.23442623628621	1.14675368111849e-06	-0.29687500000015	1
ENSG00000134108.12	ARL8B	3	5132114	3_4	0	0.012601858031499	4.84611328993787	1.01856383215234e-06	0.325925925925967	1
ENSG00000196277.15	GRM7	3	6769634	3_5	0	0.0183166574667996	5.33679150990787	1.6303714671966e-06	-0.413716814159589	1
ENSG00000125046.14	SSUH2	3	8744886	3_7	0	0.0162880093049365	5.47668666589666	1.48780498314369e-06	0.430840006531287	2
ENSG00000180914.10	OXTR	3	8769960	3_7	0	0.0371570049429456	13.2404816001443	8.20549127313812e-06	-1.4899182560504	2
ENSG00000070950.9	RAD18	3	8963418	3_7	0	0.0227366749217897	8.60893656574974	3.2646495341288e-06	1.03188405797159	1
ENSG00000196220.15	SRGAP3	3	9363240	3_7	0	0.0226391167660633	8.56850107794053	3.23537362465825e-06	-1.00000000000005	1
ENSG00000134077.15	THUMPD3	3	9362987	3_7	0	0.0346351268336254	12.5759374122092	7.26469281857999e-06	1.44444444444371	1
ENSG00000168137.15	SETD5	3	9397385	3_7	0	0.0377903259946156	13.4003877054743	8.44613672872413e-06	1.51301115241685	1
ENSG00000163719.19	MTMR14	3	9649842	3_8	0	0.0164554578917075	4.69581708078042	1.28878730156517e-06	-0.132701421800944	1
ENSG00000144550.12	CPNE9	3	9703359	3_8	0	0.0171115666383669	5.06258631645947	1.44484852672049e-06	0.320754716981183	1
ENSG00000114026.21	OGG1	3	9749660	3_8	0	0.0205540217054349	6.78351203141028	2.32547414868465e-06	-0.674698795180463	1
ENSG00000134072.10	CAMK1	3	9769618	3_8	0	0.0168812403174325	4.93544301341642	1.38960254152936e-06	0.178347727111872	2
ENSG00000171148.13	TADA3	3	9793221	3_8	0	0.0170935631338277	5.05270984072096	1.44051261169298e-06	0.400000000000178	1
ENSG00000241553.12	ARPC4	3	9754226	3_8	0	0.0184338501584477	5.76112510574128	1.7712646887487e-06	-0.600000000000342	1
ENSG00000214021.15	TTLL3	3	9801058	3_8	0	0.017869621062739	5.46933683711588	1.63008450629185e-06	0.386345182920565	3
ENSG00000156990.14	RPUSD3	3	9843931	3_8	0	0.016483966368341	4.7120513670364	1.29548336741537e-06	0.111940298507424	1
ENSG00000187288.10	CIDEC	3	9879932	3_8	0	0.0164166383868495	4.67366425909704	1.27968137303633e-06	-0.191291007350807	2
ENSG00000171135.13	JAGN1	3	9890067	3_8	0	0.0194440589465698	6.26206052786045	2.03078663093061e-06	-0.745523540719826	2
ENSG00000163701.18	IL17RE	3	9716401	3_8	0	0.0292551763598402	10.1056454996103	4.93090783930358e-06	1.14922114685747	2
ENSG00000163702.18	IL17RC	3	9917083	3_8	0	0.0168650571683532	4.92645091731851	1.38574105371621e-06	0.383999999999994	1
ENSG00000163703.17	CRELD1	3	9933125	3_8	0	0.0164726971502474	4.70564339528914	1.2928371757703e-06	-0.344193715121971	2
ENSG00000125037.12	EMC3	3	10010880	3_8	0	0.0193738598611782	6.22809767613706	2.01248047065745e-06	-0.673511293634329	1
ENSG00000144554.10	FANCD2	3	10025967	3_8	0	0.042939953824169	13.7335295347018	9.8356676295171e-06	2.10810810810791	1
ENSG00000254999.3	BRK1	3	10115548	3_8	0	0.042612499427309	13.6609101867747	9.70905027787342e-06	-2.1081256416416	2
ENSG00000134086.7	VHL	3	10141318	3_8	0	0.0182146994089206	5.64882445431319	1.71609052235894e-06	-0.364238410596024	1
ENSG00000134070.4	IRAK2	3	10174266	3_8	0	0.0330254064875858	11.2495723926326	6.19646915419742e-06	-1.5468750000004	1
ENSG00000157014.10	TATDN2	3	10247632	3_8	0	0.0171438831188977	5.08028424401291	1.45263771186242e-06	-0.277233707395683	2
ENSG00000157020.17	SEC13	3	10327264	3_8	0	0.016398064570351	4.66304414213681	1.27532896804637e-06	-0.0714285714285726	1
ENSG00000157087.17	ATP2B2	3	10707748	3_8	0	0.0292390643264041	10.1004804671446	4.92567336768733e-06	1.27439024390255	1
ENSG00000157103.10	SLC6A1	3	10992288	3_9	0	0.0113727643826205	5.24883544386695	9.95609666698569e-07	-0.38167938931306	1
ENSG00000197548.12	ATG7	3	11272355	3_9	0	0.0138784155719972	7.11355902346631	1.64659553219134e-06	-0.96913580246907	1
ENSG00000144559.10	TAMM41	3	11805825	3_9	0	0.0134682290171839	6.83241683077144	1.53477583297516e-06	0.804091300723069	2
ENSG00000157152.16	SYN2	3	12004293	3_9	0	0.0108453787474104	4.80443510060552	8.6905479482662e-07	0.267015706806375	1
ENSG00000157150.4	TIMP4	3	12159406	3_9	0	0.0239925929839518	12.2522326805812	4.90289427172569e-06	-1.59332740032465	2
ENSG00000154743.17	TSEN2	3	12484507	3_9	0	0.0149830965322296	7.83123677198721	1.95700546260538e-06	0.902178377891459	2
ENSG00000075975.15	MKRN2	3	12547771	3_9	0	0.0110161769618188	4.9506794673087	9.09611239606976e-07	-0.392609395774141	3
ENSG00000225526.4	MKRN2OS	3	12521966	3_9	0	0.013441220051833	6.8135723495396	1.5274734441224e-06	0.852502969651814	2
ENSG00000132155.11	RAF1	3	12664356	3_9	0	0.0144305438290808	7.47904282072818	1.80006763554031e-06	-0.93631119112275	2
ENSG00000144712.11	CAND2	3	12796583	3_9	0	0.0462370558393149	18.4500869938566	1.42281585565516e-05	1.84855840343719	2
ENSG00000144713.12	RPL32	3	12841494	3_9	0	0.0107012535829603	4.67925124791283	8.35162769689922e-07	0.0679245283018898	1
ENSG00000154764.5	WNT7A	3	13880326	3_10	0	0.0106537347512684	5.0568373282698	8.98547351863823e-07	-0.196850393700777	1
ENSG00000131379.9	C3orf20	3	14669081	3_10	0	0.0102951608552181	4.73648428365252	8.13297322888323e-07	0.141935483870989	1
ENSG00000144711.13	IQSEC1	3	13072626	3_10	0	0.0527263191854362	20.1182628545089	1.76920451110519e-05	1.98630788779608	2
ENSG00000132182.11	NUP210	3	13419856	3_10	0	0.0102284674259472	4.67567650569658	7.9765506667752e-07	0.056910569105693	1
ENSG00000163517.14	HDAC11	3	13479647	3_10	0	0.0313313268064284	15.1860747039108	7.93568506521448e-06	1.80531928509191	2
ENSG00000163520.13	FBLN2	3	13548846	3_10	0	0.0212589736383141	11.5340535909353	4.08963325771129e-06	1.49689440993801	1
ENSG00000163528.12	CHCHD4	3	14125335	3_10	0	0.01165091408963	5.89425173219015	1.14537786337542e-06	-0.480874316939702	1
ENSG00000170876.7	TMEM43	3	14124463	3_10	0	0.0314664139775356	15.226515206947	7.99112415459472e-06	1.86894649684175	2
ENSG00000170860.3	LSM3	3	14178595	3_10	0	0.0151821221434808	8.37412003381724	2.12046822218561e-06	-1.25203252032486	1
ENSG00000144596.12	GRIP2	3	14555454	3_10	0	0.0103277632202843	4.76606786407038	8.20968700767634e-07	0.144578313252949	1
ENSG00000154781.15	CCDC174	3	14660765	3_10	0	0.011630695863007	5.8779900535027	1.14023574558551e-06	-0.538461538461288	1
ENSG00000154783.11	FGD5	3	14815331	3_11	0	0.0345307349932271	9.92614147311566	5.71671298953313e-06	1.1328124999997	1
ENSG00000131368.7	MRPS25	3	15065408	3_11	0	0.0387327700680006	11.0122586805769	7.11401977090463e-06	-1.4785714285716	1
ENSG00000131375.9	CAPN7	3	15223205	3_11	0	0.020627006744392	5.07235223487517	1.74504134227366e-06	-0.291592128801325	1
ENSG00000131370.15	SH3BP5	3	15280297	3_11	0	0.0216012836519692	5.50605988921801	1.98372102459643e-06	0.410112359550482	1
ENSG00000206562.11	METTL6	3	15431907	3_11	0	0.0210200499396733	5.24971364209682	1.84047305445335e-06	0.418233191013275	2
ENSG00000206561.12	COLQ	3	15521294	3_11	0	0.0207316832740092	5.11991281044964	1.77034225823147e-06	-0.445340657548647	2
ENSG00000131373.14	HACL1	3	15601668	3_11	0	0.0361935046349372	10.3707199148105	6.26036491659572e-06	1.32900432900406	1
ENSG00000206560.11	ANKRD28	3	15859466	3_11	0	0.0243105675531554	6.61728055704055	2.68308697900355e-06	-0.880952380952628	1
ENSG00000154814.13	OXNAD1	3	16265263	3_12	0	0.0185166470545345	6.21243136190998	1.91859831010571e-06	-0.614886731391858	1
ENSG00000131378.13	RFTN1	3	16513716	3_12	0	0.0207902139010066	7.30012580952441	2.53133374058528e-06	0.77236060311168	2
ENSG00000154822.17	PLCL2	3	16802230	3_12	0	0.0504515366638022	15.6740057626494	1.3189080114131e-05	-1.90647482014372	1
ENSG00000131374.14	TBC1D5	3	18454162	3_13	0	0.0238605663716561	13.9312505488377	5.54409874344468e-06	-1.71249999999961	1
ENSG00000182568.16	SATB1	3	18445845	3_13	0	0.0102636124120595	5.62007991908635	9.62061510987891e-07	-0.546728971962903	1
ENSG00000183960.8	KCNH8	3	19148202	3_14	0	0.0130753579231588	4.91696372065685	1.07228614745192e-06	-0.232456140350764	1
ENSG00000163576.17	EFHB	3	19946616	3_14	0	0.0158600731971087	6.72643476639714	1.77930429725696e-06	0.758154199621838	3
ENSG00000144566.10	RAB5A	3	19946616	3_14	0	0.0199297117992462	8.86999101168077	2.9483857518672e-06	-1.09477538744961	2
ENSG00000183977.13	PP2D1	3	20012243	3_14	0	0.0128418924500886	4.74821527573175	1.01699667930041e-06	0.0722891566265306	1
ENSG00000114166.7	KAT2B	3	20063307	3_15	0	0.067463570675404	20.5029759206984	2.30699328699258e-05	-2.31199999999997	1
ENSG00000170142.11	UBE2E1	3	23805720	3_18	0	0.0223394430881412	10.6188877004967	3.95650278440563e-06	-1.1294964028775	1
ENSG00000174738.12	NR1D2	3	23945256	3_18	0	0.0195812712964386	9.38057709227298	3.06358932169645e-06	-1.07092198581544	1
ENSG00000197885.10	NKIRAS1	3	23946622	3_18	0	0.0128119806512697	5.40262639348938	1.15446644794478e-06	0.443708609271538	1
ENSG00000077092.18	RARB	3	25174821	3_18	0	0.076063323665628	22.2431932488396	2.82184099845489e-05	-2.62032085561529	1
ENSG00000077097.15	TOP2B	3	25664786	3_19	0	0.0227938641911226	5.44449513293545	2.06983475906664e-06	-0.474820143884951	1
ENSG00000151093.7	OXSM	3	25782726	3_19	0	0.0252728424778804	6.41583987834406	2.70437998246565e-06	0.705776173285007	1
ENSG00000163491.16	NEK10	3	27359523	3_20	0	0.0178097688990168	5.95119011245827	1.7677555677735e-06	0.689056324868625	2
ENSG00000033867.16	SLC4A7	3	27484716	3_20	0	0.0183436873965979	6.22844095871877	1.90557522749477e-06	0.822521542266235	2
ENSG00000163512.13	AZI2	3	28348860	3_21	0	0.0235622393389898	8.78801583301591	3.45356392702024e-06	-1.07779956336832	2
ENSG00000206559.7	ZCWPW2	3	28350549	3_21	0	0.015241850218509	4.69783130961177	1.19424989864277e-06	-0.109489051094887	1
ENSG00000144642.21	RBMS3	3	28575079	3_21	0	0.0159744745786593	5.13802364455988	1.36893487156749e-06	-0.453531598512854	1
ENSG00000163527.9	STT3B	3	31527953	3_23	0	0.0179045777378655	4.66049909154383	1.391735214934e-06	0.129032258064496	1
ENSG00000197385.5	ZNF860	3	31981522	3_23	0	0.0193938302739671	5.41058392572661	1.75012002499452e-06	-0.442382780492362	2
ENSG00000152642.10	GPD1L	3	32135776	3_23	0	0.0200017574717007	5.70047087325545	1.90168680690077e-06	0.558011049723374	1
ENSG00000170293.8	CMTM8	3	32235646	3_23	0	0.017975254958852	4.69747387412414	1.40831413429504e-06	0.0935263544974531	2
ENSG00000153551.13	CMTM7	3	32392400	3_24	0	0.0126827479152787	4.70580587533028	9.95422547076261e-07	-0.0931677018634352	1
ENSG00000144635.8	DYNC1LI1	3	32570569	3_24	0	0.0151514132507257	6.47722795020392	1.63682568161667e-06	0.767360766357595	2
ENSG00000182973.18	CNOT10	3	32684690	3_24	0	0.0152792269400936	6.37256398489787	1.62396136090067e-06	0.613588110403477	1
ENSG00000188167.8	TMPPE	3	33097285	3_24	0	0.0344038466947242	13.6254138360816	7.81838065227956e-06	-1.47169811320735	1
ENSG00000170266.15	GLB1	3	33097411	3_24	0	0.0149250796771775	6.20332007676554	1.54419077686943e-06	-0.529850746268911	1
ENSG00000170275.14	CRTAP	3	33113893	3_24	0	0.0134021956743638	5.3005928336692	1.18484217600889e-06	0.523529411764892	1
ENSG00000173705.8	SUSD5	3	33215942	3_25	0	0.0148596520018943	5.59060266955208	1.3855664918259e-06	-0.353488372092878	1
ENSG00000153558.13	FBXL2	3	33277306	3_25	0	0.016981347542971	6.84217099926382	1.93787687320807e-06	0.657534246575091	1
ENSG00000153560.11	UBP1	3	33440884	3_25	0	0.0142257739444982	5.18201856401505	1.22951823253117e-06	0.635036496350323	1
ENSG00000170248.13	PDCD6IP	3	33798622	3_25	0	0.0353104109088046	13.7328591432494	8.0876778241218e-06	1.86428571428574	1
ENSG00000172995.16	ARPP21	3	35639025	3_26	0	0.0543540781117221	15.6051510885193	1.41468652736228e-05	-1.74834437086013	1
ENSG00000144681.10	STAC	3	36380068	3_26	0	0.0176304096936035	4.97374754300005	1.46253493162841e-06	-0.642868949112737	2
ENSG00000163673.7	DCLK3	3	36803248	3_27	0	0.0229499322819717	5.82948757571236	2.23137156797695e-06	-0.554806070826082	1
ENSG00000168016.13	TRANK1	3	36944995	3_27	0	0.020854177474066	4.92929220738812	1.71450096760015e-06	0.205882352941072	1
ENSG00000178567.7	EPM2AIP1	3	36993455	3_27	0	0.0266959701313595	7.25250788575648	3.22919315335331e-06	-0.96666666666701	1
ENSG00000076242.14	MLH1	3	36993455	3_27	0	0.0266959701313595	7.25250788575648	3.22919315335331e-06	-0.96666666666701	1
ENSG00000093167.17	LRRFIP2	3	37182244	3_27	0	0.0211562197037151	5.06441867937674	1.78701326371388e-06	0.536753186373457	2
ENSG00000144674.16	GOLGA4	3	37243272	3_27	0	0.0288789949161503	7.99319823062921	3.8500180306907e-06	1.12075485143158	2
ENSG00000198590.11	C3orf35	3	37386585	3_27	0	0.022755422985611	5.74944355603938	2.18208082541774e-06	0.564841498559295	1
ENSG00000144668.11	ITGA9	3	37451054	3_27	0	0.0212597843847173	5.11031130608983	1.81203389939878e-06	0.429629629629526	1
ENSG00000144677.14	CTDSPL	3	37862772	3_27	0	0.0232258343020457	5.94188084394405	2.30173524232273e-06	-0.616766467065878	1
ENSG00000136059.14	VILL	3	37989442	3_27	0	0.0301422875462363	8.39694325809164	4.22140998039976e-06	1.0469798657718	1
ENSG00000187091.13	PLCD1	3	38010450	3_27	0	0.0248117668859064	6.56335101372969	2.71608545029002e-06	-0.790849673202694	1
ENSG00000008226.19	DLEC1	3	38044972	3_27	0	0.0219265442731073	5.40056945527108	1.97501251331775e-06	0.372641509433852	1
ENSG00000093217.9	XYLB	3	38346523	3_28	0	0.0242909335098366	9.37277742499301	3.79727993783883e-06	-1.07918552036186	1
ENSG00000114739.13	ACVR2B	3	38454574	3_28	0	0.0155459997393957	5.18128292172369	1.34343317629054e-06	-0.344000000000119	1
ENSG00000114742.13	WDR48	3	39051835	3_28	0	0.0206600406390794	7.85048384717537	2.70512726318995e-06	-1.17293233082713	1
ENSG00000114745.13	GORASP1	3	39107998	3_28	0	0.0244238052373712	9.42410747789397	3.83896068142395e-06	-1.30645161290371	1
ENSG00000168026.18	TTC21A	3	39107689	3_28	0	0.0219691704984495	8.42790064914548	3.08811291934337e-06	-1.19522601371981	2
ENSG00000144655.14	CSRNP1	3	39154473	3_28	0	0.0254504386984844	9.81165163259129	4.16483210310971e-06	1.43939393939347	1
ENSG00000168334.8	XIRP1	3	39190233	3_28	0	0.0557926240993201	17.2418098014965	1.60442619385037e-05	1.9996741267411	2
ENSG00000144659.10	SLC25A38	3	39383433	3_28	0	0.0150708446673493	4.89026526945545	1.22922141298091e-06	-0.230526508545586	2
ENSG00000168028.13	RPSA	3	39407090	3_28	0	0.0656623036450756	18.7980446760816	2.05868024993673e-05	-2.30645161290303	1
ENSG00000114784.3	EIF1B	3	40309993	3_29	0	0.0131620119351452	5.3975805676969	1.18489950886359e-06	-0.428571428571302	1
ENSG00000168032.8	ENTPD3	3	40420481	3_29	0	0.0124474259373238	4.8747812043911	1.01203325720627e-06	-0.184615384615341	1
ENSG00000188846.13	RPL14	3	40457354	3_29	0	0.0318284027953847	13.6959585701355	7.27055199625021e-06	-1.47096664384657	2
ENSG00000177873.12	ZNF619	3	40477330	3_29	0	0.0130124201205646	5.29051408619922	1.14819607290874e-06	0.399999999999971	1
ENSG00000172888.11	ZNF621	3	40524103	3_29	0	0.0152163491643649	6.75668706821104	1.71476407465764e-06	-0.773437500000186	1
ENSG00000168036.16	CTNNB1	3	41195090	3_30	0	0.192688684640256	30.3783095433307	9.76292427489522e-05	3.40322580645198	1
ENSG00000168038.10	ULK4	3	41962012	3_30	0	0.024212459477727	10.3637244806341	4.18518703446938e-06	-1.98818981799873	2
ENSG00000182606.14	TRAK1	3	42013418	3_30	0	0.0279741367346293	11.723799404325	5.46997294037315e-06	2.06219040831027	2
ENSG00000114812.12	VIPR1	3	42488703	3_30	0	0.0131834696178108	4.65873447830211	1.02437220761785e-06	-0.136820925553379	1
ENSG00000114857.17	NKTR	3	42600359	3_31	0	0.020452093271065	8.03935008522755	2.74232429544204e-06	0.933776481710943	2
ENSG00000093183.13	SEC22C	3	42602204	3_31	0	0.014736140998556	4.96365788827453	1.21996034675198e-06	-0.30303030303028	1
ENSG00000114853.13	ZBTB47	3	42653821	3_31	0	0.0184184221346397	7.05579869068261	2.16749801994814e-06	0.801075268817122	1
ENSG00000157119.11	KLHL40	3	42685226	3_31	0	0.0145596346432296	4.85072273546935	1.17792335814068e-06	-0.300653594771301	1
ENSG00000010282.14	HHATL	3	42696978	3_31	0	0.0306211424759463	11.8382924074296	6.04603363209992e-06	-1.62926493893568	3
ENSG00000244607.5	CCDC13	3	42773176	3_31	0	0.015984055558919	5.72577785352209	1.52644647545283e-06	0.577922077922301	1
ENSG00000181061.13	HIGD1A	3	42800848	3_31	0	0.122697622265708	25.1356997131692	5.14383739811982e-05	2.62913907284744	1
ENSG00000144648.15	ACKR2	3	42804792	3_31	0	0.0158106062279594	5.62346319465368	1.4829021166518e-06	-0.568433063321516	2
ENSG00000182983.14	ZNF662	3	42905991	3_31	0	0.0144632802243907	4.78849433048506	1.15511675625384e-06	-0.424050632911265	1
ENSG00000240747.7	KRBOX1	3	42809057	3_31	0	0.0154581906389319	5.41209854010031	1.39535418699327e-06	-0.422087298537997	2
ENSG00000144649.8	FAM198A	3	43028896	3_31	0	0.0240596158543284	9.56660519518032	3.83889864446288e-06	1.11176470588227	1
ENSG00000144647.5	POMGNT2	3	43106160	3_31	0	0.0423306963623417	14.9007781142141	1.05202113834152e-05	1.79032258064489	1
ENSG00000011198.7	ABHD5	3	43690090	3_31	0	0.0178294998504757	6.75079394181794	2.00749336318087e-06	-0.767676767677081	1
ENSG00000160746.12	ANO10	3	43691432	3_31	0	0.0162670237776136	5.89034585281783	1.59811858575571e-06	0.605985037406154	1
ENSG00000179152.19	TCAIM	3	44338737	3_31	0	0.017978568550727	6.82893325794182	2.04770826936382e-06	0.749379652605735	1
ENSG00000225873.3	LINC00694	3	44439661	3_31	0	0.0430971133656783	15.0709133371505	1.08329779778089e-05	-1.77586206896577	1
ENSG00000185219.16	ZNF445	3	44475771	3_31	0	0.0172269412275741	6.4281834201343	1.84695595141051e-06	-0.696969696969418	1
ENSG00000178917.15	ZNF852	3	44510851	3_31	0	0.0180154321303427	6.84815910914952	2.05768376751124e-06	0.766917293233142	1
ENSG00000196345.12	ZKSCAN7	3	44557611	3_31	0	0.0171405832104299	6.3810325411804	1.82421767667768e-06	-0.763779527558822	1
ENSG00000144792.9	ZNF660	3	44534348	3_31	0	0.0373051638040365	13.7038749376219	8.52653233647473e-06	1.60197728771063	3
ENSG00000186448.14	ZNF197	3	44584405	3_31	0	0.0143388097076824	4.70748576427834	1.12580253474342e-06	0.0526315789473504	1
ENSG00000169981.10	ZNF35	3	44649020	3_31	0	0.0202991062476227	7.9688201257936	2.69793229150355e-06	0.994565217391164	1
ENSG00000196653.11	ZNF502	3	44721338	3_31	0	0.0145189843048746	4.82451469443636	1.16828815863299e-06	0.0903225806451269	1
ENSG00000186446.11	ZNF501	3	44721338	3_31	0	0.0162049655223482	5.854496156628	1.58233247775701e-06	-0.689814257166616	2
ENSG00000163807.5	KIAA1143	3	44761638	3_31	0	0.0161250660237188	5.8081404421909	1.5620636140127e-06	0.577702702702603	1
ENSG00000163808.16	KIF15	3	44761638	3_31	0	0.0161250660237188	5.8081404421909	1.5620636140127e-06	0.577702702702603	1
ENSG00000169964.7	TMEM42	3	44861857	3_31	0	0.0155208085284587	5.44999680152632	1.4108170328269e-06	-0.442543276183704	2
ENSG00000163814.7	CDCP1	3	45147206	3_32	0	0.0119559217852216	6.13770080151068	1.22390831302356e-06	-0.568181818181803	1
ENSG00000249992.1	TMEM158	3	45226624	3_32	0	0.0148979952240206	8.19862600463216	2.03717816202513e-06	1.0659340659341	1
ENSG00000011376.9	LARS2	3	45465813	3_32	0	0.0109095429244738	5.28042446726674	9.60805533717301e-07	0.255474452554748	1
ENSG00000144791.9	LIMD1	3	45674196	3_32	0	0.0217552559151922	11.752150876331	4.26424020328788e-06	-1.58741258741237	1
ENSG00000211456.10	SACM1L	3	45688625	3_32	0	0.0123723423009174	6.45824366972442	1.3326817776834e-06	0.725663716814055	1
ENSG00000163817.15	SLC6A20	3	45796521	3_32	0	0.0244440717392339	12.8484902064238	5.23824434756021e-06	-1.5557644930508	2
ENSG00000163818.16	LZTFL1	3	45916197	3_32	0	0.0224085078910415	12.0303168184335	4.49624646592719e-06	-1.49483403456577	2
ENSG00000163820.14	FYCO1	3	45910186	3_32	0	0.0130882527850429	6.98507231269554	1.52479930867728e-06	-1.21086398886381	2
ENSG00000163823.3	CCR1	3	46208883	3_32	0	0.0303604570953474	14.8906012071741	7.5401614335997e-06	-2.26126126126199	1
ENSG00000121807.5	CCR2	3	46353822	3_32	0	0.0234095919012475	12.4416287485995	4.85770554883571e-06	-2.07905138339901	1
ENSG00000160791.13	CCR5	3	46370170	3_32	0	0.0142418240212234	7.77653703451445	1.84719168637659e-06	1.32564337230584	2
ENSG00000121797.9	CCRL2	3	46406497	3_32	0	0.0117622393780842	5.98478077075763	1.17408182615886e-06	0.394557823129324	1
ENSG00000012223.12	LTF	3	46486440	3_32	0	0.0176272100810351	9.77637531436827	2.8742302232836e-06	1.69841269841298	1
ENSG00000241186.9	TDGF1	3	46576012	3_32	0	0.0294722539499905	14.6105484963145	7.18191029624619e-06	1.81818181818141	1
ENSG00000261603.1	PRSS46	3	46735496	3_33	0	0.0198293424238786	11.5633356792817	3.82429645824057e-06	-2.42658218042481	2
ENSG00000188086.13	PRSS45	3	46735496	3_33	0	0.424705791593708	22.7906150425079	0.000161437466893537	-3.73233141544754	2
ENSG00000178038.16	ALS2CL	3	46694727	3_33	0	0.0103797509584302	7.27918088423555	1.26017120202363e-06	0.986394557823391	1
ENSG00000181585.3	TMIE	3	46699809	3_33	0	0.00808759562586037	4.84501291783099	6.53543460838383e-07	-0.317306952906017	3
ENSG00000178055.11	PRSS42	3	46834226	3_33	0	0.00815760441088909	5.0638767272978	6.88978820267911e-07	0.485596707818892	1
ENSG00000160801.13	PTH1R	3	46877309	3_33	0	0.0106368598843014	6.95633094747938	1.23410973859879e-06	-0.520052152386079	2
ENSG00000160796.16	NBEAL2	3	46979634	3_33	0	0.00807969105144957	5.36900986978978	7.23517537570007e-07	0.547619047619162	1
ENSG00000181555.20	SETD2	3	47163449	3_33	0	0.00808023921171985	5.38964809025014	7.26347979989162e-07	-0.600982717526812	2
ENSG00000114648.11	KLHL18	3	47287254	3_33	0	0.00804653078229844	4.83525126208062	6.48915024442168e-07	-0.385964912280833	1
ENSG00000076201.14	PTPN23	3	47380662	3_33	0	0.0100915236538932	8.15208635453415	1.37209954259488e-06	1.37301587301619	1
ENSG00000114650.18	SCAP	3	47476835	3_33	0	0.0332287267129046	20.2341724475016	1.1213966451287e-05	2.45294222614495	2
ENSG00000163832.15	ELP6	3	47513447	3_33	0	0.00822158989428801	5.15640943975206	7.07071463560165e-07	-0.628140703517773	1
ENSG00000114646.9	CSPG5	3	47580841	3_33	0	0.0082942425191288	5.00175728715396	6.91925679428168e-07	0.282442748091582	1
ENSG00000173473.10	SMARCC1	3	47781053	3_34	0	0.00755704802222024	5.98140077256475	7.5390251144015e-07	0.916666666666414	1
ENSG00000047849.21	MAP4	3	48089680	3_34	0	0.00861046411394484	6.13684851081142	8.81316841654145e-07	0.492647058823744	1
ENSG00000164045.11	CDC25A	3	48184019	3_34	0	0.00850915553573817	6.67819010871406	9.47775211105895e-07	0.25967818364023	2
ENSG00000164048.13	ZNF589	3	48234587	3_34	0	0.00969682787683934	7.51707838539585	1.21573486398407e-06	1.02325581395353	1
ENSG00000172113.8	NME6	3	48301392	3_34	0	0.00779943587663168	5.83593409311095	7.59160627440791e-07	0.0902026483889334	2
ENSG00000164049.14	FBXW12	3	48372047	3_34	0	0.00993665237686037	8.33951290866829	1.38210452100299e-06	1.67479674796746	1
ENSG00000164053.19	ATRIP	3	48446788	3_34	0	0.0260711759263119	12.7992360102478	5.5655075094744e-06	0.128834355828228	1
ENSG00000114268.11	PFKFB4	3	48562408	3_34	0	0.0258025693126701	31.0030923515801	1.33422192456053e-05	4.41322314049909	1
ENSG00000145040.3	UCN2	3	48563473	3_34	0	0.00731293994004334	5.07051915141105	6.18449922763122e-07	-0.830252100840548	1
ENSG00000213672.7	NCKIPSD	3	48685869	3_34	0	0.0127795528559694	18.8888010468658	4.02605919849745e-06	-1.10687022900778	1
ENSG00000068745.14	IP6K2	3	48694528	3_34	0	0.00730103530913751	5.69809522499473	6.93863842962696e-07	-1.22846441947636	1
ENSG00000114302.15	PRKAR2A	3	48845667	3_34	0	0.0231282070496716	49.0675659512559	1.89276452248122e-05	-6.9626959925579	2
ENSG00000221883.2	ARIH2OS	3	48919714	3_34	0	0.014039226203399	17.4927030834289	4.09600239333445e-06	0.699999999999753	1
ENSG00000177479.19	ARIH2	3	48919429	3_34	0	0.014039226203399	17.4927030834289	4.09600239333445e-06	-0.699999999999753	1
ENSG00000178252.17	WDR6	3	49007280	3_34	0	0.00800207836327438	28.9284481885903	3.86089546396622e-06	3.73227137296258	2
ENSG00000198218.10	QRICH1	3	49088219	3_34	0	0.0491341782843069	30.5077964537617	2.50008424374214e-05	-4.43835616438175	1
ENSG00000177352.9	CCDC71	3	49165349	3_34	0	0.00770152375209743	13.9785465284159	1.79555528309279e-06	1.2047244094489	1
ENSG00000185909.14	KLHDC8B	3	49171432	3_34	0	0.00772726619678288	40.8266976513511	5.26175026581651e-06	5.42289798537814	2
ENSG00000173421.16	CCDC36	3	49199901	3_34	0	0.00771793895560591	13.8730502341397	1.78580240564312e-06	-1.18110236220428	1
ENSG00000188315.7	C3orf62	3	49277527	3_34	1	0.0357538241883482	56.0055464416741	3.3397475875177e-05	-7.05102040815835	1
ENSG00000114316.12	USP4	3	49340655	3_35	0	0.00948645833829675	58.128828496048	9.19720315862629e-06	8.15548415120498	2
ENSG00000233276.3	GPX1	3	49359318	3_35	0	0.00687043929593167	19.2666268657195	2.20775206094855e-06	-3.56028368794301	1
ENSG00000067560.10	RHOA	3	49413016	3_35	0	0.0117106785674127	110.309418408986	2.1545409909533e-05	-11.6076923076884	1
ENSG00000145022.4	TCTA	3	49412704	3_35	0	0.0357346452482209	88.6665672372172	5.28456781626746e-05	-9.9716318256286	2
ENSG00000145020.15	AMT	3	49422974	3_35	0	0.00686799523489334	18.5599700838693	2.12602008265552e-06	3.44680851063796	1
ENSG00000145029.13	NICN1	3	49429773	3_35	0	0.0364518368059937	64.1145103215621	3.89794630674947e-05	8.60756752639408	2
ENSG00000173402.11	DAG1	3	49466685	3_35	0	0.014220769008924	51.3662963274179	1.21832018766141e-05	7.99200000000059	1
ENSG00000164062.12	APEH	3	49673881	3_35	0	0.0456595804207752	91.4839910219852	6.96686065894192e-05	10.1382113821143	1
ENSG00000173531.15	MST1	3	49688252	3_35	0	0.0239631694798163	79.2265606900459	3.16646847093504e-05	9.71538461538547	1
ENSG00000164068.15	RNF123	3	49696796	3_35	0	0.00696583842438558	43.5270933375154	5.05700250633425e-06	-7.55645161290265	1
ENSG00000185614.4	FAM212A	3	49797334	3_35	0	0.00876256272421716	31.0696704660291	4.54075314440912e-06	6.54074074074284	1
ENSG00000164078.12	MST1R	3	49853180	3_35	0	0.0070680997667224	37.3770838842419	4.40624043702943e-06	-7.04599329069254	3
ENSG00000004534.14	RBM6	3	49940636	3_35	0	0.00695689483229678	26.74029383155	3.10271381107807e-06	5.83739837398495	1
ENSG00000001617.11	SEMA3F	3	50161104	3_35	0	0.00830329735622226	20.5108597264011	2.84049847957823e-06	4.98400000000089	1
ENSG00000012171.19	SEMA3B	3	50267465	3_35	0	0.259506872721305	27.6957945139266	0.000119873392962306	-2.60776699029124	1
ENSG00000179564.3	LSMEM2	3	50278688	3_35	0	0.033149301115607	21.0851297914096	1.16576432529495e-05	-2.05102040816415	1
ENSG00000243477.5	NAT6	3	50295266	3_35	0	0.00784013884855639	5.39765456297215	7.05811852331598e-07	-0.659107243080677	3
ENSG00000186792.16	HYAL3	3	50295266	3_35	0	0.00868743236797198	7.82057086199347	1.13315676972665e-06	-0.583999999999823	1
ENSG00000068028.17	RASSF1	3	50336862	3_35	0	0.0394281395096971	21.8953813126119	1.43985547811211e-05	-1.9606741573021	1
ENSG00000114395.10	CYB561D2	3	50350442	3_35	0	0.00688239935931534	17.5230404046367	2.01145090738577e-06	4.16972477064362	1
ENSG00000007402.11	CACNA2D2	3	50504338	3_35	0	0.0235402773313411	12.8741451034016	5.05463825971948e-06	0.00540540540540694	1
ENSG00000114735.9	HEMK1	3	50569633	3_35	0	0.00959321516566714	7.24219775302316	1.1587631355315e-06	0.417112299465047	1
ENSG00000088543.14	C3orf18	3	50569633	3_35	0	0.00959321516566714	7.24219775302316	1.1587631355315e-06	-0.417112299465047	1
ENSG00000114738.10	MAPKAPK3	3	50611291	3_35	0	0.0216758062589697	19.3374051208596	6.99090759962909e-06	-2.4713046601989	2
ENSG00000114737.15	CISH	3	50612068	3_35	0	0.00767537717723665	8.43952359623557	1.08038305447732e-06	1.90957446808507	1
ENSG00000145050.15	MANF	3	51384757	3_35	0	0.00852125558885753	6.5380771364922	9.29209705951195e-07	-0.690021231422307	1
ENSG00000259956.1	RBM15B	3	51391456	3_35	0	0.0134848414165062	10.5359571503624	2.36962675490337e-06	1.14350797266519	1
ENSG00000164080.13	RAD54L2	3	51535000	3_35	0	0.0139338521399047	10.1748110623897	2.36459984480219e-06	-1.7059273221038	2
ENSG00000164081.12	TEX264	3	51661078	3_35	0	0.00917987703709866	6.75876285086136	1.03481848481108e-06	0.0494575966619164	2
ENSG00000164082.14	GRM2	3	51706404	3_35	0	0.0629593954485443	25.1907822781495	2.64522311507947e-05	-2.31421446384027	1
ENSG00000173389.15	IQCF1	3	51902933	3_36	0	0.0414091598366779	17.1235984054807	1.1826372622907e-05	2.35333333333377	1
ENSG00000114767.6	RRP9	3	51941929	3_36	0	0.0362805014769849	15.8733933858442	9.60512821154966e-06	1.97570850202409	1
ENSG00000041880.14	PARP3	3	51941929	3_36	0	0.0362805014769849	15.8733933858442	9.60512821154966e-06	-1.97570850202409	1
ENSG00000248487.8	ABHD14A	3	51972037	3_36	0	0.0200507484680872	10.2861587020216	3.43988493148526e-06	1.36440677966089	1
ENSG00000162244.10	RPL29	3	51993314	3_36	0	0.0156852710783166	7.98180755304133	2.08811006495335e-06	-0.964566929133842	1
ENSG00000164087.7	POC1A	3	52154345	3_36	0	0.0196001814754925	10.0727059323232	3.29280758248085e-06	-1.42148760330614	1
ENSG00000239732.3	TLR9	3	52227015	3_36	0	0.0139735012165123	6.89852737160677	1.6077619063544e-06	1.34883720930204	1
ENSG00000164088.17	PPM1M	3	52244928	3_36	0	0.0112415283960063	4.86134231456111	9.11468513632198e-07	0.430586791337253	2
ENSG00000114841.17	DNAH1	3	52316196	3_36	0	0.0111316964358289	4.76946320386269	8.8550488762372e-07	-0.0308641975308628	1
ENSG00000163930.9	BAP1	3	52414897	3_36	0	0.0119778839167718	5.45526880188606	1.08982398124953e-06	-0.530821917807891	1
ENSG00000010319.6	SEMA3G	3	52444898	3_36	0	0.0127001139164934	6.00354688450374	1.27167352162728e-06	0.860962566845049	1
ENSG00000114854.7	TNNC1	3	52454186	3_36	0	0.0133816394458917	6.49311750635526	1.44918120235925e-06	0.717117121222497	2
ENSG00000010322.15	NISCH	3	52455611	3_36	0	0.0112614953591573	4.87795272854383	9.16207315487517e-07	0.681448319447396	2
ENSG00000010327.10	STAB1	3	52495250	3_36	0	0.0112540662853031	4.87177539839461	9.14443405451271e-07	-0.32967032967032	1
ENSG00000168273.7	SMIM4	3	52533601	3_36	0	0.0163612382080505	8.37735105159745	2.28603559396982e-06	-1.49206349206307	1
ENSG00000168268.10	NT5DC2	3	52535082	3_36	0	0.0111586145977345	4.79204131886105	8.91848194766079e-07	0.733007187156636	2
ENSG00000163938.16	GNL3	3	52680384	3_36	0	0.0149424565926095	7.52686821860847	1.87584271452623e-06	1.49902892761556	3
ENSG00000163939.18	PBRM1	3	52686064	3_36	0	0.0157718169061882	8.03330191469563	2.11317722619061e-06	-1.57723577235786	1
ENSG00000114904.12	NEK4	3	52771077	3_36	0	0.0136471976137718	6.67712528012705	1.51982334322607e-06	1.45238095238083	1
ENSG00000055955.15	ITIH4	3	52830677	3_36	0	0.0771155698700738	23.0566680436123	2.9655054380444e-05	-2.91537566137132	3
ENSG00000213533.11	TMEM110	3	52897955	3_36	0	0.124589342686361	27.7180699798289	5.75975468973004e-05	-3.38095238095414	1
ENSG00000163935.13	SFMBT1	3	53046971	3_36	0	0.0301654638796129	14.1299657467798	7.10904433768623e-06	-1.76237623762295	1
ENSG00000163933.9	RFT1	3	53088241	3_36	0	0.0809766019811773	23.5282644970876	3.17767551660111e-05	2.77777777777739	1
ENSG00000163931.15	TKT	3	53233280	3_36	0	0.0133505024958063	6.47133515857136	1.44095895701429e-06	-0.666666666666795	1
ENSG00000157388.15	CACNA1D	3	53328538	3_36	0	0.0110249631195549	4.67929079821206	8.60433451906542e-07	0.279069767441886	1
ENSG00000272886.5	DCP1A	3	53347519	3_36	0	0.0128074844369902	6.08236752221744	1.29926159382315e-06	0.620227038183574	1
ENSG00000016391.10	CHDH	3	53802910	3_36	0	0.0247612176906179	12.2701117110858	5.0673467179211e-06	1.45769230769211	1
ENSG00000144771.7	LRTM1	3	54966843	3_37	0	0.0171159685977629	6.04407417179847	1.72540626994433e-06	-0.5444015444015	1
ENSG00000157445.14	CACNA2D3	3	54123043	3_37	0	0.0150299171353214	4.8252208338793	1.20957801912758e-06	-0.223602484472123	1
ENSG00000180376.16	CCDC66	3	56545510	3_39	0	0.0203246945109397	6.39172695393955	2.16671777667596e-06	0.877946764893672	2
ENSG00000163946.13	FAM208A	3	56682894	3_39	0	0.0186999738586897	5.60929403703377	1.74948132592084e-06	0.596774193548065	1
ENSG00000163947.11	ARHGEF3	3	57078950	3_39	0	0.0257986620741896	8.63459319911435	3.71534519892668e-06	-0.967032967032541	1
ENSG00000144730.17	IL17RD	3	57152196	3_39	0	0.0174252220035581	4.94663356709423	1.43763343857881e-06	0.245283018867951	1
ENSG00000163666.8	HESX1	3	57226802	3_39	0	0.0175717387210593	5.02520931748493	1.47274988984569e-06	0.388888888888983	1
ENSG00000174844.14	DNAH12	3	57534418	3_39	0	0.0223165153490141	7.27033459895314	2.70608158630362e-06	-0.647126383311118	3
ENSG00000168374.10	ARF4	3	57597538	3_39	0	0.0653128286702867	17.4420400296095	1.90000996066209e-05	2.24156724997024	2
ENSG00000174839.12	DENND6A	3	57692733	3_39	0	0.017025146666515	4.72870062542225	1.34274266040421e-06	-0.11142857142857	1
ENSG00000136068.14	FLNB	3	57951256	3_39	0	0.0188293914481186	5.67405651133788	1.78192756726866e-06	-0.642207790025717	3
ENSG00000163686.14	ABHD6	3	58227528	3_40	0	0.0217317061572256	12.1226615936047	4.39391763423289e-06	1.56213017751519	1
ENSG00000163684.11	RPP14	3	58306531	3_40	0	0.0114646154254894	6.12531570643586	1.17124587511045e-06	0.804895760708572	2
ENSG00000168297.15	PXK	3	58332772	3_40	0	0.0198336847179093	11.2639413053687	3.72609471007086e-06	-1.40143051172235	2
ENSG00000168291.12	PDHB	3	58434315	3_40	0	0.00982871981244082	4.68468601395277	7.67958140674183e-07	0.294690833539209	2
ENSG00000168306.12	ACOX2	3	58537606	3_40	0	0.0166455365496041	9.61910102607419	2.67049881921798e-06	1.25201013785521	2
ENSG00000168309.16	FAM107A	3	58627651	3_40	0	0.0182866916127733	10.5014402684167	3.20290541018556e-06	-1.22087413055053	2
ENSG00000163689.19	C3orf67	3	59049363	3_40	0	0.0145587505046606	8.36315916160225	2.03074115890611e-06	-0.98726114649666	1
ENSG00000144724.19	PTPRG	3	61561600	3_41	0	0.015457553675555	7.20097544186702	1.85648822337697e-06	-0.786069651741232	1
ENSG00000163618.17	CADPS	3	62875367	3_42	0	0.0278666549270326	9.00722963302929	4.18635622249562e-06	1.17117847850975	2
ENSG00000163632.12	C3orf49	3	63819161	3_43	0	0.0153251737427405	6.01682057225407	1.53791585050434e-06	-0.65110565110534	1
ENSG00000163634.11	THOC7	3	63863496	3_43	0	0.0177136445918065	7.37537151190194	2.17897342586129e-06	0.90215588723	1
ENSG00000163637.12	PRICKLE2	3	64223392	3_43	0	0.0137631610396588	5.00925802712693	1.14987782771906e-06	0.597014925373175	1
ENSG00000144741.17	SLC25A26	3	66236632	3_45	0	0.0156610990283231	7.33521200729986	1.91599782577627e-06	-1.02083333333372	1
ENSG00000172340.14	SUCLG2	3	67654746	3_45	0	0.0333503559349395	14.4454094407929	8.03508425165333e-06	1.76744186046468	1
ENSG00000163378.13	EOGT	3	68989066	3_46	0	0.0164909638866737	5.551842732535	1.52701499419128e-06	0.491935483870977	1
ENSG00000144747.15	TMF1	3	69045961	3_46	0	0.0230847788524845	8.71083599678054	3.35386564714612e-06	0.934523809523792	1
ENSG00000144746.6	ARL6IP5	3	69088068	3_46	0	0.0164485664681234	5.52769719769035	1.51646504614756e-06	0.456692913385873	1
ENSG00000163380.15	LMOD3	3	69122652	3_46	0	0.0257252332019868	9.72994307911144	4.1747428115516e-06	-1.07738095238048	1
ENSG00000163412.12	EIF4E3	3	71711724	3_48	0	0.0207828895302686	11.2475059592079	3.89872198144096e-06	1.32061068702299	1
ENSG00000170837.2	GPR27	3	71735170	3_48	0	0.0193289882701764	10.5516691615772	3.40165601105639e-06	1.25884010438259	2
ENSG00000144736.13	SHQ1	3	72862051	3_49	0	0.0167282555389915	5.30336531560406	1.47966126083775e-06	-0.387323943662089	1
ENSG00000172986.12	GXYLT2	3	72888981	3_49	0	0.0181840207936069	6.08635273042035	1.84589563532515e-06	0.587786259542061	1
ENSG00000121440.14	PDZRN3	3	73587684	3_49	0	0.0257011103750426	9.3386216673811	4.00308464773298e-06	-1.18400000000006	1
ENSG00000113805.8	CNTN3	3	74521451	3_50	0	0.0336255137555377	12.5252070647224	7.02447624874128e-06	1.95974228120776	2
ENSG00000227124.8	ZNF717	3	75800034	3_51	0	0.0138870338884146	4.91580350248801	1.13858148052501e-06	-0.249999999999934	1
ENSG00000185008.17	ROBO2	3	75906907	3_51	0	0.0166446594238548	6.61391360692097	1.83608818730088e-06	0.700507614213166	1
ENSG00000114480.12	GBE1	3	81761728	3_54	0	0.0144394040090892	4.84096101149178	1.16584538647996e-06	-0.278625954198472	1
ENSG00000175161.13	CADM2	3	84951736	3_56	0	0.0203207134032621	8.85011960348597	2.99949537246744e-06	-1.94736842105202	1
ENSG00000064835.10	POU1F1	3	87277071	3_57	0	0.0335645013743489	14.3298835928499	8.02200572988092e-06	1.51219512195129	1
ENSG00000206538.8	VGLL3	3	86991242	3_57	0	0.0205028484907595	10.1197302685159	3.46053499112255e-06	-1.39999999999991	1
ENSG00000083937.8	CHMP2B	3	87227421	3_57	0	0.0300712603798448	13.5297111217209	6.78578758118904e-06	-1.57291666666759	1
ENSG00000175105.6	ZNF654	3	88059734	3_58	0	0.0129653643227761	4.89538493436164	1.05859948253295e-06	0.221258134490171	1
ENSG00000163320.10	CGGBP1	3	88195691	3_58	0	0.0346678067779828	14.1418022897958	8.17694796729449e-06	-1.71162790697655	1
ENSG00000179021.9	C3orf38	3	88150029	3_58	0	0.0138176723678941	5.49181398379997	1.26564181552725e-06	-0.470930232558077	1
ENSG00000044524.10	EPHA3	3	89107369	3_59	0	0.0174046705359976	4.73670367941893	1.37499819815758e-06	0.432989690721744	1
ENSG00000178750.2	STX19	3	94032097	3_59	0	0.0546491135177446	15.5406240572901	1.41648402729196e-05	2.00689655172413	1
ENSG00000178700.7	DHFR2	3	94061265	3_59	0	0.0322355856125359	10.5357440939276	5.66449089733597e-06	-1.52654835014475	2
ENSG00000178694.9	NSUN3	3	94062771	3_59	0	0.0343177276465035	11.1269058762723	6.36873301549764e-06	-1.49781659388584	1
ENSG00000269028.3	MTRNR2L12	3	96618327	3_61	0	0.0272710586157579	12.3120337575378	5.60004994047406e-06	-1.28823529411787	1
ENSG00000080200.9	CRYBG3	3	97822174	3_61	0	0.0135016713855358	5.70967028063569	1.28575632284642e-06	-0.447154471544765	1
ENSG00000231861.2	OR5K2	3	98497231	3_62	0	0.0211729236051159	6.11446329937445	2.15923185489501e-06	-0.64335613353239	2
ENSG00000080822.16	CLDND1	3	98523270	3_62	0	0.0317718782889646	9.93638321889672	5.26539950736856e-06	-1.16901408450739	1
ENSG00000057019.15	DCBLD2	3	98902108	3_62	0	0.0639040469103585	16.5719656595304	1.76629196074433e-05	-1.88651199504704	2
ENSG00000184220.11	CMSS1	3	99819571	3_63	0	0.0367786383755282	14.6430503538235	8.98229487262413e-06	1.78279569892449	1
ENSG00000114021.11	NIT2	3	100334239	3_63	0	0.0158736407149054	6.73440543767643	1.78293664369766e-06	0.992366412213953	1
ENSG00000154174.7	TOMM70	3	100402296	3_63	0	0.0225894359962333	10.0472304534655	3.78540069162842e-06	-1.45864661654147	1
ENSG00000206535.7	LNP1	3	100402006	3_63	0	0.0212521050135966	9.47354653948443	3.35795329833577e-06	1.25757575757598	1
ENSG00000181458.10	TMEM45A	3	100469353	3_63	0	0.0200346203741562	8.91925055380678	2.98036591002721e-06	-0.945080091533034	1
ENSG00000114354.13	TFG	3	100709093	3_63	0	0.0228732631139146	10.1646479212251	3.87775683177088e-06	1.44160782772602	2
ENSG00000154175.16	ABI3BP	3	100990397	3_64	0	0.0129602120951502	5.71846543864842	1.23609461686992e-06	0.565980983787873	2
ENSG00000081148.11	IMPG2	3	101320737	3_64	0	0.0172862461615222	11.5439594968028	3.32824733626391e-06	1.98795180722968	1
ENSG00000066422.4	ZBTB11	3	101677685	3_64	0	0.0125036167151301	5.32498377841543	1.11048845305122e-06	-0.0232558139534965	1
ENSG00000114391.12	RPL24	3	101687152	3_64	0	0.0826351029989193	25.6460160569161	3.53463511912738e-05	-3.28387096774217	1
ENSG00000144815.15	NXPE3	3	101779081	3_64	0	0.0142432772554688	8.65597403616815	2.05629764853616e-06	1.79435483871018	1
ENSG00000170017.12	ALCAM	3	105366554	3_66	0	0.0256605943610539	11.8433103611278	5.06873898075233e-06	1.3663106350678	2
ENSG00000138483.2	CCDC54	3	107377044	3_67	0	0.0170854979509261	10.6624526916522	3.03839941316394e-06	1.53225806451627	1
ENSG00000121570.12	DPPA4	3	109336747	3_67	0	0.0097229713465129	5.38225681756906	8.72817666274125e-07	-0.496000000000057	1
ENSG00000114446.4	IFT57	3	108222767	3_67	0	0.0290679258265344	15.6594195783866	7.59188829980023e-06	1.70739549839209	1
ENSG00000144821.9	MYH15	3	108529575	3_67	0	0.0110131049082906	6.54800993007734	1.20276065014044e-06	-0.684210526315485	1
ENSG00000198919.12	DZIP3	3	108590862	3_67	0	0.0139489069482129	8.76079397037786	2.03818569783787e-06	-1.35156249999968	1
ENSG00000177707.10	NECTIN3	3	111070094	3_69	0	0.0227003405455851	11.5051259628692	4.35595972742104e-06	-1.43352601156122	1
[truncated: 8,042 more rows]
