# Supplementary material for: Adjusting for genetic confounders in transcriptome-wide association studies improves discovery of risk genes of complex traits
Source: Nat Genet. 2024 Jan 26;56(2):336–47. doi: 10.1038/s41588-023-01648-9 (PMC10864181; doi:10.1038/s41588-023-01648-9)
Supplement: Supplementary file 5 — cTWAS results of all analyzed genes across all tissues for IBD, SCZ, and SBP. Results are stored separately for each combination of traits and tissues. Column legends for each set of results are the same as in Supplementary Table 1. [file 41588_2023_1648_MOESM5_ESM.zip › IBD_Brain_Cerebellar_Hemisphere.csv]

id	genename	chrom	pos	region_tag	cs_index	PIP	tau2	PVE	z	num_eqtl
ENSG00000187961.13	KLHL17	1	960326	1_1	0	0.00981625236653549	4.91643006390838	8.04925500771334e-07	0.281947732594685	2
ENSG00000187642.9	PERM1	1	975014	1_1	0	0.0358187205218414	16.5751195186709	9.90208939165387e-06	-1.70552147239271	1
ENSG00000131591.17	C1orf159	1	1082764	1_1	0	0.0176166823628723	10.2666336457175	3.01656226750142e-06	-1.22952314695482	3
ENSG00000162571.13	TTLL10	1	1173815	1_1	0	0.0161017614186265	9.02220175784406	2.42295879005817e-06	-0.744223701842088	2
ENSG00000186827.10	TNFRSF4	1	1211917	1_1	0	0.012009560387343	10.8415832128865	2.17160045181654e-06	-2.40182648401787	1
ENSG00000176022.4	B3GALT6	1	1226892	1_1	0	0.0119844372301976	10.8186751565548	2.16247866517053e-06	-2.40182648401853	1
ENSG00000160087.20	UBE2J2	1	1274256	1_1	0	0.0187736303923134	14.5816372041451	4.5657765963178e-06	2.71485943774999	1
ENSG00000162572.20	SCNN1D	1	1280332	1_1	0	0.0112854755413506	8.87661379097762	1.67081087826431e-06	2.18658892128354	1
ENSG00000131584.18	ACAP3	1	1309988	1_1	1	0.540153175843629	29.8286811381919	0.000268726868389368	5.34146341463493	1
ENSG00000127054.20	INTS11	1	1323147	1_1	0	0.0177490962331414	18.2640070404169	5.40670177899381e-06	3.68231790479118	2
ENSG00000224051.6	CPTP	1	1327586	1_1	0	0.0125013392267003	13.6701454910745	2.85029481231999e-06	3.26953124999982	1
ENSG00000169962.4	TAS1R3	1	1327586	1_1	0	0.011014683343183	10.8532591411191	1.99384913656342e-06	2.71891927771156	3
ENSG00000107404.19	DVL1	1	1351517	1_1	0	0.0119041889267024	13.0406822115179	2.58916798337136e-06	3.21705426356607	1
ENSG00000242485.5	MRPL20	1	1407232	1_1	0	0.0148693628093018	15.345824074537	3.80577123224992e-06	3.03723404255202	1
ENSG00000235098.8	ANKRD65	1	1421170	1_1	0	0.0665489364953903	31.9830361547512	3.54993919307555e-05	-4.45400941118078	2
ENSG00000215915.9	ATAD3C	1	1434243	1_1	0	0.0105442510659611	5.39532779616386	9.48841517519395e-07	-0.276295133437846	1
ENSG00000179403.11	VWA1	1	1362103	1_1	0	0.00972832455727091	8.18257047563647	1.32766318027477e-06	2.14000402341551	2
ENSG00000160072.19	ATAD3B	1	1531013	1_1	0	0.00954851843059168	4.93257520149876	7.85542725983461e-07	-0.745000000000057	1
ENSG00000215790.6	SLC35E2	1	1759354	1_1	0	0.0381066906673784	20.8814410949209	1.32715548892245e-05	4.28906249999932	1
ENSG00000008130.15	NADK	1	1759354	1_1	2	0.0393111117017245	20.9811289325671	1.37563837933257e-05	4.29869669598177	2
ENSG00000078369.17	GNB1	1	1890472	1_1	0	0.00985940884851999	6.91037984076681	1.1363520547841e-06	1.47524752475251	1
ENSG00000169885.9	CALML6	1	1915326	1_1	2	0.146466098804546	23.8871804304779	5.83528550309788e-05	-4.67968749999888	1
ENSG00000178821.12	TMEM52	1	1918989	1_1	0	0.0245105703253917	19.3848623871341	7.9245798286754e-06	-3.26926883672366	2
ENSG00000187730.8	GABRD	1	2019112	1_2	0	0.0294061055025452	12.9925224897144	6.37222487910891e-06	1.598086124402	1
ENSG00000116151.13	MORN1	1	2347542	1_2	0	0.0823482125194137	21.9844207615287	3.01946020145534e-05	2.13065534781149	4
ENSG00000157916.19	RER1	1	2392882	1_2	0	0.0116673824795143	4.65845390976319	9.06515728411961e-07	0.319327731092364	1
ENSG00000157911.9	PEX10	1	2409065	1_2	0	0.0116939336244865	4.65086204053143	9.07097953510322e-07	0.0534002409097786	2
ENSG00000149527.17	PLCH2	1	2405838	1_2	0	0.0133822926747528	5.7572911651124	1.28501685183219e-06	-0.435406698564865	1
ENSG00000157881.13	PANK4	1	2524061	1_2	0	0.0131362262363575	6.86493569857209	1.50406705529779e-06	1.22222222222212	1
ENSG00000157873.17	TNFRSF14	1	2553309	1_2	1	0.345965997863597	26.8447998596461	0.000154900811763281	-4.98373670619512	2
ENSG00000142606.15	MMEL1	1	2632557	1_2	0	0.0140580138864761	16.6129992122777	3.89522113551739e-06	3.63516552389075	2
ENSG00000215912.12	TTC34	1	2800905	1_2	0	0.0119625054430813	12.9133213494292	2.57644106494329e-06	-3.00735294117615	1
ENSG00000130762.14	ARHGEF16	1	3454845	1_2	0	0.0213533199037823	10.0740230280045	3.58780186525426e-06	-1.16353224577502	2
ENSG00000162591.15	MEGF6	1	3617000	1_2	0	0.0167860495807781	8.05745834017193	2.25583159919909e-06	-0.961832061068584	1
ENSG00000116213.15	WRAP73	1	3640734	1_2	0	0.0134092548652917	5.91903202085153	1.32377885690446e-06	0.557223264540591	1
ENSG00000235169.7	SMIM1	1	3771175	1_3	0	0.0379245968844012	12.6768706488497	8.01850007694385e-06	1.48051948051973	1
ENSG00000116198.12	CEP104	1	3833130	1_3	0	0.0160507464579913	4.65388125207752	1.24586400291368e-06	0.0344613729443417	2
ENSG00000169598.15	DFFB	1	3852608	1_3	0	0.0183156185575576	5.88133238282087	1.79662492342776e-06	-0.66641933562766	3
ENSG00000198912.10	C1orf174	1	3891607	1_3	0	0.0404797727551539	13.2887396821422	8.97184920085248e-06	1.58290084134405	2
ENSG00000162592.9	CCDC27	1	3746564	1_3	0	0.0349038213904082	11.8988625980694	6.92689385512989e-06	1.45490196078436	1
ENSG00000069424.14	KCNAB2	1	6014374	1_5	0	0.0405503896778556	12.6446676309189	8.55189885719313e-06	-1.46540880503086	1
ENSG00000131697.17	NPHP4	1	5996255	1_5	0	0.0172144739756451	4.64421348461338	1.33341715176238e-06	0.150357995226661	1
ENSG00000158286.12	RNF207	1	6219310	1_5	0	0.0479497020666589	14.2205961339762	1.13727062367103e-05	1.51302931974616	2
ENSG00000116251.9	RPL22	1	6209280	1_5	0	0.0287169479713647	9.4132639823462	4.50856800743461e-06	-1.1811320754716	1
ENSG00000116237.15	ICMT	1	6235565	1_5	0	0.0313731431007916	10.2400931969571	5.358238558193e-06	1.11767154671057	2
ENSG00000097021.19	ACOT7	1	6394628	1_5	0	0.0358987849683146	11.5018525236196	6.88664426977145e-06	-1.82882882882875	1
ENSG00000187017.15	ESPN	1	6424625	1_5	0	0.192672859960018	27.6535954591449	8.88653088928868e-05	3.62222222222199	1
ENSG00000215788.9	TNFRSF25	1	6463518	1_5	0	0.0543519349698728	15.4029182680253	1.39629803367409e-05	-2.08433734939795	1
ENSG00000007923.15	DNAJC11	1	6701642	1_5	0	0.0184255476569429	5.27662956264323	1.6215752868642e-06	0.641791044776053	1
ENSG00000049245.12	VAMP3	1	7770202	1_6	0	0.0100325884591683	4.6505731413919	7.78179135494545e-07	0.219111678212908	2
ENSG00000116288.12	PARK7	1	7954508	1_6	0	0.0160997121921381	38.6656563318519	1.03825397979041e-05	6.47647058823704	1
ENSG00000162426.14	SLC45A1	1	8317768	1_6	0	0.0127308582452901	6.40130167245514	1.35920850238279e-06	0.216000000000035	1
ENSG00000142583.17	SLC2A5	1	9088645	1_6	0	0.0111932772396075	5.68401342399346	1.06113945141367e-06	-0.407142857142975	1
ENSG00000180758.11	GPR157	1	9128930	1_6	0	0.0185736510760784	10.3118403690563	3.19443142530599e-06	-1.14480408858642	1
ENSG00000049239.12	H6PD	1	9221777	1_6	0	0.0206505537556604	11.1639265908544	3.8451100987155e-06	1.50747686776286	2
ENSG00000171608.15	PIK3CD	1	9650914	1_7	0	0.0230460262953138	7.64876208490892	2.9399998688295e-06	0.820048261284549	3
ENSG00000171603.16	CLSTN1	1	9824341	1_7	0	0.0238011892100033	8.05090131315414	3.19597420593835e-06	-1.00888888888822	1
ENSG00000173614.13	NMNAT1	1	9991107	1_7	0	0.0205117632537176	6.60417344695925	2.2593398974351e-06	0.674576271186743	1
ENSG00000162444.11	RBP7	1	9997145	1_7	0	0.0219962715012273	7.27125628951193	2.66758722916609e-06	0.906058758687224	2
ENSG00000130939.18	UBE4B	1	10032712	1_7	0	0.0180907672198125	5.39421888988115	1.62759241238813e-06	-0.603311593024405	2
ENSG00000054523.17	KIF1B	1	10210333	1_7	0	0.0356729375388031	11.7059868530878	6.96477371850245e-06	1.55434782608684	1
ENSG00000175279.21	CENPS	1	10429947	1_7	0	0.0171289071906687	4.93526184135272	1.40993782280934e-06	-0.314218473243526	2
ENSG00000241563.3	CORT	1	10446610	1_7	0	0.0228745344661995	7.62447062236273	2.90885494667448e-06	0.880779715046909	2
ENSG00000175262.14	C1orf127	1	10982502	1_8	0	0.0162733510435457	4.61807182000005	1.25342335125451e-06	0.101910828025476	1
ENSG00000120948.16	TARDBP	1	11012522	1_8	0	0.0277834856969096	9.60111202424957	4.44906113715104e-06	1.37174721189581	1
ENSG00000116649.9	SRM	1	11060199	1_8	0	0.0208430684651069	6.92072444197155	2.40587643431379e-06	0.772388203526003	2
ENSG00000171824.13	EXOSC10	1	11077721	1_8	0	0.0301216265960793	10.3561255215426	5.20278442787386e-06	-1.62816921746807	2
ENSG00000198793.12	MTOR	1	11262508	1_8	0	0.0461265838752575	14.3524326766728	1.10417247306325e-05	-1.96323529411786	1
ENSG00000132879.13	FBXO44	1	11666625	1_8	0	0.0173370862529901	5.20678662549728	1.50558748481681e-06	-0.383458646616536	1
ENSG00000116663.10	FBXO6	1	11664881	1_8	0	0.0192458946175098	6.17850589612643	1.98326923245847e-06	0.6439393939396	1
ENSG00000116670.14	MAD2L2	1	11695566	1_8	0	0.0163234472511221	4.64664398318442	1.26506075944852e-06	-0.0845668641997298	2
ENSG00000162490.6	DRAXIN	1	11694961	1_8	0	0.0163869049438743	4.6827118570428	1.27983645080497e-06	0.121076233183866	1
ENSG00000177000.10	MTHFR	1	11790946	1_9	0	0.0245221407253302	10.5881975212028	4.3305247034129e-06	-1.34717992887572	2
ENSG00000011021.21	CLCN6	1	11796790	1_9	0	0.0219210464545951	9.54292222014971	3.48901448205363e-06	-1.13770389675971	3
ENSG00000175206.10	NPPA	1	11847546	1_9	0	0.0142836084367022	5.55877442776156	1.32427168327467e-06	-0.239925883240688	2
ENSG00000116685.15	KIAA2013	1	11926801	1_9	0	0.0142624890312445	5.54504437258442	1.31904755978033e-06	0.541333333333713	1
ENSG00000083444.16	PLOD1	1	11935984	1_9	0	0.0145956929833168	5.75953783354138	1.40207892229711e-06	-0.671814671815052	1
ENSG00000116691.10	MIIP	1	12054235	1_9	0	0.102141231862131	24.066273982975	4.0998696915333e-05	2.57407407407354	1
ENSG00000162494.5	LRRC38	1	13515530	1_11	0	0.0067533740729504	7.17768532991725	8.08472638905542e-07	-0.788321167883217	1
ENSG00000162493.16	PDPN	1	13583657	1_11	0	0.00527504487785402	4.89429252508323	4.30602143455468e-07	-0.259668508287304	1
ENSG00000171729.13	TMEM51	1	14394954	1_11	0	0.00524856469945922	4.87529692983555	4.26777713449919e-07	0.33230390051004	2
ENSG00000142634.12	EFHD2	1	15409565	1_11	0	0.0158050034074653	15.1264488102975	3.98741723217642e-06	1.60000000000111	1
ENSG00000162438.11	CTRC	1	15445050	1_11	0	0.00966368425609587	10.349755973826	1.66814173255327e-06	-1.1957831325299	1
ENSG00000132906.17	CASP9	1	15526781	1_11	0	0.00565938786871512	5.50758316606746	5.19865059225475e-07	-0.626721909124571	2
ENSG00000116771.5	AGMAT	1	15584636	1_11	0	0.00624890104072562	6.39139629877211	6.66130776774804e-07	-0.838028169013947	1
ENSG00000116786.11	PLEKHM2	1	15680109	1_11	0	0.00623684163164739	6.36265773037133	6.61855807006738e-07	0.939666519410858	2
ENSG00000162461.7	SLC25A34	1	15735091	1_11	0	0.00512003871152711	4.61861093058773	3.94407104393005e-07	-0.00671140939597383	1
ENSG00000162458.12	FBLIM1	1	15756481	1_11	0	0.0056355296125713	5.43924499776317	5.11250166868333e-07	-0.790598290598118	1
ENSG00000186510.11	CLCNKA	1	15895123	1_11	0	0.00592332469201884	5.90408633437508	5.83281691349049e-07	0.804816367437231	2
ENSG00000173641.17	HSPB7	1	16019962	1_11	0	0.0157574337817483	14.9779038309847	3.93637653328445e-06	-1.64965884239698	2
ENSG00000184908.17	CLCNKB	1	16003644	1_11	0	0.0468443567859502	25.0124777441266	1.95422291233135e-05	2.47302249051837	2
ENSG00000185519.8	FAM131C	1	16060907	1_11	0	0.00517517903127507	4.72428598595499	4.07776002339359e-07	0.194255968933755	2
ENSG00000142632.16	ARHGEF19	1	16210794	1_11	0	0.00556818157940775	5.37857214620652	4.99505751589018e-07	0.390070921985785	1
ENSG00000132881.11	RSG1	1	16237140	1_11	0	0.00516521029089934	4.70582340532574	4.05399994668571e-07	0.0218978102189806	1
ENSG00000055070.16	SZRD1	1	16352580	1_11	0	0.0150023739549632	14.4732842954923	3.62148912316279e-06	-1.65648854961865	1
ENSG00000187144.11	SPATA21	1	16438208	1_11	0	0.00533135049156075	4.98241149991432	4.43033874263658e-07	-0.277370456435758	2
ENSG00000157191.19	NECAP2	1	16440864	1_11	0	0.00550833003470463	5.2980080709277	4.86735109848701e-07	0.380753138075413	1
ENSG00000183888.4	C1orf64	1	16004406	1_11	0	0.00765953312719891	8.35494106216097	1.06734739632431e-06	-0.976470588235052	1
ENSG00000058453.16	CROCC	1	16949400	1_12	0	0.0184163878823996	5.37285993059223	1.65032727654134e-06	-0.506666666666619	1
ENSG00000159363.17	ATP13A2	1	17011965	1_12	0	0.01921326920797	5.76702989352217	1.84804939998085e-06	0.614285714285821	1
ENSG00000159339.13	PADI4	1	17309868	1_12	0	0.0815781512256075	19.3601257134724	2.63415991994333e-05	-2.11148717778962	2
ENSG00000074964.16	ARHGEF10L	1	17540984	1_12	0	0.024567659535235	8.05733270500659	3.30152954048261e-06	-1.01758118210519	2
ENSG00000117154.11	IGSF21	1	18103117	1_12	0	0.137144350209051	24.3824945270392	5.57719927345687e-05	-2.48515654280828	2
ENSG00000142623.9	PADI1	1	17205087	1_12	0	0.0396350597149793	12.5310782063009	8.2837705855832e-06	-2.0219780219777	1
ENSG00000179023.8	KLHDC7A	1	18481444	1_13	0	0.0166708271829635	20.0200787895802	5.56651056074194e-06	-1.87570621468985	1
ENSG00000159423.16	ALDH4A1	1	18902530	1_13	0	0.0029153293487858	4.72914598292331	2.29948431020711e-07	0.424936386768601	1
ENSG00000127463.13	EMC1	1	19246712	1_13	0	0.003500545491402	6.77357859952111	3.95470420921839e-07	1.03230260470777	3
ENSG00000053372.4	MRTO4	1	19249541	1_13	0	0.00290955831403938	4.65971558401974	2.26123959146447e-07	0.146834748747918	2
ENSG00000162482.4	AKR7A3	1	19288862	1_13	0	0.00764266497248656	14.0479769169286	1.79068300811098e-06	1.70682730923684	1
ENSG00000053371.12	AKR7A2	1	19310497	1_13	0	0.00297808751915352	4.85064267807926	2.40933309195945e-07	0.350454546815474	3
ENSG00000040487.12	PQLC2	1	19312063	1_13	0	0.00296877591908651	4.89775585584755	2.42512794876414e-07	-0.247461651124091	3
ENSG00000077549.17	CAPZB	1	19485158	1_13	0	0.00492117717657281	8.91465635559785	7.3170110903077e-07	0.797979797979621	1
ENSG00000173436.13	MINOS1	1	19596564	1_13	0	0.00290922318191689	4.69825698709664	2.27968012766892e-07	0.120986071403088	2
ENSG00000158747.13	NBL1	1	19641564	1_13	0	0.0037110113612816	7.15568918141515	4.42898141168362e-07	0.825639850403362	3
ENSG00000169914.5	OTUD3	1	19882290	1_13	0	0.00365659859287393	9.0122296926312	5.49629007667693e-07	-1.94460533733842	4
ENSG00000188257.10	PLA2G2A	1	19979653	1_13	0	0.00331222781199581	8.37488591730896	4.62657071861547e-07	2.18181818181894	1
ENSG00000162543.5	UBXN10	1	20165336	1_14	0	0.0806335688489162	21.1085685699362	2.83879983502513e-05	-2.13114754098359	1
ENSG00000162545.5	CAMK2N1	1	20256829	1_14	0	0.0144662345210961	4.98829513991691	1.20356000724656e-06	-0.277413933375012	2
ENSG00000183114.7	FAM43B	1	20259887	1_14	0	0.0144006093761599	4.94606193965969	1.18795646785748e-06	-0.259541984732917	1
ENSG00000090432.6	MUL1	1	20500193	1_14	0	0.0190868953217932	7.56531092359095	2.4083642889971e-06	0.83466412852565	2
ENSG00000158825.5	CDA	1	20608589	1_14	0	0.0171605206660697	6.57561269872907	1.88203108241924e-06	-0.83552631578929	1
ENSG00000158828.7	PINK1	1	20633253	1_14	0	0.0538367638017889	17.2735107458166	1.55102810022214e-05	-1.83333333333418	1
ENSG00000189410.11	SH2D5	1	20733077	1_14	0	0.0271786472762303	10.8595772219203	4.9226715626792e-06	1.54596843681378	2
ENSG00000070886.11	EPHA8	1	22563354	1_15	0	0.011836407409662	4.6320871447419	9.14443194326319e-07	0.136507936507855	1
ENSG00000142794.18	NBPF3	1	21438718	1_15	0	0.0118681567143271	4.67248757101799	9.24893085687861e-07	-0.215301845096052	2
ENSG00000076864.19	RAP1GAP	1	21667107	1_15	0	0.0433060106182797	17.2706257190801	1.24743049314478e-05	-2.03450822465762	2
ENSG00000090686.15	USP48	1	21782877	1_15	0	0.0411829007184544	16.2488121569875	1.11608855989131e-05	-1.50000000000068	1
ENSG00000187942.11	LDLRAD2	1	21811388	1_15	0	0.0358919851463454	14.2788226220416	8.54771401934082e-06	-1.25275377683153	2
ENSG00000070831.15	CDC42	1	22052387	1_15	0	0.0118344197830664	4.62301303526944	9.12498572676527e-07	-0.23493975903605	1
ENSG00000162552.14	WNT4	1	22143622	1_15	0	0.0168408851110463	7.9875607931532	2.24356778416183e-06	1.02526805587006	2
ENSG00000184677.16	ZBTB40	1	22448624	1_15	0	0.011917536694381	4.80407759089634	9.54897192523986e-07	0.374999999999956	1
ENSG00000125945.14	ZNF436	1	23368146	1_16	0	0.0178801882756998	7.7095461846172	2.29911665528893e-06	0.93709040221181	2
ENSG00000204219.9	TCEA3	1	23424647	1_16	0	0.0384634842454331	14.8608915365226	9.53352681902242e-06	1.86466165413521	1
ENSG00000088280.18	ASAP3	1	23483896	1_16	0	0.205128574232849	31.0009574211258	0.000106062381300745	3.02777777777764	1
ENSG00000227868.5	C1orf234	1	23015869	1_16	0	0.0236967905731407	10.3322810768787	4.08362494490417e-06	-1.26666666666632	1
ENSG00000142676.12	RPL11	1	23691734	1_17	0	0.018036741241807	5.44041401612419	1.63662858143556e-06	0.426136363636281	1
ENSG00000011007.12	ELOA	1	23743147	1_17	0	0.0167637420479381	4.77300944991968	1.33451472239813e-06	0.344000000000008	1
ENSG00000057757.9	PITHD1	1	23775590	1_17	0	0.0176810982751308	5.27185423421303	1.5546503795601e-06	0.537878787878827	1
ENSG00000117308.14	GALE	1	23800401	1_17	0	0.0218018408377221	7.25359733055079	2.63758651202686e-06	0.780604009850621	2
ENSG00000117305.14	HMGCL	1	23802636	1_17	0	0.0170377853498386	4.91884210158496	1.39777133439888e-06	-0.432160139298772	2
ENSG00000179163.11	FUCA1	1	23867524	1_17	0	0.0177299842152051	5.27926566915244	1.56114043367658e-06	-0.574803149606282	1
ENSG00000142677.3	IL22RA1	1	24143324	1_17	0	0.0437839732894394	13.6036100994159	9.93412114069706e-06	1.87502843328604	2
ENSG00000185436.11	IFNLR1	1	24187118	1_17	0	0.0165208339713286	4.63333087828646	1.27668979726138e-06	-0.119402985074579	1
ENSG00000001460.17	STPG1	1	24416496	1_17	0	0.0216298450418367	7.18946008137582	2.59364056731707e-06	0.938750630866662	2
ENSG00000001461.16	NIPAL3	1	24415329	1_17	0	0.0214725360941929	7.13125780287963	2.55393349516032e-06	-0.937931034482739	1
ENSG00000117602.11	RCAN3	1	24502439	1_17	0	0.0224817610414921	7.56791286198677	2.83770049445471e-06	-0.947955390334556	1
ENSG00000184454.6	NCMAP	1	24556399	1_17	0	0.0207999145462471	6.58950271533303	2.28598984907834e-06	-0.541935483871103	1
ENSG00000131910.4	NR0B2	1	26915518	1_19	0	0.00854811016373091	9.82523910656903	1.40079100468584e-06	1.36434108527144	1
ENSG00000117614.9	SYF2	1	25232900	1_19	0	0.00487979786819026	4.63454004671476	3.77197302066499e-07	0.0623052959501458	1
ENSG00000187010.19	RHD	1	25257119	1_19	0	0.00585462190055686	6.32004594091699	6.17133602051772e-07	0.658227848101495	1
ENSG00000183726.10	TMEM50A	1	25341835	1_19	0	0.00487103260972099	4.61790533317513	3.7516832841037e-07	0.0624999999999935	1
ENSG00000188672.17	RHCE	1	25430290	1_19	0	0.00516872876828411	5.16681615405617	4.45417070498944e-07	-0.311201578532471	2
ENSG00000204178.9	TMEM57	1	25430369	1_19	0	0.0050184362570842	4.8937583658279	4.09610461105123e-07	-0.201612903225827	1
ENSG00000162430.16	SELENON	1	25730818	1_19	0	0.00903450601354217	10.3380115142061	1.55776351707329e-06	1.25876198828198	2
ENSG00000117640.17	MTFR1L	1	25820023	1_19	0	0.00556590550397329	5.85194002725108	5.43245079083316e-07	-0.639999999999966	1
ENSG00000158006.13	PAFAH2	1	25998029	1_19	0	0.00572368710937932	6.11067458844212	5.83344553121036e-07	0.434108527131723	1
ENSG00000158008.9	EXTL1	1	26019793	1_19	0	0.00491893885075656	4.70845742274529	3.86287074801523e-07	-0.0483260471272679	2
ENSG00000197245.5	FAM110D	1	26158522	1_19	0	0.00792790281831524	9.12733225878331	1.20687497937035e-06	-1.29028908485791	2
ENSG00000236782.6	RP11-96L14.7	1	26170849	1_19	0	0.00733181146769424	8.40327534702259	1.02759028229385e-06	0.838294332149365	3
ENSG00000142675.17	CNKSR1	1	26170849	1_19	0	0.00702708732253399	8.01012170811886	9.38803220759483e-07	0.764376918997653	3
ENSG00000188782.8	CATSPER4	1	26170849	1_19	0	0.00540218956029781	5.57566538364965	5.02373389717064e-07	0.370593767125956	3
ENSG00000130695.14	CEP85	1	26219373	1_19	0	0.0313949321134644	21.9247438204515	1.14803249636935e-05	2.63571428571506	1
ENSG00000169442.8	CD52	1	26317588	1_19	0	0.0297810795329382	21.4312314108364	1.06450490707494e-05	-2.6792398424646	2
ENSG00000158062.20	UBXN11	1	26317588	1_19	0	0.0482841167256203	25.9642952592353	2.09093694313489e-05	2.96124031007749	1
ENSG00000176092.14	AIM1L	1	26314001	1_19	0	0.0289326954732193	21.1611263117256	1.02114586027901e-05	2.54093890074549	2
ENSG00000117682.16	DHDDS	1	26432658	1_19	0	0.00599827446324686	6.54447311328009	6.5472832114338e-07	0.647058823529356	1
ENSG00000117676.13	RPS6KA1	1	26415249	1_19	0	0.069296207343253	29.3821495481659	3.39588626395612e-05	-2.98161956684694	2
ENSG00000117713.18	ARID1A	1	26693642	1_19	0	0.0141564753182029	14.5045376480847	3.42467316938899e-06	-1.64473684210527	1
ENSG00000060642.10	PIGV	1	26787956	1_19	0	0.0155204949539804	15.3591231021509	3.9758692497039e-06	-1.70925110132261	1
ENSG00000142751.14	GPN2	1	26890178	1_19	0	0.017286427648741	16.3608566625762	4.71705997580008e-06	1.77973568281991	1
ENSG00000090273.13	NUDC	1	26899598	1_19	0	0.0133630039291764	13.9688986732293	3.11333869033858e-06	1.60087719298271	1
ENSG00000142733.14	MAP3K6	1	27006146	1_19	0	0.0225832885193676	18.8491797181301	7.09969584748977e-06	-1.92663797188014	2
ENSG00000174950.10	CD164L2	1	27383368	1_19	0	0.00487121584146422	4.61825326188922	3.75210708494564e-07	0.0312500000000019	1
ENSG00000186501.14	TMEM222	1	27335461	1_19	0	0.0105153202718036	11.7452329072872	2.05989101667948e-06	1.30434782608699	1
ENSG00000142765.17	SYTL1	1	27342119	1_19	0	0.0340747727016555	22.6912880587643	1.28959167888684e-05	-2.12672263260299	3
ENSG00000142748.12	FCN3	1	27375143	1_19	0	0.00862107120317834	9.90394955639112	1.42406481842544e-06	-1.12735849056646	1
ENSG00000158195.10	WASF2	1	27484872	1_19	0	0.0574657002454204	27.6073179230799	2.64601940782182e-05	2.4358974358988	1
ENSG00000126705.13	AHDC1	1	27604387	1_19	0	0.00552775492905644	5.78830673151061	5.33654803709297e-07	0.515463917525788	1
ENSG00000126709.14	IFI6	1	27671883	1_19	0	0.00488039729528134	4.63567678292996	3.77336164804942e-07	-0.0790123456789981	1
ENSG00000130775.15	THEMIS2	1	27644991	1_19	0	0.00531902966636133	5.43208440216597	4.81902331425846e-07	-0.360003755551715	2
ENSG00000117748.9	RPA2	1	27914481	1_19	0	0.00547708994552754	5.70308901040074	5.20978892828435e-07	-0.47579831244729	2
ENSG00000130768.14	SMPDL3B	1	27933479	1_19	0	0.00715810579029896	8.18119445066384	9.76730913302176e-07	-0.931961972868109	2
ENSG00000158156.7	XKR8	1	27959314	1_19	0	0.186649818974372	39.01591585736	0.00012145893943819	3.35779816513832	1
ENSG00000158161.15	EYA3	1	28088507	1_19	0	0.027429681953546	20.6628146965564	9.4530152507897e-06	-2.08143939393831	1
ENSG00000169403.11	PTAFR	1	28193492	1_19	0	0.023890719345644	19.373835737452	7.71978038014033e-06	1.92812363552027	2
ENSG00000130770.17	ATPIF1	1	28236029	1_19	0	0.00628415709098396	6.97545929060466	7.31105324881552e-07	0.763173188465544	2
ENSG00000130766.4	SESN2	1	28258033	1_19	0	0.00494262624852404	4.7529122920296	3.91811949422387e-07	0.189494367945177	2
ENSG00000204138.12	PHACTR4	1	28369680	1_19	0	0.0099973627565646	11.2768415371873	1.88032549319607e-06	-1.25246571629109	2
ENSG00000180098.9	TRNAU1AP	1	28553045	1_19	0	0.00550818026884214	5.75547184882829	5.28748544383348e-07	-0.562604340567906	1
ENSG00000188060.7	RAB42	1	28592480	1_19	0	0.0334285006548596	22.5119136696949	1.2551320460489e-05	2.38461538461583	1
ENSG00000159023.19	EPB41	1	28886806	1_19	0	0.00861805581982844	9.90069230824616	1.42309853674152e-06	-1.26607929750762	3
ENSG00000253304.1	TMEM200B	1	29123661	1_19	0	0.0159629511091189	15.6204833217029	4.15879733083961e-06	-1.61290322580563	1
ENSG00000116350.16	SRSF4	1	29180604	1_19	0	0.00515723049152461	5.1462113475038	4.42653869893032e-07	0.333333333333195	1
ENSG00000060656.19	PTPRU	1	29278146	1_19	0	0.00936249803865985	10.6686012912836	1.66593990134407e-06	-1.15789550276074	2
ENSG00000134644.15	PUM1	1	31066204	1_20	0	0.0153165189010398	5.55092082776231	1.41802931728734e-06	0.562499999999841	1
ENSG00000084628.9	NKAIN1	1	31239467	1_20	0	0.0140051269817647	4.71944730948536	1.10239769923596e-06	0.480769230769143	1
ENSG00000060688.12	SNRNP40	1	31294043	1_20	0	0.0144977899862263	5.04053232658828	1.2188164699645e-06	0.157232704402513	1
ENSG00000121766.15	ZCCHC17	1	31294315	1_20	0	0.0140433399577485	4.74475353916375	1.11133290468514e-06	-0.500000000000029	1
ENSG00000121769.7	FABP3	1	31378553	1_20	0	0.0460794184183074	15.8386258139177	1.21726348224647e-05	-1.59482758620678	1
ENSG00000168528.11	SERINC2	1	31378553	1_20	0	0.0426561666454686	15.1126636662272	1.07518438181281e-05	-1.53968333535565	2
ENSG00000162517.12	PEF1	1	31645212	1_20	0	0.0141887983381847	4.84043551837317	1.14548698966232e-06	-0.159999999999937	1
ENSG00000084636.17	COL16A1	1	31608307	1_20	0	0.0551259654257745	17.5289349055146	1.61165411803801e-05	-1.87136294385224	4
ENSG00000121753.12	ADGRB2	1	31673092	1_20	0	0.0807915406354992	21.159245933313	2.85119014900308e-05	-2.16206030150641	1
ENSG00000134668.12	SPOCD1	1	31819799	1_20	0	0.0142216361400634	4.86191516627928	1.15323295759761e-06	0.28421052631591	1
ENSG00000184007.18	PTP4A2	1	31944881	1_20	0	0.0234934540352303	9.53209814670776	3.73504194120758e-06	0.990184394698873	2
ENSG00000142698.14	C1orf94	1	34167058	1_22	0	0.00693800481072027	5.97809148219447	6.91762887776091e-07	0.563380281690014	1
ENSG00000025800.13	KPNA6	1	32108863	1_22	0	0.00611422385655125	4.83155949670841	4.92707045701441e-07	-0.259842519685028	1
ENSG00000084652.15	TXLNA	1	32179560	1_22	0	0.0059854892265343	4.62569660431085	4.61781896864734e-07	0.0748031496062766	1
ENSG00000160051.11	IQCC	1	32205429	1_22	0	0.00598286836337647	4.61931185668105	4.60942588320077e-07	0.023622047244096	1
ENSG00000084623.11	EIF3I	1	32222176	1_22	0	0.00598826459651791	4.62624794450218	4.62051082955721e-07	-0.00784313725490084	1
ENSG00000160055.19	TMEM234	1	32222176	1_22	0	0.00598826459651791	4.62624794450218	4.62051082955721e-07	0.00784313725490084	1
ENSG00000183615.5	FAM167B	1	32246849	1_22	0	0.0060690415264697	4.75103888849266	4.8091552793059e-07	0.168749999999936	1
ENSG00000116478.11	HDAC1	1	32291945	1_22	0	0.00706521962838513	6.15461316838478	7.25247990432973e-07	-0.609613130128887	1
ENSG00000162526.6	TSSK3	1	32366691	1_22	0	0.00598838793351875	4.63049033203098	4.62484320940166e-07	-0.0699481865284934	1
ENSG00000176261.15	ZBTB8OS	1	32650758	1_22	0	0.0185871373139814	15.2351588191588	4.72301797908533e-06	1.64516129032225	1
ENSG00000162521.18	RBBP4	1	32651536	1_22	0	0.00690982986187172	5.9435891683599	6.8497739917325e-07	0.554572271386439	1
ENSG00000116497.17	S100PBP	1	32817174	1_22	0	0.0066387271114392	5.5963071588586	6.19650016836331e-07	0.502392344497593	1
ENSG00000134684.10	YARS	1	32817927	1_22	0	0.00697283592425002	6.0534251107625	7.03996865705121e-07	-0.602870813397088	1
ENSG00000160097.16	FNDC5	1	32872031	1_22	0	0.00799796372062234	7.42170955082005	9.90018909092434e-07	0.950310559005892	1
ENSG00000116514.16	RNF19B	1	32970305	1_22	0	0.0059924656684045	4.65434535145214	4.65183460271111e-07	0.216783216783295	1
ENSG00000142920.16	AZIN2	1	33080995	1_22	0	0.00688559690197899	5.909042025604	6.78607693266217e-07	0.594103470799159	2
ENSG00000116525.13	TRIM62	1	33182762	1_22	0	0.00652767401990262	5.45175105380294	5.93546270108347e-07	0.479166666666523	1
ENSG00000184389.9	A3GALT2	1	33321277	1_22	0	0.00619359065022007	4.92511754910697	5.08767316633316e-07	-0.167506566755108	2
ENSG00000121903.14	ZSCAN20	1	33465938	1_22	0	0.00625703929497801	4.98715103263522	5.20452990996693e-07	-0.155405405405402	1
ENSG00000121904.17	CSMD2	1	33850932	1_22	0	0.00649293093793102	5.37753337189185	5.82349897428376e-07	-0.446583116088103	2
ENSG00000273274.1	ZBTB8B	1	32465491	1_22	0	0.00598877460670266	4.6298016234633	4.62445392475737e-07	-0.0648648648648808	1
ENSG00000188910.7	GJB3	1	34781935	1_22	0	0.00598174738359858	4.61743793199433	4.60669267452273e-07	0.0315789473684248	1
ENSG00000116544.11	DLGAP3	1	34898108	1_22	0	0.00683750222017343	5.8324437902775	6.65132467686161e-07	-0.735483870967942	1
ENSG00000197056.9	ZMYM1	1	35059408	1_22	0	0.00604994179034057	4.72162816551451	4.76434370582172e-07	0.176291793313093	1
ENSG00000020129.15	NCDN	1	35557823	1_22	0	0.00599708959201994	4.64065951092019	4.64173505229545e-07	0.102272727272737	1
ENSG00000116819.6	TFAP2E	1	35573174	1_22	0	0.00997553704818943	9.35388077376819	1.55628173863054e-06	1.06854838709682	1
ENSG00000126067.11	PSMB2	1	35641909	1_22	0	0.00673440702046857	5.71565813709195	6.41986228214059e-07	-0.507246376811654	1
ENSG00000142686.7	C1orf216	1	35706594	1_22	0	0.00620587471305745	4.95592243680273	5.12964853652253e-07	-0.306144941705591	2
ENSG00000134698.10	AGO4	1	35807900	1_22	0	0.00695704706661637	6.00566260417261	6.96860706897388e-07	0.651245551601398	1
ENSG00000092847.11	AGO1	1	35870261	1_22	0	0.0111427824825489	10.3647710519285	1.92625363699082e-06	1.21546961325976	1
ENSG00000116863.10	ADPRHL2	1	36088841	1_22	0	0.00660819202564222	5.54364422576395	6.10995639636587e-07	0.437500000000023	1
ENSG00000054116.11	TRAPPC3	1	36155585	1_22	0	0.00614921529845403	4.86783216680879	4.99246927472142e-07	-0.325925925925963	1
ENSG00000054118.13	THRAP3	1	36225269	1_22	0	0.00696044877808355	6.01426218101635	6.98199773986847e-07	0.605263157894993	1
ENSG00000142694.6	EVA1B	1	36319669	1_22	0	0.145190170187891	34.3845367660932	8.32646187251008e-05	-3.02142137275431	2
ENSG00000196182.10	STK40	1	36386242	1_22	0	0.00646338973477789	5.32949154043635	5.74521422253313e-07	-0.447761194029886	1
ENSG00000181817.5	LSM10	1	36393562	1_22	0	0.00737306423838058	6.53304721392266	8.03385372527395e-07	0.792634026585027	3
ENSG00000116885.18	OSCP1	1	36439159	1_22	0	0.0152509175868409	13.0362623608979	3.31595915250079e-06	-2.06666666666681	1
ENSG00000163873.9	GRIK3	1	37035122	1_22	0	0.0154825881028265	13.4281152124566	3.467518001764e-06	1.46153846153832	1
ENSG00000183317.16	EPHA10	1	37767727	1_23	0	0.0385976653916635	12.007383307291	7.72982242480884e-06	-1.528	1
ENSG00000163874.10	ZC3H12A	1	37475037	1_23	0	0.0191232047202361	5.44832853625912	1.73773707793898e-06	-0.519999999999887	1
ENSG00000163879.10	DNALI1	1	37548877	1_23	0	0.0297846080077093	9.58029781031743	4.75916765144054e-06	-1.22384709348469	2
ENSG00000134697.12	GNL2	1	37592353	1_23	0	0.017492787362323	4.61927663827383	1.34769958472022e-06	0.000731076218260539	2
ENSG00000169218.13	RSPO1	1	37630675	1_23	0	0.0176934871120102	4.72537686332507	1.39447261588527e-06	-0.132911392405015	1
ENSG00000116922.14	C1orf109	1	37692045	1_23	0	0.0237026282294832	7.44807965567318	2.94442789168902e-06	0.975806451612558	1
ENSG00000134690.10	CDCA8	1	37692045	1_23	0	0.0237026282294832	7.44807965567318	2.94442789168902e-06	-0.975806451612558	1
ENSG00000185090.14	MANEAL	1	37792972	1_23	0	0.0896080267694208	19.9840439424951	2.98669170332135e-05	2.31884057971069	1
ENSG00000204084.12	INPP5B	1	37897131	1_23	0	0.0262303475070187	8.39335647045903	3.67197586554405e-06	-1.11624312250328	2
ENSG00000116981.3	NT5C1A	1	39672606	1_24	0	0.0224806865056287	5.32060087513633	1.99494238029777e-06	-0.335826844131477	2
ENSG00000131233.9	GJA9	1	38881233	1_24	0	0.0295210694142573	7.86313103910554	3.87157524924255e-06	-0.986491475278635	2
ENSG00000158315.10	RHBDL2	1	38941917	1_24	0	0.0230580686275039	5.55695754065328	2.13707671051768e-06	-0.443708609271415	1
ENSG00000174574.15	AKIRIN1	1	38991334	1_24	0	0.0253748859384709	6.44985328383897	2.72969447099231e-06	-0.648437499999957	1
ENSG00000168653.10	NDUFS5	1	39026255	1_24	0	0.0230225727719976	5.54259709591061	2.12827267852735e-06	0.428698708932031	3
ENSG00000183682.7	BMP8A	1	39554348	1_24	0	0.0320145315711682	8.62137634427947	4.60345456178357e-06	-0.993670886076398	1
ENSG00000090621.13	PABPC4	1	39577125	1_24	0	0.0208492134599241	4.61872291787883	1.60609670308887e-06	-0.0227272727272737	1
ENSG00000163909.7	HEYL	1	39640410	1_24	0	0.0208603867446431	4.62371251906296	1.60869341934555e-06	0.0890052356020994	1
ENSG00000084072.16	PPIE	1	39738752	1_25	0	0.0554479560623254	17.7568708191235	1.64214719379413e-05	-1.94573643410856	1
ENSG00000043514.15	TRIT1	1	39883661	1_25	0	0.0249501417809502	10.3538823826665	4.30860172174745e-06	-1.33203674933122	2
ENSG00000131236.16	CAP1	1	40040252	1_25	0	0.0382544113371548	14.2012236262978	9.06081775424583e-06	-1.6372798654843	2
ENSG00000131238.16	PPT1	1	40097321	1_25	0	0.0142727354616984	5.17862809128925	1.23276996516656e-06	0.439136962645133	2
ENSG00000084073.8	ZMPSTE24	1	40257946	1_25	0	0.0174641633490576	6.95993231487065	2.02727612864696e-06	-0.796208530805541	1
ENSG00000049089.13	COL9A2	1	40318226	1_25	0	0.0144052512087841	5.25684816130128	1.26300879513618e-06	-0.372549019607961	1
ENSG00000084070.11	SMAP2	1	40340102	1_25	0	0.0135781391829259	4.70937171939371	1.06650607385398e-06	0.235294117646952	1
ENSG00000187801.14	ZFP69B	1	40511192	1_25	0	0.0175069988850918	6.95764873233786	2.03158177693846e-06	0.960451977401038	1
ENSG00000187815.9	ZFP69	1	40476891	1_25	0	0.0139130026609222	4.96705465867542	1.15260344385305e-06	-0.337423312883219	1
ENSG00000164002.11	EXO5	1	40507808	1_25	0	0.0228480724515667	9.67446948376672	3.68669179070956e-06	-1.64201801265371	3
ENSG00000117010.15	ZNF684	1	40531781	1_25	0	0.0145645117101394	5.40376020346989	1.31265955204934e-06	-0.480000000000265	1
ENSG00000117016.9	RIMS3	1	40664752	1_25	0	0.0226895735922358	9.33574934468121	3.53293479985342e-06	-1.20000000000018	1
ENSG00000066136.20	NFYC	1	40650589	1_25	0	0.0172288121773093	6.92471828145281	1.98983722754525e-06	0.907894736842297	1
ENSG00000171793.13	CTPS1	1	40948471	1_25	0	0.0162675273367565	6.87533974895811	1.86541650375544e-06	1.12592592592606	1
ENSG00000171790.15	SLFNL1	1	41015615	1_25	0	0.0151468993145797	5.86129134114935	1.4807343562521e-06	-0.853817526976801	2
ENSG00000204060.6	FOXO6	1	41277128	1_25	0	0.035184240732976	12.9331680529594	7.58950077914769e-06	1.4480939740394	2
ENSG00000188800.5	TMCO2	1	40246138	1_25	0	0.0207229244959681	8.68550708595419	3.00196987093124e-06	0.967418546366052	1
ENSG00000127124.14	HIVEP3	1	42035577	1_26	0	0.0204129594901123	4.75160548782932	1.61773154654261e-06	0.0442781354452254	2
ENSG00000177181.14	RIMKLA	1	42380694	1_26	0	0.0220120570414014	5.32166353080127	1.95374620469909e-06	0.0307692307692337	1
ENSG00000066185.12	ZMYND12	1	42453818	1_26	0	0.0216764460356617	5.25338347532742	1.89927253544326e-06	-0.33466607981389	2
ENSG00000186409.14	CCDC30	1	42463059	1_26	0	0.0277728742984049	7.77194416208119	3.60006718594497e-06	1.2207792207794	1
ENSG00000164008.14	C1orf50	1	42767127	1_26	0	0.0212021057167482	5.26507703008	1.86184631983886e-06	0.886866441887233	2
ENSG00000274386.5	TMEM269	1	42784154	1_26	0	0.0212740300237765	5.07084459455043	1.79924446103659e-06	-0.0802793727935221	2
ENSG00000177868.11	SVBP	1	42816759	1_26	0	0.0201755290615375	4.68681790552463	1.57711411276492e-06	-0.484711451185665	2
ENSG00000164010.13	ERMAP	1	42817988	1_26	0	0.020544455226837	4.80429983156851	1.64620849585469e-06	-0.179149570372439	2
ENSG00000179178.10	TMEM125	1	43269525	1_26	0	0.062481024843517	15.1283576182533	1.57652198773737e-05	-1.69444444444411	1
ENSG00000066056.13	TIE1	1	43300755	1_27	0	0.0316302327523771	11.9810744466972	6.32059931905516e-06	1.39392201514185	2
ENSG00000117400.16	MPL	1	43337449	1_27	0	0.0307625399764083	11.7147004432821	6.01053989856253e-06	1.3937007874019	1
ENSG00000117399.13	CDC20	1	43359194	1_27	0	0.0139032232610684	4.62024861940145	1.07137361904667e-06	0.0188679245283064	1
ENSG00000066322.14	ELOVL1	1	43367735	1_27	0	0.0614845934341117	18.5015580863137	1.89729435567924e-05	2.03326403326423	1
ENSG00000159479.16	MED8	1	43389907	1_27	0	0.060564173264922	17.9899060258221	1.81720864213946e-05	-1.90623108365442	2
ENSG00000126091.19	ST3GAL3	1	43705540	1_27	0	0.0146912284152583	5.10096900024483	1.24988743135495e-06	-0.139860139860155	1
ENSG00000117408.10	IPO13	1	43947230	1_27	0	0.0169688573171551	6.49560137074244	1.83836637672408e-06	-0.757575757575668	1
ENSG00000117411.16	B4GALT2	1	44022045	1_27	0	0.0167416712042762	6.36352568794014	1.77687433940089e-06	-0.6730434782607	1
ENSG00000159214.12	CCDC24	1	43991070	1_27	0	0.0144379936781242	4.99514152981957	1.20285907948814e-06	0.368389943472165	2
ENSG00000196517.11	SLC6A9	1	44031093	1_27	0	0.0140069378245777	4.71173663598802	1.10073889797804e-06	-0.211340206185531	1
ENSG00000198520.10	C1orf228	1	44674693	1_28	0	0.0198820050642688	5.45286181223629	1.80819297439231e-06	-0.36557059961317	1
ENSG00000142945.12	KIF2C	1	44739744	1_28	0	0.0180707881138666	4.66421031299797	1.40577340902143e-06	-0.94942741115826	2
ENSG00000142937.11	RPS8	1	44775613	1_28	0	0.0357378689427855	11.2855649035987	6.72685490384959e-06	-2.13186813186885	1
ENSG00000142959.4	BEST4	1	44787956	1_28	0	0.0252142740671404	8.4223826164543	3.54194278548956e-06	1.84375000000016	1
ENSG00000222009.8	BTBD19	1	44808328	1_28	0	0.0414485682934059	13.343100287299	9.22415069973275e-06	-2.13853076359554	2
ENSG00000126107.14	HECTD3	1	45011467	1_28	0	0.0181359761400776	4.692013391882	1.41925451447031e-06	0.141153081510919	1
ENSG00000126088.13	UROD	1	45012003	1_28	0	0.030849714619961	9.96981655216908	5.12977626378537e-06	-2.197183098592	1
ENSG00000186603.5	HPDL	1	45325517	1_28	0	0.0419687366588837	14.2885696324068	1.00017215026536e-05	-3.11792452830133	1
ENSG00000132781.17	MUTYH	1	45340760	1_28	0	0.0286669962351682	8.19917296687467	3.92023717952681e-06	0.270833333333419	1
ENSG00000280670.2	CCDC163	1	45499635	1_28	0	0.0206626654822764	5.65678824029881	1.94946917146237e-06	0.375999999999888	1
ENSG00000132763.14	MMACHC	1	45499635	1_28	0	0.0206626654822764	5.65678824029881	1.94946917146237e-06	0.375999999999888	1
ENSG00000117450.13	PRDX1	1	45523092	1_28	0	0.0185462115891443	4.9824194811252	1.54118795007793e-06	0.0645161290322624	1
ENSG00000117448.13	AKR1A1	1	45557684	1_28	0	0.111893835383657	22.3995978218831	4.18029072725772e-05	3.1494252873579	1
ENSG00000159588.14	CCDC17	1	45624129	1_28	0	0.0438260308369124	13.8596575445899	1.01308234057448e-05	-2.77037037037088	1
ENSG00000159592.10	GPBP1L1	1	45688394	1_28	0	0.0415839542235223	12.0153601476439	8.33340871555878e-06	-1.47511312217127	1
ENSG00000086015.20	MAST2	1	45789046	1_28	0	0.0207711921667875	7.23587001874538	2.50675728694325e-06	-2.10399999999984	1
ENSG00000117461.14	PIK3R3	1	46132597	1_28	0	0.0211300421985747	7.47453020716362	2.63417346918439e-06	-1.96462482632609	2
ENSG00000117472.9	TSPAN1	1	46174930	1_28	0	0.0180745076862663	4.73047773386736	1.42603959771999e-06	0.766233766233954	1
ENSG00000085998.13	POMGNT1	1	46190201	1_28	0	0.0264267642938499	8.8367329346031	3.89489564838896e-06	-1.96969696969664	1
ENSG00000085999.11	RAD54L	1	46263241	1_28	0	0.0272830314233821	8.6784977807643	3.94909231049492e-06	1.79411764705939	1
ENSG00000173660.11	UQCRH	1	46309111	1_28	0	0.0200423160504736	5.46523485477735	1.82690868871878e-06	0.219512195121851	1
ENSG00000117480.15	FAAH	1	46394565	1_28	0	0.109591170933365	22.4670278078977	4.1065895305969e-05	-3.00495991816733	2
ENSG00000079277.19	MKNK1	1	46592172	1_29	0	0.021627747747388	8.23644139146423	2.97105720350808e-06	1.12857104563598	2
ENSG00000142961.14	MOB3C	1	46616841	1_29	0	0.0147986461341566	4.70680970673586	1.16173943444131e-06	0.374960635949894	2
ENSG00000123472.12	ATPAF1	1	46673908	1_29	0	0.0146836382687355	4.63431820189659	1.13495758791911e-06	0.133767318190017	2
ENSG00000159658.10	EFCAB14	1	46718897	1_29	0	0.014695183744921	4.64162019229276	1.137639668427e-06	0.0354609929078141	1
ENSG00000187048.12	CYP4A11	1	46940506	1_29	0	0.0162239138892585	5.56127139608636	1.50483827150961e-06	0.551111111111112	1
ENSG00000162366.7	PDZK1IP1	1	47191326	1_29	0	0.0146803396590206	4.6322365652496	1.13419294092098e-06	0.0955414012738545	1
ENSG00000162367.11	TAL1	1	47230909	1_29	0	0.017771251834628	6.40829246290583	1.89941756906196e-06	0.816000000000005	1
ENSG00000162368.13	CMPK1	1	47333764	1_29	0	0.0651763446792979	18.5899246482186	2.0208204820696e-05	-2.32617874916988	2
ENSG00000186790.5	FOXE3	1	47387119	1_29	0	0.0448467601043844	15.0590361023298	1.12638887783653e-05	2.05645161290375	1
ENSG00000269113.3	TRABD2B	1	47997102	1_30	0	0.0148810065152101	4.74917250283772	1.178719198035e-06	0.19434628975266	1
ENSG00000117834.12	SLC5A9	1	48222704	1_30	0	0.017707777522446	6.36583236332368	1.88009312065184e-06	-0.646153846154005	1
ENSG00000132122.11	SPATA6	1	48470359	1_30	0	0.0246644378834355	9.45196759761471	3.88824436992533e-06	1.10613046806136	2
ENSG00000162373.12	BEND5	1	48775925	1_31	0	0.0389507255247338	16.1290366145663	1.04781373009382e-05	1.97047970479734	1
ENSG00000162374.16	ELAVL4	1	50048717	1_32	0	0.0940294364680941	23.1603658970839	3.63219666377181e-05	3.3858267716534	1
ENSG00000186094.16	AGBL4	1	50008401	1_32	0	0.0130893547749491	4.64399710573284	1.01384201495695e-06	0.259668508287354	1
ENSG00000123080.10	CDKN2C	1	50958107	1_32	0	0.013727793058484	5.08620630468599	1.16454104780903e-06	0.2672811059909	1
ENSG00000123091.4	RNF11	1	51236170	1_32	0	0.0130710081749852	4.63102056354291	1.00959200167777e-06	-0.00884955752212274	1
ENSG00000142700.11	DMRTA2	1	50423583	1_32	0	0.0399873567956552	15.058804383836	1.00432273764936e-05	2.24999999999995	1
ENSG00000203995.9	ZYG11A	1	52842285	1_33	0	0.0242871731808921	9.94328253077041	4.02779032992578e-06	-1.30708661417349	1
ENSG00000169213.6	RAB3B	1	51991487	1_33	0	0.0145170500252442	5.15423928130426	1.24796686773475e-06	0.574144486691557	1
ENSG00000085831.15	TTC39A	1	51344853	1_33	0	0.0237960392876597	9.75279899419782	3.87074049786646e-06	1.18093772457906	2
ENSG00000085832.16	EPS15	1	51523367	1_33	0	0.0138847675918555	4.74065158943157	1.09783420706869e-06	0.34351145038161	1
ENSG00000117859.18	OSBPL9	1	51577431	1_33	0	0.0381895871743416	14.1751031702747	9.02882629595363e-06	-2.20923913043535	1
ENSG00000078618.21	NRDC	1	51826904	1_33	0	0.0215830720039826	8.84307955905245	3.18329507580392e-06	-1.04972414924306	3
ENSG00000198841.3	KTI12	1	52033817	1_33	0	0.0172364745941526	6.75005807327274	1.94051077420518e-06	0.692978035334176	2
ENSG00000157077.14	ZFYVE9	1	52142437	1_33	0	0.0768910351435848	20.7883287009671	2.66597080027762e-05	-2.06143344710005	1
ENSG00000154222.14	CC2D1B	1	52352516	1_33	0	0.0145854279559217	5.19790140456705	1.2644664752789e-06	0.574803149606248	1
ENSG00000085840.12	ORC1	1	52400660	1_33	0	0.0447423654472685	15.663125447059	1.16884647797376e-05	-1.88571428571498	1
ENSG00000116157.5	GPX7	1	52601914	1_33	0	0.0246189023355915	10.0698255351254	4.13476410403619e-06	-1.33504465056797	3
ENSG00000182183.14	FAM159A	1	52631909	1_33	0	0.0937602307221144	22.6869585758841	3.54776668355312e-05	-2.44525547445238	1
ENSG00000162377.5	COA7	1	52693551	1_33	0	0.0137879266556269	4.67565140257079	1.07522955794861e-06	0.12878787878784	1
ENSG00000162378.12	ZYG11B	1	52724144	1_33	0	0.0141273252997137	4.90148214977503	1.15490823057544e-06	-0.439999999999909	1
ENSG00000121310.16	ECHDC2	1	52921197	1_33	0	0.036833722919192	13.8367139369257	8.50038673157168e-06	-1.72680912186232	3
ENSG00000116171.17	SCP2	1	52923075	1_33	0	0.024622594278229	10.0712102367031	4.13595282534295e-06	-1.29891528765319	3
ENSG00000174348.13	PODN	1	53061947	1_33	0	0.0742050438898262	20.4493812974527	2.53089253414492e-05	2.27830194148728	2
ENSG00000162383.11	SLC1A7	1	53130458	1_33	0	0.0727667698304781	20.2630073501044	2.45921842640281e-05	2.04763991816289	3
ENSG00000157184.6	CPT2	1	53197456	1_33	0	0.0269554405188408	10.9159689556439	4.9075963088442e-06	-1.37313432835895	1
ENSG00000162384.13	C1orf123	1	53219252	1_33	0	0.0194980533293464	7.89705265207707	2.56812638649124e-06	1.04374467371602	2
ENSG00000157193.15	LRP8	1	53247877	1_33	0	0.0258457761271177	10.5235715471633	4.53641566899092e-06	1.33599999999969	1
ENSG00000174332.5	GLIS1	1	53536147	1_33	0	0.0385373558538497	14.2607656900358	9.16610574487183e-06	1.72647949235515	3
ENSG00000058799.14	YIPF1	1	53889688	1_34	0	0.0186591786464162	10.3750338724327	3.22880748683792e-06	-1.19547385620683	2
ENSG00000211452.10	DIO1	1	53890974	1_34	0	0.0101284623503102	4.66376371633699	7.87843874971429e-07	-0.0915032679738542	1
ENSG00000157211.11	CDCP2	1	54144016	1_34	0	0.0131959847724596	7.09140250260547	1.56075252997588e-06	-0.793893129770679	1
ENSG00000116221.15	MRPL37	1	54204311	1_34	0	0.0113502923282078	5.73872770106698	1.08638252412719e-06	0.514285714285597	1
ENSG00000215883.10	CYB5RL	1	54154524	1_34	0	0.0385031363173675	17.0994030311072	1.09808803951553e-05	1.77510091432954	2
ENSG00000157216.15	SSBP3	1	54413895	1_34	0	0.0101661710883411	4.68459255909816	7.94308745183407e-07	0.339207048458278	1
ENSG00000162390.17	ACOT11	1	54543445	1_34	0	0.012293597956642	6.4246921482587	1.31732045075449e-06	-0.688463551924167	2
ENSG00000184313.19	MROH7	1	54548340	1_34	0	0.0289230412649649	14.3017699309077	6.89912240228293e-06	1.53601603162398	2
ENSG00000243725.6	TTC4	1	54607723	1_34	0	0.0172149154613619	9.49417844563786	2.72597827304135e-06	1.12121212121186	1
ENSG00000162396.5	PARS2	1	54764162	1_34	0	0.0129075459004109	6.87898470905565	1.48090816552463e-06	0.759867252760792	2
ENSG00000116133.11	DHCR24	1	54886940	1_34	0	0.0129286536490152	6.82439307115422	1.47155818973084e-06	-0.828471262646357	2
ENSG00000143001.4	TMEM61	1	54980410	1_34	0	0.0102741200462261	4.77744761995772	8.18654541788328e-07	0.124183006535937	1
ENSG00000169174.10	PCSK9	1	55041976	1_34	0	0.0100917475903921	4.62831960490069	7.79022186238822e-07	-0.0150375939849632	1
ENSG00000162402.13	USP24	1	55208131	1_34	0	0.0106576857336693	5.14053277856606	9.13757907460062e-07	-0.219240380672455	2
ENSG00000187889.12	C1orf168	1	57403758	1_36	0	0.0372040821154958	12.3397091908422	7.65694671210086e-06	1.60799999999993	1
ENSG00000162600.11	OMA1	1	58547382	1_37	0	0.0163784103483687	5.60651434708215	1.53152747136327e-06	0.568749999999919	1
ENSG00000184292.6	TACSTD2	1	58577785	1_37	0	0.0161084361867351	5.45201509233013	1.46477370788926e-06	0.546762589927942	1
ENSG00000172456.17	FGGY	1	59296555	1_37	0	0.0182548451639366	6.6151993716715	2.01410077653041e-06	-0.756216544717586	2
ENSG00000134709.10	HOOK1	1	59814713	1_38	0	0.0161139615255869	4.625492125011	1.24314095333877e-06	0.133126934984528	1
ENSG00000134716.9	CYP2J2	1	59926274	1_38	0	0.0184761691455776	5.89759938113278	1.81738652231871e-06	0.569916383826359	2
ENSG00000132849.19	PATJ	1	61654743	1_39	0	0.012678301893027	4.75839721581797	1.00619437979017e-06	0.26181102092526	2
ENSG00000240563.1	L1TD1	1	62178446	1_39	0	0.023330557621708	10.4302729843637	4.05864344233103e-06	-1.40380810102571	2
ENSG00000116641.17	DOCK7	1	62698358	1_39	0	0.0240303859254524	10.7058897079648	4.29085280046905e-06	-1.52232142857108	1
ENSG00000125703.14	ATG4C	1	62784595	1_39	0	0.0125754049922076	4.68275435228654	9.82162757626733e-07	-0.0119047619047629	1
ENSG00000088035.15	ALG6	1	63367779	1_40	0	0.0285074879866784	10.476668578359	4.98129498870825e-06	1.29591397240848	2
ENSG00000203965.12	EFCAB7	1	63523814	1_40	0	0.015140580334458	4.65599795252354	1.17575113893715e-06	0.0526315789473786	1
ENSG00000142856.16	ITGB3BP	1	63593973	1_40	0	0.0350193959670322	12.4690036150087	7.28283561399579e-06	-1.5333333333335	1
ENSG00000079739.15	PGM1	1	63592345	1_40	0	0.0150918828519955	4.61877523051234	1.16260010838752e-06	0.0399999999999959	1
ENSG00000185483.11	ROR1	1	63917718	1_40	0	0.0161583793628148	5.25641740316403	1.41660167269253e-06	-0.396946564885475	1
ENSG00000162437.14	RAVER2	1	64745289	1_41	0	0.0141802309933449	4.75516841397312	1.12462909288984e-06	-0.455408773609158	2
ENSG00000162434.11	JAK1	1	64965916	1_41	0	0.0259839795062027	10.024778690614	4.34450763132131e-06	-1.12841561971508	2
ENSG00000162433.14	AK4	1	65147235	1_41	0	0.0141485609995183	4.6536464144828	1.09816035100988e-06	0.142857142857213	1
ENSG00000116675.15	DNAJC6	1	65248435	1_41	0	0.0141083058001217	4.62086511520106	1.08732221602767e-06	-0.0522388059701644	1
ENSG00000213625.8	LEPROT	1	65439610	1_41	0	0.0160930695130534	5.87135573263226	1.57593168339169e-06	-0.633540372670873	1
ENSG00000116678.19	LEPR	1	65439203	1_41	0	0.0288443077419296	11.0830850261535	5.33188643902036e-06	-1.5840000000007	1
ENSG00000152760.9	TCTEX1D1	1	66766748	1_42	0	1.07287958817093e-06	51.9386496698953	9.29398019713986e-10	-3.85955056179824	1
ENSG00000198160.14	MIER1	1	66924785	1_42	0	4.46801700082489e-08	20.2435826437917	1.50855899077781e-11	-1.577464788732	1
ENSG00000033122.18	LRRC7	1	69567941	1_44	0	0.222703251954838	28.2478822734991	0.000104923449191015	2.78044280442825	1
ENSG00000066557.5	LRRC40	1	70204629	1_44	0	0.020200332015283	5.2515298447954	1.76931211456602e-06	0.528138528138594	1
ENSG00000118454.12	ANKRD13C	1	70354325	1_44	0	0.0190792059662616	4.72002133254073	1.50198073900784e-06	0.277777777777922	1
ENSG00000197568.13	HHLA3	1	70356074	1_44	0	0.0237399622350286	6.75588219478439	2.67499021246032e-06	0.875000000000256	1
ENSG00000132485.13	ZRANB2	1	71081716	1_45	0	0.0137631910118939	5.50527548023484	1.26374164830742e-06	0.506787330316491	1
ENSG00000172260.14	NEGR1	1	72282986	1_46	0	0.0205690983153586	6.71849716036889	2.30487563792527e-06	-0.937499999999996	1
ENSG00000254685.6	FPGT	1	74194517	1_47	0	0.0267157768426732	7.59856471407942	3.38578580025613e-06	1.01881357430889	2
ENSG00000116783.14	TNNI3K	1	74230755	1_47	0	0.0212662907966823	5.47131986189689	1.94063544247983e-06	-0.516266401893811	3
ENSG00000116791.13	CRYZ	1	74702349	1_47	0	0.0499123618512142	13.4587664996481	1.12040099338098e-05	-1.64682456117771	4
ENSG00000162623.15	TYW3	1	74733595	1_47	0	0.0198135064840044	4.81242261404291	1.59032250891653e-06	-0.257731958762959	1
ENSG00000137968.16	SLC44A5	1	75610725	1_47	0	0.0194093075036885	4.62056813627306	1.49577243355519e-06	-0.0135746606334862	1
ENSG00000117054.13	ACADM	1	75724060	1_47	0	0.0194507791322056	4.6404344055577	1.50541329119186e-06	-0.134920634920661	1
ENSG00000137955.15	RABGGTB	1	75786517	1_47	0	0.021548876538638	5.59428406121062	2.01061655114662e-06	-0.513677811550129	1
ENSG00000057468.6	MSH4	1	75779738	1_47	0	0.0226912279150971	6.07559566863799	2.2993599752663e-06	-0.665482387966572	2
ENSG00000117069.14	ST6GALNAC5	1	76867670	1_48	0	0.00999814611587757	5.29928896515571	8.83684396882506e-07	0.391100702576159	1
ENSG00000142892.14	PIGK	1	77228410	1_48	0	0.0093385745370933	4.66660400093185	7.26844727017694e-07	0.181208053691321	1
ENSG00000036549.12	ZZZ3	1	77683032	1_48	0	0.0119555464338688	6.9576980148475	1.38737898309365e-06	0.680952380952066	1
ENSG00000077254.14	USP33	1	77760195	1_48	0	0.0124477152177046	7.33210106417458	1.52222269283443e-06	1.06428571428566	1
ENSG00000162614.18	NEXN	1	77888397	1_48	0	0.0396763069294891	18.1398423847163	1.20039687460773e-05	-2.12536443148606	1
ENSG00000162613.16	FUBP1	1	77979050	1_48	0	0.0132584275292547	7.91777497105636	1.75087555492599e-06	-0.852861035422765	1
ENSG00000162616.8	DNAJB4	1	77977002	1_48	0	0.010870240884901	6.07483533428397	1.101371373147e-06	0.710424710424326	1
ENSG00000122420.9	PTGFR	1	78303991	1_48	0	0.00935023883290964	4.67817102890414	7.29556455817542e-07	0.0978260869565748	1
ENSG00000137965.10	IFI44	1	78649621	1_48	0	0.00932226193560293	4.650396249766	7.2305505520063e-07	-0.106870229007657	1
ENSG00000162618.13	ADGRL4	1	79007674	1_48	0	0.00930375074126	4.63197205497561	7.1876033557341e-07	0.0882352941176456	1
ENSG00000117114.19	ADGRL2	1	81377044	1_50	0	0.132655052467265	27.2743834490165	6.03446597968809e-05	2.65891472868153	1
ENSG00000137941.16	TTLL7	1	84044126	1_51	0	0.0211832510854155	7.03502667947781	2.48552690334699e-06	-0.821596244131082	1
ENSG00000142875.19	PRKACB	1	84077863	1_51	0	0.0189688305743078	6.00707657715014	1.90048230963614e-06	-0.629139072847866	1
ENSG00000203943.8	SAMD13	1	84298566	1_51	0	0.0262117193965404	9.020911661699	3.9437197521129e-06	-1.06848344057058	2
ENSG00000117133.10	RPF1	1	84479257	1_52	0	0.0851220440090146	17.6885693874432	2.511278385934e-05	-1.95726264382717	3
ENSG00000174021.10	GNG5	1	84506136	1_52	0	0.0321130597410555	8.48085501826563	4.54235875472079e-06	1.20027100709759	2
ENSG00000122432.17	SPATA1	1	84506243	1_52	0	0.022563048298275	5.18541091280993	1.95137643431347e-06	-0.396475770925264	1
ENSG00000117151.12	CTBS	1	84574852	1_52	0	0.0339489464828889	9.00122485739985	5.09668764221553e-06	1.01754385964971	1
ENSG00000117155.16	SSX2IP	1	84691138	1_52	0	0.0213471306506924	4.6692720323182	1.66245075833548e-06	-0.184971098265917	1
ENSG00000142867.12	BCL10	1	85276340	1_52	0	0.0230226730679618	5.37336684299267	2.06329983322125e-06	0.458772143355428	2
ENSG00000153904.18	DDAH1	1	85417637	1_52	0	0.0222460927735788	5.05357399583408	1.87504838383292e-06	-0.27210884353742	1
ENSG00000142871.16	CYR61	1	85584140	1_52	0	0.0212308649461154	4.61840143057869	1.63538297512488e-06	-0.0483870967742121	1
ENSG00000117174.10	ZNHIT6	1	85702274	1_52	0	0.02145411433598	4.71583920949135	1.68744522892281e-06	0.201354037078432	2
ENSG00000171502.14	COL24A1	1	86156862	1_53	0	0.0212629613264662	4.68929435661102	1.66299655674961e-06	-0.195652173913016	1
ENSG00000137975.7	CLCA2	1	86424561	1_53	0	0.0211005984453624	4.6178979245715	1.62517153573487e-06	-0.0329670329670174	1
ENSG00000016602.9	CLCA4	1	86547045	1_53	0	0.0237212438270671	5.70885716106902	2.25863856916818e-06	-0.562399800885696	2
ENSG00000097033.14	SH3GLB1	1	86703725	1_53	0	0.0211346361989326	4.63290987153446	1.63308478872066e-06	0.0409090909090911	1
ENSG00000183291.15	SELENOF	1	86913954	1_53	0	0.033777437764506	9.01061984349319	5.07623214942732e-06	-1.14693877551077	1
ENSG00000143013.12	LMO4	1	87326303	1_53	0	0.0211009650701791	4.61805972995199	1.62525671821001e-06	-0.0252100840336235	1
ENSG00000065243.19	PKN2	1	88684130	1_54	0	0.0153003540540239	4.76048405674454	1.21482214815163e-06	-0.0417582417582481	1
ENSG00000137944.17	KYAT3	1	88992247	1_54	0	0.0158490947404842	5.08793688210989	1.34495044245315e-06	0.238095238095159	1
ENSG00000117226.11	GBP3	1	89015900	1_54	0	0.0270385113129823	10.0626309529823	4.53789483897756e-06	-1.56060606060559	1
ENSG00000117228.9	GBP1	1	89089190	1_54	0	0.0223817111969256	8.29968079976143	3.09823804871706e-06	1.15113871635566	1
ENSG00000162645.12	GBP2	1	89150019	1_54	0	0.0326441645593804	11.8237017212413	6.4375279732013e-06	-1.689393939393	1
ENSG00000197147.13	LRRC8B	1	89522381	1_54	0	0.0158335971768089	5.07885604907897	1.3412372333525e-06	-0.398944485396063	2
ENSG00000171488.14	LRRC8C	1	89633477	1_55	0	0.0217990520588102	5.58003649572869	2.02877905933336e-06	0.50399999999993	1
ENSG00000171492.14	LRRC8D	1	89822083	1_55	0	0.0260630401926713	7.24588922043107	3.14975569130775e-06	-0.801169590643146	1
ENSG00000162664.16	ZNF326	1	89994923	1_55	0	0.0235326847908636	6.29323295310538	2.47004799107535e-06	-0.627705627705432	1
ENSG00000122482.20	ZNF644	1	91022402	1_55	0	0.0526672318030105	13.8436220363145	1.21604691825782e-05	2.0447557853774	2
ENSG00000162669.15	HFM1	1	91404433	1_55	0	0.0300567638739211	8.57756712047483	4.29998014498426e-06	-1.23992868341955	3
ENSG00000097046.12	CDC7	1	91500849	1_56	0	0.0146192049316676	8.06816840421404	1.96724664883851e-06	0.775373025447472	2
ENSG00000172031.6	EPHX4	1	92029005	1_56	0	0.012065967862026	6.27421894631713	1.26264696641889e-06	-0.53760966978591	2
ENSG00000284413.1	BTBD8	1	92080411	1_56	0	0.114449595486539	27.8765048406098	5.32123805825231e-05	2.96511627907023	1
ENSG00000069712.12	KIAA1107	1	92192897	1_56	0	0.0647626080979807	22.7762808098727	2.46018204383032e-05	-3.40769230769121	1
ENSG00000067208.14	EVI5	1	92792120	1_56	0	0.0132844479202673	7.16728554533874	1.58802861311835e-06	-0.829383886256171	1
ENSG00000154511.11	FAM69A	1	92960610	1_56	0	0.0142720832334921	7.90663338150133	1.88208432238928e-06	-0.773700305810688	1
ENSG00000203910.8	C1orf146	1	92218250	1_56	0	0.0228447311843544	12.1582940103419	4.63253595621207e-06	1.31185567010274	1
ENSG00000143033.17	MTF2	1	93079600	1_57	0	0.0134268795597188	5.18876820257583	1.16198218255223e-06	0.796610169491586	1
ENSG00000117500.12	TMED5	1	93180650	1_57	1	0.176940439937143	22.4660359089231	6.63000196368815e-05	4.45384615384711	1
ENSG00000122483.17	CCDC18	1	93180650	1_57	1	0.176940439937144	22.4660359089231	6.63000196368819e-05	4.45384615384711	1
ENSG00000117505.12	DR1	1	93346012	1_57	1	0.0883454173369489	21.5276621830678	3.17205714070413e-05	-4.23571428571584	1
ENSG00000137942.16	FNBP1L	1	93448904	1_57	0	0.0207111395658611	9.92493817387381	3.4284033507621e-06	-1.56768558952046	1
ENSG00000067334.13	DNTTIP2	1	93877677	1_57	0	0.0185686458890805	7.65096266264199	2.36949841374945e-06	0.910447761194001	1
ENSG00000023909.9	GCLM	1	93909186	1_57	0	0.0168895049180048	6.57489937177789	1.85210726479026e-06	-0.591463414634308	1
ENSG00000143036.16	SLC44A3	1	94837401	1_58	0	0.0179665904563295	4.99765683822993	1.49758749860319e-06	0.25786212913148	3
ENSG00000117519.15	CNN3	1	94855162	1_58	0	0.01742478183645	4.71285608688598	1.3696564061006e-06	0.131249999999963	1
ENSG00000172339.9	ALG14	1	95073027	1_58	0	0.0181701867997345	5.10248121852377	1.54632548130683e-06	0.430777149857421	2
ENSG00000122481.16	RWDD3	1	95231973	1_58	0	0.0173820260412242	4.69000781605124	1.35967173127654e-06	0.0895945259488386	4
ENSG00000188641.12	DPYD	1	97921165	1_60	0	0.0855933657787519	18.6206253631884	2.65824173614505e-05	-2.09322033898347	1
ENSG00000162627.16	SNX7	1	98661649	1_60	0	0.0297411082632183	8.6424608595308	4.28701175982675e-06	-1.0671462829738	1
ENSG00000117598.11	PLPPR5	1	99005275	1_60	0	0.0207829021518078	5.29897465894861	1.83678422605931e-06	-0.453744493392141	1
ENSG00000099260.10	PALMD	1	99650838	1_62	0	0.0111624816678751	4.75183598933324	8.84672050297404e-07	0.0930232558139515	1
ENSG00000117620.14	SLC35A3	1	99969054	1_62	0	0.0352554997941225	15.4629837666553	9.09243659625791e-06	-2.03083733782875	2
ENSG00000156875.13	MFSD14A	1	100037607	1_62	0	0.0294917318729029	13.7926331175608	6.78433940531421e-06	-1.82930731049076	2
ENSG00000156876.9	SASS6	1	100132743	1_62	0	0.0169576059782045	8.6350488836104	2.44224621930383e-06	1.16326530612203	1
ENSG00000122435.9	TRMT13	1	100133310	1_62	0	0.111395696047403	26.3850362020238	4.90214565932313e-05	-3.16777844313834	2
ENSG00000122477.12	LRRC39	1	100178174	1_62	0	0.0402247594652105	16.699617776086	1.12036644295747e-05	2.04651162790632	1
ENSG00000137992.14	DBT	1	100249898	1_62	0	0.0175609784285833	8.96017614088128	2.62437179856102e-06	-1.17261904761913	1
ENSG00000137996.12	RTCA	1	100262745	1_62	0	0.011228523487129	4.8065569599611	9.00154072370975e-07	0.353167571736385	2
ENSG00000162694.13	EXTL2	1	100895622	1_62	0	0.0243648798337389	12.0097418919646	4.88042960841833e-06	1.60989010988921	1
ENSG00000162695.11	SLC30A7	1	100895622	1_62	0	0.0243648798337389	12.0097418919646	4.88042960841833e-06	-1.60989010988921	1
ENSG00000118733.16	OLFM3	1	101775284	1_63	0	0.0212276772078162	5.95893187526851	2.10975002671192e-06	0.594532629858903	2
ENSG00000243480.7	AMY2A	1	103586151	1_65	0	0.0776951256976263	20.1165637231768	2.60679978497345e-05	-2.07476635513976	1
ENSG00000198890.7	PRMT6	1	107076229	1_66	0	0.0888143124200948	21.9992009523822	3.25874194235422e-05	-2.21388101983057	1
ENSG00000134215.15	VAV3	1	107965542	1_67	0	0.0547782702258588	16.4492739262064	1.50284832821673e-05	-1.78354978354927	1
ENSG00000085491.15	SLC25A24	1	108199508	1_67	0	0.0188045972739693	6.43868785421286	2.01939610172741e-06	-1.06560635826722	2
ENSG00000162636.15	FAM102B	1	108635180	1_67	0	0.043489758355831	14.2747749268635	1.03541957094779e-05	1.41935483870937	1
ENSG00000121957.12	GPSM2	1	108830912	1_67	0	0.0171725541740855	5.59415585695669	1.60224735246704e-06	0.561679790026284	1
ENSG00000121940.15	CLCC1	1	108863763	1_67	0	0.0161694762565567	5.03459047643251	1.35775124122558e-06	0.354196037711529	2
ENSG00000197780.9	TAF13	1	109073994	1_67	0	0.055974946344015	16.653460800835	1.55474185627849e-05	-1.97208660684404	2
ENSG00000215717.5	TMEM167B	1	109091719	1_67	0	0.0174118809364052	5.72286313535601	1.66195459292762e-06	-0.730337078651771	1
ENSG00000031698.12	SARS	1	109213564	1_67	0	0.0154841105648424	4.63206245308808	1.1962467629613e-06	-0.199612403100758	1
ENSG00000143126.7	CELSR2	1	109252404	1_67	0	0.0161073639030634	4.99881347933309	1.3429242256143e-06	0.319209039548076	1
ENSG00000134222.16	PSRC1	1	109278685	1_67	0	0.0348676134121513	12.2013471248755	7.0956161025005e-06	-1.6164456973292	3
ENSG00000143106.12	PSMA5	1	109424465	1_67	0	0.0706524920051723	18.8610626969722	2.22256130461311e-05	-2.29520295202921	1
ENSG00000143028.8	SYPL2	1	109466812	1_67	0	0.027117138785225	9.85043320043202	4.45511890506035e-06	1.10294117647076	1
ENSG00000174151.14	CYB561D1	1	109494012	1_67	0	0.0857165225284454	20.7052470470295	2.9600910235064e-05	2.42028985507179	1
ENSG00000181754.6	AMIGO1	1	109503573	1_67	0	0.0161175908364306	5.00471819596792	1.34536417989976e-06	-0.326371225377454	2
ENSG00000065135.10	GNAI3	1	109548649	1_67	0	0.0155225569375308	4.65510701855651	1.20518311032645e-06	-0.109909918463092	2
ENSG00000168765.16	GSTM4	1	109650768	1_67	0	0.0182344161572797	6.15219643351207	1.87103607668814e-06	-0.598425196850484	1
ENSG00000134184.12	GSTM1	1	109704237	1_67	0	0.029850841830564	10.7477628985875	5.35099772033523e-06	-1.36583456932587	2
ENSG00000134201.10	GSTM5	1	109711119	1_67	0	0.0623801673832019	17.6788363969829	1.83933281115472e-05	2.0817053483406	3
ENSG00000134202.10	GSTM3	1	109731286	1_67	0	0.173890727464423	27.6014439810458	8.00512896397847e-05	-2.94181502009808	2
ENSG00000179902.12	C1orf194	1	109112918	1_67	0	0.0179313747583252	5.99630009043329	1.79331694522639e-06	-0.648148148147997	1
ENSG00000168710.17	AHCYL1	1	109984850	1_68	0	0.035487255160607	12.9067529431318	7.6392286970301e-06	1.51204819277101	1
ENSG00000197106.6	SLC6A17	1	110131078	1_68	0	0.0148277466209119	4.77003821289827	1.17966072340049e-06	0.167222681465919	2
ENSG00000162775.14	RBM15	1	110338323	1_68	0	0.0437012490907718	14.8606824085387	1.0831602374942e-05	-1.75200000000034	1
ENSG00000134248.13	LAMTOR5	1	110407655	1_68	0	0.0148995037773653	4.81489152774231	1.19651574470372e-06	0.178237120946089	2
ENSG00000177301.14	KCNA2	1	110540102	1_68	0	0.0479577548007457	15.7355088534213	1.25863481371206e-05	-1.75373134328393	1
ENSG00000177272.8	KCNA3	1	110675201	1_68	0	0.0249886966112858	9.62800270818828	4.01272976712569e-06	-1.32167832167809	1
ENSG00000121931.15	LRIF1	1	110961918	1_68	0	0.0209407511077935	7.9806931733134	2.78735943109266e-06	-0.981561308558461	2
ENSG00000156171.14	DRAM2	1	111137871	1_68	0	0.0827654244077422	20.9100132690053	2.88644549023591e-05	2.62413013942978	2
ENSG00000134255.13	CEPT1	1	111139685	1_68	0	0.0148952017505407	4.8122673127718	1.19551832982418e-06	-0.20100502512559	1
ENSG00000064886.13	CHI3L2	1	111200216	1_69	0	0.0183484981504441	7.11121984659229	2.17622970132929e-06	0.654761904761958	1
ENSG00000162777.16	DENND2D	1	111205506	1_69	0	0.0142349993543205	4.72099825711033	1.1208600687445e-06	0.204968944099381	1
ENSG00000143110.11	C1orf162	1	111473751	1_69	0	0.0142314926379619	4.71219186031465	1.11849364992798e-06	0.0681818181817917	1
ENSG00000121933.18	TMIGD3	1	111488292	1_69	0	0.0141477294766426	4.68115060397361	1.10458582624949e-06	0.1417910447761	1
ENSG00000197852.9	FAM212B	1	111755756	1_69	0	0.0159504621676003	5.76751985561591	1.53434306682931e-06	0.564245810055742	1
ENSG00000064703.11	DDX20	1	111755261	1_69	0	0.0194574088741648	7.63711254525351	2.47841655538154e-06	0.948186528497408	1
ENSG00000143079.14	CTTNBP2NL	1	112395875	1_69	0	0.0148951962724185	5.10978808458329	1.26943136631809e-06	-0.121212121212136	1
ENSG00000134245.17	WNT2B	1	112468622	1_69	0	0.0379168772488718	13.4616440685518	8.51315952624851e-06	1.52027027027044	1
ENSG00000116489.12	CAPZA1	1	112617108	1_69	0	0.0158180774304382	7.33751729255678	1.93581094252285e-06	1.49999999999989	1
ENSG00000007341.18	ST7L	1	112534134	1_69	0	0.46647331558274	20.8621154364033	0.000162309991455358	4.11382113821085	1
ENSG00000155363.18	MOV10	1	112673164	1_69	0	0.0154300769648379	7.3879767299635	1.90131343392378e-06	-1.60283687943294	1
ENSG00000155367.15	PPM1J	1	112706864	1_69	0	0.0248850559420435	10.2613320849507	4.2589492965606e-06	-1.40070209688931	3
ENSG00000184599.13	FAM19A3	1	112709992	1_69	0	0.0168453887644029	6.40774318930993	1.80030563781344e-06	0.71681019324252	2
ENSG00000155380.11	SLC16A1	1	112956760	1_70	0	0.0202251431932078	5.98808431764466	2.01994534045008e-06	0.716831683168382	1
ENSG00000198799.11	LRIG2	1	113072571	1_70	0	0.0240996282097005	7.6212060700465	3.06333260165841e-06	0.829457364341252	1
ENSG00000081026.18	MAGI3	1	113390860	1_70	0	0.0326323346575432	10.4525881747643	5.68894966986986e-06	1.87300070549251	2
ENSG00000116793.15	PHTF1	1	113758713	1_70	0	0.0467976664548839	13.8354849311204	1.07988793476682e-05	2.21333333333361	1
ENSG00000134242.15	PTPN22	1	113874815	1_70	0	0.0284709029837714	9.17694673503028	4.35772237070375e-06	-1.68503937007903	1
ENSG00000188761.11	BCL2L15	1	113863380	1_70	0	0.0210664632400839	6.36750213396438	2.23728254643022e-06	-0.749436705170799	3
ENSG00000134262.12	AP4B1	1	113904943	1_70	0	0.0444276082742916	13.346977892558	9.88999291919537e-06	-1.96653571273502	2
ENSG00000118655.4	DCLRE1B	1	113904412	1_70	0	0.113748157481954	22.301685739983	4.23099164678792e-05	2.70542635658857	1
ENSG00000116774.11	OLFML3	1	113979663	1_70	0	0.0261583448151266	8.38597505348323	3.65867583534974e-06	1.00760456273737	1
ENSG00000175984.14	DENND2C	1	114668786	1_71	0	0.018870127442969	5.58247203483879	1.75695846597092e-06	0.576244708195562	2
ENSG00000213281.4	NRAS	1	114715170	1_71	0	0.0527828508733599	15.2103206128304	1.33903311480397e-05	1.66085946279541	2
ENSG00000009307.15	CSDE1	1	114758064	1_71	0	0.0170239979772954	4.62478497392878	1.313146589082e-06	0.0704225352112734	1
ENSG00000198765.11	SYCP1	1	114854824	1_71	0	0.0193350628500723	5.8089891495917	1.87329536672521e-06	0.62622950819691	1
ENSG00000134198.9	TSPAN2	1	115082460	1_71	0	0.0293928227037529	9.71464742902318	4.76242823207878e-06	-1.3039700545645	2
ENSG00000118729.11	CASQ2	1	115772550	1_72	0	0.0216992037845454	11.4349903551457	4.13846900262885e-06	-1.43119266055002	1
ENSG00000163393.12	SLC22A15	1	115976190	1_72	0	0.012559866771146	6.35152285959451	1.33052489134539e-06	-0.665010058764485	2
ENSG00000173212.4	MAB21L3	1	116106845	1_72	0	0.0229702200086092	11.9654347487865	4.58409641373457e-06	-1.5064599483206	1
ENSG00000116815.15	CD58	1	116571486	1_72	0	0.016782006405144	9.04352289482114	2.53128840912579e-06	-1.06993006993023	1
ENSG00000134247.9	PTGFRN	1	116909755	1_72	0	0.010694871102092	4.86016281956852	8.66934884841892e-07	-0.241457858769819	1
ENSG00000134256.12	CD101	1	117001709	1_72	0	0.0627779943286975	21.4023605338155	2.24093478361594e-05	-2.13541405786401	2
ENSG00000116830.11	TTF2	1	117051665	1_72	0	0.0109207165537166	5.05398570715963	9.20545480501447e-07	-0.332915836191395	2
ENSG00000134253.9	TRIM45	1	117121291	1_72	0	0.0317262970195911	14.9808410272411	7.92712463988404e-06	1.7134327939703	2
ENSG00000198162.12	MAN1A2	1	117367515	1_72	0	0.0290977601718371	14.1721917881101	6.87791313374096e-06	1.6444444444436	1
ENSG00000183508.4	FAM46C	1	117605765	1_72	0	0.0193125579109739	10.3500036624924	3.33380664660801e-06	1.30487804878073	1
ENSG00000065183.15	WDR3	1	117930416	1_72	0	0.0173356104248152	9.34531751543215	2.70204953122627e-06	1.18025751073016	1
ENSG00000177551.5	NHLH2	1	115829569	1_72	0	0.0106555097787783	4.82596628698235	8.57666843954748e-07	0.243437607478259	2
ENSG00000092607.13	TBX15	1	118988780	1_73	0	0.0134292641910413	4.66954168341852	1.04589137077751e-06	0.143646408839775	1
ENSG00000116874.11	WARS2	1	119012523	1_73	0	0.0133833295467531	4.63772832684186	1.03521267819331e-06	0.0522367841437731	3
ENSG00000143067.4	ZNF697	1	119624681	1_73	0	0.0204651139827398	8.58633428075097	2.93077221591265e-06	1.11340206185559	1
ENSG00000131791.7	PRKAB2	1	147166024	1_73	0	0.0135570471725049	4.7574738185293	1.07572588654801e-06	0.225481112659749	2
ENSG00000131778.18	CHD1L	1	147340308	1_73	0	0.019867008583446	8.31017221926117	2.75361113481289e-06	-1.06849315068481	1
ENSG00000162836.11	ACP6	1	147647471	1_73	0	0.0133972074094723	4.64735148197213	1.03843640790398e-06	0.0807287258976641	2
ENSG00000265107.2	GJA5	1	147773193	1_73	0	0.0162482370179617	6.43973341525094	1.74515594281711e-06	-0.722772277227683	1
ENSG00000160716.5	CHRNB2	1	154576404	1_75	0	0.019052850450753	5.05662940995461	1.60687165689985e-06	0.543624161074089	1
ENSG00000163220.10	S100A9	1	153357702	1_75	0	0.0195435261029846	5.29326164251955	1.72538647831793e-06	-0.333333333333348	1
ENSG00000143546.9	S100A8	1	153391654	1_75	0	0.0458759499198863	13.2730923713305	1.01558737246557e-05	1.63020833333328	1
ENSG00000143556.8	S100A7	1	153460264	1_75	0	0.022731520216651	6.70070016732864	2.54043900327481e-06	0.766081871344951	1
ENSG00000188015.9	S100A3	1	153549476	1_75	0	0.020812177565404	5.87877850287353	2.04063215420191e-06	-0.397407326087385	2
ENSG00000196154.11	S100A4	1	153549874	1_75	0	0.0250580835629097	7.60931951893243	3.18019521260718e-06	0.901315789473597	1
ENSG00000196754.10	S100A2	1	153567844	1_75	0	0.0204782708512995	5.72816996692709	1.95645239196445e-06	-0.349286044042574	2
ENSG00000188643.10	S100A16	1	153612510	1_75	0	0.019952013289552	5.48577973676315	1.82551412197831e-06	-0.289594936924403	2
ENSG00000160678.11	S100A1	1	153627648	1_75	0	0.018778419282748	4.92157468505009	1.54142790611987e-06	0.119194299508666	2
ENSG00000189171.14	S100A13	1	153630385	1_75	0	0.0192089821793021	5.13252641985971	1.64435526350355e-06	0.188976377952802	1
ENSG00000143553.10	SNAPIN	1	153658595	1_75	0	0.0291194615686097	9.01178029526076	4.37677318699401e-06	1.11210497083794	2
ENSG00000169418.9	NPR1	1	153678582	1_75	0	0.0582622468946826	15.5280240051772	1.50891066660472e-05	2.05363984674375	1
ENSG00000143554.13	SLC27A3	1	153774305	1_75	0	0.0195991771919216	5.31971112670223	1.73894559404363e-06	-0.247808701008696	2
ENSG00000198837.9	DENND4B	1	153940057	1_75	0	0.0181785563359921	4.61954195137396	1.40061383340611e-06	-0.0889851394243918	2
ENSG00000143570.17	SLC39A1	1	153968263	1_75	0	0.020941397132796	5.93645022725271	2.07344533195417e-06	-0.398373983739697	1
ENSG00000143552.9	NUP210L	1	154155073	1_75	0	0.0181751735602377	4.61781126595604	1.39982856425725e-06	-0.171348314606647	1
ENSG00000143569.18	UBAP2L	1	154219315	1_75	0	0.0658188491462572	16.6836609213298	1.83147816166305e-05	-2.18787442297545	2
ENSG00000143515.16	ATP8B2	1	154309746	1_75	0	0.0697946679818213	17.2408391895158	2.00696940634159e-05	-1.93715422709175	2
ENSG00000160712.12	IL6R	1	154405422	1_75	0	0.0645365902114706	16.4968151299231	1.77568623819443e-05	2.25954198473257	1
ENSG00000169291.9	SHE	1	154501655	1_75	0	0.0275377083348376	8.49010294409617	3.8994275665438e-06	1.43975903614498	1
ENSG00000163239.12	TDRD10	1	154467389	1_75	0	0.0261106504603479	7.99329750845924	3.48099800305134e-06	-1.09433962264189	1
ENSG00000160714.9	UBE2Q1	1	154549918	1_75	0	0.0184726144776831	4.76883290474138	1.46926650362388e-06	0.104738154613441	1
ENSG00000160710.15	ADAR	1	154627302	1_75	0	0.0206906223667781	5.82424226615073	2.00989371218628e-06	-0.354838709677369	1
ENSG00000143603.18	KCNN3	1	154870871	1_76	0	0.0110062061831113	7.18210428859939	1.31840686873814e-06	1.3593750000006	1
ENSG00000163344.5	PMVK	1	154936792	1_76	0	0.0173638363907455	11.2229491651649	3.25022020991005e-06	1.65600000000019	1
ENSG00000163348.3	PYGO2	1	154957827	1_76	0	0.015168058596987	9.32217398341165	2.35834483432619e-06	0.823691460055241	1
ENSG00000160691.18	SHC1	1	154974220	1_76	0	0.0292899253976328	15.5022947626614	7.57311168154621e-06	1.46938775510213	1
ENSG00000173207.12	CKS1B	1	154975020	1_76	0	0.0232942275442994	13.4387854457665	5.22117727859472e-06	1.31343283582167	1
ENSG00000163354.14	DCST2	1	155033615	1_76	0	0.0153821237883256	9.88436532699192	2.53585954982443e-06	1.56062156799381	2
ENSG00000163357.10	DCST1	1	155033615	1_76	0	0.0122223805756371	8.01080193473925	1.6330214981142e-06	1.51145038167907	1
ENSG00000143537.13	ADAM15	1	155060832	1_76	0	0.227117381876256	41.0366309570684	0.00015544694004022	-4.76615416754401	2
ENSG00000169242.11	EFNA1	1	155133751	1_76	1	0.485175185092922	29.1268769281186	0.000235696214033035	-5.89516129032352	1
ENSG00000169241.17	SLC50A1	1	155135691	1_76	0	0.0113544275608665	16.6952085982401	3.16167481098575e-06	4.23335482564398	2
ENSG00000185499.16	MUC1	1	155197995	1_76	0	0.00872104136538054	5.79069541213189	8.42285208124515e-07	1.53535353535367	1
ENSG00000177628.15	GBA	1	155244216	1_76	0	0.00998806629097015	7.45686754143477	1.24221837861858e-06	1.25853658536658	1
ENSG00000143630.9	HCN3	1	155277916	1_76	0	0.0890406245171026	35.0609040809533	5.20680620361645e-05	-5.52142857142788	1
ENSG00000116580.18	GON4L	1	155859720	1_76	0	0.060302554823644	27.1030746060312	2.72592798558886e-05	4.59558823529567	1
ENSG00000143622.10	RIT1	1	155910600	1_76	0	0.0893059540380605	30.7624753722441	4.58207083691746e-05	-4.62411347517895	1
ENSG00000132680.10	KIAA0907	1	155934601	1_76	0	0.0106206517096613	6.33784439394317	1.12267187981553e-06	0.247826086956472	1
ENSG00000163479.13	SSR2	1	156020665	1_76	0	0.0116924537397426	7.31239560882931	1.42601943697873e-06	-0.939285714285853	1
ENSG00000132698.14	RAB25	1	156061029	1_76	0	0.0219814593281858	15.7709081726814	5.78193666404839e-06	-2.96732026143821	1
ENSG00000196189.12	SEMA4A	1	156168070	1_76	0	0.0425618114062194	21.1298354555206	1.49994841586857e-05	2.59459459459501	1
ENSG00000160785.13	SLC25A44	1	156194115	1_76	0	0.0112586796956023	7.07217227713352	1.32800711210308e-06	-0.668808862793236	2
ENSG00000242252.1	BGLAP	1	156240631	1_76	0	0.0110752227648713	7.05527554382227	1.30324646522308e-06	-0.760000000000035	1
ENSG00000160781.15	PAQR6	1	156249659	1_76	0	0.0124392323162137	8.13050237481057	1.68682902559828e-06	0.912000000000027	1
ENSG00000163472.18	TMEM79	1	156283240	1_76	0	0.0117090619018115	7.68227954839561	1.50027998030563e-06	-0.933823529411644	1
ENSG00000198715.11	GLMP	1	156305490	1_76	0	0.0209316059376193	13.0215739377309	4.545965514488e-06	1.46774193548428	1
ENSG00000163468.14	CCT3	1	156364325	1_76	0	0.0128922960661083	8.59433593024119	1.84800312397655e-06	1.04999999999983	1
ENSG00000132677.12	RHBG	1	156370422	1_77	0	0.0158181160089319	6.72085489387681	1.77312511283989e-06	-0.76642335766396	1
ENSG00000198952.8	SMG5	1	156765602	1_77	0	0.0576217082488985	18.8180624694729	1.80851094188421e-05	-2.03571428571429	1
ENSG00000163382.11	NAXE	1	156590832	1_77	0	0.0126123035544795	4.61737649976287	9.71291993267331e-07	0.0215827338129474	1
ENSG00000160818.16	GPATCH4	1	156601451	1_77	0	0.0218837218388674	9.74106490178641	3.55539394441096e-06	1.14666666666701	1
ENSG00000132692.18	BCAN	1	156640896	1_77	0	0.0411326758606955	15.6416559672075	1.07307431129586e-05	-1.6428571428577	1
ENSG00000143320.8	CRABP2	1	156705979	1_77	0	0.0127467958306072	4.71583093493169	1.00258075119228e-06	-0.100628930817654	1
ENSG00000143303.11	RRNAD1	1	156728106	1_77	0	0.121449214432502	25.9575895946415	5.25798299586453e-05	2.45596868884598	1
ENSG00000143314.12	MRPL24	1	156720447	1_77	0	0.0371963782348398	14.6977209724756	9.11823454279467e-06	1.71072559400846	2
ENSG00000143294.14	PRCC	1	156750590	1_77	0	0.0196246695000091	8.72641424354371	2.85626357972742e-06	-1.03199999999983	1
ENSG00000143321.18	HDGF	1	156765959	1_77	0	0.0146288415384188	5.99461815401965	1.46262019544811e-06	-0.587786259541966	1
ENSG00000198400.11	NTRK1	1	156815564	1_77	0	0.0188368043893191	8.34506682208636	2.62178546864315e-06	1.1964042145937	2
ENSG00000027869.11	SH2D2A	1	156817136	1_77	0	0.048570195171553	17.2050357794541	1.39375209857337e-05	-2.01360544217707	1
ENSG00000187800.13	PEAR1	1	156893825	1_77	0	0.0137082132410924	5.39093340560113	1.23255107314423e-06	0.750000000000077	1
ENSG00000160838.13	LRRC71	1	156920880	1_77	0	0.139958301827156	27.3430226543485	6.38271263993207e-05	3.25294117647054	1
ENSG00000132694.18	ARHGEF11	1	157044910	1_77	0	0.155425630500109	28.3762646896902	7.35593647219354e-05	-3.2926829268292	1
ENSG00000183853.17	KIRREL	1	157995066	1_77	0	0.0129494075817571	4.8622201979728	1.05013378080627e-06	0.220588235294144	1
ENSG00000158473.6	CD1D	1	158180338	1_78	0	0.0186117612162516	8.3342538232699	2.58710646086915e-06	0.963730569948062	1
ENSG00000163563.7	MNDA	1	158829124	1_78	0	0.0139115645535189	5.62871261325996	1.3060059521419e-06	-0.705479452054413	1
ENSG00000163565.18	IFI16	1	159000146	1_78	0	0.0929180230296268	23.4703495267344	3.63730419773921e-05	-2.4760000000004	1
ENSG00000163568.14	AIM2	1	159146891	1_78	0	0.0187094220706114	8.38296400398708	2.61588157768629e-06	-0.989074801548863	2
ENSG00000213088.9	ACKR1	1	159202320	1_78	0	0.0428101797561243	16.1182509751902	1.15086682389415e-05	2.11999999999978	1
ENSG00000179639.10	FCER1A	1	159289890	1_78	0	0.0124799178512796	4.62047574750649	9.61741877724214e-07	-0.17886178861786	1
ENSG00000158716.8	DUSP23	1	159781012	1_78	0	0.0124781383567421	4.61915210716106	9.61329270710551e-07	-0.0117647058823498	1
ENSG00000181036.13	FCRL6	1	159765212	1_78	0	0.0144564038323843	5.98550982682333	1.4431834014254e-06	-0.577464788732454	1
ENSG00000158714.10	SLAMF8	1	159836459	1_78	0	0.0125213956541683	4.6512714602689	9.71369652400354e-07	0.0844608700424731	2
ENSG00000188004.9	C1orf204	1	159855271	1_78	0	0.0125059956491385	4.63984929405438	9.67792502695305e-07	-0.100046341253301	2
ENSG00000243284.1	VSIG8	1	159862185	1_78	0	0.0129489045717663	4.96289716665537	1.07183617943709e-06	-0.292120313096353	2
ENSG00000213085.9	CFAP45	1	159899758	1_78	0	0.0137854721227624	5.54414987257602	1.27472561190209e-06	-0.463302752293472	1
ENSG00000158710.14	TAGLN2	1	159926113	1_78	0	0.0125514830569665	4.67354694235879	9.78366917339993e-07	0.115436241610709	1
ENSG00000158764.6	ITLN2	1	160954636	1_79	0	0.00330478817002067	5.71681628978372	3.15106940718493e-07	0.128787878787855	1
ENSG00000085552.16	IGSF9	1	159945134	1_79	0	0.010633064731559	16.9329885731039	3.0029781943153e-06	1.7461139896378	1
ENSG00000143315.6	PIGM	1	160010293	1_79	0	0.00397929822083309	7.6609675580805	5.08452300377433e-07	-0.845119862977287	2
ENSG00000162728.4	KCNJ9	1	160081123	1_79	0	0.00569149649836798	10.6998341622851	1.01569572639998e-06	-1.32800000000001	1
ENSG00000162729.13	IGSF8	1	160101153	1_79	0	0.00354688777204515	6.65576828822433	3.93736563788528e-07	0.602187411814742	2
ENSG00000143318.12	CASQ1	1	160193656	1_79	0	0.00397028171239078	7.66335767390814	5.07458492389997e-07	0.883720930232408	1
ENSG00000132716.18	DCAF8	1	160262886	1_79	0	0.00645731687665685	11.872219215897	1.27862770829397e-06	-1.32000000000015	1
ENSG00000162735.18	PEX19	1	160285766	1_79	0	0.00472448078569132	9.24254024850289	7.28292006188278e-07	1.02484858624564	2
ENSG00000122218.14	COPA	1	160342055	1_79	0	0.00387115742195121	7.32730006125024	4.73091248977975e-07	0.806451612903495	1
ENSG00000162736.15	NCSTN	1	160342711	1_79	0	0.00781831951574219	13.8605805375506	1.80740276058255e-06	-1.43843481125537	2
ENSG00000162738.5	VANGL2	1	160549450	1_79	0	0.00298306086189581	5.08898077912686	2.53193778693954e-07	0.227272727272804	1
ENSG00000066294.14	CD84	1	160579090	1_79	0	0.0033277838955893	6.15182412169474	3.41443722012001e-07	0.67392774197104	2
ENSG00000158769.17	F11R	1	161021779	1_79	0	0.00486442468010773	9.24979366936713	7.50453235004648e-07	-1.20458551367494	3
ENSG00000215845.10	TSTD1	1	161038745	1_79	0	0.00413263552826804	7.66541478624867	5.28351409919816e-07	0.580488476587081	4
ENSG00000158773.14	USF1	1	161067252	1_79	0	0.00285596127222343	5.16596855889908	2.46073121365973e-07	-0.883870967741572	1
ENSG00000162755.13	KLHDC9	1	161098329	1_79	0	0.003017502446647	6.50398358013838	3.27331026669438e-07	1.05163058160631	2
ENSG00000158793.13	NIT1	1	161118210	1_79	0	0.0100919873077808	16.8569909434983	2.83737576344982e-06	-1.86486486486558	1
ENSG00000158796.16	DEDD	1	161132100	1_79	0	0.00315511528236001	7.06567256541623	3.71816660128035e-07	1.05468749999982	1
ENSG00000143222.11	UFC1	1	161158854	1_79	0	0.00493549048929687	10.1103045372738	8.3225164513918e-07	1.16387337057811	1
ENSG00000158850.14	B4GALT3	1	161177981	1_79	0	0.0100744054131003	15.3516463006062	2.57949378038975e-06	-2.38474108734091	2
ENSG00000158864.12	NDUFS2	1	161196933	1_79	0	0.291908493575171	39.7428590785144	0.000193493305602006	-3.95530726256901	1
ENSG00000158859.9	ADAMTS4	1	161198399	1_79	0	0.0209027216876739	25.8557151268511	9.01404035112411e-06	3.06763285024241	1
ENSG00000158869.10	FCER1G	1	161218797	1_79	0	0.00338693695331715	7.02274568308359	3.96710923958575e-07	1.25386996904007	1
ENSG00000248485.1	PCP4L1	1	161259053	1_79	0	0.00376840437332149	7.09533157515467	4.45954242840351e-07	-0.531400966183618	1
ENSG00000158887.15	MPZ	1	161309728	1_79	0	0.00591875921509932	11.9762659546108	1.18225785948818e-06	-1.87437185929758	1
ENSG00000143252.14	SDHC	1	161314507	1_79	0	0.00406732119455766	9.63595351424774	6.53677101227083e-07	-1.69824561403443	1
ENSG00000143226.13	FCGR2A	1	161505171	1_79	0	0.0409826615040451	24.2684780268661	1.65883353101958e-05	-0.0326086956521706	1
ENSG00000203747.10	FCGR3A	1	161551141	1_79	0	0.00804816512497664	13.1436925518484	1.76430788747271e-06	0.24757281553392	1
ENSG00000162747.9	FCGR3B	1	161675081	1_79	0	0.00521840351053793	12.0331132571028	1.04731124745344e-06	-0.389830508474525	1
ENSG00000162746.14	FCRLB	1	161715191	1_79	0	0.00872046778848934	16.0043230645524	2.32775462016122e-06	1.89921109152457	3
ENSG00000118217.5	ATF6	1	161766683	1_79	0	0.00294868084514843	5.02852054125479	2.47302269950688e-07	-0.261682242990846	1
ENSG00000198929.12	NOS1AP	1	162267300	1_79	0	0.00433358324531485	8.85040438281519	6.39691181140301e-07	1.12925170067976	1
ENSG00000239887.4	C1orf226	1	162267300	1_79	0	0.00433358324531485	8.85040438281519	6.39691181140301e-07	1.12925170067976	1
ENSG00000117143.13	UAP1	1	162561114	1_80	0	0.0131744597554022	6.75263846073084	1.48376942881865e-06	-0.719047619047307	1
ENSG00000162733.16	DDR2	1	162631124	1_80	0	0.0118683887707081	5.78364872642177	1.14486367894298e-06	-0.515254237287878	1
ENSG00000132196.13	HSD17B7	1	162710221	1_80	0	0.0109493003023973	5.0358790078407	9.19648273652558e-07	0.357858895215222	5
ENSG00000117152.13	RGS4	1	163069063	1_80	0	0.0186590637654822	9.98731302577292	3.1081260001956e-06	1.17322834645697	1
ENSG00000143248.12	RGS5	1	163118732	1_80	0	0.0104662665143809	4.61742668742725	8.06031294448164e-07	0.0257956739504569	2
ENSG00000162761.14	LMX1A	1	165357021	1_81	0	0.0248929521781659	6.29599009665524	2.61396968477817e-06	0.656249999999972	1
ENSG00000143149.12	ALDH9A1	1	165698544	1_81	0	0.0262595105066322	6.79467271293388	2.97587903821763e-06	0.705125353891088	2
ENSG00000143179.14	UCK2	1	165903668	1_81	0	0.0231356488859844	5.61330307129196	2.16600912233815e-06	-0.64044943820197	1
ENSG00000143195.12	ILDR2	1	166975572	1_83	0	0.00919873611409616	12.2056910532305	1.87262423218059e-06	1.58974358974418	1
ENSG00000143194.12	MAEL	1	166975572	1_83	0	0.00919873611409616	12.2056910532305	1.87262423218059e-06	1.58974358974418	1
ENSG00000143157.11	POGK	1	166839016	1_83	0	0.00694184329655545	9.65812186449792	1.11822086699435e-06	-1.1732283464564	1
ENSG00000152382.5	TADA1	1	166862708	1_83	0	0.00558794169180621	7.66201260725471	7.14093094905072e-07	-0.889254026801385	2
ENSG00000198842.9	DUSP27	1	167094415	1_83	0	0.00864270569192804	11.6486520940215	1.67913457571742e-06	1.47524752475285	1
ENSG00000143167.11	GPA33	1	167067788	1_83	0	0.00566967280374964	7.81080809969125	7.3860810677864e-07	0.830783240933563	3
ENSG00000143190.21	POU2F1	1	167221225	1_83	0	0.0284272435781782	22.7303020092509	1.07770540858036e-05	2.15756302521126	1
ENSG00000143162.7	CREG1	1	167544411	1_83	0	0.00709551899668748	9.87826835419064	1.16902848310517e-06	-1.12152973324741	3
ENSG00000198771.10	RCSD1	1	167630346	1_83	0	0.00598421068405952	8.30559380648547	8.28967813503493e-07	0.923529411764736	1
ENSG00000197965.11	MPZL1	1	167721863	1_83	0	0.0057989871848867	8.00757576907455	7.74485535748496e-07	-0.918113958754402	2
ENSG00000143199.17	ADCY10	1	167895311	1_83	0	0.00472357613422403	6.11413994488463	4.81688635604898e-07	-0.599078341014014	1
ENSG00000143158.10	MPC2	1	167936749	1_83	0	0.00401757609909903	4.61737392088465	3.09399254551584e-07	0.0137614678899001	1
ENSG00000143147.14	GPR161	1	168137980	1_83	0	0.00541323736156385	7.36875013523738	6.65290016847001e-07	0.840490797545866	1
ENSG00000143155.12	TIPRL	1	168173653	1_83	0	0.0167679798830501	17.8372803924601	4.98849440080549e-06	1.80919349626844	2
ENSG00000143178.12	TBX19	1	168304933	1_83	0	0.00401856762081843	4.61979167451276	3.0963766095908e-07	-0.00696055684454874	1
ENSG00000143196.4	DPT	1	168729632	1_83	0	0.00641857730946616	8.94642264256512	9.57741470961902e-07	-1.03030303030277	1
ENSG00000143153.12	ATP1B1	1	169105910	1_83	0	0.00500190426040192	6.61623076866277	5.51958117810707e-07	0.66148184818427	2
ENSG00000143156.13	NME7	1	169367882	1_83	0	0.00534582337374856	7.20587583624788	6.42482770547957e-07	0.698312236286662	1
ENSG00000117475.13	BLZF1	1	169368400	1_83	0	0.00436016636407688	5.37113723692821	3.90597460134683e-07	0.500000000000095	1
ENSG00000117477.12	CCDC181	1	169435807	1_83	0	0.00492663290169537	6.60072537793022	5.42377884516681e-07	-0.782383419688951	1
ENSG00000198734.10	F5	1	169586812	1_83	0	0.00554559989818848	7.71912120587251	7.13964303974367e-07	-1.03703703703684	1
ENSG00000000460.16	C1orf112	1	169829604	1_83	0	0.00606593524381827	7.92913246775675	8.02201645997455e-07	0.311248031707911	2
ENSG00000188404.8	SELL	1	169710412	1_83	0	0.0075525532795796	9.7433837999145	1.22733667915751e-06	0.794326241134938	1
ENSG00000007908.15	SELE	1	169764425	1_83	0	0.0100260809594054	13.4103954721333	2.24250230500612e-06	1.89592123769251	1
ENSG00000000457.13	SCYL3	1	169893652	1_83	0	0.0156261244512106	17.1633459971186	4.47314876578485e-06	2.10194174757237	1
ENSG00000075945.12	KIFAP3	1	170084466	1_83	0	0.0146102487127684	16.4383215361834	4.0056701646863e-06	-1.95263157894796	1
ENSG00000120370.12	GORAB	1	170532434	1_83	0	0.00932978734006518	12.4829865860688	1.9424522610689e-06	-1.40531561461783	1
ENSG00000116132.11	PRRX1	1	170663667	1_84	0	0.0124250309447383	7.96174459599436	1.64993116699189e-06	-0.971428571428663	1
ENSG00000007933.12	FMO3	1	171090188	1_84	0	0.00871887232869184	4.70909219988764	6.84790327649131e-07	-0.150422908494659	3
ENSG00000094963.13	FMO2	1	171185964	1_84	0	0.00876379514229797	4.76293191725687	6.96188261579994e-07	0.175999999999978	1
ENSG00000076258.9	FMO4	1	171314054	1_84	0	0.0649228638154636	23.150531439393	2.5067945359096e-05	-2.11600000000124	1
ENSG00000034971.16	MYOC	1	171652835	1_84	0	0.0158904765882449	9.92974896315223	2.6316934373988e-06	-1.24264705882417	1
ENSG00000117533.14	VAMP4	1	171742440	1_84	0	0.00863023329713641	4.6648531676338	6.71460732417657e-07	-0.093043697514711	2
ENSG00000010165.19	METTL13	1	171781437	1_84	0	0.00873043271973439	4.82568217273215	7.02675142783323e-07	-0.266836184374206	2
ENSG00000197959.13	DNM3	1	171840580	1_84	0	0.0133003776389591	8.65118982544218	1.91911022407228e-06	-1.32067510548523	1
ENSG00000135845.9	PIGC	1	172443855	1_84	0	0.00863105316542023	4.62354162805463	6.65577557320632e-07	-0.00800000000000317	1
ENSG00000094975.13	SUCO	1	172532059	1_84	0	0.0104040193634581	6.06086127549738	1.05170902596041e-06	-0.505849262338229	2
ENSG00000162753.11	SLC9C2	1	173604513	1_85	0	0.0168714364783126	4.73487877232567	1.33235829744322e-06	0.415584415584404	1
ENSG00000117586.10	TNFSF4	1	173202534	1_85	0	0.078689398620891	18.8561474082724	2.47473839562324e-05	2.86524822695036	1
ENSG00000117592.8	PRDX6	1	173476539	1_85	0	0.01705533914826	4.91978183625819	1.39947875565543e-06	-0.419889502762406	1
ENSG00000076321.10	KLHL20	1	173714815	1_85	0	0.0190823678903003	5.68058183590888	1.8079449009085e-06	0.398437500000083	1
ENSG00000117601.13	SERPINC1	1	173916899	1_85	0	0.0168565770041706	4.73692029053102	1.33175878779716e-06	0.283902991985286	2
ENSG00000135870.11	RC3H1	1	174023397	1_85	0	0.0168563415690579	4.67852508127537	1.31532292825495e-06	-0.119791666666601	1
ENSG00000152061.23	RABGAP1L	1	174097622	1_85	0	0.0236933459103853	8.2699171538803	3.26804222654761e-06	-1.46511627906939	1
ENSG00000120333.4	MRPS14	1	175023749	1_85	0	0.0190248358900206	5.88857542899415	1.86849210538588e-06	0.594470046083313	1
ENSG00000116147.16	TNR	1	175744070	1_86	0	0.018483643966167	4.75463368475483	1.46576640289796e-06	-0.135531135531053	1
ENSG00000143207.19	RFWD2	1	176207223	1_86	0	0.0190232754960796	5.02240485832569	1.59351854283534e-06	0.464627861569088	2
ENSG00000075391.16	RASAL2	1	178093563	1_87	0	0.019595351641153	5.38269949105936	1.75919224287345e-06	-0.514451353987404	2
ENSG00000143340.6	FAM163A	1	179743304	1_89	0	0.0174640139714802	5.91789398847576	1.72373840079523e-06	-0.638157894736954	1
ENSG00000116199.11	FAM20B	1	179025509	1_89	0	0.0366804893868109	12.843105064335	7.85715394376032e-06	2.04627864297448	2
ENSG00000186283.13	TOR3A	1	179073092	1_89	0	0.0246216391763298	9.11664034241109	3.74379353555411e-06	1.5692658518714	2
ENSG00000143322.19	ABL2	1	179278359	1_89	0	0.0292803735610464	10.7343266776578	5.24217514298792e-06	-1.84251968503966	1
ENSG00000057252.12	SOAT1	1	179293868	1_89	0	0.0152701444122447	4.66997479648108	1.18937220914671e-06	0.0104543524775068	2
ENSG00000162782.15	TDRD5	1	179587713	1_89	0	0.0151922120572282	4.62243697814097	1.17125678057759e-06	-0.204338117442278	2
ENSG00000169905.12	TOR1AIP2	1	179874156	1_89	0	0.0284023843410284	10.4501647350089	4.95037435546782e-06	-1.27835051546423	1
ENSG00000143337.18	TOR1AIP1	1	179883025	1_89	0	0.0174953442333732	5.93454519692383	1.73168956233124e-06	0.472081218274368	1
ENSG00000135837.15	CEP350	1	179954679	1_89	0	0.0229977650580135	8.4805374133588	3.25288801971612e-06	-1.03524800213618	2
ENSG00000116260.16	QSOX1	1	180154450	1_89	0	0.0253005083098141	9.37046527408393	3.95412603255308e-06	-1.10207667208704	2
ENSG00000135823.13	STX6	1	180951397	1_89	0	0.0229267715129003	8.45173422888045	3.23183247249363e-06	0.978723404255199	1
ENSG00000198216.10	CACNA1E	1	181764124	1_90	0	0.0196547254871418	6.87935360941752	2.25514630021648e-06	-0.909090909091203	1
ENSG00000135821.17	GLUL	1	182392343	1_90	0	0.039640454349637	13.4334472507586	8.88149761498996e-06	-1.66442953020136	1
ENSG00000203730.2	TEDDM1	1	182400603	1_90	0	0.0168542860413896	5.44939924938167	1.53186006142423e-06	-0.565789473684174	1
ENSG00000135862.5	LAMC1	1	183024303	1_91	0	0.017729759801519	5.30602218733575	1.56903278821478e-06	-0.241935483870948	1
ENSG00000058085.14	LAMC2	1	183186170	1_91	0	0.0169889409985196	4.90909340378482	1.39100185454779e-06	0.189938521681761	2
ENSG00000157064.10	NMNAT2	1	183417693	1_91	0	0.028737186024097	9.80726560105425	4.7005890215525e-06	1.32592592592577	1
ENSG00000116698.21	SMG7	1	183472962	1_91	0	0.0370183909692148	12.1770886194211	7.51832525610865e-06	1.55038759689909	1
ENSG00000116701.14	NCF2	1	183360126	1_91	0	0.0206649990981466	6.73175956656742	2.32019289444194e-06	0.869346733667967	1
ENSG00000162704.15	ARPC5	1	183635017	1_91	0	0.0221718838870244	7.38735943823501	2.73181906526778e-06	-1.2125984251965	1
ENSG00000198756.10	COLGALT2	1	183942035	1_91	0	0.0211633160072647	6.95367939186909	2.45447427962256e-06	0.819444444444624	1
ENSG00000198860.11	TSEN15	1	184051811	1_91	0	0.0181016552659972	5.49912145501767	1.66024318836131e-06	-0.465648854961645	1
ENSG00000135842.16	FAM129A	1	184973795	1_92	0	0.0178909521444981	5.76503031739909	1.72026421468999e-06	-0.812380454788671	2
ENSG00000121481.10	RNF2	1	185064348	1_92	0	0.165586221924287	26.9013572095221	7.42948130320137e-05	3.15384615384646	1
ENSG00000121486.11	TRMT1L	1	185156912	1_92	0	0.0168570057945416	5.21138504373221	1.46518918357792e-06	-0.328467153284864	1
ENSG00000116679.15	IVNS1ABP	1	185317057	1_92	0	0.0161550738864328	4.81599546904468	1.29764268791204e-06	0.185185185185235	1
ENSG00000047410.13	TPR	1	186376149	1_92	0	0.0318168882104049	11.1339482830363	5.9083607895958e-06	-1.73964497041459	1
ENSG00000157181.15	C1orf27	1	186376034	1_92	0	0.0382127209773512	12.8497864663659	8.1896243117198e-06	-1.84470688229665	3
ENSG00000262180.1	OCLM	1	186400270	1_92	0	0.0193251573175526	6.48251064041178	2.08942305216516e-06	-0.994000753202554	2
ENSG00000073756.11	PTGS2	1	186680089	1_92	0	0.024394175054943	8.65262440341109	3.52041687178281e-06	0.927710843373431	1
ENSG00000116711.9	PLA2G4A	1	186828347	1_92	0	0.0420448551857133	13.746907807964	9.64002114911016e-06	1.6432160804022	1
ENSG00000090104.11	RGS1	1	192575969	1_96	0	0.0312003707238483	11.1106205199344	5.78173489657504e-06	-1.33950617283979	1
ENSG00000116747.12	TROVE2	1	193058991	1_96	0	0.0175884912979233	5.76614473507118	1.69150868948356e-06	-0.500000000000001	1
ENSG00000116750.13	UCHL5	1	193058704	1_96	0	0.016055185936754	4.91808019431452	1.31695535086123e-06	0.280936454849408	1
ENSG00000023572.8	GLRX2	1	193106283	1_96	0	0.0157184876279113	4.72109741754868	1.23769553760033e-06	-0.0185487205358391	2
ENSG00000134371.10	CDC73	1	193121735	1_96	0	0.0157352000733806	4.73097325508125	1.24160332756002e-06	-0.0902255639097607	1
ENSG00000162687.16	KCNT2	1	196608415	1_98	0	0.0140070490799622	4.63815368172118	1.08355732041757e-06	-0.051724137931043	1
ENSG00000000971.15	CFH	1	196651341	1_98	0	0.0170484741252732	6.46415038859781	1.83804894577588e-06	-0.766683019159976	2
ENSG00000177888.7	ZBTB41	1	197188764	1_98	0	0.0404341619001851	14.5277458531857	9.79730853565811e-06	-1.64364400174174	2
ENSG00000213047.12	DENND1B	1	197774968	1_99	0	0.014938690995545	12.5863118203389	3.1359644921797e-06	-2.62698412698428	1
ENSG00000203724.10	C1orf53	1	197902363	1_99	0	0.0126727054001744	5.48028822295852	1.15833144015876e-06	-1.02857142857142	1
ENSG00000081237.18	PTPRC	1	198638643	1_99	0	0.0246469414153017	10.3695016772205	4.26266324773298e-06	1.18599562363175	1
ENSG00000163362.10	C1orf106	1	200890285	1_102	0	0.0106942387895123	14.6990029365169	2.62178973882706e-06	-1.92307692307705	1
ENSG00000118193.11	KIF14	1	200620641	1_102	0	0.00468282133104048	5.87937639216738	4.59196910827046e-07	0.0627566145105903	3
ENSG00000118197.13	DDX59	1	200669007	1_102	0	0.0106826879637119	17.9387548291657	3.19619260966204e-06	-2.91169889498866	2
ENSG00000118200.14	CAMSAP2	1	200740002	1_102	0	0.00395127471343626	4.94974447516301	3.26197110974239e-07	0.579759862779112	1
ENSG00000116852.14	KIF21B	1	201025423	1_102	0	0.00397173736711765	8.47277215690512	5.61262667889555e-07	2.10106382978718	1
ENSG00000116857.16	TMEM9	1	201134854	1_102	0	0.00466519137682453	6.1479983019209	4.78369309052375e-07	-0.587672401502931	2
ENSG00000081277.12	PKP1	1	201281224	1_102	0	0.00711042606581069	10.3575147218988	1.22831933978697e-06	-1.30882352941187	1
ENSG00000159176.13	CSRP1	1	201509157	1_102	0	0.00510377681897356	6.88348034341318	5.85949053664666e-07	-0.982738308744902	2
ENSG00000198700.9	IPO9	1	201531007	1_102	0	0.0152835274194496	17.229029791778	4.39181995818925e-06	-1.80210375071601	3
ENSG00000198892.6	SHISA4	1	201888432	1_102	0	0.00428326190141914	5.38351986428093	3.84592716950609e-07	0.444444444444435	1
ENSG00000134375.10	TIMM17A	1	201955621	1_102	0	0.00412289204669303	5.0420672080861	3.46713457829943e-07	-0.28749999999997	1
ENSG00000176393.10	RNPEP	1	201995054	1_102	0	0.00417422684974333	5.15974750822346	3.59223386539063e-07	0.318007662835292	1
ENSG00000170075.8	GPR37L1	1	202123232	1_102	0	0.00448896890173545	5.82506434625215	4.36121432041861e-07	-0.526315789473743	1
ENSG00000143862.7	ARL8A	1	202144707	1_102	0	0.00396190123647999	4.66778289957364	3.08442631243074e-07	0.109375000000028	1
ENSG00000133067.17	LGR6	1	202194388	1_102	0	0.00723648439596547	10.2308537038865	1.23480849918409e-06	1.16265060240936	1
ENSG00000077152.9	UBE2T	1	202339980	1_102	0	0.0066354958426107	9.39148004290211	1.0393636569648e-06	-1.12800000000011	1
ENSG00000077157.21	PPP1R12B	1	202348568	1_102	0	0.00401367888314519	4.7906744476146	3.20700316333605e-07	-0.180672268907462	1
ENSG00000117139.16	KDM5B	1	202808833	1_102	0	0.00397859782002286	4.7069126465463	3.12339049561972e-07	0.142857142857217	1
ENSG00000117153.15	KLHL12	1	202940534	1_102	0	0.0128369600652959	15.5318934656193	3.32542148800949e-06	1.62195121951185	1
ENSG00000159346.12	ADIPOR1	1	202958751	1_102	0	0.00995291836459278	13.1843869323634	2.18862062519834e-06	1.42885375494046	1
ENSG00000163444.11	TMEM183A	1	203025140	1_102	0	0.00401762114819204	4.79521342023235	3.21319459733138e-07	-0.217741935483784	1
ENSG00000143847.15	PPFIA4	1	203027461	1_102	0	0.00414694696794493	5.08857973345639	3.51953404886886e-07	-0.339101684448181	2
ENSG00000163485.16	ADORA1	1	203042352	1_102	0	0.0191797129721381	19.2270697968603	6.15056924127368e-06	1.89898456018178	2
ENSG00000133055.8	MYBPH	1	203175705	1_102	0	0.0058228615302699	8.2331776752516	7.99583927766558e-07	-0.915958689960736	2
ENSG00000133063.15	CHIT1	1	203274075	1_102	0	0.00510214740930448	7.01049324771844	5.96570374798492e-07	0.743169398906888	1
ENSG00000122176.10	FMOD	1	203351950	1_102	0	0.00428839885311405	5.39862189289396	3.86134128356703e-07	0.433878157503415	1
ENSG00000170498.8	KISS1	1	204191322	1_103	0	0.0225828520951917	6.14868891363477	2.31590860643393e-06	-0.789062500000228	1
ENSG00000188783.5	PRELP	1	203475432	1_103	0	0.0192896075980435	4.68068917163105	1.50589017811389e-06	0.15789473684219	1
ENSG00000188770.9	OPTC	1	203493789	1_103	0	0.022909540128858	6.28253740245913	2.40055444289555e-06	-0.644200885141277	2
ENSG00000257315.2	ZBED6	1	203794817	1_103	0	0.0641479027407788	15.9487721408703	1.70635669584434e-05	-1.8582163853722	2
ENSG00000182004.12	SNRPE	1	203861428	1_103	0	0.0308832028939435	9.07066229105518	4.67220014205346e-06	1.10994764397956	1
ENSG00000143842.14	SOX13	1	204072748	1_103	0	0.0197039817229018	4.87851811898891	1.60325286207453e-06	0.166764739103497	2
ENSG00000143845.14	ETNK2	1	204151824	1_103	0	0.020068251277151	5.04905710259981	1.68997359186845e-06	0.441988950276124	1
ENSG00000158615.8	PPP1R15B	1	204412110	1_103	0	0.0206687388309608	5.32358710923353	1.83517907174504e-06	-0.594117647058774	1
ENSG00000133056.13	PIK3C2B	1	204495022	1_103	0	0.0367762150368651	10.7057680834757	6.5666665972732e-06	1.31974576969635	2
ENSG00000198625.12	MDM4	1	204517077	1_103	0	0.0288202815066922	8.42442962447675	4.04947601298826e-06	1.04511278195482	1
ENSG00000184144.11	CNTN2	1	204991802	1_104	0	0.0255216978941465	9.84867611032483	4.1922533873444e-06	-1.36306399082414	3
ENSG00000174529.7	TMEM81	1	205085278	1_104	0	0.0156640609670706	5.52997167359996	1.4447322821596e-06	-0.699186991869834	1
ENSG00000133059.16	DSTYK	1	205210869	1_104	0	0.0162467348700841	5.86841597731892	1.59018293928759e-06	0.768000000000059	1
ENSG00000163545.8	NUAK2	1	205321666	1_104	0	0.0151069731043372	5.3279435075454	1.34244707490229e-06	0.394679920305859	2
ENSG00000162873.14	KLHDC8A	1	205357695	1_104	0	0.0150652001014467	5.14519827159585	1.29281721105474e-06	-0.393700787401521	1
ENSG00000117266.15	CDK18	1	205504306	1_104	0	0.0410353533985703	14.8878327790105	1.01894270798325e-05	1.83201813352614	2
ENSG00000174514.12	MFSD4A	1	205570961	1_104	0	0.0174501212337299	6.34983734273615	1.84808164926883e-06	-0.441558441558375	1
ENSG00000158711.13	ELK4	1	205599262	1_104	0	0.0142441317100942	4.67124701781433	1.10975962393269e-06	0.0540540540540741	1
ENSG00000158715.5	SLC45A3	1	205680045	1_104	0	0.0189546683950467	7.18670381146921	2.27198805143381e-06	0.771855011456747	2
ENSG00000069275.12	NUCKS1	1	205750404	1_104	0	0.663678004707463	21.6538164035496	0.000239691139733635	-3.84799999999966	1
ENSG00000117280.12	RAB29	1	205775418	1_104	0	0.0290056786593049	12.1360331062434	5.87110556696269e-06	2.38194444444393	1
ENSG00000133065.10	SLC41A1	1	205813590	1_104	0	0.0359622221653564	12.9863953713021	7.78924288189739e-06	2.74603174603096	1
ENSG00000162877.12	PM20D1	1	205850526	1_104	0	0.0142235016482718	4.81859336964651	1.14310707232715e-06	0.550847457627177	1
ENSG00000174502.18	SLC26A9	1	205943691	1_104	0	0.0245623874198222	9.98522798116504	4.09061557697391e-06	-1.31140350877119	1
ENSG00000263528.7	IKBKE	1	206467517	1_105	0	0.0458253318175412	20.7643637889833	1.58702713713211e-05	-2.06886585496112	2
ENSG00000266094.7	RASSF5	1	206508423	1_105	0	0.014657480393973	10.7482831401355	2.62759560010352e-06	-1.47140649149957	1
ENSG00000143486.15	EIF2D	1	206605289	1_105	0	0.0128828982135732	10.4575721523847	2.24700764881948e-06	1.71034482758633	1
ENSG00000162889.10	MAPKAPK2	1	206694900	1_105	0	0.0093242542249482	9.69051684077241	1.50702741288763e-06	-2.64052287581748	1
ENSG00000162896.5	PIGR	1	206945992	1_105	0	0.0123551807246551	9.59892390531839	1.97802491139351e-06	-1.63374325342239	2
ENSG00000123836.14	PFKFB2	1	207034990	1_105	0	0.00811170574475539	4.84918301036928	6.56055934796316e-07	0.857142857142828	1
ENSG00000180667.10	YOD1	1	207044014	1_105	0	0.0153010980307582	12.1153930028349	3.09186276860982e-06	2.08730158730119	1
ENSG00000196352.14	CD55	1	207321071	1_105	0	0.00813026194167654	4.95717783233626	6.72200981843089e-07	-0.529411764705794	1
ENSG00000117335.19	CD46	1	207749736	1_105	0	0.00859161728799296	5.37139171676513	7.69700651038936e-07	0.294565880638179	2
ENSG00000174059.16	CD34	1	207911570	1_105	0	0.0504640965703032	20.8476784208175	1.75468962272088e-05	2.09409190372022	1
ENSG00000008118.9	CAMK1G	1	209583074	1_106	0	0.0114446864613638	7.75675446384295	1.48062149201038e-06	-0.903185855267021	2
ENSG00000196878.14	LAMB3	1	209675255	1_106	0	0.00833007853599621	5.77683464630896	8.025999681975e-07	0.973856209150409	1
ENSG00000123689.5	G0S2	1	209675255	1_106	0	0.00839651829955024	5.7289590636814	8.02296806304103e-07	0.91767668582547	2
ENSG00000009790.14	TRAF3IP3	1	209760788	1_106	0	0.0127455182529133	10.2616469121707	2.18139680144142e-06	1.68965517241344	1
ENSG00000117597.17	DIEXF	1	209827888	1_106	0	0.00910920752103395	5.89851824795065	8.96156024937673e-07	0.636935136269408	2
ENSG00000082497.11	SERTAD4	1	210233686	1_106	0	0.0199558810162771	11.7664055816777	3.91628983733707e-06	0.842519685039502	1
ENSG00000143473.12	KCNH1	1	211134467	1_107	0	0.0260597729786735	12.5089693588326	5.43691148136766e-06	1.50358422939101	1
ENSG00000082512.14	TRAF5	1	211326278	1_107	0	0.0112539308661457	4.69931001205185	8.82060643364709e-07	0.175819258212695	2
ENSG00000170385.9	SLC30A1	1	211578806	1_107	0	0.0130933509561977	6.10418839330015	1.33302668472785e-06	0.688988176027682	2
ENSG00000123684.12	LPGAT1	1	211830758	1_107	0	0.0205865246146419	10.3112395744395	3.54041375163314e-06	1.54687499999983	1
ENSG00000143493.12	INTS7	1	212035474	1_107	0	0.0176828212875322	8.89626542973895	2.62373153627641e-06	-1.12189616252849	1
ENSG00000143476.17	DTL	1	212035474	1_107	0	0.0176828212875322	8.89626542973894	2.62373153627641e-06	-1.12189616252849	1
ENSG00000066027.11	PPP2R5A	1	212286128	1_107	0	0.0112112675937093	4.66407582311758	8.72128394187854e-07	0.0953895071542647	1
ENSG00000065600.12	TMEM206	1	212414266	1_107	0	0.0129464733463768	5.99946009849607	1.29545925009308e-06	-0.574681170578109	3
ENSG00000162772.16	ATF3	1	212565261	1_107	0	0.0396854281960969	16.4446986309072	1.08847158250633e-05	1.78918918919019	1
ENSG00000123685.8	BATF3	1	212699839	1_108	0	0.0496130062316719	15.4138607986565	1.2754606999314e-05	-1.5328185328187	1
ENSG00000117697.14	NSL1	1	212790498	1_108	0	0.0160651161653974	5.50014081448142	1.47372952467081e-06	0.878787878788064	1
ENSG00000143494.15	VASH2	1	212950961	1_108	0	0.0208058703081609	7.60968578893123	2.64066140084324e-06	-0.749999999999718	1
ENSG00000174606.13	ANGEL2	1	213006492	1_108	0	0.0189127294889098	6.73097301260736	2.12320616082518e-06	0.702277556211926	2
ENSG00000136643.11	RPS6KC1	1	212684563	1_108	0	0.015018424855389	4.66055786977505	1.16740727773919e-06	-0.200000000000071	1
ENSG00000143499.13	SMYD2	1	214280940	1_108	0	0.0210296152045166	7.76936251865028	2.72506469889436e-06	-0.856382978723626	1
ENSG00000117724.12	CENPF	1	214602949	1_109	0	0.0219631453400762	4.70778962045638	1.72453371023543e-06	0.239054514752836	2
ENSG00000136636.12	KCTD3	1	215567710	1_109	0	0.0512869496890286	12.6510605857366	1.08216606530268e-05	-1.55797101449264	1
ENSG00000196482.16	ESRRG	1	217137474	1_110	0	0.0107025900297882	4.64725329431558	8.29555294188206e-07	0.142499999999977	1
ENSG00000092978.10	GPATCH2	1	217631213	1_110	0	0.0137978932386735	7.00468357760447	1.61198652658532e-06	-0.828220858895469	1
ENSG00000162814.10	SPATA17	1	217631425	1_110	0	0.0108965374755603	4.81382441311685	8.7486061874835e-07	-0.110389610389633	1
ENSG00000067533.5	RRP15	1	218284423	1_110	0	0.0108420653121547	4.76733630819214	8.62080684797866e-07	-0.0513601082972714	2
ENSG00000162813.17	BPNT1	1	220090119	1_112	0	0.0100774168711556	6.35526604951541	1.06817661504193e-06	-0.507927940154467	2
ENSG00000067704.9	IARS2	1	220093626	1_112	0	0.0105081011143865	6.74343593224047	1.18185877602899e-06	-0.734927972819449	2
ENSG00000116141.15	MARK1	1	220528008	1_112	0	0.0125445366265894	8.38681624363919	1.754736286819e-06	-0.998211091233724	1
ENSG00000162817.6	C1orf115	1	220689350	1_112	0	0.105373319115299	28.392799505222	4.98998202518549e-05	3.57377049180329	1
ENSG00000117791.15	MARC2	1	220747411	1_112	0	0.121623400009773	29.7836666787364	6.04164785800775e-05	3.63157894736714	1
ENSG00000136630.12	HLX	1	220817829	1_112	0	0.0450984741588998	20.326352716274	1.52890820541316e-05	-2.38095238095255	1
ENSG00000143512.12	HHIPL2	1	222548331	1_114	0	0.0141754392440688	4.97337809850372	1.17583966964861e-06	-0.337016574585573	1
ENSG00000154305.16	MIA3	1	222618304	1_114	0	0.0136870385531029	4.64776428998939	1.06099586408292e-06	0.0248962655601553	1
ENSG00000186063.12	AIDA	1	222673540	1_114	0	0.0139417871268586	4.81901466986487	1.12056434925805e-06	-0.232394366197139	1
ENSG00000143514.16	TP53BP2	1	223854713	1_114	0	0.0315761154682321	12.4347787183151	6.54872673134801e-06	-1.50370370370307	1
ENSG00000143771.11	CNIH4	1	224356827	1_114	0	0.013725857190088	4.67406528660314	1.0700260623624e-06	0.107382550335609	1
ENSG00000185155.11	MIXL1	1	226223616	1_115	0	0.0176754432831613	7.00069427926714	2.06381864796334e-06	-1.06015037593968	1
ENSG00000185842.15	DNAH14	1	224895916	1_115	0	0.0160105503373239	4.63627394361631	1.23804221945548e-06	0.136111111111181	1
ENSG00000143742.12	SRP9	1	225777848	1_115	0	0.0252936970488591	8.64223189661171	3.64584611336264e-06	0.855072463767687	1
ENSG00000243709.1	LEFTY1	1	225912195	1_115	0	0.0160263206720511	4.6310925522715	1.2378767167245e-06	-0.245423487233443	2
ENSG00000143811.18	PYCR2	1	225930109	1_115	0	0.0451470572960778	15.8612077225317	1.19433402911108e-05	-2.02180685358319	1
ENSG00000143751.9	SDE2	1	225999428	1_115	0	0.0164583234507752	5.51701450440249	1.51443216298471e-06	-0.833564932195523	2
ENSG00000163041.9	H3F3A	1	226070730	1_115	0	0.0961887514958073	19.1385149778735	3.07038354354864e-05	-2.00690288638468	2
ENSG00000143799.12	PARP1	1	226407676	1_115	0	0.0162413408399917	4.89504868035602	1.32598619087035e-06	0.214285714285719	1
ENSG00000203685.9	STUM	1	226549501	1_115	0	0.016117732646698	4.74816660109	1.27640942405973e-06	0.422680412371161	1
ENSG00000143772.9	ITPKB	1	226739756	1_116	0	0.0126897795404906	5.29112444027498	1.11985594123107e-06	0.0866141732283534	1
ENSG00000163050.16	COQ8A	1	226897454	1_116	0	0.0223588843241823	12.6304863388536	4.7101019565454e-06	-2.28028687565367	2
ENSG00000143776.18	CDC42BPA	1	227318982	1_116	0	0.0295787015396776	12.3337484650227	6.08463173128014e-06	1.35635795076218	2
ENSG00000162910.18	MRPL55	1	228109044	1_116	0	0.0188583304464887	9.04528371842235	2.84502142108933e-06	-1.49999999999945	1
ENSG00000143774.16	GUK1	1	228140298	1_116	0	0.0167504796111559	7.71479057264218	2.15531868157814e-06	-1.07324840764324	1
ENSG00000181873.12	IBA57	1	228163240	1_116	0	0.0541976193611241	18.3462565510358	1.65839423129004e-05	-2.3360000000002	1
ENSG00000162913.9	C1orf145	1	228213931	1_116	0	0.030460870906768	13.1408878830759	6.6761660757991e-06	-1.9843750000007	1
ENSG00000154370.15	TRIM11	1	228407706	1_116	0	0.0119645453102974	4.87682072622666	9.73179821357579e-07	-0.443181818181988	1
ENSG00000181218.5	HIST3H2A	1	228457362	1_116	0	0.0117121290958588	4.80663008603886	9.38937439894024e-07	0.685534591195247	1
ENSG00000196890.4	HIST3H2BB	1	228458562	1_116	0	0.0156072721249512	7.29900592161837	1.89998785229962e-06	-0.971830985914993	1
ENSG00000168159.11	RNF187	1	228486817	1_116	0	0.0492201006029691	17.8126285590924	1.46228025031581e-05	1.99978854602596	3
ENSG00000116574.5	RHOU	1	228734917	1_116	0	0.0121298031011882	5.17947826324334	1.04785181880391e-06	0.721973094170549	1
ENSG00000168118.11	RAB4A	1	229271486	1_117	0	0.0113930075568931	5.31826087590661	1.0105740171912e-06	-0.523437500000155	1
ENSG00000143641.9	GALNT2	1	230136877	1_117	0	0.0150868570850236	12.2964590248569	3.09413279450047e-06	-2.97278911564709	1
ENSG00000177614.10	PGBD5	1	230368752	1_117	0	0.0124385296280284	5.93886535325097	1.23206218879003e-06	-0.602615764935216	2
ENSG00000135775.13	COG2	1	230643327	1_118	0	0.020175273450201	5.21869343599235	1.75606796744191e-06	0.392405063290996	1
ENSG00000135744.7	AGT	1	230713444	1_118	0	0.0306905802709683	9.13227974035689	4.67459953680739e-06	-1.17502848017571	2
ENSG00000135773.12	CAPN9	1	230747327	1_118	0	0.138015127560448	23.4413275958544	5.3959634710344e-05	-2.41800151478704	2
ENSG00000119280.16	C1orf198	1	230869758	1_118	0	0.0277688655468737	8.19737924661955	3.79658625575181e-06	-1.00589531710498	2
ENSG00000143643.12	TTC13	1	230978250	1_118	0	0.0207936472531164	5.49980882517268	1.90738503711355e-06	-0.606060606060699	1
ENSG00000173409.13	ARV1	1	230978674	1_118	0	0.018917537423698	4.6195511339795	1.45755343759267e-06	-0.11437223263964	3
ENSG00000143633.12	C1orf131	1	231222555	1_118	0	0.0249633848579023	7.20325436248288	2.999109543173e-06	-0.864661654135483	1
ENSG00000116906.11	GNPAT	1	231241335	1_118	0	0.0192706588442261	4.79166465061723	1.54007930313362e-06	0.264000000000015	1
ENSG00000116903.7	EXOC8	1	231332860	1_118	0	0.019820211760799	5.05339328326085	1.67051928857063e-06	-0.496124031007697	1
ENSG00000010072.15	SPRTN	1	231334904	1_118	0	0.0198658362457158	5.0747976108395	1.68145668257397e-06	-0.503875968992448	1
ENSG00000116918.13	TSNAX	1	231528861	1_118	0	0.023307205421339	6.56307807590493	2.55127856482817e-06	-0.867132867133102	1
ENSG00000162946.21	DISC1	1	231627073	1_118	0	0.0261147937044597	7.6240067214208	3.32070254901543e-06	0.902386117137125	1
ENSG00000116991.10	SIPA1L2	1	232561778	1_119	0	0.0259624360497411	9.31390953677776	4.0330867241801e-06	-1.08179419525032	1
ENSG00000212916.4	MAP10	1	232801289	1_119	0	0.0176430335777443	5.71517787163826	1.68175651036735e-06	0.634730538921966	1
ENSG00000143674.10	MAP3K21	1	233321986	1_121	0	0.0108268648378839	4.65686957545375	8.40924286757035e-07	-0.0851260820922816	2
ENSG00000135750.14	KCNK1	1	233634359	1_121	0	0.0151239215359102	7.75957816461429	1.95732360380587e-06	0.902255639097898	1
ENSG00000059588.9	TARBP1	1	234405378	1_121	0	0.0200599395189848	10.3863929511307	3.47499732174878e-06	-1.3060137604602	2
ENSG00000116957.12	TBCE	1	235368136	1_121	0	0.0122890182411024	5.83213189220154	1.1953762731254e-06	0.569885202835451	2
ENSG00000168243.10	GNG4	1	235651207	1_121	0	0.0303375014869768	14.2451494557111	7.20786968652271e-06	1.53205128205132	1
ENSG00000143669.13	LYST	1	235883940	1_122	0	0.0147378581265941	5.01294087980172	1.23221661329822e-06	-0.288659793814499	1
ENSG00000116962.14	NID1	1	236065381	1_122	0	0.0141530615749901	4.63685661981637	1.09454637914942e-06	0.118012422360261	1
ENSG00000116977.18	LGALS8	1	236517797	1_122	0	0.0205968460787541	8.12581542345198	2.79143668864697e-06	-1.73993578091681	2
ENSG00000077522.12	ACTN2	1	236786290	1_122	0	0.0338479816988392	12.763248251552	7.20533370976322e-06	1.79136690647446	1
ENSG00000198626.15	RYR2	1	237031622	1_122	0	0.0296396231603439	11.5211950844764	5.69547977151437e-06	1.30434782608675	1
ENSG00000091483.6	FH	1	241520642	1_127	0	0.0188426000242984	7.19840841000308	2.26223344198732e-06	-0.80288461538472	1
ENSG00000203668.2	CHML	1	241637863	1_127	0	0.0403417984677117	14.3098298516173	9.6283048181395e-06	1.54676258992909	1
ENSG00000054277.13	OPN3	1	241636236	1_127	0	0.0155254917014945	5.39780714825246	1.39772854022818e-06	0.46616541353388	1
ENSG00000174371.16	EXO1	1	241845525	1_127	0	0.0143614356539263	4.6737327964355	1.11949418449311e-06	0.0880422814285972	2
ENSG00000180287.16	PLD5	1	242248834	1_128	0	0.0292518334942988	10.6809063215586	5.21100277342822e-06	1.36719253035679	2
ENSG00000143702.15	CEP170	1	243254761	1_128	0	0.0447185567327225	14.6593867159296	1.09336126978204e-05	1.87449334638979	2
ENSG00000054282.15	SDCCAG8	1	243256404	1_128	0	0.0313029530516035	11.3144960683639	5.90718580366842e-06	1.47395833333276	1
ENSG00000117020.16	AKT3	1	243851993	1_128	0	0.026456030000494	9.74263739704118	4.29893936087623e-06	1.19727891156475	1
ENSG00000035687.9	ADSS	1	244452097	1_129	0	0.0233947887018606	6.44571708398485	2.51507228867019e-06	0.68106312292385	1
ENSG00000203666.12	EFCAB2	1	244970187	1_129	0	0.020188334565065	5.07239248336082	1.70794330102255e-06	0.382838411629668	2
ENSG00000197472.14	ZNF695	1	247007243	1_130	0	0.0139209156326388	5.93184323931434	1.37726519473179e-06	0.669631381043791	2
ENSG00000185420.18	SMYD3	1	246466697	1_130	0	0.0158099049940532	7.11398416008943	1.87586793368936e-06	0.671428571428813	1
ENSG00000162852.13	CNST	1	246602504	1_130	0	0.0143236501392067	6.19672938696433	1.48039067575459e-06	0.688311688311493	1
ENSG00000143653.9	SCCPDH	1	246723829	1_130	0	0.0230111591157092	10.6070422565843	4.07092311345318e-06	-1.57010222746898	2
ENSG00000153207.14	AHCTF1	1	246932175	1_130	0	0.0182838730494115	8.46578174087715	2.58163815091188e-06	-1.06821474703752	2
ENSG00000277462.1	ZNF670	1	247078021	1_130	0	0.0121045724993518	4.63397573855291	9.3554205993547e-07	0.140740740740709	1
ENSG00000188295.14	ZNF669	1	247104366	1_130	0	0.0209012086400449	9.71108333190185	3.38531579033212e-06	-1.20155038759666	1
ENSG00000203663.3	OR2L2	1	247965627	1_131	0	0.016221679514431	5.21944056198921	1.41214690596945e-06	0.383145193043425	2
ENSG00000196071.4	OR2L13	1	247965627	1_131	0	0.0162138113596838	5.21490471501512	1.41023535713896e-06	0.381679389312917	1
ENSG00000198128.3	OR2L3	1	247965627	1_131	0	0.0163797282023676	5.31447644324104	1.45186850039484e-06	0.422521727049564	2
ENSG00000162722.8	TRIM58	1	247857224	1_131	0	0.0160226391455015	5.2478153046793	1.40240257066091e-06	0.696629213483182	1
ENSG00000175137.10	SH3BP5L	1	248826839	1_131	0	0.0210222160034491	7.64113886709193	2.67914791894786e-06	1.00537634408617	1
ENSG00000171163.15	ZNF692	1	248859244	1_131	0	0.0201725055682116	7.23274052545526	2.43345228285565e-06	-0.905775075987773	1
ENSG00000185220.11	PGBD2	1	248897507	1_131	0	0.0152806681787891	4.62041886230452	1.17756204416321e-06	0.0290697674418538	1
ENSG00000184731.5	FAM110C	2	47011	2_1	0	0.0234092905810839	8.2313534694874	3.2138056480952e-06	0.944237918215063	1
ENSG00000143727.15	ACP1	2	264227	2_1	0	0.0283509151201972	10.0186719891182	4.73737043515498e-06	-1.26923076923075	1
ENSG00000151353.14	TMEM18	2	677213	2_1	0	0.0158766355732862	4.6173952923137	1.22268796560655e-06	0.0303108926432553	2
ENSG00000172554.11	SNTG2	2	860419	2_1	0	0.0480037468726268	14.9567021071748	1.1974877695717e-05	1.85889570552211	1
ENSG00000130508.10	PXDN	2	1674409	2_1	0	0.0178854029051446	5.7250910407243	1.70781660076368e-06	-0.458597925016867	2
ENSG00000032389.12	TSSC1	2	3378347	2_2	0	0.0145107693984639	5.99572452763722	1.45108287601544e-06	0.629629629629817	1
ENSG00000171853.15	TRAPPC12	2	3379891	2_2	0	0.0132104109562337	5.12386028991948	1.12894741418288e-06	0.361624677004557	2
ENSG00000182551.13	ADI1	2	3490791	2_2	0	0.0178311455904044	7.91101167050533	2.35272613479942e-06	0.894667980589565	2
ENSG00000171865.9	RNASEH1	2	3558529	2_2	0	0.0126219395224918	4.70085102259384	9.89606840092453e-07	-0.122568093385218	1
ENSG00000118004.17	COLEC11	2	3577209	2_2	0	0.0286400992134781	12.3276568775688	5.88864212757953e-06	-1.40195837138056	4
ENSG00000151360.9	ALLC	2	3622147	2_2	0	0.0922987160143563	23.3815191166072	3.5993865485731e-05	-2.24236641221431	1
ENSG00000151692.14	RNF144A	2	7002049	2_5	0	0.0439714742471962	13.6261602823072	9.99320105978683e-06	1.53225806451621	1
ENSG00000143797.11	MBOAT2	2	9004209	2_6	0	0.0168250959132549	5.16057025210832	1.4481560027822e-06	-0.331575075633863	2
ENSG00000151693.9	ASAP2	2	9405901	2_6	0	0.0158742781197574	4.61981592202274	1.22314730237124e-06	-0.0597826086956469	1
ENSG00000119185.12	ITGB1BP1	2	9417862	2_6	0	0.0165589158293398	5.01234545352858	1.38430886256073e-06	0.961432632264057	3
ENSG00000119203.13	CPSF3	2	9399534	2_6	0	0.0248152474567425	8.77903108031648	3.63350115396846e-06	-1.7618828540814	2
ENSG00000134330.18	IAH1	2	9473199	2_6	0	0.044978283180627	14.3477138082494	1.07633059469626e-05	-2.23889147679663	2
ENSG00000151694.12	ADAM17	2	9553607	2_6	0	0.0381518125699101	12.8013971504663	8.14577955397321e-06	2.29879450392075	2
ENSG00000115750.16	TAF1B	2	9843084	2_6	0	0.0185894690600864	6.08809594286063	1.88759396175001e-06	0.668497248893849	2
ENSG00000134317.17	GRHL1	2	9951172	2_6	0	0.0424276762134984	13.7988850641668	9.76457507229761e-06	-1.57571734892566	3
ENSG00000172059.10	KLF11	2	10042369	2_6	0	0.0375515394312757	12.6528440263333	7.92457546862979e-06	1.53548387096819	1
ENSG00000205795.4	CYS1	2	10080534	2_6	0	0.0203321583382051	6.92214626909185	2.34738519244444e-06	-0.711864406780019	1
ENSG00000171848.13	RRM2	2	10121909	2_6	0	0.0176387131279196	5.59972532757122	1.64737976630209e-06	-0.457831325301436	1
ENSG00000115758.12	ODC1	2	10419549	2_7	0	0.0122993204650347	5.55166053918727	1.13884370606521e-06	-0.575811447363872	3
ENSG00000115761.15	NOL10	2	10689644	2_7	0	0.0114831952524285	4.91456915258204	9.4125718699504e-07	-0.318588033830536	2
ENSG00000143882.10	ATP6V1C2	2	10722013	2_7	0	0.0112517049450193	4.72564174162675	8.86827669040334e-07	-0.227053140096609	1
ENSG00000162975.4	KCNF1	2	10835153	2_7	0	0.0139875984002102	6.74579504372082	1.5737523885734e-06	0.739644970414164	1
ENSG00000150873.11	C2orf50	2	11137315	2_7	0	0.0122980591930045	5.55070708448971	1.13853135227053e-06	-0.476821192053115	1
ENSG00000162976.12	PQLC3	2	11156784	2_7	0	0.011232901356473	4.71012575037592	8.82438713253767e-07	-0.184217654346191	2
ENSG00000134318.13	ROCK2	2	11350995	2_7	0	0.0276592547022655	13.0932526797289	6.04015562402625e-06	1.37162765923991	2
ENSG00000169006.6	NTSR2	2	11669965	2_7	0	0.0122992903296374	5.55163884253807	1.13883646496102e-06	-0.505882352941254	1
ENSG00000134324.11	LPIN1	2	11784824	2_7	0	0.0147707870490977	7.25183202222359	1.78653479186904e-06	0.832061068702069	1
ENSG00000151779.12	NBAS	2	15560878	2_9	0	0.0294546768984041	10.4330684733383	5.12538420770061e-06	-1.42424242424255	1
ENSG00000079785.14	DDX1	2	15589459	2_9	0	0.0574510417376801	16.709746275021	1.60113469765378e-05	-1.81778689879363	2
ENSG00000197872.11	FAM49A	2	16666648	2_10	0	0.0443081293290036	17.9343534927395	1.32534592122416e-05	1.95999999999994	1
ENSG00000163032.11	VSNL1	2	17538936	2_10	0	0.0505149838151915	19.1572204708313	1.61403452812532e-05	-2.06976744185964	1
ENSG00000163029.15	SMC6	2	17799991	2_10	0	0.0132172713735553	6.80460292022555	1.50004642303497e-06	-0.79582584412463	2
ENSG00000068697.6	LAPTM4A	2	20051914	2_12	0	0.0273786419907739	9.20537313314385	4.20352278139056e-06	-0.854838709677315	1
ENSG00000183891.5	TTC32	2	19901956	2_12	0	0.180802439229094	27.25246584387	8.21807678766327e-05	-3.38257541967713	2
ENSG00000118965.14	WDR35	2	19989328	2_12	0	0.019360910331514	5.97549659191701	1.92956708478364e-06	0.991935483870908	1
ENSG00000132031.12	MATN3	2	20012886	2_12	0	0.0838495906242484	19.7591683264053	2.76331066471755e-05	2.59483434692603	2
ENSG00000055917.15	PUM2	2	20352364	2_12	0	0.0646076924940455	17.276870511202	1.8616987795373e-05	1.98016997167122	1
ENSG00000118961.14	LDAH	2	20688505	2_12	0	0.0177525873628219	5.16851084208804	1.53033741281018e-06	-0.408263242787672	2
ENSG00000143869.6	GDF7	2	20917090	2_13	0	0.0197398408616591	5.00395720580101	1.64746933504118e-06	-0.322033898305118	1
ENSG00000119778.14	ATAD2B	2	23927293	2_14	0	0.111782573393629	20.3689772253328	3.79754939647401e-05	2.94230769230856	1
ENSG00000173960.13	UBXN2A	2	23927762	2_14	0	0.0211022040004931	4.62056507027069	1.62623391281093e-06	-0.409722222222133	1
ENSG00000205639.9	MFSD2B	2	24009668	2_14	0	0.0228233130408495	5.35111610777571	2.03696312433406e-06	0.72383116907009	2
ENSG00000163026.11	WDCP	2	24047480	2_14	0	0.139260147078732	22.5131531931841	5.22905586485121e-05	2.46954314720696	1
ENSG00000119782.13	FKBP1B	2	24031978	2_14	0	0.0272391404465929	7.00106624850511	3.18066325564875e-06	0.886602041469695	2
ENSG00000219626.8	FAM228B	2	24077362	2_14	0	0.0321090802684771	8.53850769362279	4.57267089593448e-06	1.26404494382015	1
ENSG00000115129.13	TP53I3	2	24084887	2_14	0	0.0248413254805252	6.14111686445446	2.54438152082085e-06	-0.923245614035321	1
ENSG00000176732.6	PFN4	2	24124223	2_14	0	0.0273934879199135	7.05387453341528	3.22281346331032e-06	0.940476190476283	1
ENSG00000186453.12	FAM228A	2	24174922	2_14	0	0.0279842795376802	7.25302099910786	3.385268894903e-06	-0.656531686532808	2
ENSG00000198399.14	ITSN2	2	24360250	2_14	0	0.0216035727466209	4.83930743297849	1.74368847960395e-06	0.26628396407032	2
ENSG00000173557.14	C2orf70	2	26581379	2_15	0	0.00865553164763855	6.42568939194732	9.27627431157252e-07	-0.896000000000166	1
ENSG00000084676.15	NCOA1	2	24492374	2_15	0	0.0108371475104102	8.16374535606173	1.47558604768529e-06	-2.85858585858632	1
ENSG00000138092.10	CENPO	2	25279900	2_15	1	0.087353443963663	22.2303852663109	3.23882234543311e-05	-5.08396946564979	1
ENSG00000115137.11	DNAJC27	2	24971717	2_15	0	0.0113323418443543	8.47537248076419	1.60191167353692e-06	1.20061728395093	1
ENSG00000084710.13	EFR3B	2	25043984	2_15	0	0.0688900205297154	21.8618966299799	2.51191104901485e-05	-1.80612244897919	1
ENSG00000119772.16	DNMT3A	2	25343038	2_15	0	0.0072087703381335	4.75237425602162	5.71389071710024e-07	0.626984126984228	1
ENSG00000138101.18	DTNB	2	25673919	2_15	0	0.00723986995826953	4.83834870478717	5.84235626122403e-07	-0.707692307692416	1
ENSG00000143970.16	ASXL2	2	25878778	2_15	0	0.0144998690180733	10.6854249280906	2.58413966442232e-06	1.16788321167864	1
ENSG00000084731.14	KIF3C	2	25983137	2_15	0	0.00840528961845644	6.51376827941443	9.13156243574445e-07	1.05673758865239	1
ENSG00000138029.13	HADHB	2	26241540	2_15	0	0.00804047980718448	5.82655143297639	7.81364463571701e-07	-0.844262295082103	1
ENSG00000084754.10	HADHA	2	26244798	2_15	0	0.00757734357013662	5.04079510035294	6.3705382761038e-07	-0.188405797101414	1
ENSG00000173567.14	ADGRF3	2	26350584	2_15	0	0.00758497498601551	5.07936187969061	6.42574391686942e-07	-0.328124999999975	1
ENSG00000157856.10	DRC1	2	26401975	2_15	0	0.00772348153914348	5.28169816302065	6.80372571299732e-07	-0.397491704512152	2
ENSG00000157884.10	CIB4	2	26641739	2_15	0	0.0135385134803404	10.457217475643	2.36127857899568e-06	-1.23161764705849	1
ENSG00000171303.6	KCNK3	2	26691919	2_16	0	0.0217900696697108	8.28268567203455	3.01016224704285e-06	0.870229007633634	1
ENSG00000084764.10	MAPRE3	2	26971145	2_16	0	0.0185854441256066	6.86905751240169	2.12926738483113e-06	0.896825396825619	1
ENSG00000119777.18	TMEM214	2	27031928	2_16	0	0.0211099472998344	7.89800917127683	2.78076884065685e-06	0.95275590551154	1
ENSG00000138080.13	EMILIN1	2	27078189	2_16	0	0.014590075399104	4.87109160377763	1.18534272520403e-06	-0.56637168141599	1
ENSG00000138030.12	KHK	2	27086538	2_16	0	0.0257824446158179	9.67937647998871	4.1622827695008e-06	1.1705426356591	1
ENSG00000138028.15	CGREF1	2	27101095	2_16	0	0.0682505487876591	22.2890700687177	2.53722044824886e-05	-3.06375838926272	1
ENSG00000143994.13	ABHD1	2	27122616	2_16	0	0.0277960091124544	10.1668948310123	4.71336293290497e-06	-1.12307692307673	1
ENSG00000138073.13	PREB	2	27134751	2_16	0	0.0145443434605779	4.75985217352909	1.1546429079738e-06	-0.086705202312152	1
ENSG00000138085.16	ATRAID	2	27212506	2_16	0	0.0157428470730342	6.50634862092973	1.708365184101e-06	-1.1544117647056	1
ENSG00000138074.14	SLC5A6	2	27235922	2_16	0	0.0166690439561642	7.68755953732983	2.13726950720317e-06	1.65168539325888	1
ENSG00000084774.13	CAD	2	27217016	2_16	0	0.0149820225926458	5.56302277336461	1.3900851088939e-06	0.978087231970088	2
ENSG00000115194.10	SLC30A3	2	27275976	2_16	0	0.0168718849304756	7.15497313004272	2.0134076643382e-06	-1.22609418946307	2
ENSG00000138100.13	TRIM54	2	27281444	2_16	0	0.0158901420076703	7.07938264079151	1.87621788096157e-06	1.40397350993478	1
ENSG00000163794.6	UCN	2	27308797	2_16	0	0.0161350697269392	5.58518576232755	1.50303320234607e-06	0.373493975903575	1
ENSG00000115234.10	SNX17	2	27369556	2_16	1	0.0717082613794722	20.8666918009969	2.49564552894704e-05	-4.11718750000123	1
ENSG00000163795.13	ZNF513	2	27380806	2_16	0	0.0174151451351616	9.36675300878408	2.72067253353547e-06	1.96116504854354	1
ENSG00000115216.13	NRBP1	2	27428187	2_16	1	0.0667678637637991	20.5054260224842	2.2834756426904e-05	4.08661417322919	1
ENSG00000138002.14	IFT172	2	27489541	2_16	0	0.016389241381886	5.69504426192269	1.55673991509208e-06	-0.419014084507268	1
ENSG00000198522.13	GPN1	2	27623410	2_16	0	0.0193551128290987	12.5753485561227	4.05953083324713e-06	2.86740202386288	2
ENSG00000176714.9	CCDC121	2	27629397	2_16	0	0.102023350409097	21.4579891396815	3.65131001396388e-05	1.97790055248531	1
ENSG00000158019.20	BRE	2	27889824	2_16	0	0.0324590946650803	11.6213167382917	6.29146588623668e-06	1.2979351032448	1
ENSG00000213639.9	PPP1CB	2	28751273	2_17	0	0.0289262859384003	14.4054293063665	6.94990688629132e-06	2.30843780266165	2
ENSG00000163806.15	SPDYA	2	28782736	2_17	0	0.0175370160504648	9.40437557979954	2.75071610466741e-06	-1.80314960629905	1
ENSG00000171103.10	TRMT61B	2	28869984	2_17	0	0.0194167410308062	10.5125345685693	3.40442586012155e-06	-1.99206349206391	1
ENSG00000189350.12	TOGARAM2	2	28780585	2_17	0	0.0125602356859593	5.91405573654941	1.2389201246053e-06	-0.548301681612021	2
ENSG00000115295.19	CLIP4	2	29097582	2_18	0	0.0266542308562608	7.3134716987375	3.25124611002684e-06	-0.77996715927752	1
ENSG00000213626.11	LBH	2	30213383	2_18	0	0.0270140798955681	7.43866921019822	3.35154868257246e-06	-0.834645669291436	1
ENSG00000172954.13	LCLAT1	2	30459604	2_19	0	0.0359750486823496	12.2867275234056	7.37221043083012e-06	1.57142857142775	1
ENSG00000158089.14	GALNT14	2	30962652	2_19	0	0.0195103728792282	6.57400901809682	2.13922256374531e-06	-0.674556213018022	1
ENSG00000013016.15	EHD3	2	31211318	2_19	0	0.0158520498166691	4.64274044264344	1.22749558487997e-06	0.0229007633587857	1
ENSG00000158125.9	XDH	2	31415003	2_20	0	0.0235981164337791	7.24228437335109	2.85044731872639e-06	0.427419354838591	1
ENSG00000277893.1	SRD5A2	2	31554334	2_20	0	0.0194253447203659	5.42974346557664	1.75917138219024e-06	-0.234480217844317	2
ENSG00000152683.14	SLC30A6	2	32165765	2_20	0	0.0204026628867414	5.88666655505561	2.00316348799064e-06	-0.0753768844221084	1
ENSG00000119820.10	YIPF4	2	32277438	2_20	0	0.0180549339800821	4.7490214257959	1.4300793620885e-06	-0.127918843765267	4
ENSG00000115760.13	BIRC6	2	32356560	2_20	0	0.0376347927209211	11.6059900663781	7.28503811847172e-06	1.45309448056327	2
ENSG00000018699.11	TTC27	2	32666298	2_20	0	0.0206621022723564	6.00436255498318	2.0691954766144e-06	-0.834254143646523	1
ENSG00000049323.15	LTBP1	2	32947240	2_20	0	0.0276012984218629	8.70455461514995	4.00715528732521e-06	1.07372968585284	2
ENSG00000171055.14	FEZ2	2	36582990	2_23	0	0.0114445489212246	5.53695283751186	1.05688956457825e-06	0.441860465116173	1
ENSG00000205221.12	VIT	2	36696897	2_23	0	0.0111534427081122	5.2979303836579	9.8554235544966e-07	0.354609929077924	1
ENSG00000115808.11	STRN	2	36973596	2_23	0	0.0497821996641044	19.2583589214632	1.59901841158041e-05	2.43181818181919	1
ENSG00000008869.11	HEATR5B	2	37084350	2_23	0	0.0103948309095537	4.64461638701945	8.0524379109711e-07	0.211594202898522	1
ENSG00000218739.9	CEBPZOS	2	37156482	2_23	0	0.104693285711428	26.3363121245721	4.59868747576292e-05	3.35332874993797	2
ENSG00000115816.14	CEBPZ	2	37231568	2_23	0	0.153997016974812	30.1027871845026	7.73177348606668e-05	3.52755905511765	1
ENSG00000003509.15	NDUFAF7	2	37253106	2_23	0	0.0281963228389723	13.9258274828713	6.54897889332142e-06	-2.37410071942437	1
ENSG00000163171.7	CDC42EP3	2	37661395	2_23	0	0.0104495165797819	4.69326790487099	8.17959217194117e-07	0.0387596899224764	1
ENSG00000115841.19	RMDN2	2	37928339	2_24	0	0.0924621284556241	21.5617670603327	3.32512780102861e-05	2.36137390017019	2
ENSG00000143891.16	GALM	2	38666042	2_24	0	0.0826272055608702	20.4843208813017	2.82296010846797e-05	2.12953367875677	1
ENSG00000115875.18	SRSF7	2	38751622	2_24	0	0.0168675457256903	5.55777605114436	1.56355457537609e-06	0.388059701492466	1
ENSG00000163214.20	DHX57	2	38871216	2_25	0	0.0141271759797531	4.82125163007161	1.13599196458617e-06	-0.367647058823552	1
ENSG00000188010.12	MORN2	2	38874622	2_25	0	0.0191244707572037	7.63685148185164	2.43592479346497e-06	0.92748091603069	1
ENSG00000152154.10	TMEM178A	2	39655337	2_25	0	0.0192955663742787	7.71974503045181	2.4843946933234e-06	0.906976744186204	1
ENSG00000162878.12	PKDCC	2	42047712	2_26	0	0.0463785496729923	21.4501099312701	1.65923076361151e-05	-2.08709455795434	2
ENSG00000143924.18	EML4	2	42168854	2_26	0	0.00811428076420895	5.20763498237744	7.04775295036891e-07	-0.467555340148716	2
ENSG00000057935.13	MTA3	2	42495376	2_26	0	0.0171284812427558	12.1406488566324	3.46833357599134e-06	-1.38461538461542	1
ENSG00000143921.6	ABCG8	2	43839108	2_27	0	0.00850823545412283	4.77100318731701	6.7703218089737e-07	-0.0745098039215308	1
ENSG00000138075.11	ABCG5	2	43839108	2_27	0	0.00850823545412283	4.77100318731701	6.7703218089737e-07	0.0745098039215308	1
ENSG00000152527.13	PLEKHH2	2	43634978	2_27	0	0.0201163621398134	13.7012481633725	4.59694897713118e-06	-1.88039503979889	3
ENSG00000138036.18	DYNC2LI1	2	43773356	2_27	0	0.0155067489775425	11.0419954858573	2.85580419651328e-06	-1.75898009155368	2
ENSG00000138032.20	PPM1B	2	44075253	2_27	0	0.0285491633774594	16.2387558321558	7.73225633869086e-06	1.97902097902098	1
ENSG00000143919.14	CAMKMT	2	44362007	2_28	0	0.0136682993537534	4.99025735625306	1.137620818212e-06	-0.318066157760824	1
ENSG00000138083.4	SIX3	2	44948382	2_28	0	0.0139938967964234	5.20887790986291	1.21574628309941e-06	-0.406249999999876	1
ENSG00000068784.12	SRBD1	2	45611701	2_28	0	0.0138408261248689	5.10673661227739	1.17886908144226e-06	-0.387755102040956	1
ENSG00000250565.6	ATP6V1E2	2	46540553	2_29	0	0.0215496797760771	6.42643789451033	2.30978332350759e-06	-0.810477487637232	2
ENSG00000119729.11	RHOQ	2	46541996	2_29	0	0.0320185176922163	10.1224618914044	5.40564446451152e-06	-1.3359999999999	1
ENSG00000151665.12	PIGF	2	46617518	2_29	0	0.0321932030518358	10.1733744345836	5.46247325408051e-06	-1.21003134796242	1
ENSG00000119878.5	CRIPT	2	46623432	2_29	0	0.0273117027122169	8.63634294470752	3.9340399123806e-06	1.1879990317197	2
ENSG00000171150.7	SOCS5	2	46698650	2_29	0	0.0183621617312471	4.9362864568339	1.51176493607333e-06	-0.366873271510115	2
ENSG00000068724.15	TTC7A	2	46913816	2_29	0	0.0200733307694194	5.76551715330216	1.93026890730016e-06	-0.547770700636715	1
ENSG00000180398.11	MCFD2	2	46937829	2_29	0	0.0265156863777277	8.36019226548543	3.69725363459006e-06	0.998068606174838	3
ENSG00000143933.16	CALM2	2	47175380	2_30	0	0.0244501823915795	9.66452900893166	3.94114944038378e-06	-1.11849710982624	1
ENSG00000119888.10	EPCAM	2	47345021	2_30	0	0.0168461628187814	6.19591884778654	1.74087192023898e-06	-0.633790191881453	3
ENSG00000116062.14	MSH6	2	47940492	2_30	0	0.0165122829561135	6.00982245187618	1.6551176483377e-06	0.806451612903273	1
ENSG00000170802.15	FOXN2	2	48327816	2_31	1	0.700042047088295	21.9085771960538	0.000255798742917715	4.29533678756312	1
ENSG00000162869.15	PPP1R21	2	48428760	2_31	0	0.0119842378767524	5.84367061926439	1.16803607209589e-06	1.20398818114815	3
ENSG00000243244.5	STON1	2	48536603	2_31	0	0.0548023472214961	17.4743156453514	1.59720051612751e-05	-1.6766467065869	1
ENSG00000242441.7	GTF2A1L	2	48595242	2_31	0	0.0293679950195555	15.2922695672956	7.49042307803988e-06	2.11999999999981	1
ENSG00000068781.21	STON1-GTF2A1L	2	48595242	2_31	0	0.0293679950195555	15.2922695672956	7.49042307803988e-06	2.11999999999981	1
ENSG00000178021.10	TSPYL6	2	54069489	2_36	0	0.00881091091009456	4.70550709508001	6.91492299507444e-07	0.191272305439392	2
ENSG00000068912.13	ERLEC1	2	53787421	2_36	0	0.0228732517950113	13.5678017750434	5.17603859941907e-06	1.60997067448654	1
ENSG00000115239.21	ASB3	2	53785773	2_36	0	0.0373092955878671	18.1407513844623	1.12884009471607e-05	1.88645234155628	2
ENSG00000119737.5	GPR75	2	53860333	2_36	0	0.0291978026385763	15.846083423899	7.71671058267456e-06	1.78362573099399	1
ENSG00000068878.14	PSME4	2	53926204	2_36	0	0.0104879607404962	6.32077346060308	1.10565945434854e-06	0.630434782608669	1
ENSG00000170634.12	ACYP2	2	53971924	2_36	0	0.0105493430956952	6.3748998414722	1.12165394580088e-06	-0.793650793650676	1
ENSG00000177994.15	C2orf73	2	54331270	2_36	0	0.0110886045633066	6.8372990119835	1.26450798113601e-06	0.857954545454837	1
ENSG00000115306.15	SPTBN1	2	54329279	2_36	0	0.0230261960583001	13.6299289399222	5.23450833149335e-06	1.83302780527845	2
ENSG00000162994.15	CLHC1	2	55168671	2_36	0	0.00911045547302924	5.01535274239156	7.62081956086752e-07	0.427419354838635	1
ENSG00000085760.14	MTIF2	2	55269694	2_36	0	0.00903829252529509	4.94164701719805	7.44934724855945e-07	0.27212020033381	1
ENSG00000275052.4	PPP4R3B	2	55619377	2_36	0	0.00901387038233759	4.91657015797091	7.39151827636787e-07	0.182540173956795	2
ENSG00000115380.19	EFEMP1	2	55875609	2_36	0	0.00958560253873075	5.48660937485296	8.77169584078831e-07	-0.517787185321228	2
ENSG00000055813.5	CCDC85A	2	56231045	2_37	0	0.0184303479285332	4.81684267379394	1.48066258143384e-06	-0.20440347004002	2
ENSG00000028116.16	VRK2	2	57907323	2_38	0	0.0193515565863335	8.44739801559264	2.72645897403176e-06	-1.22874194564071	2
ENSG00000115421.12	PAPOLG	2	60755661	2_40	0	0.0146067619732044	5.83035894435368	1.42039570556428e-06	-1.21774193548397	1
ENSG00000162924.13	REL	2	60956747	2_40	0	0.0147064268126241	41.2685933524367	1.01224802407985e-05	-7.0387596899225	1
ENSG00000162927.13	PUS10	2	61017315	2_40	0	0.016082827793243	11.0898024430086	2.97472159967965e-06	-2.60242497445388	2
ENSG00000162929.13	KIAA1841	2	61067987	2_40	0	0.0329794990922128	33.5195467303855	1.84375112324855e-05	-5.69285714285778	1
ENSG00000237651.6	C2orf74	2	61145163	2_40	0	0.014712237692675	28.2451161248487	6.93078142812318e-06	5.65600000000012	1
ENSG00000173209.22	AHSA2	2	61177796	2_40	0	0.0169868020230554	22.6238417527216	6.40970563661318e-06	-4.95890001613913	2
ENSG00000170264.12	FAM161A	2	61843541	2_40	0	0.0175562423666567	6.32696771969846	1.8526240261027e-06	0.139452843910991	4
ENSG00000115484.14	CCT4	2	61888641	2_40	0	0.0150773839026729	5.48500313425843	1.3793134740327e-06	0.601156069364214	1
ENSG00000186889.9	TMEM17	2	62504613	2_41	0	0.0469210352206809	13.0923815445328	1.0245811090842e-05	1.92090211454315	2
ENSG00000014641.17	MDH1	2	63588667	2_41	0	0.0195402713108965	4.64257747912862	1.51303806935022e-06	0.222114361241156	2
ENSG00000169764.15	UGP2	2	63841144	2_41	0	0.0213069185296658	5.466502750217	1.94263103125686e-06	-0.385906040268418	1
ENSG00000143952.19	VPS54	2	64018703	2_41	0	0.0268199672047372	7.55691691437505	3.38036032177165e-06	0.882943143812994	1
ENSG00000119862.12	LGALSL	2	64453833	2_42	0	0.0413767034047295	14.134512041165	9.75431580128862e-06	1.679104477612	1
ENSG00000119844.15	AFTPH	2	64524123	2_42	0	0.0301904167824336	11.181269841319	5.63015488877489e-06	1.3250883392225	1
ENSG00000179833.4	SERTAD2	2	64751025	2_42	0	0.0409564798716749	14.0386366952877	9.58975834742077e-06	-1.60370370370358	1
ENSG00000115902.10	SLC1A4	2	64991513	2_42	0	0.0149600916541865	4.63993361888789	1.15772690774896e-06	-0.0101522842639513	1
ENSG00000138069.16	RAB1A	2	65129770	2_42	0	0.0155777577296373	5.01586618091613	1.30319976267313e-06	-0.418732782369032	1
ENSG00000198369.9	SPRED2	2	65551473	2_42	0	0.0239772857822133	9.02996011623784	3.61115356520544e-06	-1.01167315175156	1
ENSG00000143971.7	ETAA1	2	67397667	2_44	0	0.032742347264874	13.5373816333448	7.39272562830199e-06	1.42145855276241	2
ENSG00000197223.11	C1D	2	68110613	2_45	0	0.0210889596849817	5.73703008068059	2.01791277220342e-06	-0.623999999999888	1
ENSG00000243667.6	WDR92	2	68134727	2_45	0	0.0230194053380254	6.55313149635215	2.51595627112616e-06	-0.82901333961927	2
ENSG00000115946.7	PNO1	2	68157965	2_45	0	0.0277601427112673	8.3003321509861	3.84306094471529e-06	1.12640372573018	2
ENSG00000221823.10	PPP3R1	2	68250817	2_45	0	0.0262923208380442	7.79312648594383	3.41743886284996e-06	0.918803418803331	1
ENSG00000119865.8	CNRIP1	2	68320518	2_45	0	0.0389015088765521	11.4586770894851	7.43465864719964e-06	-1.38551401869236	1
ENSG00000115956.9	PLEK	2	68237139	2_45	0	0.0255121833724792	7.51201362909315	3.19642192241085e-06	1.01764426637246	2
ENSG00000204923.3	FBXO48	2	68467123	2_45	0	0.0187790205410038	4.6570470400682	1.45862504838237e-06	0.0569852941176612	1
ENSG00000169621.9	APLF	2	68467927	2_45	0	0.0193254565201613	4.92397500781924	1.58710517404092e-06	-0.310541310541472	1
ENSG00000163219.11	ARHGAP25	2	68679972	2_45	0	0.0414440079660509	12.0530590824049	8.33142212963408e-06	1.54716981132089	1
ENSG00000169604.19	ANTXR1	2	69012709	2_46	0	0.0527326382282354	15.128643456479	1.33057571638752e-05	-1.65397923875405	1
ENSG00000198380.12	GFPT1	2	69387029	2_46	0	0.0172866823837259	4.69447987142633	1.35350305208969e-06	-0.0817878117887205	3
ENSG00000169599.12	NFU1	2	69438084	2_46	0	0.0223731343591028	7.09542344687918	2.64767853814828e-06	-0.727999999999985	1
ENSG00000196975.15	ANXA4	2	69645665	2_46	0	0.035187777776674	11.3257003333003	6.6468673631665e-06	1.43971631205653	1
ENSG00000087338.4	GMCL1	2	69829233	2_46	0	0.0383099189369726	12.1226129516547	7.74582316463775e-06	-1.90028755243371	2
ENSG00000059728.10	MXD1	2	69897673	2_46	0	0.0675114780930374	17.4675198725509	1.96683971048487e-05	2.2960000000003	1
ENSG00000244617.2	ASPRV1	2	69944578	2_46	0	0.0339451372213287	10.9889500361222	6.22148234392136e-06	1.34580406993387	2
ENSG00000115998.7	C2orf42	2	70249066	2_46	0	0.0189955841763186	5.5714407887224	1.76514456169507e-06	0.512000000000073	1
ENSG00000116001.15	TIA1	2	70245350	2_46	0	0.02063270918581	6.34102968164826	2.182107533066e-06	-0.879699248119978	1
ENSG00000143977.13	SNRPG	2	70289326	2_46	0	0.0214302342529623	6.69425289184141	2.39270489885638e-06	-0.964185683394822	2
ENSG00000035141.7	FAM136A	2	70302110	2_46	0	0.0183566021506201	5.2530604554834	1.60829162323772e-06	0.609374999999955	1
ENSG00000152672.7	CLEC4F	2	70818493	2_47	0	0.011947368386651	4.75913845301645	9.48332643415512e-07	0.130101441335808	2
ENSG00000163235.15	TGFA	2	70549252	2_47	0	0.013847172334312	6.12899392153822	1.41550169400554e-06	0.595238095238004	1
ENSG00000075340.22	ADD2	2	70768085	2_47	0	0.0117827653937607	4.6304112531441	9.09969636112988e-07	0.00775193798449801	1
ENSG00000116031.8	CD207	2	70885113	2_47	0	0.0164864523468219	7.74993294631806	2.13100889321577e-06	-1.09448818897597	1
ENSG00000116035.2	VAX2	2	70904341	2_47	0	0.0160490589459672	7.49998652290983	2.00756752005837e-06	-1.06250000000008	1
ENSG00000116039.11	ATP6V1B1	2	70928442	2_47	0	0.101025433477088	24.8187587330195	4.18187344157739e-05	-2.47183098591574	1
ENSG00000144043.11	TEX261	2	70994108	2_47	0	0.0228831985560887	10.801654340026	4.12256118546712e-06	1.29315550235421	2
ENSG00000124357.12	NAGK	2	71063928	2_47	0	0.0118330278749068	4.66990822976749	9.21646417534156e-07	0.132409966814832	2
ENSG00000124370.10	MCEE	2	71130580	2_47	0	0.013110672478844	5.62152506593612	1.22924719334023e-06	-0.477611940298334	1
ENSG00000124383.8	MPHOSPH10	2	71130504	2_47	0	0.0181141875217541	8.62552898228729	2.6059417492449e-06	0.955871945489726	2
ENSG00000124374.8	PAIP2B	2	71229441	2_47	0	0.0119482365339628	4.7598133720678	9.48536051286508e-07	0.201257861635333	1
ENSG00000135636.13	DYSF	2	71453820	2_47	0	0.0149410782228564	6.83522608034983	1.70331483458837e-06	-0.676348547717796	1
ENSG00000135625.7	EGR4	2	73294038	2_48	0	0.0465218148636435	14.487198093983	1.1240901773291e-05	-1.61923076923005	1
ENSG00000115297.10	TLX2	2	74513834	2_48	0	0.0169680491614076	5.06115949777558	1.43232655356307e-06	-0.382513661202164	1
ENSG00000144040.12	SFXN5	2	73076866	2_48	0	0.0236244001682417	8.14235739093255	3.20827108287991e-06	0.972656249999589	1
ENSG00000135631.16	RAB11FIP5	2	73156247	2_48	0	0.0175392985440348	5.36907767960407	1.57062321878495e-06	0.503644098125262	2
ENSG00000135632.11	SMYD5	2	73214385	2_48	0	0.0196729168639064	6.43721095654604	2.11215898032853e-06	-0.695000000000019	1
ENSG00000135617.3	PRADC1	2	73233389	2_48	0	0.0172688758796922	5.22457443998902	1.50478722298285e-06	-0.351239669421545	1
ENSG00000135624.15	CCT7	2	73231565	2_48	0	0.0172218805541517	5.19923266265475	1.49341301081582e-06	0.429687500000002	1
ENSG00000116127.17	ALMS1	2	73422533	2_48	0	0.0173544561658168	5.27054597027637	1.52555096170728e-06	-0.501730103806228	1
ENSG00000144035.3	NAT8	2	73642883	2_48	0	0.0178922197329711	5.55437350647355	1.65752241200891e-06	-0.511627906976609	1
ENSG00000144034.14	TPRKB	2	73737087	2_48	0	0.0163017058599677	4.68870189486476	1.27481093375517e-06	-0.211085925151941	2
ENSG00000144048.10	DUSP11	2	73780009	2_48	0	0.0187540277453566	5.99202808068359	1.87425423013319e-06	-0.623076923076883	1
ENSG00000124356.15	STAMBP	2	73829186	2_48	0	0.018082818057121	5.65294133265997	1.70490701012508e-06	-0.510460251046109	1
ENSG00000163170.11	BOLA3	2	74147757	2_48	0	0.0205379337720628	6.83783258662487	2.34226116731248e-06	-0.735999999999731	1
ENSG00000114978.17	MOB1A	2	74178740	2_48	0	0.0446336879181731	14.0973391652058	1.04944583080614e-05	1.62626262626205	1
ENSG00000188687.17	SLC4A5	2	74343150	2_48	0	0.0518248207070293	15.5044564549765	1.34015323638458e-05	-1.81057446001291	2
ENSG00000204843.12	DCTN1	2	74372241	2_48	0	0.0949761599659317	21.2678527966483	3.36897941749313e-05	2.18509615384569	1
ENSG00000284308.1	C2orf81	2	74421241	2_48	0	0.0195771075125043	6.39176666503695	2.08703409437212e-06	0.715789473684595	1
ENSG00000005448.16	WDR54	2	74421241	2_48	0	0.0195771075125043	6.39176666503695	2.08703409437212e-06	0.715789473684594	1
ENSG00000114993.16	RTKN	2	74442199	2_48	0	0.0213700742494132	7.20774434042357	2.56900831805526e-06	-0.978991596638437	1
ENSG00000115274.14	INO80B	2	74451794	2_48	0	0.0165151625239783	4.80963596115751	1.32481477691824e-06	0.274285714285695	1
ENSG00000115275.11	MOGS	2	74451794	2_48	0	0.0176462107794421	5.4255976385055	1.59683172162569e-06	-0.497431560567022	2
ENSG00000239779.6	WBP1	2	74458316	2_48	0	0.0171015752832843	5.13404647926934	1.46438751727247e-06	-0.345003366296597	2
ENSG00000135637.13	CCDC142	2	74483364	2_48	0	0.0192114053633948	6.21625808256822	1.99181169617722e-06	0.672316384180884	1
ENSG00000115282.19	TTC31	2	74487477	2_48	0	0.018967201202962	6.09720347949627	1.92883041464726e-06	-0.650000000000351	1
ENSG00000179528.15	LBX2	2	74502935	2_48	0	0.0166299305963677	4.87401822023426	1.35187859178957e-06	0.243107769423511	1
ENSG00000115289.13	PCGF1	2	74508487	2_48	0	0.0192378013079593	6.22903658021945	1.99864849926234e-06	-0.674285714285737	1
ENSG00000115325.13	DOK1	2	74548714	2_48	0	0.016301810708769	4.68876155285709	1.27483535355722e-06	0.158602150537632	1
ENSG00000115350.11	POLE4	2	74958729	2_48	0	0.0303185253082177	10.4714885982993	5.29512971099706e-06	1.22480620155002	1
ENSG00000005436.13	GCFC2	2	75710261	2_49	0	0.0520519710698018	13.4405822508519	1.16685090728795e-05	1.36231342277128	2
ENSG00000176204.13	LRRTM4	2	77592858	2_50	0	0.0245243606754515	4.62611260504639	1.8922303325952e-06	-0.0966386554621256	1
ENSG00000143954.12	REG3G	2	79026020	2_51	0	0.0176786156571432	4.82371363684574	1.42229563563748e-06	-0.217391304347809	1
ENSG00000163541.11	SUCLG1	2	84459875	2_53	0	0.0133058214817785	6.45010831627121	1.43142568498156e-06	-0.743902439024419	1
ENSG00000115423.18	DNAH6	2	84516642	2_53	0	0.011538600929191	5.1275372661286	9.86783966232683e-07	-0.425454545454758	1
ENSG00000034510.5	TMSB10	2	84905643	2_53	0	0.0153382547581945	7.770398383379	1.98783044476758e-06	-0.941666666666577	1
ENSG00000187627.14	RGPD1	2	86856758	2_54	0	0.10616880630546	24.4191108238059	4.32401195390732e-05	-2.50473186119891	1
ENSG00000153563.15	CD8A	2	86807953	2_54	0	0.0138954323363611	5.28235110375565	1.2242198965782e-06	-0.549285540288035	2
ENSG00000172116.21	CD8B	2	86856758	2_54	0	0.10616880630546	24.4191108238059	4.32401195390732e-05	-2.50473186119891	1
ENSG00000125551.18	PLGLB2	2	86930667	2_54	0	0.0153473347225479	6.20554000155519	1.58844671244438e-06	0.601562500000062	1
ENSG00000152284.4	TCF7L1	2	85304456	2_54	0	0.04128360655996	15.4415035687127	1.06323024505054e-05	1.67611788728679	2
ENSG00000152291.13	TGOLN2	2	85328087	2_54	0	0.0143946768218693	5.61018384468409	1.34691167595943e-06	0.534609659162734	2
ENSG00000042445.13	RETSAT	2	85345926	2_54	0	0.0158311890571797	6.49399204958457	1.71468912508623e-06	-0.723076923077022	1
ENSG00000042493.15	CAPG	2	85414064	2_54	0	0.0274567206544381	11.6225664440278	5.32244041798818e-06	1.39206178081536	2
ENSG00000152292.16	SH2D6	2	85428279	2_54	0	0.0140195762518146	5.36494650719011	1.25447031446634e-06	-0.423514149758362	2
ENSG00000115486.11	GGCX	2	85561052	2_54	0	0.0587215345213262	18.7623726705248	1.83757578677087e-05	1.9852631563795	2
ENSG00000118640.10	VAMP8	2	85563312	2_54	0	0.0129780110701743	4.64816384379723	1.00611974950021e-06	-0.224637681159404	1
ENSG00000115523.16	GNLY	2	85689055	2_54	0	0.013535004181033	5.03829970581811	1.1373719095943e-06	0.265944394562721	2
ENSG00000115525.17	ST3GAL5	2	85905908	2_54	0	0.0135058666837391	5.01830040487754	1.13041840397668e-06	0.231958762886598	1
ENSG00000068654.15	POLR1A	2	86105686	2_54	0	0.0159964793162523	6.59052679319059	1.75834724103074e-06	-0.809866819296444	2
ENSG00000132300.18	PTCD3	2	86105686	2_54	0	0.0182232432513968	7.80241575965206	2.37145488160968e-06	0.988165680473368	1
ENSG00000132313.14	MRPL35	2	86199443	2_54	0	0.0160091501748291	6.59788974994745	1.76170602004561e-06	-0.709401709401325	1
ENSG00000068615.17	REEP1	2	86301815	2_54	0	0.0173000809193247	7.3188766515491	2.11179942809606e-06	-1.18734963927135	2
ENSG00000115561.15	CHMP3	2	86561390	2_54	0	0.0140069937809317	5.35661443295289	1.25139791932919e-06	0.582232442034042	2
ENSG00000239305.6	RNF103	2	86606459	2_54	0	0.0255130778570868	10.9372481207627	4.65404978313283e-06	-1.21183800622965	1
ENSG00000153561.12	RMND5A	2	86749176	2_54	0	0.0137622615754918	5.1929210112751	1.19195985953325e-06	-0.634980988592976	1
ENSG00000172086.7	KRCC1	2	88056216	2_55	0	0.0238606947274217	8.93355885631501	3.55522992644707e-06	1.07692307692295	1
ENSG00000163586.9	FABP1	2	88128319	2_55	0	0.0162933815350308	5.38235767484024	1.46266169344986e-06	-0.378721957946581	2
ENSG00000144115.16	THNSL2	2	88138531	2_55	0	0.0154219962884697	4.8715206170196	1.25304089388862e-06	-0.265518873495071	2
ENSG00000249715.10	FER1L5	2	96633212	2_57	0	0.0156079591819226	4.61851117463329	1.20228720407842e-06	0.186567164179093	1
ENSG00000168658.18	VWA3B	2	98087196	2_57	0	0.0411028385414968	13.6567847522663	9.36225325930879e-06	1.94444444444446	1
ENSG00000144029.11	MRPS5	2	95149561	2_57	0	0.017494464966151	5.67928588663152	1.65712207042432e-06	0.567901234568231	1
ENSG00000144026.11	ZNF514	2	95156702	2_57	0	0.021282400545697	7.50345437124769	2.66343415122929e-06	-1.07379704602546	2
ENSG00000233757.6	AC092835.2	2	95207631	2_57	0	0.0419759654010919	13.8541357743205	9.69929656128403e-06	-1.75609756097469	1
ENSG00000155066.15	PROM2	2	95321659	2_57	0	0.0162162807680342	4.97387422907791	1.34525978624042e-06	-0.355661881977926	1
ENSG00000115041.12	KCNIP3	2	95296800	2_57	0	0.0248783183436447	8.95867593503427	3.71727724618195e-06	1.30985915492933	1
ENSG00000186281.12	GPAT2	2	96082306	2_57	0	0.0309071725890396	10.9853084684171	5.66280542350694e-06	1.40740740740692	1
ENSG00000274286.1	ADRA2B	2	96072837	2_57	0	0.0163860399836668	5.07067039653729	1.38579661860426e-06	0.138946841291931	2
ENSG00000188886.3	ASTL	2	96138849	2_57	0	0.0156084720795303	4.61881705880482	1.20240634292599e-06	0.174698795180787	1
ENSG00000158050.4	DUSP2	2	96151272	2_57	0	0.0959590127533281	21.7008391552383	3.47314091975154e-05	-2.38823529411801	1
ENSG00000084090.13	STARD7	2	96181298	2_57	0	0.0176726329866438	5.77349795079215	1.70176810603415e-06	0.442857142857179	1
ENSG00000135956.8	TMEM127	2	96107202	2_57	0	0.0156626034376849	4.65098988553734	1.21498090581341e-06	0.0666666666666709	1
ENSG00000198885.9	ITPRIPL1	2	96325607	2_57	0	0.0206969780120398	7.2436125032373	2.50047348445117e-06	-0.768609492114649	2
ENSG00000114988.11	LMAN2L	2	96739703	2_57	0	0.015611832674686	4.62081713622581	1.20318601582933e-06	0.18249119904166	2
ENSG00000158158.11	CNNM4	2	96762583	2_57	0	0.0157434828735991	4.69885900528318	1.23382434536639e-06	0.444444444444575	1
ENSG00000144199.11	FAHD2B	2	97095539	2_57	0	0.0339553790637616	11.8654863267808	6.71976726656975e-06	1.80000000000011	1
ENSG00000196912.12	ANKRD36B	2	97589819	2_57	0	0.0686720870404436	18.5031931958533	2.11927363555845e-05	-2.40458015267047	1
ENSG00000115073.7	ACTR1B	2	97658891	2_57	0	0.0158402709706506	4.75581695057809	1.25645761435646e-06	0.0127659574468092	1
ENSG00000228486.10	LINC01125	2	97663111	2_57	0	0.0157536429039014	4.70485208274583	1.2361952670623e-06	0.050542319082082	2
ENSG00000075568.16	TMEM131	2	97996336	2_57	0	0.0543690463288259	16.2908713736069	1.47725726845669e-05	2.06113537117949	1
ENSG00000185674.9	LYG2	2	99252820	2_58	0	0.0166700989767472	7.33889124259754	2.04046305508421e-06	0.977210662466133	2
ENSG00000040933.15	INPP4A	2	98444410	2_58	0	0.0715060604857827	20.996057644401	2.50403683954087e-05	2.43884892086274	1
ENSG00000183513.8	COA5	2	98608705	2_58	0	0.0398262898889333	15.4689491784402	1.02752114725176e-05	2.07142857142884	1
ENSG00000135951.14	TSGA10	2	99155218	2_58	0	0.0133508857125516	5.27606866764953	1.17484513556988e-06	0.415320149532574	2
ENSG00000144182.16	LIPT1	2	99155127	2_58	0	0.0134400802172132	5.33789191550469	1.19655245484592e-06	0.429651234199833	2
ENSG00000158411.11	MITD1	2	99180175	2_58	0	0.013294475085084	5.23675548688845	1.16116409004979e-06	-0.395348837209129	1
ENSG00000185414.19	MRPL30	2	99180175	2_58	0	0.013294475085084	5.23675548688845	1.16116409004979e-06	0.395348837209129	1
ENSG00000144214.9	LYG1	2	99306625	2_58	0	0.0135443608631567	5.40965972540718	1.22204885947929e-06	-0.485875706214738	1
ENSG00000158417.10	EIF5B	2	99337171	2_58	0	0.0127736609723123	4.86576281930914	1.03663633313103e-06	-0.32258064516126	1
ENSG00000115514.11	TXNDC9	2	99340840	2_58	0	0.0148330011115578	6.25375245840793	1.5471407369777e-06	0.73387096774186	1
ENSG00000135945.9	REV1	2	99490335	2_58	0	0.0128172552913686	4.89739065025961	1.04693540747434e-06	-0.39200000000009	1
ENSG00000144218.18	AFF3	2	100013653	2_58	0	0.0131492272547455	5.13473820509486	1.12610436733686e-06	0.0460525329265859	2
ENSG00000115526.10	CHST10	2	100417235	2_58	0	0.0130402622279148	5.05751848622943	1.09997777211933e-06	-0.44354838709662	1
ENSG00000115539.13	PDCL3	2	100562879	2_58	0	0.0124369609304632	4.61782626212999	9.57881895454702e-07	0.103790507817452	2
ENSG00000175874.9	CREG2	2	101387171	2_59	0	0.0178740678093883	8.7269815641218	2.60164218103632e-06	-1.04210526315789	1
ENSG00000163162.8	RNF149	2	101308564	2_59	0	0.0112091411203188	4.85776536015483	9.08173815423917e-07	-0.527559055118307	1
ENSG00000196460.12	RFX8	2	101475266	2_59	0	0.0216444296050693	10.7417860909692	3.87777628765107e-06	-1.22366522366475	1
ENSG00000071054.16	MAP4K4	2	101697147	2_59	0	0.0126406519255973	9.06229032487165	1.91059021707908e-06	-1.99999999999997	1
ENSG00000115590.13	IL1R2	2	101991888	2_59	0	0.0152152440384711	18.7237281415112	4.75150679625535e-06	-3.79598088356563	2
ENSG00000115594.11	IL1R1	2	102064141	2_59	0	0.0158937479534542	7.51490068774828	1.99209329063013e-06	0.537142857142752	1
ENSG00000115598.9	IL1RL2	2	102185873	2_60	0	0.00957972569077103	5.4703799717866	8.74038720316283e-07	-0.94308943089446	1
ENSG00000115602.16	IL1RL1	2	102310521	2_60	1	0.304831054859588	35.9504716447417	0.0001827779941319	6.70731707317206	1
ENSG00000115604.10	IL18R1	2	102310626	2_60	1	0.266833482070948	35.5351455558785	0.00015814611512539	6.68292682926875	1
ENSG00000115607.9	IL18RAP	2	102418659	2_60	0	0.0104773970958741	6.54259355721873	1.14330855005901e-06	1.09555729948745	2
ENSG00000135953.10	MFSD9	2	102735320	2_60	0	0.0131943920037628	7.41850583774006	1.63254789441341e-06	0.88188976377975	1
ENSG00000135972.8	MRPS9	2	105042423	2_62	0	0.0482756432602036	14.4489062221471	1.16338416245061e-05	-1.60914454277342	1
ENSG00000135966.12	TGFBRAP1	2	105330291	2_62	0	0.0241306224785374	7.95329001461108	3.20092464274232e-06	1.08865248226916	1
ENSG00000135974.9	C2orf49	2	105337683	2_62	0	0.0250052321795953	8.28537225226728	3.45543734446887e-06	0.957446808511076	1
ENSG00000115641.18	FHL2	2	105483575	2_62	0	0.0562713087450855	15.8950229567371	1.49179202479906e-05	1.83088235294062	1
ENSG00000071051.13	NCK2	2	105744677	2_63	0	0.0205211586029028	4.71773274036307	1.61471290776886e-06	0.255813953488391	1
ENSG00000119147.9	C2orf40	2	106063515	2_63	0	0.0368043939663832	10.1738409636177	6.24517655947285e-06	-1.18643409806461	2
ENSG00000115652.14	UXS1	2	106194311	2_63	0	0.0306379148793005	8.45698317033991	4.32150258532867e-06	-1.0845476014077	2
ENSG00000198203.9	SULT1C2	2	108287884	2_65	0	0.029752480836525	8.96428488995269	4.44834989077953e-06	1.08578266985823	2
ENSG00000198075.9	SULT1C4	2	108374341	2_65	0	0.0193964227360529	4.97443916443626	1.60925871721706e-06	-0.400000000000085	1
ENSG00000135968.20	GCC2	2	108443158	2_65	0	0.0293298229568643	8.83054883730856	4.31973637790757e-06	1.20000000000006	1
ENSG00000169756.16	LIMS1	2	108511922	2_65	0	0.0250589608868252	7.36112755665114	3.07657500417052e-06	1.00000000000028	1
ENSG00000153201.15	RANBP2	2	108703050	2_65	0	0.0214602107121922	5.91592948672491	2.11746907523038e-06	0.492960581322529	2
ENSG00000163006.11	CCDC138	2	108786314	2_65	0	0.0406542339981139	11.8887141822744	8.06122001272377e-06	-1.3448275862067	1
ENSG00000172985.10	SH3RF3	2	109194740	2_65	0	0.0196077753463667	5.07531675511528	1.65978402431661e-06	-0.358543417367145	1
ENSG00000186522.14	SEPT10	2	109613671	2_65	0	0.0370706828713281	11.0227528982275	6.81523386859256e-06	1.72157994967503	2
ENSG00000198142.4	SOWAHC	2	109614115	2_65	0	0.0268889873975196	8.01892528619367	3.5962570002187e-06	1.36734693877498	1
ENSG00000115008.5	IL1A	2	112784242	2_66	0	0.0331461835997818	17.2426034512746	9.53227312464231e-06	1.87578249128502	2
ENSG00000144061.12	NPHP1	2	110205149	2_66	0	0.00931692000799444	5.7492750992687	8.93399206161762e-07	0.694968553459166	1
ENSG00000169679.14	BUB1	2	110678318	2_66	0	0.012433210307045	8.43023709862256	1.74816803351447e-06	-1.16442048517452	1
ENSG00000153094.22	BCL2L11	2	111118962	2_66	0	0.209360246398389	30.7294648297189	0.000107302372174068	2.59112258323429	2
ENSG00000153107.11	ANAPC1	2	111879780	2_66	0	0.01052742667118	6.84360877268535	1.20162098705221e-06	0.802259887006067	1
ENSG00000153208.16	MERTK	2	111898795	2_66	0	0.0117289577553898	7.69812624629563	1.50592920824022e-06	0.901454815579583	2
ENSG00000153214.9	TMEM87B	2	112055265	2_66	0	0.0164725113015641	11.1796714458561	3.07148897108992e-06	1.54164171160939	2
ENSG00000144152.12	FBLN7	2	112137935	2_66	0	0.00913035830698039	5.40168708768178	8.22578490797139e-07	0.531496062992255	1
ENSG00000144161.12	ZC3H8	2	112251022	2_66	0	0.00839173189186571	4.65301700606762	6.51247914392167e-07	-0.0354145157512311	2
ENSG00000169629.11	RGPD8	2	112434559	2_66	0	0.00917171105930004	5.39393420135072	8.25118100766635e-07	0.500801698770646	2
ENSG00000114999.7	TTL	2	112481811	2_66	0	0.0205114907012574	12.814690332838	4.38394852313324e-06	-1.4438860971531	1
ENSG00000125630.15	POLR1B	2	112543403	2_66	0	0.00994265786970938	6.20588907755585	1.02912140159621e-06	-0.721393882134316	3
ENSG00000125611.15	CHCHD5	2	112582142	2_66	0	0.0303481061981183	16.5303670009456	8.36708529844e-06	-1.8306527267264	2
ENSG00000144136.10	SLC20A1	2	112645729	2_66	0	0.0482356055510385	20.6051155311655	1.6576883851675e-05	2.20571425596786	2
ENSG00000169607.12	CKAP2L	2	112765001	2_66	0	0.0114122356267636	7.66195041954433	1.45837823020532e-06	0.971677559912709	1
ENSG00000175497.16	DPP10	2	114459819	2_67	0	0.0143609137018431	6.4724418250801	1.55028067598738e-06	0.68361581920888	1
ENSG00000125637.15	PSD4	2	113186883	2_67	0	0.0280045523559349	12.6911906924822	5.92776680298833e-06	-1.40624999999949	1
ENSG00000115084.13	SLC35F5	2	113754049	2_67	0	0.0118021476146984	4.6507784644824	9.15475656905476e-07	0.153640125629538	2
ENSG00000144119.3	C1QL2	2	119113635	2_69	0	0.0121138660385396	4.78044618394229	9.65853606363306e-07	0.140625000000009	1
ENSG00000088205.12	DDX18	2	117832335	2_69	0	0.0134624923784782	5.760264179565	1.29338546984363e-06	0.543859649122924	1
ENSG00000125633.10	CCDC93	2	118013990	2_69	0	0.0203412030977825	9.59755687086665	3.25609776261014e-06	-1.139534883721	1
ENSG00000125629.14	INSIG2	2	118088243	2_69	0	0.0239905185541787	11.1350965877289	4.45547210985343e-06	1.26241134751773	1
ENSG00000163064.6	EN1	2	118808983	2_69	0	0.0228431721673628	10.6782173708223	4.06832159451303e-06	1.19691195953802	2
ENSG00000115107.19	STEAP3	2	119180360	2_69	0	0.0255491766970778	11.7222662964682	4.99515073967453e-06	-1.35668789808883	1
ENSG00000155368.16	DBI	2	119366128	2_69	0	0.01602634548207	7.37969916490482	1.97257381741095e-06	0.864680150852056	3
ENSG00000171227.6	TMEM37	2	119429724	2_69	0	0.0120298696442863	4.71587765847676	9.46201335788607e-07	-0.118686868686857	1
ENSG00000163075.12	CFAP221	2	119516427	2_69	0	0.0192461909476523	9.08244400524867	2.91546360885928e-06	1.10227272727207	1
ENSG00000144120.12	TMEM177	2	119679105	2_69	0	0.0557916699204982	19.0502087704275	1.77267535006133e-05	-2.0856255788924	2
ENSG00000088179.8	PTPN4	2	119761887	2_69	0	0.0120955533485091	4.76640699842004	9.61561287757839e-07	0.122302158273369	1
ENSG00000115109.13	EPB41L5	2	120013132	2_69	0	0.0122191610736847	4.86076088813413	9.90616946024278e-07	0.20394736842112	1
ENSG00000226479.3	TMEM185B	2	120222852	2_69	0	0.0171500123611765	8.00969193338408	2.29108053549632e-06	-0.887218045112583	1
ENSG00000074047.21	GLI2	2	120735673	2_70	0	0.0188122563412887	4.62248470189041	1.45036221201274e-06	0.0296296296296217	1
ENSG00000115112.7	TFCP2L1	2	121285630	2_70	0	0.0545585796418863	14.5912994732612	1.32775251328541e-05	-1.98688524590221	1
ENSG00000074054.17	CLASP1	2	121649389	2_70	0	0.0208662494526026	5.58713350064359	1.94443553462351e-06	0.494294489427324	2
ENSG00000155052.14	CNTNAP5	2	124025355	2_72	0	0.0158574941722442	4.79986894256128	1.26947468659542e-06	-0.243902439024388	1
ENSG00000136717.14	BIN1	2	127202255	2_74	0	0.0244022755602434	12.9271057166041	5.26128385164319e-06	-2.02027027026989	1
ENSG00000163161.12	ERCC3	2	127287839	2_75	0	0.0381416592551476	12.9427754781775	8.23354957894035e-06	2.38869735913376	2
ENSG00000169967.16	MAP3K2	2	127388571	2_75	0	0.0205956236167822	7.18652068544391	2.4686170947783e-06	-1.52713178294656	1
ENSG00000115718.17	PROC	2	127418286	2_75	0	0.0905841034720685	21.1322524798345	3.19269834253082e-05	3.09230769230871	1
ENSG00000163166.14	IWS1	2	127526497	2_75	0	0.016464924400746	5.1039303081052	1.40160159230162e-06	-0.204225352112647	1
ENSG00000072163.19	LIMS2	2	127680943	2_75	0	0.0158318188176978	4.7394832583785	1.25147422713212e-06	0.34684986072036	2
ENSG00000136709.11	WDR33	2	127811792	2_75	0	0.033556968804286	11.7435520574617	6.57267725276033e-06	-1.26294820717153	1
ENSG00000144231.10	POLR2D	2	127857631	2_75	0	0.0302412936233655	10.7702902307478	5.43235167331436e-06	1.67062946886432	2
ENSG00000144233.9	AMMECR1L	2	127885051	2_75	0	0.0157643782013072	4.69980655280925	1.23571105911681e-06	-0.465116279069707	1
ENSG00000173302.5	GPR148	2	130729192	2_78	0	0.0221632209651662	5.43799160223831	2.01016410906359e-06	0.498881431767401	1
ENSG00000222014.5	RAB6C	2	129979968	2_78	0	0.0284107278138491	7.75481869962166	3.67463420986204e-06	-1.06569343065657	1
ENSG00000152076.18	CCDC74B	2	130141651	2_78	0	0.0234574164477042	5.96695193887271	2.33449433016284e-06	0.620635897763541	2
ENSG00000136699.19	SMPD4	2	130182517	2_78	0	0.0203017605677465	4.6208672175715	1.56465033051163e-06	-0.0260939652495689	2
ENSG00000136710.9	CCDC115	2	130343161	2_78	0	0.0203523217379322	4.64402756270817	1.57640881158266e-06	-0.0192307692307816	1
ENSG00000136718.9	IMP4	2	130342923	2_78	0	0.0205391528278318	4.72911572104926	1.62002819579253e-06	0.0636942675159309	1
ENSG00000072135.12	PTPN18	2	130356437	2_78	0	0.0210657663458416	4.96488146348343	1.74440070124493e-06	0.315538887375505	2
ENSG00000136002.18	ARHGEF4	2	130800452	2_78	0	0.0222817995553126	5.48771085276154	2.0393961211993e-06	-0.459917587353945	2
ENSG00000115762.16	PLEKHB2	2	131104358	2_78	0	0.0205016084686215	4.71207925309102	1.61124145504256e-06	-0.255319148936154	1
ENSG00000075886.10	TUBA3D	2	131476103	2_78	0	0.0298900522049137	8.22915542853233	4.10243817004154e-06	-1.56464796765708	2
ENSG00000173272.15	MZT2A	2	131491799	2_78	0	0.0824596967080509	17.8036647178299	2.44856279154074e-05	2.35763055715011	3
ENSG00000163040.14	CCDC74A	2	131527737	2_78	0	0.0210394742054936	4.95324413128933	1.73813986913579e-06	0.290780141843945	1
ENSG00000183840.6	GPR39	2	132447674	2_79	0	0.0238771716592408	6.02021199618112	2.39747878075683e-06	-0.534883720930193	1
ENSG00000176771.16	NCKAP5	2	133568910	2_79	0	0.0869113191717548	18.1948039735558	2.63744752975169e-05	2.08196721311425	1
ENSG00000152127.8	MGAT5	2	133990360	2_79	0	0.0205815923717938	4.63622833849597	1.59148993120875e-06	0.0629921259842447	1
ENSG00000152128.13	TMEM163	2	134527708	2_80	0	0.0224618651548794	6.4135760250773	2.40273662517894e-06	0.953488372092908	1
ENSG00000082258.12	CCNT2	2	134919473	2_80	0	0.053610496966731	14.5657014961025	1.30239087325102e-05	-1.91275167785262	1
ENSG00000115839.17	RAB3GAP1	2	135052002	2_80	0	0.0185214586808548	4.617503549046	1.4264039426982e-06	-0.220833333333443	1
ENSG00000048991.16	R3HDM1	2	135530703	2_80	0	0.0216597237175685	6.0747464397316	2.1945282375514e-06	-0.871134020618532	1
ENSG00000144224.16	UBXN4	2	135726662	2_80	0	0.0188722216461172	4.79206575469617	1.50836311131968e-06	0.0327327592939202	2
ENSG00000076003.4	MCM6	2	135876201	2_80	0	0.0241341492229205	7.08299506126907	2.85107760151236e-06	-1.13856930299283	2
ENSG00000115866.10	DARS	2	135985602	2_80	0	0.0255698428880605	7.62205122702935	3.2505737838766e-06	-1.10906280405704	2
ENSG00000121966.6	CXCR4	2	136122815	2_80	0	0.0373773243211013	11.1727523382725	6.96511812977558e-06	-1.45833333333308	1
ENSG00000150540.13	HNMT	2	137963983	2_82	0	0.0199433887694328	4.62023020347504	1.53681883937119e-06	0.0164034702041175	2
ENSG00000168702.17	LRP1B	2	142131284	2_85	0	0.0195590133718266	4.80413900527598	1.56719347272723e-06	-0.0746666666666859	1
ENSG00000075884.13	ARHGAP15	2	143091525	2_85	0	0.0193300453654531	4.69454048629604	1.51351269359806e-06	0.153374233128808	1
ENSG00000121989.14	ACVR2A	2	147844091	2_88	0	0.101238799132491	21.6518986354629	3.65597380921775e-05	-3.74378502618852	2
ENSG00000115947.13	ORC4	2	148020474	2_88	0	0.0126943698074953	7.63107868284899	1.61568682272594e-06	1.43238921213558	2
ENSG00000204406.12	MBD5	2	148020703	2_88	0	0.0523884516245042	17.1752969847987	1.50072087533502e-05	3.44776119403153	1
ENSG00000168280.16	KIF5C	2	148871247	2_88	0	0.0192073637490285	10.7593559550263	3.44678458784572e-06	1.33962264150926	1
ENSG00000123610.4	TNFAIP6	2	151358124	2_90	0	0.0135530603163945	4.9734653095401	1.12423362279121e-06	0.138888888888903	1
ENSG00000080345.17	RIF1	2	151409047	2_90	0	0.0354549093230219	13.936537997418	8.24121772228938e-06	-1.93525179856068	1
ENSG00000182389.19	CACNB4	2	152099291	2_91	0	0.0182168574988941	4.70714341019694	1.43018097520583e-06	-0.350158819143681	2
ENSG00000115145.9	STAM2	2	152176079	2_91	0	0.0565930353097594	15.3202698600657	1.446070639201e-05	-2.65318557418888	2
ENSG00000177917.10	ARL6IP6	2	152717014	2_91	0	0.01831029922937	4.75466936721414	1.45203093634455e-06	0.0741405553941864	2
ENSG00000177519.3	RPRM	2	153477985	2_92	0	0.0431007800394962	13.1294763089804	9.43827527106327e-06	-1.19531249999986	1
ENSG00000144278.14	GALNT13	2	153871549	2_92	0	0.0199241530878717	6.65022530702468	2.20991889330684e-06	0.681818181818059	1
ENSG00000162989.4	KCNJ3	2	154869888	2_93	0	0.0220365164792854	8.33487275080796	3.06338810690873e-06	1.34883720930158	1
ENSG00000136542.8	GALNT5	2	157257153	2_94	0	0.0147846043710215	5.04153934369027	1.24317702048802e-06	-0.371287128712623	1
ENSG00000115170.13	ACVR1	2	157876051	2_95	0	0.0166482516238947	4.61736793400182	1.28210389454718e-06	0.0113636363636378	1
ENSG00000153237.17	CCDC148	2	158456264	2_95	0	0.0261708716619595	8.83041936777954	3.854425204654e-06	1.22294914339539	2
ENSG00000144283.21	PKP4	2	158457154	2_95	0	0.0174443361318559	5.05169424137905	1.46977754694159e-06	-0.323886639675966	1
ENSG00000196151.10	WDSUB1	2	159287223	2_96	0	0.0181574710514433	12.4387108666452	3.76695852825164e-06	1.72791536471409	2
ENSG00000136536.14	MARCH7	2	159712477	2_96	0	0.00799742762063993	4.96180999393495	6.6183625421323e-07	-0.430255794617434	2
ENSG00000241399.6	CD302	2	159798013	2_96	0	0.00802840366964785	4.82649643468937	6.46280862748343e-07	0.47340425531931	1
ENSG00000054219.10	LY75	2	159884064	2_96	0	0.0954004957138473	27.6311405610958	4.39652502071073e-05	3.07621075621342	2
ENSG00000153246.12	PLA2R1	2	160061840	2_96	0	0.00857959058720503	5.35279947966889	7.65962740480064e-07	0.394897736651674	2
ENSG00000153250.19	RBMS1	2	160494213	2_96	0	0.009186032986645	6.28677205734626	9.6319855059961e-07	-0.916943521594777	1
ENSG00000136560.13	TANK	2	161137211	2_97	0	0.0163617961335389	6.09542031622197	1.66339250733451e-06	0.830857432130387	3
ENSG00000115233.11	PSMD14	2	161308497	2_97	0	0.0418336635440707	14.8608389089109	1.03688199025637e-05	1.82222222222199	1
ENSG00000115271.10	GCA	2	162974725	2_98	0	0.0550217819603417	16.7700898904927	1.53896997750058e-05	-1.9343065693436	1
ENSG00000182263.13	FIGN	2	163735859	2_99	0	0.0250274950596543	10.4711530774507	4.37091135171508e-06	-1.22727272727313	1
ENSG00000144285.17	SCN1A	2	166127885	2_100	0	0.0308672119081245	10.1564937225652	5.2287913667788e-06	1.23843416370083	1
ENSG00000115290.9	GRB14	2	164621693	2_100	0	0.0448623316452893	13.6627005062644	1.0223003173646e-05	1.58000000000035	1
ENSG00000082438.15	COBLL1	2	164843369	2_100	0	0.0335836966992761	10.9457055894116	6.13101483854046e-06	1.32158590308418	1
ENSG00000178662.15	CSRNP3	2	165469352	2_100	0	0.0208277835813021	6.48563408575575	2.25297101465445e-06	0.829931972789212	1
ENSG00000123607.14	TTC21B	2	165954060	2_100	0	0.0188251118735383	5.54452622198517	1.7408530515976e-06	-0.478542558036362	2
ENSG00000136546.13	SCN7A	2	166512348	2_102	0	0.0300436599095055	15.0325191440981	7.53259657335113e-06	1.57624398073796	1
ENSG00000172318.5	B3GALT1	2	167827180	2_102	0	0.00984292115372309	4.64486667332088	7.62530754291467e-07	-0.0808080808080678	1
ENSG00000163072.15	NOSTRIN	2	168783334	2_102	0	0.0114185969313668	5.99772053828145	1.14224449745011e-06	0.544270833333415	1
ENSG00000152253.8	SPC25	2	168912381	2_102	0	0.011974828351642	6.4519881104873	1.28861434277766e-06	0.692934782608669	1
ENSG00000073737.16	DHRS9	2	169067818	2_102	0	0.00982259745075032	4.6181721151192	7.56582978552897e-07	-0.0150250417362283	1
ENSG00000081479.12	LRP2	2	169362133	2_103	0	0.130264053177877	21.7726857204842	4.73038726173484e-05	2.27649769585295	1
ENSG00000239474.6	KLHL41	2	169480139	2_103	0	0.0224085454447465	5.09368972482506	1.903733970682e-06	0.407039702929407	3
ENSG00000138399.17	FASTKD1	2	169573878	2_103	0	0.0218626591868747	4.86388759521734	1.77356300044205e-06	0.222222222222249	1
ENSG00000138398.15	PPIG	2	169584491	2_103	0	0.0224448086296982	5.10875917941615	1.91245596205963e-06	-0.435483870967874	1
ENSG00000154479.12	CCDC173	2	169685738	2_103	0	0.0388945317828261	10.2482375070657	6.64810446547555e-06	1.39267015706759	1
ENSG00000144362.11	PHOSPHO2	2	169693707	2_103	0	0.0834707524408974	17.4733081122011	2.43259365171216e-05	-2.31652338276182	3
ENSG00000213160.9	KLHL23	2	169694695	2_103	0	0.0333730020529078	8.81332357393438	4.90563346608157e-06	1.35116444053883	2
ENSG00000138382.14	METTL5	2	169824369	2_103	0	0.0263629172709093	6.60937359088194	2.90612220739786e-06	0.737781324785461	2
ENSG00000163093.11	BBS5	2	170377355	2_104	0	0.0145846466676812	5.07033634426976	1.23336831508376e-06	-0.355263157894709	1
ENSG00000204334.7	ERICH2	2	170786382	2_104	0	0.0165649770628776	6.25356678244272	1.72774138653263e-06	-0.896946564885371	1
ENSG00000128683.13	GAD1	2	170813566	2_104	0	0.035622451688753	13.3962830964212	7.95917820122959e-06	1.57768052516336	1
ENSG00000198586.13	TLK1	2	171233200	2_104	0	0.0169972041769636	6.49296742969704	1.84069071362702e-06	0.784530386740466	1
ENSG00000123600.19	METTL8	2	171435106	2_104	0	0.013984422473865	4.67998101894662	1.09156281566154e-06	-0.217687074829806	1
ENSG00000071967.11	CYBRD1	2	171521922	2_104	0	0.037293148609688	13.825961814483	8.5997239458176e-06	-1.91567529289653	2
ENSG00000077380.15	DYNC1I2	2	171687403	2_104	0	0.0154535294730298	5.60799610926127	1.4454247737396e-06	-0.561151079136927	1
ENSG00000128708.12	HAT1	2	171922612	2_104	0	0.0164709352298261	6.2005794685325	1.70337646669427e-06	0.638766519823884	1
ENSG00000115840.13	SLC25A12	2	171852409	2_104	0	0.0141604072888143	4.79615476330853	1.13273687590499e-06	0.291355437365093	2
ENSG00000172878.13	METAP1D	2	172083366	2_104	0	0.0276387950845952	11.0227302132236	5.081224571544e-06	-1.44373673036113	1
ENSG00000091409.14	ITGA6	2	172426046	2_105	0	0.00783245414002687	7.25408658896748	9.47634146736357e-07	0.72112676056352	1
ENSG00000152256.13	PDK1	2	172555526	2_105	0	0.0132389204360459	49.5260807209854	1.09357012888289e-05	-2.93589743589857	1
ENSG00000138430.15	OLA1	2	174248983	2_105	0	0.00778459018773514	6.95310086411767	9.02764327120155e-07	0.731868131868007	1
ENSG00000144306.14	SCRN3	2	174396715	2_105	0	0.00644557393073897	5.18520365131142	5.57426380246934e-07	-0.399999999999875	1
ENSG00000163328.13	GPR155	2	174321052	2_105	0	0.00621004689342841	4.89104078886489	5.06589600155479e-07	-0.22519720114939	3
ENSG00000115935.17	WIPF1	2	174574808	2_105	0	0.0171044353548614	13.708531470982	3.9107475416631e-06	-1.8709677419352	1
ENSG00000128656.13	CHN1	2	175004667	2_106	0	0.0241334461599891	8.05244748414776	3.24121133170138e-06	0.999999999999726	1
ENSG00000115966.16	ATF2	2	175168771	2_106	0	0.0215318260379007	6.91653344097958	2.48387335651375e-06	-0.824242424242144	1
ENSG00000154518.9	ATP5G3	2	175184841	2_106	0	0.0260783195810179	8.67450946523632	3.77298113719828e-06	-1.11451643904655	2
ENSG00000144320.13	LNPK	2	176002028	2_106	0	0.0557275622013647	15.5229501321537	1.44279428430088e-05	1.59550561797712	1
ENSG00000128645.14	HOXD1	2	176188365	2_106	0	0.521903620949976	22.3750056855647	0.000194766190537761	3.72992700729817	1
ENSG00000128654.13	MTX2	2	176265265	2_106	0	0.0166887835471036	4.63832926040368	1.2910598103153e-06	-0.0175438596491222	1
ENSG00000116044.15	NFE2L2	2	177392552	2_107	0	0.033140058948638	10.6634732305368	5.89402624309443e-06	-1.18746655409836	2
ENSG00000018510.13	AGPS	2	177391993	2_107	0	0.0387120946706071	12.1198207488011	7.82533562750599e-06	-1.58576772840501	2
ENSG00000196659.9	TTC30B	2	177553217	2_107	0	0.0269060578908004	8.71543730350994	3.91110396837533e-06	-1.32163742690022	1
ENSG00000197557.6	TTC30A	2	177617090	2_107	0	0.0411891159132634	12.7020268929395	8.72600793946785e-06	-1.62777777777829	1
ENSG00000155636.14	RBM45	2	178111787	2_108	0	0.0100442198536488	4.80715933902356	8.05313229025363e-07	0.240111716052337	2
ENSG00000180228.12	PRKRA	2	178446633	2_108	0	0.0111098969216072	5.74234634696818	1.06404383146228e-06	-0.555555555555464	1
ENSG00000204311.12	DFNB59	2	178451344	2_108	0	0.0120552710429134	6.50002853803948	1.30693006342442e-06	0.659919028340223	1
ENSG00000079150.17	FKBP7	2	178478636	2_108	0	0.00988269966103916	4.65684870665681	7.67587389875876e-07	-0.12244897959192	1
ENSG00000155657.26	TTN	2	178831108	2_108	0	0.0111925386581542	5.81109243728329	1.08479204680689e-06	-0.615384615384598	1
ENSG00000187231.13	SESTD1	2	179264451	2_108	0	0.0193455889278981	10.8949575019608	3.51534214887091e-06	1.47619047619016	1
ENSG00000163510.13	CWC22	2	180007524	2_108	0	0.0177822670153274	10.1109518958653	2.99874320582096e-06	-1.08040201005061	1
ENSG00000170035.15	UBE2E3	2	180968140	2_109	0	0.0166726337451107	4.89590401964552	1.36143593860208e-06	-0.409090909090918	1
ENSG00000188452.13	CERKL	2	181680491	2_110	0	0.0200668924998386	8.27414264653058	2.76925681765697e-06	0.976562499999733	1
ENSG00000138434.16	SSFA2	2	181892173	2_110	0	0.0136168950909064	4.6691544167625	1.0604163960221e-06	-0.0219512195121975	1
ENSG00000150722.10	PPP1R1C	2	181953928	2_110	0	0.0137598822484125	4.76615647741602	1.09381309783266e-06	-0.349318577671616	2
ENSG00000115252.18	PDE1A	2	182524662	2_110	0	0.0142447531502127	5.0877778874337	1.20876861900368e-06	-0.464435146443477	1
ENSG00000077232.17	DNAJC10	2	182715440	2_110	0	0.157739405889182	27.8634065364035	7.33051552462771e-05	-2.64522417154061	1
ENSG00000162998.4	FRZB	2	182867244	2_110	0	0.0237668088504072	9.85074701846507	3.90481213905929e-06	-1.15200000000026	1
ENSG00000061676.14	NCKAP1	2	183036710	2_110	0	0.0141919471844569	5.05328154582679	1.19612230109186e-06	0.336883027936342	3
ENSG00000162999.12	DUSP19	2	183077905	2_110	0	0.0138701944891304	4.84030558317443	1.11973547418071e-06	0.258064516128963	1
ENSG00000163002.12	NUP35	2	183117184	2_110	0	0.0135809994195161	4.64464503307937	1.05206934132977e-06	0.0769841018659602	2
ENSG00000170396.7	ZNF804A	2	184598458	2_112	0	0.0189315455004458	15.3957881923355	4.86125164165028e-06	-1.77239369012216	2
ENSG00000188738.14	FSIP2	2	185738225	2_112	0	0.0179406875285443	12.8342927423685	3.84035284855308e-06	-1.00684931506828	1
ENSG00000138448.11	ITGAV	2	186590551	2_112	0	0.0241918285688856	23.7160873400243	9.56911652108321e-06	-4.24924729879101	2
ENSG00000064989.12	CALCRL	2	187441502	2_112	0	0.00617280951378529	4.85876733418533	5.00229251392304e-07	-0.501097836954991	2
ENSG00000003436.15	TFPI	2	187562083	2_112	0	0.00619227624898755	4.76777689344298	4.92409420380249e-07	0.199867899722224	2
ENSG00000168542.14	COL3A1	2	188974074	2_112	0	0.00790032120972262	6.85394831407022	9.03120456927324e-07	-0.726315789473503	1
ENSG00000204262.11	COL5A2	2	189178183	2_113	0	0.0421372958995367	13.2687142197663	9.32514530888275e-06	1.99386354404497	2
ENSG00000115368.9	WDR75	2	189443611	2_113	0	0.016775819741403	4.66825333087266	1.30616569184455e-06	-0.333333333333414	1
ENSG00000138449.10	SLC40A1	2	189581815	2_113	0	0.0178962872054345	5.26951902110177	1.57287432386773e-06	0.718309859155141	1
ENSG00000138381.9	ASNSD1	2	189661397	2_113	0	0.017697686660159	5.16569074165327	1.52477235567263e-06	0.32468581564815	2
ENSG00000151687.14	ANKAR	2	189671557	2_113	0	0.0178398030001186	5.24008070779498	1.55915085030579e-06	-0.382978723404329	1
ENSG00000128694.11	OSGEPL1	2	189760628	2_113	0	0.0177026945329176	5.16835300602654	1.52598986780483e-06	0.50125895228203	2
ENSG00000128699.13	ORMDL1	2	189784079	2_113	0	0.0195518326655908	6.09272627527649	1.98682330022273e-06	-0.607084803249888	3
ENSG00000064933.17	PMS1	2	189784079	2_113	0	0.0171502950854574	4.87351974892103	1.39403742346682e-06	-0.292608748406247	2
ENSG00000138379.4	MSTN	2	190059361	2_113	0	0.0193399726379596	5.9913442944479	1.9325922697803e-06	0.544910179640954	1
ENSG00000151689.12	INPP1	2	190313286	2_113	0	0.0189349900727425	5.7944089748058	1.82992938965188e-06	0.582373419299348	3
ENSG00000138378.17	STAT4	2	191151202	2_114	0	0.129015592720585	26.8776495361058	5.78353801196999e-05	2.73029045643012	1
ENSG00000173559.12	NABP1	2	191677959	2_114	0	0.0468989572345717	17.2061818394918	1.34588452767915e-05	-1.9077298242457	2
ENSG00000118997.13	DNAH7	2	196068464	2_116	0	0.0178292083486002	4.6769983626532	1.39078303206975e-06	-0.243177180480772	2
ENSG00000138411.10	HECW2	2	196593392	2_116	0	0.0574554317926839	15.6341167620347	1.49818191247051e-05	-1.91619626767115	2
ENSG00000144395.17	CCDC150	2	196640040	2_116	0	0.027673287810523	8.77388149378505	4.04960467990285e-06	-1.20817843866131	1
ENSG00000119041.10	GTF3C3	2	196799713	2_116	0	0.0591227126673739	15.9047452681002	1.56834345369792e-05	1.78816199376953	1
ENSG00000187944.2	C2orf66	2	196812479	2_116	0	0.0193990920059622	5.46218364477645	1.76728994243342e-06	-0.509803921568621	1
ENSG00000065413.18	ANKRD44	2	197308812	2_117	0	0.0191679563511121	9.12460212304292	2.91709016821641e-06	-2.33587786259528	1
ENSG00000115520.8	COQ10B	2	197453059	2_117	0	0.0131496621149626	5.62223425435213	1.23305837143118e-06	1.50806451612903	1
ENSG00000115541.10	HSPE1	2	197500319	2_117	0	0.0474673586262485	17.604575773258	1.39373669745351e-05	3.18939393939459	1
ENSG00000162944.10	RFTN2	2	197675986	2_117	0	0.0167662798586951	7.87946381218274	2.20340069402266e-06	1.22492401215805	1
ENSG00000247626.4	MARS2	2	197742557	2_117	0	0.0147867481478684	6.71185986339849	1.65529598552062e-06	1.12568306010914	1
ENSG00000115896.15	PLCL1	2	197805147	2_117	0	0.0314146576957605	13.7328227680687	7.1953554456598e-06	-2.56000000000049	1
ENSG00000226124.6	FTCDNL1	2	199756697	2_118	0	0.0187982603750797	15.2093441075909	4.76857098701866e-06	-2.39982649273051	2
ENSG00000178074.5	C2orf69	2	199911021	2_118	0	0.0104761829094209	8.4523606142121	1.47686635106612e-06	1.75806451612918	1
ENSG00000162971.10	TYW5	2	199955071	2_118	0	0.00862515132101893	6.9150889548894	9.94774398889666e-07	-1.74204075155672	2
ENSG00000162972.10	MAIP1	2	199955035	2_118	0	0.00805844893589613	5.86830464429955	7.88722473045183e-07	1.18423736393453	2
ENSG00000196141.13	SPATS2L	2	200299060	2_118	0	0.0132453099055376	10.8028592875221	2.38649730855689e-06	-2.1590909090916	1
ENSG00000163535.17	SGO2	2	200505711	2_118	0	0.00895210752760201	7.23773296046181	1.08065719962846e-06	-1.01574803149579	1
ENSG00000155729.12	KCTD18	2	200519526	2_118	0	0.0109535973562194	9.29863040448165	1.69877501234204e-06	-1.49709454301224	2
ENSG00000138356.13	AOX1	2	200586283	2_118	0	0.00892995256662998	7.2903037944517	1.08581261705516e-06	-1.13245033112597	1
ENSG00000082153.17	BZW1	2	200808364	2_119	0	0.0147333837537641	4.63230974198273	1.13830907308457e-06	-0.00487804878048905	1
ENSG00000013441.15	CLK1	2	200862937	2_119	0	0.0210554181517564	7.95317224904527	2.79295774199164e-06	-0.987447698745082	1
ENSG00000240344.8	PPIL3	2	200868155	2_119	0	0.018812303582721	6.90449833696914	2.16637788417459e-06	-1.05571615559956	2
ENSG00000119013.8	NDUFB3	2	201067007	2_119	0	0.0299190543753677	11.2310961178322	5.60441275321318e-06	-1.72297297297309	1
ENSG00000003402.19	CFLAR	2	201116120	2_119	0	0.016072467555046	5.44065851960795	1.45845868763419e-06	0.537347922601668	2
ENSG00000003400.14	CASP10	2	201183110	2_119	0	0.0256949087094597	9.80958655267497	4.20395334904226e-06	1.28834355828272	1
ENSG00000064012.21	CASP8	2	201279205	2_119	0	0.0162112152552552	5.52055690343781	1.49265200544583e-06	-0.572463768115861	1
ENSG00000155749.12	ALS2CR12	2	201300114	2_119	0	0.0154046785798178	5.04627546140233	1.29653337405348e-06	0.507812499999854	1
ENSG00000082146.12	STRADB	2	201387816	2_119	0	0.0203005292292597	7.61317150888271	2.57770420040096e-06	-1.00746268656729	1
ENSG00000115993.12	TRAK2	2	201450110	2_119	0	0.015236427200663	4.94422888627336	1.25644017360974e-06	-0.398493115499417	2
ENSG00000155754.14	ALS2CR11	2	201618330	2_119	0	0.0267749162667741	10.1938860810889	4.55226989766315e-06	1.63773584905612	1
ENSG00000155755.18	TMEM237	2	201635472	2_119	0	0.0176534170974699	6.31299313730045	1.85876379715846e-06	-0.551260462156621	2
ENSG00000082126.17	MPP4	2	201700847	2_119	0	0.0495064140815246	15.9564875948822	1.31752502986965e-05	-1.72018348623819	1
ENSG00000003393.14	ALS2	2	201780819	2_119	0	0.0696392834014185	19.1857186128535	2.22839651039974e-05	2.19337016574606	1
ENSG00000138395.14	CDK15	2	201790118	2_119	0	0.0790906854285808	20.3981209390697	2.69076399173759e-05	-2.39936372363314	2
ENSG00000138439.11	FAM117B	2	202631852	2_120	0	0.0489039332139728	16.8117746118198	1.37125256904915e-05	2.51121434450966	2
ENSG00000138380.17	CARF	2	202912503	2_120	0	0.0197974150172527	8.35140135461457	2.75757890809999e-06	-1.50515463917549	1
ENSG00000118257.16	NRP2	2	205681055	2_121	0	0.016699298224455	5.0460009784553	1.40541846957181e-06	-0.318681318681369	1
ENSG00000114933.15	INO80D	2	206090278	2_122	0	0.0898999223881919	16.6201660814089	2.4920386957278e-05	-3.58267716535422	1
ENSG00000023228.13	NDUFS1	2	206158029	2_122	0	0.0601475180342658	15.48902951443	1.5538247111304e-05	3.3952300543953	2
ENSG00000114942.13	EEF1B2	2	206159383	2_122	0	0.118191260591614	17.7592469659458	3.50082189913259e-05	-3.69841269841326	1
ENSG00000183671.12	GPR1	2	206217980	2_122	0	0.0219401995478364	7.94609181407319	2.90773120780218e-06	1.47945205479434	1
ENSG00000114948.12	ADAM23	2	206443099	2_122	0	0.0179569561078429	5.08155166152003	1.52191070509951e-06	0.312649604144156	2
ENSG00000138400.12	MDH1B	2	206702719	2_122	0	0.0473499322781832	13.8893144135631	1.09688292755242e-05	-1.60570989178565	4
ENSG00000118246.13	FASTKD2	2	206765614	2_122	0	0.0235783271108482	7.50751248078063	2.95235894158515e-06	-0.871165644171889	1
ENSG00000163249.11	CCNYL1	2	207712007	2_122	0	0.0359407563067239	11.5196878777498	6.90538710648843e-06	-1.38819320214785	1
ENSG00000178385.14	PLEKHM3	2	208025325	2_123	0	0.0229652048505483	7.26287777414675	2.7818849490097e-06	-0.999999999999882	1
ENSG00000138413.13	IDH1	2	208266043	2_123	0	0.0185858356161712	5.2925455941191	1.6406154811513e-06	0.509766946484803	2
ENSG00000115020.16	PIKFYVE	2	208243207	2_123	0	0.0173545736000484	4.65495049153737	1.34737696866032e-06	-0.0336957138553634	2
ENSG00000144406.18	UNC80	2	209772425	2_124	0	0.0131588040130586	6.61726225869059	1.45229509757191e-06	-0.838596491228404	1
ENSG00000078018.19	MAP2	2	209426284	2_124	0	0.0106446700179651	4.64983814249009	8.25524837195904e-07	-0.0510948905109234	1
ENSG00000144445.16	KANSL1L	2	210180758	2_124	0	0.0221623028704533	11.4650589896232	4.23790566165156e-06	-1.53225806451625	1
ENSG00000115361.7	ACADL	2	209936539	2_124	0	0.0147198017880922	7.65832683132062	1.88016500134209e-06	-0.960784313725471	1
ENSG00000115365.11	LANCL1	2	210477414	2_124	0	0.0108324810884259	4.81205115364211	8.69397286694901e-07	0.463414634146478	1
ENSG00000021826.14	CPS1	2	210477778	2_124	0	0.0110666987037884	5.01046655830602	9.24818182467107e-07	0.552845528455195	1
ENSG00000030419.16	IKZF2	2	213152260	2_126	0	0.0425843579181097	10.8922839699253	7.73622628085107e-06	-1.64566929133853	1
ENSG00000144583.4	MARCH4	2	216381332	2_127	0	0.0257110202173875	11.4074603576517	4.89179651891571e-06	1.31661442006237	1
ENSG00000138376.10	BARD1	2	214790563	2_127	0	0.0126071764769529	4.80647488839229	1.01065892472946e-06	0.328449418989463	2
ENSG00000138363.14	ATIC	2	215312057	2_127	0	0.0203474396812755	10.6533881719394	3.61541059809115e-06	1.90583822910802	3
ENSG00000115414.18	FN1	2	215435759	2_127	0	0.0133062163760793	6.45099749286965	1.43166550163732e-06	1.45454545454556	1
ENSG00000115425.13	PECR	2	216082628	2_127	0	0.0125157032114425	4.7491251110706	9.91354477444978e-07	0.187050359712229	1
ENSG00000079246.15	XRCC5	2	216116463	2_127	0	0.0127156994796027	4.8959977222325	1.03834474187714e-06	0.24193548387104	1
ENSG00000138375.12	SMARCAL1	2	216412329	2_127	0	0.0140727573653802	5.86070605178857	1.37559074431069e-06	0.616284323618983	2
ENSG00000197756.9	RPL37A	2	216498338	2_127	0	0.0124596124384299	4.71131161841973	9.79053602451453e-07	-0.129032258064502	1
ENSG00000171450.5	CDK5R2	2	218959212	2_129	0	0.060320468762453	17.9123907161352	1.8020978445444e-05	1.8880407124683	1
ENSG00000181378.13	CFAP65	2	219041645	2_129	0	0.0525389916121737	16.7258315835722	1.46564758956574e-05	2.00180980771457	2
ENSG00000182698.11	RESP18	2	219313713	2_129	0	0.0143229182968814	4.62608945926687	1.10511035173781e-06	-0.0474189817903025	2
ENSG00000231672.6	DIRC3	2	217754478	2_129	0	0.100896473506713	22.4643669578789	3.78033491604101e-05	2.23622047244068	1
ENSG00000163464.7	CXCR1	2	218166777	2_129	0	0.042940878203566	18.6148753726253	1.33318727779986e-05	2.77573529411788	1
ENSG00000163466.15	ARPC2	2	218217396	2_129	0	0.0284226506214236	25.5748529863033	1.21237738900207e-05	-4.74796747967471	1
ENSG00000127837.9	AAMP	2	218268856	2_129	0	0.110950128972499	26.8904055425305	4.9760561119912e-05	-3.13562386980089	1
ENSG00000158428.3	CATIP	2	218356632	2_129	0	0.0298127658984436	19.0182696453736	9.4565642165385e-06	3.48854961832044	1
ENSG00000018280.16	SLC11A1	2	218381984	2_129	0	0.0185961105404378	7.00393342693327	2.17232216797235e-06	-0.748175182481655	1
ENSG00000144579.7	CTDSP1	2	218398735	2_129	0	0.0147498969170728	4.8911723459426	1.20326713988843e-06	-0.27196652719666	1
ENSG00000135913.10	USP37	2	218567846	2_129	0	0.0143481029249379	4.73577967367981	1.13330310368742e-06	-0.420634920635002	1
ENSG00000144580.13	CNOT9	2	218568230	2_129	0	0.0153496640002883	5.92475343825462	1.51680328505031e-06	1.15199999999985	1
ENSG00000115556.13	PLCD4	2	218607609	2_129	0	0.015673113666191	6.26212796169097	1.63695720826285e-06	-1.26518720185039	2
ENSG00000074582.12	BCS1L	2	218658716	2_129	0	0.0505128288241145	17.8040548641018	1.49996360012262e-05	-2.42058823529331	1
ENSG00000115568.15	ZNF142	2	218658710	2_129	0	0.029777357209689	13.2282381048373	6.5697411695475e-06	2.2510639272185	2
ENSG00000163481.7	RNF25	2	218672452	2_129	0	0.0271435721535742	11.6900526768962	5.2922892792237e-06	-1.95987654321026	1
ENSG00000163482.11	STK36	2	218672452	2_129	0	0.0271435721535742	11.6900526768962	5.2922892792237e-06	-1.95987654321026	1
ENSG00000135912.10	TTLL4	2	218713638	2_129	0	0.0153233746468678	5.79718417440828	1.48160223162185e-06	1.08064516129033	1
ENSG00000163501.6	IHH	2	219061446	2_129	0	0.0490695131901537	16.0278509748083	1.31173815370711e-05	1.93877551020348	1
ENSG00000213901.10	SLC23A3	2	219170383	2_129	0	0.0320603721072581	12.9061141666944	6.90119289896055e-06	1.74585635359141	1
ENSG00000144567.10	FAM134A	2	219171668	2_129	0	0.0147932087672678	5.18411603149138	1.27907851839805e-06	-0.513596109977632	3
ENSG00000115649.15	CNPPD1	2	219177206	2_129	0	0.0152351611134401	5.44334538338922	1.38316199796579e-06	-0.593045013308991	2
ENSG00000158552.12	ZFAND2B	2	219170396	2_129	0	0.0143546160338983	4.75671303042985	1.13882931326219e-06	-0.303703703703772	1
ENSG00000115657.12	ABCB6	2	219194103	2_129	0	0.0183347260680333	7.37279231430632	2.25458457626812e-06	-0.988333742799234	2
ENSG00000198925.10	ATG9A	2	219229829	2_129	0	0.015727878779748	5.56136603513095	1.45885369265219e-06	0.557788944723712	1
ENSG00000163516.13	ANKZF1	2	219229829	2_129	0	0.0156898047634279	5.54086303675561	1.44995679015944e-06	0.556566700210873	2
ENSG00000115661.13	STK16	2	219248662	2_129	0	0.015462073920538	5.39445915124965	1.39115576426347e-06	-0.457142857142648	1
ENSG00000127824.13	TUBA4A	2	219278362	2_129	0	0.0168032667506064	6.13949599113856	1.72062626304485e-06	-0.650205761317217	1
ENSG00000135924.15	DNAJB2	2	219279688	2_129	0	0.0149678475103435	5.01790852324896	1.25268591818876e-06	0.355828220858808	1
ENSG00000054356.13	PTPRN	2	219309801	2_129	0	0.0174936735784461	6.57476549842947	1.91832148847265e-06	0.807106598984412	1
ENSG00000123992.18	DNPEP	2	219399089	2_129	0	0.0180362853421387	6.75121593315437	2.03090309683215e-06	-0.757549388807748	2
ENSG00000072195.14	SPEG	2	219434550	2_129	0	0.0186224643084637	7.07825666860232	2.19848528407345e-06	-0.870370370370576	1
ENSG00000144591.18	GMPPA	2	219506313	2_129	0	0.0147948750953101	4.89010924918403	1.20667404213183e-06	-0.198019801980257	1
ENSG00000072182.12	ASIC4	2	219514838	2_129	0	0.0178699620425274	6.68936799076636	1.99374138271582e-06	0.717557251908675	1
ENSG00000123999.4	INHA	2	219574140	2_129	0	0.077629881106422	20.187219430505	2.6137589343352e-05	2.0395348837212	1
ENSG00000124006.14	OBSL1	2	219587179	2_129	0	0.0177471225989453	6.52991034582038	1.93283719111022e-06	0.689189189189009	1
ENSG00000144589.21	STK11IP	2	219597759	2_130	0	0.0242056269015304	8.3403735755523	3.36714597109932e-06	-0.969939656908836	2
ENSG00000163081.2	CCDC140	2	222307508	2_131	0	0.0640147706642488	17.5022348100825	1.86867512964168e-05	-1.96923076923037	1
ENSG00000116120.9	FARSB	2	222678163	2_131	0	0.0235823531844739	8.12552312609833	3.19593969291761e-06	-0.961111111111122	1
ENSG00000123983.13	ACSL3	2	222860739	2_131	0	0.0165497593883097	4.82886562883497	1.33289798148169e-06	-0.232736572889938	1
ENSG00000152056.16	AP1S3	2	223837588	2_131	0	0.016961497324644	5.05734372061157	1.4306940305045e-06	0.289062500000035	1
ENSG00000135919.12	SERPINE2	2	224039199	2_132	0	0.0170542229602939	5.54753534605709	1.57794593911918e-06	0.534351145037938	1
ENSG00000124019.9	FAM124B	2	224402706	2_132	0	0.0155509577467088	4.68977093149128	1.21637889816642e-06	-0.137019230769217	1
ENSG00000036257.12	CUL3	2	224585651	2_132	0	0.02985462774152	10.7666013485008	5.36105667896724e-06	1.38764044943888	1
ENSG00000169047.5	IRS1	2	226799185	2_133	0	0.0180467303868256	5.35761977782094	1.61261436772118e-06	-0.426065162907102	1
ENSG00000144468.16	RHBDD1	2	226836316	2_133	0	0.0214597066190871	6.96999477949148	2.49468857855556e-06	0.815789473683816	1
ENSG00000081052.11	COL4A4	2	227163765	2_133	0	0.0166997162169867	4.63621306759032	1.29131615241329e-06	0.0865384615385077	1
ENSG00000168958.19	MFF	2	227325204	2_134	0	0.0264892940959509	7.44921077321552	3.29109753580786e-06	0.810055476431123	4
ENSG00000168955.3	TM4SF20	2	227382257	2_134	0	0.0532532816340162	14.0000947345987	1.24347613757275e-05	1.61923847695394	1
ENSG00000173744.17	AGFG1	2	227467196	2_134	0	0.0247390885179641	6.81136053302488	2.8104616834443e-06	0.802752293577669	1
ENSG00000135917.13	SLC19A3	2	227717302	2_134	0	0.0246656146553397	6.78361680417999	2.79070130362411e-06	0.742740818305679	3
ENSG00000187957.7	DNER	2	229714659	2_135	0	0.00868515328478536	4.79265001458582	6.94245876494932e-07	0.0471204188481627	1
ENSG00000153832.11	FBXO36	2	229948378	2_135	0	0.0316952345208971	17.8859097757563	9.45507788852347e-06	-2.25222257761379	2
ENSG00000185404.16	SP140L	2	230326798	2_135	0	0.00899457033354378	5.7399424263888	8.6108904489294e-07	-1.00707433791018	2
ENSG00000135932.10	CAB39	2	230712947	2_135	0	0.0198901143735907	12.5973953215322	4.17905555238941e-06	-1.47767857142822	1
ENSG00000135916.15	ITM2C	2	230864420	2_135	0	0.0340550254971342	17.2883559531406	9.81962744613198e-06	1.72893772893777	1
ENSG00000237412.6	PRSS56	2	232520066	2_136	0	0.0222149057737266	4.8521329389435	1.79778301182889e-06	0.266330581392935	2
ENSG00000204128.5	C2orf72	2	231034316	2_136	0	0.046192382868166	11.7034801160447	9.01665584352627e-06	-1.41258741258792	1
ENSG00000135914.5	HTR2B	2	231125386	2_136	0	0.0219110923548207	4.72382382855557	1.7263061890252e-06	0.202448620364606	2
ENSG00000171596.6	NMUR1	2	231526615	2_136	0	0.0222048359156585	4.8479057974531	1.79540258463592e-06	-0.205851645720448	2
ENSG00000187514.16	PTMA	2	231706100	2_136	0	0.0253059091035113	6.0668151456379	2.5606063115786e-06	0.753989762063905	2
ENSG00000115468.11	EFHD1	2	232610672	2_136	0	0.0306984227162246	7.87109027717603	4.0300558161068e-06	0.906474820143782	1
ENSG00000204120.14	GIGYF2	2	232697018	2_137	0	0.0149656985583841	5.68054295017545	1.41790438881665e-06	-0.673214049993298	2
ENSG00000182600.9	C2orf82	2	232856815	2_137	0	0.014942998182097	5.26963147781298	1.31334278888671e-06	-0.175574766631414	2
ENSG00000066248.14	NGEF	2	233013260	2_137	0	0.015339697965372	5.55848910956801	1.42211158137637e-06	0.379613356766119	1
ENSG00000077044.10	DGKD	2	233588299	2_137	0	0.0141904366548324	7.37074049870947	1.74448398262329e-06	1.74390243902401	1
ENSG00000085982.13	USP40	2	233565958	2_137	0	0.0137094787252586	8.96815137130414	2.05061428073107e-06	2.26922299619309	4
ENSG00000188042.7	ARL4C	2	234398250	2_138	0	0.0237060404141914	7.20890731871685	2.85028684289844e-06	0.863164879649709	2
ENSG00000130147.15	SH3BP4	2	234952438	2_138	0	0.0275486657476958	8.61067365139075	3.9563782424847e-06	-1.04735376044615	1
ENSG00000198612.10	COPS8	2	237085776	2_140	0	0.0165738786577234	6.71142022697066	1.85523399207436e-06	-1.01890359168189	1
ENSG00000115648.13	MLPH	2	237484517	2_140	0	0.0157273888229023	6.22412960650425	1.63265851202746e-06	-0.609037328094169	1
ENSG00000177483.11	RBM44	2	237797961	2_140	0	0.0213502238960354	9.06787616003533	3.22900055503571e-06	1.06288108961649	2
ENSG00000132329.10	RAMP1	2	238219476	2_141	0	0.015699670949662	4.73357341157993	1.23948071080731e-06	0.0158730158730163	1
ENSG00000132330.16	SCLY	2	238060509	2_141	1	0.0972831025045788	18.726726061776	3.03850094408146e-05	4.05555555555434	1
ENSG00000144488.14	ESPNL	2	238099562	2_141	0	0.0156103394206741	6.76353752391874	1.76094728610233e-06	1.57798602535249	2
ENSG00000168427.8	KLHL30	2	238099562	2_141	0	0.0155945098222037	6.67897167861085	1.73716646003498e-06	1.54854435302832	2
ENSG00000178752.15	ERFE	2	238121339	2_141	0	0.0158638253209782	4.91075157708574	1.29931959927292e-06	-0.315165745552807	3
ENSG00000132323.8	ILKAP	2	238106074	2_141	0	0.016878621298145	5.30028490909231	1.49209436350788e-06	-0.11936162228561	2
ENSG00000144485.10	HES6	2	238220859	2_141	0	0.0202501944441172	7.75077892146514	2.61778908639582e-06	1.18181818181778	1
ENSG00000132326.11	PER2	2	238289924	2_141	0	0.0272024156162137	9.38450096726659	4.25773630539128e-06	0.85589519650681	1
ENSG00000204104.11	TRAF3IP1	2	238320799	2_141	0	0.021919567760047	8.18876916210892	2.99371683907183e-06	-1.24553571428567	1
ENSG00000065802.11	ASB1	2	238426593	2_141	0	0.0158073614015751	4.79562306702723	1.26434189446152e-06	0.178823561955802	2
ENSG00000233608.3	TWIST2	2	238847617	2_141	0	0.0239825308379965	8.19978025285487	3.27987529027281e-06	-0.871794871794955	1
ENSG00000178602.7	OTOS	2	240140799	2_142	0	0.0270487290235554	14.0538875200844	6.34020706937122e-06	-1.50851347469632	2
ENSG00000068024.16	HDAC4	2	239401967	2_142	0	0.0114430920268236	6.05116090037887	1.15489419170659e-06	0.597122302158276	1
ENSG00000130414.11	NDUFA10	2	240025784	2_142	0	0.0105434395877326	5.29165004731991	9.30536761234549e-07	-0.463687150837803	1
ENSG00000063660.8	GPC1	2	240456086	2_142	0	0.0116510937913827	6.21831462420832	1.20836877947492e-06	0.667846516518058	2
ENSG00000188542.9	DUSP28	2	240560414	2_142	0	0.0891305378719175	25.3065696164839	3.76200970964247e-05	-2.74384236453254	1
ENSG00000144504.15	ANKMY1	2	240521955	2_142	0	0.0159054701478965	9.10862528645796	2.41634784232254e-06	-1.23453439215124	4
ENSG00000142330.19	CAPN10	2	240585899	2_142	0	0.080838994062684	24.3719929583247	3.28603398110944e-05	-2.41549295774714	1
ENSG00000178623.11	GPR35	2	240604569	2_142	0	0.0127122902209267	7.02723668455125	1.4899389926974e-06	-0.815789473684365	1
ENSG00000130294.15	KIF1A	2	240819820	2_143	0	0.0088496343925849	5.35633842131744	7.90593870800986e-07	-0.871312639986965	2
ENSG00000172482.4	AGXT	2	240867975	2_143	0	0.0249174493408746	15.9421696352888	6.62538493038241e-06	-1.98591549295846	1
ENSG00000122085.16	MTERF4	2	241094178	2_143	0	0.0101133934253791	6.13973651335982	1.03563505325105e-06	0.731488869601297	2
ENSG00000115687.13	PASK	2	241144457	2_143	0	0.0431664887901807	19.118356896741	1.37644034669821e-05	1.98486629241455	3
ENSG00000146205.13	ANO7	2	241214256	2_144	0	0.0092990563106431	5.04903998031879	7.8308299434049e-07	0.046218891869646	2
ENSG00000115677.16	HDLBP	2	241314902	2_144	0	0.0233601690930249	13.9696785033449	5.44280154132682e-06	-1.8814458269116	3
ENSG00000006607.13	FARP2	2	241356233	2_144	0	0.0117119922488367	7.63193791703236	1.49082171769578e-06	-0.952146551361837	2
ENSG00000115694.14	STK25	2	241495394	2_144	0	0.0122252764751809	7.13676425143165	1.45519148909951e-06	-0.40738099774794	2
ENSG00000176720.4	BOK	2	241558436	2_144	0	0.0162290009250236	15.7022914905085	4.25025440106164e-06	2.93380608206857	2
ENSG00000176946.11	THAP4	2	241639860	2_144	0	0.0164846670400414	12.4932445257794	3.43491129071323e-06	2.04255319148858	1
ENSG00000168397.16	ATG4B	2	241636401	2_144	0	0.0140782144400112	8.81097574903388	2.06886278534011e-06	-1.37346534557956	2
ENSG00000168393.12	DTYMK	2	241687407	2_144	0	0.0108133731878145	6.49025815305801	1.17053193946115e-06	0.457746478873376	1
ENSG00000168395.15	ING5	2	241686546	2_144	0	0.00894569954273605	5.62553079478499	8.39339997974476e-07	-0.951240602847089	2
ENSG00000180902.17	D2HGDH	2	241737769	2_144	0	0.0127246634849262	7.89226968270925	1.67497499615992e-06	-0.736461977703691	3
ENSG00000154252.11	GAL3ST2	2	241778280	2_144	0	0.00979846701382425	5.80189976483582	9.48174916411069e-07	-0.612794612794396	1
ENSG00000188011.5	RTP5	2	241855866	2_144	0	0.0113765521789696	6.98736869667082	1.32581958022207e-06	0.993055555555776	1
ENSG00000216921.7	AC131097.4	2	241895346	2_144	0	0.0137862624979112	9.0994983559384	2.09230069773802e-06	1.57534246575368	1
ENSG00000134121.9	CHL1	3	104040	3_1	0	0.0462850130510411	12.0572451640949	9.30783311005779e-06	-1.59274460824197	2
ENSG00000134115.12	CNTN6	3	1092761	3_1	0	0.0209073353090619	4.62193038940488	1.6116925200799e-06	-0.0102389078498295	1
ENSG00000072756.16	TRNT1	3	3126942	3_3	0	0.0165060846561045	4.61825874428736	1.27140066709479e-06	0.00318561759162639	2
ENSG00000113851.14	CRBN	3	3180226	3_3	0	0.0176539741093801	5.24342314595578	1.54389406513381e-06	-0.406593406593645	1
ENSG00000170364.12	SETMAR	3	4303252	3_3	0	0.0327491013341833	11.0065851380088	6.01190473219084e-06	1.32258064516109	1
ENSG00000144455.13	SUMF1	3	4467058	3_4	0	0.0166605853335906	6.04207137395573	1.67894400516094e-06	-0.649635036496472	1
ENSG00000134109.10	EDEM1	3	5189692	3_4	0	0.0990359545056936	22.821562047098	3.76962686699678e-05	2.2394366197194	1
ENSG00000182533.6	CAV3	3	8733693	3_7	0	0.0396957790284889	12.8724302193045	8.52246018888794e-06	-1.48022598870113	1
ENSG00000125046.14	SSUH2	3	8744886	3_7	0	0.0164896451304594	4.67194037725159	1.28489815853934e-06	-0.112643678160988	1
ENSG00000180914.10	OXTR	3	8769210	3_7	0	0.0995411982665976	21.5963474274928	3.5854467386867e-05	-2.24907921926457	2
ENSG00000070950.9	RAD18	3	8963418	3_7	0	0.0266092145429733	9.12900905355326	4.05149958254656e-06	1.08076029060673	2
ENSG00000168137.15	SETD5	3	9379503	3_7	0	0.0241473387004573	8.22319101511126	3.31184313158512e-06	0.962730673796541	2
ENSG00000163719.19	MTMR14	3	9649842	3_8	0	0.0190256123220717	4.64442332664613	1.47377283173534e-06	0.132701421800944	1
ENSG00000144550.12	CPNE9	3	9702857	3_8	0	0.0261303346340804	7.6014340535148	3.31284112809573e-06	-0.887892376681615	1
ENSG00000134072.10	CAMK1	3	9769618	3_8	0	0.0191446246204448	4.70245707447217	1.50152234909226e-06	-0.243394286076822	2
ENSG00000171148.13	TADA3	3	9793221	3_8	0	0.0197786145641334	5.00569742304151	1.65127941616515e-06	0.400000000000179	1
ENSG00000241553.12	ARPC4	3	9794702	3_8	0	0.0207815147194691	5.46622286861673	1.89463100228592e-06	0.386861313868577	1
ENSG00000214021.15	TTLL3	3	9763506	3_8	0	0.0198399529153189	5.0345236541131	1.66593912718554e-06	0.265043425390246	3
ENSG00000156990.14	RPUSD3	3	9843931	3_8	0	0.0190716161321481	4.66689696220103	1.48448500410938e-06	0.111940298507424	1
ENSG00000187288.10	CIDEC	3	9879932	3_8	0	0.0195189655465424	4.8826745032712	1.58955176883986e-06	0.143749999999939	1
ENSG00000163701.18	IL17RE	3	9902449	3_8	0	0.0493663773615257	13.564731134397	1.11686981668242e-05	-1.49616368286471	1
ENSG00000163702.18	IL17RC	3	9917083	3_8	0	0.0217953664251844	5.90993916648572	2.14836115356181e-06	-0.728763245443746	2
ENSG00000163703.17	CRELD1	3	9920473	3_8	0	0.0251792849046999	7.25544139114393	3.04696408921336e-06	-0.84496124031034	1
ENSG00000125037.12	EMC3	3	10010880	3_8	0	0.0223377504076748	6.13897244510539	2.28715303031101e-06	-0.673511293634329	1
ENSG00000144554.10	FANCD2	3	10025967	3_8	0	0.0473314474158681	13.1679157100813	1.03950582919141e-05	2.10810810810791	1
ENSG00000254999.3	BRK1	3	10115548	3_8	0	0.0943511726822416	19.7217978567418	3.10351544471156e-05	2.65448206333288	2
ENSG00000134086.7	VHL	3	10140878	3_8	0	0.023550718100422	6.63188194891597	2.60495992551657e-06	1.26865671641799	1
ENSG00000134070.4	IRAK2	3	10201027	3_8	0	0.0221416653857114	6.05670385527822	2.23669479967174e-06	0.330708661417271	1
ENSG00000157017.15	GHRL	3	10291680	3_8	0	0.0283493114348148	8.36252795076589	3.95403221072778e-06	-1.28371422397588	2
ENSG00000157020.17	SEC13	3	10320608	3_8	0	0.0299859292786944	8.88702433325254	4.44461335882294e-06	1.37209302325569	1
ENSG00000157087.17	ATP2B2	3	10707748	3_8	0	0.0335912826218165	9.94914195294437	5.57406873569267e-06	1.27439024390255	1
ENSG00000157103.10	SLC6A1	3	10992219	3_9	0	0.0130612299465332	5.00443205026933	1.09018192638672e-06	0.307086614173194	1
ENSG00000197548.12	ATG7	3	11272224	3_9	0	0.02271537951055	10.151128359271	3.84586842472351e-06	-1.42480628657739	2
ENSG00000144559.10	TAMM41	3	11808333	3_9	0	0.0174073252614613	7.67326943548667	2.22778152479854e-06	0.923641903703496	2
ENSG00000157152.16	SYN2	3	11951237	3_9	0	0.0492549045748045	17.3992367516239	1.42935394678798e-05	2.12328767123268	1
ENSG00000157150.4	TIMP4	3	12156497	3_9	0	0.0125290710261936	4.61830868152521	9.65076929995094e-07	0.0985222094880923	2
ENSG00000154743.17	TSEN2	3	12484507	3_9	0	0.0172358623986418	7.58117580539196	2.17936359393646e-06	-0.983170446884875	3
ENSG00000075975.15	MKRN2	3	12555500	3_9	0	0.0129090615162198	4.89563665887758	1.05405665377706e-06	-0.380209701714668	2
ENSG00000225526.4	MKRN2OS	3	12559109	3_9	0	0.0128590690754687	4.85962655690716	1.04225150651719e-06	-0.18161365846452	2
ENSG00000144712.11	CAND2	3	12796583	3_9	0	0.0381166195286261	14.989254379521	9.5291576663608e-06	1.60658063216674	3
ENSG00000144713.12	RPL32	3	12841494	3_9	0	0.0125605933948733	4.64162918753434	9.72390495094734e-07	0.0679245283018898	1
ENSG00000154764.5	WNT7A	3	13880326	3_10	0	0.0123102512103067	5.01048297676948	1.02874233415611e-06	-0.196850393700777	1
ENSG00000131379.9	C3orf20	3	14536655	3_10	0	0.0257810507193903	11.8873510878312	5.11146990867748e-06	1.37685370730597	2
ENSG00000144711.13	IQSEC1	3	13072908	3_10	0	0.0396386478006016	15.9122875220333	1.05198986071315e-05	-1.761150664507	3
ENSG00000132182.11	NUP210	3	13418461	3_10	0	0.0122617803879808	4.97386904270697	1.0172038274138e-06	-0.335946319371104	2
ENSG00000163517.14	HDAC11	3	13518067	3_10	0	0.0758426375667231	22.0446577013189	2.78854009427356e-05	2.31690140845084	1
ENSG00000163520.13	FBLN2	3	13538961	3_10	0	0.0120823478160165	4.83706174394154	9.74749610518355e-07	0.34027777777789	1
ENSG00000163528.12	CHCHD4	3	14121190	3_10	0	0.0469606207617552	17.5055037084137	1.3710981551684e-05	2.15873015873094	1
ENSG00000170876.7	TMEM43	3	14142514	3_10	0	0.0152207671204929	6.98118719354501	1.77225385688937e-06	0.832844574779955	1
ENSG00000154767.14	XPC	3	14170048	3_10	0	0.0215487924351164	10.215343460438	3.67143646083697e-06	-1.47877365450278	3
ENSG00000170860.3	LSM3	3	14178595	3_10	0	0.0170768671904935	8.05065759850952	2.29297681014534e-06	-1.25203252032486	1
ENSG00000144596.12	GRIP2	3	14555907	3_10	0	0.0132206732041921	5.67275846447476	1.25085787856523e-06	0.482517482517451	1
ENSG00000154781.15	CCDC174	3	14652153	3_10	0	0.0136557639798081	5.9734039882109	1.36049827408063e-06	-0.60731182029731	2
ENSG00000131368.7	MRPS25	3	15065408	3_11	0	0.043171214244621	10.8794841024283	7.8336230808226e-06	1.4785714285716	1
ENSG00000131375.9	CAPN7	3	15206289	3_11	0	0.0225253380466069	4.79368130715925	1.80094554316364e-06	0.249348825245092	2
ENSG00000131370.15	SH3BP5	3	15341941	3_11	0	0.0236606421438339	5.25204417114263	2.072597655937e-06	0.426751592356813	1
ENSG00000206562.11	METTL6	3	15431907	3_11	0	0.0237863870629516	5.30146538381378	2.10321910069273e-06	-0.482405487061869	2
ENSG00000206561.12	COLQ	3	15521294	3_11	0	0.0307884971837964	7.71071534478792	3.95952662204678e-06	-1.0206954552947	3
ENSG00000144597.13	EAF1	3	15422811	3_11	0	0.0224484369065564	4.76181097864629	1.78286460822071e-06	0.224000000000038	1
ENSG00000169814.12	BTD	3	15601668	3_11	0	0.0399480319071225	10.1506057109309	6.76312558695211e-06	1.32900432900406	1
ENSG00000206560.11	ANKRD28	3	15857568	3_11	0	0.0271031786656708	6.51944659861427	2.94707416921364e-06	-0.880000000000044	1
ENSG00000131386.17	GALNT15	3	16170241	3_11	0	0.028684822911786	7.04918858664608	3.37249572659949e-06	-0.815476190476403	1
ENSG00000154813.9	DPH3	3	16264511	3_12	0	0.0655625220962961	17.0501539062846	1.86442132232439e-05	-1.94444444444521	1
ENSG00000154814.13	OXNAD1	3	16265263	3_12	0	0.0594069165660947	16.1157616889081	1.59679054998087e-05	-1.99631624489211	2
ENSG00000131378.13	RFTN1	3	16359639	3_12	0	0.0230058299398922	7.21610063047939	2.76885741337888e-06	0.79846520981047	2
ENSG00000163576.17	EFHB	3	19878614	3_14	0	0.0174307722087517	6.51962488495986	1.89539330280442e-06	0.72361032969358	2
ENSG00000144566.10	RAB5A	3	19947126	3_14	0	0.0204825985572719	8.02098354344477	2.74014019972419e-06	0.977272727272628	1
ENSG00000183977.13	PP2D1	3	19988688	3_14	0	0.020232293270357	7.90649748067951	2.66802167837695e-06	0.936450170988921	2
ENSG00000114166.7	KAT2B	3	20039856	3_14	0	0.0143829107748903	4.73334659204033	1.13546878095881e-06	0.237499999999945	1
ENSG00000182247.9	UBE2E2	3	23202760	3_17	0	0.0179747369488387	5.76184097167415	1.72736420779699e-06	-0.495327102803605	1
ENSG00000170142.11	UBE2E1	3	23805720	3_18	0	0.0260793536423142	10.3763731783023	4.5133863542467e-06	1.1294964028775	1
ENSG00000174738.12	NR1D2	3	23945256	3_18	0	0.0233307187329798	9.33751881226141	3.63345439352834e-06	-1.07092198581544	1
ENSG00000197885.10	NKIRAS1	3	23866284	3_18	0	0.0183840118830868	7.11840851017779	2.18264600696791e-06	-0.814055262677466	2
ENSG00000077097.15	TOP2B	3	25665355	3_19	0	0.0233491506562795	4.62041837445743	1.79933693680886e-06	0.0310559006211222	1
ENSG00000151093.7	OXSM	3	25782049	3_19	0	0.0239872645868687	4.87181080921437	1.94908709404727e-06	0.236588932710026	2
ENSG00000151092.16	NGLY1	3	25779944	3_19	0	0.0247244309576842	5.1541110930393	2.12539759941432e-06	0.351585014409188	1
ENSG00000163491.16	NEK10	3	27369070	3_20	0	0.0240934546422155	7.75859004599302	3.11775501377116e-06	1.07746478873254	1
ENSG00000033867.16	SLC4A7	3	27484716	3_20	0	0.0968678652355758	20.8900259367853	3.37503914007072e-05	2.5240641711217	1
ENSG00000163508.12	EOMES	3	27723132	3_20	0	0.0241056907512849	7.76334176018429	3.12124882278197e-06	-0.952380952380862	1
ENSG00000163512.13	AZI2	3	28349407	3_21	0	0.0218678928611825	7.03087675731863	2.56434544172027e-06	-0.788008565311054	1
ENSG00000206559.7	ZCWPW2	3	28348860	3_21	0	0.0255231343679827	8.47200902346584	3.60645503732142e-06	1.04878048780474	1
ENSG00000144642.21	RBMS3	3	28575079	3_21	0	0.017771600264068	5.10006117476746	1.51168751805895e-06	-0.453531598512854	1
ENSG00000163527.9	STT3B	3	31547790	3_23	0	0.0508240269954109	13.0524683408233	1.10642460982162e-05	-1.64462809917362	1
ENSG00000197385.5	ZNF860	3	31959702	3_23	0	0.021599428438246	5.03913031976924	1.81533990581336e-06	-0.322015246690581	2
ENSG00000144645.13	OSBPL10	3	31959702	3_23	0	0.0413477559204324	11.1105290825064	7.6620819028694e-06	-1.27153784268354	2
ENSG00000152642.10	GPD1L	3	32104696	3_23	0	0.0219031326480513	5.16921433757782	1.88838646566999e-06	0.370558375634447	1
ENSG00000170293.8	CMTM8	3	32237688	3_23	0	0.04194735659516	11.245774304395	7.86781368205788e-06	1.30822952470636	3
ENSG00000153551.13	CMTM7	3	32401667	3_24	0	0.0142641074958022	4.96816437158904	1.18195424476142e-06	0.296874999999986	1
ENSG00000144635.8	DYNC1LI1	3	32401667	3_24	0	0.0143713727401129	5.03876625432198	1.207765365031e-06	0.327453103641974	2
ENSG00000091317.7	CMTM6	3	32399489	3_24	0	0.019739271980132	8.0865319645436	2.66227886358819e-06	0.98344855961436	2
ENSG00000182973.18	CNOT10	3	32684690	3_24	0	0.0143381466247718	4.96800901079809	1.1880521311942e-06	0.210503269853041	2
ENSG00000188167.8	TMPPE	3	33097052	3_24	0	0.100523863381075	22.4424005337801	3.76269127074583e-05	2.58115183246097	1
ENSG00000170266.15	GLB1	3	33045708	3_24	0	0.137779443587631	25.3552068395635	5.82655284688086e-05	2.76023391812829	1
ENSG00000170275.14	CRTAP	3	33113900	3_24	0	0.0139311481692573	4.77994126957365	1.11063045293758e-06	0.374910572112027	2
ENSG00000173705.8	SUSD5	3	33215942	3_25	0	0.0404186371976316	13.500734769252	9.10121087679249e-06	-1.46585392410805	2
ENSG00000153558.13	FBXL2	3	33252688	3_25	0	0.0532270600103756	16.0919604309463	1.42857004777185e-05	1.92934782608667	1
ENSG00000170248.13	PDCD6IP	3	33798622	3_25	0	0.0808973190975821	20.0657239128148	2.70737907216666e-05	2.45149240669843	2
ENSG00000144681.10	STAC	3	36203204	3_26	0	0.0239560636035985	6.88141673155281	2.749498088696e-06	-1.04954029685303	2
ENSG00000163673.7	DCLK3	3	36764447	3_27	0	0.0382116056372023	9.03846006501711	5.76036278619737e-06	-0.999999999999554	1
ENSG00000168016.13	TRANK1	3	36944995	3_27	0	0.0245774044603435	4.91141663787385	2.01327406611882e-06	-0.377182178180052	2
ENSG00000178567.7	EPM2AIP1	3	36993455	3_27	0	0.0312692885941857	7.16049821024835	3.73440440673159e-06	-0.96666666666701	1
ENSG00000076242.14	MLH1	3	36993455	3_27	0	0.0312692885941857	7.16049821024835	3.73440440673159e-06	-0.96666666666701	1
ENSG00000093167.17	LRRFIP2	3	37183347	3_27	0	0.0291425920531651	6.50199570803589	3.16034839052522e-06	0.877742005196111	2
ENSG00000144674.16	GOLGA4	3	37243272	3_27	0	0.0349431034192756	8.20027231694451	4.77914111175033e-06	0.987288135593295	1
ENSG00000198590.11	C3orf35	3	37386585	3_27	0	0.0238340051816722	4.6249805672597	1.83851444877497e-06	0.039007410300031	2
ENSG00000144668.11	ITGA9	3	37452932	3_27	0	0.0251067385052907	5.11019171408906	2.13987102552725e-06	-0.374269005848	1
ENSG00000187091.13	PLCD1	3	38006463	3_27	0	0.0374859658548005	8.85864216062803	5.5385485857064e-06	-1.1226993865033	1
ENSG00000172940.11	SLC22A13	3	38266019	3_27	0	0.0251679005287667	5.13289142433289	2.15461248549076e-06	-0.398119122257096	1
ENSG00000144671.10	SLC22A14	3	38315377	3_28	0	0.047018371411281	14.0606729508851	1.10264013058904e-05	-1.55714285714282	1
ENSG00000114739.13	ACVR2B	3	38454810	3_28	0	0.0203909605652859	6.24448528098812	2.12370620803471e-06	0.695205479452073	1
ENSG00000114742.13	WDR48	3	39051835	3_28	0	0.0242048262264359	7.84220823812278	3.16592370591067e-06	-1.17293233082713	1
ENSG00000168026.18	TTC21A	3	39107689	3_28	0	0.0173339320299578	4.73306810134217	1.36835866974376e-06	-0.223515553206269	3
ENSG00000144655.14	CSRNP1	3	39154473	3_28	0	0.0298059621937354	9.78561242293839	4.86464622847456e-06	1.43939393939347	1
ENSG00000168334.8	XIRP1	3	39192679	3_28	0	0.0452565843786999	13.7011801150514	1.03418885862299e-05	1.65775401069474	1
ENSG00000144659.10	SLC25A38	3	39383433	3_28	0	0.0542831264194896	15.4152167457434	1.39564381038581e-05	-2.13800523087685	2
ENSG00000168028.13	RPSA	3	39405943	3_28	0	0.0724716479015278	18.1546164192507	2.19439759981859e-05	-2.32643895656539	2
ENSG00000168314.17	MOBP	3	39466391	3_28	0	0.0173108392683433	4.72067191479079	1.36295666486859e-06	-0.356037151702823	1
ENSG00000114784.3	EIF1B	3	40309292	3_29	0	0.0135103371345756	4.62164011382736	1.04141161253041e-06	0.0859375000000038	1
ENSG00000168032.8	ENTPD3	3	40387447	3_29	0	0.0135044686470802	4.61760604240084	1.04005063669247e-06	-0.00746268656716394	1
ENSG00000188846.13	RPL14	3	40457413	3_29	0	0.0393353734451746	14.5879343372487	9.57055631451479e-06	-1.57348703170069	1
ENSG00000177873.12	ZNF619	3	40477330	3_29	0	0.0144334564900148	5.2354441340793	1.26032915447966e-06	0.399999999999971	1
ENSG00000168038.10	ULK4	3	41963289	3_30	0	0.0338679813263229	12.4217347811738	7.01667998080841e-06	-2.22424242424305	1
ENSG00000187094.11	CCK	3	42266417	3_30	0	0.0212366851486135	8.06443408032332	2.85641121913329e-06	-0.90399999999964	1
ENSG00000093183.13	SEC22C	3	42615379	3_31	0	0.0238975772915281	8.3496573890293	3.32799477645823e-06	-0.981012658228508	1
ENSG00000114853.13	ZBTB47	3	42653821	3_31	0	0.0206709582853462	6.99805341677498	2.41267025129309e-06	0.801075268817122	1
ENSG00000157119.11	KLHL40	3	42685151	3_31	0	0.0171946316208772	5.28460798295575	1.51553425834633e-06	-0.551178909140308	2
ENSG00000010282.14	HHATL	3	42682960	3_31	0	0.023670064973581	8.26045246364257	3.26109455986118e-06	-1.27396197942838	4
ENSG00000244607.5	CCDC13	3	42756268	3_31	0	0.0884833883434227	20.6880928986342	3.05310899150167e-05	-2.3251208440666	2
ENSG00000181061.13	HIGD1A	3	42800848	3_31	0	0.123557932669828	23.9131286021641	4.92795959396089e-05	2.62913907284744	1
ENSG00000144648.15	ACKR2	3	42804792	3_31	0	0.0179688877528748	5.69424688353519	1.70654440828262e-06	-0.555214723926593	1
ENSG00000182983.14	ZNF662	3	42905991	3_31	0	0.0160040289125891	4.61749899537152	1.23252643437425e-06	-0.271405082112543	2
ENSG00000144649.8	FAM198A	3	42979515	3_31	0	0.0164469131131415	4.87123923735034	1.33623844571988e-06	-0.528301886792421	1
ENSG00000144647.5	POMGNT2	3	43105337	3_31	0	0.0791885432996349	19.6264227781786	2.59217077236476e-05	2.18483478037403	2
ENSG00000163788.13	SNRK	3	43225802	3_31	0	0.0183627172065614	5.89593564921804	1.80571741405799e-06	0.441558441558453	1
ENSG00000011198.7	ABHD5	3	43690090	3_31	0	0.0200626844993891	6.71994652550307	2.24861429014017e-06	-0.767676767677081	1
ENSG00000160746.12	ANO10	3	43691432	3_31	0	0.0161072569900611	4.67725893835723	1.25653070916124e-06	-0.167970973878796	2
ENSG00000179152.19	TCAIM	3	44338357	3_31	0	0.0713655748575478	18.6351041017511	2.21809783136534e-05	2.16392136470758	2
ENSG00000225873.3	LINC00694	3	44439661	3_31	0	0.0402101559579746	13.2167060351604	8.86378255957609e-06	-1.77586206896577	1
ENSG00000178917.15	ZNF852	3	44510929	3_31	0	0.0194464932929618	6.42955910470228	2.08536748013233e-06	-0.826771653543446	1
ENSG00000196345.12	ZKSCAN7	3	44555404	3_31	0	0.0160058466533289	4.61855459076133	1.23294822188825e-06	-0.0458015267175623	1
ENSG00000144792.9	ZNF660	3	44578138	3_31	0	0.0442806038289827	14.1227443817368	1.04302024608583e-05	1.79383654263775	3
ENSG00000186448.14	ZNF197	3	44584132	3_31	0	0.0168562081211339	5.09977108158587	1.43374089299584e-06	-0.368421052631509	1
ENSG00000169981.10	ZNF35	3	44645808	3_31	0	0.0653208310411126	17.7941637578544	1.93860527435445e-05	-2.10772966495084	2
ENSG00000196653.11	ZNF502	3	44712685	3_31	0	0.0167086864624396	5.01804302996683	1.39841732646307e-06	-0.516934274374463	2
ENSG00000186446.11	ZNF501	3	44721338	3_31	0	0.01799803002583	5.70932057255687	1.71383696802654e-06	-0.730653989366996	2
ENSG00000163807.5	KIAA1143	3	44761331	3_31	0	0.0444785518465548	14.1646944232032	1.05079489516328e-05	1.78400035773985	2
ENSG00000163808.16	KIF15	3	44761638	3_31	0	0.0178046050585846	5.60881326711365	1.66557207779422e-06	0.577702702702603	1
ENSG00000169964.7	TMEM42	3	44861857	3_31	0	0.0161692718263088	4.71297738388147	1.27100109130252e-06	0.24398625429568	1
ENSG00000075914.12	EXOSC7	3	44975034	3_31	0	0.0161329100270493	4.69205077827145	1.26251201774939e-06	-0.183673469387776	1
ENSG00000249992.1	TMEM158	3	45426782	3_33	0	0.00899204036795298	9.45412656308114	1.41788094299185e-06	-1.01144492131602	1
ENSG00000011376.9	LARS2	3	45393217	3_33	0	0.0193216381492677	16.4452092718983	5.29960443051856e-06	1.76363636363676	1
ENSG00000211456.10	SACM1L	3	45688625	3_33	0	0.00704884021363039	7.10860592885506	8.35722723521273e-07	-0.933008353699961	2
ENSG00000163817.15	SLC6A20	3	45796394	3_33	0	0.00547666874776787	4.82765649619723	4.40973955629566e-07	0.270376495481824	2
ENSG00000163818.16	LZTFL1	3	45916204	3_33	0	0.0181197721507611	15.9224319928834	4.81196256979229e-06	-1.63592233009637	1
ENSG00000163820.14	FYCO1	3	45995932	3_33	0	0.00681235073572062	6.84124392962583	7.77306288127003e-07	0.757709251101073	1
ENSG00000163823.3	CCR1	3	46208438	3_33	0	0.0251198939114535	18.4552110542296	7.73209039471174e-06	2.37826086956526	1
ENSG00000160791.13	CCR5	3	46370444	3_33	0	0.00577952302323415	5.42340516045809	5.22786246629992e-07	-0.0508137412939477	2
ENSG00000121797.9	CCRL2	3	46407900	3_33	0	0.0149538271122647	13.6945406651676	3.41554436494145e-06	-2.08370044052824	1
ENSG00000012223.12	LTF	3	46485538	3_33	0	0.00824272302719809	8.41119428394534	1.15634779609576e-06	1.39534390941976	2
ENSG00000241186.9	TDGF1	3	46576229	3_33	0	0.0216226884166542	17.3826078729711	6.26880454169045e-06	1.95138888888936	1
ENSG00000163827.12	LRRC2	3	46565765	3_33	0	0.00535547183915264	4.84914031137263	4.33134319289757e-07	0.284827524299868	2
ENSG00000261603.1	PRSS46	3	46735496	3_33	0	0.0096936264514027	10.089583613084	1.63124663668013e-06	0.680994527112245	2
ENSG00000188086.13	PRSS45	3	46744963	3_33	0	0.0918079022280089	26.810978387297	4.10537498943947e-05	-2.11267238588311	3
ENSG00000178038.16	ALS2CL	3	46647008	3_33	0	0.0115805381415455	11.4941669957823	2.22006837066482e-06	1.42279832562778	3
ENSG00000181585.3	TMIE	3	46701258	3_33	0	0.00738068438941053	7.20671677246936	8.87144153000778e-07	1.21673003802247	1
ENSG00000160801.13	PTH1R	3	46892800	3_33	0	0.0079604487967947	8.54663238987105	1.13473038218383e-06	1.03247863247867	1
ENSG00000160796.16	NBEAL2	3	46979634	3_33	0	0.0134122022091424	17.6042785307198	3.93802464099402e-06	2.924912929824	2
ENSG00000181555.20	SETD2	3	47164415	3_33	0	0.0220612036766895	17.1408554232844	6.30698505071576e-06	-1.92275574112728	1
ENSG00000114648.11	KLHL18	3	47287254	3_33	0	0.00535477636681114	4.81571673168467	4.30093002386411e-07	-0.385964912280833	1
ENSG00000076201.14	PTPN23	3	47380662	3_33	0	0.00650708839552106	7.82698205010309	8.49456511669654e-07	1.37301587301619	1
ENSG00000114650.18	SCAP	3	47476776	3_33	0	0.00638528190682519	7.60621908640278	8.10044750600532e-07	1.33858267716498	1
ENSG00000163832.15	ELP6	3	47513447	3_33	0	0.00637963110748618	6.07170223783781	6.46050010372493e-07	0.628140703517773	1
ENSG00000114646.9	CSPG5	3	47580720	3_33	0	0.00543940667298604	4.89029153822978	4.43656027251101e-07	0.351145038168041	1
ENSG00000114316.12	USP4	3	49340655	3_35	0	0.0088068353592905	18.4427690571877	2.70898194799722e-06	-3.45390070922073	1
ENSG00000233276.3	GPX1	3	49358927	3_35	0	0.0101044777254656	68.9847014911864	1.16259048920991e-05	-8.67591473047798	2
ENSG00000067560.10	RHOA	3	49413016	3_35	0	0.0134651673654198	108.570408755836	2.43827864107506e-05	-11.6076923076884	1
ENSG00000145022.4	TCTA	3	49412704	3_35	0	0.00880101602955197	72.4218538715423	1.06307169607104e-05	9.34343604677596	2
ENSG00000145020.15	AMT	3	49422974	3_35	0	0.00880729966580351	18.4160440997495	2.70519904340021e-06	3.44680851063796	1
ENSG00000145029.13	NICN1	3	49428588	3_35	0	0.0115602195315705	46.9882905860919	9.0597420582826e-06	7.06842964532137	2
ENSG00000164062.12	APEH	3	49673881	3_35	0	0.0489257598500336	89.179785857363	7.27719663481289e-05	10.1382113821143	1
ENSG00000173531.15	MST1	3	49684379	3_35	0	0.0284956649483848	75.7895966881174	3.60203971812767e-05	9.54492421035445	3
ENSG00000164068.15	RNF123	3	49699132	3_35	0	0.0089239940695861	43.5448420158438	6.48121006572133e-06	-7.64227642276282	1
ENSG00000173540.12	GMPPB	3	49722998	3_35	0	0.0583408386312807	25.6461560368477	2.49548551605046e-05	3.04016913319212	1
ENSG00000182179.12	UBA7	3	49816363	3_35	0	0.0105149890556264	11.9419757454217	2.09433000759987e-06	2.06134969325142	1
ENSG00000164078.12	MST1R	3	49903379	3_35	0	0.0153170520585801	20.3753131510755	5.20522594934528e-06	-4.33468760560556	3
ENSG00000004534.14	RBM6	3	49940636	3_35	0	0.00891963710251542	25.9377123603405	3.85868174731334e-06	5.83739837398496	1
ENSG00000003756.16	RBM5	3	50088563	3_35	0	0.00904908893593248	27.8777713238383	4.20748923470155e-06	6.03252032520252	1
ENSG00000188338.14	SLC38A3	3	50204954	3_35	0	0.0130197124495355	22.2807961271613	4.8382934223254e-06	5.06349206349299	1
ENSG00000179564.3	LSMEM2	3	50278688	3_35	0	0.0337254660368245	19.0243573200331	1.0701091059746e-05	2.05102040816415	1
ENSG00000214706.10	IFRD2	3	50295266	3_35	0	0.011277221135828	7.7696148783282	1.46137507085289e-06	-0.583999999999823	1
ENSG00000186792.16	HYAL3	3	50295266	3_35	0	0.011277221135828	7.7696148783282	1.46137507085289e-06	-0.583999999999823	1
ENSG00000243477.5	NAT6	3	50298716	3_35	0	0.00898449971489357	5.45839875733483	8.17935888704408e-07	-1.83616732956468	2
ENSG00000068028.17	RASSF1	3	50336862	3_35	0	0.040701908487024	19.971615683352	1.35577642957754e-05	-1.9606741573021	1
ENSG00000004838.13	ZMYND10	3	50350442	3_35	0	0.00879776321892301	17.1422743588344	2.51536385814568e-06	-4.16972477064362	1
ENSG00000114395.10	CYB561D2	3	50350442	3_35	0	0.00885270097182655	4.7501336349404	7.01361186289222e-07	0.773811484627726	2
ENSG00000007402.11	CACNA2D2	3	50504484	3_35	0	0.0359484820074681	13.9062965808813	8.33781297310283e-06	-0.0162162162162202	1
ENSG00000114735.9	HEMK1	3	50569633	3_35	0	0.0133608831993748	7.54487749172421	1.6813087199246e-06	0.417112299465047	1
ENSG00000114738.10	MAPKAPK3	3	50611291	3_35	0	0.037086814421012	26.9615819914786	1.66772718417343e-05	-3.56538461538557	1
ENSG00000114737.15	CISH	3	50611939	3_35	0	0.00891271658038673	6.40017245697153	9.51397220918068e-07	1.41326530612245	1
ENSG00000259956.1	RBM15B	3	51391456	3_35	0	0.0175017040411178	10.5055830668169	3.06662450781073e-06	-1.14350797266519	1
ENSG00000164080.13	RAD54L2	3	51534121	3_35	0	0.0102482824082064	8.78106928352463	1.50092362632532e-06	-3.08720355784606	2
ENSG00000164081.12	TEX264	3	51672163	3_35	0	0.00936926738507338	5.23013329031683	8.17294348559001e-07	-0.348314606741629	1
ENSG00000173389.15	IQCF1	3	51902933	3_36	0	0.0469479523583473	16.8131592785237	1.31651583768607e-05	2.35333333333377	1
ENSG00000114767.6	RRP9	3	51941929	3_36	0	0.0413773665322342	15.626942963711	1.0784424617439e-05	1.97570850202409	1
ENSG00000041880.14	PARP3	3	51941929	3_36	0	0.0413773665322342	15.626942963711	1.0784424617439e-05	-1.97570850202409	1
ENSG00000248487.8	ABHD14A	3	51972037	3_36	0	0.0232487349143448	10.2345795960532	3.96852791147661e-06	1.36440677966089	1
ENSG00000162244.10	RPL29	3	51993314	3_36	0	0.0179929700899379	7.84826535594425	2.35524799118369e-06	-0.964566929133842	1
ENSG00000164086.9	DUSP7	3	52057238	3_36	0	0.0150659225225326	6.19774318926361	1.55736142075153e-06	0.595375722543413	1
ENSG00000164087.7	POC1A	3	52154345	3_36	0	0.0223940234243204	9.88548693077901	3.69224320577544e-06	1.42148760330614	1
ENSG00000239732.3	TLR9	3	52227452	3_36	0	0.0127115527295244	4.61973235368263	9.79434785098097e-07	-0.129639896783328	2
ENSG00000164088.17	PPM1M	3	52245935	3_36	0	0.0130498783105705	4.86356802253417	1.05857482611293e-06	-0.11290322580646	1
ENSG00000168237.17	GLYCTK	3	52287960	3_36	0	0.0162762505390566	6.91574688702151	1.87738594322369e-06	1.09862744802165	2
ENSG00000114841.17	DNAH1	3	52312714	3_36	0	0.0133939061724042	5.10515232562747	1.14044950956995e-06	0.19245446396015	2
ENSG00000010319.6	SEMA3G	3	52234376	3_36	0	0.0204451606837277	9.03735632288046	3.08171192983961e-06	1.13376140188815	2
ENSG00000114854.7	TNNC1	3	52454186	3_36	0	0.0155215828958655	6.47454760657556	1.67612167701336e-06	0.750000000000113	1
ENSG00000010327.10	STAB1	3	52495250	3_36	0	0.013006662897448	4.83276115160733	1.04838626286904e-06	-0.32967032967032	1
ENSG00000168273.7	SMIM4	3	52533172	3_36	0	0.0142107941973632	5.65481301343269	1.34028360255622e-06	-1.14053214177931	2
ENSG00000168268.10	NT5DC2	3	52535082	3_36	0	0.0130279162347763	4.84789310536629	1.05338734913124e-06	0.816931650296258	2
ENSG00000163938.16	GNL3	3	52680384	3_36	0	0.0181176133391524	7.9123746880969	2.39093592396945e-06	1.57804740082758	2
ENSG00000163939.18	PBRM1	3	52685800	3_36	0	0.0177230000249937	7.70757420305168	2.27832176048378e-06	-1.50781249999972	1
ENSG00000114904.12	NEK4	3	52759931	3_36	0	0.0159055836075017	6.70156459986375	1.77781236626593e-06	1.51002728715771	3
ENSG00000162267.12	ITIH3	3	52794612	3_36	0	0.0330452311510128	13.5182105195883	7.45054608082206e-06	2.30534351145033	1
ENSG00000055955.15	ITIH4	3	52830677	3_36	0	0.076568842536253	21.445438957269	2.73871681144813e-05	-2.79987842998968	2
ENSG00000213533.11	TMEM110	3	52851096	3_36	0	0.0215805675854325	9.54058794753131	3.43398273773641e-06	-1.27745664739877	1
ENSG00000272573.5	MUSTN1	3	52834507	3_36	0	0.0210293898760741	9.29960708972484	3.26175531104169e-06	-1.22807017543908	1
ENSG00000163935.13	SFMBT1	3	53067208	3_36	0	0.100494065454915	24.0509403236891	4.03118363350579e-05	-3.1849315068485	1
ENSG00000163933.9	RFT1	3	53091413	3_36	0	0.0169645452996302	7.30078370430568	2.06572169845882e-06	1.15714285714247	1
ENSG00000163931.15	TKT	3	53234219	3_36	0	0.0154769720862936	6.44785081767916	1.66441294797614e-06	-0.664798428387484	2
ENSG00000272886.5	DCP1A	3	53347519	3_36	0	0.0148127704339631	6.04027473496394	1.4922895242772e-06	0.620227038183574	1
ENSG00000016391.10	CHDH	3	53822023	3_36	0	0.0143460884739384	5.74291588895815	1.37412444654303e-06	-0.442184879098387	2
ENSG00000056736.9	IL17RB	3	53786043	3_36	0	0.0184831578879228	8.09833004200954	2.49650103899413e-06	1.04436286568753	2
ENSG00000113812.13	ACTR8	3	53882103	3_36	0	0.0161324868986414	6.83336954545218	1.83863843530501e-06	-0.857142857142844	1
ENSG00000157445.14	CACNA2D3	3	54117812	3_37	0	0.0166505972978794	4.81273606243015	1.33654002162393e-06	-0.152958843334696	3
ENSG00000187672.12	ERC2	3	56280014	3_38	0	0.0208216131696983	7.89945620490946	2.74328971345461e-06	-1.31785714285685	1
ENSG00000114251.14	WNT5A	3	56186965	3_38	0	0.0198564601342769	7.45753404904517	2.46977379696913e-06	-1.25539568345388	1
ENSG00000180376.16	CCDC66	3	56557027	3_39	0	0.0262936561227065	7.23231074280733	3.17167122511019e-06	-0.862708719851639	1
ENSG00000163946.13	FAM208A	3	56682894	3_39	0	0.0219658713779474	5.55526398929871	2.0352288183111e-06	0.596774193548065	1
ENSG00000163947.11	ARHGEF3	3	57078950	3_39	0	0.0299255522983634	8.44087230432671	4.21298206359451e-06	-0.967032967032541	1
ENSG00000163666.8	HESX1	3	57226802	3_39	0	0.0205603307796195	4.93933331683833	1.69378599371201e-06	0.388888888888983	1
ENSG00000157500.10	APPL1	3	57223701	3_39	0	0.0198776933899489	4.6249502091142	1.53332125023854e-06	-0.0338028169013971	1
ENSG00000239388.8	ASB14	3	57326579	3_39	0	0.0241300056348203	6.43115672403956	2.58825238069762e-06	0.608591885441469	1
ENSG00000174840.8	PDE12	3	57556472	3_39	0	0.0201494651323167	4.75137738763467	1.59677290395822e-06	0.368421052631466	1
ENSG00000168374.10	ARF4	3	57597784	3_39	0	0.0265110530011432	7.30918359441968	3.23188541232461e-06	-1.01949600688384	3
ENSG00000174839.12	DENND6A	3	57692733	3_39	0	0.0285147747762458	7.98959124357961	3.79974639933516e-06	-1.26365991548961	2
ENSG00000163687.13	DNASE1L3	3	58216218	3_40	0	0.0116249375254373	4.70294550210664	9.11844282527912e-07	0.18143459915618	1
ENSG00000163686.14	ABHD6	3	58227528	3_40	0	0.0244463942547242	11.6154214749052	4.73598033274384e-06	1.51779221687932	3
ENSG00000163684.11	RPP14	3	58305894	3_40	0	0.025244080344764	11.9149354299862	5.01662170050614e-06	1.71367372901485	2
ENSG00000168297.15	PXK	3	58332842	3_40	0	0.0115635450045641	4.65381768838584	8.97553751566725e-07	0.163767274985942	3
ENSG00000168291.12	PDHB	3	58394738	3_40	0	0.0115198113551279	4.61866272292138	8.87404694714807e-07	0.216000000000001	1
ENSG00000168301.12	KCTD6	3	58608928	3_40	0	0.0172213125571949	8.35304937952414	2.399227349108e-06	0.901234567900974	1
ENSG00000168306.12	ACOX2	3	58532983	3_40	0	0.0251972054735137	11.8976093604323	5.00002514632841e-06	-1.48470562788976	3
ENSG00000189283.9	FHIT	3	61250654	3_41	0	0.0566014471328057	17.9021482603331	1.69002368083942e-05	-1.86330935251824	1
ENSG00000144724.19	PTPRG	3	61561091	3_41	0	0.0161184401304149	6.14867801298871	1.65296960210746e-06	0.519230221875725	3
ENSG00000114405.10	C3orf14	3	62319398	3_41	0	0.014155372005653	4.94203700744352	1.16677572770597e-06	0.266272189349059	1
ENSG00000163630.10	SYNPR	3	63230651	3_42	0	0.066967138497109	15.9850374530832	1.78539989826392e-05	-1.77878697526218	2
ENSG00000163618.17	CADPS	3	62875758	3_42	0	0.12100691485731	21.6647194189858	4.37243500865741e-05	2.20399999999971	1
ENSG00000163632.12	C3orf49	3	63819161	3_43	0	0.0176874568214995	5.92718661264853	1.7485340708206e-06	-0.65110565110534	1
ENSG00000163634.11	THOC7	3	63829650	3_43	0	0.018653866482667	6.42197246014012	1.99800885345862e-06	-0.598351208551586	3
ENSG00000163635.17	ATXN7	3	63864984	3_43	0	0.038719019710756	13.2414784394954	8.5510793518417e-06	2.05434782608609	1
ENSG00000163636.10	PSMD6	3	64024465	3_43	0	0.0476385619604576	15.1903422829289	1.20694174499369e-05	-1.63296703296716	1
ENSG00000151276.23	MAGI1	3	66019021	3_44	0	0.0611274299420171	17.0729976150541	1.74062822625289e-05	-1.85755801369094	2
ENSG00000144749.13	LRIG1	3	66501565	3_45	0	0.0138246322597136	4.62730100314474	1.06694355493904e-06	0.0679176225979324	2
ENSG00000163376.11	KBTBD8	3	66998338	3_45	0	0.0141448969993363	4.83999013722524	1.14183768315384e-06	-0.26143790849681	1
ENSG00000172340.14	SUCLG2	3	67654746	3_45	0	0.0384871336621311	14.175497369111	9.09942562123126e-06	1.76744186046468	1
ENSG00000163377.15	FAM19A4	3	69001929	3_46	0	0.0172250718408727	4.89795498892402	1.40713555644173e-06	0.264150943396221	1
ENSG00000163378.13	EOGT	3	68996797	3_46	0	0.0243317758786474	8.11446767293115	3.29301680858432e-06	0.943548387096932	1
ENSG00000144747.15	TMF1	3	69052218	3_46	0	0.0200648411772948	6.31784801739245	2.11429219359318e-06	0.687030560853183	2
ENSG00000144746.6	ARL6IP5	3	69088388	3_46	0	0.0168423666680501	4.689037446922	1.31718544959351e-06	0.191999999999992	1
ENSG00000187098.14	MITF	3	69739170	3_47	0	0.0151127560253658	4.89403778076581	1.23359072267853e-06	-0.0791366906474587	1
ENSG00000163412.12	EIF4E3	3	71696954	3_48	0	0.0122266254563573	4.62156889825785	9.42445284783238e-07	-0.0130718954248338	1
ENSG00000170837.2	GPR27	3	71765280	3_48	0	0.0134781701160333	5.55329193879516	1.24836488575275e-06	0.540404040404012	1
ENSG00000144736.13	SHQ1	3	72861735	3_49	0	0.0198971073057561	5.34995167781331	1.77541509104961e-06	-0.415492957746739	1
ENSG00000255423.1	EBLN2	3	73071592	3_49	0	0.0593831948234065	15.5980969152498	1.54488187866747e-05	1.99199999999952	1
ENSG00000113805.8	CNTN3	3	74520712	3_50	0	0.0377419909660919	12.5399853303044	7.89372405309261e-06	-1.54448966617191	2
ENSG00000185008.17	ROBO2	3	75906907	3_51	0	0.019588150516849	6.52277134232042	2.13101100522644e-06	0.700507614213166	1
ENSG00000114480.12	GBE1	3	81762506	3_54	0	0.0158056864637011	4.63988829215028	1.22315358627558e-06	0.108571428571477	1
ENSG00000206538.8	VGLL3	3	86991242	3_57	0	0.0241620292995316	9.92939283729718	4.0014390423359e-06	-1.39999999999991	1
ENSG00000083937.8	CHMP2B	3	87227121	3_57	0	0.0166644733130766	6.48336283644874	1.80198854123776e-06	-0.728639125003213	3
ENSG00000163320.10	CGGBP1	3	87946451	3_58	0	0.0279678917931084	11.0342534644432	5.14710220510164e-06	-1.44599749523075	2
ENSG00000179021.9	C3orf38	3	88150029	3_58	0	0.0153474204158069	5.44499224309512	1.39377529088494e-06	-0.470930232558077	1
ENSG00000283434.1	RP11-249L12.1	3	88323186	3_59	0	0.0446059702495294	11.9248711485722	8.8716988455507e-06	-1.34400000000003	1
ENSG00000184500.14	PROS1	3	93974610	3_59	0	0.0218843992436903	5.26267545818736	1.92088481439937e-06	-0.388888888889165	1
ENSG00000178694.9	NSUN3	3	94062771	3_59	0	0.0414787346433687	11.241670598617	7.77707810110903e-06	-1.49781659388584	1
ENSG00000269028.3	MTRNR2L12	3	96618327	3_61	0	0.0316186416471875	12.119924302219	6.39150630123091e-06	1.28823529411787	1
ENSG00000113966.9	ARL6	3	97765808	3_61	0	0.0232545976385029	9.25112244768998	3.58809030180884e-06	1.04032258064502	1
ENSG00000170854.17	RIOX2	3	97971479	3_61	0	0.0179034640367167	6.81607220979127	2.03531370281472e-06	0.72799999999993	1
ENSG00000231861.2	OR5K2	3	98497231	3_62	0	0.0227779854022057	5.61319442963455	2.13248262551425e-06	-0.539788147147903	2
ENSG00000080819.6	CPOX	3	98592028	3_62	0	0.0226201369844741	5.54838113607354	2.09325251997357e-06	0.424242424242419	1
ENSG00000064225.12	ST3GAL6	3	98723488	3_62	0	0.0224564043179811	5.48066953103643	2.05273997902153e-06	-0.389155164641499	4
ENSG00000144810.15	COL8A1	3	99637984	3_62	0	0.0209566661946561	4.83674637460432	1.69057956937131e-06	-0.230188679245405	1
ENSG00000154174.7	TOMM70	3	100407477	3_63	0	0.0254139088796921	10.1224209338935	4.29057963633699e-06	-1.37213340016224	2
ENSG00000206535.7	LNP1	3	100402006	3_63	0	0.0236458328275861	9.44984736348526	3.72682941113094e-06	1.25757575757598	1
ENSG00000181458.10	TMEM45A	3	100492481	3_63	0	0.0164011387483066	6.04426584951752	1.65339898309769e-06	-0.907975460122803	1
ENSG00000114354.13	TFG	3	100709093	3_63	0	0.0214873587320751	8.55776292491118	3.0669266626352e-06	1.25431786013121	2
ENSG00000154175.16	ABI3BP	3	100993920	3_64	0	0.0143192350578284	5.10067708214292	1.21816958976071e-06	0.0285714285714236	1
ENSG00000138468.15	SENP7	3	101513077	3_64	0	0.0135247141475086	6.25176904600918	1.41023382196435e-06	-1.3040000000004	1
ENSG00000174173.6	TRMT10C	3	101561866	3_64	0	0.0143641758945473	7.09386914665729	1.699511052846e-06	1.67857142857167	1
ENSG00000066422.4	ZBTB11	3	101677685	3_64	0	0.0160771166435283	6.0799979149375	1.6303156540664e-06	0.394491223463403	2
ENSG00000114391.12	RPL24	3	101687152	3_64	0	0.0929084677524508	25.0369826872914	3.87969327788395e-05	-3.28387096774217	1
ENSG00000144815.15	NXPE3	3	101779081	3_64	0	0.0165746873222091	8.49785292725972	2.34917115898809e-06	1.79435483871018	1
ENSG00000170017.12	ALCAM	3	105366626	3_66	0	0.0242656302497009	9.72466883204852	3.93574091731208e-06	1.16305088482228	2
ENSG00000114423.18	CBLB	3	105865840	3_66	0	0.0218549173685103	8.74931667695492	3.18921215213868e-06	-1.22602739726023	1
ENSG00000196776.14	CD47	3	108084656	3_67	0	0.0105842179813792	4.64852168748987	8.20604213545732e-07	-0.358024691358036	1
ENSG00000114446.4	IFT57	3	108222767	3_67	0	0.0334462906159176	15.3597008306539	8.56822418992947e-06	1.70739549839209	1
ENSG00000144821.9	MYH15	3	108510275	3_67	0	0.0205665903284396	10.8204384879862	3.71165210995368e-06	-1.40000000000013	1
ENSG00000163507.13	KIAA1524	3	108588823	3_67	0	0.012938278055877	6.51187587676104	1.40521474988562e-06	-0.579545454545077	1
ENSG00000198919.12	DZIP3	3	108590476	3_67	0	0.0213947936734673	11.1881275113209	3.99232249273903e-06	-1.44444444444395	1
ENSG00000177707.10	NECTIN3	3	111070094	3_69	0	0.0264936758992967	11.3153305089907	4.99999498304824e-06	-1.43352601156122	1
ENSG00000240891.7	PLCXD2	3	111674240	3_69	0	0.0151945386515009	6.13867528975575	1.55568722516482e-06	-0.587301587301434	1
ENSG00000144824.20	PHLDB2	3	111732536	3_69	0	0.0131085364667803	4.76717280746707	1.04225792801717e-06	-0.257142857142827	1
ENSG00000144827.8	ABHD10	3	111978835	3_69	0	0.020795901061464	9.05770215959795	3.14163613848604e-06	-1.05223880597042	1
ENSG00000091972.18	CD200	3	112334080	3_69	0	0.0129085845567914	4.62447819273348	9.95638003601548e-07	0.105691056910587	1
ENSG00000144848.10	ATG3	3	112561859	3_69	0	0.0133836847844445	4.96003017761612	1.10718482276542e-06	-0.317307692307828	1
ENSG00000138459.8	SLC35A5	3	112561371	3_69	0	0.0137284180145896	5.19617135460659	1.18977287775365e-06	-0.376681614349829	1
ENSG00000163606.10	CD200R1	3	112971107	3_69	0	0.0131980541823603	4.83035625295903	1.06328374579542e-06	0.292627977483036	3
ENSG00000163607.15	GTPBP8	3	112991286	3_69	0	0.0148573737826117	5.93019179897228	1.46950441416198e-06	-0.591549295774749	1
ENSG00000163608.14	NEPRO	3	113019471	3_69	0	0.0129592738183539	4.66085939353226	1.00741119651803e-06	0.117936298371217	3
ENSG00000144857.14	BOC	3	113156155	3_70	0	0.0170739159124389	4.67478765061486	1.33123624022393e-06	0.00903773651920632	5
ENSG00000206530.10	CFAP44	3	113433749	3_70	0	0.0237827905805335	7.76045298290516	3.07829324520089e-06	0.931539639064665	2
ENSG00000163611.11	SPICE1	3	113491436	3_70	0	0.062162115414801	16.7793278128391	1.73964426519753e-05	-2.14169010252286	2
ENSG00000121579.12	NAA50	3	113746012	3_70	0	0.0321833773725277	10.5855635230559	5.68205856802995e-06	-1.3461538461541	1
ENSG00000178075.19	GRAMD1C	3	113829383	3_70	0	0.0189961923021751	5.66721201491707	1.79554429428694e-06	-0.540540540540742	1
ENSG00000151576.10	QTRT2	3	114006229	3_70	0	0.0240001380463879	7.84528687085192	3.14038340667413e-06	-0.962955282200349	2
ENSG00000163617.10	CCDC191	3	114056663	3_70	0	0.12903694600198	23.7921716368813	5.12045160161131e-05	2.33091787439584	1
ENSG00000144847.12	IGSF11	3	119146065	3_74	0	0.033227205925378	10.7676756055946	5.96727279024569e-06	1.29275101987166	2
ENSG00000121578.12	B4GALT4	3	119239490	3_74	0	0.0193756855311243	5.73471950292361	1.85323017659078e-06	0.576502732240445	1
ENSG00000176142.12	TMEM39A	3	119469366	3_74	0	0.0715405156971371	17.9972269651193	2.14742381740757e-05	-2.13999999999869	1
ENSG00000163389.10	POGLUT1	3	119469366	3_74	0	0.0715405156971371	17.9972269651193	2.14742381740757e-05	2.13999999999869	1
ENSG00000113845.9	TIMMDC1	3	119498262	3_74	0	0.0172461416352928	4.65153541280271	1.33797619211728e-06	-0.210010896321594	2
ENSG00000144843.11	ADPRH	3	119549985	3_74	0	0.0184636547736925	5.28604364878945	1.62782802758507e-06	0.320898667008598	3
ENSG00000144837.8	PLA1A	3	119596423	3_74	0	0.0175477417785972	4.81276564654218	1.40856228307663e-06	-0.304000000000057	1
ENSG00000121577.13	POPDC2	3	119687650	3_74	0	0.0197101970692396	5.89404779347073	1.93760267433035e-06	-0.484126984127178	1
ENSG00000138495.6	COX17	3	119678349	3_74	0	0.0185444746119537	5.32668149167162	1.64752255263385e-06	0.430348258706349	1
ENSG00000183833.16	MAATS1	3	119702865	3_74	0	0.0309723781503739	10.1102079203056	5.22269598022934e-06	1.26687696271844	2
ENSG00000144852.17	NR1I2	3	119780660	3_74	0	0.0629631006573681	16.7845225857065	1.76260584260338e-05	1.78571428571404	1
ENSG00000175697.10	GPR156	3	120285335	3_74	0	0.0189013339535269	5.50403593655632	1.7351372038138e-06	-0.509052730011709	2
ENSG00000163428.3	LRRC58	3	120349734	3_74	0	0.0275915055980973	9.03001910680045	4.15550849335708e-06	1.17451523545659	1
ENSG00000065518.7	NDUFB4	3	120596154	3_74	0	0.0299008700218941	9.78103093662477	4.8778513720857e-06	-1.2588235294125	1
ENSG00000144840.8	RABL3	3	120743477	3_74	0	0.019939800954991	6.001856975366	1.99602771067803e-06	-0.589610389610724	1
ENSG00000153767.9	GTF2E1	3	120742872	3_74	0	0.0177769666992954	4.93347246945889	1.46275123507616e-06	0.278301886792552	1
ENSG00000180353.10	HCLS1	3	121665718	3_75	0	0.0219092397443765	6.14773913864736	2.24648148964277e-06	-1.15646258503388	1
ENSG00000173230.15	GOLGB1	3	121749947	3_75	0	0.0241046552865244	7.08002725971767	2.84640019538487e-06	1.31972789115622	1
ENSG00000173226.16	IQCB1	3	121738397	3_75	0	0.0189866433316713	4.72896039626683	1.49752463221171e-06	-0.198701549417645	2
ENSG00000145088.8	EAF2	3	121835057	3_75	0	0.0233746511620011	6.45162378531491	2.51521015744959e-06	-0.645454545454956	1
ENSG00000163406.10	SLC15A2	3	121897763	3_75	0	0.018976438333017	4.76879595850138	1.50932772535721e-06	0.548387096774083	1
ENSG00000121552.3	CSTA	3	122325535	3_76	0	0.0349825634225713	9.40953462892151	5.49009526716026e-06	-1.05604203152336	1
ENSG00000160124.9	CCDC58	3	122431007	3_76	0	0.0546281155945123	13.6006904768842	1.2391882374642e-05	-1.87903225806496	1
ENSG00000196981.3	WDR5B	3	122412930	3_76	0	0.0218070825068071	4.9952762158421	1.81684207987658e-06	-0.308171732888844	2
ENSG00000114030.12	KPNA1	3	122514800	3_76	0	0.0375327357230278	10.0690119807165	6.303143347136e-06	-1.06030150753726	1
ENSG00000138496.16	PARP9	3	122564888	3_76	0	0.0210258374254882	4.65543459239556	1.63257686149579e-06	0.0352941176470664	1
ENSG00000163840.9	DTX3L	3	122564888	3_76	0	0.0210258374254882	4.65543459239556	1.63257686149579e-06	0.0352941176470664	1
ENSG00000173193.13	PARP14	3	122670146	3_76	0	0.0233721709154395	5.64123266485185	2.1990402124302e-06	-0.381380389730705	2
ENSG00000169087.10	HSPBAP1	3	122793695	3_76	0	0.0897216220935114	18.3202328867836	2.74149976105062e-05	1.96097758267514	2
ENSG00000138463.8	DIRC2	3	122795125	3_76	0	0.0291405377345959	7.70002803308027	3.74239800949717e-06	1.16379310344773	1
ENSG00000082684.14	SEMA5B	3	123028920	3_76	0	0.0251765437531384	6.33478510098267	2.66003959940657e-06	0.607664233576677	1
ENSG00000121542.11	SEC22A	3	123184836	3_76	0	0.0209413266772848	4.61792542105982	1.61291400193058e-06	-0.161113844229133	2
ENSG00000173175.14	ADCY5	3	123386796	3_76	0	0.0875087253202161	18.0808251846752	2.6389411822616e-05	-2.09395973154283	1
ENSG00000206527.9	HACD2	3	123582589	3_76	0	0.0249462210526221	6.24904664584421	2.60003167262165e-06	-0.66025641025613	1
ENSG00000160145.15	KALRN	3	124079393	3_77	0	0.0189734460977452	4.77508595731747	1.51108020787002e-06	-0.333333333333163	1
ENSG00000114491.13	UMPS	3	124720838	3_77	0	0.0201156453259054	5.30279617538549	1.77909446936341e-06	0.579926048715941	2
ENSG00000082781.11	ITGB5	3	124901003	3_77	0	0.0206832283336234	5.40498770461342	1.86454617200571e-06	0.186383363035314	2
ENSG00000163885.11	CFAP100	3	126441686	3_78	0	0.0261366758375514	5.58062001352627	2.43272439024781e-06	0.527559055117994	1
ENSG00000221955.10	SLC12A8	3	125219209	3_78	0	0.0404644597742103	9.67133853673037	6.52710257655146e-06	-1.05049623716717	2
ENSG00000163848.19	ZNF148	3	125375658	3_78	0	0.0235811137985801	4.62079941724696	1.81736239135569e-06	0.00975609756097922	1
ENSG00000114520.10	SNX4	3	125519684	3_78	0	0.0351665257190271	8.35525809396778	4.90060207566468e-06	-1.02427184466046	1
ENSG00000114547.9	ROPN1B	3	125976404	3_78	0	0.0950950633235902	17.7753750863613	2.81927117674016e-05	-2.29007633587787	1
ENSG00000114544.16	SLC41A3	3	126101826	3_78	0	0.0488737522905338	11.4472011877981	9.33114857768649e-06	-1.73834109278479	2
ENSG00000144908.13	ALDH1L1	3	126197935	3_78	0	0.023572542940683	4.61741008335389	1.81536930574582e-06	0.155058143676166	2
ENSG00000070476.14	ZXDC	3	126396805	3_78	0	0.0348170795561207	8.26170669103729	4.79757991779409e-06	0.966521015570762	3
ENSG00000180767.9	CHST13	3	126524576	3_79	0	0.0966395878073677	20.6630299522685	3.33049801931137e-05	-2.3492063492066	1
ENSG00000197763.14	TXNRD3	3	126655148	3_79	0	0.0380214867563458	11.8198987385535	7.49554052653169e-06	-1.44178462641398	2
ENSG00000159685.10	CHCHD6	3	126704594	3_79	0	0.0183752041193717	5.03064528208963	1.54175715780561e-06	-0.36144578313268	1
ENSG00000114554.11	PLXNA1	3	126987682	3_79	0	0.0184604426783821	5.07370197019073	1.56216595873543e-06	-0.30607462447329	2
ENSG00000163870.14	TPRA1	3	127592355	3_79	0	0.0290327442416756	9.29492944531571	4.50084742949565e-06	-1.12865551424829	2
ENSG00000114631.10	PODXL2	3	127634127	3_79	0	0.0268236713486519	8.55575306011777	3.82768831370519e-06	-1.0118243243241	1
ENSG00000187715.13	KBTBD12	3	127783706	3_79	0	0.0208046885536997	6.18649233621965	2.1466725535784e-06	0.633613365151966	2
ENSG00000058262.9	SEC61A1	3	128050756	3_79	0	0.0424936774611077	12.8639027091478	9.11710947201488e-06	-1.59722222222221	1
ENSG00000175792.11	RUVBL1	3	128153663	3_79	0	0.0176566743137039	4.65959551557261	1.37219941711661e-06	-0.0722685599371947	2
ENSG00000132394.10	EEFSEC	3	128153332	3_79	0	0.0188615906922226	5.27372792216754	1.65903726821005e-06	0.384536829258586	2
ENSG00000179348.11	GATA2	3	128493683	3_80	0	0.0254332003394706	6.1649383346305	2.61510935745851e-06	-0.676923076923194	1
ENSG00000163902.11	RPN1	3	128780367	3_80	0	0.0229460356238569	5.20522672892507	1.99208295865648e-06	-0.458128078817871	1
ENSG00000075785.12	RAB7A	3	128726742	3_80	0	0.0281030630470449	7.09685558292285	3.32644028024507e-06	-0.898437499999967	1
ENSG00000177646.18	ACAD9	3	128913611	3_80	0	0.0307889154320163	7.94992305175997	4.0824175414326e-06	0.929012345678994	1
ENSG00000114656.10	KIAA1257	3	128993689	3_80	0	0.0268363758107824	6.66616299716668	2.98373259849386e-06	0.793491275084174	3
ENSG00000172780.16	RAB43	3	129122809	3_80	0	0.0216766538417	4.6749109451934	1.6901517137237e-06	-0.140347589161868	2
ENSG00000240682.9	ISY1	3	129161573	3_80	0	0.0227143179126234	5.1106234020894	1.93612630196227e-06	0.36744186046505	1
ENSG00000181789.14	COPG1	3	129249281	3_80	0	0.0237920611536424	5.54276698441364	2.19947380712109e-06	0.490476190476019	1
ENSG00000183624.13	HMCES	3	129275790	3_80	0	0.045968638997354	11.7090865926985	8.97727996011333e-06	-1.42937853107279	1
[truncated: 7,953 more rows]
