# Supplementary material for: Adjusting for genetic confounders in transcriptome-wide association studies improves discovery of risk genes of complex traits
Source: Nat Genet. 2024 Jan 26;56(2):336–47. doi: 10.1038/s41588-023-01648-9 (PMC10864181; doi:10.1038/s41588-023-01648-9)
Supplement: Supplementary file 5 — cTWAS results of all analyzed genes across all tissues for IBD, SCZ, and SBP. Results are stored separately for each combination of traits and tissues. Column legends for each set of results are the same as in Supplementary Table 1. [file 41588_2023_1648_MOESM5_ESM.zip › IBD_Brain_Cerebellum.csv]

id	genename	chrom	pos	region_tag	cs_index	PIP	tau2	PVE	z	num_eqtl
ENSG00000187961.13	KLHL17	1	959193	1_1	0	0.0138835587568583	4.88399176922495	1.13093027830023e-06	0.32083333333331	1
ENSG00000188290.10	HES4	1	1000079	1_1	0	0.0151060224939299	5.48761696886068	1.38259194705674e-06	0.445652173912901	1
ENSG00000187608.8	ISG15	1	1000731	1_1	0	0.0134273129263695	4.54783234727055	1.01848271366925e-06	-0.148520882733784	2
ENSG00000131591.17	C1orf159	1	1083800	1_1	0	0.0134547180027176	4.55527769884433	1.02223221412043e-06	0.0601503759398377	1
ENSG00000162571.13	TTLL10	1	1174096	1_1	0	0.0223072881823599	10.3135382507497	3.83720115981896e-06	1.75392670156984	1
ENSG00000186827.10	TNFRSF4	1	1213936	1_1	0	0.0161136442982065	9.94666442422372	2.67319933428234e-06	-2.35872757054761	2
ENSG00000160087.20	UBE2J2	1	1274159	1_1	0	0.0277478325470312	11.9066473636135	5.51034336678116e-06	1.70555555555487	1
ENSG00000162572.20	SCNN1D	1	1280024	1_1	0	0.0205395998239618	11.9449048494098	4.09199201998395e-06	2.59760619892871	3
ENSG00000131584.18	ACAP3	1	1309988	1_1	1	0.564330818015491	28.8625753506353	0.000271662037087542	5.34146341463492	1
ENSG00000127054.20	INTS11	1	1326444	1_1	0	0.0187200202642536	14.2293605925816	4.44274928099303e-06	3.33461538461374	1
ENSG00000169962.4	TAS1R3	1	1329159	1_1	0	0.0139818222361759	7.98893581445367	1.86299982343864e-06	2.1052599488427	2
ENSG00000162576.16	MXRA8	1	1361685	1_1	0	0.0211705149160439	17.5133185860431	6.18386464224785e-06	-3.87489166278169	2
ENSG00000175756.13	AURKAIP1	1	1375267	1_1	0	0.0209545638409507	11.5878219473113	4.0498649827794e-06	2.43212237093819	1
ENSG00000242485.5	MRPL20	1	1407014	1_1	0	0.0221420048866179	15.6169070701271	5.76729377154647e-06	3.13433904591857	2
ENSG00000235098.8	ANKRD65	1	1417000	1_1	0	0.0177702871944028	13.5484997284386	4.01555666940711e-06	-3.28007667890869	2
ENSG00000215915.9	ATAD3C	1	1436079	1_1	0	0.0376423751355884	23.1660831727302	1.45441965610379e-05	-4.25157232704409	1
ENSG00000160072.19	ATAD3B	1	1531013	1_1	0	0.0134273241867188	4.82247862844359	1.07999039190812e-06	-0.745000000000057	1
ENSG00000248333.8	CDK11B	1	1706566	1_1	0	0.0147562224837396	8.44917592455617	2.07945560563416e-06	2.04516129032262	1
ENSG00000008128.22	CDK11A	1	1724489	1_1	0	0.0134379910094817	5.97177768082228	1.33843745993818e-06	1.29487179487181	1
ENSG00000008130.15	NADK	1	1748780	1_1	2	0.138236464768324	23.2712466255562	5.36540331282199e-05	4.59541984732934	1
ENSG00000078369.17	GNB1	1	1890472	1_1	0	0.0138333222301091	6.75805644167055	1.55922365039767e-06	1.47524752475251	1
ENSG00000169885.9	CALML6	1	1915143	1_1	0	0.0201532427710521	8.66901651492737	2.9139015362942e-06	-0.982142857142927	1
ENSG00000178821.12	TMEM52	1	1919746	1_1	0	0.0308731684246794	14.4916031019643	7.4620428525535e-06	-2.42261904761839	1
ENSG00000205116.3	TMEM88B	1	1426253	1_1	0	0.0155151521228268	13.3269095036052	3.44862198368132e-06	3.39423462391484	2
ENSG00000187730.8	GABRD	1	2019112	1_2	0	0.0374983917406473	12.5267512415482	7.83449847879671e-06	1.598086124402	1
ENSG00000067606.16	PRKCZ	1	2050574	1_2	0	0.0349850795779852	12.0899852734431	7.05454070230458e-06	-1.44869565217416	1
ENSG00000157933.9	SKI	1	2274088	1_2	0	0.0152845874385762	4.54216536754627	1.15791523459702e-06	0.038461538461536	1
ENSG00000116151.13	MORN1	1	2367871	1_2	0	0.0176059584472644	5.64722932967515	1.6582698420607e-06	0.38150289017356	1
ENSG00000157916.19	RER1	1	2392882	1_2	0	0.0153193237269779	4.58626190260991	1.17181364615953e-06	0.319327731092364	1
ENSG00000157911.9	PEX10	1	2407130	1_2	0	0.0153835206037387	4.75042872862946	1.21884547631575e-06	-0.45878821978644	2
ENSG00000149527.17	PLCH2	1	2448853	1_2	0	0.0153019326553224	5.75106568406019	1.46775889043522e-06	1.22544832616164	2
ENSG00000157873.17	TNFRSF14	1	2555429	1_2	0	0.0199032909865242	12.6016647179137	4.1832413195332e-06	-2.77586206896459	1
ENSG00000157870.14	FAM213B	1	2581666	1_2	0	0.0196215585037982	7.4669976954366	2.44365348714471e-06	0.816254180203262	4
ENSG00000142606.15	MMEL1	1	2632528	1_2	0	0.174994816663462	28.2100020647369	8.23357429390149e-05	-3.0824207090069	2
ENSG00000215912.12	TTC34	1	2800905	1_2	0	0.0157812671544123	12.1685738465065	3.20288731524115e-06	-3.00735294117614	1
ENSG00000130762.14	ARHGEF16	1	3454845	1_2	0	0.0281814844696953	9.95682882845816	4.67999094345294e-06	-1.18260211402169	2
ENSG00000158109.14	TPRG1L	1	3698864	1_3	0	0.043958105770731	11.1067041307382	8.14299706361567e-06	-1.34090909090878	1
ENSG00000235169.7	SMIM1	1	3772844	1_3	0	0.0225920513280971	4.99289596770457	1.88134432974016e-06	0.308370044052868	1
ENSG00000130764.9	LRRC47	1	3774964	1_3	0	0.049034882394312	12.116616512053	9.90938281911199e-06	-1.48344370860928	1
ENSG00000116198.12	CEP104	1	3831521	1_3	0	0.0279836158318222	6.95301252963517	3.24516622751567e-06	-0.919155592990939	2
ENSG00000169598.15	DFFB	1	3854940	1_3	0	0.0296205393013057	7.47443896077786	3.69259490956738e-06	-0.992229877700451	2
ENSG00000198912.10	C1orf174	1	3891607	1_3	0	0.0614900866035268	14.2157510532267	1.45792445151873e-05	1.72832827768609	3
ENSG00000196581.10	AJAP1	1	4654263	1_4	0	0.0256851182618612	8.97325291701261	3.84407262483213e-06	-1.12167300380175	1
ENSG00000069424.14	KCNAB2	1	5989741	1_5	0	0.0258650498059603	5.64830462326678	2.43664093266893e-06	-0.531717292461415	2
ENSG00000158286.12	RNF207	1	6203732	1_5	0	0.103134234478669	18.4820489982673	3.17916502665835e-05	1.95933436688324	2
ENSG00000116251.9	RPL22	1	6208961	1_5	0	0.0375584178368907	9.0732301549912	5.68367612274523e-06	-1.17128955188459	2
ENSG00000116237.15	ICMT	1	6235565	1_5	0	0.0235927460789164	4.80638151004294	1.89128439589776e-06	-0.547752808988491	1
ENSG00000187017.15	ESPN	1	6424818	1_5	0	0.254031916724803	27.2909181539985	0.000115628938203045	3.80681486358972	2
ENSG00000215788.9	TNFRSF25	1	6463665	1_5	0	0.0274052516318287	6.17847968096144	2.82407042311805e-06	-0.943385862711754	2
ENSG00000162408.10	NOL9	1	6554687	1_5	0	0.0320587428809189	7.6175608377417	4.0730761091602e-06	-1.24999999999998	1
ENSG00000007923.15	DNAJC11	1	6701642	1_5	0	0.0244586268809321	5.1363166700275	2.0952891734829e-06	0.641791044776053	1
ENSG00000171735.18	CAMTA1	1	7707404	1_6	0	0.0179665424540526	6.76257004976761	2.02645232245867e-06	-0.207792207792156	1
ENSG00000049245.12	VAMP3	1	7767381	1_6	0	0.0309544917418201	18.885317011895	9.75007738022847e-06	3.34229438573612	2
ENSG00000116288.12	PARK7	1	7954508	1_6	0	0.020095405523242	36.798241957982	1.2333432204547e-05	6.47647058823704	1
ENSG00000116285.12	ERRFI1	1	8026467	1_6	0	0.0703290197972942	30.0715903426043	3.52737040302406e-05	-4.33858267716697	1
ENSG00000180758.11	GPR157	1	9128930	1_6	0	0.0270822989358511	11.047194235954	4.98996642094363e-06	-1.26136352249022	2
ENSG00000049239.12	H6PD	1	9221777	1_6	0	0.0274622387772719	10.9722875324142	5.02566139313245e-06	1.5188239324774	3
ENSG00000171612.6	SLC25A33	1	9539060	1_7	0	0.0424725401296614	10.3463134197011	7.329156093739e-06	-1.29591836734644	1
ENSG00000171608.15	PIK3CD	1	9690399	1_7	0	0.0330125393006316	8.00252942815493	4.40622141286965e-06	0.909090909091033	1
ENSG00000171603.16	CLSTN1	1	9823902	1_7	0	0.0275465046096465	6.44657178913168	2.96179794695753e-06	-0.806167400881229	1
ENSG00000162441.11	LZIC	1	9943171	1_7	0	0.0309389640983658	7.3740400014319	3.80514633594434e-06	-0.830882352941506	1
ENSG00000173614.13	NMNAT1	1	9944289	1_7	0	0.0355322859432045	8.70177635512903	5.15692922701704e-06	-1.02909090909104	1
ENSG00000162444.11	RBP7	1	9997247	1_7	0	0.0297029255663374	7.01992993569067	3.47769995764838e-06	-0.992248062016045	1
ENSG00000130939.18	UBE4B	1	10032712	1_7	0	0.0290605733884747	6.81148577716481	3.30146075206981e-06	-0.92785710709397	3
ENSG00000054523.17	KIF1B	1	10210438	1_7	0	0.0321868339014925	7.77706112032663	4.17497497409324e-06	-0.866873022525825	2
ENSG00000241563.3	CORT	1	10449646	1_7	0	0.0291638474132754	6.92108779443431	3.3665051348594e-06	0.810699588477425	1
ENSG00000160049.11	DFFA	1	10477033	1_7	0	0.0424447149358168	10.3224873156034	7.30748755840638e-06	1.24193548387059	1
ENSG00000175262.14	C1orf127	1	10963639	1_9	0	0.0162463423698402	4.6490045794358	1.25972480405072e-06	-0.0720241148677108	2
ENSG00000120948.16	TARDBP	1	11012522	1_9	0	0.0277351565687193	9.53981710464634	4.41296797762251e-06	1.37174721189581	1
ENSG00000009724.16	MASP2	1	11047382	1_9	0	0.0273438882658869	9.40956548534806	4.29131056026658e-06	-1.4934210526311	1
ENSG00000171824.13	EXOSC10	1	11099766	1_9	0	0.0324876211571046	10.991219876843	5.95557795442256e-06	-1.67990531729926	2
ENSG00000171819.4	ANGPTL7	1	11189075	1_9	0	0.0353014651466289	11.7547181214565	6.92093954122194e-06	-1.75177304964527	1
ENSG00000198793.12	MTOR	1	11262099	1_9	0	0.0380783035244994	12.4515191504983	7.90787940613759e-06	-1.77697841726544	1
ENSG00000132879.13	FBXO44	1	11656698	1_9	0	0.0210852561138728	7.03019338962363	2.47232897160081e-06	-0.786959000076504	4
ENSG00000116670.14	MAD2L2	1	11701529	1_9	0	0.0165566570724893	4.82166398581258	1.33146483532983e-06	-0.244286507136762	2
ENSG00000162490.6	DRAXIN	1	11691322	1_9	0	0.0187222726260005	5.94398450989865	1.85607849757404e-06	0.602612118012313	3
ENSG00000116663.10	FBXO6	1	11664881	1_9	0	0.0189362175621426	6.04777617743885	1.91006897381666e-06	0.6439393939396	1
ENSG00000177674.15	AGTRAP	1	11711464	1_9	0	0.016785547088581	4.94697022224993	1.38495257620268e-06	0.36864647256786	2
ENSG00000177000.10	MTHFR	1	11792243	1_9	0	0.020666924397585	6.84697925250601	2.36012479882874e-06	-0.84172661870492	1
ENSG00000011021.21	CLCN6	1	11806126	1_9	0	0.0201023966575863	6.59383742854508	2.21078331944981e-06	-0.885339636896836	2
ENSG00000120937.8	NPPB	1	11859214	1_9	0	0.0203201100820452	6.69228934875538	2.26809307116113e-06	-0.920634920634809	1
ENSG00000116685.15	KIAA2013	1	11926801	1_9	0	0.0174774779457214	5.31570360720089	1.54952870491928e-06	0.541333333333713	1
ENSG00000083444.16	PLOD1	1	11935984	1_9	0	0.0177440304518939	5.45389277075439	1.61405739789566e-06	-0.671814671815052	1
ENSG00000116688.16	MFN2	1	11978534	1_9	0	0.140271207471	24.6715032571583	5.77197250030239e-05	-2.8980384398621	2
ENSG00000116691.10	MIIP	1	12052893	1_9	0	0.10785365405889	22.1585203890819	3.98598561052237e-05	2.53124999999952	1
ENSG00000028137.18	TNFRSF1B	1	12136091	1_9	0	0.0372323503480626	12.2447059799368	7.60376908374375e-06	1.42857142857185	1
ENSG00000048707.13	VPS13D	1	12230088	1_9	0	0.0230073897523613	7.82815872182672	3.00391111557306e-06	0.924242424242004	1
ENSG00000162494.5	LRRC38	1	13512887	1_10	0	0.0876112202696017	16.1583471607634	2.36111298479633e-05	-1.82142857142809	1
ENSG00000116731.22	PRDM2	1	13813962	1_10	0	0.0460851190333359	10.1754871515713	7.82124750408365e-06	1.25668449197837	1
ENSG00000171729.13	TMEM51	1	15152787	1_11	0	0.0146040641649557	7.52781181487749	1.83359152002573e-06	0.93835616438361	1
ENSG00000142634.12	EFHD2	1	15409565	1_11	0	0.0311538889548059	14.3899152806447	7.47705560188584e-06	1.60000000000111	1
ENSG00000142615.7	CELA2A	1	15456801	1_11	0	0.0976619390207146	24.5585851339493	4.00026526308318e-05	2.71559633027687	1
ENSG00000215704.9	CELA2B	1	15466305	1_11	0	0.0145490784562842	7.21344429291604	1.75040390542674e-06	-1.19362852814837	2
ENSG00000132906.17	CASP9	1	15526244	1_11	0	0.0111729417860257	4.96439885874941	9.2511198778157e-07	-0.390243902439062	1
ENSG00000116138.12	DNAJC16	1	15527056	1_11	0	0.0115529504253962	5.21211574983607	1.0043083354618e-06	-0.723880597014661	1
ENSG00000116771.5	AGMAT	1	15584636	1_11	0	0.0127414470551098	6.0811776401594	1.29230953741529e-06	-0.871379430712468	2
ENSG00000197312.11	DDI2	1	15593959	1_11	0	0.0149794212043066	7.58285341586129	1.89447029115368e-06	1.02189781021909	1
ENSG00000162461.7	SLC25A34	1	15735883	1_11	0	0.0106487522729664	4.53700442434696	8.05801427293282e-07	0.0399999999999938	1
ENSG00000162458.12	FBLIM1	1	15756481	1_11	0	0.0115017929366863	5.16849870554284	9.91493935732023e-07	-0.790598290598117	1
ENSG00000186510.11	CLCNKA	1	16003644	1_11	0	0.0206008347166219	10.3812576796583	3.56693252846711e-06	1.51786637481741	2
ENSG00000184908.17	CLCNKB	1	16003644	1_11	0	0.0410930221205624	16.7057602560615	1.14497085535158e-05	2.01611828332478	4
ENSG00000173641.17	HSPB7	1	15874769	1_11	0	0.019853899272044	10.2619815311023	3.39810777140419e-06	-1.09070181846865	3
ENSG00000185519.8	FAM131C	1	16043720	1_11	0	0.0135773846863316	6.74304113684161	1.52697539020727e-06	0.83915680893186	3
ENSG00000142632.16	ARHGEF19	1	16200034	1_11	0	0.0123275311379929	5.84428700638324	1.20162166303445e-06	0.542857142856859	1
ENSG00000132881.11	RSG1	1	16237068	1_11	0	0.0108361849466485	4.70376599384613	8.50123893041222e-07	-0.0358372620437008	2
ENSG00000187144.11	SPATA21	1	16432588	1_11	0	0.0144737914272314	7.25994976016452	1.75257265374852e-06	-0.868979670726932	2
ENSG00000157191.19	NECAP2	1	16440864	1_11	0	0.0114526076517459	5.20145519274897	9.93549135892228e-07	0.380753138075413	1
ENSG00000183888.4	C1orf64	1	16004406	1_11	0	0.015688526224424	8.07037228970635	2.11171751935425e-06	-0.976470588235052	1
ENSG00000117122.13	MFAP2	1	16980375	1_12	0	0.0240450187620084	4.95121098609886	1.98562238029603e-06	-0.208000000000028	1
ENSG00000159363.17	ATP13A2	1	17008419	1_12	0	0.0257258901859703	5.56996510434926	2.38991795143479e-06	0.589483728557598	2
ENSG00000179051.13	RCC2	1	17400883	1_12	0	0.0318216192403004	7.52031631963412	3.99133783361433e-06	0.965635229396492	2
ENSG00000074964.16	ARHGEF10L	1	17540984	1_12	0	0.0312653034247951	7.35835851925807	3.83710512222142e-06	-0.949156268908548	2
ENSG00000117154.11	IGSF21	1	18107631	1_12	0	0.197906880109412	24.7535858996174	8.17069726122656e-05	-2.65387902517279	3
ENSG00000142623.9	PADI1	1	17205087	1_12	0	0.0555712551974997	12.6635650884346	1.17372484820713e-05	-1.97882560536149	2
ENSG00000179023.8	KLHDC7A	1	18481444	1_13	0	0.021839582867993	19.2770514751271	7.02174496958829e-06	-1.87570621468985	1
ENSG00000159423.16	ALDH4A1	1	18902477	1_13	0	0.00394810589281358	4.58103308391788	3.01656248874863e-07	0.36552410147909	2
ENSG00000169991.10	IFFO2	1	18956450	1_13	0	0.00438645484163336	5.33588905062843	3.90373707165927e-07	0.294839259400304	2
ENSG00000127463.13	EMC1	1	19227605	1_13	0	0.00396537573911993	4.69477323033155	3.10498188171964e-07	0.464470363803622	3
ENSG00000053372.4	MRTO4	1	19251910	1_13	0	0.00428768441737881	5.39780112920256	3.86011104454719e-07	0.555663481560906	2
ENSG00000162482.4	AKR7A3	1	19288862	1_13	0	0.00503849456558869	7.00257384543887	5.88462235691866e-07	0.979048328123463	2
ENSG00000053371.12	AKR7A2	1	19310633	1_13	0	0.00407833743049812	4.84518318591554	3.29574394061402e-07	0.389024797434047	2
ENSG00000040487.12	PQLC2	1	19312063	1_13	0	0.00399164688412923	4.62921778878758	3.08190916199435e-07	0.15648738308057	4
ENSG00000077549.17	CAPZB	1	19485983	1_13	0	0.00410685479880601	4.94257832577665	3.38550152871064e-07	0.278481012658207	1
ENSG00000158747.13	NBL1	1	19641564	1_13	0	0.00455566891679116	6.12418039774005	4.65329123852195e-07	0.687683798055699	2
ENSG00000169914.5	OTUD3	1	19882976	1_13	0	0.00436272553974837	12.3222735101623	8.9662086746418e-07	-2.7103667749653	3
ENSG00000127472.10	PLA2G5	1	20008843	1_13	0	0.00744889852717356	10.4745062991049	1.30132485855317e-06	1.34265734265741	1
ENSG00000162545.5	CAMK2N1	1	20259887	1_14	0	0.0204960049469271	4.85259452731336	1.6588355227454e-06	-0.259541984732917	1
ENSG00000183114.7	FAM43B	1	20259887	1_14	0	0.0206524073345966	4.92208471648451	1.6954300331943e-06	-0.298737569865972	2
ENSG00000090432.6	MUL1	1	20488909	1_14	0	0.0197970281235975	4.53546903182627	1.49755337953484e-06	-0.0675523823126199	2
ENSG00000158825.5	CDA	1	20589745	1_14	0	0.0249208910941059	6.64097551574866	2.76029533810224e-06	0.664105739287097	2
ENSG00000158828.7	PINK1	1	20635772	1_14	0	0.0315218090802318	8.79556773723824	4.62418411470671e-06	1.07042253521136	1
ENSG00000244038.9	DDOST	1	20659303	1_14	0	0.0201127150864203	4.68004949378925	1.56993348664758e-06	0.293650793650776	1
ENSG00000117245.12	KIF17	1	20684853	1_14	0	0.0198358643238956	4.55338055188134	1.50641691282391e-06	-0.175000000000037	1
ENSG00000189410.11	SH2D5	1	20697851	1_14	0	0.0198025776390561	4.53802974439541	1.49881892592585e-06	0.183001502995285	2
ENSG00000127483.17	HP1BP3	1	20793534	1_14	0	0.0209336204876306	5.04572071908097	1.76168258284797e-06	-0.304000000000063	1
ENSG00000075151.20	EIF4G3	1	21058943	1_14	0	0.0607697032084685	14.8562270368597	1.50575997436094e-05	1.88829787234128	1
ENSG00000187980.6	PLA2G2C	1	20175089	1_14	0	0.0204067790819404	4.81271506529841	1.63804081461499e-06	-0.237500000000004	1
ENSG00000070886.11	EPHA8	1	22521304	1_15	0	0.0166428398563883	5.57955729653545	1.54877126200081e-06	-0.988460106257414	2
ENSG00000142794.18	NBPF3	1	21440170	1_15	0	0.030058250779438	9.94489152698094	4.98567379108863e-06	1.12977099236649	1
ENSG00000162551.13	ALPL	1	21514005	1_15	0	0.016335517880709	4.66595994194993	1.27125893661115e-06	0.129032258064512	1
ENSG00000076864.19	RAP1GAP	1	21670352	1_15	0	0.0231376234508796	8.02113320366376	3.09538435404906e-06	-1.06211180124157	1
ENSG00000090686.15	USP48	1	21782877	1_15	0	0.0532121105312222	15.5374528180556	1.37895601302271e-05	-1.49943764347274	2
ENSG00000187942.11	LDLRAD2	1	21812807	1_15	0	0.0160779945459301	4.59814015900239	1.23303154590561e-06	0.165441176470556	1
ENSG00000142798.17	HSPG2	1	21859325	1_15	0	0.016567071111063	4.91116642793974	1.35703326467206e-06	-0.660899653979301	1
ENSG00000142789.19	CELA3A	1	22001714	1_15	0	0.0162596060868522	4.68511979551214	1.27054726461866e-06	0.308931185944526	1
ENSG00000162552.14	WNT4	1	22143914	1_15	0	0.0173368407905606	5.2220821744221	1.50998894629785e-06	0.129943502824887	1
ENSG00000184677.16	ZBTB40	1	22453334	1_15	0	0.0169491137094885	4.95733187797182	1.40137734869017e-06	0.148437500000082	1
ENSG00000125945.14	ZNF436	1	23369659	1_16	0	0.0237061130998172	7.45567248768604	2.94786288887504e-06	-0.893805309734294	1
ENSG00000204219.9	TCEA3	1	23382426	1_16	0	0.0256917223242183	8.19214926771532	3.51035615899212e-06	1.21092471729671	2
ENSG00000088280.18	ASAP3	1	23483896	1_16	0	0.180691965809715	26.4886489056657	7.98286445687425e-05	2.75586713393977	2
ENSG00000057757.9	PITHD1	1	23775590	1_17	0	0.0223342248108042	5.11532005904272	1.90547739509776e-06	0.537878787878827	1
ENSG00000117308.14	GALE	1	23800401	1_17	0	0.0276011894400803	7.07635869346741	3.25759989399658e-06	0.810996563573671	1
ENSG00000117305.14	HMGCL	1	23838758	1_17	0	0.021046058361573	4.56580010284145	1.60268351371278e-06	-0.280000000000017	1
ENSG00000142677.3	IL22RA1	1	24143324	1_17	0	0.178656161956327	24.0169823402518	7.15643192068027e-05	2.83510045065465	2
ENSG00000185436.11	IFNLR1	1	24187118	1_17	0	0.0253903507250269	6.18693242569187	2.62001741582064e-06	-0.822272254106887	2
ENSG00000001460.17	STPG1	1	24417389	1_17	0	0.0270893130568647	6.82170721653562	3.08213156713989e-06	0.815748205108616	2
ENSG00000001461.16	NIPAL3	1	24415329	1_17	0	0.0280593565027441	7.31557402898883	3.42362525979641e-06	-1.01884791744421	2
ENSG00000184454.6	NCMAP	1	24555524	1_17	0	0.0236353620812155	5.59109166329423	2.20403749172281e-06	-0.499999999999995	1
ENSG00000169504.14	CLIC4	1	24745177	1_17	0	0.0230542821275082	5.40062716435683	2.0766146123483e-06	-0.428977272727649	1
ENSG00000131910.4	NR0B2	1	26915518	1_18	0	0.0266972331238309	8.13717688152508	3.62326514295116e-06	1.36434108527144	1
ENSG00000117614.9	SYF2	1	25232900	1_18	0	0.0183300323211802	4.55242551115754	1.39176587820076e-06	0.0623052959501458	1
ENSG00000187010.19	RHD	1	25257119	1_18	0	0.021585346876983	6.03402527519168	2.17233231531756e-06	0.658227848101495	1
ENSG00000183726.10	TMEM50A	1	25336580	1_18	0	0.0182935671078003	4.53496526145426	1.38366981906961e-06	0.0390625000000065	1
ENSG00000188672.17	RHCE	1	25430290	1_18	0	0.0196371910354565	5.17702246933404	1.69558482287578e-06	-0.350963422078321	2
ENSG00000204178.9	TMEM57	1	25430369	1_18	0	0.0188844596881748	4.82094355745745	1.51843678419152e-06	-0.201612903225827	1
ENSG00000117643.14	MAN1C1	1	25439360	1_18	0	0.0197359186772331	5.22508247107964	1.71992932820294e-06	0.375979112271386	1
ENSG00000162430.16	SELENON	1	25753726	1_18	0	0.0210385206213625	5.82625466897373	2.04439479958159e-06	0.679324894514895	1
ENSG00000117640.17	MTFR1L	1	25818183	1_18	0	0.0193332479905247	5.08734355422207	1.6404235459875e-06	0.267353584366185	2
ENSG00000158006.13	PAFAH2	1	26013412	1_18	0	0.0184460703305837	4.61864375047139	1.42094880419478e-06	-0.443417027935868	2
ENSG00000158008.9	EXTL1	1	26017419	1_18	0	0.0203733891456545	5.4940406217593	1.86687505327378e-06	-0.337086992309566	3
ENSG00000158022.6	TRIM63	1	26068506	1_18	0	0.0335413973584893	9.96025570204843	5.57200817743658e-06	1.16666666666651	1
ENSG00000175087.9	PDIK1L	1	26110771	1_18	0	0.0372163332369175	10.9079614764029	6.77075786382356e-06	-1.26380368098131	1
ENSG00000197245.5	FAM110D	1	26158522	1_18	0	0.0282667137076602	8.55776594649987	4.03455676546317e-06	-1.44852941176448	1
ENSG00000236782.6	RP11-96L14.7	1	26170849	1_18	0	0.0183040046520012	4.54788389802753	1.38840315603278e-06	-0.204081632653036	1
ENSG00000142675.17	CNKSR1	1	26170849	1_18	0	0.0264073474124992	7.94650273106593	3.49994259775559e-06	0.807971737954212	3
ENSG00000130695.14	CEP85	1	26219373	1_18	0	0.0587965430057016	15.1534686922118	1.48601760202676e-05	2.61567665301849	2
ENSG00000142669.14	SH3BGRL3	1	26271790	1_18	0	0.127227312945907	22.3721439130234	4.74731516735843e-05	3.09489051094845	1
ENSG00000169442.8	CD52	1	26317723	1_18	0	0.0614059027627736	15.5483480480321	1.59240847333793e-05	-2.62602338389092	2
ENSG00000158062.20	UBXN11	1	26317588	1_18	0	0.076983274593798	17.9523690136935	2.3050388668385e-05	2.96124031007749	1
ENSG00000176092.14	AIM1L	1	26360390	1_18	0	0.0575489525711009	14.991293343828	1.43891994199746e-05	2.5434809766784	2
ENSG00000176083.17	ZNF683	1	26374694	1_18	0	0.0184865596025589	4.63187881059369	1.42814856820505e-06	-0.305555555555594	1
ENSG00000117682.16	DHDDS	1	26420577	1_18	0	0.0219943344985997	6.36820234155697	2.33608039853511e-06	0.706350119842178	2
ENSG00000198830.10	HMGN2	1	26470431	1_18	0	0.0260877214139169	7.93754127926106	3.4536812316298e-06	-1.33508439629931	2
ENSG00000117676.13	RPS6KA1	1	26529971	1_18	0	0.0183675944039126	4.57830649043721	1.40254643616511e-06	-0.0202020202020117	1
ENSG00000117713.18	ARID1A	1	26693253	1_18	0	0.0183763151792523	4.61920020758854	1.41574593276373e-06	0.306652576211087	2
ENSG00000060642.10	PIGV	1	26787521	1_18	0	0.0464153696116123	12.9108713830946	9.99487744974438e-06	-1.67608233107406	2
ENSG00000142751.14	GPN2	1	26890178	1_18	0	0.0550928247867282	14.3924008611204	1.32247780726531e-05	1.77973568281991	1
ENSG00000090273.13	NUDC	1	26896515	1_18	0	0.0348362989148244	10.320093974546	5.99619524870095e-06	1.43954711636665	2
ENSG00000188782.8	CATSPER4	1	26200063	1_18	0	0.0183159001890224	4.55782112519873	1.39234112461527e-06	-0.40522875816989	1
ENSG00000116329.10	OPRD1	1	28764408	1_19	0	0.0327687284421863	11.8878561962671	6.49715515211299e-06	-1.50381679389304	1
ENSG00000174950.10	CD164L2	1	27383368	1_19	0	0.0146670714908097	4.53361568677307	1.10904257033802e-06	0.0312500000000019	1
ENSG00000090020.10	SLC9A1	1	27167188	1_19	0	0.01601506419806	5.33563350525599	1.42519660963682e-06	-0.445573003612402	2
ENSG00000186501.14	TMEM222	1	27317371	1_19	0	0.0321102412397832	11.7013639526214	6.26671813721794e-06	1.3881019830025	1
ENSG00000142765.17	SYTL1	1	27342119	1_19	0	0.0940094570190805	21.6759507769753	3.39867632289101e-05	-2.20344931304594	3
ENSG00000142733.14	MAP3K6	1	27367112	1_19	0	0.0642005592459393	18.1031502088013	1.93844316346429e-05	-2.00414078674998	1
ENSG00000142748.12	FCN3	1	27375143	1_19	0	0.0251593183083652	9.46411031171813	3.97135553543369e-06	-1.12735849056646	1
ENSG00000158195.10	WASF2	1	27484872	1_19	0	0.12663645331882	24.5066326446737	5.17609793837032e-05	2.4358974358988	1
ENSG00000126705.13	AHDC1	1	27604387	1_19	0	0.0166197868453071	5.6738483466507	1.572762982036e-06	0.515463917525788	1
ENSG00000009780.15	FAM76A	1	27642568	1_19	0	0.0291924245272602	10.8269096388713	5.2715069549213e-06	1.35652173913026	1
ENSG00000130775.15	THEMIS2	1	27872858	1_19	0	0.0184731488577174	6.63908513685477	2.0455461082472e-06	-0.622317596566432	1
ENSG00000117748.9	RPA2	1	27914481	1_19	0	0.0164223823274884	5.56479766429845	1.52421293290564e-06	-0.480554827220139	2
ENSG00000130768.14	SMPDL3B	1	27935089	1_19	0	0.0148223410070076	4.6296506840073	1.14452459565492e-06	-0.20763297007076	2
ENSG00000158156.7	XKR8	1	27958990	1_19	0	0.0258870833750607	9.72526828030906	4.1989897896358e-06	1.25582788124438	2
ENSG00000158161.15	EYA3	1	28068240	1_19	0	0.0664543736652378	18.4244070436178	2.04210088936574e-05	2.0460469532809	2
ENSG00000169403.11	PTAFR	1	28193492	1_19	0	0.0610050052974366	17.6281397763814	1.79362669987174e-05	1.92026803762459	2
ENSG00000130770.17	ATPIF1	1	28236029	1_19	0	0.0192645971232378	7.02230569283693	2.25631519336729e-06	0.776103481912073	2
ENSG00000204138.12	PHACTR4	1	28369881	1_19	0	0.0204366584646524	7.56202961822662	2.5775575263486e-06	-1.30963152834655	2
ENSG00000188060.7	RAB42	1	28592480	1_19	0	0.0714424971669283	19.0996336496768	2.27584022367097e-05	2.38461538461583	1
ENSG00000162419.12	GMEB1	1	28669247	1_19	0	0.0261993126407182	9.8351315237397	4.29764140389011e-06	-1.61599999999995	1
ENSG00000198492.15	YTHDF2	1	28736724	1_19	0	0.0267546180268559	10.0273233713519	4.47449349754466e-06	-1.61904761904817	1
ENSG00000159023.19	EPB41	1	28906971	1_19	0	0.0193034034267514	7.04069746304504	2.26678158571749e-06	-0.992537313433219	1
ENSG00000116353.15	MECR	1	29230712	1_19	0	0.0242901668800914	9.14215880864893	3.70373039188719e-06	1.09090909090884	1
ENSG00000060656.19	PTPRU	1	29399713	1_19	0	0.0278386534252985	10.3914108226524	4.82483920962884e-06	-1.15972222222239	1
ENSG00000162510.5	MATN1	1	30723617	1_20	0	0.0190368922973568	4.79948670168236	1.52388063816607e-06	0.216730038022848	1
ENSG00000134644.15	PUM1	1	31066204	1_20	0	0.0203964536200447	5.42984032633894	1.84714856281036e-06	0.562499999999841	1
ENSG00000084628.9	NKAIN1	1	31239088	1_20	0	0.0188347402086734	4.70196165385392	1.47706233169576e-06	0.15963783969857	2
ENSG00000060688.12	SNRNP40	1	31294043	1_20	0	0.019346810418312	4.94700898114949	1.59629142378681e-06	0.169140520284358	2
ENSG00000121766.15	ZCCHC17	1	31300649	1_20	0	0.0185548199043569	4.56519546507399	1.41278549097911e-06	0.0969696969696606	1
ENSG00000121769.7	FABP3	1	31372307	1_20	0	0.0206192143980019	5.52914660385974	1.90147371054202e-06	0.692790308367301	3
ENSG00000168528.11	SERINC2	1	31378553	1_20	0	0.0584011947146017	15.1084554385886	1.47164108929048e-05	-1.54471726260429	2
ENSG00000142910.15	TINAGL1	1	31576075	1_20	0	0.0477864159772633	13.2499709909246	1.05603786957152e-05	1.56640071601771	2
ENSG00000121764.11	HCRTR1	1	31617221	1_20	0	0.0191063590678668	4.83275186327322	1.54004190312391e-06	-0.19200000000004	1
ENSG00000162517.12	PEF1	1	31640893	1_20	0	0.0191380032296538	4.8478703996554	1.54741830587835e-06	-0.205085280885558	2
ENSG00000084636.17	COL16A1	1	31673092	1_20	0	0.0698426211751075	16.7740882464268	1.95397750213154e-05	-1.85803129027434	3
ENSG00000121753.12	ADGRB2	1	31673092	1_20	0	0.0986963479810422	20.0212151017423	3.29572996094677e-05	-2.16206030150641	1
ENSG00000184007.18	PTP4A2	1	31972633	1_20	0	0.0192523896739963	4.90232542192251	1.57415279836534e-06	0.247191011235932	1
ENSG00000142698.14	C1orf94	1	34169243	1_22	0	0.00769118069133368	4.53464146291973	5.81695996492976e-07	0.0382513661201973	1
ENSG00000025800.13	KPNA6	1	32108863	1_22	0	0.00786878625108567	4.74895961014011	6.23255801444897e-07	-0.259842519685028	1
ENSG00000084652.15	TXLNA	1	32179560	1_22	0	0.0076962048523217	4.54196201189408	5.83015662474774e-07	0.0748031496062766	1
ENSG00000160051.11	IQCC	1	32205429	1_22	0	0.00769029167516855	4.53357835607057	5.81492401060991e-07	0.023622047244096	1
ENSG00000084623.11	EIF3I	1	32222176	1_22	0	0.00769546668566745	4.53885480723622	5.82560934672647e-07	-0.00784313725490084	1
ENSG00000160055.19	TMEM234	1	32222176	1_22	0	0.00769546668566745	4.53885480723622	5.82560934672647e-07	0.00784313725490084	1
ENSG00000183615.5	FAM167B	1	32247598	1_22	0	0.00769841506449209	4.54310421819032	5.83329752203645e-07	-0.0638297872340535	1
ENSG00000116478.11	HDAC1	1	32291945	1_22	0	0.00896612990891288	5.92764832083338	8.86436361041102e-07	-0.609613130128887	1
ENSG00000225828.1	FAM229A	1	32366691	1_22	0	0.00770138952688937	4.54827429637332	5.84219224302577e-07	-0.0699481865284934	1
ENSG00000160058.18	BSDC1	1	32397196	1_22	0	0.00949351501330542	6.47329843896614	1.02497382984358e-06	-0.713855421686753	1
ENSG00000176261.15	ZBTB8OS	1	32650758	1_22	0	0.00788016123372914	4.75201448375163	6.24558272044615e-07	-0.226676769941614	2
ENSG00000162521.18	RBBP4	1	32651632	1_22	0	0.0119121543525555	8.50375527466092	1.68951157342961e-06	0.979104477611993	1
ENSG00000116497.17	S100PBP	1	32817174	1_22	0	0.0548064415911151	22.6297822415069	2.06857887926147e-05	-2.36729190999134	2
ENSG00000134684.10	YARS	1	32817927	1_22	0	0.00903550841597933	6.00993520434898	9.05696084166747e-07	-0.602870813397087	1
ENSG00000121905.9	HPCA	1	32887170	1_22	0	0.00770172487194198	4.54858364773844	5.8428440068542e-07	-0.124183006535991	1
ENSG00000142920.16	AZIN2	1	33080995	1_22	0	0.00857261866548864	5.51825578752198	7.88997157380317e-07	0.609883676233876	2
ENSG00000160094.14	ZNF362	1	33257610	1_22	0	0.0914102685113581	27.6174424250723	4.21054727166608e-05	-3.03146328954687	2
ENSG00000184389.9	A3GALT2	1	33321277	1_22	0	0.00773891435202045	4.62108927726612	5.96464368293987e-07	-0.139241889452126	2
ENSG00000134686.18	PHC2	1	33427363	1_22	0	0.112402606870432	28.9104810251293	5.41990665494053e-05	-3.49629629629721	1
ENSG00000121904.17	CSMD2	1	34165500	1_22	0	0.0102303635039441	7.13207357223567	1.21693388896783e-06	0.787758121639163	2
ENSG00000188910.7	GJB3	1	34776601	1_22	0	0.00778108957755752	4.63893863373412	6.02031406739455e-07	0.204220120089586	2
ENSG00000163866.8	SMIM12	1	34859185	1_22	0	0.0138515523500741	9.83206465624328	2.27145051112076e-06	1.48178137651772	1
ENSG00000243749.1	TMEM35B	1	34984759	1_22	0	0.0117062513279005	8.35670347046651	1.63159716293376e-06	0.96277915632722	1
ENSG00000116560.10	SFPQ	1	35192273	1_22	0	0.00772729117888604	4.57693969047991	5.89878507872956e-07	-0.111111111111163	1
ENSG00000020129.15	NCDN	1	35557823	1_22	0	0.00771056088750033	4.55705865441726	5.86044635702163e-07	0.102272727272737	1
ENSG00000116819.6	TFAP2E	1	35573174	1_22	0	0.0127194762785178	9.11288410957097	1.93323737446119e-06	1.06854838709682	1
ENSG00000126067.11	PSMB2	1	35641909	1_22	0	0.00866234802514398	5.61718024403365	8.11547779138093e-07	-0.507246376811654	1
ENSG00000142686.7	C1orf216	1	35718988	1_22	0	0.00783815023842127	4.70663974644581	6.15296786876716e-07	0.216216216216177	1
ENSG00000134698.10	AGO4	1	35807900	1_22	0	0.0086426246296929	5.59070757123899	8.05883999409588e-07	0.560151443462497	2
ENSG00000092847.11	AGO1	1	35870261	1_22	0	0.0142192131983555	10.1184982233752	2.39967115575084e-06	1.21546961325976	1
ENSG00000116863.10	ADPRHL2	1	36088841	1_22	0	0.00847014600305229	5.41457924426467	7.64919471354776e-07	-0.437500000000023	1
ENSG00000171812.12	COL8A2	1	36126011	1_22	0	0.00812726817349241	5.02910643441125	6.81703498598937e-07	0.471502590673591	1
ENSG00000116871.15	MAP7D1	1	36155585	1_22	0	0.00792988154206475	4.80917005179481	6.36058322237241e-07	0.325925925925963	1
ENSG00000054116.11	TRAPPC3	1	36155585	1_22	0	0.00786745855494209	4.74148252783405	6.2216950942703e-07	-0.188779174519907	2
ENSG00000054118.13	THRAP3	1	36224998	1_22	0	0.00793032984965925	4.81142966646124	6.36393153484558e-07	0.281249999999854	1
ENSG00000142694.6	EVA1B	1	36323945	1_22	0	0.105211064972175	28.5035004395844	5.00172396331293e-05	-2.70769230769193	1
ENSG00000196182.10	STK40	1	36385841	1_22	0	0.00892091459009647	5.87955889410395	8.74810993240879e-07	-0.60101010101014	1
ENSG00000181817.5	LSM10	1	36393562	1_22	0	0.0115092871561143	8.17328983297429	1.56893673295613e-06	1.11636832705516	2
ENSG00000116885.18	OSCP1	1	36399959	1_22	0	0.00770187010830703	4.54682037556396	5.84068915029061e-07	-0.0640668523676952	1
ENSG00000116898.11	MRPS15	1	36421732	1_22	0	0.0210376923435774	13.6079431694207	4.7747506017172e-06	1.83999999999972	1
ENSG00000119535.17	CSF3R	1	36482287	1_22	0	0.0380285810090386	19.104194804666	1.21171075894674e-05	1.99497487437126	1
ENSG00000163873.9	GRIK3	1	37035122	1_22	0	0.0194394487255207	12.9778577130603	4.20772219390795e-06	1.46153846153832	1
ENSG00000189433.5	GJB4	1	34759243	1_22	0	0.0190184308605894	12.7720410703014	4.05130643701545e-06	1.47183098591492	1
ENSG00000163874.10	ZC3H12A	1	37474837	1_23	0	0.0272090861046652	5.97692483168696	2.71238825135484e-06	-0.687999999999939	1
ENSG00000163879.10	DNALI1	1	37548877	1_23	0	0.0300673460538513	6.89305626563871	3.45674246722863e-06	-0.890325043693908	4
ENSG00000134697.12	GNL2	1	37591628	1_23	0	0.0296174351931869	6.7547076735383	3.33667656437018e-06	-0.794134446544316	2
ENSG00000116922.14	C1orf109	1	37692275	1_23	0	0.0313567375136065	7.27849641364442	3.80655972674374e-06	0.93877551020409	1
ENSG00000197982.13	C1orf122	1	37806635	1_23	0	0.132663652029213	20.7477450107766	4.5907427397977e-05	-2.44138292441359	2
ENSG00000188786.9	MTF1	1	37860982	1_23	0	0.025058610061711	5.22258690497285	2.18274377912692e-06	0.652173913043212	1
ENSG00000204084.12	INPP5B	1	37801330	1_23	0	0.0247123788631281	5.09517310108954	2.10006918370405e-06	-0.421874999999956	1
ENSG00000183431.11	SF3A3	1	37990434	1_23	0	0.0249797350653831	5.19371562217779	2.1638447595267e-06	0.674242424242576	1
ENSG00000116981.3	NT5C1A	1	39672451	1_24	0	0.0365927242012742	7.06288067275641	4.3105899982435e-06	-0.832103784738379	2
ENSG00000131233.9	GJA9	1	38881233	1_24	0	0.034404247731824	6.49566164913982	3.72731044847332e-06	-0.806451612903193	1
ENSG00000174574.15	AKIRIN1	1	38991334	1_24	0	0.0281509189829744	4.65390687113959	2.18509523965106e-06	-0.155860078865024	2
ENSG00000168653.10	NDUFS5	1	39026255	1_24	0	0.0306142997471666	5.42351630980653	2.76927054375743e-06	0.425213762533927	3
ENSG00000183682.7	BMP8A	1	39554348	1_24	0	0.0602363406580329	11.6704630344065	1.17248359153642e-05	-1.36152959731972	2
ENSG00000090621.13	PABPC4	1	39577125	1_24	0	0.0277834383757071	4.53342685246892	2.10074195817579e-06	-0.0227272727272737	1
ENSG00000163909.7	HEYL	1	39640410	1_24	0	0.0278071821083281	4.54125879353559	2.10616959275632e-06	0.0890052356020994	1
ENSG00000116983.12	HPCAL4	1	39693986	1_24	0	0.0340423418975847	6.39844769423604	3.63290598297106e-06	0.671874999999989	1
ENSG00000084072.16	PPIE	1	39740626	1_25	0	0.0674073607558391	16.3715144510379	1.84058672168478e-05	-1.89922480620191	1
ENSG00000043514.15	TRIT1	1	39883661	1_25	0	0.0330289255051656	9.85958042842819	5.43141497210907e-06	-1.31564705397381	2
ENSG00000131236.16	CAP1	1	40040200	1_25	0	0.0494931654695571	13.4433190855039	1.10971598972413e-05	-1.61327680656265	2
ENSG00000131238.16	PPT1	1	40097347	1_25	0	0.0184425504913217	4.54492036655283	1.3980006227661e-06	0.0234715654138542	2
ENSG00000084073.8	ZMPSTE24	1	40254916	1_25	0	0.0241653249129127	6.9217075748989	2.78975453240824e-06	-0.833538834540025	2
ENSG00000049089.13	COL9A2	1	40318226	1_25	0	0.019691900526753	5.13782985429302	1.68743656977701e-06	-0.372549019607961	1
ENSG00000187815.9	ZFP69	1	40473715	1_25	0	0.0191381590262831	4.91428521582973	1.56863038445988e-06	-0.384887066701871	2
ENSG00000117010.15	ZNF684	1	40531781	1_25	0	0.0198829881594713	5.26921215124686	1.74738033612395e-06	-0.480000000000265	1
ENSG00000117013.14	KCNQ4	1	40783570	1_25	0	0.0195817585989925	5.15554696841296	1.68378464868539e-06	0.318471337579609	1
ENSG00000179862.6	CITED4	1	40862201	1_25	0	0.0260229500164827	8.02196367255535	3.48174791408756e-06	-1.33076923076932	1
ENSG00000171793.13	CTPS1	1	40979451	1_25	0	0.0197666724780753	5.09282964692571	1.67900821617847e-06	-0.0518518518518349	1
ENSG00000171790.15	SLFNL1	1	41015615	1_25	0	0.0234780438412641	6.87989486286372	2.69403861456714e-06	-1.06956546700794	2
ENSG00000010803.16	SCMH1	1	41239838	1_25	0	0.0300451540230426	8.54117614551998	4.2800832735141e-06	-0.811053286601315	2
ENSG00000127124.14	HIVEP3	1	41831703	1_26	0	0.0354000607716692	7.38075026200508	4.35777320105231e-06	-0.951679401191142	2
ENSG00000198815.8	FOXJ3	1	42335341	1_26	0	0.0406583446643897	8.81802275093304	5.9797222720594e-06	1.23389830508526	1
ENSG00000177181.14	RIMKLA	1	42381115	1_26	0	0.0259658122978254	4.66417654936456	2.01993316551394e-06	-0.249801893188572	2
ENSG00000066185.12	ZMYND12	1	42452404	1_26	0	0.026921194257401	4.91648470789523	2.20754273704136e-06	-0.192982456140275	1
ENSG00000186409.14	CCDC30	1	42463059	1_26	0	0.0635526440272918	13.2572464996439	1.40522885997286e-05	2.10230782378727	2
ENSG00000117385.15	P3H1	1	42669767	1_26	0	0.116033920441378	18.782818851344	3.63501193899239e-05	2.46465094945309	2
ENSG00000164008.14	C1orf50	1	42767127	1_26	0	0.0267988131435624	5.05130562319875	2.25776799251346e-06	0.950788082402254	2
ENSG00000274386.5	TMEM269	1	42785273	1_26	0	0.0277280006760854	5.16599396465487	2.38909025042286e-06	0.0323996310654878	2
ENSG00000177868.11	SVBP	1	42816784	1_26	0	0.0448401288681817	9.87184748335495	7.38287294762365e-06	1.52592592592633	1
ENSG00000164010.13	ERMAP	1	42817988	1_26	0	0.0258029927056	4.57306401573868	1.96805606418512e-06	-0.072802121944552	2
ENSG00000117394.20	SLC2A1	1	42959206	1_26	0	0.0302665873197111	6.0374631322986	3.04774096574632e-06	-0.654257738065651	2
ENSG00000117395.12	EBNA1BP2	1	43271335	1_26	0	0.0899709864712197	15.8394803473138	2.37685953606638e-05	1.7936507936507	1
ENSG00000066056.13	TIE1	1	43300755	1_27	0	0.0443077083395434	11.9832651245346	8.85553006476811e-06	1.41640432452858	2
ENSG00000117400.16	MPL	1	43337551	1_27	0	0.0450775600253172	12.1305640443313	9.12013991442698e-06	1.44881889763714	1
ENSG00000117399.13	CDC20	1	43359194	1_27	0	0.0190399761621729	4.53492175756985	1.44011211637422e-06	-0.0188679245283064	1
ENSG00000066322.14	ELOVL1	1	43297415	1_27	0	0.0198617226549084	4.88520359359458	1.6183024315549e-06	0.285714285714301	1
ENSG00000159479.16	MED8	1	43388718	1_27	0	0.0288521751093483	8.15352299674701	3.92359312941346e-06	-1.06067251976131	3
ENSG00000198198.15	SZT2	1	43389819	1_27	0	0.0560545547918355	14.2973331376556	1.33667569048125e-05	1.66681904729973	3
ENSG00000126091.19	ST3GAL3	1	43705540	1_27	0	0.0200579524983094	4.97964475127969	1.66588518237443e-06	-0.139860139860155	1
ENSG00000117408.10	IPO13	1	43947230	1_27	0	0.0230906215192684	6.32149967143174	2.43453402183581e-06	-0.757575757575668	1
ENSG00000159214.12	CCDC24	1	43991633	1_27	0	0.0194292645166352	4.73956168515723	1.53587066854294e-06	0.297297297297386	1
ENSG00000196517.11	SLC6A9	1	44031093	1_27	0	0.0191871295843576	4.62829752475952	1.48112387815472e-06	-0.211340206185531	1
ENSG00000178028.13	DMAP1	1	44213884	1_27	0	0.0396444083086097	10.9043993742743	7.21014162072616e-06	-1.19531249999965	1
ENSG00000187147.17	RNF220	1	44405903	1_27	0	0.0504228417657421	13.3874557222132	1.12586280422142e-05	1.50996015936204	1
ENSG00000198520.10	C1orf228	1	44675973	1_29	0	0.0124209129103946	5.10750477162295	1.05808949676858e-06	-0.062499999999987	1
ENSG00000142945.12	KIF2C	1	44739744	1_29	0	0.02894493652501	12.8060846392879	6.18228575509271e-06	1.32665639445209	1
ENSG00000142937.11	RPS8	1	44775613	1_29	0	0.0264977411799908	12.6167464494664	5.57591744002416e-06	-2.13186813186885	1
ENSG00000142959.4	BEST4	1	44787956	1_29	0	0.0179150944962674	9.4619875106084	2.82723285646466e-06	1.84375000000016	1
ENSG00000117425.13	PTCH2	1	44839102	1_29	0	0.0520280605008223	18.9523916912321	1.64460560326018e-05	-2.72077922078032	1
ENSG00000126107.14	HECTD3	1	45011467	1_29	0	0.0115300659781074	4.58441754297868	8.81609098883153e-07	0.141153081510919	1
ENSG00000126088.13	UROD	1	45012003	1_29	0	0.0230012514622392	11.413126962991	4.37840791310803e-06	-2.197183098592	1
ENSG00000132781.17	MUTYH	1	45336471	1_29	0	0.106446863027441	23.0356021053205	4.08971026245423e-05	2.07702210811725	2
ENSG00000070759.16	TESK2	1	45470679	1_29	0	0.0174895106347666	7.77800355371145	2.26885060743347e-06	0.0972222222222185	1
ENSG00000280670.2	CCDC163	1	45499635	1_29	0	0.0116065740701227	4.61031889815528	8.9247306867131e-07	0.0268668591128292	2
ENSG00000132763.14	MMACHC	1	45499635	1_29	0	0.0141238183744589	6.06123687151688	1.42782008269056e-06	0.375999999999888	1
ENSG00000117450.13	PRDX1	1	45522595	1_29	0	0.0148997024357235	6.52609266689527	1.62177625305964e-06	0.172247808084511	2
ENSG00000117448.13	AKR1A1	1	45550079	1_29	0	0.0467649243796954	16.0340649023727	1.2506159958947e-05	1.81306466968579	2
ENSG00000159592.10	GPBP1L1	1	45687876	1_29	0	0.0334112188832028	15.5302169618587	8.65426019007438e-06	-2.73281746324838	2
ENSG00000159596.6	TMEM69	1	45687531	1_29	0	0.0190735802165483	8.55596862928016	2.72183321348376e-06	0.708806117576903	2
ENSG00000197429.10	IPP	1	45750903	1_29	0	0.0220649349393965	12.324286080182	4.53549327907877e-06	-2.66310534490598	2
ENSG00000086015.20	MAST2	1	45787339	1_29	0	0.0165345329645424	9.56496822425107	2.63776176941274e-06	-2.37954366104033	2
ENSG00000117461.14	PIK3R3	1	46132597	1_29	0	0.0181399917326547	10.5547128938439	3.1933286294323e-06	-2.50343068691505	2
ENSG00000117472.9	TSPAN1	1	46174930	1_29	0	0.0115336402939795	4.72332444357482	9.08603251062476e-07	0.766233766233954	1
ENSG00000085998.13	POMGNT1	1	46256717	1_29	0	0.0165088598198668	7.48155907201871	2.06000983961855e-06	-1.03846153846167	1
ENSG00000085999.11	RAD54L	1	46169506	1_29	0	0.012268102014184	5.47349263323669	1.11995873706877e-06	-0.745344011094525	2
ENSG00000173660.11	UQCRH	1	46309111	1_29	0	0.0127732049924623	5.35946221015393	1.14177676434197e-06	0.219512195121851	1
ENSG00000117481.10	NSUN4	1	46340570	1_29	0	0.0304311086393363	13.8861791919269	7.04791479851925e-06	-2.19259259259213	1
ENSG00000117480.15	FAAH	1	46394565	1_29	0	0.0683346500877522	21.9731464786257	2.50434023707626e-05	-2.81946916782516	3
ENSG00000079277.19	MKNK1	1	46623352	1_29	0	0.0116111857781118	4.63581782114571	8.97765764711448e-07	0.00810771032839813	2
ENSG00000142961.14	MOB3C	1	46534086	1_29	0	0.0120354506456876	4.92442571462553	9.88503138027761e-07	0.497704487164601	3
ENSG00000123472.12	ATPAF1	1	46664922	1_29	0	0.0117002030771817	4.68022499538777	9.13314256766327e-07	0.339606754189898	2
ENSG00000159658.10	EFCAB14	1	46718897	1_29	0	0.0115079358415234	4.54384757381724	8.72130132480787e-07	0.0354609929078141	1
ENSG00000187048.12	CYP4A11	1	47007342	1_29	0	0.0247981862552177	11.4416763287896	4.73227180601498e-06	1.49315068493116	1
ENSG00000186377.7	CYP4X1	1	47023329	1_29	0	0.0130999312234242	5.70587713595864	1.24667008106421e-06	-0.605442176870631	1
ENSG00000186160.4	CYP4Z1	1	47066402	1_29	0	0.0136353696667091	6.05896171628181	1.37792389208834e-06	0.720000000000017	1
ENSG00000162367.11	TAL1	1	47231647	1_29	0	0.0118538853187119	4.81107579687521	9.51180692092486e-07	0.262222222222285	1
ENSG00000123473.15	STIL	1	47241764	1_29	0	0.0129171888353172	5.57895479071961	1.20193492895613e-06	0.575503355704923	1
ENSG00000162368.13	CMPK1	1	47333764	1_29	0	0.0611831519606362	19.5398722059703	1.99394727966591e-05	-2.31886334537872	2
ENSG00000186790.5	FOXE3	1	47390808	1_29	0	0.0443946965424704	16.6438123370714	1.23237820106761e-05	2.07199999999945	1
ENSG00000117834.12	SLC5A9	1	48224557	1_30	0	0.022831734037138	6.06820367306228	2.31078293354474e-06	-0.641221374045615	1
ENSG00000185104.19	FAF1	1	50958107	1_32	0	0.0181552485252726	4.9542402618124	1.50016617254225e-06	0.2672811059909	1
ENSG00000123080.10	CDKN2C	1	50958107	1_32	0	0.0181552485252726	4.9542402618124	1.50016617254225e-06	0.2672811059909	1
ENSG00000123091.4	RNF11	1	51235789	1_32	0	0.0209323895395781	6.25478334314431	2.183691002291e-06	0.66186867060376	2
ENSG00000203995.9	ZYG11A	1	52842285	1_33	0	0.0306361248259784	9.52785420230405	4.86843122013292e-06	-1.30708661417349	1
ENSG00000085831.15	TTC39A	1	51344853	1_33	0	0.034890937335837	10.7226350458585	6.23985168470902e-06	1.29546644332145	2
ENSG00000085832.16	EPS15	1	51496533	1_33	0	0.0441161830745631	12.8838830758427	9.47992301958306e-06	1.49504950495053	1
ENSG00000078618.21	NRDC	1	51826904	1_33	0	0.0309156690708394	9.61125846198508	4.95585979893983e-06	-1.18536517057269	3
ENSG00000198841.3	KTI12	1	52033817	1_33	0	0.0454990918832806	13.1689020148311	9.99337996855612e-06	1.61666666666642	1
ENSG00000157077.14	ZFYVE9	1	52142437	1_33	0	0.0863309223904092	19.1315410030531	2.75471351392416e-05	-2.06143344710005	1
ENSG00000154222.14	CC2D1B	1	52352516	1_33	0	0.0194676171256081	5.37609916503473	1.74558166976662e-06	0.574803149606248	1
ENSG00000085840.12	ORC1	1	52400660	1_33	0	0.0537755752401399	14.7151743953657	1.31980747514013e-05	-1.88571428571498	1
ENSG00000116157.5	GPX7	1	52601914	1_33	0	0.0753771709154396	17.8589848394714	2.24520865390377e-05	-2.08717857947737	2
ENSG00000182183.14	FAM159A	1	52632886	1_33	0	0.0179137964433693	4.61631747670428	1.3792513233759e-06	-0.346688657472888	2
ENSG00000162377.5	COA7	1	52686506	1_33	0	0.018092029730824	4.7067156923513	1.42025185116926e-06	0.255813953488279	1
ENSG00000162378.12	ZYG11B	1	52732788	1_33	0	0.023594083366275	7.13405324496631	2.80736939808829e-06	-0.992000000000142	1
ENSG00000121310.16	ECHDC2	1	52921197	1_33	0	0.0545682842659108	14.850839429177	1.35161003312162e-05	-1.84411261328175	2
ENSG00000116171.17	SCP2	1	52927236	1_33	0	0.0231996482583111	6.97976461138548	2.70073692662993e-06	-0.894736842105136	1
ENSG00000174348.13	PODN	1	53065777	1_33	0	0.130848762737892	23.0782666194077	5.03654724766865e-05	2.58192395035945	2
ENSG00000162383.11	SLC1A7	1	53134406	1_33	0	0.111600744123873	21.5585247126284	4.0127881650887e-05	2.33232766442544	2
ENSG00000157184.6	CPT2	1	53196294	1_33	0	0.0316151426137906	9.81667427873477	5.17630230524092e-06	1.25599999999978	1
ENSG00000162384.13	C1orf123	1	53220711	1_33	0	0.028952606665215	9.00925515648579	4.35047485518443e-06	1.18364935904677	2
ENSG00000157193.15	LRP8	1	53242281	1_33	0	0.0202467017298359	5.73468355843509	1.93652830399502e-06	0.651060566490233	2
ENSG00000174332.5	GLIS1	1	53536150	1_33	0	0.07740291485634	18.1072721375702	2.33760135354491e-05	2.13678053237956	2
ENSG00000058799.14	YIPF1	1	53889688	1_34	0	0.0256371780113667	11.110688251709	4.75084965121444e-06	-1.33041575492354	1
ENSG00000211452.10	DIO1	1	53891048	1_34	0	0.0124906918134786	4.53535433128882	9.44839021583034e-07	0.0419354838709642	1
ENSG00000081870.11	HSPB11	1	53945795	1_34	0	0.0154438019030645	6.48035327338038	1.66921780969632e-06	0.648648648648538	1
ENSG00000116212.14	LRRC42	1	53910028	1_34	0	0.0293478402462078	12.3095584876953	6.02530073216193e-06	1.42714635652048	2
ENSG00000116209.11	TMEM59	1	54053622	1_34	0	0.0270584802988769	11.5434860345116	5.20955333731162e-06	-1.36951501154734	1
ENSG00000116221.15	MRPL37	1	54183963	1_34	0	0.0129601397467748	4.88246134163671	1.05537937681734e-06	0.279656298037203	2
ENSG00000215883.10	CYB5RL	1	54154524	1_34	0	0.0486274115829338	16.9917442247228	1.37809520144026e-05	1.79428364616022	2
ENSG00000157216.15	SSBP3	1	54413433	1_34	0	0.182704809585455	28.9465203042702	8.82076901838517e-05	-2.87869822485181	1
ENSG00000162390.17	ACOT11	1	54548340	1_34	0	0.0179417522707312	7.83172380946937	2.34359371620139e-06	0.864516129032918	1
ENSG00000184313.19	MROH7	1	54548340	1_34	0	0.0237181857641063	10.365536288435	4.10046725542783e-06	1.16539579521533	2
ENSG00000162391.11	FAM151A	1	54598280	1_34	0	0.0129671566438211	4.88038563088645	1.0555018589649e-06	0.291586047729309	2
ENSG00000243725.6	TTC4	1	54710442	1_34	0	0.0126166823804554	4.64077563444165	9.76553066009085e-07	0.177884615384563	1
ENSG00000162396.5	PARS2	1	54764162	1_34	0	0.0283550670174648	11.8843626544572	5.62039294039044e-06	1.40372670807438	1
ENSG00000006555.10	TTC22	1	54801441	1_34	0	0.013913788608892	5.50597428478101	1.27773174582515e-06	0.519736842105418	1
ENSG00000116133.11	DHCR24	1	54886940	1_34	0	0.04917434322735	16.7864923097604	1.37676123625837e-05	-1.95057576620621	2
ENSG00000143001.4	TMEM61	1	54980319	1_34	0	0.0131102435251345	4.94869647262497	1.08208575959583e-06	0.256578947368455	1
ENSG00000162402.13	USP24	1	55214518	1_34	0	0.0158067131396562	6.55227050198309	1.72740230895938e-06	0.810650887573906	1
ENSG00000162399.6	BSND	1	54999374	1_34	0	0.0563782013723548	18.3329834277381	1.72386982578358e-05	-1.89575971731356	1
ENSG00000162407.8	PLPP3	1	56550459	1_35	0	0.0663870734935459	19.7915876742617	2.19141315523653e-05	2.64186046511527	1
ENSG00000173406.15	DAB1	1	57350260	1_36	0	0.0283110164789409	6.81699831562547	3.21890941258877e-06	0.951612903225529	1
ENSG00000187889.12	C1orf168	1	56819840	1_36	0	0.0553824908057918	13.0014831837334	1.20095155342124e-05	1.52534562211937	1
ENSG00000162600.11	OMA1	1	58552794	1_37	0	0.0246149623776143	6.71218520488794	2.75564465016422e-06	0.820987654320896	1
ENSG00000162601.9	MYSM1	1	58700166	1_37	0	0.0544665190798889	14.0239174200371	1.2739696211172e-05	-1.8110236220477	1
ENSG00000172456.17	FGGY	1	59296555	1_37	0	0.0792586606274973	17.5195951286882	2.31595917847099e-05	-2.04115226337427	1
ENSG00000134709.10	HOOK1	1	59814713	1_38	0	0.0220293315557568	4.54115506328676	1.66850593817649e-06	0.133126934984528	1
ENSG00000162599.15	NFIA	1	61012984	1_38	0	0.0278017517881737	6.67222396169811	3.09387585199786e-06	0.716535433071034	1
ENSG00000240563.1	L1TD1	1	62178446	1_39	0	0.0316214452774141	10.5198414905543	5.54818606702525e-06	-1.47862144818806	2
ENSG00000132854.18	KANK4	1	62318984	1_39	0	0.083832641558984	19.5569911190164	2.734483423875e-05	-2.01550387596995	1
ENSG00000116641.17	DOCK7	1	62684169	1_39	0	0.0197868221059495	6.22609640482936	2.05471691340211e-06	-0.848339470120206	2
ENSG00000125703.14	ATG4C	1	62784595	1_39	0	0.0165566029823264	4.59846288795658	1.2698254476518e-06	-0.0119047619047629	1
ENSG00000088035.15	ALG6	1	63382737	1_40	0	0.0465495933217408	12.0935787718207	9.38924852198561e-06	1.49102094704944	2
ENSG00000203965.12	EFCAB7	1	63523814	1_40	0	0.0204093763262793	4.57040687142631	1.55576753011579e-06	0.0526315789473786	1
ENSG00000079739.15	PGM1	1	63592345	1_40	0	0.0224509838436142	5.47757675222	2.05108639802272e-06	0.589157113967187	2
ENSG00000185483.11	ROR1	1	63766508	1_40	0	0.0216251291057968	5.09555797878892	1.83785211330426e-06	-0.380351608809495	2
ENSG00000162437.14	RAVER2	1	64745289	1_41	0	0.0249785488236945	7.45148784156767	3.10434732991584e-06	-1.3609973728228	2
ENSG00000162434.11	JAK1	1	64965916	1_41	0	0.0313364944117007	8.8928445105205	4.64784049081924e-06	-1.00700181265793	2
ENSG00000162433.14	AK4	1	65147235	1_41	0	0.0202164181983764	5.01361743697546	1.69050130581196e-06	0.312040525559925	2
ENSG00000213625.8	LEPROT	1	65419674	1_41	0	0.0232105388331402	6.36007561566563	2.46211088044957e-06	0.621267844209162	2
ENSG00000116678.19	LEPR	1	65422548	1_41	0	0.0212368936986691	5.43985051510142	1.92680632996746e-06	-0.792536274784251	2
ENSG00000184588.17	PDE4B	1	65794495	1_41	0	0.0484071237393821	12.8356825101933	1.03630680579474e-05	-1.79005524861887	1
ENSG00000118473.21	SGIP1	1	66532984	1_42	0	3.88537014783807e-08	15.2590943517121	9.88829155514564e-12	-0.803879763060182	2
ENSG00000116704.7	SLC35D1	1	67054400	1_42	0	1.84720774232261e-08	16.8548894472321	5.19280188850656e-12	1.05027932960884	1
ENSG00000081985.10	IL12RB2	1	67307648	1_42	0	1.79426607405109e-06	58.6712732203111	1.75578956686603e-09	5.5268252571122	2
ENSG00000116717.11	GADD45A	1	67684588	1_42	0	1.29678257021482e-08	7.11982548070977	1.53991453647711e-12	1.25000000000012	1
ENSG00000172380.5	GNG12	1	67833608	1_42	0	3.92005109484117e-08	24.9257871758466	1.6296739214513e-11	-3.23622047244172	1
ENSG00000033122.18	LRRC7	1	69567941	1_44	0	0.251797523535951	26.4515633780447	0.000111086914826391	-2.78044280442825	1
ENSG00000066557.5	LRRC40	1	70207243	1_44	0	0.0285781267532891	5.80943510729283	2.76903068634558e-06	-0.60698689956324	1
ENSG00000197568.13	HHLA3	1	70356074	1_44	0	0.0311347524914524	6.59567954622237	3.42503544514516e-06	0.875000000000255	1
ENSG00000116761.11	CTH	1	70412281	1_44	0	0.0347826355766073	7.61363672572257	4.41687128514572e-06	-0.965665236051363	1
ENSG00000172260.14	NEGR1	1	72282986	1_46	0	0.0280030950387399	6.54149499433019	3.05522467804709e-06	-0.937499999999996	1
ENSG00000254685.6	FPGT	1	74194517	1_47	0	0.0351498287977167	7.36341208141103	4.31680494402049e-06	0.973583681726859	2
ENSG00000116783.14	TNNI3K	1	74230755	1_47	0	0.0260645506759747	4.61872391420423	2.0078550214339e-06	-0.16668842760948	3
ENSG00000116791.13	CRYZ	1	74702349	1_47	0	0.047973720770921	10.2311184722019	8.18628051369524e-06	-1.32364413024569	5
ENSG00000162623.15	TYW3	1	74733615	1_47	0	0.0460078529519055	9.84441535809292	7.55408733246525e-06	1.29215054328837	2
ENSG00000137968.16	SLC44A5	1	75610725	1_47	0	0.0258285634592849	4.53539954394035	1.9537811253711e-06	-0.0135746606334862	1
ENSG00000117054.13	ACADM	1	75724884	1_47	0	0.026582033604869	4.79885861352516	2.12758178243976e-06	0.249186940155322	2
ENSG00000137955.15	RABGGTB	1	75779738	1_47	0	0.0258715082250524	4.55061876856543	1.9635967593445e-06	0.0807946677879707	2
ENSG00000057468.6	MSH4	1	75779738	1_47	0	0.0279016384763747	5.24296225051067	2.43986919390611e-06	-0.441214538590967	4
ENSG00000184005.10	ST6GALNAC3	1	76074606	1_47	0	0.0447632661898991	9.59112311327905	7.16063173574068e-06	-1.2318840579713	1
ENSG00000162621.6	LRRC53	1	74425549	1_47	0	0.034440040502064	7.17583351017343	4.12188729800425e-06	0.831081081081037	1
ENSG00000117069.14	ST6GALNAC5	1	76867670	1_48	0	0.0135505388047363	5.18715511599703	1.17231927357113e-06	0.391100702576159	1
ENSG00000142892.14	PIGK	1	77219918	1_48	0	0.0137429983074389	5.31570752855077	1.21843587183671e-06	-0.452054794520629	1
ENSG00000154027.18	AK5	1	77282053	1_48	0	0.0408937159944269	15.3015916969821	1.04364618830006e-05	-1.7591623036641	1
ENSG00000077254.14	USP33	1	77760195	1_48	0	0.0168367431184667	7.16764390531	2.01277214000614e-06	1.06428571428566	1
ENSG00000162614.18	NEXN	1	77888019	1_48	0	0.0126917120237293	4.59043949283397	9.71705323905511e-07	-0.133790737564414	1
ENSG00000162613.16	FUBP1	1	77979050	1_48	0	0.0176933406794314	7.62062941551023	2.24885155095016e-06	-0.852861035422765	1
ENSG00000162616.8	DNAJB4	1	77977002	1_48	0	0.0153930210490233	6.34963686461157	1.63016985357206e-06	0.791862952365828	2
ENSG00000137960.5	GIPC2	1	77979050	1_48	0	0.0176933406794314	7.62062941551023	2.24885155095016e-06	0.852861035422765	1
ENSG00000122420.9	PTGFR	1	78303991	1_48	0	0.0126846843553529	4.58539060534037	9.70099112276184e-07	0.0978260869565748	1
ENSG00000162618.13	ADGRL4	1	79006491	1_48	0	0.0142150168809311	5.62357280759475	1.33327522042638e-06	-0.622395833333127	1
ENSG00000117114.19	ADGRL2	1	81313231	1_50	0	0.0250850315083376	8.18679868009142	3.42522312394733e-06	1.08088235294108	1
ENSG00000137941.16	TTLL7	1	83998735	1_51	0	0.0350434402377594	8.95999511184265	5.23690400174249e-06	-1.15804597701175	1
ENSG00000203943.8	SAMD13	1	84298566	1_51	0	0.0216621417097534	4.54973983770747	1.64379653930199e-06	0.0776515151515173	1
ENSG00000171517.5	LPAR3	1	84772524	1_52	0	0.0412417381225017	7.87046518392137	5.41374091461468e-06	0.948135682161495	2
ENSG00000117133.10	RPF1	1	84478825	1_52	0	0.100228586368263	16.147296338117	2.69930230938655e-05	-1.93368060355642	3
ENSG00000174021.10	GNG5	1	84506406	1_52	0	0.0424734630399672	8.14186279869683	5.76768531876067e-06	1.21176470588262	1
ENSG00000117151.12	CTBS	1	84574387	1_52	0	0.0457498789372747	8.82782000829064	6.73602242706186e-06	1.01569067176831	2
ENSG00000117155.16	SSX2IP	1	84691138	1_52	0	0.0288213196153224	4.57571229506894	2.19954411534837e-06	-0.184971098265917	1
ENSG00000055732.12	MCOLN3	1	85047715	1_52	0	0.0361436973171573	6.65523831762222	4.0119572247725e-06	-0.82548774548109	2
ENSG00000162642.13	C1orf52	1	85255060	1_52	0	0.02949807888066	4.78862805973851	2.3559438970647e-06	0.238757434572306	3
ENSG00000117174.10	ZNHIT6	1	85708260	1_52	0	0.0286906374212168	4.53402967990385	2.1696249245819e-06	0.0155959132461568	2
ENSG00000171502.14	COL24A1	1	86156862	1_53	0	0.0290413923369361	4.60036751215438	2.22828156536468e-06	-0.195652173913016	1
ENSG00000137975.7	CLCA2	1	86424561	1_53	0	0.0288290030699004	4.53303797601574	2.17961148367218e-06	-0.0329670329670174	1
ENSG00000016602.9	CLCA4	1	86546420	1_53	0	0.07250379322677	13.0586683750723	1.57913670077423e-05	-1.61925129460931	2
ENSG00000153936.16	HS2ST1	1	86914303	1_53	0	0.033031177161266	5.78218924608231	3.18549155840539e-06	0.879120879120952	1
ENSG00000065243.19	PKN2	1	88622446	1_54	0	0.0202171982509564	4.59175440187349	1.54831644449152e-06	-0.0245744688378944	2
ENSG00000137944.17	KYAT3	1	88917415	1_54	0	0.0505623932531614	13.0148887669625	1.09755979115251e-05	-2.10177288639118	2
ENSG00000117226.11	GBP3	1	89019515	1_54	0	0.0338765041603268	9.32171703740046	5.266894374283e-06	-1.51145038167969	1
ENSG00000117228.9	GBP1	1	89089190	1_54	0	0.0293744834760644	8.01239241663108	3.92547807005143e-06	1.15113871635566	1
ENSG00000162645.12	GBP2	1	89150019	1_54	0	0.0424796646493139	11.4054122673371	8.08075934926115e-06	-1.689393939393	1
ENSG00000213512.1	GBP7	1	89185167	1_54	0	0.0342139410128943	9.4128764747065	5.37137616070298e-06	1.29268292682936	1
ENSG00000162654.8	GBP4	1	89258962	1_54	0	0.0294490053996106	8.03556486484149	3.94681843810795e-06	-1.15999999999973	1
ENSG00000197147.13	LRRC8B	1	89525155	1_54	0	0.0211203841128851	4.99130160953902	1.75823018524485e-06	-0.408045977011577	1
ENSG00000162664.16	ZNF326	1	89994923	1_55	0	0.0319193696960702	6.11615192434213	3.2560620843339e-06	-0.627705627705432	1
ENSG00000122482.20	ZNF644	1	91022402	1_55	0	0.0924746222370293	15.9900213225442	2.46621942619597e-05	2.28564008152943	2
ENSG00000162669.15	HFM1	1	91404433	1_55	0	0.0709836906476723	13.5092310899169	1.59937135042544e-05	-1.78691994665288	2
ENSG00000097046.12	CDC7	1	91500849	1_56	0	0.0186034981192369	7.55065632061872	2.342822700596e-06	0.73528723385751	2
ENSG00000172031.6	EPHX4	1	92029879	1_56	0	0.0173606773699979	7.19398225463279	2.08303292239722e-06	1.09057971014534	1
ENSG00000284413.1	BTBD8	1	92080411	1_56	0	0.13776413185761	26.5249921206131	6.09468871362178e-05	2.96511627907023	1
ENSG00000069712.12	KIAA1107	1	92162454	1_56	0	0.0345491944415158	13.7787884196367	7.93979085475482e-06	-2.81679389312895	1
ENSG00000067208.14	EVI5	1	92792062	1_56	0	0.0147403689969911	5.42233768193522	1.33307634234559e-06	-0.181176620212143	2
ENSG00000154511.11	FAM69A	1	92934792	1_56	0	0.0758890853889926	21.0750948522415	2.66752784966371e-05	2.86274509804061	1
ENSG00000203910.8	C1orf146	1	92218250	1_56	0	0.0294777153122512	11.6904724452996	5.74759275160963e-06	-1.31185567010274	1
ENSG00000143033.17	MTF2	1	93072901	1_57	0	0.0176958609181022	4.62138557372426	1.36396744936452e-06	-0.263959390862813	1
ENSG00000117500.12	TMED5	1	93181063	1_57	1	0.0788167540301395	19.8939562021153	2.6151692924404e-05	4.13043478260943	1
ENSG00000122483.17	CCDC18	1	93185990	1_57	1	0.161760123105704	22.4944708358845	6.06886330471896e-05	4.39230769230671	1
ENSG00000117505.12	DR1	1	93345343	1_57	1	0.235816129110922	23.5094461952425	9.24647096970092e-05	-4.51067516765401	2
ENSG00000137942.16	FNBP1L	1	93448904	1_57	0	0.0372100636057812	11.7674626500959	7.30303440280072e-06	-1.56768558952046	1
ENSG00000067334.13	DNTTIP2	1	93880063	1_57	0	0.02963393662156	8.97775226046617	4.43728241057294e-06	-0.946058091286048	1
ENSG00000143036.16	SLC44A3	1	94822014	1_58	0	0.0240523031161646	4.94543399893871	1.9839064259963e-06	0.280653573799841	4
ENSG00000117519.15	CNN3	1	94855162	1_58	0	0.0251846645325701	5.36666439983232	2.25424291690151e-06	0.44231220307105	2
ENSG00000172339.9	ALG14	1	95073027	1_58	0	0.0242116183755081	5.00587347461392	2.02145367852679e-06	0.431154166385238	2
ENSG00000122481.16	RWDD3	1	95234422	1_58	0	0.0233507292673603	4.67448625241487	1.82051575202457e-06	-0.184251968503956	1
ENSG00000117569.18	PTBP2	1	96719390	1_59	0	0.0696064806967556	12.3133624390537	1.4295075219343e-05	1.55652173913037	1
ENSG00000188641.12	DPYD	1	97921165	1_60	0	0.0327478684859952	6.37616373545742	3.48259204853364e-06	-0.85224031186047	2
ENSG00000162627.16	SNX7	1	98661649	1_60	0	0.0406277742310277	8.36020723544852	5.66500345391542e-06	-1.0671462829738	1
ENSG00000156869.12	FRRS1	1	99766518	1_61	0	0.120096910531188	21.078058875907	4.22204204845292e-05	-2.27972027972179	1
ENSG00000162688.16	AGL	1	99859993	1_61	0	0.0189602862136358	4.63800432691741	1.46668261418075e-06	0.0847457627118439	1
ENSG00000117620.14	SLC35A3	1	99969523	1_61	0	0.0759199785271048	17.2761730437118	2.18757890906674e-05	-2.20792079208005	1
ENSG00000156876.9	SASS6	1	100132743	1_61	0	0.0280477892416559	8.19799337591095	3.83500826278902e-06	1.16326530612203	1
ENSG00000122435.9	TRMT13	1	100132743	1_61	0	0.0280477892416559	8.19799337591095	3.83500826278902e-06	-1.16326530612203	1
ENSG00000122477.12	LRRC39	1	100178174	1_61	0	0.0615536169688128	15.33221925208	1.57405065484329e-05	2.04407170042745	2
ENSG00000137992.14	DBT	1	100250235	1_61	0	0.0293275209678971	8.58500995920731	4.19929382037557e-06	-1.10344827586225	1
ENSG00000137996.12	RTCA	1	100262745	1_61	0	0.023483488224628	6.62225254994588	2.59375201856609e-06	-0.734767025089741	1
ENSG00000079335.18	CDC14A	1	100353172	1_61	0	0.0461243410628133	12.7391340831615	9.80009282146623e-06	1.61971830985886	1
ENSG00000162692.10	VCAM1	1	100721765	1_62	0	0.0182573342882157	4.53565028796575	1.3811378741737e-06	0.111111111111144	1
ENSG00000162694.13	EXTL2	1	100895622	1_62	0	0.0309228213644019	9.35930680200585	4.82706226684221e-06	1.60989010988921	1
ENSG00000162695.11	SLC30A7	1	100895128	1_62	0	0.193382564006627	26.6259510176918	8.58781239374235e-05	-3.11826621154483	2
ENSG00000117543.20	DPH5	1	101025552	1_62	0	0.0318297311578337	9.62462091909254	5.10948006656066e-06	-1.80116959064307	1
ENSG00000118733.16	OLFM3	1	101996600	1_63	0	0.0253115158885245	4.86798237081071	2.0550730210623e-06	0.301282051282011	1
ENSG00000240038.6	AMY2B	1	103559534	1_65	0	0.0772109080400995	16.7956830726863	2.16289998031229e-05	1.88372093023372	1
ENSG00000134215.15	VAV3	1	107754654	1_66	0	0.0766202681496007	17.2393055654117	2.20304587476816e-05	-2.23232323232347	1
ENSG00000085491.15	SLC25A24	1	108200330	1_67	0	0.0258216431686942	6.88770575123141	2.96632386809314e-06	-1.16694003105271	3
ENSG00000162636.15	FAM102B	1	108635180	1_67	0	0.0541521613194662	13.7074362327839	1.23803275373019e-05	1.41935483870937	1
ENSG00000134186.11	PRPF38B	1	108678631	1_67	0	0.0206812270353636	4.85633244485404	1.67511573046064e-06	0.346031746031835	1
ENSG00000116266.10	STXBP3	1	108746865	1_67	0	0.0762444495817665	16.8936469876586	2.14828429708407e-05	-2.17567567567461	1
ENSG00000162641.18	AKNAD1	1	108834814	1_67	0	0.0222077863815482	5.50756238850915	2.03997479872343e-06	-0.469325153374256	1
ENSG00000121957.12	GPSM2	1	108875057	1_67	0	0.023285710754213	5.94120987328403	2.30740855345275e-06	0.553191489361905	1
ENSG00000121940.15	CLCC1	1	108963765	1_67	0	0.0482922785171982	12.647076497388	1.01865693853957e-05	1.5467247183862	3
ENSG00000197780.9	TAF13	1	109075155	1_67	0	0.0501921105080335	13.0040344959724	1.08861340039049e-05	-1.67318435754194	1
ENSG00000215717.5	TMEM167B	1	109087467	1_67	0	0.041218534441584	11.184678858286	7.6891117090301e-06	-1.62369322981351	2
ENSG00000031698.12	SARS	1	109213564	1_67	0	0.0199843865418275	4.54304972173965	1.5142529098852e-06	-0.199612403100758	1
ENSG00000143126.7	CELSR2	1	109250412	1_67	0	0.0206362144792223	4.83641170813002	1.66461346162738e-06	0.296282547546301	2
ENSG00000134222.16	PSRC1	1	109278685	1_67	0	0.021515938532605	5.21810175039978	1.87254793466118e-06	-0.547055919487156	3
ENSG00000134243.11	SORT1	1	109397881	1_67	0	0.0641426282977219	15.2803310534327	1.63470586424683e-05	1.90000000000001	1
ENSG00000143028.8	SYPL2	1	109466156	1_67	0	0.0270313195319913	7.30720554469087	3.29441779883045e-06	0.882352941176137	1
ENSG00000162650.16	ATXN7L2	1	109461921	1_67	0	0.0208490897552979	4.93022915954554	1.71440849711546e-06	0.302513826295128	2
ENSG00000181754.6	AMIGO1	1	109461921	1_67	0	0.0203836991307892	4.72386819326962	1.60598275405895e-06	0.176000000000089	1
ENSG00000174151.14	CYB561D1	1	109494012	1_67	0	0.117224144354065	20.9542131557365	4.09683557848776e-05	2.42028985507179	1
ENSG00000065135.10	GNAI3	1	109548649	1_67	0	0.0199617500701621	4.53269201899517	1.50908926777857e-06	-0.0253164556961995	1
ENSG00000116337.15	AMPD2	1	109609447	1_67	0	0.0229751746147139	5.81835848414098	2.2295612212776e-06	0.612024933311581	2
ENSG00000134202.10	GSTM3	1	109737079	1_67	0	0.198765077282063	26.0796035289907	8.64572011762663e-05	-2.95596367458996	2
ENSG00000213366.12	GSTM2	1	109626266	1_67	0	0.0231285256239195	5.87922300848645	2.26792134363821e-06	-0.600000000000017	1
ENSG00000134184.12	GSTM1	1	109669671	1_67	0	0.028400076830245	7.76006843760809	3.67574327995112e-06	0.84665741361752	4
ENSG00000134201.10	GSTM5	1	109711119	1_67	0	0.0616194134501861	14.9068543243222	1.53201731216056e-05	2.02107196866157	3
ENSG00000143107.8	FNDC7	1	108719303	1_67	0	0.0203413614122944	4.70486455126405	1.59619978039519e-06	-0.248554913294747	1
ENSG00000184371.13	CSF1	1	109934644	1_68	0	0.120384526128381	21.9497249071515	4.40717052486908e-05	2.46753246753288	1
ENSG00000168710.17	AHCYL1	1	109984850	1_68	0	0.0481576024642041	13.3630517992755	1.07332344223039e-05	1.51204819277101	1
ENSG00000143093.14	STRIP1	1	110034040	1_68	0	0.0319838352914578	9.59243136326241	5.11704629596542e-06	1.53448400645762	2
ENSG00000197106.6	SLC6A17	1	110150641	1_68	0	0.0184468126290421	4.55342595955431	1.40094059903122e-06	0.0684931506849327	1
ENSG00000134248.13	LAMTOR5	1	110407655	1_68	0	0.0188961663764666	4.77325679579385	1.50434902631754e-06	0.209074918622944	2
ENSG00000143125.5	PROK1	1	110450727	1_68	0	0.0227175135187492	6.45695927151561	2.44652099906047e-06	0.646398688726512	2
ENSG00000156171.14	DRAM2	1	111139496	1_68	0	0.101852825808802	20.3603156415295	3.45873823314864e-05	2.64492753623102	1
ENSG00000156150.6	ALX3	1	110065797	1_68	0	0.222664219262696	27.9556386001251	0.000103819744865269	-2.94904458598761	1
ENSG00000064886.13	CHI3L2	1	111200918	1_69	0	0.0457576753582665	13.0077676220846	9.92720129404602e-06	1.44690265486691	1
ENSG00000162777.16	DENND2D	1	111205703	1_69	0	0.0845210811762636	18.4757394913923	2.6045156984897e-05	2.14814814814837	1
ENSG00000085465.12	OVGP1	1	111427438	1_69	0	0.0182724209085997	4.59255265244499	1.39962064663644e-06	-0.0890756302520535	1
ENSG00000116459.10	ATP5F1	1	111448114	1_69	0	0.0222875883504945	6.48763165732969	2.41162272542323e-06	-0.762589928057686	1
ENSG00000143110.11	C1orf162	1	111473751	1_69	0	0.0189484261187139	4.96141052129741	1.5679723920045e-06	-0.399474276583826	2
ENSG00000282608.1	ADORA3	1	111503935	1_69	0	0.0184131235790526	4.6545770329194	1.42944613832188e-06	-0.159722222222247	1
ENSG00000116473.14	RAP1A	1	111619013	1_69	0	0.0254759396274756	7.67259009046822	3.26011044467095e-06	1.0661764705885	1
ENSG00000121933.18	TMIGD3	1	111514519	1_69	0	0.0215636634972548	6.10215187332018	2.19465199401937e-06	0.670588235294064	1
ENSG00000197852.9	FAM212B	1	111755756	1_69	0	0.0184973334595065	4.69220257576848	1.44759136887344e-06	-0.170257181715631	2
ENSG00000064703.11	DDX20	1	111755544	1_69	0	0.023434996582125	6.85987565029423	2.68127428687973e-06	0.848167539267305	1
ENSG00000134245.17	WNT2B	1	112464917	1_69	0	0.213551717056139	18.0371533125759	6.42437923963075e-05	-3.88944313647739	2
ENSG00000116489.12	CAPZA1	1	112620420	1_69	0	0.0201678743947946	6.88567927837961	2.31615182229264e-06	1.4068211861608	2
ENSG00000007341.18	ST7L	1	112626827	1_69	0	0.353679489879543	19.4879345262404	0.000114957098287884	4.04065040650334	1
ENSG00000155363.18	MOV10	1	112673095	1_69	0	0.0429717876587445	14.7863066801233	1.05974953869495e-05	2.440394661083	2
ENSG00000155367.15	PPM1J	1	112712590	1_69	0	0.0350280261178889	9.9961165330598	5.83992246105508e-06	-0.977586841956079	3
ENSG00000184599.13	FAM19A3	1	112720490	1_69	0	0.0182118730510785	4.57538595974832	1.38976847171512e-06	0.110094946587558	2
ENSG00000155380.11	SLC16A1	1	112956760	1_70	0	0.0264504637004096	5.79442174996818	2.55625101593471e-06	0.716831683168382	1
ENSG00000198799.11	LRIG2	1	113072571	1_70	0	0.0315800276418434	7.42028172898422	3.90834601650495e-06	0.829457364341252	1
ENSG00000081026.18	MAGI3	1	113775982	1_70	0	0.0551904565665323	12.5698713824485	1.15705745881202e-05	2.09493670886126	1
ENSG00000116793.15	PHTF1	1	113758713	1_70	0	0.0593941804105469	13.2506566665752	1.31262720385073e-05	2.21333333333361	1
ENSG00000134242.15	PTPN22	1	113875221	1_70	0	0.0418115184158938	10.0025897866044	6.97539014742634e-06	-1.7857142857147	1
ENSG00000188761.11	BCL2L15	1	113887734	1_70	0	0.0236717939990604	4.77794283324797	1.88639322327556e-06	-0.351145038168001	1
ENSG00000134262.12	AP4B1	1	113904943	1_70	0	0.112234212250133	19.2261997767352	3.59897490952776e-05	-2.64233576642433	1
ENSG00000163349.21	HIPK1	1	113928961	1_70	0	0.084438400286639	16.536340334424	2.3288392088233e-05	-2.42510121457484	1
ENSG00000116774.11	OLFML3	1	113979663	1_70	0	0.0981163719804703	17.9513057899128	2.93763363146631e-05	2.34569738539979	2
ENSG00000175984.14	DENND2C	1	114669904	1_71	0	0.0253430312238884	5.59758569969557	2.36602547101716e-06	0.594680422594144	2
ENSG00000213281.4	NRAS	1	114716596	1_71	0	0.0227511752874013	4.60997643656179	1.74929335989137e-06	0.0726647989686892	2
ENSG00000052723.11	SIKE1	1	114787449	1_71	0	0.0530405047642996	12.3964665736135	1.09664400213191e-05	1.55223880597016	1
ENSG00000134198.9	TSPAN2	1	115082460	1_71	0	0.0377702983264984	9.26103759229334	5.83405028059836e-06	-1.29910408723455	3
ENSG00000134259.3	NGF	1	115382644	1_72	0	0.0141924332276915	4.5900278913658	1.08650640227915e-06	-0.112804878048783	1
ENSG00000163393.12	SLC22A15	1	115976190	1_72	0	0.0166093601226678	6.02448490084075	1.66891004005602e-06	-0.622486104108271	2
ENSG00000173212.4	MAB21L3	1	116106845	1_72	0	0.0214781948166463	8.372839182976	2.99937407042394e-06	-1.10884572668906	2
ENSG00000116815.15	CD58	1	116571486	1_72	0	0.0224356241438616	8.77172838078365	3.28233902702446e-06	-1.06993006993023	1
ENSG00000134247.9	PTGFRN	1	116909755	1_72	0	0.014198364213177	4.59383765322319	1.08786263716779e-06	0.0715625887786501	2
ENSG00000134256.12	CD101	1	116979120	1_72	0	0.090722813477687	21.6968457716044	3.28301764930101e-05	-2.26099804019569	2
ENSG00000116830.11	TTF2	1	117060534	1_72	0	0.0150076669123669	5.09933655694325	1.27640049569959e-06	-0.37323943661986	1
ENSG00000134253.9	TRIM45	1	117118132	1_72	0	0.0478552721056159	15.7338269348464	1.25581094656127e-05	1.84173861020661	2
ENSG00000198162.12	MAN1A2	1	117367404	1_72	0	0.0387084782842128	13.7764777134381	8.89414894680455e-06	1.65307844772195	2
ENSG00000183508.4	FAM46C	1	117605765	1_72	0	0.0256696091032129	10.004395384769	4.28321828712256e-06	-1.30487804878073	1
ENSG00000196505.10	GDAP2	1	117929798	1_72	0	0.0186426560824781	7.07887485662165	2.20106125061125e-06	-0.823038397328861	1
ENSG00000116874.11	WARS2	1	119035214	1_73	0	0.0186383049346587	4.96217083130246	1.54254637643118e-06	0.3195356349234	3
ENSG00000143067.4	ZNF697	1	119647482	1_73	0	0.0953367967129494	20.0500666764247	3.18813338027483e-05	2.13896457765647	1
ENSG00000092621.11	PHGDH	1	119735449	1_73	0	0.0178557986448354	4.57047761974675	1.36113428105016e-06	-0.122383252818067	1
ENSG00000131791.7	PRKAB2	1	147173048	1_73	0	0.0601095334082608	15.7324534704047	1.57724775668095e-05	-1.90270270270154	1
ENSG00000131778.18	CHD1L	1	147340308	1_73	0	0.0261711736913833	8.06710296522659	3.52128280082757e-06	-1.06849315068481	1
ENSG00000162836.11	ACP6	1	147647471	1_73	0	0.0179332347915232	4.60999135303764	1.3788558020067e-06	0.120967741935469	1
ENSG00000265107.2	GJA5	1	147773193	1_73	0	0.0215421331828478	6.28545282043184	2.25831949183997e-06	-0.722772277227683	1
ENSG00000159409.14	CELF3	1	151717135	1_74	1	0.235979794965032	21.9482232477279	8.63841957043478e-05	4.44134078212417	1
ENSG00000163206.5	SMCP	1	152786728	1_74	0	0.0172401194993056	5.82889638025106	1.67604900419631e-06	1.053846153846	1
ENSG00000143376.12	SNX27	1	151616339	1_74	0	0.0206840543044838	8.52357193336337	2.94047441896462e-06	1.05263157894739	1
ENSG00000143450.16	OAZ3	1	151763100	1_74	1	0.606968990817479	24.382633060825	0.000246835268315657	-4.69318181818182	1
ENSG00000143436.10	MRPL9	1	151762965	1_74	0	0.275671116278598	28.7499868884458	0.00013218708371888	-2.74519230769255	1
ENSG00000182134.15	TDRKH	1	151789389	1_74	0	0.020647373943245	10.5642113191067	3.63799425456673e-06	-2.87096774193535	1
ENSG00000213171.2	LINGO4	1	151805451	1_74	0	0.0218645259022052	11.5247405584243	4.20272842963896e-06	1.96384127209237	2
ENSG00000143365.17	RORC	1	151808176	1_74	0	0.0204106322569808	9.44521796798393	3.21535217791997e-06	-2.48300890867841	2
ENSG00000225556.1	C2CD4D	1	151841315	1_74	0	0.0231661427815082	8.3270544122519	3.21740132867914e-06	-0.89763779527546	1
ENSG00000196407.11	THEM5	1	151853237	1_74	0	0.0275099887719579	10.2290452999358	4.69337894406129e-06	1.3407407407409	1
ENSG00000159445.12	THEM4	1	151910350	1_74	0	0.0152961325438591	4.66080653101259	1.18905739879668e-06	-0.460317460317466	1
ENSG00000197747.8	S100A10	1	151993591	1_74	0	0.0495907222020002	14.9074176587205	1.23299966286305e-05	-1.91838625668143	2
ENSG00000143631.10	FLG	1	152197185	1_74	0	0.015368636154067	4.6396569979859	1.18927231652211e-06	-0.398222527946607	2
ENSG00000143536.7	CRNN	1	152414760	1_74	0	0.0165784880428362	5.23697512868892	1.44805659975649e-06	-0.0374999999999932	1
ENSG00000197084.5	LCE1C	1	152805642	1_74	0	0.0253586735073338	9.29367743367754	3.93073922516311e-06	1.51562499999974	1
ENSG00000163207.6	IVL	1	152908196	1_74	0	0.0157038548978535	4.8125340228544	1.26049228590304e-06	0.455766925955279	2
ENSG00000169474.4	SPRR1A	1	152984963	1_74	0	0.0298014478280646	10.4986175844371	5.218306523165e-06	1.50406504065048	1
ENSG00000241794.1	SPRR2A	1	153057485	1_74	0	0.0232197845693302	8.20487308893336	3.17753365818382e-06	-1.24872575343498	2
ENSG00000203785.8	SPRR2E	1	153106201	1_74	0	0.0299869682620733	10.6764158182241	5.33971583457784e-06	-1.38974358974326	1
ENSG00000160716.5	CHRNB2	1	154583564	1_75	0	0.0382415863094275	8.85070211379909	5.64512715419184e-06	1.31851851851825	1
ENSG00000143546.9	S100A8	1	153391654	1_75	0	0.0582016005389586	12.7332672155787	1.23604672021103e-05	1.63020833333328	1
ENSG00000188015.9	S100A3	1	153549476	1_75	0	0.0635620924549838	13.5521328360974	1.43669950179336e-05	-1.33243075225072	2
ENSG00000196754.10	S100A2	1	153567710	1_75	0	0.02726436335868	5.74253420514255	2.61131376100631e-06	0.409551642522317	2
ENSG00000188643.10	S100A16	1	153613108	1_75	0	0.0261756341210426	5.3690893620681	2.3440018464012e-06	-0.321167883211675	1
ENSG00000160678.11	S100A1	1	153627648	1_75	0	0.0270030597083339	5.65426467454994	2.5465324584885e-06	0.395348837209184	1
ENSG00000160679.12	CHTOP	1	153633911	1_75	0	0.024348270404645	4.7063590975961	1.9112314480316e-06	0.387096774193602	1
ENSG00000143621.16	ILF2	1	153674846	1_75	0	0.0240138965402863	4.57974693186758	1.83427404644265e-06	-0.0971786833855613	1
ENSG00000169418.9	NPR1	1	153678582	1_75	0	0.0755739308147029	15.1676413669421	1.91183394647415e-05	2.05363984674375	1
ENSG00000198837.9	DENND4B	1	153940057	1_75	0	0.0238929404739795	4.5335236229284	1.80661490835112e-06	-0.181931431162227	3
ENSG00000143570.17	SLC39A1	1	153964113	1_75	0	0.0528433234807219	11.8374326751293	1.0432965025487e-05	1.66439890303549	2
ENSG00000143578.15	CREB3L4	1	153966654	1_75	0	0.0266161203362664	5.52202435380451	2.45133787048476e-06	0.314516129032148	1
ENSG00000177954.11	RPS27	1	154421596	1_75	0	0.0339703278774048	7.76095399018249	4.39718717894411e-06	0.674698795180763	1
ENSG00000143552.9	NUP210L	1	154155073	1_75	0	0.0239005067875803	4.53642300740343	1.80834279366515e-06	-0.171348314606647	1
ENSG00000143569.18	UBAP2L	1	154219315	1_75	0	0.0822032057471732	15.9556246373967	2.18757358589087e-05	-2.20161290322558	1
ENSG00000143575.14	HAX1	1	154266858	1_75	0	0.0523176126124503	11.7447605472558	1.02483084967113e-05	1.51824817518219	1
ENSG00000143515.16	ATP8B2	1	154322180	1_75	0	0.0255121993470797	5.13398476370837	2.18455297524222e-06	0.672889305621705	2
ENSG00000169291.9	SHE	1	154502081	1_75	0	0.0331242905955095	7.52931444473349	4.15970111333655e-06	1.34337349397617	1
ENSG00000163239.12	TDRD10	1	154500057	1_75	0	0.114081980311165	19.0520209526688	3.62508510967904e-05	-2.35755952545225	2
ENSG00000160714.9	UBE2Q1	1	154559434	1_75	0	0.0294287483369767	6.44312721417253	3.16248593640458e-06	-0.781395348837055	1
ENSG00000160710.15	ADAR	1	154628057	1_75	0	0.0293157911026558	6.40789378760596	3.13311999742252e-06	0.85678379613438	2
ENSG00000163344.5	PMVK	1	154937272	1_76	0	0.0120225646534239	4.69460561472419	9.41361301021539e-07	-0.137010676156554	1
ENSG00000160691.18	SHC1	1	154974220	1_76	0	0.0403124608782983	15.2083740031777	1.02254446023922e-05	1.46938775510213	1
ENSG00000163354.14	DCST2	1	155033615	1_76	0	0.0201757454124272	9.30589077503335	3.13146560223039e-06	1.56337284571364	2
ENSG00000163357.10	DCST1	1	155029453	1_76	0	0.0192653339127739	9.2837826899527	2.98305741607434e-06	1.78787878787978	1
ENSG00000143537.13	ADAM15	1	155060832	1_76	0	0.254250675828754	37.9523865687082	0.000160939005193859	-4.71607681966299	2
ENSG00000143590.13	EFNA3	1	155023027	1_76	0	0.0222436246365139	16.879567095797	6.26220048544389e-06	-3.92322432140057	2
ENSG00000169241.17	SLC50A1	1	155107242	1_76	0	0.0204070542762029	8.73548432455672	2.97322252180977e-06	-0.298507462686539	1
ENSG00000163463.11	KRTCAP2	1	155169734	1_76	1	0.661697977004432	31.1231090751773	0.000343481133364463	-6.24800000000064	1
ENSG00000173171.14	MTX1	1	155212373	1_76	1	0.185296423346432	32.3499094729996	9.99770255504392e-05	5.94399999999797	1
ENSG00000177628.15	GBA	1	155244682	1_76	0	0.0149486709474993	13.8834351335706	3.46146243862598e-06	-4.35036496350563	1
ENSG00000160767.20	FAM189B	1	155254510	1_76	0	0.0960060023097967	33.6166761639913	5.38286220032329e-05	-5.67361111111063	1
ENSG00000143630.9	HCN3	1	155277916	1_76	0	0.0729345183944552	30.5076343087203	3.71109230892252e-05	-5.52142857142788	1
ENSG00000116580.18	GON4L	1	155859720	1_76	0	0.0567609498838839	23.7093330193334	2.24454903229097e-05	4.59558823529568	1
ENSG00000132718.8	SYT11	1	155859720	1_76	0	0.056760949883884	23.7093330193335	2.24454903229098e-05	4.59558823529568	1
ENSG00000143622.10	RIT1	1	155910600	1_76	0	0.101726002017705	28.6580933466917	4.86227339861757e-05	-4.62411347517895	1
ENSG00000116584.17	ARHGEF2	1	156026470	1_76	0	0.0240086052957406	10.58817188635	4.23982586891997e-06	-1.13500000000064	1
ENSG00000163479.13	SSR2	1	156020665	1_76	0	0.0157842433830077	7.00859062417482	1.84507730846842e-06	-0.939285714285853	1
ENSG00000116586.11	LAMTOR2	1	156054582	1_76	0	0.0783758258568771	26.5731424276679	3.47364274960537e-05	-4.07633587786355	1
ENSG00000132698.14	RAB25	1	156068267	1_76	0	0.014888155385349	6.26218700388755	1.55498796080509e-06	0.00430107526881998	1
ENSG00000160785.13	SLC25A44	1	156194115	1_76	0	0.0219380546743612	10.3877940108676	3.80085716357415e-06	-1.37278380218887	2
ENSG00000242252.1	BGLAP	1	156240766	1_76	0	0.0119310962994469	4.64615542499519	9.24558063242244e-07	-0.0333333333333179	1
ENSG00000160781.15	PAQR6	1	156248323	1_76	0	0.0117829967231189	4.55590884130048	8.95345980417165e-07	-0.25657894736848	1
ENSG00000198952.8	SMG5	1	156279714	1_76	0	0.0236015287535734	11.0492375748007	4.34943206509202e-06	1.36336987889609	2
ENSG00000163472.18	TMEM79	1	156282500	1_76	0	0.0159757752664185	7.43047115732865	1.97987786802354e-06	-0.933823529411544	1
ENSG00000198715.11	GLMP	1	156298013	1_76	0	0.014291546432547	6.39388441365286	1.52406718118082e-06	0.766423357664209	1
ENSG00000163467.11	TSACC	1	156337389	1_76	0	0.0168150360399241	7.90570245101631	2.21716683014086e-06	-0.999999999999926	1
ENSG00000132677.12	RHBG	1	156370422	1_77	0	0.0205935086403707	6.48040937038973	2.22583462084928e-06	-0.766423357663959	1
ENSG00000160818.16	GPATCH4	1	156601724	1_77	0	0.0281040994342355	9.32693382706267	4.37188444539093e-06	1.13066666666608	1
ENSG00000132702.12	HAPLN2	1	156618957	1_77	0	0.0170838355826715	4.773703301945	1.36019417800898e-06	0.231292517006839	1
ENSG00000132688.10	NES	1	156677793	1_77	0	0.0166498752884939	4.53885850602375	1.26042710738388e-06	0.0397196049253744	2
ENSG00000143303.11	RRNAD1	1	156728106	1_77	0	0.135172992143624	23.9810181448841	5.40651796670034e-05	2.45596868884598	1
ENSG00000143314.12	MRPL24	1	156718580	1_77	0	0.163884058095056	25.8454789646843	7.06449951822618e-05	2.69784172661847	1
ENSG00000143294.14	PRCC	1	156774613	1_77	0	0.0210980028075088	6.70164867500073	2.35821342895914e-06	0.856072964428976	2
ENSG00000198400.11	NTRK1	1	156815564	1_77	0	0.0290634053980974	9.63477464823556	4.67033643312676e-06	1.31921728168479	2
ENSG00000027869.11	SH2D2A	1	156816783	1_77	0	0.0494833549537532	14.5353177068172	1.1996202035659e-05	1.61305361305328	1
ENSG00000187800.13	PEAR1	1	156893412	1_77	0	0.0170337827880813	4.74693713169271	1.34860476691514e-06	0.52000000000004	1
ENSG00000160838.13	LRRC71	1	156920880	1_77	0	0.174887130998118	26.479011276788	7.72359910246388e-05	3.25294117647054	1
ENSG00000117036.11	ETV3	1	157138777	1_77	0	0.161829382585707	25.7226008919259	6.94276334846461e-05	2.74644549763229	1
ENSG00000158473.6	CD1D	1	158180389	1_78	0	0.0233574285732905	7.6877945137555	2.99493155496737e-06	0.906735751295369	1
ENSG00000163565.18	IFI16	1	159000007	1_78	0	0.108787462143106	21.961837381167	3.98481003501969e-05	-2.44510978043895	1
ENSG00000163568.14	AIM2	1	159146891	1_78	0	0.0237164028973333	7.82739506328197	3.09617984484535e-06	-0.947712418300449	1
ENSG00000179639.10	FCER1A	1	159289239	1_78	0	0.0242983589737337	8.04930808006726	3.26208744966642e-06	1.06709265175718	1
ENSG00000158716.8	DUSP23	1	159781012	1_78	0	0.0165430521956181	4.53563630401528	1.25145134208958e-06	-0.0117647058823498	1
ENSG00000181036.13	FCRL6	1	159780839	1_78	0	0.021001534607242	6.71529198085488	2.35220969917872e-06	-0.762668440410327	2
ENSG00000158714.10	SLAMF8	1	159836459	1_78	0	0.0166878583453938	4.61517419580049	1.28454347647206e-06	0.0831389961397275	2
ENSG00000188004.9	C1orf204	1	159850382	1_78	0	0.016837863184213	4.69684782253859	1.3190266529842e-06	-0.266842772349588	4
ENSG00000243284.1	VSIG8	1	159862185	1_78	0	0.0166933567812825	4.61818066145695	1.28580378374702e-06	-0.185363691885589	2
ENSG00000213085.9	CFAP45	1	159831321	1_78	0	0.0774878704652862	18.7635537754904	2.42498427943965e-05	-1.98564951352767	2
ENSG00000158710.14	TAGLN2	1	159922298	1_78	0	0.0264502766533895	8.82653281660392	3.89386118200369e-06	-1.05970149253696	1
ENSG00000177807.8	KCNJ10	1	159848514	1_78	0	0.0385584349129765	12.2883928156843	7.9026834993187e-06	1.46923076923058	1
ENSG00000162729.13	IGSF8	1	160069050	1_79	0	0.00679339122106548	9.00400408416543	1.02019317677347e-06	0.936398559585128	2
ENSG00000132681.16	ATP1A4	1	160151698	1_79	0	0.00422277702229879	4.86263700971174	3.42475971652858e-07	-0.180792369118109	2
ENSG00000143318.12	CASQ1	1	160193169	1_79	0	0.0067811365545899	8.800723279832	9.95361781605135e-07	1.02362204724361	1
ENSG00000162734.12	PEA15	1	160204111	1_79	0	0.00683904922812928	8.88860311620332	1.0138865233587e-06	1.05555555555543	1
ENSG00000132716.18	DCAF8	1	160262886	1_79	0	0.00900524799958902	11.2991254097719	1.69707334412085e-06	-1.32000000000015	1
ENSG00000122218.14	COPA	1	160342475	1_79	0	0.00818727616060311	10.4598460134394	1.42831775955121e-06	1.23300716585662	2
ENSG00000162736.15	NCSTN	1	160342835	1_79	0	0.00500887090248436	6.18896747593172	5.1703285865898e-07	-0.559380802022539	2
ENSG00000171786.5	NHLH1	1	160515662	1_79	0	0.00437081720059085	5.12051303765545	3.73281292606937e-07	-0.362962962962894	1
ENSG00000162738.5	VANGL2	1	160549450	1_79	0	0.00429904539244896	4.98022506540465	3.5709281019375e-07	0.227272727272804	1
ENSG00000066294.14	CD84	1	160579090	1_79	0	0.00457869053330695	5.61844325627282	4.29059375042424e-07	0.591986955627689	2
ENSG00000117091.9	CD48	1	160711985	1_79	0	0.0223443888382554	19.3436124747515	7.20885298918184e-06	-1.83731814651225	2
ENSG00000158769.17	F11R	1	161018356	1_79	0	0.00525869686140001	6.42621325169323	5.63629058447993e-07	0.268386107166	3
ENSG00000215845.10	TSTD1	1	161038745	1_79	0	0.0057666993842268	7.34831258205199	7.0676500895684e-07	0.506043036914823	4
ENSG00000162755.13	KLHDC9	1	161098450	1_79	0	0.00424488682627255	4.84921678765893	3.43318986268044e-07	0.290076335877978	1
ENSG00000143256.4	PFDN2	1	161117821	1_79	0	0.0085892582160525	11.368411023183	1.62860412936498e-06	1.20559440559393	1
ENSG00000158793.13	NIT1	1	161118210	1_79	0	0.0147572387424871	16.7263258211418	4.11685680449682e-06	-1.86486486486558	1
ENSG00000158796.16	DEDD	1	161132100	1_79	0	0.00420655508380596	5.56451937775898	3.90404077546389e-07	1.05468749999982	1
ENSG00000143222.11	UFC1	1	161152958	1_79	0	0.00440834553186031	6.23316523806823	4.58294212962374e-07	1.15740740740778	1
ENSG00000143224.17	PPOX	1	161166434	1_79	0	0.00634602607956869	11.0626753444987	1.17090625358157e-06	2.33904268641289	2
ENSG00000158850.14	B4GALT3	1	161177981	1_79	0	0.0443089164749169	26.7039440000455	1.97345234793081e-05	-2.91913077531691	2
ENSG00000158864.12	NDUFS2	1	161189357	1_79	0	0.055130685235411	27.9244462798745	2.56766325571477e-05	-2.72834581481934	2
ENSG00000158869.10	FCER1G	1	161215085	1_79	0	0.0738575818035419	37.640377188148	4.63670169836685e-05	4.3999999999979	1
ENSG00000158882.14	TOMM40L	1	161226376	1_79	0	0.0175194680880458	16.5743903497275	4.84304589640685e-06	1.51908396946546	1
ENSG00000248485.1	PCP4L1	1	161257834	1_79	0	0.0276993820297643	22.7494763782971	1.05099727668087e-05	2.68124257178258	2
ENSG00000143252.14	SDHC	1	161303858	1_79	0	0.00571167503870917	7.75661420521003	7.38917219687361e-07	-1.23343592709383	3
ENSG00000162746.14	FCRLB	1	161721643	1_79	0	0.010458909082786	14.1193423079671	2.46298042776926e-06	2.0179796926816	2
ENSG00000081721.11	DUSP12	1	161749425	1_79	0	0.00519762608376773	7.23342193956262	6.27059768633661e-07	-1.61068702290061	1
ENSG00000118217.5	ATF6	1	161766262	1_79	0	0.00596834773204746	7.70019316605167	7.66506503309569e-07	-0.794576089162765	3
ENSG00000239887.4	C1orf226	1	162365859	1_79	0	0.0628713427494547	28.5809297989705	2.99701691793982e-05	2.49299065420578	1
ENSG00000171722.12	SPATA46	1	162378087	1_80	0	0.0171095702878968	6.27920277347226	1.79185851868306e-06	-0.664285714286006	1
ENSG00000117143.13	UAP1	1	162561114	1_80	0	0.0176878796947126	6.58267469239425	1.94195103204795e-06	-0.719047619047307	1
ENSG00000162733.16	DDR2	1	162631124	1_80	0	0.015972424202057	5.65156677359137	1.5055660208825e-06	-0.515254237287878	1
ENSG00000132196.13	HSD17B7	1	162790761	1_80	0	0.0141403640532853	4.54041546874664	1.07081954869733e-06	-0.0157470922320477	3
ENSG00000117152.13	RGS4	1	162908861	1_80	0	0.0145310765862887	4.78893325779653	1.16063772262899e-06	0.215384615384683	1
ENSG00000143228.12	NUF2	1	163266611	1_80	0	0.0442987682049345	15.0042595247795	1.10857817231497e-05	-1.770161290323	1
ENSG00000185630.18	PBX1	1	164555424	1_80	0	0.0190482000865519	7.25935545724676	2.30628042178626e-06	-0.868961530215705	2
ENSG00000162761.14	LMX1A	1	165356590	1_81	0	0.0304442154735963	5.3099821231922	2.69623630133942e-06	-0.493827160493786	1
ENSG00000143198.12	MGST3	1	165655562	1_81	0	0.0280278520299386	4.55133547520934	2.12759406304147e-06	0.0560000000000125	1
ENSG00000143149.12	ALDH9A1	1	165698544	1_81	0	0.0305678563092994	5.34718140452134	2.72615162254893e-06	0.450615212351977	2
ENSG00000143183.16	TMCO1	1	165740093	1_81	0	0.0319920816295759	5.76530535350797	3.07627332069413e-06	0.61904761904748	1
ENSG00000143195.12	ILDR2	1	166975572	1_82	0	0.0219442798087443	10.596405820653	3.87828767775933e-06	1.58974358974418	1
ENSG00000152382.5	TADA1	1	166862708	1_82	0	0.0124610612904379	5.47932810372631	1.13878685276035e-06	0.504447025255103	2
ENSG00000143167.11	GPA33	1	167066687	1_82	0	0.0131474259143036	5.9732752936861	1.30982528127622e-06	0.527777777777644	1
ENSG00000198821.10	CD247	1	167518349	1_82	0	0.0820688484567995	22.8105448572979	3.12229622748071e-05	-2.32231302973349	3
ENSG00000143162.7	CREG1	1	167535156	1_82	0	0.014963368054341	7.14834580753494	1.78400068879115e-06	-0.844919786096244	1
ENSG00000198771.10	RCSD1	1	167634520	1_82	0	0.0137776920714947	6.38698734790573	1.46768425611651e-06	0.679012345678963	1
ENSG00000197965.11	MPZL1	1	167721558	1_82	0	0.013347409063449	6.09975248857734	1.35790469254354e-06	-0.684824902723592	1
ENSG00000143199.17	ADCY10	1	167916307	1_82	0	0.0151479398975024	7.25559079211997	1.83310127657997e-06	0.916895097720513	2
ENSG00000143164.15	DCAF6	1	167936173	1_82	0	0.0594067464914593	19.7846236082668	1.96030508385217e-05	-2.11805555555582	1
ENSG00000143158.10	MPC2	1	167936749	1_82	0	0.0112342458582108	4.53446205477775	8.49629927416331e-07	0.0137614678899001	1
ENSG00000143155.12	TIPRL	1	168178854	1_82	0	0.0373529165755018	15.5162486507869	9.66654671543916e-06	1.76114649681528	1
ENSG00000213064.9	SFT2D2	1	168225689	1_82	0	0.0141461214350679	6.63946524318645	1.56650068539167e-06	-0.759124087591124	1
ENSG00000143178.12	TBX19	1	168290439	1_82	0	0.0125563960920335	5.55060794115146	1.16242693698291e-06	0.553846153846365	1
ENSG00000143196.4	DPT	1	168729632	1_82	0	0.0173314716430877	8.50749909112204	2.45922042883026e-06	-1.03030303030277	1
ENSG00000117477.12	CCDC181	1	169435807	1_83	0	0.0236926975709488	6.19847773223423	2.44939970829238e-06	-0.782383419688951	1
ENSG00000198734.10	F5	1	169586812	1_83	0	0.0258962161406811	7.00562252814937	3.02582042445387e-06	1.03703703703684	1
ENSG00000000460.16	C1orf112	1	169661694	1_83	0	0.0370237152498912	9.21620727566318	5.69104914952598e-06	0.210406205413358	2
ENSG00000007908.15	SELE	1	169764425	1_83	0	0.0402685433650233	11.1527743752059	7.49046781140316e-06	1.89592123769251	1
ENSG00000171806.11	METTL18	1	169804722	1_83	0	0.0815141543943143	18.0552005393917	2.45468319693828e-05	-3.47087378640816	1
ENSG00000000457.13	SCYL3	1	169891332	1_83	0	0.0373924290356569	9.48033508536663	5.9124498709712e-06	0.709155957420054	2
ENSG00000120370.12	GORAB	1	170532434	1_83	0	0.034435451472479	9.48053926302622	5.44501308812768e-06	1.26558263471456	2
ENSG00000283683.1	RP3-454G6.2	1	171601001	1_85	0	0.0072093566746525	6.62670851662704	7.96809468040791e-07	0.654545454545359	1
ENSG00000116132.11	PRRX1	1	170663667	1_85	0	0.00830871188890192	8.04828436924417	1.11531390870128e-06	-0.971428571428663	1
ENSG00000007933.12	FMO3	1	171088871	1_85	0	0.0057268228100128	4.69355736628891	4.48307476781142e-07	-0.202414542856992	2
ENSG00000094963.13	FMO2	1	171185239	1_85	0	0.00887654117645231	8.67259516167357	1.28396430874287e-06	0.999544280124035	2
ENSG00000034971.16	MYOC	1	171652385	1_85	0	0.0132783164286069	12.2619934758231	2.71558999645567e-06	-1.54891304347827	1
ENSG00000117533.14	VAMP4	1	171742012	1_85	0	0.016577423578652	14.155655259274	3.91387649926377e-06	-1.79354838709669	1
ENSG00000010165.19	METTL13	1	171782299	1_85	0	0.0061758793656711	5.28919251603735	5.44814032070602e-07	-0.458015267175489	1
ENSG00000197959.13	DNM3	1	171834416	1_85	0	0.00583651588703549	4.793160393734	4.66590336193235e-07	-0.132075471698077	1
ENSG00000135845.9	PIGC	1	172443855	1_85	0	0.00562888089610669	4.53511227020561	4.25765245416872e-07	-0.00800000000000316	1
ENSG00000094975.13	SUCO	1	172530641	1_85	0	0.00584995814084599	5.38554361138632	5.25463326922803e-07	0.817964523454518	2
ENSG00000120337.8	TNFSF18	1	173051090	1_85	0	0.0600146789024479	25.2794593125641	2.53037782656075e-05	2.95953172477505	2
ENSG00000162753.11	SLC9C2	1	173611164	1_85	0	0.00734596703789303	6.84303791689486	8.38413045625395e-07	-0.59677419354829	1
ENSG00000117592.8	PRDX6	1	173479356	1_85	0	0.00589851217544657	5.02779662722439	4.94629811720938e-07	-0.611111111111244	1
ENSG00000117593.9	DARS2	1	173819196	1_85	0	0.00564872847200504	4.56810637857941	4.30374978131483e-07	-0.155180561194437	2
ENSG00000117601.13	SERPINC1	1	173916899	1_85	0	0.00568969780777529	4.65334370548651	4.41585127340119e-07	0.288079642744785	2
ENSG00000135870.11	RC3H1	1	174023397	1_85	0	0.0056423631535083	4.55822513756799	4.28960114108593e-07	-0.119791666666601	1
ENSG00000152061.23	RABGAP1L	1	174173255	1_85	0	0.00563252047795904	4.54126118238376	4.26618186459246e-07	0.0804878048780774	1
ENSG00000116161.17	CACYBP	1	174997294	1_85	0	0.00605456889018152	5.15006229957884	5.20062828052217e-07	0.0370370370370242	1
ENSG00000120333.4	MRPS14	1	175023749	1_85	0	0.00645053361943027	5.81192580628118	6.25281832097188e-07	0.594470046083313	1
ENSG00000152092.15	ASTN1	1	177165470	1_86	0	0.0317760925140298	6.91206410692351	3.66326514876505e-06	-0.824675324675102	1
ENSG00000116147.16	TNR	1	175744070	1_86	0	0.0248676059780077	4.66409269107359	1.93446668923601e-06	-0.135531135531053	1
ENSG00000235750.9	KIAA0040	1	175193132	1_86	0	0.0361317207499321	8.09279930916927	4.87694121994342e-06	-0.956961750842487	2
ENSG00000143207.19	RFWD2	1	176207223	1_86	0	0.0363240062256658	8.14163212183553	4.93247987525451e-06	1.18518518518551	1
ENSG00000075391.16	RASAL2	1	178094621	1_87	0	0.0249019460951985	4.81548397321087	2.0000153830777e-06	-0.298850574712494	1
ENSG00000116191.17	RALGPS2	1	178725006	1_87	0	0.0494369348711067	11.1237234474472	9.17195309297746e-06	1.52447552447573	1
ENSG00000143340.6	FAM163A	1	179743304	1_89	0	0.0234124151663278	5.70976648375814	2.22958826192987e-06	-0.638157894736954	1
ENSG00000116199.11	FAM20B	1	179052097	1_89	0	0.101821368447419	19.3334769757013	3.28328816070279e-05	2.68939393939544	1
ENSG00000186283.13	TOR3A	1	179081800	1_89	0	0.0323075383345983	8.66210822828081	4.66753496078225e-06	-1.1714285714288	1
ENSG00000143322.19	ABL2	1	179229518	1_89	0	0.0339403712904871	9.11486560186221	5.15972985289612e-06	-1.76268580227845	2
ENSG00000162782.15	TDRD5	1	179591583	1_89	0	0.0259557712227837	6.65395647106626	2.88054058557561e-06	0.460431654676124	1
ENSG00000135837.15	CEP350	1	179954679	1_89	0	0.0354175550633437	9.50679074651651	5.61581274480769e-06	-1.20104491059193	2
ENSG00000116260.16	QSOX1	1	180154450	1_89	0	0.0309291673336922	8.26168963784853	4.26184067361689e-06	-1.0067251160603	2
ENSG00000230124.6	ACBD6	1	180274389	1_89	0	0.0229381297833653	5.52246611085543	2.11276488775353e-06	0.486641854211004	2
ENSG00000135823.13	STX6	1	180951397	1_89	0	0.0294120601352181	7.80012048359724	3.82636910995394e-06	0.901419923348558	2
ENSG00000203730.2	TEDDM1	1	182400603	1_90	0	0.0233841705036295	5.45320893140231	2.12683702393093e-06	-0.565789473684174	1
ENSG00000135828.11	RNASEL	1	182589684	1_90	0	0.0224090520992187	5.06347595654087	1.89248455581943e-06	-0.335937499999899	1
ENSG00000143333.6	RGS16	1	182604092	1_90	0	0.0232699888134714	5.4084039923601	2.09906266826148e-06	0.461928934009928	1
ENSG00000173627.7	APOBEC4	1	183653315	1_91	0	0.0617002761971745	14.0373631336388	1.44455056528103e-05	-2.26165803108759	1
ENSG00000135862.5	LAMC1	1	183023890	1_91	0	0.0236731549685632	5.21058714767682	2.05732503334318e-06	-0.241935483871006	1
ENSG00000058085.14	LAMC2	1	183186170	1_91	0	0.0227771208654493	4.85749152176473	1.845317002087e-06	0.198932677826279	3
ENSG00000157064.10	NMNAT2	1	183419124	1_91	0	0.0270107623061088	6.41858705399166	2.89158779219167e-06	0.952380952381018	1
ENSG00000116698.21	SMG7	1	183471970	1_91	0	0.0408880980431574	10.2287868833061	6.97559319090652e-06	1.45954033322576	2
ENSG00000116701.14	NCF2	1	183591057	1_91	0	0.0774451797547257	16.1582924345699	2.08713221496187e-05	-1.97424892703838	1
ENSG00000198756.10	COLGALT2	1	183966697	1_91	0	0.0430058710873635	10.6945476899533	7.67096984992232e-06	-1.27485599381386	2
ENSG00000198860.11	TSEN15	1	184036611	1_91	0	0.0221058240196597	4.583823442306	1.69003109483142e-06	0.13784190130305	2
ENSG00000116406.18	EDEM3	1	184739140	1_92	0	0.0370835974964808	9.55093373893581	5.90728326117474e-06	1.04838709677432	1
ENSG00000135842.16	FAM129A	1	184974052	1_92	0	0.0394264008143421	10.1151068800183	6.65147118987793e-06	-1.46924010345315	2
ENSG00000121486.11	TRMT1L	1	185156912	1_92	0	0.0232227051878029	5.25651055592918	2.03596569136076e-06	-0.328467153284864	1
ENSG00000116668.12	SWT1	1	185156912	1_92	0	0.0232227051878029	5.25651055592918	2.03596569136076e-06	0.328467153284864	1
ENSG00000116679.15	IVNS1ABP	1	185317057	1_92	0	0.0218342596037662	4.69251973745705	1.70885291364535e-06	0.185185185185235	1
ENSG00000047410.13	TPR	1	186377976	1_92	0	0.0332069689286114	8.53558429473371	4.72740267963317e-06	-1.19999999999971	1
ENSG00000157181.15	C1orf27	1	186369764	1_92	0	0.0466383305860468	11.6650409372729	9.07380348470242e-06	-1.79304296780536	3
ENSG00000262180.1	OCLM	1	186400270	1_92	0	0.0713829765171107	15.617755120373	1.8594023166729e-05	-2.13318723860786	2
ENSG00000116711.9	PLA2G4A	1	186828347	1_92	0	0.0542927704024696	13.0715881790794	1.18366952282868e-05	1.6432160804022	1
ENSG00000090104.11	RGS1	1	192575665	1_96	0	0.0397826704472344	10.3575284004102	6.87242755643861e-06	-1.29458644389647	2
ENSG00000116741.7	RGS2	1	192808677	1_96	0	0.0377885736977068	9.88388393706781	6.22942903373196e-06	1.10000000000039	1
ENSG00000116747.12	TROVE2	1	193058991	1_96	0	0.0238345697442794	5.65408801990443	2.24765674150986e-06	-0.500000000000001	1
ENSG00000023572.8	GLRX2	1	193106283	1_96	0	0.021096215025059	4.53761782952588	1.59658691117333e-06	0.167238328073689	2
ENSG00000134371.10	CDC73	1	193121735	1_96	0	0.0234551674713877	5.50722162377146	2.15442409539515e-06	0.570826024011625	2
ENSG00000000971.15	CFH	1	196651787	1_98	0	0.0231167006051835	6.61062289685344	2.54875644745954e-06	-0.815602836879244	1
ENSG00000177888.7	ZBTB41	1	197188764	1_98	0	0.0802689783202787	18.1115924648866	2.42473609905383e-05	-1.99264705882354	1
ENSG00000213047.12	DENND1B	1	197774376	1_99	0	0.0173544430785378	21.9970562578224	6.36700736730945e-06	-4.52967505181491	2
ENSG00000151414.14	NEK7	1	198156916	1_99	0	0.0171468956185692	4.55133964250346	1.30162192529084e-06	-0.243362831858372	1
ENSG00000081237.18	PTPRC	1	198638643	1_99	0	0.0330558939814464	10.0254147908938	5.52727869052504e-06	1.18599562363175	1
ENSG00000118193.11	KIF14	1	200620641	1_102	0	0.0107631970468054	10.7907857457465	1.93711081727452e-06	1.30984960525965	3
ENSG00000118197.13	DDX59	1	200672961	1_102	0	0.011639394034817	15.0438200371943	2.92044213689444e-06	-2.74015748031526	1
ENSG00000118200.14	CAMSAP2	1	200733267	1_102	0	0.00884371614431945	10.7943432115041	1.59217618171196e-06	2.15217391304336	1
ENSG00000116852.14	KIF21B	1	201031226	1_102	0	0.00543023017207234	35.3969669641691	3.2058588323078e-06	-6.20800000000054	1
ENSG00000232237.3	ASCL5	1	201116393	1_102	0	0.00625304887366351	6.4594355709947	6.73668901407849e-07	-0.941292808013181	2
ENSG00000116857.16	TMEM9	1	201091737	1_102	0	0.00531728127767617	4.8831240891209	4.33059430852979e-07	-0.64301071236412	2
ENSG00000081277.12	PKP1	1	201282928	1_102	0	0.00553321772112414	4.98181980258341	4.59754384227058e-07	-0.431718061674128	1
ENSG00000118194.18	TNNT2	1	201378187	1_102	0	0.00899365838347821	9.277079016554	1.3915786225365e-06	-1.02790697674424	1
ENSG00000174307.6	PHLDA3	1	201468871	1_102	0	0.00568478315520105	5.11976112577357	4.85426752613552e-07	0.325203252032459	1
ENSG00000159176.13	CSRP1	1	201509157	1_102	0	0.00611883312313322	5.73759723707556	5.85542972820781e-07	-0.748148148148048	1
ENSG00000134369.15	NAV1	1	201470814	1_102	0	0.00554395475145297	4.92220836104121	4.55134520253448e-07	0.556775940350224	2
ENSG00000198700.9	IPO9	1	201831454	1_102	0	0.00563492955824763	5.08134338127867	4.77559117613842e-07	-0.374999999999871	1
ENSG00000198892.6	SHISA4	1	201888432	1_102	0	0.00577875065374534	5.30990312374727	5.11776875889036e-07	0.444444444444435	1
ENSG00000163435.15	ELF3	1	202007718	1_102	0	0.00549255112171909	4.85779205389793	4.4501344621504e-07	-0.243445692884018	1
ENSG00000077152.9	UBE2T	1	202339980	1_102	0	0.00879522074552219	9.08034277118393	1.33201492932551e-06	-1.12800000000011	1
ENSG00000077157.21	PPP1R12B	1	202348568	1_102	0	0.00541099192145689	4.71951957144868	4.25926618647806e-07	0.180672268907462	1
ENSG00000117139.16	KDM5B	1	202808833	1_102	0	0.00548391269844206	4.83508700486589	4.42236853479264e-07	0.280931249466976	3
ENSG00000117153.15	KLHL12	1	202928138	1_102	0	0.00615041597538013	5.87712234333634	6.02877848286594e-07	0.576607629248195	3
ENSG00000159346.12	ADIPOR1	1	202958751	1_102	0	0.0130924852327844	12.7373111832515	2.78137763016995e-06	1.42885375494046	1
ENSG00000163444.11	TMEM183A	1	203025140	1_102	0	0.00540526157785504	4.70376786306393	4.2405550146553e-07	-0.217741935483784	1
ENSG00000143847.15	PPFIA4	1	203025545	1_102	0	0.0548290217408521	25.7346376312548	2.3533615860984e-05	2.37196115745466	2
ENSG00000133055.8	MYBPH	1	203175705	1_102	0	0.010042038579439	10.3327085330043	1.73059789046363e-06	-1.19292604501573	1
ENSG00000133048.12	CHI3L1	1	203186284	1_102	0	0.00532630846786131	4.57197170806423	4.06153270235083e-07	-0.0957943925234053	1
ENSG00000133063.15	CHIT1	1	203274075	1_102	0	0.00682854139693712	6.83148762783719	7.7804253163684e-07	0.743169398906888	1
ENSG00000159388.5	BTG2	1	203305408	1_102	0	0.0056767534622677	5.14955963113411	4.87562427492946e-07	-0.392070484581616	1
ENSG00000122176.10	FMOD	1	203351776	1_102	0	0.00709540293129518	7.16267681101167	8.47642110858986e-07	-0.8298755186719	1
ENSG00000170498.8	KISS1	1	204191322	1_103	0	0.0312614370929524	6.08621837121203	3.1733397725973e-06	-0.823169378307414	2
ENSG00000188783.5	PRELP	1	203475432	1_103	0	0.026566159902144	4.59342882694007	2.03528803501856e-06	0.15789473684219	1
ENSG00000188770.9	OPTC	1	203493789	1_103	0	0.0335133999357665	6.72517254736936	3.75908396379117e-06	-0.762626262626001	1
ENSG00000058668.14	ATP2B4	1	203488348	1_103	0	0.0270345625777801	4.7536072712658	2.14339765574038e-06	0.28570383610131	2
ENSG00000257315.2	ZBED6	1	203794846	1_103	0	0.0622221724021548	12.442719575477	1.29128048864519e-05	-1.60575872732967	2
ENSG00000182004.12	SNRPE	1	203861428	1_103	0	0.0418478118864978	8.76968182163457	6.12091991220713e-06	1.10166324689874	2
ENSG00000143842.14	SOX13	1	204072748	1_103	0	0.0265692799949109	4.59450602947997	2.03600442209516e-06	-0.217054263565892	1
ENSG00000143845.14	ETNK2	1	204151824	1_103	0	0.0275817794963399	4.93730155578485	2.27128713609076e-06	0.441988950276124	1
ENSG00000143839.14	REN	1	204190050	1_103	0	0.0442658820308824	9.28802243485375	6.85728948081834e-06	1.28000000000004	1
ENSG00000143850.13	PLEKHA6	1	204375557	1_103	0	0.149515624794945	20.7362697891718	5.17103312948374e-05	-2.26285714285715	1
ENSG00000158615.8	PPP1R15B	1	204412110	1_103	0	0.0288414581466603	5.34681906937868	2.57201091460964e-06	-0.588115654757212	2
ENSG00000133056.13	PIK3C2B	1	204454683	1_103	0	0.0334406662479007	6.70519958050656	3.73978586816024e-06	-0.696165191740606	1
ENSG00000198625.12	MDM4	1	204517114	1_103	0	0.0430663489776352	9.03445042691344	6.48933060204145e-06	1.12977099236654	1
ENSG00000170382.11	LRRN2	1	204685959	1_103	0	0.0444012833856364	9.31616507405968	6.89910578449042e-06	1.24074074074091	1
ENSG00000163531.15	NFASC	1	204828332	1_104	0	0.0219784081124741	5.81552525621206	2.13179424369847e-06	0.641860465116204	1
ENSG00000184144.11	CNTN2	1	204959027	1_104	0	0.110053230064289	20.7560311858178	3.80984418051998e-05	-2.38176187860775	4
ENSG00000174529.7	TMEM81	1	205084091	1_104	0	0.0434429256174283	12.0722964184017	8.74720008232852e-06	-1.84862916255115	2
ENSG00000133059.16	DSTYK	1	205211346	1_104	0	0.0191748758880468	4.5681571002819	1.46094443409452e-06	0.0836170263956745	2
ENSG00000163545.8	NUAK2	1	205321666	1_104	0	0.023902525414775	6.58346643492618	2.62457217302636e-06	0.618749014574556	2
ENSG00000117266.15	CDK18	1	205504306	1_104	0	0.146574515091573	23.5019671391256	5.74543328904952e-05	2.61386769457575	2
ENSG00000174514.12	MFSD4A	1	205563954	1_104	0	0.0231691103342904	6.29816492398495	2.43379218485523e-06	-0.401515151515043	1
ENSG00000158711.13	ELK4	1	205628193	1_104	0	0.0193791574244698	4.66494621801798	1.50779270369858e-06	0.115151515151524	1
ENSG00000158715.5	SLC45A3	1	205680319	1_104	0	0.0223344409039548	5.96257443093075	2.22110456265415e-06	-0.839650145772478	1
ENSG00000117280.12	RAB29	1	205770138	1_104	0	0.296978499083818	30.562039850398	0.000151379634132979	3.54922432466616	2
ENSG00000133065.10	SLC41A1	1	205813590	1_104	0	0.081639643398651	17.9353622438438	2.44214449991333e-05	2.74603174603096	1
ENSG00000162877.12	PM20D1	1	205850526	1_104	0	0.0199016756012962	4.90811299933004	1.62916211163286e-06	0.550847457627177	1
ENSG00000174502.18	SLC26A9	1	205943691	1_104	0	0.0357320290701236	10.2722446276016	6.1218563912284e-06	-1.31140350877119	1
ENSG00000266094.7	RASSF5	1	206507103	1_105	0	0.0289442807264102	14.0006524631657	6.7588240780355e-06	-2.01917808219281	1
ENSG00000143486.15	EIF2D	1	206604711	1_105	0	0.0278829909609479	14.7378317444876	6.85382573036541e-06	2.1438356164384	1
ENSG00000143479.15	DYRK3	1	206637601	1_105	0	0.0134607769400742	10.1671111323447	2.28258944038957e-06	-2.77777777777834	1
ENSG00000162889.10	MAPKAPK2	1	206688684	1_105	0	0.0128814148715541	9.73826315903995	2.0922095481756e-06	-2.74496644295357	1
ENSG00000123836.14	PFKFB2	1	207034990	1_105	0	0.0111489150316578	4.75664886665056	8.84491786609044e-07	0.857142857142828	1
ENSG00000196352.14	CD55	1	207321334	1_105	0	0.0112595770370829	4.7760471551624	8.9691396961642e-07	0.120567375886488	1
ENSG00000117335.19	CD46	1	207749736	1_105	0	0.0116849912770062	5.15727400822777	1.00509868404477e-06	0.257771896259422	2
ENSG00000174059.16	CD34	1	207911570	1_105	0	0.0651025573174326	19.8877891927435	2.15945750427406e-05	-2.09409190372022	1
ENSG00000076356.6	PLXNA2	1	208243841	1_106	0	0.0111008953555642	4.60491831128277	8.52589627474214e-07	0.158940397351004	1
ENSG00000008118.9	CAMK1G	1	209548806	1_106	0	0.0142506680511481	6.84108163540203	1.62599835710459e-06	-0.800072527293076	3
ENSG00000196878.14	LAMB3	1	209608776	1_106	0	0.016485010323068	7.49936613509643	2.06192985228633e-06	0.0612911064314954	3
ENSG00000123689.5	G0S2	1	209675255	1_106	0	0.0110175589189379	6.26689694362855	1.15159041171739e-06	1.38508607578245	2
ENSG00000009790.14	TRAF3IP3	1	209796557	1_106	1	0.362424438554375	29.3246895972871	0.000177260105793787	5.38759689922331	1
ENSG00000117595.10	IRF6	1	209806682	1_106	0	0.0130496478904969	17.2748402673808	3.75987095508276e-06	-3.83200000000049	1
ENSG00000117597.17	DIEXF	1	209827828	1_106	0	0.0587224525523956	30.9272437105731	3.02904348344731e-05	4.99912171881118	2
ENSG00000082512.14	TRAF5	1	211292208	1_107	0	0.0161240873452039	5.01520103870528	1.34872558002971e-06	-0.253499958060226	2
ENSG00000170385.9	SLC30A1	1	211578806	1_107	0	0.0171712497333508	5.58946007906617	1.60078080778291e-06	0.664948453607856	1
ENSG00000143493.12	INTS7	1	212035474	1_107	0	0.0239103613548817	8.61558679097055	3.43582556592977e-06	-1.12189616252849	1
ENSG00000143476.17	DTL	1	212035474	1_107	0	0.0239103613548817	8.61558679097056	3.43582556592978e-06	-1.12189616252849	1
ENSG00000066027.11	PPP2R5A	1	212286128	1_107	0	0.0209936484623274	7.42550476287467	2.60000394694746e-06	0.906549167038371	2
ENSG00000065600.12	TMEM206	1	212414266	1_107	0	0.0175844818743959	5.80655296882111	1.70297422207506e-06	-0.563405079683481	3
ENSG00000162772.16	ATF3	1	212565261	1_107	0	0.0519357613971663	15.7523106250442	1.36449162912811e-05	1.78918918919019	1
ENSG00000162769.12	FLVCR1	1	212859226	1_108	0	0.0558706493377715	13.382196072517	1.24701366668929e-05	1.26883127435562	3
ENSG00000143494.15	VASH2	1	212950961	1_108	0	0.0278079518533125	7.40474618837125	3.43430834585164e-06	0.749999999999718	1
ENSG00000174606.13	ANGEL2	1	213015952	1_108	0	0.0236637332252923	5.94435419371555	2.34610824151863e-06	0.560831837134042	3
ENSG00000143499.13	SMYD2	1	214231851	1_108	0	0.111332136433598	20.2267405145393	3.75583540632732e-05	-2.3356555738376	3
ENSG00000152104.11	PTPN14	1	214552234	1_109	0	0.0398390605199763	7.36206166154635	4.89179945771373e-06	-0.879828326180146	1
ENSG00000117724.12	CENPF	1	214603593	1_109	0	0.0515571115944823	9.74358488958127	8.37852283273768e-06	-1.2340425531921	1
ENSG00000136636.12	KCTD3	1	215567710	1_109	0	0.0669677143133087	12.1730153340792	1.35963943029862e-05	-1.55797101449264	1
ENSG00000196482.16	ESRRG	1	217137681	1_110	0	0.0146936401243667	4.54219743236917	1.11315466826317e-06	0.00987654320987445	1
ENSG00000067533.5	RRP15	1	218284423	1_110	0	0.0262968523338855	9.86129797650946	4.3251179463401e-06	1.37283236994169	1
ENSG00000162813.17	BPNT1	1	220090248	1_112	0	0.0136937365899465	6.08424640093099	1.38959700389744e-06	-0.622949355001962	2
ENSG00000067704.9	IARS2	1	220093626	1_112	0	0.0115547876027854	4.5367765179428	8.74318079058882e-07	-0.198261751787336	2
ENSG00000162817.6	C1orf115	1	220692533	1_112	0	0.0422410850004994	16.4012244394527	1.15550397061092e-05	2.41328575334915	2
ENSG00000117791.15	MARC2	1	220745611	1_112	0	0.0247390820626559	11.4859966272582	4.7392800362448e-06	2.30360035208	2
ENSG00000186205.12	MARC1	1	220814843	1_112	0	0.0122300455926778	5.05412159384497	1.03094113320649e-06	0.320441988950335	1
ENSG00000136630.12	HLX	1	220817829	1_112	0	0.0530839407415552	18.5139272571192	1.63916176161312e-05	-2.12671801724251	2
ENSG00000143507.17	DUSP10	1	221742291	1_113	0	0.201937154260925	28.823444641573	9.70783125726197e-05	-3.08205128205041	1
ENSG00000143512.12	HHIPL2	1	222548331	1_114	0	0.018743413009493	4.88694397646702	1.52772836041122e-06	-0.337016574585573	1
ENSG00000143498.17	TAF1A	1	222566559	1_114	0	0.0192907974560799	5.14988870235988	1.65694514199474e-06	0.35338345864669	1
ENSG00000162819.11	BROX	1	222791844	1_114	0	0.0248451695052522	7.46424390438955	3.09305677457351e-06	0.858156028368692	1
ENSG00000186063.12	AIDA	1	222744387	1_114	0	0.0180589140586419	4.54716135894412	1.369594812815e-06	0.0166666666666586	1
ENSG00000154309.8	DISP1	1	222912631	1_114	0	0.0180680402615577	4.55177182182171	1.37167631032404e-06	0.0666666666666892	1
ENSG00000187554.11	TLR5	1	223142969	1_114	0	0.0297318073031836	9.11011572838435	4.51757435071844e-06	-1.24193548387115	1
ENSG00000143502.14	SUSD4	1	223330052	1_114	0	0.027274882945748	8.31909760026143	3.78441905467891e-06	0.992907801417984	1
ENSG00000143756.11	FBXO28	1	224114528	1_114	0	0.0214293693912362	6.11086056210497	2.1840967407256e-06	0.547619047619135	1
ENSG00000143753.12	DEGS1	1	224173392	1_114	0	0.0227855691060442	6.6721501184638	2.53562949464046e-06	0.760736196318743	1
ENSG00000143771.11	CNIH4	1	224356827	1_114	0	0.0181285431860617	4.58230637477212	1.38550192649436e-06	0.107382550335609	1
ENSG00000162923.14	WDR26	1	224436689	1_114	0	0.0183343146502638	4.68538067623484	1.43274752863478e-06	-0.235103851906394	2
ENSG00000185155.11	MIXL1	1	226201594	1_115	0	0.0243656691972065	5.28736673921844	2.14871039064845e-06	0.558248863004768	2
ENSG00000185842.15	DNAH14	1	224895916	1_115	0	0.0221388949539787	4.55337646957025	1.68131699961196e-06	0.136111111111181	1
ENSG00000196187.11	TMEM63A	1	225877755	1_115	0	0.0341620979155359	9.28968865136187	5.29304757263817e-06	1.56316855220787	2
ENSG00000243709.1	LEFTY1	1	225911608	1_115	0	0.0222974180126891	4.83030694346173	1.79634359704389e-06	0.386050603441912	2
ENSG00000143811.18	PYCR2	1	225920500	1_115	0	0.0230048618558092	5.20012919316693	1.99523414649108e-06	-0.533333333333215	1
ENSG00000143751.9	SDE2	1	225999428	1_115	0	0.0468037553461581	12.7937030021445	9.98704647136747e-06	-2.26178010471285	1
ENSG00000183814.15	LIN9	1	226309688	1_115	0	0.023557683975745	6.47420002585005	2.54377567598005e-06	1.19911832762442	2
ENSG00000203685.9	STUM	1	226550214	1_115	0	0.0320833903504495	7.69236774730432	4.11623725596632e-06	0.855769230769441	1
ENSG00000143772.9	ITPKB	1	226738931	1_116	0	0.0148126847344637	4.67081048357228	1.15394771498881e-06	0.282945736434143	1
ENSG00000143801.16	PSEN2	1	226875130	1_116	0	0.0146582735243563	4.61536803330312	1.12836411174221e-06	-0.284106891344501	2
ENSG00000163050.16	COQ8A	1	226897945	1_116	0	0.108479011654265	25.7140507877339	4.65239223957327e-05	-3.49364955732916	3
ENSG00000143776.18	CDC42BPA	1	227298732	1_116	0	0.0346637259343096	11.5932806889758	6.70257525363479e-06	1.15386711746819	2
ENSG00000181450.17	ZNF678	1	227563411	1_116	0	0.0146528489568137	4.55861976528978	1.11407787034603e-06	-0.114649681528663	1
ENSG00000143740.14	SNAP47	1	227720610	1_116	0	0.0287237661407005	9.84935695977932	4.71855873290829e-06	-0.764331210190927	1
ENSG00000081692.12	JMJD4	1	227731799	1_116	0	0.163077994803994	27.7000665737914	7.53418502058315e-05	-3.15165876777301	1
ENSG00000143793.12	C1orf35	1	228106599	1_116	0	0.0482375362907183	14.967362403309	1.20417747236511e-05	2.15079365079459	1
ENSG00000162910.18	MRPL55	1	228109044	1_116	0	0.0230577315075272	8.59143175971799	3.30401665828543e-06	-1.49999999999945	1
ENSG00000143774.16	GUK1	1	228140298	1_116	0	0.0213398469963318	7.68588313790249	2.73555331645222e-06	-1.07324840764324	1
ENSG00000181873.12	IBA57	1	228163240	1_116	0	0.0646641837969128	17.5594248750355	1.89380035273175e-05	-2.3360000000002	1
ENSG00000162913.9	C1orf145	1	228222533	1_116	0	0.0146696837193272	4.67326379226268	1.14340780508493e-06	0.1310344827586	1
ENSG00000154370.15	TRIM11	1	228362728	1_116	0	0.0151243535770105	4.93608190914318	1.24514315390974e-06	0.0785498489426004	1
ENSG00000162931.11	TRIM17	1	228417087	1_116	0	0.0147143915401116	4.58352759074352	1.12486981678711e-06	-0.376146788990649	1
ENSG00000181218.5	HIST3H2A	1	228457362	1_116	0	0.0147882255225362	4.71931495660913	1.16400576897133e-06	0.685534591195247	1
ENSG00000196890.4	HIST3H2BB	1	228458562	1_116	0	0.0196884959341385	7.1750928377213	2.35613499945865e-06	-0.971830985914993	1
ENSG00000168159.11	RNF187	1	228482785	1_116	0	0.0148423417287658	4.63011506224596	1.14618393177378e-06	0.253623188405722	1
ENSG00000143632.14	ACTA1	1	229433845	1_117	0	0.0334667928572147	11.5451554890335	6.4442738505232e-06	2.98243068948608	2
ENSG00000135801.9	TAF5L	1	229626307	1_117	0	0.0184373247222693	7.60346589455404	2.33813515874031e-06	1.36290322580599	1
ENSG00000135763.9	URB2	1	229626307	1_117	0	0.0184373247222693	7.60346589455404	2.33813515874031e-06	-1.36290322580599	1
ENSG00000143641.9	GALNT2	1	230136877	1_117	0	0.0165265477451267	9.57307587857163	2.63872267750112e-06	-2.41838002210795	2
ENSG00000177614.10	PGBD5	1	230376112	1_117	0	0.0157331617010611	5.14298562931575	1.34955759181177e-06	-0.416000000000032	1
ENSG00000135744.7	AGT	1	230713422	1_118	0	0.0401121177534239	8.84959005467306	5.92050633524984e-06	-1.15882455969004	2
ENSG00000135773.12	CAPN9	1	230747327	1_118	0	0.107735840564265	18.0669203628474	3.24641801907867e-05	-2.0691733418679	2
ENSG00000143643.12	TTC13	1	230978250	1_118	0	0.0467215419772207	10.2571214913279	7.99287042918307e-06	-1.3545730459465	2
ENSG00000173409.13	ARV1	1	230978674	1_118	0	0.0270178102557165	5.21835600444078	2.35149444393082e-06	-0.535142784636855	2
ENSG00000182118.7	FAM89A	1	231038158	1_118	0	0.0255261861038282	4.69800006348346	2.00013382818145e-06	-0.248062015503809	1
ENSG00000119283.15	TRIM67	1	231187092	1_118	0	0.034504690229259	7.4635501148688	4.29520297419982e-06	-0.892361111111512	1
ENSG00000143633.12	C1orf131	1	231227177	1_118	0	0.0569782931230133	12.0950718630648	1.14941799949567e-05	-1.51710468613503	3
ENSG00000116906.11	GNPAT	1	231241335	1_118	0	0.0254849010658647	4.68317356981202	1.99059684608856e-06	0.264000000000015	1
ENSG00000116903.7	EXOC8	1	231321314	1_118	0	0.0718245505471512	14.250966739618	1.70717227502287e-05	1.60223048327161	1
ENSG00000135766.8	EGLN1	1	231433945	1_118	0	0.0299699507807087	6.16937151413612	3.08380607146064e-06	0.865079365079331	1
ENSG00000116918.13	TSNAX	1	231528861	1_118	0	0.0303596986177458	6.28795045466469	3.18395317856026e-06	-0.867132867133102	1
ENSG00000162946.21	DISC1	1	231627073	1_118	0	0.0343706949965651	7.42777782628168	4.25801634787226e-06	0.902386117137125	1
ENSG00000116991.10	SIPA1L2	1	232561778	1_119	0	0.0327048516844067	8.40018096549788	4.58206168752246e-06	-1.00674770019889	2
ENSG00000212916.4	MAP10	1	232801289	1_119	0	0.0240549637814921	5.58338924442873	2.24007582188411e-06	0.634730538921966	1
ENSG00000143674.10	MAP3K21	1	233303525	1_120	0	0.0302717451372478	5.84169282107818	2.94941768683838e-06	0.669291338582792	1
ENSG00000135750.14	KCNK1	1	233663763	1_120	0	0.0323365831669086	6.4475401441988	3.47734906841347e-06	0.711111111111462	1
ENSG00000183780.12	SLC35F3	1	234262946	1_120	0	0.037042449097995	7.69675068971154	4.75518280840598e-06	-0.941176470587961	1
ENSG00000168275.14	COA6	1	234319319	1_120	0	0.0264080744567133	4.58953781332863	2.02146298674523e-06	-0.0462962962962814	1
ENSG00000059588.9	TARBP1	1	234478644	1_121	0	0.0211675428967605	5.48628135285459	1.93690638091043e-06	0.366182514154758	3
ENSG00000116957.12	TBCE	1	235365444	1_121	0	0.0207795289297527	5.31715419952391	1.8427866556526e-06	0.500000000000017	1
ENSG00000162885.12	B3GALNT2	1	235504442	1_121	0	0.0239470926761527	6.61501623476492	2.64206692843488e-06	0.758007117438011	1
ENSG00000168243.10	GNG4	1	235651207	1_121	0	0.0508907615330053	13.5494608563109	1.15006151298315e-05	1.53205128205132	1
ENSG00000143669.13	LYST	1	235883940	1_122	0	0.0197375938418249	4.91189330970595	1.61697475092738e-06	-0.288659793814499	1
ENSG00000116962.14	NID1	1	236065381	1_122	0	0.0190365869762632	4.58149030217482	1.45464147002447e-06	0.161439842862732	2
ENSG00000077585.13	GPR137B	1	235920306	1_122	0	0.0213433026872036	5.62683207148659	2.00302183351074e-06	-0.555794236198241	2
ENSG00000086619.13	ERO1B	1	236264099	1_122	0	0.0260770306896458	7.46025425360265	3.24468000606696e-06	1.03597122302125	1
ENSG00000116977.18	LGALS8	1	236531294	1_122	0	0.0257867694908434	7.35766015199409	3.16443928701295e-06	-1.66906474820126	1
ENSG00000119285.10	HEATR1	1	236598478	1_122	0	0.0302531172349749	8.82224564840706	4.45153079501986e-06	1.84386248671441	2
ENSG00000077522.12	ACTN2	1	236786290	1_122	0	0.0441832321069384	12.3078976308915	9.06987837573789e-06	1.79136690647446	1
ENSG00000116984.12	MTR	1	236795503	1_122	0	0.0307318931908277	8.96647441839258	4.59590596801591e-06	-1.04717086999855	2
ENSG00000155816.19	FMN2	1	240014481	1_125	0	0.0553099033195316	13.839663029467	1.27669900784682e-05	1.74193548387168	1
ENSG00000182901.16	RGS7	1	241357612	1_126	0	0.0441425293532475	12.0388071671144	8.86340875548199e-06	-1.41666666666682	1
ENSG00000203668.2	CHML	1	241637863	1_127	0	0.0328005896624052	9.74424496967151	5.3307700655495e-06	1.15698079208709	2
ENSG00000054277.13	OPN3	1	241632982	1_127	0	0.0189566304008211	4.7225530410826	1.49313162012904e-06	0.255505323413144	2
ENSG00000174371.16	EXO1	1	241847755	1_127	0	0.2033640135541	26.9677499514382	9.14700513142395e-05	-2.97925311203353	1
ENSG00000180287.16	PLD5	1	242212477	1_128	0	0.035532942147845	9.43344504211696	5.59064090825787e-06	1.18298207207511	2
ENSG00000143702.15	CEP170	1	243254761	1_128	0	0.0818451561975202	17.1734613594829	2.34428778527771e-05	2.16000000000021	1
ENSG00000054282.15	SDCCAG8	1	243495297	1_128	0	0.0218467886023983	4.97323454443646	1.81211874781006e-06	-0.312500000000119	1
ENSG00000117020.16	AKT3	1	243851261	1_128	0	0.0212476865677653	4.71895528741912	1.67231320570376e-06	0.237822349570314	1
ENSG00000035687.9	ADSS	1	244452097	1_129	0	0.0308553033367132	6.27927859374472	3.23146664685897e-06	0.68106312292385	1
ENSG00000203666.12	EFCAB2	1	244970187	1_129	0	0.0272910907442755	5.15329844642519	2.34566665333028e-06	0.447027782138701	2
ENSG00000197472.14	ZNF695	1	247008088	1_130	0	0.0183558451703282	5.46689673721622	1.67369131328308e-06	0.589585602579554	2
ENSG00000162852.13	CNST	1	246552717	1_130	0	0.017512515357189	5.03743535108953	1.47135720511036e-06	-0.444223300352342	2
ENSG00000143653.9	SCCPDH	1	246723744	1_130	0	0.0195849169699783	6.05892744534499	1.97914490291716e-06	0.740835870011261	3
ENSG00000277462.1	ZNF670	1	247078334	1_130	0	0.0190303706310707	5.79652022497173	1.83981733995546e-06	-0.494157869510889	2
ENSG00000188295.14	ZNF669	1	247104366	1_130	0	0.0269551758606413	8.9817621900277	4.03797687293653e-06	-1.14817171476732	2
ENSG00000196418.12	ZNF124	1	247123343	1_130	0	0.017776518997305	5.17405020718262	1.53404276066167e-06	0.426534694068002	2
ENSG00000203663.3	OR2L2	1	247939716	1_131	0	0.0212245440749128	5.10557744955698	1.80735449748992e-06	0.378665893183334	2
ENSG00000196071.4	OR2L13	1	247939716	1_131	0	0.0200365815951521	4.5356895647598	1.51574818711059e-06	-0.0389742130157087	3
ENSG00000198128.3	OR2L3	1	247961983	1_131	0	0.0209041186263528	4.9541787858892	1.72728357049866e-06	0.321209386426393	4
ENSG00000196242.7	OR2C3	1	247533555	1_131	0	0.022028924356859	5.27600227960994	1.93846681995669e-06	-0.228915662650609	1
ENSG00000162714.12	ZNF496	1	247332083	1_131	0	0.134594649364857	21.2010350355734	4.75932064110121e-05	-2.0538461538457	1
ENSG00000162722.8	TRIM58	1	247857146	1_131	0	0.0333159267265939	9.68216287692592	5.38002616813069e-06	1.53976519698116	2
ENSG00000175137.10	SH3BP5L	1	248822510	1_131	0	0.0369854530040025	10.2006031774592	6.29240838321457e-06	1.35224332911353	2
ENSG00000185220.11	PGBD2	1	248897507	1_131	0	0.0200394619928053	4.5356549845453	1.51595452866677e-06	0.0290697674418538	1
ENSG00000143727.15	ACP1	2	264429	2_1	0	0.0271140702620153	6.53296634499847	2.95437244187784e-06	0.745232518131624	2
ENSG00000151353.14	TMEM18	2	677213	2_1	0	0.0218291898873021	4.54802170734939	1.65584718150177e-06	-0.0358714649154197	2
ENSG00000172554.11	SNTG2	2	860419	2_1	0	0.0632093084255201	14.3415896608698	1.51195350699029e-05	1.85889570552211	1
ENSG00000130508.10	PXDN	2	1740910	2_1	0	0.021793897417567	4.5332233201037	1.64779098369269e-06	-0.00645161290322481	1
ENSG00000171853.15	TRAPPC12	2	3379970	2_2	0	0.0183311259796751	4.98580420896577	1.52434920133672e-06	0.352071187127253	2
ENSG00000182551.13	ADI1	2	3519673	2_2	0	0.021439178134349	6.41705800641288	2.29458528108371e-06	0.681528662420522	1
ENSG00000171865.9	RNASEH1	2	3558529	2_2	0	0.0175407999270759	4.58338158079135	1.34089729803202e-06	-0.0668855451435173	2
ENSG00000171863.12	RPS7	2	3577209	2_2	0	0.0185043355759634	5.07169681599117	1.56526143440542e-06	0.384615384615298	1
ENSG00000151360.9	ALLC	2	3577209	2_2	0	0.0185043355759634	5.07169681599117	1.56526143440542e-06	-0.384615384615298	1
ENSG00000118004.17	COLEC11	2	3594371	2_2	0	0.0192056441120162	5.41149998404904	1.73343133922356e-06	-0.499346949913468	3
ENSG00000151692.14	RNF144A	2	6978330	2_5	0	0.0231592762296546	4.83744817205973	1.86853575834963e-06	0.285243481421661	2
ENSG00000115738.9	ID2	2	8678763	2_6	0	0.034713161487699	8.95702090799894	5.18582506176199e-06	1.05874936351522	2
ENSG00000143797.11	MBOAT2	2	9003515	2_6	0	0.0226775180664018	5.0528537342997	1.91113934730669e-06	-0.329454550333004	2
ENSG00000119185.12	ITGB1BP1	2	9417862	2_6	0	0.0821518080376291	16.9468677168608	2.32202382293084e-05	-1.97382810608124	2
ENSG00000134330.18	IAH1	2	9473160	2_6	0	0.0541007217064861	13.0524284450308	1.17775372166458e-05	-2.1185735837851	2
ENSG00000151694.12	ADAM17	2	9555777	2_6	0	0.0249473530947923	5.92604110746134	2.46575112100492e-06	1.00156590122539	2
ENSG00000115750.16	TAF1B	2	9842879	2_6	0	0.0214330157924031	4.53660285435455	1.62171357174712e-06	0.0502521640384049	2
ENSG00000134317.17	GRHL1	2	10049572	2_6	0	0.0588317181281018	13.8303917095754	1.35708208659369e-05	1.68831168831161	1
ENSG00000172059.10	KLF11	2	9999636	2_6	0	0.0222216942517933	4.86710156153986	1.80388016066455e-06	-0.218863451308907	2
ENSG00000171848.13	RRM2	2	10121909	2_6	0	0.0236587361963887	5.44047293148847	2.14678375952231e-06	-0.457831325301436	1
ENSG00000115756.12	HPCAL1	2	10311039	2_7	0	0.0165972501201681	5.4665133260052	1.51323596839302e-06	-0.437499999999886	1
ENSG00000115758.12	ODC1	2	10448012	2_7	0	0.0166106574179804	5.47388234758129	1.5164998986274e-06	0.458904109589058	1
ENSG00000115761.15	NOL10	2	10689290	2_7	0	0.0163722705204775	5.34196341558069	1.45871324700003e-06	-0.496453900709341	1
ENSG00000143882.10	ATP6V1C2	2	10722013	2_7	0	0.0163412905541152	5.32468036774717	1.45124254043981e-06	0.482550639377314	2
ENSG00000134318.13	ROCK2	2	11363225	2_7	0	0.048498170273906	15.3058770896421	1.2380656692045e-05	1.63406907766351	2
ENSG00000169016.16	E2F6	2	11466521	2_7	0	0.034876192610767	12.2657764876364	7.13483969016836e-06	-1.42857142857135	1
ENSG00000196208.13	GREB1	2	11688504	2_7	0	0.0201861330481479	7.25433093866461	2.44236518677018e-06	-0.76642335766416	1
ENSG00000169006.6	NTSR2	2	11654282	2_7	0	0.0216693822093494	7.90257218288032	2.85611116413107e-06	-1.02796643789644	3
ENSG00000134324.11	LPIN1	2	11784824	2_7	0	0.0197476915288801	7.05364945422886	2.32321986715421e-06	0.832061068702069	1
ENSG00000151779.12	NBAS	2	15560878	2_9	0	0.0397185852597065	10.0873577487414	6.68238202025696e-06	-1.42424242424255	1
ENSG00000079785.14	DDX1	2	15591459	2_9	0	0.042242442954987	10.6553012268294	7.50714602536057e-06	-1.33918128654954	1
ENSG00000163032.11	VSNL1	2	17298688	2_10	0	0.0417858323617777	14.1196117145748	9.84038107508073e-06	-1.74305555555562	1
ENSG00000178295.14	GEN1	2	17754094	2_10	0	0.0174258766567039	6.22686140106234	1.80977231571464e-06	0.726843166452119	2
ENSG00000163029.15	SMC6	2	17799991	2_10	0	0.0182442047112782	6.68617480759389	2.03452377412369e-06	-0.794968596646429	2
ENSG00000183891.5	TTC32	2	19901956	2_12	0	0.224103567659907	26.1727851701815	9.78270182336338e-05	-3.38416808368066	2
ENSG00000118965.14	WDR35	2	19989328	2_12	0	0.0260994982227306	5.88239317895525	2.56062695464325e-06	0.991935483870908	1
ENSG00000068697.6	LAPTM4A	2	20052246	2_12	0	0.0227640927170925	4.63050916567054	1.75808229188703e-06	0.307142857142848	1
ENSG00000115884.10	SDC1	2	20172653	2_12	0	0.0232615514968574	4.82829387218811	1.87323592824632e-06	-0.124324324324333	1
ENSG00000055917.15	PUM2	2	20352364	2_12	0	0.0817050181629195	16.4384162495299	2.24010724058487e-05	1.98016997167122	1
ENSG00000118960.12	HS1BP3	2	20637959	2_12	0	0.0242411033057079	5.20584965541844	2.10476740482316e-06	-0.460431654676395	1
ENSG00000143869.6	GDF7	2	20917090	2_13	0	0.0270040126634054	4.90164011759736	2.20764801119227e-06	-0.322033898305118	1
ENSG00000119771.14	KLHL29	2	23386174	2_14	0	0.0598308334925287	11.542783718804	1.15184944330109e-05	1.62878787878798	1
ENSG00000119778.14	ATAD2B	2	23927293	2_14	0	0.138302049178202	19.4467740300317	4.48576262698071e-05	2.94230769230856	1
ENSG00000205639.9	MFSD2B	2	24009668	2_14	0	0.0538919476882631	10.5725498813978	9.50306561602219e-06	1.53465346534638	1
ENSG00000163026.11	WDCP	2	24047480	2_14	0	0.145777472261596	19.9559586649404	4.85202596983155e-05	2.32262732254422	2
ENSG00000219626.8	FAM228B	2	24078062	2_14	0	0.0372701644954735	7.16677044356267	4.45497128496887e-06	0.955655299445368	2
ENSG00000115129.13	TP53I3	2	24086214	2_14	0	0.0534312706208929	10.4929815140059	9.35092374359751e-06	1.49999999999951	1
ENSG00000176732.6	PFN4	2	24124223	2_14	0	0.033528366635403	6.19373395455503	3.46357861251339e-06	0.845868653032169	2
ENSG00000186453.12	FAM228A	2	24207450	2_14	0	0.0618508180520911	11.8515037593894	1.22258485692357e-05	1.64739884393157	1
ENSG00000198399.14	ITSN2	2	24364849	2_14	0	0.0308231212270395	5.42100937143793	2.78687107474938e-06	-0.574162679425615	1
ENSG00000173557.14	C2orf70	2	26562410	2_15	0	0.0112801550623903	6.21818987970747	1.1698741773352e-06	-0.90363664095447	2
ENSG00000157884.10	CIB4	2	26581275	2_15	0	0.0110400109080572	6.02187700305588	1.10882111848017e-06	-0.880597014925104	1
ENSG00000084676.15	NCOA1	2	24492054	2_15	0	0.0355178944630635	22.5039762426918	1.33311181878215e-05	-4.02484472049688	1
ENSG00000115137.11	DNAJC27	2	24971258	2_15	0	0.0918080058916424	21.5890668885075	3.305784445678e-05	2.15967014509052	2
ENSG00000115138.10	POMC	2	25170853	2_15	0	0.0130518599067838	6.23455164893145	1.35718089136316e-06	-0.256603773585016	1
ENSG00000119772.16	DNMT3A	2	25343038	2_15	0	0.00953243018201233	4.67282310884796	7.42921761228664e-07	0.626984126984228	1
ENSG00000138101.18	DTNB	2	25673919	2_15	0	0.00958064244793599	4.7482815002676	7.58736883036392e-07	-0.707692307692416	1
ENSG00000143970.16	ASXL2	2	25878778	2_15	0	0.0188719398677528	10.3720668875821	3.26469007133044e-06	1.16788321167864	1
ENSG00000084733.10	RAB10	2	26033971	2_15	0	0.00999529702190416	4.91986238637829	8.20179226091119e-07	-0.284768211920654	1
ENSG00000138029.13	HADHB	2	26241540	2_15	0	0.0106014453933122	5.68673379940596	1.0055139156513e-06	-0.844262295082103	1
ENSG00000084754.10	HADHA	2	26244798	2_15	0	0.00984766284566074	4.81726427113683	7.91213609430144e-07	-0.204431236192572	2
ENSG00000138018.17	SELENOI	2	26486066	2_15	0	0.00961491744515086	4.6639957815381	7.47934926764526e-07	0.180722891566288	1
ENSG00000173567.14	ADGRF3	2	26347104	2_15	0	0.01312721846426	7.29626015847604	1.59747153914291e-06	0.758333333333992	1
ENSG00000157856.10	DRC1	2	26403667	2_15	0	0.00995676482305985	4.94089920310288	8.20510889132865e-07	-0.306451612903242	1
ENSG00000115155.16	OTOF	2	26538380	2_15	0	0.0307994005124678	15.6438753188799	8.03612558188855e-06	-1.98666666666659	1
ENSG00000213699.8	SLC35F6	2	26764613	2_16	0	0.0419398156358839	12.2582772440618	8.57464328818158e-06	1.83333333333271	1
ENSG00000084764.10	MAPRE3	2	26971145	2_16	0	0.0240779841787033	6.66337264989166	2.67592743534359e-06	0.89682539682562	1
ENSG00000119777.18	TMEM214	2	27031928	2_16	0	0.027133671634944	7.62470412496655	3.45057654719958e-06	0.95275590551154	1
ENSG00000138080.13	EMILIN1	2	27078536	2_16	0	0.0202219963660224	6.3728095472127	2.1493892540502e-06	-1.26421404682279	1
ENSG00000138030.12	KHK	2	27086538	2_16	0	0.0328865382654158	9.33995275309569	5.12298336494249e-06	1.1705426356591	1
ENSG00000138028.15	CGREF1	2	27101801	2_16	0	0.0722545208692825	16.3080748624806	1.96529535415202e-05	-1.65082644628202	1
ENSG00000143994.13	ABHD1	2	27134061	2_16	0	0.023993826464219	7.60115207534061	3.04185872915357e-06	-1.45454545454564	1
ENSG00000138085.16	ATRAID	2	27212506	2_16	0	0.0207902938254075	6.45458684304336	2.2381499572774e-06	-1.1544117647056	1
ENSG00000084774.13	CAD	2	27217854	2_16	0	0.0192000500955581	5.38336131883955	1.72391558957601e-06	1.05734812611079	2
ENSG00000115194.10	SLC30A3	2	27274947	2_16	0	0.0190247710229375	7.30222631326823	2.31704694310251e-06	-1.9016941046141	2
ENSG00000163794.6	UCN	2	27308797	2_16	0	0.0223847726416631	5.848259181092	2.18343066061116e-06	0.373493975903575	1
ENSG00000115207.13	GTF3C2	2	27356305	2_16	0	0.0235004235238063	6.24337490112433	2.44711967567297e-06	-0.459214501510428	1
ENSG00000163795.13	ZNF513	2	27380806	2_16	0	0.0231555919927414	9.2171564380949	3.55969634594451e-06	1.96116504854354	1
ENSG00000138002.14	IFT172	2	27488764	2_16	1	0.0362037765064628	16.1783547830181	9.76896010151693e-06	-3.63492063492101	1
ENSG00000198522.13	GPN1	2	27628253	2_16	0	0.0221722144401161	10.2790678856405	3.80121916381627e-06	2.55284552845486	1
ENSG00000176714.9	CCDC121	2	27629397	2_16	0	0.12294701960169	20.3424623411221	4.17139802892169e-05	1.97790055248531	1
ENSG00000158019.20	BRE	2	27889824	2_16	0	0.044356597487518	11.6007327366913	8.58230119188233e-06	1.2979351032448	1
ENSG00000171174.13	RBKS	2	27891044	2_16	0	0.0219919441028352	10.2341006530607	3.75381972922094e-06	2.39130434782563	1
ENSG00000213639.9	PPP1CB	2	28751273	2_18	0	0.0463822471695995	14.0729611536324	1.08867281991419e-05	2.34920634920671	1
ENSG00000171103.10	TRMT61B	2	28869984	2_18	0	0.0314223188210082	10.4356762466639	5.46913865162525e-06	-1.99734615347762	2
ENSG00000163811.11	WDR43	2	28903717	2_18	0	0.0253050080219387	7.83752979766986	3.30784986577413e-06	1.328467153285	1
ENSG00000189350.12	TOGARAM2	2	28979858	2_18	0	0.0200284543687103	5.78781827194552	1.93340317484278e-06	-0.708865059341823	3
ENSG00000172954.13	LCLAT1	2	30437400	2_19	0	0.0373529667813135	9.86098616031729	6.14335421180719e-06	1.34480951226971	2
ENSG00000214711.9	CAPN14	2	31170256	2_19	0	0.0249779168916104	6.16691032641169	2.56911742767525e-06	0.780645161290426	1
ENSG00000158125.9	XDH	2	31463443	2_20	0	0.0331468361538485	7.8443104743833	4.33667585159866e-06	0.366412213740436	1
ENSG00000277893.1	SRD5A2	2	31574793	2_20	0	0.0231178253350602	4.54081278275847	1.75081669848423e-06	0.336953669155203	4
ENSG00000162961.13	DPY30	2	32044289	2_20	0	0.163897465649059	22.8491272933742	6.24599972593154e-05	-2.83161512027627	1
ENSG00000021574.11	SPAST	2	32064971	2_20	0	0.101638493551633	18.263856049245	3.09607020913178e-05	-2.63043478260873	1
ENSG00000152683.14	SLC30A6	2	32164302	2_20	0	0.0349598981159839	8.33417715214318	4.85951572159191e-06	-1.2130707932699	2
ENSG00000119820.10	YIPF4	2	32276095	2_20	0	0.0232540910955855	4.59459339400926	1.78199531883628e-06	0.286919831223601	1
ENSG00000115760.13	BIRC6	2	32354691	2_20	0	0.0638842705545221	13.9085001179458	1.48195270701078e-05	1.9524316959538	2
ENSG00000018699.11	TTC27	2	32669403	2_20	0	0.0230972922161981	4.53267805010363	1.74612788240223e-06	-0.256684491978714	1
ENSG00000049323.15	LTBP1	2	32947291	2_20	0	0.0340684339768241	8.09665060712944	4.60063389833384e-06	1.07803707579897	2
ENSG00000152689.17	RASGRP3	2	33510490	2_21	0	0.0204532236494689	6.78703103016475	2.31527033667203e-06	0.816374453868843	2
ENSG00000150938.9	CRIM1	2	36587705	2_23	0	0.0140234852576553	4.57023812247685	1.06894385867419e-06	0.0852713178294489	1
ENSG00000205221.12	VIT	2	37128391	2_23	0	0.0242545340612842	9.57456422261607	3.87321904130284e-06	1.2957198443581	1
ENSG00000008869.11	HEATR5B	2	37084196	2_23	0	0.0141565814795224	4.65636395077693	1.09942451536075e-06	0.283875454117827	2
ENSG00000152133.14	GPATCH11	2	37072002	2_23	0	0.0153607950891473	5.40089957356782	1.38369350779122e-06	-0.768222700283359	2
ENSG00000055332.16	EIF2AK2	2	37156965	2_23	0	0.0151095659293747	5.25045930135303	1.32315094106263e-06	-0.536873156342146	1
ENSG00000218739.9	CEBPZOS	2	37196344	2_23	0	0.0304245449188464	11.6516988425427	5.91253122764333e-06	2.10535461662077	3
ENSG00000115816.14	CEBPZ	2	37186717	2_23	0	0.0207859381757356	8.16255148508887	2.82979953175302e-06	1.70634920634935	1
ENSG00000003509.15	NDUFAF7	2	37231568	2_23	0	0.176132400740413	28.1447491191745	8.26792906682594e-05	-3.40786068644306	2
ENSG00000115825.9	PRKD3	2	37309293	2_23	0	0.0411136378063549	14.4210886963169	9.88881060482832e-06	2.27911362452433	2
ENSG00000115828.15	QPCT	2	37345207	2_23	0	0.0225315755501838	8.9000973029668	3.34461722210557e-06	1.76799999999966	1
ENSG00000163171.7	CDC42EP3	2	37667637	2_23	0	0.036117337297304	13.2280836958942	7.96843005223041e-06	1.40909090909074	1
ENSG00000115841.19	RMDN2	2	37926319	2_24	0	0.0921114782489182	18.4154190312217	2.82914667101271e-05	2.20134228187862	1
ENSG00000138061.11	CYP1B1	2	38109003	2_24	0	0.0224945865807198	5.37124900375267	2.01517797357305e-06	-0.678571428571491	1
ENSG00000143891.16	GALM	2	38666042	2_24	0	0.102578734358906	19.4324151364543	3.32463690684045e-05	2.12953367875677	1
ENSG00000152147.10	GEMIN6	2	38751622	2_24	0	0.0226882198274073	5.44965959049577	2.06219581989937e-06	-0.388059701492466	1
ENSG00000188010.12	MORN2	2	38875912	2_25	0	0.0186408963116902	4.65705695160452	1.44789959058151e-06	-0.12107623318391	1
ENSG00000115904.12	SOS1	2	39124428	2_25	0	0.0490941034391315	13.54920312707	1.10943839724833e-05	1.57768508444929	2
ENSG00000152154.10	TMEM178A	2	39665237	2_25	0	0.0303355113449119	9.11475064674538	4.6116487090813e-06	1.12698412698406	1
ENSG00000162878.12	PKDCC	2	42047712	2_26	0	0.0579530791799513	20.3396665539531	1.96598613388771e-05	-2.07711467890481	2
ENSG00000143924.18	EML4	2	42153038	2_26	0	0.0106139761981326	4.77521118275836	8.45338790047098e-07	0.205603175193647	2
ENSG00000115944.14	COX7A2L	2	42380148	2_26	0	0.0132720333382831	6.81092200706936	1.50766022219708e-06	-0.840000000000194	1
ENSG00000057935.13	MTA3	2	42517643	2_26	0	0.0170497561960686	9.09542285213135	2.58643264554581e-06	-1.10344827586178	1
ENSG00000162881.6	OXER1	2	42764883	2_26	0	0.0106600439975538	4.81464167069937	8.56018347184002e-07	0.224806201550374	1
ENSG00000162882.14	HAAO	2	42794196	2_26	0	0.0105310328706806	4.70379182266616	8.26188540142701e-07	-0.242187499999986	1
ENSG00000143921.6	ABCG8	2	43839108	2_27	0	0.0118563952059734	4.71510469046538	9.3240396697127e-07	0.0745098039215308	1
ENSG00000138075.11	ABCG5	2	43839108	2_27	0	0.0118563952059734	4.71510469046538	9.3240396697127e-07	0.0745098039215308	1
ENSG00000115970.18	THADA	2	43594867	2_27	1	0.236093883705054	35.6457840204836	0.000140363120021141	-5.9217877094969	1
ENSG00000152527.13	PLEKHH2	2	43709223	2_27	0	0.0456242567452587	17.1330280804558	1.30373713155502e-05	-1.87646356441636	2
ENSG00000223658.7	C1GALT1C1L	2	43676123	2_27	0	0.0142494880562709	6.4948560174523	1.54357911916683e-06	-0.838790931989867	1
ENSG00000138036.18	DYNC2LI1	2	43774046	2_27	0	0.0179315025977745	9.83329918370861	2.94087145549919e-06	-1.84768211920499	1
ENSG00000138095.18	LRPPRC	2	43946283	2_27	0	0.0184442853601984	9.0174734958262	2.77400227471428e-06	-1.52590640963621	3
ENSG00000138079.13	SLC3A1	2	44275649	2_28	0	0.0184107901774346	4.96254380803754	1.5238312923613e-06	-0.446198216241984	2
ENSG00000138078.15	PREPL	2	44361802	2_28	0	0.0185543861041373	5.03350289193573	1.55767560273641e-06	-0.573409494895551	2
ENSG00000143919.14	CAMKMT	2	44362007	2_28	0	0.0182600409669748	4.88745578943188	1.48848579714302e-06	-0.318066157760824	1
ENSG00000138083.4	SIX3	2	44927769	2_28	0	0.0184349596869591	4.97452602008982	1.52951593045157e-06	-0.33638122407121	2
ENSG00000170577.7	SIX2	2	45265494	2_28	0	0.044493957078825	13.0589304782596	9.69100342237007e-06	-1.49253731343222	1
ENSG00000068784.12	SRBD1	2	45612605	2_28	0	0.0390366794267889	11.8522479188416	7.71673703645355e-06	-1.43352601156006	1
ENSG00000250565.6	ATP6V1E2	2	46541996	2_30	0	0.0337691301558266	9.64464844016267	5.43208280072457e-06	-1.3359999999999	1
ENSG00000119729.11	RHOQ	2	46541996	2_30	0	0.0530239862008046	13.8072183315973	1.22106468683575e-05	-1.73241216657404	2
ENSG00000151665.12	PIGF	2	46617108	2_30	0	0.019369310739301	4.55230110022633	1.47063619909511e-06	0.0560747663551462	1
ENSG00000171150.7	SOCS5	2	46698925	2_30	0	0.0211205884522536	5.34343191877501	1.88228941539908e-06	-0.518248175182469	1
ENSG00000068724.15	TTC7A	2	46893291	2_30	0	0.073652346680359	16.8649941918483	2.07172873722877e-05	1.90410950788866	2
ENSG00000180398.11	MCFD2	2	46941458	2_30	0	0.0284621415453945	8.07500734409053	3.83328055118843e-06	0.975033386542351	2
ENSG00000143933.16	CALM2	2	47038021	2_30	0	0.0193347809849742	4.53599872156557	1.46275733992016e-06	-0.0438878038492062	3
ENSG00000119888.10	EPCAM	2	47345021	2_30	0	0.0227906689929202	6.03949486090657	2.29571406607009e-06	-0.632100277446877	3
ENSG00000095002.13	MSH2	2	47391009	2_30	0	0.0206189363471865	5.12366839170751	1.76200597816283e-06	0.464110739809021	2
ENSG00000116062.14	MSH6	2	47940492	2_30	0	0.0223672073916515	5.86792526360874	2.18905384408573e-06	0.806451612903273	1
ENSG00000243244.5	STON1	2	48549078	2_31	0	0.137843115425856	25.0292047477524	5.75429651093587e-05	-2.86377628435127	2
ENSG00000242441.7	GTF2A1L	2	48595242	2_31	0	0.0370792231766228	13.1728148350109	8.14646732044126e-06	2.11999999999981	1
ENSG00000068781.21	STON1-GTF2A1L	2	48595242	2_31	0	0.0370792231766228	13.1728148350109	8.14646732044126e-06	2.11999999999981	1
ENSG00000162869.15	PPP1R21	2	48347025	2_31	0	0.0161032562718405	4.80788926379915	1.29130331640323e-06	0.606848814175177	2
ENSG00000143942.4	CHAC2	2	53767569	2_35	0	0.04013180734608	7.85588179117722	5.2582806774372e-06	-0.886075949367329	1
ENSG00000068912.13	ERLEC1	2	53787421	2_35	0	0.0609169990230094	11.7177515552335	1.19053698490923e-05	1.60997067448654	1
ENSG00000115239.21	ASB3	2	53787421	2_35	0	0.0609169990230094	11.7177515552335	1.19053698490923e-05	1.60997067448654	1
ENSG00000170634.12	ACYP2	2	53971158	2_35	0	0.0285144607305334	4.714446897895	2.24210535777661e-06	-0.442748091603022	1
ENSG00000115306.15	SPTBN1	2	54356578	2_35	0	0.029075153410549	4.89303829123055	2.37279782112545e-06	-0.277531043022513	2
ENSG00000143947.13	RPS27A	2	55233148	2_36	0	0.0249993687226263	5.4090609448012	2.25533480664881e-06	-0.545226130653549	1
ENSG00000162994.15	CLHC1	2	55235877	2_36	0	0.034801775066448	8.44445491497196	4.90154645011617e-06	1.30215827338053	1
ENSG00000085760.14	MTIF2	2	55263189	2_36	0	0.0674019272439572	14.5599315401675	1.63678544014438e-05	-1.94771829519972	2
ENSG00000163001.11	CFAP36	2	55515263	2_36	0	0.025984516616769	5.76307434951843	2.49763499172302e-06	-0.761904761904596	1
ENSG00000275052.4	PPP4R3B	2	55619798	2_36	0	0.0251208089182601	5.4534241246159	2.28487791892032e-06	0.561442993173646	2
ENSG00000138035.14	PNPT1	2	55683217	2_36	0	0.0248531283653071	5.35533525432561	2.2198714831464e-06	-0.538948395898181	2
ENSG00000115380.19	EFEMP1	2	55924122	2_36	0	0.0300886808919908	7.10771438237447	3.56691879051118e-06	-0.816513761467565	1
ENSG00000055813.5	CCDC85A	2	56183915	2_37	0	0.0253340067152406	5.05960218640839	2.13786539965169e-06	-0.294263038641743	3
ENSG00000028116.16	VRK2	2	57906783	2_38	0	0.0180135491842583	4.98815613135681	1.49864729407668e-06	-0.466231585279201	2
ENSG00000115392.11	FANCL	2	58237892	2_39	0	0.0317004662786832	7.87292134892077	4.16257113825221e-06	-1.10687022900725	1
ENSG00000162928.8	PEX13	2	61008720	2_40	0	0.0369289597832543	11.688892762594	7.19947046617753e-06	-1.51539953131959	2
ENSG00000162927.13	PUS10	2	60940626	2_40	0	0.020665492897448	5.88308952804589	2.0277356248125e-06	-1.04007539424777	3
ENSG00000162929.13	KIAA1841	2	61065721	2_40	0	0.0196259102008025	8.92941862348937	2.92289420834891e-06	-2.20202020202043	1
ENSG00000237651.6	C2orf74	2	61145163	2_40	0	0.0199957029521355	27.6526651155963	9.22218385653624e-06	5.64832654459727	2
ENSG00000082898.16	XPO1	2	61538854	2_40	0	0.0343571844932948	9.0539743138415	5.18820264353127e-06	0.304093567251547	1
ENSG00000170264.12	FAM161A	2	61854082	2_40	0	0.0262667691104755	7.86479636316771	3.44551578918614e-06	-1.23960616673672	2
ENSG00000115484.14	CCT4	2	61888641	2_40	0	0.0205415744773789	5.35947242207242	1.8361826295088e-06	0.598449771253975	2
ENSG00000186889.9	TMEM17	2	62506118	2_41	0	0.0266860347369738	4.57414548402863	2.03588914186433e-06	0.407692307692353	1
ENSG00000014641.17	MDH1	2	63589538	2_41	0	0.0266417835481183	4.54316325142855	2.01874630098779e-06	0.117647058823483	1
ENSG00000169764.15	UGP2	2	63841144	2_41	0	0.0291181005424812	5.37099600754947	2.60842273230967e-06	-0.385906040268418	1
ENSG00000143952.19	VPS54	2	64018703	2_41	0	0.0362517836677807	7.32650040613831	4.42981983363466e-06	0.882943143812994	1
ENSG00000119862.12	LGALSL	2	64453833	2_42	0	0.0535806660228159	13.642914972185	1.21920121203916e-05	1.679104477612	1
ENSG00000119844.15	AFTPH	2	64524123	2_42	0	0.020632581654341	4.86862457798252	1.67540560984632e-06	0.28846018229294	2
ENSG00000115902.10	SLC1A4	2	64988805	2_42	0	0.020843920134252	4.96178360006254	1.72495323453717e-06	-0.255429606787958	3
ENSG00000138069.16	RAB1A	2	65129770	2_42	0	0.0207195428193551	4.90707709025535	1.69575518937609e-06	-0.418732782369032	1
ENSG00000138071.13	ACTR2	2	65259794	2_42	0	0.0469187917084379	12.4140388846125	9.71449046295816e-06	1.47286821705464	1
ENSG00000143971.7	ETAA1	2	67397667	2_44	0	0.041164348849112	12.7827655351426	8.77619326759204e-06	1.39981896294403	2
ENSG00000197223.11	C1D	2	68110613	2_45	0	0.0280617368276028	5.61442627471595	2.62772574610233e-06	-0.623999999999888	1
ENSG00000243667.6	WDR92	2	68157965	2_45	0	0.0284148916847476	5.72910737689121	2.71514528019501e-06	-0.697674418604857	1
ENSG00000115946.7	PNO1	2	68158823	2_45	0	0.0265258643140051	5.09847500413436	2.25564081204888e-06	0.52713178294578	1
ENSG00000221823.10	PPP3R1	2	68246623	2_45	0	0.0376872909451077	8.3237645074913	5.23208524029531e-06	-1.1688035066996	2
ENSG00000115956.9	PLEK	2	68273446	2_45	0	0.052571048648306	11.3970835599704	9.99310563036864e-06	1.50966516225952	2
ENSG00000204923.3	FBXO48	2	68467123	2_45	0	0.0250300955914301	4.56677682414411	1.90648065201819e-06	0.0569852941176612	1
ENSG00000169621.9	APLF	2	68467927	2_45	0	0.0256949652295875	4.80689492485056	2.06002631813326e-06	-0.310541310541472	1
ENSG00000163219.11	ARHGAP25	2	68679529	2_45	0	0.0270464315108427	5.27658548804733	2.38025264795735e-06	0.396739130434845	1
ENSG00000169605.5	GKN1	2	68974850	2_46	0	0.0231085698090755	4.53733315435028	1.7487746208839e-06	-0.133858267716524	1
ENSG00000169604.19	ANTXR1	2	69012709	2_46	0	0.0683764102150912	14.5420001094073	1.65840479815323e-05	-1.65397923875405	1
ENSG00000198380.12	GFPT1	2	69386826	2_46	0	0.0235887676228422	4.72555427747129	1.85916576447118e-06	-0.171692775416404	2
ENSG00000196975.15	ANXA4	2	69645665	2_46	0	0.0465065962113447	10.9647918957073	8.50501441424828e-06	1.43971631205653	1
ENSG00000087338.4	GMCL1	2	69829233	2_46	0	0.0515061153393965	11.9092838879725	1.02306811472143e-05	-1.89734997635314	2
ENSG00000124380.10	SNRNP27	2	69893476	2_46	0	0.0263463349698068	5.73800274457367	2.5213960399321e-06	-0.772413793103479	1
ENSG00000059728.10	MXD1	2	69895600	2_46	0	0.0600068509119175	13.3263520184616	1.33374321392257e-05	1.7664213413488	2
ENSG00000244617.2	ASPRV1	2	69944578	2_46	0	0.0288006009199141	6.55451858102034	3.1484909831067e-06	0.784615278685998	2
ENSG00000116005.11	PCYOX1	2	70257153	2_46	0	0.0253524791120859	5.38573763788783	2.2773287684128e-06	0.566322802585236	3
ENSG00000035141.7	FAM136A	2	70301695	2_46	0	0.0280859307765708	6.32408196998899	2.96241854052855e-06	0.894736842105005	1
ENSG00000163235.15	TGFA	2	70471443	2_46	0	0.0355561899236579	8.4898856842429	5.03474136162725e-06	1.23199999999969	1
ENSG00000116035.2	VAX2	2	70900154	2_47	0	0.0220224698622264	7.26746535500541	2.66937199585338e-06	-0.859770004206625	2
ENSG00000144043.11	TEX261	2	70994838	2_47	0	0.0605893348077896	16.5866823746451	1.67616133520329e-05	1.87499999999933	1
ENSG00000124357.12	NAGK	2	71065572	2_47	0	0.0169394288879677	4.8698383077657	1.37585735961269e-06	0.335820895522533	1
ENSG00000124370.10	MCEE	2	71130580	2_47	0	0.018260509086813	5.55546846721921	1.69197395512049e-06	-0.477611940298334	1
ENSG00000124383.8	MPHOSPH10	2	71130580	2_47	0	0.018260509086813	5.55546846721921	1.69197395512049e-06	0.477611940298334	1
ENSG00000124374.8	PAIP2B	2	71224300	2_47	0	0.0269396214157216	9.11262549467996	4.09444570158498e-06	-1.04154432296418	2
ENSG00000075292.18	ZNF638	2	71276848	2_47	0	0.0222325568041848	7.35431277548225	2.72704065474675e-06	0.960227272727128	1
ENSG00000135636.13	DYSF	2	71453820	2_47	0	0.0203967870540547	6.56629187835729	2.23378850138637e-06	-0.676348547717796	1
ENSG00000135625.7	EGR4	2	73294038	2_48	0	0.0582491520748981	13.9473522055137	1.35500682099026e-05	-1.61923076923005	1
ENSG00000115297.10	TLX2	2	74513834	2_48	0	0.021759510722795	4.88424755634731	1.77258430333613e-06	-0.382513661202164	1
ENSG00000214513.3	NOTO	2	73200275	2_48	0	0.0255092033962548	6.33938045908737	2.69714204408331e-06	0.710195958816787	2
ENSG00000144040.12	SFXN5	2	73076866	2_48	0	0.03035723797767	7.93468294395324	4.01746348894954e-06	0.972656249999589	1
ENSG00000135631.16	RAB11FIP5	2	73157004	2_48	0	0.0270416226222714	6.87390711619488	3.10024854773734e-06	-0.745019920318989	1
ENSG00000135632.11	SMYD5	2	73214385	2_48	0	0.0252907749234635	6.26061379085461	2.6408221603355e-06	-0.695000000000019	1
ENSG00000135617.3	PRADC1	2	73233389	2_48	0	0.022257897253333	5.09137834785227	1.89007749127442e-06	-0.351239669421545	1
ENSG00000135624.15	CCT7	2	73231565	2_48	0	0.022231165675468	5.08038551791154	1.88373154333839e-06	0.429687500000002	1
ENSG00000144034.14	TPRKB	2	73737087	2_48	0	0.0217607778564932	4.88477931276487	1.77288052275914e-06	-0.375526823189423	2
ENSG00000144048.10	DUSP11	2	73780218	2_48	0	0.0236772526298559	5.65701818027532	2.2339784943554e-06	-0.569230769230932	1
ENSG00000124356.15	STAMBP	2	73829414	2_48	0	0.0251551394654036	6.21136399545987	2.60599642370665e-06	-0.695749440715639	1
ENSG00000188687.17	SLC4A5	2	74343527	2_48	0	0.0682055522582501	15.4158611219937	1.75366899838562e-05	-1.80039286137582	2
ENSG00000204843.12	DCTN1	2	74372241	2_48	0	0.0667586199272176	15.2159296755083	1.69420495696337e-05	1.74997745580303	2
ENSG00000284308.1	C2orf81	2	74421241	2_48	0	0.0248789144596708	6.11024821488041	2.53542276407035e-06	-0.715789473684594	1
ENSG00000005448.16	WDR54	2	74421241	2_48	0	0.0248789144596708	6.11024821488041	2.53542276407035e-06	0.715789473684594	1
ENSG00000114993.16	RTKN	2	74442199	2_48	0	0.0220134474424861	4.99036612277457	1.83223247264642e-06	0.326654852425786	2
ENSG00000115274.14	INO80B	2	74454375	2_48	0	0.0219025054421695	4.94415390465053	1.80611701391884e-06	0.405714285714204	1
ENSG00000239779.6	WBP1	2	74458316	2_48	0	0.0810264696592373	17.0267525328741	2.30101180429352e-05	-2.05705165789394	2
ENSG00000115275.11	MOGS	2	74463251	2_48	0	0.0239610277510948	5.7660714812293	2.3043347528484e-06	-0.640176219145229	2
ENSG00000135637.13	CCDC142	2	74483364	2_48	0	0.0243507139423607	5.91375822774159	2.40179186630448e-06	0.672316384180884	1
ENSG00000115282.19	TTC31	2	74483364	2_48	0	0.0243507139423607	5.91375822774159	2.40179186630448e-06	-0.672316384180884	1
ENSG00000179528.15	LBX2	2	74502935	2_48	0	0.0209482012569506	4.53678950915719	1.58509564685103e-06	-0.119446899105452	2
ENSG00000115289.13	PCGF1	2	74506707	2_48	0	0.137103602298342	22.0176788658293	5.03478007030584e-05	-2.41422704707898	2
ENSG00000144045.13	DQX1	2	74518953	2_48	0	0.0212151807065172	4.65257897370975	1.64626822020106e-06	0.0782122905028064	1
ENSG00000115325.13	DOK1	2	74548714	2_48	0	0.0210706052593653	4.59005732653503	1.61307747294356e-06	0.158602150537632	1
ENSG00000115350.11	POLE4	2	74958729	2_48	0	0.0383199352026028	10.0759960983499	6.43980715496851e-06	1.22480620155002	1
ENSG00000005436.13	GCFC2	2	75710675	2_49	0	0.0409851803602912	8.40760259594657	5.74723733329757e-06	0.849384592708803	2
ENSG00000176204.13	LRRTM4	2	77593146	2_50	0	0.102044748659332	15.4068934674776	2.62220019599022e-05	1.78087649402405	1
ENSG00000143954.12	REG3G	2	79025824	2_51	0	0.035462109400331	8.24720137960271	4.87788177477246e-06	1.07442419772949	2
ENSG00000163541.11	SUCLG1	2	84459875	2_53	0	0.0182226622671773	6.29467039292076	1.913131955458e-06	-0.743902439024419	1
ENSG00000115423.18	DNAH6	2	84516948	2_53	0	0.0151316828138961	4.59829765463847	1.16049805016715e-06	-0.159695817490531	1
ENSG00000187627.14	RGPD1	2	86856758	2_54	0	0.121037663302187	22.9866544744714	4.64041053542502e-05	-2.50473186119891	1
ENSG00000153563.15	CD8A	2	86807953	2_54	0	0.0176725714846235	5.14705081507013	1.51711432300343e-06	-0.575908355935921	2
ENSG00000172116.21	CD8B	2	86856758	2_54	0	0.121037663302187	22.9866544744714	4.64041053542502e-05	-2.50473186119891	1
ENSG00000125551.18	PLGLB2	2	86869271	2_54	0	0.0175385831980132	5.07756943967542	1.4852873569631e-06	0.389705882352845	1
ENSG00000176407.17	KCMF1	2	84970689	2_54	0	0.0383732371362682	12.2525811885965	7.84180668614828e-06	1.61825726141126	1
ENSG00000152284.4	TCF7L1	2	85304456	2_54	0	0.0353974029773763	11.5096851023581	6.79508584003326e-06	1.34883720930217	1
ENSG00000152291.13	TGOLN2	2	85322751	2_54	0	0.0170917404500225	4.84196987594905	1.38028407669745e-06	-0.279354649650124	2
ENSG00000042493.15	CAPG	2	85394936	2_54	0	0.0304805673298226	10.1356508134623	5.1526992186285e-06	1.25013974590073	4
ENSG00000168906.12	MAT2A	2	85431739	2_54	0	0.0229171059708975	7.52216110859923	2.875163254598e-06	-0.891472868217032	1
ENSG00000152292.16	SH2D6	2	85428279	2_54	0	0.0179378269567475	5.28307656068338	1.58058130234647e-06	-0.427905456151774	2
ENSG00000115486.11	GGCX	2	85561052	2_54	0	0.0637612761649614	16.9517934385054	1.8027386008705e-05	1.98623225916376	2
ENSG00000118640.10	VAMP8	2	85561147	2_54	0	0.0716013625888791	18.033159467419	2.15354135405331e-05	2.14400000000004	1
ENSG00000168899.4	VAMP5	2	85590432	2_54	0	0.0386525228190926	12.3193681648664	7.94193603931653e-06	-1.40125391849537	1
ENSG00000168878.16	SFTPB	2	85660396	2_54	0	0.0165427612988204	4.54399978745924	1.25373690854827e-06	-0.079245283018873	1
ENSG00000115523.16	GNLY	2	85701860	2_54	0	0.0477649960500967	14.2725377886049	1.1370277216965e-05	1.53639846743319	1
ENSG00000115525.17	ST3GAL5	2	85902964	2_54	0	0.0308647273114218	10.2506237811796	5.27682685554787e-06	-1.48818897637808	1
ENSG00000068654.15	POLR1A	2	86105686	2_54	0	0.0232856758128875	7.66817129577768	2.97811016013424e-06	-0.99178582350052	2
ENSG00000132300.18	PTCD3	2	86105686	2_54	0	0.0229257478776892	7.52562428764505	2.87757167704796e-06	0.988165680473368	1
ENSG00000132305.20	IMMT	2	85998305	2_54	0	0.0253968003038761	8.46270574928368	3.58466314100141e-06	1.11728560384868	2
ENSG00000132313.14	MRPL35	2	86199115	2_54	0	0.0183052269480186	5.468229827929	1.66948292950223e-06	0.878955815758307	2
ENSG00000068615.17	REEP1	2	86291126	2_54	0	0.0214705856509032	6.92578134781496	2.48012044678168e-06	-1.14538569166801	2
ENSG00000115561.15	CHMP3	2	86563844	2_54	0	0.0168796021633579	4.72797061625491	1.33105830916205e-06	0.191358024691462	1
ENSG00000115593.14	SMYD1	2	88067657	2_55	0	0.0567064828354416	14.0648796934625	1.33023643431106e-05	1.62000403909954	2
ENSG00000163586.9	FABP1	2	88129052	2_55	0	0.0257320441864657	6.78576536523959	2.912280704794e-06	-0.740034420535559	2
ENSG00000144115.16	THNSL2	2	88136482	2_55	0	0.0201179897327783	4.53385555429719	1.52129125025019e-06	-0.00301074400188326	2
ENSG00000153574.8	RPIA	2	88691440	2_55	0	0.0260555115772917	6.90020948995275	2.99862381792288e-06	-0.873198847262856	1
ENSG00000168658.18	VWA3B	2	98111475	2_57	0	0.0247099817456363	6.05932403728641	2.49721944647401e-06	-0.796610169491448	1
ENSG00000144029.11	MRPS5	2	95149561	2_57	0	0.0233269194671563	5.53205345193543	2.15230524144473e-06	0.567901234568231	1
ENSG00000144026.11	ZNF514	2	95125518	2_57	0	0.0713865994429863	15.852748155934	1.88747566202145e-05	-2.01639524861424	3
ENSG00000155066.15	PROM2	2	95264882	2_57	0	0.0458587460911166	11.7438401292081	8.9824004306423e-06	-1.61864916557269	2
ENSG00000115041.12	KCNIP3	2	95296800	2_57	0	0.0318010955442277	8.37273716476275	4.44088621083987e-06	1.30985915492933	1
ENSG00000174501.14	ANKRD36C	2	95991827	2_57	0	0.0210408412643187	4.58859817268126	1.6102868018268e-06	0.240310077519343	1
ENSG00000186281.12	GPAT2	2	96082306	2_57	0	0.0401683939623675	10.5214488968012	7.04888010310102e-06	1.40740740740692	1
ENSG00000274286.1	ADRA2B	2	96072837	2_57	0	0.0230153885215957	5.40900412642646	2.07632689234984e-06	0.439874910581695	2
ENSG00000188886.3	ASTL	2	96138849	2_57	0	0.0209367347440492	4.54324758560017	1.5864831391873e-06	0.174698795180787	1
ENSG00000158050.4	DUSP2	2	96145593	2_57	0	0.0215543700523904	4.80907701783663	1.72884943631097e-06	0.00544262966000141	2
ENSG00000084090.13	STARD7	2	96181298	2_57	0	0.0209354201795837	4.54267245927195	1.58618270882601e-06	0.111009360960308	2
ENSG00000198885.9	ITPRIPL1	2	96325607	2_57	0	0.0244461160663974	5.96101476481884	2.43046948336758e-06	0.528340080971766	1
ENSG00000196843.15	ARID5A	2	96535945	2_57	0	0.0269035877600721	6.83847727610547	3.06852533553984e-06	1.11718749999997	1
ENSG00000114988.11	LMAN2L	2	96734587	2_57	0	0.0209128356928049	4.5328050252755	1.58102985007767e-06	0.194772631269218	2
ENSG00000158158.11	CNNM4	2	96757889	2_57	0	0.0223016676869471	5.12080804441883	1.90474105267565e-06	-0.363858111759445	2
ENSG00000196912.12	ANKRD36B	2	97591883	2_57	0	0.032607596964785	8.60278935292119	4.67862448076117e-06	-1.59398496240648	1
ENSG00000115073.7	ACTR1B	2	97658891	2_57	0	0.0209679982053823	4.5568881653946	1.59362247734413e-06	0.089339266905312	3
ENSG00000228486.10	LINC01125	2	97663552	2_57	0	0.0267841416330805	6.79769386064702	3.03668287509201e-06	-0.954400942102776	2
ENSG00000115085.13	ZAP70	2	97713755	2_57	0	0.135395404739335	21.9086618719954	4.94743256242983e-05	-2.54999999999976	1
ENSG00000075568.16	TMEM131	2	97995803	2_57	0	0.0218772141931902	4.94505157550072	1.80435899917611e-06	0.634885047461891	2
ENSG00000185674.9	LYG2	2	99254906	2_58	0	0.0213232449649949	6.81077852730349	2.42220089297362e-06	0.929220212809554	2
ENSG00000040933.15	INPP4A	2	98444410	2_58	0	0.0855775632009492	19.6515339692295	2.80489415789205e-05	2.43884892086273	1
ENSG00000183513.8	COA5	2	98608535	2_58	0	0.0486520925985569	14.3906122527879	1.16772586999444e-05	2.07142857142796	1
ENSG00000115446.11	UNC50	2	98608535	2_58	0	0.0486520925985569	14.3906122527879	1.16772586999444e-05	-2.07142857142796	1
ENSG00000144182.16	LIPT1	2	99155218	2_58	0	0.0184595902215807	5.49288845699887	1.69115316058258e-06	0.512611709776231	2
ENSG00000158411.11	MITD1	2	99180175	2_58	0	0.0177491548157199	5.13449621277768	1.51997211637204e-06	-0.395348837209129	1
ENSG00000185414.19	MRPL30	2	99180175	2_58	0	0.0177491548157199	5.13449621277768	1.51997211637204e-06	0.395348837209129	1
ENSG00000144214.9	LYG1	2	99304742	2_58	0	0.0189150103708419	5.71550598793989	1.80310647691666e-06	-0.646088119295604	2
ENSG00000115514.11	TXNDC9	2	99340840	2_58	0	0.0197073563282941	6.09042082462746	2.00186956285665e-06	0.73387096774186	1
ENSG00000135945.9	REV1	2	99490335	2_58	0	0.0171081676760066	4.79870289780953	1.36926486987448e-06	-0.39200000000009	1
ENSG00000144218.18	AFF3	2	100048812	2_58	0	0.0175390905733668	5.02580348925869	1.4701873442976e-06	-0.698292027722842	2
ENSG00000170500.12	LONRF2	2	100322655	2_58	0	0.0166753073875507	4.56479681232413	1.26956635600875e-06	-0.162601626016235	1
ENSG00000115526.10	CHST10	2	100417235	2_58	0	0.0173922871902527	4.94906363200781	1.43562112865412e-06	-0.44354838709662	1
ENSG00000115539.13	PDCL3	2	100562583	2_58	0	0.0205712820486373	6.48254643527649	2.22416550383543e-06	-0.66178228824132	2
ENSG00000204634.12	TBC1D8	2	101119527	2_58	0	0.0168311566642987	4.64969966386932	1.30526583192157e-06	0.306451612903095	1
ENSG00000175874.9	CREG2	2	101387171	2_59	0	0.0153326103566737	4.93158982803809	1.26113957123011e-06	0.266718115374897	2
ENSG00000158435.7	CNOT11	2	101252764	2_59	0	0.0166712960972719	5.48268120956328	1.52448257670628e-06	0.120000000000004	1
ENSG00000196460.12	RFX8	2	101474613	2_59	0	0.0661369715307724	20.4267857747311	2.25322439289587e-05	-2.76153846153868	1
ENSG00000115590.13	IL1R2	2	101991888	2_59	0	0.036124253938884	18.5521041274838	1.11776926897917e-05	-3.07816950177034	2
ENSG00000115594.11	IL1R1	2	102064141	2_59	0	0.0210364330758395	7.38374803715325	2.59065199113424e-06	0.537142857142752	1
ENSG00000115616.2	SLC9A2	2	102619621	2_60	0	0.0140510263660418	6.50718451280573	1.52496991440753e-06	1.75185185185205	1
ENSG00000115598.9	IL1RL2	2	102186984	2_60	0	0.0129274228392321	4.69564351457474	1.01243506538362e-06	-0.192857142857106	1
ENSG00000115602.16	IL1RL1	2	102310521	2_60	1	0.309730313189879	34.6806343217677	0.000179155790484927	6.70731707317206	1
ENSG00000115604.10	IL18R1	2	102310626	2_60	1	0.272681762413562	34.2709705435983	0.000155862845830373	6.68292682926875	1
ENSG00000115607.9	IL18RAP	2	102418289	2_60	0	0.0129647333824845	6.07812816761577	1.31429709888266e-06	1.32126696832543	1
ENSG00000135973.2	GPR45	2	105241362	2_62	0	0.0330123618571536	7.92609939984159	4.36411530769282e-06	0.977099236641387	1
ENSG00000198914.3	POU3F3	2	104733692	2_62	0	0.0250177350469444	5.38264224637253	2.24596823677365e-06	0.477611940298745	1
ENSG00000135966.12	TGFBRAP1	2	105330291	2_62	0	0.0322280872903652	7.70521581703505	4.14170768955265e-06	1.08865248226916	1
ENSG00000115641.18	FHL2	2	105429806	2_62	0	0.0238661575506024	4.95119475613659	1.97084567462802e-06	0.429798396648736	2
ENSG00000071051.13	NCK2	2	105744677	2_63	0	0.027194551094878	4.63069471003515	2.10033297024254e-06	0.255813953488391	1
ENSG00000119147.9	C2orf40	2	106073280	2_63	0	0.0479600639564054	9.85154170357109	7.88032373488441e-06	-1.18999999999974	1
ENSG00000115652.14	UXS1	2	106194311	2_63	0	0.0401024776147494	8.19995080654419	5.48456966928774e-06	-1.08370044052832	1
ENSG00000144057.15	ST6GAL2	2	106864526	2_64	0	0.126482290217887	20.7725899141195	4.38208173540173e-05	2.26138390336763	2
ENSG00000198203.9	SULT1C2	2	108287884	2_65	0	0.0453793439318376	9.9081767552356	7.49915040301007e-06	1.25964786545585	2
ENSG00000198075.9	SULT1C4	2	108385167	2_65	0	0.0286899226865198	5.68926913633697	2.72236255423572e-06	-0.655172413793069	1
ENSG00000135968.20	GCC2	2	108449888	2_65	0	0.025977811755968	4.77900230925444	2.07061764883413e-06	0.313483848320384	2
ENSG00000169756.16	LIMS1	2	108511922	2_65	0	0.0339941991703904	7.246862026773	4.10879915770403e-06	1.00000000000028	1
ENSG00000153201.15	RANBP2	2	108719562	2_65	0	0.0349186550537943	7.49355049993535	4.36420609829428e-06	0.850415512464962	1
ENSG00000163006.11	CCDC138	2	108786314	2_65	0	0.0535835235236798	11.4456715220611	1.02289875952211e-05	-1.3448275862067	1
ENSG00000186522.14	SEPT10	2	109613671	2_65	0	0.0531396614585753	11.3683997753057	1.00757695579413e-05	1.81534272176395	3
ENSG00000198142.4	SOWAHC	2	109613671	2_65	0	0.0259719647536288	4.77694452223696	2.06926021584767e-06	0.410282692015377	2
ENSG00000115008.5	IL1A	2	112784242	2_66	0	0.0433733639749674	16.3923894486993	1.18583830741673e-05	1.87368503375751	2
ENSG00000144061.12	NPHP1	2	110205149	2_66	0	0.0129887755435244	5.66435623444515	1.22709694827578e-06	0.694968553459166	1
ENSG00000169679.14	BUB1	2	110678318	2_66	0	0.0173399537256731	8.3073914262931	2.40255154382267e-06	-1.16442048517452	1
ENSG00000153094.22	BCL2L11	2	111119597	2_66	0	0.0230269040594623	10.0617192816748	3.86427347219453e-06	1.06057701787568	2
ENSG00000153107.11	ANAPC1	2	111884850	2_66	0	0.0124928004027991	5.10807369828992	1.06433185708964e-06	-0.202797202797174	1
ENSG00000153208.16	MERTK	2	111898041	2_66	0	0.0143023755454749	6.38885176625146	1.52402150316559e-06	0.7114114451051	2
ENSG00000153214.9	TMEM87B	2	112055265	2_66	0	0.0325581515230685	14.3452946945447	7.78985403385855e-06	1.94160583941614	1
ENSG00000144152.12	FBLN7	2	112127596	2_66	0	0.0119278683272234	4.77462136266302	9.49864985342703e-07	-0.214611872146225	1
ENSG00000144161.12	ZC3H8	2	112251444	2_66	0	0.0127023460112353	5.43070364251055	1.15053582987216e-06	0.548148148148121	1
ENSG00000169629.11	RGPD8	2	112434559	2_66	0	0.0121557565100314	5.0087087691293	1.01547182526135e-06	-0.358381502890069	1
ENSG00000114999.7	TTL	2	112481811	2_66	0	0.0155164203593067	7.34144661950842	1.89991113287362e-06	-0.943018160069384	2
ENSG00000125630.15	POLR1B	2	112544150	2_66	0	0.0121027194065854	4.90762797137994	9.9063736160117e-07	0.309090909090772	1
ENSG00000125611.15	CHCHD5	2	112580572	2_66	0	0.0200091089043032	9.57364188440127	3.19495710385415e-06	-1.198565466635	3
ENSG00000144136.10	SLC20A1	2	112622404	2_66	0	0.0768719743903767	21.4918602857465	2.75551100536628e-05	2.31364303455991	2
ENSG00000169607.12	CKAP2L	2	112765001	2_66	0	0.0157490156972431	7.44339115398119	1.9551692733921e-06	0.971677559912709	1
ENSG00000144134.18	RABL2A	2	113629608	2_67	0	0.0200338046930799	6.46282460529696	2.15946371413097e-06	0.573248407643337	1
ENSG00000115084.13	SLC35F5	2	113754647	2_67	0	0.0165372947137761	4.71123556237442	1.29944945479274e-06	-0.170584200806656	3
ENSG00000088205.12	DDX18	2	117814219	2_69	0	0.0299028275380541	10.1888626644934	5.08157184424278e-06	1.2944683671103	2
ENSG00000125633.10	CCDC93	2	118013990	2_69	0	0.0272636625037189	9.34144919924497	4.2477461891664e-06	-1.139534883721	1
ENSG00000125629.14	INSIG2	2	118088243	2_69	0	0.023484934227032	7.97496065501862	3.12376247054189e-06	0.915690121085284	2
ENSG00000115107.19	STEAP3	2	119180360	2_69	0	0.0272982616204303	9.35307681329845	4.25843083885788e-06	-1.13295946338821	4
ENSG00000186132.14	C2orf76	2	119366701	2_69	0	0.0192564901518887	6.1598050492445	1.97835490882351e-06	-0.657407407406999	1
ENSG00000155368.16	DBI	2	119366113	2_69	0	0.0232480606989055	7.88219004307914	3.05628421304956e-06	0.944591029023844	1
ENSG00000171227.6	TMEM37	2	119430196	2_69	0	0.0185742322698265	5.83028238451399	1.80617808110214e-06	-0.564075484595484	2
ENSG00000080293.9	SCTR	2	119525231	2_69	0	0.0184370251512272	5.76256441392115	1.77201235944145e-06	-0.633416458853043	1
ENSG00000163075.12	CFAP221	2	119527792	2_69	0	0.0161319144036641	4.54331661953359	1.22241597836884e-06	-0.0734463276835931	1
ENSG00000144120.12	TMEM177	2	119679197	2_69	0	0.077098623808274	18.9536918622962	2.43725262883253e-05	-2.14857142857191	1
ENSG00000088179.8	PTPN4	2	119761887	2_69	0	0.0163950114304036	4.69093655820047	1.2827185898393e-06	0.122302158273369	1
ENSG00000115109.13	EPB41L5	2	120012211	2_69	0	0.0164441197152196	4.71822985771803	1.29404634361691e-06	0.163111567115993	2
ENSG00000226479.3	TMEM185B	2	120229296	2_69	0	0.0166925075364703	4.85504941187943	1.35168452220313e-06	-0.240310077519395	1
ENSG00000074047.21	GLI2	2	120735869	2_70	0	0.0253661576321191	4.56611390625233	1.93179720653481e-06	0.155642023346297	1
ENSG00000115112.7	TFCP2L1	2	121285630	2_70	0	0.0706473747428265	14.0222291308307	1.65224023239251e-05	-1.98688524590221	1
ENSG00000074054.17	CLASP1	2	121649389	2_70	0	0.0279670038578598	5.46060370447706	2.5471041724795e-06	0.494879295716767	2
ENSG00000155438.11	NIFK	2	121736192	2_70	0	0.0699833216065261	13.9341292345945	1.62642668501013e-05	1.75146771037191	1
ENSG00000136732.14	GYPC	2	126655525	2_74	0	0.0201598493803701	8.43671391342445	2.83674769851576e-06	-1.00709219858166	1
ENSG00000136717.14	BIN1	2	127130174	2_74	0	0.0900502337209765	22.2472226762861	3.34134063018859e-05	-2.58217301058676	2
ENSG00000163161.12	ERCC3	2	127292055	2_75	0	0.0373002420354643	10.0517590122425	6.2533656460264e-06	2.10780091523594	2
ENSG00000169967.16	MAP3K2	2	127388195	2_75	0	0.0244544254717989	6.17734734666159	2.51953033511267e-06	0.353156603423332	2
ENSG00000163166.14	IWS1	2	127526497	2_75	0	0.0212989401601553	4.9132786251723	1.74537797801282e-06	-0.204225352112647	1
ENSG00000169994.18	MYO7B	2	127813543	2_75	0	0.0362383749087654	9.78651618913852	5.91502981658028e-06	-1.03875968992252	1
ENSG00000144230.16	GPR17	2	127648067	2_75	0	0.177192887532775	24.7343434593919	7.30982160347759e-05	-2.88644688644695	1
ENSG00000072163.19	LIMS2	2	127648067	2_75	0	0.0636432653252332	14.9954744936944	1.59174235181874e-05	-2.17779036475403	2
ENSG00000136709.11	WDR33	2	127811792	2_75	0	0.0416390430613666	11.066113908015	7.68521429587579e-06	-1.26294820717153	1
ENSG00000144231.10	POLR2D	2	127858003	2_75	0	0.034488423159004	9.331386722064	5.36759367431417e-06	-1.06944444444447	1
ENSG00000136715.17	SAP130	2	128029482	2_75	0	0.0272714143529971	7.17607695586995	3.26403536021688e-06	-0.905405405405141	1
ENSG00000136731.12	UGGT1	2	128091077	2_75	0	0.0597143858287222	14.4024152995647	1.43441363654569e-05	2.30952380952341	1
ENSG00000173302.5	GPR148	2	130729192	2_78	0	0.0291284621160046	5.31705929789547	2.58314726099201e-06	0.498881431767401	1
ENSG00000222014.5	RAB6C	2	129979968	2_78	0	0.0373033187831249	7.58995747824765	4.72222765250821e-06	-1.06569343065657	1
ENSG00000152076.18	CCDC74B	2	130150370	2_78	0	0.0396560725334068	8.15321306300282	5.3926048435839e-06	-0.980000000000196	1
ENSG00000152082.13	MZT2B	2	130181775	2_78	0	0.0293219262982013	5.37778671773647	2.63000259827734e-06	0.519083969465578	1
ENSG00000136710.9	CCDC115	2	130343161	2_78	0	0.0268155153696349	4.55846142331518	2.03875264537579e-06	-0.0192307692307816	1
ENSG00000136718.9	IMP4	2	130342325	2_78	0	0.0269409987687511	4.6012487274743	2.06751899363882e-06	0.0327963111201535	2
ENSG00000072135.12	PTPN18	2	130352524	2_78	0	0.0276905690890485	4.85280148161063	2.24122011945187e-06	0.378917529088176	2
ENSG00000115762.16	PLEKHB2	2	131104358	2_78	0	0.027011325829008	4.6251433280129	2.08368086193137e-06	-0.255319148936154	1
ENSG00000075886.10	TUBA3D	2	131404001	2_78	0	0.0267415332926572	4.53314201078604	2.02183511519552e-06	-0.23603671465603	2
ENSG00000163040.14	CCDC74A	2	131527737	2_78	0	0.0278463609872736	4.90423353734251	2.27771665438119e-06	0.290780141843945	1
ENSG00000163046.15	ANKRD30BL	2	132378401	2_79	0	0.0496422417349319	9.80338017925124	8.11684655132562e-06	1.28682170542632	1
ENSG00000183840.6	GPR39	2	132418731	2_79	0	0.0300024509439975	5.16486962019671	2.58449801377812e-06	0.510318173373828	2
ENSG00000150551.10	LYPD1	2	132589211	2_79	0	0.0370856015255495	7.11264830777834	4.39943360964761e-06	0.822660098522243	1
ENSG00000176771.16	NCKAP5	2	133568916	2_79	0	0.0295520305775842	5.0260691882418	2.47728455953392e-06	0.388888888888845	1
ENSG00000082258.12	CCNT2	2	134918197	2_80	0	0.0593760665828247	12.8010834098666	1.26770515682328e-05	-1.81819720435651	2
ENSG00000115839.17	RAB3GAP1	2	135052002	2_80	0	0.0242089538554527	4.53605423827599	1.83153139316934e-06	-0.220833333333443	1
ENSG00000121988.17	ZRANB3	2	135530703	2_80	0	0.0277276060923665	5.77929674754155	2.6726831513706e-06	-0.871134020618532	1
ENSG00000048991.16	R3HDM1	2	135530703	2_80	0	0.0242847889931647	4.56468813330864	1.84886648993451e-06	-0.358418445753022	2
ENSG00000144224.16	UBXN4	2	135741596	2_80	0	0.0253002917630953	4.93981083644797	2.08447146149129e-06	0.73158880965895	2
ENSG00000076003.4	MCM6	2	135875441	2_80	0	0.0344152873204554	7.76290937322213	4.45590600800734e-06	-1.33474098681901	3
ENSG00000115866.10	DARS	2	136025599	2_80	0	0.157198705751023	22.0160481093637	5.77229392488655e-05	-2.61641653323377	2
ENSG00000144229.11	THSD7B	2	136765297	2_81	0	0.0378612290878555	7.49057404267732	4.73009556564454e-06	0.921296296296068	1
ENSG00000144227.4	NXPH2	2	138780751	2_82	0	0.0355419617280612	7.10540441297529	4.21201880861892e-06	-0.9790209790207	1
ENSG00000150540.13	HNMT	2	137963983	2_82	0	0.0360678823632326	7.24052367269002	4.35562746759819e-06	0.856151225071879	2
ENSG00000144228.8	SPOPL	2	138501652	2_82	0	0.0509985552570097	10.436792069795	8.87738407654421e-06	-1.34568668777527	2
ENSG00000168702.17	LRP1B	2	142131604	2_85	0	0.0379151739225782	7.88094408231704	4.98369440691102e-06	1.10905922637377	2
ENSG00000121989.14	ACVR2A	2	147844091	2_88	0	0.131750661352672	21.2156232644403	4.66196173274037e-05	-3.75343141023544	2
ENSG00000115947.13	ORC4	2	148018368	2_88	0	0.0141333308352261	4.7252876745737	1.11386583712271e-06	-0.114159765379971	2
ENSG00000150556.16	LYPD6B	2	149038442	2_88	0	0.0141002370622411	4.72863433214799	1.11204471644577e-06	0.218749999999992	1
ENSG00000187123.14	LYPD6	2	149339585	2_88	0	0.0241524196388906	9.66250464942803	3.89233729265502e-06	1.12582781456959	1
ENSG00000184898.6	RBM43	2	151261757	2_90	0	0.051607294114202	14.3842422900079	1.2381070141441e-05	-2.33870967741899	1
ENSG00000123609.10	NMI	2	151353521	2_90	0	0.0287765807577285	9.00402260288632	4.32151347759846e-06	-1.11737089201875	1
ENSG00000123610.4	TNFAIP6	2	151358124	2_90	0	0.0183439090895344	4.88367805379309	1.49416659007847e-06	0.138888888888903	1
ENSG00000080345.17	RIF1	2	151409047	2_90	0	0.0555367944428201	15.0646875848372	1.39540747159532e-05	-2.21242232007105	2
ENSG00000183091.19	NEB	2	151734675	2_91	0	0.0308876775168403	6.48697492755062	3.34185482299001e-06	-0.72427983539071	1
ENSG00000162980.16	ARL5A	2	151830724	2_91	0	0.0263672163129849	5.03581637493597	2.2145947874378e-06	-0.459330143540779	1
ENSG00000182389.19	CACNB4	2	152099342	2_91	0	0.0256208115295912	4.77273046348961	2.03948209027479e-06	-0.330969267139578	1
ENSG00000115145.9	STAM2	2	152180736	2_91	0	0.0542846756639755	11.6862632100023	1.05806662788135e-05	-2.42753623188375	1
ENSG00000157827.19	FMNL2	2	152335141	2_91	0	0.0250514249284038	4.56688306414219	1.90814964454787e-06	0.310283687943262	1
ENSG00000177917.10	ARL6IP6	2	152717578	2_91	0	0.0253737634360766	4.68400424287082	1.98226755161505e-06	0.428113266276082	2
ENSG00000144278.14	GALNT13	2	153871549	2_92	0	0.0217265456748753	4.7517620112676	1.72189026091937e-06	0.362353331104922	2
ENSG00000162989.4	KCNJ3	2	154857849	2_93	0	0.0466756131849274	12.2976456870375	9.57353024956974e-06	1.81102362204673	1
ENSG00000115159.15	GPD2	2	156437479	2_93	0	0.0295806660440889	8.09884340887681	3.99568327670423e-06	-1.10400000000005	1
ENSG00000136542.8	GALNT5	2	157261171	2_94	0	0.174575202756099	25.6190014472007	7.45941653527337e-05	2.59806295399596	1
ENSG00000115170.13	ACVR1	2	157876051	2_95	0	0.0221907138933872	4.53265966498774	1.67758483249394e-06	0.0113636363636378	1
ENSG00000153237.17	CCDC148	2	158456264	2_95	0	0.0344021022213971	8.55260446445154	4.90730978943641e-06	1.2176791451584	2
ENSG00000144283.21	PKP4	2	158457154	2_95	0	0.0232048026669807	4.94148557126215	1.9124738990088e-06	-0.323886639675966	1
ENSG00000163331.11	DAPL1	2	158794343	2_96	0	0.0116444824073219	5.18920521093702	1.00781574773153e-06	-0.609999999999998	1
ENSG00000115183.14	TANC1	2	158752701	2_96	0	0.0160514894579504	8.09472945230972	2.16709415862552e-06	1.07784431137752	1
ENSG00000123636.17	BAZ2B	2	159306009	2_96	0	0.0158466587969063	7.74807051693408	2.04781809990866e-06	-1.1809812553234	2
ENSG00000136536.14	MARCH7	2	159712247	2_96	0	0.0139197896581691	6.57139539827682	1.52563406615864e-06	1.22580645161285	1
ENSG00000241399.6	CD302	2	159789553	2_96	0	0.0132894782055157	6.0908440976642	1.35003652432747e-06	0.990656348627458	2
ENSG00000054219.10	LY75	2	159904571	2_96	0	0.0115094691940255	5.94053969966927	1.14035823455525e-06	0.682815577095189	2
ENSG00000153246.12	PLA2R1	2	160064598	2_96	0	0.0140898396010393	9.37273648874492	2.2025844146509e-06	1.64492753623196	1
ENSG00000153250.19	RBMS1	2	160494127	2_96	0	0.0113251336698471	6.62749567607251	1.2518517342071e-06	-1.47602346864483	2
ENSG00000136560.13	TANK	2	161136430	2_97	0	0.0193136329756013	4.86165329106359	1.56605879744194e-06	-0.36439169729258	2
ENSG00000115233.11	PSMD14	2	161308497	2_97	0	0.0542443994475618	14.3537789293301	1.29861753894387e-05	1.82222222222199	1
ENSG00000197635.9	DPP4	2	162073199	2_97	0	0.0586351442444391	15.0760671663955	1.47436891929291e-05	1.72499679597692	3
ENSG00000144285.17	SCN1A	2	166049775	2_100	0	0.0229051561860271	4.55901594020973	1.74166439556834e-06	-0.0197555083692132	3
ENSG00000115290.9	GRB14	2	164617002	2_100	0	0.0573682280761916	13.0112483460738	1.24494598240995e-05	1.57999999999933	1
ENSG00000082438.15	COBLL1	2	164852282	2_100	0	0.107462119209409	18.8956396258386	3.38670293378571e-05	2.36290322580626	1
ENSG00000178662.15	CSRNP3	2	165469352	2_100	0	0.0277224786468822	6.30724005577365	2.91629547453917e-06	0.829931972789212	1
ENSG00000115339.13	GALNT3	2	165860674	2_100	0	0.0258561431603763	5.66851659455233	2.44451818095825e-06	0.491259703142267	2
ENSG00000123607.14	TTC21B	2	165861072	2_100	0	0.0343814557867846	8.28352119089809	4.75006283809657e-06	1.12954204325314	3
ENSG00000169432.14	SCN9A	2	166375953	2_101	0	0.0297452237733267	9.97550836531757	4.9489422182408e-06	-1.21383647798801	1
ENSG00000136546.13	SCN7A	2	166493861	2_101	0	0.0199229113731357	6.30582360894646	2.09534107603227e-06	-0.684615384615565	1
ENSG00000172318.5	B3GALT1	2	167826301	2_102	0	0.0136569554598069	4.54337354512931	1.03488583723495e-06	0.0253807106599095	1
ENSG00000163072.15	NOSTRIN	2	168791213	2_102	0	0.0138548778377606	4.68046308798503	1.08156252494588e-06	-0.245508982035972	1
ENSG00000081479.12	LRP2	2	169362133	2_103	0	0.154524927786355	20.5916359383423	5.30700511429067e-05	2.27649769585295	1
ENSG00000163093.11	BBS5	2	169480335	2_103	0	0.0360417078483691	6.92966049835078	4.16559866520911e-06	-0.917881941774369	2
ENSG00000239474.6	KLHL41	2	169509786	2_103	0	0.0655095480117811	12.4577397361004	1.36114365188442e-05	1.40900195694679	1
ENSG00000138399.17	FASTKD1	2	169565197	2_103	0	0.0353538869404153	6.75241671943575	3.98158976055342e-06	0.828665840228974	2
ENSG00000138398.15	PPIG	2	169584236	2_103	0	0.0314401856144115	5.67428250953793	2.97547401184985e-06	0.862903225806116	1
ENSG00000154479.12	CCDC173	2	169694539	2_103	0	0.0367954315356044	7.12009877584918	4.36958331860332e-06	0.987412482892261	3
ENSG00000144362.11	PHOSPHO2	2	169693707	2_103	0	0.088877917120654	15.3135249990349	2.27001718846721e-05	-2.18725021098722	2
ENSG00000213160.9	KLHL23	2	169694622	2_103	0	0.0552633089063257	10.8767800490022	1.00252990602293e-05	1.64000530943232	2
ENSG00000138382.14	METTL5	2	169820591	2_103	0	0.0285005097905395	4.77346924610372	2.26906461269607e-06	0.300036715935896	2
ENSG00000144357.16	UBR3	2	169827007	2_103	0	0.0544039962509011	10.7314829604027	9.73757123846019e-06	1.45658944821912	2
ENSG00000128683.13	GAD1	2	170813566	2_104	0	0.0465787435157765	12.8931458928787	1.00162872668059e-05	1.57768052516336	1
ENSG00000115806.12	GORASP2	2	170928386	2_104	0	0.0667510529938046	16.2316482618883	1.80709443985874e-05	1.75702661294407	2
ENSG00000198586.13	TLK1	2	171231129	2_104	0	0.0395744842819199	11.3895415441376	7.51764152337087e-06	1.42231075697154	1
ENSG00000123600.19	METTL8	2	171435106	2_104	0	0.0191192040861627	4.71865201332436	1.5046928774677e-06	-0.332302327152893	2
ENSG00000071967.11	CYBRD1	2	171522308	2_104	0	0.0294999748763799	8.68859786195244	4.27495402769593e-06	1.11405695343481	2
ENSG00000077380.15	DYNC1I2	2	171685728	2_104	0	0.0215543550224387	5.81447070327205	2.09028413372741e-06	-0.636707478646022	2
ENSG00000128708.12	HAT1	2	171922612	2_104	0	0.0217883266197021	5.91319094416553	2.14884893600652e-06	0.69671075667839	2
ENSG00000172878.13	METAP1D	2	171999243	2_104	0	0.0202976269015851	5.26524598999591	1.78247741965082e-06	-0.406876790830911	1
ENSG00000152256.13	PDK1	2	172616472	2_105	0	0.0106017424767606	8.85031422555619	1.56493407371546e-06	-0.768749999999747	1
ENSG00000091428.17	RAPGEF4	2	172982962	2_105	0	0.00929627796082533	6.00790353586723	9.31519943146707e-07	0.623931623931791	1
ENSG00000091436.16	MAP3K20	2	173075305	2_105	0	0.0147910301854807	10.9141530152708	2.69245570488559e-06	-1.37086494294092	2
ENSG00000144354.13	CDCA7	2	173355045	2_105	0	0.0116180913418842	7.96910377095364	1.54420293750343e-06	0.916967509025757	1
ENSG00000172845.14	SP3	2	173965538	2_105	0	0.101020533343775	27.3863401728423	4.61427805026032e-05	2.59999999999913	1
ENSG00000138433.15	CIR1	2	174396697	2_105	0	0.0078837300220197	4.55404410388869	5.98810050926982e-07	0.096551724137966	1
ENSG00000144306.14	SCRN3	2	174395627	2_105	0	0.00806904028432431	4.74483748250335	6.38562382855905e-07	-0.250383008444953	2
ENSG00000163328.13	GPR155	2	174321052	2_105	0	0.00898417149642261	5.68558320044797	8.51948138332537e-07	-0.571428571428761	1
ENSG00000115935.17	WIPF1	2	174575588	2_105	0	0.0278472549398867	15.4397853920257	7.17106659821002e-06	-2.08240448230386	2
ENSG00000128656.13	CHN1	2	174905554	2_106	0	0.0294249493155957	6.91296586625998	3.39265924304323e-06	0.84251968503933	1
ENSG00000115966.16	ATF2	2	175037495	2_106	0	0.0230728062672075	4.70562865805283	1.8108320695277e-06	0.203433404090922	2
ENSG00000154518.9	ATP5G3	2	175184841	2_106	0	0.0379354857463713	9.13641681848663	5.78071634655848e-06	-1.20183930197054	2
ENSG00000144320.13	LNPK	2	176002028	2_106	0	0.0715683147549085	14.7765716658615	1.76382129189392e-05	1.59550561797712	1
ENSG00000128645.14	HOXD1	2	176188221	2_106	0	0.527763022559676	21.4128918976671	0.00018848395599607	3.67883211678788	1
ENSG00000116044.15	NFE2L2	2	177392663	2_107	0	0.0437502823333605	10.3985608973002	7.58777082104719e-06	-1.38219895288028	1
ENSG00000018510.13	AGPS	2	177392663	2_107	0	0.0529542458568787	12.1641109357428	1.07433881135092e-05	-1.64709147738737	2
ENSG00000196659.9	TTC30B	2	177553107	2_107	0	0.0346161326337051	8.24146028292851	4.75820141516864e-06	-1.28484848484867	1
ENSG00000197557.6	TTC30A	2	177606679	2_107	0	0.0449279456856812	10.643775721805	7.97576559067043e-06	-1.46892655367256	1
ENSG00000180228.12	PRKRA	2	178446633	2_108	0	0.0153601668027289	5.76178506096747	1.47609085874763e-06	-0.594439799687273	2
ENSG00000204311.12	DFNB59	2	178451344	2_108	0	0.0163589183534579	6.33652647727177	1.7288843552248e-06	0.659919028340223	1
ENSG00000079150.17	FKBP7	2	178478636	2_108	0	0.0134737830497498	4.56702490712106	1.02632057610209e-06	-0.12244897959192	1
ENSG00000155657.26	TTN	2	178831108	2_108	0	0.0152233767393103	5.6801897499838	1.44222807203116e-06	0.615384615384598	1
ENSG00000187231.13	SESTD1	2	179264718	2_108	0	0.0196937243853401	8.03064523345483	2.63777897266549e-06	1.17685223956136	2
ENSG00000144331.18	ZNF385B	2	179860841	2_108	0	0.0148898364827201	5.47813751492743	1.36045118713618e-06	-0.444180522565141	1
ENSG00000163510.13	CWC22	2	180007524	2_108	0	0.0238367149403614	9.77673658502571	3.88687364318195e-06	-1.08040201005061	1
ENSG00000115232.13	ITGA4	2	181456814	2_110	0	0.0225114375425153	6.01112459747996	2.25693506907363e-06	-0.566972477064222	1
ENSG00000188452.13	CERKL	2	181680491	2_110	0	0.0277751423101609	7.93537240831727	3.67606948188095e-06	0.976562499999733	1
ENSG00000138434.16	SSFA2	2	181892173	2_110	0	0.0192462070243778	4.57846604780369	1.46968836683147e-06	-0.0219512195121975	1
ENSG00000150722.10	PPP1R1C	2	181953928	2_110	0	0.0230946442587134	6.24514824784809	2.40554859527626e-06	-0.863173523958171	4
ENSG00000077232.17	DNAJC10	2	182716886	2_110	0	0.0235822651983629	6.43635591006373	2.53154514038683e-06	0.733333333333447	1
ENSG00000162998.4	FRZB	2	182866860	2_110	0	0.0196818704734216	4.78298826513433	1.57009449289106e-06	-0.201923076923156	1
ENSG00000163002.12	NUP35	2	183117700	2_110	0	0.0369155561388227	10.5484046231763	6.4946582224241e-06	1.30680862119344	2
ENSG00000170396.7	ZNF804A	2	184598393	2_112	0	0.0203762957718108	13.2500106485076	4.50299607975105e-06	-1.65103527884683	2
ENSG00000188738.14	FSIP2	2	185738225	2_112	0	0.022913114515412	12.2883837678003	4.69611795921974e-06	-1.00684931506828	1
ENSG00000065548.17	ZC3H15	2	186485252	2_112	0	0.00821534581595051	4.76827083022407	6.53351465456914e-07	-0.690187627611266	2
ENSG00000138448.11	ITGAV	2	186591184	2_112	1	0.469857149691805	28.5042132821565	0.000223375225694437	-5.08440165086422	3
ENSG00000144369.12	FAM171B	2	186693557	2_112	0	0.00824056790712435	6.08017595976078	8.35667276275892e-07	-1.27067669172904	1
ENSG00000064989.12	CALCRL	2	187450850	2_112	0	0.00818877251037131	4.54773219995963	6.21117541297261e-07	-0.0149253731343325	1
ENSG00000003436.15	TFPI	2	187565964	2_112	0	0.00823528420803388	4.71947769604023	6.48235237593079e-07	0.2283464566929	1
ENSG00000168542.14	COL3A1	2	188974074	2_112	0	0.0104266991650885	6.67381480923429	1.1605960821822e-06	-0.726315789473503	1
ENSG00000204262.11	COL5A2	2	189160936	2_113	0	0.0304669854141653	7.35748766099261	3.73868721337564e-06	1.18639053254458	1
ENSG00000138449.10	SLC40A1	2	189581815	2_113	0	0.02465426091264	5.41690693658198	2.22742693853898e-06	0.811082441560747	2
ENSG00000138381.9	ASNSD1	2	189660929	2_113	0	0.0233946041384385	4.93679826378896	1.92628785784267e-06	0.281917662267958	2
ENSG00000151687.14	ANKAR	2	189677460	2_113	0	0.0241978897873519	5.24580335149132	2.11714013952513e-06	-0.418439716312016	1
ENSG00000128699.13	ORMDL1	2	189783978	2_113	0	0.023359045984516	4.9228802292778	1.91793761615766e-06	-0.253215342035355	3
ENSG00000064933.17	PMS1	2	189784079	2_113	0	0.0224637366955681	4.56529627063809	1.71045271379277e-06	-0.00564971751412459	1
ENSG00000189362.11	NEMP2	2	190532036	2_113	0	0.0352634427672436	8.70074203037461	5.11730271062038e-06	-1.10486891385725	1
ENSG00000138386.16	NAB1	2	190689787	2_113	0	0.0721207181177913	15.3265872541718	1.8435953751286e-05	1.74003795066427	1
ENSG00000115415.18	STAT1	2	191020034	2_113	0	0.0231634132655301	4.84593209946627	1.87214717008248e-06	-0.234567901234522	1
ENSG00000138378.17	STAT4	2	191151202	2_114	0	0.156495061860325	25.4403263677739	6.64023458257023e-05	2.73029045643012	1
ENSG00000173559.12	NABP1	2	191677959	2_114	0	0.0672916988646745	17.4336942829488	1.95664043529027e-05	-2.00814862745472	2
ENSG00000196950.13	SLC39A10	2	195575506	2_116	0	0.0919250941037016	18.2362653077107	2.79595444153539e-05	2.27486478654094	2
ENSG00000118997.13	DNAH7	2	196068738	2_116	0	0.0224470348419566	5.19177451966458	1.94372539544162e-06	-0.625890898964009	2
ENSG00000138411.10	HECW2	2	196593392	2_116	0	0.0607912154882521	14.3672515555923	1.45671512132017e-05	-1.76061776061849	1
ENSG00000144395.17	CCDC150	2	196640040	2_116	0	0.0327584130324433	8.6566987495937	4.72971818364204e-06	-1.20817843866131	1
ENSG00000119041.10	GTF3C3	2	196799713	2_116	0	0.0685451660400879	15.4851781188774	1.77032557552711e-05	1.78816199376953	1
ENSG00000197121.14	PGAP1	2	196918243	2_116	0	0.0607163208440396	14.3557952694419	1.4537603141431e-05	-1.63212435233097	1
ENSG00000065413.18	ANKRD44	2	197313250	2_117	0	0.0512163973057671	15.4752110504465	1.32192163975894e-05	-2.88281249999943	1
ENSG00000115541.10	HSPE1	2	197500319	2_117	0	0.0604343049243841	17.0093788671707	1.71447869145049e-05	3.18939393939459	1
ENSG00000162944.10	RFTN2	2	197675986	2_117	0	0.0219932083598169	7.70385728391942	2.82590086928187e-06	1.22492401215805	1
ENSG00000247626.4	MARS2	2	197707737	2_117	0	0.0270290101521515	9.59166233029328	4.32398449724813e-06	1.58064516129057	1
ENSG00000226124.6	FTCDNL1	2	199851396	2_118	0	0.021719797756709	13.3450898329377	4.83434214881532e-06	-2.72784810126613	1
ENSG00000178074.5	C2orf69	2	199911021	2_118	0	0.0137014129255412	8.18310741704904	1.87000906875007e-06	1.75806451612918	1
ENSG00000162971.10	TYW5	2	199955071	2_118	0	0.00936815445627315	4.71641098524084	7.36929242440409e-07	-0.906250000000168	1
ENSG00000162972.10	MAIP1	2	199955071	2_118	0	0.00936815445627315	4.71641098524084	7.36929242440409e-07	0.906250000000169	1
ENSG00000196141.13	SPATS2L	2	200305923	2_118	0	0.0233375495016901	12.1733088554598	4.73831575985549e-06	1.42801324296769	2
ENSG00000163535.17	SGO2	2	200510220	2_118	0	0.0298857103655346	14.2715044315819	7.11366559238621e-06	-1.46052631578886	1
ENSG00000155729.12	KCTD18	2	200519526	2_118	0	0.0465601668242821	20.2752600430178	1.57449420419402e-05	-2.56540084388193	1
ENSG00000138356.13	AOX1	2	200585011	2_118	0	0.00947197749173922	4.80575717130683	7.59211163957213e-07	0.533742331288595	1
ENSG00000082153.17	BZW1	2	200810095	2_119	0	0.0820839920232702	17.8585100312179	2.44491518079621e-05	2.0422535211274	1
ENSG00000013441.15	CLK1	2	200864612	2_119	0	0.056009280660511	14.2934168258787	1.33523023933537e-05	1.93223819301791	1
ENSG00000240344.8	PPIL3	2	200889218	2_119	0	0.0404696215000263	11.2888830576944	7.61974122292563e-06	1.29447852760703	1
ENSG00000155744.9	FAM126B	2	201063360	2_119	0	0.021739547514906	5.58589601439439	2.02536570906234e-06	-0.817073170731699	1
ENSG00000119013.8	NDUFB3	2	201067007	2_119	0	0.0389382251952144	10.9334574760489	7.10057923786535e-06	-1.72297297297309	1
ENSG00000003402.19	CFLAR	2	201116120	2_119	0	0.0399100324869641	11.1605686069763	7.42896835527821e-06	-1.66122448979574	1
ENSG00000003400.14	CASP10	2	201185430	2_119	0	0.0326677031892462	9.31827433929829	5.07708224814727e-06	1.24316109422493	1
ENSG00000064012.21	CASP8	2	201233408	2_119	0	0.022558793386906	5.92426122073544	2.22900053119119e-06	-0.675672999783073	2
ENSG00000082146.12	STRADB	2	201388150	2_119	0	0.0259078649365161	7.19147683149268	3.10749054229526e-06	-0.977611940298481	1
ENSG00000115993.12	TRAK2	2	201450110	2_119	0	0.0229626373738515	6.08660444688629	2.33107878566176e-06	-0.722222222222354	1
ENSG00000155755.18	TMEM237	2	201643776	2_119	0	0.0241226271778275	6.53764117155904	2.63030306059233e-06	-0.564516129032227	1
ENSG00000082126.17	MPP4	2	201664791	2_119	0	0.0333525611362072	9.5089151656712	5.28956876431537e-06	-1.29175033849171	3
ENSG00000116030.16	SUMO1	2	202238678	2_120	0	0.0257448423537932	7.89971332038655	3.3920455338578e-06	1.08730158730175	1
ENSG00000138439.11	FAM117B	2	202634789	2_120	0	0.0504290823209731	14.0867054601148	1.18481516633492e-05	2.15999999999984	1
ENSG00000163596.16	ICA1L	2	202871777	2_120	0	0.024793718346716	7.55499310953551	3.12417851575635e-06	0.78087649402348	1
ENSG00000138380.17	CARF	2	202912242	2_120	0	0.0267984595267166	8.26727620818397	3.69515264041238e-06	-1.53417808240128	2
ENSG00000138442.9	WDR12	2	203016269	2_120	0	0.0191021361049127	5.16994245852902	1.64712951777755e-06	-0.961748633879434	1
ENSG00000118257.16	NRP2	2	205679371	2_121	0	0.0283582712396024	7.187446132589	3.39949542085145e-06	-0.807017543859578	1
ENSG00000023228.13	NDUFS1	2	206136541	2_122	0	0.197905174989784	17.774532197735	5.86699118527327e-05	3.79871082371668	3
ENSG00000183671.12	GPR1	2	206217980	2_122	0	0.0296623472895229	7.76485675324723	3.84148435826036e-06	1.47945205479434	1
ENSG00000114948.12	ADAM23	2	206442954	2_122	0	0.0232174851220714	4.59555615381828	1.77956296393948e-06	0.226047428664096	2
ENSG00000138400.12	MDH1B	2	206746533	2_122	0	0.0803304205317453	15.411022903032	2.06476966930453e-05	-1.73128471197854	3
ENSG00000118246.13	FASTKD2	2	206765614	2_122	0	0.0280454647732292	6.31443675743051	2.95363866843406e-06	-0.820086234883068	2
ENSG00000144401.14	METTL21A	2	207619957	2_122	0	0.0263965338101111	5.73704839366512	2.52578000723226e-06	-0.565040989055545	2
ENSG00000163249.11	CCNYL1	2	207712007	2_122	0	0.0476117942623734	11.0832694402955	8.80121327527728e-06	-1.38819320214785	1
ENSG00000188674.10	C2orf80	2	208167974	2_123	0	0.042185486924322	10.1388836473839	7.1336748592147e-06	1.19696969696919	1
ENSG00000138413.13	IDH1	2	208266212	2_123	0	0.0262753140483462	5.7876348389733	2.53634976718603e-06	-0.524911032028401	1
ENSG00000115020.16	PIKFYVE	2	208265568	2_123	0	0.0265346743315955	5.87763936266866	2.60121831190652e-06	0.638878976370323	3
ENSG00000144406.18	UNC80	2	209772425	2_124	0	0.0170356707431278	6.16231317988178	1.75090712257956e-06	-0.838596491228404	1
ENSG00000078018.19	MAP2	2	209426284	2_124	0	0.0142711721484599	4.54699080406565	1.08229045019406e-06	-0.0510948905109234	1
ENSG00000144445.16	KANSL1L	2	210170701	2_124	0	0.0685613891918039	18.9785105887328	2.17021040204627e-05	2.3653846153842	1
ENSG00000115361.7	ACADL	2	210228429	2_124	0	0.0763576345246249	19.9848477536699	2.54515019231282e-05	2.43269230769145	1
ENSG00000115365.11	LANCL1	2	210477778	2_124	0	0.0147940210020764	4.87509204066219	1.20289897821125e-06	0.552845528455196	1
ENSG00000021826.14	CPS1	2	210477414	2_124	0	0.0145049790525493	4.69516308681231	1.1358680758296e-06	0.463414634146478	1
ENSG00000178568.14	ERBB4	2	212295804	2_125	0	0.0224271639499644	5.17081745983141	1.93416566751134e-06	-0.2666666666666	1
ENSG00000030419.16	IKZF2	2	213152393	2_126	0	0.244173067701262	24.7848634760491	0.000100935606309586	3.03125000000058	1
ENSG00000144451.18	SPAG16	2	213283575	2_126	0	0.033021388439014	5.78394041319543	3.18551200180525e-06	0.999999999999732	1
ENSG00000144583.4	MARCH4	2	216174930	2_127	0	0.0497390878903009	14.4931062169538	1.20231813454398e-05	1.66794554532768	2
ENSG00000138363.14	ATIC	2	215312057	2_127	0	0.0234257436321104	8.61404281132224	3.36558464456291e-06	1.57875839068792	2
ENSG00000118242.15	MREG	2	215955631	2_127	0	0.027349272700679	9.06956009723733	4.13706276789266e-06	1.09142679033973	3
ENSG00000115425.13	PECR	2	216081891	2_127	0	0.0531651093984586	15.0384062389322	1.33348652012491e-05	-2.0200668896311	1
ENSG00000138375.12	SMARCAL1	2	216412526	2_127	0	0.0166331100807565	4.53450482472942	1.25795016280744e-06	0.0223880597014932	1
ENSG00000197756.9	RPL37A	2	216498338	2_127	0	0.0167970096544804	4.62699395825892	1.29625668709404e-06	-0.129032258064502	1
ENSG00000115457.9	IGFBP2	2	216632342	2_127	0	0.0176297414738744	5.04943853867035	1.4847356609733e-06	0.32236842105261	1
ENSG00000181378.13	CFAP65	2	219041645	2_129	0	0.0675929145228281	16.1770796359886	1.82373361086172e-05	2.00421184436698	2
ENSG00000182698.11	RESP18	2	219332702	2_129	0	0.0191789532901051	4.65810632396433	1.49002791346557e-06	0.166603911655261	2
ENSG00000127831.10	VIL1	2	218419492	2_129	0	0.0189156163200153	4.62572321161189	1.45935262727354e-06	-0.396946564885597	1
ENSG00000231672.6	DIRC3	2	217756664	2_129	0	0.0191922533350737	4.69444916952878	1.50269455993833e-06	-0.335211267605704	1
ENSG00000188282.12	RUFY4	2	218034910	2_129	0	0.026103313849829	10.6151351401491	4.62148213088814e-06	-2.33333333333397	1
ENSG00000163464.7	CXCR1	2	218166777	2_129	0	0.0734381450930491	19.7602093539871	2.42032310090086e-05	2.77573529411788	1
ENSG00000163466.15	ARPC2	2	218217396	2_129	0	0.0305300338760312	22.4810014264158	1.14472994832226e-05	-4.74796747967471	1
ENSG00000127837.9	AAMP	2	218268856	2_129	1	0.415910413549473	40.4606946377608	0.000280668216209784	-6.01380313768852	2
ENSG00000127838.13	PNKD	2	218270205	2_129	1	0.0977211206748724	32.7217758927755	5.33316978953924e-05	5.64285714285653	1
ENSG00000135926.14	TMBIM1	2	218292256	2_129	0	0.0189591079163877	11.7296196209846	3.70904355141894e-06	3.3475981368367	2
ENSG00000158428.3	CATIP	2	218356632	2_129	0	0.0405839207892386	18.9443441654969	1.28231192857648e-05	3.65010855295982	2
ENSG00000018280.16	SLC11A1	2	218381984	2_129	0	0.0225006220786759	6.26337488317564	2.35051505551322e-06	-0.748175182481655	1
ENSG00000135913.10	USP37	2	218567846	2_129	0	0.0189604494933272	4.66041912837315	1.47378356991269e-06	-0.420634920635002	1
ENSG00000144580.13	CNOT9	2	218568272	2_129	0	0.0209154523283229	6.2338114742776	2.17460824781102e-06	1.28799999999995	1
ENSG00000115556.13	PLCD4	2	218608011	2_129	0	0.0189218525819315	4.66138897293588	1.471089530379e-06	-0.448818897637794	1
ENSG00000074582.12	BCS1L	2	218658710	2_129	0	0.020341453151826	5.86071324869361	1.98834871632315e-06	-1.18548387096729	1
ENSG00000115568.15	ZNF142	2	218658710	2_129	0	0.0432244450687833	13.6768247007763	9.85995226569181e-06	2.30073888711014	2
ENSG00000163481.7	RNF25	2	218672243	2_129	0	0.0380828400261823	11.7907285071234	7.48910765263318e-06	-1.95692307692302	1
ENSG00000163482.11	STK36	2	218672514	2_129	0	0.0513984250184626	14.641921446096	1.2551857190543e-05	-2.18823529411908	1
ENSG00000135929.8	CYP27A1	2	218780754	2_129	0	0.0216853214903457	6.20318674360792	2.24357620961336e-06	-1.16191929635682	2
ENSG00000115596.3	WNT6	2	218860595	2_129	0	0.0201084825196166	5.08493921644037	1.70539572271968e-06	0.390804597701293	1
ENSG00000163501.6	IHH	2	219058317	2_129	0	0.063720017079728	15.2477703243335	1.62047498289491e-05	1.78640818015337	2
ENSG00000213901.10	SLC23A3	2	219172835	2_129	0	0.0423558987592826	11.8888782309191	8.39875448588569e-06	-1.35369774919663	1
ENSG00000144567.10	FAM134A	2	219177206	2_129	0	0.0197755533444063	5.18406941112064	1.70985608320498e-06	-0.518518518518577	1
ENSG00000115649.15	CNPPD1	2	219177953	2_129	0	0.0197385181703202	5.09026336562452	1.67577190209808e-06	-0.380952380952498	1
ENSG00000158552.12	ZFAND2B	2	219194103	2_129	0	0.0190241026215544	4.72254864441723	1.49844471949357e-06	-0.237037037037046	1
ENSG00000115657.12	ABCB6	2	219194103	2_129	0	0.0190241026215544	4.72254864441723	1.49844471949357e-06	-0.237037037037046	1
ENSG00000198925.10	ATG9A	2	219196674	2_129	0	0.0190046189015177	4.59240161379361	1.45565726291947e-06	0.0364807026416656	2
ENSG00000163516.13	ANKZF1	2	219229829	2_129	0	0.0207380726006122	5.46853397814313	1.8914697976491e-06	0.556257136382825	2
ENSG00000115661.13	STK16	2	219248662	2_129	0	0.0206805778881335	5.41089409725044	1.86634449393114e-06	-0.457142857142648	1
ENSG00000127824.13	TUBA4A	2	219278362	2_129	0	0.0222463871823275	6.07191756254219	2.25291840878443e-06	-0.650205761317217	1
ENSG00000135924.15	DNAJB2	2	219279688	2_129	0	0.0196920596477027	4.89689228404373	1.60831754333546e-06	0.355828220858808	1
ENSG00000054356.13	PTPRN	2	219309334	2_129	0	0.0241320141938817	6.85182128374841	2.75778055061723e-06	0.847715736040494	1
ENSG00000123992.18	DNPEP	2	219399651	2_129	0	0.0225676526521221	6.27734306746701	2.3627749541305e-06	-0.7678883071557	1
ENSG00000175084.11	DES	2	219418233	2_129	0	0.0189453231958358	4.58941323010725	1.45017123811443e-06	0.21992566885161	2
ENSG00000072195.14	SPEG	2	219437563	2_129	0	0.0201259940947445	5.12691767783287	1.72097194503237e-06	0.394291691265452	2
ENSG00000144591.18	GMPPA	2	219495772	2_129	0	0.0305535245433415	8.94347204680912	4.55750942650351e-06	-1.10687022900806	1
ENSG00000072182.12	ASIC4	2	219514838	2_129	0	0.0229958705707295	6.32833057472481	2.42716398127261e-06	0.717557251908675	1
ENSG00000188760.10	TMEM198	2	219541422	2_129	0	0.0198386119710159	4.97058656200078	1.64467098206847e-06	-0.319257702164856	2
ENSG00000124006.14	OBSL1	2	219564961	2_129	0	0.0200461806084603	5.0235813886416	1.67959737508563e-06	0.258503401360474	1
ENSG00000144589.21	STK11IP	2	219597759	2_130	0	0.0319599290383441	7.9052496919878	4.21387359584905e-06	-0.946957765446958	2
ENSG00000116106.11	EPHA4	2	221479476	2_130	0	0.0222731958547208	4.59587922872499	1.70730553873668e-06	-0.135999999999973	1
ENSG00000163081.2	CCDC140	2	222296887	2_131	0	0.0230276931272044	4.84674597554756	1.86149038461601e-06	0.368098159509349	1
ENSG00000135903.18	PAX3	2	222294400	2_131	0	0.0283568143807419	6.75359491750153	3.19412975096007e-06	-0.769696969697157	1
ENSG00000163082.9	SGPP2	2	222521235	2_131	0	0.0259761938855151	5.94986395629523	2.57776105744388e-06	0.601562499999958	1
ENSG00000152056.16	AP1S3	2	223837588	2_131	0	0.0232969632719523	4.9531290325325	1.92459371136231e-06	0.289062500000035	1
ENSG00000135919.12	SERPINE2	2	224039199	2_132	0	0.022705901586087	5.42774007359298	2.0555019755135e-06	0.534351145037938	1
ENSG00000124019.9	FAM124B	2	224402283	2_132	0	0.0269571369725622	6.99927887321068	3.14693062185068e-06	-0.881578947368311	1
ENSG00000036257.12	CUL3	2	224585651	2_132	0	0.0389619234936537	10.383058205341	6.74723417493619e-06	1.38764044943888	1
ENSG00000135905.18	DOCK10	2	225041976	2_133	0	0.115822137704009	19.8237511317775	3.82945983520646e-05	2.21032504780186	1
ENSG00000169047.5	IRS1	2	226800135	2_133	0	0.0224381316599619	4.5862529826653	1.71634585204291e-06	0.139112903225735	1
ENSG00000144468.16	RHBDD1	2	226837941	2_133	0	0.0226079771012199	4.65524133518302	1.75535116010591e-06	-0.182242990654205	1
ENSG00000081052.11	COL4A4	2	227163765	2_133	0	0.0223502213324144	4.55034170796827	1.69623470672661e-06	-0.0865384615385077	1
ENSG00000168958.19	MFF	2	227327757	2_134	0	0.0298605544373198	5.86073616244129	2.91883902165463e-06	0.55725190839677	1
ENSG00000173744.17	AGFG1	2	227448948	2_134	0	0.0354908648481163	7.44761016168934	4.40852820671438e-06	0.935185185185628	1
ENSG00000135917.13	SLC19A3	2	227718030	2_134	0	0.0280086662432564	5.27345896810599	2.46347469328332e-06	0.419580419580379	1
ENSG00000153823.18	PID1	2	229270456	2_135	0	0.0186623541489962	9.07307060890606	2.82410489054245e-06	1.05223880597016	1
ENSG00000163053.10	SLC16A14	2	230069466	2_135	0	0.0396446273268458	15.5147011254885	1.0258594396107e-05	-1.61070775071935	2
ENSG00000079263.18	SP140	2	230234455	2_135	0	0.12335287212869	30.4433028669877	6.26327008643947e-05	3.71212121212096	1
ENSG00000185404.16	SP140L	2	230328083	2_135	0	0.0131465730150856	5.73694693933415	1.25792137401185e-06	0.47770700636946	1
ENSG00000135932.10	CAB39	2	230712812	2_135	0	0.0343398716488191	14.7655439097753	8.45684211496049e-06	-1.70776255707702	1
ENSG00000135916.15	ITM2C	2	230871926	2_135	0	0.0113977981887079	4.6209087906368	8.78432640794311e-07	0.155038759689948	1
ENSG00000237412.6	PRSS56	2	232522925	2_136	0	0.0283645615171249	4.79366011171377	2.26779303719154e-06	0.280487804878065	1
ENSG00000135902.9	CHRND	2	232524103	2_136	0	0.0282511794896403	4.75693005921459	2.24142110049763e-06	0.263803680981622	1
ENSG00000204128.5	C2orf72	2	231037242	2_136	0	0.0408236867835626	8.1409998232353	5.54306631233711e-06	-1.03275100316634	2
ENSG00000173692.12	PSMD1	2	231056872	2_136	0	0.027740717102175	4.58974095859542	2.12356698141436e-06	0.202380952380968	1
ENSG00000135914.5	HTR2B	2	231032064	2_136	0	0.0292577029232459	5.07802287436212	2.47796395242481e-06	-0.406535789896384	2
ENSG00000135931.17	ARMC9	2	231197437	2_136	0	0.0279196454847652	4.64868865087181	2.1647136965057e-06	-0.267086887169959	3
ENSG00000115053.15	NCL	2	231455870	2_136	0	0.028010772531407	4.67856537037785	2.18573695086432e-06	-0.180487804878005	1
ENSG00000171596.6	NMUR1	2	231526615	2_136	0	0.027822189594803	4.61662748213527	2.14228005231325e-06	0.140920225641314	2
ENSG00000187514.16	PTMA	2	231706100	2_136	0	0.0321957939260473	5.95642585441698	3.19848990684306e-06	0.75347912524883	1
ENSG00000144524.17	COPS7B	2	231781537	2_136	0	0.0341453566679004	6.4966435538647	3.69982172708652e-06	0.700680272108862	1
ENSG00000163273.3	NPPC	2	231974018	2_136	0	0.0491447330032582	9.85397350467824	8.07697011038899e-06	-1.37588652482305	1
ENSG00000144535.19	DIS3L2	2	231961176	2_136	0	0.0309691945458397	5.59974157292667	2.89239765462569e-06	0.528169014084221	1
ENSG00000221944.6	TIGD1	2	232550810	2_136	0	0.0321090224129479	5.93163906123801	3.17659541943073e-06	-0.549295774647837	1
ENSG00000135930.13	EIF4E2	2	232550011	2_136	0	0.0361710140183577	7.02664860159534	4.2390547404036e-06	0.810835820825023	2
ENSG00000115468.11	EFHD1	2	232610672	2_136	0	0.038820487001626	7.67737961529305	4.97088939676822e-06	0.906474820143782	1
ENSG00000144481.16	TRPM8	2	233978788	2_137	0	0.0669838993056452	17.1024848022671	1.91068785941823e-05	-2.12903225806521	1
ENSG00000204120.14	GIGYF2	2	232697018	2_137	0	0.0181893622461325	4.64788377207775	1.41004455873781e-06	-0.270760182171539	3
ENSG00000182600.9	C2orf82	2	232880623	2_137	0	0.0196074561488001	5.1262933197693	1.67642763102329e-06	-0.230158730158763	1
ENSG00000066248.14	NGEF	2	233013260	2_137	0	0.0202367347838289	5.43679076092453	1.83502998322133e-06	0.379613356766119	1
ENSG00000168918.13	INPP5D	2	233060456	2_137	0	0.0181839968418711	4.66989130272351	1.41630316227639e-06	-0.431999999999941	1
ENSG00000085978.21	ATG16L1	2	233253769	2_137	0	0.0232308634384021	34.8262079984047	1.34937185330875e-05	-5.84057971014657	1
ENSG00000077044.10	DGKD	2	233356202	2_137	0	0.0183247694140827	12.3698358355871	3.78061593103709e-06	3.01503759398477	1
ENSG00000085982.13	USP40	2	233565958	2_137	0	0.0182494103671311	7.71473015484525	2.34817079686195e-06	1.95650928531292	3
ENSG00000188042.7	ARL4C	2	234413132	2_138	0	0.0315986207497309	7.11055355683921	3.74741373256187e-06	0.848081468437496	2
ENSG00000130147.15	SH3BP4	2	234952438	2_138	0	0.0361660816832378	8.35146623676161	5.03760711999471e-06	-1.04735376044615	1
ENSG00000132321.16	IQCA1	2	236508787	2_139	0	0.0234427671700417	4.58170770511407	1.79141563073828e-06	0.10101010101005	1
ENSG00000198612.10	COPS8	2	237085776	2_140	0	0.0221847588725594	6.55274969127077	2.42459048740064e-06	-1.01890359168189	1
ENSG00000124839.12	RAB17	2	237601116	2_140	0	0.0429348375341835	12.6156174201646	9.03396574758881e-06	1.43527293401572	2
ENSG00000124831.18	LRRFIP1	2	237623791	2_140	0	0.0190758518110391	5.17258861261908	1.64570498613656e-06	0.374394445857263	2
ENSG00000177483.11	RBM44	2	237798821	2_140	0	0.023372035192302	7.02974995157568	2.74028992880414e-06	0.810989981826139	2
ENSG00000132329.10	RAMP1	2	237895803	2_141	0	0.0234197201001861	5.48669416790486	2.14314995226004e-06	0.128378378378349	1
ENSG00000184182.18	UBE2F	2	237966682	2_141	0	0.0214229823766732	4.97575274798776	1.77786519390271e-06	0.447107022830192	2
ENSG00000132330.16	SCLY	2	238060509	2_141	1	0.115920136138276	18.1381478195071	3.50680748625421e-05	4.05555555555434	1
ENSG00000144488.14	ESPNL	2	238099356	2_141	0	0.0209885477989462	4.73142255972773	1.6562818111623e-06	0.241935483870964	1
ENSG00000168427.8	KLHL30	2	238099562	2_141	0	0.02113863417968	6.899030468452	2.43234453470109e-06	1.66730031714351	3
ENSG00000178752.15	ERFE	2	238231421	2_141	0	0.0238699082764101	6.27515270524884	2.49824573435556e-06	0.961832061068755	1
ENSG00000144485.10	HES6	2	238231421	2_141	0	0.0238699082764101	6.27515270524884	2.49824573435556e-06	0.961832061068755	1
ENSG00000204104.11	TRAF3IP1	2	238319497	2_141	0	0.0280686888577907	7.0298125640004	3.2909855661143e-06	0.425586706107462	2
ENSG00000065802.11	ASB1	2	238426593	2_141	0	0.023639067792788	5.62557275180331	2.21797781165067e-06	0.531687713719367	3
ENSG00000233608.3	TWIST2	2	238847617	2_141	0	0.031691554308185	7.98211064479582	4.21911524915337e-06	-0.871794871794955	1
ENSG00000178602.7	OTOS	2	240140799	2_142	0	0.0550149923339187	17.3370675913967	1.59080447759781e-05	-1.83969706632718	3
ENSG00000068024.16	HDAC4	2	239401967	2_142	0	0.0158503577413631	5.90993839269587	1.5623636565146e-06	0.597122302158276	1
ENSG00000130414.11	NDUFA10	2	240028144	2_142	0	0.0304093921240131	11.8702814146621	6.02044869090923e-06	-1.40740740740691	1
ENSG00000063660.8	GPC1	2	240451608	2_142	0	0.0140365075071455	4.80159002887983	1.12409817847135e-06	0.348161921390745	3
ENSG00000144504.15	ANKMY1	2	240521955	2_142	0	0.0137524061292504	4.61517123300681	1.05858713998938e-06	-0.334844185365008	2
ENSG00000142330.19	CAPN10	2	240586750	2_142	0	0.051795205411125	16.7781818508738	1.44942104406694e-05	-2.00000000000078	1
ENSG00000172478.17	C2orf54	2	240897157	2_144	0	0.00611043549260482	4.57653896044544	4.66411696669189e-07	-0.177215189873397	1
ENSG00000130294.15	KIF1A	2	240817932	2_144	0	0.00637137504294227	5.06127190203219	5.37839809899642e-07	-0.451170657898906	3
ENSG00000172482.4	AGXT	2	240868126	2_144	0	0.00610601304578828	4.59081735814253	4.67528239899421e-07	-0.0844155844155595	1
ENSG00000162804.13	SNED1	2	241070688	2_144	0	0.148416787222218	32.1524854933447	7.95898493608952e-05	-3.0117647058821	1
ENSG00000122085.16	MTERF4	2	241094178	2_144	0	0.00728438802995302	6.13078757789477	7.44851070710698e-07	0.811243524213123	3
ENSG00000115687.13	PASK	2	241141141	2_144	0	0.0304095775090207	18.57084201262	9.41894123439375e-06	1.94916676639841	2
ENSG00000115685.14	PPP1R7	2	241149230	2_144	0	0.0431622408983283	21.1966006709913	1.52591487964207e-05	2.10873985334575	2
ENSG00000146205.13	ANO7	2	241189349	2_144	0	0.00607927273714581	4.61375402546316	4.67806412310405e-07	-0.266726963790535	3
ENSG00000115677.16	HDLBP	2	241314902	2_144	0	0.0187562263142396	14.8348575135921	4.64075829118253e-06	-1.90474427860504	2
ENSG00000006607.13	FARP2	2	241454588	2_144	0	0.00623418045305813	7.95348123026236	8.26983291683479e-07	-2.03267973856167	1
ENSG00000176946.11	THAP4	2	241632422	2_144	0	0.00839839037693324	7.53553761476025	1.0555295726741e-06	-1.21379310344815	1
ENSG00000168397.16	ATG4B	2	241668036	2_144	0	0.0839416059748325	28.1546571324365	3.94173680365511e-05	-3.32121212121357	1
ENSG00000168393.12	DTYMK	2	241687407	2_144	0	0.00755899779114533	6.35456600643724	8.01143326156184e-07	0.457746478873376	1
ENSG00000168395.15	ING5	2	241686546	2_144	0	0.00708821228154777	6.00734924789419	7.10198420842777e-07	0.505248343623711	2
ENSG00000180902.17	D2HGDH	2	241737769	2_144	0	0.00615679224716526	4.63006956600152	4.75447010487416e-07	0.122340425531875	1
ENSG00000154252.11	GAL3ST2	2	241778088	2_144	0	0.00896807752708417	7.98110667526364	1.19377526253304e-06	1.05454545454556	1
ENSG00000188011.5	RTP5	2	241869928	2_144	0	0.01860871764103	14.4988597724238	4.49997811134518e-06	-2.09787234042445	1
ENSG00000134121.9	CHL1	3	100448	3_1	0	0.110683815621669	17.3031579939909	3.19425513130993e-05	-2.12575178182994	2
ENSG00000134115.12	CNTN6	3	1509125	3_2	0	0.0202942676705987	5.54888733885222	1.87818945125111e-06	0.52671755725181	1
ENSG00000072756.16	TRNT1	3	3129282	3_3	0	0.023589827871722	5.0339852604369	1.98060019351355e-06	-0.374301675977728	1
ENSG00000113851.14	CRBN	3	3172005	3_3	0	0.0250316188265481	5.57710783041551	2.32840264465396e-06	-0.528759482145592	2
ENSG00000170364.12	SETMAR	3	4303252	3_3	0	0.0437689820039887	10.7125316028125	7.82021453609521e-06	1.33494723892761	2
ENSG00000144455.13	SUMF1	3	4368850	3_3	0	0.0426004959027619	10.4628402959801	7.43403080808167e-06	1.35772357723595	1
ENSG00000134108.12	ARL8B	3	5126312	3_4	0	0.0201165850066763	4.55288111814377	1.5275684246782e-06	0.212765957446845	1
ENSG00000125046.14	SSUH2	3	8744886	3_7	0	0.0221152294619517	4.57715337340829	1.68828989334808e-06	-0.112643678160988	1
ENSG00000180914.10	OXTR	3	8769210	3_7	0	0.117383671320176	20.0749519191788	3.93026928940611e-05	-2.16808900582827	3
ENSG00000070950.9	RAD18	3	8963418	3_7	0	0.0286652739898539	6.95311342919259	3.32426408143066e-06	0.827438416205505	3
ENSG00000196220.15	SRGAP3	3	9363240	3_7	0	0.0323398978264773	8.06018382047079	4.34754109139301e-06	-1.00000000000005	1
ENSG00000134077.15	THUMPD3	3	9363240	3_7	0	0.0323398978264773	8.06018382047079	4.34754109139301e-06	1.00000000000005	1
ENSG00000168137.15	SETD5	3	9397385	3_7	0	0.0551831452143347	12.9901221546521	1.19558316328721e-05	-1.51301115241685	1
ENSG00000156959.8	LHFPL4	3	9529110	3_8	0	0.0262507377989588	4.6416780399739	2.03224766373467e-06	0.203257703876819	2
ENSG00000114026.21	OGG1	3	9749660	3_8	0	0.0318010780269041	6.40105554600166	3.39510760833507e-06	-0.674698795180463	1
ENSG00000134072.10	CAMK1	3	9746484	3_8	0	0.0284839696681586	5.39011394741552	2.56069920419805e-06	-0.513316711221888	2
ENSG00000171148.13	TADA3	3	9560711	3_8	0	0.0264392817827978	4.70725349073951	2.0757609864523e-06	0.204225352112588	1
ENSG00000241553.12	ARPC4	3	9788307	3_8	0	0.0355813850904938	7.43338308611307	4.41132922114436e-06	0.779487179486744	1
ENSG00000214021.15	TTLL3	3	9811078	3_8	0	0.0259421079662445	4.53332197670237	1.96147119044251e-06	-0.0408163265306116	1
ENSG00000156990.14	RPUSD3	3	9843931	3_8	0	0.0260698728448361	4.57833231779728	1.99070235946393e-06	0.111940298507424	1
ENSG00000171135.13	JAGN1	3	9890653	3_8	0	0.0265911335530962	4.75974188741088	2.11096172601046e-06	-0.36029411764717	1
ENSG00000163702.18	IL17RC	3	9917083	3_8	0	0.0267883471996737	4.82744918307239	2.15686883608126e-06	-0.343330009519538	2
ENSG00000254999.3	BRK1	3	10115521	3_8	0	0.0883507685875305	15.8788727262168	2.33986125000389e-05	2.45307657615117	3
ENSG00000134086.7	VHL	3	10140878	3_8	0	0.0289559289976549	5.54088879850004	2.67594413718613e-06	1.02264436725769	2
ENSG00000134070.4	IRAK2	3	10224373	3_8	0	0.0357728823293018	7.48263119042344	4.46445427704157e-06	0.619047619047652	1
ENSG00000157014.10	TATDN2	3	10247632	3_8	0	0.0276303224665493	5.11110914917316	2.35538125578973e-06	-0.346843227618798	2
ENSG00000157017.15	GHRL	3	10273419	3_8	0	0.0327481119259214	6.67064039881561	3.64345911900173e-06	-1.0010078919236	3
ENSG00000157020.17	SEC13	3	10272760	3_8	0	0.0335292381916129	6.88724554433524	3.85149517721268e-06	1.04761904761927	1
ENSG00000157087.17	ATP2B2	3	10708383	3_8	0	0.0443494908668438	9.46313194221569	6.99976789437485e-06	1.25825825825844	1
ENSG00000197548.12	ATG7	3	11272457	3_9	0	0.0304788522429632	9.86488967667347	5.01476916537625e-06	-1.4305550881511	2
ENSG00000144559.10	TAMM41	3	11808893	3_9	0	0.0255449990797523	8.2456300688888	3.51309459315413e-06	1.03105343425595	2
ENSG00000157152.16	SYN2	3	11956040	3_9	0	0.0597455817805972	16.076319529602	1.60196317892298e-05	2.08108108108058	1
ENSG00000157150.4	TIMP4	3	12156497	3_9	0	0.0170447435447608	4.54647169426487	1.29248368100904e-06	0.0458075267847381	2
ENSG00000154743.17	TSEN2	3	12484507	3_9	0	0.0263318420211276	8.52350601902212	3.74334296177295e-06	-1.13992194559239	2
ENSG00000075975.15	MKRN2	3	12557101	3_9	0	0.0207406672621512	6.3391899160632	2.1928887162575e-06	0.59855769230773	1
ENSG00000225526.4	MKRN2OS	3	12559109	3_9	0	0.0175188166178607	4.79691368915276	1.40160867374907e-06	-0.196643094325158	2
ENSG00000144712.11	CAND2	3	12776123	3_9	0	0.0319512493120265	10.297930928869	5.48779556192475e-06	1.22289594724666	4
ENSG00000144713.12	RPL32	3	12895678	3_9	0	0.0199712302958986	5.99365371083529	1.99644142590455e-06	-0.707920792079222	1
ENSG00000131379.9	C3orf20	3	14674864	3_10	0	0.0360198820652545	11.8580449583645	7.12386178302408e-06	1.4193548387097	1
ENSG00000144711.13	IQSEC1	3	13072908	3_10	0	0.0200736590466887	6.49881278445646	2.17580853017063e-06	0.952066757812082	2
ENSG00000132182.11	NUP210	3	13419856	3_10	0	0.0162127032115934	4.54809337034519	1.2298295110166e-06	0.056910569105693	1
ENSG00000163517.14	HDAC11	3	13497913	3_10	0	0.020677147224016	6.76955676537625	2.33459182212283e-06	1.05080801777417	3
ENSG00000163520.13	FBLN2	3	13538961	3_10	0	0.0164944927875812	4.70534151728632	1.29446472838844e-06	0.34027777777789	1
ENSG00000163528.12	CHCHD4	3	14124463	3_10	0	0.0566273636443325	16.0368578557818	1.51462711862139e-05	2.16176470588311	1
ENSG00000170876.7	TMEM43	3	14124463	3_10	0	0.0342761623992218	11.4016304702484	6.51807357963457e-06	1.66084294910066	2
ENSG00000154767.14	XPC	3	14178595	3_10	0	0.0249148124803492	8.47514971110784	3.52180338901442e-06	-1.38824603068448	2
ENSG00000170860.3	LSM3	3	14179885	3_10	0	0.0491466096447751	14.7241364271795	1.20693394489885e-05	-1.99300699300715	1
ENSG00000131389.16	SLC6A6	3	14478656	3_10	0	0.0199064395352923	6.42232089736683	2.13228718280896e-06	0.682487593368663	2
ENSG00000154781.15	CCDC174	3	14652153	3_10	0	0.0185642680395659	5.78457444311916	1.791056764963e-06	-0.606980199361885	2
ENSG00000154783.11	FGD5	3	14815331	3_11	0	0.0507280320066106	9.3891243748724	7.94388981774563e-06	1.1328124999997	1
ENSG00000131368.7	MRPS25	3	15064685	3_11	0	0.0364416321186707	6.33694817142966	3.85157252728326e-06	0.714285714285893	1
ENSG00000131381.12	RBSN	3	15099772	3_11	0	0.0558828573234026	10.2859831860036	9.58703955858961e-06	-1.45712384420907	2
ENSG00000131375.9	CAPN7	3	15206289	3_11	0	0.0326356270890611	5.32278676108656	2.89728445067986e-06	0.511764705882273	1
ENSG00000131370.15	SH3BP5	3	15341941	3_11	0	0.0319435879069302	5.12591365462712	2.73095841069292e-06	0.426751592356813	1
ENSG00000206562.11	METTL6	3	15520104	3_11	0	0.0387306993115026	6.89776973506267	4.45578407072894e-06	-0.93076923076962	1
ENSG00000144597.13	EAF1	3	15549877	3_11	0	0.0355402976719518	6.10654543689678	3.61973485288808e-06	-0.787878787878981	1
ENSG00000206561.12	COLQ	3	15521294	3_11	0	0.0410557340334129	7.43496695613455	5.09111573124529e-06	-1.02682022221054	3
ENSG00000131373.14	HACL1	3	15551332	3_11	0	0.0301234918121069	4.58732004186295	2.30475336859036e-06	-0.247905077054539	2
ENSG00000206560.11	ANKRD28	3	15859466	3_11	0	0.0362554693081786	6.28982377097033	3.80340098207494e-06	-0.880952380952628	1
ENSG00000154813.9	DPH3	3	16264511	3_12	0	0.0854135608030885	16.4760298236465	2.34714274419255e-05	-1.94444444444521	1
ENSG00000154814.13	OXNAD1	3	16265068	3_12	0	0.0272784080323103	5.90804597458149	2.68796118498728e-06	0.579288025889713	1
ENSG00000131378.13	RFTN1	3	16359639	3_12	0	0.0297072904787137	6.69028450413847	3.31487941607616e-06	0.749314206609831	2
ENSG00000154822.17	PLCL2	3	16781483	3_12	0	0.0273186253488283	5.9215709401567	2.69808659523742e-06	-0.674242424242421	1
ENSG00000182568.16	SATB1	3	18445845	3_13	0	0.0153140622709643	5.44890360832593	1.39174490328711e-06	-0.546728971962903	1
ENSG00000183960.8	KCNH8	3	19148202	3_14	0	0.0194983498626602	4.7719708859857	1.55187147237817e-06	0.232456140350764	1
ENSG00000163576.17	EFHB	3	19946690	3_14	0	0.028448979325672	8.22976818480897	3.90494028961929e-06	-1.02896838974888	3
ENSG00000144566.10	RAB5A	3	19946616	3_14	0	0.0222029762147361	5.95949351329526	2.20688981649463e-06	-0.70460704607024	1
ENSG00000183977.13	PP2D1	3	20012089	3_14	0	0.0379435182181587	10.8758175689759	6.88271231158676e-06	1.33333333333329	1
ENSG00000114166.7	KAT2B	3	20051491	3_15	0	0.0206008390213704	4.55152088387076	1.56387325968656e-06	-0.220689655172434	1
ENSG00000182247.9	UBE2E2	3	23202760	3_17	0	0.0241970679189173	5.49657554942317	2.21827329404161e-06	-0.470954414839625	2
ENSG00000174738.12	NR1D2	3	23945256	3_18	0	0.0307121519585185	8.89630464849395	4.55701019453643e-06	-1.07092198581544	1
ENSG00000151090.17	THRB	3	24495987	3_18	0	0.0192759163238371	4.63136704015894	1.48896448339778e-06	0.0883720930232057	1
ENSG00000077092.18	RARB	3	25174821	3_18	0	0.109227065130205	20.6997941913219	3.77099882969021e-05	-2.62032085561529	1
ENSG00000077097.15	TOP2B	3	25664786	3_19	0	0.0334291803318978	5.27596133184805	2.9416258783206e-06	-0.474820143884951	1
ENSG00000151093.7	OXSM	3	25782726	3_19	0	0.0369091733959418	6.18669038317282	3.80848988607721e-06	0.705776173285007	1
ENSG00000151092.16	NGLY1	3	25792911	3_19	0	0.0309527801805624	4.56902128859723	2.35875563464249e-06	0.0760233918128778	1
ENSG00000163491.16	NEK10	3	27369070	3_20	0	0.0317018096547776	7.5283045151901	3.98053399542604e-06	1.10999999167671	2
ENSG00000033867.16	SLC4A7	3	27486241	3_20	0	0.0326255086940126	7.79210433540076	4.24006150640077e-06	1.14788732394361	1
ENSG00000163512.13	AZI2	3	28349407	3_21	0	0.0286275442001288	6.84758434349571	3.26950186729712e-06	-0.788008565311054	1
ENSG00000206559.7	ZCWPW2	3	28348860	3_21	0	0.03326290882153	8.22528117588907	4.5632166016486e-06	1.04878048780474	1
ENSG00000197385.5	ZNF860	3	31933400	3_23	0	0.0285179297241956	4.59240132242381	2.18432840499333e-06	-0.0836669464293925	3
ENSG00000144645.13	OSBPL10	3	31959702	3_23	0	0.0486522176885101	9.51009701700422	7.7169856782384e-06	-1.13368385910596	2
ENSG00000152642.10	GPD1L	3	32096623	3_23	0	0.033368228553846	6.03433158088635	3.35832272062823e-06	0.62107842738591	2
ENSG00000170293.8	CMTM8	3	32237688	3_23	0	0.0563522922130876	10.8711686992117	1.02175771842445e-05	1.31507626039122	3
ENSG00000153551.13	CMTM7	3	32397100	3_24	0	0.0184101510010607	4.53631341898899	1.39290183017371e-06	-0.0559208601703425	2
ENSG00000091317.7	CMTM6	3	32399489	3_24	0	0.0304840380558872	9.24234695396328	4.69910196091081e-06	1.14004240890476	2
ENSG00000144635.8	DYNC1LI1	3	32570569	3_24	0	0.0265977102527427	7.92912615586312	3.51746418351637e-06	1.04470588235365	1
ENSG00000182973.18	CNOT10	3	32684690	3_24	0	0.0222475798174921	6.18897867220377	2.29647575760311e-06	0.613588110403477	1
ENSG00000188167.8	TMPPE	3	33097285	3_24	0	0.0472796837508179	12.7416114162486	1.00475233623438e-05	-1.47169811320735	1
ENSG00000170266.15	GLB1	3	33045708	3_24	0	0.182839847474443	25.0205689520454	7.63006323017457e-05	2.76023391812829	1
ENSG00000170275.14	CRTAP	3	33113772	3_24	0	0.0220474298954552	6.19837481402805	2.27927071364542e-06	0.809010895444648	2
ENSG00000173705.8	SUSD5	3	33219383	3_25	0	0.0742990371876716	16.0324306293801	1.9867474348968e-05	-1.85820895522392	1
ENSG00000153558.13	FBXL2	3	33252688	3_25	0	0.0379615838637446	9.80686383288443	6.20918464620255e-06	1.47395654394949	2
ENSG00000153560.11	UBP1	3	33440884	3_25	0	0.0224391362669241	4.98296150810349	1.86489237775692e-06	0.635036496350323	1
ENSG00000170248.13	PDCD6IP	3	33783255	3_25	0	0.0232685226231105	5.31505236923597	2.06270187461988e-06	0.735682819382987	1
ENSG00000144681.10	STAC	3	36380068	3_28	0	0.00981105185199038	5.26941874171496	8.6226029495831e-07	-0.48783165085192	2
ENSG00000168016.13	TRANK1	3	36945501	3_28	0	0.0101431166206282	5.57237590754974	9.42696577284653e-07	-0.551999999999772	1
ENSG00000178567.7	EPM2AIP1	3	36993455	3_28	0	0.0128832731914259	7.75022595841198	1.66533145950435e-06	-0.96666666666701	1
ENSG00000076242.14	MLH1	3	36993455	3_28	0	0.0128832731914259	7.75022595841197	1.66533145950435e-06	-0.96666666666701	1
ENSG00000093167.17	LRRFIP2	3	37183476	3_28	0	0.0111223684627625	6.41144000395818	1.18935900897174e-06	0.771192958498949	2
ENSG00000198590.11	C3orf35	3	37386585	3_28	0	0.00991992750913362	5.3698602599146	8.8844712898461e-07	-0.528435691337045	2
ENSG00000144668.11	ITGA9	3	37454355	3_28	0	0.0102577090676204	5.67463655882657	9.70841951480653e-07	-0.517661296365949	2
ENSG00000144677.14	CTDSPL	3	37954986	3_28	0	0.00927534634161542	4.75844808753731	7.36131795461849e-07	-0.261904761904743	1
ENSG00000136059.14	VILL	3	37987184	3_28	0	0.0155107599482088	9.44241805351236	2.44273528960194e-06	1.1533742331294	1
ENSG00000187091.13	PLCD1	3	38002413	3_28	0	0.0161589883981547	9.81595387640392	2.64549401747307e-06	-1.19883040935667	1
ENSG00000172936.12	MYD88	3	38137763	3_28	0	0.0173248322627242	10.4517656357912	3.02008250061523e-06	-1.28476821192015	1
ENSG00000144671.10	SLC22A14	3	38210915	3_28	0	0.00905293406254404	4.5376118137727	6.85136023341814e-07	-0.0257922423455134	2
ENSG00000093217.9	XYLB	3	38326146	3_28	0	0.00951511350355661	4.9906835257046	7.92016281792107e-07	0.322281996898508	2
ENSG00000114739.13	ACVR2B	3	38454810	3_28	0	0.0109865738122268	6.29958406355909	1.15434136632286e-06	0.695205479452073	1
ENSG00000157036.12	EXOG	3	38518812	3_28	0	0.0110757455516931	6.3731900889417	1.1773076000749e-06	0.67716535433096	1
ENSG00000168356.11	SCN11A	3	38990978	3_28	0	0.0139871401258449	8.49951846550403	1.98282028419052e-06	-1.17777777777836	1
ENSG00000114742.13	WDR48	3	39051835	3_28	0	0.013910282151804	8.44928675721106	1.96027090705517e-06	-1.17293233082713	1
ENSG00000114745.13	GORASP1	3	39107998	3_28	0	0.0165120598870182	10.0131956579604	2.75761773211923e-06	-1.30645161290371	1
ENSG00000168026.18	TTC21A	3	39107689	3_28	0	0.00908206451651383	4.56684166003511	6.91768277150991e-07	-0.10073713167295	2
ENSG00000144655.14	CSRNP1	3	39154473	3_28	0	0.0177361748407886	10.6660000948893	3.15516190828134e-06	1.43939393939347	1
ENSG00000168334.8	XIRP1	3	39192679	3_28	0	0.0274119133302562	14.6484512484774	6.69716757085487e-06	1.65775401069474	1
ENSG00000144659.10	SLC25A38	3	39383433	3_28	0	0.0362830269889465	17.2227340327201	1.04223514140573e-05	-2.12977999935582	2
ENSG00000168028.13	RPSA	3	39406713	3_28	0	0.0697369275602848	23.2720258584674	2.70680584664512e-05	-2.55714800857786	2
ENSG00000114784.3	EIF1B	3	40309993	3_29	0	0.0195957218259105	5.20445719232865	1.70097061887238e-06	-0.428571428571303	1
ENSG00000168032.8	ENTPD3	3	40387447	3_29	0	0.0182082749785258	4.53363885808002	1.37681576765433e-06	-0.00746268656716393	1
ENSG00000177873.12	ZNF619	3	40477330	3_29	0	0.0193835273788718	5.10497576427841	1.65039007114044e-06	0.399999999999971	1
ENSG00000172888.11	ZNF621	3	40524103	3_29	0	0.022687868374098	6.54410020010067	2.47630274975053e-06	-0.773437500000186	1
ENSG00000168036.16	CTNNB1	3	41195090	3_30	0	0.242306880346981	28.4627148535901	0.000115027630508182	3.40322580645198	1
ENSG00000182606.14	TRAK1	3	42026587	3_30	0	0.0233223543003348	6.35191702927018	2.47079839623345e-06	-1.11848341232219	1
ENSG00000114853.13	ZBTB47	3	42653821	3_31	0	0.0283088514569968	6.85554092634737	3.23686124624864e-06	0.801075268817122	1
ENSG00000010282.14	HHATL	3	42712261	3_31	0	0.037330814188437	9.39696866700717	5.85080126161431e-06	-1.47934493189356	2
ENSG00000244607.5	CCDC13	3	42749631	3_31	0	0.0581594404082932	13.4947290102598	1.30901460663187e-05	-1.94687526614786	2
ENSG00000181061.13	HIGD1A	3	42800848	3_31	0	0.154722448745338	22.7477325490307	5.8701817692514e-05	2.62913907284744	1
ENSG00000144648.15	ACKR2	3	42802658	3_31	0	0.0279237933444964	6.72996010126907	3.13434653309111e-06	-0.902985074627019	1
ENSG00000182983.14	ZNF662	3	43207388	3_31	0	0.0226870413747554	4.8278532009718	1.82680429844209e-06	-0.365517241379289	1
ENSG00000240747.7	KRBOX1	3	42809057	3_31	0	0.027155925425187	6.47433806750869	2.93237890052396e-06	-0.859259259259449	1
ENSG00000144649.8	FAM198A	3	42979515	3_31	0	0.0264440101103431	6.23087382070907	2.74812432761984e-06	-0.904018861723359	2
ENSG00000144647.5	POMGNT2	3	43110995	3_31	0	0.0461618390747329	11.3550003182816	8.74239367189913e-06	1.35757575757593	1
ENSG00000011198.7	ABHD5	3	43690090	3_31	0	0.0273700008500714	6.54631532565025	2.98835258648503e-06	-0.767676767677081	1
ENSG00000160746.12	ANO10	3	43691432	3_31	0	0.022226161189464	4.64009632383208	1.72009154607687e-06	0.144202519380735	2
ENSG00000179152.19	TCAIM	3	44338768	3_31	0	0.055564466318468	13.0711680988201	1.21135560413283e-05	1.6283783783782	1
ENSG00000225873.3	LINC00694	3	44439661	3_31	0	0.0599474403211766	13.7761076785852	1.37739111850174e-05	-1.77586206896577	1
ENSG00000178917.15	ZNF852	3	44510851	3_31	0	0.0278578826161686	6.70829413818658	3.11688160942565e-06	0.766917293233142	1
ENSG00000196345.12	ZKSCAN7	3	44536769	3_31	0	0.0219731018226071	4.53535596108605	1.66212182622066e-06	-0.0640330480136763	2
ENSG00000144792.9	ZNF660	3	44578138	3_31	0	0.0643604964982663	14.4368746647928	1.54971800008224e-05	1.77605672582616	3
ENSG00000186448.14	ZNF197	3	44584132	3_31	0	0.0230486288012278	4.97253258963747	1.91153756626519e-06	-0.368421052631509	1
ENSG00000169981.10	ZNF35	3	44656267	3_31	0	0.0350779570693993	8.82430859780696	5.16267855564828e-06	-1.10891089108947	1
ENSG00000196653.11	ZNF502	3	44721338	3_31	0	0.0223875216241849	4.70626785619685	1.75728727921366e-06	0.0903225806451269	1
ENSG00000186446.11	ZNF501	3	44721338	3_31	0	0.0257457106427192	5.98568719922147	2.57027153841894e-06	-0.776390059978193	2
ENSG00000169964.7	TMEM42	3	44861353	3_31	0	0.0460432622275007	11.3312437631025	8.70169334603566e-06	-1.49218750000026	1
ENSG00000249992.1	TMEM158	3	45426782	3_32	0	0.0267236392504551	9.05023387339163	4.03381065037889e-06	-1.01144492131602	1
ENSG00000011376.9	LARS2	3	45388191	3_32	0	0.0172786774544513	5.06221877084659	1.45885293369126e-06	0.705882352941075	1
ENSG00000144791.9	LIMD1	3	45462179	3_32	0	0.0233152408943408	7.80063012791629	3.03340011274782e-06	-0.961399348132107	3
ENSG00000211456.10	SACM1L	3	45462179	3_32	0	0.021422515546628	7.02616884079156	2.51043599955119e-06	-1.00400206341279	3
ENSG00000163817.15	SLC6A20	3	45796686	3_32	0	0.0163471045377166	4.55644308472991	1.24230117294454e-06	0.110091743119282	1
ENSG00000163818.16	LZTFL1	3	45916197	3_32	0	0.0305007961159101	10.2623942090205	5.22059465000635e-06	-1.39581972031104	2
ENSG00000163820.14	FYCO1	3	45995932	3_32	0	0.020361134856045	6.56172685633724	2.22833372934628e-06	0.757709251101073	1
ENSG00000163823.3	CCR1	3	46208438	3_32	0	0.0270803529980902	9.17141663687568	4.14238871222961e-06	1.25568253229997	2
ENSG00000160791.13	CCR5	3	46370170	3_32	0	0.0316857602493487	10.6128380203246	5.60861686003599e-06	1.80100229248063	2
ENSG00000012223.12	LTF	3	46486440	3_32	0	0.0274563613054125	9.29835213407697	4.2580335196586e-06	1.69841269841298	1
ENSG00000241186.9	TDGF1	3	46576012	3_32	0	0.044721818555221	13.7853705352627	1.02824831094703e-05	1.81818181818141	1
ENSG00000261603.1	PRSS46	3	46735496	3_33	0	0.0172859652589336	9.13950964063693	2.63497583487731e-06	0.502648478575977	2
ENSG00000163827.12	LRRC2	3	46647665	3_33	0	0.0136300647311247	6.16801325960673	1.40217856115008e-06	0.5038759689923	1
ENSG00000178038.16	ALS2CL	3	46657048	3_33	0	0.0144323011438331	5.78593307410409	1.39273693686366e-06	0.516418271608957	3
ENSG00000181585.3	TMIE	3	46693608	3_33	0	0.0139305511248905	5.29467301634521	1.23017684580241e-06	0.347719005407471	2
ENSG00000188086.13	PRSS45	3	46656569	3_33	0	0.221806916152602	22.2385259480245	8.22699411296585e-05	-3.1832890013867	4
ENSG00000178055.11	PRSS42	3	46834226	3_33	0	0.0126417385398961	4.86429850049845	1.02562152581534e-06	-0.485596707818892	1
ENSG00000160801.13	PTH1R	3	46892800	3_33	0	0.0185122578315623	8.38643941974058	2.58938787509407e-06	1.03247863247867	1
ENSG00000160796.16	NBEAL2	3	46980769	3_33	0	0.0127227311180262	5.58479434279607	1.18507992015725e-06	0.95232800648732	2
ENSG00000114648.11	KLHL18	3	47287254	3_33	0	0.0123884545537699	4.7191282216058	9.75077230461438e-07	-0.385964912280833	1
ENSG00000114650.18	SCAP	3	47476776	3_33	0	0.0149667791096552	7.61462883346597	1.90080337162461e-06	1.33858267716498	1
ENSG00000163832.15	ELP6	3	47513447	3_33	0	0.0131920514158658	5.1747026228181	1.13856502263342e-06	0.628140703517773	1
ENSG00000229453.2	SPINK8	3	48329090	3_34	0	0.0125506106125068	5.99070310172491	1.25401507621939e-06	0.914728682170494	1
ENSG00000164045.11	CDC25A	3	48188134	3_34	0	0.0143163688798018	6.95859187154564	1.66155358201774e-06	0.425373134328365	1
ENSG00000164048.13	ZNF589	3	48241004	3_34	0	0.0147864872989638	7.21034051560511	1.77820118510264e-06	0.783063655233337	2
ENSG00000172113.8	NME6	3	48301516	3_34	0	0.0117658307605013	5.59444146437066	1.09784097718892e-06	-0.0384795690002803	2
ENSG00000164049.14	FBXW12	3	48372047	3_34	0	0.0154801558174933	8.22524423195537	2.12365632616053e-06	1.67479674796746	1
ENSG00000114268.11	PFKFB4	3	48562408	3_34	0	0.0352397627175689	28.9987127650177	1.70440108236596e-05	4.41322314049909	1
ENSG00000145040.3	UCN2	3	48564341	3_34	0	0.0141548516783127	10.4911918011212	2.47679610176628e-06	-1.99999999999958	1
ENSG00000213672.7	NCKIPSD	3	48685869	3_34	0	0.0182137818304045	17.9811131234054	5.46231585131893e-06	-1.10687022900778	1
ENSG00000068745.14	IP6K2	3	48694054	3_34	0	0.015455558841747	17.4220424293027	4.49100858797973e-06	-3.73500132602712	3
ENSG00000114302.15	PRKAR2A	3	48847779	3_34	0	0.0114563620892238	39.4395201292143	7.53595782353203e-06	-6.04347826086963	1
ENSG00000177479.19	ARIH2	3	48919714	3_34	0	0.0195973009004772	16.4535853825967	5.37795192612107e-06	-0.699999999999753	1
ENSG00000178467.17	P4HTM	3	48995534	3_34	0	0.0605895100633977	27.162388227773	2.74489349846151e-05	4.45890410958809	1
ENSG00000178252.17	WDR6	3	49007334	3_34	0	0.0199037131245113	16.5034549572057	5.47859354256411e-06	0.676923076923062	1
ENSG00000178057.14	NDUFAF3	3	49015352	3_34	0	0.0182469881889974	16.0927420640676	4.89757783697689e-06	-0.792307692307396	1
ENSG00000178149.16	DALRD3	3	49023895	3_34	0	0.0408879719418763	22.8180329401134	1.55608701339988e-05	4.21088435374257	1
ENSG00000198218.10	QRICH1	3	49088219	3_34	0	0.059939636484352	26.9822133966266	2.69743993618262e-05	-4.43835616438175	1
ENSG00000177352.9	CCDC71	3	49151883	3_34	0	0.0108691822936486	26.8841796000358	4.87364359270774e-06	3.68744534963783	2
ENSG00000185909.14	KLHDC8B	3	49171432	3_34	0	0.0109117673135632	15.0693435059735	2.74251830320626e-06	1.90000000000043	1
ENSG00000188315.7	C3orf62	3	49277527	3_34	1	0.0328172362975869	53.0747018246634	2.90502365229072e-05	-7.05102040815835	1
ENSG00000164076.16	CAMKV	3	49870590	3_35	0	0.0181203528971489	44.1639433677309	1.33473362435242e-05	-7.53984410179964	2
ENSG00000114316.12	USP4	3	49340655	3_35	0	0.0104775056661935	17.6766852141175	3.08900661291317e-06	-3.45390070922073	1
ENSG00000233276.3	GPX1	3	49358324	3_35	0	0.0116041907631911	67.9026148398904	1.31420000320493e-05	-8.74734704324512	2
ENSG00000145022.4	TCTA	3	49412704	3_35	0	0.0104695966041137	77.9920387158094	1.36188465681562e-05	9.83485761889356	2
ENSG00000145020.15	AMT	3	49422974	3_35	0	0.019441223799098	10.731285389895	3.47964909713527e-06	-0.288078878367845	2
ENSG00000145029.13	NICN1	3	49428588	3_35	0	0.0114224081474656	41.9802726348982	7.99766179391378e-06	6.56550267244274	2
ENSG00000164061.4	BSN	3	49556627	3_35	0	0.0104067988747624	18.2094014422794	3.16062475506797e-06	3.54609929078103	1
ENSG00000173531.15	MST1	3	49653194	3_35	0	0.0140179162235978	72.878104248094	1.70388638504997e-05	9.16065442483342	2
ENSG00000164068.15	RNF123	3	49699132	3_35	0	0.0105712165426146	42.8285407675592	7.55124136728098e-06	-7.64227642276282	1
ENSG00000182179.12	UBA7	3	49816363	3_35	0	0.0132818912952059	11.7628732703815	2.60575419211252e-06	2.06134969325142	1
ENSG00000183763.8	TRAIP	3	49856597	3_35	0	0.012847503668572	30.3091765983642	6.49460876192739e-06	-6.56617647058778	1
ENSG00000164078.12	MST1R	3	49904003	3_35	0	0.018138152549225	19.8797329860765	6.01400386175619e-06	-4.26104483789107	2
ENSG00000004534.14	RBM6	3	49940636	3_35	0	0.0105555652675419	25.5783541198211	4.50312701349419e-06	5.83739837398495	1
ENSG00000188338.14	SLC38A3	3	50204954	3_35	0	0.0157126244236089	21.8634563429279	5.72964421365972e-06	5.06349206349299	1
ENSG00000012171.19	SEMA3B	3	50267465	3_35	0	0.31205197186705	25.1181210136642	0.000130729676133047	-2.60776699029124	1
ENSG00000214706.10	IFRD2	3	50295266	3_35	0	0.0138287459111798	8.17492332409116	1.88550023337115e-06	-0.583999999999823	1
ENSG00000243477.5	NAT6	3	50295266	3_35	0	0.0106742134972682	6.23902079617418	1.11074003022599e-06	0.545455349237076	2
ENSG00000186792.16	HYAL3	3	50295266	3_35	0	0.0138287459111798	8.17492332409116	1.88550023337115e-06	-0.583999999999823	1
ENSG00000068028.17	RASSF1	3	50336862	3_35	0	0.0615098616535987	21.6977302262402	2.22596925198583e-05	-1.9606741573021	1
ENSG00000114388.12	NPRL2	3	50341371	3_35	0	0.10813203672524	28.9183877339669	5.21541131891862e-05	-3.38005390835378	1
ENSG00000114395.10	CYB561D2	3	50350442	3_35	0	0.0103757662767777	16.8852689152043	2.92205420192304e-06	4.16972477064362	1
ENSG00000007402.11	CACNA2D2	3	50504338	3_35	0	0.0342202916796832	12.2251335937366	6.97746113716097e-06	0.00540540540540694	1
ENSG00000114735.9	HEMK1	3	50569633	3_35	0	0.0143417893855473	6.9977838299843	1.67387864394855e-06	0.417112299465047	1
ENSG00000114738.10	MAPKAPK3	3	50615038	3_35	0	0.0106741524588435	5.68436952757411	1.01198904164201e-06	0.713567839195544	1
ENSG00000114737.15	CISH	3	50612068	3_35	0	0.0115178286636991	8.14453883087162	1.56457799420958e-06	1.90957446808507	1
ENSG00000259956.1	RBM15B	3	51391456	3_35	0	0.0203688477277265	10.244221637961	3.48021066151923e-06	1.14350797266519	1
ENSG00000164080.13	RAD54L2	3	51534121	3_35	0	0.0119220109836855	8.82588146736183	1.75496198599987e-06	-3.05127826248315	2
ENSG00000164081.12	TEX264	3	51672163	3_35	0	0.0111301899840335	5.17706350356239	9.61050425372442e-07	-0.348314606741629	1
ENSG00000173389.15	IQCF1	3	51902507	3_36	0	0.0424137260563876	12.9857733462935	9.18616730890525e-06	2.30674846625622	1
ENSG00000114767.6	RRP9	3	51941929	3_36	0	0.052266343163615	15.3919882175445	1.34176649623647e-05	1.97570850202409	1
ENSG00000248487.8	ABHD14A	3	51972037	3_36	0	0.0217106212576066	7.30034611191183	2.64347865111928e-06	1.02853690360929	2
ENSG00000243989.8	ACY1	3	51987300	3_36	0	0.0162577044919574	4.64248329757651	1.25883752624125e-06	-0.0387590462946224	2
ENSG00000162244.10	RPL29	3	51993314	3_36	0	0.0227550360962235	7.72345687266307	2.93122637765521e-06	-0.964566929133842	1
ENSG00000239732.3	TLR9	3	52227452	3_36	0	0.0160515453959327	4.53424647048029	1.21389767762333e-06	-0.131047050589207	2
ENSG00000164088.17	PPM1M	3	52244928	3_36	0	0.0468272907700742	14.0551988399476	1.09773151243297e-05	1.70886075949344	1
ENSG00000168237.17	GLYCTK	3	52291743	3_36	0	0.0224567399846486	7.53957428919601	2.82392813862296e-06	1.40322580645135	1
ENSG00000164091.11	WDR82	3	52288401	3_36	0	0.0221260299478767	7.39386426239944	2.72856984339419e-06	-1.55223880596996	1
ENSG00000114841.17	DNAH1	3	52297777	3_36	0	0.0162559266707082	4.64834938366164	1.26029032007331e-06	0.0124935196241706	2
ENSG00000010319.6	SEMA3G	3	52444898	3_36	0	0.0163866130931201	4.7297699312652	1.2926749150744e-06	0.247113280931252	2
ENSG00000114854.7	TNNC1	3	52454186	3_36	0	0.0199604394789562	6.49538060953569	2.16239390812454e-06	0.750000000000113	1
ENSG00000010322.15	NISCH	3	52455611	3_36	0	0.0160633862093995	4.54000756103411	1.21633662202053e-06	0.122448979591812	1
ENSG00000010327.10	STAB1	3	52495757	3_36	0	0.0168054998076587	4.93934511159306	1.38446158618405e-06	-0.385454545454617	1
ENSG00000168273.7	SMIM4	3	52533279	3_36	0	0.032315472854944	10.9583466874931	5.90630209841634e-06	1.40780518413018	2
ENSG00000168268.10	NT5DC2	3	52534789	3_36	0	0.018019795959236	5.56328653001564	1.67201974971476e-06	1.00746354258971	2
ENSG00000163938.16	GNL3	3	52682927	3_36	0	0.0190251819868583	6.06101403015852	1.92324324013322e-06	1.41111092638727	2
ENSG00000163939.18	PBRM1	3	52685800	3_36	0	0.021719074255153	7.29917104835977	2.64408222560149e-06	-1.50781249999972	1
ENSG00000016864.18	GLT8D1	3	52702426	3_36	0	0.0259879478133552	8.9127544995035	3.86317191998172e-06	-1.65744671783503	2
ENSG00000114904.12	NEK4	3	52770471	3_36	0	0.0202669879370222	6.62539102438215	2.23955034389993e-06	1.50880677172051	2
ENSG00000055955.15	ITIH4	3	52833204	3_36	0	0.100896161640711	21.1724371561054	3.56291615929784e-05	-2.97963764368341	2
ENSG00000272573.5	MUSTN1	3	52834507	3_36	0	0.028004394198215	9.56278592744855	4.46653479569378e-06	-1.22807017543908	1
ENSG00000213533.11	TMEM110	3	52857410	3_36	0	0.0298216737060244	10.1384752117351	5.04271894259187e-06	-1.31395348837205	1
ENSG00000163935.13	SFMBT1	3	53047596	3_36	0	0.0801595988942214	19.1292515581755	2.55748808654537e-05	-2.86102017404178	2
ENSG00000163933.9	RFT1	3	53075336	3_36	0	0.0584220020212094	16.3266532160681	1.59086639956755e-05	2.33401293958852	2
ENSG00000163932.13	PRKCD	3	53155654	3_36	0	0.0173938703151821	5.26902944993415	1.52857572825575e-06	0.486301369862935	1
ENSG00000163931.15	TKT	3	53255618	3_36	0	0.0907127545499785	20.4468005496448	3.0935263598784e-05	-2.19118034988925	2
ENSG00000157388.15	CACNA1D	3	53328538	3_36	0	0.0160567280730148	4.53698947166248	1.21502420429e-06	0.279069767441886	1
ENSG00000272886.5	DCP1A	3	53347519	3_36	0	0.0164360775291079	4.74894061786201	1.30183224938388e-06	0.207303935781852	2
ENSG00000016391.10	CHDH	3	53822023	3_36	0	0.0168727685610627	4.99403539876587	1.405393923464e-06	0.426907613573456	3
ENSG00000056736.9	IL17RB	3	53845345	3_36	0	0.0187062449362509	5.92159957817059	1.84750558106074e-06	-0.546341675519885	2
ENSG00000113812.13	ACTR8	3	53882103	3_36	0	0.0170255493364389	5.07602159266002	1.44140060474444e-06	-0.445032433946592	2
ENSG00000157445.14	CACNA2D3	3	54120910	3_37	0	0.0307566074317954	7.74911502895118	3.97512365343959e-06	0.960392237823214	2
ENSG00000187672.12	ERC2	3	56166433	3_38	0	0.0309977103361934	8.89268995162841	4.59751200410553e-06	-1.46376811594186	1
ENSG00000114251.14	WNT5A	3	55447047	3_38	0	0.0876474270227052	18.5308592918875	2.7089116157475e-05	2.18367346938872	1
ENSG00000180376.16	CCDC66	3	56557150	3_39	0	0.026999777067341	4.80632063213754	2.16437756361851e-06	0.384684516981754	2
ENSG00000163946.13	FAM208A	3	56682894	3_39	0	0.0289109069264296	5.43338671766814	2.61994658988612e-06	0.596774193548065	1
ENSG00000163666.8	HESX1	3	57226802	3_39	0	0.0270500316889863	4.82337210296611	2.17609900817262e-06	0.388888888888983	1
ENSG00000157500.10	APPL1	3	57223701	3_39	0	0.0263882386619823	4.59637107741123	2.02295206514269e-06	0.20827982547221	2
ENSG00000239388.8	ASB14	3	57283558	3_39	0	0.0269939600689081	4.8043528033484	2.16302529697172e-06	-0.370078740157464	1
ENSG00000174844.14	DNAH12	3	57544056	3_39	0	0.0408887507230734	8.62042627949797	5.87885419999372e-06	-1.11096725545089	3
ENSG00000174840.8	PDE12	3	57556472	3_39	0	0.0265697702874311	4.65919330529355	2.06470797148601e-06	0.368421052631466	1
ENSG00000168374.10	ARF4	3	57597784	3_39	0	0.0344922191036621	7.05432300225233	4.05822930803227e-06	-1.00167806730003	2
ENSG00000174839.12	DENND6A	3	57692733	3_39	0	0.0364284177847952	7.55665121364111	4.59123784486379e-06	-1.21267037128033	2
ENSG00000163681.14	SLMAP	3	57755619	3_39	0	0.0665797659498787	13.1374650115085	1.45886109318504e-05	1.97619047619013	1
ENSG00000136068.14	FLNB	3	57968708	3_39	0	0.0576582349648309	11.7992845211871	1.13468972653651e-05	1.47854026278073	4
ENSG00000163687.13	DNASE1L3	3	58214627	3_40	0	0.0371773529027513	12.5730439611386	7.79612876569968e-06	-1.58646616541393	1
ENSG00000163686.14	ABHD6	3	58236705	3_40	0	0.0427716306445934	13.8647266914899	9.89070448882768e-06	1.78636363636303	1
ENSG00000163684.11	RPP14	3	58313715	3_40	0	0.0165596914116302	5.16528366543581	1.42661413268094e-06	0.649635036496624	1
ENSG00000168297.15	PXK	3	58342238	3_40	0	0.0155836370729977	4.61098433776003	1.19845733557264e-06	0.0582804701939126	2
ENSG00000168291.12	PDHB	3	58346781	3_40	0	0.0198653029620027	6.82735483199611	2.26207902608029e-06	1.09043358086412	2
ENSG00000168301.12	KCTD6	3	58608928	3_40	0	0.0230142344523374	8.17282840537386	3.13710474273224e-06	0.901234567900974	1
ENSG00000168306.12	ACOX2	3	58541467	3_40	0	0.0349318849074111	11.9998922601395	6.99132470491396e-06	-1.52097902097967	1
ENSG00000168309.16	FAM107A	3	58627651	3_40	0	0.0184220078830994	6.13826332091006	1.88600389089422e-06	0.627659574468409	1
ENSG00000163689.19	C3orf67	3	59049363	3_40	0	0.0226303115938561	8.01890709349132	3.02667522003922e-06	-0.98726114649666	1
ENSG00000189283.9	FHIT	3	61108484	3_41	0	0.0420018382691623	11.9241985965879	8.35329087418078e-06	-1.35721749426213	2
ENSG00000144724.19	PTPRG	3	61561600	3_41	0	0.0243105932643598	6.901400241492	2.7982910123166e-06	-0.786069651741232	1
ENSG00000114405.10	C3orf14	3	62319398	3_41	0	0.0194126251855168	4.84373501324058	1.56828414213526e-06	0.266272189349059	1
ENSG00000163630.10	SYNPR	3	63312511	3_42	0	0.0356202684805623	6.96018603328438	4.13502502093583e-06	-0.865133844086035	3
ENSG00000163618.17	CADPS	3	62875758	3_42	0	0.149024684984821	20.3790654200311	5.06526978418732e-05	2.20399999999971	1
ENSG00000163632.12	C3orf49	3	63819161	3_43	0	0.0239829104435816	5.79068126790702	2.31628317386693e-06	-0.65110565110534	1
ENSG00000163634.11	THOC7	3	63826866	3_43	0	0.020943266877739	4.55088321577865	1.58964527440458e-06	0.216842740658127	3
ENSG00000163635.17	ATXN7	3	63864984	3_43	0	0.0510160733998218	12.7337630314831	1.0834874818121e-05	2.05434782608609	1
ENSG00000163636.10	PSMD6	3	64024465	3_43	0	0.0620455830888639	14.55034901907	1.50572058147452e-05	-1.63296703296716	1
ENSG00000151276.23	MAGI1	3	66018540	3_44	0	0.0773277211021363	16.3589890971753	2.109850970561e-05	-1.85979361189455	2
ENSG00000144741.17	SLC25A26	3	66228162	3_45	0	0.12963455149387	22.6304141028295	4.89297927237996e-05	-2.57386363636356	1
ENSG00000144749.13	LRIG1	3	66501565	3_45	0	0.0403533367122042	11.7031258904239	7.87664792503945e-06	1.36866359446992	1
ENSG00000163376.11	KBTBD8	3	67087387	3_45	0	0.0189566922069557	4.77467050808722	1.50961454394713e-06	-0.283464566929177	1
ENSG00000172340.14	SUCLG2	3	67407993	3_45	0	0.018770865957778	4.68468379445087	1.46664395417069e-06	0.231410933301379	2
ENSG00000144747.15	TMF1	3	69052218	3_46	0	0.0243062567570257	5.34377940165294	2.16634044714515e-06	0.498865968643869	2
ENSG00000144744.16	UBA3	3	69078639	3_46	0	0.0337561035472971	8.35612284087623	4.70454071869094e-06	0.946745562130001	1
ENSG00000144746.6	ARL6IP5	3	69088388	3_46	0	0.0224297443180844	4.60849066005276	1.72402333667901e-06	0.191999999999992	1
ENSG00000163380.15	LMOD3	3	69122652	3_46	0	0.0371903286336583	9.2472682590291	5.73592650594408e-06	-1.07738095238048	1
ENSG00000170837.2	GPR27	3	71735170	3_48	0	0.0197124051965725	6.05862003926172	1.99192710018849e-06	0.716417910447485	1
ENSG00000144736.13	SHQ1	3	72861639	3_49	0	0.0254353269227067	4.53266580609437	1.9228753374816e-06	0.0218978102189721	1
ENSG00000113805.8	CNTN3	3	74520712	3_50	0	0.0494297753622732	12.2117049347	1.00675789601312e-05	-1.55361262652306	2
ENSG00000227124.8	ZNF717	3	75808465	3_51	0	0.0230978306287621	5.08553417133456	1.95915084054018e-06	-0.407692307692421	1
ENSG00000185008.17	ROBO2	3	75906907	3_51	0	0.0265722238235641	6.36868744671708	2.82252594853794e-06	0.700507614213166	1
ENSG00000169855.19	ROBO1	3	79767741	3_53	0	0.0495018338950999	10.6145382111898	8.7635990360343e-06	1.40601503759388	1
ENSG00000114480.12	GBE1	3	81761728	3_54	0	0.021128730434401	4.59008801757549	1.61753810887013e-06	-0.123272160197607	2
ENSG00000083937.8	CHMP2B	3	87229424	3_57	0	0.072253608609285	16.404000047504	1.97683039354712e-05	-1.79838709677455	1
ENSG00000175105.6	ZNF654	3	88058839	3_58	0	0.0191328848937101	4.73009420628748	1.50942088472244e-06	0.207947220243427	2
ENSG00000163320.10	CGGBP1	3	88150148	3_58	0	0.049809432452287	13.5181002012691	1.1230196621885e-05	-1.71509220847944	2
ENSG00000283434.1	RP11-249L12.1	3	88317201	3_59	0	0.0278481412018374	4.64044319965791	2.15533995135146e-06	0.266272189348972	1
ENSG00000178750.2	STX19	3	94032097	3_59	0	0.0807621124691236	14.4932897916161	1.95224694397335e-05	2.00689655172413	1
ENSG00000178700.7	DHFR2	3	94062771	3_59	0	0.0502464514166871	10.0743844248653	8.4427517647151e-06	1.49781659388584	1
ENSG00000178694.9	NSUN3	3	94062771	3_59	0	0.0502464514166871	10.0743844248653	8.4427517647151e-06	-1.49781659388584	1
ENSG00000269028.3	MTRNR2L12	3	96618327	3_61	0	0.0419074439856881	11.6949565399354	8.17428717434827e-06	-1.28823529411787	1
ENSG00000113966.9	ARL6	3	97765808	3_61	0	0.0309267204431791	8.89960918828042	4.59055198591485e-06	1.04032258064502	1
ENSG00000080200.9	CRYBG3	3	97822174	3_61	0	0.0211329489120641	5.41139202636788	1.90734478436852e-06	-0.447154471544765	1
ENSG00000170854.17	RIOX2	3	97953468	3_61	0	0.0231503308459492	6.24537151858724	2.4114351437057e-06	0.612903225806352	1
ENSG00000231861.2	OR5K2	3	98504835	3_62	0	0.0312363233588764	5.71485144604367	2.97731620522312e-06	-0.605128205128227	1
ENSG00000080822.16	CLDND1	3	98523270	3_62	0	0.0300690372244321	5.36525477492611	2.69072911496264e-06	-0.519744559817937	2
ENSG00000080819.6	CPOX	3	98586529	3_62	0	0.0281583720369993	4.76301291833707	2.23691461833596e-06	0.196969696969735	1
[truncated: 8,140 more rows]
