# Supplementary material for: Adjusting for genetic confounders in transcriptome-wide association studies improves discovery of risk genes of complex traits
Source: Nat Genet. 2024 Jan 26;56(2):336–47. doi: 10.1038/s41588-023-01648-9 (PMC10864181; doi:10.1038/s41588-023-01648-9)
Supplement: Supplementary file 5 — cTWAS results of all analyzed genes across all tissues for IBD, SCZ, and SBP. Results are stored separately for each combination of traits and tissues. Column legends for each set of results are the same as in Supplementary Table 1. [file 41588_2023_1648_MOESM5_ESM.zip › IBD_Brain_Cortex.csv]

id	genename	chrom	pos	region_tag	cs_index	PIP	tau2	PVE	z	num_eqtl
ENSG00000237330.2	RNF223	1	1074660	1_2	0	0.00731396550466135	9.52883841869915	1.16239297319508e-06	-1.03333333333338	1
ENSG00000188976.10	NOC2L	1	959139	1_2	0	0.00836055369974187	11.1683890661418	1.55734804154792e-06	-1.34710743801646	1
ENSG00000188290.10	HES4	1	1000291	1_2	0	0.00833241397606199	10.5596015142943	1.46750122987059e-06	-1.13592233009719	1
ENSG00000187608.8	ISG15	1	1000830	1_2	0	0.00461818857312613	5.35209366454554	4.12245072366946e-07	-0.398936170212886	1
ENSG00000188157.14	AGRN	1	1017844	1_2	0	0.0049967490436974	6.50265610224096	5.41924056579975e-07	-0.885106382979117	1
ENSG00000131591.17	C1orf159	1	1095185	1_2	0	0.0128470038546468	15.0503323634551	3.22483909947167e-06	-1.69174922199062	2
ENSG00000186891.13	TNFRSF18	1	1197558	1_2	0	0.0105177235139408	12.9107059629378	2.2648103755686e-06	1.39130434782616	1
ENSG00000186827.10	TNFRSF4	1	1213936	1_2	0	0.00492478052086776	7.15446801365703	5.87657566436439e-07	1.37924151696545	1
ENSG00000078808.16	SDF4	1	1235642	1_2	0	0.0109024753487225	20.8481059786067	3.79098289606407e-06	3.60846560846582	1
ENSG00000176022.4	B3GALT6	1	1231507	1_2	0	0.0301020690321672	29.6714768827707	1.48968901948316e-05	-4.25000000000223	1
ENSG00000162572.20	SCNN1D	1	1256490	1_2	0	0.00500540790742254	6.29484199299677	5.25514149936146e-07	0.844297532619529	3
ENSG00000127054.20	INTS11	1	1315577	1_2	0	0.0108963724861152	18.9329393007298	3.44080522504063e-06	3.19733333333378	1
ENSG00000169962.4	TAS1R3	1	1331096	1_2	0	0.00457133019413669	7.37150460656226	5.62029147292155e-07	1.60740740740759	1
ENSG00000162576.16	MXRA8	1	1362042	1_2	0	0.00666880434439487	15.5219663209702	1.72645323206359e-06	-3.22957198443381	1
ENSG00000242485.5	MRPL20	1	1407232	1_2	0	0.00663844301597838	12.6279780372741	1.39817056569659e-06	-2.37411508561065	2
ENSG00000235098.8	ANKRD65	1	1418181	1_2	0	0.0242601118832411	27.2798706641791	1.10381225623919e-05	-4.23041043350319	3
ENSG00000215915.9	ATAD3C	1	1434243	1_2	0	0.00467435928703197	8.28529656978726	6.45937137728692e-07	-1.99049326283843	3
ENSG00000179403.11	VWA1	1	1434687	1_2	0	0.00446436625045998	9.11813945715567	6.78931802116738e-07	-2.2804232804236	1
ENSG00000160072.19	ATAD3B	1	1497758	1_2	0	0.00481656622967841	5.63460179583742	4.52648276723583e-07	-0.170337738619686	1
ENSG00000197785.13	ATAD3A	1	1511945	1_2	0	0.0107245206360388	15.8064440347493	2.82730182018882e-06	-2.54716981132176	1
ENSG00000248333.8	CDK11B	1	1680556	1_2	0	0.00448083253742182	7.49178118940256	5.59891537547238e-07	1.78000000000001	1
ENSG00000008128.22	CDK11A	1	1724489	1_2	0	0.00423275030422421	6.05995927500628	4.27811505993781e-07	1.29487179487181	1
ENSG00000215790.6	SLC35E2	1	1762664	1_2	0	0.00439815387158571	5.16381144038025	3.78792088974548e-07	-0.699999999999806	1
ENSG00000008130.15	NADK	1	1759354	1_2	2	0.126674385758464	23.3295486065642	4.92895948723043e-05	4.52205367686976	2
ENSG00000169885.9	CALML6	1	1915143	1_2	0	0.00768556194560954	9.86250678044644	1.2642211384845e-06	-0.809098247966613	2
ENSG00000178821.12	TMEM52	1	1918697	1_2	0	0.00460498367985518	10.9889596625247	8.44004534991963e-07	-2.60380509536088	2
ENSG00000205116.3	TMEM88B	1	1425822	1_2	0	0.00571761595937592	7.5957253453005	7.24343120191576e-07	-0.986124617163138	3
ENSG00000142609.17	CFAP74	1	1983048	1_2	0	0.153597488018841	33.3324773265315	8.53909432893609e-05	-3.1140939597317	1
ENSG00000187730.8	GABRD	1	2019112	1_2	0	0.0120863835562274	13.3945986362889	2.70013937821953e-06	1.598086124402	1
ENSG00000067606.16	PRKCZ	1	2050574	1_2	0	0.0106693836351111	13.0956216144179	2.33037361683336e-06	-1.44869565217416	1
ENSG00000162585.16	FAAP20	1	2179409	1_2	0	0.00460468557139049	5.426267683277	4.16736269454577e-07	-0.479160321205952	2
ENSG00000157933.9	SKI	1	2228951	1_2	0	0.00481794457487583	6.016627160859	4.83476094346135e-07	0.574380165289296	1
ENSG00000116151.13	MORN1	1	2367872	1_2	0	0.0221239811979582	18.7307819494905	6.91161111585941e-06	1.72405318773844	3
ENSG00000157916.19	RER1	1	2391287	1_2	0	0.00604920811531329	7.43020284508601	7.49651305917878e-07	0.528384279475919	1
ENSG00000157911.9	PEX10	1	2404771	1_2	0	0.00422484758930231	4.65517023940842	3.28024830524485e-07	0.247863172713514	3
ENSG00000149527.17	PLCH2	1	2425928	1_2	0	0.0042248180964648	4.6549493656696	3.280069769703e-07	0.193492695466724	2
ENSG00000157881.13	PANK4	1	2489151	1_2	0	0.0084816988253611	17.5249323616074	2.47913001360939e-06	-3.09090909091006	1
ENSG00000157873.17	TNFRSF14	1	2551409	1_2	0	0.00526924442257226	7.46879384828918	6.56385415021428e-07	-1.22986822840498	1
ENSG00000142606.15	MMEL1	1	2632573	1_2	0	0.00544652126263157	12.2237688389389	1.11041274397942e-06	-2.6646706586832	1
ENSG00000215912.12	TTC34	1	2801395	1_2	0	0.0064748330445934	7.83179436543512	8.45765481191182e-07	-0.287356321839152	1
ENSG00000162591.15	MEGF6	1	3540307	1_2	0	0.0168387955484981	17.2155505833307	4.83495065676289e-06	-1.73795917635017	3
ENSG00000158109.14	TPRG1L	1	3623460	1_2	0	0.00423579065008306	4.6277118143115	3.26934610376429e-07	0.0285725353515289	3
ENSG00000116213.15	WRAP73	1	3650142	1_2	0	0.00427798238945853	4.72407087365762	3.37066431009912e-07	0.184834123222774	1
ENSG00000235169.7	SMIM1	1	3772081	1_3	0	0.0234420633561129	4.74518465371512	1.85527827090823e-06	-0.219571178507774	2
ENSG00000130764.9	LRRC47	1	3796513	1_3	0	0.0248088547046854	5.27239126918223	2.18159662663899e-06	0.477101176859944	3
ENSG00000116198.12	CEP104	1	3857024	1_3	0	0.0261123466628926	5.7490547598553	2.50381624953374e-06	-0.6015215649252	2
ENSG00000169598.15	DFFB	1	3857251	1_3	0	0.0235241735693694	4.77770585992562	1.87453644966032e-06	-0.339534866903659	3
ENSG00000198912.10	C1orf174	1	3891607	1_3	0	0.0801053780566378	16.2837534560072	2.1755862147448e-05	1.86012669811936	2
ENSG00000158286.12	RNF207	1	6222890	1_5	0	0.0792043783162681	15.2750280143418	2.01786129666181e-05	1.72136752136686	1
ENSG00000116251.9	RPL22	1	6208961	1_5	0	0.0433391901325767	9.58122619576528	6.92567312910079e-06	1.20301352631402	2
ENSG00000116237.15	ICMT	1	6233935	1_5	0	0.0642380399692848	13.2870564136362	1.42357766561587e-05	-1.56415094339604	1
ENSG00000158292.6	GPR153	1	6262459	1_5	0	0.0579237847362699	12.3091952181426	1.18917753405343e-05	1.2573913678616	3
ENSG00000187017.15	ESPN	1	6424818	1_5	0	0.0685460854210476	13.9021292777224	1.58936661441568e-05	-2.27644265019161	2
ENSG00000215788.9	TNFRSF25	1	6508327	1_5	0	0.02550654819683	4.62976522589751	1.96956702093771e-06	-0.30769230769241	1
ENSG00000171680.21	PLEKHG5	1	6508327	1_5	0	0.02550654819683	4.62976522589751	1.96956702093771e-06	-0.30769230769241	1
ENSG00000173662.20	TAS1R1	1	6554687	1_5	0	0.0361705895991417	7.8882518972166	4.75878916605021e-06	1.24999999999999	1
ENSG00000204859.12	ZBTB48	1	6579787	1_5	0	0.0283347705746211	5.60915854608019	2.65080341778037e-06	0.417647058823392	1
ENSG00000007923.15	DNAJC11	1	6701642	1_5	0	0.0271905693575931	5.22515512235488	2.36961393596366e-06	0.641791044776053	1
ENSG00000049245.12	VAMP3	1	7773891	1_6	0	0.0140896497001295	4.65876180443835	1.09478996382207e-06	0.0128205128205099	1
ENSG00000116288.12	PARK7	1	7949703	1_6	0	0.0266232606140717	19.5923333008572	8.69976475651678e-06	3.71199999999926	1
ENSG00000074800.13	ENO1	1	8879783	1_6	0	0.0267120223081313	10.651058494005	4.74525596839523e-06	1.1904761904758	1
ENSG00000142583.17	SLC2A5	1	9083273	1_6	0	0.019153115244712	7.53770116879192	2.40789998108765e-06	-0.642927874258953	2
ENSG00000180758.11	GPR157	1	9128930	1_6	0	0.0281170846294203	11.1289568773873	5.21897063493283e-06	-1.2302036552074	2
ENSG00000049239.12	H6PD	1	9221777	1_6	0	0.0528706697056238	16.6730712211793	1.47024774674068e-05	1.96496073524941	3
ENSG00000171621.13	SPSB1	1	9300377	1_6	0	0.0637536496341264	18.5260691520001	1.96991931186385e-05	-2.17164179104466	1
ENSG00000171612.6	SLC25A33	1	9539060	1_7	0	0.0468524823598217	10.5463350092797	8.24127249500554e-06	-1.29591836734644	1
ENSG00000171608.15	PIK3CD	1	9651429	1_7	0	0.0276520545722049	5.63099506302372	2.59700423267589e-06	0.468693826626622	2
ENSG00000171603.16	CLSTN1	1	9824341	1_7	0	0.0353231712834037	7.97771490049931	4.7000048348066e-06	-1.00888888888822	1
ENSG00000162441.11	LZIC	1	9943262	1_7	0	0.0262318023187177	5.20139860777423	2.27566522774634e-06	-0.43195266272178	1
ENSG00000162444.11	RBP7	1	9996852	1_7	0	0.0293688571356177	6.21859246925165	3.04606557723168e-06	0.70060901673183	2
ENSG00000130939.18	UBE4B	1	10033012	1_7	0	0.0319860426288137	6.99880982063962	3.73374633944225e-06	-0.835420276400192	2
ENSG00000054523.17	KIF1B	1	10210468	1_7	0	0.0303826402682535	6.53937690132551	3.31376713263671e-06	0.717514124293661	1
ENSG00000142657.20	PGD	1	10398376	1_7	0	0.0247640982554331	4.6111530871945	1.90454906219671e-06	0.026924190239649	2
ENSG00000175279.21	CENPS	1	10429947	1_7	0	0.0256704752727196	4.94099071030489	2.11547575515151e-06	0.238913058452116	2
ENSG00000160049.11	DFFA	1	10469137	1_7	0	0.038848129370044	8.78276708054218	5.69064615927859e-06	1.04838709677395	1
ENSG00000204624.7	DISP3	1	11471002	1_8	0	0.0305310501099934	6.87179288950361	3.49922532906802e-06	-0.86052974647015	2
ENSG00000120948.16	TARDBP	1	11012522	1_8	0	0.0391604500279742	9.19775817724155	6.00744449304099e-06	-1.37174721189581	1
ENSG00000009724.16	MASP2	1	11047382	1_8	0	0.0369771183620552	8.66093507755047	5.34143505326583e-06	-1.4934210526311	1
ENSG00000116649.9	SRM	1	11059078	1_8	0	0.0403703571400068	9.48267983067834	6.38489536515876e-06	1.62266726084709	2
ENSG00000171824.13	EXOSC10	1	11099766	1_8	0	0.047694493673588	11.0465996859021	8.78733056747197e-06	-1.73907001279795	3
ENSG00000171819.4	ANGPTL7	1	11189075	1_8	0	0.0461562522020961	10.7386800332981	8.26687832837735e-06	-1.75177304964527	1
ENSG00000198793.12	MTOR	1	11284572	1_8	0	0.0612667358605093	13.4059463152951	1.36987936664502e-05	-1.93617021276581	1
ENSG00000132879.13	FBXO44	1	11654311	1_8	0	0.0264053987855972	5.51877196689782	2.43049810018366e-06	-0.497076023391864	1
ENSG00000116663.10	FBXO6	1	11663828	1_8	0	0.0252305274436793	5.09504452487928	2.14404757929407e-06	0.340909090909096	1
ENSG00000116670.14	MAD2L2	1	11679301	1_8	0	0.0264920999315629	5.54929763310906	2.45196636666796e-06	0.508179797373656	2
ENSG00000177674.15	AGTRAP	1	11739991	1_9	0	0.0207074043971749	5.49392005072722	1.89744023577157e-06	-0.411764705882437	1
ENSG00000177000.10	MTHFR	1	11790946	1_9	0	0.0265319129757969	7.79920431686114	3.45127024726753e-06	-0.988784400740817	2
ENSG00000011021.21	CLCN6	1	11805747	1_9	0	0.0877125092225748	19.0513247971562	2.78706323193761e-05	-2.18223240130535	2
ENSG00000120937.8	NPPB	1	11859214	1_9	0	0.0228713115310019	6.41769758627278	2.44810715691919e-06	-0.920634920634809	1
ENSG00000116685.15	KIAA2013	1	11926801	1_9	0	0.0214863275464736	5.83701228852484	2.09176506369625e-06	0.541333333333713	1
ENSG00000083444.16	PLOD1	1	11935354	1_9	0	0.0208373854109924	5.55204287544985	1.92955046473478e-06	-0.509090909090688	1
ENSG00000116691.10	MIIP	1	12022869	1_9	0	0.14538358581067	23.9412489434068	5.80526814246609e-05	-2.59854014598537	1
ENSG00000048707.13	VPS13D	1	12229081	1_9	0	0.0212425507318363	5.7309860853053	2.03046787965618e-06	-0.519238416193583	2
ENSG00000162493.16	PDPN	1	13583417	1_10	0	0.0615703666190948	12.4536287498098	1.27887400614422e-05	1.49218749999979	1
ENSG00000116731.22	PRDM2	1	13706633	1_10	0	0.0631573318810219	12.6942315691484	1.33718130691537e-05	-1.55782312925234	1
ENSG00000171729.13	TMEM51	1	15150450	1_11	0	0.012210673189467	5.79485762829062	1.18016432907828e-06	0.579777803354223	2
ENSG00000142634.12	EFHD2	1	15410646	1_11	0	0.100454770840193	25.3564036988264	4.24833084193176e-05	-2.45901639344397	1
ENSG00000142615.7	CELA2A	1	15456801	1_11	0	0.102994219512767	25.3178338179628	4.34910107883152e-05	2.71559633027687	1
ENSG00000132906.17	CASP9	1	15526794	1_11	0	0.0113483294608365	5.0406757696394	9.54071240040754e-07	-0.382113821138194	1
ENSG00000116138.12	DNAJC16	1	15526781	1_11	0	0.0116220085250851	5.23553546732257	1.01485127398983e-06	-0.557556497793704	2
ENSG00000116771.5	AGMAT	1	15584923	1_11	0	0.0112472743285897	4.92470208467887	9.23819993211149e-07	-0.518102314241604	3
ENSG00000197312.11	DDI2	1	15593959	1_11	0	0.0152993673431004	7.75214696064999	1.97813339641215e-06	1.02189781021909	1
ENSG00000116786.11	PLEKHM2	1	15684135	1_11	0	0.0257058851241222	12.3828396433872	5.3090023414003e-06	1.91187739463675	1
ENSG00000162461.7	SLC25A34	1	15737649	1_11	0	0.0108278580988402	4.61608193738526	8.33635441910485e-07	0.0671140939597023	1
ENSG00000233954.6	UQCRHL	1	15809022	1_11	0	0.012132952690778	5.59146431944403	1.13149377153606e-06	0.60103626943009	1
ENSG00000065526.10	SPEN	1	15847319	1_11	0	0.0136657846370647	6.72504689573148	1.53281589391108e-06	0.919354838709533	1
ENSG00000116809.11	ZBTB17	1	15976487	1_11	0	0.0159934315176432	8.10860661353757	2.16295752918128e-06	-1.18897637795226	1
ENSG00000186510.11	CLCNKA	1	15985068	1_11	0	0.0167155432644439	8.50335938803286	2.37067017602246e-06	1.28141300034033	2
ENSG00000173641.17	HSPB7	1	16019124	1_11	0	0.0185621924206493	9.4897158766181	2.93793772402014e-06	1.38400000000032	1
ENSG00000184908.17	CLCNKB	1	16043819	1_11	0	0.0108197315474071	4.60844088005272	8.31630888374451e-07	0.100903320655091	2
ENSG00000185519.8	FAM131C	1	16054713	1_11	0	0.0198530620812287	10.2048903304368	3.37906034762067e-06	1.32835820895522	1
ENSG00000142627.12	EPHA2	1	16156481	1_11	0	0.0201349373157622	10.2417700454129	3.43942154989142e-06	-1.40625	1
ENSG00000142632.16	ARHGEF19	1	16210794	1_11	0	0.0124800792768917	5.91175290328885	1.23053429788748e-06	0.52182693803536	2
ENSG00000132881.11	RSG1	1	16237068	1_11	0	0.0110485056583144	4.8126527599299	8.86845927074202e-07	-0.0331831581744365	2
ENSG00000037637.10	FBXO42	1	16352069	1_11	0	0.0278425624496762	13.2416854238246	6.14911442119858e-06	1.60305343511447	1
ENSG00000055070.16	SZRD1	1	16352086	1_11	0	0.0111010875161296	4.83367377434494	8.94958646920687e-07	-0.428973690004539	2
ENSG00000157191.19	NECAP2	1	16440373	1_11	0	0.0109055390357706	4.68181089898816	8.51571484847668e-07	0.100541511095028	2
ENSG00000219481.10	NBPF1	1	16488717	1_11	0	0.0159890417328231	8.24774330159891	2.19946814968856e-06	0.962406015037572	1
ENSG00000183888.4	C1orf64	1	16004406	1_11	0	0.0161072597541937	8.29799564322241	2.22923046957905e-06	-0.976470588235052	1
ENSG00000058453.16	CROCC	1	16974953	1_12	0	0.0251460010075354	4.65364818388085	1.95174278100277e-06	0.035714285714298	1
ENSG00000117122.13	MFAP2	1	16980453	1_12	0	0.0258876436576581	4.92422488797863	2.1261333820932e-06	-0.199999999999972	1
ENSG00000159363.17	ATP13A2	1	17011965	1_12	0	0.0282898170497151	5.75076174719122	2.71341124013109e-06	0.614285714285821	1
ENSG00000117118.9	SDHB	1	17005181	1_12	0	0.0287100860182913	5.8882044572424	2.81953494105301e-06	0.677419354838731	1
ENSG00000159339.13	PADI4	1	17346607	1_12	0	0.0370347274205834	8.26532231133233	5.10539151130742e-06	-1.07751937984515	1
ENSG00000179051.13	RCC2	1	17439009	1_12	0	0.025456514027643	4.76787926312311	2.02434386883603e-06	-0.229835530089343	2
ENSG00000117154.11	IGSF21	1	18108487	1_12	0	0.0343485619117687	7.56147022446413	4.33186497238024e-06	-0.876847290640402	1
ENSG00000117148.7	ACTL8	1	17836062	1_12	0	0.0277765847646265	5.58016148796455	2.58514983355991e-06	0.461538461538612	1
ENSG00000158748.3	HTR6	1	19682107	1_13	0	0.00415432929312065	4.61498293487677	3.1976514491403e-07	0.0389610389610464	1
ENSG00000179023.8	KLHDC7A	1	18481287	1_13	0	0.00447681446930859	5.28671297179582	3.94743451593925e-07	-0.416008949867742	2
ENSG00000159423.16	ALDH4A1	1	18902055	1_13	0	0.00486141193253042	6.11059533654106	4.9545709565064e-07	0.65497076023404	1
ENSG00000127481.14	UBR4	1	19211261	1_13	0	0.00653755459226912	8.39326680213842	9.15179877686675e-07	-0.982758620689966	1
ENSG00000127463.13	EMC1	1	19244445	1_13	0	0.00802290113006654	10.2061468616807	1.36569386710815e-06	-1.19428571428517	1
ENSG00000053372.4	MRTO4	1	19251533	1_13	0	0.00422930606497518	4.72890447309301	3.33572132840878e-07	-0.137024791503408	3
ENSG00000162482.4	AKR7A3	1	19288862	1_13	0	0.00741366595810422	9.32735994485092	1.15332539823751e-06	-1.05787626243737	2
ENSG00000040487.12	PQLC2	1	19312063	1_13	0	0.00466803282344364	5.60908338203619	4.36702725899848e-07	0.614845064759382	2
ENSG00000173436.13	MINOS1	1	19596564	1_13	0	0.00415484272294764	4.67345529123138	3.23856625711657e-07	0.0990099009901576	1
ENSG00000158747.13	NBL1	1	19640599	1_13	0	0.00450197749931114	5.64319798118127	4.23729511740683e-07	0.616046871840275	2
ENSG00000162542.13	TMCO4	1	19676189	1_13	0	0.00843069483723735	10.5105753590121	1.47791673058388e-06	-0.999999999999925	1
ENSG00000169914.5	OTUD3	1	19882213	1_13	0	0.00563525922804931	12.6744927861914	1.19125460637172e-06	-2.83547126155542	4
ENSG00000188257.10	PLA2G2A	1	19979786	1_13	0	0.00551004479047901	6.98118237429365	6.41570251561296e-07	0.373626373626172	1
ENSG00000127472.10	PLA2G5	1	20070181	1_13	0	0.0108424523126891	12.4426069618799	2.25008543839278e-06	1.2522522522527	1
ENSG00000009709.11	PAX7	1	18691361	1_13	0	0.0158983094215402	16.9240344317943	4.48760838696843e-06	-1.84079601989977	1
ENSG00000158816.15	VWA5B1	1	20290926	1_14	0	0.0291162264260968	7.50106614621747	3.64265624281397e-06	0.827212431645079	2
ENSG00000162543.5	UBXN10	1	20186547	1_14	0	0.060189139951998	14.3100574812194	1.43654627893032e-05	1.63576158940415	1
ENSG00000090432.6	MUL1	1	20500417	1_14	0	0.0238262556926651	5.63394251739744	2.23886710437962e-06	-0.562500000000047	1
ENSG00000183114.7	FAM43B	1	20551955	1_14	0	0.022904243881644	5.26689290020617	2.01201193329922e-06	-0.466364988575087	2
ENSG00000158825.5	CDA	1	20597933	1_14	0	0.0303880388946076	7.89973576067582	4.00382736882331e-06	0.859374999999723	1
ENSG00000158828.7	PINK1	1	20633737	1_14	0	0.0214800895566317	4.67013255197114	1.67311348896177e-06	-0.0909090909090779	1
ENSG00000244038.9	DDOST	1	20662264	1_14	0	0.0237308690908656	5.59662443669492	2.2151335433385e-06	-0.525641025640882	1
ENSG00000189410.11	SH2D5	1	20732634	1_14	0	0.0225506463051869	5.1222290632746	1.92654028553887e-06	0.478085246973633	2
ENSG00000075151.20	EIF4G3	1	21176003	1_14	0	0.0324593457981726	8.51505815855511	4.60985735210386e-06	1.02528735632175	1
ENSG00000117298.14	ECE1	1	21347880	1_14	0	0.0485883206884854	12.2928512515792	9.96195604829427e-06	-1.41605839416019	1
ENSG00000187980.6	PLA2G2C	1	20175177	1_14	0	0.0250045980389749	6.08308464592696	2.53690288721023e-06	-0.636118598382486	1
ENSG00000070886.11	EPHA8	1	22521304	1_15	0	0.022019430740561	8.68960535047401	3.19128981065715e-06	-1.71824717451154	2
ENSG00000142794.18	NBPF3	1	21440283	1_15	0	0.0201395982728939	6.00041231679606	2.01554269780004e-06	0.499320521262263	2
ENSG00000076864.19	RAP1GAP	1	21666813	1_15	0	0.0176340981662545	5.09553094503357	1.49865892045815e-06	0.439917920249552	2
ENSG00000090686.15	USP48	1	21783303	1_15	0	0.017520575562199	4.89272177091917	1.42974634308263e-06	0.393177066971652	2
ENSG00000187942.11	LDLRAD2	1	21811974	1_15	0	0.0208629927764288	6.153334283288	2.14115063634253e-06	-0.318840579710191	1
ENSG00000142789.19	CELA3A	1	22001714	1_15	0	0.017314816030543	4.76019753053811	1.37468426556219e-06	0.308931185944526	1
ENSG00000070831.15	CDC42	1	22052387	1_15	0	0.0170899971934277	4.6139958171809	1.31516212562518e-06	0.23493975903605	1
ENSG00000162552.14	WNT4	1	22143622	1_15	0	0.019008897333981	5.76009019497851	1.82619148974794e-06	0.853528763827116	2
ENSG00000184677.16	ZBTB40	1	22491224	1_15	0	0.0331053556674333	13.786139579425	7.61203952929172e-06	2.34615384615334	1
ENSG00000173372.16	C1QA	1	22636557	1_15	0	0.0171676646684054	4.71170082661749	1.34911519604412e-06	-0.323144104803341	1
ENSG00000159189.11	C1QC	1	22644432	1_15	0	0.0179517266674509	4.97368547068618	1.48917127440716e-06	-0.0769230769230719	1
ENSG00000004487.15	KDM1A	1	23018558	1_16	0	0.0248192897428774	7.0774246432131	2.92971050675128e-06	-0.881355932203499	1
ENSG00000169641.13	LUZP1	1	23200512	1_16	0	0.0353084471247894	10.3644946346618	6.10361110100772e-06	-1.36090225563889	1
ENSG00000125945.14	ZNF436	1	23369659	1_16	0	0.0254544647676719	7.31261850836853	3.10453808864173e-06	-0.893805309734294	1
ENSG00000204219.9	TCEA3	1	23424647	1_16	0	0.0553213850007363	14.5777565142422	1.34506676546756e-05	1.86466165413521	1
ENSG00000088280.18	ASAP3	1	23483104	1_16	0	0.166831763947912	25.1985176721119	7.01154686210294e-05	2.62122952398067	2
ENSG00000197880.8	MDS2	1	23581212	1_16	0	0.026718177821086	7.7637620955858	3.45970572627831e-06	0.94316871476601	2
ENSG00000227868.5	C1orf234	1	23015869	1_16	0	0.0340022198099603	10.0122734043384	5.67806129545731e-06	-1.26666666666632	1
ENSG00000179546.4	HTR1D	1	23198048	1_16	0	0.11266471501689	21.3570376261896	4.01318371125915e-05	-2.2399999999994	1
ENSG00000142676.12	RPL11	1	23691734	1_17	0	0.0275716082799271	6.28907693877816	2.89207208163041e-06	0.627364330119354	2
ENSG00000117308.14	GALE	1	23800401	1_17	0	0.0297884700601118	7.06999545525861	3.5125898217739e-06	0.755769673826567	2
ENSG00000117305.14	HMGCL	1	23814521	1_17	0	0.0235120752667661	4.82956721346914	1.89390976581537e-06	-0.377733448925596	2
ENSG00000185436.11	IFNLR1	1	24187118	1_17	0	0.0327084921161021	7.7864359518376	4.24775387266231e-06	-1.04986562400569	2
ENSG00000001460.17	STPG1	1	24416496	1_17	0	0.0269000077074852	6.08882329271276	2.73178100144251e-06	0.692884604986438	2
ENSG00000001461.16	NIPAL3	1	24415622	1_17	0	0.0234748566227705	4.95599390861509	1.94041140197247e-06	0.521276595744862	1
ENSG00000117602.11	RCAN3	1	24502439	1_17	0	0.0312043073867927	7.5295047109006	3.91869138664786e-06	-0.947955390334556	1
ENSG00000184454.6	NCMAP	1	24556448	1_17	0	0.0248699478325044	5.25198222279489	2.1785033256859e-06	-0.241830065359428	1
ENSG00000175707.8	KDF1	1	26961225	1_19	0	0.020583587496328	14.9567617369375	5.13474346404896e-06	-1.69298245614104	1
ENSG00000187010.19	RHD	1	25257119	1_19	0	0.00809495651629666	6.31250620068673	8.5226851249082e-07	0.658227848101495	1
ENSG00000183726.10	TMEM50A	1	25341420	1_19	0	0.00674228016128697	4.62301680342815	5.19867146105541e-07	-0.0156249999999953	1
ENSG00000204178.9	TMEM57	1	25430369	1_19	0	0.00692722891357367	4.87301208461591	5.63011328264343e-07	-0.201612903225827	1
ENSG00000157978.11	LDLRAP1	1	25543527	1_19	0	0.022834953581689	15.9215272786779	6.06380133025677e-06	-1.66853932584199	1
ENSG00000117640.17	MTFR1L	1	25818183	1_19	0	0.0182712643947496	13.8503718545882	4.22075497641275e-06	1.51973684210476	1
ENSG00000127423.10	AUNIP	1	25858853	1_19	0	0.0112853016773944	9.38534204235046	1.76653962495552e-06	-1.19569806357063	2
ENSG00000117632.22	STMN1	1	25909425	1_19	0	0.00814685593896047	6.37159219810876	8.65761191183624e-07	-0.724409448819138	1
ENSG00000158006.13	PAFAH2	1	25998029	1_19	0	0.00788321284557636	6.06752371907253	7.97764746785727e-07	0.434108527131723	1
ENSG00000158008.9	EXTL1	1	26020058	1_19	0	0.0116060318382291	9.64471335879874	1.86695215425741e-06	-1.03947368421043	1
ENSG00000158014.14	SLC30A2	1	26046114	1_19	0	0.0155035079643249	12.3267094244281	3.18740493579632e-06	1.42857142857165	1
ENSG00000175087.9	PDIK1L	1	26110771	1_19	0	0.0150071657616698	12.0250439770443	3.00985419975771e-06	-1.26380368098131	1
ENSG00000197245.5	FAM110D	1	26159026	1_19	0	0.0128141816655515	10.5615567216663	2.25724613477089e-06	-1.44852941176467	1
ENSG00000142675.17	CNKSR1	1	26170849	1_19	0	0.00751474305480382	5.62517597780727	7.05034476562811e-07	0.363681781725164	2
ENSG00000130695.14	CEP85	1	26233875	1_19	0	0.0780001273463179	27.4505171786164	3.57113237095646e-05	2.92121212121255	1
ENSG00000169442.8	CD52	1	26317723	1_19	0	0.00709742616063869	5.09727833899876	6.03391707911782e-07	0.577235772357913	1
ENSG00000158062.20	UBXN11	1	26317588	1_19	0	0.0677479711249306	26.1121393947149	2.95052198362711e-05	2.96124031007749	1
ENSG00000117682.16	DHDDS	1	26427451	1_19	0	0.00675905799597298	4.64596903565752	5.23748255574892e-07	-0.310552997756625	2
ENSG00000198830.10	HMGN2	1	26471849	1_19	0	0.00799981992791743	6.20322655773578	8.27671421751611e-07	-0.768764154915878	3
ENSG00000060642.10	PIGV	1	26787956	1_19	0	0.0210310983840775	15.1565872585632	5.3164714345564e-06	-1.70925110132261	1
ENSG00000142751.14	GPN2	1	26890178	1_19	0	0.0233572416958128	16.1317646640412	6.28439592104313e-06	1.77973568281991	1
ENSG00000090273.13	NUDC	1	26896515	1_19	0	0.0146103133097037	11.7766771546129	2.86973902923969e-06	1.42652697725436	2
ENSG00000142733.14	MAP3K6	1	27006146	1_19	0	0.0159468911536298	12.5881304986318	3.34809191402787e-06	-1.45016428591624	3
ENSG00000116329.10	OPRD1	1	28860207	1_19	0	0.107585688978381	30.5307976634895	5.4783876806479e-05	-2.95454545454555	1
ENSG00000174950.10	CD164L2	1	27383368	1_19	0	0.00673014115106219	4.60637042629632	5.17062614257764e-07	0.0312500000000019	1
ENSG00000090020.10	SLC9A1	1	27166703	1_19	0	0.00744003058760212	5.53283899493166	6.86566895584658e-07	-0.467724911124704	2
ENSG00000142784.15	WDTC1	1	27234825	1_19	0	0.0320645174546386	19.0836333094448	1.02057723593344e-05	1.91841491841474	1
ENSG00000142765.17	SYTL1	1	27342119	1_19	0	0.0239041086412443	16.3471098422042	6.51738895605856e-06	-1.68129394714247	2
ENSG00000158195.10	WASF2	1	27484872	1_19	0	0.147170884003157	33.5798939158302	8.24254494441844e-05	2.93969684416989	2
ENSG00000126705.13	AHDC1	1	27604387	1_19	0	0.00702738856303475	5.00563611675479	5.86696298974203e-07	0.284537374103161	2
ENSG00000126709.14	IFI6	1	27671883	1_19	0	0.00674911820671853	4.63238134223205	5.21448525732134e-07	-0.079012345678998	1
ENSG00000117748.9	RPA2	1	27914572	1_19	0	0.00720623867087789	5.23783257692722	6.29535695038727e-07	-0.346289752650236	1
ENSG00000130768.14	SMPDL3B	1	27935089	1_19	0	0.0075796500142904	5.70463933286981	7.21169664941679e-07	-0.534351145038218	1
ENSG00000158156.7	XKR8	1	27958990	1_19	0	0.00885327069521191	7.14027872409136	1.05433594715618e-06	-0.765656565657024	1
ENSG00000158161.15	EYA3	1	28088507	1_19	0	0.0362258343948323	20.2235452965032	1.22190036657524e-05	-2.08143939393831	1
ENSG00000169403.11	PTAFR	1	28193492	1_19	0	0.0397598368722358	21.0945428156912	1.39886181971459e-05	-2.07216950230741	2
ENSG00000126698.10	DNAJC8	1	28232589	1_19	0	0.0206050865050702	14.9664574549885	5.14343863993347e-06	-2.03614457831352	1
ENSG00000130770.17	ATPIF1	1	28231161	1_19	0	0.0275296208482712	17.6616998076312	8.10947677902616e-06	-1.77187500000037	1
ENSG00000130766.4	SESN2	1	28259165	1_19	0	0.00792719786743823	6.11895489047352	8.09015897371657e-07	0.68571428571446	1
ENSG00000204138.12	PHACTR4	1	28349072	1_19	0	0.0096631542081359	7.94968514036065	1.28123544235755e-06	-1.13938638055448	3
ENSG00000180198.15	RCC1	1	28505782	1_19	0	0.00675322185238181	4.63799659569836	5.2239805129247e-07	0.0356234096692115	1
ENSG00000180098.9	TRNAU1AP	1	28553045	1_19	0	0.00767314569486899	5.81792988781738	7.44563998728348e-07	-0.562604340567907	1
ENSG00000162419.12	GMEB1	1	28670248	1_19	0	0.00713219860974956	5.14241288588704	6.11716897701382e-07	0.314900153609801	1
ENSG00000198492.15	YTHDF2	1	28736301	1_19	0	0.0142608031155622	11.5523069242119	2.74772211045803e-06	-1.57936507936497	1
ENSG00000159023.19	EPB41	1	28886806	1_19	0	0.0297764237433029	18.3929274711355	9.1344730767111e-06	-1.97656249999972	1
ENSG00000253304.1	TMEM200B	1	29123661	1_19	0	0.0203975212589574	14.8724798324051	5.05965481186347e-06	-1.61290322580563	1
ENSG00000116353.15	MECR	1	29235239	1_19	0	0.00718861995655973	5.21521334297742	6.25284565856265e-07	0.437908496731998	1
ENSG00000162511.7	LAPTM5	1	30759512	1_20	0	0.0273791007088404	7.34012582906753	3.3518362207849e-06	0.882154882154772	1
ENSG00000162512.15	SDC3	1	30909289	1_20	0	0.0210376196073709	4.88905499986272	1.71546407136159e-06	-0.292682926829208	1
ENSG00000084628.9	NKAIN1	1	31239088	1_20	0	0.0214453730212784	5.06743615141448	1.81251661238212e-06	0.383468834688326	1
ENSG00000121769.7	FABP3	1	31376362	1_20	0	0.0206085533561668	4.69760408685076	1.61467092199428e-06	0.110465116279149	1
ENSG00000168528.11	SERINC2	1	31409124	1_20	0	0.020952065595648	4.85120264431339	1.6952602035031e-06	0.629251527636149	2
ENSG00000142910.15	TINAGL1	1	31576075	1_20	0	0.0540179866409345	13.7019887066078	1.23447444486511e-05	1.59250585480067	1
ENSG00000162517.12	PEF1	1	31644486	1_20	0	0.0220038670423361	5.30636628715258	1.94740527812332e-06	-0.312370452880292	2
ENSG00000084636.17	COL16A1	1	31703950	1_20	0	0.0204071460753813	4.60637333716695	1.56783917756572e-06	0.133495712319394	3
ENSG00000121753.12	ADGRB2	1	31764679	1_20	0	0.0208488660046205	4.80531149194016	1.67095243934692e-06	0.198847262247802	1
ENSG00000184007.18	PTP4A2	1	31944881	1_20	0	0.0721159780205665	16.4342874378026	1.97670782668954e-05	1.6940298507465	1
ENSG00000025800.13	KPNA6	1	32108863	1_21	0	0.0215818547020322	4.81864769358281	1.7344989639773e-06	-0.259842519685028	1
ENSG00000084652.15	TXLNA	1	32179560	1_21	0	0.02115156516035	4.61561833984296	1.62829281102281e-06	0.0748031496062766	1
ENSG00000160051.11	IQCC	1	32205464	1_21	0	0.0215722169436469	4.77883951529157	1.7194016172047e-06	0.165354330708722	1
ENSG00000084623.11	EIF3I	1	32222176	1_21	0	0.0211691252731787	4.61661699681249	1.62999722374051e-06	-0.00784313725490084	1
ENSG00000160055.19	TMEM234	1	32222176	1_21	0	0.0211691252731787	4.61661699681249	1.62999722374051e-06	0.00784313725490084	1
ENSG00000183615.5	FAM167B	1	32246849	1_21	0	0.0214538040551031	4.74184778046763	1.69672720685288e-06	0.168749999999936	1
ENSG00000116478.11	HDAC1	1	32291945	1_21	0	0.024856513906913	6.09935467752984	2.52862375310998e-06	-0.609613130128887	1
ENSG00000176261.15	ZBTB8OS	1	32650943	1_21	0	0.022719864114685	5.26257877243663	1.99418040600073e-06	-0.421875000000224	1
ENSG00000162521.18	RBBP4	1	32651491	1_21	0	0.0305761360679407	8.00846423393065	4.08405844374969e-06	0.92105263157917	1
ENSG00000116497.17	S100PBP	1	32815516	1_21	0	0.0482114230895379	12.5729947369523	1.01099449399693e-05	1.58695652173896	1
ENSG00000134684.10	YARS	1	32817927	1_21	0	0.0242327251520136	5.89898674885585	2.38418407459336e-06	-0.602870813397088	1
ENSG00000160097.16	FNDC5	1	32872031	1_21	0	0.0266482609826324	6.92581370919954	3.07822091231787e-06	0.950310559005892	1
ENSG00000121905.9	HPCA	1	32887170	1_21	0	0.0213775407516933	4.69440230861024	1.67377915267873e-06	0.124183006535991	1
ENSG00000121900.18	TMEM54	1	32895686	1_21	0	0.0251633293924208	6.16942498213944	2.58924350763722e-06	-0.663544925525023	2
ENSG00000004455.16	AK2	1	33080995	1_21	0	0.0246212050948548	5.98568256999205	2.45800687473476e-06	-0.657142857142624	1
ENSG00000142920.16	AZIN2	1	33080047	1_21	0	0.0349905814064622	9.15717235641846	5.34407633454418e-06	1.08793193297827	2
ENSG00000121904.17	CSMD2	1	33840340	1_21	0	0.0250199064230766	6.15556150921747	2.56870045102512e-06	-0.65049235661346	2
ENSG00000273274.1	ZBTB8B	1	32465491	1_21	0	0.0211788770621457	4.62695341168652	1.63439927745525e-06	-0.0648648648648808	1
ENSG00000188910.7	GJB3	1	34780696	1_22	0	0.0254517669662526	7.46024565772613	3.16687682825097e-06	-0.993055555555572	1
ENSG00000163866.8	SMIM12	1	34859185	1_22	0	0.0301365108484271	8.95409845295781	4.50064688302362e-06	1.48178137651772	1
ENSG00000243749.1	TMEM35B	1	34984759	1_22	0	0.0284170888412382	8.4740328841039	4.01633412797763e-06	0.96277915632722	1
ENSG00000163867.16	ZMYM6	1	35031112	1_22	0	0.0201052151161202	5.24401407130268	1.75846074645999e-06	0.422572178477562	1
ENSG00000197056.9	ZMYM1	1	35059408	1_22	0	0.0189332051404469	4.68506837318825	1.47944961566778e-06	0.176291793313093	1
ENSG00000116560.10	SFPQ	1	35194135	1_22	0	0.0191277395567866	4.77394574432436	1.52300466760622e-06	-0.178861788617834	1
ENSG00000020129.15	NCDN	1	35557823	1_22	0	0.0188023077675187	4.62003578739089	1.44882723904588e-06	0.102272727272737	1
ENSG00000116819.6	TFAP2E	1	35573174	1_22	0	0.0309409162080595	9.19584067598954	4.7455298933979e-06	1.06854838709682	1
ENSG00000126067.11	PSMB2	1	35641909	1_22	0	0.0212890882838443	5.74278962709133	2.03910728299769e-06	-0.507246376811654	1
ENSG00000142686.7	C1orf216	1	35718988	1_22	0	0.0191317009505748	4.76929291027943	1.52183541046354e-06	0.216216216216177	1
ENSG00000134698.10	AGO4	1	35807900	1_22	0	0.0211504283253471	5.74521204149288	2.02668071280278e-06	0.651245551601398	1
ENSG00000092847.11	AGO1	1	35870261	1_22	0	0.0325103997502664	9.82158323993602	5.32554326118446e-06	1.21546961325976	1
ENSG00000116863.10	ADPRHL2	1	36088841	1_22	0	0.020973848327661	5.59376131903678	1.95678071762454e-06	0.437500000000023	1
ENSG00000171812.12	COL8A2	1	36136601	1_22	0	0.023343375325554	6.62242405899464	2.57834331894676e-06	0.653778558875183	1
ENSG00000116871.15	MAP7D1	1	36155585	1_22	0	0.0190808734525249	4.79183674874568	1.52496673629392e-06	-0.325925925925963	1
ENSG00000054116.11	TRAPPC3	1	36155585	1_22	0	0.0190808734525249	4.79183674874568	1.52496673629392e-06	-0.325925925925963	1
ENSG00000142694.6	EVA1B	1	36323945	1_22	0	0.162905692852395	25.3500599036538	6.88771798531354e-05	-2.70769230769193	1
ENSG00000196182.10	STK40	1	36518226	1_22	0	0.0203267290152188	5.28239641599887	1.79084744898798e-06	0.205741626794162	1
ENSG00000181817.5	LSM10	1	36393562	1_22	0	0.0309298557022022	9.381281207228	4.83949620630357e-06	1.28771930119864	2
ENSG00000116898.11	MRPS15	1	36464387	1_22	0	0.0193424275334505	5.04499584140671	1.62754084542203e-06	0.767534442956567	2
ENSG00000189433.5	GJB4	1	34759604	1_22	0	0.0216422767321207	5.90788847583195	2.13253093544477e-06	-0.578212290502866	1
ENSG00000183317.16	EPHA10	1	37731729	1_23	0	0.0262329933813231	4.8269743004902	2.11194664303711e-06	-0.395139502379956	2
ENSG00000163877.10	SNIP1	1	37554146	1_23	0	0.030043770447502	6.09092360579737	3.052092510063e-06	0.643678160919539	1
ENSG00000163879.10	DNALI1	1	37556733	1_23	0	0.0480150490803232	10.4787610640538	8.3916511298351e-06	-1.40571791961211	2
ENSG00000134697.12	GNL2	1	37596105	1_23	0	0.0327547432171375	6.89708755207511	3.76790586110605e-06	-0.888888888888976	1
ENSG00000116922.14	C1orf109	1	37691952	1_23	0	0.0352747564600726	7.5894462599796	4.46513115211884e-06	0.913669064748247	1
ENSG00000134690.10	CDCA8	1	37692586	1_23	0	0.0440600486843088	9.6716490686994	7.10731572334249e-06	1.15757575757577	1
ENSG00000196449.3	YRDC	1	37812907	1_23	0	0.0271680681684343	5.15317363068958	2.33503631740001e-06	0.655172413793358	1
ENSG00000197982.13	C1orf122	1	37806988	1_23	0	0.113230989011967	18.6391886177	3.52007899254928e-05	2.43884892086377	1
ENSG00000188786.9	MTF1	1	37879269	1_23	0	0.0422935734767234	9.28793361904338	6.55169376326268e-06	1.5234375000006	1
ENSG00000204084.12	INPP5B	1	37901732	1_23	0	0.195711485813294	24.0277765944149	7.8431406809594e-05	-2.74649099754096	2
ENSG00000183431.11	SF3A3	1	37990434	1_23	0	0.0263556258738615	4.87041059519615	2.1409129792865e-06	-0.674242424242576	1
ENSG00000185668.7	POU3F1	1	38047752	1_23	0	0.0455705363009293	9.98796441719539	7.59138874603787e-06	1.09065155807393	1
ENSG00000116981.3	NT5C1A	1	39672606	1_24	0	0.0364823320158227	6.33483263414837	3.85458691101405e-06	-0.626184440082985	2
ENSG00000131233.9	GJA9	1	38881233	1_24	0	0.0375735480559573	6.61049498333585	4.1426314013382e-06	-0.806451612903193	1
ENSG00000158315.10	RHBDL2	1	38941917	1_24	0	0.0334913331427179	5.53542571860662	3.09202906797576e-06	-0.443708609271415	1
ENSG00000174574.15	AKIRIN1	1	38991334	1_24	0	0.0367094684080838	6.39287472023197	3.91412233065686e-06	-0.648437499999957	1
ENSG00000168653.10	NDUFS5	1	38988113	1_24	0	0.0318741319249236	5.07335204284506	2.69707777766106e-06	0.313944367758988	3
ENSG00000090621.13	PABPC4	1	39577125	1_24	0	0.0303232274164116	4.60795449953054	2.33047104114185e-06	-0.0227272727272737	1
ENSG00000163909.7	HEYL	1	39640423	1_24	0	0.030419593890866	4.63754975686548	2.35289257722255e-06	-0.100671140939569	1
ENSG00000116983.12	HPCAL4	1	39691971	1_24	0	0.0303492498278002	4.61595543021406	2.33652091574891e-06	-0.00507761202798764	2
ENSG00000084072.16	PPIE	1	39738494	1_25	0	0.067398900149288	16.1209633939934	1.81219074020062e-05	-1.85294117646999	1
ENSG00000198754.5	OXCT2	1	39783710	1_25	0	0.0275528202574045	7.83144920113096	3.59888773944252e-06	-0.897674418604605	1
ENSG00000116985.11	BMP8B	1	39781077	1_25	0	0.0216430183500069	5.57902900566213	2.01389374292854e-06	0.550196602075351	2
ENSG00000043514.15	TRIT1	1	39883661	1_25	0	0.0272667926122814	7.72281936060274	3.5121255881326e-06	-0.96744450049514	3
ENSG00000131236.16	CAP1	1	40040252	1_25	0	0.0526344471025074	13.7295128762865	1.20527264411177e-05	-1.60623286425905	2
ENSG00000131238.16	PPT1	1	40097347	1_25	0	0.019819103220923	4.76030405562931	1.57354366365054e-06	0.298835839676429	2
ENSG00000084073.8	ZMPSTE24	1	40257123	1_25	0	0.023389574817632	6.25304743375608	2.43935021415414e-06	-0.750297781460284	2
ENSG00000187815.9	ZFP69	1	40476891	1_25	0	0.0364547463135955	10.311534486228	6.26956608568362e-06	1.67455050388045	2
ENSG00000117010.15	ZNF684	1	40530624	1_25	0	0.0206985681071615	5.19667069042142	1.79401307964337e-06	-0.416292596093141	2
ENSG00000117016.9	RIMS3	1	40659187	1_25	0	0.0231241560693545	6.21604908265079	2.39739962176201e-06	-0.532637075717968	1
ENSG00000171793.13	CTPS1	1	40980559	1_25	0	0.0197822893037845	4.74581069668786	1.56583885422677e-06	-0.0522388059701511	1
ENSG00000171790.15	SLFNL1	1	41023325	1_25	0	0.0318137172442919	9.42794205456664	5.00254987273465e-06	-1.46308420644372	2
ENSG00000010803.16	SCMH1	1	41239838	1_25	0	0.0285937127981739	8.13636315731407	3.88026137635108e-06	1.05101414961179	2
ENSG00000127124.14	HIVEP3	1	42035577	1_26	0	0.026338536632615	4.72833538704556	2.07711251068248e-06	0.0640000000000013	1
ENSG00000198815.8	FOXJ3	1	42335341	1_26	0	0.0421576250126083	9.19187886520987	6.46309492404285e-06	1.23389830508526	1
ENSG00000177181.14	RIMKLA	1	42380694	1_26	0	0.0281465518957724	5.2272371945365	2.45390368042986e-06	0.0307692307692337	1
ENSG00000066185.12	ZMYND12	1	42455540	1_26	0	0.0260547659639379	4.63557081412462	2.01442221377451e-06	0.192772924410902	2
ENSG00000186409.14	CCDC30	1	42546161	1_26	0	0.0856504545381427	16.309163321867	2.32981512026071e-05	2.403225806452	1
ENSG00000117385.15	P3H1	1	42763388	1_26	0	0.16773152626542	21.8525575680202	6.11331926828724e-05	2.46491910794567	2
ENSG00000164008.14	C1orf50	1	42767127	1_26	0	0.0262738625178603	4.68720161503917	2.05398687104144e-06	0.200167168496765	2
ENSG00000274386.5	TMEM269	1	42785273	1_26	0	0.0355280570553406	7.55390500312487	4.47613402841442e-06	0.918968692449177	1
ENSG00000177868.11	SVBP	1	42816759	1_26	0	0.0380664889849592	8.18865485120033	5.19894824115366e-06	-1.1930835734866	1
ENSG00000164010.13	ERMAP	1	42816309	1_26	0	0.0261650521682082	4.68816190780357	2.04589957620773e-06	0.33250492212983	2
ENSG00000117394.20	SLC2A1	1	42959411	1_26	0	0.0335513974758679	6.97291718850019	3.9019816895055e-06	-0.785079928952186	1
ENSG00000243710.7	CFAP57	1	43172514	1_26	0	0.0299668600996511	5.81697938898431	2.9073604008247e-06	0.446808510638045	1
ENSG00000179178.10	TMEM125	1	43269525	1_26	0	0.0785242477922336	14.8653967186581	1.94688542699896e-05	-1.69444444444411	1
ENSG00000253313.5	C1orf210	1	43285638	1_26	0	0.0732094293754566	14.279108157529	1.74352512667933e-05	-1.60805084745658	1
ENSG00000066056.13	TIE1	1	43300755	1_27	0	0.0575574457407602	13.9027314727332	1.33463267406675e-05	1.5781249999999	1
ENSG00000117399.13	CDC20	1	43359194	1_27	0	0.0204942640373926	4.60882319847516	1.57536967378638e-06	0.0188679245283064	1
ENSG00000066322.14	ELOVL1	1	43367735	1_27	0	0.0860662452472459	18.0419420797979	2.58985975245008e-05	2.03326403326423	1
ENSG00000159479.16	MED8	1	43389955	1_27	0	0.0543571586860607	13.4026378234481	1.21508633017157e-05	-1.54263141789946	2
ENSG00000198198.15	SZT2	1	43388718	1_27	0	0.0205803008715854	4.65556032381621	1.59802578831418e-06	0.139136195371894	3
ENSG00000117408.10	IPO13	1	43947230	1_27	0	0.0230300966432913	5.68666542008937	2.1843063229101e-06	0.572244433857666	2
ENSG00000117410.13	ATP6V0B	1	43974045	1_27	0	0.0553447522270663	13.9217698701641	1.2850824824899e-05	1.66365841749517	2
ENSG00000117411.16	B4GALT2	1	43978466	1_27	0	0.0211760717186652	4.91730277839183	1.73673059522019e-06	-0.425790754258139	1
ENSG00000196517.11	SLC6A9	1	44031093	1_27	0	0.0206599784259448	4.70639604396423	1.62172958507352e-06	-0.211340206185531	1
ENSG00000178028.13	DMAP1	1	44213884	1_27	0	0.0646396606734425	15.3203597684187	1.65168847144728e-05	-1.80583629601134	2
ENSG00000117419.14	ERI3	1	44355849	1_27	0	0.023071413675064	5.56627973394598	2.14190073507669e-06	-0.151515151515171	1
ENSG00000187147.17	RNF220	1	44405903	1_27	0	0.0538609106285275	13.5407308591769	1.21639857673178e-05	1.50996015936205	1
ENSG00000126106.13	TMEM53	1	44651628	1_28	0	0.0267029582106805	5.53979529362824	2.46725023302499e-06	0.783582089552229	1
ENSG00000198520.10	C1orf228	1	44674693	1_28	0	0.0266316364733861	5.11238564004696	2.27081401466868e-06	-0.083127166158579	2
ENSG00000142945.12	KIF2C	1	44739744	1_28	0	0.0610058154778146	12.8139274887751	1.3038078888642e-05	1.32665639445209	1
ENSG00000142937.11	RPS8	1	44775613	1_28	0	0.0505323308843992	11.5538415052639	9.73768770835599e-06	-2.13186813186885	1
ENSG00000142959.4	BEST4	1	44786343	1_28	0	0.0261331750925807	4.96980585880548	2.1661658636072e-06	-0.115384615384621	1
ENSG00000222009.8	BTBD19	1	44808328	1_28	0	0.0253404551158445	4.93720470359331	2.08667902311895e-06	-0.355421686746801	1
ENSG00000126107.14	HECTD3	1	45010991	1_28	0	0.0391758304134124	9.1708029603079	5.99219142932173e-06	-2.0642058844484	2
ENSG00000126088.13	UROD	1	45012003	1_28	0	0.0436724880893984	10.253279560619	7.46845621842996e-06	-2.197183098592	1
ENSG00000162415.6	ZSWIM5	1	45285956	1_28	0	0.0410355911708017	12.1882862488243	8.34187053354001e-06	-2.86190476190464	1
ENSG00000070759.16	TESK2	1	45475677	1_28	0	0.0430257471752148	8.79596966680397	6.31207643886062e-06	0.250000000000048	1
ENSG00000280670.2	CCDC163	1	45499635	1_28	0	0.0257021474175878	4.86958172771694	2.08747448050724e-06	0.00486585495144336	2
ENSG00000132763.14	MMACHC	1	45499668	1_28	0	0.0333213275591595	6.85256326875909	3.80833773034319e-06	0.244274809160225	1
ENSG00000117450.13	PRDX1	1	45523019	1_28	0	0.0439277289601022	12.276029232816	8.99408050511921e-06	-2.96125943424161	2
ENSG00000117448.13	AKR1A1	1	45550079	1_28	0	0.0256181908737941	5.01156503835893	2.1413217760914e-06	0.0178326014283275	2
ENSG00000159592.10	GPBP1L1	1	45688394	1_28	0	0.0572819647460402	11.9906750391761	1.14557003331606e-05	-1.47511312217127	1
ENSG00000159596.6	TMEM69	1	45687531	1_28	0	0.0493117818485296	12.4104953769433	1.02070423913807e-05	2.71842989221871	2
ENSG00000197429.10	IPP	1	45750903	1_28	0	0.0305991849355874	8.00992729706233	4.08788376141935e-06	-2.18548387096711	1
ENSG00000086015.20	MAST2	1	45805380	1_28	0	0.0282161705845663	7.1598386401041	3.36946859294405e-06	-2.0564516129039	1
ENSG00000117461.14	PIK3R3	1	46132597	1_28	0	0.0284048705032012	7.21927082962393	3.42015866442627e-06	-1.7860100123938	2
ENSG00000117472.9	TSPAN1	1	46183374	1_28	0	0.0326625258952913	7.56104032830293	4.11899653949558e-06	1.527777777778	1
ENSG00000173660.11	UQCRH	1	46309111	1_28	0	0.0278345636373268	5.508728924883	2.55738388879428e-06	0.219512195121851	1
ENSG00000117481.10	NSUN4	1	46340570	1_28	0	0.0581052190742222	12.8451844280362	1.2448458982935e-05	2.19259259259213	1
ENSG00000117480.15	FAAH	1	46392997	1_28	0	0.0327390713494966	7.27010769405652	3.969787923249e-06	-1.1689381000157	3
ENSG00000079277.19	MKNK1	1	46616841	1_29	0	0.02277126664261	4.72467094644542	1.79439835081977e-06	0.337931034482853	1
ENSG00000142961.14	MOB3C	1	46617353	1_29	0	0.022764267603827	4.72181247700034	1.79276152578556e-06	0.335664335664303	1
ENSG00000186118.8	TEX38	1	46668649	1_29	0	0.0227301094300612	4.70784757844677	1.78477726767756e-06	-0.271428571428653	1
ENSG00000123472.12	ATPAF1	1	46673908	1_29	0	0.0236899120306051	5.09245726631931	2.01210642058009e-06	0.186950660293281	2
ENSG00000159658.10	EFCAB14	1	46719410	1_29	0	0.0236944024382095	5.09424391276328	2.01319387873663e-06	0.401161470092544	2
ENSG00000186377.7	CYP4X1	1	47023329	1_29	0	0.0253378563659507	5.71822199397919	2.41652330090006e-06	-0.605442176870631	1
ENSG00000186160.4	CYP4Z1	1	47065554	1_29	0	0.0395042277472238	9.86326603814026	6.49866917794671e-06	-1.33802816901439	1
ENSG00000162365.11	CYP4A22	1	47138337	1_29	0	0.0241680688212161	5.27836408966513	2.12765592979073e-06	-0.531250000000203	1
ENSG00000162366.7	PDZK1IP1	1	47189927	1_29	0	0.0232651045360444	4.9241806413755	1.91072897870086e-06	0.312611200408607	2
ENSG00000162367.11	TAL1	1	47230909	1_29	0	0.0270347277449511	6.32178869430956	2.85050680006953e-06	0.816000000000005	1
ENSG00000162368.13	CMPK1	1	47333764	1_29	0	0.0919050789864137	17.8456804201883	2.73547487129727e-05	-2.32307204290836	2
ENSG00000186790.5	FOXE3	1	47387119	1_29	0	0.0643743286192943	14.4573528789894	1.5522497543192e-05	2.05645161290375	1
ENSG00000282881.1	RP11-49P4.7	1	46534086	1_29	0	0.0237401120971779	5.11218000527194	2.02417943503023e-06	0.629032258064706	1
ENSG00000269113.3	TRABD2B	1	47997102	1_30	0	0.0213953189112789	4.73543509976713	1.68981343534836e-06	0.19434628975266	1
ENSG00000117834.12	SLC5A9	1	48222058	1_30	0	0.0217969279846685	4.90826893282831	1.78436520269934e-06	-0.210937500000035	1
ENSG00000132122.11	SPATA6	1	48472019	1_30	0	0.028587089806245	7.43216073616874	3.54360368963263e-06	-0.888888888888986	1
ENSG00000162373.12	BEND5	1	48777294	1_31	0	0.159925615883932	26.3147829708052	7.01904343689315e-05	-3.30656934306689	1
ENSG00000162374.16	ELAVL4	1	50048717	1_32	0	0.127670186897671	22.9154012545423	4.87951959071091e-05	3.3858267716534	1
ENSG00000123080.10	CDKN2C	1	50952800	1_32	0	0.0803123172663365	18.4601455710412	2.47273390577283e-05	-2.48412698412664	1
ENSG00000123091.4	RNF11	1	51236170	1_32	0	0.0183684254087281	4.63076548339233	1.41868122766324e-06	-0.00884955752212274	1
ENSG00000169213.6	RAB3B	1	52016157	1_33	0	0.0191305622592963	4.63233322805204	1.47804491927642e-06	0.0108932461873649	1
ENSG00000085831.15	TTC39A	1	51345495	1_33	0	0.0756060298291097	17.509176629416	2.20791455630998e-05	-2.1867035880636	2
ENSG00000085832.16	EPS15	1	51518880	1_33	0	0.0191789259725907	4.65577444051561	1.48927987290439e-06	0.16966580976865	1
ENSG00000117859.18	OSBPL9	1	51577431	1_33	0	0.0524220309022315	14.0449237790489	1.22798577041011e-05	-2.20923913043535	1
ENSG00000078618.21	NRDC	1	51562424	1_33	0	0.0196821797653628	4.89628083793921	1.6073098993282e-06	-0.2620249589395	2
ENSG00000198841.3	KTI12	1	52034079	1_33	0	0.0244691071657984	6.91981321292435	2.82405142142458e-06	-0.963491337410977	2
ENSG00000157077.14	ZFYVE9	1	52142437	1_33	0	0.0998320000985037	20.1660132241955	3.3577621198264e-05	2.06143344710005	1
ENSG00000154222.14	CC2D1B	1	52352516	1_33	0	0.020755606133967	5.38952743015619	1.86571890835988e-06	0.574803149606248	1
ENSG00000116157.5	GPX7	1	52602421	1_33	0	0.0410628239051137	11.751936997285	8.04856346153918e-06	-1.53197286537197	2
ENSG00000182183.14	FAM159A	1	52633013	1_33	0	0.0251639091590903	7.18037950302662	3.01360003906059e-06	-0.820000000000237	1
ENSG00000162378.12	ZYG11B	1	52732898	1_33	0	0.0308590647775994	9.08142881943911	4.6740897678708e-06	1.12222222222262	1
ENSG00000121310.16	ECHDC2	1	52926925	1_33	0	0.0259437746425593	7.46449181427318	3.22993300950234e-06	0.914360261274518	3
ENSG00000116171.17	SCP2	1	52934953	1_33	0	0.019298303460378	4.71338694188877	1.51709344247965e-06	0.0830039525691539	1
ENSG00000174348.13	PODN	1	53061947	1_33	0	0.192833264250339	26.6200493976347	8.5615207896512e-05	2.75266385026217	2
ENSG00000162383.11	SLC1A7	1	53130458	1_33	0	0.0724269348988478	17.1010235207145	2.06577166509074e-05	2.06662827563679	3
ENSG00000157184.6	CPT2	1	53196294	1_33	0	0.0206450432378723	5.33989987234607	1.83869212519795e-06	0.478369416801549	2
ENSG00000162384.13	C1orf123	1	53219252	1_33	0	0.0276622714171962	8.06185492084483	3.71948594737009e-06	1.06304187743769	2
ENSG00000157193.15	LRP8	1	53280462	1_33	0	0.0485839699718463	13.3302000408933	1.08016418183943e-05	1.60629921259907	1
ENSG00000174332.5	GLIS1	1	53737935	1_33	0	0.0293041471179862	8.59924093998392	4.20290244022047e-06	1.11359731350772	2
ENSG00000116212.14	LRRC42	1	53753811	1_33	0	0.0276942288459179	8.07260709934301	3.72874941028382e-06	-1.04166666666663	1
ENSG00000162398.11	LEXM	1	54805572	1_34	0	0.0136522992903418	4.71329061023736	1.07322337764261e-06	-0.342391304347905	1
ENSG00000058799.14	YIPF1	1	53889688	1_34	0	0.0135237147850092	4.63256500150128	1.04490698005769e-06	0.0581822723045933	2
ENSG00000211452.10	DIO1	1	53890974	1_34	0	0.0135551298383294	4.65652882862431	1.05275202007983e-06	-0.0915032679738542	1
ENSG00000116205.12	TCEANC2	1	54053622	1_34	0	0.0294886496182918	11.8207666722734	5.81380733889707e-06	-1.36951501154734	1
ENSG00000157211.11	CDCP2	1	54171494	1_34	0	0.0136573077005533	4.73109885765685	1.07767354705465e-06	-0.173611111111162	1
ENSG00000116221.15	MRPL37	1	54183963	1_34	0	0.0152119270610719	5.74303849804026	1.45708895943954e-06	0.515481132979589	2
ENSG00000215883.10	CYB5RL	1	54154524	1_34	0	0.0382994935978934	14.3110050998156	9.1416222993113e-06	1.56113537117854	1
ENSG00000157216.15	SSBP3	1	54413433	1_34	0	0.128849160320613	25.611674792124	5.50401586365193e-05	-2.44419294457542	2
ENSG00000162390.17	ACOT11	1	54548340	1_34	0	0.0135090727043368	4.62816196876708	1.04278360364129e-06	0.0178544449374825	2
ENSG00000184313.19	MROH7	1	54548340	1_34	0	0.0269119271267539	10.9478818269156	4.91399833077482e-06	1.26144603555981	3
ENSG00000162391.11	FAM151A	1	54602072	1_34	0	0.0282672106370407	11.3868658147237	5.36842961589994e-06	-1.36974528974205	2
ENSG00000243725.6	TTC4	1	54607723	1_34	0	0.0214932751087719	8.90724702381426	3.19305353410994e-06	1.0494618343579	2
ENSG00000162396.5	PARS2	1	54764162	1_34	0	0.0159736254052107	6.15406074517319	1.63955269717145e-06	0.624510909719569	2
ENSG00000006555.10	TTC22	1	54737957	1_34	0	0.0154303781175629	5.83488113755443	1.50164988614341e-06	-0.598042989556676	2
ENSG00000116133.11	DHCR24	1	54887409	1_34	0	0.148519860151345	26.7106659909237	6.61651579885797e-05	-2.72800000000102	1
ENSG00000143001.4	TMEM61	1	54980319	1_34	0	0.0141414670629614	5.01989722946199	1.18399371766246e-06	0.256578947368455	1
ENSG00000162402.13	USP24	1	55214518	1_34	0	0.017130713880939	6.69358923123597	1.91246996942539e-06	0.810650887573906	1
ENSG00000162407.8	PLPP3	1	56506681	1_35	0	0.047214038390603	16.2275220260781	1.27786054659774e-05	2.3490566037735	1
ENSG00000162409.10	PRKAA2	1	56645496	1_36	0	0.0237644603144924	4.70634911580788	1.86540098385114e-06	0.153225806451641	1
ENSG00000187889.12	C1orf168	1	56819948	1_36	0	0.040952839828079	9.78520246537757	6.68365377270263e-06	-1.13076944457352	2
ENSG00000173406.15	DAB1	1	58546732	1_37	0	0.0211749611071941	4.73820105462097	1.67338631101731e-06	-0.270184440756609	2
ENSG00000162600.11	OMA1	1	58546759	1_37	0	0.0216337389927906	4.93739227913425	1.7815143498142e-06	0.376811594202896	1
ENSG00000134709.10	HOOK1	1	59756132	1_38	0	0.0330481647822352	8.07837845506338	4.4527842012808e-06	0.963076306665345	2
ENSG00000134716.9	CYP2J2	1	59975596	1_38	0	0.0378188696190807	9.33873824529309	5.89056363903234e-06	1.17699115044204	1
ENSG00000162599.15	NFIA	1	60864880	1_38	0	0.0935943851529775	17.9039528754785	2.79485207930399e-05	1.96078431372639	1
ENSG00000162604.12	TM2D1	1	61723869	1_39	0	0.0199699261557584	5.57828718239937	1.85796459309387e-06	0.539473684210486	1
ENSG00000132849.19	PATJ	1	61742713	1_39	0	0.0220679233241919	6.50647565061298	2.39478969542253e-06	0.734693877551046	1
ENSG00000162607.12	USP1	1	62436136	1_39	0	0.061833434036909	16.1500507653847	1.6655488078025e-05	-2.16923076923032	1
ENSG00000116641.17	DOCK7	1	62688195	1_39	0	0.0273590152739607	8.50638770586678	3.88155496724387e-06	-1.11417322834701	1
ENSG00000125703.14	ATG4C	1	62784304	1_39	0	0.0243286266473557	7.41349201048741	3.00815716724157e-06	-0.999797434687383	2
ENSG00000088035.15	ALG6	1	63367765	1_40	0	0.0270318817179027	6.55390998827362	2.95485964262377e-06	0.767374508130566	2
ENSG00000203965.12	EFCAB7	1	63523814	1_40	0	0.0223066913154044	4.83579766774454	1.79913347629351e-06	0.154086973994833	2
ENSG00000142856.16	ITGB3BP	1	63593973	1_40	0	0.0502307922548574	12.4079222429054	1.03951125723069e-05	-1.5333333333335	1
ENSG00000079739.15	PGM1	1	63592459	1_40	0	0.0217989825479371	4.60904834771322	1.67574369121869e-06	0.0406976744186097	1
ENSG00000177414.13	UBE2U	1	64252994	1_40	0	0.0351951279400872	9.00380681442579	5.28529000419542e-06	1.28682170542599	1
ENSG00000162434.11	JAK1	1	64843319	1_41	0	0.0259768913267143	7.17033096566575	3.1066082070763e-06	-1.0413793103451	1
ENSG00000162433.14	AK4	1	65147680	1_41	0	0.0203096634803418	4.70054946825516	1.59225074424941e-06	-0.166523153665254	2
ENSG00000116675.15	DNAJC6	1	65248258	1_41	0	0.0208798770753844	4.92721966431892	1.71589207122431e-06	-0.211726897609359	2
ENSG00000213625.8	LEPROT	1	65435436	1_41	0	0.0250418226355693	6.56147032055452	2.74048361318742e-06	1.10218978102165	1
ENSG00000184588.17	PDE4B	1	65791733	1_41	0	0.170487521421095	24.1664730047851	6.8717282120113e-05	-2.8772068359662	2
ENSG00000118473.21	SGIP1	1	66533102	1_42	0	1.72162973877121e-07	29.1979642428289	8.38402247477903e-11	1.63030303030298	1
ENSG00000116704.7	SLC35D1	1	67059360	1_42	0	5.9031630916806e-08	26.554634971446	2.61447939484115e-11	-5.01290322580661	1
ENSG00000081985.10	IL12RB2	1	67307648	1_42	0	1.29916356561566e-08	5.88166665095549	1.27445452874861e-12	-3.08738678495243	2
ENSG00000116717.11	GADD45A	1	67684588	1_42	0	1.66635564236017e-08	7.28758493597492	2.02540291829824e-12	1.25000000000012	1
ENSG00000172380.5	GNG12	1	67640596	1_42	0	1.84722288576467e-08	8.69918155441046	2.68014197753872e-12	1.02041520789482	3
ENSG00000203963.11	C1orf141	1	67182611	1_42	0	1.52002089803815e-08	30.6944956570887	7.78162263847692e-12	-6.16129032257843	1
ENSG00000116729.13	WLS	1	68163847	1_43	0	0.0226713231318458	4.60778699581439	1.74232579856939e-06	-0.0470588235294125	1
ENSG00000116745.6	RPE65	1	68451599	1_43	0	0.0249825061335757	5.51077786450987	2.29619630403274e-06	0.30653266331644	1
ENSG00000066557.5	LRRC40	1	70204629	1_45	0	0.0309959077605894	5.17632980399725	2.67600182035606e-06	0.528138528138594	1
ENSG00000116754.13	SRSF11	1	70207243	1_45	0	0.0332771100139462	5.83919171054008	3.24084635562428e-06	-0.60698689956324	1
ENSG00000118454.12	ANKRD13C	1	70355197	1_45	0	0.030362026053958	4.9835776656061	2.52366721025161e-06	-0.438914027149332	1
ENSG00000197568.13	HHLA3	1	70358133	1_45	0	0.0383423181280894	7.16370896584085	4.58116997423681e-06	0.972027972028042	1
ENSG00000050628.20	PTGER3	1	70903591	1_45	0	0.0293933152952321	4.68119476393682	2.29490857872783e-06	-0.199654601818746	3
ENSG00000172260.14	NEGR1	1	72282161	1_46	0	0.0422296101335677	9.96292367829325	7.01720204020905e-06	-1.42545410071136	2
ENSG00000178965.13	ERICH3	1	74709504	1_47	0	0.0285226455876088	4.97066001988643	2.36463422258814e-06	-0.472868217054314	1
ENSG00000162620.15	LRRIQ3	1	74198465	1_47	0	0.0328820968037604	6.29745129471035	3.45369853544427e-06	0.764227642276228	1
ENSG00000254685.6	FPGT	1	74198130	1_47	0	0.0370166349901308	7.40426946573094	4.57129509784567e-06	1.01689043793441	2
ENSG00000116783.14	TNNI3K	1	74234228	1_47	0	0.0282509627477011	4.88146238569201	2.30008192558816e-06	-0.325825816444118	3
ENSG00000116791.13	CRYZ	1	74702349	1_47	0	0.0454971880372374	9.33700879689848	7.08520514598512e-06	-1.18879103383573	5
ENSG00000162623.15	TYW3	1	74733615	1_47	0	0.0481220523954227	9.8638046775933	7.91678245264707e-06	1.27864445882736	2
ENSG00000137968.16	SLC44A5	1	75610705	1_47	0	0.0274417003246177	4.61065652227459	2.11024992217762e-06	-0.00829528003224148	2
ENSG00000117054.13	ACADM	1	75724060	1_47	0	0.0274731690704163	4.62133370597091	2.11756229022387e-06	0.0176239358985466	2
ENSG00000137955.15	RABGGTB	1	75761337	1_47	0	0.0296553216058483	5.33370560726296	2.63810322621711e-06	0.469437026895238	2
ENSG00000057468.6	MSH4	1	75779738	1_47	0	0.0274411218351559	4.61046014021726	2.11011555654605e-06	0.076188672717186	2
ENSG00000117069.14	ST6GALNAC5	1	76866942	1_48	0	0.0150942609483898	5.69849897394212	1.43460530925186e-06	0.502403846153975	1
ENSG00000142892.14	PIGK	1	77219918	1_48	0	0.0135241211175108	4.68072385621065	1.05580126338901e-06	-0.163897907430165	2
ENSG00000154027.18	AK5	1	77282053	1_48	0	0.0439225473799272	15.6475198276989	1.14628639026378e-05	1.7591623036641	1
ENSG00000077254.14	USP33	1	77760195	1_48	0	0.0178441522486116	7.25062879591471	2.15790189856847e-06	1.06428571428566	1
ENSG00000162614.18	NEXN	1	77886599	1_48	0	0.0156886759530352	6.05654587865335	1.58478886009779e-06	0.471563981042437	1
ENSG00000162613.16	FUBP1	1	77973649	1_48	0	0.0391995719611806	14.5814645301895	9.53328499008566e-06	1.94796581998677	2
ENSG00000162616.8	DNAJB4	1	77979478	1_48	0	0.0246084536033309	10.2370662872533	4.20165069573354e-06	-1.42144177449189	1
ENSG00000162618.13	ADGRL4	1	79006456	1_48	0	0.0150693372391311	5.68318289231551	1.42838700395221e-06	-0.612032936621132	2
ENSG00000137941.16	TTLL7	1	83998785	1_51	0	0.0232825021846163	4.62825064931271	1.79724228786589e-06	0.040322580645161	1
ENSG00000203943.8	SAMD13	1	84298566	1_51	0	0.0232719802017267	4.62404673749748	1.794798340926e-06	0.0776515151515173	1
ENSG00000171517.5	LPAR3	1	84893414	1_52	0	0.0400701630773698	7.55600966429623	5.04979467722755e-06	-0.836879432623993	1
ENSG00000117133.10	RPF1	1	84479072	1_52	0	0.110335845474881	17.1631269249177	3.15844375177792e-05	-2.05831032035848	2
ENSG00000174021.10	GNG5	1	84506136	1_52	0	0.0296630097039798	4.74601046298059	2.34803199657393e-06	-0.131645569620211	1
ENSG00000122432.17	SPATA1	1	84506653	1_52	0	0.0560051106592258	10.7015615409082	9.99619958178493e-06	-1.50568181818202	1
ENSG00000117151.12	CTBS	1	84574387	1_52	0	0.0337837136879083	5.95995679744122	3.35823129971575e-06	0.461440522148197	2
ENSG00000153898.12	MCOLN2	1	84997425	1_52	0	0.0370366436255876	6.81921187433751	4.2123641942928e-06	-0.854838709677296	1
ENSG00000162643.12	WDR63	1	84999343	1_52	0	0.0299405744612846	4.83286350845356	2.41337474750369e-06	-0.369230769230648	1
ENSG00000055732.12	MCOLN3	1	85043600	1_52	0	0.0387421563942364	7.24045392080324	4.67853291800826e-06	-0.922211079381216	2
ENSG00000097096.8	SYDE2	1	85201203	1_52	0	0.0356537256159322	6.46338147462355	3.84348165597557e-06	-0.701834862385164	1
ENSG00000162642.13	C1orf52	1	85260420	1_52	0	0.0362942039560666	6.6298383730951	4.01328795818454e-06	-0.71779141104315	1
ENSG00000142867.12	BCL10	1	85277134	1_52	0	0.0333995148627737	5.85313621825541	3.26053521883117e-06	-0.607535321820749	1
ENSG00000142871.16	CYR61	1	85584140	1_52	0	0.0292270798519003	4.60797044288739	2.24623513667238e-06	-0.048387096774212	1
ENSG00000117174.10	ZNHIT6	1	85708260	1_52	0	0.0296572074951814	4.74418679391156	2.34667064968118e-06	-0.166421829900204	2
ENSG00000171502.14	COL24A1	1	86153659	1_53	0	0.0307498820383669	4.67639349726054	2.39836129902676e-06	-0.02687909454237	2
ENSG00000137975.7	CLCA2	1	86424561	1_53	0	0.0305216536950621	4.60689859365568	2.34518343952878e-06	-0.0329670329670174	1
ENSG00000016602.9	CLCA4	1	86547045	1_53	0	0.0398126202725138	7.09038142917221	4.70815189930979e-06	-0.911009801742517	2
ENSG00000097033.14	SH3GLB1	1	86704350	1_53	0	0.0327335220197177	5.25981349288007	2.87159498955582e-06	-0.422222222222163	1
ENSG00000183291.15	SELENOF	1	86914303	1_53	0	0.0350735661557375	5.90480772010348	3.45418657050818e-06	-0.879120879120952	1
ENSG00000065243.19	PKN2	1	88684130	1_54	0	0.0217244649255909	4.75190571997013	1.72177742620888e-06	-0.0417582417582481	1
ENSG00000137944.17	KYAT3	1	88974992	1_54	0	0.0589512755678511	14.0903482444683	1.38539954001474e-05	-2.24529583236478	3
ENSG00000117226.11	GBP3	1	89015900	1_54	0	0.0396206864623064	10.3554949771432	6.84310121672831e-06	-1.6002761540129	2
ENSG00000213512.1	GBP7	1	89176923	1_54	0	0.0485246821266998	12.2571407463364	9.92000697997221e-06	1.65455630337815	2
ENSG00000162654.8	GBP4	1	89199262	1_54	0	0.0285474985444222	7.29383633687041	3.47283523541975e-06	-1.04545454545416	1
ENSG00000154451.14	GBP5	1	89272549	1_54	0	0.0334300341804094	8.76680242778199	4.88807820293957e-06	-1.21259842519692	1
ENSG00000197147.13	LRRC8B	1	89522381	1_54	0	0.0236836193128756	5.55474141524191	2.19417884584041e-06	-0.425017314054555	2
ENSG00000171488.14	LRRC8C	1	89633156	1_55	0	0.0279586440884659	4.65009449426437	2.16839296400541e-06	0.120000000000007	1
ENSG00000171492.14	LRRC8D	1	89728193	1_55	0	0.0288529734655058	4.94354350675904	2.37897042257104e-06	-0.341085271317696	1
ENSG00000162664.16	ZNF326	1	89994923	1_55	0	0.0331806361731349	6.24740318175337	3.45735797322488e-06	-0.627705627705432	1
ENSG00000122482.20	ZNF644	1	91022402	1_55	0	0.105285375089788	17.1668462220161	3.01452348115095e-05	-1.90878938640056	1
ENSG00000162669.15	HFM1	1	91404853	1_55	0	0.0702557653044974	13.3011000697981	1.55858192503856e-05	-1.74675324675326	1
ENSG00000097046.12	CDC7	1	91500849	1_56	0	0.0167381450554676	5.71585094986576	1.59568928255726e-06	0.480887987749533	2
ENSG00000172031.6	EPHX4	1	92029005	1_56	0	0.0202063606048145	7.47984632101095	2.52081445087216e-06	-0.951999999999916	1
ENSG00000230667.5	SETSIP	1	92066426	1_56	0	0.0148509584741199	4.63398655747871	1.14780829485708e-06	0.00804289544236243	1
ENSG00000284413.1	BTBD8	1	92080411	1_56	0	0.150716424117511	26.6783578690696	6.70625064521812e-05	2.96511627907023	1
ENSG00000069712.12	KIAA1107	1	92114094	1_56	0	0.0149944741621949	4.74245848234854	1.18602783959933e-06	-0.770102782876899	2
ENSG00000122484.8	RPAP2	1	92296097	1_56	0	0.0273717820150738	10.1811752804293	4.64794620199758e-06	-1.21602235651482	2
ENSG00000162676.11	GFI1	1	92487304	1_56	0	0.0222329528314076	8.72812088034654	3.23651783510797e-06	1.59354838709717	1
ENSG00000067208.14	EVI5	1	92559287	1_56	0	0.0219535296095147	8.50831347218568	3.11535786878365e-06	1.48101424424879	2
ENSG00000122406.12	RPL5	1	92831623	1_56	0	0.0161323864639674	5.44043738111573	1.46383638883156e-06	0.496402877697849	1
ENSG00000154511.11	FAM69A	1	92961317	1_56	0	0.0157458660803128	5.32701623948092	1.39897733900159e-06	-0.604556580959658	2
ENSG00000203910.8	C1orf146	1	92215463	1_56	0	0.123958363593082	25.122545457062	5.19397171998302e-05	-3.62307692307681	1
ENSG00000143033.17	MTF2	1	93079600	1_57	0	0.0196803646697206	5.14905039744251	1.69013108601895e-06	0.796610169491586	1
ENSG00000117500.12	TMED5	1	93180650	1_57	0	0.494512801400973	24.8790752335738	0.000205197411311776	4.74493845077472	2
ENSG00000122483.17	CCDC18	1	93180650	1_57	0	0.0371970973260488	17.3570992864158	1.07682791242841e-05	3.70188686350885	2
ENSG00000117505.12	DR1	1	93346012	1_57	0	0.0963841635929396	20.6931332917999	3.32653459053546e-05	-4.23571428571584	1
ENSG00000067334.13	DNTTIP2	1	93879160	1_57	0	0.0290917408576538	7.68177350836651	3.72727395020746e-06	-0.415384615384644	1
ENSG00000023909.9	GCLM	1	93909020	1_57	0	0.0263042129165578	7.08444948095619	3.10807524632101e-06	-0.690909090909035	1
ENSG00000137962.12	ARHGAP29	1	94275736	1_58	0	0.0505576977018409	11.101533220139	9.3611748514891e-06	1.51351351351397	1
ENSG00000117528.11	ABCD3	1	94408965	1_58	0	0.028121693443587	5.6122377040103	2.63231362884598e-06	0.730158730158822	1
ENSG00000117525.13	F3	1	94542362	1_58	0	0.0306932826892625	6.42807668533103	3.29067122856585e-06	0.808000000000142	1
ENSG00000143036.16	SLC44A3	1	94837100	1_58	0	0.0295200865455342	6.06458690428914	2.9859254178416e-06	0.632352941176294	1
ENSG00000117519.15	CNN3	1	94887607	1_58	0	0.0523794292102964	11.434627753689	9.98948037711099e-06	1.38190313094474	2
ENSG00000172339.9	ALG14	1	95073027	1_58	0	0.0262003761263445	4.95302961089804	2.16440513652201e-06	0.329324454892731	2
ENSG00000122481.16	RWDD3	1	95224713	1_58	0	0.0270322072516744	5.24410617450844	2.36435720531543e-06	0.402372940507137	2
ENSG00000117569.18	PTBP2	1	96721522	1_59	0	0.116513214202993	16.9977428177301	3.30313666442546e-05	-2.08620689655131	1
ENSG00000188641.12	DPYD	1	97921165	1_60	0	0.115677882496023	18.0189884748198	3.47648886950214e-05	-2.09322033898347	1
ENSG00000162627.16	SNX7	1	98661649	1_60	0	0.0426486259245807	8.53890009912542	6.07389222501068e-06	-1.0671462829738	1
ENSG00000099260.10	PALMD	1	99691102	1_61	0	0.0207055641685093	4.64852778150545	1.60532365310238e-06	-0.248120300751948	1
ENSG00000156869.12	FRRS1	1	99766518	1_61	0	0.132252000584882	21.4343169237443	4.72794051459476e-05	-2.27972027972179	1
ENSG00000162688.16	AGL	1	99852080	1_61	0	0.0264758598981308	6.90856113458279	3.0506879379703e-06	-0.731707317073287	1
ENSG00000117620.14	SLC35A3	1	99969054	1_61	0	0.0629889129293556	14.8946748038466	1.56478705460674e-05	-2.00196211532754	2
ENSG00000156875.13	MFSD14A	1	100038319	1_61	0	0.0252855429639229	6.47649585803231	2.73131935009998e-06	0.765682656826522	1
ENSG00000156876.9	SASS6	1	100132743	1_61	0	0.031599716813691	8.55647611945888	4.50960225324833e-06	1.16326530612203	1
ENSG00000122435.9	TRMT13	1	100133310	1_61	0	0.0628224269003138	14.8747368551987	1.55856208407212e-05	-1.9509202453996	1
ENSG00000122477.12	LRRC39	1	100178174	1_61	0	0.0676342551597852	15.6053431320838	1.76035451949123e-05	2.00549807586645	2
ENSG00000137996.12	RTCA	1	100262745	1_61	0	0.0208743700435815	4.73200636202571	1.64747488782805e-06	0.124290330402422	2
ENSG00000079335.18	CDC14A	1	100344610	1_61	0	0.0224907048275714	5.40675383917159	2.02814858435457e-06	-0.385093167701708	1
ENSG00000181656.6	GPR88	1	100538206	1_62	0	0.0294099367676669	8.28773122528774	4.06527430130145e-06	-1.15322580645184	1
ENSG00000162694.13	EXTL2	1	100895622	1_62	0	0.0419635703275277	11.6102738926579	8.12596602592539e-06	1.60989010988921	1
ENSG00000162695.11	SLC30A7	1	100895622	1_62	0	0.0419635703275277	11.6102738926579	8.12596602592539e-06	-1.60989010988921	1
ENSG00000060718.20	COL11A1	1	103107935	1_64	0	0.098591209867972	18.0709045964865	2.97151683302417e-05	1.92429577464798	1
ENSG00000240038.6	AMY2B	1	103559534	1_65	0	0.0825153701559001	17.1625664132644	2.36198529015083e-05	1.88372093023372	1
ENSG00000198890.7	PRMT6	1	107052011	1_66	0	0.311147066784778	31.2751085796906	0.000162302288272365	3.41463414634062	1
ENSG00000134215.15	VAV3	1	108037662	1_67	0	0.0205697540548867	4.60949286791541	1.58140224845763e-06	0.16279069767444	1
ENSG00000162636.15	FAM102B	1	108635180	1_67	0	0.0585628174537695	14.3931265664362	1.40584426121921e-05	1.41935483870937	1
ENSG00000162639.15	HENMT1	1	108662004	1_67	0	0.0206848794848973	4.66134263810283	1.60814101284204e-06	-0.0759999999999757	1
ENSG00000116266.10	STXBP3	1	108671021	1_67	0	0.0796554426623981	17.3093750709708	2.29962462012385e-05	-2.13759621711229	2
ENSG00000121940.15	CLCC1	1	108964042	1_67	0	0.0372395258503014	10.1405601957718	6.29834137043183e-06	1.16666666666669	1
ENSG00000197780.9	TAF13	1	109075155	1_67	0	0.0525611215009819	13.3738821897199	1.17241731026183e-05	-1.67318435754194	1
ENSG00000215717.5	TMEM167B	1	109080495	1_67	0	0.0232293906117904	5.73970227630926	2.22375679523276e-06	-0.476190476190599	1
ENSG00000116299.16	KIAA1324	1	109113798	1_67	0	0.0218091351140405	5.15314753342557	1.874438194357e-06	-0.318840579710136	1
ENSG00000031698.12	SARS	1	109213564	1_67	0	0.0206163697165723	4.63052258205449	1.59221718118939e-06	-0.199612403100758	1
ENSG00000143126.7	CELSR2	1	109250412	1_67	0	0.0212813558806152	4.9254790961106	1.74826748381107e-06	-0.308328406433581	2
ENSG00000134222.16	PSRC1	1	109279544	1_67	0	0.0246142976488184	6.27840978964169	2.57749132417392e-06	-0.866666666666785	1
ENSG00000134243.11	SORT1	1	109397881	1_67	0	0.088352994783172	18.2984456966727	2.69646993208179e-05	-2.07630422255203	2
ENSG00000143106.12	PSMA5	1	109424465	1_67	0	0.0857941108531622	18.0175365915811	2.57817858071454e-05	2.29520295202921	1
ENSG00000162650.16	ATXN7L2	1	109483259	1_67	0	0.0224444008600116	5.42003935257502	2.02894634331657e-06	-0.444444444444574	1
ENSG00000174151.14	CYB561D1	1	109494012	1_67	0	0.103304005173483	19.7984096806442	3.41120305564989e-05	2.42028985507179	1
ENSG00000181754.6	AMIGO1	1	109506581	1_67	0	0.0212585815334552	4.91553219679116	1.74286975642225e-06	-0.318804515058189	2
ENSG00000156097.12	GPR61	1	109539929	1_67	0	0.036840298777188	10.0397593635472	6.16888327641726e-06	1.45194805194755	1
ENSG00000168765.16	GSTM4	1	109649355	1_67	0	0.0213708658088159	4.96448033657285	1.76952220897316e-06	-0.275828262151043	2
ENSG00000134201.10	GSTM5	1	109712056	1_67	0	0.0210624905972151	4.82942368027144	1.69654403748829e-06	-0.161660673878091	2
ENSG00000134184.12	GSTM1	1	109605179	1_67	0	0.0264077294996082	6.93307421200183	3.05363424439604e-06	0.913576102134992	4
ENSG00000134202.10	GSTM3	1	109726206	1_67	0	0.191255070992678	25.8406349857015	8.24282815799026e-05	-2.85716586176996	3
ENSG00000143107.8	FNDC7	1	108702681	1_67	0	0.104078166872039	19.8702603489648	3.44923907532134e-05	-1.97365756837242	2
ENSG00000179902.12	C1orf194	1	109113015	1_67	0	0.0224567931300087	5.42517929429278	2.03199174583684e-06	0.503399038368393	2
ENSG00000168710.17	AHCYL1	1	109984850	1_68	0	0.0490625192985322	13.0926202128957	1.07136269637165e-05	-1.51204819277101	1
ENSG00000143093.14	STRIP1	1	110034040	1_68	0	0.0741576167595678	16.9956077782456	2.10209611590818e-05	2.0080000000005	1
ENSG00000197106.6	SLC6A17	1	110150825	1_68	0	0.0407674681120008	11.3546127792279	7.72051327453492e-06	-1.32911147056528	2
ENSG00000116396.14	KCNC4	1	110211143	1_68	0	0.151284762849625	23.876736018787	6.0246282272717e-05	2.53802243240056	2
ENSG00000177272.8	KCNA3	1	110675201	1_68	0	0.0320516687787741	9.10557926392442	4.8676386511363e-06	-1.32167832167809	1
ENSG00000143119.12	CD53	1	110875293	1_68	0	0.172780365274155	25.1919793119729	7.25966840819526e-05	-2.77037037037036	1
ENSG00000156171.14	DRAM2	1	111139496	1_68	0	0.0824222807054318	18.0014507498939	2.47464120421762e-05	2.5280635483906	2
ENSG00000134255.13	CEPT1	1	111139496	1_68	0	0.0966222559053763	19.5221021236616	3.14603723869327e-05	2.64492753623102	1
ENSG00000162777.16	DENND2D	1	111205506	1_69	0	0.0196957395052425	4.70907689031728	1.54692115585914e-06	0.204968944099381	1
ENSG00000173947.13	PIFO	1	111346062	1_69	0	0.0195197677249883	4.63109517656727	1.50771222974643e-06	-0.0205761316872491	1
ENSG00000085465.12	OVGP1	1	111417361	1_69	0	0.0201695049601078	4.95300345790222	1.66618789818687e-06	0.38582677165358	1
ENSG00000143110.11	C1orf162	1	111471470	1_69	0	0.0236535494426116	6.49149608518132	2.56095074148733e-06	-0.746376811594212	1
ENSG00000282608.1	ADORA3	1	111495413	1_69	0	0.0196482657525126	4.69144690313276	1.53741507274471e-06	-0.132713853362448	2
ENSG00000121933.18	TMIGD3	1	111484054	1_69	0	0.01949130968333	4.61835478696629	1.50137237320496e-06	0.0377427904696541	2
ENSG00000197852.9	FAM212B	1	111756253	1_69	0	0.0242881880055738	6.60165854982738	2.67428864030574e-06	-0.701807228915432	1
ENSG00000064703.11	DDX20	1	111754860	1_69	0	0.019526676379171	4.63024533045578	1.50796907990689e-06	-0.250000000000061	1
ENSG00000171385.9	KCND3	1	111988885	1_69	0	0.0581674462096051	14.4924989762276	1.40599371990339e-05	-1.50675675675686	1
ENSG00000143079.14	CTTNBP2NL	1	112375375	1_69	0	0.019604475833971	4.81516150965783	1.57444030643218e-06	-0.353248032156326	2
ENSG00000116489.12	CAPZA1	1	112613328	1_69	0	0.02093174213896	7.16630657707525	2.50184768017199e-06	1.62676056338088	1
ENSG00000007341.18	ST7L	1	112613804	1_69	0	0.461459824909119	19.8030329686001	0.000152414299020293	4.00813008130132	1
ENSG00000155363.18	MOV10	1	112673164	1_69	0	0.02105681129146	7.16992917011536	2.51806870771142e-06	-1.60283687943294	1
ENSG00000184599.13	FAM19A3	1	112720490	1_69	0	0.125967035622387	23.6003014974393	4.95832016182766e-05	-2.77486910994794	1
ENSG00000155380.11	SLC16A1	1	112956760	1_70	0	0.0287249405388973	5.93874989100815	2.8452096918557e-06	0.716831683168382	1
ENSG00000198799.11	LRIG2	1	113072822	1_70	0	0.0319168867715598	6.92152598637007	3.6845332687323e-06	0.707692307692233	1
ENSG00000081026.18	MAGI3	1	113390860	1_70	0	0.0282326600479279	5.77756012946342	2.7205479100289e-06	-0.34013605442177	1
ENSG00000188761.11	BCL2L15	1	113887734	1_70	0	0.0256405942744665	4.88062819532046	2.08719928216444e-06	-0.351145038168001	1
ENSG00000134262.12	AP4B1	1	113905154	1_70	0	0.0249625668770762	4.63120422588634	1.92816093550521e-06	-0.174242424242462	1
ENSG00000163349.21	HIPK1	1	113928961	1_70	0	0.102051456045085	17.9023090535649	3.04711160579316e-05	-2.42510121457484	1
ENSG00000116774.11	OLFML3	1	113979778	1_70	0	0.0516155991091519	11.4250305640608	9.83554543096502e-06	-1.25062656641679	1
ENSG00000116752.5	BCAS2	1	114581126	1_71	0	0.0267718755634716	5.46619712228969	2.44075502715857e-06	0.606741573033683	1
ENSG00000175984.14	DENND2C	1	114669904	1_71	0	0.0320062917985298	7.13115971477399	3.8067611570455e-06	0.86335403726704	1
ENSG00000213281.4	NRAS	1	114716596	1_71	0	0.0277015042113613	5.78417271761559	2.67241998259201e-06	-0.631578947368237	1
ENSG00000052723.11	SIKE1	1	114766891	1_71	0	0.0269812924102634	5.53876960305768	2.49250566661404e-06	0.590909090909346	1
ENSG00000173218.14	VANGL1	1	115642000	1_72	0	0.0169059911861992	5.61177819689609	1.58234522633938e-06	0.479263675940817	2
ENSG00000173212.4	MAB21L3	1	116106845	1_72	0	0.0331000775438506	11.8623763303026	6.54878623659212e-06	-1.5064599483206	1
ENSG00000163399.15	ATP1A1	1	116374907	1_72	0	0.0210936101012466	7.66623450559431	2.69707559760711e-06	-0.857831325301491	1
ENSG00000134256.12	CD101	1	117001709	1_72	0	0.0565631870234196	16.8884405349202	1.59324852896341e-05	-1.83042574787295	2
ENSG00000116830.11	TTF2	1	117060534	1_72	0	0.015611797111363	4.87323668657344	1.26890909195649e-06	-0.251944953880262	2
ENSG00000134253.9	TRIM45	1	117121424	1_72	0	0.0399048008536643	13.6106402170193	9.05865682657621e-06	1.63308332351765	2
ENSG00000198162.12	MAN1A2	1	117367404	1_72	0	0.0247782260292457	9.16327236579812	3.78687449083988e-06	1.18749999999975	1
ENSG00000183508.4	FAM46C	1	117605765	1_72	0	0.0277859842122054	10.2300519298682	4.74093202484046e-06	-1.30487804878073	1
ENSG00000196505.10	GDAP2	1	117929798	1_72	0	0.0201690515083109	7.24985033069183	2.43879121282366e-06	0.823038397328861	1
ENSG00000177551.5	NHLH2	1	115845990	1_72	0	0.0159765646305045	5.08737467371427	1.35561769725283e-06	0.268918457025487	2
ENSG00000092607.13	TBX15	1	118989585	1_73	0	0.0310859360080833	9.14192227394483	4.73981704886369e-06	-1.23809523809531	1
ENSG00000116874.11	WARS2	1	119035043	1_73	0	0.0192082559395572	4.66212246707708	1.49359109977444e-06	-0.145535671242323	2
ENSG00000203859.9	HSD3B2	1	119416239	1_73	0	0.0221858570063096	6.00096391188632	2.22053350316284e-06	-0.579487179487234	1
ENSG00000143067.4	ZNF697	1	119647482	1_73	0	0.02983927655432	8.76014124628972	4.35972909423327e-06	1.12566227946899	2
ENSG00000092621.11	PHGDH	1	119659675	1_73	0	0.0201271283948488	5.09605726906827	1.71070932438313e-06	-0.41577146841116	2
ENSG00000131791.7	PRKAB2	1	147171976	1_73	0	0.0192789575510973	4.69623449087693	1.51005729772362e-06	0.198035260622792	2
ENSG00000162836.11	ACP6	1	147647471	1_73	0	0.0191901491843224	4.6533657044011	1.48938042391492e-06	-0.128210037399627	3
ENSG00000188092.14	GPR89B	1	147928711	1_73	0	0.0362760769210017	10.5840483506332	6.40371853333508e-06	-1.31358024691337	1
ENSG00000178796.12	RIIAD1	1	151715696	1_74	0	0.0889230793244208	21.9362664766306	3.25339887583277e-05	-2.72324723247203	1
ENSG00000159409.14	CELF3	1	151717135	1_74	1	0.574665375268968	23.2551923690182	0.000222892303645844	4.44134078212417	1
ENSG00000143376.12	SNX27	1	151616339	1_74	0	0.0221474696074456	9.11925735463164	3.3685553830942e-06	1.05263157894739	1
ENSG00000143450.16	OAZ3	1	151762531	1_74	0	0.330232734823869	30.6831109725769	0.000168997242179868	2.93779904306106	1
ENSG00000196407.11	THEM5	1	151853237	1_74	0	0.0263923787290261	9.8510841399337	4.33633343083598e-06	-1.3407407407409	1
ENSG00000159445.12	THEM4	1	151919723	1_74	0	0.0225537758240075	8.43497158358352	3.17294824921221e-06	-1.42968750000021	1
ENSG00000197747.8	S100A10	1	151993591	1_74	0	0.0301013394713406	10.2697345290611	5.15590782293671e-06	-1.41562427134273	2
ENSG00000197915.5	HRNR	1	152220810	1_74	0	0.0167174098852178	5.15671206038836	1.43781158452822e-06	0.14403940168776	3
ENSG00000143631.10	FLG	1	152187297	1_74	0	0.0155437675664375	4.71048643299757	1.22118695464035e-06	0.0841160500063116	3
ENSG00000143536.7	CRNN	1	152414760	1_74	0	0.0169571548712989	5.2839115092912	1.49440608751755e-06	0.0374999999999932	1
ENSG00000198854.5	C1orf68	1	152719996	1_74	0	0.036476262360079	12.6331769015819	7.68569266479963e-06	1.79687500000046	1
ENSG00000163207.6	IVL	1	152908196	1_74	0	0.0168671667964414	5.4998088869058	1.54721206604718e-06	0.598306726526583	2
ENSG00000163216.6	SPRR2D	1	153042265	1_74	0	0.0266502609611737	9.42149815716141	4.18775763519804e-06	1.30081300813007	1
ENSG00000241794.1	SPRR2A	1	153057485	1_74	0	0.0189748897571953	6.35965865100206	2.01267277876074e-06	-0.873684210526837	1
ENSG00000203785.8	SPRR2E	1	153106201	1_74	0	0.0279329837140112	9.70895898718341	4.5232448799806e-06	-1.0436205840515	2
ENSG00000203782.5	LOR	1	153259400	1_75	0	0.100514869080389	16.411248670855	2.75126259085127e-05	-1.87142857142845	1
ENSG00000163220.10	S100A9	1	153367306	1_75	0	0.0666870393249783	12.4976625758105	1.390049728411e-05	1.63265306122471	1
ENSG00000143546.9	S100A8	1	153391654	1_75	0	0.0656281065522614	12.3460839351373	1.351385346162e-05	1.63020833333328	1
ENSG00000143556.8	S100A7	1	153460264	1_75	0	0.0362875694290805	6.77461145349862	4.10017484987366e-06	0.814297028910734	2
ENSG00000197956.9	S100A6	1	153535924	1_75	0	0.0288380360746474	4.62948861229205	2.22668511780855e-06	-0.0190839694656631	1
ENSG00000196420.7	S100A5	1	153541765	1_75	0	0.0303611573201533	5.10941341429185	2.58731598453919e-06	-0.455830388692501	1
ENSG00000188015.9	S100A3	1	153548996	1_75	0	0.037032196780179	6.96455517099969	4.30162912718905e-06	0.885152454017811	2
ENSG00000196154.11	S100A4	1	153549874	1_75	0	0.0380071048050982	7.20764474789041	4.56896958371811e-06	0.901315789473597	1
ENSG00000196754.10	S100A2	1	153567710	1_75	0	0.0330005366173194	5.88737036831863	3.24042866419968e-06	-0.690184049079804	1
ENSG00000188643.10	S100A16	1	153614780	1_75	0	0.030437536955263	5.13275997290141	2.60567692442386e-06	-0.159090909090925	1
ENSG00000189334.8	S100A14	1	153617113	1_75	0	0.0401628317490345	7.72384135813324	5.17389697488099e-06	0.636363636363584	1
ENSG00000160678.11	S100A1	1	153628302	1_75	0	0.0288409820594953	4.63042854435894	2.22736472097722e-06	-0.100775193798478	1
ENSG00000189171.14	S100A13	1	153628302	1_75	0	0.0288409820594953	4.63042854435894	2.22736472097722e-06	-0.100775193798478	1
ENSG00000143553.10	SNAPIN	1	153658595	1_75	0	0.0290087805611388	4.68449450439465	2.26648219753899e-06	0.00775193798449429	1
ENSG00000169418.9	NPR1	1	153678582	1_75	0	0.0758928663184726	13.725049464004	1.73730063910149e-05	2.05363984674375	1
ENSG00000143554.13	SLC27A3	1	153774305	1_75	0	0.054935990489107	10.6663762108391	9.77313644898667e-06	1.32307692307613	1
ENSG00000198837.9	DENND4B	1	153940057	1_75	0	0.0287683385667116	4.60693602031758	2.21048243220433e-06	-0.0904941513948116	2
ENSG00000143570.17	SLC39A1	1	153968263	1_75	0	0.0329192577123397	5.8642625876267	3.21976035183407e-06	0.398373983739697	1
ENSG00000143578.15	CREB3L4	1	153966654	1_75	0	0.0316768831142226	5.50515571183956	2.90852067330815e-06	0.314516129032148	1
ENSG00000143549.19	TPM3	1	154194640	1_75	0	0.0325253747581707	5.75200866860806	3.1203402031243e-06	-0.846774193548302	1
ENSG00000143569.18	UBAP2L	1	154219953	1_75	0	0.0309481299616765	5.28800952894242	2.72952292710265e-06	-0.340116279070034	1
ENSG00000143612.19	C1orf43	1	154199074	1_75	0	0.0317434509596998	5.52478007840999	2.92502269096409e-06	-0.530201342281572	1
ENSG00000143515.16	ATP8B2	1	154325898	1_75	0	0.311282621899424	27.7572159666927	0.000144108927443679	3.60804020100516	1
ENSG00000160712.12	IL6R	1	154405422	1_75	0	0.0829699583585688	14.5742121997108	2.01681501629326e-05	-2.25954198473257	1
ENSG00000169291.9	SHE	1	154502081	1_75	0	0.0755426781878802	13.6811081275175	1.72374793357014e-05	2.13774177364936	2
ENSG00000163239.12	TDRD10	1	154500057	1_75	0	0.0469260097666091	9.18367025363913	7.18770118610983e-06	-1.03637317947937	2
ENSG00000160714.9	UBE2Q1	1	154559434	1_75	0	0.0361123292445804	6.72926389950947	4.0530612524435e-06	-0.781395348837055	1
ENSG00000160710.15	ADAR	1	154627024	1_75	0	0.0294572613893064	4.82757012290137	2.37181638483433e-06	0.333106382011333	2
ENSG00000187862.11	TTC24	1	156579671	1_77	0	0.0337120005502209	11.1588953581321	6.27430802830707e-06	1.35746993561278	2
ENSG00000163382.11	NAXE	1	156592216	1_77	0	0.0345838698741661	11.3974304288452	6.57416566624487e-06	-1.38461538461606	1
ENSG00000160818.16	GPATCH4	1	156601724	1_77	0	0.0265908507149056	8.94595640294133	3.96751990947957e-06	1.13066666666608	1
ENSG00000132692.18	BCAN	1	156645322	1_77	0	0.132554828458023	24.162911981995	5.34201286391857e-05	2.40131578947406	1
ENSG00000132688.10	NES	1	156674682	1_77	0	0.16519117666377	26.3274009690496	7.25362233696846e-05	-2.62703921157823	2
ENSG00000143319.16	ISG20L2	1	156728554	1_77	0	0.128245498593006	23.8406484389446	5.09941432332008e-05	2.63625404955168	2
ENSG00000143303.11	RRNAD1	1	156727264	1_77	0	0.0185437549500072	5.59519237645557	1.73050480055941e-06	0.572519083969766	1
ENSG00000143314.12	MRPL24	1	156718580	1_77	0	0.145620185813169	25.0831402787395	6.09205188413001e-05	2.69784172661847	1
ENSG00000143321.18	HDGF	1	156765959	1_77	0	0.0186915095363633	5.66885841912995	1.76725855532233e-06	0.587786259541966	1
ENSG00000198400.11	NTRK1	1	156810554	1_77	0	0.0271818491043052	9.15070122379502	4.14852277238316e-06	1.30714285714277	1
ENSG00000027869.11	SH2D2A	1	156817136	1_77	0	0.0606125181593845	16.6665387636877	1.68487563331739e-05	-2.01360544217707	1
ENSG00000187800.13	PEAR1	1	156893412	1_77	0	0.0172854133382526	4.94312758773896	1.42508803872421e-06	0.52000000000004	1
ENSG00000132694.18	ARHGEF11	1	157044910	1_77	0	0.205058897579683	28.4907828356941	9.74413082620809e-05	-3.23105909856409	3
ENSG00000158473.6	CD1D	1	158180266	1_78	0	0.0261350149859502	8.17901814995639	3.5652010927743e-06	0.953367875647985	1
ENSG00000163563.7	MNDA	1	158829124	1_78	0	0.0199039126544003	5.64647815229337	1.8744601622534e-06	-0.705479452054413	1
ENSG00000163564.14	PYHIN1	1	158930485	1_78	0	0.0373023987544463	11.4989587991048	7.15410621587398e-06	1.44387371639167	2
ENSG00000163565.18	IFI16	1	158999863	1_78	0	0.115136273326789	22.1878423464538	4.26076268147674e-05	-2.42514970059798	1
ENSG00000163568.14	AIM2	1	159147011	1_78	0	0.0265823608778444	8.33707113720694	3.69629957525386e-06	-0.989071038251288	1
ENSG00000213088.9	ACKR1	1	159203749	1_78	0	0.0329342878218463	10.3350264630127	5.67701412978065e-06	1.41032623417068	2
ENSG00000179639.10	FCER1A	1	159288755	1_78	0	0.0189649521579079	5.1977678438071	1.64410191446726e-06	-0.505390922056774	2
ENSG00000132693.12	CRP	1	159644196	1_78	0	0.0196016123401539	5.50434511314758	1.79952364351684e-06	-0.640522875817264	1
ENSG00000158714.10	SLAMF8	1	159830315	1_78	0	0.0177945905386547	4.6065571578609	1.36717645007328e-06	0.00568181818181857	1
ENSG00000188004.9	C1orf204	1	159834863	1_78	0	0.0198315096385658	5.61262657702694	1.85644475307271e-06	-0.515875326602159	2
ENSG00000243284.1	VSIG8	1	159856126	1_78	0	0.0196523414553431	5.52834606917473	1.81204771143862e-06	0.455302953308551	2
ENSG00000158710.14	TAGLN2	1	159925332	1_78	0	0.0190744574949404	5.25121725777264	1.67059926914425e-06	-0.416047766740218	2
ENSG00000152332.15	UHMK1	1	162497224	1_80	0	0.0151626682716173	4.75963980952076	1.20367662698512e-06	-0.191999999999988	1
ENSG00000117143.13	UAP1	1	162561114	1_80	0	0.0213915148468392	7.95355564998423	2.83767706475974e-06	-0.912909058840475	2
ENSG00000162733.16	DDR2	1	162631124	1_80	0	0.016870702214834	5.74939857854729	1.61776592112783e-06	-0.515254237287878	1
ENSG00000132196.13	HSD17B7	1	162790775	1_80	0	0.0171541927874078	5.90397873916809	1.68917706863996e-06	0.590419467040548	3
ENSG00000185860.13	CCDC190	1	162867897	1_80	0	0.014957680332046	4.6334768960942	1.15592952011771e-06	-0.0779661016949296	1
ENSG00000117152.13	RGS4	1	163068894	1_80	0	0.0151248621016863	4.73649969097156	1.19483804510941e-06	-0.148368017596319	2
ENSG00000143228.12	NUF2	1	163266611	1_80	0	0.0474133921522259	15.3846469216496	1.21660239441551e-05	-1.770161290323	1
ENSG00000185630.18	PBX1	1	164555760	1_80	0	0.0212574008985374	7.89511277962291	2.79916569367397e-06	-0.937931034482716	1
ENSG00000143171.12	RXRG	1	165443554	1_81	0	0.060364941695438	11.2353328063806	1.13117769365713e-05	1.34836065573697	1
ENSG00000143149.12	ALDH9A1	1	165699056	1_81	0	0.0302332640620956	4.7498378265164	2.39510151043582e-06	-0.218045112781912	1
ENSG00000143183.16	TMCO1	1	165741852	1_81	0	0.0340009021142194	5.84606698575895	3.31523510742632e-06	0.613756613756527	1
ENSG00000143179.14	UCK2	1	165825697	1_81	0	0.0707061516574271	12.7323101603483	1.50149716154408e-05	-1.5407523510973	1
ENSG00000188859.6	FAM78B	1	166164613	1_81	0	0.108547982686213	16.8315495347879	3.04723509762712e-05	2.28965517241473	1
ENSG00000143195.12	ILDR2	1	166975572	1_82	0	0.0223291835338769	10.7794467877565	4.01448114010832e-06	1.58974358974418	1
ENSG00000143194.12	MAEL	1	166975572	1_82	0	0.0223291835338769	10.7794467877565	4.01448114010832e-06	-1.58974358974418	1
ENSG00000143157.11	POGK	1	166839016	1_82	0	0.0185413125305113	9.06952774850035	2.80469250444634e-06	-1.1732283464564	1
ENSG00000152382.5	TADA1	1	166875885	1_82	0	0.0114382365608112	4.61566396957231	8.80548666030338e-07	0.0304150836356345	3
ENSG00000198842.9	DUSP27	1	167094253	1_82	0	0.0327688386837536	14.3365091565108	7.83546134459461e-06	1.81014512457994	3
ENSG00000143167.11	GPA33	1	167166436	1_82	0	0.0161425322181581	7.80978436236258	2.10266850720192e-06	0.937254901961354	1
ENSG00000143190.21	POU2F1	1	167221225	1_82	0	0.0670920301900395	21.099201428743	2.36100581957561e-05	2.15756302521126	1
ENSG00000198821.10	CD247	1	167514069	1_82	0	0.0995576940654174	24.8720014030271	4.12995831425389e-05	-2.37113364551693	2
ENSG00000143162.7	CREG1	1	167553767	1_82	0	0.0315453371976688	14.0456556788985	7.38987848880372e-06	-1.50785340314158	1
ENSG00000198771.10	RCSD1	1	167631605	1_82	0	0.0114299701421547	4.60845633000846	8.78538256640935e-07	0.015267175572518	1
ENSG00000197965.11	MPZL1	1	167720961	1_82	0	0.0130640342196533	5.8521774967982	1.27513129538931e-06	-0.610794833005227	2
ENSG00000143199.17	ADCY10	1	167910417	1_82	0	0.0114502480013913	4.62496562473359	8.83249718983759e-07	0.0694444444444431	1
ENSG00000143164.15	DCAF6	1	167936173	1_82	0	0.0613915114766156	20.260942224041	2.07456988687603e-05	-2.11805555555582	1
ENSG00000143158.10	MPC2	1	167936749	1_82	0	0.0114291543868388	4.60760977410967	8.78314182874508e-07	0.0137614678899001	1
ENSG00000143147.14	GPR161	1	168137980	1_82	0	0.0198245741944825	9.70515842799479	3.20897698892523e-06	1.20093037081356	2
ENSG00000143155.12	TIPRL	1	168178654	1_82	0	0.034512026894686	14.8742679143306	8.56182154374206e-06	1.70957728413119	2
ENSG00000143178.12	TBX19	1	168290439	1_82	0	0.0128649652214633	5.7057677405712	1.22428579722461e-06	0.553846153846365	1
ENSG00000143184.4	XCL1	1	168580253	1_82	0	0.0194619710955629	9.52991014636917	3.09339753176357e-06	1.08744394618868	1
ENSG00000143196.4	DPT	1	168728935	1_82	0	0.0165421253575716	8.09938751894888	2.2346195383025e-06	1.08093160792641	2
ENSG00000143153.12	ATP1B1	1	169128225	1_83	0	0.0295077871905812	8.18456521134693	4.0280268943386e-06	0.994708994709143	1
ENSG00000143156.13	NME7	1	169128225	1_83	0	0.0340590691938282	9.52653474614747	5.41162676745743e-06	1.18306666672442	3
ENSG00000117477.12	CCDC181	1	169441248	1_83	0	0.0224079804774346	5.70234987797786	2.13116307922727e-06	-0.605062346485039	2
ENSG00000198734.10	F5	1	169589797	1_83	0	0.0423350577661515	11.8312289223468	8.3539163045535e-06	-1.6740740740741	1
ENSG00000000460.16	C1orf112	1	169662405	1_83	0	0.759876531442024	22.4263870431642	0.000284225114651099	-4.49193548387061	1
ENSG00000188404.8	SELL	1	169712216	1_83	0	0.108766378586213	18.3688117267574	3.33223665368742e-05	-2.25842696629138	1
ENSG00000007908.15	SELE	1	169764425	1_83	0	0.0380311910509017	11.2126386108508	7.11226380896282e-06	1.89592123769251	1
ENSG00000000457.13	SCYL3	1	169893652	1_83	0	0.0203331303097185	5.56566465523731	1.88747576922019e-06	-1.36513914337838	2
ENSG00000075945.12	KIFAP3	1	170084466	1_83	0	0.0665651236152763	14.4890717881326	1.60859758601608e-05	1.95263157894796	1
ENSG00000116132.11	PRRX1	1	170618199	1_84	0	0.0156743118705023	6.69386586408023	1.74994981691717e-06	0.7050744151074	2
ENSG00000007933.12	FMO3	1	171090188	1_84	0	0.0130143512706187	4.99704702835322	1.08466609975132e-06	0.40318593911794	3
ENSG00000094963.13	FMO2	1	171185239	1_84	0	0.0220296272343739	9.8072435294196	3.60341443284086e-06	1.12133891213321	1
ENSG00000010932.16	FMO1	1	171260436	1_84	0	0.0147434477093105	6.24092056411957	1.53464459521086e-06	0.62942779291554	1
ENSG00000076258.9	FMO4	1	171314054	1_84	0	0.0126048033837517	4.65266918431631	9.78134000666269e-07	0.052990003601978	2
ENSG00000034971.16	MYOC	1	171652737	1_84	0	0.0143645117832576	5.76487011566747	1.38114890180388e-06	-0.560773480662833	1
ENSG00000117533.14	VAMP4	1	171742012	1_84	0	0.0333251734682346	13.4101734502226	7.45361436475778e-06	-1.81576274493797	3
ENSG00000010165.19	METTL13	1	171759843	1_84	0	0.0290639485847071	12.1910988689333	5.90959305365109e-06	1.75159235668795	1
ENSG00000197959.13	DNM3	1	171840580	1_84	0	0.0189871878136596	8.46203720005518	2.67975865376223e-06	1.32067510548523	1
ENSG00000094975.13	SUCO	1	172532503	1_84	0	0.0175474841263895	7.20713797361799	2.10929731622264e-06	-0.694444444444592	1
ENSG00000162753.11	SLC9C2	1	173611164	1_85	0	0.0330334607411517	7.13880801079138	3.93314432281629e-06	-0.59677419354829	1
ENSG00000120337.8	TNFSF18	1	173177782	1_85	0	0.151407148094731	21.6115169060133	5.45747475814423e-05	3.06896551724122	1
ENSG00000183831.6	ANKRD45	1	173664389	1_85	0	0.0264301147582957	5.22474120589317	2.30315909158485e-06	0.0864839727909842	2
ENSG00000076321.10	KLHL20	1	173714815	1_85	0	0.0277359672512932	5.65232317590668	2.61475141352425e-06	-0.398437500000083	1
ENSG00000117593.9	DARS2	1	173810981	1_85	0	0.0248594419530844	4.97102322599175	2.06109150447781e-06	-0.765342807892766	2
ENSG00000117601.13	SERPINC1	1	173916899	1_85	0	0.024594841004837	4.74752985244339	1.9474747216599e-06	0.303191489361764	1
ENSG00000152061.23	RABGAP1L	1	174159002	1_85	0	0.0321280185185397	6.98594601707824	3.74342617219354e-06	0.978260869565377	1
ENSG00000120333.4	MRPS14	1	175023749	1_85	0	0.0277480272671923	5.88719892505854	2.72458856013325e-06	0.594470046083313	1
ENSG00000120332.15	TNN	1	175068634	1_85	0	0.0329883830270363	7.94565285582682	4.37170371779575e-06	-1.4590469940536	2
ENSG00000152092.15	ASTN1	1	177165470	1_86	0	0.0330903654761364	6.93840617703203	3.82931761462168e-06	-0.824675324675102	1
ENSG00000116147.16	TNR	1	175744070	1_86	0	0.0261388944532114	4.73965000326431	2.06630103541686e-06	-0.135531135531053	1
ENSG00000235750.9	KIAA0040	1	175193132	1_86	0	0.0442195659388745	9.65172286821127	7.118351415091e-06	-1.12448238191001	2
ENSG00000143207.19	RFWD2	1	176207359	1_86	0	0.0278143134601713	5.31831149159859	2.46718786640683e-06	-0.409090909090803	1
ENSG00000198797.6	BRINP2	1	177170676	1_86	0	0.0343842781721726	7.29668056175942	4.18451714010075e-06	0.879478827361512	1
ENSG00000120341.18	SEC16B	1	177967390	1_87	0	0.0328981054866916	6.77812060024208	3.71912081171976e-06	-0.643563029645136	2
ENSG00000075391.16	RASAL2	1	178093563	1_87	0	0.028363889208825	5.39477453155686	2.55210879663208e-06	-0.530742015656761	2
ENSG00000116191.17	RALGPS2	1	178725006	1_87	0	0.0535107759290717	11.33849852103	1.01194498345639e-05	1.52447552447573	1
ENSG00000143340.6	FAM163A	1	179743304	1_89	0	0.0376815470712621	9.78570594899714	6.15008321534876e-06	-1.1739633296052	2
ENSG00000116199.11	FAM20B	1	179013985	1_89	0	0.0541106459550956	13.1819751860991	1.1896612443649e-05	2.04687500000067	1
ENSG00000186283.13	TOR3A	1	179081800	1_89	0	0.0351467485707555	9.13458282789641	5.35468562387738e-06	1.1714285714288	1
ENSG00000143322.19	ABL2	1	179229518	1_89	0	0.0383453069959223	9.94888187264551	6.36277548364258e-06	-1.80675717484216	2
ENSG00000162782.15	TDRD5	1	179591583	1_89	0	0.0271002843977707	6.70890474482558	3.03239365849403e-06	0.460431654676124	1
ENSG00000135837.15	CEP350	1	179954679	1_89	0	0.0310330558447964	7.97219022618275	4.12631426679903e-06	-0.973737373737375	1
ENSG00000116260.16	QSOX1	1	180154677	1_89	0	0.0257501498869195	6.2330773938744	2.67696310937898e-06	-0.715502981895191	2
ENSG00000230124.6	ACBD6	1	180502528	1_89	0	0.0216186606437818	4.60640942651091	1.66093036973259e-06	0.00531166269045556	2
ENSG00000135835.11	KIAA1614	1	180936558	1_89	0	0.0501407050364681	12.4650509402896	1.04242447497642e-05	1.41007194244619	1
ENSG00000135823.13	STX6	1	180951397	1_89	0	0.0326976218190987	8.45985398742202	4.61359151267607e-06	0.978723404255199	1
ENSG00000198216.10	CACNA1E	1	181412848	1_90	0	0.0224163508740004	4.64000775058043	1.73477728697387e-06	-0.0886699507388486	1
ENSG00000135821.17	GLUL	1	182392371	1_90	0	0.0223397902728234	4.60819966912418	1.71700075293174e-06	0.0487804878048731	1
ENSG00000135828.11	RNASEL	1	182586901	1_90	0	0.0239047854011843	5.23785892944271	2.08832819637415e-06	-0.369230769230735	1
ENSG00000143333.6	RGS16	1	182604092	1_90	0	0.0245883973303457	5.50018128750623	2.25562724762973e-06	0.461928934009928	1
ENSG00000135862.5	LAMC1	1	183023026	1_91	0	0.02411903222387	5.46801695784452	2.19963102234801e-06	-0.282258064516238	1
ENSG00000058085.14	LAMC2	1	183186170	1_91	0	0.0219852453594857	4.60664233960799	1.68917994762375e-06	-0.153846153846105	1
ENSG00000116698.21	SMG7	1	183471970	1_91	0	0.0386572366404244	9.8688433390861	6.36293030549106e-06	1.39989590111283	2
ENSG00000116701.14	NCF2	1	183590900	1_91	0	0.0713889175174297	15.6462693515249	1.86295216937388e-05	1.92405063291119	1
ENSG00000162704.15	ARPC5	1	183635502	1_91	0	0.189855036719374	25.1440338338798	7.96190847908406e-05	-3.15625350695167	2
ENSG00000198756.10	COLGALT2	1	183966697	1_91	0	0.237743821804957	27.4318002571507	0.000108773638309542	-2.82170315100832	2
ENSG00000198860.11	TSEN15	1	184051811	1_91	0	0.025317308272895	5.91923034628747	2.49944092291534e-06	-0.465648854961645	1
ENSG00000116406.18	EDEM3	1	184702964	1_92	0	0.0247345339257505	5.22355702275782	2.15491516240799e-06	0.38718210627892	2
ENSG00000135842.16	FAM129A	1	184974052	1_92	0	0.0337706540964979	8.12643010300369	4.57719465696925e-06	1.28113587749504	2
ENSG00000121486.11	TRMT1L	1	185073437	1_92	0	0.0292012012579559	6.76979215848613	3.29713066521816e-06	0.916850548334577	2
ENSG00000116668.12	SWT1	1	185156912	1_92	0	0.0253046189325996	5.43561933311478	2.29408202356924e-06	0.328467153284864	1
ENSG00000116679.15	IVNS1ABP	1	185317057	1_92	0	0.0235704356696039	4.77507127455434	1.87718715570587e-06	0.185185185185235	1
ENSG00000157181.15	C1orf27	1	186376149	1_92	0	0.0471281760053515	11.2476893460887	8.84105414140109e-06	-1.73964497041459	1
ENSG00000262180.1	OCLM	1	186400848	1_92	0	0.0321914631810291	7.67923485109666	4.12305161978674e-06	-0.974358974359088	1
ENSG00000116711.9	PLA2G4A	1	186828347	1_92	0	0.0601063041671373	13.5385855563475	1.35722991717837e-05	1.6432160804022	1
ENSG00000162670.10	BRINP3	1	190479446	1_95	0	0.12395240787314	17.3618302945787	3.58930678669356e-05	2.01714285714344	1
ENSG00000150681.9	RGS18	1	192159053	1_96	0	0.022322389989081	4.61339061432781	1.71759601822959e-06	0.104477611940271	1
ENSG00000090104.11	RGS1	1	192575665	1_96	0	0.043905761720458	10.9270837947424	8.00176688946141e-06	-1.33128834355851	1
ENSG00000116747.12	TROVE2	1	193058991	1_96	0	0.0251924228185489	5.73847602927399	2.41116324138262e-06	-0.500000000000001	1
ENSG00000116750.13	UCHL5	1	193058704	1_96	0	0.0230194976179386	4.89930815555655	1.8810082628614e-06	0.280936454849408	1
ENSG00000023572.8	GLRX2	1	193104590	1_96	0	0.0225808684051663	4.72042229790908	1.7777946649415e-06	0.234348273063856	3
ENSG00000134371.10	CDC73	1	193121735	1_96	0	0.0225752444854828	4.71810742986044	1.77648028983892e-06	-0.0902255639097607	1
ENSG00000000971.15	CFH	1	196651787	1_98	0	0.0252346199263132	6.69305541820974	2.81696398459353e-06	-0.815602836879244	1
ENSG00000066279.17	ASPM	1	197147624	1_98	0	0.0309605350619105	8.59857497777162	4.44012345650657e-06	1.04761904761873	1
ENSG00000177888.7	ZBTB41	1	197196056	1_98	0	0.0242719782077849	6.33109364024542	2.56297291171143e-06	-0.688479053114831	2
ENSG00000134376.15	CRB1	1	197477572	1_99	0	0.0184521852161951	16.2037838689306	4.98682757897663e-06	3.49193548387151	1
ENSG00000213047.12	DENND1B	1	197773818	1_99	0	0.0712262429623959	14.9290950468306	1.77350993380966e-05	0.951690821255722	1
ENSG00000081237.18	PTPRC	1	198638643	1_99	0	0.034773277948689	10.2802855222279	5.96226005064153e-06	1.18599562363175	1
ENSG00000081248.10	CACNA1S	1	201090702	1_101	0	0.0101926049822092	6.24638512114498	1.06187661334923e-06	-1.30143540669854	1
ENSG00000163362.10	C1orf106	1	200890285	1_101	0	0.0235217183782682	13.5352342298859	5.31000496588008e-06	-1.92307692307705	1
ENSG00000118197.13	DDX59	1	200636295	1_101	0	0.0260405174566363	17.6228888308518	7.65397108321225e-06	-2.96011747840838	3
ENSG00000118200.14	CAMSAP2	1	200740218	1_101	0	0.0293941250493632	16.3783703290889	8.02955227176175e-06	2.50856079325611	2
ENSG00000116852.14	KIF21B	1	200893429	1_101	0	0.0521628643758432	17.4038617008969	1.51414393235121e-05	-0.792129468859043	3
ENSG00000116857.16	TMEM9	1	201168999	1_101	0	0.0105631238746162	5.14009612056018	9.05573528510622e-07	0.139072847682096	1
ENSG00000081277.12	PKP1	1	201261578	1_101	0	0.0111405267418075	5.5365004716236	1.02872944877416e-06	0.015544041450782	1
ENSG00000118194.18	TNNT2	1	201378187	1_101	0	0.0168297499586119	9.53607041771267	2.67674634684557e-06	1.02790697674424	1
ENSG00000159166.13	LAD1	1	201459957	1_101	0	0.0135591579041165	7.32202477553742	1.6558615359235e-06	1.14371257485034	1
ENSG00000174307.6	PHLDA3	1	201469321	1_101	0	0.171826120650614	30.5029822067076	8.74161332430454e-05	3.19548872180392	1
ENSG00000198700.9	IPO9	1	201828710	1_102	0	0.0345722693815014	8.05302399154022	4.64351643296399e-06	1.06959930276699	2
ENSG00000198892.6	SHISA4	1	201888432	1_102	0	0.0259052767574804	5.36145464012681	2.31649292451528e-06	0.444444444444435	1
ENSG00000163431.12	LMOD1	1	201902705	1_102	0	0.024863007329107	4.9792119806597	2.06478282716479e-06	-0.317567567567403	1
ENSG00000134375.10	TIMM17A	1	201963880	1_102	0	0.0555025643629171	12.4940883209456	1.15658545489143e-05	-1.37795275590543	1
ENSG00000176393.10	RNPEP	1	201981821	1_102	0	0.0365809655391327	8.58091865035019	5.23539018701005e-06	-1.08029197080299	1
ENSG00000163435.15	ELF3	1	202007073	1_102	0	0.0358778326931706	8.39946156202193	5.02617670388679e-06	1.05035971223041	1
ENSG00000170075.8	GPR37L1	1	202123232	1_102	0	0.027369230880919	5.87341667240506	2.68110307331743e-06	0.526315789473743	1
ENSG00000143851.15	PTPN7	1	202161626	1_102	0	0.0271439185974252	5.79641074572549	2.62416901177866e-06	0.56000000000004	1
ENSG00000133067.17	LGR6	1	202194388	1_102	0	0.0238906558831375	4.60802864268221	1.83612966962927e-06	0.00276223332352053	2
ENSG00000077152.9	UBE2T	1	202333104	1_102	0	0.0239606596476858	4.63524713275203	1.85238719300137e-06	-0.11557788944723	1
ENSG00000077157.21	PPP1R12B	1	202348568	1_102	0	0.0244728227460089	4.83201889188509	1.97229917851911e-06	0.180672268907462	1
ENSG00000117153.15	KLHL12	1	202928968	1_102	0	0.0285037146174149	6.25186586646836	2.97215338466187e-06	0.682666666666893	1
ENSG00000159346.12	ADIPOR1	1	202958379	1_102	0	0.0270606735623201	5.7678019108099	2.6032090444911e-06	0.539629639807854	2
ENSG00000159348.12	CYB5R1	1	202967673	1_102	0	0.0245327341110557	4.85476985367509	1.98643657939156e-06	-0.230769230769162	1
ENSG00000163444.11	TMEM183A	1	202990837	1_102	0	0.0238874959040473	4.60679807779223	1.83539653775264e-06	-0.00562009901251212	2
ENSG00000163485.16	ADORA1	1	203090600	1_102	0	0.0504315592051649	11.591918620702	9.75029654955028e-06	-1.44029850746271	1
ENSG00000133048.12	CHI3L1	1	203166324	1_102	0	0.0517459335688029	11.8339993056847	1.02133419271348e-05	1.34838709677421	1
ENSG00000159388.5	BTG2	1	203305408	1_102	0	0.0239962030683519	4.6490366081332	1.86065391065207e-06	0.118978961565208	2
ENSG00000122176.10	FMOD	1	203351950	1_102	0	0.0258142183574073	5.32867382161064	2.29423669607314e-06	0.433878157503415	1
ENSG00000188783.5	PRELP	1	203475256	1_103	0	0.0282267780150258	4.92376914975734	2.31803023479215e-06	0.332516236100293	2
ENSG00000058668.14	ATP2B4	1	203626383	1_103	0	0.0292026835538657	5.24058353208125	2.55248098679001e-06	-0.376286588657686	2
ENSG00000257315.2	ZBED6	1	203795675	1_103	0	0.0353476726074575	7.02318873919794	4.14052364550513e-06	-0.837988826815393	1
ENSG00000182004.12	SNRPE	1	203861428	1_103	0	0.0430765455650153	8.8743687302072	6.37585517900358e-06	1.09811060242432	2
ENSG00000143842.14	SOX13	1	204072756	1_103	0	0.0308975474433766	5.76672413374925	2.97175696774993e-06	0.480446927374411	1
ENSG00000143850.13	PLEKHA6	1	204262036	1_103	0	0.1644208750615	21.7009504104481	5.95108036785045e-05	-2.73404255319151	1
ENSG00000158615.8	PPP1R15B	1	204412110	1_103	0	0.0295178895957157	5.34069493288597	2.62931840140978e-06	-0.594117647058774	1
ENSG00000133056.13	PIK3C2B	1	204495318	1_103	0	0.0441709065567838	9.10968337662861	6.71119257452756e-06	1.13740458015225	1
ENSG00000170382.11	LRRN2	1	204685959	1_103	0	0.0471050773813492	9.71337438525935	7.63128995866466e-06	1.24074074074091	1
ENSG00000174567.7	GOLT1A	1	205092486	1_104	0	0.07098791883352	15.4654540959036	1.83107960719104e-05	-2.19889502762409	1
ENSG00000186007.9	LEMD1	1	205659180	1_104	0	0.0213829934067404	5.52641890329734	1.97093548663363e-06	1.00000000000003	1
ENSG00000163531.15	NFASC	1	204828332	1_104	0	0.0237471496291614	5.98070766249221	2.36877695264064e-06	0.641860465116204	1
ENSG00000174529.7	TMEM81	1	205084022	1_104	0	0.0487588344556201	12.2397502131384	9.95373274881258e-06	-1.86254427447976	3
ENSG00000133059.16	DSTYK	1	205210869	1_104	0	0.0230028198147856	5.68863476622817	2.18247478225514e-06	0.768000000000059	1
ENSG00000133069.15	TMCC2	1	205275825	1_104	0	0.0203840498522867	4.62195358740742	1.57136168154958e-06	-0.265625000000025	1
ENSG00000163545.8	NUAK2	1	205321666	1_104	0	0.0259488820934012	7.0250101815193	3.04036494329582e-06	0.740570707375844	2
ENSG00000117266.15	CDK18	1	205505034	1_104	0	0.0225778373439104	5.64084534675205	2.12415712462468e-06	0.636024632063682	2
ENSG00000158715.5	SLC45A3	1	205680199	1_104	0	0.0268272028972256	6.82123486170237	3.05209819778371e-06	0.489410840477433	2
ENSG00000069275.12	NUCKS1	1	205750404	1_104	1	0.55126052172217	20.8266557574076	0.000191485783454085	-4.07412561822483	2
ENSG00000117280.12	RAB29	1	205770138	1_104	1	0.398861513610278	19.9516105794897	0.000132727281129778	3.96800000000078	1
ENSG00000133065.10	SLC41A1	1	205817807	1_104	0	0.0229809059592916	8.95642898992493	3.43290778972493e-06	2.05645161290229	1
ENSG00000162877.12	PM20D1	1	205830859	1_104	1	0.0310530736721375	12.6687854648929	6.56144784391854e-06	-2.86323174644604	2
ENSG00000174502.18	SLC26A9	1	205941755	1_104	0	0.0205672057943663	6.16612131967595	2.11518064837808e-06	-1.29600000000017	1
ENSG00000263528.7	IKBKE	1	206470213	1_105	0	0.065618397432514	20.5796419080853	2.25228600787825e-05	1.97902223391128	2
ENSG00000266094.7	RASSF5	1	206509762	1_105	0	0.0354904133663613	14.7162003952503	8.71097678685796e-06	1.39516129032246	1
ENSG00000143486.15	EIF2D	1	206605289	1_105	0	0.0175678462602077	10.1804620354329	2.9829509798083e-06	1.69154841712621	2
ENSG00000143479.15	DYRK3	1	206634569	1_105	0	0.013527087561002	10.7319567572143	2.42127055649424e-06	-2.87499999999984	1
ENSG00000162894.11	FCMR	1	206923405	1_105	0	0.0266041361797035	18.332296175496	8.1344113938248e-06	3.36800000000033	1
ENSG00000162896.5	PIGR	1	206945992	1_105	0	0.020062599205717	12.7523637032881	4.26715082316664e-06	-2.37096774193471	1
ENSG00000123838.10	C4BPA	1	207116298	1_105	0	0.0111900072734876	4.87892220115488	9.10572158675438e-07	-0.356435643564452	1
ENSG00000196352.14	CD55	1	207321334	1_105	0	0.0112280046449974	4.82641173670847	9.03830635262483e-07	0.431535899429497	2
ENSG00000203710.10	CR1	1	207510847	1_105	0	0.0148732088330619	6.92835037167015	1.71867841864123e-06	-0.392638036809846	1
ENSG00000117335.19	CD46	1	207749736	1_105	0	0.0121214778586122	5.46973483171127	1.10581366070798e-06	0.33485324940949	2
ENSG00000174059.16	CD34	1	207911570	1_105	0	0.0678931601682741	20.497969612737	2.32111669036471e-05	2.09409190372021	1
ENSG00000143469.18	SYT14	1	209882285	1_106	0	0.0136804781679095	6.15578809101963	1.40457535542925e-06	0.819354838709253	1
ENSG00000008118.9	CAMK1G	1	209584155	1_106	0	0.0128178945259564	5.21182651605807	1.11420922611897e-06	-0.45736434108539	1
ENSG00000123689.5	G0S2	1	209675255	1_106	0	0.0123665463020191	5.74838068726836	1.18564330988436e-06	-0.973856209150409	1
ENSG00000117597.17	DIEXF	1	209811778	1_106	0	0.012364153813369	6.24637034465648	1.28810787258534e-06	1.24523181695988	2
ENSG00000143473.12	KCNH1	1	211134467	1_107	0	0.0366039771027622	12.3609925618649	7.54643308874554e-06	1.50358422939101	1
ENSG00000117625.13	RCOR3	1	211164056	1_107	0	0.0403664508990284	13.2766818376988	8.93861476564022e-06	1.63529411764689	1
ENSG00000082512.14	TRAF5	1	211326278	1_107	0	0.0187415558522227	6.1265796879791	1.91506638766705e-06	-0.592242227115413	2
ENSG00000117650.12	NEK2	1	211675781	1_107	0	0.0177328955690647	5.61314242591446	1.66014424425885e-06	-0.577975599327285	2
ENSG00000123684.12	LPGAT1	1	211839351	1_107	0	0.0160501627830988	4.68832955550381	1.25504032134112e-06	-0.169262664852577	2
ENSG00000143476.17	DTL	1	212035474	1_107	0	0.0253519830424765	8.93464978816552	3.77789232149772e-06	1.12189616252849	1
ENSG00000066027.11	PPP2R5A	1	212196066	1_107	0	0.0392496039491913	13.0139448769932	8.51930854176477e-06	-1.56646738778122	2
ENSG00000065600.12	TMEM206	1	212414848	1_107	0	0.0169044923306039	5.16929300603576	1.45744907142078e-06	0.42142126550113	2
ENSG00000162772.16	ATF3	1	212565261	1_107	0	0.0545971381484992	16.1132829142132	1.46728344195532e-05	1.78918918919019	1
ENSG00000185523.6	SPATA45	1	212848000	1_108	0	0.0226676887777022	5.01896546946253	1.89749899507665e-06	-0.570422698342856	2
ENSG00000123685.8	BATF3	1	212699839	1_108	0	0.0220609445479169	4.75659911232453	1.75017211090719e-06	0.382898335023074	2
ENSG00000174606.13	ANGEL2	1	213008574	1_108	0	0.0365585815340846	9.27162768306982	5.65334417341068e-06	1.01503759398498	1
ENSG00000136643.11	RPS6KC1	1	213051377	1_108	0	0.0233826218482637	5.18766029421863	2.02313489562464e-06	-0.22962962962953	1
ENSG00000143499.13	SMYD2	1	214275218	1_108	0	0.048006783577576	11.8922649022159	9.52198054285374e-06	1.51181102362187	1
ENSG00000152104.11	PTPN14	1	214452591	1_109	0	0.0388486621554712	6.59735526515611	4.27470396810495e-06	0.754418189021456	2
ENSG00000136636.12	KCTD3	1	215567710	1_109	0	0.0720721976733811	12.4188978556995	1.49283196481062e-05	-1.55797101449264	1
ENSG00000196482.16	ESRRG	1	217137474	1_110	0	0.0155202871322756	4.63615724577251	1.20010160022632e-06	0.142499999999977	1
ENSG00000092978.10	GPATCH2	1	217631213	1_110	0	0.0199448809434057	6.96345915155036	2.31641616044733e-06	-0.828220858895469	1
ENSG00000162814.10	SPATA17	1	217631425	1_110	0	0.0157934636070532	4.79792084277835	1.26383555247831e-06	-0.110389610389633	1
ENSG00000067533.5	RRP15	1	218284423	1_110	0	0.0190586902124441	6.54142511846295	2.07934010842247e-06	-0.590687411851716	2
ENSG00000196660.10	SLC30A10	1	219963598	1_112	0	0.0359026645790583	14.6454755894609	8.7698116598429e-06	-1.96296296296345	1
ENSG00000162813.17	BPNT1	1	220089717	1_112	0	0.0128156890358871	5.06839893570296	1.08336015260587e-06	-0.137809321906965	2
ENSG00000067704.9	IARS2	1	220094239	1_112	0	0.0214499315554182	9.84552472613491	3.5222881648977e-06	1.38474398253476	2
ENSG00000116141.15	MARK1	1	220528008	1_112	0	0.0183350925083614	8.38851868480909	2.56524285895046e-06	-0.998211091233724	1
ENSG00000162817.6	C1orf115	1	220690029	1_112	0	0.0128265915207482	5.07628897086403	1.08596969612476e-06	0.264333358583677	2
ENSG00000117791.15	MARC2	1	220747806	1_112	0	0.0135578800824361	5.58980806894875	1.26400499495707e-06	0.503896103896188	1
ENSG00000186205.12	MARC1	1	220765184	1_112	0	0.148162960785636	28.1468407839216	6.95551689929069e-05	-3.56111111111065	1
ENSG00000143507.17	DUSP10	1	221742291	1_113	0	0.21351639927652	29.2098380176047	0.000104020872241262	-3.08205128205041	1
ENSG00000143498.17	TAF1A	1	222591036	1_114	0	0.0259764308816306	7.74619692063688	3.35604764922234e-06	0.863207547169839	1
ENSG00000154305.16	MIA3	1	222617179	1_114	0	0.0330636729451217	9.99547747021384	5.51207028379477e-06	-1.14678899082555	1
ENSG00000162819.11	BROX	1	222712777	1_114	0	0.022602584849212	6.4518303680846	2.43221047296154e-06	0.728323699422096	1
ENSG00000154309.8	DISP1	1	222872138	1_114	0	0.0186790891460109	4.68064289973684	1.4582141532236e-06	-0.119999999999916	1
ENSG00000187554.11	TLR5	1	223142833	1_114	0	0.205785489936825	27.543096625841	9.45339098608336e-05	3.35772357723624	1
ENSG00000143502.14	SUSD4	1	223344804	1_114	0	0.0188180561151438	4.7494445585529	1.49065687440354e-06	-0.0149916504718287	2
ENSG00000203697.11	CAPN8	1	223623734	1_114	0	0.0257608544479789	7.66866061693658	3.29488216494907e-06	0.896041078601627	2
ENSG00000162909.17	CAPN2	1	223701813	1_114	0	0.0194528382121817	5.05747169957996	1.64087894215215e-06	0.382857142856969	1
ENSG00000143514.16	TP53BP2	1	223802921	1_114	0	0.0187777650953653	4.72956081097471	1.48123791905413e-06	-0.347457627118536	1
ENSG00000143753.12	DEGS1	1	224191000	1_114	0	0.0209223588970859	5.73389015749228	2.00087575681775e-06	-0.57065217391297	1
ENSG00000143748.17	NVL	1	224330205	1_114	0	0.0186321230322571	4.65727543794016	1.44728603757376e-06	-0.122676579925728	1
ENSG00000143771.11	CNIH4	1	224356827	1_114	0	0.0186297157268619	4.65607760011924	1.44672685578716e-06	0.107382550335609	1
ENSG00000162923.14	WDR26	1	224436689	1_114	0	0.0188460461305275	4.76324909911236	1.49721320701611e-06	0.231310449841896	2
ENSG00000185155.11	MIXL1	1	226223616	1_115	0	0.0241237398807908	6.86651117870648	2.76274546030751e-06	-1.06015037593969	1
ENSG00000185842.15	DNAH14	1	224895338	1_115	0	0.02502960856388	5.81999298420885	2.42961032472064e-06	0.62170190938786	2
ENSG00000154380.17	ENAH	1	225654789	1_115	0	0.0221546333636291	4.7109717787669	1.74074507638782e-06	-0.134482758620712	1
ENSG00000143742.12	SRP9	1	225777848	1_115	0	0.034055056391714	8.48871661479568	4.82151747102334e-06	0.855072463767687	1
ENSG00000143819.12	EPHX1	1	225818396	1_115	0	0.022994857053785	5.07968757884544	1.9481743541778e-06	-0.328000000000019	1
ENSG00000196187.11	TMEM63A	1	225881227	1_115	0	0.0382039252055894	10.0886208726912	6.42835560898382e-06	1.57364341085321	1
ENSG00000243709.1	LEFTY1	1	225920500	1_115	0	0.0229882505258925	5.40430643879878	2.07207749443435e-06	0.533333333333215	1
ENSG00000143811.18	PYCR2	1	225907905	1_115	0	0.0689779058408699	15.4610947021055	1.77873131504012e-05	1.99285714285685	1
ENSG00000143768.12	LEFTY2	1	225889531	1_115	0	0.0421465295688289	11.3696105065	7.99222151539053e-06	1.50949498500268	2
ENSG00000143751.9	SDE2	1	225999428	1_115	0	0.0461785950847589	12.9728889752948	9.99165713877731e-06	-2.26178010471285	1
ENSG00000163041.9	H3F3A	1	226078328	1_115	0	0.109797265199328	17.6185538565675	3.22642732327866e-05	-1.85211267605705	1
ENSG00000182827.8	ACBD3	1	226185741	1_115	0	0.0234490520945553	6.21578730359938	2.43098087447299e-06	-0.602484472049707	1
ENSG00000183814.15	LIN9	1	226309688	1_115	0	0.0219979473920122	4.77202999059616	1.75083584379203e-06	0.53319502074713	1
ENSG00000143772.9	ITPKB	1	226738931	1_116	0	0.0177393221280411	5.32131706041208	1.57440428106961e-06	0.123138573089546	2
ENSG00000143801.16	PSEN2	1	226870643	1_116	0	0.0401733409150352	15.4425752890828	1.03470794351689e-05	2.55555555555509	1
ENSG00000163050.16	COQ8A	1	226897454	1_116	0	0.0527418440609537	18.2594095604366	1.60620933616031e-05	-2.80563845816352	3
ENSG00000143776.18	CDC42BPA	1	227318012	1_116	0	0.0321236129872237	10.3119722599491	5.5249229616824e-06	1.15667174307904	2
ENSG00000181450.17	ZNF678	1	227375425	1_116	0	0.0232978810945678	7.57936899555218	2.9451646618448e-06	-0.670588235294455	1
ENSG00000143740.14	SNAP47	1	227729364	1_116	0	0.0204916285576472	6.41763467579316	2.19336834723268e-06	-0.376376159726408	2
ENSG00000081692.12	JMJD4	1	227739541	1_116	0	0.0235973467860724	7.51560460439859	2.95792531575956e-06	0.422619047619003	1
ENSG00000162910.18	MRPL55	1	228109044	1_116	0	0.0264828848913411	9.1095061774048	4.02365034129746e-06	-1.49999999999945	1
ENSG00000143774.16	GUK1	1	228140298	1_116	0	0.0234121921005995	7.73733185116295	3.02129692355378e-06	-1.07324840764324	1
ENSG00000181873.12	IBA57	1	228163240	1_116	0	0.0763591963242866	18.4844582700509	2.35411774770402e-05	-2.3360000000002	1
ENSG00000154358.20	OBSCN	1	228211422	1_116	0	0.0207033013160028	6.58194115333058	2.27276066083363e-06	-1.00356951666127	2
ENSG00000154370.15	TRIM11	1	228407706	1_116	0	0.0166655740061633	4.86222048772076	1.35149682893397e-06	-0.443181818181988	1
ENSG00000162931.11	TRIM17	1	228417087	1_116	0	0.0162375310039603	4.65671566067131	1.26112989170202e-06	0.376146788990649	1
ENSG00000181218.5	HIST3H2A	1	228457362	1_116	0	0.0163766809147395	4.83757555818362	1.32133748048295e-06	0.685534591195247	1
ENSG00000196890.4	HIST3H2BB	1	228458562	1_116	0	0.0217108160560214	7.27226335270944	2.63333342164585e-06	-0.971830985914993	1
ENSG00000168159.11	RNF187	1	228484557	1_116	0	0.0187761614623561	5.9701951004808	1.86962902027111e-06	0.987742535679174	2
ENSG00000168118.11	RAB4A	1	229270336	1_117	0	0.0154565487450172	4.73748137859617	1.22129379149862e-06	-0.277244892392708	2
ENSG00000143632.14	ACTA1	1	229433845	1_117	2	0.500185049917256	20.1411359178596	0.000168025336065261	-4.14545454545485	1
ENSG00000069248.11	NUP133	1	229508410	1_117	2	0.0745863999449848	15.6923526220902	1.95212583809889e-05	3.47058823529375	1
ENSG00000135763.9	URB2	1	229626572	1_117	0	0.0159740317076118	6.21486903660234	1.65579523740915e-06	1.41721854304583	1
ENSG00000135775.13	COG2	1	230690196	1_118	0	0.0278721171775526	4.65481156229993	2.16387499881332e-06	-0.104838709677425	1
ENSG00000135773.12	CAPN9	1	230747327	1_118	0	0.0284597000493054	4.84922424624741	2.30177406341245e-06	-0.335901065051673	2
ENSG00000119280.16	C1orf198	1	230839708	1_118	0	0.028044327796888	4.71220708833163	2.20409093570378e-06	-0.202898550724626	1
ENSG00000173409.13	ARV1	1	230978849	1_118	0	0.0277433869420807	4.61167812356395	2.13392215478365e-06	-0.0342672614269825	2
ENSG00000182118.7	FAM89A	1	231037681	1_118	0	0.0549812977166243	11.0169416925131	1.01026694318054e-05	1.25430857811014	2
ENSG00000116903.7	EXOC8	1	231332860	1_118	0	0.0285097449812085	4.86559913209283	2.31360792629311e-06	-0.436140767615881	2
ENSG00000010072.15	SPRTN	1	231341696	1_118	0	0.0320369656625138	5.9535298221505	3.18116367535046e-06	-0.796875000000224	1
ENSG00000135766.8	EGLN1	1	231425284	1_118	0	0.0472647641467797	9.59407251153603	7.56311313883038e-06	1.23316062176244	1
ENSG00000116918.13	TSNAX	1	231528861	1_118	0	0.03379184010505	6.45147500494656	3.63605937269845e-06	-0.867132867133102	1
ENSG00000162946.21	DISC1	1	231626570	1_118	0	0.032729194608029	6.15308918789476	3.35883472273741e-06	0.706926487496752	2
ENSG00000116991.10	SIPA1L2	1	232643441	1_119	0	0.0256930378159763	5.77190315994177	2.47340137362672e-06	0.62399999999992	1
ENSG00000212916.4	MAP10	1	232805407	1_119	0	0.0230045233343534	4.7435210083375	1.82001167041873e-06	0.0357142857142828	1
ENSG00000135778.11	NTPCR	1	232953982	1_119	0	0.0298236374954946	7.16090737529099	3.5619578314374e-06	0.882767640513519	2
ENSG00000143674.10	MAP3K21	1	233321986	1_120	0	0.0273836529343595	4.63667469722182	2.11766917421233e-06	-0.069030824021943	2
ENSG00000135750.14	KCNK1	1	233595183	1_120	0	0.0314526515443265	5.92833067808225	3.1099240965569e-06	-0.588588588588686	1
ENSG00000059588.9	TARBP1	1	234478644	1_121	0	0.0562946018507161	13.970589637271	1.31172136906435e-05	1.50810456253165	2
ENSG00000173726.10	TOMM20	1	235129054	1_121	0	0.0258826823504974	6.69624614872248	2.89068519118911e-06	0.676470588235132	1
ENSG00000188739.14	RBM34	1	235160983	1_121	0	0.0236191708671777	5.84462831109339	2.30240463556981e-06	-0.670212765957911	1
ENSG00000116957.12	TBCE	1	235372002	1_121	0	0.021885004252046	5.13559431348651	1.87455181859392e-06	-0.35233160621748	1
ENSG00000162885.12	B3GALNT2	1	235504442	1_121	0	0.0260244495534818	6.74710226717998	2.92859253438978e-06	0.758007117438011	1
ENSG00000116962.14	NID1	1	236065637	1_122	0	0.0317305914643258	8.88613007901269	4.70273968404038e-06	1.0646319569124	1
ENSG00000077585.13	GPR137B	1	236129560	1_122	0	0.0410140499993747	11.285656886925	7.72004095995679e-06	-1.33333333333302	1
ENSG00000116977.18	LGALS8	1	236518450	1_122	0	0.0243010030259464	6.40050814037967	2.59417195134781e-06	-0.682432432432384	1
ENSG00000119285.10	HEATR1	1	236604526	1_122	0	0.0550988230324166	14.0586479845022	1.29195082704793e-05	2.4186046511624	1
ENSG00000116984.12	MTR	1	236796703	1_122	0	0.0903148901529629	18.7497440406606	2.82432588926803e-05	-1.9937500000001	1
ENSG00000133019.11	CHRM3	1	239386955	1_124	0	0.10757624533017	17.949476900033	3.22053693571421e-05	-1.93962264150951	1
ENSG00000155816.19	FMN2	1	239998136	1_125	0	0.0259672097695783	6.31484499804798	2.7349417870588e-06	0.723684210526463	1
ENSG00000182901.16	RGS7	1	241357612	1_126	0	0.0474089741928541	12.3152354068941	9.737856757082e-06	1.41666666666682	1
ENSG00000162843.17	WDR64	1	241690335	1_127	0	0.0223231086668251	5.37858796493424	2.002548553385e-06	0.436619718309841	1
ENSG00000117009.11	KMO	1	241531649	1_127	0	0.0229870249297748	5.65108099113284	2.16657837489112e-06	0.519417475728489	1
ENSG00000203668.2	CHML	1	241640356	1_127	0	0.0214779038023909	5.01982930201513	1.79821223298537e-06	-0.330882352941103	1
ENSG00000054277.13	OPN3	1	241650223	1_127	0	0.0206450267098494	4.65234322913157	1.60194389693961e-06	-0.113070183403147	2
ENSG00000174371.16	EXO1	1	241847755	1_127	0	0.177381459733902	25.0952246546764	7.42436676550979e-05	-2.79835615159404	2
ENSG00000180287.16	PLD5	1	242524418	1_128	0	0.0313142435206591	7.8542307536782	4.10209474270109e-06	1.01058201058153	1
ENSG00000143702.15	CEP170	1	243254880	1_128	0	0.0368531020630417	9.37564056024663	5.76282066269431e-06	-1.29545454545498	1
ENSG00000054282.15	SDCCAG8	1	243256404	1_128	0	0.0450782014015557	11.2629640207193	8.46797138790233e-06	-1.47395833333276	1
ENSG00000117020.16	AKT3	1	243851993	1_128	0	0.0379514287089936	9.65037507031033	6.10846976159467e-06	1.19727891156475	1
ENSG00000173728.10	C1orf100	1	244352788	1_129	0	0.0296504443248261	5.38168224982496	2.66139516524075e-06	-0.432432432432211	1
ENSG00000035687.9	ADSS	1	244452097	1_129	0	0.0330470194193302	6.39367780282078	3.52405881733173e-06	0.68106312292385	1
ENSG00000203667.9	COX20	1	244836094	1_129	0	0.0776716964683419	14.4385941747739	1.87045733471089e-05	1.73184357541901	1
ENSG00000197472.14	ZNF695	1	247008034	1_130	0	0.0213035372219733	6.41340639173158	2.27877048194365e-06	0.775119617224859	1
ENSG00000185420.18	SMYD3	1	246507763	1_130	0	0.017641443352015	4.66198351423404	1.37171836606881e-06	-0.125641025641072	1
ENSG00000162852.13	CNST	1	246558011	1_130	0	0.0267464234831125	8.52993438183577	3.8051476434735e-06	-1.33015873015873	1
ENSG00000143653.9	SCCPDH	1	246723418	1_130	0	0.0188172854665212	5.26081989188942	1.65108910875521e-06	0.489073597432802	3
ENSG00000277462.1	ZNF670	1	247078730	1_130	0	0.0219842340828296	6.7057173892003	2.45876312653202e-06	-0.742331288343431	1
ENSG00000188295.14	ZNF669	1	247104366	1_130	0	0.029806251437791	9.53941121898409	4.74230013779082e-06	-1.20155038759666	1
ENSG00000203663.3	OR2L2	1	247829993	1_131	0	0.0253964398440927	6.3239881851194	2.67869949327247e-06	0.92972972972984	1
ENSG00000196071.4	OR2L13	1	247939716	1_131	0	0.0225138814494278	5.0464913023373	1.89495983648933e-06	-0.387869508095082	2
ENSG00000189181.4	OR14I1	1	248682157	1_131	0	0.0373448896864008	9.90701511900875	6.17069544408304e-06	-1.34736842105272	1
ENSG00000177462.6	OR2T8	1	247852011	1_131	0	0.0689831526444434	15.921898304197	1.83188408544078e-05	2.07092198581573	1
ENSG00000162714.12	ZNF496	1	247323376	1_131	0	0.0236134060498118	5.38912248730716	2.12244671255993e-06	-0.195784626358828	2
ENSG00000162722.8	TRIM58	1	247853448	1_131	0	0.0480671119568369	12.4671224318318	9.99480577264459e-06	1.80831039963397	3
ENSG00000238243.3	OR2W3	1	247851213	1_131	0	0.026340130352739	6.73149474618572	2.95726018785646e-06	1.0513174548596	3
ENSG00000171163.15	ZNF692	1	248859244	1_131	0	0.0282525678039263	7.20664385147328	3.39587027457173e-06	-0.905775075987772	1
ENSG00000184731.5	FAM110C	2	47011	2_1	0	0.0337199291885743	8.20510226825797	4.61456489601997e-06	-0.944237918215063	1
ENSG00000143727.15	ACP1	2	264429	2_1	0	0.0326411008433731	7.90144381113276	4.30161322693648e-06	1.04580152671706	1
ENSG00000035115.21	SH3YL1	2	265970	2_1	0	0.0290071952643026	6.80035568899852	3.29001193084196e-06	0.883720930232478	1
ENSG00000151353.14	TMEM18	2	677591	2_1	0	0.0347796587605532	8.49418923169627	4.92728126700739e-06	-0.992805755395477	1
ENSG00000130508.10	PXDN	2	1744691	2_1	0	0.0318909661623257	7.68440607332934	4.08731480998242e-06	-0.872340425531525	1
ENSG00000171853.15	TRAPPC12	2	3379970	2_2	0	0.0196084605069033	5.11244598518265	1.67198484237254e-06	-0.369403370411354	2
ENSG00000182551.13	ADI1	2	3519553	2_2	0	0.0238026632815664	6.91392971900072	2.74479945717413e-06	0.820224719101259	1
ENSG00000171865.9	RNASEH1	2	3558529	2_2	0	0.0199644846145985	5.27954984758954	1.7579847508082e-06	-0.399752301626028	2
ENSG00000171863.12	RPS7	2	3577209	2_2	0	0.0197579732391384	5.18298482920815	1.70797864393407e-06	0.384615384615298	1
ENSG00000118004.17	COLEC11	2	3606600	2_2	0	0.020230287463969	5.4023922720645	1.82283884545573e-06	-0.451336328741103	2
ENSG00000115738.9	ID2	2	8678763	2_6	0	0.0594260543551317	13.6600319814014	1.35390663812332e-05	1.52483233191164	2
ENSG00000143797.11	MBOAT2	2	9003515	2_6	0	0.0228341252102016	4.70887572173994	1.79333618809294e-06	-0.0436507936508006	1
ENSG00000119185.12	ITGB1BP1	2	9420800	2_6	0	0.0387592962251294	9.64362170342503	6.23413430101802e-06	-1.14571428571415	1
ENSG00000134330.18	IAH1	2	9473160	2_6	0	0.201719199236172	25.5033916396104	8.58035548701351e-05	-3.42459539070568	2
ENSG00000151694.12	ADAM17	2	9553607	2_6	0	0.0862704675516132	17.1979898341908	2.4745711492295e-05	2.83741640970583	3
ENSG00000115750.16	TAF1B	2	9843688	2_6	0	0.0270721526568406	6.29326476912331	2.84157353669501e-06	0.698841698841968	1
ENSG00000172059.10	KLF11	2	10042369	2_6	0	0.0524176510258937	12.4769071524296	1.09079868071873e-05	1.53548387096819	1
ENSG00000171848.13	RRM2	2	10121909	2_6	0	0.0249887140742257	5.54767119167459	2.31214318906175e-06	-0.457831325301436	1
ENSG00000115761.15	NOL10	2	10689644	2_7	0	0.0263956620972816	9.34123433477117	4.11241498193947e-06	-1.17924760980572	2
ENSG00000143882.10	ATP6V1C2	2	10720843	2_7	0	0.0158982095581526	4.63111422774822	1.22798713211941e-06	0.1418290002353	2
ENSG00000143870.12	PDIA6	2	10682596	2_7	0	0.0160307179110764	4.70807653876584	1.25879958798326e-06	-0.105208238273032	2
ENSG00000162975.4	KCNF1	2	10875868	2_7	0	0.0219797308331852	7.63799251031957	2.80002367501224e-06	0.881481481481175	1
ENSG00000150873.11	C2orf50	2	11123830	2_7	0	0.039525107238685	13.1103653796363	8.64267054002815e-06	-1.71302609773888	4
ENSG00000162976.12	PQLC3	2	11156148	2_7	0	0.0158735764299653	4.61673684612584	1.22227805233777e-06	-0.0923575396229326	2
ENSG00000134318.13	ROCK2	2	11347918	2_7	0	0.0220321257765426	7.66012441639847	2.81483103901223e-06	-0.903645791252486	2
ENSG00000169016.16	E2F6	2	11466058	2_7	0	0.0237881556626826	8.37319497433877	3.32209525899498e-06	-0.941398865784653	1
ENSG00000196208.13	GREB1	2	11582998	2_7	0	0.0161829052007751	4.79569458938807	1.29439883436358e-06	0.379769428882034	2
ENSG00000169006.6	NTSR2	2	11669387	2_7	0	0.0177216871953465	5.63826582309037	1.66652072720484e-06	-0.607694811562988	2
ENSG00000134324.11	LPIN1	2	11784824	2_7	0	0.0209531861438361	7.19350132240457	2.5139145093029e-06	0.832061068702069	1
ENSG00000151779.12	NBAS	2	15561827	2_9	0	0.0430997565104152	10.4904210671613	7.54098093110699e-06	-1.43939393939399	1
ENSG00000079785.14	DDX1	2	15590379	2_9	0	0.0237959238214154	4.94495838608317	1.96257072660914e-06	-0.285910460297551	2
ENSG00000134323.11	MYCN	2	15939632	2_9	0	0.0270377648483775	6.13380051378342	2.7660532701525e-06	-0.654135338345852	1
ENSG00000214842.5	RAD51AP2	2	17515306	2_10	0	0.0434862763258999	14.3566026701107	1.04127156264254e-05	-1.68749999999992	1
ENSG00000197872.11	FAM49A	2	16666179	2_10	0	0.0159407037315504	5.07778670851611	1.35002574399086e-06	0.406584786864708	2
ENSG00000163032.11	VSNL1	2	17522321	2_10	0	0.0319429601132206	11.5496217354782	6.15322825390139e-06	1.38501291989701	1
ENSG00000178295.14	GEN1	2	17753453	2_10	0	0.0167918917650831	5.5293225610449	1.54857291024064e-06	-0.406502219300087	2
ENSG00000170745.11	KCNS3	2	17878114	2_10	0	0.0281067340223419	10.3042898453834	4.83046072974481e-06	-1.19976954495013	2
ENSG00000240857.1	RDH14	2	18560992	2_11	0	0.0236639918749824	4.97080935872713	1.9618925609521e-06	-0.283687943262391	1
ENSG00000183891.5	TTC32	2	19906608	2_12	0	0.25542016705173	27.3040673585437	0.000116316851175191	-3.43778801843175	1
ENSG00000118965.14	WDR35	2	19989328	2_12	0	0.0276612959119695	5.88040056900561	2.71293594109408e-06	0.991935483870908	1
ENSG00000132031.12	MATN3	2	20004137	2_12	0	0.0369257572808134	8.57676930688908	5.28218059075198e-06	1.49185221884878	2
ENSG00000055917.15	PUM2	2	20346517	2_12	0	0.0569291927734946	12.6414678944423	1.20030782511241e-05	1.55140186915923	1
ENSG00000143869.6	GDF7	2	20666960	2_12	0	0.0311577312542052	6.99005552190959	3.63250782066534e-06	0.807142857142792	1
ENSG00000118961.14	LDAH	2	20684826	2_12	0	0.0258642478236547	5.25467680367492	2.26676223098984e-06	-0.430555555555603	1
ENSG00000119771.14	KLHL29	2	23386174	2_14	0	0.0392973099677669	7.12121985213191	4.66742471901267e-06	0.956106228336581	2
ENSG00000119778.14	ATAD2B	2	23927186	2_14	0	0.0366467054850879	6.46778153979873	3.9532145576145e-06	0.534316859792739	2
ENSG00000173960.13	UBXN2A	2	23927186	2_14	0	0.0504483366360788	9.46509680117585	7.96401403870761e-06	-1.0740037950666	1
ENSG00000176732.6	PFN4	2	24123159	2_14	0	0.0352452342101528	6.10325727542609	3.58775008951768e-06	0.886309724613436	2
ENSG00000205639.9	MFSD2B	2	24009668	2_14	0	0.0590464275194652	10.9481131400398	1.0781843137553e-05	1.53465346534638	1
ENSG00000163026.11	WDCP	2	24049787	2_14	0	0.0520527314778017	9.75972279351107	8.47307620241861e-06	-1.46590909090952	1
ENSG00000119782.13	FKBP1B	2	24049787	2_14	0	0.0520527314778017	9.75972279351107	8.47307620241861e-06	1.46590909090952	1
ENSG00000219626.8	FAM228B	2	24077362	2_14	0	0.0430541257146605	7.97668348066942	5.72792390150936e-06	1.26404494382015	1
ENSG00000115129.13	TP53I3	2	24064728	2_14	0	0.0361572733982499	6.34208053271611	3.82461330178519e-06	0.898809523809588	1
ENSG00000186453.12	FAM228A	2	24150633	2_14	0	0.0308147041325236	4.84884935025416	2.49205027121539e-06	-0.0937228818350519	2
ENSG00000198399.14	ITSN2	2	24360239	2_14	0	0.0353073794109005	6.11972448381243	3.60377327484935e-06	0.589452136823037	2
ENSG00000173557.14	C2orf70	2	26562410	2_15	0	0.0117578387806117	6.24368710750536	1.22441527105479e-06	0.484732824427591	1
ENSG00000084676.15	NCOA1	2	24488615	2_15	0	0.0586441320001045	16.7228834435992	1.63567053736644e-05	0.950289785211437	2
ENSG00000138092.10	CENPO	2	24791738	2_15	0	0.343312293636203	35.0237293058937	0.000200545004581615	-5.48269003105478	2
ENSG00000138031.14	ADCY3	2	24913997	2_15	0	0.089427937913241	22.9697392805997	3.42601600858749e-05	-5.12096774193695	1
ENSG00000115137.11	DNAJC27	2	24971258	2_15	0	0.0743501761804649	21.4147995171635	2.65556001296002e-05	2.25272211940357	2
ENSG00000119772.16	DNMT3A	2	25343038	2_15	0	0.00971292484009456	4.75161949667144	7.69753707488661e-07	-0.626984126984228	1
ENSG00000138101.18	DTNB	2	25673259	2_15	0	0.00984041100666966	4.66541596911324	7.65708935623102e-07	-0.367191369681049	2
ENSG00000143970.16	ASXL2	2	25878763	2_15	0	0.0212454551860675	11.9086289997225	4.21976155813513e-06	1.43703703703743	1
ENSG00000084731.14	KIF3C	2	25983137	2_15	0	0.011498181117236	6.64202483846379	1.27376627546136e-06	-1.05673758865239	1
ENSG00000084733.10	RAB10	2	26033971	2_15	0	0.0100298951774805	4.91092768327924	8.21523590030821e-07	-0.284768211920654	1
ENSG00000138029.13	HADHB	2	26241540	2_15	0	0.0107727795701487	5.7979890794982	1.04175422892345e-06	-0.844262295082103	1
ENSG00000084754.10	HADHA	2	26244798	2_15	0	0.0101013117545945	4.95641959979675	8.35037436231457e-07	-0.188405797101414	1
ENSG00000173567.14	ADGRF3	2	26324693	2_15	0	0.00974548360521743	4.64595627529945	7.55159376077653e-07	-0.0952380952381245	1
ENSG00000115155.16	OTOF	2	26558897	2_15	0	0.05050732982324	20.5639438204666	1.73229129710774e-05	-2.42635658914671	1
ENSG00000157851.16	DPYSL5	2	26818045	2_16	0	0.0347899338436891	8.81290490243734	5.11367110640156e-06	1.45238095238122	1
ENSG00000171303.6	KCNK3	2	26717426	2_16	0	0.0262987191001794	6.04454331935872	2.65129587612257e-06	-0.516129032258077	1
ENSG00000213699.8	SLC35F6	2	26764620	2_16	0	0.0571908987204658	13.461304113423	1.28402701969105e-05	1.92063492063543	1
ENSG00000084764.10	MAPRE3	2	26971145	2_16	0	0.0290348832205125	6.87848611097428	3.33098789075597e-06	-0.896825396825619	1
ENSG00000119777.18	TMEM214	2	27031928	2_16	0	0.0336917225312225	8.06218078211687	4.53039274659566e-06	0.95275590551154	1
ENSG00000138080.13	EMILIN1	2	27078189	2_16	0	0.0244798244113257	5.48354352347567	2.23887423664537e-06	-0.56637168141599	1
ENSG00000138030.12	KHK	2	27086791	2_16	0	0.0563678900835269	12.539520371525	1.17888871358185e-05	-1.4251968503931	1
ENSG00000138028.15	CGREF1	2	27119179	2_16	0	0.0224381033248048	4.84571041047609	1.81344214807854e-06	0.238979118329464	1
ENSG00000138085.16	ATRAID	2	27209632	2_16	0	0.0229899287056532	6.21835284295731	2.38436693840893e-06	-1.35042545723614	2
ENSG00000084774.13	CAD	2	27217016	2_16	0	0.0241205274472439	6.09315371870513	2.4512580935054e-06	1.07230749409224	2
ENSG00000163793.12	DNAJC5G	2	27270177	2_16	0	0.0473646958300306	16.6761482647738	1.31737860496273e-05	-3.22807017543853	1
ENSG00000115194.10	SLC30A3	2	27276169	2_16	0	0.0348015332473827	14.1018662776871	8.18530893995818e-06	-3.11192027594468	2
ENSG00000138100.13	TRIM54	2	27264937	2_16	0	0.027462686529165	6.3250410076114	2.89711991053832e-06	-0.350149831493137	2
ENSG00000163794.6	UCN	2	27308797	2_16	0	0.0226035863378806	4.92970607564468	1.85848252749819e-06	-0.373493975903575	1
ENSG00000115234.10	SNX17	2	27369556	2_16	1	0.0993638245644462	19.1594127992576	3.17519644435718e-05	-4.11718750000123	1
ENSG00000163795.13	ZNF513	2	27380806	2_16	1	0.0895795012874233	19.3425781387319	2.88990193518792e-05	3.96423962960102	2
ENSG00000115241.10	PPM1G	2	27408324	2_16	1	0.10434043468792	19.3143223897767	3.36118350459817e-05	4.12598425196903	1
ENSG00000115216.13	NRBP1	2	27427062	2_16	1	0.061013549880138	17.0993434972119	1.74006645993754e-05	3.83333333333386	1
ENSG00000138002.14	IFT172	2	27490767	2_16	1	0.156047606192362	21.0655029679118	5.482631404808e-05	-4.27343749999832	1
ENSG00000221843.4	C2orf16	2	27536773	2_16	0	0.0266903252740927	6.25081083221753	2.78259710023363e-06	0.795597484277147	1
ENSG00000198522.13	GPN1	2	27623410	2_16	0	0.0599143573118646	16.6560403395388	1.66441942109171e-05	2.67844522968282	1
ENSG00000176714.9	CCDC121	2	27629397	2_16	0	0.143522639859449	20.7666358893878	4.9710332469018e-05	1.97790055248531	1
ENSG00000158019.20	BRE	2	27889824	2_16	0	0.0421032410577479	10.5496754252012	7.40823469333431e-06	1.2979351032448	1
ENSG00000171174.13	RBKS	2	27891044	2_16	0	0.0323623889577469	11.7210058667213	6.32652986031436e-06	2.39130434782563	1
ENSG00000163803.12	PLB1	2	28596747	2_17	0	0.0166993687756983	4.96081621908644	1.38169854180479e-06	-0.00769230769230836	1
ENSG00000213639.9	PPP1CB	2	28751273	2_17	0	0.0812343954089823	20.4282668272476	2.76778008400158e-05	2.82943218041731	2
ENSG00000163806.15	SPDYA	2	28780892	2_17	0	0.0678382515178526	17.2816425037936	1.95532867023694e-05	-1.94190871369329	1
ENSG00000171103.10	TRMT61B	2	28869813	2_17	0	0.0282923051694852	10.4966357921047	4.95311678508209e-06	-2.01587301587327	1
ENSG00000163811.11	WDR43	2	28903717	2_17	0	0.0230435872386801	7.97567354921667	3.06533230846453e-06	1.328467153285	1
ENSG00000189350.12	TOGARAM2	2	28957070	2_17	0	0.0161842183787267	4.7776151361586	1.28962367518556e-06	-0.513333333333135	1
ENSG00000179270.6	C2orf71	2	29065615	2_18	0	0.0320739592190097	5.89476173108597	3.15339905880265e-06	0.349999999999975	1
ENSG00000115295.19	CLIP4	2	29062388	2_18	0	0.162084154704183	21.3401131123434	5.76895807846595e-05	-2.34757644684716	2
ENSG00000119801.12	YPEL5	2	30146010	2_18	0	0.0321417650134513	5.91450849254998	3.17065133575068e-06	-0.677083333333066	1
ENSG00000172954.13	LCLAT1	2	30431453	2_19	0	0.0361015268875593	9.01891711845334	5.43050317475044e-06	1.16153846153834	1
ENSG00000214711.9	CAPN14	2	31170256	2_19	0	0.0269399163372003	6.28748640843098	2.82509728329327e-06	0.780645161290426	1
ENSG00000013016.15	EHD3	2	31277434	2_19	0	0.0402423700587851	10.0350168930099	6.73537474114222e-06	1.31999999999935	1
ENSG00000162959.13	MEMO1	2	32011261	2_20	0	0.0481984248153371	10.9490242899342	8.80173664525732e-06	1.55445544554534	1
ENSG00000162961.13	DPY30	2	32044289	2_20	0	0.174070140027974	23.2892884239254	6.76146187618555e-05	-2.83161512027627	1
ENSG00000021574.11	SPAST	2	32064971	2_20	0	0.109739059677479	18.7703967713454	3.4355382882076e-05	-2.63043478260873	1
ENSG00000152683.14	SLC30A6	2	32165765	2_20	0	0.0287240298928517	6.10643036963289	2.92545138142256e-06	-0.0753768844221084	1
ENSG00000091106.18	NLRC4	2	32226377	2_20	0	0.0277731088461061	5.79284419345453	2.68334460218734e-06	1.14399999999978	1
ENSG00000119820.10	YIPF4	2	32282723	2_20	0	0.0274210965980993	5.67400841441089	2.5949852866219e-06	0.939393939394354	1
ENSG00000115760.13	BIRC6	2	32356560	2_20	0	0.055050382954031	12.1999686503907	1.12015769006318e-05	1.57214804191096	2
ENSG00000018699.11	TTC27	2	32548578	2_20	0	0.0250257225850252	4.82283418176354	2.01302450600249e-06	-0.503475779233847	2
ENSG00000049323.15	LTBP1	2	32853708	2_20	0	0.0256837870294503	5.06445197763765	2.1694598798226e-06	0.359030017401725	2
ENSG00000152689.17	RASGRP3	2	33397381	2_21	0	0.0220228758690536	7.11373705726714	2.61295508743401e-06	-0.851691001827693	2
ENSG00000119812.18	FAM98A	2	33598472	2_21	0	0.0441734987158985	13.6100289727864	1.00272294703324e-05	1.60363917155471	2
ENSG00000150938.9	CRIM1	2	36347704	2_23	0	0.0182287999768976	6.41137689342461	1.94925875155095e-06	0.682432432432664	1
ENSG00000171055.14	FEZ2	2	36553406	2_23	0	0.0161808545442252	5.30580931613812	1.43190167593152e-06	0.43703703703698	1
ENSG00000055332.16	EIF2AK2	2	37161693	2_23	0	0.0181184754300198	6.35485686139035	1.9203815718664e-06	0.405797101449218	1
ENSG00000218739.9	CEBPZOS	2	37195255	2_23	0	0.023499427176001	8.77085977175793	3.43763331182918e-06	-0.944099378881554	1
ENSG00000115816.14	CEBPZ	2	37231568	2_23	0	0.221480416104282	30.2462049374863	0.000111729106778689	3.52755905511765	1
ENSG00000003509.15	NDUFAF7	2	37253106	2_23	0	0.0407786041632521	13.9133780376147	9.46291735026061e-06	-2.37410071942437	1
ENSG00000115825.9	PRKD3	2	37323933	2_23	0	0.0215872725989877	7.9819089077927	2.87385365266456e-06	1.31587495301798	2
ENSG00000115828.15	QPCT	2	37345207	2_23	0	0.024318011035079	9.08940465821363	3.68657942826922e-06	1.76799999999966	1
ENSG00000138061.11	CYP1B1	2	38107617	2_24	0	0.0243009723180584	5.44700658967345	2.20770813002545e-06	0.381165919282376	1
ENSG00000143889.15	HNRNPLL	2	38603270	2_24	0	0.0307911833919005	7.65221855454605	3.92983079320065e-06	0.978272480005869	2
ENSG00000143891.16	GALM	2	38666042	2_24	0	0.111094877745309	19.7875168219061	3.66644722419885e-05	-2.12953367875677	1
ENSG00000152147.10	GEMIN6	2	38752163	2_24	0	0.0274177648673646	6.5704778073565	3.00461690191867e-06	0.816666666666724	1
ENSG00000163214.20	DHX57	2	38875912	2_25	0	0.0203275866399592	4.73996984616509	1.60702082690453e-06	-0.12107623318391	1
ENSG00000188010.12	MORN2	2	38877418	2_25	0	0.0204358328333243	4.78930332940159	1.63239325229305e-06	-0.220806794055222	1
ENSG00000214694.10	ARHGEF33	2	38888401	2_25	0	0.026584045199874	7.2355172325182	3.2081211060215e-06	0.724251380686916	2
ENSG00000115904.12	SOS1	2	39124428	2_25	0	0.0385066816499499	10.6941352137459	6.8681832012481e-06	1.49787234042584	1
ENSG00000162878.12	PKDCC	2	42035362	2_26	0	0.0112756855409885	4.74759759432152	8.92846832708824e-07	-0.186046511627905	1
ENSG00000143924.18	EML4	2	42168806	2_26	0	0.0262422256501669	12.5857122796393	5.5085661659251e-06	1.4646213740995	2
ENSG00000115944.14	COX7A2L	2	42421227	2_26	0	0.0154025764760781	7.63628210739762	1.96171288009905e-06	0.937499999999688	1
ENSG00000171126.7	KCNG3	2	42494311	2_26	0	0.0111273087132926	4.62501305483034	8.58347616860511e-07	0.02325581395349	1
ENSG00000162882.14	HAAO	2	42794196	2_26	0	0.0113187602139794	4.78288581558405	9.02919386851229e-07	-0.242187499999986	1
ENSG00000152527.13	PLEKHH2	2	43634978	2_27	0	0.093493261362629	23.710823480448	3.6973201073781e-05	-2.90451216178289	4
ENSG00000223658.7	C1GALT1C1L	2	43671490	2_27	0	0.129347321536865	27.4220993858713	5.91586488063139e-05	3.99648011109125	2
ENSG00000138036.18	DYNC2LI1	2	43774077	2_27	0	0.0265423677263974	13.3260449463919	5.89930759220164e-06	-1.99773242630378	1
ENSG00000138075.11	ABCG5	2	43839108	2_27	0	0.0116501364945659	4.71420065245509	9.16007823337949e-07	-0.0745098039215308	1
ENSG00000138032.20	PPM1B	2	44171585	2_28	0	0.0233289096480809	6.50825655584593	2.53232365124773e-06	-0.781818181818079	1
ENSG00000138079.13	SLC3A1	2	44266837	2_28	0	0.0319900720371107	9.4496400540316	5.04185776561932e-06	1.2580074346514	2
ENSG00000143919.14	CAMKMT	2	44362007	2_28	0	0.0197914824347825	4.98004195515456	1.64388499891458e-06	-0.318066157760824	1
ENSG00000250565.6	ATP6V1E2	2	46541996	2_29	0	0.0539886561493446	11.6608813954712	1.05001136824455e-05	-1.53684994695699	2
ENSG00000119729.11	RHOQ	2	46541511	2_29	0	0.0347184072094821	7.51981417078351	4.35438681923538e-06	-1.00012286228946	2
ENSG00000151665.12	PIGF	2	46617108	2_29	0	0.0254030730550192	4.60659563761886	1.95176018675659e-06	-0.0128965463981533	3
ENSG00000119878.5	CRIPT	2	46616237	2_29	0	0.0387662593134758	8.55115827751748	5.52890270054902e-06	1.18622405512412	2
ENSG00000068724.15	TTC7A	2	46916091	2_29	0	0.0333221744783833	7.13637267244856	3.96616667501872e-06	-0.816753926701498	1
ENSG00000180398.11	MCFD2	2	46921024	2_29	0	0.0285526288007465	5.69522729853819	2.71217223995596e-06	-0.531594801137285	2
ENSG00000119888.10	EPCAM	2	47346151	2_30	0	0.0298490663691997	8.26125136595364	4.11279150582904e-06	-0.956321051160878	2
ENSG00000095002.13	MSH2	2	47403074	2_30	0	0.0206318046975804	4.82414451832229	1.6600364850631e-06	-0.2573072309962	2
ENSG00000170802.15	FOXN2	2	48327816	2_31	1	0.773707119109371	21.6541949127931	0.000279433673509514	4.29533678756312	1
ENSG00000162869.15	PPP1R21	2	48449683	2_31	0	0.0249779945482523	9.35665408445334	3.89796778877126e-06	-1.76836158192111	1
ENSG00000243244.5	STON1	2	48529416	2_31	0	0.0550426589746285	14.1991511801583	1.30353259192196e-05	1.34914024623071	2
ENSG00000242441.7	GTF2A1L	2	48595242	2_31	0	0.0445132725354276	15.9095518718437	1.18115685972931e-05	2.19637560887934	2
ENSG00000143942.4	CHAC2	2	53767730	2_35	0	0.106087213858539	16.5056783642856	2.9204954058946e-05	-1.97846153846081	1
ENSG00000068912.13	ERLEC1	2	53787421	2_35	0	0.0610595553930631	11.238594685425	1.14452623502659e-05	1.60997067448654	1
ENSG00000115239.21	ASB3	2	53787166	2_35	0	0.108712379568188	16.7413732313847	3.03549964344946e-05	2.21270636228477	2
ENSG00000119737.5	GPR75	2	53832150	2_35	0	0.0871497891113681	14.6184609691242	2.12484912619367e-05	1.96736459370129	2
ENSG00000068878.14	PSME4	2	53970692	2_35	0	0.0501471708697194	9.38265882470649	7.84752064470932e-06	1.20845921450156	1
ENSG00000170634.12	ACYP2	2	53965962	2_35	0	0.0347002625337891	5.93152085420011	3.43288241348615e-06	-0.92799999999978	1
ENSG00000177994.15	C2orf73	2	54330223	2_35	0	0.0316063494880197	5.05943498101442	2.66708257954624e-06	0.331695331695377	1
ENSG00000115306.15	SPTBN1	2	54695367	2_36	0	0.0335895223721678	7.7171110453015	4.32333295703017e-06	1.35433070866117	1
ENSG00000214595.11	EML6	2	54723342	2_36	0	0.0452559146284013	10.5079693899292	7.93148032137181e-06	-1.26811594202864	1
ENSG00000115310.17	RTN4	2	55002372	2_36	0	0.027101829672739	5.71542259866424	2.58349166530549e-06	-0.587301587301597	1
ENSG00000115355.15	CCDC88A	2	55420164	2_36	0	0.0248435030341229	4.90536449895823	2.03256396773267e-06	-0.317307692307592	1
ENSG00000163001.11	CFAP36	2	55483358	2_36	0	0.0244863739959402	4.77062561279538	1.94831834397183e-06	-0.100775193798441	1
ENSG00000275052.4	PPP4R3B	2	55619377	2_36	0	0.0254867922908237	5.14328834486443	2.18633223372374e-06	0.230221671908537	2
ENSG00000115380.19	EFEMP1	2	55931511	2_36	0	0.0507851576435255	11.5911144635918	9.81797914001131e-06	1.40157480314979	1
ENSG00000055813.5	CCDC85A	2	56183915	2_37	0	0.0255563439852767	4.6456774760815	1.98019466656755e-06	0.0968660968660172	1
ENSG00000028116.16	VRK2	2	57906783	2_38	0	0.0193441552837791	5.11783487352409	1.65118655887036e-06	-0.479458783059805	2
ENSG00000162928.8	PEX13	2	61020375	2_40	0	0.162091977290607	43.0515008844921	0.000116388460124683	6.07586206896593	1
ENSG00000162927.13	PUS10	2	61017315	2_40	0	0.0232752629942955	10.8308326373606	4.20452120822868e-06	-2.5845736650228	2
ENSG00000162929.13	KIAA1841	2	61065721	2_40	0	0.0208418905380229	9.18618290772863	3.19324546967222e-06	2.20202020202043	1
ENSG00000237651.6	C2orf74	2	61144588	2_40	0	0.0202245371309141	25.4609664642909	8.58842606611421e-06	5.46344739149685	2
ENSG00000170264.12	FAM161A	2	61854427	2_40	0	0.0214913143438125	5.38954941310944	1.9318595094592e-06	-0.656338028168842	1
ENSG00000186889.9	TMEM17	2	62504619	2_41	0	0.0546571101647907	11.1990213445216	1.02090855674126e-05	1.70388867100238	2
ENSG00000014641.17	MDH1	2	63588667	2_41	0	0.0280355655722515	4.75810354678212	2.22486321839606e-06	0.284722222222249	1
ENSG00000143951.15	WDPCP	2	63822493	2_41	0	0.0521010815861123	10.4999065983172	9.12414714421141e-06	-1.17449664429538	1
ENSG00000169764.15	UGP2	2	63840574	2_41	0	0.0289154894908353	5.06587854556889	2.44312353597153e-06	-0.358823100166753	3
ENSG00000143952.19	VPS54	2	64018703	2_41	0	0.0376185352581365	7.48309237338646	4.69508104621864e-06	0.882943143812994	1
ENSG00000197329.11	PELI1	2	64144184	2_41	0	0.0312814233821591	5.78674660856551	3.01912488396369e-06	0.532467532467366	1
ENSG00000119844.15	AFTPH	2	64524123	2_42	0	0.0423840242281315	11.0402413032173	7.80442408526077e-06	-1.3250883392225	1
ENSG00000179833.4	SERTAD2	2	64751025	2_42	0	0.0569456934825939	13.8168430925914	1.31228999390864e-05	-1.60370370370358	1
ENSG00000011523.13	CEP68	2	65051010	2_42	0	0.034227349234642	9.0399936663242	5.16061544600681e-06	-1.06132029625626	2
ENSG00000138069.16	RAB1A	2	65129770	2_42	0	0.0240857571086573	5.76438131067874	2.31565101874163e-06	0.639995486397082	2
ENSG00000138071.13	ACTR2	2	65228167	2_42	0	0.0288315508763656	7.43926535148207	3.57732303924544e-06	-1.28148148148144	1
ENSG00000143995.19	MEIS1	2	66434177	2_43	0	0.0349458954739376	9.25595459981634	5.3948266583834e-06	1.14450643772135	2
ENSG00000143971.7	ETAA1	2	67397170	2_44	0	0.0177108782153891	4.7600576525746	1.40608771924846e-06	-0.237272071112452	3
ENSG00000243667.6	WDR92	2	68154906	2_45	0	0.0277867211723524	5.19504798731281	2.4076146221534e-06	0.338233036160444	2
ENSG00000115946.7	PNO1	2	68157965	2_45	0	0.0294421971016474	5.73442571311544	2.8159196108928e-06	0.697674418604857	1
ENSG00000221823.10	PPP3R1	2	68256264	2_45	0	0.0720457536688736	14.1422907643657	1.69937121057271e-05	-1.75781250000016	1
ENSG00000119865.8	CNRIP1	2	68271376	2_45	0	0.0470813954821875	10.1263235265132	7.95172278019827e-06	-1.42863247096308	2
ENSG00000115956.9	PLEK	2	68365183	2_45	0	0.0938250277322963	16.6613812766571	2.60729282709394e-05	-2.15200000000074	1
ENSG00000204923.3	FBXO48	2	68467123	2_45	0	0.0261880689556063	4.64313069654602	2.02803053606817e-06	0.0569852941176612	1
ENSG00000169621.9	APLF	2	68484301	2_45	0	0.0260928832802529	4.6092265462369	2.00590440287544e-06	-0.0707964601769897	1
ENSG00000163219.11	ARHGAP25	2	68735005	2_45	0	0.119407753428253	18.9859875917925	3.78116671106398e-05	-2.18620689655088	1
ENSG00000198380.12	GFPT1	2	69382972	2_46	0	0.0315741857177666	6.72816670827904	3.54314567418811e-06	-0.689911250556783	2
ENSG00000169599.12	NFU1	2	69423598	2_46	0	0.0282975920750903	5.70642534326799	2.69323175893982e-06	0.598901098900964	1
ENSG00000196975.15	ANXA4	2	69645260	2_46	0	0.0514367311665477	11.2997976397801	9.69402494177092e-06	1.44627560907334	2
ENSG00000087338.4	GMCL1	2	69830316	2_46	0	0.0502499221856492	11.0801755926729	9.28628786188673e-06	-1.75200000000001	1
ENSG00000124380.10	SNRNP27	2	69893500	2_46	0	0.0285494936784934	5.78902274116283	2.75653665382662e-06	-0.765517241378967	1
ENSG00000244617.2	ASPRV1	2	69960041	2_46	0	0.0266166099292267	5.13589355533863	2.27996856748132e-06	0.541421846393334	2
ENSG00000115998.7	C2orf42	2	70249066	2_46	0	0.0278307477306478	5.55140912146654	2.57684451872429e-06	0.512000000000073	1
ENSG00000143977.13	SNRPG	2	70293366	2_46	0	0.0255543346574838	4.75667663081477	2.02734804078378e-06	0.0573186599196169	2
ENSG00000035141.7	FAM136A	2	70301469	2_46	0	0.0252706733526967	4.65277438124586	1.96105111283519e-06	-0.233075722088172	2
ENSG00000163235.15	TGFA	2	70490521	2_46	0	0.0582884030781493	12.478263467716	1.21309947249124e-05	1.68800000000019	1
ENSG00000135638.13	EMX1	2	72945316	2_47	0	0.0172693377956201	4.60738342201451	1.32705873657302e-06	-0.0882352941176324	1
ENSG00000075340.22	ADD2	2	70767997	2_47	0	0.0176195385639805	4.79364499716047	1.40870645445071e-06	0.271317829457328	1
ENSG00000152672.7	CLEC4F	2	70820139	2_47	0	0.017678819552741	4.82481079899139	1.4226355470001e-06	-0.170542635658881	1
ENSG00000116035.2	VAX2	2	70900154	2_47	0	0.0173336636092812	4.64187574879063	1.34197362685953e-06	-0.0852682760970488	2
ENSG00000116039.11	ATP6V1B1	2	70935800	2_47	0	0.021734386009499	6.74267589508581	2.44421703288589e-06	-0.832116788321134	1
ENSG00000144043.11	TEX261	2	70990491	2_47	0	0.0277718611136073	9.02366144374779	4.17972667665121e-06	-1.10021003202376	4
ENSG00000124357.12	NAGK	2	71063957	2_47	0	0.0174893951578641	4.72485761882071	1.37823610187635e-06	-0.146016309837215	2
ENSG00000124370.10	MCEE	2	71129592	2_47	0	0.0240333706856792	7.67762010482581	3.07752372472108e-06	-0.886075949367029	1
ENSG00000124383.8	MPHOSPH10	2	71152220	2_47	0	0.0263363901913617	8.52931927598493	3.74654303115636e-06	0.939849624060087	1
ENSG00000124374.8	PAIP2B	2	71227813	2_47	0	0.0369438855152644	11.6874531874715	7.2014932788992e-06	1.50292397660808	1
ENSG00000135625.7	EGR4	2	73294038	2_48	0	0.0635324100755036	14.2291334852057	1.50776580482874e-05	-1.61923076923005	1
ENSG00000115297.10	TLX2	2	74513834	2_48	0	0.0237216384216791	5.00108998411993	1.97865217268332e-06	-0.382513661202164	1
ENSG00000144040.12	SFXN5	2	73076866	2_48	0	0.0329617849285504	8.06655112794863	4.43464355112161e-06	0.972656249999589	1
ENSG00000135631.16	RAB11FIP5	2	73111915	2_48	0	0.0228197471568042	4.64060704294114	1.76622378327804e-06	-0.11111111111103	1
ENSG00000135632.11	SMYD5	2	73214385	2_48	0	0.0276297405111184	6.42077690268027	2.95886051171403e-06	-0.695000000000019	1
ENSG00000135617.3	PRADC1	2	73234064	2_48	0	0.0227408820066745	4.60841679093998	1.74791037710932e-06	0.0373831775701018	1
ENSG00000135624.15	CCT7	2	73233389	2_48	0	0.0242716175794043	5.214312030779	2.11084256301608e-06	0.351239669421545	1
ENSG00000144035.3	NAT8	2	73644562	2_48	0	0.0229593380631796	4.69731436128081	1.79874290591048e-06	0.233333333333269	1
ENSG00000144034.14	TPRKB	2	73737087	2_48	0	0.0232420735709709	4.81113398975526	1.86501543021983e-06	-0.300751879699334	1
ENSG00000163170.11	BOLA3	2	74147757	2_48	0	0.0285248566238332	6.71788020489228	3.19606667546141e-06	-0.735999999999731	1
ENSG00000114978.17	MOB1A	2	74179099	2_48	0	0.0604236118351621	13.7548717532253	1.38619182357243e-05	1.62626262626204	1
ENSG00000188687.17	SLC4A5	2	74343150	2_48	0	0.0798035349396441	16.3934191809504	2.18198508995982e-05	-1.74987970142471	2
ENSG00000284308.1	C2orf81	2	74421241	2_48	0	0.0272594664796187	6.29508452597771	2.86206190473599e-06	0.715789473684595	1
ENSG00000005448.16	WDR54	2	74421241	2_48	0	0.0272594664796187	6.29508452597771	2.86206190473599e-06	0.715789473684594	1
ENSG00000114993.16	RTKN	2	74442009	2_48	0	0.0349097679623558	8.60290421268186	5.00901295707085e-06	1.02418110609364	2
ENSG00000239779.6	WBP1	2	74460654	2_48	0	0.0388578471373122	9.60497573023867	6.224939184469e-06	-1.19536423841055	1
ENSG00000115275.11	MOGS	2	74469037	2_48	0	0.0259793433152672	5.84714202563645	2.53356422264517e-06	-0.618784530386681	1
ENSG00000135637.13	CCDC142	2	74483364	2_48	0	0.0267153196694505	6.10727321172261	2.72124616241375e-06	0.672316384180884	1
ENSG00000115282.19	TTC31	2	74483364	2_48	0	0.0267153196694505	6.10727321172261	2.72124616241375e-06	-0.672316384180884	1
ENSG00000179528.15	LBX2	2	74502935	2_48	0	0.0233420608556155	4.85105737697078	1.88858142514359e-06	0.243107769423511	1
ENSG00000115289.13	PCGF1	2	74508487	2_48	0	0.0267594823733067	6.12265628825545	2.73261025440544e-06	-0.674285714285737	1
ENSG00000115325.13	DOK1	2	74548714	2_48	0	0.0229026741155564	4.6743365255142	1.78552639642233e-06	-0.158602150537632	1
ENSG00000135622.12	SEMA4F	2	74675728	2_48	0	0.0259991851716784	5.85425108352327	2.53858194976434e-06	0.576923076922825	1
ENSG00000159399.9	HK2	2	74834348	2_48	0	0.0546112641794987	12.8006483947366	1.16593490527184e-05	-1.52201257861682	1
ENSG00000115350.11	POLE4	2	74958540	2_48	0	0.0430756114152445	10.5703824430567	7.59420395662947e-06	-1.25871583568276	2
ENSG00000115364.13	MRPL19	2	75652326	2_49	0	0.0308681793583789	5.18029018325746	2.6670134680728e-06	0.265734265734272	1
ENSG00000005436.13	GCFC2	2	75711125	2_49	0	0.0343772495268939	6.18548010702634	3.54653823711798e-06	0.5313580925058	2
ENSG00000176204.13	LRRTM4	2	77593146	2_50	0	0.108211401007782	15.7224988429031	2.83762300837896e-05	1.78087649402405	1
ENSG00000172023.7	REG1B	2	79088375	2_51	0	0.0281787027628624	5.67857257087778	2.66882613526541e-06	0.519685039370047	1
ENSG00000163541.11	SUCLG1	2	84459875	2_53	0	0.01917179028187	6.41429821114098	2.05102957301681e-06	-0.743902439024419	1
ENSG00000115423.18	DNAH6	2	84516307	2_53	0	0.0167376715891653	5.15431637349506	1.43888544667375e-06	-0.446433132867389	2
ENSG00000034510.5	TMSB10	2	84905643	2_53	0	0.021823374145437	7.61765871761975	2.77270404301192e-06	-0.941666666666577	1
ENSG00000186854.10	TRABD2A	2	84906737	2_53	0	0.02420227770839	8.57978237638336	3.46331997516187e-06	-1.04907393126768	2
ENSG00000176407.17	KCMF1	2	84970689	2_54	0	0.042440004167734	12.4584279904384	8.81858224790466e-06	1.61825726141126	1
ENSG00000152291.13	TGOLN2	2	85328087	2_54	0	0.0217316525712561	6.21383848081526	2.25223041511382e-06	0.687221163423325	2
ENSG00000115459.17	ELMOD3	2	85371898	2_54	0	0.0450459984338962	13.0173534923546	9.7800037531911e-06	1.49999999999948	1
ENSG00000042493.15	CAPG	2	85392602	2_54	0	0.0987523282121187	20.4587499865993	3.36966358137721e-05	2.16489730104778	3
ENSG00000152292.16	SH2D6	2	85428279	2_54	0	0.018350957297942	4.64342491308628	1.42120673643188e-06	-0.0468750000000057	1
ENSG00000115486.11	GGCX	2	85561052	2_54	0	0.0753588925021832	17.8754086506646	2.24672848697905e-05	1.98109083768613	2
ENSG00000118640.10	VAMP8	2	85561615	2_54	0	0.0402266809653541	11.9565592811862	8.0219606659376e-06	-1.49659863945567	1
ENSG00000168894.9	RNF181	2	85596916	2_54	0	0.0218827576001254	6.27824742178423	2.29139827684034e-06	0.788235294117888	1
ENSG00000168890.13	TMEM150A	2	85600891	2_54	0	0.0269598887494646	8.21957392095932	3.69596208077562e-06	-1.12403100775197	1
ENSG00000115523.16	GNLY	2	85693126	2_54	0	0.0199894149569079	5.43744305139129	1.81282094599156e-06	-0.465648854961936	1
ENSG00000068654.15	POLR1A	2	86105686	2_54	0	0.0268288077141748	8.17416873920391	3.65767468898244e-06	-0.987915396723568	2
ENSG00000132300.18	PTCD3	2	86125802	2_54	0	0.0525214461555202	14.4605467790885	1.26672253287736e-05	1.65576323987598	1
ENSG00000132305.20	IMMT	2	86195484	2_54	0	0.0266792237245758	8.12209305539871	3.61410907378297e-06	1.02029769959428	1
ENSG00000132313.14	MRPL35	2	86195693	2_54	0	0.0239998347103787	7.13695887320812	2.85681126960598e-06	1.25520727792849	2
ENSG00000115548.16	KDM3A	2	86414231	2_54	0	0.0593383389385812	15.611116089505	1.54500341532863e-05	-1.81481481481436	1
ENSG00000115561.15	CHMP3	2	86563593	2_54	0	0.0187990487730614	4.86735521182621	1.52612118723311e-06	0.244255025084883	2
ENSG00000239305.6	RNF103	2	86623855	2_54	0	0.0271931613748453	8.29981587403199	3.76433498080382e-06	1.04017714721646	2
ENSG00000153563.15	CD8A	2	86807953	2_54	0	0.070234132723967	17.2065238326003	2.01558663471646e-05	1.97222222222202	1
ENSG00000172116.21	CD8B	2	86862772	2_54	0	0.0185445938603855	4.74085338934964	1.46633755286491e-06	-0.149425287356347	1
ENSG00000172086.7	KRCC1	2	88056216	2_55	0	0.0350010464524329	8.84642934698457	5.16427247047005e-06	1.07692307692295	1
ENSG00000115593.14	SMYD1	2	88067657	2_55	0	0.0258119766000847	6.00609320882085	2.58567202101525e-06	0.581754824605676	2
ENSG00000163586.9	FABP1	2	88136482	2_55	0	0.0223324226614481	4.65902976649974	1.73536737891722e-06	0.137010952150676	2
ENSG00000144115.16	THNSL2	2	88153919	2_55	0	0.0239925241540473	5.32583858242104	2.13119920658628e-06	0.461203673343131	4
ENSG00000172071.11	EIF2AK3	2	88633362	2_55	0	0.0482987977108129	11.8638094627558	9.55697805629485e-06	-1.58593750000053	1
ENSG00000153574.8	RPIA	2	88691440	2_55	0	0.0289590819371902	7.07782820752708	3.41857342760867e-06	-0.873198847262856	1
ENSG00000168658.18	VWA3B	2	98111475	2_57	0	0.0247347796423764	6.20692243704786	2.56061608715747e-06	-0.796610169491448	1
ENSG00000144029.11	MRPS5	2	95149561	2_57	0	0.025287719532519	6.41267217035186	2.70463591070013e-06	0.830303466253596	2
ENSG00000144026.11	ZNF514	2	95142476	2_57	0	0.0248065669780226	6.23388372932631	2.57920266632317e-06	-0.780828173912564	3
ENSG00000233757.6	AC092835.2	2	95207631	2_57	0	0.0550923292934962	13.69989904259	1.25883441356643e-05	-1.75609756097469	1
ENSG00000155066.15	PROM2	2	95264882	2_57	0	0.0748724138126878	16.6031402911158	2.07334788342734e-05	-2.04137931034491	1
ENSG00000115041.12	KCNIP3	2	95296800	2_57	0	0.0316075661239861	8.49164809781837	4.47654700457686e-06	1.30985915492933	1
ENSG00000115042.9	FAHD2A	2	95681192	2_57	0	0.0221532075367725	5.18172796851654	1.91457036018556e-06	-0.431592039800929	1
ENSG00000174501.14	ANKRD36C	2	95991827	2_57	0	0.0209199278172818	4.64940037399307	1.62224794798903e-06	0.240310077519343	1
ENSG00000186281.12	GPAT2	2	96082306	2_57	0	0.0401325617957556	10.7239126250636	7.17811241585884e-06	1.40740740740692	1
ENSG00000274286.1	ADRA2B	2	96072837	2_57	0	0.0214926462617766	4.90035859616474	1.75662014215563e-06	0.145555174678567	2
ENSG00000188886.3	ASTL	2	96138165	2_57	0	0.0240535222150928	5.94706263126649	2.38583990385971e-06	0.829457364340888	1
ENSG00000158050.4	DUSP2	2	96145593	2_57	0	0.0265213058735766	6.85607931531583	3.03270971888174e-06	-0.577881964213129	2
ENSG00000084090.13	STARD7	2	96232558	2_57	0	0.0241199560955542	5.97272676871486	2.40275376406664e-06	-0.632592564850128	2
ENSG00000144021.2	CIAO1	2	96287095	2_57	0	0.0382359356977015	10.270680310656	6.54984525459732e-06	1.51492537313488	1
ENSG00000198885.9	ITPRIPL1	2	96325607	2_57	0	0.0224165711157195	5.29159788788183	1.97840919941782e-06	0.593172372085728	2
ENSG00000163121.9	NEURL3	2	96506388	2_57	0	0.021387355650732	4.85473436541218	1.7317399213253e-06	0.431818181818107	1
ENSG00000114988.11	LMAN2L	2	96739703	2_57	0	0.0210716797423604	4.71655665248561	1.6576174803255e-06	0.453176388862428	2
ENSG00000158158.11	CNNM4	2	96745212	2_57	0	0.021169738502905	4.75969665531153	1.6805632961305e-06	0.481349403567504	2
ENSG00000163126.14	ANKRD23	2	96867112	2_57	0	0.0320947342903871	8.63441657702349	4.62196750658109e-06	1.39301310043664	1
ENSG00000168754.14	FAM178B	2	96990429	2_57	0	0.0229799919137773	5.52240379367472	2.11659680309652e-06	0.839378238342106	1
ENSG00000144199.11	FAHD2B	2	97082241	2_57	0	0.0242050754940434	6.00549895449633	2.42446345836153e-06	0.937030663568534	2
ENSG00000196912.12	ANKRD36B	2	97589819	2_57	0	0.0831520659580348	17.6019759232685	2.44115059619955e-05	-2.40458015267047	1
ENSG00000115073.7	ACTR1B	2	97658891	2_57	0	0.0214536552162755	4.88349451985355	1.74739909734491e-06	0.421322779276802	2
ENSG00000228486.10	LINC01125	2	97663552	2_57	0	0.0369221418155694	9.94359293252647	6.12336755359734e-06	1.5202795376283	2
ENSG00000115085.13	ZAP70	2	97713755	2_57	0	0.131697255619058	22.0341972740447	4.83987409436866e-05	-2.54999999999976	1
ENSG00000075568.16	TMEM131	2	97995803	2_57	0	0.0280168545303614	7.36712809259565	3.44252974759897e-06	-0.726057609847707	2
ENSG00000185674.9	LYG2	2	99254906	2_58	0	0.022288415198211	7.07154719422217	2.62877695612802e-06	0.946108425632105	2
ENSG00000040933.15	INPP4A	2	98444410	2_58	0	0.0899041856057001	20.1811963982233	3.02612543444628e-05	-2.43884892086273	1
ENSG00000183513.8	COA5	2	98608535	2_58	0	0.0507046900527756	14.7517624622319	1.24753330450096e-05	2.07142857142796	1
ENSG00000115446.11	UNC50	2	98608705	2_58	0	0.0506884244251225	14.7487441671356	1.24687793598966e-05	2.07142857142884	1
ENSG00000135951.14	TSGA10	2	99154805	2_58	0	0.01787733521617	5.02332059033567	1.49779985809363e-06	0.325581395348923	1
ENSG00000144182.16	LIPT1	2	99155070	2_58	0	0.0187838669127304	5.48241380254674	1.71757978597252e-06	0.469838806677135	2
ENSG00000158411.11	MITD1	2	99182804	2_58	0	0.0171073918371234	4.61487341949881	1.31675113608239e-06	-0.023437499999987	1
ENSG00000185414.19	MRPL30	2	99180175	2_58	0	0.018275952323181	5.22797261223335	1.59357836796492e-06	0.395348837209129	1
ENSG00000144214.9	LYG1	2	99310826	2_58	0	0.0208501682846345	6.45162409691646	2.24356535733795e-06	-0.68884540117417	1
ENSG00000115514.11	TXNDC9	2	99340840	2_58	0	0.0203269419188328	6.21551875055745	2.10721831709388e-06	0.73387096774186	1
ENSG00000170500.12	LONRF2	2	100323039	2_58	0	0.0171131120563541	4.61797536767123	1.31807678737163e-06	-0.0887096774193619	1
ENSG00000115526.10	CHST10	2	100417235	2_58	0	0.0198953298235248	6.01618826204899	1.99633153349706e-06	-0.747547873651065	2
ENSG00000115539.13	PDCL3	2	100562583	2_58	0	0.0606406376209786	16.4387289420223	1.66261654973175e-05	-1.82248520709988	1
ENSG00000170485.16	NPAS2	2	100819337	2_58	0	0.0197352052524964	5.94113785562116	1.95556106900045e-06	0.598765432098779	1
ENSG00000071082.10	RPL31	2	101001757	2_58	0	0.100292631291792	21.2300982928906	3.5512490958143e-05	2.24999999999964	1
ENSG00000115616.2	SLC9A2	2	102619188	2_60	0	0.0169212436861386	9.63221229778295	2.71843173486676e-06	-1.98412698412593	1
ENSG00000115598.9	IL1RL2	2	102186984	2_60	0	0.0275265594754943	12.2418106009717	5.62027665819477e-06	-1.45550674656935	2
ENSG00000115602.16	IL1RL1	2	102309801	2_60	0	0.0407902910686265	17.1405748620097	1.16611744701196e-05	1.95169082125514	1
ENSG00000115604.10	IL18R1	2	102315074	2_60	0	0.0160673787927416	8.10422460905616	2.1717838887063e-06	0.581920903954598	1
ENSG00000115607.9	IL18RAP	2	102418915	2_60	0	0.0363176601996352	15.1979936728539	9.20585702965314e-06	-1.75000000000001	1
ENSG00000135973.2	GPR45	2	105240960	2_62	0	0.0377237067161594	8.89081307225725	5.59391605327199e-06	0.99999999999992	1
ENSG00000135974.9	C2orf49	2	105337683	2_62	0	0.0349314612938153	8.17175226195716	4.76093279919282e-06	0.957446808511076	1
ENSG00000071051.13	NCK2	2	105744677	2_63	0	0.0301292895100863	5.05488007466949	2.54015286302656e-06	0.454636085901108	2
ENSG00000119147.9	C2orf40	2	106063485	2_63	0	0.0531440294272768	10.3709004049038	9.19244519081282e-06	-1.22607680514857	2
ENSG00000115652.14	UXS1	2	106194416	2_63	0	0.0365418298138451	6.85683842556756	4.1790186768538e-06	0.750081756377519	2
ENSG00000144057.15	ST6GAL2	2	106886868	2_64	0	0.043740961098023	10.2478085302001	7.47617449604668e-06	1.3671936041173	2
ENSG00000198203.9	SULT1C2	2	108287884	2_65	0	0.0455937433837491	9.54322522423723	7.25705692291465e-06	1.17052926613506	3
ENSG00000198075.9	SULT1C4	2	108378352	2_65	0	0.0347097748698184	6.98902145354429	4.04602233622185e-06	-0.909722222222378	1
ENSG00000135968.20	GCC2	2	108483116	2_65	0	0.0332074962535979	6.575711668727	3.64199210440802e-06	0.703076923076921	1
ENSG00000153201.15	RANBP2	2	108719562	2_65	0	0.0374467025003784	7.69863202802876	4.80825230104038e-06	0.850415512464962	1
ENSG00000163006.11	CCDC138	2	108786314	2_65	0	0.0551455183455554	11.3322124018029	1.04228151325008e-05	-1.3157721643611	2
ENSG00000186522.14	SEPT10	2	109613916	2_65	0	0.0513952044951281	10.668716821532	9.14523546447037e-06	1.81249999999984	1
ENSG00000198142.4	SOWAHC	2	109614115	2_65	0	0.041389599306775	8.63589224161048	5.96154109673174e-06	1.4626623230816	2
ENSG00000144130.11	NT5DC4	2	112711575	2_66	0	0.0139297702296527	5.57557757240553	1.2953702567042e-06	0.656000000000016	1
ENSG00000115008.5	IL1A	2	112784242	2_66	0	0.0474574788311648	16.844721501772	1.33330222340546e-05	1.86045077417937	2
ENSG00000144061.12	NPHP1	2	110205149	2_66	0	0.0140481097075852	5.83191305396604	1.3664351850028e-06	0.694968553459166	1
ENSG00000169679.14	BUB1	2	110678318	2_66	0	0.0181744842902439	8.29086870314645	2.51317215667578e-06	-1.16442048517452	1
ENSG00000153094.22	BCL2L11	2	111118962	2_66	1	0.655128682777212	25.2504651126969	0.000275902796150459	4.63725490196278	1
ENSG00000153208.16	MERTK	2	111901533	2_66	0	0.0126111335091816	4.708113226129	9.902871136157e-07	0.160305343511461	1
ENSG00000153214.9	TMEM87B	2	112054279	2_66	0	0.0251620065763238	10.8911756232838	4.57067285983229e-06	-1.31424440771879	2
ENSG00000144152.12	FBLN7	2	112140336	2_66	0	0.0158670455119899	6.833314338914	1.80837115955237e-06	-0.898187966685776	2
ENSG00000169629.11	RGPD8	2	112434559	2_66	0	0.0130426890092744	5.11219759852053	1.11207704574049e-06	-0.358381502890069	1
ENSG00000114999.7	TTL	2	112481811	2_66	0	0.0301287911684152	12.6904957735871	6.37705850836535e-06	1.4438860971531	1
ENSG00000125630.15	POLR1B	2	112541251	2_66	0	0.0158290302508848	6.73426887806754	1.77788991758299e-06	-0.815749528093055	2
ENSG00000125611.15	CHCHD5	2	112585105	2_66	0	0.0194667848451566	8.69227271901004	2.82219929009778e-06	-0.992996166552446	2
ENSG00000144136.10	SLC20A1	2	112645515	2_66	0	0.0478560866265801	16.9105009984234	1.34975132291379e-05	1.97546012269983	1
ENSG00000169607.12	CKAP2L	2	112765001	2_66	0	0.0167560208239317	7.52319696949695	2.1024875341233e-06	0.971677559912709	1
ENSG00000125637.15	PSD4	2	113155926	2_66	0	0.0146130674919087	6.09748001357158	1.48611316391557e-06	-0.664836353175593	2
ENSG00000125618.16	PAX8	2	113230915	2_67	0	0.0900486292477863	20.2323225089509	3.03866589127235e-05	2.5730511519127	3
ENSG00000115084.13	SLC35F5	2	113754647	2_67	0	0.0195521627521864	5.89099800996185	1.9210726331134e-06	0.582439688713766	3
ENSG00000088205.12	DDX18	2	117812637	2_69	0	0.0182987345949542	5.34518329375629	1.63133729929499e-06	0.418295215749149	2
ENSG00000125633.10	CCDC93	2	118010713	2_69	0	0.0517028480542912	15.0408867126005	1.29702400103973e-05	-1.6800012166712	2
ENSG00000125629.14	INSIG2	2	118089309	2_69	0	0.0169165872041517	4.61647716334911	1.30251744599913e-06	0.0555555555555509	1
ENSG00000115107.19	STEAP3	2	119241585	2_69	0	0.0200480483178422	6.19284576264972	2.07072520430552e-06	0.590551181102482	1
ENSG00000155368.16	DBI	2	119366113	2_69	0	0.0220490078484177	7.07680583073697	2.60247422825771e-06	0.860941889885732	2
ENSG00000171227.6	TMEM37	2	119392209	2_69	0	0.12405393201664	23.3908219204474	4.83967415369767e-05	-2.40884298519343	2
ENSG00000080293.9	SCTR	2	119601228	2_69	0	0.0169167836557542	4.61658494919959	1.30256298370533e-06	-0.0602409638554132	1
ENSG00000163075.12	CFAP221	2	119546566	2_69	0	0.0181348643264845	5.26169606138131	1.59147629468366e-06	-0.415584415584471	1
ENSG00000144120.12	TMEM177	2	119679105	2_69	0	0.0707734809855932	18.007328614734	2.12559222328703e-05	-2.0145321571327	2
ENSG00000115109.13	EPB41L5	2	120013281	2_69	0	0.016898929792957	4.60679013611137	1.29842759112419e-06	-0.0522875816993593	1
ENSG00000226479.3	TMEM185B	2	120222852	2_69	0	0.0244873645272284	8.05227412985209	3.28867308055538e-06	-0.887218045112583	1
ENSG00000074047.21	GLI2	2	120735869	2_70	0	0.0272153853697102	4.64097832594992	2.10660996436112e-06	0.155642023346297	1
ENSG00000074054.17	CLASP1	2	121649389	2_70	0	0.030098205665519	5.57941337677334	2.80084612817639e-06	0.492388768922534	2
ENSG00000211460.11	TSN	2	121736192	2_70	0	0.0757653549380013	14.2601230357813	1.80199690322321e-05	-1.75146771037191	1
ENSG00000155052.14	CNTNAP5	2	124025249	2_72	0	0.022391481491616	4.74095197926858	1.77055120330291e-06	-0.21463414634151	1
ENSG00000136732.14	GYPC	2	126655525	2_74	0	0.0218878766804765	8.63535768003234	3.15241996751594e-06	-1.00709219858166	1
ENSG00000136717.14	BIN1	2	127107332	2_74	0	0.0475762782263423	15.8795843724791	1.26005558020539e-05	1.92775665399348	1
ENSG00000163161.12	ERCC3	2	127296171	2_75	0	0.0226376694852786	5.27030228371302	1.98988210194313e-06	1.12408759124107	1
ENSG00000169967.16	MAP3K2	2	127387545	2_75	0	0.0251479010553303	6.24851274865858	2.62082793245553e-06	0.920731707317394	1
ENSG00000115718.17	PROC	2	127418654	2_75	0	0.0222584846663054	5.11322570978211	1.89823800484587e-06	-0.0829691645109164	2
ENSG00000163166.14	IWS1	2	127526497	2_75	0	0.0220970195545986	5.04556521139513	1.85953188351987e-06	-0.204225352112647	1
ENSG00000169994.18	MYO7B	2	127536206	2_75	0	0.143751612939935	22.7769771362424	5.46095902268437e-05	2.71638133537293	2
ENSG00000144230.16	GPR17	2	127648067	2_75	0	0.164356593380976	24.0993068659909	6.60620107633309e-05	-2.88644688644695	1
ENSG00000072163.19	LIMS2	2	127648067	2_75	0	0.164356593380976	24.0993068659909	6.60620107633309e-05	-2.88644688644695	1
ENSG00000144231.10	POLR2D	2	127857158	2_75	0	0.0349170447238047	9.30903118501084	5.42128288977628e-06	1.07774798927577	1
ENSG00000173302.5	GPR148	2	130729192	2_78	0	0.0304409630523386	5.42258910602754	2.75312031330117e-06	0.498881431767401	1
ENSG00000222014.5	RAB6C	2	129972884	2_78	0	0.049616497969379	9.99631194373604	8.27229499904362e-06	-1.35971223021598	1
ENSG00000152082.13	MZT2B	2	130205977	2_78	0	0.028088551769881	4.6727613059641	2.18908714330052e-06	0.201550387596956	1
ENSG00000136710.9	CCDC115	2	130343161	2_78	0	0.0279531043065927	4.62771830102649	2.1575311034595e-06	-0.0192307692307816	1
ENSG00000136718.9	IMP4	2	130342325	2_78	0	0.0672981006362133	12.8727862729508	1.44489228291193e-05	1.51012891344306	1
ENSG00000072135.12	PTPN18	2	130356437	2_78	0	0.0299550060017729	5.2724953603976	2.634181666278e-06	0.486901646242359	2
ENSG00000075886.10	TUBA3D	2	131475744	2_78	0	0.071174560967567	13.4038121260087	1.59115773531101e-05	2.10031571521738	2
ENSG00000173272.15	MZT2A	2	131492500	2_78	0	0.134000921193948	19.4852412334404	4.35485477086464e-05	2.593988340711	2
ENSG00000163040.14	CCDC74A	2	131527737	2_78	0	0.0289500100340685	4.95430857584229	2.39216910423313e-06	0.290780141843945	1
ENSG00000183840.6	GPR39	2	132392746	2_79	0	0.0317055252656214	5.06995334166783	2.68101362259237e-06	0.384146341463536	1
ENSG00000150551.10	LYPD1	2	132589211	2_79	0	0.0400504612494712	7.25415459916187	4.84567669615567e-06	0.822660098522243	1
ENSG00000152128.13	TMEM163	2	134719289	2_80	0	0.0358127392350258	7.31975965120082	4.37214409746182e-06	1.11931818181821	1
ENSG00000082258.12	CCNT2	2	134918338	2_80	0	0.0736962227653221	14.1140293533296	1.73482771209245e-05	-1.88590604026853	1
ENSG00000115839.17	RAB3GAP1	2	135052002	2_80	0	0.0267758742766987	4.60652715666352	2.05720419632438e-06	-0.220833333333443	1
ENSG00000121988.17	ZRANB3	2	135531995	2_80	0	0.027235140240887	4.76493092386538	2.16444388394371e-06	-0.0273972602739736	1
ENSG00000048991.16	R3HDM1	2	135530703	2_80	0	0.0313892129573469	6.08841538327682	3.18746046397356e-06	-0.871134020618532	1
ENSG00000144224.16	UBXN4	2	135741596	2_80	0	0.0303739116594944	5.78165952525711	2.92895934862374e-06	0.83589127466279	2
ENSG00000076003.4	MCM6	2	135876392	2_80	0	0.03098677767651	5.96801400408934	3.08436918316485e-06	0.77348066298352	1
ENSG00000115866.10	DARS	2	135985573	2_80	0	0.0944577922335006	16.4826258537755	2.59671505972355e-05	1.6409427982939	3
ENSG00000121966.6	CXCR4	2	136124122	2_80	0	0.0535335478844288	11.0910192333293	9.90279048675809e-06	1.23608017817335	1
ENSG00000144229.11	THSD7B	2	136765297	2_81	0	0.0402974252922846	7.65012088638322	5.14168779118325e-06	0.921296296296068	1
ENSG00000150540.13	HNMT	2	137985596	2_82	0	0.0284414517092696	4.60995021847819	2.1867951452038e-06	0.01923076923078	1
ENSG00000144228.8	SPOPL	2	138501652	2_82	0	0.0367212167316329	6.99519210563354	4.28426981654147e-06	-0.89090909090894	1
ENSG00000168702.17	LRP1B	2	142131430	2_85	0	0.0322021199536617	5.9840598544321	3.21396022553353e-06	0.701999598221974	2
ENSG00000075884.13	ARHGAP15	2	143091525	2_85	0	0.028007069211168	4.68235549876383	2.18721841528381e-06	0.153374233128808	1
ENSG00000121989.14	ACVR2A	2	147844091	2_88	0	0.151392112178078	21.8829075423747	5.52545923484781e-05	-3.75942349231956	2
ENSG00000115947.13	ORC4	2	148020474	2_88	0	0.0175878548815893	6.93834595466999	2.0353023294861e-06	1.23960464157704	2
ENSG00000150556.16	LYPD6B	2	149038210	2_88	0	0.0156374107956682	5.20130645283753	1.35655495900696e-06	0.382812500000027	1
ENSG00000187123.14	LYPD6	2	149329628	2_88	0	0.0198437999649267	7.39848493468313	2.4486557881044e-06	-0.907692307692316	1
ENSG00000184898.6	RBM43	2	151261518	2_90	0	0.0217411311291724	5.83472038601464	2.11573996388078e-06	-0.656019656019591	1
ENSG00000123609.10	NMI	2	151289140	2_90	0	0.0569402082817757	14.8382257035936	1.40916267007125e-05	2.32794524841322	2
ENSG00000123610.4	TNFAIP6	2	151357910	2_90	0	0.0281318785760515	8.23282065082724	3.8628468883947e-06	-1.44047083260909	3
ENSG00000080345.17	RIF1	2	151409959	2_90	0	0.0367854912593103	10.7363986974854	6.5871157736848e-06	-1.79999999999963	1
ENSG00000162980.16	ARL5A	2	151828599	2_91	0	0.0317071065278689	6.42488628414352	3.39767756626887e-06	-0.748103763490107	3
ENSG00000182389.19	CACNB4	2	152099291	2_91	0	0.0261476497886567	4.62786568937356	2.01824326291643e-06	-0.137729178631108	2
ENSG00000115145.9	STAM2	2	152176079	2_91	0	0.120684505085714	19.087995627855	3.84212903485157e-05	-2.65077174921384	2
ENSG00000157827.19	FMNL2	2	152335141	2_91	0	0.0262427428787762	4.66169921159357	2.04039184395556e-06	0.310283687943262	1
ENSG00000177917.10	ARL6IP6	2	152717578	2_91	0	0.0260881654782121	4.60667064254898	2.00442960832662e-06	0.284491765960052	2
ENSG00000177519.3	RPRM	2	153477985	2_92	0	0.0590817208145044	12.88434666929	1.26962551960952e-05	-1.19531249999986	1
ENSG00000144278.14	GALNT13	2	153872211	2_92	0	0.0239033280564794	5.05543485034375	2.01547305061837e-06	-0.424657534246357	1
ENSG00000162989.4	KCNJ3	2	154870188	2_93	0	0.0418584206978637	10.9088396324817	7.61590470940754e-06	1.5909480181981	2
ENSG00000115159.15	GPD2	2	156438432	2_93	0	0.0274505280998225	6.96718363583814	3.18983388382004e-06	-0.864000000000264	1
ENSG00000115165.9	CYTIP	2	157488690	2_94	0	0.0269237572345294	7.28472006084026	3.27121160897926e-06	0.838862559241445	1
ENSG00000115170.13	ACVR1	2	157876051	2_95	0	0.0238112825355163	4.60636415181307	1.82936835199051e-06	0.0113636363636378	1
ENSG00000153237.17	CCDC148	2	158456264	2_95	0	0.0303636414902174	6.87054008492809	3.47940383913345e-06	0.936670057657849	2
ENSG00000144283.21	PKP4	2	158457154	2_95	0	0.0248677359028452	5.01026925239288	2.07805681689631e-06	-0.303493238915633	2
ENSG00000196151.10	WDSUB1	2	159287223	2_96	0	0.011804051582034	4.70922373764536	9.27129774847053e-07	-0.207606322584557	2
ENSG00000136536.14	MARCH7	2	159712477	2_96	0	0.0116998213622314	4.6606558981378	9.09465807812973e-07	0.223484729704289	2
ENSG00000054219.10	LY75	2	159904571	2_96	0	0.0125371968526287	5.28708919028756	1.1055469412419e-06	-0.145833333333333	1
ENSG00000153246.12	PLA2R1	2	160062473	2_96	0	0.0116616825798371	4.89778894484062	9.5262371395778e-07	-0.557251908397224	1
ENSG00000136560.13	TANK	2	161137402	2_97	0	0.0238656561726764	6.28455524748797	2.50154335164763e-06	0.872842699157739	2
ENSG00000115233.11	PSMD14	2	161308497	2_97	0	0.0578408449628168	14.5695739347241	1.40553474512179e-05	-1.82222222222199	1
ENSG00000197635.9	DPP4	2	162073222	2_97	0	0.111045616608152	20.7889226086709	3.85029059108863e-05	2.15550678992863	2
ENSG00000115267.5	IFIH1	2	162294461	2_97	0	0.0210796579659014	5.13049834472138	1.80377854631402e-06	0.345486111111064	1
ENSG00000184611.11	KCNH7	2	162838368	2_98	0	0.0232519098774956	5.31995283872214	2.06312964221849e-06	-0.439094931695215	2
ENSG00000182263.13	FIGN	2	163735859	2_99	0	0.0354718553544863	10.351474567249	6.12415578756609e-06	-1.22727272727313	1
ENSG00000144285.17	SCN1A	2	166127885	2_100	0	0.0433779593063447	9.91175523335072	7.17100113692708e-06	1.23843416370083	1
ENSG00000115290.9	GRB14	2	164621393	2_100	0	0.0482839319911523	10.9176419573128	8.79207901947466e-06	1.30597014925427	1
ENSG00000082438.15	COBLL1	2	164843369	2_100	0	0.0481769637337174	10.8967978451615	8.75585227079399e-06	1.32158590308418	1
ENSG00000169507.9	SLC38A11	2	164961659	2_100	0	0.0293939398828864	6.27343597537259	3.0755541457918e-06	-0.937499999999846	1
ENSG00000115339.13	GALNT3	2	165796250	2_100	0	0.0537866387739886	11.9330745948267	1.07050047983556e-05	-1.53193794641883	2
ENSG00000123607.14	TTC21B	2	165954114	2_100	0	0.0246776589844244	4.64446171566092	1.91161069408568e-06	-0.0551724137930823	1
ENSG00000169432.14	SCN9A	2	166369737	2_101	0	0.0346078774157421	10.8683275407538	6.27332500366165e-06	-1.28481012658226	1
ENSG00000136546.13	SCN7A	2	166493861	2_101	0	0.0215115538865344	6.43841086328443	2.30999253180098e-06	-0.684615384615566	1
ENSG00000163092.19	XIRP2	2	166888047	2_102	0	0.01409183626994	4.64202133736773	1.09102531226969e-06	-0.0652173913043712	1
ENSG00000172318.5	B3GALT1	2	167769720	2_102	0	0.0221998566508387	8.77146967215828	3.24775037675489e-06	0.922619047619285	1
ENSG00000163072.15	NOSTRIN	2	168786836	2_102	0	0.103603018540632	23.3248679181709	4.0304330159682e-05	2.28511530398504	1
ENSG00000152253.8	SPC25	2	168876533	2_102	0	0.0230565981627604	9.21964820670124	3.54543629440974e-06	1.11801242235973	1
ENSG00000163093.11	BBS5	2	169486573	2_103	0	0.0413926804868723	7.53054626747358	5.19888412597599e-06	-0.967741935483783	1
ENSG00000239474.6	KLHL41	2	169509786	2_103	0	0.0713545358029163	12.6630336533414	1.50702151240203e-05	1.40900195694679	1
ENSG00000138399.17	FASTKD1	2	169531376	2_103	0	0.0443742771964924	8.18272280713942	6.05604700145213e-06	1.14945914817082	3
ENSG00000138398.15	PPIG	2	169584491	2_103	0	0.0322986587591492	5.2105441937329	2.80690476279409e-06	0.435483870967874	1
ENSG00000154479.12	CCDC173	2	169694453	2_103	0	0.0464823499300415	8.61837126204648	6.68149088228994e-06	1.26118746546308	2
ENSG00000144362.11	PHOSPHO2	2	169693707	2_103	0	0.0953821690734747	15.4316651053396	2.45493552072776e-05	-2.17287577046432	2
ENSG00000213160.9	KLHL23	2	169694217	2_103	0	0.0566515961255695	10.4801711582794	9.90240378580794e-06	1.5139861554197	2
ENSG00000138382.14	METTL5	2	169825274	2_103	0	0.0434188736380002	7.97855250632866	5.77780347726594e-06	1.02764976958583	1
ENSG00000144357.16	UBR3	2	169827007	2_103	0	0.0406199573541945	7.35399322464419	4.98221877625769e-06	0.995739646367497	2
ENSG00000115844.10	DLX2	2	172103018	2_104	0	0.0286321510209651	8.36501868712236	3.99467081980224e-06	1.06329113924064	1
ENSG00000204335.3	SP5	2	170715782	2_104	0	0.0193017583246778	4.69709588276243	1.51212051231582e-06	0.36587927110973	2
ENSG00000204334.7	ERICH2	2	170784343	2_104	0	0.0244244048488517	6.88486569726451	2.80465578864787e-06	-0.820312499999853	1
ENSG00000128683.13	GAD1	2	170813566	2_104	0	0.0481896683662868	13.2356466396349	1.06379809226173e-05	1.57768052516336	1
ENSG00000115806.12	GORASP2	2	170929058	2_104	0	0.102061376217814	20.3603997950422	3.4658345538084e-05	2.09309309309383	1
ENSG00000198586.13	TLK1	2	171231129	2_104	0	0.0405544912977598	11.617283109759	7.85784823754246e-06	1.42231075697154	1
ENSG00000071967.11	CYBRD1	2	171528864	2_104	0	0.0703516059683186	16.8070192943849	1.97208132311572e-05	2.1720906130981	2
ENSG00000077380.15	DYNC1I2	2	171687403	2_104	0	0.0212143240204319	5.57469168415501	1.97246886438067e-06	-0.561151079136927	1
ENSG00000128708.12	HAT1	2	171922612	2_104	0	0.0226589943075249	6.18702253438496	2.33820418611934e-06	0.638766519823884	1
ENSG00000115840.13	SLC25A12	2	171996549	2_104	0	0.0196073733634633	4.84297134389723	1.58376748883945e-06	0.288888888888859	1
ENSG00000144355.14	DLX1	2	172084313	2_104	0	0.0423218753659306	12.01708030262	8.48250204029326e-06	1.55968336707614	2
ENSG00000091409.14	ITGA6	2	172400734	2_105	0	0.00906542992629633	37.1689604583642	5.61990437261003e-06	-1.1939142320046	2
ENSG00000152256.13	PDK1	2	172555077	2_105	0	0.0154289729445264	41.9612692358161	1.07980600723418e-05	-2.65266374926833	2
ENSG00000091436.16	MAP3K20	2	173077543	2_105	0	0.0201783906587851	13.7464029018221	4.62632032800213e-06	-1.61519607843222	1
ENSG00000172845.14	SP3	2	173965538	2_105	0	0.056790394761726	21.8672547406202	2.07123443313549e-05	2.15541540092046	2
ENSG00000138430.15	OLA1	2	174228805	2_105	0	0.00877676779089798	4.8219006252951	7.05850894791282e-07	-0.137096774193586	1
ENSG00000144306.14	SCRN3	2	174386257	2_105	0	0.00859925994913901	4.62537086286458	6.63388201727003e-07	0.0223882038244654	2
ENSG00000115935.17	WIPF1	2	174574808	2_105	0	0.0242455420277092	13.6655876055263	5.52612002974014e-06	-1.8709677419352	1
ENSG00000138435.15	CHRNA1	2	174761455	2_106	0	0.0290145772872409	6.52277451374125	3.15652126117369e-06	0.968260560802826	2
ENSG00000128656.13	CHN1	2	175004667	2_106	0	0.0338159702638293	7.99853240028976	4.51120192475397e-06	-0.999999999999727	1
ENSG00000115966.16	ATF2	2	175168771	2_106	0	0.0304303536598315	6.92345794731093	3.51390619753561e-06	-0.824242424242144	1
ENSG00000154518.9	ATP5G3	2	175185320	2_106	0	0.0358643442460667	8.45592990645584	5.05806463108132e-06	-1.08750000000013	1
ENSG00000144320.13	LNPK	2	176002028	2_106	0	0.0772781994531038	15.3156908519342	1.97402974201152e-05	1.59550561797712	1
ENSG00000128645.14	HOXD1	2	176188365	2_106	0	0.62158397840314	20.460483375441	0.000212117161575094	3.72992700729817	1
ENSG00000116044.15	NFE2L2	2	177392552	2_107	0	0.07663464145277	15.2617295117253	1.95069327865008e-05	1.81611165514539	2
ENSG00000018510.13	AGPS	2	177392663	2_107	0	0.045339349868043	10.3049510930191	7.79258106608845e-06	-1.38219895288028	1
ENSG00000196659.9	TTC30B	2	177553217	2_107	0	0.0390912390222242	8.91507808039408	5.81252311060388e-06	-1.32163742690022	1
ENSG00000197557.6	TTC30A	2	177618742	2_107	0	0.0484213953950914	10.9226383683344	8.82114500710035e-06	1.38026061201169	2
ENSG00000128655.16	PDE11A	2	178108391	2_108	0	0.0158333647562492	5.57717162041541	1.47281205821236e-06	0.543624161073699	1
ENSG00000155636.14	RBM45	2	178112094	2_108	0	0.0206167604357216	8.02707148173756	2.76018162582177e-06	-0.969516963375409	2
ENSG00000180228.12	PRKRA	2	178457274	2_108	0	0.0148848449782371	5.00451115490642	1.2424132750578e-06	-0.33585858585875	1
ENSG00000204311.12	DFNB59	2	178446633	2_108	0	0.014691450513176	4.88330775888757	1.19657211468728e-06	-0.272820634586834	2
ENSG00000079150.17	FKBP7	2	178478636	2_108	0	0.0143161626787651	4.64351571184599	1.10875004306735e-06	-0.12244897959192	1
ENSG00000155657.26	TTN	2	178831108	2_108	0	0.0162132221267641	5.7970004545988	1.56759104090203e-06	-0.615384615384598	1
ENSG00000163510.13	CWC22	2	180006668	2_108	0	0.0221786091545693	8.70566605918268	3.22030063139937e-06	-0.903460290281178	2
ENSG00000162992.3	NEUROD1	2	181680491	2_110	0	0.0293029180101301	8.13990869404719	3.97823568676902e-06	-0.976562499999734	1
ENSG00000138434.16	SSFA2	2	181892173	2_110	0	0.0201524192846115	4.65662812204973	1.56516040442416e-06	-0.0219512195121975	1
ENSG00000150722.10	PPP1R1C	2	181953928	2_110	0	0.0225637128691871	5.70687354201188	2.14767676806239e-06	-0.498765432098467	1
ENSG00000115252.18	PDE1A	2	182526744	2_110	0	0.0493718267285168	13.0223693772667	1.07233211216231e-05	1.96093750000073	1
ENSG00000077232.17	DNAJC10	2	182716886	2_110	0	0.0232202076386161	5.97355755575067	2.31344541564379e-06	-0.598758185625863	2
ENSG00000162998.4	FRZB	2	182833364	2_110	0	0.0201151694621841	4.63944503490966	1.55650254495216e-06	-0.213164600406505	2
ENSG00000061676.14	NCKAP1	2	183038483	2_110	0	0.0369735134395585	10.3110473789254	6.3584843944931e-06	-1.31468531468516	1
ENSG00000162999.12	DUSP19	2	183079224	2_110	0	0.0226153423682354	5.72812566285346	2.16060715168715e-06	0.667774086378857	1
ENSG00000163002.12	NUP35	2	183117700	2_110	0	0.0241800116548496	6.35031056172241	2.56101178168291e-06	0.792079207920994	1
ENSG00000170396.7	ZNF804A	2	184598393	2_112	0	0.0142159850735759	9.2339726987821	2.18940270620101e-06	1.12908966825075	2
ENSG00000188738.14	FSIP2	2	185707056	2_112	0	0.0174931096596767	10.3557622492447	3.02140675209863e-06	-1.31007751937997	1
ENSG00000138448.11	ITGAV	2	186573248	2_112	0	0.0228289584360176	14.7216570521248	5.60535211822243e-06	-2.13188962561027	2
ENSG00000163012.3	ZSWIM2	2	186849550	2_112	0	0.0257545590627518	12.9058272548541	5.54370449303354e-06	0.366572559126282	2
ENSG00000003436.15	TFPI	2	187565967	2_112	0	0.0089836059277949	4.81141897278062	7.20914855729553e-07	0.222222222222239	1
ENSG00000168542.14	COL3A1	2	188974074	2_112	0	0.0114165576285103	6.82801830942145	1.30013950861507e-06	-0.726315789473503	1
ENSG00000204262.11	COL5A2	2	189182368	2_113	0	0.0641411341915288	14.3888106188573	1.53929421545544e-05	2.53246753246783	1
ENSG00000115368.9	WDR75	2	189442861	2_113	0	0.0232168724096224	4.8725049352063	1.88675759954534e-06	-0.573327784554574	2
ENSG00000138449.10	SLC40A1	2	189576083	2_113	0	0.0263669356741914	6.05647606877662	2.66342070013031e-06	1.07638888888907	1
ENSG00000138381.9	ASNSD1	2	189660929	2_113	0	0.0232232785476897	4.87504762563976	1.88826307092559e-06	0.226414025100426	2
ENSG00000128694.11	OSGEPL1	2	189763842	2_113	0	0.0250136388646746	5.56594888022099	2.32207474071564e-06	-0.489361702127785	1
ENSG00000128699.13	ORMDL1	2	189783978	2_113	0	0.0244784834715411	5.36470220499484	2.19023257092093e-06	-0.417391132450419	2
ENSG00000064933.17	PMS1	2	189783978	2_113	0	0.0226642709786328	4.64848796882438	1.75716915399954e-06	-0.0326837284876843	2
ENSG00000198130.15	HIBCH	2	190341243	2_113	0	0.0381704591878944	9.50935714068019	6.05394747304644e-06	-1.23700052534412	2
ENSG00000151689.12	INPP1	2	190366777	2_113	0	0.0234005496498336	4.94578361136911	1.9302842863248e-06	0.333333333333301	1
ENSG00000151690.14	MFSD6	2	190408754	2_113	0	0.0229703867198979	4.77323415214327	1.82869447069324e-06	-0.175413994483182	2
ENSG00000189362.11	NEMP2	2	190534707	2_113	0	0.0294483914404218	7.08636813625405	3.48053009268879e-06	0.73287671232898	1
ENSG00000115415.18	STAT1	2	190975983	2_113	0	0.178897268974511	24.3093063428105	7.25331239954227e-05	2.66249999999896	1
ENSG00000138378.17	STAT4	2	191151202	2_114	0	0.166499935876333	25.9340169245092	7.20184824948966e-05	2.73029045643012	1
ENSG00000173559.12	NABP1	2	191677959	2_114	0	0.0718277877676253	17.8026195308839	2.13273308766634e-05	-2.00909085911971	2
ENSG00000118997.13	DNAH7	2	196068464	2_116	0	0.0304765994189674	6.34888490480528	3.22718651701852e-06	-0.850393700787108	1
ENSG00000138411.10	HECW2	2	196593392	2_116	0	0.0720375432589361	14.4336665236471	1.73418596090913e-05	1.76061776061849	1
ENSG00000144395.17	CCDC150	2	196639821	2_116	0	0.0305116562760438	6.35962449190285	3.23636400322981e-06	-0.80028125933085	2
ENSG00000119041.10	GTF3C3	2	196799713	2_116	0	0.081024627666253	15.5520545112849	2.10167190857136e-05	1.78816199376953	1
ENSG00000187944.2	C2orf66	2	196816616	2_116	0	0.0347539182910054	7.57501886203645	4.39083987831345e-06	1.0529801324499	1
ENSG00000115520.8	COQ10B	2	197453059	2_117	0	0.0188592140991105	5.68379263094512	1.78781230084795e-06	-1.50806451612903	1
ENSG00000115541.10	HSPE1	2	197500319	2_117	0	0.0677369661616353	17.6474423529792	1.99373585320006e-05	-3.18939393939459	1
ENSG00000162944.10	RFTN2	2	197675986	2_117	0	0.0238803675450981	7.87719653062458	3.13742095795798e-06	1.22492401215805	1
ENSG00000115896.15	PLCL1	2	197804386	2_117	0	0.0222970477396993	7.23932658369296	2.69218957652778e-06	-1.24203821656018	1
ENSG00000226124.6	FTCDNL1	2	199756697	2_118	0	0.0610684769311689	23.3356096583498	2.37682028803258e-05	-3.28262485560665	2
ENSG00000162971.10	TYW5	2	199955071	2_118	0	0.00972107810749601	4.63830167693901	7.52027167597676e-07	-0.699819281114065	2
ENSG00000162972.10	MAIP1	2	199955071	2_118	0	0.00985107843112609	4.7927483611837	7.87460013120598e-07	0.906250000000169	1
ENSG00000196141.13	SPATS2L	2	200305189	2_118	0	0.0312516296068068	14.9086716561969	7.77090722566113e-06	1.45000000000037	1
ENSG00000163535.17	SGO2	2	200510401	2_118	0	0.0259813386418055	12.8891315629921	5.58528431937691e-06	-1.30921052631589	1
ENSG00000155729.12	KCTD18	2	200519526	2_118	0	0.0501748071860009	20.799204715026	1.74057422185665e-05	-2.56540084388193	1
ENSG00000013441.15	CLK1	2	200864612	2_119	0	0.0631794409695791	15.0291870071204	1.58369436986028e-05	1.93223819301791	1
ENSG00000240344.8	PPIL3	2	200889218	2_119	0	0.0431330674839904	11.4356276170336	8.22679082888228e-06	1.29447852760703	1
ENSG00000119013.8	NDUFB3	2	201074667	2_119	0	0.0242330415403373	6.05226104864167	2.44616464140466e-06	-0.890243902439542	1
ENSG00000003402.19	CFLAR	2	201116120	2_119	0	0.0445117384414924	11.7307588756169	8.7088491884463e-06	-1.66122448979574	1
ENSG00000003400.14	CASP10	2	201183110	2_119	0	0.0368759514870848	9.96789754167196	6.13065540595639e-06	1.28834355828272	1
ENSG00000064012.21	CASP8	2	201279205	2_119	0	0.0228220834088123	5.49430579251072	2.09135722384709e-06	-0.572463768115861	1
ENSG00000155749.12	ALS2CR12	2	201319442	2_119	0	0.0212898409722849	4.84828928496452	1.72155557924058e-06	0.409448818897664	1
ENSG00000155755.18	TMEM237	2	201640822	2_119	0	0.021852771501654	5.09083056865307	1.85547571043266e-06	0.486240399200869	2
ENSG00000082126.17	MPP4	2	201664791	2_119	0	0.0215331934404535	4.95390798364909	1.77916605063834e-06	0.167539267015765	1
ENSG00000003393.14	ALS2	2	201780819	2_119	0	0.0985883914777386	19.2681838097502	3.16830269776786e-05	2.19337016574606	1
ENSG00000116030.16	SUMO1	2	202238678	2_120	0	0.0270581105810401	8.06902791187717	3.64148722452877e-06	1.08730158730175	1
ENSG00000204217.13	BMPR2	2	202379787	2_120	0	0.0186494731533919	4.60885223011761	1.43357182536699e-06	0.0205479452054732	1
ENSG00000138439.11	FAM117B	2	202634789	2_120	0	0.0540288531930977	14.5423723929988	1.31045199576478e-05	-2.15999999999984	1
ENSG00000163596.16	ICA1L	2	202871528	2_120	0	0.0206149041349163	5.53936303479294	1.90458892090591e-06	-1.02185792349762	1
ENSG00000138380.17	CARF	2	202912242	2_120	0	0.0190343794455086	4.79851841524206	1.52337208819617e-06	0.342062193125901	1
ENSG00000138442.9	WDR12	2	203016269	2_120	0	0.0201205030196193	5.31387222893593	1.78324102653863e-06	-0.961748633879434	1
ENSG00000144426.18	NBEAL1	2	203018972	2_120	0	0.0231849841022643	6.63124381568933	2.56425909309998e-06	-0.556451612903154	1
ENSG00000119004.15	CYP20A1	2	203239523	2_120	0	0.0189741306666469	4.76905788136201	1.50922706936246e-06	-0.117834394904468	1
ENSG00000114933.15	INO80D	2	206087791	2_122	0	0.43509297625292	23.0871138087327	0.000167537419486155	-4.01369863013745	1
ENSG00000023228.13	NDUFS1	2	206158198	2_122	0	0.100275985344246	16.8731448253927	2.8219744537292e-05	3.595950538702	2
ENSG00000204186.7	ZDBF2	2	206284419	2_122	0	0.0379910959631611	12.3854485148898	7.84790371559567e-06	-2.36507936508059	1
ENSG00000114948.12	ADAM23	2	206443099	2_122	0	0.0222004675152166	4.84089130415658	1.79245209304373e-06	0.271317829457414	1
ENSG00000138400.12	MDH1B	2	206694572	2_122	0	0.0911177235497571	17.4376498872222	2.650030791703e-05	-1.88000463120331	3
ENSG00000118246.13	FASTKD2	2	206765180	2_122	0	0.0249844779537609	6.17469349241409	2.57303556602983e-06	-0.954103785788702	2
ENSG00000144410.4	CPO	2	206944009	2_122	0	0.213075801635915	25.5075944685691	9.06491508780325e-05	-2.45598591549203	1
ENSG00000144401.14	METTL21A	2	207649619	2_122	0	0.0293499074532513	7.41330723888561	3.6289320910621e-06	-0.867924528301843	1
ENSG00000163249.11	CCNYL1	2	207712007	2_122	0	0.046080590455299	11.5191536287684	8.85316811646593e-06	-1.38819320214785	1
ENSG00000118231.4	CRYGD	2	208124857	2_123	0	0.0372678916482159	8.15300730099713	5.06772174559558e-06	1.08593750000002	1
ENSG00000168582.4	CRYGA	2	208165326	2_123	0	0.0341568569981063	7.33814870910152	4.1804642675187e-06	-0.817518248174901	1
ENSG00000188674.10	C2orf80	2	208167437	2_123	0	0.0501110741202485	10.9300276378242	9.13513726663064e-06	1.23952907777534	3
ENSG00000138413.13	IDH1	2	208266091	2_123	0	0.0257259577290514	4.69485884818353	2.01443935274e-06	-0.195154855086972	2
ENSG00000115020.16	PIKFYVE	2	208266043	2_123	0	0.0270180644384327	5.15119240363871	2.32125103484623e-06	0.290431301739348	2
ENSG00000144407.9	PTH2R	2	208359917	2_123	0	0.0256562097679158	4.66958520186635	1.99816297460244e-06	-0.0707070707070572	1
ENSG00000144406.18	UNC80	2	209772425	2_124	0	0.0185715194449437	6.40385115506997	1.98357566670959e-06	-0.838596491228404	1
ENSG00000197713.14	RPE	2	210002122	2_124	0	0.0156745376833209	4.83063207766388	1.26287046609405e-06	-0.242063492063392	1
ENSG00000144445.16	KANSL1L	2	210170701	2_124	0	0.0831321478926725	20.4599584143495	2.83683354534021e-05	-2.3653846153842	1
ENSG00000115365.11	LANCL1	2	210477414	2_124	0	0.0155968706381	4.78458001605034	1.24463324662634e-06	0.463414634146478	1
ENSG00000021826.14	CPS1	2	210477414	2_124	0	0.0155968706381	4.78458001605034	1.24463324662634e-06	0.463414634146478	1
ENSG00000144452.14	ABCA12	2	215138684	2_127	0	0.0180015820690308	5.05990265412777	1.51919296978815e-06	-0.460122699386346	1
ENSG00000138376.10	BARD1	2	214809224	2_127	0	0.0462352164673449	14.0803415919548	1.08579088586519e-05	1.86380746703269	2
ENSG00000138363.14	ATIC	2	215305609	2_127	0	0.0173545636472429	4.67065643962894	1.35192228523684e-06	-0.030916550182063	4
ENSG00000118242.15	MREG	2	216024465	2_127	0	0.0183463598765254	5.18247002666195	1.58579415511861e-06	-0.402173913043667	1
ENSG00000163449.10	TMEM169	2	216078577	2_127	0	0.129585955157319	23.3790420866178	5.05294711119223e-05	2.42957746478942	1
ENSG00000079246.15	XRCC5	2	216108211	2_127	0	0.0358499679970372	11.4001283128182	6.81645571287173e-06	1.35294117647057	1
ENSG00000138375.12	SMARCAL1	2	216412846	2_127	0	0.0173058360033783	4.65841688960438	1.34459360419736e-06	-0.145565359649201	2
ENSG00000197756.9	RPL37A	2	216498338	2_127	0	0.0173163999497168	4.66146385254922	1.34629438467385e-06	-0.129032258064502	1
ENSG00000163497.2	FEV	2	218984911	2_129	0	0.0216381520635972	5.27589897320039	1.90404296836543e-06	0.208556149732619	1
ENSG00000171450.5	CDK5R2	2	218959212	2_129	0	0.0815628539450696	17.6238699250515	2.3974734036791e-05	1.8880407124683	1
ENSG00000181378.13	CFAP65	2	219041992	2_129	0	0.0269069367401827	7.72211521577025	3.46545800508919e-06	1.19410220494593	2
ENSG00000231672.6	DIRC3	2	217756664	2_129	0	0.0201625959055697	4.73712685656207	1.59302124126095e-06	-0.335211267605704	1
ENSG00000188282.12	RUFY4	2	218034910	2_129	0	0.0243004860383173	10.0135919625911	4.05849444902766e-06	-2.33333333333397	1
ENSG00000163464.7	CXCR1	2	218166777	2_129	0	0.0629181493681932	18.845300683393	1.97760302097542e-05	2.77573529411788	1
ENSG00000163466.15	ARPC2	2	218216699	2_129	0	0.0231438331939213	16.8614609157974	6.50864517639372e-06	-4.01695560588526	2
ENSG00000179921.14	GPBAR1	2	218259499	2_129	0	0.0395507598675844	26.0891446994075	1.72097586129548e-05	5.04838709677474	1
ENSG00000127837.9	AAMP	2	218270227	2_129	0	0.0349152056035688	24.8014684955188	1.44428235534045e-05	-4.95967741935412	1
ENSG00000127838.13	PNKD	2	218245902	2_129	1	0.148857116717254	37.5792577759478	9.32991971062935e-05	5.64404335794726	2
ENSG00000135926.14	TMBIM1	2	218292881	2_129	0	0.0414957476801862	10.6152746007789	7.34674444001218e-06	-0.993038741725041	2
ENSG00000158428.3	CATIP	2	218356632	2_129	0	0.0304740940120923	14.8491616814879	7.54732139837585e-06	3.17476222383133	2
ENSG00000018280.16	SLC11A1	2	218381984	2_129	0	0.0249224012260721	6.69478398404806	2.78282923715875e-06	-0.748175182481655	1
ENSG00000144580.13	CNOT9	2	218568272	2_129	0	0.0241729193312791	7.42392550477685	2.99311093531024e-06	1.51026935638071	2
ENSG00000115556.13	PLCD4	2	218608011	2_129	0	0.0199501926774777	4.71314948920829	1.56826126102809e-06	-0.448818897637794	1
ENSG00000074582.12	BCS1L	2	218658710	2_129	0	0.0216430543960422	6.03465277421748	2.17836646686152e-06	-1.18548387096729	1
ENSG00000115568.15	ZNF142	2	218658710	2_129	0	0.0383172152543017	12.3456579878146	7.8898416294191e-06	2.13377975692189	2
ENSG00000163481.7	RNF25	2	218672243	2_129	0	0.0401052821662971	12.2465359610422	8.1917170685208e-06	-1.95692307692302	1
ENSG00000163482.11	STK36	2	218672243	2_129	0	0.0322764085814006	10.5988524898637	5.70563726432003e-06	-1.96829894809474	2
ENSG00000163501.6	IHH	2	219062697	2_129	0	0.0709731945221844	15.901140363693	1.88227350961012e-05	1.75572519083966	1
ENSG00000187736.12	NHEJ1	2	219160400	2_129	0	0.0301797168926792	8.08056760088348	4.0674023471291e-06	-0.953846153846238	1
ENSG00000213901.10	SLC23A3	2	219170383	2_129	0	0.0289308814782221	8.69925573241784	4.19762724191212e-06	1.2137745826269	2
ENSG00000144567.10	FAM134A	2	219158882	2_129	0	0.030829367051758	8.62580366297357	4.43531309508833e-06	1.26712328767124	1
ENSG00000115649.15	CNPPD1	2	219177206	2_129	0	0.021396305642453	5.51625139725043	1.96853413106357e-06	-0.527506128237359	2
ENSG00000158552.12	ZFAND2B	2	219154400	2_129	0	0.0201513777588327	4.70005665721017	1.57967572072249e-06	0.247863247863263	1
ENSG00000115657.12	ABCB6	2	219218557	2_129	0	0.0224709890354402	5.78999164200256	2.17000248015628e-06	0.752427184466232	1
ENSG00000198925.10	ATG9A	2	219230067	2_129	0	0.0200175304171436	4.6401903731337	1.5491961228137e-06	-0.0375939849623862	1
ENSG00000163516.13	ANKZF1	2	219229829	2_129	0	0.0220179241786739	5.6085306412372	2.05961276268876e-06	0.556541961508984	2
ENSG00000115661.13	STK16	2	219242427	2_129	0	0.020011479052659	4.63769724894489	1.54789568106868e-06	0.100802142314596	2
ENSG00000127824.13	TUBA4A	2	219278362	2_129	0	0.0234969589972636	6.17386310557938	2.41951745828706e-06	-0.650205761317217	1
ENSG00000135924.15	DNAJB2	2	219279688	2_129	0	0.0207000198380695	4.94413370436892	1.70695107764739e-06	0.355828220858808	1
ENSG00000054356.13	PTPRN	2	219303894	2_129	0	0.0199667130344395	4.62031034883514	1.53864287514789e-06	-0.0352112676056252	1
ENSG00000123992.18	DNPEP	2	219400887	2_129	0	0.0244188356486311	6.48012551536611	2.63917674236913e-06	-0.692998204667787	1
ENSG00000175084.11	DES	2	219418233	2_129	0	0.0199301794008021	4.61035305390243	1.53251769543692e-06	-0.0916030534350857	1
ENSG00000072195.14	SPEG	2	219434550	2_129	0	0.0258032777463124	7.02047708729565	3.02135397359961e-06	-0.870370370370576	1
ENSG00000188760.10	TMEM198	2	219547560	2_129	0	0.0233626820145212	6.13159971745445	2.38922251679064e-06	-0.701271186440651	1
ENSG00000123999.4	INHA	2	219559853	2_129	0	0.0200863361908514	4.66485942972891	1.56278557613954e-06	-0.0353385288158963	2
ENSG00000124006.14	OBSL1	2	219553834	2_129	0	0.0209244602578934	5.13126811205395	1.79076697772184e-06	0.450766275007873	2
ENSG00000144589.21	STK11IP	2	219588401	2_129	0	0.0436828348367586	12.1453021340086	8.84869535104207e-06	-1.49044585987239	1
ENSG00000116106.11	EPHA4	2	221574191	2_130	0	0.0244391952004428	4.9173144452129	2.0043565820257e-06	0.276758409785889	1
ENSG00000163082.9	SGPP2	2	222520334	2_131	0	0.0266285337631251	5.77684531830225	2.5656540621239e-06	0.539062499999908	1
ENSG00000116120.9	FARSB	2	222656186	2_131	0	0.0234887373762958	4.60919236619449	1.80569589883366e-06	-0.0344827586206961	1
ENSG00000124003.12	MOGAT1	2	222671822	2_131	0	0.0273206557587319	6.01584709128558	2.74124601761566e-06	-0.609341825902295	1
ENSG00000123983.13	ACSL3	2	222860739	2_131	0	0.0240218383812566	4.81794903161054	1.93031660967827e-06	-0.232736572889938	1
ENSG00000135900.3	MRPL44	2	223956499	2_131	0	0.0250804639643314	5.21923377274401	2.18324473470533e-06	0.447368421052542	1
ENSG00000135919.12	SERPINE2	2	224039199	2_132	0	0.0242704358964808	5.52486837635605	2.23645218681461e-06	0.534351145037938	1
ENSG00000124019.9	FAM124B	2	224402283	2_132	0	0.029404486055438	7.31200785769724	3.58600051852013e-06	-0.881578947368311	1
ENSG00000036257.12	CUL3	2	224589492	2_132	0	0.0687460854736753	15.2870411017708	1.75279656123876e-05	-1.80303030303036	1
ENSG00000135905.18	DOCK10	2	225041976	2_133	0	0.123346532437685	20.2395248976903	4.16377606337257e-05	-2.21032504780186	1
ENSG00000169047.5	IRS1	2	226800135	2_133	0	0.0237230762694765	4.66156996388173	1.84443484144749e-06	0.139112903225735	1
ENSG00000081052.11	COL4A4	2	227163765	2_133	0	0.0236297489784825	4.62490485733888	1.82272863599383e-06	-0.0865384615385077	1
ENSG00000169031.18	COL4A3	2	227197255	2_133	0	0.030151830683908	6.89496284147868	3.46741418296617e-06	0.746341463414578	1
ENSG00000168958.19	MFF	2	227324777	2_134	0	0.0334466818040521	6.30335122804899	3.51628972136257e-06	0.619482211225143	3
ENSG00000173744.17	AGFG1	2	227472263	2_134	0	0.0448837781860228	9.05653793827624	6.77971946486467e-06	-1.10526315789507	1
ENSG00000135917.13	SLC19A3	2	227717302	2_134	0	0.0296337576493421	5.17384475538744	2.5571736677364e-06	0.382092618405724	2
ENSG00000123977.9	DAW1	2	227870551	2_134	0	0.0329751289575854	6.17075269693059	3.39378831406932e-06	-0.64701428614428	2
ENSG00000153832.11	FBXO36	2	229948378	2_135	0	0.0310449755126097	13.7765270078328	7.13331126652393e-06	1.78809523809624	1
ENSG00000163053.10	SLC16A14	2	230068255	2_135	0	0.0174260880196205	7.76788034671952	2.25768078202403e-06	0.758865248226928	1
ENSG00000185404.16	SP140L	2	230326798	2_135	0	0.040864432552783	18.4506709916887	1.25752822905324e-05	2.81746031745963	1
ENSG00000135916.15	ITM2C	2	230864420	2_135	0	0.0461507932973332	16.8194263111638	1.29464427350643e-05	-1.72893772893777	1
ENSG00000135898.9	GPR55	2	230932834	2_135	0	0.0770608306380187	21.6085132535519	2.77727367975607e-05	-2.27984896977413	2
ENSG00000204128.5	C2orf72	2	231037334	2_136	0	0.033368174661901	5.47211886508864	3.04542618978537e-06	-0.48190240539161	2
ENSG00000135914.5	HTR2B	2	231125386	2_136	0	0.0311022712234255	4.81569462547498	2.49810764999442e-06	0.259187218411953	2
ENSG00000135931.17	ARMC9	2	231198852	2_136	0	0.0304928748338299	4.63109368984949	2.3552772858602e-06	-0.0433374307044151	2
ENSG00000115053.15	NCL	2	231483427	2_136	0	0.0304536085084947	4.61907438445549	2.34613944953589e-06	0.0792079207920411	1
ENSG00000187514.16	PTMA	2	231706100	2_136	0	0.0354833134414072	6.04634519228394	3.57830381161093e-06	0.75347912524883	1
ENSG00000156973.13	PDE6D	2	231789271	2_136	0	0.031145246699793	4.82857811622275	2.50825185781442e-06	0.230125523012458	1
ENSG00000144535.19	DIS3L2	2	231961176	2_136	0	0.0341344568487973	5.68419252685962	3.23609961352879e-06	0.528169014084221	1
ENSG00000221944.6	TIGD1	2	232550122	2_136	0	0.0333282076766263	5.46092634420216	3.03555693757742e-06	0.537037037037036	1
ENSG00000135930.13	EIF4E2	2	232556969	2_136	0	0.0304156552232898	4.60744225477439	2.33731466021373e-06	-0.0137931034482791	1
ENSG00000115468.11	EFHD1	2	232651587	2_136	0	0.0310798875037608	4.8089778903096	2.49282805742274e-06	-0.230158730158767	1
ENSG00000204120.14	GIGYF2	2	232697018	2_137	0	0.0196525861346794	4.71527166628807	1.5455623625288e-06	-0.251931389605044	2
ENSG00000115474.6	KCNJ13	2	232776373	2_137	0	0.0207989859414819	5.0597113726251	1.7552056591755e-06	-0.164062500000018	1
ENSG00000182600.9	C2orf82	2	232880623	2_137	0	0.0211849946801087	5.20695709959167	1.8398078365229e-06	-0.230158730158763	1
ENSG00000066248.14	NGEF	2	233013260	2_137	0	0.0218824570451988	5.5292216637824	2.01799548928567e-06	-0.379613356766119	1
ENSG00000077044.10	DGKD	2	233354365	2_137	0	0.0400132699332598	19.1475771900986	1.27784441295486e-05	-3.36216216216091	1
ENSG00000085982.13	USP40	2	233565958	2_137	0	0.0203071584299763	11.3032853573143	3.82837044098625e-06	2.77301277999601	2
ENSG00000130147.15	SH3BP4	2	234952438	2_138	0	0.0383000081154586	8.541638207986	5.45632391022191e-06	-1.04735376044615	1
ENSG00000168505.6	GBX2	2	236215566	2_139	0	0.0251534846333046	4.6070514637689	1.93277512548584e-06	0.0378787878787928	1
ENSG00000132321.16	IQCA1	2	236508696	2_139	0	0.0252129263942407	4.6290201757753	1.94658079906062e-06	-0.0468415573387729	2
ENSG00000198612.10	COPS8	2	237085776	2_140	0	0.019142904432521	4.6152071720364	1.4735305273876e-06	0.0391326939693276	2
ENSG00000115648.13	MLPH	2	237484493	2_140	0	0.0471830646538944	13.0321609250697	1.02556380657391e-05	-1.54729729729776	1
ENSG00000124839.12	RAB17	2	237588086	2_140	0	0.0491064089505058	13.4076215503163	1.09812056457702e-05	1.56421456409613	3
ENSG00000124831.18	LRRFIP1	2	237627612	2_140	0	0.0196661207314208	4.86558871032569	1.59593133423459e-06	-0.188976377952735	1
ENSG00000177483.11	RBM44	2	237798821	2_140	0	0.0243709635918605	6.859314101335	2.78813306584336e-06	0.759012131768465	2
ENSG00000132329.10	RAMP1	2	237858483	2_141	0	0.0260481537636849	5.86450076727717	2.54781623051994e-06	-0.451697127937326	1
ENSG00000184182.18	UBE2F	2	237968772	2_141	0	0.0469150088456624	11.0485361279243	8.64523191909517e-06	-1.01934235976852	1
ENSG00000132330.16	SCLY	2	238060509	2_141	1	0.118072983193897	18.5689053846629	3.65676410329464e-05	4.00849655323753	2
ENSG00000144488.14	ESPNL	2	238099426	2_141	0	0.0225300520884579	5.09594650251013	1.91490468404937e-06	-0.720102471877161	2
ENSG00000168427.8	KLHL30	2	238138383	2_141	0	0.0227780015698321	4.88975479975015	1.8576453542506e-06	-0.491416309012999	1
ENSG00000178752.15	ERFE	2	238158500	2_141	0	0.0240472914897725	5.62667216763058	2.25672107897998e-06	-0.778443113772277	1
ENSG00000132323.8	ILKAP	2	238128632	2_141	0	0.0228788635023294	5.61438808757655	2.14238235243204e-06	-0.951236826011213	2
ENSG00000144485.10	HES6	2	238231421	2_141	0	0.0263909485476964	6.52703515709553	2.8729697783397e-06	0.961832061068755	1
ENSG00000132326.11	PER2	2	238289924	2_141	0	0.0392209297305525	9.30018675904901	6.0837261930663e-06	0.85589519650681	1
ENSG00000204104.11	TRAF3IP1	2	238320731	2_141	0	0.0291651750136077	7.25984913766943	3.53144371253595e-06	0.899280575539728	1
ENSG00000065802.11	ASB1	2	238426832	2_141	0	0.048257740520298	12.4443305933062	1.0016099483306e-05	-1.68815754311329	2
ENSG00000178602.7	OTOS	2	240127158	2_143	0	0.00710260837058785	4.627701628355	5.48205419252752e-07	-0.0577618616207029	3
ENSG00000068024.16	HDAC4	2	239354404	2_143	0	0.011596249007076	9.13678598311098	1.76714054046261e-06	1.07389561347614	2
ENSG00000130414.11	NDUFA10	2	240025784	2_143	0	0.00770685153204986	5.37277877832624	6.90615080125899e-07	-0.463687150837803	1
ENSG00000172428.10	COPS9	2	240136001	2_143	0	0.00791528902617589	5.6334600112873	7.43707393744568e-07	0.471544715446807	1
ENSG00000063660.8	GPC1	2	240450585	2_143	0	0.0161993406999165	12.0292427811448	3.25009260259479e-06	-1.63821519262736	2
ENSG00000142330.19	CAPN10	2	240586423	2_143	0	0.0578456957163713	23.8800578863422	2.30391540968141e-05	-2.35471698113107	1
ENSG00000178623.11	GPR35	2	240605715	2_143	0	0.00729819777014262	8.6068895911388	1.04766386613595e-06	1.77845358972719	2
ENSG00000130294.15	KIF1A	2	240819820	2_143	0	0.00750829590319702	5.45693022924129	6.83360523112303e-07	-0.795275590551278	1
ENSG00000122085.16	MTERF4	2	241094178	2_143	0	0.0154393991821632	11.8066573477928	3.04030715011747e-06	1.46850331798501	4
ENSG00000115687.13	PASK	2	241145310	2_143	0	0.00723094481963227	4.85285003434949	5.85264286344075e-07	0.336206896551808	1
ENSG00000115685.14	PPP1R7	2	241149230	2_143	0	0.0558741017923058	23.1668825902878	2.1589284921863e-05	-2.15454263115517	2
ENSG00000146205.13	ANO7	2	241217672	2_144	0	0.0125320810064553	4.62061944890862	9.65791771331549e-07	-0.159429691193036	3
ENSG00000168385.17	SEPT2	2	241315963	2_144	0	0.0125565731727535	5.42816656135706	1.13680088432666e-06	1.08461538461498	1
ENSG00000115677.16	HDLBP	2	241314902	2_144	0	0.0293326606413197	12.6580751316074	6.19268846352833e-06	-1.77378116005786	2
ENSG00000006607.13	FARP2	2	241405280	2_144	0	0.0642538286160078	17.4349451941824	1.86844235107908e-05	1.13366847008829	2
ENSG00000115694.14	STK25	2	241509931	2_144	0	0.0166540693588642	7.14795184399874	1.98546434584413e-06	-0.887931034482652	1
ENSG00000168397.16	ATG4B	2	241636401	2_144	0	0.0152432410646077	6.1484027314577	1.56314667174645e-06	-0.670591476619324	2
ENSG00000168393.12	DTYMK	2	241683277	2_144	0	0.0136587828506812	8.88489017961624	2.02406367255747e-06	2.30571901654981	3
ENSG00000180902.17	D2HGDH	2	241758583	2_144	0	0.0172599891518656	7.34175611075682	2.11349184961399e-06	-0.668965517241462	1
ENSG00000154252.11	GAL3ST2	2	241772159	2_144	0	0.0218512742408394	9.33336571503753	3.40153666509887e-06	0.860139860139859	1
ENSG00000216921.7	AC131097.4	2	241871147	2_144	0	0.0300351016924371	13.0585248819348	6.54159018600217e-06	2.03508771929875	1
ENSG00000134121.9	CHL1	3	194092	3_1	0	0.0822384057686263	14.065111031624	1.92920310922741e-05	1.77187903249495	2
ENSG00000134115.12	CNTN6	3	1092103	3_1	0	0.0340887028671725	5.76573674273942	3.27812409949769e-06	0.579999999999996	1
ENSG00000072756.16	TRNT1	3	3126390	3_4	0	0.0128094281431392	6.60138019840267	1.41034250040831e-06	0.720588235293912	1
ENSG00000113851.14	CRBN	3	3178789	3_4	0	0.0103523048007618	4.63019285083218	7.99459073638156e-07	0.0662983425414603	1
ENSG00000175928.5	LRRN1	3	3801087	3_4	0	0.0177546906164923	9.62748118325756	2.85092566047066e-06	-1.10563380281702	1
ENSG00000170364.12	SETMAR	3	4303252	3_4	0	0.0214785489321031	11.3955649511771	4.08226227817964e-06	1.32258064516109	1
ENSG00000144455.13	SUMF1	3	4368850	3_4	0	0.0226602394632347	11.8934034157983	4.49501091506985e-06	1.40601767304174	2
ENSG00000134108.12	ARL8B	3	5119888	3_4	0	0.0283493199210918	13.9783672432113	6.60935678823669e-06	1.50655021834029	1
ENSG00000071282.11	LMCD1	3	8502071	3_6	0	0.0342865570472677	7.41849712069678	4.2422857169932e-06	0.880952380952576	1
ENSG00000182533.6	CAV3	3	8733693	3_7	0	0.0560357986504937	12.6210968020238	1.17956742189669e-05	-1.48022598870113	1
ENSG00000125046.14	SSUH2	3	8744602	3_7	0	0.0249724379637424	5.05690977298899	2.10623222633238e-06	0.334245158679075	2
ENSG00000180914.10	OXTR	3	8769477	3_7	0	0.0721310032403806	15.0097737661393	1.80574418360287e-05	-1.6941060830259	2
ENSG00000070950.9	RAD18	3	8963418	3_7	0	0.038463551820812	9.08723848427463	5.82963571139274e-06	1.08726337246699	2
ENSG00000134077.15	THUMPD3	3	9362987	3_7	0	0.0376048820515228	8.87597781539521	5.56699132444702e-06	1.06672321134663	2
ENSG00000168137.15	SETD5	3	9397385	3_7	0	0.0599868797347377	13.2640766249107	1.32706868137309e-05	1.51301115241685	1
ENSG00000132164.9	SLC6A11	3	10815382	3_8	0	0.0274696097488368	4.64106069914327	2.1263259707145e-06	-0.0814814814815042	1
ENSG00000144550.12	CPNE9	3	9703359	3_8	0	0.0285116588366602	4.9880077126668	2.37197281682182e-06	0.320754716981183	1
ENSG00000134072.10	CAMK1	3	9769618	3_8	0	0.0278865171992968	4.78140554416858	2.22387290798856e-06	-0.240121281420255	2
ENSG00000241553.12	ARPC4	3	9794702	3_8	0	0.0299587156624715	5.44955357176217	2.72297856703686e-06	0.386861313868577	1
ENSG00000214021.15	TTLL3	3	9801058	3_8	0	0.0312654848522708	5.84782886344459	3.0494388436496e-06	0.479993018306118	3
ENSG00000156990.14	RPUSD3	3	9843931	3_8	0	0.0274910775682193	4.64833987353555	2.131325316924e-06	0.111940298507424	1
ENSG00000171135.13	JAGN1	3	9890067	3_8	0	0.0296472087588123	5.35209239027403	2.64647331238896e-06	-0.493150684931627	1
ENSG00000163701.18	IL17RE	3	9901869	3_8	0	0.0429360602997643	8.81439831468511	6.31211597554015e-06	1.1320885245819	2
ENSG00000163703.17	CRELD1	3	9939821	3_8	0	0.0498265537600354	10.2118758387441	8.48645830295027e-06	-1.82631578947357	1
ENSG00000125037.12	EMC3	3	10010880	3_8	0	0.0612966988677446	12.1647176767146	1.24365301172624e-05	-2.01750222203004	2
ENSG00000144554.10	FANCD2	3	10046275	3_8	0	0.0365656721451126	7.31054507834953	4.45844512795829e-06	0.773913043478509	1
ENSG00000254999.3	BRK1	3	10115521	3_8	0	0.0277257010252103	4.72752382619893	2.18613193112981e-06	-0.357341006123654	2
ENSG00000134086.7	VHL	3	10141318	3_8	0	0.0440916255845433	9.0634836420995	6.6651721606999e-06	-1.17658131860678	2
ENSG00000134070.4	IRAK2	3	10152565	3_8	0	0.029797233236139	5.39914184382467	2.68324780751941e-06	0.342657342657157	1
ENSG00000157014.10	TATDN2	3	10247632	3_8	0	0.0332480423610316	6.42173073296706	3.56105167771615e-06	-0.666666666666399	1
ENSG00000157017.15	GHRL	3	10317566	3_8	0	0.0303162839322882	5.56023880688549	2.81144450857895e-06	-0.79200000000009	1
ENSG00000157103.10	SLC6A1	3	10992288	3_9	0	0.0188451721752648	5.17747187179826	1.62733874037441e-06	0.38167938931306	1
ENSG00000197548.12	ATG7	3	11272457	3_9	0	0.0224812314171697	6.81650169934762	2.55588758874801e-06	1.13107563204555	2
ENSG00000144559.10	TAMM41	3	11837258	3_9	0	0.0389537074609724	11.9428243101487	7.75918215446607e-06	1.43226943910543	2
ENSG00000157152.16	SYN2	3	12001361	3_9	0	0.0180771626656902	4.79128868321924	1.44458370006563e-06	0.309941520467852	1
ENSG00000157150.4	TIMP4	3	12159406	3_9	0	0.0385301104411092	11.8404852381817	7.60903987696956e-06	-1.58717286905847	2
ENSG00000154743.17	TSEN2	3	12484507	3_9	0	0.0222364164545367	6.71462826336995	2.49027253534528e-06	0.723154285399068	2
ENSG00000075975.15	MKRN2	3	12557284	3_9	0	0.0192299247540843	5.36512211522332	1.72074811235082e-06	-0.528735632183775	1
ENSG00000225526.4	MKRN2OS	3	12560442	3_9	0	0.0179701168547457	4.73616554555228	1.41950811910194e-06	0.276561469744625	2
ENSG00000132155.11	RAF1	3	12664356	3_9	0	0.0244094191691315	7.58177446409647	3.08665728672128e-06	-0.901515151515084	1
ENSG00000144712.11	CAND2	3	12796583	3_9	0	0.0710029426797659	17.5971512048388	2.08390933222867e-05	1.84465775970153	2
ENSG00000144713.12	RPL32	3	12841494	3_9	0	0.0177498477597902	4.62172621689267	1.36822951010351e-06	0.0679245283018898	1
ENSG00000131379.9	C3orf20	3	14669081	3_10	0	0.0170099541863991	4.68305984424972	1.32859605055045e-06	0.141935483870989	1
ENSG00000144711.13	IQSEC1	3	13072162	3_10	0	0.0864086359867152	19.9231021223745	2.87127120939742e-05	-2.30526315789504	1
ENSG00000132182.11	NUP210	3	13419856	3_10	0	0.0169036584585576	4.62491057841343	1.30389960836717e-06	0.056910569105693	1
ENSG00000163517.14	HDAC11	3	13496554	3_10	0	0.0726605966128627	18.2727252766269	2.21443221032181e-05	2.10967741935484	1
ENSG00000163520.13	FBLN2	3	13548846	3_10	0	0.0359495085179307	11.6484366311157	6.98426492137482e-06	1.58061473828979	2
ENSG00000163528.12	CHCHD4	3	14116720	3_10	0	0.0356509540432517	11.5702813064512	6.87978996820698e-06	1.74796747967471	1
ENSG00000170876.7	TMEM43	3	14124463	3_10	0	0.060779500768391	16.5813697885341	1.68088359624928e-05	2.16176470588311	1
ENSG00000170860.3	LSM3	3	14179885	3_10	0	0.0522385614339709	15.1533231593546	1.32025919040105e-05	-1.99300699300715	1
ENSG00000131389.16	SLC6A6	3	14418127	3_10	0	0.0171151892276533	4.74027411911748	1.35314789832118e-06	0.140270785068632	2
ENSG00000154781.15	CCDC174	3	14660765	3_10	0	0.019830019577059	6.10681834973448	2.01975294675814e-06	-0.603420414636231	2
ENSG00000177463.15	NR2C2	3	14947241	3_11	0	0.0777580765611439	13.0934880054598	1.69809103654446e-05	-1.64903846153896	1
ENSG00000131368.7	MRPS25	3	15063435	3_11	0	0.038420836820996	6.44644313735031	4.13092282562446e-06	-0.617906784659176	2
ENSG00000131375.9	CAPN7	3	15206289	3_11	0	0.0343301425517855	5.39378624943477	3.08837084638918e-06	0.511764705882273	1
ENSG00000206562.11	METTL6	3	15441199	3_11	0	0.0338013205582541	5.24876590472253	2.95904096070118e-06	0.455882352941141	1
ENSG00000144597.13	EAF1	3	15429031	3_11	0	0.0346660500748774	5.48476384520299	3.17119098865327e-06	-0.52881355932197	1
ENSG00000131373.14	HACL1	3	15600464	3_11	0	0.0357343690045964	5.76843977695085	3.43798981887609e-06	0.620008608994705	2
ENSG00000206560.11	ANKRD28	3	15859466	3_11	0	0.0390073669217054	6.58825140337228	4.28624413936293e-06	-0.880952380952628	1
ENSG00000131386.17	GALNT15	3	16184227	3_11	0	0.033168219987382	5.07217775135843	2.80592937392066e-06	-0.333333333333497	1
ENSG00000131378.13	RFTN1	3	16513716	3_12	0	0.030749683267449	6.8285886498105	3.50212549235903e-06	-0.703495416980376	2
ENSG00000182568.16	SATB1	3	18440698	3_13	0	0.0291454600045727	10.9892101784755	5.34192147269878e-06	1.37517291497503	2
ENSG00000163576.17	EFHB	3	19899966	3_14	0	0.0251430391094488	6.62166554764562	2.77680330627189e-06	0.743115738976978	3
ENSG00000144566.10	RAB5A	3	19948012	3_14	0	0.0494986144690373	12.9545328354867	1.0694855086983e-05	1.54761904761901	1
ENSG00000183977.13	PP2D1	3	20012243	3_14	0	0.0204253290380976	4.689510768039	1.59755825783309e-06	0.0722891566265306	1
ENSG00000182247.9	UBE2E2	3	23203514	3_17	0	0.0257675500585695	5.62013031394824	2.41534748570384e-06	0.37650602409651	1
ENSG00000197885.10	NKIRAS1	3	23946511	3_18	0	0.0203085278599408	4.6251274294158	1.56661489494249e-06	-0.0649350649350503	1
ENSG00000151090.17	THRB	3	24495987	3_18	0	0.0204902036371224	4.70785590810889	1.60890181715865e-06	0.0883720930232057	1
ENSG00000077092.18	RARB	3	25174821	3_18	0	0.117504305904167	21.1767009321391	4.15023023895647e-05	-2.62032085561529	1
ENSG00000077097.15	TOP2B	3	25664786	3_19	0	0.0350684831221725	5.37290784217501	3.14258098270932e-06	-0.474820143884951	1
ENSG00000151093.7	OXSM	3	25782726	3_19	0	0.0387714164051509	6.31174453965458	4.08151301415823e-06	-0.705776173285007	1
ENSG00000163491.16	NEK10	3	27364507	3_20	0	0.0299945647670028	6.52447409778379	3.26398520433991e-06	0.908450704225305	1
ENSG00000033867.16	SLC4A7	3	27484716	3_20	0	0.045954559909972	10.5156159168249	8.05978453958646e-06	1.51674613714063	2
ENSG00000163512.13	AZI2	3	28348550	3_21	0	0.0415466540029339	9.73000998429397	6.7423213013085e-06	-1.24507371540224	2
ENSG00000206559.7	ZCWPW2	3	28348860	3_21	0	0.0355603044764001	8.27387328047522	4.90720771641093e-06	1.04878048780474	1
ENSG00000144642.21	RBMS3	3	28575079	3_21	0	0.0241153269927916	4.65261578660619	1.87133030448209e-06	0.138016077729811	2
ENSG00000144645.13	OSBPL10	3	32078093	3_23	0	0.0307081163935372	4.70825317804017	2.4114212952866e-06	0.164524421593741	1
ENSG00000152642.10	GPD1L	3	32105704	3_23	0	0.0363961077198142	6.29535081390762	3.82150985467922e-06	0.658632788070006	2
ENSG00000170293.8	CMTM8	3	32238447	3_23	0	0.0549870201442951	10.1679515277232	9.32510558368717e-06	1.1955719557195	1
ENSG00000153551.13	CMTM7	3	32391850	3_24	0	0.0230709926097044	5.74706305156491	2.211425674903e-06	0.660447761193862	1
ENSG00000091317.7	CMTM6	3	32502466	3_24	0	0.0294077916690932	8.08344076975473	3.96477712571345e-06	1.01485148514807	1
ENSG00000144635.8	DYNC1LI1	3	32570942	3_24	0	0.0211784464101349	4.93670893157417	1.74378013492633e-06	0.359167466749487	2
ENSG00000182973.18	CNOT10	3	32684690	3_24	0	0.0247847285507286	6.27113535809592	2.59233096311162e-06	0.613588110403477	1
ENSG00000188167.8	TMPPE	3	33097052	3_24	0	0.0474017541654722	12.1879760616305	9.63576304765197e-06	1.6422456004647	2
ENSG00000170266.15	GLB1	3	33097411	3_24	0	0.0241637147464172	6.0831664904168	2.45162199291818e-06	-0.529850746268911	1
ENSG00000170275.14	CRTAP	3	33113893	3_24	0	0.0217713213957003	5.21802396560875	1.89474584795328e-06	0.516780375410739	2
ENSG00000173705.8	SUSD5	3	33218930	3_25	0	0.0364906888877478	8.96015767066579	5.45328028329357e-06	-1.02442508624676	2
ENSG00000153558.13	FBXL2	3	33277306	3_25	0	0.0285761611801881	6.67784896378658	3.18273576606764e-06	0.657534246575091	1
ENSG00000153560.11	UBP1	3	33441741	3_25	0	0.0606783420415225	13.7377869434758	1.39030661148788e-05	1.85857983704139	2
ENSG00000172995.16	ARPP21	3	35639025	3_26	0	0.0805124031578877	15.0875666459332	2.02601238966071e-05	1.74834437086013	1
ENSG00000144681.10	STAC	3	36380288	3_26	0	0.101877545540146	17.3405290018948	2.94646251994056e-05	-2.29729729729794	1
ENSG00000168016.13	TRANK1	3	36908471	3_27	0	0.0345245942966377	4.9170017455038	2.83132062010071e-06	0.305877394285796	2
ENSG00000178567.7	EPM2AIP1	3	36993455	3_27	0	0.0438680955511959	7.15913509403486	5.23804764029289e-06	-0.96666666666701	1
ENSG00000093167.17	LRRFIP2	3	37183476	3_27	0	0.0359037765315023	5.28309978015094	3.16365451740695e-06	0.645161290322472	1
ENSG00000144674.16	GOLGA4	3	37243272	3_27	0	0.0491815192567446	8.23276896731262	6.75317453345256e-06	1.17193407154892	2
ENSG00000198590.11	C3orf35	3	37386585	3_27	0	0.0373080398566872	5.64188573405469	3.51064425893536e-06	0.564841498559295	1
ENSG00000136059.14	VILL	3	37987123	3_27	0	0.047255277100359	7.85730383045895	6.19275597128025e-06	1.02916044092032	2
ENSG00000187091.13	PLCD1	3	37989408	3_27	0	0.0479205431569475	7.98864602935078	6.38491346823693e-06	-1.0402684563764	1
ENSG00000008226.19	DLEC1	3	38040112	3_27	0	0.0363138337758795	5.38927453323011	3.26409292613538e-06	0.468749999999973	1
ENSG00000172936.12	MYD88	3	38137763	3_27	0	0.0554490389248822	9.36190550894421	8.65801596104736e-06	-1.28476821192015	1
ENSG00000172939.8	OXSR1	3	38173945	3_27	0	0.0462545221710529	7.65626937240465	5.90651769490542e-06	0.898876404494232	1
ENSG00000172940.11	SLC22A13	3	38266019	3_27	0	0.0351890119130441	5.09513279977021	2.99035456726747e-06	-0.398119122257096	1
ENSG00000114739.13	ACVR2B	3	38454574	3_28	0	0.02538586548235	5.11562127684967	2.1659601646639e-06	-0.344000000000119	1
ENSG00000183873.15	SCN5A	3	38661667	3_28	0	0.0240752156991237	4.62233246839962	1.85605769484437e-06	0.093525179856119	1
ENSG00000168356.11	SCN11A	3	38990978	3_28	0	0.0335774781643241	7.72297681671615	4.32506772231546e-06	-1.17777777777836	1
ENSG00000114742.13	WDR48	3	39054235	3_28	0	0.0461133308737109	10.6933919274445	8.22435945948792e-06	-1.45945945945902	1
ENSG00000114745.13	GORASP1	3	39108714	3_28	0	0.0282054185446692	6.09653590977231	2.86797783424343e-06	0.637630662020596	1
ENSG00000168026.18	TTC21A	3	39107217	3_28	0	0.0275882423872373	5.89038161337672	2.71036368902985e-06	-0.748864495289866	2
ENSG00000144655.14	CSRNP1	3	39154473	3_28	0	0.0409544460014603	9.58068033067211	6.5442142745595e-06	1.43939393939347	1
ENSG00000168334.8	XIRP1	3	39192679	3_28	0	0.0634468108338695	13.6998752611536	1.44972796194276e-05	1.65775401069474	1
ENSG00000144659.10	SLC25A38	3	39383433	3_28	0	0.0242093357019004	4.67401596939936	1.88726623545595e-06	-0.00646551724137666	1
ENSG00000168028.13	RPSA	3	39406713	3_28	0	0.126921038487576	20.3403484350346	4.30578272190692e-05	-2.54907488990406	2
ENSG00000168314.17	MOBP	3	39467949	3_28	0	0.0354932306259054	8.24138735596972	4.87872078494344e-06	-1.21014492753575	1
ENSG00000170011.13	MYRIP	3	39808955	3_28	0	0.0248167489470549	4.90459488157392	2.03005653823624e-06	-0.320261437908568	1
ENSG00000114784.3	EIF1B	3	40309786	3_29	0	0.0309975035945921	8.74483308856384	4.52103999694557e-06	-1.16197183098633	1
ENSG00000168032.8	ENTPD3	3	40387447	3_29	0	0.0198704653434928	4.60634775522606	1.52659861951557e-06	-0.00746268656716394	1
ENSG00000188846.13	RPL14	3	40457413	3_29	0	0.056055152513838	14.2983885522853	1.33678861684285e-05	-1.57348703170069	1
ENSG00000177873.12	ZNF619	3	40477330	3_29	0	0.021285377189685	5.24535180880413	1.86215607423641e-06	0.399999999999971	1
ENSG00000177842.11	ZNF620	3	40520426	3_29	0	0.020083790903409	4.70552528317048	1.57620938135498e-06	0.22047244094484	1
ENSG00000172888.11	ZNF621	3	40524103	3_29	0	0.0246729163804907	6.6186534907311	2.72364334653587e-06	-0.773437500000186	1
ENSG00000168036.16	CTNNB1	3	41195090	3_31	0	0.207383886938652	33.0319683751815	0.000114253514933699	3.40322580645198	1
ENSG00000168038.10	ULK4	3	41962012	3_31	0	0.0246596369658431	12.671694428681	5.21172480866905e-06	-2.03816497723244	2
ENSG00000182606.14	TRAK1	3	42189251	3_31	0	0.0106816209328112	4.91194685412856	8.75086384207278e-07	-0.215277777777781	1
ENSG00000114812.12	VIPR1	3	42492996	3_31	0	0.0126989491840057	6.513197130025	1.37950129892422e-06	0.685856825225411	3
ENSG00000114857.17	NKTR	3	42603651	3_31	0	0.0150125631265094	8.06373008610231	2.0190679479084e-06	0.923076923077098	1
ENSG00000093183.13	SEC22C	3	42602204	3_31	0	0.0107273330691222	4.95145854533303	8.85900645358152e-07	-0.30303030303028	1
ENSG00000114853.13	ZBTB47	3	42653821	3_31	0	0.0136228725409	7.16365444301554	1.62765901236307e-06	0.801075268817122	1
ENSG00000010282.14	HHATL	3	42696805	3_31	0	0.0188675925663255	10.1837637490179	3.2046817754088e-06	-1.36442536597595	3
ENSG00000244607.5	CCDC13	3	42773176	3_31	0	0.0116253157362918	5.69540625648124	1.10430635252007e-06	0.577922077922301	1
ENSG00000181061.13	HIGD1A	3	42800848	3_31	0	0.11171016637896	26.929462865956	5.01742044674011e-05	2.62913907284744	1
ENSG00000144648.15	ACKR2	3	42804792	3_31	0	0.0117044857309225	5.75822825831422	1.12409060634844e-06	-0.555214723926593	1
ENSG00000240747.7	KRBOX1	3	42809828	3_31	0	0.0121882671703049	6.13315572616216	1.2467691943818e-06	0.758865248226863	1
ENSG00000144649.8	FAM198A	3	42979596	3_31	0	0.0106842016618065	4.91418100559422	8.75695929856192e-07	-0.459119496855485	1
ENSG00000144647.5	POMGNT2	3	43106046	3_31	0	0.0288942414197282	14.1478533741542	6.81807780515582e-06	1.64516129032249	1
ENSG00000011198.7	ABHD5	3	43690090	3_31	0	0.0131565388610475	6.84102700117791	1.50114644812903e-06	-0.767676767677081	1
ENSG00000160746.12	ANO10	3	43691432	3_31	0	0.0119410421455879	5.94344716757747	1.18369753520219e-06	0.6001046882647	2
ENSG00000179152.19	TCAIM	3	44335678	3_31	0	0.0109355881972305	5.12936904596309	9.35548269564412e-07	-0.430894308942979	1
ENSG00000225873.3	LINC00694	3	44439661	3_31	0	0.0352965431804382	16.0159232731688	9.4285359071666e-06	-1.77586206896577	1
ENSG00000178917.15	ZNF852	3	44510929	3_31	0	0.0133333953200454	6.96470165478201	1.54882866803514e-06	-0.826771653543446	1
ENSG00000196345.12	ZKSCAN7	3	44557611	3_31	0	0.012804240048426	6.5896590961002	1.40726815724204e-06	-0.763779527558822	1
ENSG00000144792.9	ZNF660	3	44535598	3_31	0	0.0198332986018006	10.647248332806	3.52202504248153e-06	1.2742913865805	2
ENSG00000169981.10	ZNF35	3	44649020	3_31	0	0.0154068223239614	8.30402109139005	2.1338388766862e-06	0.994565217391164	1
ENSG00000196653.11	ZNF502	3	44721338	3_31	0	0.0104336218090029	4.6946087621193	8.16948352405625e-07	0.0903225806451269	1
ENSG00000186446.11	ZNF501	3	44721338	3_31	0	0.0104336218090029	4.6946087621193	8.16948352405625e-07	0.0903225806451269	1
ENSG00000163808.16	KIF15	3	44761638	3_31	0	0.0118452724015251	5.86890527076743	1.15947731926191e-06	0.577702702702603	1
ENSG00000169964.7	TMEM42	3	44861942	3_31	0	0.0110828453035441	5.25314575726026	9.71025931662433e-07	0.420875420875466	1
ENSG00000075914.12	EXOSC7	3	44975034	3_31	0	0.010336201886412	4.607822599067	7.94359034653638e-07	-0.013757578876058	2
ENSG00000011376.9	LARS2	3	45388191	3_32	0	0.027153536391018	8.85542637503335	4.01047654706621e-06	0.880132420698389	2
ENSG00000144791.9	LIMD1	3	45561554	3_32	0	0.0431415851483234	13.1809118695491	9.48422088751437e-06	-1.73257429791444	2
ENSG00000163817.15	SLC6A20	3	45796686	3_32	0	0.0172433064504355	4.63485449434104	1.33295889385895e-06	0.110091743119282	1
ENSG00000163818.16	LZTFL1	3	45916204	3_32	0	0.0539111000674271	15.2755505945144	1.37352058422855e-05	-1.63592233009637	1
ENSG00000163820.14	FYCO1	3	45987966	3_32	0	0.0328526210203518	10.6320467337185	5.82568510788604e-06	-1.67682260170976	2
ENSG00000160791.13	CCR5	3	46370444	3_32	0	0.0193596538939324	5.70903304281379	1.84340283499673e-06	-0.0792865101285899	2
ENSG00000121797.9	CCRL2	3	46406413	3_32	0	0.021463074349756	6.66727799518212	2.38671520124566e-06	-0.937499999999963	1
ENSG00000012223.12	LTF	3	46485538	3_32	0	0.0247486163619365	7.9920560637361	3.2989030382523e-06	1.55118110236222	1
ENSG00000241186.9	TDGF1	3	46576229	3_32	0	0.0559368546300064	15.6233003912237	1.45757506683924e-05	1.95138888888936	1
ENSG00000163827.12	LRRC2	3	46558494	3_32	0	0.0172149770451887	4.61958532153616	1.32638483027062e-06	-0.107692307692313	1
ENSG00000261603.1	PRSS46	3	46735496	3_33	0	0.0407200778960164	12.7117195507187	8.63322398214687e-06	-2.63233056739079	2
ENSG00000178038.16	ALS2CL	3	46692951	3_33	0	0.0260909512970566	11.012281851341	4.7921161741381e-06	1.36289053698013	2
ENSG00000188086.13	PRSS45	3	46744963	3_33	0	0.430271912163848	22.1683511662285	0.000159087660253395	-3.63267720291964	2
ENSG00000178055.11	PRSS42	3	46834226	3_33	0	0.0129772472717911	4.95478688325405	1.07242681526786e-06	0.485596707818892	1
ENSG00000160801.13	PTH1R	3	46877309	3_33	0	0.0191098143777275	8.48649118714532	2.7048596711738e-06	1.00803858801224	2
ENSG00000160796.16	NBEAL2	3	46979634	3_33	0	0.0293540151989574	16.9528382750185	8.29984609620828e-06	2.86712689445605	2
ENSG00000181555.20	SETD2	3	47164415	3_33	0	0.0361062669849432	14.4670685467659	8.712107667812e-06	-1.92275574112728	1
ENSG00000114650.18	SCAP	3	47476755	3_33	0	0.0485937739374695	19.1714979464489	1.55380595635605e-05	2.43299142191203	3
ENSG00000163832.15	ELP6	3	47513447	3_33	0	0.0131044477917168	5.08937211916987	1.1123540408673e-06	-0.628140703517773	1
ENSG00000114646.9	CSPG5	3	47580841	3_33	0	0.0132343752300576	4.9554547381776	1.09382303051536e-06	0.282442748091582	1
ENSG00000229453.2	SPINK8	3	48329090	3_34	0	0.0137506024537515	6.11254528413522	1.40185766770681e-06	-0.914728682170494	1
ENSG00000164045.11	CDC25A	3	48187406	3_34	0	0.0157935888312529	7.15606898214883	1.88501778194608e-06	0.433725847155486	2
ENSG00000164048.13	ZNF589	3	48234587	3_34	0	0.0154683058872539	7.12595777321322	1.83842578140529e-06	1.02325581395353	1
ENSG00000172113.8	NME6	3	48301597	3_34	0	0.012943143797458	5.66742143609069	1.22344764761609e-06	-0.134328358208955	1
ENSG00000164049.14	FBXW12	3	48372047	3_34	0	0.016021099490432	8.15257541481925	2.17844825164817e-06	1.67479674796746	1
ENSG00000164053.19	ATRIP	3	48446788	3_34	0	0.0379595454947113	11.8095268263904	7.47676286067315e-06	0.128834355828228	1
ENSG00000213689.11	TREX1	3	48465783	3_34	0	0.132161836722477	29.8467436968166	6.57904909711342e-05	3.25966850828746	1
ENSG00000114268.11	PFKFB4	3	48562408	3_34	0	0.0448993075483074	31.1106886770824	2.32975028595822e-05	4.48372102380081	2
ENSG00000145040.3	UCN2	3	48563473	3_34	0	0.0119581708547233	4.95477472916511	9.88208929032836e-07	-0.830252100840548	1
ENSG00000213672.7	NCKIPSD	3	48685869	3_34	0	0.0196255765755849	18.1986870656079	5.95693124374459e-06	-1.10687022900778	1
ENSG00000068745.14	IP6K2	3	48694528	3_34	0	0.013412671274918	7.40891584336089	1.65741035593061e-06	-1.72017112687312	2
ENSG00000114302.15	PRKAR2A	3	48847779	3_34	0	0.0126547733280893	40.5561236127849	8.5599438161643e-06	-6.04347826086963	1
ENSG00000221883.2	ARIH2OS	3	48919429	3_34	0	0.0212955464479171	16.7234511138162	5.93984071857738e-06	0.699999999999754	1
ENSG00000177479.19	ARIH2	3	48919429	3_34	0	0.0212955464479171	16.7234511138162	5.93984071857738e-06	-0.699999999999753	1
ENSG00000178467.17	P4HTM	3	48995534	3_34	0	0.0686198754058727	27.999759218952	3.20452989475611e-05	4.45890410958809	1
ENSG00000178252.17	WDR6	3	49007280	3_34	0	0.0126192764780511	29.7675273560231	6.26523438086637e-06	3.93201421272224	2
ENSG00000178057.14	NDUFAF3	3	49015352	3_34	0	0.0198209024310683	16.3573052431034	5.40748455157454e-06	-0.792307692307396	1
ENSG00000178149.16	DALRD3	3	49015352	3_34	0	0.0198209024310683	16.3573052431034	5.40748455157454e-06	-0.792307692307396	1
ENSG00000198218.10	QRICH1	3	49088219	3_34	0	0.067841045755365	27.8100289616956	3.14669087387364e-05	-4.43835616438175	1
ENSG00000172053.17	QARS	3	49106005	3_34	0	0.0224063213180448	14.9871583080822	5.60079865062118e-06	3.57333333333352	1
ENSG00000177352.9	CCDC71	3	49120338	3_34	0	0.0125787546430611	15.1742154230589	3.18349371562305e-06	1.58015267175554	1
ENSG00000185909.14	KLHDC8B	3	49171432	3_34	0	0.0121891848619285	33.7381513726974	6.85892496258211e-06	4.64164326040829	2
ENSG00000188315.7	C3orf62	3	49277527	3_34	1	0.0488760678210037	54.6288956157587	4.45326752022675e-05	-7.05102040815835	1
ENSG00000164076.16	CAMKV	3	49870590	3_35	0	0.0227408368293084	43.2296873401833	1.63964051901384e-05	-7.10317460317599	1
ENSG00000114316.12	USP4	3	49340655	3_35	0	0.00969330466727481	17.9352019127305	2.89960098752751e-06	-3.45390070922073	1
ENSG00000233276.3	GPX1	3	49359318	3_35	0	0.00962876621497088	18.5519077913243	2.97933490608867e-06	-3.56028368794301	1
ENSG00000067560.10	RHOA	3	49413431	3_35	0	0.021587063396508	51.2480817494197	1.84514833909993e-05	-7.95999999999838	1
ENSG00000145022.4	TCTA	3	49412704	3_35	0	0.0318915377451842	13.4775692554211	7.1688111250162e-06	-0.840690978886841	1
ENSG00000145020.15	AMT	3	49422917	3_35	0	0.00968844657526902	17.9489947268577	2.90037654470614e-06	3.45390070921952	1
ENSG00000145029.13	NICN1	3	49380463	3_35	0	0.0221340629697413	22.3856764669365	8.26402209148937e-06	-3.70103385703743	2
ENSG00000173402.11	DAG1	3	49466685	3_35	0	0.0221404852374455	51.7648336653656	1.91153415879188e-05	7.99200000000059	1
ENSG00000164061.4	BSN	3	49559580	3_35	0	0.0177622754381329	110.773364285399	3.28166353827892e-05	-11.7461538461567	1
ENSG00000164062.12	APEH	3	49673881	3_35	0	0.0691808970519456	90.5010133218559	0.000104423858527212	10.1382113821143	1
ENSG00000173531.15	MST1	3	49688252	3_35	0	0.0320536434338473	75.3014655399722	4.02569562597263e-05	9.51562868196908	2
ENSG00000164068.15	RNF123	3	49699132	3_35	0	0.00982964123290697	44.2757149955002	7.25877535127185e-06	-7.64227642276282	1
ENSG00000183763.8	TRAIP	3	49856597	3_35	0	0.0130440252673957	31.3164383098817	6.81308959085571e-06	-6.56617647058778	1
ENSG00000164078.12	MST1R	3	49904003	3_35	0	0.0100849139147048	27.1059232271854	4.5592825245553e-06	-5.94354838709734	1
ENSG00000004534.14	RBM6	3	49940636	3_35	0	0.00979888351295866	26.3668466474306	4.3091825625401e-06	5.83739837398496	1
ENSG00000003756.16	RBM5	3	50088563	3_35	0	0.0102633174417348	28.4650571205323	4.8725906437136e-06	6.03252032520252	1
ENSG00000001617.11	SEMA3F	3	50161104	3_35	0	0.0120804975723746	20.3929659766058	4.1088976428758e-06	4.98400000000089	1
ENSG00000188338.14	SLC38A3	3	50206077	3_35	0	0.0209460434472148	11.6391766478454	4.06615907659786e-06	-1.24257425742539	1
ENSG00000012171.19	SEMA3B	3	50267465	3_35	0	0.428767704652021	21.9446135698963	0.000156931494068083	-2.60776699029124	1
ENSG00000179564.3	LSMEM2	3	50278688	3_35	0	0.0576517587907584	20.7965907395642	1.99969983986436e-05	-2.05102040816415	1
ENSG00000243477.5	NAT6	3	50295266	3_35	0	0.0119017343853139	8.13362622001038	1.61456141668176e-06	0.902776677729917	3
ENSG00000186792.16	HYAL3	3	50295266	3_35	0	0.0122650548581886	7.71774979546379	1.57877519927844e-06	-0.583999999999823	1
ENSG00000068028.17	RASSF1	3	50341515	3_35	0	0.071761185462189	22.6810278443673	2.71464123557335e-05	-2.16161616161648	1
ENSG00000114395.10	CYB561D2	3	50350442	3_35	0	0.00964078061449714	17.1548725893018	2.75841625003101e-06	4.16972477064362	1
ENSG00000114735.9	HEMK1	3	50569633	3_35	0	0.0130261393551652	7.16829064045271	1.5573686612216e-06	0.417112299465047	1
ENSG00000088543.14	C3orf18	3	50529576	3_35	0	0.0103339766107058	6.61964990413418	1.14093946128698e-06	-1.07608695652151	1
ENSG00000114738.10	MAPKAPK3	3	50611291	3_35	0	0.0382090875416798	24.9391704428701	1.58931058369915e-05	-3.30566826727961	2
ENSG00000114737.15	CISH	3	50612068	3_35	0	0.0104815302146009	7.72753352028859	1.35090775184292e-06	1.90957446808507	1
ENSG00000145050.15	MANF	3	51384757	3_35	0	0.0118864520299817	6.45760326579479	1.28021734655708e-06	-0.690021231422307	1
ENSG00000259956.1	RBM15B	3	51391456	3_35	0	0.0186706642877985	10.366825204365	3.22823878981582e-06	1.14350797266519	1
ENSG00000164081.12	TEX264	3	51661849	3_35	0	0.00978800139302549	5.26833890535714	8.60058184108045e-07	-0.85380116959089	1
ENSG00000114767.6	RRP9	3	51941930	3_36	0	0.0478244042005358	14.0603859252184	1.1215197219727e-05	1.84435797665361	1
ENSG00000248487.8	ABHD14A	3	51972037	3_36	0	0.0311407993387218	10.0445110536073	5.21697388421632e-06	1.36440677966089	1
ENSG00000114779.19	ABHD14B	3	51988726	3_36	0	0.0180301954511709	4.96076355360182	1.49179472719592e-06	0.41286863270773	1
ENSG00000162244.10	RPL29	3	51993314	3_36	0	0.0245783138727134	7.83955566772155	3.21368747308687e-06	-0.964566929133842	1
ENSG00000164087.7	POC1A	3	52154345	3_36	0	0.0305358204069093	9.86150875138371	5.02242040417995e-06	-1.42148760330614	1
ENSG00000239732.3	TLR9	3	52227452	3_36	0	0.0173900169927308	4.62531435606002	1.34153301947405e-06	-0.0451388888888694	1
ENSG00000164088.17	PPM1M	3	52245935	3_36	0	0.0178776375325819	4.88190682321508	1.45565923333852e-06	-0.11290322580646	1
ENSG00000168237.17	GLYCTK	3	52286212	3_36	0	0.036709758069146	11.5809858879912	7.09066814801192e-06	1.88175373751207	2
ENSG00000164091.11	WDR82	3	52288401	3_36	0	0.0228438863979659	7.1585495877287	2.72743955762096e-06	-1.55223880596996	1
ENSG00000114841.17	DNAH1	3	52316729	3_36	0	0.0174743078525564	4.67017735169451	1.36111074219101e-06	-0.0617283950617581	1
ENSG00000163930.9	BAP1	3	52407590	3_36	0	0.0194130834621716	5.64671036133663	1.82831128194101e-06	-0.609756097560917	1
ENSG00000010318.20	PHF7	3	52408338	3_36	0	0.0211873702431284	6.45907586998443	2.2824829775642e-06	-0.862499999999905	1
ENSG00000010319.6	SEMA3G	3	52444898	3_36	0	0.0201004878425149	5.96990691908626	2.00140169534898e-06	0.860962566845049	1
ENSG00000114854.7	TNNC1	3	52454186	3_36	0	0.0209717432320197	6.36402236002218	2.22600601860028e-06	0.750000000000113	1
ENSG00000010322.15	NISCH	3	52455611	3_36	0	0.0173648536032611	4.61187706225962	1.33570008543416e-06	0.122448979591812	1
ENSG00000010327.10	STAB1	3	52495757	3_36	0	0.0179019305721778	4.89448859409808	1.46139391560385e-06	-0.385454545454617	1
ENSG00000168273.7	SMIM4	3	52533601	3_36	0	0.0246950944402737	7.88345563850056	3.24703840266323e-06	-1.49206349206307	1
ENSG00000168268.10	NT5DC2	3	52534789	3_36	0	0.0255967549953566	8.2172337298419	3.50808943947068e-06	1.5439999999996	1
ENSG00000163938.16	GNL3	3	52686064	3_36	0	0.0239968085463846	7.61662705834523	3.04843039658961e-06	1.57723577235786	1
ENSG00000114902.13	SPCS1	3	52799789	3_36	0	0.0173937990551254	4.62732023725273	1.34240669764146e-06	-0.752000000000202	1
ENSG00000016864.18	GLT8D1	3	52706166	3_36	0	0.0207416471800609	6.26140407923771	2.16608293048923e-06	-1.43999999999978	1
ENSG00000114904.12	NEK4	3	52759931	3_36	0	0.0280442894032027	9.06763165736053	4.24129436764116e-06	1.8890023237797	2
ENSG00000055955.15	ITIH4	3	52830844	3_36	0	0.0865852748687914	19.677756755854	2.84170985457384e-05	-2.73331113990962	3
ENSG00000213533.11	TMEM110	3	52897955	3_36	0	0.179055915521773	26.7513016821367	7.98902349032495e-05	-3.38095238095414	1
ENSG00000163935.13	SFMBT1	3	53046971	3_36	0	0.0474613458663696	13.988548934903	1.10731917735722e-05	-1.76237623762295	1
ENSG00000163932.13	PRKCD	3	53159532	3_36	0	0.018222279693115	5.05911094989612	1.53757750934016e-06	-0.400673400673477	1
ENSG00000163931.15	TKT	3	53236833	3_36	0	0.0212377460043828	6.48119524737098	2.29574492500422e-06	-0.662420382165652	1
ENSG00000157388.15	CACNA1D	3	53328538	3_36	0	0.0173912302693894	4.62596153729558	1.34181433881692e-06	0.279069767441886	1
ENSG00000272886.5	DCP1A	3	53346026	3_36	0	0.0181808281299961	5.0379508157355	1.52766345728207e-06	0.559392727403452	2
ENSG00000016391.10	CHDH	3	53827972	3_36	0	0.0180356007439955	4.96353974435019	1.49307705699174e-06	-0.273840752210472	2
ENSG00000056736.9	IL17RB	3	53848876	3_36	0	0.0177343763415276	4.80724834357346	1.42191155815196e-06	0.330448614640467	2
ENSG00000113812.13	ACTR8	3	53903240	3_36	0	0.0174942747631871	4.68076918262778	1.36575649522073e-06	-0.200000000000017	1
ENSG00000113811.10	SELENOK	3	53892083	3_36	0	0.0233751299751813	7.37263611135092	2.87433206068587e-06	0.94736842105256	1
ENSG00000114251.14	WNT5A	3	55489922	3_38	0	0.0299978774784487	8.12059163494604	4.06292030818131e-06	0.813793103448463	1
ENSG00000187672.12	ERC2	3	56468050	3_39	0	0.027396864034016	4.71082658525317	2.15257393538718e-06	0.0397350993377392	1
ENSG00000180376.16	CCDC66	3	56557150	3_39	0	0.0273662505882356	4.70041314447297	2.14541561418823e-06	0.304000000000061	1
ENSG00000163946.13	FAM208A	3	56682894	3_39	0	0.0300169838800322	5.56214846058346	2.7846443397715e-06	0.596774193548065	1
ENSG00000163947.11	ARHGEF3	3	57078950	3_39	0	0.0408817236499557	8.44934223722278	5.76119009233351e-06	-0.967032967032541	1
ENSG00000144730.17	IL17RD	3	57170597	3_39	0	0.0328871664731339	6.41428956596068	3.51831827414038e-06	0.648648648648735	1
ENSG00000163666.8	HESX1	3	57226802	3_39	0	0.028255133845103	4.99825016414531	2.35545853493727e-06	0.388888888888983	1
ENSG00000157500.10	APPL1	3	57232352	3_39	0	0.0271132033479654	4.61387632323337	2.08644473496321e-06	-0.0309859154929593	1
ENSG00000239388.8	ASB14	3	57269656	3_39	0	0.029437273045092	5.38031099785272	2.64158786982841e-06	0.788819875776185	1
ENSG00000174844.14	DNAH12	3	57544429	3_39	0	0.072627353029229	13.866021481269	1.67962445958103e-05	-2.01190476190465	1
ENSG00000174840.8	PDE12	3	57556472	3_39	0	0.027465387687988	4.73410403673866	2.16862089037637e-06	0.368421052631465	1
ENSG00000168374.10	ARF4	3	57597538	3_39	0	0.0444905228750261	9.24245486719347	6.85827592591803e-06	1.33191090533738	2
ENSG00000174839.12	DENND6A	3	57692733	3_39	0	0.0276078073020397	4.78228757081883	2.20205269973657e-06	-0.302626731375229	2
ENSG00000163681.14	SLMAP	3	57755619	3_39	0	0.0685524822368973	13.3180985065507	1.52273914855574e-05	-1.97619047619013	1
ENSG00000136068.14	FLNB	3	58024201	3_39	0	0.0288138798931827	5.18076278093034	2.48974892881228e-06	-0.544303797468302	1
ENSG00000163686.14	ABHD6	3	58234692	3_40	0	0.0348042870108092	11.4678853438808	6.6569637059139e-06	-1.53019350631236	2
ENSG00000163684.11	RPP14	3	58305894	3_40	0	0.0330526245888898	10.9855049210502	6.05600297004309e-06	1.66425419542417	2
ENSG00000168297.15	PXK	3	58332748	3_40	0	0.032397920095214	10.7987169107364	5.83511462556289e-06	-1.39226733759988	2
ENSG00000168291.12	PDHB	3	58431463	3_40	0	0.0630995796604779	17.0577195038035	1.79517809539559e-05	2.22222222222112	1
ENSG00000168306.12	ACOX2	3	58530656	3_40	0	0.0265030924434937	8.92626608442732	3.94572202096169e-06	1.16030534351145	1
ENSG00000144724.19	PTPRG	3	61561091	3_41	0	0.0206024979146736	4.77966625652785	1.64239478431127e-06	0.125000000000001	1
ENSG00000163618.17	CADPS	3	62875710	3_42	0	0.0772731154876427	13.5412067498522	1.74520278370061e-05	-1.85264650779532	2
ENSG00000163632.12	C3orf49	3	63819161	3_43	0	0.0256860855414474	5.89857743781132	2.5270004276477e-06	-0.65110565110534	1
ENSG00000163634.11	THOC7	3	63829650	3_43	0	0.0269915844554809	6.36007429208844	2.86319332851941e-06	-0.608921840882823	4
ENSG00000163635.17	ATXN7	3	63864984	3_43	0	0.0551215645145777	13.0449116322187	1.19928605187436e-05	2.05434782608609	1
ENSG00000163636.10	PSMD6	3	64023832	3_43	0	0.0237005013763119	5.14996021880491	2.03573626521903e-06	0.848262544302864	2
ENSG00000151276.23	MAGI1	3	66040764	3_44	0	0.0524926026052357	12.3092381613563	1.07767891518468e-05	1.37886597938121	1
ENSG00000144741.17	SLC25A26	3	66236632	3_45	0	0.0259996081032771	7.19438446250061	3.11975543421655e-06	-1.02083333333372	1
ENSG00000144749.13	LRIG1	3	66501565	3_45	0	0.0430472373093979	11.9041886198376	8.54683243814706e-06	1.36866359446992	1
ENSG00000163376.11	KBTBD8	3	66998338	3_45	0	0.0201583334282937	4.82815807549354	1.62329036359904e-06	-0.26143790849681	1
ENSG00000172340.14	SUCLG2	3	67654746	3_45	0	0.0538736167718151	14.0124991276869	1.25907568427439e-05	1.76744186046468	1
ENSG00000183662.10	FAM19A1	3	68003750	3_45	0	0.0236287921856339	6.30459434650683	2.48461313321768e-06	-0.704545454545381	1
ENSG00000144747.15	TMF1	3	69052218	3_46	0	0.0254440338288996	5.40036847448779	2.29176173179763e-06	0.426395939086302	1
ENSG00000163380.15	LMOD3	3	69122652	3_46	0	0.0393367176717281	9.46667652906903	6.21091752278405e-06	-1.07738095238048	1
ENSG00000170837.2	GPR27	3	71735170	3_48	0	0.0441449205929185	13.337565490661	9.82013392077789e-06	1.57099038386754	2
ENSG00000163421.8	PROK2	3	71781190	3_48	0	0.0495731088251539	14.3693763787002	1.18807588600314e-05	-1.62897526501842	1
ENSG00000144736.13	SHQ1	3	72861735	3_49	0	0.0289895013142468	5.34957802133089	2.58654701002448e-06	-0.415492957746739	1
ENSG00000172986.12	GXYLT2	3	72975458	3_49	0	0.0378073084220728	7.82956836429505	4.9371200353688e-06	1.05511811023589	1
ENSG00000113805.8	CNTN3	3	74521451	3_50	0	0.0442968776889827	10.777176533613	7.96229415651266e-06	1.38959232178769	2
ENSG00000227124.8	ZNF717	3	75785558	3_51	0	0.0234760976536274	4.70159418195145	1.84090405028969e-06	-0.16042780748663	1
ENSG00000114480.12	GBE1	3	81762506	3_54	0	0.0238100925058022	5.17341790278844	2.05446501386937e-06	-0.353922913028629	2
ENSG00000175161.13	CADM2	3	84934767	3_56	0	0.026734529912964	6.99542671248227	3.11922619041654e-06	-1.67164179104422	1
ENSG00000206538.8	VGLL3	3	86991242	3_57	0	0.034795225076923	9.84406477332027	5.71286837999713e-06	-1.39999999999991	1
ENSG00000083937.8	CHMP2B	3	87227121	3_57	0	0.0212225479879321	5.25471428708813	1.85997341629168e-06	-0.437652811735974	1
ENSG00000175105.6	ZNF654	3	88059734	3_58	0	0.0208913856158994	4.83741684192974	1.68554698583319e-06	0.221258134490171	1
ENSG00000163320.10	CGGBP1	3	88224880	3_58	0	0.0246779564402108	6.3862323774428	2.62853652496952e-06	-0.849056603773639	1
ENSG00000179021.9	C3orf38	3	88150029	3_58	0	0.022275005750201	5.43340470348903	2.0185986792766e-06	-0.470930232558077	1
ENSG00000184500.14	PROS1	3	93972160	3_59	0	0.0439971301892383	8.33508405809358	6.11637971283066e-06	-1.01011350191627	2
ENSG00000178700.7	DHFR2	3	94073881	3_59	0	0.0320953521588998	5.38403988846526	2.8821097829754e-06	0.318295739348497	1
ENSG00000178694.9	NSUN3	3	94062771	3_59	0	0.058683806614299	11.0451537551357	1.0810608719442e-05	-1.49781659388584	1
ENSG00000269028.3	MTRNR2L12	3	96618327	3_61	0	0.0448543945096638	11.9467322805612	8.9374625617297e-06	1.28823529411787	1
ENSG00000113966.9	ARL6	3	97763730	3_61	0	0.0388030455107291	10.5886201622885	6.8527563095736e-06	1.27290836653324	1
ENSG00000080200.9	CRYBG3	3	97822174	3_61	0	0.0228310216702995	5.64205355613127	2.14843716338415e-06	-0.447154471544765	1
ENSG00000231861.2	OR5K2	3	98506344	3_62	0	0.033237337186832	5.94696998906132	3.29672009550848e-06	-0.635897435897214	1
ENSG00000080822.16	CLDND1	3	98523270	3_62	0	0.049484763302552	9.67546514741467	7.98552467037888e-06	-1.16901408450739	1
ENSG00000057019.15	DCBLD2	3	98901456	3_62	0	0.0754511514116258	13.662318669812	1.71929495236564e-05	-1.70212765957444	1
ENSG00000144810.15	COL8A1	3	99638508	3_62	0	0.0290463293455489	4.68942642623621	2.27180520069679e-06	-0.139622641509372	1
[truncated: 8,249 more rows]
