# Supplementary material for: Adjusting for genetic confounders in transcriptome-wide association studies improves discovery of risk genes of complex traits
Source: Nat Genet. 2024 Jan 26;56(2):336–47. doi: 10.1038/s41588-023-01648-9 (PMC10864181; doi:10.1038/s41588-023-01648-9)
Supplement: Supplementary file 5 — cTWAS results of all analyzed genes across all tissues for IBD, SCZ, and SBP. Results are stored separately for each combination of traits and tissues. Column legends for each set of results are the same as in Supplementary Table 1. [file 41588_2023_1648_MOESM5_ESM.zip › IBD_Brain_Frontal_Cortex_BA9.csv]

id	genename	chrom	pos	region_tag	cs_index	PIP	tau2	PVE	z	num_eqtl
ENSG00000237330.2	RNF223	1	1073854	1_1	0	0.0147936081721406	8.4281955571678	2.07954738680916e-06	-0.893923236417512	2
ENSG00000188976.10	NOC2L	1	959139	1_1	0	0.0198535356514564	11.5170924710439	3.8136498819986e-06	-1.37076845361443	2
ENSG00000187642.9	PERM1	1	985260	1_1	0	0.0199856630287401	10.9415053246185	3.64716777765717e-06	-1.2227722772279	1
ENSG00000188290.10	HES4	1	1000291	1_1	0	0.0184943803784861	10.1982881880166	3.14577148554132e-06	-1.13592233009719	1
ENSG00000187608.8	ISG15	1	1000830	1_1	0	0.0106758084242604	5.31266194536853	9.45960624307637e-07	-0.398936170212886	1
ENSG00000131591.17	C1orf159	1	1083800	1_1	0	0.0197493118891288	11.1885121844365	3.68539814710133e-06	-1.31509992645104	2
ENSG00000186891.13	TNFRSF18	1	1197558	1_1	0	0.0215660735797062	12.1112367571244	4.35631907943004e-06	1.39130434782616	1
ENSG00000160087.20	UBE2J2	1	1274256	1_1	0	0.0179186162471178	14.4039297043258	4.30472653438756e-06	2.71485943774999	1
ENSG00000162572.20	SCNN1D	1	1280044	1_1	0	0.00986545661433802	5.39300703718238	8.87377236121594e-07	1.07033234360687	2
ENSG00000131584.18	ACAP3	1	1309988	1_1	1	0.476550395349112	30.940277615029	0.000245919601208422	5.34146341463493	1
ENSG00000169972.11	PUSL1	1	1303800	1_1	0	0.0104737757585665	12.9090098884269	2.25505070027688e-06	-3.1971153846152	1
ENSG00000127054.20	INTS11	1	1325353	1_1	0	0.0101924487889017	9.40213523846793	1.59832516510854e-06	2.43521594684279	1
ENSG00000169962.4	TAS1R3	1	1329726	1_1	0	0.0108255203154313	5.82009451146232	1.05084562889347e-06	0.711510835352687	2
ENSG00000162576.16	MXRA8	1	1362103	1_1	0	0.00998243872636662	4.85513448030238	8.08347356570348e-07	0.221006564551442	1
ENSG00000242485.5	MRPL20	1	1407232	1_1	0	0.0171160607302335	16.0877376137145	4.59260293224143e-06	3.03723404255202	1
ENSG00000235098.8	ANKRD65	1	1411323	1_1	1	0.195699764848089	32.4763678684937	0.000106002928014815	-5.18441518944052	2
ENSG00000215915.9	ATAD3C	1	1441187	1_1	0	0.0294634046258966	24.7755222409717	1.21749126307796e-05	-4.28674297082194	3
ENSG00000160072.19	ATAD3B	1	1531013	1_1	0	0.00987765988181854	5.01274947958646	8.25829084712677e-07	-0.745000000000057	1
ENSG00000248333.8	CDK11B	1	1704180	1_1	0	0.011152815574805	9.14442192922314	1.70098656228344e-06	2.08441558441579	1
ENSG00000008128.22	CDK11A	1	1726691	1_1	0	0.02479774342338	15.8507603499083	6.55574975770154e-06	2.2449494949491	1
ENSG00000008130.15	NADK	1	1755713	1_1	0	0.0132383734101218	16.4613223989327	3.63462369267097e-06	3.7406326756667	2
ENSG00000169885.9	CALML6	1	1915143	1_1	0	0.015296336621676	9.16380784888993	2.33788697888448e-06	-0.982142857142927	1
ENSG00000178821.12	TMEM52	1	1919749	1_1	0	0.0243747837629921	15.7705926489074	6.41134122173142e-06	2.47321428571471	1
ENSG00000142609.17	CFAP74	1	1942186	1_1	0	0.0161999531207977	18.1871333090685	4.9140335074905e-06	-3.53103448275932	1
ENSG00000205116.3	TMEM88B	1	1425936	1_1	0	0.0105093917304969	5.40756818839771	9.47850165973031e-07	0.622441202064889	2
ENSG00000187730.8	GABRD	1	2019112	1_2	0	0.0285974198852469	13.3524490888175	6.36865742264117e-06	1.598086124402	1
ENSG00000067606.16	PRKCZ	1	2049679	1_2	0	0.0166596870072973	8.4364679010627	2.34416189400429e-06	-0.932602879461659	2
ENSG00000162585.16	FAAP20	1	2189679	1_2	0	0.0127764523085194	5.98530678490129	1.27543050334655e-06	-0.611446535484515	3
ENSG00000157933.9	SKI	1	2230051	1_2	0	0.0537942296113405	19.6647328332241	1.76434637035896e-05	-1.93820224719041	1
ENSG00000116151.13	MORN1	1	2368188	1_2	0	0.0135661915864721	6.53134294169388	1.47781659629353e-06	0.666666666666502	1
ENSG00000157916.19	RER1	1	2391287	1_2	0	0.0151331301457573	7.16212073853482	1.80771728498549e-06	0.528384279475919	1
ENSG00000157911.9	PEX10	1	2404771	1_2	0	0.0111152870889968	4.84452549049767	8.98115176490562e-07	0.446778971118602	2
ENSG00000149527.17	PLCH2	1	2425928	1_2	0	0.0114585911735032	5.03103253135681	9.61498156302227e-07	0.224338917797978	2
ENSG00000157881.13	PANK4	1	2523491	1_2	0	0.0112023101056715	6.0290623489589	1.12646440081168e-06	1.18666666666691	1
ENSG00000157873.17	TNFRSF14	1	2551395	1_2	0	0.0173647475143099	12.4244572610936	3.59837155530171e-06	-2.30498969120684	2
ENSG00000142606.15	MMEL1	1	2632528	1_2	0	0.0874995594126692	26.918875869035	3.92846503064679e-05	-2.93836978131308	1
ENSG00000215912.12	TTC34	1	2801460	1_2	0	0.0111088560588422	5.3243553860031	9.86498617162794e-07	-0.823529411764627	1
ENSG00000130762.14	ARHGEF16	1	3454845	1_2	0	0.0132619910451721	6.27882519340543	1.38882404872065e-06	-0.611111111111326	1
ENSG00000158109.14	TPRG1L	1	3627214	1_2	0	0.0126212023309688	5.90427495520651	1.24287487411533e-06	0.544776119402955	1
ENSG00000116213.15	WRAP73	1	3654319	1_2	0	0.0162568723190234	8.26421843253041	2.2407782890099e-06	0.940298507462562	1
ENSG00000235169.7	SMIM1	1	3772081	1_3	0	0.0163956958557956	4.85918192677654	1.32878010873471e-06	-0.254389419110457	2
ENSG00000130764.9	LRRC47	1	3776468	1_3	0	0.018402647700392	5.9446969542982	1.82461036635494e-06	0.571021064027724	2
ENSG00000116198.12	CEP104	1	3856515	1_3	0	0.0228203840324152	7.96989114570998	3.03344024286818e-06	-0.916275977026246	3
ENSG00000169598.15	DFFB	1	3857251	1_3	0	0.0160678933016281	4.66942332398918	1.25136007055042e-06	-0.0263135022759601	4
ENSG00000198912.10	C1orf174	1	3891607	1_3	0	0.0425042058920042	13.8509883771254	9.81912473587896e-06	1.59578821901346	2
ENSG00000158286.12	RNF207	1	6204712	1_5	0	0.0717576839854286	17.0830429881619	2.04453124781763e-05	1.63642191020773	3
ENSG00000116251.9	RPL22	1	6209280	1_5	0	0.0284349947655226	9.0814849979069	4.30695295592933e-06	-1.1811320754716	1
ENSG00000116237.15	ICMT	1	6236149	1_5	0	0.0488162005368913	14.2379598111251	1.15923595472769e-05	1.70995487739478	3
ENSG00000187017.15	ESPN	1	6424615	1_5	0	0.685010421682842	22.2249657674021	0.000253920862821936	-4.21267732349896	2
ENSG00000215788.9	TNFRSF25	1	6508327	1_5	0	0.0180031006374323	4.68875116183518	1.40787662875722e-06	-0.30769230769241	1
ENSG00000171680.21	PLEKHG5	1	6508327	1_5	0	0.0180031006374323	4.68875116183518	1.40787662875722e-06	-0.30769230769241	1
ENSG00000162408.10	NOL9	1	6554170	1_5	0	0.02805136672538	9.22335854570533	4.31522279308918e-06	1.40641711229959	1
ENSG00000173662.20	TAS1R1	1	6554687	1_5	0	0.0227197828849778	7.31480043274611	2.7718311069422e-06	1.24999999999998	1
ENSG00000041988.15	THAP3	1	6624846	1_5	0	0.0208815993394449	6.43464601165976	2.24103440643522e-06	1.05343511450347	1
ENSG00000007923.15	DNAJC11	1	6701642	1_5	0	0.0186858894442594	5.16344639910545	1.60921307879053e-06	0.641791044776053	1
ENSG00000049245.12	VAMP3	1	7771004	1_6	0	0.0145394310792734	9.08401776319021	2.2028528810781e-06	1.26434950139908	2
ENSG00000116288.12	PARK7	1	7954388	1_6	0	0.0219642170605586	40.074453862076	1.46805878080954e-05	6.20290851633833	2
ENSG00000116285.12	ERRFI1	1	8026467	1_6	0	0.0532796197907486	31.8589373920401	2.83108239435789e-05	-4.33858267716697	1
ENSG00000142599.17	RERE	1	8388344	1_6	0	0.01282030442673	8.43774576338662	1.80420083329666e-06	1.49253731343299	1
ENSG00000142583.17	SLC2A5	1	9068430	1_6	0	0.0109526013055045	5.95806339496051	1.08838489113737e-06	0.663360717031609	2
ENSG00000180758.11	GPR157	1	9128930	1_6	0	0.0177592309907151	10.5227154477512	3.11682262765281e-06	-1.14480408858642	1
ENSG00000049239.12	H6PD	1	9235385	1_6	0	0.031087740354769	15.5121841222636	8.04307674380474e-06	1.82887803291027	2
ENSG00000171621.13	SPSB1	1	9289091	1_6	0	0.0326209872082109	16.1580581012149	8.7911637778618e-06	-1.95833333333346	1
ENSG00000171612.6	SLC25A33	1	9539060	1_8	0	0.0240283516938958	11.141179143809	4.46493605003819e-06	-1.29591836734644	1
ENSG00000171608.15	PIK3CD	1	9690399	1_8	0	0.018038474776372	8.4101501137495	2.53025135834636e-06	0.909090909091033	1
ENSG00000171603.16	CLSTN1	1	9824341	1_8	0	0.0176994503528982	8.32945173742811	2.45887415136632e-06	-1.00888888888822	1
ENSG00000162441.11	LZIC	1	9943171	1_8	0	0.0168892527384784	7.76036583410673	2.18601297455312e-06	0.830882352941506	1
ENSG00000173614.13	NMNAT1	1	9948307	1_8	0	0.0145397288023781	6.38875256117339	1.54928915097419e-06	-0.793281653747074	1
ENSG00000162444.11	RBP7	1	9997145	1_8	0	0.0145569934082745	6.45612238557952	1.56748554814108e-06	0.703030303030036	1
ENSG00000130939.18	UBE4B	1	10033012	1_8	0	0.0151641541222909	6.82882819307269	1.72712782818352e-06	-0.746248273796839	2
ENSG00000142657.20	PGD	1	10398382	1_8	0	0.0120676495740004	4.6726741719618	9.40477250041154e-07	0.0322580645161348	1
ENSG00000175279.21	CENPS	1	10429947	1_8	0	0.012197972856826	4.77132483173899	9.70703850904016e-07	0.12161179182064	3
ENSG00000204624.7	DISP3	1	11471002	1_8	0	0.01804668045916	8.42498447595559	2.5358674168313e-06	-1.01713330692521	2
ENSG00000116649.9	SRM	1	11059078	1_8	0	0.0237204588867411	10.8686026122409	4.29988560835244e-06	1.60683693204854	2
ENSG00000171824.13	EXOSC10	1	11100055	1_8	0	0.0206227017673618	9.57620836390028	3.29381538687445e-06	-1.45353091874235	2
ENSG00000198793.12	MTOR	1	11262571	1_8	0	0.0363468771520414	14.8615212103169	9.00928808519182e-06	-1.92700729926996	1
ENSG00000116661.9	FBXO2	1	11653506	1_8	0	0.0140458357494293	6.09195483716993	1.42713272905299e-06	-0.600000000000084	1
ENSG00000116663.10	FBXO6	1	11664035	1_8	0	0.0127780443114535	5.20676348473473	1.10966616954148e-06	0.376923076923085	1
ENSG00000116670.14	MAD2L2	1	11691235	1_8	0	0.0172796654224934	8.03613633714204	2.31602226921554e-06	0.905660377358505	1
ENSG00000132879.13	FBXO44	1	11885638	1_9	0	0.0136487605366188	5.01098769544955	1.14071369660147e-06	0.310231023102432	1
ENSG00000177000.10	MTHFR	1	11794419	1_9	0	0.0345960761925519	13.7726987311028	7.94705096449614e-06	-1.68421052631566	1
ENSG00000011021.21	CLCN6	1	11805747	1_9	0	0.0677433198073676	20.1744748381582	2.27944343597418e-05	-2.22352941176538	1
ENSG00000175206.10	NPPA	1	11872485	1_9	0	0.0343228301594208	13.6975981946927	7.8412918663113e-06	-1.30165289256287	1
ENSG00000120937.8	NPPB	1	11859214	1_9	0	0.0162542329041102	6.65161672253447	1.80324111274663e-06	-0.920634920634809	1
ENSG00000116685.15	KIAA2013	1	11926801	1_9	0	0.0147963063093883	5.7688784796843	1.42365517032285e-06	0.541333333333713	1
ENSG00000083444.16	PLOD1	1	11935984	1_9	0	0.0131705457683544	4.67626239788682	1.02721830538891e-06	0.155333479358945	2
ENSG00000116691.10	MIIP	1	12036322	1_9	0	0.0406065395804079	15.2911996064253	1.03561335965813e-05	-1.81818181818174	1
ENSG00000048707.13	VPS13D	1	12230088	1_9	0	0.0191953747999539	8.21525997462411	2.63013483483112e-06	-0.924242424242004	1
ENSG00000162494.5	LRRC38	1	13519704	1_10	0	0.025025151575274	7.21849729562501	3.01289238902416e-06	-0.801587301587406	1
ENSG00000162493.16	PDPN	1	13582937	1_10	0	0.0192758024603522	4.76003238820856	1.53032079690423e-06	0.134366925064583	1
ENSG00000142634.12	EFHD2	1	15410646	1_11	0	0.0784036453020635	26.53305605018	3.46963376309369e-05	-2.45901639344397	1
ENSG00000142615.7	CELA2A	1	15456727	1_11	0	0.070176450190575	25.2091520168662	2.95059592851251e-05	2.62862311967325	2
ENSG00000116138.12	DNAJC16	1	15526794	1_11	0	0.00803994509384243	5.09299178982022	6.82945683632351e-07	-0.382113821138194	1
ENSG00000116771.5	AGMAT	1	15585235	1_11	0	0.00908782269686237	6.14898971221282	9.32016749827725e-07	-0.896296296296156	1
ENSG00000197312.11	DDI2	1	15593959	1_11	0	0.0108791785883948	7.86908637802723	1.42784322154316e-06	1.02189781021909	1
ENSG00000116786.11	PLEKHM2	1	15684135	1_11	0	0.0188040953957391	12.8191665874331	4.02042849715568e-06	1.91187739463675	1
ENSG00000065526.10	SPEN	1	15847319	1_11	0	0.00978645752050211	6.89990845009248	1.12623481732214e-06	0.919354838709533	1
ENSG00000116809.11	ZBTB17	1	15976487	1_11	0	0.0114982076863595	8.33404710759171	1.59825549161888e-06	-1.18897637795226	1
ENSG00000186510.11	CLCNKA	1	16018332	1_11	0	0.0135341446353754	9.85166188446833	2.22382402126873e-06	1.40857206097807	2
ENSG00000173641.17	HSPB7	1	16017340	1_11	0	0.00882024565816741	5.89851246675623	8.67727354179712e-07	0.878289929366056	2
ENSG00000184908.17	CLCNKB	1	16044217	1_11	0	0.00995471842340989	7.01650474466837	1.16495703670452e-06	0.96568627450949	1
ENSG00000142627.12	EPHA2	1	16156481	1_11	0	0.0143833341416508	10.4279140388903	2.50159567726488e-06	-1.40625	1
ENSG00000142632.16	ARHGEF19	1	16200034	1_11	0	0.00898019171896058	6.11410420694284	9.15753422753809e-07	0.542857142856859	1
ENSG00000132881.11	RSG1	1	16237068	1_11	0	0.00786277996089091	4.9070381942152	6.43510542235295e-07	-0.0430300992757083	2
ENSG00000037637.10	FBXO42	1	16352580	1_11	0	0.0208778970631484	13.8986301152782	4.8397046027245e-06	1.65648854961865	1
ENSG00000055070.16	SZRD1	1	16352580	1_11	0	0.0208778970631484	13.8986301152782	4.8397046027245e-06	-1.65648854961864	1
ENSG00000157191.19	NECAP2	1	16440864	1_11	0	0.00826342032630689	5.36108233619964	7.38877474656119e-07	0.380753138075413	1
ENSG00000183888.4	C1orf64	1	16004406	1_11	0	0.0217075556280489	14.3761669627455	5.2049209276968e-06	-1.6406814467725	2
ENSG00000058453.16	CROCC	1	16949400	1_12	0	0.0185492455055784	5.4395106481387	1.68285301870562e-06	-0.506666666666619	1
ENSG00000117122.13	MFAP2	1	16980375	1_12	0	0.0179627114740788	5.13736612860342	1.53912012783842e-06	-0.208000000000028	1
ENSG00000159363.17	ATP13A2	1	17011965	1_12	0	0.0193482952699102	5.83622461718348	1.88336636514143e-06	0.614285714285821	1
ENSG00000117118.9	SDHB	1	17023648	1_12	0	0.0179717829773542	5.1420978224419	1.54131571148075e-06	0.375000000000037	1
ENSG00000159339.13	PADI4	1	17325799	1_12	0	0.0304860434086705	10.1227402267871	5.14706035939968e-06	-1.26791161484395	2
ENSG00000117154.11	IGSF21	1	18107631	1_12	0	0.0272374861351477	9.05857979879834	4.11516489607383e-06	-1.04255319148936	1
ENSG00000117148.7	ACTL8	1	17826087	1_12	0	0.025087134419824	8.2827112844212	3.46564189924225e-06	0.953216374268907	1
ENSG00000158748.3	HTR6	1	19665573	1_13	0	0.00298050472852984	4.94740322696712	2.45938901411333e-07	-0.11627906976741	1
ENSG00000159423.16	ALDH4A1	1	18902477	1_13	0	0.00289249371523193	4.68191209967913	2.2586856119536e-07	0.27956989247307	1
ENSG00000127481.14	UBR4	1	19214169	1_13	0	0.00753270827144958	13.2947543871997	1.67028881263822e-06	-1.43195266272176	1
ENSG00000127463.13	EMC1	1	19246561	1_13	0	0.00295153585015528	4.75995155406461	2.34320724132696e-07	0.0923076923077087	1
ENSG00000053372.4	MRTO4	1	19251533	1_13	0	0.00297861727219984	4.90162435625733	2.43508897532957e-07	-0.186321812515851	3
ENSG00000040487.12	PQLC2	1	19312063	1_13	0	0.00334213442299802	5.93994096754302	3.31105311776802e-07	0.604061043755618	2
ENSG00000173436.13	MINOS1	1	19596564	1_13	0	0.0028904570132483	4.73591362374008	2.28312870021477e-07	0.0990099009901576	1
ENSG00000158747.13	NBL1	1	19636380	1_13	0	0.00389509251724685	7.71946052998663	5.01492952408115e-07	0.84911274704982	2
ENSG00000169914.5	OTUD3	1	19882976	1_13	0	0.00406216020739447	18.638077249797	1.26275256844855e-06	-3.92496029063606	3
ENSG00000127472.10	PLA2G5	1	20082881	1_13	0	0.00296532159862695	5.23315509621171	2.58818617271733e-07	0.620967741935786	1
ENSG00000162543.5	UBXN10	1	20186547	1_14	0	0.0419532844583895	14.9051981137375	1.04295080870337e-05	1.63576158940415	1
ENSG00000090432.6	MUL1	1	20508287	1_14	0	0.015618119314143	5.58082823941874	1.45374253740148e-06	-0.518594576904205	2
ENSG00000183114.7	FAM43B	1	20551955	1_14	0	0.015526613635406	5.52563127981387	1.43093120024991e-06	-0.516013971505532	2
ENSG00000158825.5	CDA	1	20587992	1_14	0	0.0287600738437375	11.3300687026433	5.43478847411712e-06	-1.29787234042492	1
ENSG00000158828.7	PINK1	1	20633253	1_14	0	0.0554456874098214	17.5605545268856	1.62392550834902e-05	-1.83333333333418	1
ENSG00000189410.11	SH2D5	1	20733213	1_14	0	0.0159988588790968	5.80709899981079	1.54955980777752e-06	-0.466836734693731	1
ENSG00000127483.17	HP1BP3	1	20787899	1_14	0	0.0334716859634719	12.7642668723971	7.12579902775028e-06	1.75404530744336	1
ENSG00000117298.14	ECE1	1	21347512	1_14	0	0.0266774633186334	10.6204507924472	4.7254980476485e-06	-1.22058823529366	1
ENSG00000187980.6	PLA2G2C	1	20156905	1_14	0	0.0184997360197596	7.17230844142214	2.21301620859287e-06	-0.824427480915823	1
ENSG00000070886.11	EPHA8	1	22535433	1_15	0	0.0214584142846972	13.7130021806829	4.90783864903264e-06	-2.29007633587902	1
ENSG00000142794.18	NBPF3	1	21439691	1_15	0	0.011319035300457	4.71281885155351	8.89713677225235e-07	-0.205940950352907	2
ENSG00000076864.19	RAP1GAP	1	21666813	1_15	0	0.0115605748848481	5.06600382157182	9.76798648134624e-07	0.409722222222232	1
ENSG00000090686.15	USP48	1	21783459	1_15	0	0.012369485036514	5.46441181645401	1.12734059737776e-06	-0.462880676561099	2
ENSG00000187942.11	LDLRAD2	1	21811974	1_15	0	0.0138689548806219	6.28015947598926	1.45269523851435e-06	-0.318840579710191	1
ENSG00000142798.17	HSPG2	1	21937058	1_15	0	0.0335893945335716	14.3210322224592	8.02299650496479e-06	2.03973509933877	1
ENSG00000142789.19	CELA3A	1	22001714	1_15	0	0.107325308163335	26.7837931344024	4.79440074041856e-05	2.59971856129179	2
ENSG00000162552.14	WNT4	1	22151000	1_15	0	0.0275125624337456	12.181743028886	5.58985549033593e-06	1.17424242424219	1
ENSG00000184677.16	ZBTB40	1	22500071	1_15	0	0.0148371272918503	9.11027273003818	2.2544536277507e-06	1.74803149606309	1
ENSG00000173372.16	C1QA	1	22636557	1_15	0	0.0113415065056307	4.77248414606236	9.02766315702681e-07	-0.323144104803341	1
ENSG00000173369.15	C1QB	1	22653162	1_15	0	0.012205109222948	5.29513020292944	1.07789986951456e-06	0.295999999999928	1
ENSG00000004487.15	KDM1A	1	23018558	1_16	0	0.0166823042555392	6.95700245863068	1.9357011144889e-06	-0.881355932203499	1
ENSG00000169641.13	LUZP1	1	23178302	1_16	0	0.0744426332983714	21.1423269370629	2.62503209174918e-05	-2.25806451612915	1
ENSG00000125945.14	ZNF436	1	23367745	1_16	0	0.0261712544729217	11.1965263537678	4.88728823018549e-06	1.24459234609036	1
ENSG00000204219.9	TCEA3	1	23383982	1_16	0	0.0254922268597272	10.9485494245759	4.65505121530805e-06	1.28045532779586	2
ENSG00000088280.18	ASAP3	1	23484995	1_16	0	0.0559723440859593	18.4076973816434	1.71843483108821e-05	1.97020378094178	2
ENSG00000227868.5	C1orf234	1	23015700	1_16	0	0.0752459705283796	21.2456983081132	2.66633285312329e-05	-2.28893491498568	2
ENSG00000142676.12	RPL11	1	23691734	1_17	0	0.0180575391980464	5.49078435216293	1.65368603611258e-06	0.426136363636281	1
ENSG00000117308.14	GALE	1	23800401	1_17	0	0.0218394686742669	7.33196111444372	2.67068290741426e-06	0.772457809587654	2
ENSG00000117305.14	HMGCL	1	23838758	1_17	0	0.0166320729841013	4.72563218349827	1.31089046102976e-06	-0.280000000000017	1
ENSG00000179163.11	FUCA1	1	23868759	1_17	0	0.0195534663838705	6.20476434549094	2.02352771235044e-06	-0.668202764977119	1
ENSG00000185436.11	IFNLR1	1	24187118	1_17	0	0.0229973733911827	7.65755894647648	2.93716734254735e-06	-1.00992187596745	2
ENSG00000158055.15	GRHL3	1	24318866	1_17	0	0.0190908697251521	6.0777652140984	1.93521730444175e-06	-0.714285714285722	1
ENSG00000001460.17	STPG1	1	24416496	1_17	0	0.0193751150199529	6.17035965896422	1.99395280128941e-06	0.693823397974053	2
ENSG00000001461.16	NIPAL3	1	24415622	1_17	0	0.0168920961761962	5.01983079326663	1.41427130356908e-06	0.521276595744862	1
ENSG00000117602.11	RCAN3	1	24502439	1_17	0	0.0226148797432765	7.68798468161703	2.89979233522226e-06	-0.947955390334556	1
ENSG00000184454.6	NCMAP	1	24555515	1_17	0	0.01762133959666	5.2419261922599	1.54060012299546e-06	-0.359375000000039	1
ENSG00000169504.14	CLIC4	1	24745177	1_17	0	0.0181574927915885	5.54895441616835	1.68045599033357e-06	-0.428977272727649	1
ENSG00000175707.8	KDF1	1	26961225	1_18	0	0.0337677097654421	13.6609701628906	7.69384184623737e-06	-1.69298245614104	1
ENSG00000117614.9	SYF2	1	25228507	1_18	0	0.0142346889697618	5.81500436427632	1.38056904920661e-06	0.513179913858962	2
ENSG00000187010.19	RHD	1	25257119	1_18	0	0.0149904393771971	6.29847431185143	1.57474352186804e-06	0.658227848101495	1
ENSG00000183726.10	TMEM50A	1	25336580	1_18	0	0.0125852532993743	4.67152277163854	9.80574367878081e-07	0.0390625000000065	1
ENSG00000188672.17	RHCE	1	25336580	1_18	0	0.0126942673704568	4.75039331322206	1.00576684678805e-06	-0.0787759282034373	2
ENSG00000204178.9	TMEM57	1	25430369	1_18	0	0.0130295608330693	4.99196699974738	1.08482975632341e-06	-0.201612903225827	1
ENSG00000157978.11	LDLRAP1	1	25543527	1_18	0	0.0125807136155413	4.66971131397779	9.79840564211145e-07	-0.0185158250216697	2
ENSG00000162430.16	SELENON	1	25799884	1_18	0	0.0151610778212282	6.33154689657854	1.60103199339165e-06	0.760000000000181	1
ENSG00000117640.17	MTFR1L	1	25819958	1_18	0	0.0132522209456799	5.19168741351568	1.14751219515345e-06	0.39436619718315	1
ENSG00000127423.10	AUNIP	1	25858853	1_18	0	0.0228674157429268	10.1820765066374	3.88341272251055e-06	-1.37086092715274	1
ENSG00000158006.13	PAFAH2	1	25998029	1_18	0	0.0152297144774423	6.42295734362855	1.63149934860407e-06	0.434108527131723	1
ENSG00000158014.14	SLC30A2	1	26043673	1_18	0	0.0156342341228753	6.682908520455	1.74261815018349e-06	-0.605721682037024	2
ENSG00000175087.9	PDIK1L	1	26110771	1_18	0	0.0270402365266141	11.7027208976839	5.27785481392202e-06	-1.26380368098131	1
ENSG00000197245.5	FAM110D	1	26159026	1_18	0	0.0203156897706024	9.23199198599758	3.12814659092707e-06	-1.44852941176467	1
ENSG00000142675.17	CNKSR1	1	26170849	1_18	0	0.0125882590278474	4.68213849523673	9.83037379827136e-07	-0.204081632653036	1
ENSG00000130695.14	CEP85	1	26234254	1_18	0	0.142058537956175	27.8360546077915	6.59530867129961e-05	3.19631901840376	1
ENSG00000169442.8	CD52	1	26317908	1_18	0	0.0497318912700762	17.3707427802259	1.44083241527537e-05	-2.49382716049309	1
ENSG00000158062.20	UBXN11	1	26317908	1_18	0	0.0497318912700762	17.3707427802259	1.44083241527537e-05	2.49382716049309	1
ENSG00000117682.16	DHDDS	1	26432111	1_18	0	0.013277565511882	5.34682968220075	1.18406326844732e-06	0.309924698323228	2
ENSG00000117676.13	RPS6KA1	1	26529971	1_18	0	0.0126011171860466	4.68860849968347	9.85401289991253e-07	-0.0202020202020117	1
ENSG00000117713.18	ARID1A	1	26693642	1_18	0	0.0315265483702444	13.0267091479362	6.8496952158633e-06	-1.64473684210527	1
ENSG00000060642.10	PIGV	1	26787521	1_18	0	0.0382970804584329	14.833789928204	9.47497116906984e-06	-1.78761061946795	1
ENSG00000142751.14	GPN2	1	26890178	1_18	0	0.038035556505299	14.7658862187771	9.3671914809799e-06	1.77973568281991	1
ENSG00000090273.13	NUDC	1	26896515	1_18	0	0.0252166371301112	11.0511246529103	4.64786764267834e-06	1.48295700507352	2
ENSG00000174950.10	CD164L2	1	27383368	1_19	0	0.0111237069920677	4.68368535604878	8.68955143581649e-07	0.0312500000000019	1
ENSG00000090020.10	SLC9A1	1	27167188	1_19	0	0.0118380526114121	5.26737072080679	1.04000219685312e-06	-0.369127516778623	1
ENSG00000142784.15	WDTC1	1	27183660	1_19	0	0.0111204249208513	4.68092106893948	8.68186055132387e-07	-0.0303030303030324	1
ENSG00000186501.14	TMEM222	1	27344371	1_19	0	0.0138646268267006	6.75007378058456	1.56090621646348e-06	-0.715384615384569	1
ENSG00000142765.17	SYTL1	1	27342119	1_19	0	0.0779654020523171	23.1187183174477	3.00625476350397e-05	-2.19883040935757	1
ENSG00000142733.14	MAP3K6	1	27367112	1_19	0	0.0519297655720643	19.2228187017365	1.66492064115194e-05	-2.00414078674998	1
ENSG00000142748.12	FCN3	1	27375143	1_19	0	0.0196701711411371	10.0369211802681	3.29282581426651e-06	-1.12735849056646	1
ENSG00000181773.6	GPR3	1	27392588	1_19	0	0.0113630266825044	4.88329220717308	9.25479587847516e-07	-0.313901345291386	1
ENSG00000158195.10	WASF2	1	27484872	1_19	0	0.100265901555777	25.5566721475187	4.27383420390676e-05	2.399273632895	2
ENSG00000126705.13	AHDC1	1	27604387	1_19	0	0.0111341344761335	4.69247332573474	8.71401655092816e-07	-0.101924862541299	2
ENSG00000126709.14	IFI6	1	27671883	1_19	0	0.0111247719369948	4.68458456738301	8.69205179240146e-07	-0.0790123456789981	1
ENSG00000117748.9	RPA2	1	27914481	1_19	0	0.0178221748586608	9.10895838239007	2.70763128694264e-06	-1.04470607764329	3
ENSG00000158156.7	XKR8	1	27958990	1_19	0	0.012052052668183	5.43539679546364	1.09257782162885e-06	-0.387100910757735	3
ENSG00000169403.11	PTAFR	1	28193492	1_19	0	0.0670706310298308	21.6705107569163	2.42416203480013e-05	-2.13859387590074	2
ENSG00000126698.10	DNAJC8	1	28232721	1_19	0	0.0113805791595343	4.89777309398283	9.29657828135311e-07	-0.554687500000234	1
ENSG00000130766.4	SESN2	1	28259281	1_19	0	0.0127096842379391	5.93383255610352	1.25785376367862e-06	0.667605633802575	1
ENSG00000204138.12	PHACTR4	1	28369680	1_19	0	0.020024760727284	10.2050460448702	3.40833606183501e-06	-1.53389360280642	3
ENSG00000180198.15	RCC1	1	28510006	1_19	0	0.017706987220968	9.04803654863241	2.67213949232759e-06	1.15229885057425	1
ENSG00000180098.9	TRNAU1AP	1	28553045	1_19	0	0.0124970024189564	5.77550743070406	1.20380489904781e-06	-0.562604340567906	1
ENSG00000188060.7	RAB42	1	28129609	1_19	0	0.0311088125336556	14.359227390796	7.45031460927674e-06	-1.99999999999972	1
ENSG00000162419.12	GMEB1	1	28670248	1_19	0	0.0118667254696287	5.29005775834657	1.04701141045713e-06	0.314900153609801	1
ENSG00000198492.15	YTHDF2	1	28736724	1_19	0	0.0210994471071037	10.6970938625399	3.76441059680078e-06	-1.61904761904817	1
ENSG00000159023.19	EPB41	1	28886806	1_19	0	0.0451776656274832	17.8964257756118	1.34849765601625e-05	-1.97656249999972	1
ENSG00000253304.1	TMEM200B	1	29123287	1_19	0	0.0385229160030114	16.3832228626526	1.05263692012039e-05	-2.07676831445399	2
ENSG00000116353.15	MECR	1	29228067	1_19	0	0.0127451972823659	5.96000390527634	1.2669317273449e-06	0.568627450980541	1
ENSG00000162510.5	MATN1	1	30723617	1_20	0	0.0138158938985195	4.98758343729292	1.14928905014681e-06	0.216730038022848	1
ENSG00000162511.7	LAPTM5	1	30767953	1_20	0	0.2066007709017	31.0294944953494	0.000106921918765603	-2.93413173652682	1
ENSG00000162512.15	SDC3	1	30907849	1_20	0	0.0136038804741613	4.84242926665398	1.09871789696184e-06	0.276923076923112	1
ENSG00000134644.15	PUM1	1	31066204	1_20	0	0.0149084553281799	5.70215440001626	1.41785469831758e-06	0.562499999999841	1
ENSG00000084628.9	NKAIN1	1	31202834	1_20	0	0.0133912835496809	4.69459697419416	1.048529433309e-06	-0.0786705521209181	2
ENSG00000121766.15	ZCCHC17	1	31292442	1_20	0	0.0134557738967538	4.73968465648647	1.06369773470312e-06	0.0751445086705287	1
ENSG00000121769.7	FABP3	1	31375861	1_20	0	0.0139120416566044	5.0526880221721	1.1723936528226e-06	0.430689155935158	2
ENSG00000168528.11	SERINC2	1	31409124	1_20	0	0.0137750804391713	4.95982447475613	1.13951633844149e-06	0.645987797249044	2
ENSG00000142910.15	TINAGL1	1	31576075	1_20	0	0.0368197088345632	14.225134384219	8.73568234166948e-06	1.59250585480067	1
ENSG00000162517.12	PEF1	1	31644486	1_20	0	0.0143263009813004	5.32813623739645	1.27312045976808e-06	-0.293502564394283	2
ENSG00000084636.17	COL16A1	1	31669421	1_20	0	0.0150717894784327	5.80446780986902	1.45910764155453e-06	-0.391641692335562	3
ENSG00000184007.18	PTP4A2	1	31944881	1_20	0	0.0266866624949378	11.1817793968084	4.97697304494012e-06	1.17701772124563	2
ENSG00000025800.13	KPNA6	1	32108863	1_21	0	0.0148508057784322	4.86971896071896	1.20618527413289e-06	-0.259842519685028	1
ENSG00000084652.15	TXLNA	1	32179560	1_21	0	0.0145694165275518	4.67415577534962	1.13580937014411e-06	0.0748031496062765	1
ENSG00000160051.11	IQCC	1	32205464	1_21	0	0.0148899540610393	4.85870056672623	1.20662855437896e-06	0.165354330708722	1
ENSG00000084623.11	EIF3I	1	32222176	1_21	0	0.014590402959075	4.6809438203114	1.13909729584761e-06	-0.00784313725490084	1
ENSG00000160055.19	TMEM234	1	32222176	1_21	0	0.014590402959075	4.6809438203114	1.13909729584761e-06	0.00784313725490084	1
ENSG00000183615.5	FAM167B	1	32247598	1_21	0	0.0145821611535669	4.67827676372359	1.1378051885452e-06	-0.0638297872340535	1
ENSG00000116478.11	HDAC1	1	32291652	1_21	0	0.022230086792711	8.61172226536036	3.19294383297501e-06	-0.970332905634881	2
ENSG00000225828.1	FAM229A	1	32366691	1_21	0	0.0145799729712526	4.68261720658386	1.13868993289716e-06	-0.0699481865284934	1
ENSG00000160058.18	BSDC1	1	32397196	1_21	0	0.0177776946459168	6.61376431817219	1.96103011339002e-06	-0.713855421686753	1
ENSG00000176261.15	ZBTB8OS	1	32650943	1_21	0	0.0157370955368578	5.38177785385869	1.41257154701402e-06	-0.421875000000224	1
ENSG00000162521.18	RBBP4	1	32650943	1_21	0	0.0163885580532541	5.75903937796186	1.57416733953841e-06	0.515614300278157	2
ENSG00000116497.17	S100PBP	1	32815516	1_21	0	0.0343429674394825	13.0392708975009	7.4688069094095e-06	1.58695652173896	1
ENSG00000134684.10	YARS	1	32817927	1_21	0	0.0163311158117835	5.76031434166309	1.56899712503923e-06	-0.538071550810916	2
ENSG00000160097.16	FNDC5	1	32858968	1_21	0	0.0356287924195711	13.4845251399349	8.01303179090396e-06	-1.66060606060727	1
ENSG00000142920.16	AZIN2	1	33080995	1_21	0	0.0171823894973983	6.18411602820727	1.77223493993631e-06	0.657142857142624	1
ENSG00000004455.16	AK2	1	33066182	1_21	0	0.0145887800272559	4.69916894487057	1.14340514114497e-06	-0.251798561151145	1
ENSG00000116525.13	TRIM62	1	33182762	1_21	0	0.0157567466713371	5.45196196797824	1.43277988543786e-06	0.479166666666523	1
ENSG00000121903.14	ZSCAN20	1	33471534	1_21	0	0.0156676578139567	5.24740416802628	1.37122492646673e-06	-0.146666666666632	1
ENSG00000121904.17	CSMD2	1	34165500	1_21	0	0.0186884926029014	6.98494460725229	2.17719508354838e-06	-0.748946478576884	2
ENSG00000273274.1	ZBTB8B	1	32465491	1_21	0	0.014592074459839	4.68904148541029	1.14119856731292e-06	-0.0648648648648808	1
ENSG00000188910.7	GJB3	1	34781935	1_22	0	0.0133051464294741	4.68721138508496	1.04014600170878e-06	0.0315789473684248	1
ENSG00000163867.16	ZMYM6	1	35031112	1_22	0	0.0142049055937363	5.3068979955782	1.25730081596439e-06	0.422572178477562	1
ENSG00000197056.9	ZMYM1	1	35080556	1_22	0	0.0141993962040362	5.30888504533397	1.25728375603148e-06	0.42028985507261	1
ENSG00000116560.10	SFPQ	1	35192273	1_22	0	0.0133240302896579	4.70234281690512	1.04498487457343e-06	-0.111111111111163	1
ENSG00000020129.15	NCDN	1	35557823	1_22	0	0.0132945627348067	4.68311973449515	1.03841134654598e-06	0.102272727272737	1
ENSG00000116819.6	TFAP2E	1	35573174	1_22	0	0.0223296649835398	9.47830040053914	3.52998436475124e-06	1.06854838709682	1
ENSG00000126067.11	PSMB2	1	35641909	1_22	0	0.0151930424920526	5.89374454321482	1.49346884070861e-06	-0.507246376811654	1
ENSG00000142686.7	C1orf216	1	35719866	1_22	0	0.0132878264283711	4.67899339651291	1.0369706975392e-06	-0.0562770562770602	1
ENSG00000134698.10	AGO4	1	35808004	1_22	0	0.0145961767851354	5.55400383631643	1.35208936171247e-06	0.516068052930015	1
ENSG00000116863.10	ADPRHL2	1	36088841	1_22	0	0.0149462087545177	5.72566965009814	1.42730713427578e-06	0.437500000000023	1
ENSG00000171812.12	COL8A2	1	36136601	1_22	0	0.0165760556039326	6.74450004977826	1.86462311066015e-06	0.653778558875184	1
ENSG00000054116.11	TRAPPC3	1	36155585	1_22	0	0.0134893732667123	4.87001713596806	1.09567655090078e-06	-0.325925925925963	1
ENSG00000142694.6	EVA1B	1	36323945	1_22	0	0.128371108763876	26.6828955088482	5.7129490826784e-05	-2.70769230769193	1
ENSG00000196182.10	STK40	1	36385841	1_22	0	0.0147785556563502	5.76560312710015	1.42113992872019e-06	-0.60101010101014	1
ENSG00000181817.5	LSM10	1	36393562	1_22	0	0.0156710049255945	6.20466607579184	1.62171810856786e-06	0.607407137969884	3
ENSG00000116885.18	OSCP1	1	36446312	1_22	0	0.0172813450355021	7.30790307552333	2.10634945934796e-06	-1.70413623747264	2
ENSG00000116898.11	MRPS15	1	36457358	1_22	0	0.0152849217147643	5.83216961582046	1.48680314233605e-06	-0.0318502693290673	2
ENSG00000183317.16	EPHA10	1	37716492	1_23	0	0.0318498838218136	9.76750742172943	5.18861811983229e-06	-1.23583633542677	2
ENSG00000163875.15	MEAF6	1	37513172	1_23	0	0.019184676028118	4.98732930771278	1.5958152845207e-06	-0.225806451612835	1
ENSG00000163877.10	SNIP1	1	37549771	1_23	0	0.0299542116657731	9.18744367405571	4.59000004136353e-06	1.05744007929469	3
ENSG00000163879.10	DNALI1	1	37546396	1_23	0	0.0211044340610739	5.88487356031119	2.07143329404981e-06	-0.735177865612843	1
ENSG00000134697.12	GNL2	1	37596105	1_23	0	0.0236725714411197	6.96656413428618	2.75057936801427e-06	-0.888888888888976	1
ENSG00000169218.13	RSPO1	1	37606127	1_23	0	0.0228029834590398	6.61390274991656	2.51541463058601e-06	0.833333333333561	1
ENSG00000116922.14	C1orf109	1	37691952	1_23	0	0.028544906131909	8.73221496787818	4.15731702022672e-06	1.12370430299951	2
ENSG00000134690.10	CDCA8	1	37692586	1_23	0	0.0307840473365165	9.44570122177523	4.84975755187418e-06	1.15757575757577	1
ENSG00000185090.14	MANEAL	1	37792972	1_23	0	0.0816275278972197	18.7473290688794	2.55232604461249e-05	2.31884057971069	1
ENSG00000197982.13	C1orf122	1	37806988	1_23	0	0.09966157076715	20.6832726633322	3.43800964396641e-05	2.43884892086377	1
ENSG00000188786.9	MTF1	1	37860982	1_23	0	0.0199606847021522	5.36042378491137	1.78457442901635e-06	0.652173913043212	1
ENSG00000204084.12	INPP5B	1	37897131	1_23	0	0.0274027064070114	8.34665766970274	3.81475073140241e-06	-1.13910045886881	2
ENSG00000183431.11	SF3A3	1	37990434	1_23	0	0.0198280621062582	5.29769270039279	1.75197191125738e-06	-0.674242424242576	1
ENSG00000183386.9	FHL3	1	37997832	1_23	0	0.0186531528397567	4.72304866539226	1.46938220099689e-06	-0.402877697841771	1
ENSG00000183520.11	UTP11	1	38009833	1_23	0	0.0325991512134127	9.98742513213688	5.43025138207663e-06	1.1369047619046	1
ENSG00000116981.3	NT5C1A	1	39674449	1_24	0	0.0215484513155415	4.81267682222085	1.72966846575147e-06	-0.135999999999993	1
ENSG00000214114.8	MYCBP	1	38869316	1_24	0	0.0213699299104354	4.73434285487152	1.68741889988784e-06	0.0571221443049779	2
ENSG00000131233.9	GJA9	1	38881233	1_24	0	0.0264757342138456	6.75365277326577	2.98226922290284e-06	-0.806451612903193	1
ENSG00000158315.10	RHBDL2	1	38941917	1_24	0	0.0234046284867405	5.59104838884008	2.18250430128577e-06	-0.443708609271415	1
ENSG00000174574.15	AKIRIN1	1	38991334	1_24	0	0.021806637259645	4.92483665073373	1.79118578990869e-06	-0.224048564123183	2
ENSG00000168653.10	NDUFS5	1	39024465	1_24	0	0.0484892130256207	12.4868638683511	1.00985406563771e-05	1.38505747126388	1
ENSG00000183682.7	BMP8A	1	39491437	1_24	0	0.027299864823562	7.04293159148258	3.20681622511248e-06	0.833091921612121	2
ENSG00000163909.7	HEYL	1	39640410	1_24	0	0.0212386613609413	4.67632811582254	1.65650298154684e-06	-0.037921403347423	2
ENSG00000116983.12	HPCAL4	1	39685904	1_24	0	0.0218474216442955	4.94243347676632	1.80094781453033e-06	0.315781344464546	2
ENSG00000084072.16	PPIE	1	39738494	1_25	0	0.0481894847422836	16.7286579450141	1.3445392644731e-05	-1.85294117646999	1
ENSG00000198754.5	OXCT2	1	39791235	1_25	0	0.0142855175779335	5.35249311779082	1.27529954000315e-06	0.379901960784354	1
ENSG00000116985.11	BMP8B	1	39788850	1_25	0	0.0250545590500514	10.5666754760844	4.41555439195234e-06	-1.24999999999936	1
ENSG00000043514.15	TRIT1	1	39883661	1_25	0	0.0190588841381952	8.06395870756891	2.56333797059136e-06	0.963235294117699	1
ENSG00000131236.16	CAP1	1	40039999	1_25	0	0.0388618243627467	14.6153078826028	9.47308117386089e-06	-1.65571927338068	2
ENSG00000131238.16	PPT1	1	40097321	1_25	0	0.0230363613929715	9.83257835672261	3.77782124606254e-06	1.23857868020271	1
ENSG00000084073.8	ZMPSTE24	1	40257946	1_25	0	0.0172899872602171	7.05101190923537	2.03332231569823e-06	-0.796208530805541	1
ENSG00000049089.13	COL9A2	1	40318226	1_25	0	0.0142415131178061	5.31104304853037	1.26152558074751e-06	-0.372549019607961	1
ENSG00000084070.11	SMAP2	1	40345111	1_25	0	0.0142736668931881	5.34009350347538	1.27128968839477e-06	0.4049079754602	1
ENSG00000187801.14	ZFP69B	1	40449693	1_25	0	0.0195190744669763	8.1730229962832	2.66073760336177e-06	-1.1129032258061	1
ENSG00000187815.9	ZFP69	1	40465331	1_25	0	0.0144015462470012	5.41317212619586	1.30023264536897e-06	0.684615384615227	1
ENSG00000164002.11	EXO5	1	40508257	1_25	0	0.0137191014929996	4.99370246448154	1.14263740574186e-06	-0.327127659574382	1
ENSG00000171793.13	CTPS1	1	40980321	1_25	0	0.0135114114931997	4.826419901767	1.08764189888991e-06	-0.039372934965776	2
ENSG00000171790.15	SLFNL1	1	41022834	1_25	0	0.019905112634044	8.69739609937216	2.88744681990256e-06	-1.34782608695693	1
ENSG00000010803.16	SCMH1	1	41242427	1_25	0	0.0457500340957167	16.3407072098339	1.24687344596632e-05	-1.99999999999971	1
ENSG00000127124.14	HIVEP3	1	42035651	1_26	0	0.0232003791002366	7.0867703928042	2.74222792516954e-06	-1.37724550898143	1
ENSG00000066185.12	ZMYND12	1	42452404	1_26	0	0.0202164630193895	5.04852375723439	1.70227486099435e-06	-0.192982456140275	1
ENSG00000186409.14	CCDC30	1	42463059	1_26	0	0.0266167456567892	7.82949960279482	3.4757542830282e-06	1.2207792207794	1
ENSG00000171960.10	PPIH	1	42658184	1_26	0	0.021775237941616	5.93424957255185	2.15520617187734e-06	0.962406015037598	1
ENSG00000065978.18	YBX1	1	42679786	1_26	0	0.0208524670986661	5.43466428619732	1.89012389246002e-06	0.623036649214793	1
ENSG00000117385.15	P3H1	1	42766833	1_26	0	0.0232700001306165	6.54078527689089	2.53855386773163e-06	0.909484353171729	2
ENSG00000164008.14	C1orf50	1	42767127	1_26	0	0.020325466977966	5.29797801490708	1.79601843307677e-06	0.90324792729303	2
ENSG00000274386.5	TMEM269	1	42784154	1_26	0	0.043445462047023	12.8467853442717	9.30891347300244e-06	1.98350261710066	2
ENSG00000177868.11	SVBP	1	42816309	1_26	0	0.0203278756623365	5.09276356014285	1.72665517668099e-06	-0.0272910049427021	2
ENSG00000164010.13	ERMAP	1	42816759	1_26	0	0.0193151110927102	4.67356559160851	1.50558631354114e-06	0.14524288036132	2
ENSG00000117394.20	SLC2A1	1	42959206	1_26	0	0.0218614893523266	5.83776248093646	2.128561841293e-06	-0.561672086679269	2
ENSG00000243710.7	CFAP57	1	43180080	1_26	0	0.0194641625279366	4.7445486425104	1.54024827625671e-06	0.151724137931023	1
ENSG00000117395.12	EBNA1BP2	1	43185070	1_26	0	0.0324805741900143	9.44696848790864	5.11771704458602e-06	1.06685483007053	2
ENSG00000066056.13	TIE1	1	43300755	1_27	0	0.0362242686553086	12.9414452672762	7.81884334022358e-06	1.42170505440202	2
ENSG00000117400.16	MPL	1	43337449	1_27	0	0.0343743111804591	12.4498756251368	7.13771367640918e-06	1.3937007874019	1
ENSG00000117399.13	CDC20	1	43359194	1_27	0	0.0145639361077861	4.67398254433239	1.13534004610912e-06	0.0188679245283064	1
ENSG00000159479.16	MED8	1	43389955	1_27	0	0.0311790887259646	11.6725142966253	6.06998947428274e-06	-1.33855416323712	3
ENSG00000198198.15	SZT2	1	43389955	1_27	0	0.0197086362753557	7.57931263216365	2.4914174472459e-06	0.859241917218818	2
ENSG00000126091.19	ST3GAL3	1	43705540	1_27	0	0.0152676647893688	5.08588224778246	1.29508723447377e-06	0.139860139860155	1
ENSG00000117407.16	ARTN	1	43934860	1_27	0	0.0148723055848463	4.89022328162204	1.21301757963896e-06	-0.301369863013648	1
ENSG00000117408.10	IPO13	1	43947230	1_27	0	0.016511514884512	5.84748865254302	1.61033567262337e-06	0.583327470085971	2
ENSG00000117410.13	ATP6V0B	1	43974113	1_27	0	0.0190929721873896	7.21040035092656	2.29611176943785e-06	-0.8252032520327	1
ENSG00000117411.16	B4GALT2	1	43980979	1_27	0	0.0146418822282737	4.71804968169163	1.15217785723891e-06	-0.0535714285714304	1
ENSG00000159214.12	CCDC24	1	43991070	1_27	0	0.0156721466569245	5.39249579871027	1.40954325607079e-06	-0.495970045537017	2
ENSG00000196517.11	SLC6A9	1	44031577	1_27	0	0.0208988938023271	7.90702001591151	2.75610807087428e-06	-0.744525547445225	1
ENSG00000178028.13	DMAP1	1	44215047	1_27	0	0.0384010258137618	14.0205470373431	8.97982535323772e-06	-1.73202614379148	1
ENSG00000117419.14	ERI3	1	44354647	1_27	0	0.0149295053906909	4.91534113906257	1.22393735565021e-06	-0.317857142857317	1
ENSG00000126106.13	TMEM53	1	44673580	1_28	0	0.0193443255550063	5.30379206202869	1.71119769708193e-06	-0.0624999999999968	1
ENSG00000198520.10	C1orf228	1	44672527	1_28	0	0.0186241504829588	5.02204620540151	1.55997371886135e-06	-0.173624744217696	2
ENSG00000142945.12	KIF2C	1	44739744	1_28	0	0.0449843089102674	13.2477476603554	9.93946950512366e-06	1.32665639445209	1
ENSG00000142937.11	RPS8	1	44775613	1_28	0	0.0366026782003963	11.8211549857595	7.21660409794962e-06	-2.13186813186885	1
ENSG00000142959.4	BEST4	1	44787956	1_28	0	0.0216568604303462	7.11210641333138	2.56893933918121e-06	1.23519456109695	2
ENSG00000117425.13	PTCH2	1	44834901	1_28	0	0.0236247279565841	7.22365250443455	2.84632028403962e-06	-1.27509003165137	2
ENSG00000126107.14	HECTD3	1	45010991	1_28	0	0.0284384086124307	9.45686641688006	4.4855184775157e-06	-2.09166716850627	2
ENSG00000126088.13	UROD	1	45012003	1_28	0	0.0313197573473111	10.4135347874939	5.43972151161819e-06	-2.197183098592	1
ENSG00000186603.5	HPDL	1	45325517	1_28	0	0.0407747523391393	14.675935247589	9.980613190548e-06	-3.11792452830133	1
ENSG00000132781.17	MUTYH	1	45336998	1_28	0	0.0197114043502503	7.27511261803805	2.39175886898537e-06	1.21969696969763	1
ENSG00000280670.2	CCDC163	1	45499635	1_28	0	0.0182319585767349	4.88541972459	1.48557749801839e-06	0.0227713901118983	2
ENSG00000132763.14	MMACHC	1	45499635	1_28	0	0.0347051738058505	9.79510002348718	5.66974079358228e-06	0.408714641590174	2
ENSG00000117450.13	PRDX1	1	45474170	1_28	0	0.0310212741417394	9.0619550939914	4.68858337193053e-06	0.947311051791497	2
ENSG00000117448.13	AKR1A1	1	45550079	1_28	0	0.0281497681208921	8.47804638856854	3.98043664553548e-06	0.0333333333333198	1
ENSG00000132780.16	NASP	1	45583288	1_28	0	0.0184184711637302	4.99729361592888	1.53514199112162e-06	0.409090909091001	1
ENSG00000159588.14	CCDC17	1	45604898	1_28	0	0.0196704311037211	5.6328517952812	1.84800145365096e-06	-0.603206412825931	1
ENSG00000159592.10	GPBP1L1	1	45687876	1_28	0	0.0391174148002751	13.1315106851551	8.56731908576908e-06	-2.66005834999851	2
ENSG00000159596.6	TMEM69	1	45687531	1_28	0	0.0337366785122989	12.1357686987593	6.82856925946366e-06	2.71870024735003	2
ENSG00000197429.10	IPP	1	45750903	1_28	0	0.0307597723950954	11.4223315198893	5.8600049664446e-06	-2.69805258810482	2
ENSG00000086015.20	MAST2	1	45787339	1_28	0	0.025249329897688	8.69401334306579	3.66125741838267e-06	-2.18978102189754	1
ENSG00000117461.14	PIK3R3	1	46132597	1_28	0	0.0200809707533534	7.23474838756532	2.42308272226045e-06	-1.79275008144715	2
ENSG00000117472.9	TSPAN1	1	46174934	1_28	0	0.0178345446467153	4.76559609575676	1.41755318541598e-06	-0.709677419355068	1
ENSG00000173660.11	UQCRH	1	46309111	1_28	0	0.0200966139104257	5.6667300554851	1.89939600146254e-06	0.219512195121851	1
ENSG00000117481.10	NSUN4	1	46337556	1_28	0	0.0179812084481176	4.86394436291924	1.45870536333868e-06	0.484375000000064	1
ENSG00000117480.15	FAAH	1	46391817	1_28	0	0.0178309392014347	4.74683935668421	1.41168844285094e-06	0.383084577114334	1
ENSG00000079277.19	MKNK1	1	46616841	1_29	0	0.0155420897912396	4.80320920184938	1.24509079342281e-06	0.337931034482853	1
ENSG00000142961.14	MOB3C	1	46615311	1_29	0	0.0167484494067752	5.50557965834722	1.53793422557498e-06	0.674056889091223	2
ENSG00000186118.8	TEX38	1	46668649	1_29	0	0.0155166126848593	4.78779559259398	1.23906082399982e-06	-0.271428571428653	1
ENSG00000123472.12	ATPAF1	1	46673908	1_29	0	0.0153282552530296	4.67307132960293	1.19469003045129e-06	-0.201732007073994	2
ENSG00000159658.10	EFCAB14	1	46719410	1_29	0	0.0162915644635442	5.24563602293998	1.42534845672759e-06	0.226027397260309	1
ENSG00000187048.12	CYP4A11	1	46940278	1_29	0	0.0272445227487942	10.0871453507166	4.58360926960976e-06	1.47442249095425	2
ENSG00000186377.7	CYP4X1	1	47023329	1_29	0	0.0172935580584636	5.80659053580826	1.67481045670606e-06	-0.605442176870632	1
ENSG00000186160.4	CYP4Z1	1	47065907	1_29	0	0.0175230748234921	5.93054022736488	1.73326384155052e-06	-0.734302522528827	2
ENSG00000162365.11	CYP4A22	1	47137271	1_29	0	0.0155058576290669	4.7812753180016	1.23651574238712e-06	-0.065359477124193	1
ENSG00000162366.7	PDZK1IP1	1	47191326	1_29	0	0.0153411361329079	4.68095986444767	1.19771240244125e-06	0.0955414012738545	1
ENSG00000162367.11	TAL1	1	47166279	1_29	0	0.018334208737103	6.35598128013633	1.94359103222541e-06	0.790983827769571	2
ENSG00000123473.15	STIL	1	47314279	1_29	0	0.0575957220492042	17.1921433323891	1.65150676118278e-05	-2.23577235772378	1
ENSG00000162368.13	CMPK1	1	47333764	1_29	0	0.0657538282584921	18.4606861975798	2.02455224539183e-05	-2.32309394553195	2
ENSG00000282881.1	RP11-49P4.7	1	46533567	1_29	0	0.0309128152229622	11.2802150725424	5.81588812336802e-06	-1.1296296296297	1
ENSG00000269113.3	TRABD2B	1	47997102	1_30	0	0.0148563001780181	4.80017619399991	1.18940004412227e-06	-0.19434628975266	1
ENSG00000117834.12	SLC5A9	1	48222058	1_30	0	0.0151304684875841	4.97190902616157	1.25468774027174e-06	-0.210937500000035	1
ENSG00000132122.11	SPATA6	1	48470359	1_30	0	0.0190452739253603	7.13469149269423	2.2663267650366e-06	-0.820546461971939	2
ENSG00000162373.12	BEND5	1	48777294	1_31	0	0.123215196621402	27.497439269556	5.65088711273647e-05	-3.30656934306689	1
ENSG00000185104.19	FAF1	1	50882742	1_32	0	0.0180908814772471	7.92400916077134	2.39091866758068e-06	0.846889952153128	1
ENSG00000123091.4	RNF11	1	51236170	1_32	0	0.0128105304952765	4.68254296078954	1.00048133486727e-06	-0.00884955752212274	1
ENSG00000085831.15	TTC39A	1	51345495	1_33	0	0.0446837796364165	15.9070619200369	1.18549568773915e-05	-1.98979491865876	2
ENSG00000085832.16	EPS15	1	51518880	1_33	0	0.019458139423986	8.0501670205348	2.61256020601331e-06	-0.981777700863606	2
ENSG00000117859.18	OSBPL9	1	51577175	1_33	0	0.0139668359997203	4.93422490187209	1.14941558100278e-06	-0.463077835598064	2
ENSG00000078618.21	NRDC	1	51826904	1_33	0	0.0293165646674778	11.9138143689115	5.8253766763267e-06	-1.32967032967046	1
ENSG00000198841.3	KTI12	1	52034267	1_33	0	0.0168686012335376	6.70725224990302	1.8870517800484e-06	-0.892193308550416	1
ENSG00000157077.14	ZFYVE9	1	52142437	1_33	0	0.0756019371465867	20.9371832980442	2.64004472492837e-05	2.06143344710005	1
ENSG00000134744.13	ZCCHC11	1	52562236	1_33	0	0.013853427987354	4.8576859366155	1.1223977568605e-06	-0.296296296296399	1
ENSG00000116157.5	GPX7	1	52602758	1_33	0	0.0145271508982108	5.30350601446814	1.28500145373763e-06	0.554668976495976	2
ENSG00000182183.14	FAM159A	1	52633413	1_33	0	0.013639765935528	4.71179675544638	1.0718982750983e-06	-0.336842105263157	1
ENSG00000162377.5	COA7	1	52689553	1_33	0	0.0140840715163304	5.01268578381745	1.17749428870987e-06	0.289118645123994	2
ENSG00000121310.16	ECHDC2	1	52921197	1_33	0	0.0136117480180932	4.69249279886876	1.06531396759208e-06	0.189118606514229	3
ENSG00000116171.17	SCP2	1	52927236	1_33	0	0.0187322958383593	7.69251989451033	2.4033650517276e-06	-0.862315989743468	2
ENSG00000174348.13	PODN	1	53061947	1_33	0	0.211749403811458	31.126923431106	0.000109930574895702	3.10921592116474	3
ENSG00000162383.11	SLC1A7	1	53130458	1_33	0	0.0698966249222728	20.1820973571366	2.35278697919604e-05	2.29595563216061	3
ENSG00000157184.6	CPT2	1	53196294	1_33	0	0.0239630656645475	10.0111803633606	4.00117705066695e-06	1.25599999999978	1
ENSG00000162384.13	C1orf123	1	53218652	1_33	0	0.0192445984110823	7.94633916885561	2.55056300586887e-06	1.01997147210892	2
ENSG00000157193.15	LRP8	1	53280462	1_33	0	0.0352479892128438	13.6565065436721	8.02849367607594e-06	1.60629921259907	1
ENSG00000174332.5	GLIS1	1	53737935	1_33	0	0.027807692846353	11.4148053197575	5.29411745472143e-06	1.42081447963872	1
ENSG00000162398.11	LEXM	1	54805572	1_34	0	0.0114601347064744	6.32483516845582	1.20892411272663e-06	-0.804831494080155	2
ENSG00000058804.11	NDC1	1	53838107	1_34	0	0.00964626881057773	4.78840565859826	7.70389581815807e-07	0.184931506849317	1
ENSG00000058799.14	YIPF1	1	53889535	1_34	0	0.00955394557424383	4.7040468721847	7.49573991286164e-07	-0.117417275378496	3
ENSG00000211452.10	DIO1	1	53891048	1_34	0	0.00952217502991093	4.66927816028821	7.41559516079938e-07	0.0419354838709642	1
ENSG00000116221.15	MRPL37	1	54203106	1_34	0	0.00976273193578436	4.91376996313272	8.00103723404669e-07	0.227272727272676	1
ENSG00000215883.10	CYB5RL	1	54154524	1_34	0	0.0382686527112319	17.7731375640866	1.13440303722498e-05	1.78142344886026	2
ENSG00000157216.15	SSBP3	1	54413433	1_34	0	0.16009599715235	31.0135436940446	8.28117518042272e-05	-2.87869822485181	1
ENSG00000162390.17	ACOT11	1	54543040	1_34	0	0.0175125603069823	10.4238521180554	3.04465431640193e-06	1.13664596273304	1
ENSG00000184313.19	MROH7	1	54608974	1_34	0	0.0370854897555718	17.5148290666708	1.08335309292095e-05	1.86132511556315	1
ENSG00000243725.6	TTC4	1	54571936	1_34	0	0.00969746658628101	4.82751723787492	7.80804361608947e-07	0.149606299212611	1
ENSG00000162396.5	PARS2	1	54764162	1_34	0	0.0112611483464782	6.21495477594721	1.16729535664884e-06	0.627339505377837	2
ENSG00000006555.10	TTC22	1	54801124	1_34	0	0.011777551574624	6.56773758868098	1.29012239070145e-06	0.705882352941233	1
ENSG00000116133.11	DHCR24	1	54886940	1_34	0	0.0120057349444537	6.8514720773076	1.37193251395968e-06	-0.840010992715007	2
ENSG00000162402.13	USP24	1	55214518	1_34	0	0.0121087544978593	6.78300827841225	1.36987811265142e-06	0.810650887573906	1
ENSG00000162409.10	PRKAA2	1	56645496	1_36	0	0.0159657530015536	4.77114301718626	1.27049203508319e-06	0.153225806451641	1
ENSG00000187889.12	C1orf168	1	56819840	1_36	0	0.0415844610096854	13.8048548953593	9.57465267008745e-06	1.52534562211937	1
ENSG00000162600.11	OMA1	1	58546759	1_38	0	0.00873927806248709	4.86896139609362	7.09695406974623e-07	0.275947069369393	2
ENSG00000184292.6	TACSTD2	1	58577785	1_38	0	0.00951023850263311	5.66101749855794	8.9793729804469e-07	0.546762589927942	1
ENSG00000177606.6	JUN	1	58784746	1_38	0	0.00872667427029949	4.85544224581706	7.06704186625363e-07	-0.235294117647049	1
ENSG00000172456.17	FGGY	1	59320744	1_38	0	0.0197927679956487	12.541592582936	4.14018100121755e-06	-1.33186977069445	2
ENSG00000134709.10	HOOK1	1	59814713	1_38	0	0.0085691687880286	4.68483499459744	6.69565552191879e-07	0.133126934984528	1
ENSG00000134716.9	CYP2J2	1	59943385	1_38	0	0.0412889893301975	19.4874147808767	1.34198785956728e-05	1.99033816425114	1
ENSG00000162599.15	NFIA	1	60864880	1_38	0	0.0423691898022206	19.732647182114	1.39442646189643e-05	1.96078431372639	1
ENSG00000162604.12	TM2D1	1	61723869	1_39	0	0.0139332354091736	5.6680732578699	1.31718730120491e-06	0.539473684210486	1
ENSG00000132849.19	PATJ	1	61742713	1_39	0	0.0154260518304024	6.62379030950928	1.70420355635217e-06	0.734693877551046	1
ENSG00000132854.18	KANK4	1	62310467	1_39	0	0.0187967891680658	8.48134546606897	2.65893995008471e-06	-0.888868576110085	2
ENSG00000162607.12	USP1	1	62436136	1_39	0	0.0444672039170237	16.6172164091078	1.23241848424222e-05	2.16923076923032	1
ENSG00000125703.14	ATG4C	1	62784595	1_39	0	0.0126374487309351	4.75200678467636	1.00160518555637e-06	-0.0119047619047629	1
ENSG00000088035.15	ALG6	1	63365138	1_40	0	0.030869869100479	11.844976990544	6.0985854728602e-06	-1.45412834796984	2
ENSG00000203965.12	EFCAB7	1	63523814	1_40	0	0.0148576360543062	4.71545424281631	1.16851248345479e-06	0.0526315789473786	1
ENSG00000142856.16	ITGB3BP	1	63593973	1_40	0	0.035594040532969	12.94885331225	7.68720932754635e-06	-1.5333333333335	1
ENSG00000177414.13	UBE2U	1	64224780	1_40	0	0.0199994436834504	7.45719523733158	2.48744527220354e-06	1.06250000000014	1
ENSG00000162433.14	AK4	1	65147235	1_41	0	0.0154304557576	5.793647855214	1.49104569783334e-06	-0.533652420682464	2
ENSG00000116675.15	DNAJC6	1	65248258	1_41	0	0.0144927576757441	5.12512587827602	1.23884129311906e-06	-0.259842519685045	1
ENSG00000213625.8	LEPROT	1	65397619	1_41	0	0.0337404285035789	13.0792091677251	7.36024353798526e-06	-1.33123287523333	2
ENSG00000116678.19	LEPR	1	65427205	1_41	0	0.0374709386426138	13.9246843175349	8.70241992895103e-06	-1.91176470588226	1
ENSG00000184588.17	PDE4B	1	65792155	1_41	0	0.0153702113421921	5.62109557109094	1.44098982441296e-06	-0.746835443038184	1
ENSG00000118473.21	SGIP1	1	66533081	1_42	0	1.05366717129129e-07	29.4179761350683	5.16983099543875e-11	1.60606060606037	1
ENSG00000152760.9	TCTEX1D1	1	66752321	1_42	0	2.09623198799136e-08	12.7438592748274	4.45554071457104e-12	0.753266461474014	2
ENSG00000152763.16	WDR78	1	66924785	1_42	0	4.72933431305833e-08	20.5896535289131	1.62408651080393e-11	1.577464788732	1
ENSG00000198160.14	MIER1	1	66924785	1_42	0	4.72933431305833e-08	20.5896535289131	1.62408651080393e-11	-1.577464788732	1
ENSG00000116704.7	SLC35D1	1	67053650	1_42	0	1.04856755500649e-08	29.352033955274	5.13327726186252e-12	3.62043795620576	1
ENSG00000116717.11	GADD45A	1	67670783	1_42	0	1.47562719821082e-08	9.25437206736821	2.27763282435262e-12	0.00524027046556898	2
ENSG00000172410.4	INSL5	1	66801397	1_42	0	1.3471676152399e-07	26.4472043041547	5.94239490838276e-11	2.16326530612216	1
ENSG00000203963.11	C1orf141	1	67108259	1_42	0	2.33430699214665e-08	33.2268464114257	1.29362142710899e-11	-6.30601092896201	1
ENSG00000116729.13	WLS	1	68232448	1_43	0	0.0188501646654071	6.31043977693006	1.98396899288267e-06	0.640668523676914	1
ENSG00000116745.6	RPE65	1	68450440	1_43	0	0.0417735689453139	13.8260338922895	9.63294994812619e-06	1.59354838709668	1
ENSG00000033122.18	LRRC7	1	69567941	1_45	0	0.224301848108606	28.6756820513602	0.000107277023198207	-2.78044280442825	1
ENSG00000118454.12	ANKRD13C	1	70354325	1_45	0	0.0189940402972192	4.77721810741466	1.51339582101905e-06	-0.277777777777922	1
ENSG00000197568.13	HHLA3	1	70355624	1_45	0	0.0220779946500105	6.1933694260197	2.28058737183651e-06	0.745359716608201	2
ENSG00000050628.20	PTGER3	1	70570287	1_45	0	0.0200738792090672	5.29746165560284	1.77361451355532e-06	-0.415572314986472	2
ENSG00000132485.13	ZRANB2	1	71081716	1_45	0	0.0205960220329543	5.53914045806932	1.90276796567581e-06	0.506787330316491	1
ENSG00000172260.14	NEGR1	1	72282986	1_46	0	0.0160609617360007	4.68354906363502	1.25460417131818e-06	-0.104407875047144	2
ENSG00000162620.15	LRRIQ3	1	74198465	1_47	0	0.0225661279054844	6.42788888695799	2.41927652793395e-06	0.764227642276228	1
ENSG00000254685.6	FPGT	1	74198025	1_47	0	0.0221541441089804	6.25432899777508	2.3109779662372e-06	0.731707317073122	1
ENSG00000116783.14	TNNI3K	1	74230755	1_47	0	0.0190212363359263	4.81920748388621	1.52888377508655e-06	0.220719283335575	2
ENSG00000116791.13	CRYZ	1	74702349	1_47	0	0.0272466803340358	8.20511290475054	3.72870704705722e-06	-1.00654575532742	4
ENSG00000162623.15	TYW3	1	74733615	1_47	0	0.0336560824822904	10.2016870995665	5.72658442686472e-06	1.28469059321934	2
ENSG00000137968.16	SLC44A5	1	75610725	1_47	0	0.0187222140641387	4.67016464548917	1.45830882478477e-06	-0.0135746606334862	1
ENSG00000117054.13	ACADM	1	75718315	1_47	0	0.0208289744062906	5.67354253069878	1.97098040537262e-06	-0.604316546762584	1
ENSG00000137955.15	RABGGTB	1	75786326	1_47	0	0.018726663565066	4.67239970632188	1.45935349236625e-06	-0.111999999999967	1
ENSG00000057468.6	MSH4	1	75779738	1_47	0	0.0190081616767201	4.8127393969985	1.52578228673996e-06	-0.180303512951511	4
ENSG00000184005.10	ST6GALNAC3	1	76074606	1_47	0	0.0331929476003936	10.0705669855595	5.57519225875094e-06	1.2318840579713	1
ENSG00000162621.6	LRRC53	1	74511741	1_47	0	0.0195129102658758	5.05929264187425	1.64653874159311e-06	-0.286821705426302	1
ENSG00000142892.14	PIGK	1	77221177	1_48	0	0.00959663033462055	5.13726937905998	8.22263875113903e-07	0.420259104438706	2
ENSG00000154027.18	AK5	1	77525823	1_48	0	0.0182468999114143	11.1681758873961	3.39884563287668e-06	1.45833333333316	1
ENSG00000077254.14	USP33	1	77759973	1_48	0	0.0116457915418002	6.95154036110348	1.35023750254051e-06	0.99999999999962	1
ENSG00000162614.18	NEXN	1	77888019	1_48	0	0.00918592037336719	4.72741534870193	7.24280083476655e-07	0.00853636467323307	2
ENSG00000162613.16	FUBP1	1	77979050	1_48	0	0.00946883556522082	5.01164456095366	7.91474527728263e-07	0.489035725459816	2
ENSG00000162616.8	DNAJB4	1	77979050	1_48	0	0.0145289284211355	9.02718570027297	2.18748994918965e-06	-1.25190293097327	2
ENSG00000137960.5	GIPC2	1	77979050	1_48	0	0.0131259665731506	8.07395335047022	1.76757412464682e-06	0.852861035422765	1
ENSG00000122420.9	PTGFR	1	78303991	1_48	0	0.00918914775884516	4.73071233738861	7.25039856444714e-07	0.0978260869565748	1
ENSG00000162618.13	ADGRL4	1	79006491	1_48	0	0.0103298374785301	5.82727820191096	1.00396678899747e-06	-0.622395833333127	1
ENSG00000137941.16	TTLL7	1	83998735	1_51	0	0.0268520419854327	9.35781691174446	4.19094505405798e-06	-1.15804597701175	1
ENSG00000142875.19	PRKACB	1	84077863	1_51	0	0.019021503768987	6.10973646645659	1.93832872265492e-06	0.629139072847866	1
ENSG00000203943.8	SAMD13	1	84298566	1_51	0	0.0163470073886917	4.68518409450739	1.27739444952705e-06	0.0776515151515173	1
ENSG00000171517.5	LPAR3	1	84774293	1_52	0	0.0384075663729428	10.4055883738865	6.66566582917037e-06	-1.1926583211696	2
ENSG00000117133.10	RPF1	1	84479656	1_52	0	0.0247536452557661	6.25277703901275	2.58150048680089e-06	-0.592105263157893	1
ENSG00000174021.10	GNG5	1	84506136	1_52	0	0.0332294653913459	9.03387369544903	5.0067680723304e-06	1.19284663346517	2
ENSG00000122432.17	SPATA1	1	84497317	1_52	0	0.0210205478473259	4.7126344608592	1.65222006056754e-06	0.122887548039627	2
ENSG00000117151.12	CTBS	1	84569909	1_52	0	0.0286250686928948	7.62395502355466	3.63987918442872e-06	0.872720166414173	3
ENSG00000117155.16	SSX2IP	1	84691138	1_52	0	0.0211149440224538	4.75481752839464	1.67449515401096e-06	-0.184971098265917	1
ENSG00000162643.12	WDR63	1	84998363	1_52	0	0.0251278467164779	6.39425762573979	2.67981929524925e-06	-0.749390836227299	2
ENSG00000055732.12	MCOLN3	1	85047715	1_52	0	0.0267634088208614	6.98912204454008	3.11978135291827e-06	-0.839646586045875	2
ENSG00000117174.10	ZNHIT6	1	85708260	1_52	0	0.0209208483567636	4.66787707342778	1.62876642262281e-06	0.052565104065516	2
ENSG00000122417.15	ODF2L	1	86394599	1_53	0	0.0210188327622606	4.90562078114766	1.71973952656092e-06	-0.333333333333362	1
ENSG00000137975.7	CLCA2	1	86424561	1_53	0	0.021696747487628	5.20450631292482	1.8833640654018e-06	-0.418976172517196	2
ENSG00000016602.9	CLCA4	1	86546111	1_53	0	0.0485539163258463	12.826814349297	1.0387312084376e-05	-1.50513038800684	2
ENSG00000097033.14	SH3GLB1	1	86704350	1_53	0	0.0220204336041557	5.3439723910732	1.96268307653933e-06	-0.422222222222163	1
ENSG00000183291.15	SELENOF	1	86913954	1_53	0	0.0330143141959234	9.16616489783988	5.04719462129409e-06	-1.14693877551077	1
ENSG00000153936.16	HS2ST1	1	86914303	1_53	0	0.023699893483359	6.03646002527769	2.38610103266734e-06	0.879120879120952	1
ENSG00000065243.19	PKN2	1	88684130	1_54	0	0.0148531788550457	4.81813598643613	1.19359933876725e-06	-0.0417582417582481	1
ENSG00000137944.17	KYAT3	1	88975213	1_54	0	0.0394008896838229	14.0183833052662	9.21221499001515e-06	-2.26185745092963	2
ENSG00000117226.11	GBP3	1	89010159	1_54	0	0.0259010431969713	10.0506933875001	4.34183570874383e-06	-1.53787878787886	1
ENSG00000213512.1	GBP7	1	89171264	1_54	0	0.0286821815421161	11.0134128392953	5.26858759535901e-06	1.53189260207171	2
ENSG00000162654.8	GBP4	1	89199262	1_54	0	0.0195071288884386	7.38004688317654	2.40111289345438e-06	-1.04545454545416	1
ENSG00000154451.14	GBP5	1	89272549	1_54	0	0.0231158266343422	8.97814343141576	3.46143414545199e-06	-1.21259842519692	1
ENSG00000197147.13	LRRC8B	1	89525128	1_54	0	0.0164421405610299	5.77286644176505	1.58310591716653e-06	-0.447747135157427	2
ENSG00000171488.14	LRRC8C	1	89633477	1_55	0	0.0212354799604948	5.66056437435169	2.00485016489544e-06	0.50399999999993	1
ENSG00000162664.16	ZNF326	1	89994923	1_55	0	0.022922496598988	6.38056212144706	2.43938845386697e-06	-0.627705627705432	1
ENSG00000122482.20	ZNF644	1	91022402	1_55	0	0.0780878665393521	18.0368131363718	2.34911062426111e-05	-1.90878938640056	1
ENSG00000162669.15	HFM1	1	91404433	1_55	0	0.037401758674354	11.0061598313949	6.86574935278951e-06	-1.40084698947266	2
ENSG00000097046.12	CDC7	1	91500849	1_56	0	0.0113642816115186	5.79252135517527	1.09791757294306e-06	0.472803095281385	2
ENSG00000284413.1	BTBD8	1	92080411	1_56	0	0.117953253440784	28.3007928435026	5.56760777031004e-05	2.96511627907023	1
ENSG00000069712.12	KIAA1107	1	92114094	1_56	0	0.0101500393589403	4.81795912722531	8.15625777992604e-07	-1.09744221960807	2
ENSG00000122484.8	RPAP2	1	92296097	1_56	0	0.0100668874599198	4.71172065711811	7.91106319492092e-07	0.599999999999931	1
ENSG00000162676.11	GFI1	1	92487304	1_56	0	0.0156216316995341	9.21009660425459	2.39966537800081e-06	1.59354838709717	1
ENSG00000067208.14	EVI5	1	92792062	1_56	0	0.0140431337200212	7.72447119051815	1.80922630960351e-06	-1.07814216980512	2
ENSG00000122406.12	RPL5	1	92831623	1_56	0	0.0110267138722119	5.57475083129112	1.02525447112969e-06	0.496402877697849	1
ENSG00000154511.11	FAM69A	1	92961790	1_56	0	0.0105640864655325	5.5688764130387	9.81204729109283e-07	-0.919354838709802	1
ENSG00000143033.17	MTF2	1	93079600	1_57	0	0.0131769677437714	5.24451923594165	1.15260704844458e-06	0.796610169491585	1
ENSG00000117500.12	TMED5	1	93176489	1_57	1	0.243396449362955	24.0776149534818	9.77434826426583e-05	4.50388664805437	2
ENSG00000122483.17	CCDC18	1	93179625	1_57	1	0.0384222969460181	17.6382192345923	1.13031155166281e-05	3.83325601564295	2
ENSG00000117505.12	DR1	1	93346012	1_57	1	0.0987035189969421	22.2997242407711	3.67106635626452e-05	-4.23571428571584	1
ENSG00000067334.13	DNTTIP2	1	93880063	1_57	0	0.0556909190383892	16.7224107687816	1.55325720808397e-05	-1.34766269570781	2
ENSG00000023909.9	GCLM	1	93904963	1_57	0	0.0278492331378967	10.8858464036078	5.05633161094464e-06	-1.00246184153992	2
ENSG00000143036.16	SLC44A3	1	94818635	1_58	0	0.0238612966288014	7.86102206704752	3.12847839864193e-06	0.882780562849066	2
ENSG00000172339.9	ALG14	1	95073027	1_58	0	0.0216742690520934	6.95535975596243	2.51434092274184e-06	0.812860266515525	2
ENSG00000122481.16	RWDD3	1	95234038	1_58	0	0.0193567011748347	5.89093952661216	1.90184892599119e-06	0.53151785304033	3
ENSG00000188641.12	DPYD	1	97921165	1_60	0	0.0519994387581947	14.1598945228966	1.22805772147682e-05	-1.74145295609913	2
ENSG00000162627.16	SNX7	1	98661649	1_60	0	0.0294898915791383	8.77857582660174	4.31774854221742e-06	-1.0671462829738	1
ENSG00000099260.10	PALMD	1	99650838	1_61	0	0.0142368751799707	4.86496542841071	1.15519298095562e-06	0.0930232558139515	1
ENSG00000156869.12	FRRS1	1	99766518	1_61	0	0.0998584636663388	22.5721598208322	3.75939623620155e-05	-2.27972027972179	1
ENSG00000117620.14	SLC35A3	1	99969054	1_61	0	0.0374097177226679	13.8377762163202	8.63397605220385e-06	-1.78987371127125	2
ENSG00000156876.9	SASS6	1	100132743	1_61	0	0.0317091243580737	12.3265194876907	6.51905764693703e-06	1.56836494545072	2
ENSG00000122477.12	LRRC39	1	100178174	1_61	0	0.0525299290468432	17.0409194749313	1.49300046852096e-05	2.04651162790632	1
ENSG00000137992.14	DBT	1	100249898	1_61	0	0.023616964436776	9.5435494712209	3.75918855950825e-06	-1.17261904761913	1
ENSG00000137996.12	RTCA	1	100262745	1_61	0	0.0178721295098278	7.01602989870171	2.09135538793504e-06	-0.73476702508974	1
ENSG00000079335.18	CDC14A	1	100344610	1_61	0	0.0152702735471048	5.49870168290585	1.40044830214817e-06	-0.385093167701708	1
ENSG00000162695.11	SLC30A7	1	100895622	1_62	0	0.0308951750842588	12.3748846795737	6.37664040600666e-06	-1.60989010988921	1
ENSG00000118733.16	OLFM3	1	101996600	1_63	0	0.0190550421530825	5.02404701785784	1.59670143109811e-06	0.301282051282011	1
ENSG00000060718.20	COL11A1	1	103109221	1_64	0	0.0563840442402228	16.1344820028148	1.5172996431439e-05	1.88732394366207	1
ENSG00000134215.15	VAV3	1	107965542	1_67	0	0.0538422902814589	16.7672755252521	1.50572663085182e-05	1.78354978354927	1
ENSG00000085491.15	SLC25A24	1	108200010	1_67	0	0.0149887844435004	4.68142997635034	1.17032114353381e-06	-0.232464356628778	3
ENSG00000162636.15	FAM102B	1	108635180	1_67	0	0.0417640406480421	14.3491695025216	9.99515149805624e-06	1.41935483870937	1
ENSG00000162639.15	HENMT1	1	108662004	1_67	0	0.0150141697090539	4.69732319932998	1.17628313112758e-06	-0.0759999999999757	1
ENSG00000162641.18	AKNAD1	1	108858479	1_67	0	0.0179486507233086	6.37483679944474	1.90836297899041e-06	0.629807692307631	1
ENSG00000121957.12	GPSM2	1	108875057	1_67	0	0.0174675666892635	6.11940455341001	1.78279612280921e-06	0.553191489361905	1
ENSG00000121940.15	CLCC1	1	108967345	1_67	0	0.0303192984841559	11.3157670036329	5.72220286806058e-06	1.30882352941238	1
ENSG00000197780.9	TAF13	1	109075155	1_67	0	0.0393232714088961	13.7776299993896	9.03616731719976e-06	-1.67318435754194	1
ENSG00000116299.16	KIAA1324	1	109123675	1_67	0	0.0163108113129009	5.47544245517355	1.48954932269764e-06	-0.342629482071716	1
ENSG00000031698.12	SARS	1	109213564	1_67	0	0.0154181382574841	4.94668600899003	1.27205645384143e-06	-0.462719531577071	2
ENSG00000143126.7	CELSR2	1	109250412	1_67	0	0.021028500158574	7.86478312751935	2.75838673122723e-06	0.935739805929839	2
ENSG00000134222.16	PSRC1	1	109279544	1_67	0	0.0257685235776165	9.78030552166301	4.20341300317338e-06	-1.3211998377933	2
ENSG00000221986.6	MYBPHL	1	109306632	1_67	0	0.0169479660317431	5.83554903214926	1.64952694053133e-06	0.536231884057868	1
ENSG00000162650.16	ATXN7L2	1	109483259	1_67	0	0.0163088332968451	5.47430118068563	1.4890582479531e-06	-0.444444444444574	1
ENSG00000174151.14	CYB561D1	1	109494012	1_67	0	0.0154300040015696	4.95391300941846	1.27489530094492e-06	0.316578039563412	2
ENSG00000181754.6	AMIGO1	1	109509517	1_67	0	0.0188258926580233	6.82359502478325	2.14253994493372e-06	-0.701806272296016	2
ENSG00000156097.12	GPR61	1	109539929	1_67	0	0.030476429343044	11.3646275362694	5.77669443299576e-06	1.45194805194755	1
ENSG00000065135.10	GNAI3	1	109548825	1_67	0	0.019812720251013	7.30424240463646	2.41367832627798e-06	-0.748299319728001	1
ENSG00000116337.15	AMPD2	1	109617417	1_67	0	0.0151265543875703	4.76735886372341	1.20275719494267e-06	-0.14126394052047	1
ENSG00000168765.16	GSTM4	1	109656105	1_67	0	0.0150295476526209	4.70693654853664	1.1798977125956e-06	-0.0494851862875872	2
ENSG00000213366.12	GSTM2	1	109704188	1_67	0	0.132535852167448	25.4935633499001	5.63539060220463e-05	2.68148148148197	1
ENSG00000134201.10	GSTM5	1	109712056	1_67	0	0.0302241085164088	11.2860345611493	5.68924951708919e-06	1.78745106077707	2
ENSG00000134184.12	GSTM1	1	109671748	1_67	0	0.0177371169220648	6.26337908058891	1.85289936253682e-06	-0.81239161354211	4
ENSG00000134202.10	GSTM3	1	109731286	1_67	0	0.166146724887169	27.7458241983599	7.6886398916768e-05	-2.90588795385124	3
ENSG00000179902.12	C1orf194	1	109110504	1_67	0	0.0164957250809049	5.58137277006753	1.53558034573248e-06	0.517943719651149	2
ENSG00000168710.17	AHCYL1	1	109984850	1_68	0	0.0368358070322135	13.2813322401042	8.15965761340951e-06	-1.51204819277101	1
ENSG00000116396.14	KCNC4	1	110215332	1_68	0	0.0261233220954256	10.0325470797001	4.37119033308083e-06	1.31818181818142	1
ENSG00000162775.14	RBM15	1	110338323	1_68	0	0.0433471930867098	14.8257936159671	1.0718623989443e-05	-1.75200000000034	1
ENSG00000168679.17	SLC16A4	1	110390514	1_68	0	0.0383810622049653	13.6708803958703	8.75132029405305e-06	-1.52650176678475	1
ENSG00000134248.13	LAMTOR5	1	110407817	1_68	0	0.0255722359921067	9.83139440546674	4.19318407972502e-06	1.28883251142611	2
ENSG00000143125.5	PROK1	1	110450727	1_68	0	0.0207116883031795	7.84513044547427	2.71004047041124e-06	0.832335329340957	1
ENSG00000177272.8	KCNA3	1	110675350	1_68	0	0.015276345578542	4.98318688193221	1.2696580030831e-06	-0.527777777777499	1
ENSG00000143119.12	CD53	1	110873219	1_68	0	0.0474017560797789	15.6762413184102	1.23935715133017e-05	-1.97142857142864	1
ENSG00000156171.14	DRAM2	1	111139496	1_68	0	0.0853302575047849	21.3130435850269	3.03325299351377e-05	2.64492753623102	1
ENSG00000134255.13	CEPT1	1	111139685	1_68	0	0.0150854031459294	4.86508137946042	1.22407248439573e-06	0.20100502512559	1
ENSG00000156150.6	ALX3	1	110070303	1_68	0	0.0445832934065276	15.0930576432228	1.12230134481284e-05	-1.84126984127003	1
ENSG00000064886.13	CHI3L2	1	111200918	1_69	0	0.0335553540352281	13.4092837320341	7.5045993459851e-06	1.44690265486691	1
ENSG00000162777.16	DENND2D	1	111205506	1_69	0	0.0133942156281428	4.76453944310049	1.0643839529943e-06	0.204968944099381	1
ENSG00000173947.13	PIFO	1	111414040	1_69	0	0.0143713664050108	5.46435361623896	1.30977580575272e-06	0.523437500000073	1
ENSG00000085465.12	OVGP1	1	111427097	1_69	0	0.0134250034660771	4.80530223927863	1.07595775669002e-06	0.261904761904854	1
ENSG00000143110.11	C1orf162	1	111473751	1_69	0	0.0134033168557165	4.76491616833761	1.06519140709434e-06	0.0681818181817917	1
ENSG00000282608.1	ADORA3	1	111503935	1_69	0	0.0134439850782496	4.80048823449385	1.07639962294391e-06	-0.159722222222247	1
ENSG00000197852.9	FAM212B	1	111755756	1_69	0	0.0150380008436907	5.84255931579576	1.46539039512066e-06	0.564245810055742	1
ENSG00000064703.11	DDX20	1	111755544	1_69	0	0.017043990105188	7.03437834263758	1.99966434057848e-06	-0.848167539267305	1
ENSG00000171385.9	KCND3	1	111988885	1_69	0	0.0411204374656216	15.0184591379919	1.03001419319477e-05	-1.50675675675686	1
ENSG00000116489.12	CAPZA1	1	112620907	1_69	0	0.0142352930244822	6.95760195870622	1.65190891188509e-06	1.49645390070866	1
ENSG00000007341.18	ST7L	1	112626827	1_69	0	0.393900776677975	20.9026399258108	0.000137324517594225	4.04065040650334	1
ENSG00000155363.18	MOV10	1	112673095	1_69	0	0.0652554234255373	21.0124384398239	2.28693158028878e-05	3.36184210526516	1
ENSG00000155366.16	RHOC	1	112706864	1_69	0	0.014870000760126	7.73022148115777	1.91718063446734e-06	-1.92517006802715	1
ENSG00000155367.15	PPM1J	1	112715671	1_69	0	0.0636011819681105	20.6809157373078	2.19379002464378e-05	-2.58461538461451	1
ENSG00000184599.13	FAM19A3	1	112720490	1_69	0	0.0852076152331495	23.6658480916931	3.36326113441825e-05	-2.77486910994794	1
ENSG00000155380.11	SLC16A1	1	112956760	1_70	0	0.0199443007689752	6.05612024218672	2.01452847212587e-06	0.716831683168382	1
ENSG00000081026.18	MAGI3	1	113390860	1_70	0	0.0195073643291306	5.84759019044521	1.90254803096327e-06	-0.34013605442177	1
ENSG00000188761.11	BCL2L15	1	113970866	1_70	0	0.0247996084915628	8.10833226822362	3.35379464902265e-06	0.963235294117846	1
ENSG00000134262.12	AP4B1	1	113905154	1_70	0	0.0218843652332694	6.92994295183905	2.52943613929594e-06	-1.07941559027373	2
ENSG00000118655.4	DCLRE1B	1	113904943	1_70	0	0.0936805420856343	20.7847568507288	3.24753955150254e-05	2.64233576642433	1
ENSG00000116774.11	OLFML3	1	113979663	1_70	0	0.026656152585541	8.78940699098455	3.90766339023141e-06	1.00760456273737	1
ENSG00000116752.5	BCAS2	1	114581126	1_71	0	0.0188396564876422	5.57435443986224	1.75157067210447e-06	0.606741573033683	1
ENSG00000175984.14	DENND2C	1	114669904	1_71	0	0.0226457655013823	7.306448852616	2.75964653608729e-06	0.86335403726704	1
ENSG00000009307.15	CSDE1	1	114758064	1_71	0	0.0171300542807756	4.6798845695415	1.33706951155011e-06	0.0704225352112734	1
ENSG00000052723.11	SIKE1	1	114784843	1_71	0	0.0196539138080039	5.97241078991062	1.95775717415641e-06	-0.611842105263243	1
ENSG00000134198.9	TSPAN2	1	115091681	1_71	0	0.0285102134924471	9.47845689782147	4.50711059152139e-06	-1.07909604519826	1
ENSG00000163393.12	SLC22A15	1	115976190	1_72	0	0.0104170567565591	4.82439846233669	8.3820125420581e-07	-0.161971830985906	1
ENSG00000173212.4	MAB21L3	1	116106845	1_72	0	0.0228842108442486	12.2178980946142	4.66329129327175e-06	-1.5064599483206	1
ENSG00000116815.15	CD58	1	116561593	1_72	0	0.0146156796823888	8.00138700109814	1.9504930103721e-06	-0.896703483660566	2
ENSG00000143061.17	IGSF3	1	116663714	1_72	0	0.0120957392855474	6.22538688340786	1.25591101444982e-06	-0.560810810810847	1
ENSG00000134247.9	PTGFRN	1	116948038	1_72	0	0.0105094625285733	4.90718466125361	8.60147661127716e-07	-0.260869565217302	1
ENSG00000134256.12	CD101	1	117001709	1_72	0	0.0638433968949332	21.9534917416072	2.33765112745645e-05	-2.15564202334616	1
ENSG00000116830.11	TTF2	1	117060534	1_72	0	0.0109544602494542	5.29597201172033	9.6760202953137e-07	-0.37323943661986	1
ENSG00000134253.9	TRIM45	1	117122142	1_72	0	0.0416666429493611	17.8836840972374	1.24281248211011e-05	1.99220284756264	3
ENSG00000198162.12	MAN1A2	1	117366383	1_72	0	0.0136717227266023	7.374594708463	1.68159537794044e-06	0.912070350689701	2
ENSG00000183508.4	FAM46C	1	117605762	1_72	0	0.015394958522675	8.48920999112597	2.17974607975153e-06	-1.0637645647741	2
ENSG00000177551.5	NHLH2	1	115912032	1_72	0	0.0212253154696865	11.509150616393	4.07434248913518e-06	1.27551020408193	1
ENSG00000092607.13	TBX15	1	118989585	1_73	0	0.0212697826990232	9.33731673455724	3.3124188657869e-06	-1.23809523809531	1
ENSG00000116874.11	WARS2	1	119029918	1_73	0	0.0129562142823035	4.67858995079332	1.01100478578832e-06	-0.0550235271379466	3
ENSG00000143067.4	ZNF697	1	119612175	1_73	0	0.0669372985597871	20.2159021856467	2.25694727931032e-05	2.12133642936137	2
ENSG00000131791.7	PRKAB2	1	147170781	1_73	0	0.0157143539454881	6.49056944483806	1.7011375746611e-06	0.740984139414093	3
ENSG00000162836.11	ACP6	1	147647471	1_73	0	0.0130484774637085	4.74517527415804	1.03269530874123e-06	0.118690156544387	2
ENSG00000188092.14	GPR89B	1	147928711	1_73	0	0.0250712077873774	10.8866890704936	4.55230321401864e-06	-1.31358024691337	1
ENSG00000178796.12	RIIAD1	1	151715696	1_74	0	0.276746485594875	38.7950454725654	0.000179068207098852	-4.27565014061642	2
ENSG00000159409.14	CELF3	1	151717135	1_74	1	0.206718063439699	22.9543231888187	7.91412718641956e-05	4.44134078212417	1
ENSG00000143442.21	POGZ	1	151579896	1_74	0	0.0118209191302036	10.4176373534187	2.05390611075522e-06	-2.69767441860553	1
ENSG00000143376.12	SNX27	1	151616339	1_74	0	0.0134208397557692	7.2361418134636	1.61974581330814e-06	1.05263157894739	1
ENSG00000143450.16	OAZ3	1	151762965	1_74	0	0.168666048091227	26.5578282276996	7.47102745809785e-05	1.90527931280183	2
ENSG00000182134.15	TDRKH	1	151791573	1_74	1	0.571143089218177	24.7258328300332	0.000235535276048458	4.84393063583898	1
ENSG00000213171.2	LINGO4	1	151805451	1_74	0	0.015280093722975	11.0026129383923	2.80402549987911e-06	1.98821024682863	2
ENSG00000196407.11	THEM5	1	151853096	1_74	0	0.016995870134912	8.82401717727895	2.50132344869266e-06	-1.32389287049663	2
ENSG00000159445.12	THEM4	1	151909866	1_74	0	0.0164523547413161	8.54931576241116	2.3459541958189e-06	-1.45967544316814	2
ENSG00000197747.8	S100A10	1	151993591	1_74	0	0.0295376533480308	13.0126427384636	6.41064313342075e-06	-1.67164179104415	1
ENSG00000163191.5	S100A11	1	152040041	1_74	0	0.0110932157509331	4.78781217663663	8.85838741937968e-07	0.0347003154574099	1
ENSG00000197915.5	HRNR	1	152212431	1_74	0	0.0110716115667968	4.79260733542858	8.84999029471893e-07	0.328317529126305	4
ENSG00000143631.10	FLG	1	152266212	1_74	0	0.0135052164217809	6.17185047412158	1.39019924905988e-06	-0.420812950753859	2
ENSG00000163207.6	IVL	1	152908247	1_74	0	0.011668247363141	5.2541288382713	1.02250737966813e-06	0.509688096589235	2
ENSG00000169474.4	SPRR1A	1	152961484	1_74	0	0.0148142163435818	7.17781037368532	1.7734982695762e-06	0.842424242424207	1
ENSG00000163209.14	SPRR3	1	152961484	1_74	0	0.01106835293286	4.6788945516313	8.63746622297496e-07	0.0479690887648738	3
ENSG00000241794.1	SPRR2A	1	153057485	1_74	0	0.013487397155432	6.42580671533323	1.44549272334742e-06	-0.873684210526837	1
ENSG00000203785.8	SPRR2E	1	153106201	1_74	0	0.0226954891710104	11.367126461147	4.30279192595473e-06	-1.38974358974326	1
ENSG00000159516.8	SPRR2G	1	153174470	1_74	0	0.155773284083887	29.4084617362121	7.64056351135829e-05	-3.05063291139305	1
ENSG00000160716.5	CHRNB2	1	154152591	1_75	0	0.0196134009708234	4.69875517651262	1.53707772804967e-06	-0.161290322580642	1
ENSG00000203782.5	LOR	1	153258885	1_75	0	0.021257648770732	5.45647374263655	1.93458315705738e-06	-0.529801324503176	1
ENSG00000143546.9	S100A8	1	153391654	1_75	0	0.0485814904064413	13.2766967979345	1.0757738347784e-05	1.63020833333328	1
ENSG00000143556.8	S100A7	1	153460264	1_75	0	0.0269456016955926	7.69142372025637	3.4566445959281e-06	0.952724546276924	2
ENSG00000197956.9	S100A6	1	153536399	1_75	0	0.0199949340426649	4.88005907939828	1.6274406560848e-06	0.313335035671125	2
ENSG00000196420.7	S100A5	1	153541765	1_75	0	0.0207301339835057	5.21991280948173	1.80478496126847e-06	-0.455830388692501	1
ENSG00000188015.9	S100A3	1	153548996	1_75	0	0.0254057033486425	7.13622810226184	3.02384866144588e-06	0.877861769334612	2
ENSG00000196154.11	S100A4	1	153549476	1_75	0	0.034065403137741	9.90732681005289	5.62898546961658e-06	1.34701237347705	2
ENSG00000196754.10	S100A2	1	153567710	1_75	0	0.0226208674731299	6.04186853403587	2.27950543553712e-06	0.690184049079804	1
ENSG00000188643.10	S100A16	1	153612510	1_75	0	0.0213344892451173	5.49035746183704	1.95363297398822e-06	-0.240601503759435	1
ENSG00000160678.11	S100A1	1	153627648	1_75	0	0.0231746140628423	6.26957994385218	2.42332163942343e-06	0.395348837209184	1
ENSG00000189171.14	S100A13	1	153628302	1_75	0	0.0202704912754381	5.0088054094883	1.69339603971846e-06	0.08143591042093	2
ENSG00000143553.10	SNAPIN	1	153658595	1_75	0	0.0197260611284877	4.75263252095183	1.56363259718689e-06	0.00775193798449429	1
ENSG00000169418.9	NPR1	1	153678582	1_75	0	0.0552659003591777	14.5061296365156	1.33711545789313e-05	2.05363984674375	1
ENSG00000143554.13	SLC27A3	1	153774134	1_75	0	0.0333725967001921	9.71280450642241	5.40623292727527e-06	1.18076923076916	1
ENSG00000143614.9	GATAD2B	1	153923736	1_75	0	0.0200206681314937	4.89218109039995	1.63358296862862e-06	-0.586466165413852	1
ENSG00000198837.9	DENND4B	1	153940057	1_75	0	0.0195497525921402	4.6681810948924	1.5221206107786e-06	-0.0914164630407638	2
ENSG00000143570.17	SLC39A1	1	153968263	1_75	0	0.0223434863326585	5.92557251830884	2.20821503037194e-06	0.320478466410219	2
ENSG00000143578.15	CREB3L4	1	153966654	1_75	0	0.0216134202549778	5.61270730599276	2.02328004691038e-06	0.314516129032148	1
ENSG00000143543.14	JTB	1	153980122	1_75	0	0.0195820894471338	4.68372361965019	1.52971454318334e-06	0.308823529411763	1
ENSG00000143545.8	RAB13	1	153985724	1_75	0	0.0210983320978468	5.38569243573165	1.89517700328448e-06	-0.786764705882129	1
ENSG00000143569.18	UBAP2L	1	154219953	1_75	0	0.0210530152023775	5.36538135299253	1.88397443486339e-06	0.340116279070034	1
ENSG00000143612.19	C1orf43	1	154218791	1_75	0	0.0195484442803706	4.66755204308309	1.52181365044848e-06	-0.0228426395939242	1
ENSG00000143515.16	ATP8B2	1	154325898	1_75	0	0.255936046929153	29.6692221166666	0.00012664782133867	3.60804020100516	1
ENSG00000160712.12	IL6R	1	154405422	1_75	0	0.060553533472789	15.3796782578001	1.5532696135304e-05	-2.25954198473257	1
ENSG00000169291.9	SHE	1	154502081	1_75	0	0.0521745642343415	13.956802595281	1.21452056225881e-05	2.10511618512816	2
ENSG00000163239.12	TDRD10	1	154502081	1_75	0	0.0437640598632239	12.2832496322791	8.96584005573971e-06	-1.43236588864233	2
ENSG00000160710.15	ADAR	1	154627302	1_75	0	0.0224461941691104	5.96874676626143	2.23452889340284e-06	-0.354838709677369	1
ENSG00000187862.11	TTC24	1	156579579	1_77	0	0.0310626299911494	13.1467967975994	6.81111604137395e-06	1.49906226516661	2
ENSG00000160818.16	GPATCH4	1	156601543	1_77	0	0.0189325071554304	8.47880951244055	2.67733745457264e-06	1.02127659574462	1
ENSG00000132692.18	BCAN	1	156645322	1_77	0	0.119330287499725	26.0609893277884	5.18682614042106e-05	2.40131578947406	1
ENSG00000132688.10	NES	1	156677793	1_77	0	0.0777990582466395	21.8995890416316	2.84164885405768e-05	-2.20923941569455	2
ENSG00000143320.8	CRABP2	1	156705979	1_77	0	0.0127660873424088	4.77685636451497	1.01709167522624e-06	-0.100628930817654	1
ENSG00000143303.11	RRNAD1	1	156727264	1_77	0	0.0147344130830451	6.12280039399888	1.50467618843856e-06	0.572519083969766	1
ENSG00000143294.14	PRCC	1	156750590	1_77	0	0.0200634653579346	9.02470233195118	3.01994433682096e-06	-1.03199999999983	1
ENSG00000143321.18	HDGF	1	156763509	1_77	0	0.0136570187217888	5.409933201746	1.2322757813078e-06	0.305986696230592	1
ENSG00000198400.11	NTRK1	1	156815564	1_77	0	0.0206809297985289	9.3100075131592	3.21129495811035e-06	1.20287236385378	2
ENSG00000027869.11	SH2D2A	1	156816783	1_77	0	0.0394484493313068	15.4099183419947	1.01388892525269e-05	1.61305361305328	1
ENSG00000187800.13	PEAR1	1	156893251	1_77	0	0.0136371741401277	5.39631748836034	1.22738831669674e-06	0.680000000000429	1
ENSG00000132694.18	ARHGEF11	1	157044910	1_77	0	0.233979952136213	32.8426501403616	0.000128167214968531	-3.55114232101963	2
ENSG00000117036.11	ETV3	1	157138367	1_77	0	0.0129749174762767	4.92911242475015	1.06667823510888e-06	-0.312871287128572	1
ENSG00000158473.6	CD1D	1	158180266	1_78	0	0.0179111780862885	8.36962850294268	2.50029031859971e-06	0.953367875647985	1
ENSG00000163563.7	MNDA	1	158831951	1_78	0	0.0302880452737175	13.3204841991986	6.72901293415557e-06	-1.57419354838666	1
ENSG00000213088.9	ACKR1	1	159203354	1_78	0	0.0160468454711539	7.33660345103677	1.96356291778977e-06	1.0490797546012	1
ENSG00000181036.13	FCRL6	1	159800388	1_78	0	0.0801648776231174	22.6010166648069	3.021845214224e-05	2.21751412429446	1
ENSG00000158714.10	SLAMF8	1	159826640	1_78	0	0.109665765278644	25.6453004865513	4.69071418459634e-05	2.42319749216315	1
ENSG00000188004.9	C1orf204	1	159831139	1_78	0	0.0161529647741637	7.398525531438	1.99323052004051e-06	-0.835871313770072	3
ENSG00000243284.1	VSIG8	1	159856858	1_78	0	0.0131360138163179	5.45724443298695	1.19563083994764e-06	0.426191762602834	2
ENSG00000158710.14	TAGLN2	1	159925114	1_78	0	0.0124674289090437	4.96710246985178	1.03285682950802e-06	0.268617021697004	2
ENSG00000085552.16	IGSF9	1	159945134	1_79	0	0.0119628946368245	17.1468272764995	3.4212133373016e-06	1.7461139896378	1
ENSG00000143315.6	PIGM	1	160031560	1_79	0	0.00324642602968051	4.87061665176704	2.63723946810078e-07	0.223650385604163	1
ENSG00000162728.4	KCNJ9	1	159995454	1_79	0	0.00739477529520094	12.4189315166263	1.53168450676219e-06	1.38285714285657	1
ENSG00000162729.13	IGSF8	1	160099056	1_79	0	0.00414475393507363	6.91084142402959	4.77737998680996e-07	0.661985007409713	2
ENSG00000132681.16	ATP1A4	1	160151660	1_79	0	0.00825020125229137	13.5276311611313	1.86142868299116e-06	-1.47999999999919	1
ENSG00000143318.12	CASQ1	1	160193169	1_79	0	0.00539091645045275	9.25279588709977	8.31947054730018e-07	1.02362204724361	1
ENSG00000132716.18	DCAF8	1	160262886	1_79	0	0.00721941365693912	11.8982224717565	1.43266323875275e-06	-1.32000000000015	1
ENSG00000162735.18	PEX19	1	160285766	1_79	0	0.00352268989336924	5.56073775335412	3.26713389319301e-07	-0.484830439533422	2
ENSG00000122218.14	COPA	1	160343540	1_79	0	0.00320799201247657	4.82879661646927	2.58364177252152e-07	-0.174243773498261	2
ENSG00000162736.15	NCSTN	1	160343540	1_79	0	0.00903990900816554	14.2601014612743	2.15004119047197e-06	-1.48409893992953	1
ENSG00000162738.5	VANGL2	1	160400615	1_79	0	0.00378676191821226	6.15248963590638	3.88578705663157e-07	-0.494163424124711	1
ENSG00000162739.13	SLAMF6	1	160522480	1_79	0	0.00848228670751006	13.5908074212422	1.92273004208903e-06	1.42187499999926	1
ENSG00000066294.14	CD84	1	160579933	1_79	0	0.00322545431358823	4.85617650289757	2.61243481975696e-07	0.262685668955656	2
ENSG00000117091.9	CD48	1	160711718	1_79	0	0.00332542200626573	5.221850657573	2.89621847159238e-07	-0.392811502689573	2
ENSG00000122223.12	CD244	1	160862395	1_79	0	0.00330103384535951	8.22901467152976	4.53062293721829e-07	-2.04952062616739	2
ENSG00000179914.4	ITLN1	1	160884736	1_79	2	0.534160324452537	31.0586392710693	0.000276703184450334	5.68148148147923	1
ENSG00000158769.17	F11R	1	161056700	1_79	0	0.00345948397620766	5.99115541523204	3.45686177726787e-07	0.402985074627056	1
ENSG00000158773.14	USF1	1	160983590	1_79	0	0.00337232710879976	5.3140152250085	2.98890831760609e-07	-1.10526315789431	1
ENSG00000162755.13	KLHDC9	1	161098329	1_79	0	0.00497592712674311	8.37424729208262	6.94992148818802e-07	-0.729080603501399	2
ENSG00000143256.4	PFDN2	1	161117821	1_79	0	0.00663882432259344	11.7829153852483	1.30468010825503e-06	-1.20559440559393	1
ENSG00000158793.13	NIT1	1	161118210	1_79	0	0.012327091753052	17.9265057988602	3.68566942632501e-06	-1.86486486486558	1
ENSG00000143222.11	UFC1	1	161152958	1_79	0	0.00337201656017883	6.42589563371447	3.61396108725687e-07	-1.15740740740778	1
ENSG00000143258.15	USP21	1	161157185	1_79	0	0.00323527154096903	5.62781016884654	3.03675868993534e-07	1.03906249999995	1
ENSG00000143224.17	PPOX	1	161165947	1_79	0	0.0199650688966542	28.2237561652126	9.39822266559098e-06	3.73331690729863	3
ENSG00000158864.12	NDUFS2	1	161197908	1_79	0	0.0254443270872793	26.2689563157997	1.11479212892683e-05	2.86261203424568	2
ENSG00000158869.10	FCER1G	1	161215268	1_79	0	0.0086860389426916	16.5944596516882	2.4040582878978e-06	2.39884526393992	2
ENSG00000158874.11	APOA2	1	161223893	1_79	0	0.0031667291590799	5.54171328450665	2.92694848796765e-07	-1.16406250000007	1
ENSG00000143257.11	NR1I3	1	161240939	1_79	0	0.0306792182230217	24.8166318612036	1.26983482233977e-05	-2.13846153846247	1
ENSG00000248485.1	PCP4L1	1	161259010	1_79	0	0.00425820096318263	7.03134204565398	4.99372341365817e-07	0.54620843450231	2
ENSG00000158887.15	MPZ	1	161309728	1_79	0	0.00641949852541646	11.5092453293258	1.23227618827265e-06	1.87437185929758	1
ENSG00000143252.14	SDHC	1	161314507	1_79	0	0.00480609548726063	10.1467626363045	8.13354739507444e-07	-1.69824561403443	1
ENSG00000143226.13	FCGR2A	1	161505171	1_79	0	0.0419469193562914	23.765069347928	1.66264397390498e-05	0.0326086956521706	1
ENSG00000203747.10	FCGR3A	1	161550682	1_79	0	0.00367421324280981	5.93026193449222	3.63411226930004e-07	1.37117903930134	1
ENSG00000162746.14	FCRLB	1	161707114	1_79	0	0.00326021833401291	4.99583492545288	2.71653228441441e-07	0.348354417172201	2
ENSG00000081721.11	DUSP12	1	161749589	1_79	0	0.0035019535694768	5.39830693216725	3.15302970966434e-07	-0.220183486238586	1
ENSG00000118217.5	ATF6	1	161766683	1_79	0	0.00330963971342824	5.16724532599675	2.85233089379811e-07	-0.444226301844426	2
ENSG00000171722.12	SPATA46	1	162374768	1_79	0	0.00345111291126932	5.55593646001351	3.19798589845132e-07	-0.480263157894748	1
ENSG00000198574.5	SH2D1B	1	162412043	1_80	0	0.0117881998253097	6.01308530345771	1.18223812271782e-06	0.592592592592537	1
ENSG00000117143.13	UAP1	1	162561114	1_80	0	0.0148484674753344	8.17903071194072	2.02555283796743e-06	-0.919384040758042	2
ENSG00000132196.13	HSD17B7	1	162790761	1_80	0	0.0120371850461438	6.20913124127631	1.24656773566115e-06	-0.591853444564746	3
ENSG00000143228.12	NUF2	1	163266611	1_80	0	0.0337008929970839	15.9016861524322	8.93808935564368e-06	-1.770161290323	1
ENSG00000143171.12	RXRG	1	165444407	1_81	0	0.020992067849078	4.74050592792846	1.65973984819172e-06	-0.150793650793658	1
ENSG00000143198.12	MGST3	1	165655562	1_81	0	0.0208761318310589	4.68836941634361	1.63242020128248e-06	0.0560000000000125	1
ENSG00000143149.12	ALDH9A1	1	165698544	1_81	0	0.0305252890006119	8.27181512346569	4.21134391653055e-06	0.938356164383712	1
ENSG00000143195.12	ILDR2	1	166975572	1_82	0	0.0161194715542767	10.9439639486074	2.94229056758355e-06	1.58974358974418	1
ENSG00000143194.12	MAEL	1	166975572	1_82	0	0.0161194715542767	10.9439639486074	2.94229056758355e-06	-1.58974358974418	1
ENSG00000152382.5	TADA1	1	166876513	1_82	0	0.0136315353408794	9.39664734297687	2.13637657557199e-06	1.2678015277254	2
ENSG00000198842.9	DUSP27	1	167094415	1_82	0	0.0163213117868897	11.0586034161339	3.01033931454684e-06	1.47524752475285	1
ENSG00000143167.11	GPA33	1	167066687	1_82	0	0.00968224312836174	6.22042461501426	1.00451429331378e-06	0.533153817637559	2
ENSG00000198821.10	CD247	1	167518349	1_82	0	0.0120752783151097	8.28042546389863	1.6676691969928e-06	-1.01807228915663	1
ENSG00000143162.7	CREG1	1	167545296	1_82	0	0.0157507876170647	10.7853456769102	2.83332536874159e-06	-1.21372615053601	2
ENSG00000198771.10	RCSD1	1	167630296	1_82	0	0.0144721470696177	10.0004052913643	2.41385219628079e-06	1.14364640883977	1
ENSG00000197965.11	MPZL1	1	167721546	1_82	0	0.0105142236137658	6.98119819663398	1.22424202230646e-06	0.796018093152902	2
ENSG00000143199.17	ADCY10	1	167918686	1_82	0	0.0366032186055819	18.7085779337446	1.14214214838704e-05	1.95833333333311	1
ENSG00000143164.15	DCAF6	1	167936285	1_82	0	0.00835472580106411	4.83099086611449	6.73175843251527e-07	0.19724770642212	1
ENSG00000143158.10	MPC2	1	167936749	1_82	0	0.00820954182277578	4.66777944883154	6.3913022006898e-07	0.0137614678899001	1
ENSG00000143147.14	GPR161	1	168137478	1_82	0	0.00991334166243918	6.43427245024977	1.06384811028813e-06	0.725472564708458	2
ENSG00000143155.12	TIPRL	1	168178654	1_82	0	0.0243116604086505	14.8655768573173	6.02776750560889e-06	1.66318790549962	2
ENSG00000143178.12	TBX19	1	168284594	1_82	0	0.0111465246092245	7.52070940626425	1.398164892769e-06	0.810897435897587	1
ENSG00000143196.4	DPT	1	168726239	1_82	0	0.0110038632420794	7.45344330310402	1.367924859315e-06	-0.874999999999855	1
ENSG00000143153.12	ATP1B1	1	169129799	1_83	0	0.0201606945758739	7.92785910677587	2.66576289828158e-06	0.871657754011011	1
ENSG00000143156.13	NME7	1	169364597	1_83	0	0.0152982299337538	5.35357363781159	1.36598229528703e-06	0.375563110256875	2
ENSG00000117477.12	CCDC181	1	169441248	1_83	0	0.016316095500658	6.05912195531652	1.64886856368861e-06	-0.700265648560472	2
ENSG00000198734.10	F5	1	169579654	1_83	0	0.028796788851967	11.4568450950271	5.50261602667227e-06	-1.50393700787365	1
ENSG00000000460.16	C1orf112	1	169661963	1_83	0	0.0203373356761327	8.44981879376152	2.86616744018585e-06	-2.50810810810887	1
ENSG00000188404.8	SELL	1	169667840	1_83	0	0.0700563629501905	18.4659735587592	2.15764455503287e-05	-2.53383458646618	1
ENSG00000007908.15	SELE	1	169764425	1_83	0	0.0301140852800229	11.8605649668161	5.95710367229768e-06	1.89592123769251	1
ENSG00000171806.11	METTL18	1	169795279	1_83	0	0.0652753602504842	19.3673134102283	2.10852504284185e-05	-3.47826086956734	1
ENSG00000000457.13	SCYL3	1	169891332	1_83	0	0.0148219100049517	5.36835232970668	1.32710501035384e-06	-1.72853476838556	2
ENSG00000116132.11	PRRX1	1	170662622	1_85	0	0.00908352633049969	12.4188790164542	1.88146862820441e-06	1.37852432537169	3
ENSG00000007933.12	FMO3	1	171090188	1_85	0	0.00406451547007636	4.72301781619511	3.20175775628722e-07	-0.0429222329845139	2
ENSG00000094963.13	FMO2	1	171184225	1_85	0	0.00415467443794082	4.94741817952459	3.42827557153869e-07	0.248000000000025	1
ENSG00000010932.16	FMO1	1	171248552	1_85	0	0.0152445384327146	17.1497257572611	4.36045254794406e-06	-1.70796460177014	1
ENSG00000076258.9	FMO4	1	171314054	1_85	0	0.00412578397764907	4.86415512177397	3.34714099541583e-07	-0.0865557446025178	3
ENSG00000117523.15	PRRC2C	1	171484568	1_85	0	0.00425652673305621	5.08864266821028	3.61257960741991e-07	0.297709923664109	1
ENSG00000034971.16	MYOC	1	171652737	1_85	0	0.00857752824978819	11.3036951776297	1.61712168242429e-06	-1.28782527134742	2
ENSG00000197959.13	DNM3	1	171841015	1_85	0	0.00706808489087463	9.73159185727424	1.14721746202376e-06	1.12578616352219	1
ENSG00000135845.9	PIGC	1	172443855	1_85	0	0.00403559712539614	4.67002530532724	3.1433094880841e-07	-0.00800000000000316	1
ENSG00000094975.13	SUCO	1	172532059	1_85	0	0.00426872387774746	5.69724947504236	4.0562377823436e-07	0.826703268837166	3
ENSG00000120337.8	TNFSF18	1	173051434	1_85	0	0.0637289600918123	29.5663354596738	3.14263857859914e-05	3.12113397038935	2
ENSG00000162753.11	SLC9C2	1	173611164	1_85	0	0.00529447396926674	7.09317129729109	6.26359070551523e-07	-0.59677419354829	1
ENSG00000152061.23	RABGAP1L	1	174159319	1_85	0	0.00404479042557215	4.68789108359774	3.16252263639962e-07	0.00542579479419228	2
ENSG00000183831.6	ANKRD45	1	173677634	1_85	0	0.00543240297436576	7.32685763025526	6.63849812087882e-07	0.63243243243241	1
ENSG00000076321.10	KLHL20	1	173714815	1_85	0	0.00456838814355431	5.76738806804878	4.39442721773115e-07	-0.398437500000083	1
ENSG00000120334.15	CENPL	1	173827031	1_85	0	0.00429656221512575	5.31101473074301	3.80591177278494e-07	0.612903225806634	1
ENSG00000117593.9	DARS2	1	173821939	1_85	0	0.00429383152147322	5.31123149303018	3.80364814827531e-07	-0.719775136925854	2
ENSG00000117601.13	SERPINC1	1	173916899	1_85	0	0.00408653638195755	4.81006204166907	3.27843179824769e-07	0.303191489361764	1
ENSG00000116161.17	CACYBP	1	174997705	1_85	0	0.0040506969066989	4.69998134771142	3.17530895587124e-07	0.0478260869565033	1
ENSG00000120333.4	MRPS14	1	175022306	1_85	0	0.00412848436854052	4.85582765088542	3.34359767049841e-07	0.176255922450037	2
ENSG00000120332.15	TNN	1	175066959	1_85	0	0.00556642542232178	7.76695126055917	7.2108602749822e-07	-1.2589928057556	1
ENSG00000116147.16	TNR	1	175744070	1_86	0	0.0177992389753194	4.80757219104778	1.42720827125372e-06	-0.135531135531053	1
ENSG00000235750.9	KIAA0040	1	175193060	1_86	0	0.040412569841881	12.5482335172472	8.45783417128917e-06	-1.38468757174718	2
ENSG00000143207.19	RFWD2	1	176207677	1_86	0	0.0177138114614961	4.76233961366934	1.40699478012831e-06	-0.104333868378775	1
ENSG00000198797.6	BRINP2	1	177170676	1_86	0	0.023911266434649	7.5862900956743	3.02546497870486e-06	0.879478827361512	1
ENSG00000120341.18	SEC16B	1	177984617	1_87	0	0.0251127320846957	7.65982699489039	3.20828565701757e-06	-0.952076677316724	1
ENSG00000075391.16	RASAL2	1	178093563	1_87	0	0.0193903487667011	5.22415927528347	1.68951532532553e-06	-0.456575682381978	1
ENSG00000116191.17	RALGPS2	1	178675321	1_87	0	0.0639565569148681	16.5364688316723	1.76395685241722e-05	1.97410618813121	2
ENSG00000143340.6	FAM163A	1	179743304	1_89	0	0.0192644362467219	7.23835433477336	2.32571368836707e-06	-0.845987450379492	3
ENSG00000116199.11	FAM20B	1	179026386	1_89	0	0.0236954335043615	9.18756627310368	3.6309916388619e-06	1.55613497995791	2
ENSG00000186283.13	TOR3A	1	179081458	1_89	0	0.0939746164434222	22.3237085121698	3.49894415168523e-05	2.54347826086854	1
ENSG00000143322.19	ABL2	1	179229518	1_89	0	0.0255625937737869	9.90254870910008	4.22193955627972e-06	-1.78751008612376	2
ENSG00000162782.15	TDRD5	1	179592019	1_89	0	0.0167177546734771	5.90513565483194	1.64652349502281e-06	0.306282639177952	2
ENSG00000169905.12	TOR1AIP2	1	179878267	1_89	0	0.0148980357666628	4.82255192203814	1.1983012996166e-06	0.0680272108843647	1
ENSG00000135837.15	CEP350	1	179954679	1_89	0	0.0152125132159978	5.01873524020046	1.27337218621918e-06	-0.310625203363607	2
ENSG00000116260.16	QSOX1	1	180154450	1_89	0	0.0301456545237366	11.4596382705509	5.76176753791914e-06	-1.38612356219088	2
ENSG00000230124.6	ACBD6	1	180502528	1_89	0	0.0169311142201842	6.02435887870857	1.70120433441959e-06	-0.62213740458012	1
ENSG00000135835.11	KIAA1614	1	180936558	1_89	0	0.0350840392664424	12.8946802916722	7.5453653398477e-06	1.41007194244619	1
ENSG00000135823.13	STX6	1	181042373	1_89	0	0.0146981338673792	4.69570131971879	1.15112575009517e-06	0.0472440944882046	1
ENSG00000153029.14	MR1	1	181033343	1_89	0	0.019905682431374	7.54644557985884	2.5054147005073e-06	0.865584140394493	2
ENSG00000198216.10	CACNA1E	1	181412848	1_90	0	0.0151436396827752	4.7023960184451	1.18770770634037e-06	-0.0886699507388487	1
ENSG00000135821.17	GLUL	1	182392371	1_90	0	0.0150905708113867	4.66942450928799	1.17524694707599e-06	0.0487804878048731	1
ENSG00000135828.11	RNASEL	1	182589684	1_90	0	0.0160274807472618	5.23523241788166	1.39946272803908e-06	-0.335937499999899	1
ENSG00000143333.6	RGS16	1	182604092	1_90	0	0.016666225438314	5.60243008898932	1.55730544999732e-06	0.461928934009928	1
ENSG00000135829.16	DHX9	1	182809519	1_91	0	0.024641010210247	9.31235519393869	3.82717346457111e-06	1.12878787878791	1
ENSG00000135862.5	LAMC1	1	183023026	1_91	0	0.0165224561898788	5.5505861586823	1.52958481303227e-06	-0.282258064516238	1
ENSG00000058085.14	LAMC2	1	183186170	1_91	0	0.0150417347591284	4.6685570870106	1.17122600214591e-06	-0.153846153846105	1
ENSG00000157064.10	NMNAT2	1	183419124	1_91	0	0.0184932859882915	6.60988991257566	2.03877086085669e-06	0.952380952381018	1
ENSG00000116698.21	SMG7	1	183472842	1_91	0	0.0461056367915608	15.2426736102844	1.17212864754421e-05	1.76408426374556	2
ENSG00000116701.14	NCF2	1	183590726	1_91	0	0.0493755945265304	15.8955052815755	1.30902150470736e-05	1.8879310344825	1
ENSG00000162704.15	ARPC5	1	183635461	1_91	0	0.169584335872272	27.9028266262474	7.89212656132114e-05	-3.29501755559259	2
ENSG00000198756.10	COLGALT2	1	183966697	1_91	0	0.166562499143298	27.7252889020999	7.70217557416766e-05	-2.67487090491055	2
ENSG00000198860.11	TSEN15	1	183972594	1_91	0	0.0163533530252801	5.45392965352185	1.48756670612416e-06	-0.510500270586504	2
ENSG00000116667.12	C1orf21	1	184385111	1_91	0	0.03043117699024	11.3045915853048	5.73764576838048e-06	1.38559322033815	1
ENSG00000116406.18	EDEM3	1	184702964	1_92	0	0.0382250835929445	13.0292787152705	8.30670760790212e-06	-1.46626984127031	1
ENSG00000135842.16	FAM129A	1	184974052	1_92	0	0.0233417876380878	8.36805541616268	3.25775760074419e-06	1.28800000000057	1
ENSG00000121481.10	RNF2	1	185035506	1_92	0	0.0171236132336533	5.45270394488964	1.55728260970205e-06	0.332129963899059	1
ENSG00000121486.11	TRMT1L	1	185156912	1_92	0	0.0171303783706286	5.45641634494026	1.55895852922109e-06	-0.328467153284864	1
ENSG00000116668.12	SWT1	1	185156912	1_92	0	0.0171303783706286	5.45641634494026	1.55895852922109e-06	0.328467153284864	1
ENSG00000116679.15	IVNS1ABP	1	185317057	1_92	0	0.0160406554643482	4.83877446360878	1.29454632554055e-06	0.185185185185235	1
ENSG00000047410.13	TPR	1	186376149	1_92	0	0.0334200658575635	11.7568296697131	6.55326353616706e-06	-1.73964497041459	1
ENSG00000262180.1	OCLM	1	186400848	1_92	0	0.0221473783131029	7.87319024622681	2.90825963464178e-06	-0.974358974359088	1
ENSG00000073756.11	PTGS2	1	186680089	1_92	0	0.0239939066195729	8.62772273221821	3.45268731885201e-06	-0.927710843373431	1
ENSG00000116711.9	PLA2G4A	1	186946045	1_93	0	0.025600693783124	9.60900122754645	4.10289203909601e-06	1.38235294117654	1
ENSG00000162670.10	BRINP3	1	190479446	1_95	0	0.0913493118136055	18.3067331312158	2.78917803274329e-05	2.01714285714344	1
ENSG00000150681.9	RGS18	1	192154393	1_96	0	0.0172516093644179	5.92946721671962	1.70610357692962e-06	-0.529411764705946	1
ENSG00000090104.11	RGS1	1	192575665	1_96	0	0.027730308663628	10.3996924655555	4.80989179039412e-06	-1.23950561837088	2
ENSG00000116741.7	RGS2	1	192808677	1_96	0	0.0277725037916634	10.4140438596826	4.82385830811388e-06	1.10000000000039	1
ENSG00000116747.12	TROVE2	1	193061470	1_96	0	0.0154051964429085	4.8658050015358	1.25020734695775e-06	-0.228758169934724	1
ENSG00000023572.8	GLRX2	1	193104652	1_96	0	0.0191297065012853	6.90119003012631	2.20187367256388e-06	0.843127566463226	2
ENSG00000134371.10	CDC73	1	193121735	1_96	0	0.0152847920032217	4.79210562060247	1.2216478087359e-06	-0.0902255639097607	1
ENSG00000000971.15	CFH	1	196651787	1_98	0	0.0174624225063464	6.8313990684209	1.98963885521669e-06	-0.815602836879244	1
ENSG00000177888.7	ZBTB41	1	197200897	1_98	0	0.0138817257096463	4.67577743155909	1.08257350741795e-06	0.149253731343276	1
ENSG00000151414.14	NEK7	1	198155624	1_99	0	0.0131222554254025	5.4234767293819	1.18698812376663e-06	-0.291428571428526	1
ENSG00000081237.18	PTPRC	1	198638643	1_99	0	0.0243449688970965	10.5389015624359	4.27922062056246e-06	1.18599562363175	1
ENSG00000081248.10	CACNA1S	1	201112570	1_101	0	0.00892137299751328	6.78019706014098	1.00886747119036e-06	0.173611111111143	1
ENSG00000163362.10	C1orf106	1	200891082	1_101	0	0.0120928775574035	15.0882475576623	3.04318645480265e-06	-2.68303571428617	1
ENSG00000118197.13	DDX59	1	200658184	1_101	0	0.0178183454471222	17.777977058109	5.28335534753906e-06	-2.94821329707741	2
ENSG00000118200.14	CAMSAP2	1	200740002	1_101	0	0.00673988948138427	5.00651306699784	5.62792413874471e-07	0.579759862779112	1
ENSG00000116852.14	KIF21B	1	200965522	1_101	0	0.0596255885646463	26.059209843304	2.59151679443038e-05	-3.08136145188931	2
ENSG00000232237.3	ASCL5	1	201126714	1_101	0	0.0401825030615081	22.4351108848424	1.50357574897919e-05	-2.42045454545437	1
ENSG00000116857.16	TMEM9	1	201134854	1_101	0	0.00681159736950254	5.12259649629715	5.81968157499551e-07	-0.633074935400656	1
ENSG00000118194.18	TNNT2	1	201370252	1_101	0	0.0117584410336375	9.429823432822	1.84932572998066e-06	-1.06569343065671	1
ENSG00000174307.6	PHLDA3	1	201469321	1_101	0	0.136340002834586	32.232522702381	7.32955657656067e-05	3.19548872180392	1
ENSG00000198700.9	IPO9	1	201828710	1_102	0	0.0239117643010004	8.03250062667446	3.2034835254045e-06	1.0348463805002	2
ENSG00000198892.6	SHISA4	1	201887834	1_102	0	0.0170176095712553	4.83143394807676	1.3713070466781e-06	-0.165240625579089	2
ENSG00000163431.12	LMOD1	1	201847815	1_102	0	0.0179586011326387	5.33738654433127	1.59867898728019e-06	0.417721518987413	1
ENSG00000134375.10	TIMM17A	1	201955621	1_102	0	0.017633707634976	5.16573091453369	1.51927195603256e-06	-0.28749999999997	1
ENSG00000176393.10	RNPEP	1	201979953	1_102	0	0.0274426706898395	9.33159473294898	4.27112566117984e-06	-1.00444444444414	1
ENSG00000163435.15	ELF3	1	202007718	1_102	0	0.0175816136727684	5.13791623931325	1.50662738967341e-06	-0.243445692884018	1
ENSG00000143851.15	PTPN7	1	202161992	1_102	0	0.0443716946077486	13.88196103792	1.02734649120411e-05	1.53276955602519	1
ENSG00000077157.21	PPP1R12B	1	202348568	1_102	0	0.0171442470277982	4.9011192019921	1.40143766885664e-06	0.180672268907462	1
ENSG00000117139.16	KDM5B	1	202792695	1_102	0	0.0209321016921487	6.77885961114683	2.36662572739338e-06	0.739468595616547	3
ENSG00000183155.4	RABIF	1	202889900	1_102	0	0.0207786075226247	6.70957476892816	2.32526011587077e-06	-0.724137931034175	1
ENSG00000117153.15	KLHL12	1	202928138	1_102	0	0.0225857432307547	7.49489667828186	2.82332024478727e-06	0.841995723686514	2
ENSG00000159346.12	ADIPOR1	1	202958379	1_102	0	0.0209757367145692	6.79846613364601	2.37841846126847e-06	0.715601718582538	2
ENSG00000159348.12	CYB5R1	1	202967673	1_102	0	0.0171806973460182	4.92108223371933	1.41013767320578e-06	-0.230769230769162	1
ENSG00000163444.11	TMEM183A	1	203024771	1_102	0	0.0168560233675285	4.74176496204401	1.33307705528198e-06	-0.169398907103822	1
ENSG00000143847.15	PPFIA4	1	203027461	1_102	0	0.0203715046234685	6.52332718968502	2.2164216022327e-06	-0.681564245809956	1
ENSG00000133055.8	MYBPH	1	203175705	1_102	0	0.0193019621267708	6.01585179957255	1.93668368323324e-06	0.553670973007792	2
ENSG00000133048.12	CHI3L1	1	203186284	1_102	0	0.0168047434269415	4.71312940099288	1.32099555217339e-06	0.0957943925234053	1
ENSG00000133063.15	CHIT1	1	203227351	1_102	0	0.0268009959797082	9.10828931310104	4.07143828514502e-06	1.10429447852729	1
ENSG00000159388.5	BTG2	1	203305808	1_102	0	0.0167372657762396	4.67531665675479	1.30513563841061e-06	-0.0280898876404585	1
ENSG00000122176.10	FMOD	1	203342608	1_102	0	0.0177188623981239	5.21103067126454	1.53999592068548e-06	-0.422248481537477	2
ENSG00000174567.7	GOLT1A	1	204214495	1_103	0	0.0554654342721254	14.5976187524315	1.35040656377493e-05	-2.08910891089086	1
ENSG00000188783.5	PRELP	1	203475432	1_103	0	0.0195556423088128	4.72849342650253	1.54225071481655e-06	0.15789473684219	1
ENSG00000058668.14	ATP2B4	1	203626383	1_103	0	0.0224400920905233	6.02374711591045	2.25450639643502e-06	-0.628871934220301	2
ENSG00000058673.16	ZC3H11A	1	203795675	1_103	0	0.025193574949727	7.11460573921218	2.98951503458478e-06	0.837988826815393	1
ENSG00000257315.2	ZBED6	1	203795675	1_103	0	0.025193574949727	7.11460573921218	2.98951503458478e-06	-0.837988826815393	1
ENSG00000182004.12	SNRPE	1	203861428	1_103	0	0.0308938886418731	9.04034503953316	4.65819525552391e-06	1.10047892480076	2
ENSG00000143842.14	SOX13	1	204072756	1_103	0	0.0220567732484518	5.86145712881321	2.15629252290399e-06	0.480446927374411	1
ENSG00000143850.13	PLEKHA6	1	204285667	1_103	0	0.0207616932566203	5.29171930781417	1.83239743597867e-06	-0.420634920634865	1
ENSG00000158615.8	PPP1R15B	1	204412128	1_103	0	0.02191971719666	5.80276100407203	2.12143503125683e-06	0.562005277044889	1
ENSG00000133056.13	PIK3C2B	1	204502549	1_103	0	0.0202374354403132	5.05097324522889	1.70486757111044e-06	-0.225118483412399	1
ENSG00000186007.9	LEMD1	1	205457492	1_104	0	0.0626856426607292	18.8422706422716	1.96997822505827e-05	-1.82745098039221	1
ENSG00000174529.7	TMEM81	1	205067698	1_104	0	0.027239743977502	10.7652503439686	4.89088285310172e-06	-1.60173966131635	2
ENSG00000133059.16	DSTYK	1	205210869	1_104	0	0.0157559104258909	5.93846537434304	1.56055053630775e-06	0.768000000000059	1
ENSG00000163545.8	NUAK2	1	205321732	1_104	0	0.0154887618493987	5.82861613602734	1.50571321517904e-06	-0.49063670411984	1
ENSG00000117266.15	CDK18	1	205504902	1_104	0	0.0137009781148011	4.6731322261062	1.06787334852399e-06	0.0965259227467325	2
ENSG00000174514.12	MFSD4A	1	205564392	1_104	0	0.0172135231590207	6.54365650321712	1.8786694258019e-06	0.33082706766907	1
ENSG00000158711.13	ELK4	1	205631216	1_104	0	0.0237903350373029	10.7351737791987	4.25960906801218e-06	-1.42857142857088	1
ENSG00000158715.5	SLC45A3	1	205680319	1_104	0	0.0138854191510048	5.49994641887479	1.27373052911494e-06	0.972968066029282	2
ENSG00000069275.12	NUCKS1	1	205687455	1_104	0	0.0276269061351867	12.7475901253577	5.87381749992645e-06	-2.65838641899749	2
ENSG00000117280.12	RAB29	1	205770138	1_104	0	0.781459134467164	21.2906257228217	0.000277494770412472	3.96800000000078	1
ENSG00000133065.10	SLC41A1	1	205813381	1_104	0	0.0144902640421171	5.95480767053508	1.43914364404619e-06	1.16923076923097	1
ENSG00000162877.12	PM20D1	1	205830859	1_104	0	0.033045468176043	13.3989965196726	7.38489439234371e-06	-2.86304461137029	2
ENSG00000174502.18	SLC26A9	1	205943691	1_104	0	0.0233100121676006	9.97950444623437	3.87982003883362e-06	-1.31140350877119	1
ENSG00000263528.7	IKBKE	1	206467063	1_105	0	0.0534794004647928	22.1006686955463	1.97129694899483e-05	2.00315870778742	3
ENSG00000143486.15	EIF2D	1	206605289	1_105	0	0.0117296606955897	10.1385718076623	1.98345493006238e-06	1.78581422308767	3
ENSG00000162896.5	PIGR	1	206946508	1_105	0	0.00847624673743497	5.29792977939311	7.48979435391037e-07	-0.151079136690568	1
ENSG00000180667.10	YOD1	1	207058406	1_105	0	0.013332500921179	10.9833395957056	2.44234009835994e-06	1.9519999999995	1
ENSG00000196352.14	CD55	1	207321334	1_105	0	0.0080555456139314	4.92790733730478	6.62090870738794e-07	0.120567375886488	1
ENSG00000203710.10	CR1	1	207495998	1_105	0	0.00994419109587985	6.55181629971135	1.08665399051704e-06	-0.297332400066412	2
ENSG00000117335.19	CD46	1	207749736	1_105	0	0.00858293707703817	5.56721546784578	7.96955485678635e-07	0.337219679260302	2
ENSG00000174059.16	CD34	1	207911570	1_105	0	0.0505181621093991	21.2116235999667	1.78723458416311e-05	2.09409190372022	1
ENSG00000076356.6	PLXNA2	1	208243841	1_106	0	0.00806779668496138	4.74708390919811	6.3876624624084e-07	-0.158940397351004	1
ENSG00000008118.9	CAMK1G	1	209587591	1_106	0	0.0106932177562513	7.75075646377861	1.38233278254177e-06	-1.05614179980492	2
ENSG00000123689.5	G0S2	1	209675255	1_106	0	0.00821139141434468	5.84210170770296	8.00103137321088e-07	-0.973856209150409	1
ENSG00000117597.17	DIEXF	1	209827888	1_106	0	0.00809528750564692	8.53394294077601	1.15223779812812e-06	2.04537615224363	2
ENSG00000054392.12	HHAT	1	210349473	1_106	0	0.00819252945967686	5.20410356043869	7.1108914272067e-07	-0.663868665696587	2
ENSG00000143473.12	KCNH1	1	211134467	1_107	0	0.0257953270500964	12.7392022572636	5.48079271116702e-06	1.50358422939101	1
ENSG00000117625.13	RCOR3	1	211257612	1_107	0	0.0109659566251745	4.69824340782285	8.59294718293067e-07	0.0949612403100716	1
ENSG00000082512.14	TRAF5	1	211327291	1_107	0	0.0153001200637016	7.82361814414607	1.99646908514417e-06	-0.857575757575681	1
ENSG00000170385.9	SLC30A1	1	211578806	1_107	0	0.0123147080310934	5.78612813822905	1.18842634976374e-06	0.664948453607856	1
ENSG00000117650.12	NEK2	1	211675781	1_107	0	0.0111835787293656	4.88249662597953	9.10715769843454e-07	-0.305135951661755	1
ENSG00000123684.12	LPGAT1	1	211830758	1_107	0	0.0203584824949354	10.5090760660175	3.56837135160135e-06	-1.54687499999983	1
ENSG00000143493.12	INTS7	1	212035474	1_107	0	0.0175888201498777	9.13353307166744	2.67938807029235e-06	-1.12189616252849	1
ENSG00000066027.11	PPP2R5A	1	212289436	1_107	0	0.0138119922802202	6.86284479282471	1.58095900893714e-06	-0.81366459627341	1
ENSG00000065600.12	TMEM206	1	212414848	1_107	0	0.0129578116995484	6.26372030165416	1.35370529225066e-06	0.618107916527359	3
ENSG00000117691.9	NENF	1	212433402	1_107	0	0.0140323085270102	7.01140464350385	1.64094589731571e-06	0.830769230769273	1
ENSG00000185523.6	SPATA45	1	212847437	1_108	0	0.0190650481890758	7.0619793951022	2.24555894187307e-06	-0.706974803196602	2
ENSG00000123685.8	BATF3	1	212700127	1_108	0	0.0851372429203003	21.0813472129876	2.99349163360295e-05	-2.0543933054395	1
ENSG00000162769.12	FLVCR1	1	212904839	1_108	0	0.0246065593074238	9.74360588659929	3.99880941536049e-06	1.34042553191456	1
ENSG00000143499.13	SMYD2	1	214280940	1_108	0	0.0206347081001509	7.88633765734437	2.71414973295076e-06	-0.856382978723626	1
ENSG00000152104.11	PTPN14	1	214552234	1_109	0	0.0213052632481129	4.74093606157675	1.68465551702661e-06	0.166907130316634	2
ENSG00000117724.12	CENPF	1	214602949	1_109	0	0.0225319096562782	5.26813209367257	1.97977010844389e-06	0.486601906205425	2
ENSG00000136636.12	KCTD3	1	215567710	1_109	0	0.0503643624656113	12.8834564957004	1.08222071277647e-05	-1.55797101449264	1
ENSG00000196482.16	ESRRG	1	217137681	1_110	0	0.0104316558386569	4.67715906010304	8.13758420495537e-07	0.00987654320987445	1
ENSG00000092978.10	GPATCH2	1	217631425	1_110	0	0.0106435903634402	4.8657016815949	8.63761287749525e-07	0.110389610389633	1
ENSG00000162814.10	SPATA17	1	217631425	1_110	0	0.0106435903634402	4.8657016815949	8.63761287749525e-07	-0.110389610389633	1
ENSG00000067533.5	RRP15	1	218284423	1_110	0	0.0129412145197468	6.69887429742309	1.4458957139912e-06	-0.580417442139825	2
ENSG00000143353.11	LYPLAL1	1	219173067	1_111	0	0.0340226698186579	11.5399105019607	6.54833571968363e-06	-1.51219512195121	1
ENSG00000162813.17	BPNT1	1	220089717	1_112	0	0.00861660253059016	4.95997098281525	7.12812490988202e-07	-0.0735634339054058	2
ENSG00000067704.9	IARS2	1	220091246	1_112	0	0.00930626766547038	5.68114016703316	8.81802142193e-07	0.816333488521004	2
ENSG00000116141.15	MARK1	1	220528008	1_112	0	0.0126726069487833	8.57611292976612	1.81266087875151e-06	-0.998211091233724	1
ENSG00000162817.6	C1orf115	1	220690029	1_112	0	0.00864190769277773	4.98747387431537	7.18870004202578e-07	0.405138108159706	2
ENSG00000117791.15	MARC2	1	220771641	1_112	0	0.0881359058716214	26.9679177015158	3.96424413512088e-05	-3.3355704697985	1
ENSG00000143512.12	HHIPL2	1	222547946	1_114	0	0.0132114599787067	5.00812473200225	1.10353485773503e-06	0.260869565217399	1
ENSG00000143498.17	TAF1A	1	222589616	1_114	0	0.0130523000951087	4.89437185408367	1.06547709552769e-06	0.184211023651096	2
ENSG00000154305.16	MIA3	1	222618304	1_114	0	0.0255581425187187	11.2145117683936	4.78046083116987e-06	-1.25322316726713	2
ENSG00000162819.11	BROX	1	222712777	1_114	0	0.0155735741400701	6.55249472091699	1.70198245973979e-06	0.728323699422096	1
ENSG00000186063.12	AIDA	1	222673540	1_114	0	0.0135012531275617	5.21176362793759	1.17359674402997e-06	-0.38776619500167	2
ENSG00000197520.10	FAM177B	1	222736869	1_114	0	0.0144641753335258	5.85850088643823	1.41331927903429e-06	-0.562513509185151	2
ENSG00000154309.8	DISP1	1	222844981	1_114	0	0.0136679718831435	5.32695960807602	1.21434918601371e-06	0.434531327296046	3
ENSG00000187554.11	TLR5	1	223142833	1_114	0	0.160628418325801	28.9133998502974	7.74607416377524e-05	3.35772357723624	1
ENSG00000143502.14	SUSD4	1	223364591	1_114	0	0.0154329084830157	6.46730279009894	1.66468122306902e-06	0.628571428571444	1
ENSG00000203697.11	CAPN8	1	223622616	1_114	0	0.0197946625819964	8.8072849568927	2.90770442125496e-06	0.999999999999984	1
ENSG00000143514.16	TP53BP2	1	223802921	1_114	0	0.0128251668647548	4.7296728200804	1.0117057746923e-06	-0.272749711153532	2
ENSG00000143756.11	FBXO28	1	224114047	1_114	0	0.0152834099798342	6.3758462209525	1.62524261993084e-06	0.546874999999977	1
ENSG00000162923.14	WDR26	1	224436689	1_114	0	0.0127697515051453	4.68903683671365	9.98679640464098e-07	0.067567567567542	1
ENSG00000185155.11	MIXL1	1	226223248	1_115	0	0.0166585004965213	7.22371622602433	2.00704305315401e-06	-1.21212121212081	1
ENSG00000185842.15	DNAH14	1	224895338	1_115	0	0.0176115368557798	5.90795785639721	1.73538064830351e-06	0.614406779661225	1
ENSG00000143742.12	SRP9	1	225777848	1_115	0	0.0243848076157156	8.75980268696851	3.56265495727531e-06	0.855072463767687	1
ENSG00000143819.12	EPHX1	1	225809711	1_115	0	0.050212532873708	16.478222321958	1.3800111413873e-05	-1.94117647058838	1
ENSG00000196187.11	TMEM63A	1	225877755	1_115	0	0.0154060352915046	4.79672073422317	1.23252412420458e-06	0.276749580480365	2
ENSG00000243709.1	LEFTY1	1	225911608	1_115	0	0.0154696927754052	4.71465041539678	1.21644167436037e-06	-0.240953830687521	3
ENSG00000143811.18	PYCR2	1	225921584	1_115	0	0.0155011729339631	4.75253774925226	1.22871240266102e-06	-0.330666666666665	1
ENSG00000143751.9	SDE2	1	225999428	1_115	0	0.0322707599830533	13.1504342188492	7.0779809922013e-06	-2.26178010471285	1
ENSG00000163041.9	H3F3A	1	226058962	1_115	0	0.143370371928181	23.4146020035166	5.59894624113032e-05	-2.46205843447559	2
ENSG00000182827.8	ACBD3	1	226185741	1_115	0	0.0164445367908397	6.41181445820052	1.75858229654446e-06	-0.602484472049707	1
ENSG00000183814.15	LIN9	1	226309688	1_115	0	0.0154317989241882	4.82495335035352	1.24185182582924e-06	0.53319502074713	1
ENSG00000143772.9	ITPKB	1	226738931	1_116	0	0.0124863627796592	5.32039042166845	1.10799948186828e-06	0.14691878632142	2
ENSG00000143801.16	PSEN2	1	226870739	1_116	0	0.0250042892672486	15.1851304761792	6.33276172902742e-06	2.72127960646224	2
ENSG00000163050.16	COQ8A	1	226897945	1_116	0	0.0295283851065234	17.1501717403362	8.44633446956422e-06	-2.91724137931034	1
ENSG00000143776.18	CDC42BPA	1	227318273	1_116	0	0.0266203822241639	11.7273790665322	5.20685346562946e-06	1.25698324022334	1
ENSG00000181450.17	ZNF678	1	227563411	1_116	0	0.011503289165064	4.71429084673308	9.04479056960572e-07	-0.114649681528663	1
ENSG00000143740.14	SNAP47	1	227735217	1_116	0	0.0120158707769596	5.08326379473062	1.0187274360405e-06	-0.280000000000012	1
ENSG00000143761.15	ARF1	1	228116584	1_116	0	0.0128598141051878	5.57001983619272	1.19467984815196e-06	0.659090909090643	1
ENSG00000162910.18	MRPL55	1	228109044	1_116	0	0.0199106284788869	9.7740226709776	3.24577504121375e-06	-1.49999999999945	1
ENSG00000143774.16	GUK1	1	228140298	1_116	0	0.0167825480393419	7.90832491921442	2.2136171400744e-06	-1.07324840764324	1
ENSG00000154358.20	OBSCN	1	228222533	1_116	0	0.0115101265156119	4.81112349226995	9.23605918879525e-07	0.1310344827586	1
ENSG00000162931.11	TRIM17	1	228416547	1_116	0	0.0116999967761329	4.96565026727573	9.68995982429566e-07	0.635944700460718	1
ENSG00000181218.5	HIST3H2A	1	228457362	1_116	0	0.0116554550813218	4.92446747334549	9.57301223126718e-07	0.685534591195247	1
ENSG00000196890.4	HIST3H2BB	1	228458562	1_116	0	0.0155706807131131	7.44999980254851	1.93474603863166e-06	-0.971830985914993	1
ENSG00000168118.11	RAB4A	1	229271486	1_117	0	0.0113741965281475	5.40970205814822	1.02625238701239e-06	-0.523437500000155	1
ENSG00000069248.11	NUP133	1	229508410	1_117	0	0.0967618711062866	16.4228653364291	2.65041142632129e-05	3.47058823529374	1
ENSG00000135763.9	URB2	1	229626572	1_117	0	0.0112150017059293	6.22916474386776	1.16516992559654e-06	1.41721854304583	1
ENSG00000135744.7	AGT	1	230689701	1_118	0	0.0260607675352595	7.70826348700298	3.35045554039251e-06	-0.832027548120086	2
ENSG00000135773.12	CAPN9	1	230749339	1_118	0	0.0630615898713661	16.1003362789287	1.69340160984185e-05	-1.81314988494967	2
ENSG00000143643.12	TTC13	1	230976451	1_118	0	0.025324196894247	7.437829526673	3.14153575728124e-06	0.905109489050715	1
ENSG00000173409.13	ARV1	1	230978849	1_118	0	0.0188818175550873	4.67307688533706	1.47165777423537e-06	-0.0502476735880732	2
ENSG00000182118.7	FAM89A	1	231037850	1_118	0	0.0188938391701061	4.67906369556379	1.47448132712885e-06	-0.124031007751922	1
ENSG00000116906.11	GNPAT	1	231240905	1_118	0	0.0193463618925269	4.90171468689554	1.58163927859291e-06	0.28318277690245	2
ENSG00000116903.7	EXOC8	1	231334904	1_118	0	0.0194234485701552	4.93912741206073	1.6000614985674e-06	-0.428336043087724	2
ENSG00000010072.15	SPRTN	1	231341724	1_118	0	0.0200278092614035	5.22743832889656	1.74615370643778e-06	-0.566929133858432	1
ENSG00000135766.8	EGLN1	1	231425284	1_118	0	0.0329133862716187	9.9136120064012	5.44207584291475e-06	1.23316062176244	1
ENSG00000116918.13	TSNAX	1	231528861	1_118	0	0.023134055685256	6.58513590551127	2.54083594464494e-06	-0.867132867133102	1
ENSG00000162946.21	DISC1	1	231626570	1_118	0	0.02006783708892	5.24622767251783	1.75593245598465e-06	-0.446153846153953	1
ENSG00000116991.10	SIPA1L2	1	232597644	1_119	0	0.0158698167750635	4.94078800235071	1.30776056710205e-06	-0.220472440944817	1
ENSG00000143674.10	MAP3K21	1	233377042	1_120	0	0.028874970864738	8.35059072273586	4.02159987695097e-06	0.995391705069124	1
ENSG00000135750.14	KCNK1	1	233621799	1_120	0	0.0209952338263295	5.34583136191987	1.87195789381779e-06	-0.338775510203943	1
ENSG00000168275.14	COA6	1	234372958	1_120	0	0.0200513425867399	4.91286473440115	1.64300305004904e-06	-0.284313725490036	1
ENSG00000059588.9	TARBP1	1	234478644	1_121	0	0.040862065499603	14.6707450447237	9.99844797013653e-06	1.52071415458619	2
ENSG00000173726.10	TOMM20	1	235129236	1_121	0	0.0435544457542739	15.2768113226522	1.10975040454114e-05	-1.74285714285706	1
ENSG00000188739.14	RBM34	1	235160983	1_121	0	0.0159217396678721	5.77750325040743	1.53423124377924e-06	-0.670212765957911	1
ENSG00000162885.12	B3GALNT2	1	235504442	1_121	0	0.0178641325393815	6.85935806397491	2.0437393730494e-06	0.758007117438011	1
ENSG00000143669.13	LYST	1	235883940	1_122	0	0.0132868258835525	4.68534066358713	1.03829920780243e-06	-0.0384882787855175	2
ENSG00000077585.13	GPR137B	1	236202063	1_122	0	0.0234457054599474	10.0250679570692	3.9202226685358e-06	-1.24911032028486	1
ENSG00000086619.13	ERO1B	1	236238470	1_122	0	0.0218158686793308	9.34630423566359	3.40073295599029e-06	1.23076923076894	1
ENSG00000116977.18	LGALS8	1	236531294	1_122	0	0.0182250049018856	7.65391041867551	2.32654327099345e-06	-1.66906474820126	1
ENSG00000119285.10	HEATR1	1	236604526	1_122	0	0.0370530727656287	14.348512550574	8.86729622254207e-06	2.4186046511624	1
ENSG00000077522.12	ACTN2	1	236749913	1_122	0	0.147362079417101	27.6793936847784	6.80303052253034e-05	3.12213740457881	1
ENSG00000116984.12	MTR	1	236795503	1_122	0	0.0905398779920967	22.8992238497828	3.45796643173115e-05	-2.11233405944017	2
ENSG00000133019.11	CHRM3	1	239386955	1_124	0	0.0810050404420941	18.8645221038243	2.54869552502805e-05	-1.93962264150951	1
ENSG00000162843.17	WDR64	1	241690335	1_127	0	0.0146517698293304	5.14955382119633	1.25840314411858e-06	0.336740285008078	2
ENSG00000054277.13	OPN3	1	241592265	1_127	0	0.0140354546154247	4.74607702585291	1.1110187083688e-06	0.113495597614499	2
ENSG00000174371.16	EXO1	1	241847755	1_127	0	0.173531161690783	28.8640303415699	8.35400156153682e-05	-2.97925311203353	1
ENSG00000197769.5	MAP1LC3C	1	241998087	1_128	0	0.015214723068096	4.72899348492661	1.20003212742446e-06	0.105392156862789	1
ENSG00000180287.16	PLD5	1	242524418	1_128	0	0.021620910400475	8.03342070905352	2.896907272875e-06	1.01058201058153	1
ENSG00000054282.15	SDCCAG8	1	243254880	1_128	0	0.0253294895329869	9.52525548084864	4.0240482179092e-06	1.29545454545498	1
ENSG00000035687.9	ADSS	1	244452097	1_129	0	0.0237565898840384	6.48877113594568	2.57102714825704e-06	0.68106312292385	1
ENSG00000179397.17	C1orf101	1	244449682	1_129	0	0.0314801856076861	9.14592757312413	4.80203308298283e-06	-1.06806583116676	2
ENSG00000203666.12	EFCAB2	1	244974779	1_129	0	0.020965119034841	5.31133695030934	1.85721119131018e-06	0.406698564593243	1
ENSG00000162849.15	KIF26B	1	245155106	1_129	0	0.0311917804401397	9.05890084719764	4.7127649191051e-06	-1.01470588235266	1
ENSG00000197472.14	ZNF695	1	247008088	1_130	0	0.0133158012143385	5.74739428527951	1.27643410783073e-06	0.610328638497399	1
ENSG00000185420.18	SMYD3	1	246507807	1_130	0	0.0166756776864189	7.86039848871074	2.18619129850651e-06	0.929539295392849	1
ENSG00000143653.9	SCCPDH	1	246719132	1_130	0	0.0118698240689177	4.66891886861683	9.24316519547877e-07	0.0166734079446853	3
ENSG00000153207.14	AHCTF1	1	246932175	1_130	0	0.0151056812670577	6.93143680130408	1.74631944632409e-06	-0.806896551723832	1
ENSG00000277462.1	ZNF670	1	247078021	1_130	0	0.0128291584379605	5.39802340337294	1.15502939596194e-06	-0.381941241663566	3
ENSG00000188295.14	ZNF669	1	247104366	1_130	0	0.0193329173583139	9.25060726894869	2.98282478851181e-06	-1.12074412032374	2
ENSG00000196071.4	OR2L13	1	247936006	1_131	0	0.0193560321320538	7.25710235099118	2.34282412881546e-06	-0.870405394696249	2
ENSG00000189181.4	OR14I1	1	248682055	1_131	0	0.0240932851920842	9.50297980817274	3.81870344902052e-06	-1.30366492146637	1
ENSG00000259823.5	LYPD8	1	248709045	1_131	0	0.0335036219206986	12.677293198039	7.0839975029595e-06	-1.64292111061962	2
ENSG00000162714.12	ZNF496	1	247330860	1_131	0	0.0422596787993492	13.9753632027106	9.8502987149256e-06	-1.27817208144373	3
ENSG00000162722.8	TRIM58	1	247857146	1_131	0	0.0304936020122201	11.9920572769966	6.09905468773425e-06	1.66526056960527	2
ENSG00000238243.3	OR2W3	1	247895495	1_131	0	0.015215244858254	5.01247591254321	1.27201241482137e-06	-0.172729622979236	2
ENSG00000175137.10	SH3BP5L	1	248826485	1_131	0	0.0280359995298454	10.8657530129743	5.08084537857404e-06	1.37710044935128	2
ENSG00000171163.15	ZNF692	1	248859244	1_131	0	0.0192647943109824	7.29471980844259	2.34386771629494e-06	-0.905775075987772	1
ENSG00000184731.5	FAM110C	2	47011	2_1	0	0.022922180498376	8.38725775017291	3.20653528421813e-06	-0.944237918215063	1
ENSG00000143727.15	ACP1	2	264227	2_1	0	0.027682068717784	10.1666332677648	4.69392132272752e-06	-1.26923076923075	1
ENSG00000035115.21	SH3YL1	2	265970	2_1	0	0.0199713941897498	7.08969995650246	2.36154564968832e-06	0.883720930232478	1
ENSG00000189292.15	ALKAL2	2	286812	2_1	0	0.0448252070003381	14.7316545106975	1.10137175458992e-05	-1.92753623188441	1
ENSG00000151353.14	TMEM18	2	677213	2_1	0	0.0216368311889708	7.84368908284684	2.83057151932769e-06	-0.874608002443238	2
ENSG00000130508.10	PXDN	2	1744657	2_1	0	0.0173518663757767	5.76731780098066	1.66909164616733e-06	-0.495348650688986	2
ENSG00000032389.12	TSSC1	2	3378347	2_2	0	0.0144598520116379	6.07614287106082	1.46538563832593e-06	0.629629629629817	1
ENSG00000171853.15	TRAPPC12	2	3379970	2_2	0	0.0126168725630136	4.79650270768179	1.00933774890289e-06	-0.15139479954125	3
ENSG00000182551.13	ADI1	2	3519673	2_2	0	0.0154468487799165	6.69622637552339	1.72516297044212e-06	0.681528662420522	1
ENSG00000171865.9	RNASEH1	2	3558529	2_2	0	0.0125558285144538	4.75099936583599	9.94925251592232e-07	-0.122568093385218	1
ENSG00000171863.12	RPS7	2	3577209	2_2	0	0.0132504613471686	5.25626200786976	1.1616307781555e-06	0.384615384615298	1
ENSG00000151360.9	ALLC	2	3577209	2_2	0	0.0132504613471686	5.25626200786976	1.1616307781555e-06	-0.384615384615298	1
ENSG00000118004.17	COLEC11	2	3585683	2_2	0	0.018895521991785	8.59038402464418	2.7072700477933e-06	-0.996927507351444	3
ENSG00000115738.9	ID2	2	8678763	2_6	0	0.0169310157182796	5.48779541792803	1.54967644277803e-06	0.419213973799132	1
ENSG00000134313.15	KIDINS220	2	8840996	2_6	0	0.017200253206231	5.63608667412198	1.6168607149651e-06	-0.510309278350786	1
ENSG00000143797.11	MBOAT2	2	9003515	2_6	0	0.0156846843618272	4.76933511802719	1.24765275017153e-06	-0.0436507936508006	1
ENSG00000119185.12	ITGB1BP1	2	9420800	2_6	0	0.0266098339743924	9.74506646557341	4.32500960218702e-06	-1.14571428571415	1
ENSG00000134330.18	IAH1	2	9473199	2_6	0	0.0711503660719771	19.0985982655862	2.26641135823688e-05	-2.67333567934678	2
ENSG00000151694.12	ADAM17	2	9553746	2_6	0	0.0602151267971496	17.4979404409411	1.75732725509989e-05	2.47368421052634	1
ENSG00000115750.16	TAF1B	2	9843557	2_6	0	0.0264121712218715	9.67469940320144	4.26188463661448e-06	-1.25599999999987	1
ENSG00000172059.10	KLF11	2	10042369	2_6	0	0.037078929400703	12.882069836119	7.96659869553817e-06	1.53548387096819	1
ENSG00000205795.4	CYS1	2	10080534	2_6	0	0.0198963732952839	7.00554166163042	2.32474726946749e-06	-0.711864406780019	1
ENSG00000171848.13	RRM2	2	10121909	2_6	0	0.0172036588758481	5.63794924929387	1.61771529002778e-06	-0.457831325301436	1
ENSG00000115761.15	NOL10	2	10689644	2_7	0	0.0111960086890959	4.94566806397618	9.23524235996821e-07	0.239709443099239	1
ENSG00000143882.10	ATP6V1C2	2	10720844	2_7	0	0.0109081081823845	4.70140886372332	8.55337600198732e-07	0.152787945033421	2
ENSG00000143870.12	PDIA6	2	10830034	2_7	0	0.0108686971278052	4.66747352768558	8.46095637281103e-07	0.0493827160493636	1
ENSG00000150873.11	C2orf50	2	11132658	2_7	0	0.0136299129931765	6.79102841523886	1.54379182470596e-06	-1.02458084677442	3
ENSG00000162976.12	PQLC3	2	11155741	2_7	0	0.0108925555589131	4.68803172943862	8.516878108454e-07	-0.112996824374325	2
ENSG00000134318.13	ROCK2	2	11347918	2_7	0	0.0139600857871317	7.01571886521829	1.63350463193365e-06	-0.7811356285459	2
ENSG00000169016.16	E2F6	2	11466097	2_7	0	0.0173875608680926	9.07810081125005	2.63265390900631e-06	-1.00375234521514	1
ENSG00000196208.13	GREB1	2	11594132	2_7	0	0.0120649104295016	5.64664725384286	1.13625253672808e-06	0.56666666666665	1
ENSG00000169006.6	NTSR2	2	11670362	2_7	0	0.0110722473243391	4.84144325282335	8.94068367363493e-07	-0.310639917633984	2
ENSG00000134324.11	LPIN1	2	11677686	2_7	0	0.0146981009686203	7.49938718091405	1.83843004132714e-06	0.856605306519055	2
ENSG00000151779.12	NBAS	2	15560914	2_9	0	0.0296828120360545	10.762066131829	5.32795813851041e-06	-1.4393939393933	1
ENSG00000134323.11	MYCN	2	15843938	2_9	0	0.0155901775287407	4.69769524295076	1.22150712699973e-06	0.0592105263157876	1
ENSG00000214842.5	RAD51AP2	2	17515306	2_10	0	0.0296703607731379	14.6684212559475	7.25882466828439e-06	-1.68749999999992	1
ENSG00000197872.11	FAM49A	2	16666648	2_10	0	0.0438109100992814	18.2911443584007	1.33654399169216e-05	1.95999999999994	1
ENSG00000163032.11	VSNL1	2	17539253	2_10	0	0.030996585135199	15.1855930430795	7.85065176023316e-06	-1.65413533834583	1
ENSG00000178295.14	GEN1	2	17753564	2_10	0	0.0105180755635713	4.96373207905755	8.70772538400023e-07	-0.260056863971873	2
ENSG00000163029.15	SMC6	2	17800052	2_10	0	0.0120618217305557	6.28324324954464	1.26402855322523e-06	-0.601449275362513	1
ENSG00000240857.1	RDH14	2	18559834	2_11	0	0.0159699404366084	4.66910784437565	1.2436475168334e-06	0.0191082802547777	1
ENSG00000068697.6	LAPTM4A	2	20052246	2_12	0	0.0173111637632334	4.78030248001984	1.38019912719806e-06	0.307142857142848	1
ENSG00000183891.5	TTC32	2	19901956	2_12	0	0.188449836485474	27.7618374833722	8.72577636352352e-05	-3.38092850952214	2
ENSG00000118965.14	WDR35	2	19989328	2_12	0	0.0175951131308052	4.93326098158391	1.44772562127451e-06	0.608443740759053	2
ENSG00000118960.12	HS1BP3	2	20650679	2_12	0	0.025852689241653	8.55649599169993	3.6894513046161e-06	0.977272727272694	1
ENSG00000143869.6	GDF7	2	20666960	2_12	0	0.0220687867253714	7.06489215157125	2.60042360576373e-06	0.807142857142792	1
ENSG00000118961.14	LDAH	2	20684826	2_12	0	0.0183594847031859	5.33308489827828	1.63304852829081e-06	-0.423446701957503	2
ENSG00000119778.14	ATAD2B	2	23927186	2_14	0	0.0353458120472161	9.51111674086955	5.60698741901539e-06	1.0740037950666	1
ENSG00000173960.13	UBXN2A	2	23927186	2_14	0	0.0353458120472161	9.51111674086955	5.60698741901539e-06	-1.0740037950666	1
ENSG00000205639.9	MFSD2B	2	24009112	2_14	0	0.0224614712687103	5.22981638965451	1.9592269555991e-06	-0.68707482993197	1
ENSG00000163026.11	WDCP	2	24049787	2_14	0	0.0386473665182369	10.3574314723472	6.67624214519279e-06	-1.46590909090953	1
ENSG00000119782.13	FKBP1B	2	24049526	2_14	0	0.0300488350800283	7.97532725072703	3.99701941835569e-06	1.20338983050872	1
ENSG00000219626.8	FAM228B	2	24077362	2_14	0	0.0315928074138125	8.44895256645862	4.45195942559775e-06	1.26404494382015	1
ENSG00000115129.13	TP53I3	2	24084887	2_14	0	0.0249913605275374	6.23570468444415	2.59917514072081e-06	-0.923245614035321	1
ENSG00000176732.6	PFN4	2	24123159	2_14	0	0.0237832267196316	5.76856377785314	2.2882242302873e-06	-0.360946745562053	1
ENSG00000198399.14	ITSN2	2	24359729	2_14	0	0.0242245616719029	5.94189110947622	2.40071564002933e-06	-0.806976325050149	2
ENSG00000173557.14	C2orf70	2	26562410	2_15	0	0.00847051668063326	6.33855877922824	8.95489565365632e-07	0.484732824427591	1
ENSG00000084676.15	NCOA1	2	24491962	2_15	0	0.0256441973852901	15.7903284059936	6.75367844324855e-06	2.0225404078281	2
ENSG00000138031.14	ADCY3	2	24919113	2_15	0	0.00809094620518791	7.06341922013906	9.53178860430566e-07	-1.44954128440362	1
ENSG00000115137.11	DNAJC27	2	24971258	2_15	0	0.11062450401595	25.6205954177184	4.72716390192708e-05	2.25903892408129	2
ENSG00000115138.10	POMC	2	25160199	2_15	0	0.0070619398982732	5.2722305372365	6.20981289654332e-07	-1.2100591715976	1
ENSG00000119772.16	DNMT3A	2	25343038	2_15	0	0.00703200905504509	4.82326981699183	5.65693364044436e-07	-0.626984126984228	1
ENSG00000143970.16	ASXL2	2	25878778	2_15	0	0.0142293852517358	10.8644644894801	2.57842538443577e-06	1.16788321167864	1
ENSG00000084733.10	RAB10	2	26033971	2_15	0	0.00739532022320943	5.08525615014745	6.27234478832923e-07	-0.284768211920654	1
ENSG00000138029.13	HADHB	2	26241540	2_15	0	0.00786033115702944	5.90833284273255	7.74579327348449e-07	-0.844262295082103	1
ENSG00000084754.10	HADHA	2	26244479	2_15	0	0.00726728388397924	4.93806928368537	5.98534805332148e-07	-0.0931980436635563	2
ENSG00000173567.14	ADGRF3	2	26347104	2_15	0	0.00975990159793216	7.5647505038347	1.23140284754631e-06	0.758333333333992	1
ENSG00000157856.10	DRC1	2	26445922	2_15	0	0.0080965079392481	5.97281727920288	8.06560743878853e-07	0.515624999999911	1
ENSG00000115155.16	OTOF	2	26558897	2_15	0	0.00708683997109316	4.83032104687822	5.70937709829196e-07	-0.501648875327479	2
ENSG00000171303.6	KCNK3	2	26691919	2_16	0	0.0230594140100151	8.94204338087024	3.43910269718301e-06	-0.870229007633634	1
ENSG00000213699.8	SLC35F6	2	26764620	2_16	0	0.0401294403831497	14.1958255717118	9.50131821087781e-06	1.92063492063543	1
ENSG00000115163.14	CENPA	2	26763923	2_16	0	0.0382631397622019	13.7635237893204	8.78355545426151e-06	-1.88888888888827	1
ENSG00000084764.10	MAPRE3	2	26971145	2_16	0	0.0196923608762414	7.35432924041554	2.41546617417411e-06	-0.89682539682562	1
ENSG00000228474.5	OST4	2	27071114	2_16	0	0.0146826277432047	5.67313828014344	1.38927193660575e-06	-0.545442820631135	2
ENSG00000138080.13	EMILIN1	2	27078536	2_16	0	0.0162974280119188	7.10951812026022	1.93249928722873e-06	1.26421404682279	1
ENSG00000138030.12	KHK	2	27086538	2_16	0	0.0301915526437784	10.8002016093612	5.43847850046615e-06	-1.1705426356591	1
ENSG00000138028.15	CGREF1	2	27101095	2_16	0	0.131303435650653	25.7925274218305	5.6484605043615e-05	-2.98988326142707	4
ENSG00000143994.13	ABHD1	2	27134061	2_16	0	0.0214708364784654	8.82357613010947	3.15975716338161e-06	-1.45454545454564	1
ENSG00000138073.13	PREB	2	27134751	2_16	0	0.0139709478524631	4.7096457707736	1.0974234112289e-06	-0.086705202312152	1
ENSG00000138085.16	ATRAID	2	27212382	2_16	0	0.0155334183376289	6.80299387278902	1.762492282375e-06	-1.21392368586312	2
ENSG00000084774.13	CAD	2	27217016	2_16	0	0.0188734070581174	7.89816821553615	2.48620417541402e-06	1.06023543195138	2
ENSG00000138100.13	TRIM54	2	27264937	2_16	0	0.0181036831168799	11.5918427823546	3.5000925408616e-06	-2.63725490196062	1
ENSG00000163794.6	UCN	2	27308797	2_16	0	0.0139136358724766	4.81867673176742	1.11822328390326e-06	-0.373493975903575	1
ENSG00000115234.10	SNX17	2	27369556	2_16	1	0.0659517453234119	19.4516674085291	2.13965244265561e-05	-4.11718750000123	1
ENSG00000163795.13	ZNF513	2	27380806	2_16	0	0.0148963202267485	8.8405744666867	2.1964412536348e-06	1.96116504854354	1
ENSG00000115216.13	NRBP1	2	27428187	2_16	1	0.0602313721092832	19.1401239624659	1.92277120036208e-05	4.08661417322919	1
ENSG00000138002.14	IFT172	2	27482029	2_16	1	0.491970607523096	25.4614043659496	0.000208920769456568	-4.66546414054066	2
ENSG00000084734.8	GCKR	2	27497518	2_16	0	0.013968601430273	4.86129974321168	1.13257098497277e-06	0.45936395759731	1
ENSG00000198522.13	GPN1	2	27628084	2_16	0	0.0144589297653178	10.6654246254307	2.57202037420807e-06	2.60641333719703	2
ENSG00000176714.9	CCDC121	2	27629397	2_16	0	0.110917824175604	22.4510676242166	4.15334918574554e-05	1.97790055248531	1
ENSG00000158019.20	BRE	2	27889824	2_16	0	0.0250055664798842	10.3545074926105	4.31843363532083e-06	1.2979351032448	1
ENSG00000171174.13	RBKS	2	27891044	2_16	0	0.0211340977303436	12.3908465018995	4.36761947617176e-06	2.39130434782563	1
ENSG00000163803.12	PLB1	2	28596747	2_17	0	0.0115446463059171	5.0226364157244	9.67102439127331e-07	-0.00769230769230836	1
ENSG00000213639.9	PPP1CB	2	28751273	2_17	0	0.0293045662978152	14.3235783874215	7.00078810607846e-06	2.2086815399608	3
ENSG00000163806.15	SPDYA	2	28782736	2_17	0	0.0176614523100688	9.52307739334604	2.80520001380448e-06	1.80314960629904	1
ENSG00000171103.10	TRMT61B	2	28869984	2_17	0	0.0195240633137566	10.6260182396443	3.46019735617105e-06	-1.99206349206391	1
ENSG00000189350.12	TOGARAM2	2	28957070	2_17	0	0.0110934008628173	4.75262849083866	8.79343746366891e-07	-0.426070365278607	2
ENSG00000179270.6	C2orf71	2	29074202	2_18	0	0.0486083185297181	13.1118073055451	1.06299999334226e-05	-1.56375838926096	1
ENSG00000115295.19	CLIP4	2	29097138	2_18	0	0.0218308152637589	5.53685105186092	2.01601101549652e-06	-0.537735849056422	1
ENSG00000172954.13	LCLAT1	2	30447348	2_19	0	0.023879296606905	8.47061037402062	3.37362138804084e-06	1.12500000000023	1
ENSG00000158089.14	GALNT14	2	31149603	2_19	0	0.0161503206865072	4.79079752363436	1.29047344514935e-06	-0.232542624801671	2
ENSG00000214711.9	CAPN14	2	31229581	2_19	0	0.0171002885468446	5.32791307323983	1.51956987349111e-06	0.35393258426963	1
ENSG00000013016.15	EHD3	2	31277434	2_19	0	0.0289383337519343	10.2835920785617	4.9633907590134e-06	1.31999999999935	1
ENSG00000162961.13	DPY30	2	32040056	2_20	0	0.0679406209709845	17.6225733900302	1.99691208570375e-05	2.5217391304358	1
ENSG00000152683.14	SLC30A6	2	32164985	2_20	0	0.017332133549382	4.67606488806478	1.35173843130101e-06	-0.207070707070799	1
ENSG00000091106.18	NLRC4	2	32264089	2_20	0	0.0601998388940814	16.4628308070006	1.65295088533775e-05	2.58139534883677	1
ENSG00000119820.10	YIPF4	2	32277438	2_20	0	0.0250490035533154	8.14301204761873	3.40201040271347e-06	1.37340748952097	2
ENSG00000115760.13	BIRC6	2	32356560	2_20	0	0.0387969373700814	12.279684074797	7.9459301495119e-06	1.54376762681352	2
ENSG00000018699.11	TTC27	2	32648855	2_20	0	0.0174289336037083	4.72842809369978	1.3745093866438e-06	-0.226558000096555	2
ENSG00000049323.15	LTBP1	2	32949739	2_20	0	0.017316227441412	4.66743752133586	1.34800623260056e-06	0.00763358778625927	1
ENSG00000152689.17	RASGRP3	2	33457670	2_21	0	0.0219054714163972	10.8615375862157	3.96829563075157e-06	1.2877967124475	2
ENSG00000119812.18	FAM98A	2	33600209	2_21	0	0.0121125730117466	5.29381210124713	1.06946120697873e-06	0.377962223830442	2
ENSG00000171055.14	FEZ2	2	36605369	2_23	0	0.0102023916287375	4.69966327310719	7.99703207889552e-07	0.111111111111144	1
ENSG00000008869.11	HEATR5B	2	37084350	2_23	0	0.0102097970410115	4.7064697066574	8.01442708685241e-07	0.211594202898522	1
ENSG00000055332.16	EIF2AK2	2	37156965	2_23	0	0.011042824869806	5.4417622696953	1.00225874755847e-06	-0.536873156342146	1
ENSG00000218739.9	CEBPZOS	2	37195255	2_23	0	0.016483340944968	9.20134693633784	2.52962854553419e-06	-0.944099378881554	1
ENSG00000115816.14	CEBPZ	2	37231568	2_23	0	0.141404799035702	29.7581418310688	7.01826986890305e-05	3.52755905511765	1
ENSG00000003509.15	NDUFAF7	2	37231568	2_23	0	0.141404799035701	29.7581418310688	7.018269868903e-05	-3.52755905511765	1
ENSG00000115828.15	QPCT	2	37340493	2_23	0	0.0377440800675734	17.0152451852705	1.07114227970419e-05	2.60483870967723	1
ENSG00000115841.19	RMDN2	2	37922508	2_24	0	0.0609624045367354	17.8396640660042	1.81388131092485e-05	-2.16265060240902	1
ENSG00000143891.16	GALM	2	38666042	2_24	0	0.0831529099745229	20.8258091799438	2.88828099452351e-05	-2.12953367875677	1
ENSG00000163214.20	DHX57	2	38875912	2_25	0	0.0140583841282144	4.80445003894522	1.1265207427374e-06	-0.12107623318391	1
ENSG00000188010.12	MORN2	2	38875912	2_25	0	0.0140583841282144	4.80445003894522	1.1265207427374e-06	-0.12107623318391	1
ENSG00000214694.10	ARHGEF33	2	38890144	2_25	0	0.0182575008780734	7.25997648643318	2.21073481121214e-06	0.722222222222399	1
ENSG00000115904.12	SOS1	2	39124428	2_25	0	0.0348758533797334	13.3648972531496	7.77410806137811e-06	1.72362485625226	2
ENSG00000162878.12	PKDCC	2	41967405	2_26	0	0.0156309651607618	11.6898937957146	3.04758948336008e-06	-1.39482183934745	3
ENSG00000143924.18	EML4	2	41971077	2_26	0	0.0651611284298287	25.207129925112	2.73950502926698e-05	-2.38137184816574	2
ENSG00000115944.14	COX7A2L	2	42379633	2_26	0	0.00989644051742644	7.40164045040356	1.22170713092377e-06	-0.930181462615258	2
ENSG00000162881.6	OXER1	2	42764328	2_26	0	0.00757885203463493	4.90234593336356	6.19680011534211e-07	-0.214448228219199	2
ENSG00000162882.14	HAAO	2	42792787	2_26	0	0.00841066264620893	5.87755739808797	8.24493427940815e-07	-0.64539007092206	1
ENSG00000143921.6	ABCG8	2	43836592	2_27	0	0.0122903835004936	8.26432456910221	1.6940760599566e-06	1.11604095563159	1
ENSG00000152518.7	ZFP36L2	2	43226582	2_27	1	0.549949136670502	39.0516909958828	0.000358197437308554	-6.3596491228079	1
ENSG00000115970.18	THADA	2	43591341	2_27	0	0.0118531374723722	8.66240967510363	1.71250617477543e-06	-0.664122137404771	1
ENSG00000152527.13	PLEKHH2	2	43710361	2_27	0	0.0265283625093893	15.0302255373451	6.65022051891475e-06	-1.5384615384619	1
ENSG00000223658.7	C1GALT1C1L	2	43675895	2_27	0	0.0144396398048936	8.53547614514916	2.05562655068158e-06	0.399342929504197	2
ENSG00000138036.18	DYNC2LI1	2	43774077	2_27	0	0.0314316353780169	17.5597922858636	9.20548040167084e-06	2.16974272298336	2
ENSG00000138095.18	LRPPRC	2	43995523	2_27	0	0.00901403267099521	4.99359109156099	7.50744587703211e-07	-0.224709230361937	2
ENSG00000138083.4	SIX3	2	45112329	2_28	0	0.0128868154799648	4.81642447058263	1.03521479436238e-06	-0.344370860927097	1
ENSG00000138079.13	SLC3A1	2	44275649	2_28	0	0.0128178971569253	4.76610939468222	1.01892189501963e-06	0.400000000000093	1
ENSG00000138078.15	PREPL	2	44361802	2_28	0	0.0134210583425159	5.19761289874739	1.16345824434014e-06	-0.571428571428412	1
ENSG00000143919.14	CAMKMT	2	44362007	2_28	0	0.0132101144842514	5.04893662230325	1.11241441040005e-06	-0.318066157760824	1
ENSG00000170577.7	SIX2	2	45009664	2_28	0	0.0153139829086747	6.43637886051275	1.64395476530926e-06	-0.596774193548428	1
ENSG00000068784.12	SRBD1	2	45612533	2_28	0	0.0220563951855314	9.86752429863807	3.62996840124747e-06	-1.13669243394514	2
ENSG00000250565.6	ATP6V1E2	2	46541996	2_29	0	0.031956067126158	10.3450834298618	5.51375453258783e-06	-1.3359999999999	1
ENSG00000151665.12	PIGF	2	46617108	2_29	0	0.0174974906967228	4.66775747419708	1.36221030037063e-06	-0.0124657898198366	2
ENSG00000119878.5	CRIPT	2	46616237	2_29	0	0.021797654669963	6.73529230534849	2.44864779380632e-06	0.864503812406282	2
ENSG00000068724.15	TTC7A	2	46916091	2_29	0	0.0231960420613008	7.32102771172235	2.83234429229382e-06	-0.816753926701498	1
ENSG00000180398.11	MCFD2	2	46923487	2_29	0	0.0192057493116222	5.54376633975145	1.77580910591717e-06	-0.484354066993724	2
ENSG00000143933.16	CALM2	2	47175990	2_30	0	0.0147606367845917	5.03063360672292	1.23847683281681e-06	-0.317241379310387	1
ENSG00000119888.10	EPCAM	2	47345021	2_30	0	0.0144404841420452	4.82473441187168	1.16202446360246e-06	-0.200000000000068	1
ENSG00000095002.13	MSH2	2	47403074	2_30	0	0.0158353086672591	5.69071759716185	1.50298163165704e-06	-0.558510638297914	1
ENSG00000170820.11	FSHR	2	49154446	2_31	0	0.0114177072930356	4.7926815487231	9.1267800377025e-07	0.122302158273392	1
ENSG00000170802.15	FOXN2	2	48327816	2_31	1	0.717672741361898	22.2039216678276	0.00026577629521715	4.29533678756312	1
ENSG00000162869.15	PPP1R21	2	48440605	2_31	0	0.0207493187041029	10.4940171593713	3.63166446830428e-06	-1.40271340068741	3
ENSG00000243244.5	STON1	2	48529416	2_31	0	0.0287724887879823	12.1545082933187	5.83277104579866e-06	1.13234750378749	2
ENSG00000242441.7	GTF2A1L	2	48595242	2_31	0	0.029518446362184	15.7612290265278	7.7596776626859e-06	2.11999999999981	1
ENSG00000143942.4	CHAC2	2	53767569	2_35	0	0.0260393534405303	6.49281076724636	2.8198307852429e-06	0.570075516122164	2
ENSG00000068912.13	ERLEC1	2	53784242	2_35	0	0.021471463504856	4.67493658624574	1.67416198774274e-06	0.248062015503787	1
ENSG00000115239.21	ASB3	2	53787166	2_35	0	0.0681489273813249	15.6368002863397	1.77732569539844e-05	2.00381630010723	2
ENSG00000119737.5	GPR75	2	53856276	2_35	0	0.127427353023555	21.7192814890057	4.61602573463898e-05	2.52110388641327	2
ENSG00000068878.14	PSME4	2	53970692	2_35	0	0.0356183574047415	9.45353493035456	5.61601457523853e-06	1.20845921450156	1
ENSG00000170634.12	ACYP2	2	53971158	2_35	0	0.0219465396419981	4.88103477266967	1.78664414717825e-06	-0.442748091603022	1
ENSG00000177994.15	C2orf73	2	54330223	2_35	0	0.0265869446335468	6.68920231933238	2.96621665037748e-06	0.857127987856279	2
ENSG00000115306.15	SPTBN1	2	54532901	2_36	0	0.0600877812949638	17.0493135346793	1.70865023750534e-05	2.25954198473276	1
ENSG00000214595.11	EML6	2	54723342	2_36	0	0.0314854749860889	10.9056834403255	5.72694803219928e-06	-1.26811594202864	1
ENSG00000115310.17	RTN4	2	55111623	2_36	0	0.0170285041285591	5.11325138183097	1.45222446529795e-06	-0.325714285714095	1
ENSG00000143947.13	RPS27A	2	55231526	2_36	0	0.0184729982674559	5.87876662463055	1.81127217291689e-06	-0.704000000000193	1
ENSG00000162994.15	CLHC1	2	55230944	2_36	0	0.0185149100213018	5.9000795527217	1.82196310751313e-06	0.711999999999921	1
ENSG00000085760.14	MTIF2	2	55264940	2_36	0	0.0162583319629406	4.6783016064344	1.26859883817017e-06	-0.11771375871293	2
ENSG00000275052.4	PPP4R3B	2	55619377	2_36	0	0.0185164247713728	5.90080520485443	1.82233626876282e-06	0.344827586207019	1
ENSG00000115380.19	EFEMP1	2	55923729	2_36	0	0.044029208200207	14.0841268731669	1.03426281237686e-05	1.63644695565654	2
ENSG00000055813.5	CCDC85A	2	56183915	2_37	0	0.0180771421985236	4.70783007174235	1.41941914460984e-06	0.0968660968660172	1
ENSG00000028116.16	VRK2	2	57907323	2_38	0	0.0128222651946729	4.71720538641073	1.00881062165048e-06	-0.0305084745762651	1
ENSG00000162928.8	PEX13	2	61013401	2_40	0	0.0976962609876565	42.8794100633362	6.98693736601971e-05	5.98620689655155	1
ENSG00000162927.13	PUS10	2	61018416	2_40	0	0.0149497371952597	12.5345063786893	3.12536611627852e-06	-2.97546012270111	1
ENSG00000162929.13	KIAA1841	2	61067987	2_40	0	0.0319292945196479	34.0343205489043	1.81245199823552e-05	-5.69285714285778	1
ENSG00000237651.6	C2orf74	2	61145163	2_40	0	0.0141445967368528	28.5709090758989	6.74023028643657e-06	5.65600000000012	1
ENSG00000082898.16	XPO1	2	61538854	2_40	0	0.0248059633828989	9.43966738025039	3.90546630720744e-06	0.304093567251547	1
ENSG00000170264.12	FAM161A	2	61853338	2_40	0	0.0137718306455871	4.98823789526156	1.14577392987378e-06	-0.475184339036169	2
ENSG00000115484.14	CCT4	2	61888641	2_40	0	0.014544357137136	5.55935365027861	1.34858690296867e-06	-0.601156069364214	1
ENSG00000173163.10	COMMD1	2	61890135	2_40	0	0.0136620396618518	6.63635065962051	1.51218516472959e-06	-1.65648854961816	1
ENSG00000186889.9	TMEM17	2	62506054	2_41	0	0.0197052784544538	5.09701872925372	1.67517009435947e-06	0.448238157783472	2
ENSG00000014641.17	MDH1	2	63588667	2_41	0	0.0192340048487797	4.83888638269383	1.55229854975111e-06	-0.284722222222249	1
ENSG00000143951.15	WDPCP	2	63819852	2_41	0	0.0349374081149987	10.4064446975145	6.06391589677983e-06	-1.12751677852373	1
ENSG00000169764.15	UGP2	2	63841654	2_41	0	0.0197544298348178	5.11380519436446	1.68487926182096e-06	-0.342105263157734	1
ENSG00000143952.19	VPS54	2	64018703	2_41	0	0.0259348819896914	7.63257536332712	3.3015317865356e-06	0.882943143812994	1
ENSG00000197329.11	PELI1	2	64144184	2_41	0	0.0215325543584423	5.91085223391611	2.12278377890019e-06	0.532467532467366	1
ENSG00000119862.12	LGALSL	2	64453888	2_42	0	0.0170772683352507	6.11071286077841	1.74048540192438e-06	-0.645161290322587	1
ENSG00000119844.15	AFTPH	2	64524123	2_42	0	0.0299539318626272	11.4049338197323	5.69779359430982e-06	1.3250883392225	1
ENSG00000011523.13	CEP68	2	65053897	2_42	0	0.0164953596509958	5.78490043163705	1.59154082367453e-06	0.623684210526214	1
ENSG00000143971.7	ETAA1	2	67397170	2_44	0	0.0128780443697525	5.10084242731826	1.09559976486683e-06	0.201454092791639	2
ENSG00000243667.6	WDR92	2	68149121	2_45	0	0.0258013515146437	7.90621255137726	3.40228779271099e-06	0.936619718309959	1
ENSG00000115946.7	PNO1	2	68157965	2_45	0	0.0210338964435028	5.98108054994117	2.09826090210837e-06	0.697674418604857	1
ENSG00000221823.10	PPP3R1	2	68256264	2_45	0	0.0354303219150898	10.9034204919637	6.44314588798407e-06	-1.38348792514918	2
ENSG00000119865.8	CNRIP1	2	68276788	2_45	0	0.0279085318145355	8.64703510664365	4.02498547917957e-06	-1.11889405385882	2
ENSG00000115956.9	PLEK	2	68365183	2_45	0	0.0698686947792221	17.3760086630439	2.02484955177766e-05	-2.15200000000074	1
ENSG00000204923.3	FBXO48	2	68467123	2_45	0	0.0183691754410483	4.70650650418945	1.44194412145189e-06	0.0569852941176612	1
ENSG00000169621.9	APLF	2	68467927	2_45	0	0.0189029830720361	4.97592622211922	1.56878845079674e-06	-0.310541310541472	1
ENSG00000163219.11	ARHGAP25	2	68679529	2_45	0	0.0913058808181816	19.9597271606542	3.03957914721236e-05	-2.18486166526925	2
ENSG00000198380.12	GFPT1	2	69382972	2_46	0	0.0167041846783111	4.68263252054696	1.3045942659553e-06	-0.0642600602842606	2
ENSG00000169599.12	NFU1	2	69437844	2_46	0	0.0204116429361126	6.56776190976692	2.23591592293749e-06	-0.647999999999924	1
ENSG00000087338.4	GMCL1	2	69829233	2_46	0	0.039689983059627	12.8489455712055	8.50566959746511e-06	-1.9005513070628	2
ENSG00000244617.2	ASPRV1	2	69963740	2_46	0	0.0312515583361741	10.5852745593043	5.51739288814514e-06	1.35984848484868	1
ENSG00000115998.7	C2orf42	2	70249066	2_46	0	0.0184423377397424	5.61324120502025	1.72659222638928e-06	0.512000000000073	1
ENSG00000143977.13	SNRPG	2	70293366	2_46	0	0.0170503718721741	4.87542077897847	1.38645591532111e-06	-0.366509333246731	2
ENSG00000163235.15	TGFA	2	70487496	2_46	0	0.0738912901761709	18.7841626512083	2.31496908313762e-05	2.24218749999945	1
ENSG00000135638.13	EMX1	2	72917282	2_47	0	0.0124746572588796	5.40624295688516	1.1248232557562e-06	0.234285714285744	1
ENSG00000075340.22	ADD2	2	70771105	2_47	0	0.0809160718402198	23.1247645759942	3.12084512520526e-05	2.38400000000101	1
ENSG00000116035.2	VAX2	2	70899809	2_47	0	0.0161508166197196	7.83099813416746	2.10946202802517e-06	0.895996779397883	2
ENSG00000144043.11	TEX261	2	70994838	2_47	0	0.0461923946234109	17.7552122236892	1.36790661583979e-05	1.87499999999933	1
ENSG00000124357.12	NAGK	2	71063957	2_47	0	0.0124566779959597	5.39272853280425	1.12039433014939e-06	-0.440559440559357	1
ENSG00000124370.10	MCEE	2	71131579	2_47	0	0.0565175929307527	19.6785528249707	1.85497012530315e-05	-1.95022624434294	1
ENSG00000124383.8	MPHOSPH10	2	71152220	2_47	0	0.0179527333927444	8.82515141540688	2.64248695750956e-06	0.939849624060087	1
ENSG00000135636.13	DYSF	2	71453820	2_47	0	0.0146274229555903	6.90044056736312	1.68346753104281e-06	-0.676348547717796	1
ENSG00000135625.7	EGR4	2	73294038	2_48	0	0.0473201417390186	14.7828620763688	1.16671469346721e-05	-1.61923076923005	1
ENSG00000144040.12	SFXN5	2	73076866	2_48	0	0.0237784772346075	8.268747910656	3.27932074573848e-06	0.972656249999589	1
ENSG00000135631.16	RAB11FIP5	2	73156338	2_48	0	0.0278527519917429	9.7605512429261	4.53421974201375e-06	1.13703731087009	2
ENSG00000135632.11	SMYD5	2	73214257	2_48	0	0.0202313902249311	6.74730844991542	2.27675551175365e-06	-0.730000000000093	1
ENSG00000135617.3	PRADC1	2	73233389	2_48	0	0.0172744515923901	5.26117522726876	1.51581828281162e-06	-0.351239669421545	1
ENSG00000144035.3	NAT8	2	73646375	2_48	0	0.0163083977005929	4.72032892533172	1.283936844604e-06	0.194630872483246	1
ENSG00000144034.14	TPRKB	2	73737087	2_48	0	0.0166378783852567	4.90828340118101	1.36203316225334e-06	0.252815307802275	2
ENSG00000124356.15	STAMBP	2	73829050	2_48	0	0.0166052256019177	4.88982230800583	1.35424725349378e-06	-0.231751824817624	1
ENSG00000163017.13	ACTG2	2	73892895	2_48	0	0.0173772298780586	5.31693773387757	1.54099853643302e-06	-0.384070796460332	1
ENSG00000114956.19	DGUOK	2	73926204	2_48	0	0.0162392890515186	4.68042725349132	1.26768869446521e-06	0.0225563909774404	1
ENSG00000163170.11	BOLA3	2	74149685	2_48	0	0.0162673880229188	4.69667131229177	1.27428948501695e-06	0.153225806451573	1
ENSG00000114978.17	MOB1A	2	74178825	2_48	0	0.0434939865626008	13.9810041824204	1.0142095302331e-05	1.60101010101024	1
ENSG00000188687.17	SLC4A5	2	74361478	2_48	0	0.0612517476269062	17.2460968872043	1.76185195070502e-05	-1.76829268292767	1
ENSG00000284308.1	C2orf81	2	74421241	2_48	0	0.019568195289395	6.43367215508356	2.09976071448902e-06	0.715789473684594	1
ENSG00000005448.16	WDR54	2	74421241	2_48	0	0.019568195289395	6.43367215508356	2.09976071448902e-06	0.715789473684594	1
ENSG00000114993.16	RTKN	2	74442009	2_48	0	0.0288900087659216	10.1058264335301	4.86944667430937e-06	1.16416448376816	2
ENSG00000115274.14	INO80B	2	74454375	2_48	0	0.0170863398137823	5.15825536439114	1.4699818870566e-06	0.405714285714204	1
ENSG00000239779.6	WBP1	2	74458316	2_48	0	0.0162269607398092	4.67329139547048	1.26479503644258e-06	0.0767234328027542	2
ENSG00000115275.11	MOGS	2	74465520	2_48	0	0.0194296773858018	6.36683493730886	2.06323780043302e-06	-0.694915254237396	1
ENSG00000135637.13	CCDC142	2	74483364	2_48	0	0.0191811106959148	6.24570336497441	1.99809075866741e-06	0.672316384180884	1
ENSG00000115282.19	TTC31	2	74483364	2_48	0	0.0191811106959148	6.24570336497441	1.99809075866741e-06	-0.672316384180884	1
ENSG00000179528.15	LBX2	2	74502935	2_48	0	0.0166623762480318	4.92211039778307	1.36788123792403e-06	0.243107769423511	1
ENSG00000115289.13	PCGF1	2	74508487	2_48	0	0.0192046344028173	6.25723343484347	2.00423437612378e-06	-0.674285714285737	1
ENSG00000115325.13	DOK1	2	74548714	2_48	0	0.0163360510969559	4.73624835012072	1.29045140776632e-06	-0.158602150537632	1
ENSG00000115350.11	POLE4	2	74958729	2_48	0	0.0166389486160891	4.90888803071793	1.36228856856164e-06	-0.222253890708769	2
ENSG00000115353.10	TACR1	2	75180968	2_48	0	0.0186288671924174	5.97091364426375	1.8551855045513e-06	0.528205128205117	1
ENSG00000005436.13	GCFC2	2	75711125	2_49	0	0.0395505852624618	10.9481633534704	7.22194686489969e-06	1.07471264367811	1
ENSG00000163541.11	SUCLG1	2	84459875	2_54	0	0.00648053442670848	6.75801958043664	7.30449798145165e-07	-0.743902439024419	1
ENSG00000115423.18	DNAH6	2	84516642	2_54	0	0.00552296833146759	5.26194630945768	4.8470675365708e-07	-0.414657979221911	2
ENSG00000034510.5	TMSB10	2	84905643	2_54	0	0.00754169282098072	8.17753230273298	1.0286111156472e-06	-0.941666666666577	1
ENSG00000186854.10	TRABD2A	2	84906737	2_54	0	0.00543044327390463	5.10389374025589	4.62271385034217e-07	0.465552414192704	2
ENSG00000176407.17	KCMF1	2	84970689	2_54	0	0.0143174517109701	14.1868180124866	3.38774591500738e-06	1.61825726141126	1
ENSG00000152284.4	TCF7L1	2	85038572	2_54	0	0.00741510495935716	8.01904432453857	9.91745006257665e-07	0.914141414141149	1
ENSG00000152291.13	TGOLN2	2	85325138	2_54	0	0.0324302174297039	21.8877808741451	1.18389094317968e-05	-2.07661290322603	1
ENSG00000042445.13	RETSAT	2	85340538	2_54	0	0.0138240211304936	13.8575725441578	3.1950794013674e-06	-1.49999999999922	1
ENSG00000042493.15	CAPG	2	85394936	2_54	0	0.0169231958640718	15.7574515630636	4.44762811882432e-06	1.66728188696255	2
ENSG00000152292.16	SH2D6	2	85428279	2_54	0	0.00520505145381855	4.70734587257153	4.08659163694901e-07	-0.0468750000000057	1
ENSG00000115486.11	GGCX	2	85561017	2_54	0	0.0231754106776115	18.7160317165849	7.23437999377983e-06	1.88418251882907	3
ENSG00000118640.10	VAMP8	2	85561147	2_54	0	0.0312440952494716	21.5354361907277	1.12222963053858e-05	-2.14400000000004	1
ENSG00000168890.13	TMEM150A	2	85600891	2_54	0	0.00832649630830484	9.10456982801896	1.26439226548532e-06	-1.12403100775197	1
ENSG00000168887.10	C2orf68	2	85610982	2_54	0	0.00534280220096484	4.95168748562397	4.41247674111143e-07	-0.277343749999952	1
ENSG00000115523.16	GNLY	2	85693206	2_54	0	0.00541173819635421	5.07161781947154	4.57765863384505e-07	-0.32061068702289	1
ENSG00000168874.12	ATOH8	2	85751663	2_54	0	0.00683027959366789	7.24998282572308	8.25915401854313e-07	-0.799999999999997	1
ENSG00000068654.15	POLR1A	2	86105686	2_54	0	0.0076130692896067	8.26572903121804	1.04954497129237e-06	-0.988165680473367	1
ENSG00000132300.18	PTCD3	2	86105686	2_54	0	0.0076130692896067	8.26572903121804	1.04954497129237e-06	-0.988165680473367	1
ENSG00000132305.20	IMMT	2	86197126	2_54	0	0.0161670739097145	15.3279314588086	4.13309206227124e-06	1.93600000000021	1
ENSG00000132313.14	MRPL35	2	86200112	2_54	0	0.0143046560470707	14.1784190835376	3.38271441668577e-06	1.84799999999983	1
ENSG00000068615.17	REEP1	2	86336724	2_54	0	0.007899788033918	8.61190181672963	1.13468317162429e-06	-1.13385826771695	1
ENSG00000115561.15	CHMP3	2	86563593	2_54	0	0.00542438515918098	5.09345332038096	4.60811124640252e-07	0.284751055563188	4
ENSG00000239305.6	RNF103	2	86626280	2_54	0	0.00605561932225118	6.12338803528629	6.18458343548232e-07	0.603932584269428	1
ENSG00000153563.15	CD8A	2	86807953	2_54	0	0.0250861083502659	19.4628174403386	8.14327513234116e-06	1.97222222222202	1
ENSG00000172086.7	KRCC1	2	88056216	2_55	0	0.0214168042815243	7.8603052737273	2.80772252848626e-06	0.926162991593127	2
ENSG00000115593.14	SMYD1	2	88067820	2_55	0	0.0192492255499824	6.85603235101976	2.20113269681197e-06	0.725274116857133	2
ENSG00000163586.9	FABP1	2	88129315	2_55	0	0.0185384128509579	6.50211627466194	2.01042273470346e-06	-0.636835614272827	3
ENSG00000144115.16	THNSL2	2	88170344	2_55	0	0.0152542483836813	4.66956727749492	1.18803040671178e-06	0.00613956766868781	2
ENSG00000172071.11	EIF2AK3	2	88626830	2_55	0	0.0417742192185836	14.1747297996522	9.87604900203246e-06	-1.65467625899283	1
ENSG00000153574.8	RPIA	2	88715210	2_55	0	0.0266687901022963	9.92753097591656	4.41575195274553e-06	-1.26277372262692	1
ENSG00000168658.18	VWA3B	2	98087196	2_57	0	0.0172081662781242	5.81154022381654	1.66796121392735e-06	-0.665284114274678	2
ENSG00000163060.7	TEKT4	2	94871756	2_57	0	0.0183902408135552	6.43616613485425	1.97412554223891e-06	0.563049853372505	1
ENSG00000144029.11	MRPS5	2	95149561	2_57	0	0.0170617419487917	5.73121629059229	1.63091104296074e-06	0.567901234568231	1
ENSG00000144026.11	ZNF514	2	95142476	2_57	0	0.0230070543400611	8.54445269523317	3.27872787940209e-06	-1.22816958803423	4
ENSG00000233757.6	AC092835.2	2	95207631	2_57	0	0.0421201356589278	14.2624548669683	1.00194561740254e-05	-1.75609756097469	1
ENSG00000155066.15	PROM2	2	95034985	2_57	0	0.0297129546680862	10.9576547001072	5.43029666882644e-06	-1.4328358208956	1
ENSG00000186281.12	GPAT2	2	96122088	2_57	0	0.0239749257544509	8.93279791190608	3.57194600659577e-06	1.15680473372798	1
ENSG00000274286.1	ADRA2B	2	96116663	2_57	0	0.0222381488827936	8.22423596172517	3.05038250352869e-06	1.07167832167838	1
ENSG00000188886.3	ASTL	2	96138849	2_57	0	0.0152419213081644	4.67149521426119	1.18756045911629e-06	-0.174698795180787	1
ENSG00000158050.4	DUSP2	2	96145593	2_57	0	0.0161194120618229	5.19729891793576	1.39729143997653e-06	-0.121911166939322	2
ENSG00000144021.2	CIAO1	2	96268766	2_57	0	0.0188112325830243	6.64901171304206	2.08609679906078e-06	0.77519379844945	1
ENSG00000144028.14	SNRNP200	2	96305671	2_57	0	0.0220768960322423	8.1556504539215	3.00300960932893e-06	-0.99236641221353	1
ENSG00000198885.9	ITPRIPL1	2	96349335	2_57	0	0.0164323681680663	5.37799505583156	1.47394290513976e-06	0.583333333333254	1
ENSG00000163121.9	NEURL3	2	96506388	2_57	0	0.0157006244158452	4.95001253245077	1.2962337612912e-06	0.431818181818107	1
ENSG00000114988.11	LMAN2L	2	96739703	2_57	0	0.0155432637506843	4.8553868327702	1.2587113790441e-06	0.503885334101625	2
ENSG00000158158.11	CNNM4	2	96757889	2_57	0	0.0154354239841205	4.78998433337804	1.23314106881573e-06	-0.0551181102361976	1
ENSG00000163126.14	ANKRD23	2	96855702	2_57	0	0.0188736445095102	6.6802010397377	2.10283602708724e-06	1.01260504201719	1
ENSG00000168754.14	FAM178B	2	96912592	2_57	0	0.0218412414852387	8.0546007842937	2.93414414992331e-06	-0.549738219895227	1
ENSG00000144199.11	FAHD2B	2	97082241	2_57	0	0.0184282535027565	6.45558784920884	1.98417548233793e-06	0.878378378378335	1
ENSG00000196912.12	ANKRD36B	2	97591883	2_57	0	0.0243829082485142	9.09187458291185	3.69742221528992e-06	-1.59398496240648	1
ENSG00000115073.7	ACTR1B	2	97663552	2_57	0	0.0255985598549513	9.55063647990719	4.07763129549153e-06	0.985317521665319	3
ENSG00000228486.10	LINC01125	2	97663552	2_57	0	0.0155666349392789	4.86949739842584	1.26426753071474e-06	0.317744154057863	1
ENSG00000115085.13	ZAP70	2	97713755	2_57	0	0.108753135428218	23.3818923871445	4.2411296585005e-05	-2.54999999999976	1
ENSG00000075568.16	TMEM131	2	97995531	2_57	0	0.020871680712564	7.62708156687277	2.65506965379273e-06	-0.751037819599795	2
ENSG00000185674.9	LYG2	2	99254906	2_58	0	0.0165008563716667	7.57342950356871	2.08429495270494e-06	1.05033177209989	2
ENSG00000040933.15	INPP4A	2	98444410	2_58	0	0.071078742814962	21.4165446527813	2.53892134256249e-05	-2.43884892086273	1
ENSG00000183513.8	COA5	2	98608705	2_58	0	0.0392856974350256	15.7576449949291	1.03249007381845e-05	2.07142857142884	1
ENSG00000135951.14	TSGA10	2	99155218	2_58	0	0.0167333513148489	7.70491273710571	2.15035795120243e-06	0.909090909091172	1
ENSG00000144182.16	LIPT1	2	99155127	2_58	0	0.0121262542348475	4.68148794821847	9.46827110386973e-07	0.031250000000011	1
ENSG00000158411.11	MITD1	2	99180175	2_58	0	0.012971079296064	5.31334983626126	1.14948850099027e-06	-0.395348837209129	1
ENSG00000185414.19	MRPL30	2	99183057	2_58	0	0.0121373474272201	4.69006515316027	9.49429594879738e-07	0.0468750000000022	1
ENSG00000144214.9	LYG1	2	99305023	2_58	0	0.012840655260836	5.21852865053632	1.11762308605055e-06	-0.454782626290281	2
ENSG00000115514.11	TXNDC9	2	99340840	2_58	0	0.0145180000235188	6.37088323401557	1.54264694599919e-06	0.73387096774186	1
ENSG00000144218.18	AFF3	2	100143014	2_58	0	0.0391540470331034	15.7254430285527	1.02692719108084e-05	-2.1048387096778	1
ENSG00000170500.12	LONRF2	2	100322655	2_58	0	0.0121505844234607	4.70029110490571	9.52537383207936e-07	-0.162601626016235	1
ENSG00000115526.10	CHST10	2	100412540	2_58	0	0.0130300964534986	5.35594422184757	1.16397534583505e-06	0.349593495934885	1
ENSG00000115539.13	PDCL3	2	100562660	2_58	0	0.0121122023487027	4.6706120329898	9.43532832460899e-07	0.0461538461538411	1
ENSG00000170485.16	NPAS2	2	100820707	2_58	0	0.0133089409796748	5.55465555400236	1.23299336075254e-06	0.565445026178152	1
ENSG00000175874.9	CREG2	2	101387500	2_59	0	0.0121426235201069	6.59754061268589	1.3361484366873e-06	1.19130638276124	2
ENSG00000158435.7	CNOT11	2	101252764	2_59	0	0.0134254907620627	6.12075886812619	1.37055208967829e-06	0.120000000000004	1
ENSG00000163162.8	RNF149	2	101308564	2_59	0	0.0111071011367425	4.77931871734806	8.85374124094123e-07	-0.350382761897541	3
ENSG00000196460.12	RFX8	2	101474758	2_59	0	0.0244726674822148	13.0602351575664	5.33080027770992e-06	-1.84285714285682	1
ENSG00000071054.16	MAP4K4	2	101697147	2_59	0	0.0126845971886805	9.26493692545774	1.96010462294583e-06	-1.99999999999997	1
ENSG00000115590.13	IL1R2	2	101990064	2_59	0	0.0124418176314069	13.8074806953932	2.86522268894797e-06	-3.13322143761801	2
ENSG00000115594.11	IL1R1	2	102046190	2_59	1	0.763965158756347	34.7925103520243	0.000443322142445688	-5.81451612903153	1
ENSG00000115616.2	SLC9A2	2	102619188	2_60	0	0.0367869583162477	16.7822783131124	1.02968622972486e-05	-1.98412698412593	1
ENSG00000115598.9	IL1RL2	2	102186984	2_60	0	0.00944123984282075	4.82196677931942	7.5929991289872e-07	-0.192857142857106	1
ENSG00000115602.16	IL1RL1	2	102310626	2_60	1	0.369619048988119	36.4105238401311	0.000224461250478651	6.68292682926875	1
ENSG00000115604.10	IL18R1	2	102310626	2_60	1	0.114462923439305	33.0895748163934	6.31707635279949e-05	6.27910567640019	2
ENSG00000115607.9	IL18RAP	2	102418289	2_60	0	0.0277218416992788	12.8544962792913	5.94343130874596e-06	-0.0704503403274123	2
ENSG00000135973.2	GPR45	2	105240960	2_62	0	0.0273479590323766	9.1335180216566	4.1660369377677e-06	0.99999999999992	1
ENSG00000135972.8	MRPS9	2	105042423	2_62	0	0.0202082605113502	6.2821663236288	2.11737834854182e-06	-0.67179621755388	2
ENSG00000135966.12	TGFBRAP1	2	105330291	2_62	0	0.0183326431621347	5.36578909648456	1.64066075335865e-06	-0.273972086072239	2
ENSG00000135974.9	C2orf49	2	105336368	2_62	0	0.026926401866449	8.98690177945426	4.03597459592526e-06	1.03731660078522	3
ENSG00000071051.13	NCK2	2	105744677	2_63	0	0.0205305617376895	4.77078912900881	1.63362044049257e-06	0.255813953488391	1
ENSG00000119147.9	C2orf40	2	106063485	2_63	0	0.0492626121132432	13.0512503262197	1.07233297598846e-05	-1.45231288866637	2
ENSG00000115652.14	UXS1	2	106194693	2_63	0	0.0203997214495577	4.71061286547571	1.60273513205142e-06	0.0873180873181017	1
ENSG00000144057.15	ST6GAL2	2	106886868	2_64	0	0.0276970790203573	9.3561446520132	4.3220621070551e-06	1.21212121212123	1
ENSG00000198203.9	SULT1C2	2	108288592	2_65	0	0.0222298364945098	6.4276354923294	2.38312934337593e-06	0.697992547418066	3
ENSG00000198075.9	SULT1C4	2	108378352	2_65	0	0.0239084556349928	7.1135414321313	2.8365960561368e-06	-0.909722222222378	1
ENSG00000135968.20	GCC2	2	108448667	2_65	0	0.029171455051108	8.99080592415809	4.37438315609209e-06	1.19199999999977	1
ENSG00000153201.15	RANBP2	2	108719562	2_65	0	0.0258364211551994	7.84481589007741	3.38045544675418e-06	0.850415512464962	1
ENSG00000163006.11	CCDC138	2	108786314	2_65	0	0.040485250473661	12.0936587694143	8.16609911140859e-06	-1.3448275862067	1
ENSG00000186522.14	SEPT10	2	109613916	2_65	0	0.0361647207023142	11.0233541214186	6.64904052910933e-06	1.81249999999984	1
ENSG00000198142.4	SOWAHC	2	109613671	2_65	0	0.0185351176944095	4.71688596952817	1.45817897153482e-06	0.30030359415847	2
ENSG00000144130.11	NT5DC4	2	112722037	2_66	0	0.00839095930177236	5.16767751617181	7.23214499105721e-07	-0.246153846153817	1
ENSG00000115008.5	IL1A	2	112784230	2_66	0	0.0357612828289934	18.5876724471474	1.10865955854217e-05	1.94586735583716	2
ENSG00000144061.12	NPHP1	2	110205149	2_66	0	0.0089136882817521	5.83808003143844	8.67935780045095e-07	0.694968553459166	1
ENSG00000169679.14	BUB1	2	110678318	2_66	0	0.0119702980820352	8.6089611666667	1.71876230201087e-06	-1.16442048517452	1
ENSG00000153094.22	BCL2L11	2	111119720	2_66	0	0.174443593586088	29.217508337483	8.50077080244512e-05	2.16935483870923	1
ENSG00000153208.16	MERTK	2	111899200	2_66	0	0.00910984976585871	5.8734071658222	8.92403837656291e-07	0.525095024412032	2
ENSG00000153214.9	TMEM87B	2	112055305	2_66	0	0.131086232573741	30.8213879873102	6.73859538327477e-05	2.82991202345979	1
ENSG00000144152.12	FBLN7	2	112120827	2_66	0	0.012840433073499	9.17348299098506	1.96459953627808e-06	-1.1829931240824	2
ENSG00000144161.12	ZC3H8	2	112257028	2_66	0	0.00838420442808186	5.07909041812968	7.10244548164701e-07	-0.306755347279376	2
ENSG00000188177.13	ZC3H6	2	112274529	2_66	0	0.0100964450608038	6.74731717366441	1.13621290511067e-06	0.874999999999806	1
ENSG00000169629.11	RGPD8	2	112434559	2_66	0	0.00837406897952386	5.20413577197761	7.26850775278085e-07	-0.358381502890069	1
ENSG00000114999.7	TTL	2	112481811	2_66	0	0.0198740041895241	13.0946050485406	4.34048127149222e-06	1.4438860971531	1
ENSG00000125630.15	POLR1B	2	112544150	2_66	0	0.00930793400599139	6.10065194675287	9.47086507228491e-07	-0.658647793506793	2
ENSG00000125611.15	CHCHD5	2	112580572	2_66	0	0.0207038494842038	13.6553802649139	4.71536163674541e-06	-1.58847783666113	2
ENSG00000144136.10	SLC20A1	2	112645515	2_66	0	0.0336013789839916	17.9268788688026	1.00466642905874e-05	1.97546012269983	1
ENSG00000169607.12	CKAP2L	2	112765001	2_66	0	0.0109852787288178	7.83174528221629	1.43492677849542e-06	0.971677559912709	1
ENSG00000125637.15	PSD4	2	113156693	2_66	0	0.00953853550798778	6.45429188178044	1.02681075259403e-06	-0.63703703703733	1
ENSG00000125618.16	PAX8	2	113253300	2_67	0	0.0374565695933831	15.8478752460195	9.90054609236257e-06	2.37471844390201	2
ENSG00000136682.14	CBWD2	2	113476548	2_67	0	0.0282459853470347	13.1786997019	6.20853876399483e-06	1.73154362416097	1
ENSG00000144134.18	RABL2A	2	113628884	2_67	0	0.0115582453720167	4.77439507864278	9.20386774219895e-07	-0.181372549019547	1
ENSG00000115084.13	SLC35F5	2	113754647	2_67	0	0.0128639378314889	5.77840945249715	1.23977350370784e-06	0.560080245556734	3
ENSG00000144119.3	C1QL2	2	119158412	2_69	0	0.0121293573112138	4.99164175343951	1.00981380651203e-06	0.278911564625911	1
ENSG00000088205.12	DDX18	2	117832335	2_69	0	0.0132689992605715	5.83420086370174	1.29115877956676e-06	0.543859649122924	1
ENSG00000125633.10	CCDC93	2	118012551	2_69	0	0.0322552371853094	14.1978348753185	7.63804945913331e-06	-1.56327698248057	2
ENSG00000125629.14	INSIG2	2	118089309	2_69	0	0.011731885562145	4.67913081781256	9.15573282267006e-07	0.0555555555555509	1
ENSG00000115107.19	STEAP3	2	119224095	2_69	0	0.0117192436616278	4.66901917161779	9.12610259569366e-07	-0.00942266167536203	3
ENSG00000186132.14	C2orf76	2	119366701	2_69	0	0.0139766725086815	6.32188882661666	1.4737056518157e-06	-0.657407407406999	1
ENSG00000155368.16	DBI	2	119366701	2_69	0	0.0139766725086815	6.32188882661666	1.4737056518157e-06	-0.657407407406999	1
ENSG00000080293.9	SCTR	2	119525231	2_69	0	0.0135477444440774	6.02931526403458	1.36237007138308e-06	-0.6333704163134	2
ENSG00000163075.12	CFAP221	2	119544252	2_69	0	0.0119469478040594	4.84950828214708	9.66306224830544e-07	0.30813953488367	1
ENSG00000144120.12	TMEM177	2	119679105	2_69	0	0.047778999304274	17.9253210500948	1.42844689024028e-05	-1.96957503929134	2
ENSG00000115109.13	EPB41L5	2	120007218	2_69	0	0.0120929744833559	4.96346213536338	1.00110113835003e-06	0.222279061420489	2
ENSG00000226479.3	TMEM185B	2	120222852	2_69	0	0.0169671489390053	8.14306650381486	2.30439518639111e-06	-0.887218045112583	1
ENSG00000144118.13	RALB	2	120068102	2_69	0	0.0137817170428156	6.19003045776198	1.42284050661784e-06	-0.536450266136566	2
ENSG00000074047.21	GLI2	2	120735673	2_70	0	0.0209998802067282	6.02953195077054	2.11183762811384e-06	-0.544018805951605	2
ENSG00000115112.7	TFCP2L1	2	121285630	2_70	0	0.0535215973025777	14.8878044766214	1.32898423189493e-05	1.98688524590221	1
ENSG00000074054.17	CLASP1	2	121647283	2_70	0	0.0194509182120935	5.30840701047493	1.72212403217725e-06	0.207955543752974	2
ENSG00000211460.11	TSN	2	121736192	2_70	0	0.0529509794709625	14.7855528753358	1.30578499052444e-05	1.75146771037191	1
ENSG00000155052.14	CNTNAP5	2	124025249	2_72	0	0.0157154109678641	4.80452428795095	1.25932040779615e-06	-0.21463414634151	1
ENSG00000136732.14	GYPC	2	126655525	2_74	0	0.0104945089324213	5.2575834290919	9.20255454068001e-07	-0.429775942535774	2
ENSG00000136717.14	BIN1	2	127107346	2_74	0	0.0109736344811988	5.64667129556603	1.03348244296778e-06	0.864517937979275	3
ENSG00000186684.12	CYP27C1	2	127213143	2_74	0	0.0143299612031657	8.04349420806563	1.92242707172588e-06	-1.37086092715254	1
ENSG00000163161.12	ERCC3	2	127294150	2_75	0	0.0158967519864955	5.38014649540902	1.42646987822156e-06	1.07432026168783	2
ENSG00000169967.16	MAP3K2	2	127388886	2_75	0	0.039286465386471	13.9149371126995	9.11767925735093e-06	1.83221476510073	1
ENSG00000115718.17	PROC	2	127419101	2_75	0	0.0156236545267554	5.21736868454467	1.35954710652698e-06	0.206896551724068	1
ENSG00000163166.14	IWS1	2	127526497	2_75	0	0.0154092630646202	5.0875804415573	1.30753482306275e-06	-0.204225352112647	1
ENSG00000169994.18	MYO7B	2	127536206	2_75	0	0.0150350391917402	4.85665888405125	1.21787375390069e-06	-0.758064516129108	1
ENSG00000144230.16	GPR17	2	127645955	2_75	0	0.0984976146350139	22.7287787177018	3.7338934357301e-05	-2.91176470588239	1
ENSG00000072163.19	LIMS2	2	127648067	2_75	0	0.161714259916266	27.620634718966	7.44975649548027e-05	-2.88644688644695	1
ENSG00000136709.11	WDR33	2	127810860	2_75	0	0.0251864666340127	9.71112118196125	4.07940406671983e-06	0.804219652078488	2
ENSG00000136731.12	UGGT1	2	128091078	2_75	0	0.0202467054635299	7.65444990505429	2.58480899166033e-06	1.3006535947719	1
ENSG00000136720.6	HS6ST1	2	128316388	2_75	0	0.222811800265185	30.8771575387475	0.000114745485235753	-3.40825688073297	1
ENSG00000233087.7	WTH3DI	2	131344954	2_78	0	0.0230511344537665	6.13444870675407	2.35845692644932e-06	0.462857142857202	1
ENSG00000178171.10	AMER3	2	130824296	2_78	0	0.0198095966434375	4.70749968143809	1.55534249359373e-06	0.0947176684881453	1
ENSG00000173302.5	GPR148	2	130729192	2_78	0	0.0215777091253132	5.51226604509335	1.98378960492294e-06	0.498881431767401	1
ENSG00000222014.5	RAB6C	2	129979058	2_78	0	0.0197318812499403	4.67051204384945	1.53706804919615e-06	-0.0654450261780391	1
ENSG00000152082.13	MZT2B	2	130181715	2_78	0	0.0225403141389066	5.92332762628706	2.22682364768374e-06	0.603053435114767	1
ENSG00000136710.9	CCDC115	2	130343161	2_78	0	0.0197857043893225	4.69614393481485	1.54971922651161e-06	-0.0192307692307816	1
ENSG00000136718.9	IMP4	2	130342325	2_78	0	0.0494410289528542	13.3588229490239	1.10157938555756e-05	1.51012891344306	1
ENSG00000072135.12	PTPN18	2	130356437	2_78	0	0.0211052755033749	5.30382266884579	1.86698198120379e-06	0.481700767640974	2
ENSG00000136002.18	ARHGEF4	2	130837191	2_78	0	0.0200494781349628	4.82076696823763	1.61205300337627e-06	-0.203761755485874	1
ENSG00000075886.10	TUBA3D	2	131475744	2_78	0	0.0618293221700436	15.4943513284728	1.59782050486847e-05	2.19656105580327	2
ENSG00000173272.15	MZT2A	2	131472010	2_78	0	0.0703194472322306	16.7289406551489	1.96202254891149e-05	2.33902538248179	2
ENSG00000163040.14	CCDC74A	2	131527737	2_78	0	0.0205518532637932	5.0536795748073	1.73228282041577e-06	0.290780141843945	1
ENSG00000183840.6	GPR39	2	132409911	2_79	0	0.0205364344277451	4.69921403078472	1.60957187326167e-06	-0.0773809523809343	1
ENSG00000152128.13	TMEM163	2	134721005	2_80	0	0.0199778883647033	5.69409304875701	1.89729231392999e-06	0.693442760758722	2
ENSG00000082258.12	CCNT2	2	134918338	2_80	0	0.0512423123998197	14.6068303006026	1.24837427061833e-05	-1.88590604026853	1
ENSG00000115839.17	RAB3GAP1	2	135052002	2_80	0	0.0179119167741655	4.66729648108283	1.39433637656172e-06	-0.220833333333443	1
ENSG00000048991.16	R3HDM1	2	135531995	2_80	0	0.0182400734935724	4.8380040404634	1.47181395433815e-06	0.0273972602739736	1
ENSG00000144224.16	UBXN4	2	135741596	2_80	0	0.0208851280569407	6.11209750518147	2.12905814320634e-06	0.870137416797552	2
ENSG00000076003.4	MCM6	2	135876392	2_80	0	0.0200349069435771	5.72091409267714	1.91166972128334e-06	0.77348066298352	1
ENSG00000115866.10	DARS	2	135985602	2_80	0	0.143459684534342	24.5905637849549	5.88380760063253e-05	2.31653225806456	1
ENSG00000144229.11	THSD7B	2	136765602	2_81	0	0.0217453867119121	5.64641752322105	2.04785984254313e-06	-0.544217687074693	1
ENSG00000144227.4	NXPH2	2	138780751	2_82	0	0.0271515881136939	7.38376364394144	3.34374483695258e-06	0.9790209790207	1
ENSG00000150540.13	HNMT	2	137963983	2_82	0	0.0269064262527129	7.29815490498488	3.27513495891807e-06	-0.799554565701502	1
ENSG00000144228.8	SPOPL	2	138501652	2_82	0	0.026406995693521	7.12135973836019	3.13647640713997e-06	-0.89090909090894	1
ENSG00000168702.17	LRP1B	2	142131604	2_85	0	0.0191499164546588	4.88045579100324	1.55878914319208e-06	-0.166180758017386	1
ENSG00000075884.13	ARHGAP15	2	143091525	2_85	0	0.0188787493826645	4.74630320405289	1.49447551884604e-06	0.153374233128808	1
ENSG00000121964.14	GTDC1	2	144329174	2_86	0	0.0193253121903325	9.56659334470381	3.08349989132809e-06	1.11666666666632	1
ENSG00000121989.14	ACVR2A	2	147844091	2_88	0	0.11333958368315	22.8312466739119	4.31589971644425e-05	-3.76405724446691	2
ENSG00000115947.13	ORC4	2	147946396	2_88	0	0.0115162264249521	6.50107144272627	1.24869174140177e-06	1.00303660427185	2
ENSG00000204406.12	MBD5	2	148020474	2_88	0	0.00993783492189038	4.86600212803018	8.0653678265976e-07	0.482521723423457	2
ENSG00000150556.16	LYPD6B	2	149038442	2_88	0	0.010122089589491	4.87413758336334	8.22864007377102e-07	0.218749999999992	1
ENSG00000184898.6	RBM43	2	151261518	2_90	0	0.0185839084128685	7.92095785946888	2.455132101382e-06	-1.27227423991617	2
ENSG00000123610.4	TNFAIP6	2	151357910	2_90	0	0.0171975201550064	7.1919951756399	2.06288643507474e-06	-1.15322580645134	1
ENSG00000123609.10	NMI	2	151290158	2_90	0	0.0142042657173076	5.39569770556975	1.2782815007452e-06	0.984126984126718	1
ENSG00000080345.17	RIF1	2	151410217	2_90	0	0.0685371231308839	20.2965045069801	2.32010278786703e-05	-2.54854784617403	3
ENSG00000162980.16	ARL5A	2	151828599	2_91	0	0.0219206616489989	6.32483071533732	2.31239845386035e-06	-0.795454545454656	1
ENSG00000182389.19	CACNB4	2	152099291	2_91	0	0.0183884421826611	4.67123541319819	1.43263909663916e-06	-0.212293719817277	2
ENSG00000157827.19	FMNL2	2	152335141	2_91	0	0.0184584403788326	4.70699143380022	1.44910053445765e-06	0.310283687943262	1
ENSG00000177917.10	ARL6IP6	2	152717752	2_91	0	0.0183850496274928	4.66951388293599	1.43184689817777e-06	0.288235294117617	1
ENSG00000177519.3	RPRM	2	153477985	2_92	0	0.0429972502176761	13.3535778357706	9.57631515095556e-06	-1.19531249999986	1
ENSG00000162989.4	KCNJ3	2	154784661	2_93	0	0.0209942905729803	8.24105294390131	2.88565238640324e-06	1.26415094339626	1
ENSG00000115159.15	GPD2	2	156434411	2_93	0	0.0246549164885537	9.75524759788108	4.01145512368734e-06	1.33052276559974	1
ENSG00000115165.9	CYTIP	2	157488690	2_94	0	0.0188530386645669	7.43966002200951	2.33934649909398e-06	0.838862559241446	1
ENSG00000115170.13	ACVR1	2	157876051	2_95	0	0.0166209150943459	4.66730634874685	1.29384229600919e-06	0.0113636363636378	1
ENSG00000153237.17	CCDC148	2	158456265	2_95	0	0.0284684272953646	9.73562912768659	4.62261370642593e-06	1.3063104832476	2
ENSG00000144283.21	PKP4	2	158436970	2_95	0	0.0167386905098966	4.73366157847576	1.32153536935961e-06	0.0632183908046111	1
ENSG00000163331.11	DAPL1	2	158795222	2_96	0	0.00786214327380597	4.7925487153428	6.28445463360739e-07	0.00793650793650596	1
ENSG00000196151.10	WDSUB1	2	159290634	2_96	0	0.00859989932625371	5.59125933203823	8.01979207807351e-07	-0.0310077519379914	1
ENSG00000123636.17	BAZ2B	2	159616888	2_96	0	0.015620889778883	10.5721888990347	2.75442396239557e-06	-1.60975609755977	1
ENSG00000136536.14	MARCH7	2	159712509	2_96	0	0.00969763732369167	6.63650294682993	1.07340925456523e-06	-0.990279216214624	2
ENSG00000241399.6	CD302	2	159798279	2_96	0	0.00843462701978581	5.51023392886468	7.75168337003895e-07	-0.0142857142857127	1
ENSG00000054219.10	LY75	2	159904571	2_96	0	0.00837881430679921	5.37063395290098	7.50530290060349e-07	-0.145833333333333	1
ENSG00000136560.13	TANK	2	161136430	2_97	0	0.0147475291680865	5.13852531288969	1.26391500463318e-06	0.398914965741419	2
ENSG00000115233.11	PSMD14	2	161308497	2_97	0	0.0423398609813896	15.0886945966719	1.06551900797861e-05	-1.82222222222199	1
ENSG00000197635.9	DPP4	2	162074564	2_97	0	0.0169017782044395	6.41937580943021	1.8096113238143e-06	0.728278041073935	1
ENSG00000115290.9	GRB14	2	164621693	2_100	0	0.0448846728765235	13.9099323128278	1.04131754690171e-05	1.58000000000035	1
ENSG00000082438.15	COBLL1	2	164843369	2_100	0	0.0336729308469681	11.1839311369458	6.28109711579347e-06	1.32158590308418	1
ENSG00000169507.9	SLC38A11	2	164935829	2_100	0	0.0474169698835285	14.4320678579388	1.14135951928369e-05	-1.72670807453433	1
ENSG00000178662.15	CSRNP3	2	165469352	2_100	0	0.0206619453725635	6.57525944412244	2.26591809871892e-06	-0.829931972789212	1
ENSG00000115339.13	GALNT3	2	165795854	2_100	0	0.0186362306376682	5.60437925230208	1.74199016506603e-06	-0.565358986128969	2
ENSG00000123607.14	TTC21B	2	165954114	2_100	0	0.0169284862054396	4.70076738232455	1.32723244636425e-06	-0.0551724137930823	1
ENSG00000136546.13	SCN7A	2	166493861	2_101	0	0.0147665571222946	6.53178451031488	1.60868570945984e-06	-0.684615384615565	1
ENSG00000239474.6	KLHL41	2	169508867	2_103	0	0.0228337531559502	5.30700344686666	2.02109522997365e-06	0.46323529411765	1
ENSG00000138399.17	FASTKD1	2	169531376	2_103	0	0.0269369232000355	6.86524679350887	3.08435421428755e-06	0.724726599829635	3
ENSG00000154479.12	CCDC173	2	169694539	2_103	0	0.0311801751563626	8.24697389553622	4.28877513172389e-06	1.15846994535455	1
ENSG00000144362.11	PHOSPHO2	2	169693707	2_103	0	0.0696755033305317	15.902314964327	1.84799406117739e-05	-2.12403403753456	2
ENSG00000213160.9	KLHL23	2	169693645	2_103	0	0.0229432253498969	5.35206532600466	2.04802843474314e-06	0.472392638036698	1
ENSG00000138382.14	METTL5	2	169825274	2_103	0	0.0308048605508576	8.13249527178214	4.17833418579578e-06	1.02764976958583	1
ENSG00000144357.16	UBR3	2	169826710	2_103	0	0.0236579384962687	5.64113352181869	2.22588838514979e-06	0.608708373811773	2
ENSG00000071909.18	MYO3B	2	170178516	2_103	0	0.0220407714305428	4.97405065286017	1.82850899017018e-06	-0.248062015503952	1
ENSG00000115844.10	DLX2	2	172103018	2_104	0	0.0202531653405797	8.69273189698431	2.93635999751412e-06	1.06329113924064	1
ENSG00000204335.3	SP5	2	170714891	2_104	0	0.0137986263960225	5.08625069569006	1.17056011985818e-06	0.557055058732474	2
ENSG00000204334.7	ERICH2	2	170784224	2_104	0	0.0143704628306464	5.46745854271697	1.31043764308111e-06	-0.681818181818112	1
ENSG00000128683.13	GAD1	2	170813566	2_104	0	0.0342398745082035	13.6475192779036	7.79374130499704e-06	1.57768052516336	1
ENSG00000115806.12	GORASP2	2	170928386	2_104	0	0.0726617602863831	20.8209263511121	2.52328361903522e-05	2.04421236457945	2
ENSG00000198586.13	TLK1	2	171231129	2_104	0	0.0288260373808209	12.0201722660948	5.77904056350977e-06	1.42231075697154	1
ENSG00000123600.19	METTL8	2	171435106	2_104	0	0.0133053237362751	4.74453382732565	1.0528805402251e-06	0.217687074829806	1
ENSG00000071967.11	CYBRD1	2	171505166	2_104	0	0.031261073064596	12.7864175610278	6.66673005003125e-06	1.75375221906244	2
ENSG00000077380.15	DYNC1I2	2	171687403	2_104	0	0.0146498404978629	5.64824555454025	1.38008733703784e-06	-0.561151079136927	1
ENSG00000128708.12	HAT1	2	171922612	2_104	0	0.0156975669585795	6.29697711267811	1.64863518626528e-06	0.638766519823884	1
ENSG00000115840.13	SLC25A12	2	172030734	2_104	0	0.01797255002861	7.56896135511041	2.26885162065043e-06	0.899280575539777	1
ENSG00000172878.13	METAP1D	2	171997407	2_104	0	0.0134206102107978	4.8255305482757	1.08013350482355e-06	-0.310344827586132	1
ENSG00000144355.14	DLX1	2	172084313	2_104	0	0.020716291180247	8.90559481300477	3.07705347631643e-06	1.18234944823225	2
ENSG00000091409.14	ITGA6	2	172427651	2_105	0	0.0155707647537717	77.4943868239735	2.01252041792264e-05	-0.443262411347455	1
ENSG00000152256.13	PDK1	2	172555077	2_105	0	0.0107589878667133	45.0905007940365	8.09126792446362e-06	-2.7189375008652	2
ENSG00000091436.16	MAP3K20	2	173075305	2_105	0	0.0103271944710391	10.9179180195988	1.88053876290106e-06	-1.31501435407473	2
ENSG00000144354.13	CDCA7	2	173309614	2_105	0	0.0122826533873733	11.6812559061972	2.39299527036088e-06	-1.26618184924098	2
ENSG00000172845.14	SP3	2	173965538	2_105	0	0.0831344796313721	29.4282923909887	4.08043393492789e-05	2.59999999999913	1
ENSG00000138430.15	OLA1	2	174248036	2_105	0	0.00632103600947398	5.65690461569873	5.96385706055861e-07	-0.420634920635035	1
ENSG00000144306.14	SCRN3	2	174386257	2_105	0	0.00568975188187626	4.67581629163488	4.43721909779296e-07	0.0385776386456354	2
ENSG00000163328.13	GPR155	2	174486532	2_105	0	0.00574878823045244	4.76466925029385	4.56845314276697e-07	0.220896302513532	2
ENSG00000115935.17	WIPF1	2	174575588	2_105	0	0.0163424319213399	14.0196380215195	3.8213216126309e-06	-1.8870967741934	1
ENSG00000115966.16	ATF2	2	175168302	2_106	0	0.0185808736041666	5.96551315592373	1.84873235709278e-06	0.627345844504042	1
ENSG00000154518.9	ATP5G3	2	175185320	2_106	0	0.0252422555176289	8.66264533999712	3.64702548711251e-06	-1.08750000000013	1
ENSG00000144320.13	LNPK	2	176002028	2_106	0	0.0557924761096733	15.8552886751319	1.47540039464828e-05	1.59550561797712	1
ENSG00000128645.14	HOXD1	2	176188365	2_106	0	0.536713784322974	22.277152390917	0.000199417161693691	3.72992700729817	1
ENSG00000128654.13	MTX2	2	176269444	2_106	0	0.0175247351701829	5.44213231796853	1.59067210890292e-06	-0.472972972973105	1
ENSG00000116044.15	NFE2L2	2	177392552	2_107	0	0.0434708053115385	13.4423621064948	9.74615651314505e-06	-1.44137669151951	2
ENSG00000018510.13	AGPS	2	177392663	2_107	0	0.0349117891265244	11.3626255387298	6.61623474709868e-06	-1.38219895288028	1
ENSG00000196659.9	TTC30B	2	177553217	2_107	0	0.0276556724761197	9.15992996824908	4.22509503654436e-06	-1.32163742690022	1
ENSG00000155636.14	RBM45	2	178111787	2_108	0	0.00964992961080546	4.69612800734828	7.55830090135314e-07	0.114969175938643	2
ENSG00000079156.16	OSBPL6	2	178193987	2_108	0	0.0130802185947643	7.54816578268911	1.64670778102797e-06	0.89682539682541	1
ENSG00000180228.12	PRKRA	2	178419285	2_108	0	0.00980598724284765	4.8464650084955	7.92640960124996e-07	-0.158940397350955	1
ENSG00000204311.12	DFNB59	2	178451344	2_108	0	0.0118215421777219	6.5989700647364	1.30109917023543e-06	0.659919028340223	1
ENSG00000079150.17	FKBP7	2	178478636	2_108	0	0.0096623179457328	4.70815043015377	7.58737868680627e-07	-0.12244897959192	1
ENSG00000155657.26	TTN	2	178831108	2_108	0	0.0109718108086059	5.89946346938935	1.07957030969564e-06	-0.615384615384598	1
ENSG00000144331.18	ZNF385B	2	179861799	2_108	0	0.010047417122795	5.07441262126154	8.50355092132532e-07	0.305343511450296	1
ENSG00000163510.13	CWC22	2	180007267	2_108	0	0.0105363776469668	5.51981385385383	9.70009228366382e-07	-0.340740740740772	1
ENSG00000170035.15	UBE2E3	2	180967386	2_109	0	0.0206446930233722	6.99614948279019	2.40894905378567e-06	-0.957317073170632	1
ENSG00000162992.3	NEUROD1	2	181680491	2_110	0	0.0200363703385502	8.21059769642931	2.74380933246335e-06	-0.976562499999733	1
ENSG00000188452.13	CERKL	2	181680491	2_110	0	0.0200363703385502	8.21059769642931	2.74380933246335e-06	-0.976562499999734	1
ENSG00000138434.16	SSFA2	2	181892173	2_110	0	0.0138137109678971	4.71564578502143	1.08645475759742e-06	-0.0219512195121975	1
ENSG00000077232.17	DNAJC10	2	182716886	2_110	0	0.0170735477918046	6.70567173057443	1.90952860830454e-06	0.733333333333447	1
ENSG00000162998.4	FRZB	2	182866669	2_110	0	0.0256383749282411	10.5332698424775	4.50416000536673e-06	-1.24211564290734	2
ENSG00000061676.14	NCKAP1	2	183036710	2_110	0	0.0288833147286609	11.6580940645251	5.61609820374622e-06	-1.43809523809531	1
ENSG00000163002.12	NUP35	2	183116059	2_110	0	0.0137909752502433	4.70018448059284	1.08111025974337e-06	-0.0313461240706364	3
ENSG00000170396.7	ZNF804A	2	184598393	2_112	0	0.00938987048591511	8.83897309114461	1.38427227103318e-06	-1.09013742166557	2
ENSG00000065548.17	ZC3H15	2	186486293	2_112	0	0.0074804393261062	6.36440740182059	7.94045122603535e-07	0.224561403508731	1
ENSG00000144369.12	FAM171B	2	186693557	2_112	0	0.00606661901505123	6.29103007007572	6.36544234157487e-07	-1.27067669172904	1
ENSG00000163012.3	ZSWIM2	2	186849535	2_112	0	0.019408295679844	13.9259721573602	4.50788707339129e-06	0.327433628318648	1
ENSG00000064989.12	CALCRL	2	187448790	2_112	0	0.00864598241926418	8.57856992525071	1.23705596938049e-06	-1.32094594594596	1
ENSG00000003436.15	TFPI	2	187565967	2_112	0	0.00606852305596395	4.87864785074823	4.9379033247485e-07	0.222222222222238	1
ENSG00000168542.14	COL3A1	2	188973663	2_112	0	0.00675315502776908	5.70251316107493	6.4229290032244e-07	-0.498132754122347	2
ENSG00000204262.11	COL5A2	2	189180039	2_113	0	0.0740172673935873	19.1005568674421	2.35797492373515e-05	2.99316776051933	3
ENSG00000138449.10	SLC40A1	2	189576083	2_113	0	0.0207098026957155	7.00935810118435	2.42110884966131e-06	1.25506307539399	2
ENSG00000138381.9	ASNSD1	2	189582892	2_113	0	0.0221223452548569	7.63061856242614	2.81547072645581e-06	0.893649583586042	2
ENSG00000128699.13	ORMDL1	2	189783978	2_113	0	0.0175115717077833	5.43142705857617	1.58635062481197e-06	-0.395836498123766	2
ENSG00000064933.17	PMS1	2	189783193	2_113	0	0.0192482537291138	6.32069231255582	2.02915905358396e-06	-0.695519959100824	2
ENSG00000198130.15	HIBCH	2	190343248	2_113	0	0.0197746132747176	6.5744971769224	2.16835630784334e-06	-0.754347826087309	1
ENSG00000151689.12	INPP1	2	190343248	2_113	0	0.0163446828508742	4.78333400698338	1.30396913311114e-06	0.144939327591667	2
ENSG00000151690.14	MFSD6	2	190421006	2_113	0	0.0162096655287659	4.70539011577314	1.27212502225001e-06	-0.125000000000001	1
ENSG00000189362.11	NEMP2	2	190531462	2_113	0	0.0217853441065894	7.48610077385643	2.72007074028166e-06	0.792000000000167	1
ENSG00000138386.16	NAB1	2	190645806	2_113	0	0.02308055095228	8.03013548104393	3.09121455583078e-06	0.768536926341609	2
ENSG00000115415.18	STAT1	2	191020034	2_113	0	0.0167920400991602	5.03708179453307	1.41072567801173e-06	-0.234567901234522	1
ENSG00000138378.17	STAT4	2	191151202	2_114	0	0.128998384280022	27.3915179504221	5.89332614804221e-05	2.73029045643012	1
ENSG00000173559.12	NABP1	2	191677959	2_114	0	0.0512452515914518	18.4609697837331	1.57785920107676e-05	-2.00805916608127	2
ENSG00000118997.13	DNAH7	2	196068464	2_116	0	0.0192861405605672	5.46605249253967	1.75824435316241e-06	-0.609873384340078	2
ENSG00000138411.10	HECW2	2	196593392	2_116	0	0.0597273381964978	16.1738358431473	1.61118829050536e-05	1.90760859012039	2
ENSG00000144395.17	CCDC150	2	196640040	2_116	0	0.0277195980259891	8.88429125213665	4.10742669338091e-06	-1.20817843866131	1
ENSG00000119041.10	GTF3C3	2	196799713	2_116	0	0.0597169819623548	16.1721780780538	1.61074381069621e-05	1.78816199376953	1
ENSG00000187944.2	C2orf66	2	196812479	2_116	0	0.019389288960358	5.51623689756864	1.78387696483725e-06	-0.509803921568621	1
ENSG00000115541.10	HSPE1	2	197500319	2_117	0	0.0478857184012215	18.0462399059082	1.44129486521208e-05	3.18939393939459	1
ENSG00000162944.10	RFTN2	2	197675986	2_117	0	0.0166085038460522	8.04395746660736	2.2282318748708e-06	1.22492401215805	1
ENSG00000247626.4	MARS2	2	197707737	2_117	0	0.0206876915802063	10.109624612725	3.48824650966055e-06	1.58064516129057	1
ENSG00000115896.15	PLCL1	2	197801037	2_117	0	0.0116036231751762	4.67756402830869	9.05260275901951e-07	0.277419354838803	1
ENSG00000226124.6	FTCDNL1	2	199850549	2_118	0	0.0164829207545317	14.0921965349431	3.8741190977326e-06	-2.72330581280529	2
ENSG00000162971.10	TYW5	2	199955071	2_118	0	0.00690932996174931	4.88087849875215	5.62463099406011e-07	-0.906250000000169	1
ENSG00000162972.10	MAIP1	2	199954933	2_118	0	0.0237290330623938	15.03107257174	5.94881028100237e-06	1.50397877984095	1
ENSG00000196141.13	SPATS2L	2	200305189	2_118	0	0.0223117571004996	15.2560966360325	5.67724072993823e-06	1.45000000000037	1
ENSG00000163535.17	SGO2	2	200510220	2_118	0	0.022792897545329	14.9816722232522	5.69534366366377e-06	-1.46052631578886	1
ENSG00000082153.17	BZW1	2	200810095	2_119	0	0.0659315288962891	18.9403620876267	2.08277103638697e-05	2.0422535211274	1
ENSG00000013441.15	CLK1	2	200864612	2_119	0	0.0434505885776581	14.9601234110259	1.08415392265036e-05	1.93223819301791	1
ENSG00000240344.8	PPIL3	2	200889218	2_119	0	0.0313182887628725	11.8570708517891	6.19349148253198e-06	1.29447852760703	1
ENSG00000155744.9	FAM126B	2	201071138	2_119	0	0.032689342306646	12.2622891321159	6.68556076692966e-06	-1.71632653061301	1
ENSG00000119013.8	NDUFB3	2	201075522	2_119	0	0.0162764353223184	5.69049659839312	1.5447904304021e-06	-0.792682926829229	1
ENSG00000003402.19	CFLAR	2	201116120	2_119	0	0.0306237637356117	11.6450823312368	5.94786680443555e-06	-1.66122448979574	1
ENSG00000003400.14	CASP10	2	201183110	2_119	0	0.0263433493727207	10.2233034928758	4.49182006531653e-06	1.28834355828272	1
ENSG00000064012.21	CASP8	2	201233250	2_119	0	0.0168055404959503	5.99111265588277	1.67926824814848e-06	-0.654487181692978	2
ENSG00000155749.12	ALS2CR12	2	201302928	2_119	0	0.0150342078371902	4.94472584022349	1.2398891869147e-06	0.44881889763785	1
ENSG00000115993.12	TRAK2	2	201450110	2_119	0	0.0172910371180753	6.25879788388875	1.80497867679923e-06	-0.722222222222354	1
ENSG00000155754.14	ALS2CR11	2	201618330	2_119	0	0.0268037265811939	10.3867900313743	4.6434057750926e-06	1.63773584905612	1
ENSG00000155755.18	TMEM237	2	201640822	2_119	0	0.020897522492903	8.04083430040845	2.80256710066367e-06	1.00820375343825	2
ENSG00000082126.17	MPP4	2	201664791	2_119	0	0.0151995842006278	5.0474685926142	1.27957409265747e-06	0.167539267015765	1
ENSG00000003393.14	ALS2	2	201780819	2_119	0	0.073691816085898	20.0097690525568	2.45935624020933e-05	2.19337016574606	1
ENSG00000116030.16	SUMO1	2	202238678	2_120	0	0.018770304660388	8.25956201124978	2.58576138420077e-06	1.08730158730175	1
ENSG00000138439.11	FAM117B	2	202634789	2_120	0	0.0379933790309732	14.9148686368989	9.4512109898573e-06	-2.15999999999984	1
ENSG00000163596.16	ICA1L	2	202871528	2_120	0	0.0140850564531266	5.56145842852089	1.30649391943282e-06	-1.02185792349762	1
ENSG00000138380.17	CARF	2	202912503	2_120	0	0.0192175090372582	8.48111268122713	2.71837916502639e-06	-1.50515463917549	1
ENSG00000138442.9	WDR12	2	203016269	2_120	0	0.0137542411231605	5.33835147240625	1.22462720535808e-06	-0.961748633879434	1
ENSG00000118257.16	NRP2	2	205683783	2_121	0	0.161470189343547	27.2021217514828	7.32580307513409e-05	2.57090909090977	1
ENSG00000114933.15	INO80D	2	206087791	2_122	0	0.356657875291639	22.1856672057122	0.000131972795962385	-4.11730184768526	2
ENSG00000023228.13	NDUFS1	2	206136541	2_122	0	0.071935820806888	16.0882835228581	1.93025648479865e-05	3.63492063491906	1
ENSG00000114942.13	EEF1B2	2	206159383	2_122	0	0.0870480947118252	17.0807004329469	2.47984793940904e-05	-3.69841269841326	1
ENSG00000183671.12	GPR1	2	206217980	2_122	0	0.023101769224479	8.89905417407709	3.42885561061537e-06	1.47945205479434	1
ENSG00000204186.7	ZDBF2	2	206273755	2_122	0	0.04074054290549	17.0709191472718	1.15996216280931e-05	-3.00806451612933	1
ENSG00000114948.12	ADAM23	2	206443099	2_122	0	0.0166646995213587	4.99571238752773	1.38852920982169e-06	0.271317829457414	1
ENSG00000138400.12	MDH1B	2	206747102	2_122	0	0.0432666479830793	13.3577374670638	9.63931692442648e-06	-1.42758116152949	3
ENSG00000118246.13	FASTKD2	2	206765369	2_122	0	0.0527347604000136	15.0476289270229	1.32350368773432e-05	1.45706418530788	2
ENSG00000118263.14	KLF7	2	207148831	2_122	0	0.0164856111430273	4.93756268490978	1.35761860029262e-06	-0.261146496815241	1
ENSG00000144401.14	METTL21A	2	207619957	2_122	0	0.0177948348861791	5.63677862731592	1.67295803597628e-06	-0.53459119496827	1
ENSG00000163249.11	CCNYL1	2	207712007	2_122	0	0.0348015255905669	11.8322417805359	6.86792309687101e-06	-1.38819320214785	1
ENSG00000118231.4	CRYGD	2	208124828	2_123	0	0.0180447583191564	4.69509057755962	1.41304225959624e-06	0.122377622377591	1
ENSG00000168582.4	CRYGA	2	208165848	2_123	0	0.0232697373443912	7.08869506545361	2.75117287868952e-06	-0.737226277372138	1
ENSG00000188674.10	C2orf80	2	208168414	2_123	0	0.0287100672850283	9.07057636524795	4.34339372817613e-06	0.999762592109034	2
ENSG00000178385.14	PLEKHM3	2	208025325	2_123	0	0.0238776465410304	7.33173862587661	2.91983694047237e-06	-0.999999999999882	1
ENSG00000138413.13	IDH1	2	208266212	2_123	0	0.0207905987089773	6.02770481486663	2.09015781213307e-06	-0.524911032028401	1
ENSG00000115020.16	PIKFYVE	2	208266265	2_123	0	0.0192006776397533	5.2790573388129	1.69056954491253e-06	0.357848833034766	2
ENSG00000144407.9	PTH2R	2	208359705	2_123	0	0.0184231698720571	4.89025213687899	1.50264265781997e-06	-0.175572519083861	1
ENSG00000144406.18	UNC80	2	209772023	2_124	0	0.0130815503551895	6.78188607064167	1.47968684450952e-06	-0.856472515216404	2
ENSG00000078018.19	MAP2	2	209422351	2_124	0	0.0129703515940683	6.70178001409557	1.44977972695298e-06	0.635918732036328	2
ENSG00000197713.14	RPE	2	210002122	2_124	0	0.0107228893003172	4.91707557614255	8.7938451030355e-07	-0.242063492063392	1
ENSG00000021826.14	CPS1	2	210477414	2_124	0	0.010666111416814	4.86730364528368	8.65873925981298e-07	0.463414634146478	1
ENSG00000030419.16	IKZF2	2	213152260	2_126	0	0.0419220800108225	11.085355428061	7.7509074370562e-06	-1.64566929133853	1
ENSG00000138376.10	BARD1	2	214802424	2_127	0	0.0358246507190307	15.2203614112686	9.09425307096938e-06	1.92375874257049	3
ENSG00000138363.14	ATIC	2	215311040	2_127	0	0.0126166694672709	5.02810260644991	1.05805675122341e-06	0.0648203233065091	4
ENSG00000115414.18	FN1	2	215435759	2_127	0	0.0130041372781332	6.53331495180432	1.41701760452564e-06	-1.45454545454556	1
ENSG00000079246.15	XRCC5	2	216108211	2_127	0	0.0452358685226267	16.9754701213741	1.28075142939149e-05	-2.07144717993476	2
ENSG00000138375.12	SMARCAL1	2	216412526	2_127	0	0.0120595538534216	4.6797762475857	9.41274808274647e-07	-0.0636775586733918	3
ENSG00000197756.9	RPL37A	2	216500041	2_127	0	0.0184625205117371	8.69128519096903	2.67630186819925e-06	-1.02105263157892	1
ENSG00000171450.5	CDK5R2	2	218959212	2_129	0	0.0617018518389761	18.2789309615205	1.88108792962058e-05	1.8880407124683	1
ENSG00000181378.13	CFAP65	2	219041645	2_129	0	0.052628003275062	16.9272450705899	1.48581001219671e-05	1.96417026071299	2
ENSG00000182698.11	RESP18	2	219333008	2_129	0	0.0143681567157493	4.6991388830199	1.12610644128794e-06	-0.153284671532852	1
ENSG00000231672.6	DIRC3	2	217755178	2_129	0	0.0145471150791477	4.81832072920275	1.16904892065906e-06	-0.345377333836957	2
ENSG00000188282.12	RUFY4	2	218034910	2_129	0	0.0205183076883851	10.7895289563596	3.6923607742103e-06	-2.17763500180788	2
ENSG00000163464.7	CXCR1	2	218166777	2_129	0	0.0476787450694148	19.5783463936611	1.55690075651561e-05	2.77573529411788	1
ENSG00000163466.15	ARPC2	2	218216699	2_129	0	0.0161058389527301	16.2440462975952	4.363527087909e-06	-3.89682387845735	2
ENSG00000179921.14	GPBAR1	2	218259499	2_129	0	0.0282544923174944	26.3670012208381	1.24253420522964e-05	5.04838709677474	1
ENSG00000127837.9	AAMP	2	218268856	2_129	1	0.102236582391231	38.0789685870278	6.49309273199254e-05	-5.47151170494952	2
ENSG00000127838.13	PNKD	2	218270205	2_129	1	0.107221820966801	37.3824345021254	6.68514552010617e-05	5.64285714285653	1
ENSG00000135926.14	TMBIM1	2	218292881	2_129	0	0.0306921915869608	10.8555555267778	5.55699568041689e-06	-0.89942528735677	1
ENSG00000018280.16	SLC11A1	2	218381984	2_129	0	0.0183030963693037	6.94358541002509	2.1196709793382e-06	-0.748175182481655	1
ENSG00000135913.10	USP37	2	218566568	2_129	0	0.0143558017109333	4.95244869128399	1.18578933895365e-06	-0.678321678321474	1
ENSG00000144580.13	CNOT9	2	218568272	2_129	0	0.0160353493508992	6.53010021972696	1.74645893423129e-06	1.28799999999995	1
ENSG00000115556.13	PLCD4	2	218608011	2_129	0	0.0143572962380361	4.78928763989313	1.14684226053856e-06	-0.448818897637794	1
ENSG00000074582.12	BCS1L	2	218658716	2_129	0	0.0522640205738656	18.2460806320769	1.59049574452904e-05	2.42058823529331	1
ENSG00000115568.15	ZNF142	2	218658710	2_129	0	0.0278558732011572	12.5935127521236	5.85091472856066e-06	2.16215387873767	2
ENSG00000163481.7	RNF25	2	218672452	2_129	0	0.027839910295855	11.9907367663556	5.56767409904682e-06	-1.95987654321026	1
ENSG00000163482.11	STK36	2	218672243	2_129	0	0.0256158366662308	11.7527949631017	5.02122648142024e-06	-2.10100218085638	2
ENSG00000135912.10	TTLL4	2	218710630	2_129	0	0.0171485108818934	7.08697276361495	2.02696982098059e-06	-1.1788856304992	1
ENSG00000135929.8	CYP27A1	2	218780830	2_129	0	0.0146631024627479	4.83340289651033	1.18205850718471e-06	0.241935483870947	1
ENSG00000187736.12	NHEJ1	2	219160586	2_129	0	0.022714565537977	8.54628861275167	3.23774092767841e-06	-0.915384615384628	1
ENSG00000213901.10	SLC23A3	2	219170383	2_129	0	0.0333344121407705	13.4034035210789	7.45191682473604e-06	1.74585635359141	1
ENSG00000144567.10	FAM134A	2	219176369	2_129	0	0.0150127466228933	5.24304199141334	1.31281520006469e-06	-0.404761904761806	1
ENSG00000115649.15	CNPPD1	2	219177636	2_129	0	0.0152337070941961	5.34353564489649	1.35767061163416e-06	-0.41528441404261	2
ENSG00000158552.12	ZFAND2B	2	219194103	2_129	0	0.0143907263132018	4.80709684386028	1.15378713146171e-06	-0.237037037037047	1
ENSG00000115657.12	ABCB6	2	219218731	2_129	0	0.0161703114375983	5.85575664255502	1.57928863373584e-06	0.737864077670024	1
ENSG00000198925.10	ATG9A	2	219229829	2_129	0	0.0147680300736467	4.9885758737688	1.22873790430619e-06	0.37175504622323	2
ENSG00000163516.13	ANKZF1	2	219229585	2_129	0	0.015828181724663	5.66237224775036	1.49482223810533e-06	0.549767018994329	2
ENSG00000115661.13	STK16	2	219241541	2_129	0	0.0148732016233013	5.02990377700362	1.24774043099521e-06	0.45212765957458	1
ENSG00000127824.13	TUBA4A	2	219278362	2_129	0	0.0168675077627384	6.21994361092894	1.74983650184531e-06	-0.650205761317217	1
ENSG00000135924.15	DNAJB2	2	219279688	2_129	0	0.0149571079381878	5.04073135396359	1.25748057689079e-06	0.355828220858808	1
ENSG00000054356.13	PTPRN	2	219309183	2_129	0	0.0225547241714144	9.04281498676143	3.40174121052648e-06	1.12820512820551	1
ENSG00000123992.18	DNPEP	2	219400504	2_129	0	0.0187544822816061	7.20074706663307	2.25238559760323e-06	-0.820557491288966	1
ENSG00000175084.11	DES	2	219418537	2_129	0	0.0149378690292443	5.05112615494983	1.25845290713063e-06	0.353518821604035	1
ENSG00000072195.14	SPEG	2	219434550	2_129	0	0.018760386756233	7.19704130421429	2.25193519301572e-06	0.870370370370576	1
ENSG00000144591.18	GMPPA	2	219476044	2_129	0	0.0161692627485657	5.80319028379824	1.56501006519101e-06	0.535612535612641	1
ENSG00000123989.13	CHPF	2	219543916	2_129	0	0.0143509386982669	4.66821683037522	1.11735566427494e-06	0.0873015873015872	1
ENSG00000188760.10	TMEM198	2	219543916	2_129	0	0.0143509386982669	4.66821683037522	1.11735566427494e-06	0.0873015873015872	1
ENSG00000123999.4	INHA	2	219572251	2_129	0	0.0143720631783126	4.68165725757897	1.12222215729824e-06	0.0312499999999891	1
ENSG00000124006.14	OBSL1	2	219578608	2_129	0	0.045304910426759	15.5985373079772	1.17866193359635e-05	1.71999999999965	1
ENSG00000144589.21	STK11IP	2	219597759	2_130	0	0.0222663128029178	7.89875881257387	2.93337282511756e-06	-0.896729718191411	2
ENSG00000116106.11	EPHA4	2	221561296	2_130	0	0.0167327264477735	5.210802720509	1.45422446912939e-06	-0.370212765957251	1
ENSG00000163082.9	SGPP2	2	222556438	2_131	0	0.019025529169127	6.36820579107772	2.02075629256221e-06	0.666666666666638	1
ENSG00000116120.9	FARSB	2	222681330	2_131	0	0.0185202063805144	6.11500979719681	1.88887441771524e-06	0.584278261873371	2
ENSG00000124003.12	MOGAT1	2	222671953	2_131	0	0.0174980687715829	5.5811967459542	1.6288367411385e-06	-0.48744769874489	1
ENSG00000123983.13	ACSL3	2	222860739	2_131	0	0.0162523959690458	4.88712248589111	1.32474022699484e-06	-0.232736572889938	1
ENSG00000135900.3	MRPL44	2	223957073	2_131	0	0.0158826503211373	4.67090749984314	1.23732659243101e-06	-0.00775193798449564	1
ENSG00000135919.12	SERPINE2	2	224039199	2_132	0	0.0168945099431774	5.61684431543202	1.58269813593652e-06	0.534351145037938	1
ENSG00000124019.9	FAM124B	2	224402706	2_132	0	0.0184010045452733	6.41988170122863	1.97028324239747e-06	0.784740391990913	2
ENSG00000135905.18	DOCK10	2	225041976	2_133	0	0.0919484121001391	21.2782577704502	3.26317529938179e-05	-2.21032504780186	1
ENSG00000169047.5	IRS1	2	226800135	2_133	0	0.0161117031443325	4.72433099117584	1.26952680229823e-06	0.139112903225735	1
ENSG00000081052.11	COL4A4	2	227163765	2_133	0	0.0160465046331628	4.68623391192077	1.25419340827128e-06	-0.0865384615385077	1
ENSG00000169031.18	COL4A3	2	227130112	2_133	0	0.0179590860323356	5.74459374255316	1.72069405145903e-06	-0.50781250000006	1
ENSG00000168958.19	MFF	2	227261778	2_134	0	0.020026481249372	4.73241220676295	1.58069223481891e-06	-0.165413533834638	1
ENSG00000173744.17	AGFG1	2	227472263	2_134	0	0.0324499195756968	9.28505710963505	5.02525737550927e-06	-1.10526315789507	1
ENSG00000135917.13	SLC19A3	2	227717302	2_134	0	0.0200768608023386	4.7560545021469	1.59258542301882e-06	0.0150966068456304	2
ENSG00000115009.11	CCL20	2	227804319	2_134	0	0.050797176275221	13.5391563393624	1.14707358805205e-05	1.59574468085133	1
ENSG00000123977.9	DAW1	2	227894838	2_134	0	0.0203062113171938	4.86295490870057	1.64698350487947e-06	-0.166666666666659	1
ENSG00000187957.7	DNER	2	229714856	2_135	0	0.00845373335061994	4.72115337671047	6.65666590291196e-07	0.164102564102545	1
ENSG00000163053.10	SLC16A14	2	230068255	2_135	0	0.00928503307870787	5.69170153556766	8.81425638905851e-07	-0.642423424626732	2
ENSG00000079263.18	SP140	2	230203422	2_135	0	0.0125092404561755	12.0902629550932	2.52247454815371e-06	2.5789473684203	1
ENSG00000135899.17	SP110	2	230211902	2_135	0	0.0181333211702005	10.9534506322675	3.31274810675722e-06	0.979057591622851	1
ENSG00000237412.6	PRSS56	2	232520686	2_136	0	0.0210745888576696	4.84892218712092	1.70437215832022e-06	0.248269245573842	2
ENSG00000135902.9	CHRND	2	232526097	2_136	0	0.0208943138894641	4.76804471090183	1.66160786611375e-06	-0.0984848484848931	1
ENSG00000173699.15	SPATA3	2	231012492	2_136	0	0.0231372818159723	5.72840461825056	2.21057944874461e-06	0.669230769230863	1
ENSG00000173692.12	PSMD1	2	231056872	2_136	0	0.0208266403705668	4.73750593567075	1.64561823266075e-06	-0.202380952380968	1
ENSG00000135914.5	HTR2B	2	231125386	2_136	0	0.0209094036636261	4.77484181131505	1.66517829215514e-06	-0.169653352126168	2
ENSG00000135931.17	ARMC9	2	231198852	2_136	0	0.0226379963089433	5.52286279121439	2.08527023504031e-06	0.52367117200446	2
ENSG00000171596.6	NMUR1	2	231531341	2_136	0	0.0211138831095907	4.86645829308528	1.71372536247479e-06	0.197080291970756	1
ENSG00000187514.16	PTMA	2	231706100	2_136	0	0.0242235904247333	6.16081800663049	2.48906936761244e-06	0.75347912524883	1
ENSG00000144524.17	COPS7B	2	231779174	2_136	0	0.0211894884419347	4.90011253974978	1.73175572535663e-06	-0.230125523012564	1
ENSG00000144535.19	DIS3L2	2	231961176	2_136	0	0.0232932880064687	5.79171983304528	2.25008252787665e-06	0.528169014084221	1
ENSG00000221944.6	TIGD1	2	232550122	2_136	0	0.0227229506344324	5.55814886180111	2.10646867264095e-06	0.537037037037036	1
ENSG00000115468.11	EFHD1	2	232613222	2_136	0	0.0249538522371583	6.44084899955848	2.68065437258087e-06	0.646621764379021	2
ENSG00000204120.14	GIGYF2	2	232694905	2_137	0	0.0142921711578481	5.21956580561892	1.24420714618071e-06	0.0152671755725234	1
ENSG00000182600.9	C2orf82	2	232856815	2_137	0	0.0141914871811477	5.18947086495245	1.22831878274284e-06	-0.146881287726432	1
ENSG00000066248.14	NGEF	2	233013260	2_137	0	0.0148838850827904	5.62783016926036	1.39706752347069e-06	-0.379613356766119	1
ENSG00000077044.10	DGKD	2	233354365	2_137	0	0.0276525789755702	19.7229305386607	9.09635062378038e-06	-3.36216216216091	1
ENSG00000085982.13	USP40	2	233467531	2_137	0	0.0158638045453339	17.9741480300747	4.7557144489885e-06	3.72120252291208	3
ENSG00000123485.11	HJURP	2	233831164	2_137	0	0.013351966341722	4.7062722771583	1.0480509204863e-06	0.10542191266992	2
ENSG00000130147.15	SH3BP4	2	234951552	2_138	0	0.0276761749126012	8.86191370299327	4.09066287013058e-06	-1.06828962846373	2
ENSG00000168505.6	GBX2	2	236218012	2_139	0	0.0188019169514795	5.22869576367487	1.63966681977363e-06	-0.310606060606178	1
ENSG00000132321.16	IQCA1	2	236506648	2_139	0	0.017922339219591	4.7781310804837	1.4282783671648e-06	-0.183706070287462	1
ENSG00000198612.10	COPS8	2	237085776	2_140	0	0.0165834540324877	6.78912715215519	1.87779872322631e-06	-1.01890359168189	1
ENSG00000163359.15	COL6A3	2	237416756	2_140	0	0.0216741060143952	9.30741522037016	3.36457634982234e-06	-1.07857142857132	1
ENSG00000124839.12	RAB17	2	237587120	2_140	0	0.0322694144879009	13.0630208106003	7.03063917476419e-06	1.44768725270238	3
ENSG00000177483.11	RBM44	2	237798821	2_140	0	0.0175937094545937	7.34495944730672	2.15529600333051e-06	0.82512218259833	2
ENSG00000132329.10	RAMP1	2	237858483	2_141	0	0.017853338243037	6.0168243309486	1.79162399601982e-06	-0.451697127937326	1
ENSG00000184182.18	UBE2F	2	237966682	2_141	0	0.0153425036194248	6.38174146503199	1.63303520065191e-06	-1.42187499999973	1
ENSG00000132330.16	SCLY	2	238060509	2_141	1	0.082017624680708	18.7350892043325	2.5628492331513e-05	3.98989848261201	3
ENSG00000144488.14	ESPNL	2	238099356	2_141	0	0.0154115023847394	4.80896762156095	1.23610947792286e-06	-0.241935483870964	1
ENSG00000168427.8	KLHL30	2	238138383	2_141	0	0.0154700691662342	4.95280196218404	1.27791899063742e-06	-0.491416309012999	1
ENSG00000178752.15	ERFE	2	238157147	2_141	0	0.0256330391149922	8.61940824135309	3.68500139431075e-06	-0.124087591240829	1
ENSG00000132323.8	ILKAP	2	238203982	2_141	0	0.0163434986435145	5.41960132208039	1.47731285514302e-06	-0.454545454545522	1
ENSG00000132326.11	PER2	2	238289924	2_141	0	0.0272197189423409	9.59440801017542	4.35573977108793e-06	0.85589519650681	1
ENSG00000204104.11	TRAF3IP1	2	238273263	2_141	0	0.0365726661523524	12.484187871605	7.61512475960199e-06	1.18516931068009	2
ENSG00000065802.11	ASB1	2	238426273	2_141	0	0.0276986767299152	10.9669156477743	5.06644847560667e-06	-1.52800000000033	1
ENSG00000178602.7	OTOS	2	240127158	2_142	0	0.0107473036823874	5.67478477667462	1.01720625326669e-06	-0.48387096774195	1
ENSG00000068024.16	HDAC4	2	239401967	2_142	0	0.0112856201786219	6.13303836065263	1.15441302065219e-06	0.597122302158276	1
ENSG00000130414.11	NDUFA10	2	240025297	2_142	0	0.00980095774250223	4.81081579749934	7.86406963961726e-07	0.149973982674669	2
ENSG00000172428.10	COPS9	2	240136001	2_142	0	0.0108159955242909	5.73452001054522	1.03448375949453e-06	0.471544715446807	1
ENSG00000063660.8	GPC1	2	240377297	2_142	0	0.0104952511885881	5.45236045815758	9.54415540789051e-07	-0.700609388651502	2
ENSG00000188542.9	DUSP28	2	240560414	2_142	0	0.0886263074317125	25.6716648413235	3.79469429843225e-05	-2.74384236453254	1
ENSG00000144504.15	ANKMY1	2	240566924	2_142	0	0.0144132059698093	8.42827175546335	2.02609231250762e-06	-1.10208333333356	1
ENSG00000142330.19	CAPN10	2	240586423	2_142	0	0.0714490516213913	23.5919385668918	2.81138421954825e-05	-2.44239116755121	2
ENSG00000178623.11	GPR35	2	240605435	2_142	0	0.0101297268835708	5.12004936281109	8.65031633932269e-07	-0.592741935483953	1
ENSG00000130294.15	KIF1A	2	240820795	2_143	0	0.0115528446554207	6.95735738741074	1.34058190217989e-06	0.1459854014599	1
ENSG00000162804.13	SNED1	2	240991974	2_143	0	0.0098497658831993	6.56674080085442	1.078787456078e-06	0.971181556196102	1
ENSG00000122085.16	MTERF4	2	241094178	2_143	0	0.0135773056388422	8.88333228358263	2.01163696491811e-06	1.20166052484791	3
ENSG00000115687.13	PASK	2	241125943	2_143	0	0.0349608954475738	17.4448154470945	1.01720627941373e-05	1.87077454200862	3
ENSG00000115685.14	PPP1R7	2	241144605	2_143	0	0.0275118275750174	15.1198846958833	6.93789984000677e-06	-1.6693548387099	1
ENSG00000146205.13	ANO7	2	241216484	2_144	0	0.00787663228656388	4.82178828866723	6.33444857372649e-07	-0.19483380339086	2
ENSG00000168385.17	SEPT2	2	241314902	2_144	0	0.0298364833581757	17.9704051808857	8.9426371419379e-06	2.48031496062988	1
ENSG00000115677.16	HDLBP	2	241316415	2_144	0	0.00839469903267953	6.15178022102331	8.6132300599899e-07	-1.36585167422828	2
ENSG00000006607.13	FARP2	2	241356106	2_144	0	0.138711254201576	28.4057129387932	6.57169649620551e-05	1.98182438854742	2
ENSG00000115694.14	STK25	2	241454383	2_144	0	0.0532421923433619	22.5257309847068	2.00029905059057e-05	-2.41428571428601	1
ENSG00000176720.4	BOK	2	241558372	2_144	0	0.0836975886427852	29.5907249914091	4.13074758238862e-05	3.17004048582909	1
ENSG00000168397.16	ATG4B	2	241636401	2_144	0	0.0121494854265871	10.5246754737422	2.13268494567423e-06	1.89361702127666	1
ENSG00000168393.12	DTYMK	2	241682911	2_144	0	0.00804950839164031	8.12917879246733	1.09138037105109e-06	2.09662066842083	2
ENSG00000168395.15	ING5	2	241687007	2_144	0	0.110503684876473	30.9439123796134	5.70311446943975e-05	3.58222222222236	1
ENSG00000180902.17	D2HGDH	2	241737769	2_144	0	0.0281473327161161	15.9329198222359	7.4798471467164e-06	-1.38288742367031	3
ENSG00000188011.5	RTP5	2	241869928	2_144	0	0.0184751578174358	12.9513023662888	3.99081600411153e-06	-2.09787234042445	1
ENSG00000216921.7	AC131097.4	2	241902068	2_144	0	0.114707010261337	30.3541595366762	5.80721999007251e-05	3.16438356164345	1
ENSG00000113851.14	CRBN	3	2626910	3_4	0	0.00448897013483984	5.20823875099227	3.89939927086409e-07	-0.357871648734502	4
ENSG00000170364.12	SETMAR	3	4303252	3_4	0	0.0091903834875382	11.9144260479132	1.82627790606996e-06	1.32258064516109	1
ENSG00000144455.13	SUMF1	3	4367381	3_4	0	0.00487635844994105	5.98236210764684	4.86551061831493e-07	0.583558723757852	3
ENSG00000134108.12	ARL8B	3	5132114	3_4	0	0.00437730668634373	4.97268582563205	3.63043029398166e-07	0.325925925925967	1
ENSG00000125046.14	SSUH2	3	8744924	3_7	0	0.01902709913178	5.92062947038079	1.87888659965431e-06	0.533678756476457	1
ENSG00000180914.10	OXTR	3	8769960	3_7	0	0.0403309638413065	13.0147583311439	8.75456990270873e-06	-1.45006821909263	3
ENSG00000070950.9	RAD18	3	8963418	3_7	0	0.0270347340425486	9.22993456565938	4.16179639095898e-06	1.07509815108536	2
ENSG00000196220.15	SRGAP3	3	9363240	3_7	0	0.0249368097224272	8.46791193858133	3.52190250944297e-06	-1.00000000000005	1
ENSG00000134077.15	THUMPD3	3	9363240	3_7	0	0.0249368097224272	8.46791193858134	3.52190250944298e-06	1.00000000000005	1
ENSG00000168137.15	SETD5	3	9397385	3_7	0	0.0436310501942789	13.7616694064455	1.00144451628617e-05	1.51301115241685	1
ENSG00000163719.19	MTMR14	3	9649842	3_8	0	0.0190234447974985	4.7019489300824	1.49185692933402e-06	-0.132701421800944	1
ENSG00000134072.10	CAMK1	3	9769618	3_8	0	0.0273974546006812	8.13885948253802	3.71906588345246e-06	-0.924865831842699	1
ENSG00000241553.12	ARPC4	3	9792302	3_8	0	0.0189616026216547	4.67131852515609	1.47732017267682e-06	0.0058823529411768	1
ENSG00000214021.15	TTLL3	3	9808579	3_8	0	0.0212654883443704	5.750447640487	2.03956297469334e-06	-0.519419742463832	2
ENSG00000156990.14	RPUSD3	3	9843931	3_8	0	0.0190537694625635	4.71693048134362	1.49899604654102e-06	0.111940298507424	1
ENSG00000187288.10	CIDEC	3	9885582	3_8	0	0.0189598157478156	4.67043099350984	1.47690029687666e-06	-0.102189781021916	1
ENSG00000171135.13	JAGN1	3	9890289	3_8	0	0.0240353066588347	6.90392269993017	2.76761511152512e-06	-0.947630770571789	2
ENSG00000163701.18	IL17RE	3	9902449	3_8	0	0.049362287239533	13.7190418728544	1.12948160444822e-05	1.49616368286471	1
ENSG00000144554.10	FANCD2	3	10025967	3_8	0	0.049494808627911	13.7444314497626	1.13460981087353e-05	2.10810810810791	1
ENSG00000254999.3	BRK1	3	10115548	3_8	0	0.0192215461913881	4.79940485692725	1.53863572474606e-06	0.237250554323715	1
ENSG00000134086.7	VHL	3	10140878	3_8	0	0.0238024453069503	6.81216395872864	2.70437413562414e-06	-1.26865671641799	1
ENSG00000134070.4	IRAK2	3	10164461	3_8	0	0.0246561837839859	7.14435687427895	2.93798182214929e-06	-1.32608695652151	1
ENSG00000157014.10	TATDN2	3	10247632	3_8	0	0.0234017232586429	6.65211329611537	2.59637597679722e-06	-0.666666666666399	1
ENSG00000157017.15	GHRL	3	10273419	3_8	0	0.0397699049883729	11.6649887180346	7.73747007032837e-06	-1.57142857142906	1
ENSG00000157020.17	SEC13	3	10317778	3_8	0	0.0262422801436993	7.73235908370995	3.38433766276489e-06	1.10067114093999	1
ENSG00000157087.17	ATP2B2	3	10707748	3_8	0	0.0336979741740887	10.0951204589739	5.67381804477904e-06	1.27439024390255	1
ENSG00000157103.10	SLC6A1	3	10986095	3_9	0	0.0124287332755316	4.7378209746047	9.82122407735227e-07	-0.137157107231992	1
ENSG00000197548.12	ATG7	3	11272224	3_9	0	0.0181044326484128	8.270502573266	2.49733570402487e-06	1.28428198114414	2
ENSG00000144559.10	TAMM41	3	11815096	3_9	0	0.0185741110491651	8.51126008030768	2.63670780559335e-06	1.01536111164687	3
ENSG00000157152.16	SYN2	3	11999743	3_9	0	0.0247613612215925	11.2185956385354	4.63311538277027e-06	1.42079207920823	1
ENSG00000157150.4	TIMP4	3	12159406	3_9	0	0.0280205522357014	12.385311636729	5.78820273983697e-06	-1.59475330234238	2
ENSG00000132170.19	PPARG	3	12288284	3_9	0	0.0136086264338279	5.58886343472127	1.26852168508768e-06	0.343589743589891	1
ENSG00000154743.17	TSEN2	3	12484699	3_9	0	0.0132884573439886	5.36539635773907	1.18914956774701e-06	0.382513661202391	1
ENSG00000075975.15	MKRN2	3	12548995	3_9	0	0.0131029344196485	5.23347057096497	1.14371669160422e-06	-0.432432139500639	3
ENSG00000225526.4	MKRN2OS	3	12560995	3_9	0	0.0140156747377538	5.86546642683063	1.37112379911725e-06	0.653225806451598	1
ENSG00000132155.11	RAF1	3	12664356	3_9	0	0.0169672272345732	7.66055343659457	2.16785948098288e-06	-0.901515151515083	1
ENSG00000131379.9	C3orf20	3	14669081	3_10	0	0.0118287267303888	4.74681318635705	9.36483747045777e-07	0.141935483870989	1
ENSG00000132182.11	NUP210	3	13419856	3_10	0	0.0117491026220359	4.68346489387327	9.17766226876253e-07	0.056910569105693	1
ENSG00000163517.14	HDAC11	3	13497622	3_10	0	0.083845384093693	23.3077695520509	3.25941739990158e-05	2.52409638554173	1
ENSG00000163528.12	CHCHD4	3	14135694	3_10	0	0.0262023920419867	12.225171568677	5.34264119657462e-06	1.7244094488187	1
ENSG00000170876.7	TMEM43	3	14124463	3_10	0	0.0449437880033886	17.3337707657743	1.29934005803542e-05	2.16176470588311	1
ENSG00000154767.14	XPC	3	14169162	3_10	0	0.0117331074475201	4.67068832250267	9.14016510862806e-07	0.0611050815045681	2
ENSG00000170860.3	LSM3	3	14179885	3_10	0	0.0383409318206092	15.8250683490797	1.01197169075929e-05	-1.99300699300715	1
ENSG00000144596.12	GRIP2	3	14555454	3_10	0	0.0118608027602372	4.7722136497859	9.44047981550482e-07	0.144578313252949	1
ENSG00000154781.15	CCDC174	3	14660765	3_10	0	0.0133791269124012	5.90235058930848	1.3170822025092e-06	-0.538461538461288	1
ENSG00000177463.15	NR2C2	3	14947241	3_11	0	0.0556573205181885	13.568689969134	1.25956423207302e-05	-1.64903846153896	1
ENSG00000131375.9	CAPN7	3	15206289	3_11	0	0.0237442998452	5.49375606988902	2.17564907183202e-06	0.511764705882273	1
ENSG00000131370.15	SH3BP5	3	15321957	3_11	0	0.0238073285039847	5.51874117786268	2.19134519989066e-06	0.465408805031163	1
ENSG00000206562.11	METTL6	3	15446644	3_11	0	0.022695393853239	5.06802485634158	1.91838851464678e-06	0.356902356902462	1
ENSG00000206561.12	COLQ	3	15521324	3_11	0	0.0235457158558344	5.41460271181853	2.12636884641843e-06	0.429766245937993	2
ENSG00000131373.14	HACL1	3	15601536	3_11	0	0.0228668537889799	5.13893294750766	1.95992508534498e-06	-0.395270270270374	1
ENSG00000206560.11	ANKRD28	3	15859466	3_11	0	0.026964231121523	6.69309244097171	3.01005873369381e-06	-0.880952380952628	1
ENSG00000131378.13	RFTN1	3	16513716	3_12	0	0.0230398823174472	7.3195405801492	2.81270499832241e-06	-0.779904306220075	1
ENSG00000154822.17	PLCL2	3	16802230	3_12	0	0.0558914239361006	15.7182411727765	1.46524155797909e-05	-1.90647482014372	1
ENSG00000182568.16	SATB1	3	18445845	3_13	0	0.0113942538907131	5.6329311517669	1.07048464219589e-06	-0.546728971962903	1
ENSG00000183960.8	KCNH8	3	19148202	3_14	0	0.0144824337535913	4.92451331350497	1.18950143989049e-06	-0.232456140350764	1
ENSG00000144566.10	RAB5A	3	19946983	3_14	0	0.0182411833227591	7.09264184076431	2.1578494597804e-06	0.798382880218892	2
ENSG00000183977.13	PP2D1	3	20011436	3_14	0	0.0397707639332719	14.4507771033439	9.58551036291711e-06	1.67295597484307	1
ENSG00000114166.7	KAT2B	3	20049397	3_14	0	0.0272037844436566	10.857515197428	4.92628889078101e-06	1.29069767441827	1
ENSG00000182247.9	UBE2E2	3	23203514	3_17	0	0.0173617286284963	5.72028312343436	1.65642048913779e-06	0.37650602409651	1
ENSG00000170142.11	UBE2E1	3	23805720	3_18	0	0.0253860212870485	10.5412356781733	4.46319918137836e-06	-1.1294964028775	1
ENSG00000197885.10	NKIRAS1	3	23946511	3_18	0	0.0136153574599496	4.68115807411233	1.06302250789013e-06	-0.0649350649350503	1
ENSG00000151090.17	THRB	3	24495732	3_18	0	0.0145966851399513	5.33451229795175	1.29870067529062e-06	0.305263157894681	1
ENSG00000077092.18	RARB	3	25174179	3_18	0	0.0895733153713029	22.5620706570895	3.37068143902646e-05	-2.64480874316921	1
ENSG00000077097.15	TOP2B	3	25665355	3_19	0	0.0230950233331296	4.67038986631226	1.79900200038851e-06	0.0310559006211222	1
ENSG00000151093.7	OXSM	3	25782726	3_19	0	0.0278397730720176	6.43262609707513	2.98685475923929e-06	-0.705776173285007	1
ENSG00000163491.16	NEK10	3	27369070	3_20	0	0.0288797260007254	9.66569921094452	4.6557156765266e-06	1.36794689429147	2
ENSG00000206559.7	ZCWPW2	3	28348550	3_21	0	0.0287771417141349	9.80748249911837	4.70722874286617e-06	-1.21527777777767	1
ENSG00000144642.21	RBMS3	3	28575079	3_21	0	0.0175630549022899	5.15556180830008	1.51020589908306e-06	-0.453531598512854	1
ENSG00000197385.5	ZNF860	3	31981925	3_23	0	0.0209172539963267	4.93376314593021	1.72124650801638e-06	-0.235555555555643	1
ENSG00000144645.13	OSBPL10	3	32078058	3_23	0	0.0633943674812968	15.4481111434207	1.63337597731362e-05	1.76097560975722	1
ENSG00000152642.10	GPD1L	3	32192116	3_23	0	0.0249993145128817	6.61340134757278	2.75748453538182e-06	0.687070739587364	2
ENSG00000170293.8	CMTM8	3	32235711	3_23	0	0.0300868064902827	8.36194561283743	4.19607784805291e-06	0.941156423590955	2
ENSG00000091317.7	CMTM6	3	32491754	3_24	0	0.0138209322659524	4.76775592849945	1.0990348374399e-06	0.292582827117674	2
ENSG00000182973.18	CNOT10	3	32684690	3_24	0	0.0166756208240609	6.39177590275782	1.77772122265555e-06	0.613588110403477	1
ENSG00000188167.8	TMPPE	3	33097052	3_24	0	0.047012169990779	15.9025241404567	1.24691390191907e-05	1.93303379220713	2
ENSG00000170275.14	CRTAP	3	33113772	3_24	0	0.0166139638697594	6.4876221382527	1.79770702012412e-06	0.770282089285329	2
ENSG00000173705.8	SUSD5	3	33218930	3_25	0	0.0162414345013968	5.14735522666249	1.39433982302752e-06	-0.18348623853212	1
ENSG00000153558.13	FBXL2	3	33252688	3_25	0	0.0540302733179425	16.5124797831893	1.48802274270347e-05	1.92934782608667	1
ENSG00000163539.16	CLASP2	3	33800089	3_25	0	0.0244273751731184	8.98822579032479	3.66193711361413e-06	-1.13026819923284	1
ENSG00000144681.10	STAC	3	36380288	3_26	0	0.0823717015998182	18.7863605886195	2.58095716689019e-05	-2.37152203185083	2
ENSG00000163673.7	DCLK3	3	36764447	3_27	0	0.0374560800760472	9.20165352611226	5.748417554349e-06	0.999999999999555	1
ENSG00000076242.14	MLH1	3	36988891	3_27	0	0.0283121663140761	6.55405226354176	3.09487495566058e-06	-0.614173228346236	1
ENSG00000093167.17	LRRFIP2	3	37184525	3_27	0	0.0240830191375654	5.02773299080067	2.01949713688179e-06	0.512195121951105	1
ENSG00000144674.16	GOLGA4	3	37243661	3_27	0	0.0308529633156762	7.36599322702028	3.79042845400497e-06	1.01574803149615	1
ENSG00000198590.11	C3orf35	3	37386585	3_27	0	0.0260918719919022	5.78324367085116	2.51673121666906e-06	0.564841498559295	1
ENSG00000144677.14	CTDSPL	3	37862772	3_27	0	0.0266068536049281	5.96765229611008	2.64823875456934e-06	-0.616766467065878	1
ENSG00000136059.14	VILL	3	37987123	3_27	0	0.037609053852055	9.24028813201253	5.79612879172347e-06	1.14602725586309	2
ENSG00000187091.13	PLCD1	3	38044972	3_27	0	0.0250846455163818	5.41192168589685	2.26422497878716e-06	0.372641509433852	1
ENSG00000008226.19	DLEC1	3	38039461	3_27	0	0.0231958982343682	4.67401614875077	1.80826263709352e-06	0.0610687022900861	1
ENSG00000172939.8	OXSR1	3	38156346	3_27	0	0.0276396674222003	6.32708376689775	2.91673184231126e-06	0.641949152542252	1
ENSG00000172940.11	SLC22A13	3	38266019	3_27	0	0.0244995716329067	5.18939444158316	2.12048536205905e-06	-0.398119122257096	1
ENSG00000093217.9	XYLB	3	38354071	3_28	0	0.0175343882040437	4.87480535641608	1.42563386324451e-06	-0.207407407407411	1
ENSG00000168356.11	SCN11A	3	38974530	3_28	0	0.0289182332696701	9.58827566750172	4.62458082303512e-06	-1.29347826087003	1
ENSG00000168026.18	TTC21A	3	39107727	3_28	0	0.0207403041561741	6.45437530483706	2.23269521424387e-06	-0.850000000000371	1
ENSG00000144655.14	CSRNP1	3	39154473	3_28	0	0.0299443584003425	9.91767991426451	4.95319248549151e-06	1.43939393939347	1
ENSG00000168334.8	XIRP1	3	39152322	3_28	0	0.038334839637463	12.2556805749764	7.83594158296263e-06	1.4527853596575	2
ENSG00000168329.13	CX3CR1	3	39281672	3_28	0	0.0179767567239983	5.10905813760663	1.53183606965856e-06	0.395348837209365	1
ENSG00000168028.13	RPSA	3	39406928	3_28	0	0.0257014219466271	8.47520783822977	3.633018542217e-06	-0.92783505154633	1
ENSG00000114784.3	EIF1B	3	40309601	3_29	0	0.0136268113417756	4.67298060755894	1.06205822744603e-06	0.0859375000000198	1
ENSG00000168032.8	ENTPD3	3	40420481	3_29	0	0.0139156433325983	4.86985740909142	1.13026333514898e-06	-0.184615384615341	1
ENSG00000188846.13	RPL14	3	40457413	3_29	0	0.0148879509235436	5.50397386035239	1.3666943429023e-06	-0.439769917278825	2
ENSG00000177873.12	ZNF619	3	40492899	3_29	0	0.0151524595541348	5.66936100809761	1.43277287677816e-06	0.506756756756873	1
ENSG00000172888.11	ZNF621	3	40524103	3_29	0	0.0170813076389914	6.79514285312916	1.93588614382296e-06	-0.773437500000186	1
ENSG00000168036.16	CTNNB1	3	41195090	3_30	0	0.208571329243402	30.3720322071087	0.000105654637978219	3.40322580645198	1
ENSG00000168038.10	ULK4	3	41962206	3_30	0	0.0506860640795424	16.5076473837426	1.39551290607413e-05	-2.59364689870505	2
ENSG00000182606.14	TRAK1	3	42013418	3_30	0	0.0268377501807627	10.482570305828	4.69217277582423e-06	1.9348837209304	1
ENSG00000114812.12	VIPR1	3	42503691	3_31	0	0.0168183851821695	5.24507415215493	1.4712823757023e-06	0.36799999999991	1
ENSG00000114857.17	NKTR	3	42603651	3_31	0	0.0227172604078389	8.07391315547452	3.05914551533918e-06	0.923076923077099	1
ENSG00000114853.13	ZBTB47	3	42653821	3_31	0	0.0205602823474239	7.13446506601913	2.44653028262231e-06	0.801075268817122	1
ENSG00000157119.11	KLHL40	3	42685151	3_31	0	0.0177945503473819	5.77542277832185	1.71407928025526e-06	-0.686467991294168	2
ENSG00000010282.14	HHATL	3	42702091	3_31	0	0.0271857479931349	9.76711232271041	4.42861140860696e-06	-1.40648132528614	3
ENSG00000244607.5	CCDC13	3	42773176	3_31	0	0.017582151192868	5.66252934899067	1.66051415427734e-06	0.577922077922301	1
ENSG00000181061.13	HIGD1A	3	42800848	3_31	0	0.132716291310805	24.9886055379564	5.53128917728742e-05	2.62913907284744	1
ENSG00000144648.15	ACKR2	3	42812925	3_31	0	0.021484020415782	7.54820914367334	2.70470302625666e-06	1.1120000000001	1
ENSG00000182983.14	ZNF662	3	42905991	3_31	0	0.0160178574676929	4.78681339752962	1.27882473649569e-06	-0.424050632911265	1
ENSG00000144649.8	FAM198A	3	42979515	3_31	0	0.0158944995049648	4.71418042220305	1.24972127336293e-06	-0.386063955801323	2
ENSG00000144647.5	POMGNT2	3	43106160	3_31	0	0.0472617475675252	15.0064904980081	1.18290268991331e-05	1.79032258064489	1
ENSG00000011198.7	ABHD5	3	43689274	3_31	0	0.0398641263665565	13.3888960115641	8.90199046839694e-06	-1.40218067902336	2
ENSG00000160746.12	ANO10	3	43691432	3_31	0	0.0179223955647113	5.84273178736654	1.74651417301893e-06	0.602572572287959	2
ENSG00000179152.19	TCAIM	3	44338372	3_31	0	0.0379353755277247	12.9185345445518	8.17368212578108e-06	-1.68208092485512	1
ENSG00000225873.3	LINC00694	3	44439661	3_31	0	0.0428490319126793	14.0744364341123	1.00584748389388e-05	-1.77586206896577	1
ENSG00000185219.16	ZNF445	3	44475771	3_31	0	0.0190307547542754	6.40705561324436	2.03364251167765e-06	-0.696969696969418	1
ENSG00000178917.15	ZNF852	3	44510851	3_31	0	0.0192402826918096	6.51006173112888	2.08908764694783e-06	0.684953606377098	2
ENSG00000196345.12	ZKSCAN7	3	44534348	3_31	0	0.0541256629432136	16.2990390727261	1.47138164876268e-05	-1.94219653179221	1
ENSG00000144792.9	ZNF660	3	44578138	3_31	0	0.0334135904495481	11.7163980850831	6.52946156677012e-06	1.46220770676669	2
ENSG00000186448.14	ZNF197	3	44580623	3_31	0	0.0162823336867182	4.94068098439129	1.34172517683477e-06	0.207677898805302	2
ENSG00000169981.10	ZNF35	3	44649020	3_31	0	0.022020846947967	7.78063016543444	2.85764908237182e-06	0.994565217391164	1
ENSG00000196653.11	ZNF502	3	44711871	3_31	0	0.0164521346827139	5.03816522368909	1.38246698156843e-06	-0.510739845786712	2
ENSG00000186446.11	ZNF501	3	44721338	3_31	0	0.0161954840289824	4.89042889002007	1.32099442906073e-06	0.0903225806451269	1
ENSG00000163807.5	KIAA1143	3	44761331	3_31	0	0.0449158767878375	14.5221723450322	1.08790650589791e-05	1.77964680918589	2
ENSG00000163808.16	KIF15	3	44761638	3_31	0	0.0177890232158509	5.77250206760835	1.71268030912541e-06	0.577702702702603	1
ENSG00000169964.7	TMEM42	3	44861352	3_31	0	0.0246566948847599	8.84601534594195	3.63783213521014e-06	-1.11430837197466	2
ENSG00000075914.12	EXOSC7	3	44975034	3_31	0	0.0158884603726054	4.71060995077871	1.24830027409224e-06	-0.132357358272468	2
ENSG00000163815.5	CLEC3B	3	45003775	3_31	0	0.0174842730260526	5.6100485055265	1.63596610504234e-06	-0.447727272727287	1
ENSG00000249992.1	TMEM158	3	45226624	3_32	0	0.0171774370206137	8.20358905777622	2.3502949510974e-06	1.0659340659341	1
ENSG00000011376.9	LARS2	3	45388659	3_32	0	0.0185960871081859	8.94980746585343	2.77584601024906e-06	0.870323721765093	2
ENSG00000211456.10	SACM1L	3	45688625	3_32	0	0.0123754501252584	5.1247876933696	1.05778398688783e-06	-0.396010081209884	2
ENSG00000163817.15	SLC6A20	3	45796686	3_32	0	0.0118175982341018	4.69217758208897	9.24833956138344e-07	0.110091743119282	1
ENSG00000163818.16	LZTFL1	3	45916197	3_32	0	0.0279096495418251	12.7747144388059	5.94655841659799e-06	-1.5707597104751	2
ENSG00000163820.14	FYCO1	3	46004977	3_32	0	0.0260568289244493	12.1269140793417	5.27025911147826e-06	-1.8104575163396	1
ENSG00000163823.3	CCR1	3	46208857	3_32	0	0.020573751994348	9.90018816144902	3.3971682360864e-06	1.29078014184388	1
ENSG00000160791.13	CCR5	3	46370817	3_32	0	0.0258267134719405	12.0425288595177	5.18736665163931e-06	-1.16542220713493	2
ENSG00000121797.9	CCRL2	3	46406497	3_32	0	0.0145410554089006	6.63844103201816	1.60998613798715e-06	-1.27524069213453	2
ENSG00000241186.9	TDGF1	3	46574146	3_32	0	0.0417400828119917	16.5854587355625	1.15462484963766e-05	1.98488961616399	2
ENSG00000163827.12	LRRC2	3	46562940	3_32	0	0.0119778817165012	4.81851255242833	9.62616098244789e-07	0.0775193798449641	1
ENSG00000261603.1	PRSS46	3	46735496	3_33	0	0.0267664521155883	15.067602458148	6.72659171894423e-06	-2.1538461538449	1
ENSG00000178038.16	ALS2CL	3	46621882	3_33	0	0.0195555696411668	11.9744775907804	3.90559451678865e-06	1.67339289583205	2
ENSG00000181585.3	TMIE	3	46700908	3_33	0	0.00985557700059259	5.4018983621785	8.87950118548713e-07	0.146760901089467	2
ENSG00000188086.13	PRSS45	3	46744963	3_33	0	0.265309050963038	21.4155554421972	9.47635920779169e-05	-3.48247969058635	2
ENSG00000178055.11	PRSS42	3	46835174	3_33	0	0.0413620667916762	16.8266951850064	1.16081006408828e-05	1.03571428571441	1
ENSG00000160801.13	PTH1R	3	46892800	3_33	0	0.0140474294580728	9.00926907729503	2.11079726857746e-06	1.03247863247867	1
ENSG00000160796.16	NBEAL2	3	46979634	3_33	0	0.00902153647545334	5.35330608750008	8.05494706750644e-07	0.547619047619162	1
ENSG00000160799.11	CCDC12	3	46982458	3_33	0	0.00996976034614316	5.72609008448104	9.52144801486109e-07	0.102362204724417	1
ENSG00000181555.20	SETD2	3	47164415	3_33	0	0.0254798427478595	14.5565166567462	6.18606260103892e-06	1.92275574112728	1
ENSG00000076201.14	PTPN23	3	47380662	3_33	0	0.0111485888584532	8.15414230287414	1.51620628163625e-06	1.37301587301619	1
ENSG00000114650.18	SCAP	3	47475926	3_33	0	0.0160525910124284	12.0423887106272	3.22416966800179e-06	1.92133088199183	2
ENSG00000114646.9	CSPG5	3	47580841	3_33	0	0.0091603162613787	4.97969201325421	7.60804471966079e-07	0.282442748091582	1
ENSG00000229453.2	SPINK8	3	48329090	3_34	0	0.00944129969710394	6.44867850423951	1.01545951946891e-06	-0.914728682170494	1
ENSG00000173473.10	SMARCC1	3	47781387	3_34	0	0.00799789538041118	5.07934417897516	6.77553302275695e-07	-0.811188811189006	1
ENSG00000164045.11	CDC25A	3	48187406	3_34	0	0.0109738842305693	7.56338895267467	1.3843213429194e-06	0.43860914757898	2
ENSG00000164048.13	ZNF589	3	48241004	3_34	0	0.0112522508790767	7.79241766932354	1.4624187095715e-06	0.788072932073944	2
ENSG00000172113.8	NME6	3	48301392	3_34	0	0.00876198887811541	5.82803238842953	8.51696298492518e-07	-0.119402985074611	1
ENSG00000164053.19	ATRIP	3	48446788	3_34	0	0.028357916992332	12.7282303580849	6.02008272518391e-06	0.128834355828228	1
ENSG00000213689.11	TREX1	3	48465783	3_34	0	0.0992694288513828	31.414610001453	5.20124487955231e-05	3.25966850828746	1
ENSG00000114268.11	PFKFB4	3	48562408	3_34	0	0.0304915269527724	31.973580074378	1.62603745786901e-05	4.47064747973294	2
ENSG00000145040.3	UCN2	3	48563473	3_34	0	0.00805904118316569	5.10454301706602	6.86120426235067e-07	-0.830252100840548	1
ENSG00000008300.16	CELSR3	3	48662086	3_34	1	0.0308120097946258	54.2301997559741	2.78689968818585e-05	7.00000000000328	1
ENSG00000213672.7	NCKIPSD	3	48685869	3_34	0	0.0144824915026688	19.0935275597708	4.61200277933107e-06	-1.10687022900778	1
ENSG00000068745.14	IP6K2	3	48694528	3_34	0	0.00903985039623878	7.57596598336401	1.14224526071359e-06	-1.73536873337341	2
ENSG00000114302.15	PRKAR2A	3	48847779	3_34	0	0.0085219645077349	41.6159368936751	5.91506474913746e-06	-6.04347826086963	1
ENSG00000178467.17	P4HTM	3	48998452	3_34	0	0.0135526545208802	16.7703651930993	3.79076614325382e-06	-0.847328244274822	1
ENSG00000178252.17	WDR6	3	49007280	3_34	0	0.0087269785375832	29.7218706320371	4.3261358490687e-06	3.87370094854795	2
ENSG00000178057.14	NDUFAF3	3	49015786	3_34	0	0.0494099381036275	29.7169438369291	2.4489423346926e-05	4.34931506849199	1
ENSG00000177352.9	CCDC71	3	49165349	3_34	0	0.00856508595230066	14.001697541681	2.00019585574019e-06	1.2047244094489	1
ENSG00000185909.14	KLHDC8B	3	49171432	3_34	0	0.00800752095980106	32.3435751550005	4.31962666525289e-06	4.43654923758582	2
ENSG00000173421.16	CCDC36	3	49199901	3_34	0	0.00858473255131298	13.8995452707133	1.99015759183983e-06	-1.18110236220428	1
ENSG00000188315.7	C3orf62	3	49277527	3_34	1	0.0395918382638824	56.1797250816682	3.70975630725818e-05	-7.05102040815835	1
ENSG00000164076.16	CAMKV	3	49869678	3_35	0	0.0158228433854133	43.1267054949335	1.13812750266887e-05	-7.16319021099647	2
ENSG00000114316.12	USP4	3	49340655	3_35	0	0.0118486144650599	54.243476612302	1.07195163471098e-05	7.86381507447689	2
ENSG00000233276.3	GPX1	3	49358927	3_35	0	0.00931241828968088	64.8475460850913	1.00720095102111e-05	-8.27456878591835	2
ENSG00000067560.10	RHOA	3	49413431	3_35	0	0.0169552833720779	52.3446898014821	1.48025926682063e-05	-7.95999999999838	1
ENSG00000145022.4	TCTA	3	49412704	3_35	0	0.0428632580621269	84.4186770271659	6.03509104638117e-05	-9.62593662541003	2
ENSG00000145020.15	AMT	3	49422917	3_35	0	0.00845054682392288	18.4938330984742	2.60658476162034e-06	3.45390070921952	1
ENSG00000145029.13	NICN1	3	49429438	3_35	0	0.00980271326789373	6.54377509970587	1.06987926333872e-06	0.703585217683569	2
ENSG00000173531.15	MST1	3	49688252	3_35	0	0.0290500249516095	81.2655934617307	3.93743435757398e-05	9.71538461538547	1
ENSG00000164068.15	RNF123	3	49699132	3_35	0	0.00854283379630538	45.0452830460631	6.41817246309938e-06	-7.64227642276282	1
ENSG00000183763.8	TRAIP	3	49856597	3_35	0	0.0105317677374553	31.8334866215374	5.59172219042685e-06	-6.56617647058778	1
ENSG00000164078.12	MST1R	3	49904003	3_35	0	0.0134600012893478	21.4632660201661	4.81837964382892e-06	-4.52207090284719	2
ENSG00000004534.14	RBM6	3	49940636	3_35	0	0.008535124697297	27.0008717201197	3.84368475852597e-06	5.83739837398495	1
ENSG00000003756.16	RBM5	3	50088563	3_35	0	0.00875876851787638	29.0987426099398	4.25086563173155e-06	6.03252032520252	1
ENSG00000001617.11	SEMA3F	3	50148075	3_35	0	0.0109330900584149	23.1366742302872	4.21894596147134e-06	5.22399999999953	1
ENSG00000188338.14	SLC38A3	3	50204954	3_35	0	0.0133443011302214	23.6551050660678	5.26478718529337e-06	5.06349206349299	1
ENSG00000012171.19	SEMA3B	3	50267465	3_35	0	0.261878332957244	27.5969596120373	0.000120537147920822	-2.60776699029124	1
ENSG00000243477.5	NAT6	3	50295266	3_35	0	0.0100893604020459	5.74897146397801	9.67417399822399e-07	-0.651857981656981	3
ENSG00000186792.16	HYAL3	3	50295266	3_35	0	0.0112638585027094	6.34400674038222	1.19182070923996e-06	0.697567938391192	2
ENSG00000007402.11	CACNA2D2	3	50504484	3_35	0	0.0293596484859289	12.8793305289342	6.30673010763715e-06	-0.0162162162162202	1
ENSG00000114735.9	HEMK1	3	50568446	3_35	0	0.010531987336753	6.77442675237317	1.18998910502118e-06	0.919412588371481	2
ENSG00000114738.10	MAPKAPK3	3	50611291	3_35	0	0.0328284117777468	23.5669571090999	1.29036771740752e-05	-3.0030876499872	2
ENSG00000114737.15	CISH	3	50612068	3_35	0	0.00945176254385116	8.69715976123067	1.37104072700585e-06	1.90957446808507	1
ENSG00000145050.15	MANF	3	51380917	3_35	0	0.00852153517875276	5.35935067016338	7.61710813934477e-07	-0.783838655283826	2
ENSG00000259956.1	RBM15B	3	51391456	3_35	0	0.0167118356086073	10.6314538756276	2.96330886218422e-06	1.14350797266519	1
ENSG00000164080.13	RAD54L2	3	51589531	3_35	0	0.0293622188957414	14.5561151033634	7.12843934714151e-06	0.276315789473755	1
ENSG00000164081.12	TEX264	3	51672163	3_35	0	0.00900362464243687	5.32056371189718	7.98978577115146e-07	-0.348314606741629	1
ENSG00000114767.6	RRP9	3	51941930	3_36	0	0.0342017864858717	14.4500225700746	8.24285048714443e-06	1.84435797665361	1
ENSG00000041880.14	PARP3	3	51933999	3_36	0	0.0121559173202793	4.68041558390629	9.48925811206558e-07	-0.047453940034977	2
ENSG00000248487.8	ABHD14A	3	51972037	3_36	0	0.0217117240261752	10.1659456830116	3.68130838992336e-06	1.36440677966089	1
ENSG00000114779.19	ABHD14B	3	51972037	3_36	0	0.0217117240261752	10.1659456830116	3.68130838992336e-06	1.36440677966089	1
ENSG00000162244.10	RPL29	3	51993314	3_36	0	0.0175492790114928	8.13239969502399	2.38033509483388e-06	-0.964566929133842	1
ENSG00000164086.9	DUSP7	3	52057238	3_36	0	0.0144607255157838	6.33528102169514	1.52797438030735e-06	0.595375722543413	1
ENSG00000247596.8	TWF2	3	52238012	3_36	0	0.0126436084829705	5.0443389885491	1.06373980063376e-06	0.153439153439253	1
ENSG00000164088.17	PPM1M	3	52244928	3_36	0	0.0122730481178801	4.76770506058984	9.75937315417375e-07	0.325690038347995	2
ENSG00000168237.17	GLYCTK	3	52291743	3_36	0	0.0173256293173746	7.94429141513281	2.29564268138486e-06	1.40322580645135	1
ENSG00000114841.17	DNAH1	3	52312714	3_36	0	0.0123847007122403	4.85837419671095	1.00354437971106e-06	0.0365853658536623	1
ENSG00000010318.20	PHF7	3	52414035	3_36	0	0.022995671132737	10.6660176834815	4.09080232408723e-06	1.09230769230812	1
ENSG00000010319.6	SEMA3G	3	52444898	3_36	0	0.0136850344755983	5.83738562418465	1.33236858939455e-06	0.860962566845049	1
ENSG00000114854.7	TNNC1	3	52454186	3_36	0	0.014850820769714	6.52908671136814	1.61719726704888e-06	0.730704062038244	2
ENSG00000010322.15	NISCH	3	52455611	3_36	0	0.0121476754160964	4.67445553169683	9.47074879430749e-07	0.122448979591812	1
ENSG00000010327.10	STAB1	3	52495757	3_36	0	0.0126157278273488	5.01614963239877	1.05546272334504e-06	-0.385454545454617	1
ENSG00000168273.7	SMIM4	3	52533601	3_36	0	0.0180882747379265	8.36562912737206	2.52380536070027e-06	-1.49206349206307	1
ENSG00000168268.10	NT5DC2	3	52535464	3_36	0	0.0149848604239302	6.66609704259474	1.66603622188662e-06	-0.688144329897228	1
ENSG00000163938.16	GNL3	3	52681295	3_36	0	0.016232395984075	7.37787275688104	1.99744070099925e-06	1.49225489592539	2
ENSG00000163939.18	PBRM1	3	52685382	3_36	0	0.0162511454094869	7.39093805372268	2.00328917430087e-06	-1.55669254483895	2
ENSG00000114902.13	SPCS1	3	52705504	3_36	0	0.0127400164207427	5.10220230272647	1.08414598993756e-06	-1.11111111111115	1
ENSG00000016864.18	GLT8D1	3	52706166	3_36	0	0.0147835310224073	6.48149203420523	1.59813430557164e-06	-1.43999999999978	1
ENSG00000114904.12	NEK4	3	52770471	3_36	0	0.0149618708336897	6.59242457745239	1.64509573542179e-06	1.46031746031722	1
ENSG00000162267.12	ITIH3	3	52794612	3_36	0	0.0312506416345425	13.4401542606656	7.00524449710676e-06	2.30534351145033	1
ENSG00000055955.15	ITIH4	3	52832283	3_36	0	0.124668579773361	26.4310579851207	5.49580943161324e-05	-3.17632380768848	2
ENSG00000213533.11	TMEM110	3	52894318	3_36	0	0.0353321772543411	14.5227408702562	8.55813424031816e-06	-2.47666048484965	2
ENSG00000163933.9	RFT1	3	53088241	3_36	0	0.0911309151032348	23.6274389765853	3.5912239362911e-05	2.77777777777739	1
ENSG00000163932.13	PRKCD	3	53159532	3_36	0	0.0132903436093932	5.53862436994557	1.2277168804299e-06	-0.506883267395398	3
ENSG00000163931.15	TKT	3	53231190	3_36	0	0.0152416281677364	6.80088720974378	1.72884890941223e-06	-0.715726792353193	3
ENSG00000157388.15	CACNA1D	3	53328538	3_36	0	0.0121650801159688	4.68917228065233	9.51417790611867e-07	0.279069767441886	1
ENSG00000272886.5	DCP1A	3	53347519	3_36	0	0.0141635794085487	6.1045018378924	1.4420600852381e-06	0.620227038183574	1
ENSG00000016391.10	CHDH	3	53831543	3_36	0	0.0215065693854546	10.0228239069555	3.59518584640879e-06	1.07178579702196	2
ENSG00000056736.9	IL17RB	3	53871281	3_36	0	0.0122514609180842	4.75347382402506	9.71312753809885e-07	-0.096774193548382	1
ENSG00000113812.13	ACTR8	3	53882103	3_36	0	0.0154251720195442	6.92661592628456	1.78201447998155e-06	-0.857142857142844	1
ENSG00000113811.10	SELENOK	3	53892083	3_36	0	0.0164353358739616	7.52383913109854	2.06242512436012e-06	0.94736842105256	1
ENSG00000157445.14	CACNA2D3	3	54123043	3_37	0	0.0165294915665219	4.83437748422124	1.33278519363574e-06	-0.223602484472123	1
ENSG00000180376.16	CCDC66	3	56557037	3_39	0	0.0206028593636518	5.26897446492439	1.81056323517704e-06	0.570628856866878	2
ENSG00000163666.8	HESX1	3	57226802	3_39	0	0.0200751570959862	5.02477587066171	1.68242515428815e-06	0.388888888888983	1
ENSG00000157500.10	APPL1	3	57219853	3_39	0	0.0589367365413833	15.2277978345199	1.49686727000775e-05	-1.92500000000088	1
ENSG00000174844.14	DNAH12	3	57544056	3_39	0	0.0198947022761612	4.93978688652561	1.63910117943046e-06	-0.0696094575584032	2
ENSG00000174840.8	PDE12	3	57556472	3_39	0	0.0196187754458911	4.80838273804245	1.5733706021908e-06	0.368421052631465	1
ENSG00000168374.10	ARF4	3	57597538	3_39	0	0.0333881726886394	9.8242428765655	5.4708127107411e-06	1.33201035661129	3
ENSG00000174839.12	DENND6A	3	57692733	3_39	0	0.0196588996999543	4.82760592246453	1.58289141585862e-06	-0.297817063118966	2
ENSG00000136068.14	FLNB	3	58125384	3_39	0	0.0518420256685176	14.0027588336013	1.21075334469974e-05	1.52966101694863	1
ENSG00000163686.14	ABHD6	3	58209984	3_40	0	0.012646118211131	5.76371628880371	1.21568186406313e-06	-0.72821394307201	2
ENSG00000163684.11	RPP14	3	58305380	3_40	0	0.0190109027371328	9.59313158960868	3.04174811272356e-06	1.45354589574278	2
ENSG00000168297.15	PXK	3	58332721	3_40	0	0.0124014860485919	5.58045299619818	1.15425905194013e-06	-0.540540540540561	1
ENSG00000168291.12	PDHB	3	58434691	3_40	0	0.0168866817356841	8.47905415597443	2.38809628486365e-06	1.37821740178188	2
ENSG00000168306.12	ACOX2	3	58537606	3_40	0	0.0609653920148036	20.6324947366487	2.09795041423547e-05	2.25035990684548	2
ENSG00000168309.16	FAM107A	3	58627651	3_40	0	0.013542500126022	6.40635787548045	1.44700539279877e-06	0.627659574468409	1
ENSG00000144724.19	PTPRG	3	61561600	3_41	0	0.017713948441767	7.2107185217948	2.13036503032452e-06	-0.786069651741232	1
ENSG00000114405.10	C3orf14	3	62318243	3_41	0	0.0146894153619361	5.45160754559116	1.33563933531453e-06	-0.420505962587521	2
ENSG00000163618.17	CADPS	3	62875367	3_42	0	0.0320618316520183	9.034358065103	4.83109674212162e-06	1.17564402810334	1
ENSG00000163634.11	THOC7	3	63856953	3_43	0	0.0198435889763836	7.14848225071892	2.36588794616542e-06	-0.695541679671328	2
ENSG00000163636.10	PSMD6	3	64045567	3_43	0	0.0151329260000952	4.79301896576472	1.20974033600698e-06	0.454081632653001	1
ENSG00000144741.17	SLC25A26	3	66236632	3_45	0	0.017789979237175	7.33821681419327	2.1773391724467e-06	-1.02083333333372	1
ENSG00000144749.13	LRIG1	3	66501565	3_45	0	0.0301020736927398	12.29468501263	6.17268232698787e-06	1.36866359446992	1
ENSG00000163376.11	KBTBD8	3	66998338	3_45	0	0.0137211815076894	4.8986942057383	1.1210679711727e-06	-0.26143790849681	1
ENSG00000172340.14	SUCLG2	3	67408138	3_45	0	0.0143903359899921	5.34569711881606	1.28302579582861e-06	-0.499055647131713	2
ENSG00000183662.10	FAM19A1	3	68003750	3_45	0	0.0161501151525109	6.42928050526283	1.73180146618057e-06	-0.704545454545382	1
ENSG00000163378.13	EOGT	3	68996797	3_46	0	0.0244338152381883	8.27009828683952	3.37024957123096e-06	0.943548387096932	1
ENSG00000144747.15	TMF1	3	69052218	3_46	0	0.0182223671742449	5.50851017915609	1.67416807157876e-06	0.426395939086302	1
ENSG00000144746.6	ARL6IP5	3	69088388	3_46	0	0.0168133690382288	4.75197477885391	1.33256676646974e-06	0.191999999999992	1
ENSG00000163380.15	LMOD3	3	69122652	3_46	0	0.0284938224684439	9.7204807318312	4.61953820706052e-06	-1.07738095238048	1
ENSG00000163412.12	EIF4E3	3	71708389	3_48	0	0.0324685509208283	14.1503094759909	7.66282575456894e-06	1.51773188850335	3
ENSG00000170837.2	GPR27	3	71735170	3_48	0	0.0140892170544428	6.36188367914785	1.49497072953335e-06	0.716417910447485	1
ENSG00000172986.12	GXYLT2	3	72975458	3_49	0	0.0255184020938575	7.94946426599852	3.38338518555802e-06	1.05511811023589	1
ENSG00000163605.14	PPP4R2	3	72996737	3_49	0	0.0299520144470447	9.46175583806768	4.72669825968965e-06	-1.31060606060549	1
ENSG00000113805.8	CNTN3	3	74521451	3_50	0	0.0178425149681991	5.60494385523298	1.66796695353186e-06	0.494949494949574	1
ENSG00000227124.8	ZNF717	3	75785558	3_51	0	0.015698281897382	4.76888587743026	1.24861675601421e-06	-0.16042780748663	1
ENSG00000185008.17	ROBO2	3	75906907	3_51	0	0.0191097829175705	6.61743920463448	2.10914199627709e-06	0.700507614213166	1
ENSG00000114480.12	GBE1	3	81761728	3_54	0	0.01600934861116	4.84963087760926	1.29491854754395e-06	-0.276145918344473	2
ENSG00000175161.13	CADM2	3	84958897	3_56	0	0.0169460900536923	5.63694844295915	1.59321240126101e-06	-0.977443609022274	1
ENSG00000206538.8	VGLL3	3	86991242	3_57	0	0.0237346376762341	10.099214406506	3.99788506351258e-06	-1.39999999999991	1
ENSG00000083937.8	CHMP2B	3	87227372	3_57	0	0.0201395327957683	8.60711090123618	2.89112517758162e-06	-1.04117175017007	2
ENSG00000175105.6	ZNF654	3	88058839	3_58	0	0.0143055388333012	4.81463196270963	1.14875501627159e-06	-0.173758050669868	2
ENSG00000163320.10	CGGBP1	3	88122078	3_58	0	0.028338454482483	11.248790126305	5.31669908396515e-06	-1.45226130653306	1
ENSG00000179021.9	C3orf38	3	88144755	3_58	0	0.0189577580537988	7.46054006578194	2.35894246739774e-06	-0.844352181330442	2
ENSG00000044524.10	EPHA3	3	89108441	3_59	0	0.0245603706837028	6.65017508869993	2.72413171589633e-06	-0.575645756457509	1
ENSG00000184500.14	PROS1	3	93974610	3_59	0	0.0213761447917509	5.34187678236678	1.90451042513076e-06	-0.388888888889165	1
ENSG00000178700.7	DHFR2	3	94061265	3_59	0	0.0317533709746349	9.07537382984937	4.80633974269393e-06	-1.3056998302697	3
ENSG00000178694.9	NSUN3	3	94062771	3_59	0	0.040713729347142	11.4300923324297	7.7615905671629e-06	-1.49781659388584	1
ENSG00000269028.3	MTRNR2L12	3	96618327	3_61	0	0.0311447917564598	12.3260124330767	6.4027734945996e-06	1.28823529411787	1
ENSG00000080200.9	CRYBG3	3	97819433	3_61	0	0.0206663083494453	8.45765109116509	2.91522967063129e-06	-0.940113199970124	2
ENSG00000170854.17	RIOX2	3	97971479	3_61	0	0.0175699462367185	6.93077081892105	2.03101006833998e-06	-0.72799999999993	1
ENSG00000231861.2	OR5K2	3	98501399	3_62	0	0.0202133416628005	4.68079148067305	1.57803821824258e-06	-0.0509614880813965	2
ENSG00000080822.16	CLDND1	3	98523270	3_62	0	0.0355395439459711	10.0068420362188	5.93156099048633e-06	-1.16901408450739	1
ENSG00000064225.12	ST3GAL6	3	98731659	3_62	0	0.0238945100112539	6.25649916540468	2.49338662613479e-06	-0.619227636737499	2
ENSG00000057019.15	DCBLD2	3	98901239	3_62	0	0.173032765378296	25.3418793844419	7.31353381552314e-05	-2.59903870530102	2
ENSG00000144810.15	COL8A1	3	99638508	3_62	0	0.0203769032272256	4.75663865955545	1.61658464654071e-06	-0.139622641509372	1
[truncated: 7,952 more rows]
