# Supplementary material for: Adjusting for genetic confounders in transcriptome-wide association studies improves discovery of risk genes of complex traits
Source: Nat Genet. 2024 Jan 26;56(2):336–47. doi: 10.1038/s41588-023-01648-9 (PMC10864181; doi:10.1038/s41588-023-01648-9)
Supplement: Supplementary file 5 — cTWAS results of all analyzed genes across all tissues for IBD, SCZ, and SBP. Results are stored separately for each combination of traits and tissues. Column legends for each set of results are the same as in Supplementary Table 1. [file 41588_2023_1648_MOESM5_ESM.zip › IBD_Brain_Hippocampus.csv]

id	genename	chrom	pos	region_tag	cs_index	PIP	tau2	PVE	z	num_eqtl
ENSG00000237330.2	RNF223	1	1074061	1_1	0	0.0108090610735061	4.46479757947863	8.04914684147418e-07	-0.0128379604682589	2
ENSG00000187642.9	PERM1	1	981454	1_1	0	0.0135140712824758	6.34678060592964	1.43053931188632e-06	-0.657534246575441	1
ENSG00000188290.10	HES4	1	999842	1_1	0	0.01902893643307	9.30800052301275	2.95413963793038e-06	1.08275862068955	1
ENSG00000188157.14	AGRN	1	1026830	1_1	0	0.0114820109088775	4.86627846604677	9.31912244321509e-07	-0.124183006535942	1
ENSG00000131591.17	C1orf159	1	1094425	1_1	0	0.0340536007848297	14.7262418276162	8.36402021879852e-06	-1.70348837209333	1
ENSG00000162572.20	SCNN1D	1	1280878	1_1	0	0.0188293382742346	12.6787353605313	3.98172351840392e-06	2.64912280701977	1
ENSG00000131584.18	ACAP3	1	1309988	1_1	1	0.487231791262832	28.805764468782	0.000234085831859831	5.34146341463492	1
ENSG00000175756.13	AURKAIP1	1	1375642	1_1	0	0.011437435984282	12.004687934713	2.2900220118512e-06	3.17733990147875	1
ENSG00000242485.5	MRPL20	1	1407232	1_1	0	0.017037323307553	14.3927420331253	4.0898276981931e-06	3.03723404255202	1
ENSG00000235098.8	ANKRD65	1	1421814	1_1	0	0.0492639037159683	21.6007992344723	1.77483812344681e-05	-3.1601731601722	1
ENSG00000215915.9	ATAD3C	1	1434243	1_1	0	0.0168687473087403	15.5199755491552	4.36650509159109e-06	-3.60222691855209	2
ENSG00000160072.19	ATAD3B	1	1434243	1_1	0	0.0118987767099286	5.18937128857828	1.0298575683858e-06	-0.276295133437846	1
ENSG00000197785.13	ATAD3A	1	1511945	1_1	0	0.0236419995954539	13.5756598836326	5.35309881209636e-06	-2.54716981132176	1
ENSG00000205090.8	TMEM240	1	1573362	1_1	0	0.0182117400068231	10.3596678328913	3.14671476440891e-06	-2.17829457364344	1
ENSG00000160075.11	SSU72	1	1574445	1_1	0	0.067680779375226	24.6042740861218	2.77738453576797e-05	3.47826086956501	1
ENSG00000008128.22	CDK11A	1	1726053	1_1	0	0.0133096349709878	7.82989031369425	1.73812869119775e-06	-1.67491166077781	1
ENSG00000008130.15	NADK	1	1748780	1_1	2	0.111106313519842	22.8163366013122	4.22809521456984e-05	4.60530081187825	2
ENSG00000169885.9	CALML6	1	1914634	1_1	0	0.0140154843667411	10.8694901459473	2.54084042255234e-06	-2.22444833552809	2
ENSG00000067606.16	PRKCZ	1	2050397	1_2	0	0.0134523886776161	4.48511386694099	1.00631277417909e-06	-0.13714285714281	1
ENSG00000157933.9	SKI	1	2228951	1_2	0	0.0154783388399773	5.8550737664746	1.51153019147983e-06	-0.574380165289296	1
ENSG00000116151.13	MORN1	1	2368718	1_2	0	0.0141581710884066	4.90937001210021	1.15929250242019e-06	0.30678484606073	2
ENSG00000157916.19	RER1	1	2391602	1_2	0	0.0184074095996761	6.96116225928035	2.13714770579549e-06	0.639999999999858	1
ENSG00000157911.9	PEX10	1	2404771	1_2	0	0.013459087893399	4.51212287996738	1.01287686887766e-06	0.151547885254525	2
ENSG00000149527.17	PLCH2	1	2435078	1_2	0	0.0186430954740539	7.10157089619092	2.20817025924329e-06	0.707787639541883	2
ENSG00000157881.13	PANK4	1	2505866	1_2	0	0.0149189674170538	5.73319795561506	1.42657893982922e-06	0.758169934640707	1
ENSG00000157870.14	FAM213B	1	2586971	1_2	0	0.0400830360574128	14.0291423400197	9.37889851509559e-06	-1.6446280991736	1
ENSG00000142606.15	MMEL1	1	2632573	1_2	0	0.0137202997035435	11.6205881518701	2.65920496647772e-06	-2.92597905299292	2
ENSG00000215912.12	TTC34	1	2801460	1_2	0	0.0134317551286435	5.05349804962605	1.13210047776998e-06	-0.823529411764627	1
ENSG00000130762.14	ARHGEF16	1	3454845	1_2	0	0.0260852785132807	10.2590755775667	4.46337948412401e-06	-1.24733974703294	2
ENSG00000158109.14	TPRG1L	1	3622271	1_2	0	0.0165201763637999	6.36126456784091	1.75274300844811e-06	-0.749999999999946	1
ENSG00000116213.15	WRAP73	1	3655191	1_2	0	0.0186039247845911	7.37498699719871	2.28836838706443e-06	0.874392117430218	2
ENSG00000235169.7	SMIM1	1	3772081	1_3	0	0.0195898225792851	4.48018469878024	1.46381612441471e-06	-0.110236220472428	1
ENSG00000130764.9	LRRC47	1	3816597	1_3	0	0.0195712280499778	4.47165442880667	1.45964222003884e-06	0.0992907801418437	1
ENSG00000116198.12	CEP104	1	3856947	1_3	0	0.0293306136399346	8.1125392718945	3.96860675188442e-06	1.04861111111134	1
ENSG00000169598.15	DFFB	1	3874969	1_3	0	0.0196258232626902	4.49667727125219	1.47190475499027e-06	-0.114285714285726	1
ENSG00000198912.10	C1orf174	1	3891607	1_3	0	0.0489645171958953	12.7517021263087	1.04138121994192e-05	1.59955002355519	2
ENSG00000196581.10	AJAP1	1	4727098	1_4	0	0.0132762692228131	4.49301102741138	9.94886735843714e-07	0.163822525597251	1
ENSG00000131697.17	NPHP4	1	5989741	1_5	0	0.0428465701461104	11.0431691159285	7.89168771221026e-06	-1.4367088607593	1
ENSG00000158286.12	RNF207	1	6205436	1_5	0	0.0863028410632288	17.4468151321992	2.51131596546479e-05	1.95202020202003	1
ENSG00000116251.9	RPL22	1	6295872	1_5	0	0.141155900840563	22.0461921934981	5.19030324929101e-05	3.33962264150828	1
ENSG00000158292.6	GPR153	1	6263050	1_5	0	0.0369828761171964	9.71038139892422	5.98958974476946e-06	1.68148148148105	1
ENSG00000187017.15	ESPN	1	6424615	1_5	0	0.225397293170085	26.5662725061364	9.98710060960688e-05	-3.78313440266156	2
ENSG00000215788.9	TNFRSF25	1	6466259	1_5	0	0.161004307465312	23.2980565755599	6.25629611927828e-05	3.38515901060074	1
ENSG00000171680.21	PLEKHG5	1	6520190	1_5	0	0.031803020186865	8.34650150090945	4.42723878317998e-06	-1.40760869565224	1
ENSG00000162408.10	NOL9	1	6554687	1_5	0	0.0283451284991421	7.30806446227515	3.45494314697538e-06	1.24999999999999	1
ENSG00000173662.20	TAS1R1	1	6555635	1_5	0	0.0318973529176	8.37323477455708	4.45459286932248e-06	1.39673913043498	1
ENSG00000041988.15	THAP3	1	6624846	1_5	0	0.0208174444844859	4.52991225960245	1.57281379962083e-06	0.358789414593838	2
ENSG00000007923.15	DNAJC11	1	6701201	1_5	0	0.0210295964445244	4.62105237093145	1.62080935519958e-06	-0.56169376016584	2
ENSG00000049245.12	VAMP3	1	7771004	1_6	0	0.0182191202918134	8.56749423996082	2.60340257446611e-06	0.955309240241573	2
ENSG00000116288.12	PARK7	1	7954508	1_6	0	0.0166497423273491	35.9727282125153	9.98943668879599e-06	6.47647058823704	1
ENSG00000116285.12	ERRFI1	1	8026467	1_6	0	0.0592657791961891	29.4206951228978	2.90815154352629e-05	-4.33858267716697	1
ENSG00000142599.17	RERE	1	8371547	1_6	0	0.0146222314990236	6.46517883234024	1.57671900810691e-06	0.21428571428571	1
ENSG00000180758.11	GPR157	1	9128930	1_6	0	0.0203298234232397	9.76316589572806	3.31042978654615e-06	-1.14480408858642	1
ENSG00000049239.12	H6PD	1	9235385	1_6	0	0.0362053448412003	14.7027597797557	8.87833760767526e-06	1.86368971631424	2
ENSG00000171612.6	SLC25A33	1	9539060	1_7	0	0.0385560200202508	10.0462731466132	6.46036840685369e-06	-1.29591836734644	1
ENSG00000171603.16	CLSTN1	1	9824341	1_7	0	0.0291143594541028	7.57907254813152	3.68030159105732e-06	-1.00888888888822	1
ENSG00000162441.11	LZIC	1	9943171	1_7	0	0.0282203200461469	7.17237534948295	3.37586483402278e-06	0.830882352941506	1
ENSG00000173614.13	NMNAT1	1	9943262	1_7	0	0.0246566176368248	5.97422286068213	2.45682954038756e-06	-0.601612422020394	2
ENSG00000162444.11	RBP7	1	9997145	1_7	0	0.0247206901295662	6.07729894675392	2.50571282898482e-06	0.703030303030036	1
ENSG00000130939.18	UBE4B	1	10033313	1_7	0	0.0280607855318393	7.14288586784801	3.34297894184314e-06	1.05912596401039	1
ENSG00000054523.17	KIF1B	1	10210438	1_7	0	0.025449432476786	6.26982273388243	2.66129776852342e-06	0.633802816901768	1
ENSG00000142657.20	PGD	1	10398423	1_7	0	0.0228127793280786	5.31904391531578	2.02381998893304e-06	0.532258064516222	1
ENSG00000175279.21	CENPS	1	10429947	1_7	0	0.0208636654391946	4.53009381973709	1.57636909557112e-06	-0.202448148375243	2
ENSG00000241563.3	CORT	1	10449352	1_7	0	0.0328132786415259	8.62157121668748	4.71841517522434e-06	1.08641975308646	1
ENSG00000160049.11	DFFA	1	10476578	1_7	0	0.0327722790826479	8.56737320588188	4.68289517001119e-06	1.06451612903237	1
ENSG00000204624.7	DISP3	1	11473739	1_8	0	0.0283622743407638	7.94122658856683	3.75654630997382e-06	0.972972972973269	1
ENSG00000116649.9	SRM	1	11060463	1_8	0	0.022963034825832	6.03965488795158	2.31313784091997e-06	-0.503984063745037	1
ENSG00000171824.13	EXOSC10	1	11099514	1_8	0	0.0222657338734245	5.76232854536763	2.13990816555853e-06	-0.690885281426041	2
ENSG00000171819.4	ANGPTL7	1	11187963	1_8	0	0.0218843248061948	5.60696635477243	2.04654457169715e-06	-0.6616915422881	1
ENSG00000198793.12	MTOR	1	11262571	1_8	0	0.0508649673523313	13.229495664517	1.12233411455454e-05	-1.92700729926996	1
ENSG00000132879.13	FBXO44	1	11657243	1_8	0	0.0434419455009809	11.7961926458475	8.54695128241871e-06	1.43030303030276	1
ENSG00000116663.10	FBXO6	1	11656010	1_8	0	0.0198038296904318	4.70918871423389	1.55544759205416e-06	-0.239295801757663	2
ENSG00000116670.14	MAD2L2	1	11651428	1_8	0	0.0733006233581572	16.5699462070036	2.0257641075846e-05	1.8276762402094	1
ENSG00000177000.10	MTHFR	1	11794419	1_9	0	0.039775098403229	13.0233649689334	8.63961877980038e-06	-1.70890175866592	2
ENSG00000011021.21	CLCN6	1	11805747	1_9	0	0.0651906030339184	17.5209813179246	1.90503750664897e-05	-2.15479126973716	2
ENSG00000120937.8	NPPB	1	11859214	1_9	0	0.0184540159582198	6.10177757858882	1.87805094999393e-06	-0.920634920634809	1
ENSG00000116685.15	KIAA2013	1	11926564	1_9	0	0.0782602070189333	19.198816919318	2.50596825495676e-05	2.58730158730045	1
ENSG00000083444.16	PLOD1	1	11935354	1_9	0	0.0168079273221811	5.26319344944675	1.47544695333123e-06	-0.509090909090688	1
ENSG00000116691.10	MIIP	1	12023126	1_9	0	0.163758689704658	26.1167207277239	7.13317872100764e-05	-2.84892086330987	1
ENSG00000028137.18	TNFRSF1B	1	12166660	1_9	0	0.0161036261551825	4.87918488253016	1.31048200027159e-06	0.336601307189704	1
ENSG00000048707.13	VPS13D	1	12230088	1_9	0	0.0220149967531256	7.68707765441038	2.82253931322229e-06	-0.924242424242004	1
ENSG00000162493.16	PDPN	1	13583417	1_10	0	0.0523623613878351	11.8710433031683	1.03673609335213e-05	1.49218749999979	1
ENSG00000142634.12	EFHD2	1	15409565	1_11	0	0.0265903922207372	14.0137690226528	6.21498098309046e-06	-1.60000000000111	1
ENSG00000142615.7	CELA2A	1	15456727	1_11	0	0.120691145045833	27.2544422664142	5.48621486184945e-05	2.96019900497671	1
ENSG00000132906.17	CASP9	1	15526794	1_11	0	0.0096786766023651	4.89321170659812	7.89896319947133e-07	-0.382113821138194	1
ENSG00000116771.5	AGMAT	1	15584923	1_11	0	0.0108800176939347	5.84843263663779	1.06127809210608e-06	-0.922441437118655	2
ENSG00000197312.11	DDI2	1	15667108	1_11	0	0.00957989526070868	4.76673000455323	7.61625401199149e-07	0.55303030303029	1
ENSG00000162461.7	SLC25A34	1	15737649	1_11	0	0.00921889908547513	4.46607454715088	6.86696975472305e-07	0.0671140939597022	1
ENSG00000162458.12	FBLIM1	1	15756481	1_11	0	0.00992881367167253	5.06127896626682	8.38142265230392e-07	0.790598290598118	1
ENSG00000186510.11	CLCNKA	1	16017999	1_11	0	0.0101380849155387	5.26407437056009	8.90098453399088e-07	0.761904761904899	1
ENSG00000173641.17	HSPB7	1	16019240	1_11	0	0.0136803698100676	7.93312982809013	1.81009973480246e-06	1.11913611547993	2
ENSG00000184908.17	CLCNKB	1	16043819	1_11	0	0.00926295902127716	4.51597467531823	6.97688149150194e-07	-0.0378324323065971	2
ENSG00000142632.16	ARHGEF19	1	16203554	1_11	0	0.0106739850124868	5.75527945871179	1.02459707265145e-06	0.554662105519628	2
ENSG00000132881.11	RSG1	1	16237068	1_11	0	0.00938275663997645	4.63107021356284	7.24722797946927e-07	-0.0385054341620312	2
ENSG00000055070.16	SZRD1	1	16352580	1_11	0	0.00950081920823997	4.72823221279313	7.49238277904564e-07	-0.385728081127146	2
ENSG00000157191.19	NECAP2	1	16439993	1_11	0	0.0114641187727256	6.37182241257896	1.21832861778475e-06	0.693333811736349	3
ENSG00000183888.4	C1orf64	1	16004406	1_11	0	0.013408090369853	7.81805657095489	1.74833979385203e-06	-0.976470588235052	1
ENSG00000058453.16	CROCC	1	16949400	1_12	0	0.0218091123049593	5.16261746924435	1.87788088420526e-06	-0.506666666666618	1
ENSG00000117122.13	MFAP2	1	16980375	1_12	0	0.0211360923610078	4.88084044775678	1.72059800362143e-06	-0.208000000000028	1
ENSG00000159363.17	ATP13A2	1	17011965	1_12	0	0.0227082890503585	5.52592852733502	2.09290628734502e-06	0.614285714285821	1
ENSG00000117154.11	IGSF21	1	18111324	1_12	0	0.029900244255327	8.00404970760917	3.99157798571131e-06	-0.976190476190251	1
ENSG00000142623.9	PADI1	1	17233181	1_12	0	0.0297764813070665	7.96662687095642	3.95647073908647e-06	-1.09352517985597	1
ENSG00000158748.3	HTR6	1	19665573	1_13	0	0.00342196167116515	4.70997343874224	2.68815127167501e-07	-0.11627906976741	1
ENSG00000159423.16	ALDH4A1	1	18902527	1_13	0	0.00335132985791287	4.63647783778712	2.59158507152247e-07	0.478371501272214	1
ENSG00000127463.13	EMC1	1	19251910	1_13	0	0.00581211909009172	9.46996633742895	9.18000769423033e-07	-1.26190476190466	1
ENSG00000053372.4	MRTO4	1	19253475	1_13	0	0.0033248635516917	4.46098184465166	2.47379887920355e-07	0.0559440559440517	1
ENSG00000162482.4	AKR7A3	1	19288862	1_13	0	0.00845726115371581	13.2566605132094	1.86992411205304e-06	-1.70682730923684	1
ENSG00000053371.12	AKR7A2	1	19310633	1_13	0	0.00347542110295451	4.88023974636361	2.82884203712485e-07	0.441330182817592	2
ENSG00000040487.12	PQLC2	1	19312089	1_13	0	0.00342231879590593	4.74037008994831	2.70578208689234e-07	-0.330033003300322	1
ENSG00000077549.17	CAPZB	1	19485158	1_13	0	0.00551384601656235	8.44956548383275	7.77050269104757e-07	0.797979797979621	1
ENSG00000173436.13	MINOS1	1	19596564	1_13	0	0.0033228587681764	4.51781760874103	2.50380603669744e-07	0.0990099009901576	1
ENSG00000158747.13	NBL1	1	19644641	1_13	0	0.00359446262498209	5.43270452833588	3.25694303912375e-07	0.611842105263275	1
ENSG00000169914.5	OTUD3	1	19885299	1_13	0	0.0036785767159806	10.7390896954359	6.58881620235464e-07	-2.45351916085791	2
ENSG00000188257.10	PLA2G2A	1	19979930	1_13	0	0.00332302994127587	6.11401503060707	3.38860433445936e-07	-0.320819112627985	1
ENSG00000127472.10	PLA2G5	1	20032693	1_13	0	0.0223518874232285	16.8019787091133	6.26375463404744e-06	0.189393939393974	1
ENSG00000158816.15	VWA5B1	1	20291853	1_14	0	0.02569820058477	7.96303279477308	3.41303957875111e-06	0.950000000000278	1
ENSG00000162543.5	UBXN10	1	20186547	1_14	0	0.0485842015824175	13.7227517433905	1.11197847952092e-05	1.63576158940415	1
ENSG00000162545.5	CAMK2N1	1	20480580	1_14	0	0.0278317451961214	8.68157012040179	4.02994225016735e-06	-1.12980769230795	1
ENSG00000090432.6	MUL1	1	20500193	1_14	0	0.0241347660108244	7.39798593554293	2.97794518581147e-06	0.870671920519165	2
ENSG00000183114.7	FAM43B	1	20551955	1_14	0	0.0176117917551931	4.56641199712644	1.34133957939534e-06	-0.196721311475286	1
ENSG00000158825.5	CDA	1	20608589	1_14	0	0.0213110838918359	6.27889878717087	2.23176841405916e-06	-0.835526315789289	1
ENSG00000158828.7	PINK1	1	20633737	1_14	0	0.0175253824738614	4.52226767642017	1.32185517418223e-06	-0.0909090909090779	1
ENSG00000117245.12	KIF17	1	20717668	1_14	0	0.01762653834435	4.57392560871387	1.34467160008338e-06	-0.211678832116751	1
ENSG00000127483.17	HP1BP3	1	20793534	1_14	0	0.0185435601538561	5.02920797777834	1.55543840856256e-06	-0.304000000000063	1
ENSG00000187980.6	PLA2G2C	1	20174949	1_14	0	0.0349357155173844	10.7334548973516	6.25416426459883e-06	-1.3363991630826	2
ENSG00000070886.11	EPHA8	1	22563354	1_15	0	0.0124934847963758	4.46822809489601	9.31062924601339e-07	0.136507936507855	1
ENSG00000142794.18	NBPF3	1	21440170	1_15	0	0.0218490983412543	9.50200896930335	3.46265370865436e-06	-1.24336605609174	2
ENSG00000076864.19	RAP1GAP	1	21669538	1_15	0	0.0141742848062832	5.76215829517971	1.36221746876536e-06	0.735169491525756	1
ENSG00000090686.15	USP48	1	21783925	1_15	0	0.0135876473055397	5.1656171519224	1.17064869782958e-06	-0.402072910200666	2
ENSG00000070831.15	CDC42	1	22052387	1_15	0	0.0124967512176991	4.45947639657215	9.29482247096476e-07	0.23493975903605	1
ENSG00000162552.14	WNT4	1	22143914	1_15	0	0.0493208598858245	17.6723215555312	1.45373200009605e-05	2.28324970885375	2
ENSG00000184677.16	ZBTB40	1	21981942	1_15	0	0.23600252067558	31.5358503926993	0.000124131297168388	2.89236111111111	1
ENSG00000125944.18	HNRNPR	1	23343277	1_16	0	0.0163777881065788	4.70358187429536	1.28482524607893e-06	-0.246913580246976	1
ENSG00000204219.9	TCEA3	1	23424647	1_16	0	0.0521918987177422	15.1634143545395	1.31995828044646e-05	1.86466165413521	1
ENSG00000088280.18	ASAP3	1	23484165	1_16	0	0.0472419807340394	14.2570395687475	1.12335638646231e-05	1.80882352941192	1
ENSG00000227868.5	C1orf234	1	23015869	1_16	0	0.028445393224087	9.66715119833956	4.5863855295207e-06	-1.26666666666632	1
ENSG00000142676.12	RPL11	1	23691734	1_17	0	0.0211935926838671	5.20373429418035	1.83941533208681e-06	0.426136363636281	1
ENSG00000117308.14	GALE	1	23800401	1_17	0	0.0249622776690344	6.71530568275368	2.79582575988362e-06	0.765055175810757	2
ENSG00000117305.14	HMGCL	1	23838758	1_17	0	0.0195690851074334	4.49380118667513	1.46671077402023e-06	-0.280000000000017	1
ENSG00000142661.18	MYOM3	1	24089109	1_17	0	0.019482604369363	4.45633679093618	1.44805521681282e-06	0.255999999999979	1
ENSG00000142677.3	IL22RA1	1	24143324	1_17	0	0.128211731389784	21.2835189405851	4.55125642283583e-05	2.65151515151446	1
ENSG00000185436.11	IFNLR1	1	24187123	1_17	0	0.0442700079676306	11.8089370963161	8.71927780481282e-06	-1.63297872340499	1
ENSG00000001460.17	STPG1	1	24416496	1_17	0	0.0231585382381115	6.02159214849594	2.32585472964383e-06	0.73636020981907	2
ENSG00000001461.16	NIPAL3	1	24415622	1_17	0	0.0199045198441506	4.78138277973764	1.58732305521904e-06	0.521276595744862	1
ENSG00000117602.11	RCAN3	1	24502439	1_17	0	0.0262301349601698	7.19257911076066	3.14662709586788e-06	-0.947955390334555	1
ENSG00000184454.6	NCMAP	1	24556399	1_17	0	0.0242783798291346	6.26297655388381	2.53606624140894e-06	-0.541935483871103	1
ENSG00000169504.14	CLIC4	1	24745177	1_17	0	0.0213593502262071	5.28087267782502	1.88128173567178e-06	-0.428977272727649	1
ENSG00000117614.9	SYF2	1	25232900	1_18	0	0.015065221826961	4.476547582594	1.12480915240463e-06	0.0623052959501458	1
ENSG00000187010.19	RHD	1	25257119	1_18	0	0.0178332546373833	5.97974926685914	1.77858117223352e-06	0.658227848101495	1
ENSG00000188672.17	RHCE	1	25430290	1_18	0	0.0162759188729957	5.17189935513327	1.4039630789307e-06	-0.446319018404988	1
ENSG00000204178.9	TMEM57	1	25430369	1_18	0	0.0155521016885465	4.75847180167384	1.23428852914109e-06	-0.201612903225827	1
ENSG00000157978.11	LDLRAP1	1	25543527	1_18	0	0.0151714307344201	4.54954546649937	1.15121026599213e-06	0.160362186585468	2
ENSG00000162430.16	SELENON	1	25799884	1_18	0	0.0182855851509544	6.14677073412441	1.87463181383702e-06	0.760000000000181	1
ENSG00000117640.17	MTFR1L	1	25818183	1_18	0	0.0379229103524635	12.8648074636524	8.13701386236458e-06	1.51973684210476	1
ENSG00000117632.22	STMN1	1	25909425	1_18	0	0.0174917833115671	5.87887814118743	1.71509686209715e-06	-0.724409448819138	1
ENSG00000158006.13	PAFAH2	1	25998029	1_18	0	0.0182627411380983	6.17477035019115	1.88081846144313e-06	0.434108527131723	1
ENSG00000158008.9	EXTL1	1	26019793	1_18	0	0.0150672118293465	4.48255063294315	1.12646629955344e-06	0.34108527131781	1
ENSG00000158014.14	SLC30A2	1	26045653	1_18	0	0.0317490669318269	11.1771289709681	5.91863194964604e-06	1.44949494949428	1
ENSG00000158022.6	TRIM63	1	26068506	1_18	0	0.028365100117633	10.0465765198888	4.75294208893218e-06	1.16666666666651	1
ENSG00000197245.5	FAM110D	1	26158943	1_18	0	0.0248176142470399	9.00998123687737	3.72944341294411e-06	1.46659370422117	2
ENSG00000236782.6	RP11-96L14.7	1	26171145	1_18	0	0.015666476962101	4.89611495934162	1.27933139106899e-06	0.574324324324178	1
ENSG00000142675.17	CNKSR1	1	26170849	1_18	0	0.0193256087675754	6.73066595731845	2.16945839578989e-06	0.57902628560518	2
ENSG00000130695.14	CEP85	1	26233875	1_18	0	0.140715842209665	25.0019067007388	5.8678125293826e-05	3.29690006501338	2
ENSG00000169442.8	CD52	1	26317723	1_18	0	0.0152554807819244	4.66927491193681	1.18805199867528e-06	0.577235772357913	1
ENSG00000158062.20	UBXN11	1	26319249	1_18	0	0.0389291890393244	13.1434161670426	8.53382478425061e-06	1.9923076923078	1
ENSG00000176083.17	ZNF683	1	26374140	1_18	0	0.0154524721596901	4.678459540252	1.20576022476075e-06	-0.176744186046532	1
ENSG00000117682.16	DHDDS	1	26432658	1_18	0	0.017508348384055	5.95292516388385	1.73834394104919e-06	0.647058823529356	1
ENSG00000117713.18	ARID1A	1	26693253	1_18	0	0.0391240719451698	12.8420354670663	8.37988424263929e-06	-1.69469026548638	1
ENSG00000060642.10	PIGV	1	26787521	1_18	0	0.0403297005608974	13.1635792904909	8.85439917099135e-06	-1.73810853299082	2
ENSG00000142751.14	GPN2	1	26890178	1_18	0	0.0437475307044278	13.8370368575082	1.00961721697573e-05	1.77973568281991	1
ENSG00000090273.13	NUDC	1	26896349	1_18	0	0.0299061301501375	10.4643606314896	5.21954952688265e-06	1.42045353815346	2
ENSG00000142784.15	WDTC1	1	27055087	1_18	0	0.0159708083064368	5.0268881459015	1.33901741174662e-06	0.477732793522386	1
ENSG00000174950.10	CD164L2	1	27383368	1_19	0	0.0123633555428628	4.46357810410904	9.20406342786289e-07	0.0312500000000019	1
ENSG00000090020.10	SLC9A1	1	27167188	1_19	0	0.0130948749865089	4.97849211313933	1.08732478014043e-06	0.369127516778623	1
ENSG00000186501.14	TMEM222	1	27335461	1_19	0	0.0252534342690904	10.8751584877757	4.58053438359131e-06	1.30434782608699	1
ENSG00000142765.17	SYTL1	1	27342119	1_19	0	0.0704198886384977	20.1816286558697	2.37034548508074e-05	-2.12700290766651	3
ENSG00000142733.14	MAP3K6	1	27371699	1_19	0	0.013504431335691	5.25442050826034	1.18348084398233e-06	0.408239700374523	1
ENSG00000142748.12	FCN3	1	27375143	1_19	0	0.021136606471131	9.2743257174933	3.26947267167713e-06	-1.12735849056646	1
ENSG00000158195.10	WASF2	1	27484872	1_19	0	0.101291945762679	23.5395403144097	3.9767931030665e-05	2.38463561255271	2
ENSG00000126709.14	IFI6	1	27671883	1_19	0	0.0123795886989494	4.47533037960674	9.24041386184174e-07	-0.0790123456789981	1
ENSG00000130775.15	THEMIS2	1	27871748	1_19	0	0.0581394165429526	18.4276896611742	1.7869058243996e-05	-2.04133340993121	2
ENSG00000117748.9	RPA2	1	27914481	1_19	0	0.0136637700308807	5.35952202357763	1.22139660766224e-06	-0.454135377184086	2
ENSG00000158156.7	XKR8	1	27958990	1_19	0	0.210040996293235	30.4824519009924	0.000106785939368965	3.15224438077349	2
ENSG00000158161.15	EYA3	1	28088578	1_19	0	0.0704631567639933	20.1872940515383	2.37246771085006e-05	2.37738868931447	2
ENSG00000169403.11	PTAFR	1	28193492	1_19	0	0.0354739631427914	13.941012760835	8.24829415833089e-06	1.62709088693099	2
ENSG00000126698.10	DNAJC8	1	28233309	1_19	0	0.014362637347221	5.80658517667597	1.3909614743624e-06	0.580882352941061	1
ENSG00000130770.17	ATPIF1	1	28236497	1_19	0	0.0123542442540292	4.45697552660933	9.18367568256619e-07	-0.0478061251183479	2
ENSG00000130766.4	SESN2	1	28259165	1_19	0	0.0144743668375004	5.87604156288647	1.41854964614003e-06	0.68571428571446	1
ENSG00000204138.12	PHACTR4	1	28349072	1_19	0	0.0133808985403258	5.1720898335085	1.15428072291188e-06	-0.717023861555283	3
ENSG00000180198.15	RCC1	1	28510006	1_19	0	0.0193126957139387	8.46350881407241	2.72617326414628e-06	1.15229885057425	1
ENSG00000180098.9	TRNAU1AP	1	28553045	1_19	0	0.0137928400832572	5.44377966639583	1.25231720044507e-06	-0.562604340567906	1
ENSG00000188060.7	RAB42	1	28592480	1_19	0	0.0607248271611953	18.8250606015393	1.90661399224027e-05	2.38461538461583	1
ENSG00000162419.12	GMEB1	1	28670248	1_19	0	0.0130766277155081	4.96599881291016	1.08308483933621e-06	0.314900153609801	1
ENSG00000159023.19	EPB41	1	28886822	1_19	0	0.0554492339586524	17.995483006508	1.66425229318814e-05	2.09126984127083	1
ENSG00000116353.15	MECR	1	29230712	1_19	0	0.0202977258531304	8.91036119877702	3.01649630343657e-06	1.09090909090884	1
ENSG00000060656.19	PTPRU	1	29235857	1_19	0	0.0200768864583996	8.81206803136238	2.95076286887862e-06	-1.06467661691492	1
ENSG00000084628.9	NKAIN1	1	31239088	1_20	0	0.0172937785152663	4.88046833892402	1.40770449662461e-06	0.383468834688326	1
ENSG00000121766.15	ZCCHC17	1	31300649	1_20	0	0.0165373224904003	4.47913986022693	1.23543506760144e-06	0.0969696969696606	1
ENSG00000121769.7	FABP3	1	31376362	1_20	0	0.0166561304714129	4.54336170083905	1.26215162980128e-06	0.11046511627915	1
ENSG00000168528.11	SERINC2	1	31409124	1_20	0	0.0165955114284346	4.51065939892943	1.24850642301498e-06	0.489316646066235	2
ENSG00000142910.15	TINAGL1	1	31576075	1_20	0	0.0431767972122084	13.1288117892651	9.45444308858599e-06	1.59250585480067	1
ENSG00000162517.12	PEF1	1	31645212	1_20	0	0.0169175823530215	4.68310193924045	1.32139304375961e-06	-0.146066571258893	2
ENSG00000084636.17	COL16A1	1	31703950	1_20	0	0.020255990961869	6.30012395509574	2.12844628472195e-06	-0.561228575092127	2
ENSG00000134668.12	SPOCD1	1	31819799	1_20	0	0.0169643049428627	4.70785580193225	1.33204632404897e-06	0.28421052631591	1
ENSG00000184007.18	PTP4A2	1	31945136	1_20	0	0.0179215049814506	5.20047292913887	1.55445238263191e-06	0.38596491228079	1
ENSG00000142698.14	C1orf94	1	34167058	1_21	0	0.0193610479665322	5.66045370683833	1.82784855363731e-06	-0.563380281690013	1
ENSG00000121775.17	TMEM39B	1	32070338	1_21	0	0.0169639069805009	4.49154138252266	1.27081225231724e-06	0.0797872340425808	1
ENSG00000025800.13	KPNA6	1	32108863	1_21	0	0.0172103842773624	4.64565023169221	1.33351277925247e-06	-0.259842519685028	1
ENSG00000084652.15	TXLNA	1	32179560	1_21	0	0.0168922325688289	4.46305859501547	1.25741821230735e-06	0.0748031496062766	1
ENSG00000160051.11	IQCC	1	32205429	1_21	0	0.016893005259655	4.45947179356525	1.25646514108413e-06	-0.023622047244096	1
ENSG00000084623.11	EIF3I	1	32222176	1_21	0	0.0169122439062763	4.46727692453496	1.26009768575171e-06	-0.00784313725490084	1
ENSG00000160055.19	TMEM234	1	32222176	1_21	0	0.0169122439062763	4.46727692453496	1.26009768575171e-06	0.00784313725490084	1
ENSG00000183615.5	FAM167B	1	32246914	1_21	0	0.0174690160448131	4.7592644161039	1.3866548767688e-06	0.26562499999997	1
ENSG00000116478.11	HDAC1	1	32291945	1_21	0	0.0197138926053912	5.83207952195574	1.91759076274558e-06	-0.609613130128887	1
ENSG00000176261.15	ZBTB8OS	1	32650943	1_21	0	0.0181187253744294	5.07595528636079	1.53392998059366e-06	-0.421875000000224	1
ENSG00000162521.18	RBBP4	1	32650943	1_21	0	0.0219967634155324	6.80573775214262	2.49685946932032e-06	0.794719389393465	2
ENSG00000116497.17	S100PBP	1	32817982	1_21	0	0.0293547646931859	9.65455575621459	4.72684111014432e-06	1.33742331288349	1
ENSG00000134684.10	YARS	1	32817927	1_21	0	0.0195289554183975	5.79020879264891	1.88596376361148e-06	-0.602870813397088	1
ENSG00000121900.18	TMEM54	1	32895686	1_21	0	0.0220593080127992	6.81164417506682	2.5061320101304e-06	-0.836512261580658	1
ENSG00000142920.16	AZIN2	1	33080995	1_21	0	0.0190044281170357	5.48302696981884	1.73794205700236e-06	0.592660956737598	2
ENSG00000160094.14	ZNF362	1	33266591	1_21	0	0.0388874517509943	11.3323476650507	7.35003624347702e-06	-1.19117647058817	1
ENSG00000134686.18	PHC2	1	33431196	1_21	0	0.0319575841773876	9.97392180096263	5.31618402409968e-06	-1.16784869976334	1
ENSG00000121903.14	ZSCAN20	1	33482375	1_21	0	0.0171253007132016	4.63135303068458	1.32283658887988e-06	-0.393333333333228	1
ENSG00000273274.1	ZBTB8B	1	32465491	1_21	0	0.0169144308377726	4.47475334671052	1.26236979833925e-06	-0.0648648648648808	1
ENSG00000188910.7	GJB3	1	34760816	1_22	0	0.0153118445905377	4.46549448337481	1.14039991242621e-06	0.0134003350083857	1
ENSG00000243749.1	TMEM35B	1	34984579	1_22	0	0.0167323236781159	5.26763251459993	1.47004907269633e-06	0.497076023391941	1
ENSG00000197056.9	ZMYM1	1	35059408	1_22	0	0.0154043264435363	4.52283287267607	1.16201934753672e-06	0.176291793313093	1
ENSG00000116819.6	TFAP2E	1	35573174	1_22	0	0.0249067661952057	8.77923195879432	3.64698496874707e-06	1.06854838709682	1
ENSG00000126067.11	PSMB2	1	35641909	1_22	0	0.0172666605393919	5.51506514690007	1.58825087553005e-06	-0.507246376811654	1
ENSG00000134698.10	AGO4	1	35808529	1_22	0	0.0168965592394782	5.37952374748749	1.5160105021866e-06	0.635714285714554	1
ENSG00000092847.11	AGO1	1	35870261	1_22	0	0.0257404539025941	9.23784773126302	3.96594882475373e-06	1.21546961325976	1
ENSG00000116863.10	ADPRHL2	1	36088841	1_22	0	0.017111603213728	5.42341246936954	1.54783064930261e-06	-0.437500000000023	1
ENSG00000116871.15	MAP7D1	1	36155585	1_22	0	0.0154580529020034	4.58270132359995	1.18150740521189e-06	-0.325925925925963	1
ENSG00000054116.11	TRAPPC3	1	36155585	1_22	0	0.0154580529020034	4.58270132359995	1.18150740521189e-06	-0.325925925925963	1
ENSG00000054118.13	THRAP3	1	36225269	1_22	0	0.0170952882083484	5.52187104972973	1.57442795744392e-06	0.605263157894993	1
ENSG00000142694.6	EVA1B	1	36323945	1_22	0	0.228831764671185	29.5315993107865	0.000112710242070978	-3.11567759291458	2
ENSG00000181817.5	LSM10	1	36393562	1_22	0	0.0216114723186878	7.49519254322648	2.70163861052378e-06	0.858725963025356	3
ENSG00000116885.18	OSCP1	1	36449952	1_22	0	0.0154665231557168	4.55496355909914	1.17499957236441e-06	-0.148325358851666	1
ENSG00000116898.11	MRPS15	1	36464784	1_22	0	0.0308844079603164	9.73344565572971	5.01378832315035e-06	2.34161490683185	1
ENSG00000163874.10	ZC3H12A	1	37464693	1_23	0	0.0227106273813281	5.02367005917298	1.90287537402825e-06	0.414843240405095	2
ENSG00000163877.10	SNIP1	1	37554146	1_23	0	0.0249116024907323	5.85600355667967	2.43311761409541e-06	0.643678160919539	1
ENSG00000163879.10	DNALI1	1	37557547	1_23	0	0.0403561629609746	10.2116187643395	6.87328837248413e-06	-1.4035087719298	1
ENSG00000134697.12	GNL2	1	37593092	1_23	0	0.0226275265584912	4.99069872552844	1.88346928561007e-06	-0.395161290322576	1
ENSG00000116922.14	C1orf109	1	37692275	1_23	0	0.0284735983161135	7.05996686672885	3.35278050416645e-06	0.93877551020409	1
ENSG00000134690.10	CDCA8	1	37692586	1_23	0	0.035096056141285	8.94771592510259	5.23757927253983e-06	1.15757575757577	1
ENSG00000197982.13	C1orf122	1	37806988	1_23	0	0.118545683609144	20.1122933482023	3.97655914056788e-05	2.43884892086377	1
ENSG00000204084.12	INPP5B	1	37897131	1_23	0	0.0332252311282102	8.4526834377344	4.68406292630251e-06	-1.21516026193798	2
ENSG00000183431.11	SF3A3	1	37990434	1_23	0	0.0229743459102821	5.12751602189719	1.96476352632019e-06	-0.674242424242576	1
ENSG00000183520.11	UTP11	1	38008415	1_23	0	0.0342010036664973	8.71420581466753	4.97080549423848e-06	0.976470588235309	1
ENSG00000116954.7	RRAGC	1	38861636	1_24	0	0.025612249393467	4.46834239344299	1.90877294988514e-06	-0.0736434108527279	1
ENSG00000131233.9	GJA9	1	38881233	1_24	0	0.0328117708295537	6.70218670328337	3.66780549668956e-06	-0.878797968813261	2
ENSG00000158315.10	RHBDL2	1	39016016	1_24	0	0.0340617489083371	7.03995194633102	3.99941750792545e-06	-0.881278538812931	1
ENSG00000174574.15	AKIRIN1	1	38991334	1_24	0	0.0289275628242507	5.56518829463787	2.6850465170359e-06	-0.582166628428655	2
ENSG00000168653.10	NDUFS5	1	39026790	1_24	0	0.0275650449884491	5.13026361348258	2.35862280147857e-06	0.362962962962904	1
ENSG00000183682.7	BMP8A	1	39491596	1_24	0	0.035429950279074	7.39593130153758	4.37042344148179e-06	1.14921465968579	1
ENSG00000090621.13	PABPC4	1	39570256	1_24	0	0.0799891523956335	14.8195754685954	1.97709238386855e-05	-1.87261146496743	1
ENSG00000163909.7	HEYL	1	39640423	1_24	0	0.0256339389637582	4.47596490503173	1.91364830094079e-06	-0.100671140939569	1
ENSG00000116983.12	HPCAL4	1	39691971	1_24	0	0.0323105384988862	6.56316728195809	3.5368592347572e-06	0.859922178988344	1
ENSG00000043514.15	TRIT1	1	39883756	1_25	0	0.0188765238665123	6.02627814457836	1.89727943730298e-06	-0.758285256125583	2
ENSG00000131236.16	CAP1	1	40039999	1_25	0	0.0257515340459757	8.73791795480929	3.75293613263195e-06	-1.09134615384581	1
ENSG00000131238.16	PPT1	1	40097321	1_25	0	0.0175832663296603	5.389991417783	1.58069374073856e-06	0.604295775108408	3
ENSG00000084073.8	ZMPSTE24	1	40257123	1_25	0	0.0183500982746948	5.74181256745223	1.75730648444095e-06	-0.684452488773861	2
ENSG00000049089.13	COL9A2	1	40318226	1_25	0	0.0169267122566164	5.04304177639916	1.42372228509105e-06	-0.372549019607961	1
ENSG00000187801.14	ZFP69B	1	40450251	1_25	0	0.0218398255405431	7.37777202467243	2.68741354465276e-06	-1.07804878048801	1
ENSG00000187815.9	ZFP69	1	40477181	1_25	0	0.0162646016386409	4.70637271206331	1.27670292584152e-06	-0.349397590361301	1
ENSG00000164002.11	EXO5	1	40508257	1_25	0	0.0512294308509395	15.1352574825795	1.29321117903659e-05	-2.28957640453919	3
ENSG00000117010.15	ZNF684	1	40531781	1_25	0	0.0168585279846222	5.03555120690492	1.41588106375577e-06	-0.480000000000265	1
ENSG00000117016.9	RIMS3	1	40664752	1_25	0	0.0163285114641507	4.7111972194218	1.28303347077412e-06	0.252999857893188	2
ENSG00000171793.13	CTPS1	1	40979451	1_25	0	0.0168442548858032	4.93735485695457	1.38709514605803e-06	-0.0518518518518349	1
ENSG00000171790.15	SLFNL1	1	41023485	1_25	0	0.0258844478644061	9.09231936672033	3.92530758067285e-06	-1.47321428571364	1
ENSG00000010803.16	SCMH1	1	41239838	1_25	0	0.0214602459916636	7.35273903254763	2.63174589040444e-06	1.23300970873734	1
ENSG00000186973.10	FAM183A	1	43144910	1_26	0	0.0262748525026811	6.08089030085605	2.66481804860111e-06	-0.663066954643413	1
ENSG00000198815.8	FOXJ3	1	42335341	1_26	0	0.0350919613580117	8.773606163223	5.13506427023091e-06	1.23389830508526	1
ENSG00000066185.12	ZMYND12	1	42452404	1_26	0	0.0228850653121155	4.8046023700478	1.83387492765297e-06	-0.192982456140275	1
ENSG00000186409.14	CCDC30	1	42464495	1_26	0	0.0234142620863935	4.99507344546567	1.95066395571689e-06	0.261904761904789	1
ENSG00000117385.15	P3H1	1	42766833	1_26	0	0.0359695715020875	9.38199728463097	5.62847410914363e-06	1.77954975899616	2
ENSG00000164008.14	C1orf50	1	42767127	1_26	0	0.0230232437813597	5.04045944358379	1.93551589538647e-06	0.89915080730837	2
ENSG00000274386.5	TMEM269	1	42785273	1_26	0	0.0299783942498643	7.31886992891611	3.65942205568196e-06	0.918968692449177	1
ENSG00000177868.11	SVBP	1	42816759	1_26	0	0.0219443088659722	4.50397325920668	1.64845773344415e-06	-0.473782175401961	2
ENSG00000164010.13	ERMAP	1	42836844	1_26	0	0.0222453295523742	4.62230844145193	1.71497530851809e-06	0.357575757575728	1
ENSG00000117394.20	SLC2A1	1	42959206	1_26	0	0.025278854711442	5.7465643868724	2.42284580992535e-06	-0.611957947169905	2
ENSG00000179178.10	TMEM125	1	43269525	1_26	0	0.0641110824431114	14.0724901602622	1.50474936511908e-05	-1.69444444444411	1
ENSG00000117395.12	EBNA1BP2	1	43271335	1_26	0	0.0757387435888303	15.4235462920202	1.94832966599692e-05	1.7936507936507	1
ENSG00000253313.5	C1orf210	1	43285638	1_26	0	0.0225421152156904	4.73699656874477	1.78097507261829e-06	0.174081860896548	2
ENSG00000066056.13	TIE1	1	43300755	1_27	0	0.035219828879405	10.9026509676873	6.40441485420928e-06	1.40667965562155	2
ENSG00000117400.16	MPL	1	43337551	1_27	0	0.0356794544037001	11.0044261090388	6.54855846016873e-06	1.44881889763714	1
ENSG00000117399.13	CDC20	1	43370309	1_27	0	0.163527364224313	25.1728089464474	6.86565888409151e-05	2.71325301204874	1
ENSG00000066322.14	ELOVL1	1	43367703	1_27	0	0.034368052464182	10.6759028812096	6.11955218446426e-06	1.41732283464577	1
ENSG00000159479.16	MED8	1	43389819	1_27	0	0.0708722352656905	17.2954301638643	2.04440815183333e-05	-2.00410991336642	2
ENSG00000198198.15	SZT2	1	43388718	1_27	0	0.0203093044877026	6.21495795610133	2.10519995177764e-06	-0.610038317603766	2
ENSG00000126091.19	ST3GAL3	1	43705540	1_27	0	0.0177366763121569	4.98555796841363	1.47484410362839e-06	0.139860139860155	1
ENSG00000117408.10	IPO13	1	43947230	1_27	0	0.0202105659578521	6.20940553297329	2.09309338497938e-06	0.757575757575668	1
ENSG00000132768.13	DPH2	1	43989531	1_27	0	0.0166781935648883	4.46251313716711	1.24133392076872e-06	0.0292682926829205	1
ENSG00000117410.13	ATP6V0B	1	43974045	1_27	0	0.0483446486880942	14.0897453211224	1.13608717523289e-05	1.71810699588426	1
ENSG00000117411.16	B4GALT2	1	43978466	1_27	0	0.0172691790390608	4.7802199945803	1.37682797559093e-06	-0.425790754258139	1
ENSG00000159214.12	CCDC24	1	43991633	1_27	0	0.0167451370716153	4.51525434499697	1.26104629851695e-06	-0.288999146790013	2
ENSG00000196517.11	SLC6A9	1	44030807	1_27	0	0.018666737533124	5.40195606246866	1.68182023756309e-06	-0.335623109327509	2
ENSG00000198520.10	C1orf228	1	44672527	1_28	0	0.0219194830547824	4.84255635355613	1.77037430047538e-06	-0.171456539018251	2
ENSG00000142945.12	KIF2C	1	44739926	1_28	0	0.0366405318858284	9.88527246379806	6.04102341527919e-06	-2.14197530864258	1
ENSG00000142937.11	RPS8	1	44775613	1_28	0	0.0396063134469294	10.5414359361589	6.96344740177519e-06	-2.13186813186885	1
ENSG00000173846.12	PLK3	1	44802360	1_28	0	0.0214104214201765	4.89413036924776	1.74767572912051e-06	-0.466666666666787	1
ENSG00000222009.8	BTBD19	1	44808328	1_28	0	0.020985982258773	4.6653727039488	1.63296076847796e-06	-0.355421686746801	1
ENSG00000126107.14	HECTD3	1	45010991	1_28	0	0.0315943915126758	8.52864412383825	4.49417618494634e-06	-2.10184036738169	2
ENSG00000126088.13	UROD	1	44990792	1_28	0	0.0935627999156969	19.2554472658954	3.00480937976587e-05	-3.03174603174601	1
ENSG00000280670.2	CCDC163	1	45499635	1_28	0	0.0214313981376116	4.72045799090858	1.68730948171243e-06	0.0241451451804209	2
ENSG00000132763.14	MMACHC	1	45500626	1_28	0	0.0400892898333628	9.28245868660905	6.20656765104469e-06	0.358108108108214	1
ENSG00000117450.13	PRDX1	1	45522595	1_28	0	0.0335898366134459	8.04336220555259	4.50614977912967e-06	0.284838333376052	2
ENSG00000117448.13	AKR1A1	1	45550079	1_28	0	0.0228730258049515	5.46841255706346	2.08614743115622e-06	0.0249165707831702	2
ENSG00000159588.14	CCDC17	1	45624129	1_28	0	0.0424557185841407	12.7001329184121	8.99299946904091e-06	-2.91763851670636	2
ENSG00000159592.10	GPBP1L1	1	45687531	1_28	0	0.032834232304271	10.2105919427105	5.59162312675875e-06	-2.61986920963191	2
ENSG00000159596.6	TMEM69	1	45687531	1_28	0	0.0378350736766107	11.1484349658473	7.03507277401697e-06	2.7195891130747	2
ENSG00000197429.10	IPP	1	45750903	1_28	0	0.0244818428915936	7.22405585461555	2.94975066252139e-06	-2.18548387096711	1
ENSG00000086015.20	MAST2	1	45787045	1_28	0	0.0223954172701476	5.03463978716418	1.88056205010973e-06	-0.0285714285714201	1
ENSG00000117461.14	PIK3R3	1	46132601	1_28	0	0.0285278746518254	7.97067309179811	3.79249066586877e-06	2.18248175182406	1
ENSG00000117472.9	TSPAN1	1	46174930	1_28	0	0.0208209073121053	4.55671629305262	1.58238350126272e-06	-0.766233766233954	1
ENSG00000117481.10	NSUN4	1	46341925	1_28	0	0.0276081083941997	7.17805512065869	3.30524415548952e-06	-1.40624999999972	1
ENSG00000117480.15	FAAH	1	46394565	1_28	0	0.0699712033434137	16.0841721123732	1.87706002215809e-05	-2.30976122271008	2
ENSG00000079277.19	MKNK1	1	46616841	1_29	0	0.018049367744255	4.56955970666117	1.37561358264852e-06	0.337931034482853	1
ENSG00000123472.12	ATPAF1	1	46673908	1_29	0	0.0187899285046188	4.93055847846934	1.5451880730904e-06	0.21917808219179	1
ENSG00000159658.10	EFCAB14	1	46719410	1_29	0	0.018831546891296	4.95042582339388	1.55485057666535e-06	0.226027397260309	1
ENSG00000142973.13	CYP4B1	1	46763936	1_29	0	0.017952012746704	4.52100214730854	1.3536549223003e-06	-0.177966101694881	1
ENSG00000187048.12	CYP4A11	1	46940506	1_29	0	0.0196169984870599	5.31744284967153	1.73978465128398e-06	0.551111111111112	1
ENSG00000186377.7	CYP4X1	1	47029933	1_29	0	0.019333073254155	5.18648342878865	1.67237627066451e-06	-0.575892857143066	1
ENSG00000162365.11	CYP4A22	1	47137271	1_29	0	0.0180016940580494	4.54580890661241	1.36484916161904e-06	-0.065359477124193	1
ENSG00000162366.7	PDZK1IP1	1	47190144	1_29	0	0.0178225761629657	4.45604465297965	1.32458587343106e-06	0.00675625442012401	2
ENSG00000162368.13	CMPK1	1	47333764	1_29	0	0.0730643686951825	17.2335424745905	2.10010157494132e-05	-2.29410760649196	2
ENSG00000269113.3	TRABD2B	1	47997102	1_30	0	0.0180909087283195	4.57518504229064	1.38047692538407e-06	0.19434628975266	1
ENSG00000117834.12	SLC5A9	1	48222704	1_30	0	0.0192590639093203	5.1370357638449	1.65009089981742e-06	0.494592300632367	2
ENSG00000132122.11	SPATA6	1	48472019	1_30	0	0.0238783229639683	7.06970108574155	2.81556124862909e-06	-0.889308364861225	2
ENSG00000162373.12	BEND5	1	48777294	1_31	0	0.131083108738299	25.0739134005916	5.48187287019771e-05	-3.30656934306689	1
ENSG00000123091.4	RNF11	1	51235789	1_32	0	0.0186323364941625	6.11211953227117	1.89941237583301e-06	0.665170635219461	2
ENSG00000085831.15	TTC39A	1	51344853	1_33	0	0.145339305997244	24.95488670802	6.04921179409156e-05	-2.86967521622336	3
ENSG00000085832.16	EPS15	1	51518880	1_33	0	0.0156170488066535	4.58125521814794	1.19328329198513e-06	0.16966580976865	1
ENSG00000117859.18	OSBPL9	1	51577175	1_33	0	0.0416663953202893	13.4211008893046	9.32683248473492e-06	-2.22230380194556	2
ENSG00000078618.21	NRDC	1	51826904	1_33	0	0.0328243008267183	11.2634283213607	6.16632185667265e-06	-1.32967032967046	1
ENSG00000198841.3	KTI12	1	52033817	1_33	0	0.0421905640462843	13.5349103642937	9.52425075613274e-06	1.61666666666642	1
ENSG00000157077.14	ZFYVE9	1	52142437	1_33	0	0.0807860171425507	19.4687266308877	2.62321477616713e-05	2.06143344710005	1
ENSG00000154222.14	CC2D1B	1	52352516	1_33	0	0.0166603149210046	5.16131887398264	1.43418112727914e-06	0.574803149606249	1
ENSG00000085840.12	ORC1	1	52384774	1_33	0	0.0291942248667455	10.2057194484111	4.9693625182019e-06	-1.44841269841329	1
ENSG00000116157.5	GPX7	1	52602734	1_33	0	0.0306982926538598	10.658902690462	5.4574130486985e-06	-1.49446494464984	1
ENSG00000182183.14	FAM159A	1	52633413	1_33	0	0.0154598412775619	4.49053287350917	1.15787857091125e-06	-0.336842105263157	1
ENSG00000162377.5	COA7	1	52693551	1_33	0	0.0155186912727217	4.52459768783334	1.17110320147366e-06	0.12878787878784	1
ENSG00000162378.12	ZYG11B	1	52731887	1_33	0	0.0195055442031804	6.57668487708806	2.13956364695414e-06	0.857142857143133	1
ENSG00000121310.16	ECHDC2	1	52921197	1_33	0	0.0154555446036226	4.48803476274197	1.15691281181792e-06	-0.0459694628039085	3
ENSG00000116171.17	SCP2	1	52926925	1_33	0	0.0193558262450754	6.50747712209996	2.10079884699318e-06	-0.72471892696091	2
ENSG00000174348.13	PODN	1	53061947	1_33	0	0.0791550747928889	19.2807779044694	2.54544326282728e-05	2.2565625845267	2
ENSG00000162383.11	SLC1A7	1	53134406	1_33	0	0.10616493468775	22.0011697275067	3.89571317306545e-05	2.33262966314324	2
ENSG00000157184.6	CPT2	1	53196294	1_33	0	0.0268352260453788	9.44628583807543	4.22791693637131e-06	1.25599999999978	1
ENSG00000162384.13	C1orf123	1	53220711	1_33	0	0.0231826734462888	8.12913615201578	3.14317108615512e-06	1.11805934831249	2
ENSG00000157193.15	LRP8	1	53319335	1_33	0	0.041022285187365	13.2803856855743	9.08637471841201e-06	-1.55095541401338	1
ENSG00000174332.5	GLIS1	1	53737935	1_33	0	0.0304158734064435	10.5755206730861	5.36490648297635e-06	1.42081447963872	1
ENSG00000162398.11	LEXM	1	54805572	1_34	0	0.0134000935088147	6.09659863638852	1.36255969800554e-06	-0.837717634418603	2
ENSG00000058799.14	YIPF1	1	53889688	1_34	0	0.0199274770850555	9.76636824111817	3.24597760610264e-06	-1.19084306011694	2
ENSG00000211452.10	DIO1	1	53891048	1_34	0	0.0110644653502211	4.45801320884753	8.22681799958662e-07	0.0419354838709642	1
ENSG00000116212.14	LRRC42	1	53945795	1_34	0	0.0135186488336683	6.25881294165509	1.41118959043737e-06	-0.648648648648538	1
ENSG00000116221.15	MRPL37	1	54175965	1_34	0	0.011138626219887	4.52527136600919	8.40690933327782e-07	0.1218618443745	2
ENSG00000215883.10	CYB5RL	1	54154524	1_34	0	0.0311162345150883	13.7486686883983	7.13522689891844e-06	1.56113537117854	1
ENSG00000157216.15	SSBP3	1	54413433	1_34	0	0.164481152324136	28.5750305039237	7.83904122117969e-05	-2.87182876683513	2
ENSG00000162390.17	ACOT11	1	54542148	1_34	0	0.0194831629275652	9.48246809731182	3.08134948205156e-06	-1.13491831603541	2
ENSG00000162391.11	FAM151A	1	54623799	1_34	0	0.0154984231301329	7.48268032623499	1.93421528501277e-06	0.924242424242112	1
ENSG00000184313.19	MROH7	1	54641346	1_34	0	0.0146930560583458	7.06086711570324	1.73033534619074e-06	-0.907087906549969	2
ENSG00000162396.5	PARS2	1	54764790	1_34	0	0.0118390270074814	5.05293955549398	9.9774651608093e-07	-0.380952380952495	1
ENSG00000006555.10	TTC22	1	54801441	1_34	0	0.0123369908054096	5.42138563900336	1.11552587322521e-06	-0.519736842105418	1
ENSG00000116133.11	DHCR24	1	54886940	1_34	0	0.0345031702046942	14.5244429700022	8.35831225582267e-06	-1.83752385674144	2
ENSG00000143001.4	TMEM61	1	54980319	1_34	0	0.0116057459545094	4.85899886719633	9.40545831945053e-07	-0.256578947368455	1
ENSG00000162399.6	BSND	1	55000630	1_34	0	0.0119062974117188	5.13073662954655	1.01886479064298e-06	-0.470873786408009	1
ENSG00000162409.10	PRKAA2	1	56645496	1_36	0	0.0188583328464642	4.55012881667177	1.43115639073143e-06	0.153225806451641	1
ENSG00000173406.15	DAB1	1	58546313	1_38	0	0.0103685508219773	4.79901823410033	8.29909175840436e-07	-0.367931438090073	2
ENSG00000162600.11	OMA1	1	58546732	1_38	0	0.0102581370804116	4.70321322167538	8.04680119858404e-07	0.318840579710111	1
ENSG00000184292.6	TACSTD2	1	58577785	1_38	0	0.0110312417221556	5.35351451984981	9.8497110815306e-07	0.546762589927942	1
ENSG00000172456.17	FGGY	1	59296555	1_38	0	0.0270846201105983	13.4163587778185	6.06062646170931e-06	-1.51062612214747	2
ENSG00000134709.10	HOOK1	1	59814713	1_38	0	0.0128611520910275	6.72785854485861	1.44316780346491e-06	-0.734767165131366	2
ENSG00000134716.9	CYP2J2	1	59943385	1_38	0	0.0446477500416482	17.9352367897219	1.33557044069129e-05	1.99033816425115	1
ENSG00000162599.15	NFIA	1	60864880	1_38	0	0.045802032015177	18.1669624105281	1.3878009138975e-05	1.96078431372639	1
ENSG00000162604.12	TM2D1	1	61723869	1_39	0	0.0165903535296096	5.35749317761089	1.48244084675745e-06	0.539473684210486	1
ENSG00000132849.19	PATJ	1	61742713	1_39	0	0.0182361339902976	6.20633728408683	1.8876794753171e-06	0.734693877551046	1
ENSG00000132854.18	KANK4	1	62318984	1_39	0	0.0757849188724202	19.1142010519663	2.41601176849141e-05	-2.01550387596995	1
ENSG00000162607.12	USP1	1	62437203	1_39	0	0.0158684215216708	4.95841771681551	1.3123115301124e-06	-0.519083969465593	1
ENSG00000116641.17	DOCK7	1	62688195	1_39	0	0.0227854702558137	8.20763702423122	3.11914987884877e-06	-1.11417322834701	1
ENSG00000088035.15	ALG6	1	63367765	1_40	0	0.0559092675109621	15.3213337089817	1.42869814193535e-05	-1.86363636363645	1
ENSG00000203965.12	EFCAB7	1	63523814	1_40	0	0.0173149382044293	4.51323282380106	1.30337320823786e-06	-0.0772552810961624	2
ENSG00000142856.16	ITGB3BP	1	63593973	1_40	0	0.0393249211864336	11.8999391739131	7.80499641638985e-06	-1.5333333333335	1
ENSG00000177414.13	UBE2U	1	64252994	1_40	0	0.027523059921675	8.61074405592476	3.95273320248551e-06	1.28682170542599	1
ENSG00000162434.11	JAK1	1	64966741	1_41	0	0.100409763161948	20.8065583296627	3.48446652450371e-05	-2.29122807017428	1
ENSG00000162433.14	AK4	1	65147235	1_41	0	0.0176223511280881	5.3973930533402	1.58638283373525e-06	-0.50926375347918	2
ENSG00000116678.19	LEPR	1	65433313	1_41	0	0.0238511957624813	7.97180967088242	3.17122592927362e-06	-1.36496350364959	1
ENSG00000184588.17	PDE4B	1	65794495	1_41	0	0.0401534012902096	12.5403554147457	8.39831751572188e-06	-1.79005524861887	1
ENSG00000152760.9	TCTEX1D1	1	66759808	1_42	0	1.50624769101881e-07	30.2498891745908	7.59941720279572e-11	-3.24324324324427	1
ENSG00000116704.7	SLC35D1	1	67052737	1_42	0	2.3164031814904e-07	28.8055045453818	1.11288360614038e-10	3.45483675071208	2
ENSG00000172380.5	GNG12	1	67832765	1_42	0	1.36673674600019e-08	7.50634751994661	1.71109311402479e-12	-1.57155764538538	2
ENSG00000203963.11	C1orf141	1	67135003	1_42	0	1.90219991980101e-08	42.0199277638144	1.33312712814804e-11	5.73972602739664	1
ENSG00000116745.6	RPE65	1	68451599	1_43	0	0.0212311186058552	5.32220642417449	1.88462391107782e-06	0.30653266331644	1
ENSG00000033122.18	LRRC7	1	69567941	1_44	0	0.237945782427352	26.2032584206518	0.000103990440266326	-2.78044280442825	1
ENSG00000118454.12	ANKRD13C	1	70355197	1_44	0	0.0238299014682333	4.84019247314253	1.92373383795505e-06	-0.438914027149332	1
ENSG00000197568.13	HHLA3	1	70354325	1_44	0	0.0266783106439753	5.85677045271157	2.60601333468811e-06	0.76926398733955	2
ENSG00000050628.20	PTGER3	1	71047606	1_45	0	0.0157009500359858	4.71355455795902	1.23433935331e-06	0.255366148000657	2
ENSG00000132485.13	ZRANB2	1	71081716	1_45	0	0.0167028063211305	5.26840845693445	1.46767193283156e-06	0.506787330316491	1
ENSG00000172260.14	NEGR1	1	72280279	1_46	0	0.0190012594433785	4.57463649248285	1.44976991598668e-06	-0.202405882366376	2
ENSG00000162623.15	TYW3	1	74720825	1_47	0	0.0626217738441637	14.0238725217486	1.46471600226216e-05	1.84496124031097	1
ENSG00000162620.15	LRRIQ3	1	74198025	1_47	0	0.0255466018042743	5.89659428012462	2.51243301158672e-06	0.731707317073122	1
ENSG00000254685.6	FPGT	1	74198025	1_47	0	0.0282790208536066	6.81211530661159	3.21296847428727e-06	0.962482822463295	2
ENSG00000116783.14	TNNI3K	1	74234228	1_47	0	0.0245869697145227	5.55189652550834	2.27670349968873e-06	-0.599337960526348	2
ENSG00000116791.13	CRYZ	1	74701793	1_47	0	0.0224587098296147	4.73731997972284	1.77450664300468e-06	-0.28725046071995	4
ENSG00000137968.16	SLC44A5	1	75610725	1_47	0	0.0217743648373344	4.45906371020337	1.61938189133689e-06	-0.0135746606334862	1
ENSG00000117054.13	ACADM	1	75726384	1_47	0	0.0217677430698922	4.45632917302965	1.61789663381047e-06	-0.0555555555555789	1
ENSG00000137955.15	RABGGTB	1	75786517	1_47	0	0.0240801803103535	5.36444649058141	2.15449136478549e-06	-0.513677811550129	1
ENSG00000057468.6	MSH4	1	75779738	1_47	0	0.0220409726400379	4.56848379782979	1.67943403429829e-06	-0.154842226918613	3
ENSG00000184005.10	ST6GALNAC3	1	76074606	1_47	0	0.0376623435501289	9.40002326394438	5.90468011317907e-06	1.2318840579713	1
ENSG00000117069.14	ST6GALNAC5	1	76866942	1_48	0	0.011776051359481	5.48028309951278	1.0763729880474e-06	0.502403846153975	1
ENSG00000142892.14	PIGK	1	77219918	1_48	0	0.0105866641098568	4.52715316756136	7.9936370997292e-07	-0.0740259541270575	2
ENSG00000154027.18	AK5	1	77282053	1_48	0	0.033711714447983	14.9330188939539	8.39631183680486e-06	1.7591623036641	1
ENSG00000077254.14	USP33	1	77759973	1_48	0	0.0133229298613662	6.5857309484066	1.46340263040929e-06	0.99999999999962	1
ENSG00000180488.14	MIGA1	1	77778879	1_48	0	0.038950798194588	16.239548495736	1.05499504015984e-05	-1.83601286173627	1
ENSG00000162614.18	NEXN	1	77888397	1_48	0	0.0119637051699512	5.62186074799624	1.12177534725801e-06	-0.747920929373144	2
ENSG00000162613.16	FUBP1	1	77979050	1_48	0	0.0105282383328026	4.47762807570131	7.86255742392576e-07	0.260540753891509	2
ENSG00000162616.8	DNAJB4	1	77979050	1_48	0	0.0171910914256695	8.87130406103298	2.54361290888689e-06	-1.3063730449703	2
ENSG00000137960.5	GIPC2	1	77979050	1_48	0	0.0148664245178005	7.56815679014767	1.8765353780144e-06	0.852861035422765	1
ENSG00000137965.10	IFI44	1	78649621	1_48	0	0.0105401254656832	4.48772688220487	7.88918798374812e-07	-0.106870229007657	1
ENSG00000162618.13	ADGRL4	1	79006491	1_48	0	0.0117819147445642	5.48474198399488	1.07778512019213e-06	-0.622395833333127	1
ENSG00000137941.16	TTLL7	1	83998735	1_51	0	0.03166685267613	8.69593616584793	4.59284035967339e-06	-1.15804597701175	1
ENSG00000203943.8	SAMD13	1	84298566	1_51	0	0.0211565277939413	5.06339280940003	1.78667729712484e-06	-0.403073485826981	2
ENSG00000171517.5	LPAR3	1	84893414	1_52	0	0.0329367533451915	7.25751756991331	3.98684167150839e-06	-0.836879432623993	1
ENSG00000117133.10	RPF1	1	84478825	1_52	0	0.0264755207345295	5.28789740955145	2.33500404470945e-06	-0.509840156296521	2
ENSG00000174021.10	GNG5	1	84506653	1_52	0	0.0508054638761	11.1858728153002	9.47851722468408e-06	1.50568181818202	1
ENSG00000122432.17	SPATA1	1	84508444	1_52	0	0.0359496698413828	8.04860671586813	4.82587110960514e-06	-1.04089219330788	1
ENSG00000117151.12	CTBS	1	84574387	1_52	0	0.028383421968246	5.91496607737549	2.80012305655736e-06	0.655661443988772	2
ENSG00000117155.16	SSX2IP	1	84691138	1_52	0	0.0243656170981155	4.54012859214609	1.8450395258675e-06	-0.184971098265917	1
ENSG00000055732.12	MCOLN3	1	85048599	1_52	0	0.0288137561460293	6.05063566449899	2.90777624906753e-06	-0.72727272727285	1
ENSG00000097096.8	SYDE2	1	85200644	1_52	0	0.0278946444370133	5.7583833757587	2.67905426887265e-06	-0.598173515981807	1
ENSG00000142867.12	BCL10	1	85276340	1_52	0	0.0241569676154008	4.46272846013928	1.79805505425408e-06	-0.00744416873449014	1
ENSG00000117174.10	ZNHIT6	1	85708260	1_52	0	0.0241385653413257	4.45587026494254	1.79392423808372e-06	0.0356002323500508	2
ENSG00000171502.14	COL24A1	1	86156862	1_53	0	0.0241273351278045	4.52259831141951	1.81994171002654e-06	0.195652173913016	1
ENSG00000122417.15	ODF2L	1	86396707	1_53	0	0.0245239077149525	4.66932539924988	1.90987049355851e-06	-0.32558139534887	1
ENSG00000137975.7	CLCA2	1	86455221	1_53	0	0.0240261812468345	4.48479064031823	1.79716117848446e-06	0.0305343511450281	1
ENSG00000016602.9	CLCA4	1	86547045	1_53	0	0.0333253459835718	7.43438255865961	4.13218424773693e-06	-1.00406549777216	2
ENSG00000097033.14	SH3GLB1	1	86704810	1_53	0	0.0298277401876115	6.43347105428651	3.20055878565934e-06	-0.785714285713834	1
ENSG00000183291.15	SELENOF	1	86913954	1_53	0	0.037576504484933	8.51991539242314	5.33963738937302e-06	-1.14693877551077	1
ENSG00000065243.19	PKN2	1	88684130	1_54	0	0.0170940712239951	4.59538405661905	1.31016932744229e-06	-0.0417582417582481	1
ENSG00000137944.17	KYAT3	1	88975234	1_54	0	0.0756190209803466	18.0633382528128	2.27818595712686e-05	-2.61290322580618	1
ENSG00000213516.9	RBMXL1	1	88993078	1_54	0	0.0301007100292933	9.68497062009855	4.8622261333591e-06	-1.57142857142853	1
ENSG00000117226.11	GBP3	1	89019515	1_54	0	0.0295132294708854	9.50717119942112	4.67980928377851e-06	-1.54850882299741	2
ENSG00000213512.1	GBP7	1	89085986	1_54	0	0.0389974487848387	12.0252969228714	7.82153711613583e-06	1.61599999999988	1
ENSG00000162654.8	GBP4	1	89199262	1_54	0	0.0221723830612747	6.931840163919	2.56342738018816e-06	-1.04545454545416	1
ENSG00000154451.14	GBP5	1	89272549	1_54	0	0.0260026673456409	8.36582509982552	3.62816296917084e-06	-1.21259842519692	1
ENSG00000197147.13	LRRC8B	1	89525155	1_54	0	0.0176735296391271	4.89457996206809	1.44277572311303e-06	-0.408045977011577	1
ENSG00000171488.14	LRRC8C	1	89633156	1_55	0	0.0224338543700979	4.49364961034114	1.68136966406992e-06	0.120000000000007	1
ENSG00000162664.16	ZNF326	1	89987238	1_55	0	0.0240006512824352	5.10096465607882	2.04190459687067e-06	0.408796558510272	2
ENSG00000122482.20	ZNF644	1	91022402	1_55	0	0.084974692880284	16.5950805877681	2.35195536179121e-05	-1.90878938640056	1
ENSG00000162669.15	HFM1	1	91404433	1_55	0	0.0309476674051521	7.39177821174102	3.8153725775074e-06	-0.96894793217974	2
ENSG00000097046.12	CDC7	1	91500849	1_56	0	0.0151280775422554	6.55872342826308	1.65486726488935e-06	0.657855780593533	3
ENSG00000172031.6	EPHX4	1	92029879	1_56	0	0.0158200776505258	7.15904630361813	1.88896489862649e-06	-1.09057971014534	1
ENSG00000284413.1	BTBD8	1	92080411	1_56	0	0.12397964982974	25.9944389359644	5.37515458879101e-05	2.96511627907023	1
ENSG00000069712.12	KIAA1107	1	92114094	1_56	0	0.0192701436927269	8.76811814834883	2.8180678925478e-06	0.925925925926035	1
ENSG00000162676.11	GFI1	1	92487304	1_56	0	0.0180934883812348	8.61331336329067	2.59927756996905e-06	1.59354838709717	1
ENSG00000067208.14	EVI5	1	92792120	1_56	0	0.0156111341570767	6.73183109998272	1.7527814671283e-06	-0.829383886256171	1
ENSG00000143033.17	MTF2	1	93079600	1_57	0	0.0161315967698026	4.89707908225134	1.31757267883172e-06	0.796610169491585	1
ENSG00000117500.12	TMED5	1	93180650	1_57	1	0.192845313023673	21.9984647106544	7.07557218200773e-05	4.45384615384711	1
ENSG00000122483.17	CCDC18	1	93180861	1_57	0	0.016383582507184	6.65923342048658	1.81967243489733e-06	1.79861111111185	1
ENSG00000117505.12	DR1	1	93346012	1_57	1	0.104966017654874	20.7151776330119	3.62658188560231e-05	-4.23571428571584	1
ENSG00000137942.16	FNBP1L	1	93448904	1_57	0	0.0270058112131261	9.97547023005963	4.49314785254682e-06	1.56768558952046	1
ENSG00000067334.13	DNTTIP2	1	93880246	1_57	0	0.027972854474999	8.80863234560393	4.10965509827623e-06	-0.791666666666497	1
ENSG00000023909.9	GCLM	1	93909020	1_57	0	0.0212001209743838	6.66834234205416	2.35785086562293e-06	-0.690909090909035	1
ENSG00000143036.16	SLC44A3	1	94837100	1_58	0	0.0239274205403598	5.85922142494953	2.3382766828536e-06	0.632352941176294	1
ENSG00000117519.15	CNN3	1	94927032	1_58	0	0.0269871619817691	6.94274681003664	3.12499012226878e-06	0.773913043478425	1
ENSG00000172339.9	ALG14	1	95073327	1_58	0	0.0348358305519008	9.24645208921717	5.37231412822921e-06	1.22169868174974	2
ENSG00000122481.16	RWDD3	1	95234048	1_58	0	0.0208037667262724	4.60122456014462	1.59652421576203e-06	0.199833264196726	3
ENSG00000117569.18	PTBP2	1	96744557	1_59	0	0.0846106150673555	15.5383823081731	2.19275828384716e-05	-1.90338164251265	1
ENSG00000188641.12	DPYD	1	97921399	1_60	0	0.0237933994123102	5.04171097439536	2.0007579254335e-06	-0.533678756476865	1
ENSG00000162627.16	SNX7	1	98651799	1_60	0	0.0284965259244407	6.66626637416147	3.16836120136964e-06	-0.839089327528635	2
ENSG00000117598.11	PLPPR5	1	99005275	1_60	0	0.0239097971730813	5.08562307201106	2.02805704338988e-06	0.453744493392141	1
ENSG00000099260.10	PALMD	1	99651294	1_61	0	0.0172413489162868	4.6242332830716	1.3297533149381e-06	0.0859375000000298	1
ENSG00000156869.12	FRRS1	1	99766518	1_61	0	0.108884599985229	20.6474827677688	3.74967543718067e-05	-2.27972027972179	1
ENSG00000117620.14	SLC35A3	1	99969054	1_61	0	0.0372271020016502	11.4232240299072	7.09264182912849e-06	-1.66666666666743	1
ENSG00000156875.13	MFSD14A	1	100037607	1_61	0	0.0194047836811838	5.65696582829975	1.83084874476717e-06	-0.776924736402585	2
ENSG00000156876.9	SASS6	1	100132743	1_61	0	0.0260302563511781	8.29175988051309	3.59985715249545e-06	1.16326530612203	1
ENSG00000122435.9	TRMT13	1	100132743	1_61	0	0.0260302563511781	8.29175988051309	3.59985715249545e-06	-1.16326530612203	1
ENSG00000122477.12	LRRC39	1	100178174	1_61	0	0.0539760476199551	14.7616109990964	1.32890808118231e-05	2.01056442452563	2
ENSG00000079335.18	CDC14A	1	100344610	1_61	0	0.0184564700877108	5.21306595883157	1.60472998873256e-06	-0.385093167701708	1
ENSG00000181656.6	GPR88	1	100538206	1_62	0	0.024596220344059	7.86596198953657	3.22686148927789e-06	-1.15322580645184	1
ENSG00000162694.13	EXTL2	1	100895622	1_62	0	0.0352064349647724	11.1008879672829	6.51838301234835e-06	1.60989010988921	1
ENSG00000162695.11	SLC30A7	1	100895622	1_62	0	0.0352064349647724	11.1008879672829	6.51838301234835e-06	-1.60989010988921	1
ENSG00000185946.15	RNPC3	1	103509781	1_65	0	0.0538664552878195	14.8085507359732	1.33042703286807e-05	-1.78712871287195	1
ENSG00000198890.7	PRMT6	1	107076229	1_66	0	0.0940330953596248	20.6055198030972	3.23165069729852e-05	-2.21388101983057	1
ENSG00000162631.18	NTNG1	1	107135646	1_66	0	0.0197241675727806	6.40963214732085	2.10858879786577e-06	-0.651465798045681	1
ENSG00000134215.15	VAV3	1	107965542	1_67	0	0.0574723112273538	15.5046022161744	1.48620732195456e-05	-1.78354978354927	1
ENSG00000134186.11	PRPF38B	1	108715528	1_67	0	0.037969545548516	11.738247863157	7.43359302333189e-06	-1.37499999999996	1
ENSG00000143107.8	FNDC7	1	108715528	1_67	0	0.037969545548516	11.738247863157	7.43359302333189e-06	-1.37499999999996	1
ENSG00000116266.10	STXBP3	1	108746731	1_67	0	0.0696408966898163	17.261788319026	2.00498093134541e-05	-2.2229729729732	1
ENSG00000121940.15	CLCC1	1	108964042	1_67	0	0.0302923690594581	9.69708045471591	4.89930349973334e-06	1.16666666666669	1
ENSG00000197780.9	TAF13	1	109075155	1_67	0	0.0502213132527211	14.2757217307653	1.19576612063553e-05	-1.83307615193178	2
ENSG00000215717.5	TMEM167B	1	109089398	1_67	0	0.0175797319360328	4.80160804903945	1.40785867144805e-06	0.390697674418579	1
ENSG00000031698.12	SARS	1	109213564	1_67	0	0.0171032726111984	4.55502249142863	1.29936106578121e-06	-0.466911630270384	2
ENSG00000143126.7	CELSR2	1	109250412	1_67	0	0.0169183820362878	4.45749211849512	1.25779399543743e-06	-0.00794912559618002	1
ENSG00000134222.16	PSRC1	1	109279782	1_67	0	0.0248042116738312	7.89579003295042	3.2664884385381e-06	-1.02502791054492	3
ENSG00000221986.6	MYBPHL	1	109525165	1_67	0	0.0169242299286432	4.46059294078779	1.2591040336904e-06	0.200000000000011	1
ENSG00000134243.11	SORT1	1	109397881	1_67	0	0.0558238398179529	15.2390949716691	1.41885817614128e-05	-1.90000000000001	1
ENSG00000162650.16	ATXN7L2	1	109489809	1_67	0	0.144957559328703	24.088853574333	5.82394286098673e-05	2.71755725190831	1
ENSG00000174151.14	CYB561D1	1	109494012	1_67	0	0.0226441667019727	7.07599481795369	2.67241533499072e-06	1.09365936281512	2
ENSG00000181754.6	AMIGO1	1	109509517	1_67	0	0.0237540359608659	7.50644908110742	2.97393901314333e-06	-0.938159513310837	2
ENSG00000156097.12	GPR61	1	109539929	1_67	0	0.030531785952319	9.76811493398342	4.97419808065834e-06	1.45194805194755	1
ENSG00000065135.10	GNAI3	1	109548825	1_67	0	0.0224684858653883	7.0059460450877	2.62543155407585e-06	-0.748299319728001	1
ENSG00000168765.16	GSTM4	1	109655596	1_67	0	0.0169288094921879	4.46302076437472	1.26013023132876e-06	0.118382789812087	3
ENSG00000213366.12	GSTM2	1	109667893	1_67	0	0.0176692718494913	4.84720719859366	1.42846743003757e-06	0.465079365079127	1
ENSG00000134184.12	GSTM1	1	109671748	1_67	0	0.102890397940241	20.8674992016514	3.58100855092078e-05	2.33132854858026	2
ENSG00000134201.10	GSTM5	1	109711871	1_67	0	0.0285174652505751	9.15252218435253	4.35323203875095e-06	1.46184899740489	4
ENSG00000134202.10	GSTM3	1	109724132	1_67	0	0.0865369381984553	19.2618380197687	2.78009321064326e-05	-2.36465144303668	3
ENSG00000179902.12	C1orf194	1	109113015	1_67	0	0.0183453799545401	5.18429061524822	1.58626650985682e-06	0.469879518072452	1
ENSG00000143093.14	STRIP1	1	110034040	1_68	0	0.0575294671890325	15.2441471036701	1.46269436533745e-05	2.0080000000005	1
ENSG00000134248.13	LAMTOR5	1	110407817	1_68	0	0.0291142770115881	9.06980667892734	4.40417072388282e-06	1.26833335185109	2
ENSG00000143125.5	PROK1	1	110450350	1_68	0	0.0449310275380473	12.9946859112048	9.73805544848171e-06	1.5502111579755	2
ENSG00000177272.8	KCNA3	1	110675201	1_68	0	0.0290380286938146	9.04621536013641	4.38121088777069e-06	-1.32167832167809	1
ENSG00000121931.15	LRIF1	1	110964484	1_68	0	0.0181387076530853	4.81316796392036	1.45612099642656e-06	-0.433734939759183	1
ENSG00000156171.14	DRAM2	1	111139496	1_68	0	0.0796799924204141	18.2304215200085	2.42273604172195e-05	2.51395753077691	2
ENSG00000134255.13	CEPT1	1	111139496	1_68	0	0.0205202718709246	5.92124427518463	2.02654472940515e-06	0.73038920671997	2
ENSG00000156150.6	ALX3	1	110071052	1_68	0	0.0518032987962156	14.2884877341879	1.23453608326e-05	-1.92857142857129	1
ENSG00000173947.13	PIFO	1	111346034	1_69	0	0.0162007690979225	4.47924613734753	1.2103212703092e-06	0.0329286735143907	2
ENSG00000116455.13	WDR77	1	111449473	1_69	0	0.0165409697858568	4.67758162586437	1.29045376426942e-06	-0.32539682539686	1
ENSG00000143110.11	C1orf162	1	111478407	1_69	0	0.0174356764008429	5.14880682253338	1.49728855026343e-06	-0.515151515151516	1
ENSG00000121933.18	TMIGD3	1	111490897	1_69	0	0.031726982145825	10.4761546333334	5.54358575326768e-06	1.38927300254676	2
ENSG00000197852.9	FAM212B	1	111754009	1_69	0	0.0200900396972334	6.31433470596095	2.1157702170618e-06	-1.04030570155367	2
ENSG00000143079.14	CTTNBP2NL	1	112375375	1_69	0	0.0192364960714227	5.90347528702152	1.89406039605935e-06	-0.462551695382244	2
ENSG00000155363.18	MOV10	1	112673015	1_69	0	0.0527707840175724	16.8246648194977	1.48081250455787e-05	2.74903994673738	2
ENSG00000155367.15	PPM1J	1	112715671	1_69	0	0.0683938333824022	18.5403124901192	2.11492076539334e-05	2.58461538461451	1
ENSG00000184599.13	FAM19A3	1	112720490	1_69	0	0.0909938325038265	21.2879546409916	3.23076968319203e-05	-2.77486910994794	1
ENSG00000155380.11	SLC16A1	1	112956760	1_70	0	0.0245274393344075	5.6802624215055	2.32370351997249e-06	0.716831683168382	1
ENSG00000116793.15	PHTF1	1	113758713	1_70	0	0.0548224191214329	12.9590919254979	1.18493048179999e-05	2.21333333333361	1
ENSG00000081019.13	RSBN1	1	114243361	1_70	0	0.0216926774571845	4.57544896433568	1.65541535775877e-06	0.252525252525351	1
ENSG00000188761.11	BCL2L15	1	113887734	1_70	0	0.0217993438311851	4.61953145536838	1.67958294335191e-06	-0.351145038168001	1
ENSG00000134262.12	AP4B1	1	113905154	1_70	0	0.0214119535552783	4.45835007417148	1.59217413682024e-06	-0.174242424242462	1
ENSG00000118655.4	DCLRE1B	1	113904943	1_70	0	0.103424139607174	18.8011541762499	3.24314624530993e-05	2.64233576642433	1
ENSG00000163349.21	HIPK1	1	113928961	1_70	0	0.0831154452764251	16.774230255913	2.32532918072867e-05	-2.42510121457484	1
ENSG00000116774.11	OLFML3	1	113979261	1_70	0	0.0236245034037929	5.34268491525674	2.10514665453368e-06	0.492647058823582	1
ENSG00000134207.14	SYT6	1	114154379	1_70	0	0.0214061141194207	4.45590005748564	1.5908652056519e-06	-0.125874125874099	1
ENSG00000116752.5	BCAS2	1	114587088	1_71	0	0.0231915292955144	5.54483291143853	2.14475632377135e-06	-0.464864864864738	1
ENSG00000213281.4	NRAS	1	114716596	1_71	0	0.0263037814696798	6.67835740987155	2.92986730299511e-06	0.726818547471309	2
ENSG00000009307.15	CSDE1	1	114757749	1_71	0	0.02055253622775	4.45870542398125	1.52839042572577e-06	0.084415584415555	1
ENSG00000134259.3	NGF	1	115349981	1_72	0	0.100774537254639	23.8888534636379	4.01519114255548e-05	2.58156028368803	1
ENSG00000173218.14	VANGL1	1	115641998	1_72	0	0.0127318341337688	5.12363591347524	1.08800111099935e-06	-0.446700507614025	1
ENSG00000118729.11	CASQ2	1	115768346	1_72	0	0.0121499249491179	4.70463195787597	9.53365331844733e-07	-0.147058823529426	1
ENSG00000163393.12	SLC22A15	1	115976971	1_72	0	0.0128283262177542	5.19126824839547	1.11071739036787e-06	0.515625000000081	1
ENSG00000134247.9	PTGFRN	1	116909700	1_72	0	0.0118451032971478	4.47710336251214	8.84496419116434e-07	0.102658749307436	2
ENSG00000134256.12	CD101	1	117001709	1_72	0	0.0815976501137069	21.9340032728816	2.98507784687942e-05	-2.41991212312158	2
ENSG00000116830.11	TTF2	1	117060534	1_72	0	0.0125690368546726	5.0083658558679	1.0499246964339e-06	-0.37323943661986	1
ENSG00000134253.9	TRIM45	1	117122142	1_72	0	0.0215369562490704	9.84001140523334	3.53459804734834e-06	1.28364564339636	3
ENSG00000198162.12	MAN1A2	1	117367404	1_72	0	0.0189664253382147	8.69802361841515	2.75147881896524e-06	1.18749999999975	1
ENSG00000183508.4	FAM46C	1	117605765	1_72	0	0.0213644335782291	9.76770289327187	3.48051836608208e-06	-1.30487804878073	1
ENSG00000196505.10	GDAP2	1	117929798	1_72	0	0.0155816444581626	6.93395926738042	1.80199956621751e-06	-0.823038397328861	1
ENSG00000177551.5	NHLH2	1	115843484	1_72	0	0.0142169645449736	6.1122141650628	1.44932421695521e-06	0.691329444735336	2
ENSG00000092607.13	TBX15	1	118989141	1_73	0	0.0242371646198327	8.73676465916562	3.53177115747842e-06	1.23809523809524	1
ENSG00000116874.11	WARS2	1	119012523	1_73	0	0.0152056259889571	4.54924727539033	1.15372938273875e-06	-0.247999999999962	1
ENSG00000143067.4	ZNF697	1	119624681	1_73	0	0.0226650671739428	8.13342089473732	3.07461232104961e-06	1.11340206185559	1
ENSG00000092621.11	PHGDH	1	119659675	1_73	0	0.0192330141153343	6.6577130839337	2.13566205312378e-06	-0.88281249999996	1
ENSG00000134250.19	NOTCH2	1	120073849	1_73	0	0.0155907151103865	4.7735209057185	1.24126631610206e-06	0.332717190388124	1
ENSG00000131791.7	PRKAB2	1	147172620	1_73	0	0.0165176648950551	5.29155608519913	1.45778057922693e-06	0.601638510344207	2
ENSG00000162836.11	ACP6	1	147657928	1_73	0	0.0203762418958279	7.17642322329649	2.43889013033885e-06	-0.896000000000204	1
ENSG00000265107.2	GJA5	1	147773193	1_73	0	0.018173806198756	6.14906012454496	1.86386622092464e-06	-0.722772277227683	1
ENSG00000188092.14	GPR89B	1	147928711	1_73	0	0.0282294495065986	10.1101397644733	4.76013943302456e-06	-1.31358024691337	1
ENSG00000178796.12	RIIAD1	1	151715696	1_74	0	0.324967318192082	36.5086493217497	0.00019787710961029	-4.30198642721427	2
ENSG00000143376.12	SNX27	1	151608244	1_74	0	0.0231461724103896	11.6987823620179	4.51627055294446e-06	2.22321277284283	2
ENSG00000143450.16	OAZ3	1	151762965	1_74	0	0.0405296689325839	13.0019504515967	8.78904460331694e-06	0.239337371926125	2
ENSG00000182134.15	TDRKH	1	151799191	1_74	0	0.0209308971853831	11.3456041780974	3.9607331013528e-06	-2.64516129032247	1
ENSG00000213171.2	LINGO4	1	151805451	1_74	0	0.0310388944321396	13.2753168066519	6.87244453383053e-06	1.85409252669054	1
ENSG00000143365.17	RORC	1	151831413	1_74	0	0.0236702967428666	10.6164891183046	4.19126120048842e-06	-1.77815699658732	1
ENSG00000196407.11	THEM5	1	151853515	1_74	0	0.0374343950148511	14.6071392006957	9.1200263334683e-06	-2.17518248175202	1
ENSG00000159445.12	THEM4	1	151910350	1_74	0	0.0125613782970595	4.46628031979221	9.35714540047398e-07	-0.460317460317466	1
ENSG00000197747.8	S100A10	1	151994269	1_74	0	0.093462785517495	22.615674016068	3.52539968627074e-05	-2.65373961218752	1
ENSG00000159450.12	TCHH	1	152116129	1_74	0	0.0240080343137338	9.82658178850621	3.93476846348498e-06	-1.42063492063494	1
ENSG00000143631.10	FLG	1	152337610	1_74	0	0.0167972808105316	6.83221766413604	1.91408307058671e-06	0.715789473683968	1
ENSG00000143536.7	CRNN	1	152414760	1_74	0	0.0136673073116677	5.08063179376869	1.15813926752283e-06	0.0374999999999932	1
ENSG00000169509.5	CRCT1	1	152513776	1_74	0	0.0217484068291647	9.98192113639998	3.62077625316585e-06	1.86046511627971	1
ENSG00000163207.6	IVL	1	152908247	1_74	0	0.0125590776145504	4.46917137445784	9.36148742674632e-07	-0.049397105693745	2
ENSG00000241794.1	SPRR2A	1	153057485	1_74	0	0.0152793194959747	6.13167884075925	1.56258451981701e-06	0.873684210526837	1
ENSG00000203785.8	SPRR2E	1	153106201	1_74	0	0.0266580787505729	11.1689894749483	4.96595561798442e-06	-1.48241040730691	2
ENSG00000160716.5	CHRNB2	1	154576516	1_75	0	0.0347753829452855	8.59545955678571	4.98541284050131e-06	1.26050420168033	1
ENSG00000163263.6	C1orf189	1	154206248	1_75	0	0.0240340851295771	5.26392522308286	2.11007266753343e-06	0.683431952662756	1
ENSG00000203782.5	LOR	1	153259400	1_75	0	0.0769651236685266	15.8326516866923	2.03239320690992e-05	-1.87142857142845	1
ENSG00000143546.9	S100A8	1	153391654	1_75	0	0.0530786492329481	12.4314501901546	1.10052968644209e-05	1.63020833333328	1
ENSG00000143556.8	S100A7	1	153460264	1_75	0	0.0323074758824876	7.93038623104347	4.27324185496687e-06	1.03632622511013	2
ENSG00000197956.9	S100A6	1	153536399	1_75	0	0.0228910854597019	4.82552157062829	1.84234412430387e-06	0.387039376284363	2
ENSG00000188015.9	S100A3	1	153548996	1_75	0	0.0338666072864806	8.3560716761348	4.7199125692303e-06	1.06459951348243	2
ENSG00000196154.11	S100A4	1	153549874	1_75	0	0.0291578695236354	7.00475463497382	3.40650335559896e-06	0.901315789473596	1
ENSG00000196754.10	S100A2	1	153567710	1_75	0	0.0252792039970061	5.718549299252	2.41106750342291e-06	-0.690184049079804	1
ENSG00000188643.10	S100A16	1	153614780	1_75	0	0.0230048417984996	4.87004797965397	1.86858387382695e-06	-0.159090909090925	1
ENSG00000189334.8	S100A14	1	153617113	1_75	0	0.0296297751005536	7.14938058233224	3.53310770656919e-06	-0.636363636363584	1
ENSG00000160678.11	S100A1	1	153627648	1_75	0	0.0226650435834764	4.73621195179069	1.79039061840849e-06	0.105491541440015	2
ENSG00000189171.14	S100A13	1	153628302	1_75	0	0.0219860116192609	4.46271343332774	1.63646062008732e-06	-0.100775193798478	1
ENSG00000143553.10	SNAPIN	1	153658595	1_75	0	0.0220631627676006	4.4942036624779	1.65379099881576e-06	0.00775193798449429	1
ENSG00000143621.16	ILF2	1	153672987	1_75	0	0.022297104273953	4.58906479118888	1.70660400235277e-06	0.312236286919885	1
ENSG00000169418.9	NPR1	1	153678582	1_75	0	0.0635493338074693	14.0751109020377	1.49184235550602e-05	2.05363984674375	1
ENSG00000198837.9	DENND4B	1	153940147	1_75	0	0.0219813631065504	4.46081677779823	1.63541927288849e-06	-0.0885245901639264	1
ENSG00000143570.17	SLC39A1	1	153968263	1_75	0	0.0251590784382972	5.67560473992003	2.38158988669245e-06	0.398373983739697	1
ENSG00000143578.15	CREB3L4	1	153966654	1_75	0	0.0242243942196539	5.33482954704376	2.1554282909793e-06	0.314516129032148	1
ENSG00000143552.9	NUP210L	1	154155073	1_75	0	0.0219764576453299	4.45880891235612	1.6343183483332e-06	-0.171348314606647	1
ENSG00000143549.19	TPM3	1	154194640	1_75	0	0.0243841288236722	5.39406842393028	2.19373316431473e-06	-0.846774193548301	1
ENSG00000143569.18	UBAP2L	1	154219315	1_75	0	0.0673091890187425	14.6015482342116	1.63920538062751e-05	-2.20094094665199	2
ENSG00000143612.19	C1orf43	1	154219315	1_75	0	0.0672557309238625	14.5942655382798	1.63708657216663e-05	2.20161290322558	1
ENSG00000143515.16	ATP8B2	1	154315876	1_75	0	0.203407351979879	24.9999564710618	8.4813698907399e-05	3.27320318447506	2
ENSG00000169291.9	SHE	1	154348466	1_75	0	0.0222785624828206	4.58161253294668	1.70241574940919e-06	-0.412538576947296	2
ENSG00000163239.12	TDRD10	1	154500057	1_75	0	0.0382495716832099	9.45670903886235	6.03290808861725e-06	-1.14477271535566	2
ENSG00000143603.18	KCNN3	1	154870871	1_76	0	0.0137751823067512	6.9299723016169	1.59216825117182e-06	1.3593750000006	1
ENSG00000163344.5	PMVK	1	154936792	1_76	0	0.0215595557187984	10.7924635950151	3.88079323881834e-06	-1.67490642066243	2
ENSG00000160691.18	SHC1	1	154974041	1_76	0	0.0281599147091886	12.6616966892107	5.94680018749752e-06	-1.2784431137732	1
ENSG00000173207.12	CKS1B	1	154975020	1_76	0	0.0292240331925194	12.9956178281516	6.33427901274579e-06	1.31343283582167	1
ENSG00000163354.14	DCST2	1	155036782	1_76	0	0.0142202004623189	7.18319110015857	1.70366124728389e-06	1.50381679389302	1
ENSG00000163357.10	DCST1	1	155033615	1_76	0	0.014932124262207	7.56004162349092	1.88280736109918e-06	1.51145038167907	1
ENSG00000169242.11	EFNA1	1	155081243	1_76	0	0.0223080013668271	19.5715586537498	7.28192466599041e-06	-4.55118110236079	1
ENSG00000177628.15	GBA	1	155244216	1_76	0	0.0164307278506309	15.7961460099296	4.32880524672653e-06	-4.53897564309703	2
ENSG00000160767.20	FAM189B	1	155254510	1_76	0	0.117666868668545	34.7333761988204	6.81649784946173e-05	5.67361111111063	1
ENSG00000143630.9	HCN3	1	155277916	1_76	0	0.0833349604985772	31.2748264642891	4.3469260103097e-05	-5.52142857142788	1
ENSG00000132676.15	DAP3	1	155688294	1_76	0	0.0406230388974423	22.5692657168717	1.52914948897241e-05	-4.62318840579772	1
ENSG00000116580.18	GON4L	1	155859720	1_76	0	0.0570556444912207	24.1200797397558	2.29528944865721e-05	4.59558823529568	1
ENSG00000143622.10	RIT1	1	155910600	1_76	0	0.103047721749814	29.0890537537204	4.99951751618454e-05	-4.62411347517895	1
ENSG00000132680.10	KIAA0907	1	155932607	1_76	0	0.0192780035735037	10.7006406735888	3.44058223633978e-06	2.16633266533189	1
ENSG00000116584.17	ARHGEF2	1	156006597	1_76	0	0.0116751435390212	6.26628854234875	1.22020478324208e-06	-2.21093749999917	1
ENSG00000163479.13	SSR2	1	156020665	1_76	0	0.0143089576489692	6.89013628344021	1.64435625990913e-06	-0.939285714285853	1
ENSG00000116586.11	LAMTOR2	1	156054582	1_76	0	0.0790155668639787	26.8911423863027	3.54390456372679e-05	-4.07633587786355	1
ENSG00000196189.12	SEMA4A	1	156168070	1_76	0	0.0540595400735024	20.2503623841605	1.82585065431804e-05	2.59459459459501	1
ENSG00000160785.13	SLC25A44	1	156193927	1_76	0	0.0265164810067993	13.1698418362953	5.82447188676343e-06	1.90275080578442	2
ENSG00000160783.19	PMF1	1	156212919	1_76	0	0.0169138361927058	8.9766427280137	2.53230589692726e-06	-1.48062015503915	1
ENSG00000242252.1	BGLAP	1	156263688	1_76	0	0.0107279205035696	4.47834054649218	8.01295618037603e-07	-0.0337837837837921	1
ENSG00000160781.15	PAQR6	1	156248323	1_76	0	0.0134134703943934	6.44953887185815	1.44287904189934e-06	0.671362952514913	2
ENSG00000198952.8	SMG5	1	156282346	1_76	0	0.014166412777897	7.07695731644144	1.6721166595438e-06	0.911764705882137	1
ENSG00000198715.11	GLMP	1	156298013	1_76	0	0.0129092766980433	6.22621339681352	1.34055925947812e-06	0.766423357664209	1
ENSG00000163467.11	TSACC	1	156337127	1_76	0	0.0153971718694166	7.83694647174214	2.0125558609809e-06	1.02189781021897	1
ENSG00000125462.16	C1orf61	1	156408245	1_77	0	0.0164410662954162	6.34001619013763	1.73852304978676e-06	0.675862068965404	1
ENSG00000116604.17	MEF2D	1	156499572	1_77	0	0.013580969417861	4.62656661557922	1.04797204189466e-06	-0.202702702702681	1
ENSG00000163382.11	NAXE	1	156592216	1_77	0	0.0289399893840657	11.4244118380732	5.51432455448126e-06	-1.38461538461606	1
ENSG00000160818.16	GPATCH4	1	156601987	1_77	0	0.013867766632266	4.81383611524389	1.11341721320573e-06	0.31302521008405	1
ENSG00000132702.12	HAPLN2	1	156619658	1_77	0	0.0139511928978817	4.86758538512738	1.13262209007825e-06	-0.306122448979583	1
ENSG00000132692.18	BCAN	1	156645322	1_77	0	0.114464489065988	24.0019481435327	4.58223515325618e-05	2.40131578947406	1
ENSG00000132688.10	NES	1	156677793	1_77	0	0.033484376006787	12.740826506718	7.11540980015985e-06	-1.57246376811662	1
ENSG00000143320.8	CRABP2	1	156609786	1_77	0	0.0865659234665548	21.4042056993269	3.09033946399975e-05	2.2411347517728	1
ENSG00000143319.16	ISG20L2	1	156728554	1_77	0	0.127789140701515	25.0359051226264	5.33601881732756e-05	-2.60897435897464	1
ENSG00000143303.11	RRNAD1	1	156728106	1_77	0	0.117608337526712	24.2557441946041	4.75787272578779e-05	2.45596868884598	1
ENSG00000143314.12	MRPL24	1	156741833	1_77	0	0.0227981729851797	9.2762667098367	3.52722673094919e-06	-1.07199999999968	1
ENSG00000143294.14	PRCC	1	156750590	1_77	0	0.0219277893147207	8.92621489415745	3.26454224822801e-06	-1.03199999999983	1
ENSG00000198400.11	NTRK1	1	156815564	1_77	0	0.0212652998214979	8.6503986094361	3.0680874627671e-06	1.27223228854578	2
ENSG00000027869.11	SH2D2A	1	156816783	1_77	0	0.041163233273887	14.6089825940166	1.00297372852488e-05	1.61305361305328	1
ENSG00000187800.13	PEAR1	1	156893825	1_77	0	0.0146748470137014	5.32088294535204	1.30231904866578e-06	0.750000000000077	1
ENSG00000160838.13	LRRC71	1	156920880	1_77	0	0.150389258470786	26.5764081594923	6.66612124676517e-05	3.25294117647054	1
ENSG00000132694.18	ARHGEF11	1	157045172	1_77	0	0.150649684467262	26.5941009544983	6.68211037491149e-05	-3.0736549336737	2
ENSG00000158473.6	CD1D	1	158180266	1_78	0	0.152583527901397	26.5266334928444	6.75071688324225e-05	2.85356512276357	2
ENSG00000163564.14	PYHIN1	1	158930391	1_78	0	0.0313840690814046	11.9667055619013	6.26388768670112e-06	1.62147731230239	2
ENSG00000163565.18	IFI16	1	158999686	1_78	0	0.0857757634152342	21.1302845439137	3.02294358946465e-05	-2.39720558882336	1
ENSG00000163568.14	AIM2	1	159147011	1_78	0	0.0201120971327112	7.96017470296091	2.67017707389129e-06	-0.989071038251288	1
ENSG00000213088.9	ACKR1	1	159203749	1_78	0	0.0177035264758937	6.81471008865929	2.01218207182013e-06	1.03086419753129	1
ENSG00000158716.8	DUSP23	1	159781012	1_78	0	0.0136090785513313	4.45592298854447	1.01140827542713e-06	0.0117647058823498	1
ENSG00000158714.10	SLAMF8	1	159826512	1_78	0	0.128674740648723	24.9118636780658	5.34637756700879e-05	2.53737095377264	2
ENSG00000188004.9	C1orf204	1	159854415	1_78	0	0.0172687341472125	6.59153565729581	1.89848519585224e-06	-0.774869893419265	2
ENSG00000243284.1	VSIG8	1	159856126	1_78	0	0.0148529323367871	5.23982341090869	1.29804264020781e-06	0.425373134328458	1
ENSG00000158710.14	TAGLN2	1	159925332	1_78	0	0.0136375269359398	4.47463496798316	1.01777865644326e-06	0.0405387506819	2
ENSG00000085552.16	IGSF9	1	159945634	1_79	0	0.00414016074595303	5.44950661442794	3.76300238001667e-07	0.449275362318825	1
ENSG00000143315.6	PIGM	1	160029545	1_79	0	0.0039998317790183	5.20781804874834	3.47422254794748e-07	-0.434782608695542	1
ENSG00000177807.8	KCNJ10	1	160063712	1_79	0	0.0181831283850782	18.2238970754741	5.52675184215015e-06	-2.04838709677363	1
ENSG00000162728.4	KCNJ9	1	160081123	1_79	0	0.00706066336642341	9.92645940198113	1.16896089293756e-06	1.32800000000001	1
ENSG00000162729.13	IGSF8	1	160099056	1_79	0	0.00706711159569307	10.0906424367664	1.18938065902004e-06	1.16977407277548	2
ENSG00000018625.14	ATP1A2	1	160114853	1_79	0	0.00390126266030544	5.01391204101065	3.2624360504446e-07	0.442105263157864	1
ENSG00000132681.16	ATP1A4	1	160134931	1_79	0	0.00422331440268842	5.83548883787365	4.11046317456165e-07	-0.591416944142463	3
ENSG00000122218.14	COPA	1	160343943	1_79	0	0.00478048477045712	6.65104740539998	5.3030056255488e-07	0.758064516129034	1
ENSG00000162736.15	NCSTN	1	160343540	1_79	0	0.0100503747628489	13.2887122127417	2.2275387002969e-06	-1.48409893992953	1
ENSG00000162738.5	VANGL2	1	160400615	1_79	0	0.00433660650549828	5.82229123710184	4.21118235664251e-07	-0.494163424124711	1
ENSG00000066294.14	CD84	1	160579090	1_79	0	0.00441095219320997	6.13132346124034	4.51072846684087e-07	0.716285598291326	2
ENSG00000117091.9	CD48	1	160711718	1_79	0	0.00452193097673737	6.16521384657228	4.64977758577403e-07	0.433260393873145	1
ENSG00000122223.12	CD244	1	160862395	1_79	0	0.0156640275693226	25.5494690628556	6.67491014864194e-06	-4.54758540753149	2
ENSG00000158769.17	F11R	1	161021779	1_79	0	0.00372762993141296	4.95310922416738	3.0794332934543e-07	-1.02256413970175	2
ENSG00000215845.10	TSTD1	1	161038745	1_79	0	0.00574888952379926	8.2111749181051	7.87316534596088e-07	0.722468633297556	2
ENSG00000162755.13	KLHDC9	1	161098329	1_79	0	0.0152629147133538	20.167880060043	5.13402327177119e-06	-3.07241379310187	1
ENSG00000143256.4	PFDN2	1	161117821	1_79	0	0.0076071172265374	11.032966789235	1.39982106713486e-06	1.20559440559393	1
ENSG00000158793.13	NIT1	1	161118210	1_79	0	0.0130833389214975	16.371937451696	3.57255377157124e-06	-1.86486486486558	1
ENSG00000143222.11	UFC1	1	161152958	1_79	0	0.00395728937317208	6.06614758683822	4.00378627707996e-07	-1.15740740740778	1
ENSG00000143224.17	PPOX	1	161167668	1_79	0	0.0212798028585606	23.8008076160074	8.44732881803901e-06	3.48510638297907	1
ENSG00000158850.14	B4GALT3	1	161177981	1_79	0	0.00708272642949637	12.7992423204671	1.51197578032091e-06	-2.72950819672092	1
ENSG00000158864.12	NDUFS2	1	161189357	1_79	0	0.0437602713392701	26.775014061712	1.95420364670229e-05	-2.60827962675478	2
ENSG00000158869.10	FCER1G	1	161215085	1_79	0	0.0650301855302433	36.5696797893965	3.9663976874861e-05	4.3999999999979	1
ENSG00000158882.14	TOMM40L	1	161226376	1_79	0	0.0160326500416607	16.6845719015329	4.46149577851131e-06	-1.51908396946546	1
ENSG00000158887.15	MPZ	1	161308930	1_79	0	0.00368249833990841	4.61201033824663	2.832650134969e-07	-0.0807388117692414	2
ENSG00000132185.16	FCRLA	1	161707114	1_79	0	0.00374340093763459	5.36546686167285	3.34991638688284e-07	0.114832027468672	2
ENSG00000162746.14	FCRLB	1	161721827	1_79	0	0.00384183607470601	4.77207263193337	3.05777820579397e-07	0.315018315018218	1
ENSG00000081721.11	DUSP12	1	161749589	1_79	0	0.00404532066754448	5.14011918237011	3.46805716798433e-07	-0.220183486238586	1
ENSG00000118217.5	ATF6	1	161766245	1_79	0	0.0129254930928178	14.3802375086745	3.1000827358182e-06	-1.28940290729067	2
ENSG00000198929.12	NOS1AP	1	162369063	1_79	0	0.00593167458721311	8.61953812269477	8.52749390995266e-07	-0.984962406014872	1
ENSG00000239887.4	C1orf226	1	162366440	1_79	0	0.00446741513568172	6.10073475600945	4.5456768663836e-07	0.519685039370124	1
ENSG00000117143.13	UAP1	1	162561114	1_80	0	0.0180932380210866	8.24821878915275	2.48906692800072e-06	-1.00629680890133	2
ENSG00000162733.16	DDR2	1	162631124	1_80	0	0.0133668532064297	5.5330606356425	1.23354419498821e-06	-0.515254237287878	1
ENSG00000132196.13	HSD17B7	1	162790775	1_80	0	0.0184834823897581	8.43979921218102	2.60181263424525e-06	1.05655274206999	2
ENSG00000117152.13	RGS4	1	163069063	1_80	0	0.0206668519141223	9.44272395299895	3.25485560656078e-06	1.17322834645697	1
ENSG00000143228.12	NUF2	1	163266468	1_80	0	0.0319747590430268	13.3730832065586	7.13179634057841e-06	1.83453536097327	2
ENSG00000185630.18	PBX1	1	164555760	1_80	0	0.0167488222664444	7.55528717046564	2.11054859299292e-06	-0.937931034482716	1
ENSG00000143171.12	RXRG	1	165445274	1_81	0	0.0275519104474348	5.12280314166678	2.35407064060978e-06	0.426751592356693	1
ENSG00000143149.12	ALDH9A1	1	165614853	1_81	0	0.0257237949997606	4.50431062588548	1.93251769027005e-06	0.0692835506819336	4
ENSG00000188859.6	FAM78B	1	166167240	1_81	0	0.0340827652290905	7.04236104783673	4.00325463668814e-06	-0.886710239651239	1
ENSG00000152382.5	TADA1	1	166876513	1_83	0	0.00941193153254904	11.1502472983165	1.75034381544682e-06	-1.37140317407067	2
ENSG00000143190.21	POU2F1	1	167187182	1_83	0	0.0127948074770526	13.8987910920132	2.96599823516991e-06	-1.60326884837577	2
ENSG00000143162.7	CREG1	1	167553767	1_83	0	0.0118714159578992	13.2515452531665	2.62379047959812e-06	-1.50785340314158	1
ENSG00000197965.11	MPZL1	1	167720961	1_83	0	0.00448546838382291	4.56211481268741	3.41298293038003e-07	-0.186991869918691	1
ENSG00000143199.17	ADCY10	1	167913803	1_83	0	0.00711871840754141	8.69366138867364	1.0322018672796e-06	1.02000000000017	1
ENSG00000143158.10	MPC2	1	167936749	1_83	0	0.00443175128140783	4.4560325037684	3.29369844364637e-07	0.0137614678899001	1
ENSG00000143147.14	GPR161	1	168137545	1_83	0	0.00555725844518273	6.46526981864732	5.99249050153657e-07	0.754723605154964	2
ENSG00000143155.12	TIPRL	1	168178654	1_83	0	0.0168565227665707	16.3595641779934	4.59938566001501e-06	1.80099839772853	2
ENSG00000213064.9	SFT2D2	1	168225689	1_83	0	0.00564384372912974	6.60830532306488	6.2204984501817e-07	-0.759124087591124	1
ENSG00000143178.12	TBX19	1	168281906	1_83	0	0.0123784526951295	13.6060473595303	2.80904337454572e-06	1.57181319942075	3
ENSG00000143196.4	DPT	1	168729632	1_83	0	0.00696946955170685	8.49029501621714	9.86921503753253e-07	-1.03030303030277	1
ENSG00000143153.12	ATP1B1	1	169110442	1_83	0	0.00757641704770884	9.16871068770698	1.15859659355627e-06	1.05825317162866	2
ENSG00000143156.13	NME7	1	169364597	1_83	0	0.00495487503763115	5.40255821257477	4.46469983935752e-07	0.428256298819701	2
ENSG00000117477.12	CCDC181	1	169461980	1_83	0	0.00644325383797362	7.89507168217166	8.4844056435828e-07	-1.04724409448808	1
ENSG00000174175.16	SELP	1	169629757	1_83	0	0.531477393218702	25.4479951511325	0.000225578900304653	-4.46399999999892	1
ENSG00000000460.16	C1orf112	1	169661963	1_83	0	0.00596708257885159	8.80240597454315	8.76039217150217e-07	-2.50810810810886	1
ENSG00000188404.8	SELL	1	169671523	1_83	0	0.0132809560122744	13.796050990722	3.05593585988081e-06	-2.75886524822623	1
ENSG00000007908.15	SELE	1	169764425	1_83	0	0.00968015034074221	12.0569923254073	1.94662005048814e-06	1.89592123769251	1
ENSG00000171806.11	METTL18	1	169795279	1_83	0	0.0275652417179373	22.7141360401368	1.0442828199551e-05	-3.47826086956734	1
ENSG00000000457.13	SCYL3	1	169787840	1_83	0	0.00476859762201554	6.4484749668623	5.12870597138054e-07	-1.90531697334085	2
ENSG00000075945.12	KIFAP3	1	170084466	1_83	0	0.00637248050490424	7.16905066021218	7.61956661788832e-07	0.340788929378059	2
ENSG00000116132.11	PRRX1	1	170662622	1_84	0	0.0116836622249135	6.01920400423274	1.1729463857148e-06	0.68800000000006	1
ENSG00000007933.12	FMO3	1	171090188	1_84	0	0.01046568293503	4.88595594621718	8.52858978395075e-07	-0.244019424982098	2
ENSG00000094963.13	FMO2	1	171185164	1_84	0	0.00998230230411701	4.51518120699061	7.5173714105189e-07	0.186778742257686	2
ENSG00000010932.16	FMO1	1	171249786	1_84	0	0.0126109322499277	6.59506478804095	1.38715938465681e-06	-0.698863636363777	1
ENSG00000076258.9	FMO4	1	171399571	1_84	0	0.0131041074413739	6.80171231045948	1.48657152461892e-06	0.735849056603574	1
ENSG00000034971.16	MYOC	1	171652737	1_84	0	0.0182821916243279	9.57598472729798	2.91992574305084e-06	-1.26788453512959	2
ENSG00000117533.14	VAMP4	1	171742440	1_84	0	0.0107820603255785	5.21136021222386	9.37158299890208e-07	-0.447806354009049	1
ENSG00000010165.19	METTL13	1	171781417	1_84	0	0.0158638384005166	8.72274057227456	2.30792312570998e-06	1.34532374100784	1
ENSG00000197959.13	DNM3	1	171841015	1_84	0	0.011045281695257	5.30578340120013	9.77431697387698e-07	0.550354760571172	2
ENSG00000135845.9	PIGC	1	172444386	1_84	0	0.00994018599708302	4.4670092375737	7.40579126243318e-07	0.00799999999999749	1
ENSG00000094975.13	SUCO	1	172532059	1_84	0	0.0114178822009245	5.49074321343815	1.04562701947333e-06	-0.44385887311797	2
ENSG00000120337.8	TNFSF18	1	173051090	1_84	0	0.0150349473268767	7.55959526607813	1.89566050065866e-06	-0.698586147314758	2
ENSG00000162753.11	SLC9C2	1	173604513	1_85	0	0.0235560876065121	5.37758516562254	2.11276193393406e-06	-0.158856360469932	2
ENSG00000183831.6	ANKRD45	1	173664389	1_85	0	0.0248523627864758	5.82841945012243	2.41589797098244e-06	0.40106951871667	1
ENSG00000076321.10	KLHL20	1	173714815	1_85	0	0.0237495302306328	5.47835362697585	2.17002727084343e-06	-0.398437500000083	1
ENSG00000117593.9	DARS2	1	173823772	1_85	0	0.0223669010657733	4.97685689775773	1.85661166920724e-06	-0.124350835421418	2
ENSG00000185278.15	ZBTB37	1	173872214	1_85	0	0.0209564944124452	4.55253175156461	1.59122548183103e-06	0.268421052631691	1
ENSG00000117601.13	SERPINC1	1	173916899	1_85	0	0.0210054429040134	4.58588112374616	1.60662581699289e-06	0.303191489361764	1
ENSG00000116161.17	CACYBP	1	175000135	1_85	0	0.0215039230115551	4.72590797282993	1.69497408488465e-06	-0.201492537313458	1
ENSG00000120333.4	MRPS14	1	175023749	1_85	0	0.0235954926289513	5.64804403022494	2.22273264644937e-06	0.594470046083313	1
ENSG00000120332.15	TNN	1	175069235	1_85	0	0.0283423410636482	7.5970116764167	3.5911919541925e-06	-1.20915032679777	1
ENSG00000152092.15	ASTN1	1	177165274	1_86	0	0.0291138753700971	7.68601847487851	3.73217112213548e-06	-0.980582524272458	1
ENSG00000116147.16	TNR	1	175744070	1_86	0	0.0206234748746461	4.58253273227785	1.57625879657714e-06	-0.135531135531053	1
ENSG00000235750.9	KIAA0040	1	175193171	1_86	0	0.0437799291086133	11.3754792022767	8.30624736147871e-06	-1.40967973526775	2
ENSG00000143207.19	RFWD2	1	176207677	1_86	0	0.0245085018572508	6.13470108685451	2.50766937940278e-06	0.786085785373522	2
ENSG00000198797.6	BRINP2	1	177170676	1_86	0	0.0269895831318165	7.00309007469914	3.15243394016865e-06	0.879478827361512	1
ENSG00000120341.18	SEC16B	1	177966530	1_87	0	0.0317394518638016	7.57262446781326	4.00872208047109e-06	-0.877192982456149	1
ENSG00000075391.16	RASAL2	1	178094621	1_87	0	0.023146699932702	4.72782614675588	1.82520094656072e-06	-0.298850574712494	1
ENSG00000116191.17	RALGPS2	1	178725006	1_87	0	0.0332584855934749	7.99480479533939	4.43476324880229e-06	1.1513065042245	2
ENSG00000143340.6	FAM163A	1	179743263	1_89	0	0.0416782489581864	12.5176378370488	8.70145647949253e-06	-1.48666666666651	1
ENSG00000162779.21	AXDND1	1	179366027	1_89	0	0.0194996163200296	5.66746528056174	1.84321094247616e-06	-0.674796747967368	1
ENSG00000116199.11	FAM20B	1	179026386	1_89	0	0.0606344036996336	15.9284407981268	1.61084028496979e-05	2.42635658914676	1
ENSG00000186283.13	TOR3A	1	179081458	1_89	0	0.0982722993209481	20.375479091686	3.33963537219322e-05	-2.54347826086854	1
ENSG00000143322.19	ABL2	1	179214631	1_89	0	0.05426421991188	14.9153097855523	1.34991352178566e-05	-2.36718749999954	1
ENSG00000162782.15	TDRD5	1	179592019	1_89	0	0.0193450176540231	5.59591585457643	1.80551213364926e-06	0.287769784172676	1
ENSG00000169905.12	TOR1AIP2	1	179878267	1_89	0	0.0172905382911573	4.58795826630784	1.32308601300644e-06	0.0680272108843647	1
ENSG00000143337.18	TOR1AIP1	1	179881408	1_89	0	0.0171375886478375	4.50822312781406	1.28859138210959e-06	-0.00781249999999875	1
ENSG00000135837.15	CEP350	1	179954679	1_89	0	0.0170643239239586	4.46978123011829	1.27214161448986e-06	0.0497823266476956	2
ENSG00000116260.16	QSOX1	1	180154677	1_89	0	0.0195984421564172	5.71285758343647	1.86739011119351e-06	-0.649999999999737	1
ENSG00000230124.6	ACBD6	1	180504920	1_89	0	0.0170397931466548	4.45687333039115	1.26664442234781e-06	0.018939393939395	1
ENSG00000198216.10	CACNA1E	1	181412848	1_90	0	0.0176958457786811	4.48783688879606	1.32455041886704e-06	-0.0886699507388487	1
ENSG00000135821.17	GLUL	1	182392371	1_90	0	0.0176365358265042	4.45770061948125	1.31124633786399e-06	0.0487804878048731	1
ENSG00000135828.11	RNASEL	1	182579472	1_90	0	0.0177767311987564	4.52876704698802	1.34274020474827e-06	-0.0984848484848734	1
ENSG00000143333.6	RGS16	1	182604092	1_90	0	0.0193737580470711	5.30119427282389	1.71296187604799e-06	0.461928934009928	1
ENSG00000058085.14	LAMC2	1	183187901	1_91	0	0.018522818499078	4.84243676089173	1.49599841912138e-06	-0.49894432699734	2
ENSG00000157064.10	NMNAT2	1	183418808	1_91	0	0.0234023764711105	6.9439453627396	2.71035614813373e-06	1.12253853842481	2
ENSG00000116698.21	SMG7	1	183471970	1_91	0	0.0317431213424986	9.69091169405008	5.13067341300716e-06	1.43742481776123	2
ENSG00000162704.15	ARPC5	1	183636108	1_91	0	0.046412163667008	13.1303648383583	1.01640949661493e-05	-2.21899736147784	1
ENSG00000143344.15	RGL1	1	183635770	1_91	0	0.131134477998074	22.7102626942885	4.96705713030114e-05	3.00806451612903	1
ENSG00000198756.10	COLGALT2	1	183966697	1_91	0	0.212485685822184	27.3502758728765	9.69285008635204e-05	-2.86046511627786	1
ENSG00000198860.11	TSEN15	1	184051811	1_91	0	0.0195301056780283	5.31798973884554	1.73225647704728e-06	-0.465648854961645	1
ENSG00000135842.16	FAM129A	1	184974052	1_92	0	0.0265974422456247	7.62987834097476	3.38467982913119e-06	1.26913173381863	2
ENSG00000121486.11	TRMT1L	1	185156912	1_92	0	0.0202688799801345	5.18531518560535	1.75293178705078e-06	-0.328467153284864	1
ENSG00000116668.12	SWT1	1	185156912	1_92	0	0.0202688799801345	5.18531518560535	1.75293178705078e-06	0.328467153284864	1
ENSG00000116679.15	IVNS1ABP	1	185317057	1_92	0	0.0190219893849587	4.61500089789156	1.46415761447818e-06	0.185185185185235	1
ENSG00000157181.15	C1orf27	1	186376034	1_92	0	0.0373965825288469	10.7061520352999	6.67767730464291e-06	-1.7692307692308	1
ENSG00000262180.1	OCLM	1	186400270	1_92	0	0.0541237326505624	14.0626249665149	1.26944602640689e-05	-2.06936416185019	1
ENSG00000116747.12	TROVE2	1	193061470	1_96	0	0.018280719564313	4.63546333049512	1.41333964667074e-06	-0.228758169934724	1
ENSG00000023572.8	GLRX2	1	193105954	1_96	0	0.0238795982725507	7.0367582104567	2.80259117712325e-06	0.897238722988208	2
ENSG00000134371.10	CDC73	1	193121735	1_96	0	0.0181538393374309	4.57293576238006	1.38459798073018e-06	-0.0902255639097607	1
ENSG00000000971.15	CFH	1	196651787	1_98	0	0.0188386733049671	5.40607007698169	1.6986038001237e-06	-0.593610880355566	2
ENSG00000244414.6	CFHR1	1	196820070	1_98	0	0.0515056143582924	14.4888992596547	1.24465810121241e-05	1.70588235294114	1
ENSG00000177888.7	ZBTB41	1	197200897	1_98	0	0.0169543523595745	4.460075381868	1.2611986852987e-06	0.149253731343276	1
ENSG00000203724.10	C1orf53	1	197909571	1_99	0	0.0166977617283435	5.59163686695233	1.55724636115535e-06	0.401459854014536	1
ENSG00000151414.14	NEK7	1	198159051	1_99	0	0.0146307718190437	4.83489115653522	1.17981535569123e-06	-0.0862068965517173	1
ENSG00000081237.18	PTPRC	1	198638198	1_99	0	0.0171363281866939	10.8171875657438	3.09166362866071e-06	-2.64816490600629	2
ENSG00000163362.10	C1orf106	1	200887871	1_101	0	0.0313665099547258	19.7574849097479	1.03361300115408e-05	3.73819742489094	1
ENSG00000162702.7	ZNF281	1	200413761	1_101	0	0.00803917809317545	4.60830716745779	6.17892857001686e-07	0.409448818897561	1
ENSG00000118197.13	DDX59	1	200672961	1_101	0	0.0161229275526071	13.8065034572019	3.71268167178621e-06	-2.74015748031526	1
ENSG00000118200.14	CAMSAP2	1	200740002	1_101	0	0.00801100047393078	4.76392143474482	6.3651911989442e-07	0.579759862779112	1
ENSG00000116852.14	KIF21B	1	201018890	1_101	0	0.0211327088415197	11.7781574929589	4.1513813731218e-06	-0.538562235466505	2
ENSG00000232237.3	ASCL5	1	201127640	1_101	0	0.0421089575721379	20.2479878711637	1.42205524323765e-05	-2.3900226757361	1
ENSG00000118194.18	TNNT2	1	201378187	1_101	0	0.0134401842714349	9.06489179014105	2.03201988191726e-06	1.02790697674424	1
ENSG00000174307.6	PHLDA3	1	201470345	1_101	0	0.108035843925638	27.3319944250765	4.92492133342891e-05	3.04477611940314	1
ENSG00000122180.4	MYOG	1	203082926	1_102	0	0.027964009840922	8.43620244801039	3.93465397328373e-06	1.0574162679425	1
ENSG00000198700.9	IPO9	1	201828710	1_102	0	0.0263290420065351	7.8933534781582	3.46622471602744e-06	1.09952868725872	2
ENSG00000198892.6	SHISA4	1	201887834	1_102	0	0.0181011511611694	4.52432154961202	1.3659027014571e-06	-0.0991909948416908	2
ENSG00000134375.10	TIMM17A	1	201955775	1_102	0	0.0190566456402008	4.98619808206456	1.58480594328858e-06	0.386946386946371	1
ENSG00000176393.10	RNPEP	1	201979953	1_102	0	0.0290891916199625	8.79185669789952	4.26552369498891e-06	-1.00444444444414	1
ENSG00000163435.15	ELF3	1	202008126	1_102	0	0.0539382579995733	14.3861995969021	1.29420508946589e-05	-1.72440944881904	1
ENSG00000170075.8	GPR37L1	1	202122918	1_102	0	0.0179646003893337	4.45634545796424	1.33523133827826e-06	0.0292397660818694	1
ENSG00000143862.7	ARL8A	1	202144070	1_102	0	0.0386056654511348	11.3490127112813	7.30750684544594e-06	1.38235294117628	1
ENSG00000077152.9	UBE2T	1	202333104	1_102	0	0.018023383374018	4.48567077779488	1.3484157665965e-06	-0.11557788944723	1
ENSG00000077157.21	PPP1R12B	1	202348568	1_102	0	0.0184081841267703	4.67532477379112	1.43543271491899e-06	0.180672268907462	1
ENSG00000117139.16	KDM5B	1	202808833	1_102	0	0.0181176821946439	4.53251651733667	1.36962646234935e-06	0.142857142857217	1
ENSG00000183155.4	RABIF	1	202889900	1_102	0	0.0222895926119758	6.39440806856017	2.37718282840931e-06	-0.724137931034175	1
ENSG00000117153.15	KLHL12	1	202928138	1_102	0	0.0241717066196407	7.12364972279903	2.87190438415169e-06	0.847204745276764	2
ENSG00000159346.12	ADIPOR1	1	202958751	1_102	0	0.0425030444304929	12.2204639079092	8.66299048383174e-06	1.42885375494046	1
ENSG00000133048.12	CHI3L1	1	203186284	1_102	0	0.287972950619784	30.2854544820131	0.000145460775022874	-3.14080557804619	2
ENSG00000133063.15	CHIT1	1	203230276	1_102	0	0.0232604232753341	6.77786655103107	2.62948521241409e-06	0.710463554307962	2
ENSG00000159388.5	BTG2	1	203305408	1_102	0	0.0192736584620534	5.08789293531285	1.63554398530137e-06	-0.392070484581616	1
ENSG00000122176.10	FMOD	1	203351776	1_102	0	0.0232524804480978	6.77479295658088	2.62739531268755e-06	-0.817622181456465	2
ENSG00000174567.7	GOLT1A	1	204214495	1_103	0	0.0624668873565332	13.4695007631906	1.4033353685524e-05	-2.08910891089086	1
ENSG00000170498.8	KISS1	1	204196426	1_103	0	0.0280602708083206	6.21068755380931	2.90664267167729e-06	0.645037003406956	2
ENSG00000188783.5	PRELP	1	203475432	1_103	0	0.0232350374789478	4.51155741355429	1.74835641530361e-06	0.15789473684219	1
ENSG00000257315.2	ZBED6	1	203795675	1_103	0	0.0297264126951519	6.73080170079732	3.33710140812802e-06	-0.837988826815393	1
ENSG00000182004.12	SNRPE	1	203861428	1_103	0	0.0374998118694464	8.82945618203354	5.52234010600561e-06	1.14254548381735	2
ENSG00000143842.14	SOX13	1	204072756	1_103	0	0.0260404025826405	5.53757701906973	2.40506921475314e-06	0.480446927374411	1
ENSG00000158615.8	PPP1R15B	1	204412128	1_103	0	0.0258292912974982	5.46427436356728	2.35399259912989e-06	0.562005277044889	1
ENSG00000133056.13	PIK3C2B	1	204495053	1_103	0	0.0498827190192257	11.4180354660476	9.49951890362103e-06	1.45652173912981	1
ENSG00000170382.11	LRRN2	1	204655829	1_103	0	0.0255370363443244	5.36180205468056	2.28371222611956e-06	-0.410447761193953	1
ENSG00000186007.9	LEMD1	1	205457492	1_104	0	0.0717467380765186	17.1113620141186	2.04760813342805e-05	1.82745098039221	1
ENSG00000174529.7	TMEM81	1	205084091	1_104	0	0.04032892646597	11.8602002796127	7.97753631683002e-06	-1.85164063361762	2
ENSG00000117222.13	RBBP5	1	205121757	1_104	0	0.0207535653544476	5.86830711007035	2.03126065561677e-06	-0.838709677419258	1
ENSG00000133059.16	DSTYK	1	205210869	1_104	0	0.0210100966038824	5.97871570272452	2.09505803294679e-06	0.885312243618432	2
ENSG00000133069.15	TMCC2	1	205228311	1_104	0	0.0177778522396724	4.47833645859107	1.32787170539503e-06	-0.276640044383356	2
ENSG00000163545.8	NUAK2	1	205321732	1_104	0	0.0198730211174826	5.47876619174695	1.8159620432366e-06	-0.49063670411984	1
ENSG00000117266.15	CDK18	1	205519359	1_104	0	0.0316507312044917	9.66908481318965	5.10421809656418e-06	-1.14885496183208	1
ENSG00000174514.12	MFSD4A	1	205568730	1_104	0	0.0602194928735543	15.5071408227593	1.55750313769094e-05	1.87022900763435	1
ENSG00000158715.5	SLC45A3	1	205680319	1_104	0	0.0218208482123423	6.31908973757005	2.2997798089245e-06	-0.839650145772478	1
ENSG00000117280.12	RAB29	1	205775418	1_104	0	0.0529785892118626	14.3380763005114	1.26692638793325e-05	1.97255006760894	2
ENSG00000133065.10	SLC41A1	1	205813269	1_104	0	0.0863483904420825	18.8165371527396	2.70990492658524e-05	2.76063961064017	2
ENSG00000162877.12	PM20D1	1	205813590	1_104	0	0.0842988735381354	18.5946338844249	2.61438479295339e-05	-2.74603174603096	1
ENSG00000117322.17	CR2	1	207454573	1_105	0	0.0138240817462949	7.7844068635509	1.79482423783956e-06	-0.838027221444264	3
ENSG00000263528.7	IKBKE	1	206468531	1_105	0	0.0454671024050046	18.1327270491058	1.37505638644977e-05	1.76312664169341	2
ENSG00000143486.15	EIF2D	1	206605289	1_105	0	0.0145417827461313	9.88806952267149	2.39822137160517e-06	1.71034482758633	1
ENSG00000162896.5	PIGR	1	206945992	1_105	0	0.0105126090142234	5.46655699803523	9.58483185855049e-07	0.273784889426651	2
ENSG00000196352.14	CD55	1	207399097	1_105	0	0.00912022269432256	4.55877852076224	6.93448226619844e-07	0.440170940170864	1
ENSG00000203710.10	CR1	1	207503423	1_105	0	0.0123653499641958	6.73589844623192	1.3891912806001e-06	-0.390043939499272	2
ENSG00000117335.19	CD46	1	207749736	1_105	0	0.0101181603267055	5.40607113028665	9.12312064209589e-07	0.380358161513383	2
ENSG00000174059.16	CD34	1	207911570	1_105	0	0.0540094338073373	19.5118545994982	1.75763333630767e-05	2.09409190372021	1
ENSG00000143469.18	SYT14	1	209878032	1_106	0	0.0106398547999972	5.89242299734891	1.04565814019975e-06	0.832258064516427	1
ENSG00000008118.9	CAMK1G	1	209584155	1_106	0	0.0100142909303766	5.02768738103919	8.39747221187011e-07	-0.45736434108539	1
ENSG00000117597.17	DIEXF	1	209827828	1_106	0	0.00943214463957898	4.90261816141947	7.71256127076658e-07	0.71635569856318	2
ENSG00000082497.11	SERTAD4	1	210233686	1_106	0	0.0223906185286756	11.0989741855151	4.14485209479271e-06	0.842519685039503	1
ENSG00000054392.12	HHAT	1	210328160	1_106	0	0.00962316580874434	4.60438867620516	7.3900955149569e-07	0.04032258064517	1
ENSG00000143473.12	KCNH1	1	211134467	1_107	0	0.0141821312443251	5.47358474060314	1.29471283033122e-06	0.521266351202744	2
ENSG00000117625.13	RCOR3	1	211257439	1_107	0	0.0139137628693691	5.30236911264864	1.23048028552563e-06	0.628787878788117	1
ENSG00000082512.14	TRAF5	1	211325193	1_107	0	0.0399272816251965	14.7916225260861	9.85021395821406e-06	2.00150815898055	2
ENSG00000170385.9	SLC30A1	1	211578806	1_107	0	0.0142258461611245	5.50117281829548	1.30524939904984e-06	0.664948453607856	1
ENSG00000123684.12	LPGAT1	1	211838633	1_107	0	0.0153994102930707	6.21181888825034	1.59544920070072e-06	0.797145892092824	2
ENSG00000143493.12	INTS7	1	212035474	1_107	0	0.0197296525198656	8.43571901844976	2.77588613488392e-06	-1.12189616252849	1
ENSG00000143476.17	DTL	1	212035474	1_107	0	0.0197296525198656	8.43571901844976	2.77588613488392e-06	1.12189616252849	1
ENSG00000066027.11	PPP2R5A	1	212285049	1_107	0	0.0137962503073177	5.22635791280598	1.20259756093036e-06	0.463470319634455	1
ENSG00000065600.12	TMEM206	1	212415300	1_107	0	0.0187971902086375	8.00088976318638	2.5083684426665e-06	1.01807228915682	1
ENSG00000162772.16	ATF3	1	212565261	1_107	0	0.0427776231138122	15.4166594824245	1.0999350351304e-05	1.78918918919019	1
ENSG00000185523.6	SPATA45	1	212847437	1_108	0	0.0204733198993448	6.20733823034724	2.11959940145991e-06	-0.709770278020779	2
ENSG00000203705.10	TATDN3	1	212792127	1_108	0	0.275021564379908	19.5905646764844	8.98615298365913e-05	-3.60759493670701	1
ENSG00000143494.15	VASH2	1	212950961	1_108	0	0.0232526648368693	7.28107677312661	2.82376432871936e-06	-0.749999999999718	1
ENSG00000174606.13	ANGEL2	1	213016121	1_108	0	0.0198870046470168	5.89707758730497	1.95598861488321e-06	0.590405595044719	2
ENSG00000143499.13	SMYD2	1	214281588	1_108	0	0.0217321107288734	6.74057442826529	2.44319945713217e-06	-0.836805555555613	1
ENSG00000152104.11	PTPN14	1	214552234	1_109	0	0.0327485879630556	7.02726523353763	3.83830100972746e-06	0.918212382565995	2
ENSG00000117724.12	CENPF	1	214602949	1_109	0	0.0284035093460678	5.74283858109672	2.72056255835248e-06	0.706860706861161	1
ENSG00000136636.12	KCTD3	1	215567710	1_109	0	0.0560915972505871	11.9091478595266	1.11413700707884e-05	-1.55797101449264	1
ENSG00000196482.16	ESRRG	1	217137681	1_110	0	0.0122088820114806	4.46470045471587	9.09134897813931e-07	0.00987654320987445	1
ENSG00000092978.10	GPATCH2	1	217631293	1_110	0	0.0122848700687782	4.52026793691203	9.26178832847347e-07	0.228346456692792	1
ENSG00000162814.10	SPATA17	1	217631425	1_110	0	0.0122024743362795	4.45999894824573	9.07700897406509e-07	0.159527232399423	2
ENSG00000067533.5	RRP15	1	218284423	1_110	0	0.014128094025925	5.77272006594567	1.36026705600721e-06	-0.477558764834107	2
ENSG00000143353.11	LYPLAL1	1	219173067	1_111	0	0.0343658078963776	9.2703159959249	5.31350632377657e-06	-1.35855661135972	2
ENSG00000196660.10	SLC30A10	1	219959023	1_112	0	0.0142432633058323	7.78407254036162	1.84916848381456e-06	-1.18399999999982	1
ENSG00000162813.17	BPNT1	1	220089717	1_112	0	0.0145712469484495	7.98816379211656	1.94134975531786e-06	-0.830118259776599	2
ENSG00000067704.9	IARS2	1	220094327	1_112	0	0.0210431160315804	11.286830814815	3.96134046841852e-06	-1.44740973312363	1
ENSG00000116141.15	MARK1	1	220528008	1_112	0	0.0146237288926799	8.02041935416375	1.95620925398024e-06	-0.998211091233724	1
ENSG00000162817.6	C1orf115	1	220690029	1_112	0	0.00988176596594925	4.51037093408315	7.43373250666805e-07	0.0398550724637579	1
ENSG00000143498.17	TAF1A	1	222591036	1_114	0	0.0207574900612112	7.38496539148064	2.5567214122796e-06	0.863207547169839	1
ENSG00000186063.12	AIDA	1	222714565	1_114	0	0.015217808336738	4.5984316006481	1.16713729419854e-06	-0.176795580110425	1
ENSG00000197520.10	FAM177B	1	222736869	1_114	0	0.0169027979362105	5.54036908407307	1.56191502443609e-06	-0.565549665218933	2
ENSG00000154309.8	DISP1	1	222868110	1_114	0	0.0150594384434173	4.50462998607562	1.13143082518601e-06	-0.0164835164835118	1
ENSG00000187554.11	TLR5	1	223142833	1_114	0	0.167482527220727	26.5556083407466	7.41798354953059e-05	3.35772357723624	1
ENSG00000143502.14	SUSD4	1	223344804	1_114	0	0.0180194486422366	6.11453459812456	1.83765935857505e-06	-0.976588501220798	2
ENSG00000203697.11	CAPN8	1	223622616	1_114	0	0.0149878933399381	4.46193313411869	1.1153823223995e-06	-0.0997957882041067	2
ENSG00000162909.17	CAPN2	1	223701931	1_114	0	0.0157831835564178	4.92556209940865	1.29661341850829e-06	-0.394285714285768	1
ENSG00000143756.11	FBXO28	1	224114047	1_114	0	0.0178197052053591	6.01443442170038	1.78753854214963e-06	0.546874999999977	1
ENSG00000143771.11	CNIH4	1	224356329	1_114	0	0.0151656854858985	4.56766211977632	1.15535679093984e-06	-0.227093152516514	2
ENSG00000162923.14	WDR26	1	224437373	1_114	0	0.0154078482942963	4.70971613539726	1.21031058464233e-06	0.313432835820985	1
ENSG00000185155.11	MIXL1	1	226223616	1_115	0	0.0195320383103031	6.66835725805471	2.17233366297701e-06	-1.06015037593968	1
ENSG00000143742.12	SRP9	1	225777848	1_115	0	0.0273839622845657	8.10227719892084	3.70052626439523e-06	0.855072463767687	1
ENSG00000143819.12	EPHX1	1	225809711	1_115	0	0.0548501753650179	15.1881154036995	1.38944709267816e-05	-1.94117647058838	1
ENSG00000196187.11	TMEM63A	1	225833667	1_115	0	0.0226807010643256	7.63112904817508	2.88672476483064e-06	1.47369622433306	3
ENSG00000243709.1	LEFTY1	1	225912195	1_115	0	0.0178344080278385	4.50679597167406	1.34056137326841e-06	-0.0360764911500531	2
ENSG00000143768.12	LEFTY2	1	225941740	1_115	0	0.0436065224109656	12.6397012904627	9.19281180830383e-06	1.4561403508774	1
ENSG00000143751.9	SDE2	1	225999428	1_115	0	0.0181244659657602	5.33603332796818	1.61303524934405e-06	-0.865938349784988	2
ENSG00000163041.9	H3F3A	1	226066225	1_115	0	0.123586490538948	19.7185020150627	4.06448031543735e-05	-2.11888111888136	1
ENSG00000183814.15	LIN9	1	226309688	1_115	0	0.0178730318676329	4.60440939651803	1.37256293469645e-06	0.53319502074713	1
ENSG00000203685.9	STUM	1	226550214	1_115	0	0.0260938637247162	7.64147398896917	3.32564305959479e-06	0.855769230769442	1
ENSG00000143772.9	ITPKB	1	226738931	1_116	0	0.0135245523499	4.6002748382819	1.03768797428609e-06	0.282945736434143	1
ENSG00000143801.16	PSEN2	1	226875970	1_116	0	0.0153929840264733	5.73790188046225	1.47311293079084e-06	0.888888888888667	1
ENSG00000163050.16	COQ8A	1	226938296	1_116	0	0.0244298031971043	9.62249709356376	3.92073836683741e-06	-0.929687500000029	1
ENSG00000181450.17	ZNF678	1	227563411	1_116	0	0.0133645399761712	4.49648385796236	1.00227560204724e-06	-0.114649681528663	1
ENSG00000143740.14	SNAP47	1	227735217	1_116	0	0.0139123838545827	4.82125406235619	1.11872070276974e-06	-0.280000000000012	1
ENSG00000081692.12	JMJD4	1	227735217	1_116	0	0.0139123838545827	4.82125406235619	1.11872070276974e-06	0.280000000000012	1
ENSG00000162910.18	MRPL55	1	228109044	1_116	0	0.0221502401358165	8.9396720535866	3.30263159801843e-06	-1.49999999999945	1
ENSG00000143774.16	GUK1	1	228140298	1_116	0	0.0191827679092326	7.41741477646939	2.37314318834372e-06	-1.07324840764324	1
ENSG00000162913.9	C1orf145	1	228213931	1_116	0	0.0360861128103606	12.9914169916753	7.81909933999417e-06	-1.9843750000007	1
ENSG00000162931.11	TRIM17	1	228417087	1_116	0	0.013404501082531	4.50369860494382	1.00688548168459e-06	0.376146788990649	1
ENSG00000196890.4	HIST3H2BB	1	228458562	1_116	0	0.0178332506827924	6.98723633544845	2.078241692379e-06	-0.971830985914993	1
ENSG00000168159.11	RNF187	1	228486817	1_116	0	0.0177776305261206	6.83137776341547	2.02554680625042e-06	0.799096581269446	2
ENSG00000116574.5	RHOU	1	228734917	1_116	0	0.0140126290484048	5.03920898905806	1.17772013711589e-06	0.72197309417055	1
ENSG00000168118.11	RAB4A	1	229270336	1_117	0	0.0269850766578608	10.9801296918982	4.94186903029048e-06	1.33516483516449	1
ENSG00000143632.14	ACTA1	1	229434388	1_117	2	0.332958128317784	18.671621092746	0.000103688777151952	-4.07272727272717	1
ENSG00000069248.11	NUP133	1	229508410	1_117	2	0.0688582921468708	15.0907394545275	1.73311297441861e-05	3.47058823529374	1
ENSG00000135801.9	TAF5L	1	229626307	1_117	0	0.0163002854553505	7.45502793444417	2.02677057573014e-06	1.36290322580599	1
ENSG00000135763.9	URB2	1	229626572	1_117	0	0.0136428464955672	5.88574667179233	1.33926544615405e-06	1.41721854304583	1
ENSG00000135775.13	COG2	1	230690196	1_118	0	0.0217080533681095	4.52032114859235	1.63662912978696e-06	-0.104838709677425	1
ENSG00000135744.7	AGT	1	230713948	1_118	0	0.0523433327794866	12.4763625923269	1.08920459503929e-05	1.68722466960439	1
ENSG00000135773.12	CAPN9	1	230746362	1_118	0	0.164998532928751	23.1480707199539	6.37022817840014e-05	-2.56751650245593	3
ENSG00000119280.16	C1orf198	1	230869835	1_118	0	0.0393791190958548	9.89224702459807	6.49712249957908e-06	1.25903614457915	1
ENSG00000143643.12	TTC13	1	230978849	1_118	0	0.0242863580243464	5.52984586782052	2.23993556324269e-06	0.460317460317439	1
ENSG00000173409.13	ARV1	1	230979465	1_118	0	0.0232403269924458	5.13370952513859	1.98991090362184e-06	-0.512195121951438	1
ENSG00000182118.7	FAM89A	1	231036940	1_118	0	0.0410335338344352	10.2650958300627	7.02525404967889e-06	1.24128310783037	2
ENSG00000116906.11	GNPAT	1	231241335	1_118	0	0.0220228453265956	4.64976469985516	1.7079081473385e-06	0.264000000000015	1
ENSG00000162946.21	DISC1	1	231626570	1_118	0	0.0229505799105701	5.02085303814954	1.92190217774871e-06	-0.446153846153953	1
ENSG00000116991.10	SIPA1L2	1	232629911	1_119	0	0.0199607947777349	5.46862603579025	1.82060680181776e-06	0.598425196850299	1
ENSG00000212916.4	MAP10	1	232805608	1_119	0	0.0281373768759355	8.55796633849067	4.01619033903767e-06	-1.06185567010296	1
ENSG00000135778.11	NTPCR	1	232950261	1_119	0	0.024652688185046	7.3670445300261	3.02912840275668e-06	1.00178363084458	3
ENSG00000059588.9	TARBP1	1	234478644	1_121	0	0.0490831880920147	13.9138532884173	1.13904344453539e-05	1.56003982579865	2
ENSG00000173726.10	TOMM20	1	235129799	1_121	0	0.0381550531980822	11.6290410433292	7.40041495823518e-06	-1.50256410256419	1
ENSG00000188739.14	RBM34	1	235161669	1_121	0	0.0243913668469479	7.59137988437187	3.08828212943034e-06	-1.05699481865287	1
ENSG00000116957.12	TBCE	1	235372250	1_121	0	0.0183773262235725	5.04658979911129	1.54682234025754e-06	0.369791666666698	1
ENSG00000143669.13	LYST	1	235883940	1_122	0	0.0166083059703449	4.82016056392385	1.33520191923941e-06	-0.288659793814499	1
ENSG00000116962.14	NID1	1	236065637	1_122	0	0.0250277687022635	8.50520297359938	3.55031527242939e-06	1.0646319569124	1
ENSG00000086619.13	ERO1B	1	236266653	1_122	0	0.0177130517341934	5.39805035764059	1.59474198590104e-06	0.669064748201091	1
ENSG00000116977.18	LGALS8	1	236531294	1_122	0	0.0166231084448073	4.82819101793822	1.33861839123758e-06	-1.04214087001536	2
ENSG00000077522.12	ACTN2	1	236738549	1_122	0	0.193408586484628	27.3859294713974	8.83412096774469e-05	3.42063492063511	1
ENSG00000133019.11	CHRM3	1	239386955	1_124	0	0.0877389721451994	17.3433549716737	2.53796577341092e-05	-1.93962264150951	1
ENSG00000155816.19	FMN2	1	240014481	1_125	0	0.0494060190909772	13.3870898921682	1.10312860681003e-05	1.74193548387168	1
ENSG00000117009.11	KMO	1	241532545	1_127	0	0.0196531861129711	5.67336840523048	1.85966217715104e-06	0.577669902912574	1
ENSG00000203668.2	CHML	1	241640356	1_127	0	0.0178962944608465	4.83247142659618	1.4424225965941e-06	0.330882352941103	1
ENSG00000054277.13	OPN3	1	241682413	1_127	0	0.0609062368077372	15.9052910713565	1.61571029986161e-05	1.79104477611964	1
ENSG00000180287.16	PLD5	1	242524418	1_128	0	0.0246413090452589	7.51771546539775	3.08965341990407e-06	-1.01058201058153	1
ENSG00000143702.15	CEP170	1	243254880	1_128	0	0.0284137809237741	8.8009053080734	4.17077230939637e-06	1.29545454545499	1
ENSG00000054282.15	SDCCAG8	1	243251389	1_128	0	0.0230211497171784	6.90572469797669	2.65152896538749e-06	1.03125	1
ENSG00000117020.16	AKT3	1	243851993	1_128	0	0.0299132717767741	9.26469639131235	4.6222689774776e-06	1.19727891156475	1
ENSG00000179456.10	ZBTB18	1	244361481	1_129	0	0.0262278896838759	5.1729815080107	2.26289488014468e-06	0.404761904761945	1
ENSG00000173728.10	C1orf100	1	244348945	1_129	0	0.0336448088729522	7.4193891625672	4.16338259633781e-06	-0.896907216495008	1
ENSG00000179397.17	C1orf101	1	244454561	1_129	0	0.0313799180681457	6.79004068945459	3.55372884758178e-06	0.768867924528041	1
ENSG00000203667.9	COX20	1	244836094	1_129	0	0.0668767898768236	13.6650899918806	1.52422127864117e-05	1.73184357541901	1
ENSG00000203666.12	EFCAB2	1	244970187	1_129	0	0.0288989430320784	6.04698275893924	2.91461230993121e-06	0.609374999999862	1
ENSG00000162849.15	KIF26B	1	245155106	1_129	0	0.0376377448468714	8.4334615533896	5.29406865123968e-06	-1.01470588235266	1
ENSG00000197472.14	ZNF695	1	247008034	1_130	0	0.0167654706504315	6.18323147081981	1.72898553544797e-06	0.775119617224859	1
ENSG00000143653.9	SCCPDH	1	246723566	1_130	0	0.0246411050431755	9.64352489798851	3.96329219270166e-06	1.50730718820301	2
ENSG00000153207.14	AHCTF1	1	246932175	1_130	0	0.0183665223171238	7.00183173733406	2.14485879654572e-06	-0.910308225843751	2
ENSG00000277462.1	ZNF670	1	247078730	1_130	0	0.0172613893789718	6.44480194900709	1.85543365932531e-06	-0.742331288343431	1
ENSG00000188295.14	ZNF669	1	247104366	1_130	0	0.0232746190077889	9.13019335592595	3.54423623307741e-06	-1.20155038759666	1
ENSG00000196418.12	ZNF124	1	247123343	1_130	0	0.0166997413022222	6.14799086240337	1.71239149608156e-06	0.710144927535963	1
ENSG00000203663.3	OR2L2	1	247939716	1_131	0	0.017341785183585	4.46738200687444	1.29213234645211e-06	-0.0290665823031481	3
ENSG00000196071.4	OR2L13	1	247939716	1_131	0	0.0182938790442885	4.91922228522622	1.50093662921589e-06	-0.426292820952849	2
ENSG00000162714.12	ZNF496	1	247333032	1_131	0	0.0194164999279374	5.33960291036787	1.72917923719286e-06	-0.196778446761947	2
ENSG00000162722.8	TRIM58	1	247857146	1_131	0	0.0333773555724867	10.7415385156827	5.97968795025606e-06	1.65509328117598	2
ENSG00000238243.3	OR2W3	1	247914294	1_131	0	0.0189850231099717	5.33367283900495	1.68887539585932e-06	-0.64382047201581	2
ENSG00000175137.10	SH3BP5L	1	248826595	1_131	0	0.0242043335006806	7.48660390457783	3.02230361248727e-06	1.04578797264801	2
ENSG00000171163.15	ZNF692	1	248859244	1_131	0	0.0226668598388228	6.89169313021379	2.6054179200883e-06	-0.905775075987773	1
ENSG00000184731.5	FAM110C	2	47011	2_1	0	0.0262150454043424	7.83270043412922	3.42469765864386e-06	-0.944237918215063	1
ENSG00000143727.15	ACP1	2	264227	2_1	0	0.018668837473252	4.77999716573846	1.4883498208679e-06	-0.305562741884808	2
ENSG00000189292.15	ALKAL2	2	291359	2_1	0	0.0203934247800622	5.57365144665094	1.89578934115384e-06	0.466244725738385	1
ENSG00000151353.14	TMEM18	2	677295	2_1	0	0.0815038541881751	18.1473629435174	2.46690131802514e-05	-2.10600232242129	2
ENSG00000115705.20	TPO	2	1373971	2_1	0	0.0191932011312312	5.02875673976896	1.60978600574445e-06	0.542857142857184	1
ENSG00000130508.10	PXDN	2	1794001	2_2	0	0.0149927033537005	4.7542676753627	1.18884075121838e-06	0.258426966292255	1
ENSG00000032389.12	TSSC1	2	3378347	2_2	0	0.0166924690433822	5.71746351002453	1.59178382253535e-06	0.629629629629817	1
ENSG00000171853.15	TRAPPC12	2	3379970	2_2	0	0.015225003874757	4.89212727236911	1.24226790329109e-06	-0.35714285714297	1
ENSG00000182551.13	ADI1	2	3519553	2_2	0	0.018462854986245	6.62218849654445	2.03920319401037e-06	0.820224719101259	1
ENSG00000171865.9	RNASEH1	2	3558995	2_2	0	0.0145350755815022	4.47636587844463	1.08518298736845e-06	-0.0208333333333378	1
ENSG00000118004.17	COLEC11	2	3585937	2_2	0	0.0304840759195028	11.1345913041481	5.66118596074331e-06	-1.35922797513157	4
ENSG00000151360.9	ALLC	2	3577209	2_2	0	0.0154138809886191	5.00268393700596	1.28610128640003e-06	-0.384615384615298	1
ENSG00000134321.11	RSAD2	2	6827812	2_5	0	0.0229271308183688	5.42935706715476	2.07614756806198e-06	-0.511961722488159	1
ENSG00000115738.9	ID2	2	8678763	2_6	0	0.0197834728298256	5.21048801733465	1.71925793687262e-06	0.419213973799132	1
ENSG00000134313.15	KIDINS220	2	8837975	2_6	0	0.0192998076663817	4.98817132810445	1.60566317926807e-06	-0.342281879194559	1
ENSG00000143797.11	MBOAT2	2	9004209	2_6	0	0.0185379533305428	4.62647828521679	1.43044913081239e-06	-0.0984251968504095	1
ENSG00000119185.12	ITGB1BP1	2	9412781	2_6	0	0.0191229602679949	4.90545518071887	1.56456834927226e-06	-0.207602339181188	1
ENSG00000134330.18	IAH1	2	9473160	2_6	0	0.175115692447375	25.2409360713909	7.37208999476549e-05	-3.45244207742853	2
ENSG00000151694.12	ADAM17	2	9555777	2_6	0	0.0547034327730718	14.4023354842602	1.31403704477952e-05	2.39259259259314	1
ENSG00000115750.16	TAF1B	2	9843401	2_6	0	0.0194028883928163	5.03600001182348	1.6297170668251e-06	0.443181818181621	1
ENSG00000205795.4	CYS1	2	10080534	2_6	0	0.023015815691814	6.57085360484454	2.52236695476748e-06	-0.711864406780019	1
ENSG00000171848.13	RRM2	2	10121909	2_6	0	0.0200662945393362	5.33802144964585	1.78651884960702e-06	-0.457831325301436	1
ENSG00000115756.12	HPCAL1	2	10302415	2_7	0	0.0462100232897234	16.2812040995156	1.25482399156622e-05	-1.81434599156027	1
ENSG00000115758.12	ODC1	2	10448012	2_7	0	0.0137630970393844	5.36883414899517	1.23241298565607e-06	-0.458904109589058	1
ENSG00000115761.15	NOL10	2	10684271	2_7	0	0.0240175139825402	10.3678897900468	4.15315873045491e-06	-1.3484848484854	1
ENSG00000143882.10	ATP6V1C2	2	10688524	2_7	0	0.0125658840115493	4.55351229341988	9.54332393620062e-07	0.208339338089847	3
ENSG00000143870.12	PDIA6	2	10838059	2_7	0	0.0159283135399247	6.67870428810037	1.77427983290195e-06	0.701388888888564	1
ENSG00000150873.11	C2orf50	2	11137315	2_7	0	0.0137232725730984	5.34286514149442	1.22290299144443e-06	-0.476821192053115	1
ENSG00000162976.12	PQLC3	2	11155741	2_7	0	0.0134852684923328	5.18609722118528	1.1664345023104e-06	-0.485714285714319	1
ENSG00000134318.13	ROCK2	2	11348754	2_7	0	0.0125852181616033	4.56728263863933	9.58691202244594e-07	0.190692003835981	2
ENSG00000196208.13	GREB1	2	11521897	2_7	0	0.0558701699726266	18.0088477683787	1.67813163739092e-05	1.978021978022	1
ENSG00000169006.6	NTSR2	2	11670362	2_7	0	0.012639776920402	4.60603028258525	9.7101581567613e-07	-0.303438482380223	2
ENSG00000134324.11	LPIN1	2	11678577	2_7	0	0.0164005416414837	6.94077438655124	1.89856829645875e-06	0.837812701485547	2
ENSG00000162981.13	FAM84A	2	14674486	2_9	0	0.0197482960918045	5.30360463374123	1.74687116868736e-06	-0.492307692307801	1
ENSG00000151779.12	NBAS	2	15561827	2_9	0	0.0332960910471004	10.0081530172593	5.55785603142216e-06	-1.43939393939399	1
ENSG00000079785.14	DDX1	2	15591459	2_9	0	0.0507114390056044	13.8216380673637	1.16902973099163e-05	-1.61417904897394	2
ENSG00000214842.5	RAD51AP2	2	17515306	2_10	0	0.0319010812788848	13.2604400521564	7.05542932264157e-06	-1.68749999999992	1
ENSG00000197872.11	FAM49A	2	16666179	2_10	0	0.0269474552125659	11.7814491038291	5.2951293771296e-06	1.51203184117025	2
ENSG00000163032.11	VSNL1	2	17538936	2_10	0	0.0447963149347012	16.31632974062	1.21905940197015e-05	-1.97091193474009	2
ENSG00000178295.14	GEN1	2	17754513	2_10	0	0.0132056211500746	5.39547863894026	1.18836244023492e-06	0.607336052710387	2
ENSG00000163029.15	SMC6	2	17800052	2_10	0	0.0140966544911797	6.00039376115127	1.41076901215838e-06	-0.601449275362513	1
ENSG00000170745.11	KCNS3	2	17878114	2_10	0	0.0215956489870875	9.77016182825769	3.51907175792808e-06	-1.2265193370174	1
ENSG00000240857.1	RDH14	2	18560992	2_11	0	0.0204968586851071	4.80252642982852	1.64178837439644e-06	0.283687943262391	1
ENSG00000143867.6	OSR1	2	19359082	2_11	0	0.0198096535003338	4.49612872976293	1.4855104863402e-06	-0.123417721518965	1
ENSG00000183891.5	TTC32	2	19901956	2_12	0	0.162782696881292	23.7687861168324	6.4532033051897e-05	-3.38248847926306	1
ENSG00000118965.14	WDR35	2	19989254	2_12	0	0.175224136207697	24.4764016310223	7.15322036337466e-05	3.42396313364085	1
ENSG00000068697.6	LAPTM4A	2	20052509	2_12	0	0.0262727359138866	6.99010751189208	3.06301597260729e-06	-1.42613636363614	1
ENSG00000055917.15	PUM2	2	20352364	2_12	0	0.0710189910183334	16.0179201084453	1.89732062030131e-05	1.98016997167122	1
ENSG00000143869.6	GDF7	2	20684621	2_12	0	0.0227516027650684	5.69489156045808	2.16101390285843e-06	0.587096774193368	1
ENSG00000118961.14	LDAH	2	20682296	2_12	0	0.0224826713978835	5.58794677017527	2.09536786401446e-06	-0.566025296657997	2
ENSG00000119778.14	ATAD2B	2	23927293	2_14	0	0.122632692939413	19.0910209724159	3.90477060695194e-05	2.94230769230856	1
ENSG00000173960.13	UBXN2A	2	23927186	2_14	0	0.0421526208328785	9.26820495247918	6.51598861122574e-06	-1.0740037950666	1
ENSG00000205639.9	MFSD2B	2	24009668	2_14	0	0.0467206362940595	10.2021303241864	7.94986440784076e-06	1.53465346534638	1
ENSG00000119782.13	FKBP1B	2	24049526	2_14	0	0.0347627432432294	7.52342189378468	4.36203918815364e-06	-1.20338983050872	1
ENSG00000219626.8	FAM228B	2	24077362	2_14	0	0.0364686464952978	7.95661063731706	4.83958204434915e-06	1.26404494382015	1
ENSG00000176732.6	PFN4	2	24123824	2_14	0	0.0302196450835477	6.25867559826562	3.15450998670126e-06	1.00000000000014	1
ENSG00000198399.14	ITSN2	2	24360239	2_14	0	0.0287700144064076	5.81530241933405	2.79043872078085e-06	0.612340895270511	2
ENSG00000173557.14	C2orf70	2	26562410	2_15	0	0.00967416443866764	5.96585196350458	9.62600412156904e-07	0.484732824427591	1
ENSG00000084676.15	NCOA1	2	24491962	2_15	0	0.0300403640777427	15.8182700391854	7.92545642805975e-06	2.50393700787416	1
ENSG00000138031.14	ADCY3	2	24898984	2_15	0	0.00940120538474021	10.209325693349	1.60081337763529e-06	-2.98449612403182	1
ENSG00000115137.11	DNAJC27	2	24971258	2_15	0	0.127668383327947	24.4449694027084	5.20514656194425e-05	2.27263496659861	2
ENSG00000119772.16	DNMT3A	2	25343038	2_15	0	0.00811455956620899	4.59709331718478	6.2216901368843e-07	-0.626984126984228	1
ENSG00000138101.18	DTNB	2	25673259	2_15	0	0.0288249812670659	14.8928463909501	7.15989823093928e-06	1.44845360824747	1
ENSG00000143970.16	ASXL2	2	25878778	2_15	0	0.0158511999457991	10.0770533757815	2.6641324269727e-06	1.16788321167864	1
ENSG00000084731.14	KIF3C	2	25983137	2_15	0	0.00932288864206832	6.1410595702342	9.5489124735396e-07	-1.05673758865239	1
ENSG00000138029.13	HADHB	2	26241540	2_15	0	0.00903061844720865	5.59280236771244	8.42378108201814e-07	-0.844262295082103	1
ENSG00000084754.10	HADHA	2	26244798	2_15	0	0.00853950807633508	4.87139482090691	6.93819160667669e-07	0.188405797101414	1
ENSG00000173567.14	ADGRF3	2	26347104	2_15	0	0.0110841687186126	7.08510040538868	1.30981283722732e-06	-0.758333333333993	1
ENSG00000157856.10	DRC1	2	26401975	2_15	0	0.00813383806358436	4.49643503340832	6.09991734495902e-07	0.121454249396625	2
ENSG00000157851.16	DPYSL5	2	26843202	2_16	0	0.0178112643414717	4.56405234859917	1.355830726174e-06	-0.0879999999999997	1
ENSG00000213699.8	SLC35F6	2	26764613	2_16	0	0.0407108763095295	12.2435278696536	8.31337039367788e-06	1.83333333333271	1
ENSG00000119777.18	TMEM214	2	27031928	2_16	0	0.0244063235673728	7.18475517385918	2.92465366054944e-06	0.95275590551154	1
ENSG00000228474.5	OST4	2	27072299	2_16	0	0.0194097444974418	5.6208040185637	1.81961021849852e-06	-0.790640394088899	1
ENSG00000138080.13	EMILIN1	2	27078189	2_16	0	0.0180176014328628	4.59626976647468	1.38121915256364e-06	-0.0660393781975472	2
ENSG00000138030.12	KHK	2	27086791	2_16	0	0.0378180952821848	11.0746864618275	6.98539866627274e-06	-1.4251968503931	1
ENSG00000138028.15	CGREF1	2	27119179	2_16	0	0.0212613162105303	5.81517868796054	2.06211706565482e-06	0.238979118329464	1
ENSG00000143994.13	ABHD1	2	27134061	2_16	0	0.0214457149959537	7.14540688077694	2.55580431801572e-06	-1.45454545454564	1
ENSG00000138073.13	PREB	2	27134751	2_16	0	0.0178943831081668	4.54106203791083	1.3552963594631e-06	-0.086705202312152	1
ENSG00000138085.16	ATRAID	2	27212382	2_16	0	0.0179984108139588	5.74047966148599	1.7232268328402e-06	-1.21514967675582	2
ENSG00000084774.13	CAD	2	27218777	2_16	0	0.0184231467071961	5.92502895888343	1.82059939212927e-06	1.3265306122446	1
ENSG00000115194.10	SLC30A3	2	27275976	2_16	0	0.0191406653692386	7.5374127401063	2.40624272408911e-06	1.95454545454458	1
ENSG00000138100.13	TRIM54	2	27281444	2_16	0	0.0198379693260962	6.87727071453938	2.27548218693884e-06	1.40397350993478	1
ENSG00000163794.6	UCN	2	27308797	2_16	0	0.017888934429988	4.62580541914265	1.38016795084687e-06	-0.373493975903575	1
ENSG00000115234.10	SNX17	2	27369556	2_16	1	0.040767516282074	19.45912470265	1.3231152044802e-05	-4.11718750000123	1
ENSG00000163795.13	ZNF513	2	27380806	2_16	1	0.0373827916419521	19.1241373361506	1.19237727266107e-05	3.90890378893308	2
ENSG00000157992.12	KRTCAP3	2	27512105	2_16	1	0.662030375450952	25.8932421536444	0.00028590678026952	-5.10483870967494	1
ENSG00000138002.14	IFT172	2	27489541	2_16	0	0.0182543782945159	4.76700041639659	1.45135061679234e-06	-0.419014084507268	1
ENSG00000243943.9	ZNF512	2	27585287	2_16	0	0.0222249505262759	7.38062612572072	2.73586154239009e-06	1.22516556291446	1
ENSG00000198522.13	GPN1	2	27628084	2_16	0	0.0779150616752885	16.445797939206	2.13715723056952e-05	1.79487179487086	1
ENSG00000176714.9	CCDC121	2	27629397	2_16	0	0.105575173100026	19.0797913627778	3.35966155050728e-05	1.97790055248531	1
ENSG00000158019.20	BRE	2	27889824	2_16	0	0.0413714417578911	11.2614912930203	7.7706378093665e-06	1.2979351032448	1
ENSG00000171174.13	RBKS	2	27857994	2_16	0	0.0208226840657675	6.50312919075778	2.25849533128775e-06	-1.13099041533538	1
ENSG00000163803.12	PLB1	2	28596959	2_17	0	0.0144622612435213	5.16050178659158	1.24476749979729e-06	-0.173228346456763	1
ENSG00000213639.9	PPP1CB	2	28751273	2_17	0	0.0313228676211604	12.69291409306	6.63106005743582e-06	2.34920634920671	1
ENSG00000163806.15	SPDYA	2	28783004	2_17	0	0.151351534732809	26.898392140319	6.79005442614241e-05	-3.38709677419283	1
ENSG00000171103.10	TRMT61B	2	28869813	2_17	0	0.0224950187880187	9.69226089803776	3.6363992694721e-06	-2.03796381535964	2
ENSG00000163811.11	WDR43	2	28895415	2_17	0	0.0177966230591337	7.00831729582087	2.08023051841372e-06	-0.987234042553336	1
ENSG00000189350.12	TOGARAM2	2	28957070	2_17	0	0.015590235965473	5.85433081409368	1.52226426958754e-06	0.2246305572637	2
ENSG00000179270.6	C2orf71	2	29065243	2_18	0	0.0259220202623739	4.95238038671348	2.14112955503728e-06	0.331079782704947	2
ENSG00000115295.19	CLIP4	2	29097582	2_18	0	0.0323803573445933	6.9584335116026	3.7579692723833e-06	-0.77996715927752	1
ENSG00000172954.13	LCLAT1	2	30416486	2_19	0	0.0210623984657118	5.31970724683215	1.86876918047456e-06	0.577777777777675	1
ENSG00000013016.15	EHD3	2	31234492	2_19	0	0.0200094749671232	4.85887114149998	1.62155312097539e-06	0.377133105802289	1
ENSG00000162961.13	DPY30	2	32032590	2_20	0	0.0204260763284151	4.45587259152548	1.51802114288894e-06	-0.257575757575641	1
ENSG00000152683.14	SLC30A6	2	32165765	2_20	0	0.0232884510365456	5.63491980842053	2.18871114387415e-06	-0.0753768844221084	1
ENSG00000119820.10	YIPF4	2	32278100	2_20	0	0.0307500618801423	8.13899895959292	4.17423689727465e-06	0.963488843812837	1
ENSG00000115760.13	BIRC6	2	32357173	2_20	0	0.0261203788837862	6.66797078119423	2.90491390814766e-06	1.06837606837543	1
ENSG00000018699.11	TTC27	2	32687049	2_20	0	0.0219548831096067	5.1046149702498	1.86919333841558e-06	-0.7294399865745	2
ENSG00000049323.15	LTBP1	2	32947240	2_20	0	0.0300518398710731	7.93179192910796	3.97559819444306e-06	1.01110841956367	2
ENSG00000152689.17	RASGRP3	2	33470311	2_21	0	0.0393891618377608	14.2538092468102	9.36413761907998e-06	1.64615384615401	1
ENSG00000171055.14	FEZ2	2	36605369	2_23	0	0.0117250312471413	4.48476062274349	8.77027843915078e-07	0.111111111111144	1
ENSG00000205221.12	VIT	2	36696897	2_23	0	0.0125280725650184	5.07801655360706	1.06105642160138e-06	-0.354609929077924	1
ENSG00000008869.11	HEATR5B	2	37084196	2_23	0	0.0116939344592414	4.4609805298946	8.70063778049926e-07	0.0873759997998163	2
ENSG00000152133.14	GPATCH11	2	37090105	2_23	0	0.0170867859837364	7.86010570184473	2.24000440210429e-06	-1.29608938547424	1
ENSG00000055332.16	EIF2AK2	2	37158021	2_23	0	0.0117653148788832	4.51546511613951	8.8606616268316e-07	-0.0501672240802398	1
ENSG00000218739.9	CEBPZOS	2	37227143	2_23	0	0.0548793749880864	18.3961926725859	1.68382600202133e-05	2.83064516129025	1
ENSG00000115816.14	CEBPZ	2	37231568	2_23	0	0.0836174704790765	22.2566191447547	3.10396149623993e-05	3.04769897902808	3
ENSG00000003509.15	NDUFAF7	2	37231568	2_23	0	0.159196926172646	28.2920261722417	7.51205631005042e-05	-3.52755905511766	1
ENSG00000115825.9	PRKD3	2	37324893	2_23	0	0.038209871999523	15.1091094839413	9.62885300145398e-06	-2.1205673758869	1
ENSG00000115828.15	QPCT	2	37344154	2_23	0	0.0302009803488976	12.9830646223641	6.53970811629144e-06	2.33600000000015	1
ENSG00000115841.19	RMDN2	2	37952945	2_24	0	0.0320725156964933	9.3477831043876	5.0003656010622e-06	1.30534351145037	1
ENSG00000143889.15	HNRNPLL	2	38603270	2_24	0	0.0525852334642435	13.8296863184355	1.21293140716211e-05	1.902857142857	1
ENSG00000143891.16	GALM	2	38666042	2_24	0	0.0927316270726466	19.0370837922014	2.94434303712518e-05	-2.12953367875677	1
ENSG00000163214.20	DHX57	2	38875912	2_25	0	0.0169816021886213	4.57945632136532	1.29703796870412e-06	-0.12107623318391	1
ENSG00000214694.10	ARHGEF33	2	38882417	2_25	0	0.0168060600019188	4.4862189428015	1.25749561743361e-06	-0.0842105263157827	1
ENSG00000115904.12	SOS1	2	39124428	2_25	0	0.03143803751268	10.1205914577833	5.30666200610938e-06	-1.49787234042584	1
ENSG00000162878.12	PKDCC	2	42047712	2_26	0	0.00876273185595777	4.54308387319666	6.63972943608726e-07	0.216216216216299	1
ENSG00000143924.18	EML4	2	42168806	2_26	0	0.0424741781108152	18.731793692376	1.326980238546e-05	2.04496162415833	2
ENSG00000115944.14	COX7A2L	2	42425044	2_26	0	0.0155861563701286	9.69964244537839	2.521476122688e-06	1.34733558562964	2
ENSG00000171126.7	KCNG3	2	42467197	2_26	0	0.00891236886566638	4.69452093459693	6.97821809241969e-07	0.31106538656984	2
ENSG00000162881.6	OXER1	2	42788925	2_26	0	0.0123181801633925	7.59089806544508	1.55955184502394e-06	-1.01418439716251	1
ENSG00000162882.14	HAAO	2	42792787	2_26	0	0.00925399598839394	5.03096059215973	7.76497975842923e-07	-0.468357772220378	2
ENSG00000143921.6	ABCG8	2	43839108	2_27	0	0.0102567048263814	4.53743837756665	7.76209051596912e-07	-0.0745098039215308	1
ENSG00000138075.11	ABCG5	2	43839108	2_27	0	0.0102567048263814	4.53743837756665	7.76209051596912e-07	-0.0745098039215308	1
ENSG00000152518.7	ZFP36L2	2	43226582	2_27	1	0.412625239073233	38.3821630721479	0.000264146792097551	-6.3596491228079	1
ENSG00000115970.18	THADA	2	43595379	2_27	0	0.0966667573477575	26.507056681411	4.27364814154346e-05	4.15923566878966	1
ENSG00000152527.13	PLEKHH2	2	43708597	2_27	0	0.0192919715227528	9.98450755485728	3.21264965587032e-06	-1.26543209876499	1
ENSG00000223658.7	C1GALT1C1L	2	43676123	2_27	0	0.0222414633580554	10.0851201531864	3.74114499305638e-06	0.747493543083728	2
ENSG00000138036.18	DYNC2LI1	2	43774046	2_27	0	0.0222421051105339	11.9534464451894	4.43434148251314e-06	-1.84768211920499	1
ENSG00000138095.18	LRPPRC	2	43937342	2_27	0	0.0210947261046931	11.0011950418799	3.87056050557507e-06	-1.69141688389829	2
ENSG00000143919.14	CAMKMT	2	44362007	2_28	0	0.0155941580077397	4.80132837796303	1.24877284342112e-06	-0.318066157760824	1
ENSG00000170577.7	SIX2	2	44964104	2_28	0	0.0153275873345912	4.64671086934684	1.18789910550074e-06	0.228916690017545	3
ENSG00000068784.12	SRBD1	2	45612533	2_28	0	0.0152893933791176	4.62433899191909	1.17923408385748e-06	0.26347305389216	1
ENSG00000250565.6	ATP6V1E2	2	46541996	2_29	0	0.0421684465247226	10.7318781008123	7.54785309144795e-06	-1.52136653848039	2
ENSG00000119729.11	RHOQ	2	46541996	2_29	0	0.0558181501190304	13.2815923676136	1.2364760021269e-05	-1.75657957694525	2
ENSG00000151665.12	PIGF	2	46617108	2_29	0	0.0216667017121888	4.72265275451268	1.70662822559956e-06	-0.363654664383516	2
ENSG00000180398.11	MCFD2	2	46921024	2_29	0	0.0237881424498105	5.56279851065819	2.20705911555166e-06	-0.540500665940882	2
ENSG00000143933.16	CALM2	2	47147428	2_30	0	0.0277017878054295	8.63280231427314	3.98859278943602e-06	-1.20657276995256	1
ENSG00000119888.10	EPCAM	2	47345021	2_30	0	0.0174423377136634	4.47306542107025	1.30127787730569e-06	-0.0719647831042058	2
ENSG00000095002.13	MSH2	2	47403074	2_30	0	0.0193028668225941	5.38302378928663	1.73303853273939e-06	-0.558510638297914	1
ENSG00000116062.14	MSH6	2	47797737	2_30	0	0.017522226283719	4.51407079382695	1.31922160732129e-06	0.14062500000002	1
ENSG00000162869.15	PPP1R21	2	48439199	2_31	0	0.0179930673760087	7.73943095180406	2.32259957248991e-06	-1.54223771210044	3
ENSG00000243244.5	STON1	2	48521669	2_31	0	0.0405788334329402	13.099904790093	8.86600154218122e-06	1.34260416932662	3
ENSG00000242441.7	GTF2A1L	2	48595242	2_31	0	0.0400015176208809	15.2329259257791	1.01629526967264e-05	2.11999999999981	1
ENSG00000178021.10	TSPYL6	2	54208366	2_35	0	0.0413672243266587	8.58550399183589	5.92355303947327e-06	1.12949640287803	1
ENSG00000143942.4	CHAC2	2	53767465	2_35	0	0.0280297395612984	5.06795914348867	2.36925754956533e-06	0.352215072068648	2
ENSG00000068912.13	ERLEC1	2	53787421	2_35	0	0.0532285711379769	10.8760916987858	9.65556683443101e-06	1.60997067448654	1
ENSG00000115239.21	ASB3	2	53787421	2_35	0	0.0532285711379769	10.8760916987858	9.65556683443101e-06	1.60997067448654	1
ENSG00000119737.5	GPR75	2	53860333	2_35	0	0.0654481314009709	12.7635341685464	1.39324759645047e-05	1.78362573099399	1
ENSG00000068878.14	PSME4	2	53970692	2_35	0	0.0439869350889955	9.14234571132492	6.70720295153536e-06	1.20845921450156	1
ENSG00000170634.12	ACYP2	2	53970692	2_35	0	0.0439869350889955	9.14234571132492	6.70720295153536e-06	1.20845921450156	1
ENSG00000115306.15	SPTBN1	2	54456574	2_35	0	0.0311662048437396	6.02466774305236	3.13167818595727e-06	0.643939393939346	1
ENSG00000214595.11	EML6	2	54723342	2_36	0	0.0363625932641445	10.0411322463982	6.08972443229754e-06	-1.26811594202864	1
ENSG00000275052.4	PPP4R3B	2	55619011	2_36	0	0.0199044658127547	4.61095925766486	1.53074171336449e-06	-0.0565767109717413	2
ENSG00000115380.19	EFEMP1	2	55966283	2_36	0	0.0246628158158803	6.53846946610819	2.68954531014533e-06	0.696000000000124	1
ENSG00000028116.16	VRK2	2	57906783	2_38	0	0.0168731266238911	5.18267437165791	1.45851061466349e-06	-0.554623393009773	2
ENSG00000119866.20	BCL11A	2	60639214	2_40	0	0.0229086910186315	8.63953775573818	3.30104076237982e-06	1.33333333333353	1
ENSG00000162924.13	REL	2	60881694	2_40	0	0.0163711797657368	8.51543001104884	2.32512693252549e-06	-1.93023255814004	1
ENSG00000162928.8	PEX13	2	61001370	2_40	0	0.213270446987796	43.7669050104799	0.00015568136155674	5.9580419580394	1
ENSG00000162927.13	PUS10	2	61018416	2_40	0	0.0280010843530669	10.1129495985016	4.72294402264885e-06	-1.07300589127169	2
ENSG00000162929.13	KIAA1841	2	61065721	2_40	0	0.0157258469239493	8.86603473200252	2.32543164297562e-06	2.20202020202043	1
ENSG00000237651.6	C2orf74	2	61144588	2_40	0	0.0152150726395759	24.0543010086159	6.10417361009248e-06	5.46925450359663	2
ENSG00000173209.22	AHSA2	2	61177796	2_40	0	0.0151174224438657	14.83839899503	3.74132037958038e-06	-4.1462316351509	3
ENSG00000115464.14	USP34	2	61464565	2_40	0	0.0230288374958602	7.52838320399678	2.89157084929875e-06	0.150375939849651	1
ENSG00000082898.16	XPO1	2	61538854	2_40	0	0.0259896621715108	8.56957588189513	3.71466854785231e-06	0.304093567251547	1
ENSG00000170264.12	FAM161A	2	61853877	2_40	0	0.0158501903064123	5.04899310770082	1.33474826313561e-06	-0.594495336493476	2
ENSG00000115484.14	CCT4	2	61888641	2_40	0	0.0162287157435197	5.28710942663382	1.43107553729712e-06	-0.601156069364214	1
ENSG00000186889.9	TMEM17	2	62502162	2_41	0	0.0276374173503247	6.39956789426368	2.94990624540094e-06	1.0246913580243	1
ENSG00000143951.15	WDPCP	2	63825476	2_41	0	0.0225020328649546	4.47840919356881	1.68075972540988e-06	0.408163265306036	1
ENSG00000143952.19	VPS54	2	64018703	2_41	0	0.0303005380674239	7.12482279541186	3.60067989285699e-06	0.882943143812994	1
ENSG00000119862.12	LGALSL	2	64453833	2_42	0	0.0474062588983927	13.2490719587992	1.0475656477847e-05	-1.679104477612	1
ENSG00000119844.15	AFTPH	2	64524123	2_42	0	0.0350973986293527	10.524620957922	6.16086223765412e-06	-1.3250883392225	1
ENSG00000115902.10	SLC1A4	2	64988123	2_42	0	0.0385269841610959	11.3680622088478	7.30485435666614e-06	-1.50036489372948	2
ENSG00000138069.16	RAB1A	2	65129770	2_42	0	0.0186183903161473	4.81479702151562	1.49513435027772e-06	-0.418732782369032	1
ENSG00000138071.13	ACTR2	2	65263987	2_42	0	0.0444805292129377	12.6704410339894	9.39986861506029e-06	1.52713178294562	1
ENSG00000143995.19	MEIS1	2	66529138	2_43	0	0.0344731324675097	10.2086294384935	5.86959712702279e-06	1.32283464566914	1
ENSG00000143971.7	ETAA1	2	67397667	2_44	0	0.0220952531700932	7.91069281005934	2.91523525842015e-06	0.906367041198002	1
ENSG00000197223.11	C1D	2	68110613	2_45	0	0.0255951811578048	5.46318505319517	2.33219158955821e-06	-0.623999999999888	1
ENSG00000243667.6	WDR92	2	68134727	2_45	0	0.0280321157561375	6.28254316486823	2.93732136765543e-06	-0.846524146193464	2
ENSG00000115946.7	PNO1	2	68157965	2_45	0	0.0258778608846831	5.56209349548633	2.40063848597822e-06	0.696785994558576	2
ENSG00000221823.10	PPP3R1	2	68256264	2_45	0	0.0621424242724839	13.5030862526234	1.39952718598073e-05	-1.75781250000016	1
ENSG00000119865.8	CNRIP1	2	68320518	2_45	0	0.0454357780014172	10.6503247121476	8.07088061884594e-06	-1.38551401869236	1
ENSG00000115956.9	PLEK	2	68365568	2_45	0	0.0447174808070954	10.505622104543	7.83536459173239e-06	-1.55905511811064	1
ENSG00000204923.3	FBXO48	2	68467123	2_45	0	0.0229776314152925	4.49225268299352	1.72158924519546e-06	0.0569852941176612	1
ENSG00000169621.9	APLF	2	68470846	2_45	0	0.0229090893622412	4.46538136993917	1.70618644762786e-06	-0.0897823073933389	2
ENSG00000169618.6	PROKR1	2	68644398	2_45	0	0.023626014348217	4.74259403708551	1.86881589752574e-06	-0.213815789473731	1
ENSG00000163219.11	ARHGAP25	2	68679972	2_45	0	0.0484839262222441	11.2403006148643	9.08941250774598e-06	1.54716981132089	1
ENSG00000169604.19	ANTXR1	2	69012709	2_46	0	0.0604899951273615	14.1826319877328	1.43087102395236e-05	1.65397923875405	1
ENSG00000198380.12	GFPT1	2	69387541	2_46	0	0.0242357479368114	5.89779633475225	2.3840002894025e-06	-0.603123388188855	2
ENSG00000169599.12	NFU1	2	69437844	2_46	0	0.024910117474256	6.14483154203982	2.55297088866564e-06	-0.647999999999924	1
ENSG00000087338.4	GMCL1	2	69829233	2_46	0	0.0438543128403229	11.2546938413071	8.23201402069378e-06	-1.90065767989889	2
ENSG00000059728.10	MXD1	2	69897673	2_46	0	0.0749887401004178	16.1520163116494	2.02014669395064e-05	2.2960000000003	1
ENSG00000244617.2	ASPRV1	2	69960595	2_46	0	0.0210706839060729	4.63915642998042	1.63033838796042e-06	-0.143518518518571	1
ENSG00000115998.7	C2orf42	2	70248695	2_46	0	0.0233279819535018	5.55429484067573	2.16105692092185e-06	0.567999999999996	1
ENSG00000116005.11	PCYOX1	2	70280162	2_46	0	0.0280868886885147	7.22606018540695	3.38505175515841e-06	-1.02508960573517	1
ENSG00000143977.13	SNRPG	2	70293983	2_46	0	0.024118613421296	5.85419780390371	2.3549399356898e-06	-0.849624060150553	1
ENSG00000035141.7	FAM136A	2	70302482	2_46	0	0.0259833676341275	6.52465691354877	2.82756907902813e-06	-0.984962406015109	1
ENSG00000163235.15	TGFA	2	70552390	2_47	0	0.0212129821346168	8.47020705024931	2.99678687781984e-06	1.13815789473669	1
ENSG00000075340.22	ADD2	2	70767997	2_47	0	0.0138271885723479	4.62952594977291	1.06765395713742e-06	0.271317829457328	1
ENSG00000152672.7	CLEC4F	2	70821322	2_47	0	0.0135839441939911	4.47048220953041	1.01283888210703e-06	0.0143884892086407	1
ENSG00000116035.2	VAX2	2	70899809	2_47	0	0.0167039572929154	6.32428949777563	1.76194041861463e-06	0.712087735292984	2
ENSG00000144043.11	TEX261	2	70989116	2_47	0	0.0455699429383917	15.3735836034066	1.1684596086626e-05	-1.81764097390234	2
ENSG00000124357.12	NAGK	2	71065572	2_47	0	0.0213088034143993	8.51072209447983	3.02472278509357e-06	1.0362002125169	2
ENSG00000124370.10	MCEE	2	71130504	2_47	0	0.0146866843807232	5.17003591777537	1.26641902966075e-06	-0.421346056426561	2
ENSG00000124383.8	MPHOSPH10	2	71130504	2_47	0	0.0432870865549985	14.9071327066232	1.076248551059e-05	1.68843336107481	2
ENSG00000124374.8	PAIP2B	2	71229672	2_47	0	0.0137668959911309	4.59036526416623	1.05400672403684e-06	0.0791139240506625	1
ENSG00000135636.13	DYSF	2	71453820	2_47	0	0.0170228328458686	6.49396105041838	1.8437482440558e-06	0.676348547717796	1
ENSG00000115297.10	TLX2	2	74513834	2_48	0	0.0192225988168849	4.79753156812553	1.53811939632433e-06	-0.382513661202164	1
ENSG00000144040.12	SFXN5	2	73076866	2_48	0	0.026670066198099	7.74274550893043	3.44412721247241e-06	0.972656249999589	1
ENSG00000135631.16	RAB11FIP5	2	73156338	2_48	0	0.0232428873260051	6.50454542616949	2.5215473830802e-06	0.813278008298557	1
ENSG00000135632.11	SMYD5	2	73214257	2_48	0	0.0248723807258797	7.11431196036462	2.9512796784507e-06	-0.886737873108481	2
ENSG00000135617.3	PRADC1	2	73233389	2_48	0	0.0197482885098773	5.03987409067196	1.66000446313267e-06	-0.351239669421545	1
ENSG00000163013.11	FBXO41	2	73326080	2_48	0	0.0238518135897604	6.73722367530788	2.68017084270334e-06	-0.801470588235498	1
ENSG00000144035.3	NAT8	2	73642431	2_48	0	0.0205325541105926	5.38977790799867	1.84575456644027e-06	0.615327381618289	2
ENSG00000144034.14	TPRKB	2	73737087	2_48	0	0.0201921280030902	5.23955236330867	1.76455980117121e-06	-0.513966193714186	2
ENSG00000144048.10	DUSP11	2	73780218	2_48	0	0.0208993073216115	5.54888304393685	1.93418303162125e-06	0.569230769230932	1
ENSG00000163017.13	ACTG2	2	73892213	2_48	0	0.0250525278246844	7.17928057650804	2.99980196481118e-06	-0.867647058823847	1
ENSG00000163170.11	BOLA3	2	74148330	2_48	0	0.020938060997076	5.56553253388465	1.94358389638721e-06	-0.535999999999784	1
ENSG00000114978.17	MOB1A	2	74178825	2_48	0	0.0479584066139777	13.0502643646548	1.04386457764734e-05	1.60101010101024	1
ENSG00000188687.17	SLC4A5	2	74343150	2_48	0	0.0643238214666634	15.7277864005074	1.68732812597704e-05	-1.78554749778568	2
ENSG00000204843.12	DCTN1	2	74391633	2_48	0	0.027223276083352	7.92772112222987	3.59955536171398e-06	-1.02884615384647	1
ENSG00000284308.1	C2orf81	2	74421241	2_48	0	0.0218548531397715	5.95076127162689	2.16910475276024e-06	0.715789473684594	1
ENSG00000005448.16	WDR54	2	74421241	2_48	0	0.0218548531397715	5.95076127162689	2.16910475276024e-06	0.715789473684594	1
ENSG00000114993.16	RTKN	2	74442199	2_48	0	0.0261526818269799	7.56628107981587	3.30034093923849e-06	-0.978991596638437	1
ENSG00000239779.6	WBP1	2	74458316	2_48	0	0.0716158739946312	16.7122770800167	1.99620449576503e-05	-1.93846153846145	1
ENSG00000115275.11	MOGS	2	74465520	2_48	0	0.0217496355590628	5.90737184332471	2.14292217262674e-06	-0.694915254237396	1
ENSG00000135637.13	CCDC142	2	74483364	2_48	0	0.0214940060408296	5.8010829963142	2.07963228590709e-06	0.672316384180884	1
ENSG00000115282.19	TTC31	2	74483364	2_48	0	0.0214940060408296	5.8010829963142	2.07963228590709e-06	-0.672316384180884	1
ENSG00000179528.15	LBX2	2	74511877	2_48	0	0.0381482083011213	10.9745645831283	6.98267050938651e-06	1.29549549549619	1
ENSG00000115325.13	DOK1	2	74548714	2_48	0	0.0186118509968591	4.50758096453302	1.39924321210479e-06	0.158602150537632	1
ENSG00000115350.11	POLE4	2	74958540	2_48	0	0.0305565422616004	8.96923801288479	4.57109095510227e-06	-1.10676167301628	2
ENSG00000115353.10	TACR1	2	75200118	2_48	0	0.0185429886691832	4.47429830565053	1.38377275020804e-06	-0.0917030567685601	1
ENSG00000115363.13	EVA1A	2	75547171	2_49	0	0.100718496274574	17.1075435521618	2.87380299468873e-05	-1.97580645161244	1
ENSG00000005436.13	GCFC2	2	75713253	2_49	0	0.025368861646595	4.53712325097616	1.91973667841225e-06	0.125984251968507	1
ENSG00000115386.5	REG1A	2	79119924	2_51	0	0.0237997919157126	6.14251318543509	2.43825634459489e-06	0.677165354330813	1
ENSG00000163541.11	SUCLG1	2	84459875	2_53	0	0.0150430864477304	6.16870224816181	1.54771454858327e-06	-0.743902439024419	1
ENSG00000115423.18	DNAH6	2	84516307	2_53	0	0.012565364102344	4.55590086568585	9.54793488525559e-07	-0.203752524895085	2
ENSG00000034510.5	TMSB10	2	84905643	2_53	0	0.0171344666580876	7.33631518470885	2.09656667154153e-06	-0.941666666666577	1
ENSG00000186854.10	TRABD2A	2	84906737	2_53	0	0.0177455150480875	7.65079579353272	2.26441135954066e-06	-0.951435224931295	2
ENSG00000176407.17	KCMF1	2	84970689	2_54	0	0.0350048985717971	11.8183305607821	6.89993599693359e-06	1.61825726141126	1
ENSG00000152291.13	TGOLN2	2	85328139	2_54	0	0.0223202940433845	7.76186613295035	2.8895230650773e-06	1.01574803149612	1
ENSG00000042445.13	RETSAT	2	85333536	2_54	0	0.029013878561797	10.1235759648061	4.89891428280286e-06	-1.37984496124042	1
ENSG00000042493.15	CAPG	2	85394936	2_54	0	0.0586189332741466	16.5003353377016	1.61320956045461e-05	1.91943781917465	4
ENSG00000152292.16	SH2D6	2	85419294	2_54	0	0.0218772177795585	7.5815713529193	2.76637736376199e-06	-0.971943181217758	2
ENSG00000168906.12	MAT2A	2	85539422	2_54	0	0.0268259607967226	9.41689003252626	4.21330491584965e-06	-1.31617647058773	1
ENSG00000115486.11	GGCX	2	85561052	2_54	0	0.0522982612171061	15.4599165275409	1.34851102115181e-05	1.73765419666888	2
ENSG00000168899.4	VAMP5	2	85583547	2_54	0	0.015717048138867	4.61220789324179	1.20903803533438e-06	-0.0664206642066521	1
ENSG00000168890.13	TMEM150A	2	85607518	2_54	0	0.0198985804648809	6.72961645792107	2.23343086855128e-06	-0.964028776978157	1
ENSG00000115523.16	GNLY	2	85693206	2_54	0	0.0160527817238462	4.80178247911652	1.28562079528073e-06	-0.32061068702289	1
ENSG00000115525.17	ST3GAL5	2	85904899	2_54	0	0.027036882230146	9.48741392026406	4.27823428174904e-06	-1.48387096774248	1
ENSG00000068654.15	POLR1A	2	86105686	2_54	0	0.0214885932026336	7.42044115641539	2.65948665534117e-06	-0.988165680473368	1
ENSG00000132300.18	PTCD3	2	86105686	2_54	0	0.0214885932026336	7.42044115641539	2.65948665534117e-06	-0.988165680473368	1
ENSG00000132305.20	IMMT	2	86195484	2_54	0	0.0198845271685232	6.72325722365106	2.22974449896858e-06	0.84619486071927	2
ENSG00000132313.14	MRPL35	2	86199115	2_54	0	0.0257646537337756	9.0532816200948	3.89036586380402e-06	-1.11799410029527	1
ENSG00000068615.17	REEP1	2	86332235	2_54	0	0.0160658831784744	4.80909246903848	1.2886288140176e-06	-0.703630039775853	2
ENSG00000115561.15	CHMP3	2	86563844	2_54	0	0.0157711889245108	4.64305004995121	1.22131560157679e-06	0.191358024691462	1
ENSG00000172086.7	KRCC1	2	88049768	2_55	0	0.0289689282090423	8.50802517912721	4.11075221600248e-06	1.07407407407411	1
ENSG00000115593.14	SMYD1	2	88067820	2_55	0	0.0514085509584269	13.7022378110887	1.17486230257658e-05	1.61764705882359	1
ENSG00000163586.9	FABP1	2	88129315	2_55	0	0.0222324659719768	6.12485897212021	2.27113962808045e-06	-0.643304652313317	2
ENSG00000144115.16	THNSL2	2	88170344	2_55	0	0.018467219746518	4.45759983842282	1.37297522821684e-06	0.00714285714285654	1
ENSG00000172071.11	EIF2AK3	2	88633362	2_55	0	0.0393662987883192	11.2791489297063	7.40561313682754e-06	-1.58593750000053	1
ENSG00000153574.8	RPIA	2	88691440	2_55	0	0.0238640169259314	6.76189180534442	2.69136048324726e-06	-0.873198847262856	1
ENSG00000144029.11	MRPS5	2	95149561	2_57	0	0.0196120138173795	5.40389145046234	1.76762002425215e-06	0.567901234568231	1
ENSG00000144026.11	ZNF514	2	95164907	2_57	0	0.022644230494286	6.6960426288199	2.52892460741135e-06	-1.03113296109181	3
ENSG00000155066.15	PROM2	2	95295669	2_57	0	0.024695980079869	7.47646854725533	3.07951896043472e-06	-1.09271523178805	1
ENSG00000115041.12	KCNIP3	2	95301998	2_57	0	0.0266122151463966	8.14940008677851	3.61715209939478e-06	1.25517241379323	1
ENSG00000174501.14	ANKRD36C	2	95991827	2_57	0	0.0177574764832087	4.51193679527096	1.33630120812829e-06	0.240310077519343	1
ENSG00000274286.1	ADRA2B	2	96116247	2_57	0	0.0179447850541645	4.60612211473205	1.37858584122121e-06	0.405904529200954	3
ENSG00000188886.3	ASTL	2	96138849	2_57	0	0.0176555036818152	4.46024310926488	1.31340525105354e-06	0.174698795180787	1
ENSG00000158050.4	DUSP2	2	96145593	2_57	0	0.0268189753766191	8.21907859372606	3.67642254321658e-06	1.21846153846178	1
ENSG00000084090.13	STARD7	2	96208677	2_57	0	0.0376562286454819	11.2831697729316	7.08643896151079e-06	-1.55733333333334	1
ENSG00000144021.2	CIAO1	2	96275729	2_57	0	0.0187868403907777	5.01781908613096	1.5722762359848e-06	0.496183206106865	1
ENSG00000144028.14	SNRNP200	2	96305671	2_57	0	0.0250928668644361	7.61995178046577	3.18905941826059e-06	-0.99236641221353	1
ENSG00000198885.9	ITPRIPL1	2	96325607	2_57	0	0.0238341369256198	7.15670396570988	2.84493657546e-06	-0.779053415019173	2
ENSG00000196843.15	ARID5A	2	96535945	2_57	0	0.022663774839529	6.70382092454763	2.53404753404057e-06	1.11718749999997	1
ENSG00000114988.11	LMAN2L	2	96739703	2_57	0	0.0178935434297112	4.58045442514141	1.36698901185984e-06	0.467366717910019	2
ENSG00000168754.14	FAM178B	2	96990429	2_57	0	0.0195799481495812	5.38919908336285	1.75993192821547e-06	0.839378238342106	1
ENSG00000144199.11	FAHD2B	2	97082241	2_57	0	0.020841694449655	5.95029697404161	2.06838686754978e-06	0.878378378378335	1
ENSG00000135976.17	ANKRD36	2	97113454	2_57	0	0.0182902184578978	4.77729222712962	1.45733973466681e-06	0.638497652582297	1
ENSG00000196912.12	ANKRD36B	2	97589819	2_57	0	0.070206998372238	16.9560946692292	1.98548378144685e-05	-2.40458015267047	1
ENSG00000115073.7	ACTR1B	2	97658891	2_57	0	0.0176738408008233	4.46956053951146	1.31751591015173e-06	0.24839823631555	2
ENSG00000228486.10	LINC01125	2	97663552	2_57	0	0.0179599653705557	4.61371169884309	1.38202549061744e-06	0.317744154057863	1
ENSG00000115085.13	ZAP70	2	97713755	2_57	0	0.110461558692301	21.1498145135591	3.89652830732156e-05	-2.54999999999976	1
ENSG00000075568.16	TMEM131	2	97995531	2_57	0	0.0228695713608172	6.785107442738	2.58806309275829e-06	-0.66014496765079	2
ENSG00000144191.11	CNGA3	2	98345664	2_57	0	0.0222324846883447	6.53102630509938	2.42175129388226e-06	0.734567901234398	1
ENSG00000185674.9	LYG2	2	99254906	2_58	0	0.0187043514446092	6.94919327221216	2.16788954117067e-06	0.980795943005349	2
ENSG00000040933.15	INPP4A	2	98444410	2_58	0	0.0735121422577474	19.3493631037285	2.3723887670799e-05	2.43884892086273	1
ENSG00000183513.8	COA5	2	98608535	2_58	0	0.0418890166359135	14.2190329983785	9.9341412981917e-06	2.07142857142796	1
ENSG00000115446.11	UNC50	2	98608535	2_58	0	0.0418890166359135	14.2190329983785	9.9341412981917e-06	2.07142857142796	1
ENSG00000071073.12	MGAT4A	2	98731454	2_58	0	0.0166063736355562	5.88139450328608	1.62897801123597e-06	0.745222929935989	1
ENSG00000135951.14	TSGA10	2	99155218	2_58	0	0.0193030109241555	7.23212455167262	2.32836498200026e-06	0.909090909091172	1
ENSG00000158411.11	MITD1	2	99180175	2_58	0	0.0151135647227877	5.036578153001	1.26958736922727e-06	-0.395348837209129	1
ENSG00000144214.9	LYG1	2	99304742	2_58	0	0.0152570484389362	5.12130387729129	1.30320031566531e-06	-0.520555135058704	2
ENSG00000115514.11	TXNDC9	2	99340840	2_58	0	0.0167508600884901	5.95911214459099	1.66486404899621e-06	0.73387096774186	1
ENSG00000135945.9	REV1	2	99490335	2_58	0	0.0153853614882332	5.19639919751616	1.333430293226e-06	0.554291064064008	2
ENSG00000115526.10	CHST10	2	100417235	2_58	0	0.0148218047576658	4.86181267550174	1.20187531471941e-06	-0.44354838709662	1
ENSG00000115539.13	PDCL3	2	100562879	2_58	0	0.0143783275641802	4.58949868172333	1.10061069435081e-06	0.295999999999973	1
ENSG00000175874.9	CREG2	2	101387171	2_59	0	0.0207836595787482	8.19734112077269	2.84154889846079e-06	-1.04210526315789	1
ENSG00000158435.7	CNOT11	2	101252764	2_59	0	0.0150874930008419	5.38569339331503	1.35524811742284e-06	0.120000000000004	1
ENSG00000163162.8	RNF149	2	101308564	2_59	0	0.0133330390890106	4.61490381455547	1.026247026227e-06	-0.46508532302852	2
ENSG00000196460.12	RFX8	2	101474758	2_59	0	0.0251541127664571	11.2842031162714	4.73412808623342e-06	-1.84285714285682	1
ENSG00000071054.16	MAP4K4	2	101697147	2_59	0	0.0149478020833995	8.52234189665935	2.12469403002698e-06	-1.99999999999997	1
ENSG00000115590.13	IL1R2	2	101991888	2_59	0	0.0689428527819446	21.6233233065618	2.48640458225175e-05	2.72310405643689	1
ENSG00000115616.2	SLC9A2	2	102641101	2_60	0	0.0109437172964492	4.91727167638252	8.97530415066917e-07	-0.0317460317460376	1
ENSG00000115598.9	IL1RL2	2	102200235	2_60	0	0.0704658673498711	15.3135000160431	1.79975492568464e-05	0.440944881889745	1
ENSG00000115602.16	IL1RL1	2	102309801	2_60	1	0.0754619522719275	35.9428414973813	4.52377035140658e-05	6.1170472656729	2
ENSG00000115604.10	IL18R1	2	102310626	2_60	0	0.0269027580310279	25.4631345759065	1.14253306237322e-05	5.29383571856952	2
ENSG00000115607.9	IL18RAP	2	102418584	2_60	2	0.216781875752081	26.1457944870589	9.45333217461355e-05	6.256944444445	1
ENSG00000135972.8	MRPS9	2	105038372	2_62	0	0.0205300898980699	4.45944061502739	1.52697294263583e-06	-0.10915233610808	2
ENSG00000135966.12	TGFBRAP1	2	105332024	2_62	0	0.0519579873437008	12.8496966097298	1.11353865907023e-05	1.53081510934323	1
ENSG00000135974.9	C2orf49	2	105337683	2_62	0	0.0297181694504416	7.78899434378869	3.86067771498313e-06	0.957446808511076	1
ENSG00000071051.13	NCK2	2	105744677	2_63	0	0.0252460460686955	4.54404067948785	1.91335557703649e-06	0.255813953488391	1
ENSG00000119147.9	C2orf40	2	106054107	2_63	0	0.0326656821230963	6.86725288520375	3.74140633799192e-06	-0.745283018867992	1
ENSG00000115652.14	UXS1	2	106194416	2_63	0	0.0313928789319581	6.50841304832014	3.40773926088848e-06	0.740900547009363	2
ENSG00000198203.9	SULT1C2	2	108288834	2_65	0	0.0346058416952487	8.83258167539451	5.09796893138511e-06	1.12805891348474	2
ENSG00000198075.9	SULT1C4	2	108378352	2_65	0	0.0274069557631608	6.72783356380907	3.07536129001157e-06	-0.909722222222378	1
ENSG00000135968.20	GCC2	2	108448548	2_65	0	0.0255629791742064	6.10040840439133	2.60094089089863e-06	0.768784084700162	2
ENSG00000153201.15	RANBP2	2	108719562	2_65	0	0.0293614187434974	7.34884382984449	3.59878714693249e-06	0.850415512464962	1
ENSG00000163006.11	CCDC138	2	108786645	2_65	0	0.0467408198443914	11.5561062925907	9.00882102714645e-06	-1.3793103448275	1
ENSG00000186522.14	SEPT10	2	109574715	2_65	0	0.0487952790747013	11.9470333444337	9.7229485490669e-06	-1.40613718411616	1
ENSG00000198142.4	SOWAHC	2	109614275	2_65	0	0.0367839461329721	9.38448140244896	5.75743046505931e-06	1.60784313725463	1
ENSG00000115008.5	IL1A	2	112784230	2_66	0	0.0401043723025749	17.2458469173264	1.1535498197803e-05	1.9432089510607	2
ENSG00000144061.12	NPHP1	2	110205149	2_66	0	0.0106504981733682	5.62325360169821	9.98890074774804e-07	-0.694968553459166	1
ENSG00000169679.14	BUB1	2	110678318	2_66	0	0.0138467528535712	8.0268602065842	1.85376101990988e-06	-1.16442048517452	1
ENSG00000153094.22	BCL2L11	2	111118962	2_66	1	0.51345376464512	24.2974711321871	0.000208076255052414	4.63725490196278	1
ENSG00000153208.16	MERTK	2	111924414	2_66	0	0.0119827398987485	6.54620891698655	1.30829625857061e-06	0.768802228411956	1
ENSG00000153214.9	TMEM87B	2	112055265	2_66	0	0.168969598345667	30.7347796549259	8.66161311195591e-05	3.20381212554621	2
ENSG00000144152.12	FBLN7	2	112137935	2_66	0	0.00998306013338324	4.90659907669005	8.16966720032681e-07	0.531496062992255	1
ENSG00000144161.12	ZC3H8	2	112259159	2_66	0	0.00956568387832169	4.5876200784107	7.31919933017298e-07	0.226744186046455	1
ENSG00000169629.11	RGPD8	2	112444220	2_66	0	0.0160297952611181	8.94517115191579	2.39153496907567e-06	1.18604651162785	1
ENSG00000114999.7	TTL	2	112481811	2_66	0	0.00999273682465973	4.8964610533446	8.16068960726333e-07	0.603958095333285	2
ENSG00000125630.15	POLR1B	2	112544150	2_66	0	0.00970823054823	4.70047540395148	7.61100437110688e-07	0.309090909090772	1
ENSG00000125611.15	CHCHD5	2	112585522	2_66	0	0.125504869471766	27.6168769068378	5.78089719534084e-05	-2.8633540372669	1
ENSG00000144136.10	SLC20A1	2	112646085	2_66	0	0.0367471596196954	16.4537713317508	1.00843831658324e-05	1.96319018404848	1
ENSG00000136689.18	IL1RN	2	113109711	2_66	0	0.0208802736063508	11.4563608375722	3.98972511669346e-06	1.55200000000004	1
ENSG00000175497.16	DPP10	2	114459819	2_67	0	0.0160090240947427	6.18599691679634	1.651713289374e-06	-0.68361581920888	1
ENSG00000125637.15	PSD4	2	113191992	2_67	0	0.0513085523824444	16.6942802692475	1.42862276912103e-05	-2.35507246376841	1
ENSG00000125618.16	PAX8	2	113234393	2_67	0	0.0412160821151538	14.7052502303658	1.01087913174215e-05	2.16248463887978	2
ENSG00000136682.14	CBWD2	2	113430182	2_67	0	0.0314989899888118	12.2737505478344	6.44813358959603e-06	1.53333333333325	1
ENSG00000115084.13	SLC35F5	2	113754647	2_67	0	0.0140769897642838	5.03288812537118	1.1816454229804e-06	0.385999904471332	2
ENSG00000144119.3	C1QL2	2	119168085	2_69	0	0.0138383645303356	4.60075220342354	1.06187577938722e-06	-0.223999999999983	1
ENSG00000088205.12	DDX18	2	117816768	2_69	0	0.013617414027141	4.45651938582523	1.01216321024671e-06	-0.0365853658536696	1
ENSG00000125633.10	CCDC93	2	118013438	2_69	0	0.0366728450487873	13.3690583325075	8.17721708351396e-06	-1.60461340928621	2
ENSG00000125629.14	INSIG2	2	118088243	2_69	0	0.028289817950173	11.0254923592467	5.20221444792289e-06	1.34298345794813	2
ENSG00000115107.19	STEAP3	2	119223081	2_69	0	0.0141048250588648	4.77167713220767	1.12253233462606e-06	0.28122218594667	2
ENSG00000186132.14	C2orf76	2	119320838	2_69	0	0.0234747773608224	9.34527028070234	3.65892454953046e-06	-1.19200000000015	1
ENSG00000155368.16	DBI	2	119366113	2_69	0	0.0232264061168194	9.24957926765098	3.58314266024275e-06	1.19169867007706	3
ENSG00000171227.6	TMEM37	2	119199240	2_69	0	0.0139605952601132	4.6795615940862	1.08960530730036e-06	0.293596306754776	2
ENSG00000163075.12	CFAP221	2	119544252	2_69	0	0.0138653857556205	4.61823386253624	1.06799196113438e-06	-0.30813953488367	1
ENSG00000144120.12	TMEM177	2	119679105	2_69	0	0.0558940945457376	17.1957823105301	1.60305332530429e-05	-2.02748712333022	2
ENSG00000088179.8	PTPN4	2	119759674	2_69	0	0.0143116894514694	4.90217362304245	1.17014504611919e-06	0.269503546099241	1
ENSG00000115109.13	EPB41L5	2	120013281	2_69	0	0.0136169675878244	4.4562256097812	1.01206330691035e-06	-0.0522875816993593	1
ENSG00000074047.21	GLI2	2	120735673	2_70	0	0.0248935888750648	5.70952192669836	2.37054041256896e-06	-0.548234264888962	2
ENSG00000074054.17	CLASP1	2	121649389	2_70	0	0.0235664622394186	5.21646564181155	2.05036343664587e-06	0.470491297650628	2
ENSG00000155052.14	CNTNAP5	2	124025355	2_72	0	0.0193192976162774	4.62237970975038	1.48941957249545e-06	-0.243902439024388	1
ENSG00000136732.14	GYPC	2	126655525	2_74	0	0.0181572772890323	8.24069709490982	2.49559888265258e-06	-1.00709219858166	1
ENSG00000136717.14	BIN1	2	127107346	2_74	0	0.0366117975003141	14.5519325460428	8.8859083612247e-06	1.90564999175977	2
ENSG00000163161.12	ERCC3	2	127288972	2_75	0	0.0258346230018199	7.56702537304978	3.26052417162211e-06	1.55156857371731	2
ENSG00000115718.17	PROC	2	127418286	2_75	0	0.0979759280434449	19.7132701613049	3.22135186687959e-05	3.09230769230871	1
ENSG00000163166.14	IWS1	2	127526497	2_75	0	0.0192745995287573	4.93277965912263	1.58575900217137e-06	-0.204225352112647	1
ENSG00000169994.18	MYO7B	2	127536206	2_75	0	0.0193418751889523	4.9641084795866	1.60140044759717e-06	-0.758064516129108	1
ENSG00000144230.16	GPR17	2	127645955	2_75	0	0.110879457610561	20.8692357036416	3.85938178288896e-05	-2.91176470588239	1
ENSG00000072163.19	LIMS2	2	127681837	2_75	0	0.0378980855470353	11.0260416979426	6.96942594715891e-06	1.48087431693946	1
ENSG00000136731.12	UGGT1	2	128091077	2_75	0	0.0531249973388828	14.0918501792572	1.24861067643974e-05	2.29149382138953	2
ENSG00000163046.15	ANKRD30BL	2	132160816	2_78	0	0.0378290847073113	9.04271620852848	5.70538348210552e-06	-0.938144329896757	1
ENSG00000173302.5	GPR148	2	130729192	2_78	0	0.0247660508612537	5.21993404734888	2.15616445300853e-06	0.498881431767401	1
ENSG00000222014.5	RAB6C	2	129979453	2_78	0	0.0300726476710038	6.96940193216128	3.49564469175408e-06	-0.995912512426753	2
ENSG00000152076.18	CCDC74B	2	130144976	2_78	0	0.0254802695042577	5.47589521613811	2.32712253588863e-06	-0.567164179104674	1
ENSG00000136699.19	SMPD4	2	130182517	2_78	0	0.0248838556393649	5.26265118779888	2.18414951444401e-06	0.51145038167946	1
ENSG00000152082.13	MZT2B	2	130183461	2_78	0	0.024738002079769	5.20973254583282	2.14951339382979e-06	-0.386363636363536	1
ENSG00000136718.9	IMP4	2	130342325	2_78	0	0.0229036991795788	4.51649344498944	1.72530992562299e-06	-0.0199781285562786	2
ENSG00000072135.12	PTPN18	2	130356437	2_78	0	0.0253458962118557	5.42828370085012	2.29472313975441e-06	0.600000000000051	1
ENSG00000136002.18	ARHGEF4	2	130837191	2_78	0	0.0230165361863732	4.56069950290806	1.75077981126236e-06	0.203761755485874	1
ENSG00000115762.16	PLEKHB2	2	131104358	2_78	0	0.0229712052276154	4.54296649614937	1.7405376474011e-06	-0.255319148936154	1
ENSG00000075886.10	TUBA3D	2	131475454	2_78	0	0.0338191784198603	8.02940815175408	4.52904559751242e-06	1.31308970734128	2
ENSG00000173272.15	MZT2A	2	131492500	2_78	0	0.0946391549918141	17.4284970121637	2.75100193473411e-05	2.42963707672506	2
ENSG00000163040.14	CCDC74A	2	131527737	2_78	0	0.0235156034755487	4.75367355068763	1.86442787781533e-06	0.290780141843945	1
ENSG00000152128.13	TMEM163	2	134719289	2_80	0	0.0294144720132349	6.95533233167385	3.4122359059454e-06	1.11931818181821	1
ENSG00000082258.12	CCNT2	2	134918338	2_80	0	0.0591307034525368	13.2877837787173	1.31046583745144e-05	-1.88590604026853	1
ENSG00000115839.17	RAB3GAP1	2	135052002	2_80	0	0.0222853256078338	4.45587269177441	1.65619650421548e-06	-0.220833333333443	1
ENSG00000121988.17	ZRANB3	2	134594194	2_80	0	0.0248990129166991	5.45367497200162	2.26480850561814e-06	-0.879076639876792	2
ENSG00000144224.16	UBXN4	2	135741666	2_80	0	0.0299770688022306	7.1262210878365	3.56294043814703e-06	1.09959558253105	2
ENSG00000076003.4	MCM6	2	135876201	2_80	0	0.0290284428139649	6.83618029774618	3.30976647996195e-06	-1.14666666666644	1
ENSG00000115866.10	DARS	2	135985573	2_80	0	0.0482727896447204	11.4392613005445	9.21001808716539e-06	1.12948266551336	2
ENSG00000144229.11	THSD7B	2	136765308	2_81	0	0.0251275208742695	5.28337481080528	2.21422203988024e-06	-0.527027027027111	1
ENSG00000150540.13	HNMT	2	137963983	2_82	0	0.0322283983886403	6.83718159000661	3.67515739843905e-06	-0.799554565701502	1
ENSG00000144228.8	SPOPL	2	138501652	2_82	0	0.0316095260657951	6.66212987120292	3.51229660952851e-06	0.89090909090894	1
ENSG00000168702.17	LRP1B	2	142131968	2_85	0	0.0306817092217069	7.55644569369104	3.86684906722231e-06	1.04888128202812	2
ENSG00000115919.14	KYNU	2	142877245	2_85	0	0.0217803868625949	4.47039160087226	1.62394480201299e-06	-0.19580419580413	1
ENSG00000075884.13	ARHGAP15	2	143091525	2_85	0	0.0219211189808703	4.52829819987747	1.65560924696657e-06	0.153374233128808	1
ENSG00000121989.14	ACVR2A	2	147844140	2_88	0	0.0821952488551975	23.0574190900852	3.16094918035948e-05	-3.41363636363608	1
ENSG00000115947.13	ORC4	2	148020474	2_88	0	0.0116292570639746	4.60902802759318	8.9396687205739e-07	-0.458715596330365	1
ENSG00000184898.6	RBM43	2	151261518	2_90	0	0.018180160813182	5.62123952900136	1.70447218184132e-06	-0.656019656019591	1
ENSG00000123609.10	NMI	2	151289680	2_90	0	0.0387422518487107	12.4385410806852	8.03737830742766e-06	2.18062547167762	2
ENSG00000123610.4	TNFAIP6	2	151356837	2_90	0	0.0268044014067727	9.11235315536763	4.07377239916516e-06	-1.5096893497221	2
ENSG00000080345.17	RIF1	2	151405528	2_90	0	0.0478459050203822	14.3531845767059	1.14538937237868e-05	-2.23717681857726	2
ENSG00000183091.19	NEB	2	151734675	2_91	0	0.0278441188383161	6.32122404375465	2.93558572773697e-06	-0.72427983539071	1
ENSG00000162980.16	ARL5A	2	151828599	2_91	0	0.0266923903907407	5.94069905118075	2.64475304414863e-06	-0.795454545454656	1
ENSG00000182389.19	CACNB4	2	152099291	2_91	0	0.0226335909874256	4.45598804393582	1.68212236821892e-06	-0.242568373876668	2
ENSG00000115145.9	STAM2	2	152176079	2_91	0	0.0660972194798212	14.1659039505398	1.56166396342194e-05	-2.65452567378372	2
ENSG00000177917.10	ARL6IP6	2	152717752	2_91	0	0.022635651209291	4.45681152918033	1.68258637490323e-06	0.288235294117617	1
ENSG00000144278.14	GALNT13	2	153872099	2_92	0	0.0203290697633316	4.72035231373834	1.60048654024535e-06	0.293687354069226	2
ENSG00000162989.4	KCNJ3	2	154857849	2_93	0	0.0390783949788517	12.0317037113914	7.84194789436211e-06	1.81102362204673	1
ENSG00000115165.9	CYTIP	2	157488690	2_94	0	0.0226654459125202	6.96691928979139	2.63369301899128e-06	0.838862559241446	1
ENSG00000115170.13	ACVR1	2	157876051	2_95	0	0.0201570712128936	4.455850322833	1.49802178680287e-06	0.0113636363636378	1
ENSG00000153237.17	CCDC148	2	158456264	2_95	0	0.030810553992174	8.2758798130365	4.2527885286506e-06	1.23943661971806	1
ENSG00000163331.11	DAPL1	2	158791767	2_96	0	0.0111882358013919	6.51791018625676	1.21627026195665e-06	0.764331210191215	1
ENSG00000115183.14	TANC1	2	158968845	2_96	0	0.0148098336031515	9.07926424899628	2.24264710987336e-06	1.20100502512565	1
ENSG00000196151.10	WDSUB1	2	159287223	2_96	0	0.0504118615620835	19.7151227741262	1.65764804771541e-05	2.19736842105404	1
ENSG00000136536.14	MARCH7	2	159712477	2_96	0	0.00896383257013977	4.59864755674325	6.8751783357621e-07	-0.204340095975934	2
ENSG00000241399.6	CD302	2	159798257	2_96	0	0.00956679977010866	5.00560584076806	7.98699548121394e-07	-0.0802005012530975	1
ENSG00000054219.10	LY75	2	159904288	2_96	0	0.00928811938320462	4.94382627436945	7.65863012595146e-07	-0.048611111111104	1
ENSG00000153246.12	PLA2R1	2	160062509	2_96	0	0.0164996531362122	8.90421621803793	2.45036407838052e-06	-0.837037037036905	1
ENSG00000153250.19	RBMS1	2	160494127	2_96	0	0.00927808664302066	6.4749349427765	1.00196820066051e-06	-1.479279999774	2
ENSG00000136560.13	TANK	2	161137211	2_97	0	0.0172214709809927	4.4821820965442	1.28741879859167e-06	-0.0846824541465981	2
ENSG00000115233.11	PSMD14	2	161222543	2_97	0	0.0176323855080887	4.69380687953649	1.38037280718692e-06	-0.352360019417913	2
ENSG00000197635.9	DPP4	2	162074564	2_97	0	0.020495617741628	6.04514531805283	2.06646409312346e-06	-0.728278041073935	1
ENSG00000182263.13	FIGN	2	163735859	2_99	0	0.0295458259728094	9.86510689149307	4.86136283368442e-06	-1.22727272727313	1
ENSG00000115290.9	GRB14	2	164621693	2_100	0	0.0515179441757417	12.8890181225682	1.1074865588982e-05	1.58725386540732	2
ENSG00000123607.14	TTC21B	2	165954114	2_100	0	0.0203261682919283	4.4864952365655	1.52097765430834e-06	-0.0551724137930823	1
ENSG00000169432.14	SCN9A	2	166375953	2_101	0	0.0266043669840687	9.71511251635997	4.31082973925913e-06	-1.21383647798801	1
ENSG00000136546.13	SCN7A	2	166493861	2_101	0	0.0179235750254072	6.16387639960896	1.84263223803272e-06	-0.684615384615566	1
ENSG00000163072.15	NOSTRIN	2	168827417	2_102	0	0.0125735875785969	5.35825569095834	1.12368025749754e-06	-0.484375000000004	1
ENSG00000152254.10	G6PC2	2	168901052	2_102	0	0.0146843778820357	6.75297733598722	1.65390648348748e-06	-0.804878048780792	1
ENSG00000152253.8	SPC25	2	168881341	2_102	0	0.0154636946956134	7.2049613805027	1.85825379991959e-06	0.848000000000064	1
ENSG00000163093.11	BBS5	2	169478998	2_103	0	0.0312172780423547	6.45313178154806	3.35989474237439e-06	-0.925581395348743	1
ENSG00000138399.17	FASTKD1	2	169565197	2_103	0	0.0317991047594827	6.61979796595103	3.51091030248157e-06	0.835356929002781	2
ENSG00000138398.15	PPIG	2	169584236	2_103	0	0.0290492576298628	5.80375453208148	2.81192789203794e-06	0.862903225806116	1
ENSG00000154479.12	CCDC173	2	169694539	2_103	0	0.0361446321916444	7.77724723192999	4.68845573763854e-06	1.15846994535455	1
ENSG00000213160.9	KLHL23	2	169694695	2_103	0	0.0274288954152065	5.28635843119935	2.4183827165579e-06	0.513368983957049	1
ENSG00000138382.14	METTL5	2	169825274	2_103	0	0.0354233544337104	7.59496313615101	4.48720034496125e-06	1.02764976958583	1
ENSG00000144357.16	UBR3	2	169827007	2_103	0	0.0399259798761404	8.67784464982081	5.77866555793349e-06	1.29940119760491	1
ENSG00000204334.7	ERICH2	2	170784224	2_104	0	0.0184801946721633	5.84267949018812	1.80085485240643e-06	-0.911307504561792	2
ENSG00000128683.13	GAD1	2	170813566	2_104	0	0.016121450398385	4.61723979259175	1.24149977973743e-06	0.0893134358730703	2
ENSG00000115806.12	GORASP2	2	170928918	2_104	0	0.0158359130205742	4.45695472800557	1.17717609969367e-06	-0.0763358778625833	1
ENSG00000198586.13	TLK1	2	171231129	2_104	0	0.0329687415844636	11.0539604634543	6.07827553087216e-06	1.42231075697154	1
ENSG00000123600.19	METTL8	2	171435106	2_104	0	0.0159440012199537	4.51794531899708	1.20142978597618e-06	0.217687074829806	1
ENSG00000115827.13	DCAF17	2	171435106	2_104	0	0.0159440012199537	4.51794531899708	1.20142978597618e-06	0.217687074829806	1
ENSG00000071967.11	CYBRD1	2	171521922	2_104	0	0.0317898372161253	10.7252066007116	5.6866182755297e-06	-1.66906474820173	1
ENSG00000077380.15	DYNC1I2	2	171686599	2_104	0	0.0208511550913646	6.92698975919801	2.40898873835135e-06	0.907692307692383	1
ENSG00000172878.13	METAP1D	2	171999243	2_104	0	0.0170809775323364	5.13594229010692	1.46316384850297e-06	0.406876790830911	1
ENSG00000144355.14	DLX1	2	172084313	2_104	0	0.0342606460741893	11.4013085739863	6.51493900355195e-06	1.55366103581594	2
ENSG00000091409.14	ITGA6	2	172426046	2_106	0	0.00471376250098721	6.96217648895155	5.47359715443978e-07	0.72112676056352	1
ENSG00000152256.13	PDK1	2	172545380	2_106	0	0.00392387350914281	9.86362925145366	6.45523183678055e-07	-0.593871822070913	2
ENSG00000091436.16	MAP3K20	2	173075305	2_106	0	0.00594240141867952	8.85979909559832	8.78104019795837e-07	-1.08823529411754	1
ENSG00000172845.14	SP3	2	173965538	2_106	0	0.0545515863923003	28.4628846934	2.58968179416264e-05	2.59999999999913	1
ENSG00000138430.15	OLA1	2	174248983	2_106	0	0.00401420245330897	5.29657302857469	3.54612746558945e-07	0.480532047003337	2
ENSG00000144306.14	SCRN3	2	174395627	2_106	0	0.00367136690627246	4.50752477336734	2.76010762415466e-07	0.157315621979134	2
ENSG00000115935.17	WIPF1	2	174575588	2_106	0	0.00989342366105594	13.1058922792603	2.16258559926087e-06	-1.78316039236664	2
ENSG00000115966.16	ATF2	2	175168771	2_106	0	0.00482982275227806	6.92104533137005	5.57523261854311e-07	-0.824242424242144	1
ENSG00000154518.9	ATP5G3	2	175184841	2_106	0	0.00665447004581043	9.73563765599861	1.08053286786708e-06	-1.20863370429609	2
ENSG00000144320.13	LNPK	2	176002028	2_106	0	0.0113997069870216	14.6451607082025	2.78450457580183e-06	1.59550561797712	1
ENSG00000128652.11	HOXD3	2	176135663	2_106	0	0.00365688902421391	4.48443615512971	2.73514107701884e-07	-0.0118400203037129	2
ENSG00000116044.15	NFE2L2	2	177392663	2_107	0	0.0398309611670702	10.2120466148776	6.78412249034309e-06	-1.38219895288028	1
ENSG00000018510.13	AGPS	2	177392663	2_107	0	0.0398309611670702	10.2120466148776	6.78412249034309e-06	-1.38219895288028	1
ENSG00000196659.9	TTC30B	2	177553107	2_107	0	0.0319047742949606	8.20554980793026	4.36639949610675e-06	-1.28484848484867	1
ENSG00000180228.12	PRKRA	2	178451344	2_108	0	0.0136139347612622	6.17542567297537	1.40220228221743e-06	-0.659919028340223	1
ENSG00000204311.12	DFNB59	2	178451344	2_108	0	0.0136139347612622	6.17542567297537	1.40220228221743e-06	0.659919028340223	1
ENSG00000079150.17	FKBP7	2	178478636	2_108	0	0.0112820725700956	4.49271762918819	8.45391969735794e-07	-0.12244897959192	1
ENSG00000155657.26	TTN	2	178831108	2_108	0	0.0127326622870815	5.57585227844659	1.18410600970886e-06	-0.615384615384598	1
ENSG00000163492.14	CCDC141	2	179049620	2_108	0	0.0201100964609046	9.675588146459	3.24527596346174e-06	1.22923588039862	1
ENSG00000144331.18	ZNF385B	2	179860841	2_108	0	0.0124520410936082	5.37623520959675	1.11655189150228e-06	0.444180522565141	1
ENSG00000163510.13	CWC22	2	180006668	2_108	0	0.017556664046635	8.45623827800015	2.47616349292233e-06	-0.923291918019975	2
ENSG00000115232.13	ITGA4	2	181456814	2_110	0	0.0242506523315748	8.53060032133166	3.45034979355595e-06	-1.1240928073159	2
ENSG00000138434.16	SSFA2	2	181892173	2_110	0	0.015489374593504	4.50386833060481	1.16353559538598e-06	-0.0219512195121975	1
ENSG00000150722.10	PPP1R1C	2	181953928	2_110	0	0.017261380455332	5.47555560388941	1.57639055461515e-06	-0.498765432098467	1
ENSG00000115252.18	PDE1A	2	182585676	2_110	0	0.0154715782290588	4.49356055252135	1.15953889646491e-06	0.161971830985887	1
ENSG00000077232.17	DNAJC10	2	182715440	2_110	0	0.163487552204399	26.0743377083233	7.10981144367569e-05	2.64522417154061	1
ENSG00000162998.4	FRZB	2	182866669	2_110	0	0.0276255486069243	9.70405820129373	4.47120322104612e-06	-1.309378641394	2
ENSG00000061676.14	NCKAP1	2	183036710	2_110	0	0.0312500442727888	10.8159175224785	5.6373384496937e-06	-1.43809523809531	1
ENSG00000163002.12	NUP35	2	183116059	2_110	0	0.0175474767538073	5.62308500248803	1.64569530439884e-06	0.643370904081518	3
ENSG00000170396.7	ZNF804A	2	184598393	2_112	0	0.018402924567712	13.3345261381896	4.09283784491031e-06	1.66682153222645	2
ENSG00000065548.17	ZC3H15	2	186486293	2_112	0	0.00868180226667326	6.00109994219	8.68962140878261e-07	0.224561403508731	1
ENSG00000138448.11	ITGAV	2	186590551	2_112	0	0.00726829105396254	4.92304882796653	5.96796900354085e-07	0.598591549295764	1
ENSG00000144369.12	FAM171B	2	186693781	2_112	0	0.0071322932257788	7.51667624460684	8.94159798852207e-07	1.95233016043074	2
ENSG00000064989.12	CALCRL	2	187448790	2_112	0	0.00995390265505214	7.99748942881481	1.32772205512669e-06	-1.32094594594596	1
ENSG00000168542.14	COL3A1	2	188974074	2_112	0	0.00897368614531347	6.53883044558321	9.78658241341027e-07	-0.726315789473503	1
ENSG00000204262.11	COL5A2	2	189180039	2_113	0	0.106860484936236	20.3678129901632	3.63012554533984e-05	3.22475751244796	2
ENSG00000115368.9	WDR75	2	189446256	2_113	0	0.0232217599565853	6.4546032481125	2.49991239125814e-06	-1.20370370370299	1
ENSG00000138449.10	SLC40A1	2	189581210	2_113	0	0.0274754356461854	7.96907277175461	3.65184625815354e-06	1.31538461538501	1
ENSG00000138381.9	ASNSD1	2	189660929	2_113	0	0.0199855373510808	5.10539743296393	1.70178813297217e-06	0.359128071725213	2
ENSG00000128699.13	ORMDL1	2	189784856	2_113	0	0.0213010108547362	5.67823347094634	2.01731428857939e-06	-0.539007092198729	1
ENSG00000064933.17	PMS1	2	189783193	2_113	0	0.0258175343635287	7.40839149356844	3.19005957542367e-06	-1.090720281326	2
ENSG00000151689.12	INPP1	2	190343248	2_113	0	0.0234182946927387	6.53044922306592	2.55069440401828e-06	0.766613452341836	2
ENSG00000189362.11	NEMP2	2	190534402	2_113	0	0.0186227116721777	4.47107911646799	1.38872220507161e-06	0.0718954248366089	1
ENSG00000138386.16	NAB1	2	190646582	2_113	0	0.0662426105180329	15.9552093328777	1.76278786058592e-05	1.82191780821914	1
ENSG00000115415.18	STAT1	2	191021099	2_113	0	0.0234316254584145	6.53544879211078	2.55410024349763e-06	1.20634920634937	1
ENSG00000138378.17	STAT4	2	191151202	2_114	0	0.13494084374641	25.2082481752257	5.67343642632863e-05	2.73029045643012	1
ENSG00000128641.18	MYO1B	2	191244832	2_114	0	0.0156014957126934	5.52841283918202	1.43855611869335e-06	-0.416666666666695	1
ENSG00000173559.12	NABP1	2	191677959	2_114	0	0.054150252213676	16.7594158406371	1.5136290920566e-05	-1.99191643572284	2
ENSG00000196950.13	SLC39A10	2	195575506	2_115	0	0.0169599656736079	5.10986542514456	1.44542158892552e-06	0.423452768729762	1
ENSG00000118997.13	DNAH7	2	196068464	2_116	0	0.025901210001286	6.05341276997997	2.61505271077135e-06	-0.850393700787108	1
ENSG00000138411.10	HECW2	2	196593392	2_116	0	0.0671703405009998	14.698552377266	1.64669140893096e-05	1.93792945235567	2
ENSG00000144395.17	CCDC150	2	196640040	2_116	0	0.0322567127905682	8.03216761983091	4.32128565469566e-06	-1.20817843866131	1
ENSG00000119041.10	GTF3C3	2	196799713	2_116	0	0.0682002682480583	14.8380446956763	1.68780730944144e-05	1.78816199376953	1
ENSG00000187944.2	C2orf66	2	196813099	2_116	0	0.0423765827917765	10.5010765471662	7.42198141507699e-06	1.51867219916973	1
ENSG00000197121.14	PGAP1	2	196932578	2_116	0	0.0316394431573892	7.8577213889725	4.14653717219002e-06	-1.11594202898493	1
ENSG00000115520.8	COQ10B	2	197453059	2_117	0	0.0157026182385495	5.43112735300005	1.42240137813939e-06	-1.50806451612903	1
ENSG00000115541.10	HSPE1	2	197500319	2_117	0	0.0535683890762493	16.5029953335059	1.47445481753385e-05	3.18939393939459	1
ENSG00000162944.10	RFTN2	2	197675986	2_117	0	0.0197583529479807	7.49308656249238	2.46928713864096e-06	1.22492401215805	1
ENSG00000115896.15	PLCL1	2	197804386	2_117	0	0.0184951419001392	6.89984110476391	2.1284177047054e-06	1.24203821656018	1
ENSG00000226124.6	FTCDNL1	2	199756697	2_118	0	0.0455183880934234	21.9847620294221	1.6690477011805e-05	-3.23750322241779	3
ENSG00000178074.5	C2orf69	2	199911021	2_118	0	0.0113084950165322	7.90926098906465	1.4917664072467e-06	1.75806451612918	1
ENSG00000162971.10	TYW5	2	199955071	2_118	0	0.00780019222400741	4.62073992890756	6.01141812676173e-07	-0.906250000000169	1
ENSG00000162972.10	MAIP1	2	199954636	2_118	0	0.0201147606075756	13.2267865837493	4.43740757108611e-06	2.58189711905942	2
ENSG00000196141.13	SPATS2L	2	200305923	2_118	0	0.0193370821489881	11.8593568652231	3.82483042742274e-06	1.39984108020464	2
ENSG00000163535.17	SGO2	2	200510475	2_118	0	0.0206403648890815	12.499472162691	4.30297824038659e-06	-1.33552631579004	1
ENSG00000155729.12	KCTD18	2	200519526	2_118	0	0.0385028027774387	19.8565756284506	1.27513687352191e-05	-2.56540084388193	1
ENSG00000138356.13	AOX1	2	200585011	2_118	0	0.00789521642541624	4.72983756554941	6.22831216322973e-07	-0.533742331288595	1
ENSG00000082153.17	BZW1	2	200810095	2_119	0	0.0713883047615075	17.4450245037707	2.07710646938164e-05	2.0422535211274	1
ENSG00000013441.15	CLK1	2	200864612	2_119	0	0.0493257578136015	14.0678415834951	1.15734100590021e-05	1.93223819301791	1
ENSG00000240344.8	PPIL3	2	200889218	2_119	0	0.0351297222210066	10.9908490230255	6.43970634207695e-06	1.29447852760703	1
ENSG00000155744.9	FAM126B	2	201075522	2_119	0	0.0188774669013998	5.39679807650708	1.69918236507498e-06	-0.792682926829229	1
ENSG00000003402.19	CFLAR	2	201116120	2_119	0	0.0351961589462169	11.0079366079083	6.46191581503111e-06	-1.66122448979574	1
ENSG00000003400.14	CASP10	2	201183110	2_119	0	0.0175301839181959	4.73206145510689	1.38355667595493e-06	0.271816448071019	2
ENSG00000064012.21	CASP8	2	201232852	2_119	0	0.0226184750200689	7.0215678891791	2.64885097491728e-06	-0.951219512195269	1
ENSG00000155749.12	ALS2CR12	2	201357198	2_119	0	0.0322326823340321	10.2132440545525	5.49060578765336e-06	1.3790322580643	1
ENSG00000155755.18	TMEM237	2	201643412	2_119	0	0.0221568299676017	6.83612026198999	2.52625638846155e-06	-0.653640680117748	2
ENSG00000082126.17	MPP4	2	201696387	2_119	0	0.0356349479872328	11.1199615008148	6.60905731943837e-06	-1.33480176211484	1
ENSG00000003393.14	ALS2	2	201780819	2_119	0	0.0797511085270179	18.4639713443413	2.45596374488769e-05	2.19337016574606	1
ENSG00000116030.16	SUMO1	2	202238678	2_120	0	0.0215935481533446	7.71684479527172	2.77922610668623e-06	1.08730158730175	1
ENSG00000055044.10	NOP58	2	202264235	2_120	0	0.0152949092777845	4.62074350470289	1.17874231032811e-06	-0.569230769230857	1
ENSG00000138439.11	FAM117B	2	202634789	2_120	0	0.042376671667883	13.8009431428682	9.75429117988637e-06	-2.15999999999984	1
ENSG00000138380.17	CARF	2	202912242	2_120	0	0.0188272650485086	6.48526850548975	2.03645727877647e-06	-1.14012713616719	2
ENSG00000118257.16	NRP2	2	205681675	2_121	0	0.0482828325253575	12.7196925191078	1.02430539165423e-05	1.5055555555547	1
ENSG00000023228.13	NDUFS1	2	206158896	2_122	0	0.063417103729377	13.9454320124184	1.47502194653254e-05	3.3144527427317	2
ENSG00000183671.12	GPR1	2	206217980	2_122	0	0.0258957699901715	7.66392684324165	3.31009367970524e-06	1.47945205479434	1
ENSG00000114948.12	ADAM23	2	206443099	2_122	0	0.0202661248338839	4.63360962359713	1.56621096891614e-06	0.271317829457414	1
ENSG00000138400.12	MDH1B	2	206765180	2_122	0	0.0403567377029214	10.6113558224313	7.14244714709254e-06	-1.37669206716113	2
ENSG00000118246.13	FASTKD2	2	206765614	2_122	0	0.0279535701848068	7.37783446927879	3.43974537833567e-06	-0.891899455764478	2
ENSG00000168582.4	CRYGA	2	208165326	2_123	0	0.0275066486953557	6.66442793307514	3.05745914423025e-06	-0.732629775237233	2
ENSG00000188674.10	C2orf80	2	208170500	2_123	0	0.0222784131685683	4.76674811213852	1.77119575550336e-06	-0.322869955156805	1
ENSG00000138413.13	IDH1	2	208266212	2_123	0	0.0247430630752996	5.71077475270102	2.35672331695898e-06	-0.524911032028401	1
ENSG00000115020.16	PIKFYVE	2	208266265	2_123	0	0.0215213452843881	4.45589897119494	1.59942859568417e-06	0.0606860158311416	1
ENSG00000144407.9	PTH2R	2	208359705	2_123	0	0.0220270027513946	4.66469601729951	1.71371602994606e-06	-0.175572519083861	1
ENSG00000144406.18	UNC80	2	209772023	2_124	0	0.0143074192177662	5.77734086763522	1.37863531793102e-06	-0.714632171610958	2
ENSG00000030419.16	IKZF2	2	213152260	2_126	0	0.0473391820179783	10.3705169845362	8.18806463217797e-06	-1.64566929133853	1
ENSG00000144451.18	SPAG16	2	213282149	2_126	0	0.0491838327056471	10.7182357939381	8.79236646577931e-06	1.58778625954179	1
ENSG00000138376.10	BARD1	2	214807537	2_127	0	0.0332596538601152	12.3600634216601	6.85643763186093e-06	1.76962477297311	2
ENSG00000138363.14	ATIC	2	215305609	2_127	0	0.014587962115201	4.6853481000914	1.13997832747907e-06	-0.10567101908264	5
ENSG00000115414.18	FN1	2	215435759	2_127	0	0.0152635196188068	6.16991749096959	1.57070328184922e-06	-1.45454545454556	1
ENSG00000079246.15	XRCC5	2	216141991	2_127	0	0.0215565364535801	8.22176020839924	2.95599635813921e-06	0.959677419354553	1
ENSG00000138375.12	SMARCAL1	2	216412329	2_127	0	0.0141892046163535	4.47151669642313	1.05821280836247e-06	0.0542337692396408	3
ENSG00000115457.9	IGFBP2	2	216632342	2_127	0	0.014990596651476	4.94972716733654	1.23754296413088e-06	-0.32236842105261	1
ENSG00000181378.13	CFAP65	2	219041992	2_129	0	0.0590707703450942	15.5657805096913	1.53357013481348e-05	1.95238095238134	1
ENSG00000182698.11	RESP18	2	219328485	2_129	0	0.0175610032258476	4.58482211154738	1.34286365046318e-06	0.148457479537877	3
ENSG00000231672.6	DIRC3	2	217756535	2_129	0	0.0176672740325138	4.69093041215756	1.38225650147673e-06	-0.40947075208901	1
ENSG00000163464.7	CXCR1	2	218166777	2_129	0	0.0524354911585902	17.795193843111	1.55628155082116e-05	2.77573529411788	1
ENSG00000163466.15	ARPC2	2	218216699	2_129	0	0.0203232475516142	15.9321081185762	5.40040657993073e-06	-4.0098373731695	2
ENSG00000179921.14	GPBAR1	2	218259499	2_129	0	0.0325593376576299	24.5333304944921	1.33226977906899e-05	5.04838709677474	1
ENSG00000127837.9	AAMP	2	218270227	2_129	0	0.029132674987615	23.3117623168434	1.13270176120408e-05	-4.95967741935412	1
ENSG00000127838.13	PNKD	2	218270205	2_129	1	0.106686922678749	34.9374138358449	6.21673060443358e-05	5.64285714285653	1
ENSG00000135926.14	TMBIM1	2	218292881	2_129	0	0.0181559922002287	14.3252180969623	4.33791797513255e-06	3.83989622941442	2
ENSG00000158428.3	CATIP	2	218356632	2_129	0	0.0348800767067911	17.5487237810548	1.02089969743229e-05	3.48854961832044	1
ENSG00000018280.16	SLC11A1	2	218381258	2_129	0	0.0192389768430643	6.42267745906278	2.0609060310786e-06	-1.17065868263423	1
ENSG00000144579.7	CTDSP1	2	218398735	2_129	0	0.0177895674858095	4.70970414459023	1.39739479490943e-06	0.27196652719666	1
ENSG00000135913.10	USP37	2	218568666	2_129	0	0.0351016555988534	11.7985703768761	6.90743956381972e-06	-2.04941860465124	1
ENSG00000144580.13	CNOT9	2	218568874	2_129	0	0.017267791380257	4.58087607134622	1.31930570807108e-06	0.444444444444529	1
ENSG00000115556.13	PLCD4	2	218608011	2_129	0	0.0172669452048674	4.58247117147221	1.31970042898569e-06	-0.448818897637794	1
ENSG00000074582.12	BCS1L	2	218658710	2_129	0	0.0187651083404785	5.84637533834532	1.82977578303036e-06	-1.18548387096729	1
ENSG00000115568.15	ZNF142	2	218659583	2_129	0	0.0504754975696652	15.270768422173	1.28558739493356e-05	2.34017595307811	1
ENSG00000163481.7	RNF25	2	218672243	2_129	0	0.0313360853391452	10.7561219167518	5.62160805746759e-06	-1.95692307692302	1
ENSG00000163482.11	STK36	2	218672452	2_129	0	0.0283491862029359	10.3468352740149	4.89224543913394e-06	-2.04527526760574	2
ENSG00000135912.10	TTLL4	2	218710630	2_129	0	0.0203416641645232	6.61487059640477	2.24423296969236e-06	-1.1788856304992	1
ENSG00000135929.8	CYP27A1	2	218782732	2_129	0	0.0424027146668868	12.9424646636949	9.15315369716496e-06	1.89891696750882	1
ENSG00000115596.3	WNT6	2	218860595	2_129	0	0.0177951318602626	4.77542140566055	1.41733665130093e-06	0.390804597701293	1
ENSG00000213901.10	SLC23A3	2	219170383	2_129	0	0.0236292337868711	7.80837612672043	3.07730448478243e-06	1.18010252024281	2
ENSG00000115649.15	CNPPD1	2	219177206	2_129	0	0.0194156235390368	5.78277487592052	1.87261170508653e-06	-0.721556783216769	2
ENSG00000115657.12	ABCB6	2	219218557	2_129	0	0.0194391137296799	5.58375702292913	1.81035221588169e-06	0.752427184466232	1
ENSG00000198925.10	ATG9A	2	219229829	2_129	0	0.018155004944311	4.9686685149101	1.50451492661133e-06	0.466291912277498	2
ENSG00000163516.13	ANKZF1	2	219229585	2_129	0	0.0189864432616901	5.37389954126612	1.70174022606654e-06	0.56769300020773	2
ENSG00000115661.13	STK16	2	219241541	2_129	0	0.0178629376416635	4.78359949435012	1.42517369898876e-06	0.45212765957458	1
ENSG00000127824.13	TUBA4A	2	219278362	2_129	0	0.0201866194942938	5.89062621698284	1.98328518814057e-06	0.650205761317217	1
ENSG00000135924.15	DNAJB2	2	219279688	2_129	0	0.0179542512005454	4.7927155903752	1.43518887940302e-06	0.355828220858808	1
ENSG00000054356.13	PTPRN	2	219309801	2_129	0	0.0211191711635758	6.35176407587764	2.23733663640795e-06	0.807106598984412	1
ENSG00000123992.18	DNPEP	2	219395442	2_129	0	0.0235492296113184	7.23352526767826	2.84110191350182e-06	-0.887403158925528	3
ENSG00000175084.11	DES	2	219418537	2_129	0	0.0179596544459039	4.81059352054647	1.44097598793667e-06	-0.353518821604035	1
ENSG00000072195.14	SPEG	2	219434550	2_129	0	0.02226810391237	6.75365244533068	2.50831486633179e-06	-0.870370370370576	1
ENSG00000124006.14	OBSL1	2	219572251	2_129	0	0.0172897791479403	4.46864869607236	1.288622663656e-06	0.0312499999999891	1
ENSG00000144589.21	STK11IP	2	219597759	2_130	0	0.024759430716239	7.08871616427435	2.9273075159937e-06	-0.850459159369773	2
ENSG00000116106.11	EPHA4	2	221574191	2_130	0	0.0190871521065304	4.74940134970791	1.51195933713888e-06	0.276758409785889	1
ENSG00000163082.9	SGPP2	2	222423832	2_131	0	0.0245455094164341	6.97226092756234	2.85434054824819e-06	-0.885245901639495	1
ENSG00000123983.13	ACSL3	2	222860739	2_131	0	0.0189710293608512	4.65625287146251	1.47328768844443e-06	0.232736572889938	1
ENSG00000152056.16	AP1S3	2	223751889	2_131	0	0.0374264050762301	10.778707952558	6.72829344414861e-06	1.36173827916499	2
ENSG00000135900.3	MRPL44	2	223957073	2_131	0	0.0185541302645276	4.45672150599948	1.37916492444645e-06	-0.00775193798449565	1
ENSG00000135919.12	SERPINE2	2	224039199	2_132	0	0.0205139046629791	5.31122720853884	1.8172024717612e-06	0.534351145037938	1
ENSG00000124019.9	FAM124B	2	224402283	2_132	0	0.0244540611279083	6.89124579539744	2.81066340757693e-06	-0.881578947368311	1
ENSG00000169047.5	IRS1	2	226800135	2_133	0	0.0191596007585163	4.50876655875194	1.44080202777051e-06	0.139112903225735	1
ENSG00000081052.11	COL4A4	2	227163765	2_133	0	0.0190838838339665	4.47320461782573	1.4237890036551e-06	-0.0865384615385077	1
ENSG00000169031.18	COL4A3	2	227155051	2_133	0	0.0195107801616258	4.67190232692234	1.5202972002797e-06	0.24384787472026	1
ENSG00000153832.11	FBXO36	2	229948378	2_135	0	0.0247009317994005	13.1299786312198	5.4092550777615e-06	1.78809523809624	1
ENSG00000163053.10	SLC16A14	2	229978237	2_135	0	0.0111565770819572	5.52589900941928	1.02823887528891e-06	0.438978433500431	2
ENSG00000135916.15	ITM2C	2	230860319	2_135	0	0.0138671727259928	7.69647318319772	1.78008110833388e-06	1.07847793009768	2
ENSG00000135898.9	GPR55	2	230895258	2_135	0	0.0254658889367878	12.7501963410764	5.41546581623647e-06	-1.58322776775805	2
ENSG00000237412.6	PRSS56	2	232520066	2_136	0	0.0244322660483759	4.71266337104195	1.92039370344969e-06	0.284987029642496	2
ENSG00000173699.15	SPATA3	2	231012492	2_136	0	0.0264658602015521	5.43256369740188	2.39800976285447e-06	0.669230769230863	1
ENSG00000204128.5	C2orf72	2	231053352	2_136	0	0.0239128813763679	4.51928700946925	1.80244465472253e-06	-0.141791044776122	1
ENSG00000173692.12	PSMD1	2	231056872	2_136	0	0.0239227675296001	4.52300721653327	1.80467418609719e-06	-0.202380952380968	1
ENSG00000135914.5	HTR2B	2	231125386	2_136	0	0.0260866971370705	5.30258299160129	2.30710136507971e-06	-0.503164556962196	1
ENSG00000115053.15	NCL	2	231483427	2_136	0	0.023956668591872	4.53575008183887	1.81232319038928e-06	-0.160899375935794	2
ENSG00000171596.6	NMUR1	2	231526615	2_136	0	0.0250119475249111	4.92374117311519	2.05401130557235e-06	0.358106487471836	2
ENSG00000187514.16	PTMA	2	231706100	2_136	0	0.0276398091441096	5.8236144148378	2.68465051545278e-06	0.75347912524883	1
ENSG00000144524.17	COPS7B	2	231781537	2_136	0	0.029154634911119	6.30463752075551	3.0656871618755e-06	0.700680272108862	1
ENSG00000156973.13	PDE6D	2	231780366	2_136	0	0.0317106089837316	7.06288915754144	3.73548570425862e-06	0.86649013635054	2
ENSG00000144535.19	DIS3L2	2	231961176	2_136	0	0.0335845639562427	7.58141456367111	4.24668516257321e-06	-1.07815920402676	2
ENSG00000221944.6	TIGD1	2	232550122	2_136	0	0.026012299874852	5.27685926073292	2.28936146717772e-06	0.537037037037036	1
ENSG00000115468.11	EFHD1	2	232609746	2_136	0	0.0291185676486251	6.29347590807607	3.05647387251372e-06	0.721698113207241	1
ENSG00000204120.14	GIGYF2	2	232694905	2_137	0	0.0165208239753958	4.94504254076142	1.36257947140056e-06	0.0152671755725234	1
ENSG00000115474.6	KCNJ13	2	232776373	2_137	0	0.0163600545678954	4.88022643172494	1.33163384970405e-06	-0.164062500000018	1
ENSG00000182600.9	C2orf82	2	232856815	2_137	0	0.0167165479632403	5.0348846946715	1.40377089393833e-06	-0.179753453235196	2
ENSG00000066248.14	NGEF	2	233013260	2_137	0	0.017198506529855	5.32661460570637	1.52792528108915e-06	-0.379613356766119	1
ENSG00000085978.21	ATG16L1	2	233237687	2_137	0	0.017653679221326	32.8551406316023	9.67383480630887e-06	-5.84507042253518	1
ENSG00000077044.10	DGKD	2	233354365	2_137	0	0.0311791338200775	18.1867425579616	9.45755925022905e-06	3.36216216216091	1
ENSG00000085982.13	USP40	2	233566588	2_137	0	0.0174089605035372	8.11154530467642	2.35524745787422e-06	1.87116143312764	3
ENSG00000130147.15	SH3BP4	2	234951552	2_138	0	0.023357356210477	5.0905308424511	1.98311026548276e-06	0.446808510638244	1
ENSG00000198612.10	COPS8	2	237085776	2_140	0	0.0197264010592689	6.37503497140369	2.09744477897116e-06	-1.01890359168189	1
ENSG00000115648.13	MLPH	2	237492746	2_140	0	0.0159362694475426	4.45993438466842	1.18542815805387e-06	-0.0604651162790457	1
ENSG00000177483.11	RBM44	2	237798821	2_140	0	0.0195049405203931	6.27361873587684	2.04090532032793e-06	0.688697432974297	2
ENSG00000132329.10	RAMP1	2	237858483	2_141	0	0.0214167156933646	5.67921535583319	2.02862285700202e-06	-0.451697127937326	1
ENSG00000184182.18	UBE2F	2	237966682	2_141	0	0.0187959732803247	4.61710999895969	1.44742192192348e-06	0.195692850750477	2
ENSG00000132330.16	SCLY	2	238061377	2_141	0	0.0249147152969275	12.9453299167717	5.37934201679812e-06	3.22866718678028	2
ENSG00000144488.14	ESPNL	2	238099426	2_141	0	0.0186226012950421	5.40288472475332	1.67813212922852e-06	-1.02800661181224	2
ENSG00000168427.8	KLHL30	2	238138383	2_141	0	0.0187193138144391	4.72907121573059	1.47647427553233e-06	-0.491416309012999	1
ENSG00000178752.15	ERFE	2	238161285	2_141	0	0.0200465277074271	5.61995057338769	1.87902154683835e-06	-0.865079365079392	1
ENSG00000132323.8	ILKAP	2	238207218	2_141	0	0.0212994891197899	6.14712807993236	2.18374314352743e-06	-0.956263266806053	2
ENSG00000144485.10	HES6	2	238241004	2_141	0	0.0199718912884156	5.44691105655318	1.81438556764263e-06	0.780303030302894	1
ENSG00000204104.11	TRAF3IP1	2	238319497	2_141	0	0.0248287348889449	6.80106272378427	2.8163814622467e-06	0.407692307692243	1
ENSG00000178602.7	OTOS	2	240127158	2_142	0	0.0128554378061706	5.34725758088998	1.14651062035635e-06	-0.481168555687116	2
ENSG00000178586.4	OR6B3	2	240049434	2_142	0	0.0126070990883235	5.17252791680612	1.08762232907407e-06	-0.406896551723972	1
ENSG00000172428.10	COPS9	2	240132846	2_142	0	0.012738815591389	5.26562361260453	1.11876525134067e-06	-0.457516339869094	1
ENSG00000144504.15	ANKMY1	2	240562434	2_142	0	0.0117288378613043	4.52586333817439	8.85353124336922e-07	0.0773243698713804	2
ENSG00000142330.19	CAPN10	2	240587537	2_142	0	0.013164244645155	5.55993584814148	1.22074746428777e-06	0.766798418972093	1
ENSG00000178623.11	GPR35	2	240604773	2_142	0	0.0158480332973787	7.22310114396987	1.90923407508662e-06	-0.724409448818588	1
ENSG00000172478.17	C2orf54	2	240897157	2_144	0	0.00625449557825386	6.28162455618126	6.55276164766192e-07	-0.878570834127478	2
ENSG00000130294.15	KIF1A	2	240819820	2_144	0	0.00565804729819475	5.13568399430717	4.8464637904451e-07	-0.795275590551278	1
ENSG00000122085.16	MTERF4	2	241094178	2_144	0	0.0118912617031796	11.4423895779705	2.2693671961803e-06	1.49691868263205	3
ENSG00000115687.13	PASK	2	241147445	2_144	0	0.00627365106006128	5.85062173654489	6.12184720040903e-07	0.617117117116745	1
ENSG00000115685.14	PPP1R7	2	241149506	2_144	0	0.00836048587492966	8.12681974293465	1.13321483177785e-06	-1.03401360544226	1
ENSG00000146205.13	ANO7	2	241188486	2_144	0	0.00550588954023068	4.69007930545586	4.30692973143449e-07	-0.414341890276135	4
ENSG00000168385.17	SEPT2	2	241314902	2_144	0	0.0270487335361729	19.2497797251456	8.6842597597526e-06	2.48031496062988	1
ENSG00000115677.16	HDLBP	2	241317232	2_144	0	0.00711049347072801	6.66282036689993	7.90165297054148e-07	-0.842178173508681	2
ENSG00000006607.13	FARP2	2	241355498	2_144	0	0.0524627835621523	21.7203865822235	1.90054862676496e-05	1.60406686956434	2
ENSG00000115694.14	STK25	2	241500573	2_144	0	0.00748544623352543	7.08561033120484	8.84616561301368e-07	-0.859872993179675	2
ENSG00000168393.12	DTYMK	2	241687407	2_144	0	0.006845555430118	6.35137527464101	7.25164559601647e-07	0.457746478873376	1
ENSG00000168395.15	ING5	2	241698411	2_144	0	0.0125811286674066	16.4334440335366	3.44832586411177e-06	3.17605633802802	1
ENSG00000180902.17	D2HGDH	2	241763768	2_144	0	0.0140134312589989	12.5025693947725	2.92215916030669e-06	-1.17021276595739	1
ENSG00000216921.7	AC131097.4	2	241902068	2_144	0	0.0997465873054633	29.4425007941594	4.89815864028519e-05	3.16438356164345	1
ENSG00000134121.9	CHL1	3	196883	3_1	0	0.113284466414962	18.7378643668269	3.54038555390015e-05	2.21787709497203	1
ENSG00000091181.19	IL5RA	3	3126271	3_3	0	0.0206846362730778	5.37274787399402	1.8535506372987e-06	0.533174326678469	2
ENSG00000072756.16	TRNT1	3	3160608	3_3	0	0.0214473492728702	5.69820310259308	2.03831666309299e-06	0.551724137931008	1
ENSG00000113851.14	CRBN	3	3178805	3_3	0	0.0413265172765605	11.6160819447839	8.00660825553404e-06	-1.41919697277094	2
ENSG00000170364.12	SETMAR	3	4301852	3_3	0	0.0316470122036394	9.20236717019402	4.85727148018581e-06	1.22793965976788	2
ENSG00000144455.13	SUMF1	3	4467058	3_4	0	0.0208434234828165	6.48205282927513	2.25341781874627e-06	-0.798480937652163	2
ENSG00000134109.10	EDEM1	3	5190141	3_4	0	0.0281370462346502	9.18247422754511	4.30921663673834e-06	-1.34408602150586	1
ENSG00000196277.15	GRM7	3	6777779	3_5	0	0.0231665658684583	4.46345524360813	1.72461814136737e-06	-0.0852713178294443	1
ENSG00000125046.14	SSUH2	3	8744886	3_7	0	0.0203257051434819	4.50459320296255	1.52707829335606e-06	-0.112643678160988	1
ENSG00000180914.10	OXTR	3	8769210	3_7	0	0.0591405265855546	14.1654424498829	1.39725424187909e-05	-1.70720649015346	2
ENSG00000070950.9	RAD18	3	8963418	3_7	0	0.0289564595200984	7.68987620955867	3.71385474884756e-06	0.902782459657117	2
ENSG00000196220.15	SRGAP3	3	9363193	3_7	0	0.02022284416896	4.4590073420665	1.50397469231048e-06	-0.0236220472440925	1
ENSG00000134077.15	THUMPD3	3	9363240	3_7	0	0.0300469951243499	8.02331598680207	4.02082386271095e-06	1.00000000000005	1
ENSG00000168137.15	SETD5	3	9397385	3_7	0	0.0503399812679957	12.6968106745108	1.06602600450016e-05	-1.51301115241685	1
ENSG00000163719.19	MTMR14	3	9649842	3_8	0	0.0220748571857239	4.48914336347124	1.65280448713024e-06	-0.132701421800944	1
ENSG00000114026.21	OGG1	3	9749660	3_8	0	0.0275526753499579	6.48442189700921	2.97985508548548e-06	-0.674698795180463	1
ENSG00000134072.10	CAMK1	3	9769618	3_8	0	0.0221347170610022	4.5134906583846	1.66627480829294e-06	0.0336269066284886	2
ENSG00000171148.13	TADA3	3	9793221	3_8	0	0.0228793935414426	4.81107941014401	1.83589204236063e-06	0.400000000000178	1
ENSG00000214021.15	TTLL3	3	9808579	3_8	0	0.0233615694366804	4.99868130279361	1.94767984300497e-06	0.304235552917191	2
ENSG00000156990.14	RPUSD3	3	9843931	3_8	0	0.0221065313989738	4.50203422257412	1.65992896410076e-06	0.111940298507424	1
ENSG00000187288.10	CIDEC	3	9856286	3_8	0	0.0223326970738383	4.59356036267272	1.71100275313909e-06	0.157608695652155	1
ENSG00000163701.18	IL17RE	3	9865713	3_8	0	0.0731618261215183	15.3567742933243	1.87389237392731e-05	1.84598131935533	2
ENSG00000125037.12	EMC3	3	10010880	3_8	0	0.02576004349606	5.87837652875418	2.52559726248688e-06	0.673511293634329	1
ENSG00000144554.10	FANCD2	3	9931110	3_8	0	0.117864398105006	19.7785893131118	3.88810568366667e-05	2.64488582192145	2
ENSG00000254999.3	BRK1	3	10115521	3_8	0	0.0375673167195696	9.28385781773929	5.816995964082e-06	1.91071428571498	1
ENSG00000157017.15	GHRL	3	10290784	3_8	0	0.054033932162162	12.584178349151	1.13410050408555e-05	-1.79999999999977	1
ENSG00000157087.17	ATP2B2	3	10708383	3_8	0	0.037442159322284	9.25381748707935	5.77885665878151e-06	1.25825825825844	1
ENSG00000197548.12	ATG7	3	11272224	3_9	0	0.020508840425142	7.7181107302552	2.6400503919539e-06	1.29045547394359	2
ENSG00000144559.10	TAMM41	3	11847082	3_9	0	0.0192659743242227	7.15644245402283	2.29957864089233e-06	1.0239999999998	1
ENSG00000157150.4	TIMP4	3	12159406	3_9	0	0.0211277422561224	7.98522998189469	2.8138479395789e-06	-1.14074074074131	1
ENSG00000154743.17	TSEN2	3	12484157	3_9	0	0.0176823651050243	6.38630143931124	1.88343168805383e-06	0.771653543307013	1
ENSG00000075975.15	MKRN2	3	12557101	3_9	0	0.0145096525165173	4.61255687103877	1.11624326453036e-06	-0.316945588647396	2
ENSG00000225526.4	MKRN2OS	3	12560995	3_9	0	0.0166352479383293	5.83850227090617	1.61990981645217e-06	0.722088599329167	2
ENSG00000132155.11	RAF1	3	12664356	3_9	0	0.0194582870989004	7.2456367655481	2.35147990056846e-06	-0.901515151515083	1
ENSG00000144712.11	CAND2	3	12796583	3_9	0	0.0563960492565493	16.8645322856708	1.58629183159824e-05	1.84282307306165	2
ENSG00000144713.12	RPL32	3	12841340	3_9	0	0.0148708870918904	4.83301186270593	1.19871197231461e-06	-0.317075968816432	2
ENSG00000144711.13	IQSEC1	3	13027994	3_9	0	0.0204986147987418	7.71356117672236	2.63717863282288e-06	-0.934959349593723	1
ENSG00000131379.9	C3orf20	3	14669081	3_10	0	0.0170297842447256	6.26675229512718	1.7799663008682e-06	0.70904513588191	2
ENSG00000132182.11	NUP210	3	13418461	3_10	0	0.0147586831195992	4.98302039931961	1.22659270897571e-06	-0.422336823733188	2
ENSG00000163517.14	HDAC11	3	13479647	3_10	0	0.0515493103740511	16.2636851195788	1.39830503870274e-05	1.97782163408397	3
ENSG00000163528.12	CHCHD4	3	14124429	3_10	0	0.0146751114784038	4.93210400926889	1.20718475172379e-06	-0.307692307692294	1
ENSG00000170876.7	TMEM43	3	14124463	3_10	0	0.0521331984192049	16.3660263385525	1.42304201084392e-05	2.16176470588311	1
ENSG00000144596.12	GRIP2	3	14555907	3_10	0	0.0155351062804062	5.44271516878582	1.41022997483307e-06	0.482517482517451	1
ENSG00000154781.15	CCDC174	3	14652143	3_10	0	0.0160523650762525	5.73647578994857	1.53583407494268e-06	-0.59864002165663	2
ENSG00000131381.12	RBSN	3	15099772	3_11	0	0.0513218233489693	10.5698405052321	9.04754219250967e-06	-1.5242064820093	2
ENSG00000131370.15	SH3BP5	3	15281416	3_11	0	0.0264513695077908	4.57160850602802	2.01686718544801e-06	0.205882352941158	1
ENSG00000206562.11	METTL6	3	15441199	3_11	0	0.0280771802773341	5.10910687253817	2.39253656314393e-06	0.455882352941141	1
ENSG00000131373.14	HACL1	3	15601536	3_11	0	0.0389458562151744	8.0649502113368	5.23869425276887e-06	1.12323701207497	2
ENSG00000169814.12	BTD	3	15601668	3_11	0	0.0456732319960981	9.50975755441113	7.2442144038105e-06	1.32900432900406	1
ENSG00000206560.11	ANKRD28	3	15862131	3_11	0	0.0375594727276366	7.73683308910331	4.84666296526598e-06	-1.13245033112581	1
ENSG00000154813.9	DPH3	3	16264511	3_12	0	0.0752271064560425	16.1126172441733	2.02162478561784e-05	-1.94444444444521	1
ENSG00000154814.13	OXNAD1	3	16265263	3_12	0	0.0245074810794936	5.92959011141577	2.42372562777781e-06	-0.614886731391858	1
ENSG00000154822.17	PLCL2	3	16802230	3_12	0	0.0626333463260814	14.4323103477104	1.50765363893062e-05	-1.90647482014372	1
ENSG00000182568.16	SATB1	3	18445845	3_13	0	0.013789666308891	5.32589208022351	1.22491576602311e-06	-0.546728971962903	1
ENSG00000183960.8	KCNH8	3	19148202	3_14	0	0.0175697269999009	4.69078144775585	1.37458094056191e-06	0.232456140350764	1
ENSG00000163576.17	EFHB	3	19899966	3_14	0	0.0219326272308932	6.68317222789393	2.44474415321406e-06	0.82514238138539	3
ENSG00000144566.10	RAB5A	3	19947126	3_14	0	0.0241499880349169	7.54949307206583	3.04084873092513e-06	0.977272727272628	1
ENSG00000114166.7	KAT2B	3	20062862	3_15	0	0.0173274840138176	4.55446233980568	1.31623285662253e-06	0.450704225352004	1
ENSG00000182247.9	UBE2E2	3	23204447	3_17	0	0.0541733124678124	14.3497284743066	1.2965497347547e-05	-2.35294117647041	1
ENSG00000170142.11	UBE2E1	3	23805720	3_18	0	0.0289328488941152	9.82759452769637	4.74240384713165e-06	-1.1294964028775	1
ENSG00000174748.18	RPL15	3	23904628	3_18	0	0.0387147529736547	12.4588908838786	8.04481349792482e-06	-1.59230769230806	1
ENSG00000174738.12	NR1D2	3	23945256	3_18	0	0.0258599186781189	8.81576366611946	3.80230717833388e-06	-1.07092198581544	1
ENSG00000197885.10	NKIRAS1	3	23946511	3_18	0	0.0159507358127289	4.47382770752448	1.19020037417465e-06	-0.0649350649350503	1
ENSG00000077097.15	TOP2B	3	25664786	3_19	0	0.0308204280187865	5.16704042570276	2.65607681355858e-06	-0.474820143884951	1
ENSG00000151093.7	OXSM	3	25782726	3_19	0	0.0339664914863492	6.04473888097611	3.42443037073034e-06	0.705776173285007	1
ENSG00000163491.16	NEK10	3	27369070	3_20	0	0.0286405167540478	7.31714403436915	3.49528472585571e-06	1.07746478873254	1
ENSG00000033867.16	SLC4A7	3	27484716	3_20	0	0.107058356979048	19.36298052992	3.45742595818759e-05	2.5240641711217	1
ENSG00000187118.12	CMC1	3	28243405	3_21	0	0.0302989398830955	7.88326560059738	3.98376487340886e-06	1.03100775193809	1
ENSG00000163512.13	AZI2	3	28348860	3_21	0	0.0315023861664476	8.23478208841147	4.32668888279407e-06	-1.09100074241359	2
ENSG00000206559.7	ZCWPW2	3	28348860	3_21	0	0.0304512704253357	7.9285175095918	4.02677636900761e-06	1.04878048780474	1
ENSG00000144642.21	RBMS3	3	28575079	3_21	0	0.02173422367828	4.8914151282818	1.77312257953866e-06	-0.453531598512854	1
ENSG00000197385.5	ZNF860	3	31981522	3_23	0	0.0247984028545355	4.90485540555516	2.02866354704543e-06	0.346914626523437	2
ENSG00000144645.13	OSBPL10	3	32078058	3_23	0	0.0696268977448066	14.2711128822403	1.65727657714085e-05	1.76097560975722	1
ENSG00000152642.10	GPD1L	3	32096623	3_23	0	0.0420112216988289	9.6657507215732	6.77268703320091e-06	1.18784530386784	1
ENSG00000170293.8	CMTM8	3	32238447	3_23	0	0.0425608034885262	9.78360235998454	6.944943500395e-06	1.1955719557195	1
ENSG00000153551.13	CMTM7	3	32392400	3_24	0	0.0171639028626336	4.49843737513501	1.28776860317324e-06	-0.0931677018634352	1
ENSG00000144635.8	DYNC1LI1	3	32570942	3_24	0	0.0200949139224333	6.00819753339189	2.01368000838077e-06	0.742939164669177	2
ENSG00000182973.18	CNOT10	3	32684690	3_24	0	0.0204859008121255	6.01506564542258	2.05520686809798e-06	0.613588110403477	1
ENSG00000188167.8	TMPPE	3	33097052	3_24	0	0.0218464954129028	6.6448484789115	2.42117937545198e-06	0.954019109364931	2
ENSG00000170266.15	GLB1	3	33097285	3_24	0	0.0443741991426225	12.6397383382002	9.35467528612065e-06	1.47169811320735	1
ENSG00000170275.14	CRTAP	3	33113385	3_24	0	0.0190006254181405	5.50159701455953	1.74347922803352e-06	0.655435944986151	2
ENSG00000173705.8	SUSD5	3	33218930	3_25	0	0.0344788494665347	10.3354636570266	5.94350777386227e-06	-1.17482093184008	2
ENSG00000153558.13	FBXL2	3	33277306	3_25	0	0.022414154311057	6.45361472513741	2.41260096925029e-06	0.657534246575091	1
ENSG00000153560.11	UBP1	3	33440884	3_25	0	0.0189590187509784	4.94916056868029	1.56497536606589e-06	0.635036496350323	1
ENSG00000170248.13	PDCD6IP	3	33799930	3_25	0	0.0505249078800363	13.7999632146693	1.16290319757335e-05	1.96503496503446	1
ENSG00000144681.10	STAC	3	36380068	3_26	0	0.0236788158229482	4.6890658403585	1.8518526012897e-06	-0.623300970874057	1
ENSG00000163673.7	DCLK3	3	36764447	3_27	0	0.0431240179463915	8.56781803875388	6.16239536442182e-06	0.999999999999554	1
ENSG00000168016.13	TRANK1	3	36944995	3_27	0	0.0281380156208626	4.70791724156404	2.20944091406937e-06	0.205882352941072	1
ENSG00000178567.7	EPM2AIP1	3	36993455	3_27	0	0.0358231533580072	6.88795673716342	4.11542156076395e-06	-0.96666666666701	1
ENSG00000093167.17	LRRFIP2	3	37183634	3_27	0	0.0278279617408352	4.60804362135494	2.13874045724711e-06	0.432378593814719	2
ENSG00000144674.16	GOLGA4	3	37243272	3_27	0	0.0394693371134275	7.76516298907947	5.11176069110676e-06	1.15419684166611	2
ENSG00000198590.11	C3orf35	3	37386585	3_27	0	0.0305218479874626	5.44132607926111	2.76997393867978e-06	0.564841498559295	1
ENSG00000136059.14	VILL	3	37989256	3_27	0	0.0433003780771527	8.60484028571177	6.21433423394823e-06	1.14093959731564	1
ENSG00000187091.13	PLCD1	3	38027260	3_27	0	0.0282199096452693	4.73411503757068	2.22820185483856e-06	0.291505791505849	1
ENSG00000093217.9	XYLB	3	38346523	3_28	0	0.0311413214666325	8.75277334846721	4.54614020997032e-06	-1.07918552036186	1
ENSG00000114739.13	ACVR2B	3	38454810	3_28	0	0.0229254688917792	5.99331243851437	2.29163396880889e-06	0.695205479452073	1
ENSG00000114742.13	WDR48	3	39051835	3_28	0	0.0269509425068194	7.44958667277869	3.34862288169232e-06	-1.17293233082713	1
ENSG00000114745.13	GORASP1	3	39107998	3_28	0	0.0318210053743259	8.94766652697003	4.74879905002567e-06	-1.30645161290371	1
ENSG00000168026.18	TTC21A	3	39108012	3_28	0	0.0210576721128369	5.22919071424186	1.83655925873537e-06	-0.617111413874799	2
ENSG00000168334.8	XIRP1	3	39191707	3_28	0	0.0481103987174298	12.6914095346908	1.01837779241817e-05	1.58877059944012	2
ENSG00000168329.13	CX3CR1	3	39281672	3_28	0	0.0201003619081969	4.81108899821841	1.6128997454298e-06	0.395348837209364	1
ENSG00000144659.10	SLC25A38	3	39385046	3_28	0	0.0609038684800099	14.8403226243069	1.50746878147957e-05	-2.16666666666566	1
ENSG00000168028.13	RPSA	3	39406928	3_28	0	0.0797167405459302	17.3102319544699	2.30150819671489e-05	-2.34400221602584	2
ENSG00000168314.17	MOBP	3	39466391	3_28	0	0.0195356208697548	4.55507599504049	1.48416761465771e-06	-0.356037151702823	1
ENSG00000170011.13	MYRIP	3	39808955	3_28	0	0.0199376223626724	4.73805231415361	1.57555411001519e-06	-0.320261437908568	1
ENSG00000114784.3	EIF1B	3	40309786	3_29	0	0.0251487868526068	8.33506456012871	3.49611825183705e-06	-1.16197183098633	1
ENSG00000168032.8	ENTPD3	3	40387447	3_29	0	0.0163323001745014	4.45625610385922	1.21388515674038e-06	-0.00746268656716394	1
ENSG00000188846.13	RPL14	3	40457413	3_29	0	0.0454671459461531	13.6869136511326	1.03791867593182e-05	-1.57348703170069	1
ENSG00000177873.12	ZNF619	3	40477330	3_29	0	0.0173978245371015	5.02332661006322	1.45762721541159e-06	0.399999999999971	1
ENSG00000157093.8	LYZL4	3	42445889	3_30	0	0.0415380126498853	12.0813116794705	8.3698930461673e-06	1.78980891719745	1
ENSG00000182606.14	TRAK1	3	42014240	3_30	0	0.0241333036404157	7.17850288450625	2.88942058133978e-06	0.888382687927048	1
ENSG00000114857.17	NKTR	3	42603651	3_31	0	0.0260919404428039	7.51188693612305	3.26900456244307e-06	0.923076923077098	1
ENSG00000114853.13	ZBTB47	3	42653821	3_31	0	0.0237030618655819	6.64747963407187	2.62797706717483e-06	0.801075268817122	1
ENSG00000157119.11	KLHL40	3	42685151	3_31	0	0.0207604697094842	5.45553909916801	1.8890130296243e-06	-0.689393939394192	1
ENSG00000010282.14	HHATL	3	42699368	3_31	0	0.0206979870014802	5.42845239453982	1.87397696849975e-06	-0.661302116467776	2
ENSG00000244607.5	CCDC13	3	42773176	3_31	0	0.0207386829001581	5.44610747757389	1.88376830090873e-06	0.577922077922301	1
ENSG00000181061.13	HIGD1A	3	42800848	3_31	0	0.1417567789677	23.035811527978	5.44637397320275e-05	2.62913907284744	1
ENSG00000144648.15	ACKR2	3	42802658	3_31	0	0.0247686838780541	7.04326188173102	2.90962401419257e-06	-0.924997439981825	2
ENSG00000182983.14	ZNF662	3	42905991	3_31	0	0.0188014337678529	4.56514588164817	1.43154740788222e-06	-0.424050632911265	1
ENSG00000240747.7	KRBOX1	3	42809057	3_31	0	0.0234774881509375	6.56145307921251	2.56928193405514e-06	-0.859259259259449	1
ENSG00000144649.8	FAM198A	3	43047594	3_31	0	0.0228974745276411	6.33641717711274	2.41986675299709e-06	-0.903225806451444	1
ENSG00000144647.5	POMGNT2	3	43106046	3_31	0	0.0444581538343186	12.328494887506	9.14158684147559e-06	1.64516129032249	1
ENSG00000011198.7	ABHD5	3	43689274	3_31	0	0.0454202640337719	12.5228097625629	9.48662084260892e-06	-1.40888594795507	2
ENSG00000160746.12	ANO10	3	43691432	3_31	0	0.0208979499928492	5.5148557416486	1.92219723312957e-06	0.605964362311715	2
ENSG00000179152.19	TCAIM	3	44338737	3_31	0	0.0231852012462742	6.44874759154925	2.49371233878439e-06	0.749379652605735	1
ENSG00000225873.3	LINC00694	3	44439661	3_31	0	0.0517204228319572	13.7037851274984	1.18212312355939e-05	-1.77586206896577	1
ENSG00000144792.9	ZNF660	3	44578138	3_31	0	0.0425808832718747	11.9370766333064	8.47759672315564e-06	1.52942969676396	2
ENSG00000169981.10	ZNF35	3	44649020	3_31	0	0.0255210736914894	7.3126723940458	3.11268494171094e-06	0.994565217391164	1
ENSG00000196653.11	ZNF502	3	44712685	3_31	0	0.0197110439377735	4.9894730082868	1.64030424625442e-06	-0.551445752737369	2
ENSG00000186446.11	ZNF501	3	44721338	3_31	0	0.0201109938930139	5.16993474840944	1.73411822060047e-06	-0.610078778915796	2
ENSG00000163807.5	KIAA1143	3	44761331	3_31	0	0.05234754116764	13.8135282803916	1.20603806115743e-05	1.78504012643416	2
ENSG00000163808.16	KIF15	3	44761638	3_31	0	0.0206783793446013	5.41993078144281	1.86926271694974e-06	0.577702702702603	1
ENSG00000169964.7	TMEM42	3	44861942	3_31	0	0.0195363513060658	4.90950606459192	1.5997103793907e-06	0.420875420875466	1
ENSG00000075914.12	EXOSC7	3	44975034	3_31	0	0.0186522710068303	4.49361656378137	1.39793775453128e-06	-0.156941884534513	2
ENSG00000163812.13	ZDHHC3	3	44976413	3_31	0	0.018867376352834	4.59658013051682	1.44646008403389e-06	-0.174603174603153	1
ENSG00000163815.5	CLEC3B	3	45003386	3_31	0	0.019518773680558	4.90142159072235	1.59563918712261e-06	0.357723577235772	1
ENSG00000283473.2	RP11-509I21.2	3	46612564	3_32	0	0.0134528228577805	4.5829414103212	1.02829526094764e-06	-0.0633918078432849	2
ENSG00000163814.7	CDCP1	3	45145928	3_32	0	0.0650799122790249	18.8214682923527	2.04296329941252e-05	-2.28486646884335	1
ENSG00000249992.1	TMEM158	3	45226624	3_32	0	0.0189321712450905	7.64760707578114	2.41482740587178e-06	1.0659340659341	1
ENSG00000011376.9	LARS2	3	45486931	3_32	0	0.0209021519459257	8.53695171912439	2.9761439362905e-06	0.91791044776124	1
ENSG00000144791.9	LIMD1	3	45554458	3_32	0	0.0547928309188047	17.249641529778	1.57639089973e-05	2.32441471571968	1
ENSG00000211456.10	SACM1L	3	45688625	3_32	0	0.013394506020631	4.54401948570985	1.01514245808171e-06	-0.111278905276844	2
ENSG00000163817.15	SLC6A20	3	45796686	3_32	0	0.0132976707552959	4.47901937400929	9.93387343298815e-07	0.110091743119282	1
ENSG00000163818.16	LZTFL1	3	45916197	3_32	0	0.0133616049816451	4.52199810558149	1.00774142159426e-06	-0.0668784874408478	2
ENSG00000163820.14	FYCO1	3	45995029	3_32	0	0.014172243333426	5.04983032295908	1.19364584834947e-06	-0.828064735565777	2
ENSG00000163823.3	CCR1	3	46208231	3_32	0	0.0778496492016163	20.4664972911732	2.65742054222804e-05	2.74404297122638	2
ENSG00000121807.5	CCR2	3	46353822	3_32	0	0.0288064772438346	11.424105264047	5.48873740046935e-06	-2.07905138339901	1
ENSG00000160791.13	CCR5	3	46370444	3_32	0	0.0247123572036828	10.0425101471229	4.13920139395417e-06	-1.07259210982773	2
ENSG00000012223.12	LTF	3	46484897	3_32	0	0.0219516629158327	8.97737471578099	3.28682728672121e-06	1.70934424732168	2
ENSG00000241186.9	TDGF1	3	46576012	3_32	0	0.0355846360810707	13.3320441525255	7.91260302190547e-06	1.80769326049516	2
ENSG00000163827.12	LRRC2	3	46547653	3_32	0	0.0244181966500996	9.93529407899507	4.0462659005199e-06	-1.80799999999894	1
ENSG00000261603.1	PRSS46	3	46736094	3_33	0	0.0332019065016411	12.2351447300536	6.77535786248956e-06	-2.50548658746954	2
ENSG00000178038.16	ALS2CL	3	46693690	3_33	0	0.0115043738693625	5.6816128064754	1.09017125450991e-06	0.347298698524031	2
ENSG00000181585.3	TMIE	3	46696489	3_33	0	0.0128732003660769	5.66628830604072	1.21659296988876e-06	-0.276577885188263	2
ENSG00000188086.13	PRSS45	3	46744963	3_33	0	0.382105721542034	22.2841000583294	0.000142016480672863	-3.68529647297917	2
ENSG00000178055.11	PRSS42	3	46834226	3_33	0	0.0110728872954937	4.79879970150904	8.86244612780133e-07	-0.485596707818892	1
ENSG00000160801.13	PTH1R	3	46877309	3_33	0	0.0153774039125441	8.01520023826243	2.05568943582369e-06	-1.59630606860256	1
ENSG00000160796.16	NBEAL2	3	46979634	3_33	0	0.0333742958558705	19.2720491423515	1.07275392335459e-05	3.21995858879848	2
ENSG00000160799.11	CCDC12	3	46982458	3_33	0	0.0121613136984898	5.51812875961617	1.11926372023868e-06	0.102362204724417	1
ENSG00000181555.20	SETD2	3	47163449	3_33	0	0.0109573446288832	5.06336463556923	9.25347020258379e-07	-0.585524867380627	2
ENSG00000114648.11	KLHL18	3	47287254	3_33	0	0.0109168015743787	4.61630197862232	8.40523253465511e-07	-0.385964912280833	1
ENSG00000076201.14	PTPN23	3	47380662	3_33	0	0.0133218269715438	7.47315144656203	1.66045716935873e-06	1.37301587301619	1
ENSG00000114650.18	SCAP	3	47476776	3_33	0	0.0379268987868441	17.6803117606385	1.11840051147587e-05	2.40532085755194	2
ENSG00000163832.15	ELP6	3	47513447	3_33	0	0.0112346938249126	4.92987644088985	9.2375623210046e-07	-0.628140703517773	1
ENSG00000114646.9	CSPG5	3	47580841	3_33	0	0.0112374675210197	4.76834314220316	8.93708844498308e-07	0.282442748091582	1
ENSG00000173473.10	SMARCC1	3	47783493	3_34	0	0.00994911745793125	5.85047983169586	9.70814267404973e-07	0.962121212121797	1
ENSG00000047849.21	MAP4	3	48089403	3_34	0	0.0136694395114545	7.57303722499329	1.72655693688875e-06	0.789473684210437	1
ENSG00000164048.13	ZNF589	3	48241756	3_34	0	0.00970652339278688	5.03045920382466	8.14388143809466e-07	-0.337813837639675	2
ENSG00000172113.8	NME6	3	48301516	3_34	0	0.0103177998330273	5.62772178808048	9.6845584210986e-07	-0.0122082765071993	2
ENSG00000164049.14	FBXW12	3	48372047	3_34	0	0.0123687506651426	7.70962013865803	1.59044597324788e-06	1.67479674796746	1
ENSG00000164053.19	ATRIP	3	48446788	3_34	0	0.0306947590097187	11.617624869727	5.94759904000509e-06	0.128834355828228	1
ENSG00000213689.11	TREX1	3	48465783	3_34	0	0.104942462221812	28.88588577429	5.05588334408327e-05	3.25966850828746	1
ENSG00000114268.11	PFKFB4	3	48562511	3_34	0	0.0310657654238332	28.3408107533898	1.46843400901656e-05	4.41758241758004	1
ENSG00000145040.3	UCN2	3	48563473	3_34	0	0.00949342185925706	4.84012900095411	7.66372341165865e-07	-0.830252100840548	1
ENSG00000225697.12	SLC26A6	3	48634901	3_34	1	0.0308855579233175	52.357929152298	2.6971060152747e-05	7.10050251256061	1
ENSG00000213672.7	NCKIPSD	3	48685869	3_34	0	0.0161966569181246	17.3669182667229	4.69146249630939e-06	-1.10687022900778	1
ENSG00000068745.14	IP6K2	3	48694528	3_34	0	0.010621562534896	7.1248910375045	1.26219583550168e-06	-1.72877123904276	2
ENSG00000114302.15	PRKAR2A	3	48845667	3_34	0	0.0270732751801969	45.4251343792069	2.05114859506928e-05	-6.99690245786569	2
ENSG00000221883.2	ARIH2OS	3	48919429	3_34	0	0.0175978815328662	16.0562548806008	4.71264524993441e-06	0.699999999999753	1
ENSG00000178467.17	P4HTM	3	48995534	3_34	0	0.0609654541125251	28.5501161199125	2.9030318298377e-05	4.45890410958809	1
ENSG00000178252.17	WDR6	3	49007280	3_34	0	0.0105098039317186	25.3147140496034	4.43739148471161e-06	3.53934605661037	2
ENSG00000198218.10	QRICH1	3	49095877	3_34	0	0.0140639652519804	14.8339702965822	3.47956773687879e-06	0.93023255813974	1
ENSG00000177352.9	CCDC71	3	49165349	3_34	0	0.0099680395063072	12.8428072948115	2.1351570373196e-06	1.2047244094489	1
ENSG00000185909.14	KLHDC8B	3	49171432	3_34	0	0.00961681152234095	30.6836197542254	4.9215035441994e-06	4.58460140663933	2
ENSG00000173421.16	CCDC36	3	49199901	3_34	0	0.00998735928303829	12.7471399390909	2.12335951436642e-06	-1.18110236220428	1
ENSG00000188315.7	C3orf62	3	49277527	3_34	1	0.0259638380323295	51.2105532025491	2.21762681404503e-05	-7.05102040815835	1
ENSG00000164076.16	CAMKV	3	49870905	3_35	0	0.0102475490443991	23.6662251815334	4.04491224116544e-06	-5.25592417061451	1
ENSG00000114316.12	USP4	3	49340655	3_35	0	0.0102704344154629	17.3427663823901	2.97075812187121e-06	-3.45390070922073	1
ENSG00000233276.3	GPX1	3	49358324	3_35	0	0.0164940918700658	104.039088519277	2.86210164637134e-05	-11.6769230769226	1
ENSG00000067560.10	RHOA	3	49412205	3_35	0	0.0102651938205539	17.6660850134693	3.02459740670222e-06	-3.51063829787222	1
ENSG00000145022.4	TCTA	3	49412704	3_35	0	0.0311865096893498	12.3672685765789	6.43280920149889e-06	-0.840690978886841	1
ENSG00000145020.15	AMT	3	49422917	3_35	0	0.0102692192181351	17.3566884487571	2.97279114333872e-06	3.45390070921952	1
ENSG00000145029.13	NICN1	3	49429438	3_35	0	0.0179436213208652	33.3356489701053	9.97652086670213e-06	6.57128210259706	2
ENSG00000173531.15	MST1	3	49653194	3_35	0	0.0306668655311074	57.7758706209066	2.95512593237487e-05	8.05426669584371	3
ENSG00000164068.15	RNF123	3	49696796	3_35	0	0.0104648032876203	39.9813047585323	6.97827592241837e-06	-7.55645161290265	1
ENSG00000173540.12	GMPPB	3	49722998	3_35	0	0.0639473734352011	24.1118169410008	2.57165528983669e-05	3.04016913319212	1
ENSG00000164078.12	MST1R	3	49903379	3_35	0	0.0110640531635057	25.1565775504472	4.64222211635008e-06	-5.94523390307668	2
ENSG00000004534.14	RBM6	3	49940636	3_35	0	0.0103951549202461	24.4389528922285	4.23714831301286e-06	5.83739837398495	1
ENSG00000001617.11	SEMA3F	3	50148075	3_35	0	0.0127483105715767	20.8000838895017	4.42260168684585e-06	5.22399999999953	1
ENSG00000188338.14	SLC38A3	3	50204954	3_35	0	0.0151098699059623	21.100406863125	5.31755095592996e-06	5.06349206349299	1
ENSG00000012171.19	SEMA3B	3	50267802	3_35	0	0.029028638177373	15.4187217631278	7.46509156928171e-06	-1.84422110552778	1
ENSG00000179564.3	LSMEM2	3	50278688	3_35	0	0.0380426421379215	18.0711888809928	1.14661469320746e-05	-2.05102040816415	1
ENSG00000243477.5	NAT6	3	50299601	3_35	0	0.0125339593216958	6.14695891844122	1.28501647907463e-06	-2.21374045801537	1
ENSG00000186792.16	HYAL3	3	50295266	3_35	0	0.01315664753038	5.72397274620611	1.25603835907959e-06	0.674324710264678	2
ENSG00000007402.11	CACNA2D2	3	50504338	3_35	0	0.0375081658165107	12.6798810808888	7.93233620954374e-06	0.00540540540540694	1
ENSG00000114735.9	HEMK1	3	50568446	3_35	0	0.010956171553403	6.30032722010634	1.15128285047717e-06	1.46404144112183	2
ENSG00000114738.10	MAPKAPK3	3	50611291	3_35	0	0.0239124028894988	13.5684652995558	5.41145502335277e-06	-1.88316400783964	2
ENSG00000114737.15	CISH	3	50611939	3_35	0	0.0104144862345026	6.20590849554727	1.07796168253014e-06	1.41326530612245	1
ENSG00000088538.12	DOCK3	3	50673652	3_35	0	0.0107284801261012	5.56701484525671	9.96140702987924e-07	-1.04102564102514	1
ENSG00000145050.15	MANF	3	51380917	3_35	0	0.0104424073945107	5.20221158469645	9.06042876058566e-07	-0.785408835132025	2
ENSG00000259956.1	RBM15B	3	51391456	3_35	0	0.0198912740630672	9.92634530641779	3.29315434285566e-06	1.14350797266519	1
ENSG00000164081.12	TEX264	3	51672163	3_35	0	0.010857949136033	5.00895231231437	9.07099244990982e-07	-0.348314606741629	1
ENSG00000114767.6	RRP9	3	51941930	3_36	0	0.0367323502569495	13.0954866562373	8.02288311026431e-06	1.84435797665361	1
ENSG00000041880.14	PARP3	3	51941929	3_36	0	0.0438637847026124	14.7029602102854	1.07565001777113e-05	-1.97570850202409	1
ENSG00000180929.5	GPR62	3	51912114	3_36	0	0.0453565123572711	15.0050224771943	1.13510597162632e-05	2.27999999999976	1
ENSG00000114779.19	ABHD14B	3	51977896	3_36	0	0.0226910691641602	8.75161702086653	3.31209945658929e-06	1.26271186440686	1
ENSG00000162244.10	RPL29	3	52005208	3_36	0	0.0403959288111602	13.9561696810933	9.40294605990822e-06	-2.01607717041881	1
ENSG00000239732.3	TLR9	3	52227452	3_36	0	0.0140809422069519	4.46827672444684	1.04937782613547e-06	-0.0451388888888694	1
ENSG00000247596.8	TWF2	3	52235475	3_36	0	0.0157627244817702	5.47977610021468	1.44063580381729e-06	-0.608391608391216	1
ENSG00000164088.17	PPM1M	3	52245935	3_36	0	0.0145218723140431	4.74464589209999	1.14917593976392e-06	-0.11290322580646	1
ENSG00000168237.17	GLYCTK	3	52291743	3_36	0	0.0195291237183777	7.40265597311884	2.41118442122897e-06	1.40322580645135	1
ENSG00000114841.17	DNAH1	3	52315396	3_36	0	0.0140635448014342	4.45719500670317	1.0454819564938e-06	-0.260228186778134	2
ENSG00000010319.6	SEMA3G	3	52444898	3_36	0	0.0160913889058855	5.664910827471	1.52036097940186e-06	0.860962566845049	1
ENSG00000114854.7	TNNC1	3	52454186	3_36	0	0.0168634153723662	6.08526889780903	1.71153355031597e-06	0.705502899885955	2
ENSG00000010322.15	NISCH	3	52455611	3_36	0	0.0140804367195426	4.46795309469156	1.0492641529044e-06	0.122448979591812	1
ENSG00000010327.10	STAB1	3	52495250	3_36	0	0.0143577046770844	4.64271987300533	1.11177678728157e-06	-0.32967032967032	1
ENSG00000168268.10	NT5DC2	3	52535464	3_36	0	0.01735155700502	6.34138731185746	1.8351976155012e-06	-0.688144329897228	1
ENSG00000163938.16	GNL3	3	52681295	3_36	0	0.0185304576282608	6.93131630353216	2.1422096347495e-06	1.48244888499363	2
ENSG00000114904.12	NEK4	3	52771077	3_36	0	0.0171493766995593	6.23604845997639	1.78368404284473e-06	1.45238095238083	1
ENSG00000162267.12	ITIH3	3	52794612	3_36	0	0.0344728363714938	12.5207816350402	7.19894018293019e-06	-2.30534351145033	1
ENSG00000055955.15	ITIH4	3	52830677	3_36	0	0.0918715452675382	21.4699714046136	3.28982345646331e-05	-2.99151591820816	3
ENSG00000272573.5	MUSTN1	3	52834507	3_36	0	0.0226669305078977	8.74192380364571	3.30491150929123e-06	-1.22807017543908	1
ENSG00000213533.11	TMEM110	3	52897955	3_36	0	0.138252115567872	25.2933587923334	5.83228040571965e-05	-3.38095238095414	1
ENSG00000163935.13	SFMBT1	3	53046971	3_36	0	0.0488511493036543	15.6804836447218	1.27759835829313e-05	-2.3975436231745	2
ENSG00000163933.9	RFT1	3	53091569	3_36	0	0.0811288092532123	20.3221435044531	2.74982287971243e-05	2.7096774193546	1
ENSG00000163932.13	PRKCD	3	53155654	3_36	0	0.0152571906337776	5.18748926934216	1.32005458400235e-06	-0.486301369862935	1
ENSG00000163931.15	TKT	3	53256689	3_36	0	0.0140627072577181	4.45666089188032	1.04529441882405e-06	0.341085271317771	1
ENSG00000157388.15	CACNA1D	3	53328538	3_36	0	0.0140958408453062	4.47775506393342	1.05271649224393e-06	0.279069767441886	1
ENSG00000272886.5	DCP1A	3	53347519	3_36	0	0.0294953059505176	11.1134866687373	5.46717963659632e-06	1.56543830017699	2
ENSG00000016391.10	CHDH	3	53823890	3_36	0	0.0149630082058031	5.01291221076044	1.25103401678835e-06	0.48364993582902	2
ENSG00000056736.9	IL17RB	3	53846762	3_36	0	0.0140702601531738	4.46147236833676	1.04698495402863e-06	0.00352096445485569	2
ENSG00000113812.13	ACTR8	3	53882103	3_36	0	0.0148639035680787	4.95334056703026	1.22797966089347e-06	-0.440963614115354	2
ENSG00000157445.14	CACNA2D3	3	54122697	3_37	0	0.0209157957646761	4.91815156299624	1.71568046485568e-06	-0.370577805001503	2
ENSG00000180376.16	CCDC66	3	56460628	3_39	0	0.027261576094439	6.28710004760053	2.85865297398157e-06	0.927839590407891	2
ENSG00000163946.13	FAM208A	3	56682894	3_39	0	0.0244823816433362	5.31875925615704	2.17182137162072e-06	0.596774193548065	1
ENSG00000163947.11	ARHGEF3	3	57077263	3_39	0	0.0282140319220402	6.59661420511125	3.104176055513e-06	-0.753834218296798	2
ENSG00000144730.17	IL17RD	3	57170597	3_39	0	0.026560954610873	6.05251824405834	2.68126594662699e-06	-0.648648648648735	1
ENSG00000163666.8	HESX1	3	57226802	3_39	0	0.0230909436627011	4.7922607196154	1.84561973236844e-06	0.388888888888983	1
ENSG00000174844.14	DNAH12	3	57544056	3_39	0	0.0479343618522705	11.3924195308105	9.10800006942883e-06	-1.75743565345768	2
ENSG00000174840.8	PDE12	3	57556472	3_39	0	0.0225513472244084	4.57957621112658	1.7224946758136e-06	0.368421052631465	1
ENSG00000168374.10	ARF4	3	57597538	3_39	0	0.0438843038828901	10.5907527926109	7.75168560634294e-06	1.5753632988646	2
ENSG00000174839.12	DENND6A	3	57692733	3_39	0	0.0324754047729556	7.86572543440303	4.26043026360843e-06	-1.34928899448336	2
ENSG00000163681.14	SLMAP	3	57755619	3_39	0	0.0560226480703735	12.8119777245931	1.19712613898351e-05	1.97619047619013	1
ENSG00000163684.11	RPP14	3	58306531	3_40	0	0.0134704955189152	4.61224601992049	1.03622995385816e-06	0.0197231123294635	2
ENSG00000168297.15	PXK	3	58332497	3_40	0	0.0163415867922631	6.34443382458274	1.72920786550676e-06	-0.768181818181819	1
ENSG00000168291.12	PDHB	3	58431463	3_40	0	0.0246938474916898	10.0537932653179	4.14074816296243e-06	1.6009389047833	2
ENSG00000168309.16	FAM107A	3	58626677	3_40	0	0.0368949097972542	13.6765974367594	8.41597859737138e-06	-1.59574468085164	1
ENSG00000198643.6	FAM3D	3	58578073	3_40	0	0.0136954324056094	4.76063837425964	1.08742934206553e-06	-0.271523178807843	1
ENSG00000144724.19	PTPRG	3	61561600	3_41	0	0.0204501345384369	6.76775700638207	2.30834667017967e-06	-0.786069651741232	1
ENSG00000114405.10	C3orf14	3	62295761	3_41	0	0.0181518688312786	5.69702282252193	1.72476293015359e-06	-0.583333333333324	1
ENSG00000163630.10	SYNPR	3	63237581	3_42	0	0.0250202621949516	5.06220910944204	2.11247726210305e-06	0.37429111531181	1
ENSG00000163618.17	CADPS	3	62875160	3_42	0	0.0650607525147291	13.7265146895674	1.48949643095508e-05	1.92349726775972	1
ENSG00000163632.12	C3orf49	3	63819161	3_43	0	0.0203180604890791	5.67420545140914	1.92285887534722e-06	-0.65110565110534	1
ENSG00000163634.11	THOC7	3	63856221	3_43	0	0.0223292418075102	6.52248813845736	2.42911111013279e-06	-0.729755732960663	2
ENSG00000163635.17	ATXN7	3	63864984	3_43	0	0.0432339028752468	12.486823878716	9.0040217287843e-06	2.05434782608609	1
ENSG00000151276.23	MAGI1	3	66031041	3_44	0	0.0201893116854943	4.59096614257493	1.54591534583112e-06	-0.223958333333223	1
ENSG00000144741.17	SLC25A26	3	66236632	3_45	0	0.0206643437626584	6.8853908010157	2.37306874013767e-06	-1.02083333333372	1
ENSG00000144749.13	LRIG1	3	66501565	3_45	0	0.034044321223168	11.3833320967122	6.46359581851108e-06	1.36866359446992	1
ENSG00000172340.14	SUCLG2	3	67408138	3_45	0	0.0161491285911722	4.67194307292596	1.25836531940086e-06	-0.309934370775632	2
ENSG00000144747.15	TMF1	3	69052218	3_46	0	0.021796576881879	5.21762614041453	1.89679919459691e-06	0.426395939086302	1
ENSG00000144744.16	UBA3	3	69078639	3_46	0	0.0305625339587918	8.26187779317363	4.21141685903659e-06	0.946745562130002	1
ENSG00000187098.14	MITF	3	69739170	3_47	0	0.0184092617988555	4.71901940123173	1.44893279502232e-06	-0.0791366906474587	1
ENSG00000163412.12	EIF4E3	3	71711724	3_48	0	0.0345483614404946	12.8956062995061	7.430693120564e-06	1.58529494547358	2
ENSG00000170837.2	GPR27	3	71752384	3_48	0	0.100436588358025	22.3249606918104	3.73975163385835e-05	2.30601899012674	2
ENSG00000144736.13	SHQ1	3	72861735	3_49	0	0.0226434549607701	5.15433533630648	1.94659439332124e-06	-0.415492957746739	1
ENSG00000172986.12	GXYLT2	3	72975199	3_49	0	0.028376798711349	7.18656859387754	3.40130110602207e-06	1.0157480314961	1
ENSG00000163605.14	PPP4R2	3	72996737	3_49	0	0.0340221833824514	8.82414243345849	5.00719835989118e-06	-1.31060606060549	1
ENSG00000113805.8	CNTN3	3	74521451	3_50	0	0.0217777214873065	5.30454759207881	1.9267301578874e-06	-0.494949494949574	1
ENSG00000227124.8	ZNF717	3	75789066	3_51	0	0.0203340857452511	5.47000876544393	1.85512329275668e-06	-0.539568345323622	1
ENSG00000185008.17	ROBO2	3	75906907	3_51	0	0.0221702298072876	6.24709726587889	2.30998185387883e-06	0.700507614213166	1
ENSG00000175161.13	CADM2	3	84936937	3_56	0	0.0221637046010701	6.33844156002788	2.3430683050787e-06	-1.6119402985075	1
ENSG00000064835.10	POU1F1	3	87277071	3_57	0	0.0427380063132666	13.2439139629877	9.44040693434508e-06	1.51219512195129	1
ENSG00000206538.8	VGLL3	3	86909941	3_57	0	0.0234141446873796	8.01717151577124	3.13083065953611e-06	-0.830000000000315	1
ENSG00000083937.8	CHMP2B	3	87227121	3_57	0	0.0172794012786239	5.47672674302059	1.57837381933759e-06	0.570890397075521	2
ENSG00000175105.6	ZNF654	3	88059734	3_58	0	0.0174160036184035	4.67001652384443	1.35652258580781e-06	0.221258134490171	1
ENSG00000163320.10	CGGBP1	3	88195691	3_58	0	0.0441801079928946	13.0635449084446	9.62604574653687e-06	-1.71162790697655	1
ENSG00000044524.10	EPHA3	3	89107369	3_59	0	0.02309545252585	4.52552495715365	1.74323343066684e-06	0.432989690721744	1
ENSG00000184500.14	PROS1	3	93974610	3_59	0	0.0247424304980676	5.14537892936821	2.12334140377461e-06	-0.388888888889165	1
ENSG00000178750.2	STX19	3	94032097	3_59	0	0.0664289538116266	14.1009108426447	1.56230090743017e-05	2.00689655172413	1
ENSG00000178700.7	DHFR2	3	94061265	3_59	0	0.0523090419999003	11.918493127243	1.03982013370995e-05	-1.80202758263335	2
ENSG00000178694.9	NSUN3	3	94062771	3_59	0	0.0432457834830622	10.1892807444497	7.34932416436124e-06	-1.49781659388584	1
ENSG00000269028.3	MTRNR2L12	3	96618327	3_61	0	0.0349574143908505	11.4174428198731	6.65684206911861e-06	1.28823529411787	1
ENSG00000080200.9	CRYBG3	3	97819433	3_61	0	0.0228637456926543	7.58969575801399	2.89422208742681e-06	-0.892371647349701	2
ENSG00000170854.17	RIOX2	3	97967731	3_61	0	0.02019378529104	6.47338383267497	2.18026457667208e-06	-0.729868138240026	2
ENSG00000080822.16	CLDND1	3	98523270	3_62	0	0.0420254628553537	9.25854202146837	6.48955941454626e-06	-1.16901408450739	1
ENSG00000057019.15	DCBLD2	3	98901239	3_62	0	0.0467331039757867	10.2221171339935	7.96756446912936e-06	-1.22241420718485	2
ENSG00000144810.15	COL8A1	3	99637984	3_62	0	0.0247532591249047	4.47817421203306	1.84881509543373e-06	-0.0831727344196192	2
ENSG00000036054.12	TBC1D23	3	100261437	3_63	0	0.028331728019101	8.90300762939146	4.2069748437697e-06	1.30344827586192	1
ENSG00000114021.11	NIT2	3	100334239	3_63	0	0.0275014488903397	8.63491518110435	3.96071648890971e-06	1.35433467325202	2
ENSG00000154174.7	TOMM70	3	100401425	3_63	0	0.0279701021372155	8.78720826571301	4.09925634526372e-06	-1.40408079714859	2
ENSG00000206535.7	LNP1	3	100402006	3_63	0	0.0279191940434803	8.77078728288358	4.08414884108471e-06	1.25757575757598	1
ENSG00000181458.10	TMEM45A	3	100492481	3_63	0	0.0176603304454424	4.65205203838666	1.37026162495292e-06	0.117751691785139	2
ENSG00000114354.13	TFG	3	100709093	3_63	0	0.0282332136417223	8.87160607485624	4.17755974542785e-06	1.37405744536753	2
ENSG00000154175.16	ABI3BP	3	100992739	3_64	0	0.0162019865412196	4.98733671086136	1.34771189795864e-06	0.529590095830025	2
ENSG00000081148.11	IMPG2	3	101320263	3_64	0	0.0179954078239403	10.475923004723	3.14422847711174e-06	3.04026845637679	1
ENSG00000174173.6	TRMT10C	3	101561866	3_64	0	0.0163294405274808	6.76397080029766	1.84218454747698e-06	1.67857142857167	1
ENSG00000066422.4	ZBTB11	3	101677685	3_64	0	0.0166258434534913	5.07410438150947	1.40702945633789e-06	-0.0232558139534965	1
ENSG00000114391.12	RPL24	3	101687152	3_64	0	0.0987729676382175	23.4808813211374	3.86823278491174e-05	-3.28387096774217	1
ENSG00000144815.15	NXPE3	3	101779081	3_64	0	0.0187688702522306	8.08099438731149	2.52966517945283e-06	1.79435483871018	1
ENSG00000170017.12	ALCAM	3	105360517	3_66	0	0.0173944003248808	5.13985593705352	1.49114718517144e-06	-0.439790575916192	1
ENSG00000138472.10	GUCA1C	3	108954349	3_67	0	0.0261633169789464	11.3698268475231	4.96142875406511e-06	-1.43410852713201	1
ENSG00000144821.9	MYH15	3	108533471	3_67	0	0.0170490322529454	7.52011935107565	2.13837846060489e-06	-1.25000000000014	1
ENSG00000163507.13	KIAA1524	3	108588823	3_67	0	0.0147478321304889	6.2197394976832	1.52989098866193e-06	-0.579545454545077	1
ENSG00000198919.12	DZIP3	3	108605518	3_67	0	0.0279762261945526	11.9734920168806	5.58688928737131e-06	1.35374149659877	1
ENSG00000177707.10	NECTIN3	3	111070094	3_69	0	0.0287078390145724	10.7584045553316	5.151200794371e-06	-1.43352601156122	1
ENSG00000153283.12	CD96	3	111292718	3_69	0	0.0143782617790302	4.5444406376184	1.08980030900379e-06	0.240875912408781	1
ENSG00000240891.7	PLCXD2	3	111674240	3_69	0	0.0166599962662439	5.86529995978787	1.62976592275241e-06	0.587301587301433	1
ENSG00000144824.20	PHLDB2	3	111732536	3_69	0	0.0144600057498908	4.59525644468198	1.10825149044022e-06	0.257142857142827	1
ENSG00000144827.8	ABHD10	3	111978835	3_69	0	0.0174534472270755	6.2827988198697	1.82891901931264e-06	-0.811236400217655	2
ENSG00000144834.13	TAGLN3	3	111998904	3_69	0	0.018058800100467	6.58883168685965	1.98452881779644e-06	0.722580645161365	1
ENSG00000091972.18	CD200	3	112332846	3_69	0	0.0183885456630628	6.75128473405063	2.07058904909233e-06	0.779411764706014	1
ENSG00000144848.10	ATG3	3	112561859	3_69	0	0.0142562278702062	4.46804040478961	1.06238474479992e-06	-0.0916079447743542	2
ENSG00000138459.8	SLC35A5	3	112561371	3_69	0	0.0151772722975484	5.02927981258301	1.27309153520249e-06	-0.376681614349829	1
ENSG00000091986.15	CCDC80	3	112649146	3_69	0	0.0143238746432532	4.51047080330028	1.07756255930962e-06	0.183585313175031	1
ENSG00000163606.10	CD200R1	3	112974906	3_69	0	0.129765148910752	24.5871370741783	5.32140284490521e-05	-2.66666666666713	1
ENSG00000163607.15	GTPBP8	3	112991286	3_69	0	0.0164565077445592	5.75504694373905	1.57959828877268e-06	-0.591549295774749	1
ENSG00000163608.14	NEPRO	3	113020058	3_69	0	0.0174014882590183	6.25603737348801	1.81570727192373e-06	0.830305604314148	3
ENSG00000144857.14	BOC	3	113210770	3_70	0	0.0408301550204819	10.5379746040702	7.17626193248641e-06	-1.23208734025109	2
ENSG00000206530.10	CFAP44	3	113441300	3_70	0	0.020831847319119	4.46794260097975	1.55237083400099e-06	-0.0754716981132095	1
ENSG00000163611.11	SPICE1	3	113515598	3_70	0	0.0227599854513484	5.2638071528015	1.99816825752566e-06	-0.488038277511874	1
ENSG00000072858.10	SIDT1	3	113533195	3_70	0	0.0833731079175091	17.0597491320274	2.37224061482421e-05	1.95595977875007	2
ENSG00000176542.9	USF3	3	113695274	3_70	0	0.0333982609543411	8.72020856064935	4.85747787722612e-06	-1.20610687022876	1
ENSG00000178075.19	GRAMD1C	3	113827178	3_70	0	0.0245577079538792	5.9478179870509	2.43615886533392e-06	-0.662162162162313	1
ENSG00000184307.14	ZDHHC23	3	113948387	3_70	0	0.0217766845070447	4.86666494894984	1.76759723126196e-06	0.345299145299105	1
ENSG00000151576.10	QTRT2	3	114006229	3_70	0	0.022858334250871	5.30259198379479	2.02158913824191e-06	-0.540983606557503	1
ENSG00000163617.10	CCDC191	3	114056663	3_70	0	0.143002814640926	22.1019273780104	5.2715076205361e-05	2.33091787439584	1
ENSG00000172020.12	GAP43	3	115503458	3_71	0	0.0251930835726896	6.65190348876245	2.79503578414293e-06	-0.800000000000262	1
ENSG00000144847.12	IGSF11	3	119145853	3_74	0	0.0301248369841273	8.21712844374923	4.1286197582531e-06	1.03106609299324	2
ENSG00000121578.12	B4GALT4	3	119241202	3_74	0	0.0346538297886543	9.48188183468648	5.48031954859914e-06	-1.22222222222286	1
ENSG00000163389.10	POGLUT1	3	119469366	3_74	0	0.0855463870285154	17.7254563990082	2.52906041557555e-05	2.13999999999869	1
ENSG00000113845.9	TIMMDC1	3	119498262	3_74	0	0.0201159700054122	4.58189413225846	1.53725578218532e-06	-0.285840993717417	2
ENSG00000144843.11	ADPRH	3	119579733	3_74	0	0.0198393888581704	4.4575102880087	1.47496172161882e-06	-0.1091445427729	1
ENSG00000121577.13	POPDC2	3	119657615	3_74	0	0.0205261767828262	4.76327521036999	1.63069915161379e-06	0.229651162790752	1
ENSG00000138495.6	COX17	3	119678349	3_74	0	0.0213990573358517	5.13757331868238	1.83363453831289e-06	0.430348258706349	1
ENSG00000183833.16	MAATS1	3	119702856	3_74	0	0.0201791082738397	4.6100463048539	1.5515556737839e-06	0.222734951721959	2
ENSG00000144852.17	NR1I2	3	119780660	3_74	0	0.0690666519139511	15.7558713492434	1.81497620307752e-05	1.78571428571404	1
ENSG00000082701.14	GSK3B	3	120094435	3_74	0	0.0198371298452381	4.45648695909549	1.47445520058021e-06	0.0454545454545494	1
ENSG00000163430.11	FSTL1	3	120458253	3_74	0	0.0279748026430253	7.54943713962974	3.52242463844201e-06	0.985507246376947	1
ENSG00000065518.7	NDUFB4	3	120596114	3_74	0	0.0286029890836064	7.74961660614503	3.69701951711562e-06	-1.00256410256348	1
ENSG00000144840.8	RABL3	3	120742729	3_74	0	0.0213493043238018	5.11665473885811	1.82192269692787e-06	-0.511450381679384	1
ENSG00000153767.9	GTF2E1	3	120742872	3_74	0	0.0205149725259298	4.75837051847794	1.62813083467767e-06	0.278301886792552	1
ENSG00000145087.12	STXBP5L	3	120907637	3_75	0	0.0237511657472118	4.4840413195319	1.77629315338573e-06	-0.0676923076923053	1
ENSG00000163833.7	FBXO40	3	121592799	3_75	0	0.0252212516302019	5.27622671942098	2.21947465264291e-06	0.818897637795257	1
ENSG00000180353.10	HCLS1	3	121659058	3_75	0	0.0239194055176397	4.54417613258345	1.81286574810019e-06	-0.0281957551123646	2
ENSG00000173230.15	GOLGB1	3	121749947	3_75	0	0.0297114628223064	6.67179238020515	3.30618128429729e-06	-1.31972789115622	1
ENSG00000173226.16	IQCB1	3	121738397	3_75	0	0.0236608850404729	4.49679698582199	1.77457505432025e-06	-0.0988976926068288	2
ENSG00000114013.15	CD86	3	122056287	3_75	0	0.0265407330017724	5.39494161915309	2.38813991817622e-06	0.511737089201738	1
ENSG00000121552.3	CSTA	3	122325058	3_76	0	0.0252197295793495	4.45711539287691	1.87479768688079e-06	-0.12280701754389	1
ENSG00000114023.15	FAM162A	3	122384273	3_76	0	0.0653715928683011	13.0936685221355	1.427613069002e-05	1.73991935483864	1
ENSG00000196981.3	WDR5B	3	122416042	3_76	0	0.0345414395281418	7.29417464658817	4.20219978422587e-06	-1.07924320054872	2
ENSG00000138496.16	PARP9	3	122564888	3_76	0	0.0254849630842292	4.55131269542321	1.93455369727712e-06	0.0352941176470664	1
ENSG00000173200.12	PARP15	3	122577987	3_76	0	0.0847661913172941	15.4825419752155	2.18889556707166e-05	-2.11184666036129	2
ENSG00000173193.13	PARP14	3	122680360	3_76	0	0.0398751475478334	8.59341927532993	5.71516022389674e-06	-1.02425737281357	2
ENSG00000169087.10	HSPBAP1	3	122793842	3_76	0	0.0587181197787734	12.1121343681811	1.18618636123798e-05	1.67178034847819	2
ENSG00000138463.8	DIRC2	3	122796276	3_76	0	0.0471670627276513	10.1170097506318	7.95886441156679e-06	-1.55744680851112	1
ENSG00000065485.19	PDIA5	3	123066749	3_76	0	0.0253596182982236	4.50691889055319	1.90626186709612e-06	0.154929577464791	1
ENSG00000121542.11	SEC22A	3	123201160	3_76	0	0.0282864514155934	5.490955078495	2.59051710480936e-06	-0.672656950779211	2
ENSG00000206527.9	HACD2	3	123585847	3_76	0	0.0366875544010207	7.83921987642	4.79680113544242e-06	-1.10000000000032	1
ENSG00000175455.14	CCDC14	3	123963214	3_77	0	0.0341032732338646	9.08501626258969	5.16751658583984e-06	1.45138888888919	1
ENSG00000114491.13	UMPS	3	124730301	3_77	0	0.0252797336240733	5.95018497138744	2.50878281252629e-06	0.630162457734322	2
ENSG00000082781.11	ITGB5	3	124901003	3_77	0	0.0316899729333474	8.06561415491063	4.26304008305855e-06	-1.09810126582307	1
ENSG00000221955.10	SLC12A8	3	125212258	3_77	0	0.0237360536125661	5.49925417129925	2.17707009755469e-06	-0.607758620689491	1
ENSG00000163885.11	CFAP100	3	126394860	3_79	0	0.0132446873858092	6.31864627887822	1.39580857389877e-06	-0.685446009389946	1
ENSG00000114520.10	SNX4	3	125519762	3_79	0	0.0127509757306125	5.97832526351652	1.27140251087958e-06	0.640150886942259	2
ENSG00000144909.7	OSBPL11	3	125596819	3_79	0	0.0214999438644402	10.6657743201421	3.82463347321986e-06	-1.37790697674382	1
ENSG00000189366.9	ALG1L	3	125931221	3_79	0	0.0130786212893139	6.20560453408573	1.35364930821349e-06	-0.751445086705473	1
ENSG00000114544.16	SLC41A3	3	126100697	3_79	0	0.0180809031223232	9.10994487353507	2.74723603095706e-06	1.28500593943194	2
ENSG00000144908.13	ALDH1L1	3	126198488	3_79	0	0.0182530779849612	9.19502745267064	2.79929871687136e-06	1.15068493150672	1
ENSG00000070476.14	ZXDC	3	126471761	3_79	0	0.0154926304243704	7.72381457992698	1.99580040284158e-06	0.922480620154642	1
ENSG00000180767.9	CHST13	3	126490427	3_79	0	0.0328166382006414	14.4756092623049	7.92302536642783e-06	-1.84383282307263	2
ENSG00000159650.8	UROC1	3	126518056	3_79	0	0.0593084799989205	19.8477298261318	1.96330484750257e-05	-2.2631578947369	1
ENSG00000197763.14	TXNRD3	3	126655148	3_79	0	0.0153851425438841	7.66138231014233	1.96593323423006e-06	-0.982303831629596	2
ENSG00000159685.10	CHCHD6	3	126696613	3_79	0	0.0109301558938166	4.59864468850895	8.38332527405882e-07	-0.203971992628401	2
ENSG00000114554.11	PLXNA1	3	126988533	3_79	0	0.0160764988553453	8.05560106788853	2.15997900740578e-06	1.0150375939849	1
ENSG00000163870.14	TPRA1	3	127592355	3_79	0	0.0140429313046886	6.84305689593679	1.60275827515913e-06	-0.813725490196442	1
ENSG00000073111.13	MCM2	3	127800337	3_79	0	0.0177459238534641	8.94208056050143	2.64665478122988e-06	-1.21666666666693	1
ENSG00000114626.17	ABTB1	3	127672535	3_79	0	0.0160539085551175	8.0429881349662	2.15356665658126e-06	-0.993548387096399	1
ENSG00000074416.13	MGLL	3	127747245	3_79	0	0.0107902399685901	4.4833278250543	8.06847959207316e-07	0.0963855421686991	1
ENSG00000187715.13	KBTBD12	3	127914677	3_79	0	0.0118542553341956	5.32525112111713	1.0528693314948e-06	0.481427914946318	2
[truncated: 7,566 more rows]
