# Supplementary material for: Adjusting for genetic confounders in transcriptome-wide association studies improves discovery of risk genes of complex traits
Source: Nat Genet. 2024 Jan 26;56(2):336–47. doi: 10.1038/s41588-023-01648-9 (PMC10864181; doi:10.1038/s41588-023-01648-9)
Supplement: Supplementary file 5 — cTWAS results of all analyzed genes across all tissues for IBD, SCZ, and SBP. Results are stored separately for each combination of traits and tissues. Column legends for each set of results are the same as in Supplementary Table 1. [file 41588_2023_1648_MOESM5_ESM.zip › IBD_Brain_Hypothalamus.csv]

id	genename	chrom	pos	region_tag	cs_index	PIP	tau2	PVE	z	num_eqtl
ENSG00000237330.2	RNF223	1	1074660	1_1	0	0.0154304248431073	10.049075120006	2.58621175812653e-06	-1.03333333333338	1
ENSG00000188976.10	NOC2L	1	959139	1_1	0	0.0164823736459372	11.158168228125	3.06741661424323e-06	-1.34710743801646	1
ENSG00000187961.13	KLHL17	1	960326	1_1	0	0.00888609920341155	5.0480770062423	7.48164735792816e-07	0.316666666666591	1
ENSG00000187642.9	PERM1	1	982112	1_1	0	0.0122639484336938	7.77232761045276	1.58979643785325e-06	-0.778846153845977	1
ENSG00000188290.10	HES4	1	999842	1_1	0	0.0166127624289338	10.9396318042939	3.03113071409081e-06	-1.23509392496294	2
ENSG00000187608.8	ISG15	1	1001107	1_1	0	0.00906784222593093	5.31883609017365	8.04415939611421e-07	-0.508728179551093	1
ENSG00000131591.17	C1orf159	1	1088408	1_1	0	0.00926262687916779	5.37107448965186	8.29765647678532e-07	-0.413032032124731	3
ENSG00000186827.10	TNFRSF4	1	1213065	1_1	0	0.00860709865577758	4.77829405028005	6.85945732726378e-07	-0.293580971175761	2
ENSG00000078808.16	SDF4	1	1231507	1_1	0	0.0378281930661564	28.2757411266223	1.78397884221447e-05	4.25000000000223	1
ENSG00000160087.20	UBE2J2	1	1274159	1_1	0	0.018336786992372	12.6872415436616	3.88016821566949e-06	1.70555555555487	1
ENSG00000162572.20	SCNN1D	1	1280024	1_1	0	0.0139911204650202	10.9088468813007	2.54560753291089e-06	1.97298890995618	2
ENSG00000131584.18	ACAP3	1	1309988	1_1	1	0.559170329363967	30.2473921736144	0.000282092903983205	5.34146341463492	1
ENSG00000224051.6	CPTP	1	1325353	1_1	0	0.00939874742605829	9.70678443554485	1.52161741296062e-06	2.43521594684279	1
ENSG00000169962.4	TAS1R3	1	1331096	1_1	0	0.00888897078352202	7.11388595474509	1.05467459027364e-06	1.60740740740759	1
ENSG00000162576.16	MXRA8	1	1361438	1_1	0	0.0101418038900706	11.6947776720925	1.97818672862783e-06	-2.80419810909089	2
ENSG00000175756.13	AURKAIP1	1	1375267	1_1	0	0.0132266306839505	11.9231512078153	2.63027032064098e-06	2.43212237093819	1
ENSG00000242485.5	MRPL20	1	1407232	1_1	0	0.0130127696233568	15.2946011856622	3.31946431125877e-06	3.03723404255202	1
ENSG00000235098.8	ANKRD65	1	1421170	1_1	0	0.0451496217552077	29.7743678866811	2.24210925844197e-05	-4.30728296895589	2
ENSG00000179403.11	VWA1	1	1434243	1_1	0	0.00883746956774478	8.13090946532701	1.19846998612198e-06	-2.03783836486174	2
ENSG00000215915.9	ATAD3C	1	1434243	1_1	0	0.00944024439176616	11.2158034214054	1.76593100635579e-06	-2.91930071235467	2
ENSG00000160072.19	ATAD3B	1	1531013	1_1	0	0.00860486209569455	5.00988837233716	7.19005263084959e-07	-0.745000000000057	1
ENSG00000160075.11	SSU72	1	1560765	1_1	0	0.0532001366004408	25.7906086287159	2.28841319955334e-05	3.3496503496491	1
ENSG00000008128.22	CDK11A	1	1724489	1_1	0	0.00861514363500637	6.27007485956415	9.00938931524051e-07	1.29487179487181	1
ENSG00000008130.15	NADK	1	1780639	1_1	0	0.0198088973781616	10.8880050020367	3.59723424684783e-06	-0.0283018867924335	1
ENSG00000169885.9	CALML6	1	1915022	1_1	0	0.0151576306082998	9.32853425358698	2.35833140972269e-06	0.636395598014695	2
ENSG00000205116.3	TMEM88B	1	1426175	1_1	0	0.0116751567282208	9.62345029460654	1.87393115825965e-06	-1.86581469648519	1
ENSG00000187730.8	GABRD	1	2019112	1_2	0	0.0248893992146785	13.4463328800322	5.58185277823405e-06	1.598086124402	1
ENSG00000067606.16	PRKCZ	1	2050397	1_2	0	0.00967680352552469	4.73760316388221	7.64628900692034e-07	-0.13714285714281	1
ENSG00000162585.16	FAAP20	1	2189679	1_2	0	0.00986121503874482	4.95206732441661	8.14473719038876e-07	-0.345070422535133	1
ENSG00000157933.9	SKI	1	2228951	1_2	0	0.0112926978795906	6.30967267371757	1.188405477649e-06	-0.574380165289296	1
ENSG00000116151.13	MORN1	1	2385630	1_2	0	0.0189989132191873	10.2748946539655	3.25586390024488e-06	0.934580759585376	3
ENSG00000157916.19	RER1	1	2391287	1_2	0	0.012991465213448	7.11178154522651	1.54097874394069e-06	0.528384279475919	1
ENSG00000157911.9	PEX10	1	2412603	1_2	0	0.0104318288321434	5.32644816636446	9.26740756789001e-07	0.186666666666685	1
ENSG00000157873.17	TNFRSF14	1	2556224	1_2	1	0.460411021626823	28.7638367905798	0.000220878087340228	-5.08799999999891	1
ENSG00000157870.14	FAM213B	1	2586971	1_2	0	0.0208171965958746	12.587048989168	4.37024990191996e-06	-1.6446280991736	1
ENSG00000142606.15	MMEL1	1	2633026	1_2	0	0.0105744994294973	12.3405338755763	2.17647594821245e-06	-2.70454545454552	1
ENSG00000215912.12	TTC34	1	2800905	1_2	0	0.00982945158919124	13.0619903725526	2.14140470713157e-06	-2.96659177588391	2
ENSG00000142611.16	PRDM16	1	3082639	1_2	0	0.0342039052149846	16.8971830974672	9.63940238947926e-06	-1.74999999999952	1
ENSG00000130762.14	ARHGEF16	1	3454845	1_2	0	0.0115350272495296	6.32919216846629	1.21766272713391e-06	-0.611111111111326	1
ENSG00000162591.15	MEGF6	1	3566778	1_2	0	0.00982986359064741	4.90485266936388	8.04143514052901e-07	0.242323347433603	2
ENSG00000158109.14	TPRG1L	1	3641358	1_2	0	0.0123114911057988	6.9085239581536	1.41858717522568e-06	0.639143730886941	1
ENSG00000116213.15	WRAP73	1	3654753	1_2	0	0.0118852135212328	6.67280778415467	1.32274372134734e-06	0.681490840984719	2
ENSG00000235169.7	SMIM1	1	3772844	1_3	0	0.014753998113013	5.16619275950421	1.27127771945205e-06	-0.308370044052868	1
ENSG00000130764.9	LRRC47	1	3775163	1_3	0	0.0172582015911371	6.64914958946877	1.91391103665424e-06	-0.734693877550661	1
ENSG00000169598.15	DFFB	1	3872404	1_3	0	0.0170717285641677	6.54633703784178	1.86395731940545e-06	-0.743270548488518	2
ENSG00000198912.10	C1orf174	1	3891607	1_3	0	0.0343945720459964	13.1961805296284	7.57004156242439e-06	1.50684931506818	1
ENSG00000196581.10	AJAP1	1	4654263	1_4	0	0.015716897680256	9.54097604707558	2.50103481331054e-06	1.12167300380175	1
ENSG00000131697.17	NPHP4	1	5993995	1_5	0	0.0369693697883526	13.23679643725	8.16178298283509e-06	1.58499693694483	2
ENSG00000158286.12	RNF207	1	6205436	1_5	0	0.0674845201776768	19.0124526000087	2.13994402840771e-05	1.95202020202003	1
ENSG00000116251.9	RPL22	1	6208961	1_5	0	0.0314437197988359	11.6937887963954	6.1326653818674e-06	-1.37500000000059	1
ENSG00000116237.15	ICMT	1	6235565	1_5	0	0.0288929883960762	10.8888816225368	5.24729940400959e-06	-1.30591237296662	2
ENSG00000187017.15	ESPN	1	6424625	1_5	0	0.17476888681957	28.3978120442157	8.27768900892132e-05	-3.62222222222199	1
ENSG00000173662.20	TAS1R1	1	6554687	1_5	0	0.0217641135541424	8.19882343171161	2.97613496636147e-06	1.24999999999998	1
ENSG00000041988.15	THAP3	1	6625382	1_5	0	0.0152366297602459	4.82269767169853	1.22557264154762e-06	-0.111111111111132	1
ENSG00000007923.15	DNAJC11	1	6701642	1_5	0	0.0287394672391571	10.8384256379776	5.19523289268472e-06	-1.48764387477757	2
ENSG00000049247.13	UTS2	1	7854300	1_6	0	0.032601737915791	20.9706603458546	1.14028382426843e-05	2.83060109289587	1
ENSG00000049245.12	VAMP3	1	7773891	1_6	0	0.00817962003711415	4.75019271350401	6.48043956494338e-07	0.0128205128205099	1
ENSG00000116288.12	PARK7	1	7954388	1_6	0	0.020797967574226	41.4296202532292	1.43711643117427e-05	6.16847695074824	2
ENSG00000142583.17	SLC2A5	1	9087829	1_6	0	0.00975018711656372	6.38023617900358	1.03755185538226e-06	-0.565899088484041	2
ENSG00000180758.11	GPR157	1	9128930	1_6	0	0.0152883786910807	10.6236782238871	2.70892165683696e-06	-1.14480408858642	1
ENSG00000049239.12	H6PD	1	9235385	1_6	0	0.0163389838871041	11.1057572734397	3.02644877403507e-06	1.46093750000024	1
ENSG00000171612.6	SLC25A33	1	9539060	1_7	0	0.0285483561714122	10.9807148054784	5.22843633409771e-06	-1.29591836734644	1
ENSG00000171603.16	CLSTN1	1	9824341	1_7	0	0.0211673356883889	8.2172348473285	2.90102854451906e-06	-1.00888888888822	1
ENSG00000162444.11	RBP7	1	9997145	1_7	0	0.0176722859500531	6.47391263772079	1.90818145253205e-06	0.703030303030036	1
ENSG00000130939.18	UBE4B	1	10033012	1_7	0	0.0175420665727219	6.39435882719043	1.87084524303161e-06	-0.645463445126993	2
ENSG00000054523.17	KIF1B	1	10210333	1_7	0	0.0152266593966985	5.0260029797056	1.27640201308886e-06	0.16416446458323	2
ENSG00000142657.20	PGD	1	10398376	1_7	0	0.0147078795369517	4.71079467650278	1.15559151767627e-06	0.0163397224659279	2
ENSG00000175279.21	CENPS	1	10430482	1_7	0	0.0196555623665352	7.46932783990371	2.44865218728964e-06	-0.854838709677804	1
ENSG00000241563.3	CORT	1	10449352	1_7	0	0.0238928173017758	9.32330067758885	3.71532798070539e-06	1.08641975308646	1
ENSG00000204624.7	DISP3	1	11478999	1_8	0	0.0171857406286936	6.33603400142236	1.81612550599644e-06	-0.651162790697901	1
ENSG00000175262.14	C1orf127	1	10982502	1_8	0	0.0144563960362935	4.70025220030305	1.13329064626384e-06	0.101910828025476	1
ENSG00000116649.9	SRM	1	11060199	1_8	0	0.0161930319578727	5.77305897996202	1.55917288318643e-06	-0.626363909088805	2
ENSG00000171824.13	EXOSC10	1	11100310	1_8	0	0.0301158755985681	11.6578230137431	5.85562232319848e-06	-1.72196057912794	2
ENSG00000171819.4	ANGPTL7	1	11189075	1_8	0	0.0298238510969531	11.5651144285232	5.75272696491652e-06	-1.75177304964527	1
ENSG00000198793.12	MTOR	1	11262571	1_8	0	0.037743036250768	13.8089621651128	8.69276580855173e-06	-1.92700729926996	1
ENSG00000120942.13	UBIAD1	1	11277502	1_8	0	0.0320132657733025	12.2393599579689	6.53504817168262e-06	-1.73239436619723	1
ENSG00000132879.13	FBXO44	1	11654311	1_8	0	0.0160218507626954	5.67252315584587	1.51582499876406e-06	-0.497076023391864	1
ENSG00000116663.10	FBXO6	1	11663828	1_8	0	0.0163899011211794	5.88737929236148	1.60937946302657e-06	0.543650925051084	2
ENSG00000162490.6	DRAXIN	1	11691235	1_8	0	0.0206105335310376	8.05700630916758	2.76963821897159e-06	0.905660377358505	1
ENSG00000177674.15	AGTRAP	1	11730868	1_9	0	0.0111527842721968	4.74662903837442	8.82934931453122e-07	0.186377386078325	2
ENSG00000177000.10	MTHFR	1	11794419	1_9	0	0.0318361597475068	14.6838438691427	7.79687441208658e-06	-1.68421052631566	1
ENSG00000011021.21	CLCN6	1	11806385	1_9	0	0.0132354192285886	6.36361508565727	1.40475863482237e-06	0.784375000000226	1
ENSG00000116685.15	KIAA2013	1	11926564	1_9	0	0.066238242201069	21.7042890939603	2.39780835900356e-05	2.58472754613806	2
ENSG00000083444.16	PLOD1	1	11935354	1_9	0	0.0122177321981664	5.60781241804209	1.14273146323516e-06	0.667562053191738	2
ENSG00000116691.10	MIIP	1	12022869	1_9	0	0.10063163655867	25.773371391155	4.32579439052376e-05	-2.59854014598537	1
ENSG00000028137.18	TNFRSF1B	1	12166660	1_9	0	0.0117191953780215	5.21436727619948	1.01920024154884e-06	0.336601307189704	1
ENSG00000048707.13	VPS13D	1	12230088	1_9	0	0.0160634922999604	8.19439822363412	2.19541759541264e-06	-0.924242424242004	1
ENSG00000162496.8	DHRS3	1	12615264	1_9	0	0.184607087856396	31.8328697704677	9.80131325189376e-05	-2.93382352941142	1
ENSG00000162494.5	LRRC38	1	13519704	1_10	0	0.0226085426431959	7.29698970144433	2.75154365348609e-06	-0.801587301587406	1
ENSG00000162493.16	PDPN	1	13523543	1_10	0	0.0172847245628559	4.75313423865035	1.37025895433979e-06	-0.117788461538511	1
ENSG00000116731.22	PRDM2	1	13698512	1_10	0	0.0327828361193384	10.8283394383072	5.92063774456016e-06	1.37299771167029	1
ENSG00000189337.16	KAZN	1	13892372	1_10	0	0.020588149331728	6.40945510089265	2.20089095105131e-06	0.674999999999781	1
ENSG00000142621.19	FHAD1	1	15237518	1_11	0	0.00998036839622407	8.64755459196412	1.43946128982873e-06	0.955223880596873	1
ENSG00000142634.12	EFHD2	1	15409565	1_11	0	0.0202695457314247	15.449224074708	5.22288896871627e-06	-1.60000000000111	1
ENSG00000142615.7	CELA2A	1	15456801	1_11	0	0.069447841067973	26.7622393575305	3.09985447157935e-05	2.71559633027687	1
ENSG00000132906.17	CASP9	1	15526209	1_11	0	0.00676261487920182	5.01600151886544	5.65760236595866e-07	-0.333333333333265	1
ENSG00000116138.12	DNAJC16	1	15526781	1_11	0	0.00735160847966609	5.72807400516162	7.02345971754775e-07	-0.791044776119348	1
ENSG00000116771.5	AGMAT	1	15584923	1_11	0	0.00767976783425017	6.12499697280347	7.84538164628246e-07	-0.879153126228677	2
ENSG00000116786.11	PLEKHM2	1	15684135	1_11	0	0.0160485731022495	12.9235298110916	3.45921598666385e-06	1.91187739463675	1
ENSG00000162461.7	SLC25A34	1	15734183	1_11	0	0.00659412351324917	4.79331797956925	5.27173320805871e-07	0.146666666666691	1
ENSG00000162458.12	FBLIM1	1	15757403	1_11	0	0.00877362361616296	7.33981535205254	1.0740493572234e-06	1.05624999999961	1
ENSG00000116809.11	ZBTB17	1	15976487	1_11	0	0.00988889463308229	8.48769829841108	1.39990249929748e-06	-1.18897637795226	1
ENSG00000186510.11	CLCNKA	1	16018713	1_11	0	0.00972415790655634	8.35256175569524	1.35466466695538e-06	1.20799999999954	1
ENSG00000173641.17	HSPB7	1	16019962	1_11	0	0.0207497970817808	15.557413003649	5.38407797159922e-06	-1.64888888888911	1
ENSG00000184908.17	CLCNKB	1	16043565	1_11	0	0.012904811943335	11.0924328090738	2.38747367938984e-06	-1.39701930231352	2
ENSG00000185519.8	FAM131C	1	16073889	1_11	0	0.014948787456422	12.3877000435123	3.08856505536259e-06	1.62043795620455	1
ENSG00000142627.12	EPHA2	1	16156481	1_11	0	0.0122312900560532	10.4836042226687	2.13866611205239e-06	-1.40625	1
ENSG00000142632.16	ARHGEF19	1	16210794	1_11	0	0.0071379894378546	5.51426491123952	6.56483224543588e-07	0.390070921985785	1
ENSG00000132881.11	RSG1	1	16237068	1_11	0	0.00670409916946568	4.95591855713057	5.54146629797999e-07	-0.047595397320571	2
ENSG00000037637.10	FBXO42	1	16352580	1_11	0	0.0177779159340039	13.9865873629011	4.14717838352915e-06	1.65648854961864	1
ENSG00000055070.16	SZRD1	1	16352086	1_11	0	0.0239159742590451	16.7536003753617	6.68276723857896e-06	-1.87263156612274	2
ENSG00000157191.19	NECAP2	1	16439993	1_11	0	0.00931905675427058	8.02962561710639	1.248036706996e-06	0.91140939597317	1
ENSG00000117122.13	MFAP2	1	16985387	1_12	0	0.0144809855910967	4.7804034006616	1.15457665934937e-06	0.0378787878787835	1
ENSG00000159363.17	ATP13A2	1	17011965	1_12	0	0.0162896121011014	5.89338924730062	1.60116458127206e-06	0.640899118352253	2
ENSG00000117118.9	SDHB	1	17045190	1_12	0	0.0332480429088651	12.6638624921541	7.02251019115544e-06	1.49218750000025	1
ENSG00000159339.13	PADI4	1	17317968	1_12	0	0.0569179326490981	17.8089086041617	1.69062204660944e-05	-1.93939393939431	1
ENSG00000117154.11	IGSF21	1	18111835	1_12	0	0.0152498219185175	5.26952217824637	1.34028178217615e-06	-0.38829787234042	1
ENSG00000158748.3	HTR6	1	19665573	1_13	0	0.00253494965400269	4.98269751708313	2.10665766247977e-07	-0.11627906976741	1
ENSG00000159423.16	ALDH4A1	1	18903008	1_13	0	0.00246539990050032	4.71693595718074	1.93957893815564e-07	0.241758241758206	1
ENSG00000127481.14	UBR4	1	19202710	1_13	0	0.00267062118194694	5.20277496687789	2.31743433318001e-07	-0.0560000000000061	1
ENSG00000053372.4	MRTO4	1	19249541	1_13	0	0.0024628985554126	4.7134452199768	1.93617716418388e-07	-0.00291638600471676	2
ENSG00000053371.12	AKR7A2	1	19311596	1_13	0	0.00252347444043777	4.97162672657938	2.09246175958109e-07	-0.256250000000085	1
ENSG00000040487.12	PQLC2	1	19354964	1_13	0	0.00249326014921114	4.84707527301542	2.01561446010242e-07	0.175572519083965	1
ENSG00000077549.17	CAPZB	1	19485158	1_13	0	0.00418650042967139	9.12668538076032	6.37271248862162e-07	0.797979797979621	1
ENSG00000173436.13	MINOS1	1	19596564	1_13	0	0.00246116669769725	4.78868250437221	1.96569973574501e-07	0.129700705507642	2
ENSG00000158747.13	NBL1	1	19644641	1_13	0	0.00261207510660533	5.52337238623829	2.40630176870162e-07	0.521978991444005	2
ENSG00000169914.5	OTUD3	1	19882213	1_13	0	0.00276049197670203	11.8440754156401	5.4531539530544e-07	-2.47264623565809	3
ENSG00000188257.10	PLA2G2A	1	19979930	1_13	0	0.00245796390100661	6.51480784076792	2.67077447080447e-07	-0.320819112627985	1
ENSG00000158816.15	VWA5B1	1	20291737	1_14	0	0.0128852715946555	4.91927257501574	1.05719370844469e-06	0.230158730158671	1
ENSG00000162543.5	UBXN10	1	20186547	1_14	0	0.0377869941285162	15.1263805598422	9.53317299732239e-06	-1.63576158940415	1
ENSG00000090432.6	MUL1	1	20508245	1_14	0	0.0126848886034668	4.77120455738175	1.00942672773389e-06	-0.177214121802022	2
ENSG00000183114.7	FAM43B	1	20551955	1_14	0	0.0142624569947808	5.87887549731981	1.39845570922819e-06	-0.601135599660295	2
ENSG00000158825.5	CDA	1	20608589	1_14	0	0.0156121315212767	6.73379812368021	1.75340563978554e-06	-0.835526315789289	1
ENSG00000158828.7	PINK1	1	20633253	1_14	0	0.0184922908762202	8.33597547954941	2.57103062703049e-06	-0.982006147861728	2
ENSG00000117245.12	KIF17	1	20717668	1_14	0	0.0127691519250521	4.83375185744599	1.02945297189203e-06	-0.211678832116751	1
ENSG00000189410.11	SH2D5	1	20732634	1_14	0	0.0129386921585216	4.95835821555588	1.07001135084734e-06	0.37152682273684	2
ENSG00000187980.6	PLA2G2C	1	20174949	1_14	0	0.0277381628623927	12.1820186541129	5.63581929416898e-06	-1.37533233069307	2
ENSG00000142794.18	NBPF3	1	21439691	1_15	0	0.0112831109277212	5.83262149364933	1.0976218842213e-06	0.409090909090802	1
ENSG00000076864.19	RAP1GAP	1	21669538	1_15	0	0.0121110639508943	6.87081800785905	1.38787658302012e-06	0.735169491525756	1
ENSG00000090686.15	USP48	1	21783925	1_15	0	0.0108593241249583	5.49813038728663	9.95813332168521e-07	-0.463087248322319	1
ENSG00000142798.17	HSPG2	1	21936377	1_15	0	0.00991406811882567	4.72068407443457	7.80579139740144e-07	0.186813186813256	1
ENSG00000070831.15	CDC42	1	22048572	1_15	0	0.0112130367374361	5.80620040766356	1.08586384368878e-06	-0.423082163937278	2
ENSG00000162552.14	WNT4	1	22143958	1_15	0	0.02776238929979	14.9419894891468	6.91871389681044e-06	1.72376392429323	2
ENSG00000184677.16	ZBTB40	1	22427380	1_15	0	0.0180773745438592	12.641032099783	3.81134266038535e-06	2.03676470588162	1
ENSG00000159189.11	C1QC	1	22872126	1_16	0	0.0121617578869531	4.82896605852	9.79513919109269e-07	0.151376146789006	1
ENSG00000173369.15	C1QB	1	22872126	1_16	0	0.0121617578869531	4.82896605852	9.79513919109269e-07	0.151376146789006	1
ENSG00000004487.15	KDM1A	1	23017420	1_16	0	0.0127583689088071	5.28132793743217	1.12382424327683e-06	-0.368131868131949	1
ENSG00000169641.13	LUZP1	1	23179401	1_16	0	0.0124327250889098	5.03709305521299	1.04449510820621e-06	-0.292682926829286	1
ENSG00000125945.14	ZNF436	1	23367745	1_16	0	0.0240838776425751	11.2958722120276	4.53739186784924e-06	1.24459234609036	1
ENSG00000204219.9	TCEA3	1	23375090	1_16	0	0.0241050239012006	11.3041775524618	4.54471488042275e-06	1.3746139905	2
ENSG00000088280.18	ASAP3	1	23484568	1_16	0	0.0573477231497248	19.5789997361035	1.87269385795587e-05	2.06854773034754	2
ENSG00000197880.8	MDS2	1	23581212	1_16	0	0.0130807940255018	5.51711830086771	1.20366743012454e-06	0.492187500000013	1
ENSG00000227868.5	C1orf234	1	23015869	1_16	0	0.0221061292958425	10.4829629057033	3.86506552023947e-06	-1.26666666666632	1
ENSG00000142676.12	RPL11	1	23691734	1_17	0	0.0156616056678738	5.53908950557324	1.44688752931845e-06	0.426136363636281	1
ENSG00000117308.14	GALE	1	23800401	1_17	0	0.0186861040317728	7.26199445831308	2.26326173634765e-06	0.751034552489421	2
ENSG00000117305.14	HMGCL	1	23838758	1_17	0	0.0144064739094214	4.75652866345607	1.1428991792367e-06	-0.280000000000017	1
ENSG00000179163.11	FUCA1	1	23868759	1_17	0	0.0169516186569658	6.25277916142044	1.76784575430094e-06	-0.668202764977119	1
ENSG00000185436.11	IFNLR1	1	24180723	1_17	0	0.0143270356246136	4.71102876831448	1.12572471925248e-06	-0.0978915733084977	3
ENSG00000001460.17	STPG1	1	24417293	1_17	0	0.0191700579311841	7.52369570779337	2.40555202186567e-06	0.965517241379194	1
ENSG00000001461.16	NIPAL3	1	24415329	1_17	0	0.0175371357784457	6.57607363147602	1.9234700896351e-06	-0.701267441953137	2
ENSG00000117602.11	RCAN3	1	24502439	1_17	0	0.0196307369612815	7.75554344350666	2.53927036595011e-06	-0.947955390334556	1
ENSG00000184454.6	NCMAP	1	24555515	1_17	0	0.0143425637452331	4.71400339668454	1.1276563906165e-06	-0.00772228674643707	2
ENSG00000169504.14	CLIC4	1	24745177	1_17	0	0.0157532071960987	5.60098158605993	1.47161171217265e-06	-0.428977272727649	1
ENSG00000117614.9	SYF2	1	25232900	1_18	0	0.0110314750075666	4.72295831426191	8.68976042923414e-07	0.0623052959501458	1
ENSG00000187010.19	RHD	1	25257119	1_18	0	0.0131685478121826	6.38326529756244	1.40197698798801e-06	0.658227848101495	1
ENSG00000183726.10	TMEM50A	1	25341420	1_18	0	0.0110441200760041	4.73334498002628	8.7188535651486e-07	-0.0156249999999953	1
ENSG00000188672.17	RHCE	1	25430243	1_18	0	0.0118111062657065	5.36061199415625	1.05600276718649e-06	-0.318717171808885	2
ENSG00000157978.11	LDLRAP1	1	25566034	1_18	0	0.0114139790666947	5.0542749989028	9.62179379134962e-07	0.255999999999964	1
ENSG00000117643.14	MAN1C1	1	25827647	1_18	0	0.0236937715972142	11.8526555316017	4.68392536294725e-06	1.50993377483473	1
ENSG00000162430.16	SELENON	1	25801517	1_18	0	0.0110486532292817	4.74960466005601	8.75239502729277e-07	0.173611111111048	1
ENSG00000117640.17	MTFR1L	1	25818183	1_18	0	0.0297185931487745	14.2035958835957	7.04022695121819e-06	1.51973684210476	1
ENSG00000158006.13	PAFAH2	1	26001260	1_18	0	0.0138171485940868	6.84460091078756	1.57734489470076e-06	-0.988304093567352	1
ENSG00000158008.9	EXTL1	1	26019793	1_18	0	0.0110412560881136	4.73774677712186	8.72469860847563e-07	0.34108527131781	1
ENSG00000158022.6	TRIM63	1	26078256	1_18	0	0.020579065575995	10.4828772080756	3.59804222176045e-06	1.15432098765456	1
ENSG00000175087.9	PDIK1L	1	26110771	1_18	0	0.0232945307121361	11.6464733682861	4.52489503420144e-06	-1.26380368098131	1
ENSG00000197245.5	FAM110D	1	26159026	1_18	0	0.0181270861670968	9.47449661797912	2.86446981309897e-06	-1.44852941176467	1
ENSG00000236782.6	RP11-96L14.7	1	26172079	1_18	0	0.0158489077188253	8.22181501767119	2.17333735003957e-06	1.01459854014612	1
ENSG00000142675.17	CNKSR1	1	26170849	1_18	0	0.0163362687956816	8.47964208166907	2.31041767161998e-06	0.84510830182319	3
ENSG00000130695.14	CEP85	1	26231468	1_18	0	0.0771801686296714	23.3105051158023	3.00066500271935e-05	2.83885339628272	2
ENSG00000169442.8	CD52	1	26317588	1_18	0	0.0693862342875351	22.1991185631891	2.5690298740801e-05	-2.96791917931155	2
ENSG00000158062.20	UBXN11	1	26317908	1_18	0	0.0371250455357999	16.1822026569208	1.00199311257689e-05	2.50753180889554	2
ENSG00000117682.16	DHDDS	1	26432257	1_18	0	0.0122467298810164	5.8909019725238	1.20326709496882e-06	0.471788137730195	2
ENSG00000117713.18	ARID1A	1	26693642	1_18	0	0.0289456139398732	13.599295065026	6.56537092927707e-06	-1.64473684210527	1
ENSG00000060642.10	PIGV	1	26787956	1_18	0	0.0316116634655239	14.4238342235253	7.6048066673881e-06	-1.70925110132261	1
ENSG00000142751.14	GPN2	1	26890178	1_18	0	0.0351405935530076	15.4126653637906	9.03331069128681e-06	1.77973568281991	1
ENSG00000090273.13	NUDC	1	26896349	1_18	0	0.0231660086495517	11.533580233139	4.45631068000728e-06	1.4099136992026	2
ENSG00000282872.1	RP11-96L14.8	1	26168395	1_18	0	0.0121190377306446	5.64836610282619	1.14169758187776e-06	0.602941176470754	1
ENSG00000174950.10	CD164L2	1	27383368	1_19	0	0.00907689689588242	4.69920609543614	7.11413333235086e-07	0.0312500000000019	1
ENSG00000090020.10	SLC9A1	1	27167188	1_19	0	0.00966881215175497	5.29517706973958	8.53913177737251e-07	-0.369127516778623	1
ENSG00000186501.14	TMEM222	1	27335461	1_19	0	0.0193792944095159	11.8668111359901	3.83558928409483e-06	1.30434782608699	1
ENSG00000142765.17	SYTL1	1	27342119	1_19	0	0.137428605554339	30.7513937125007	7.04858674843878e-05	-2.73885348135297	2
ENSG00000142733.14	MAP3K6	1	27367112	1_19	0	0.011533231387836	6.9594113239375	1.33870108781456e-06	-0.716601892105137	2
ENSG00000142748.12	FCN3	1	27375143	1_19	0	0.0157532569437532	9.9060329585573	2.60273666943711e-06	-1.12735849056646	1
ENSG00000181773.6	GPR3	1	27315196	1_19	0	0.0308695889073491	16.2865049074235	8.38530465549789e-06	1.75333333333346	1
ENSG00000158195.10	WASF2	1	27489587	1_19	0	0.00910042631158514	4.72362719702225	7.16964178159355e-07	0.100456621004577	1
ENSG00000126705.13	AHDC1	1	27604387	1_19	0	0.0103841403801936	5.96868999110893	1.03373609009009e-06	0.515463917525788	1
ENSG00000126709.14	IFI6	1	27671883	1_19	0	0.00908812138026616	4.71086350337882	7.14060065122881e-07	-0.0790123456789981	1
ENSG00000130775.15	THEMIS2	1	27873352	1_19	0	0.00951314561687044	5.14202165114512	8.15864715253333e-07	-0.125603864734314	1
ENSG00000117748.9	RPA2	1	27914481	1_19	0	0.0134288000634376	8.39676808847875	1.88065646778915e-06	-0.969478535452285	3
ENSG00000130768.14	SMPDL3B	1	27935089	1_19	0	0.00997978298876401	5.5938606995507	9.31092547173668e-07	0.534351145038218	1
ENSG00000158156.7	XKR8	1	27959314	1_19	0	0.238918583803381	36.3981519724554	0.000145040527750209	3.35779816513832	1
ENSG00000158161.15	EYA3	1	28064504	1_19	0	0.0706942528605363	24.2298416078992	2.85689835949025e-05	2.35713374845438	2
ENSG00000169403.11	PTAFR	1	28193492	1_19	0	0.0193535433535362	11.8542309610113	3.82643182325272e-06	-1.36833046471499	1
ENSG00000130770.17	ATPIF1	1	28235584	1_19	0	0.0266512143803525	14.8891114258014	6.61829145123987e-06	2.16465863453768	1
ENSG00000204138.12	PHACTR4	1	28349072	1_19	0	0.0103832488419614	5.96791155134337	1.03351252905272e-06	-0.983311665271073	2
ENSG00000180198.15	RCC1	1	28505782	1_19	0	0.00910214821330202	4.72541093442734	7.17370627181407e-07	0.0356234096692115	1
ENSG00000180098.9	TRNAU1AP	1	28553045	1_19	0	0.0297745402806967	15.9428077286422	7.91717015367446e-06	1.85854807333243	2
ENSG00000188060.7	RAB42	1	28592480	1_19	0	0.0477877092009605	20.4591685694327	1.63066330551809e-05	2.38461538461583	1
ENSG00000162419.12	GMEB1	1	28670248	1_19	0	0.00960363153398325	5.23135700263867	8.37934270828507e-07	0.314900153609801	1
ENSG00000198492.15	YTHDF2	1	28736724	1_19	0	0.0168363182038339	10.5351034314411	2.9583260283544e-06	-1.61904761904817	1
ENSG00000159023.19	EPB41	1	28886806	1_19	0	0.0381877186068864	18.3142270295134	1.16646688177476e-05	1.97656249999972	1
ENSG00000060656.19	PTPRU	1	29236899	1_19	0	0.0107149679743195	6.26468458842148	1.11956726877844e-06	-0.597345132743429	1
ENSG00000162511.7	LAPTM5	1	30734934	1_20	0	0.0119272382182178	4.77019305574774	9.48933884663869e-07	0.15123705799759	2
ENSG00000162512.15	SDC3	1	30421321	1_20	0	0.0126222627213687	5.30513499332974	1.11684720146329e-06	0.378205128205039	1
ENSG00000134644.15	PUM1	1	31066204	1_20	0	0.0131970417114315	5.72583416854779	1.26030442408834e-06	0.562499999999841	1
ENSG00000084628.9	NKAIN1	1	31195268	1_20	0	0.0179355761074904	8.62724065808791	2.58075840053324e-06	0.956252818981612	2
ENSG00000121766.15	ZCCHC17	1	31296178	1_20	0	0.0148061841996987	6.8132776197286	1.68251652753451e-06	1.02230109522224	2
ENSG00000168528.11	SERINC2	1	31409395	1_20	0	0.0137506709807019	6.1141549211865	1.40223381166961e-06	-0.506044905008671	1
ENSG00000142910.15	TINAGL1	1	31576228	1_20	0	0.0178570775216549	8.58572485505825	2.55709849252588e-06	-0.97575757575677	1
ENSG00000162517.12	PEF1	1	31644486	1_20	0	0.0127812250860916	5.42334748792383	1.15611229653325e-06	-0.31521968136016	2
ENSG00000084636.17	COL16A1	1	31703950	1_20	0	0.0150953663628779	6.99611852092205	1.76141188170579e-06	-0.604824174173809	2
ENSG00000134668.12	SPOCD1	1	31815803	1_20	0	0.0166752989067577	7.93769157846662	2.20763846924603e-06	-0.903061224489842	1
ENSG00000121775.17	TMEM39B	1	32070338	1_21	0	0.0125323587318514	4.73757317933376	9.90259129072643e-07	0.0797872340425808	1
ENSG00000160051.11	IQCC	1	32205429	1_21	0	0.0124791875533314	4.70303915482912	9.78869984885397e-07	-0.023622047244096	1
ENSG00000222046.2	DCDC2B	1	32220993	1_21	0	0.0142385765718781	6.0085048922944	1.42689856049232e-06	-0.605042016806703	1
ENSG00000084623.11	EIF3I	1	32222176	1_21	0	0.0124940712063015	4.71179656583515	9.81862364747256e-07	-0.00784313725490084	1
ENSG00000160055.19	TMEM234	1	32222176	1_21	0	0.0124940712063015	4.71179656583515	9.81862364747256e-07	0.00784313725490085	1
ENSG00000183615.5	FAM167B	1	32246914	1_21	0	0.0129284415564171	5.03606380390517	1.08591918480203e-06	0.26562499999997	1
ENSG00000116478.11	HDAC1	1	32291945	1_21	0	0.0147397602294016	6.26452737002366	1.54006423578018e-06	-0.609613130128887	1
ENSG00000162526.6	TSSK3	1	32366691	1_21	0	0.0124924437188105	4.7195403121239	9.83347928146258e-07	-0.0699481865284934	1
ENSG00000176261.15	ZBTB8OS	1	32650758	1_21	0	0.0372302363273692	15.2383457381629	9.46223481945334e-06	1.64516129032225	1
ENSG00000162521.18	RBBP4	1	32651491	1_21	0	0.0182409472450493	8.2603438617706	2.51307598126198e-06	0.92105263157917	1
ENSG00000134684.10	YARS	1	32817982	1_21	0	0.0225222615373901	10.5323476289716	3.95637353273861e-06	-1.33742331288349	1
ENSG00000004455.16	AK2	1	33080995	1_21	0	0.0145560663404792	6.11906933931199	1.48555763705685e-06	-0.657142857142624	1
ENSG00000142920.16	AZIN2	1	33080047	1_21	0	0.0227014371541059	10.1935118426486	3.8595554893594e-06	1.15438045931916	2
ENSG00000160094.14	ZNF362	1	33254241	1_21	0	0.0136273946512436	5.41381092314002	1.23048414725291e-06	0.0138888888888873	1
ENSG00000121904.17	CSMD2	1	34165500	1_21	0	0.0172987645662136	7.77308252745238	2.24268600157025e-06	-0.859259259259234	1
ENSG00000273274.1	ZBTB8B	1	32465491	1_21	0	0.0124871069858379	4.71189988151328	9.81336590006392e-07	-0.0648648648648808	1
ENSG00000188910.7	GJB3	1	34781052	1_22	0	0.0326364342485102	14.8505466330484	8.08360806484512e-06	-1.69784172661874	1
ENSG00000163866.8	SMIM12	1	34877261	1_22	0	0.013872257804306	6.6738100205333	1.54412017181978e-06	-0.627802690582956	1
ENSG00000116544.11	DLGAP3	1	34930171	1_22	0	0.0133754183899337	6.35914152479517	1.41861965233311e-06	-0.654545454545123	1
ENSG00000163867.16	ZMYM6	1	35031112	1_22	0	0.0120227776671848	5.35021643373983	1.07284324856434e-06	0.422572178477562	1
ENSG00000197056.9	ZMYM1	1	35059408	1_22	0	0.0113143076667626	4.77529191705195	9.01131176478649e-07	0.176291793313093	1
ENSG00000116560.10	SFPQ	1	35192273	1_22	0	0.0112682749509495	4.73519969121621	8.89929984293334e-07	-0.111111111111163	1
ENSG00000020129.15	NCDN	1	35557823	1_22	0	0.0112438154775191	4.71597656372142	8.84393319859036e-07	0.102272727272737	1
ENSG00000116819.6	TFAP2E	1	35573174	1_22	0	0.0190229436885595	9.62208832511426	3.05286195731932e-06	1.06854838709682	1
ENSG00000126067.11	PSMB2	1	35641909	1_22	0	0.0128747695339271	5.96012097067835	1.27983694800957e-06	-0.507246376811654	1
ENSG00000142686.7	C1orf216	1	35718988	1_22	0	0.0114828355713238	4.9001041297106	9.38457394529939e-07	0.216216216216177	1
ENSG00000134698.10	AGO4	1	35808004	1_22	0	0.0123263499180708	5.57882327013478	1.14693076302612e-06	0.516068052930016	1
ENSG00000092847.11	AGO1	1	35870261	1_22	0	0.0196897128126766	10.1318830709142	3.32728235098355e-06	1.21546961325976	1
ENSG00000116863.10	ADPRHL2	1	36088841	1_22	0	0.0126574530372294	5.78715425706798	1.2217194527418e-06	-0.437500000000023	1
ENSG00000116871.15	MAP7D1	1	36155585	1_22	0	0.011427616484871	4.91022875029239	9.35874226717962e-07	-0.325925925925963	1
ENSG00000142694.6	EVA1B	1	36323945	1_22	0	0.117942029481021	27.5331514003017	5.41607444361759e-05	-2.70769230769193	1
ENSG00000196182.10	STK40	1	36386242	1_22	0	0.0118472379237609	5.26103748770258	1.03955773041743e-06	-0.447761194029886	1
ENSG00000181817.5	LSM10	1	36393562	1_22	0	0.0177031622913747	9.13730206943604	2.69791919943526e-06	1.20046620046551	1
ENSG00000116898.11	MRPS15	1	36464784	1_22	0	0.0239870159220856	10.5477917384932	4.21985837140083e-06	2.34161490683185	1
ENSG00000183317.16	EPHA10	1	37765311	1_23	0	0.0246946486562637	8.82766083013883	3.63587208594392e-06	-1.18072289156674	1
ENSG00000163877.10	SNIP1	1	37553609	1_23	0	0.0170877927146361	5.33788237823192	1.52130072575906e-06	0.426757636036568	2
ENSG00000163879.10	DNALI1	1	37557547	1_23	0	0.031264091194728	11.0698686313784	5.77229318353275e-06	-1.4035087719298	1
ENSG00000134697.12	GNL2	1	37597823	1_23	0	0.017002107178396	5.29030911150338	1.50018183899504e-06	-0.403225806451551	1
ENSG00000169218.13	RSPO1	1	37635248	1_23	0	0.0162986592704	4.89050341280766	1.32943023810532e-06	-0.191082802547816	1
ENSG00000116922.14	C1orf109	1	37692275	1_23	0	0.0202921665937792	6.96542619355804	2.35741596004392e-06	0.859648837751748	2
ENSG00000134690.10	CDCA8	1	37692586	1_23	0	0.0273442232976578	9.79571385247679	4.4674714702551e-06	1.15757575757577	1
ENSG00000196449.3	YRDC	1	37812907	1_23	0	0.0182441294704501	5.95768844828582	1.81284652993198e-06	0.655172413793358	1
ENSG00000197982.13	C1orf122	1	37805518	1_23	0	0.0352507774063561	12.2132221428081	7.18057232967807e-06	1.55624713508789	2
ENSG00000188786.9	MTF1	1	37861712	1_23	0	0.102937219291182	22.554371979132	3.87224900243642e-05	2.47482014388586	1
ENSG00000204084.12	INPP5B	1	37897131	1_23	0	0.0343555482186149	11.9680002766348	6.85770152916796e-06	-1.42238631827687	2
ENSG00000183431.11	SF3A3	1	37990434	1_23	0	0.0172528006849402	5.42883440962463	1.56216285038942e-06	-0.674242424242576	1
ENSG00000183386.9	FHL3	1	37996149	1_23	0	0.015987200860885	4.70798070599027	1.25535689237016e-06	-0.345323741007252	1
ENSG00000183520.11	UTP11	1	38008125	1_23	0	0.078982121363824	19.9675582813661	2.63035193808577e-05	-1.94157303370829	1
ENSG00000116981.3	NT5C1A	1	39672606	1_24	0	0.0283065114661708	8.89041234058678	4.19728403452151e-06	-1.03246753246755	1
ENSG00000158315.10	RHBDL2	1	38941917	1_24	0	0.0201695883086257	5.67394722806936	1.90872091123684e-06	-0.443708609271415	1
ENSG00000168653.10	NDUFS5	1	39026790	1_24	0	0.0201736681995492	5.67586381363744	1.90975187754807e-06	0.422930048502583	2
ENSG00000183682.7	BMP8A	1	39491596	1_24	0	0.0192591344990181	5.23635269255498	1.68199911253418e-06	0.464007370475496	2
ENSG00000090621.13	PABPC4	1	39570256	1_24	0	0.0626094920547448	16.4849522190268	1.72142449585537e-05	-1.87261146496743	1
ENSG00000163909.7	HEYL	1	39640410	1_24	0	0.0182110545331193	4.70644920589194	1.42951453784969e-06	-0.023703535041231	2
ENSG00000116983.12	HPCAL4	1	39693503	1_24	0	0.0240847628450226	7.3562407109075	2.95500630373614e-06	0.952095808383259	1
ENSG00000043514.15	TRIT1	1	39883738	1_25	0	0.0220881598740983	10.9609823902933	4.03802610894432e-06	-1.31200000000011	1
ENSG00000131236.16	CAP1	1	40040567	1_25	0	0.0422616742176171	17.0357824312044	1.20079504836761e-05	-1.88549618320603	1
ENSG00000131238.16	PPT1	1	40097347	1_25	0	0.0120322093615621	5.23066278165877	1.04969277463264e-06	0.484210161563058	2
ENSG00000084073.8	ZMPSTE24	1	40256236	1_25	0	0.0248089947993115	11.9730868439307	4.954221346011e-06	-1.36365991585917	2
ENSG00000049089.13	COL9A2	1	40318226	1_25	0	0.012221517501805	5.37768746739277	1.09617728542085e-06	-0.372549019607961	1
ENSG00000187815.9	ZFP69	1	40455473	1_25	0	0.0130278799102259	5.94781787499104	1.29238382512931e-06	0.635300238683125	3
ENSG00000164002.11	EXO5	1	40464952	1_25	0	0.0755799240846683	22.8556174022001	2.88110784089682e-05	-2.88670609789619	2
ENSG00000117010.15	ZNF684	1	40530624	1_25	0	0.0115545739888594	4.86015964009035	9.3662248209704e-07	-0.264150943396316	1
ENSG00000117013.14	KCNQ4	1	40793312	1_25	0	0.0158854628156493	7.78931719744825	2.06376084025821e-06	0.970370370370739	1
ENSG00000179862.6	CITED4	1	40862201	1_25	0	0.0167726905296558	8.61442057730215	2.40984389538149e-06	1.33076923076932	1
ENSG00000171793.13	CTPS1	1	40979451	1_25	0	0.0120320259534378	5.17355362703137	1.03821624684263e-06	-0.0518518518518349	1
ENSG00000171790.15	SLFNL1	1	41023232	1_25	0	0.0269144221676998	13.0466279321948	5.85657141004378e-06	-1.76763195374362	2
ENSG00000010803.16	SCMH1	1	41249135	1_25	0	0.0137076540655715	6.37164076829995	1.4567147702845e-06	0.546666666666642	1
ENSG00000127124.14	HIVEP3	1	42035651	1_26	0	0.0197674894101885	7.16594475891943	2.36257212895801e-06	-1.37724550898143	1
ENSG00000177181.14	RIMKLA	1	42380694	1_26	0	0.017900260458834	5.40597980143781	1.61396411563174e-06	0.0307692307692337	1
ENSG00000171960.10	PPIH	1	42658184	1_26	0	0.0186626679371374	6.07622783267247	1.89133249414678e-06	0.962406015037598	1
ENSG00000065978.18	YBX1	1	42679786	1_26	0	0.0177940982315704	5.52944305765846	1.64103362299397e-06	0.623036649214793	1
ENSG00000164008.14	C1orf50	1	42767127	1_26	0	0.0164536494048655	4.73731734952388	1.30003433775293e-06	0.262068965517128	1
ENSG00000274386.5	TMEM269	1	42785273	1_26	0	0.0229802489901237	7.94848752824445	3.04648702393299e-06	0.918968692449177	1
ENSG00000177868.11	SVBP	1	42816309	1_26	0	0.0171709275540886	5.09033855693359	1.45780867266359e-06	-0.0284573427746044	2
ENSG00000164010.13	ERMAP	1	42817988	1_26	0	0.0165699433618624	4.79910107891552	1.32629773113203e-06	-0.0840895852675602	2
ENSG00000117394.20	SLC2A1	1	42959206	1_26	0	0.0168904594024193	4.99439152726352	1.40696778242793e-06	-0.301822017015045	2
ENSG00000179178.10	TMEM125	1	43269525	1_26	0	0.0526812637877966	15.7081186254177	1.38019504130565e-05	-1.69444444444411	1
ENSG00000253313.5	C1orf210	1	43285671	1_26	0	0.0165978628405007	4.81482334225382	1.33288485808113e-06	-0.247448773049992	2
ENSG00000066056.13	TIE1	1	43301467	1_27	0	0.02055845703667	9.12211969352289	3.12785339164154e-06	1.05645161290301	1
ENSG00000117400.16	MPL	1	43337449	1_27	0	0.0289749365249999	12.2457605765786	5.9179100923447e-06	1.3937007874019	1
ENSG00000117399.13	CDC20	1	43359194	1_27	0	0.0126286749968804	4.70319080991866	9.9062775300261e-07	0.0188679245283064	1
ENSG00000066322.14	ELOVL1	1	43367703	1_27	0	0.0297991143834405	12.5074043589645	6.21628122042006e-06	1.41732283464577	1
ENSG00000159479.16	MED8	1	43389955	1_27	0	0.0371255830074332	14.5537395115724	9.01172614215924e-06	-1.58037958234587	2
ENSG00000198198.15	SZT2	1	43389819	1_27	0	0.0147637348551014	6.16406638932287	1.51783180948355e-06	0.587433111785079	2
ENSG00000126091.19	ST3GAL3	1	43705540	1_27	0	0.0133091353621462	5.16590007164273	1.1467162019583e-06	0.139860139860155	1
ENSG00000117408.10	IPO13	1	43947230	1_27	0	0.014219932449253	5.81766344780216	1.37976852144429e-06	0.573721683669938	2
ENSG00000117410.13	ATP6V0B	1	43974045	1_27	0	0.0389095801064715	15.4101945698042	1.00005704099623e-05	1.71810699588427	1
ENSG00000117411.16	B4GALT2	1	43978466	1_27	0	0.0131007147184616	5.05602646873441	1.10475107787048e-06	-0.425790754258139	1
ENSG00000159214.12	CCDC24	1	43991070	1_27	0	0.0131477849341712	5.10943090222187	1.12043128639561e-06	-0.393479823801603	2
ENSG00000196517.11	SLC6A9	1	44031093	1_27	0	0.0127447275735734	4.81702998498409	1.02392939727399e-06	-0.211340206185531	1
ENSG00000178028.13	DMAP1	1	44213884	1_27	0	0.0296353263235549	12.3534623019922	6.10602409302121e-06	-1.27464958916982	2
ENSG00000198520.10	C1orf228	1	44674693	1_28	0	0.0173059871139512	5.59239299521918	1.61418818672405e-06	-0.36557059961317	1
ENSG00000142945.12	KIF2C	1	44739744	1_28	0	0.0163278528161909	5.2489844359731	1.42943518363236e-06	-1.23587595231355	2
ENSG00000142959.4	BEST4	1	44786343	1_28	0	0.015818689208925	5.05900488697729	1.33473699507191e-06	0.731830645152044	2
ENSG00000188396.3	TCTEX1D4	1	44806240	1_28	0	0.0287982349051744	10.900728116779	5.23578112554733e-06	2.12962962962928	1
ENSG00000222009.8	BTBD19	1	44808328	1_28	0	0.0158278031606914	4.97592004509244	1.31357277744153e-06	-0.355421686746801	1
ENSG00000117425.13	PTCH2	1	44842737	1_28	0	0.0425857276798011	15.3568863691762	1.09075534287471e-05	-2.45736434108573	1
ENSG00000126107.14	HECTD3	1	45010991	1_28	0	0.025233960031139	9.61747015134811	4.04768179528313e-06	-2.09892706235723	2
ENSG00000132781.17	MUTYH	1	45340760	1_28	0	0.0266566132088004	8.85073629064216	3.93499764685926e-06	-0.270833333333419	1
ENSG00000280670.2	CCDC163	1	45499635	1_28	0	0.018361752884609	5.94237288909949	1.81984393044757e-06	0.375999999999888	1
ENSG00000132763.14	MMACHC	1	45499668	1_28	0	0.0209488164047643	6.99347937969855	2.44350310315409e-06	0.244274809160225	1
ENSG00000117450.13	PRDX1	1	45522595	1_28	0	0.0308232968510437	9.95422664251554	5.117368826406e-06	0.324324324324314	1
ENSG00000117448.13	AKR1A1	1	45550079	1_28	0	0.0160484965390693	5.13600625527582	1.37473820592145e-06	0.0179204956880713	2
ENSG00000159588.14	CCDC17	1	45624129	1_28	0	0.0350339214854692	14.4298922099703	8.43163785259241e-06	-2.93656629153597	2
ENSG00000159592.10	GPBP1L1	1	45687876	1_28	0	0.0375445126754274	14.0908595294586	8.82356445805203e-06	-2.71373374365381	2
ENSG00000159596.6	TMEM69	1	45687531	1_28	0	0.0190708584201408	8.13360321094797	2.58710067684493e-06	2.20161290322527	1
ENSG00000197429.10	IPP	1	45750903	1_28	0	0.0188861944315321	8.0208511046893	2.52653323998084e-06	-2.18548387096711	1
ENSG00000086015.20	MAST2	1	45786746	1_28	0	0.0167654287581842	5.28923282414204	1.47899754988747e-06	-0.0141843971631231	1
ENSG00000117461.14	PIK3R3	1	46132601	1_28	0	0.0160013612722441	4.926815620701	1.31487160245797e-06	0.173662984914622	2
ENSG00000173660.11	UQCRH	1	46309111	1_28	0	0.0176943305216078	5.72142314210047	1.68848928616011e-06	0.219512195121851	1
ENSG00000117481.10	NSUN4	1	46341925	1_28	0	0.02181734450627	8.08063059897284	2.94040565081137e-06	-1.40624999999972	1
ENSG00000117480.15	FAAH	1	46393076	1_28	0	0.0156353020607167	4.7038091124912	1.22663702836619e-06	0.018909749636248	2
ENSG00000079277.19	MKNK1	1	46616841	1_29	0	0.0134083985581297	4.76684018567735	1.06602553617544e-06	0.290755287583334	2
ENSG00000142961.14	MOB3C	1	46616841	1_29	0	0.0134863533711912	4.82162275881285	1.0845457302388e-06	0.337931034482853	1
ENSG00000186118.8	TEX38	1	46668649	1_29	0	0.0134641108274188	4.80602149291672	1.07925356538165e-06	-0.271428571428653	1
ENSG00000123472.12	ATPAF1	1	46673908	1_29	0	0.0141255403143697	5.2592301965885	1.239045785554e-06	0.21676304435144	2
ENSG00000159658.10	EFCAB14	1	46719410	1_29	0	0.0141607152598178	5.28276431768519	1.24768953228923e-06	0.397694992181	2
ENSG00000142973.13	CYP4B1	1	46814117	1_29	0	0.0137303926545521	4.99109068975163	1.1429797178773e-06	-0.372881355932197	1
ENSG00000187048.12	CYP4A11	1	46964526	1_29	0	0.0514920777518766	17.5598281394572	1.50806750815838e-05	2.02158273381305	1
ENSG00000162365.11	CYP4A22	1	47131212	1_29	0	0.0138130160863494	5.04778739765692	1.16291956776201e-06	0.0669079876961812	2
ENSG00000162366.7	PDZK1IP1	1	47190903	1_29	0	0.0134314396871447	4.78305216790574	1.07148917913993e-06	-0.126852034436995	2
ENSG00000162367.11	TAL1	1	47227548	1_29	0	0.0208153095975009	8.92853134213958	3.09972387106803e-06	1.18548387096765	1
ENSG00000162368.13	CMPK1	1	47333168	1_29	0	0.0134782475324151	4.81592290823958	1.08261255657023e-06	-0.0865603644646944	1
ENSG00000282881.1	RP11-49P4.7	1	46534086	1_29	0	0.014065536998783	5.21903439367093	1.22435280888136e-06	0.629032258064706	1
ENSG00000269113.3	TRABD2B	1	47997102	1_30	0	0.0131018702620603	4.83263420924946	1.05603259725438e-06	0.19434628975266	1
ENSG00000117834.12	SLC5A9	1	48254629	1_30	0	0.0149342461311269	6.06987146267444	1.51189943472628e-06	0.637795275590503	1
ENSG00000132122.11	SPATA6	1	48472019	1_30	0	0.0175382038956515	7.59034376941752	2.22027447447558e-06	-0.888888888888986	1
ENSG00000123091.4	RNF11	1	51235789	1_32	0	0.0136137358191056	6.55650548098843	1.48870913345722e-06	0.6687626309506	2
ENSG00000085831.15	TTC39A	1	51345495	1_33	0	0.169424123212208	30.443671427465	8.60265246586521e-05	-3.10524675677507	2
ENSG00000117859.18	OSBPL9	1	51577175	1_33	0	0.0323142731592371	14.3111171351957	7.7130835151951e-06	-2.20938819718418	2
ENSG00000078618.21	NRDC	1	51826904	1_33	0	0.0265399025356768	12.4395493781759	5.50635335464628e-06	-1.32967032967046	1
ENSG00000198841.3	KTI12	1	52033817	1_33	0	0.0196438024605102	9.58526252880646	3.14043403852769e-06	1.04352856370376	2
ENSG00000157077.14	ZFYVE9	1	52142437	1_33	0	0.0737515117010396	22.2300522218568	2.73445962365527e-05	2.06143344710005	1
ENSG00000154222.14	CC2D1B	1	52352516	1_33	0	0.0125868146053244	5.37510586158309	1.12839970251578e-06	0.574803149606248	1
ENSG00000116157.5	GPX7	1	52602734	1_33	0	0.0303753536783749	13.722710829702	6.95218564768524e-06	-1.52092497536476	2
ENSG00000182183.14	FAM159A	1	52632886	1_33	0	0.0117828325676229	4.75169330259039	9.33809339978946e-07	-0.346469165360172	2
ENSG00000162377.5	COA7	1	52686506	1_33	0	0.0120027700145312	4.92632302653171	9.86198814229354e-07	0.255813953488279	1
ENSG00000121310.16	ECHDC2	1	52926925	1_33	0	0.0131938428520665	5.82005981437079	1.28073376887495e-06	0.548758731420311	2
ENSG00000116171.17	SCP2	1	52926925	1_33	0	0.0117197905306679	4.70102130876014	9.18908301263824e-07	0.0894736842105047	1
ENSG00000174348.13	PODN	1	53061947	1_33	0	0.0401528136213481	16.3835122426514	1.0971931776811e-05	1.77483443708681	1
ENSG00000162383.11	SLC1A7	1	53144121	1_33	0	0.059463219700108	20.1495531214722	1.99836099891772e-05	2.00000000000058	1
ENSG00000162384.13	C1orf123	1	53220711	1_33	0	0.0117326088364421	4.71134407239767	9.21933337147155e-07	0.155555555555597	1
ENSG00000157193.15	LRP8	1	53327576	1_33	0	0.0460901922801501	17.7027361688495	1.36084612957126e-05	1.84496124030986	1
ENSG00000058799.14	YIPF1	1	53889688	1_34	0	0.017582490676056	11.7821576450615	3.45513746415124e-06	-1.33041575492354	1
ENSG00000211452.10	DIO1	1	53891048	1_34	0	0.00831792862715897	4.7026062220219	6.5239993522711e-07	0.0419354838709643	1
ENSG00000081870.11	HSPB11	1	53945795	1_34	0	0.0102846700483838	6.71273218236229	1.15146247508654e-06	0.648648648648538	1
ENSG00000116209.11	TMEM59	1	54053622	1_34	0	0.018634314266089	12.2677033198539	3.8127364442067e-06	-1.36951501154734	1
ENSG00000116221.15	MRPL37	1	54182860	1_34	0	0.0102072959091633	6.6132865327499	1.1258697495182e-06	0.641345255241724	2
ENSG00000215883.10	CYB5RL	1	54154524	1_34	0	0.0243992831728049	14.8744662508572	6.05310996379062e-06	1.56113537117854	1
ENSG00000157216.15	SSBP3	1	54413433	1_34	0	0.0176571543530984	11.8987258605171	3.50413861808219e-06	-1.1865526361704	2
ENSG00000162390.17	ACOT11	1	54543040	1_34	0	0.0153243330393217	10.5080364000393	2.68573560023879e-06	1.13664596273304	1
ENSG00000162391.11	FAM151A	1	54623490	1_34	0	0.00849588162536874	4.90687142918937	6.95301613044295e-07	-0.206344805259471	2
ENSG00000184313.19	MROH7	1	54548340	1_34	0	0.0122317601286142	8.27042266256112	1.68723962457599e-06	0.872752964385222	2
ENSG00000243725.6	TTC4	1	54604117	1_34	0	0.0105772294700152	6.91227646245625	1.21941948902688e-06	0.759999999999842	1
ENSG00000162396.5	PARS2	1	54764162	1_34	0	0.00953649511186683	5.97164767816811	9.49823855306988e-07	0.563165731203665	2
ENSG00000006555.10	TTC22	1	54801124	1_34	0	0.0102568222334465	6.58483002786324	1.12646448343402e-06	0.705882352941233	1
ENSG00000116133.11	DHCR24	1	54886292	1_34	0	0.00883953843938412	5.26892209180734	7.76804032300668e-07	0.419475655430522	1
ENSG00000162409.10	PRKAA2	1	56645496	1_36	0	0.0134557527090211	4.80466025582541	1.07827810352834e-06	0.153225806451641	1
ENSG00000173406.15	DAB1	1	58547019	1_37	0	0.0130575755339547	4.73103724140106	1.0303363432718e-06	0.0434782608695684	1
ENSG00000162600.11	OMA1	1	58546759	1_37	0	0.013166642305754	4.80962815185452	1.05620116915712e-06	0.248690556824024	2
ENSG00000184292.6	TACSTD2	1	58577781	1_37	0	0.0141684910120661	5.50265897722578	1.30033814669327e-06	0.532374100719541	1
ENSG00000172456.17	FGGY	1	59296555	1_37	0	0.0174533800359278	7.47485557986007	2.17591766013932e-06	-0.878899201414357	2
ENSG00000134709.10	HOOK1	1	59814713	1_38	0	0.0130445426320389	4.71431052533994	1.0256688064524e-06	0.133126934984528	1
ENSG00000134716.9	CYP2J2	1	59927744	1_38	0	0.05680876789734	18.7116887848558	1.77291723259358e-05	1.96969696969758	1
ENSG00000162604.12	TM2D1	1	61723869	1_39	0	0.0120607208917707	5.71037813878947	1.14867783442148e-06	0.539473684210486	1
ENSG00000132849.19	PATJ	1	61742713	1_39	0	0.0133393687275364	6.6622707374774	1.48223703537347e-06	0.734693877551046	1
ENSG00000162607.12	USP1	1	62437203	1_39	0	0.0115022287642241	5.26266125280523	1.00959577094224e-06	-0.519083969465593	1
ENSG00000116641.17	DOCK7	1	62688195	1_39	0	0.0169860281284211	8.94749216881107	2.53485587434749e-06	-1.11417322834701	1
ENSG00000125703.14	ATG4C	1	62782101	1_39	0	0.0962842341416951	25.5636446948398	4.10523533751365e-05	-2.9168674331299	2
ENSG00000088035.15	ALG6	1	63367779	1_40	0	0.0264961363221422	12.0274394543303	5.31515378334885e-06	-1.45814977973577	1
ENSG00000203965.12	EFCAB7	1	63523814	1_40	0	0.0125497065610675	4.74866842775593	9.93952254518116e-07	0.0526315789473786	1
ENSG00000142856.16	ITGB3BP	1	63593973	1_40	0	0.030284132539162	13.0956848845208	6.61459807418531e-06	-1.5333333333335	1
ENSG00000162434.11	JAK1	1	64966237	1_41	0	0.0265015805847044	12.3662231113379	5.46599159920535e-06	-1.32227262048829	2
ENSG00000162433.14	AK4	1	65147235	1_41	0	0.011934908673238	5.01464578957423	9.98204371919974e-07	-0.30304976448451	2
ENSG00000213625.8	LEPROT	1	65397619	1_41	0	0.0201758716139278	9.96281564606823	3.35254414644335e-06	-0.967526351102668	3
ENSG00000116678.19	LEPR	1	65422877	1_41	0	0.0176754507750616	8.71146998961334	2.56815983087608e-06	1.0108108108112	1
ENSG00000184588.17	PDE4B	1	65792155	1_41	0	0.0129470208421365	5.68107966598402	1.22676346116939e-06	-0.746835443038185	1
ENSG00000152760.9	TCTEX1D1	1	66752321	1_42	0	1.68746919215756e-07	38.994421229935	1.09748460549277e-10	2.91240875912461	1
ENSG00000152763.16	WDR78	1	66924785	1_42	0	5.67090799874492e-08	20.583153877347	1.94681474994487e-11	1.577464788732	1
ENSG00000116704.7	SLC35D1	1	67054457	1_42	0	3.05727418936641e-08	27.6300101454258	1.40888498206285e-11	2.67132867132767	1
ENSG00000081985.10	IL12RB2	1	67307648	1_42	0	1.00864397944989e-08	6.43678119894611	1.08284614029275e-12	1.11384615384619	1
ENSG00000116717.11	GADD45A	1	67684588	1_42	0	1.26421070278937e-08	7.50488553433529	1.58242684185596e-12	1.25000000000012	1
ENSG00000172380.5	GNG12	1	67835887	1_42	0	1.68659116672742e-08	7.99492911823772	2.24897457001377e-12	0.0465116279069667	1
ENSG00000172410.4	INSL5	1	66801397	1_42	0	1.63207208081495e-07	26.7075317150795	7.2699796286774e-11	2.16326530612216	1
ENSG00000024526.16	DEPDC1	1	68497714	1_43	0	0.0139278393187678	4.72720371295824	1.09811587873251e-06	0.0720000000000257	1
ENSG00000033122.18	LRRC7	1	69567941	1_44	0	0.212995799193821	29.4081866567397	0.000104471875173763	2.78044280442825	1
ENSG00000066557.5	LRRC40	1	70204629	1_44	0	0.0168028681238918	4.7236934902448	1.32380870914605e-06	0.177769478402044	2
ENSG00000118454.12	ANKRD13C	1	70354325	1_44	0	0.016956153944043	4.80962683915709	1.36018768614421e-06	0.277777777777922	1
ENSG00000197568.13	HHLA3	1	70347903	1_44	0	0.0193146997001293	6.04263037948006	1.94658824121513e-06	0.702237239668158	2
ENSG00000050628.20	PTGER3	1	71047606	1_45	0	0.0131547615255155	6.33549391115151	1.39002804589212e-06	-0.75550154198147	2
ENSG00000132485.13	ZRANB2	1	71081716	1_45	0	0.0121952423306854	5.62003559206558	1.1431141643564e-06	0.506787330316491	1
ENSG00000172260.14	NEGR1	1	72282986	1_46	0	0.0133976163854397	4.72832644577135	1.05656226738453e-06	-0.116145660770363	2
ENSG00000162620.15	LRRIQ3	1	74198130	1_47	0	0.019335529805373	6.60751196202125	2.13085618828528e-06	0.78048780487798	1
ENSG00000254685.6	FPGT	1	74198025	1_47	0	0.0187867130662958	6.33479477150423	1.98492205590875e-06	0.731707317073122	1
ENSG00000116783.14	TNNI3K	1	74234228	1_47	0	0.01675380108071	5.25069225272839	1.46720238734821e-06	-0.399123302284654	2
ENSG00000116791.13	CRYZ	1	74711064	1_47	0	0.0179352226396239	5.89561664432786	1.76358385366e-06	0.651789281533414	3
ENSG00000162623.15	TYW3	1	74720825	1_47	0	0.0483266490335865	15.3288379993588	1.23553775887339e-05	1.84496124031097	1
ENSG00000137968.16	SLC44A5	1	75610725	1_47	0	0.015811955942265	4.70332428734754	1.24036820410835e-06	-0.0135746606334862	1
ENSG00000117054.13	ACADM	1	75724387	1_47	0	0.0194756441955288	6.67590587991806	2.16851356138771e-06	-0.922619047619156	1
ENSG00000137955.15	RABGGTB	1	75786199	1_47	0	0.0258266231648829	9.35283747517438	4.02875742605073e-06	-1.28184281842863	1
ENSG00000057468.6	MSH4	1	75795152	1_47	0	0.0159581140071765	4.79035609134274	1.27499789249996e-06	-0.12848510451566	2
ENSG00000117069.14	ST6GALNAC5	1	76866942	1_48	0	0.00863736175487428	5.8446519600161	8.41976304851711e-07	0.502403846153975	1
ENSG00000077254.14	USP33	1	77760195	1_48	0	0.0103385883373219	7.54081287259422	1.30028787328468e-06	1.06428571428566	1
ENSG00000162614.18	NEXN	1	77888397	1_48	0	0.00877043573907321	5.98886405565995	8.76043620431492e-07	-0.743421518718105	2
ENSG00000162613.16	FUBP1	1	77979050	1_48	0	0.00766523656007234	4.71878551957706	6.03275802388412e-07	0.102337051875562	2
ENSG00000162616.8	DNAJB4	1	77979478	1_48	0	0.014575150063152	10.7846281623935	2.62167176213254e-06	-1.42144177449189	1
ENSG00000122420.9	PTGFR	1	78303991	1_48	0	0.0077016215793132	4.76342901986768	6.11873971862162e-07	0.0978260869565748	1
ENSG00000137959.15	IFI44L	1	78626599	1_48	0	0.0226056477354574	14.9400660073933	5.6328680438917e-06	1.55172413793063	1
ENSG00000162618.13	ADGRL4	1	79006491	1_48	0	0.00867613936295464	5.88690070261224	8.51870022044788e-07	-0.622395833333127	1
ENSG00000137941.16	TTLL7	1	83998735	1_51	0	0.0236282956413708	9.44208908527202	3.721007928665e-06	-1.15804597701175	1
ENSG00000203943.8	SAMD13	1	84298566	1_51	0	0.0148881373682528	5.06777896656078	1.25839834224693e-06	-0.293712403978731	2
ENSG00000171517.5	LPAR3	1	84893289	1_52	0	0.0255276013585114	8.45933567778006	3.60169036042834e-06	-0.915492957746442	1
ENSG00000117133.10	RPF1	1	84478281	1_52	0	0.0740953782667403	18.6644056301958	2.30656336256523e-05	-2.04528839226565	3
ENSG00000174021.10	GNG5	1	84506653	1_52	0	0.0349192856527347	11.4398320759878	6.66262094635714e-06	1.50568181818202	1
ENSG00000122432.17	SPATA1	1	84507751	1_52	0	0.0193852738795037	5.84894237871655	1.89107777101683e-06	-0.570312500000076	1
ENSG00000117151.12	CTBS	1	84574387	1_52	0	0.0200222090335879	6.15520919550279	2.05548785225777e-06	0.48658116170053	2
ENSG00000117155.16	SSX2IP	1	84691138	1_52	0	0.0251372582978784	8.31301520244378	3.48527128405389e-06	0.919704146546518	2
ENSG00000153898.12	MCOLN2	1	84997425	1_52	0	0.0221163245133483	7.09811416122033	2.61827970416035e-06	-0.854838709677296	1
ENSG00000055732.12	MCOLN3	1	85048551	1_52	0	0.021037456346248	6.62395823298252	2.32418620287439e-06	-0.75845747776497	2
ENSG00000097096.8	SYDE2	1	85200644	1_52	0	0.0200372688170984	6.16233435862941	2.05941508222058e-06	-0.598173515981807	1
ENSG00000142867.12	BCL10	1	85277178	1_52	0	0.018592205202423	5.45333117002214	1.69103611171041e-06	0.434782608695926	1
ENSG00000142871.16	CYR61	1	85575929	1_52	0	0.0190828204825356	5.69999523978555	1.81416658458787e-06	-0.470422535211395	1
ENSG00000117174.10	ZNHIT6	1	85708260	1_52	0	0.0171955905231496	4.71408828883799	1.35199446111101e-06	-0.0247349187392975	2
ENSG00000171502.14	COL24A1	1	85999499	1_53	0	0.0263629946188014	8.68422734264558	3.81844052742154e-06	1.1840477721807	2
ENSG00000122417.15	ODF2L	1	86396707	1_53	0	0.017751724457143	4.93440686730258	1.46095086591707e-06	-0.32558139534887	1
ENSG00000137975.7	CLCA2	1	86424561	1_53	0	0.0173166566163607	4.6995394593264	1.35731125760449e-06	-0.0329670329670174	1
ENSG00000016602.9	CLCA4	1	86547045	1_53	0	0.0240565239292981	7.81491208678794	3.13557415516412e-06	-0.974894507199432	2
ENSG00000097033.14	SH3GLB1	1	86704810	1_53	0	0.021920865658982	6.93298778269637	2.53476814716965e-06	-0.785714285713834	1
ENSG00000065243.19	PKN2	1	88684130	1_54	0	0.0123846638050386	4.85219258466075	1.00226452087871e-06	-0.0417582417582481	1
ENSG00000137944.17	KYAT3	1	88975234	1_54	0	0.0820903986131364	22.9002416560379	3.13539697763614e-05	-2.88528000913906	2
ENSG00000213516.9	RBMXL1	1	89013185	1_54	0	0.0140646356289231	6.05409392952383	1.42016153546755e-06	0.592592592592742	1
ENSG00000117226.11	GBP3	1	89015900	1_54	0	0.0214740729818425	10.0595698276092	3.60291436602933e-06	-1.56060606060559	1
ENSG00000117228.9	GBP1	1	89064901	1_54	0	0.0256405174720697	11.7421164258949	5.02149776301741e-06	1.70895522388022	1
ENSG00000162654.8	GBP4	1	89199262	1_54	0	0.0159367251426793	7.23567499585608	1.92326106427466e-06	-1.04545454545416	1
ENSG00000154451.14	GBP5	1	89272549	1_54	0	0.0192107436033521	9.00416263496296	2.88501192092928e-06	-1.21259842519692	1
ENSG00000197147.13	LRRC8B	1	89525155	1_54	0	0.0128447611952371	5.19678642298979	1.11332255759885e-06	-0.408045977011577	1
ENSG00000162664.16	ZNF326	1	89994923	1_55	0	0.0192955248335179	6.4400265459695	2.07254686102155e-06	-0.627705627705432	1
ENSG00000122482.20	ZNF644	1	91022402	1_55	0	0.0678343263343292	18.4447688844811	2.08680966637953e-05	-1.90878938640056	1
ENSG00000162669.15	HFM1	1	91404853	1_55	0	0.0427695891208039	14.0112279913545	9.99473729953364e-06	-1.74675324675326	1
ENSG00000097046.12	CDC7	1	91495557	1_56	0	0.009894279572917	5.8312892499972	9.62296414263852e-07	-0.606273279814383	2
ENSG00000172031.6	EPHX4	1	92029879	1_56	0	0.0118422864995171	7.69044772973813	1.5189633458165e-06	-1.09057971014534	1
ENSG00000284413.1	BTBD8	1	92080411	1_56	0	0.10756478702271	28.9056764624094	5.18577135684979e-05	2.96511627907023	1
ENSG00000162676.11	GFI1	1	92487304	1_56	0	0.01365292334124	9.30693504725874	2.11930001070973e-06	-1.59354838709717	1
ENSG00000067208.14	EVI5	1	92792120	1_56	0	0.0116453256015707	7.19440327481744	1.39735424794862e-06	-0.829383886256171	1
ENSG00000122406.12	RPL5	1	92831623	1_56	0	0.00954326447214371	5.5755217317313	8.87447311508189e-07	0.496402877697849	1
ENSG00000154511.11	FAM69A	1	92961317	1_56	0	0.00967815009971373	5.6808353156518	9.16990124199555e-07	0.489361702127643	1
ENSG00000143033.17	MTF2	1	93037633	1_56	0	0.0126970458096226	8.68263608032234	1.83871487999958e-06	1.33333333333383	1
ENSG00000117500.12	TMED5	1	93180650	1_57	1	0.0672263168641363	20.3268653468163	2.27913386370183e-05	4.05375003270079	2
ENSG00000122483.17	CCDC18	1	93179625	1_57	1	0.0340269864443119	17.5613930730982	9.96649739048894e-06	3.74478084487235	2
ENSG00000117505.12	DR1	1	93346012	1_57	1	0.11120924060469	23.0340361540638	4.27239132837602e-05	-4.23571428571584	1
ENSG00000067334.13	DNTTIP2	1	93879527	1_57	0	0.0210740567631417	10.0456915923465	3.53092174128334e-06	-0.972273909867764	2
ENSG00000137962.12	ARHGAP29	1	94273293	1_58	0	0.0157490032359788	5.47685484042261	1.43861441707894e-06	-0.391608391608435	1
ENSG00000143036.16	SLC44A3	1	94820196	1_58	0	0.0391554386417515	14.1265327419635	9.22545467582843e-06	1.57813738830468	2
ENSG00000117519.15	CNN3	1	94927226	1_58	0	0.0213057992023347	8.33827943288755	2.96301861817735e-06	0.999999999999883	1
ENSG00000172339.9	ALG14	1	95073027	1_58	0	0.0155032694223072	5.32811925763109	1.37770849717695e-06	0.421964316367043	2
ENSG00000152078.9	TMEM56	1	95109214	1_58	0	0.0228283339609364	8.99279902933621	3.42396416573998e-06	-1.01136029944902	2
ENSG00000122481.16	RWDD3	1	95224713	1_58	0	0.0152364628707345	5.16394939267397	1.31227918654751e-06	0.336088211810821	4
ENSG00000117569.18	PTBP2	1	96721522	1_59	0	0.0734979575375885	18.1992749004702	2.23094806919902e-05	-2.08620689655131	1
ENSG00000188641.12	DPYD	1	97921165	1_60	0	0.0566848818784739	16.8071698684725	1.58899284271363e-05	-1.93352993995294	2
ENSG00000162627.16	SNX7	1	98661649	1_60	0	0.0247509750559199	8.8951376787967	3.67202046144521e-06	-1.0671462829738	1
ENSG00000156869.12	FRRS1	1	99766518	1_61	0	0.0887872418028125	22.9407436899165	3.39717690533709e-05	-2.27972027972179	1
ENSG00000117620.14	SLC35A3	1	99969054	1_61	0	0.0396861379917198	15.7467180285017	1.04229101622133e-05	-1.97698865386805	2
ENSG00000156875.13	MFSD14A	1	100043808	1_61	0	0.0209705031804983	9.85294401978077	3.44615631042388e-06	1.13989637305739	1
ENSG00000122435.9	TRMT13	1	100133310	1_61	0	0.0404268147100025	15.9249969619467	1.07376436685954e-05	-1.9509202453996	1
ENSG00000122477.12	LRRC39	1	100178174	1_61	0	0.0438556397848054	16.7333426116884	1.22396291671355e-05	2.01595732453514	2
ENSG00000137992.14	DBT	1	99650838	1_61	0	0.0184336392138434	8.58056434167736	2.63807440875378e-06	-0.995410632481173	2
ENSG00000079335.18	CDC14A	1	100344610	1_61	0	0.0214549843961993	10.014466353707	3.58357188243319e-06	1.27996470726439	2
ENSG00000181656.6	GPR88	1	100538206	1_62	0	0.0183458097856575	8.5009108386143	2.60113236569628e-06	-1.15322580645184	1
ENSG00000162692.10	VCAM1	1	100718269	1_62	0	0.0123334457456611	4.74606039987854	9.76287646939183e-07	0.254437869822547	1
ENSG00000162694.13	EXTL2	1	100895622	1_62	0	0.0269772345852141	12.1580570561961	5.47043309881114e-06	1.6023533823018	2
ENSG00000162695.11	SLC30A7	1	100895622	1_62	0	0.0271383080042408	12.2146245208158	5.52869960808665e-06	-1.60989010988921	1
ENSG00000118733.16	OLFM3	1	101996600	1_63	0	0.0169346442916131	5.06000127597297	1.42917960744718e-06	0.301282051282011	1
ENSG00000185946.15	RNPC3	1	103550405	1_65	0	0.0188529976017519	8.76936338547834	2.75745595802515e-06	-1.08695652173946	1
ENSG00000134215.15	VAV3	1	107965542	1_67	0	0.0480403655639061	17.0200533650806	1.36372664672292e-05	-1.78354978354926	1
ENSG00000116266.10	STXBP3	1	108746144	1_67	0	0.0613603692561822	19.3724294218517	1.98258655822364e-05	-2.2587412587419	1
ENSG00000162641.18	AKNAD1	1	108858213	1_67	0	0.0190944914217974	8.23685789278369	2.62319015921948e-06	0.919431279620795	1
ENSG00000121957.12	GPSM2	1	108875057	1_67	0	0.015201236935388	6.07896629919181	1.54123466878352e-06	0.553191489361905	1
ENSG00000121940.15	CLCC1	1	108930983	1_67	0	0.016881242760165	7.07056126783685	1.99075772992268e-06	0.763837638376085	1
ENSG00000197780.9	TAF13	1	109075155	1_67	0	0.0231329840247606	10.0554758317168	3.87966645723554e-06	-1.35340358385581	2
ENSG00000215717.5	TMEM167B	1	109091810	1_67	0	0.0148745379052778	5.87353427730283	1.45714609212751e-06	-0.730337078651363	1
ENSG00000116299.16	KIAA1324	1	109113798	1_67	0	0.0140696879954177	5.34765594561536	1.25489685377268e-06	-0.318840579710136	1
ENSG00000031698.12	SARS	1	109213564	1_67	0	0.0131631935732462	4.71829462374855	1.03587279997346e-06	-0.199612403100758	1
ENSG00000143126.7	CELSR2	1	109250412	1_67	0	0.0131442100937865	4.70465860948427	1.03138951552951e-06	-0.00794912559618002	1
ENSG00000134222.16	PSRC1	1	109282969	1_67	0	0.01498064002857	5.94073810514517	1.48433142180544e-06	-0.639455782312845	1
ENSG00000221986.6	MYBPHL	1	109306632	1_67	0	0.0151865220366806	6.06980279347495	1.53742171692067e-06	0.536231884057867	1
ENSG00000162650.16	ATXN7L2	1	109483259	1_67	0	0.0145652045127606	5.67484108179568	1.37857499430875e-06	-0.444444444444574	1
ENSG00000174151.14	CYB561D1	1	109494012	1_67	0	0.0843461961606601	22.4544775255947	3.15884678362651e-05	2.42028985507179	1
ENSG00000181754.6	AMIGO1	1	109509517	1_67	0	0.0183862914500472	7.87895170510456	2.41614327552911e-06	-0.890625000000132	1
ENSG00000065135.10	GNAI3	1	109548649	1_67	0	0.0131890588560559	4.73684235830243	1.04198830254198e-06	-0.118296987482771	2
ENSG00000168765.16	GSTM4	1	109639783	1_67	0	0.0150164715871554	5.9633266985231	1.49353913526856e-06	-0.528676577663314	2
ENSG00000213366.12	GSTM2	1	109667893	1_67	0	0.0139829039647779	5.2891773247613	1.23351833121768e-06	0.465079365079127	1
ENSG00000134184.12	GSTM1	1	109671748	1_67	0	0.0141937076884858	5.43060274257688	1.2855944743804e-06	0.244816762814821	3
ENSG00000134201.10	GSTM5	1	109710593	1_67	0	0.0133842579324092	4.87566284408877	1.08839883744597e-06	-0.150716951429134	3
ENSG00000134202.10	GSTM3	1	109731286	1_67	0	0.155746485128674	28.515663829151	7.40733260920515e-05	-2.89443451120865	2
ENSG00000179902.12	C1orf194	1	109113015	1_67	0	0.0143386894438007	5.52667231418939	1.32170118536306e-06	0.469879518072452	1
ENSG00000168710.17	AHCYL1	1	109984850	1_68	0	0.0328214882195816	13.4879633572037	7.38354204570958e-06	-1.51204819277101	1
ENSG00000197106.6	SLC6A17	1	110150641	1_68	0	0.0182247322813248	7.90282513949426	2.4021694286473e-06	0.888144203774941	2
ENSG00000116396.14	KCNC4	1	110209228	1_68	0	0.0139894065665472	5.40103610491004	1.26019130297025e-06	-0.41587301587279	1
ENSG00000168679.17	SLC16A4	1	110390514	1_68	0	0.034341618984662	13.9193515348847	7.9725981440796e-06	-1.52650176678475	1
ENSG00000134248.13	LAMTOR5	1	110407817	1_68	0	0.0227756047667405	10.0151985597552	3.80442990905838e-06	1.25887465613671	2
ENSG00000143125.5	PROK1	1	110451368	1_68	0	0.0319166427145011	13.2217544994234	7.03827767261444e-06	1.40611353711859	1
ENSG00000177272.8	KCNA3	1	110675201	1_68	0	0.022109954530272	9.73392512712969	3.58951651953749e-06	-1.32167832167809	1
ENSG00000143119.12	CD53	1	110873219	1_68	0	0.0419424656312029	15.8279426559273	1.10723175085291e-05	-1.97142857142864	1
ENSG00000121931.15	LRIF1	1	110964484	1_68	0	0.0135724719842257	5.11509671008405	1.15790494511435e-06	-0.433734939759183	1
ENSG00000156171.14	DRAM2	1	111139496	1_68	0	0.0740408699987852	21.2955149777011	2.62978210387636e-05	2.64492753623102	1
ENSG00000134255.13	CEPT1	1	111139496	1_68	0	0.0442628865520404	16.3426240508028	1.20648417086134e-05	2.16725095177737	2
ENSG00000156150.6	ALX3	1	110071052	1_68	0	0.0443789589286586	16.3680824691418	1.21153236425929e-05	-1.92857142857129	1
ENSG00000064886.13	CHI3L2	1	111200918	1_69	0	0.0290503341691381	13.6323239856943	6.60512646207075e-06	1.44690265486691	1
ENSG00000173947.13	PIFO	1	111346034	1_69	0	0.0134961878266019	6.39088144054322	1.43857324914715e-06	-0.73637819559427	2
ENSG00000116455.13	WDR77	1	111449473	1_69	0	0.0116013262500854	4.9535969729975	9.5849182906382e-07	-0.32539682539686	1
ENSG00000143110.11	C1orf162	1	111478407	1_69	0	0.0122919187454449	5.49733025466489	1.12701997777102e-06	-0.515151515151516	1
ENSG00000121933.18	TMIGD3	1	111563720	1_69	0	0.0113934942631005	4.76301831242525	9.05105689371712e-07	0.133858267716515	1
ENSG00000064703.11	DDX20	1	111754860	1_69	0	0.0113570960618924	4.73111015747882	8.96170130891837e-07	-0.250000000000061	1
ENSG00000171385.9	KCND3	1	111988885	1_69	0	0.0361715084978851	15.378139134499	9.27749037452157e-06	-1.50675675675686	1
ENSG00000143079.14	CTTNBP2NL	1	112391270	1_69	0	0.0418426296923404	18.3570554537107	1.28109724234264e-05	2.31123919308419	1
ENSG00000007341.18	ST7L	1	112628967	1_69	0	0.301197170231105	20.7787148537784	0.000104382976383026	3.95967741935507	1
ENSG00000155363.18	MOV10	1	112673095	1_69	0	0.0667883355588724	22.4396911660412	2.49964078161853e-05	3.36184210526516	1
ENSG00000155367.15	PPM1J	1	112715671	1_69	0	0.048136059053948	19.9603982045526	1.60250664095045e-05	-2.58461538461451	1
ENSG00000184599.13	FAM19A3	1	112720490	1_69	0	0.0649363351042318	22.9985140098398	2.49085046390301e-05	-2.77486910994794	1
ENSG00000155380.11	SLC16A1	1	112956760	1_70	0	0.0178370396322074	6.09146267520285	1.81219309097696e-06	0.716831683168382	1
ENSG00000081026.18	MAGI3	1	113390860	1_70	0	0.0175824475229407	5.95530667104342	1.74639936999249e-06	-0.34013605442177	1
ENSG00000116793.15	PHTF1	1	113758270	1_70	0	0.0154141222652877	4.7101189596246	1.2109069754608e-06	0.0909090909090787	1
ENSG00000188761.11	BCL2L15	1	113886718	1_70	0	0.0332982280901112	12.0175452804249	6.67416588272975e-06	-1.85959444694626	2
ENSG00000134262.12	AP4B1	1	113905292	1_70	0	0.130380487706368	25.2367713237844	5.4879039200245e-05	-2.96992481203056	1
ENSG00000163349.21	HIPK1	1	113908685	1_70	0	0.0267216152167478	9.92429209977199	4.42305510263551e-06	-1.02255639097754	1
ENSG00000116774.11	OLFML3	1	113979261	1_70	0	0.0211100530744403	7.68728384041439	2.70658922009832e-06	0.865926891797914	2
ENSG00000134207.14	SYT6	1	114154379	1_70	0	0.0153979349332603	4.70018041816177	1.20708294700267e-06	-0.125874125874099	1
ENSG00000197323.11	TRIM33	1	114511320	1_71	0	0.0177916280900938	6.20048018258777	1.839929239098e-06	-0.684210526316019	1
ENSG00000116752.5	BCAS2	1	114577676	1_71	0	0.0160201655269593	5.20802686520957	1.39155482178075e-06	-0.43939393939387	1
ENSG00000213281.4	NRAS	1	114716596	1_71	0	0.0172604707451806	5.91359816897133	1.7024115315023e-06	-0.631578947368237	1
ENSG00000009307.15	CSDE1	1	114757749	1_71	0	0.0151851356652467	4.70173961149376	1.1907959681638e-06	0.084415584415555	1
ENSG00000134198.9	TSPAN2	1	115089792	1_71	0	0.0152672830270116	4.75275795792223	1.2102290125003e-06	0.013289036544856	1
ENSG00000118729.11	CASQ2	1	115768346	1_72	0	0.00890649112450714	5.0018074303683	7.43008380757361e-07	0.147058823529426	1
ENSG00000163393.12	SLC22A15	1	115976971	1_72	0	0.00944381559385343	5.55439736545358	8.74872065886034e-07	0.515625000000081	1
ENSG00000173212.4	MAB21L3	1	116106845	1_72	0	0.0140391377468918	9.29819655500549	2.17720470059204e-06	-1.15251192009828	2
ENSG00000116815.15	CD58	1	116571486	1_72	0	0.0140488215615218	9.30471652320844	2.1802342030972e-06	-1.06993006993023	1
ENSG00000134247.9	PTGFRN	1	116909700	1_72	0	0.00863584074727941	4.71075420061404	6.78508315560825e-07	-0.0298250453712588	2
ENSG00000134256.12	CD101	1	117001709	1_72	0	0.0564660600981687	22.5429581753391	2.12304156498691e-05	-2.15876436221839	2
ENSG00000116830.11	TTF2	1	117060534	1_72	0	0.0092027263256681	5.31044011789117	8.15092934499743e-07	-0.37323943661986	1
ENSG00000134253.9	TRIM45	1	117122142	1_72	0	0.0142363900936832	9.43008898156264	2.23911178610787e-06	1.17066158557912	2
ENSG00000198162.12	MAN1A2	1	117367404	1_72	0	0.0143840580837085	9.52763172846138	2.2857382487845e-06	1.18749999999975	1
ENSG00000183508.4	FAM46C	1	117605762	1_72	0	0.0139054851513124	9.20778404894147	2.13550885416293e-06	-1.14032501226811	2
ENSG00000177551.5	NHLH2	1	115843623	1_72	0	0.0352540928118271	18.0329693548756	1.06031985474526e-05	1.91199999999947	1
ENSG00000092607.13	TBX15	1	118989141	1_73	0	0.0179839833051754	9.50357524843234	2.85057855808805e-06	-1.23809523809524	1
ENSG00000116874.11	WARS2	1	119012523	1_73	0	0.0108217791306202	4.70269085855205	8.48799669610504e-07	-0.0538543689468063	2
ENSG00000143067.4	ZNF697	1	119647482	1_73	0	0.0205092347387112	10.7481070224849	3.67655903265562e-06	1.19822371259191	2
ENSG00000092621.11	PHGDH	1	119735449	1_73	0	0.0108643933251303	4.73978901503515	8.58864388436276e-07	-0.122383252818067	1
ENSG00000134240.11	HMGCS2	1	119766525	1_73	0	0.0222918352795746	11.5382076606597	4.28987148444638e-06	-1.23015873015834	1
ENSG00000131791.7	PRKAB2	1	147171976	1_73	0	0.0110662705301781	4.91358874276905	9.069016512087e-07	0.305461224851286	3
ENSG00000131778.18	CHD1L	1	147244865	1_73	0	0.0114125429872349	5.20447875257421	9.9064892322671e-07	0.351239669421543	1
ENSG00000131781.12	FMO5	1	147244865	1_73	0	0.0114125429872349	5.20447875257421	9.9064892322671e-07	-0.351239669421543	1
ENSG00000162836.11	ACP6	1	147656613	1_73	0	0.0155207172920697	8.1097497618483	2.09932340449117e-06	-0.921951219512064	1
ENSG00000178796.12	RIIAD1	1	151715696	1_74	0	0.186830184491962	29.6852128081096	9.25011889457823e-05	-2.25355038090019	2
ENSG00000159409.14	CELF3	1	151717135	1_74	1	0.220305628444913	23.1662603257357	8.5121963069861e-05	4.44134078212417	1
ENSG00000143376.12	SNX27	1	151616339	1_74	0	0.0120263761048742	7.74830775476127	1.55418155069587e-06	1.05263157894739	1
ENSG00000143436.10	MRPL9	1	151763100	1_74	1	0.620192185134295	25.7017833154806	0.000265857950802677	4.69318181818182	1
ENSG00000182134.15	TDRKH	1	151789389	1_74	0	0.0145949210716546	12.6105334079501	3.06969561119628e-06	-2.87096774193535	1
ENSG00000213171.2	LINGO4	1	151842668	1_74	0	0.0154178727119185	9.00531208337183	2.31570551282633e-06	0.874015748031818	1
ENSG00000196407.11	THEM5	1	151844087	1_74	0	0.0119679697076047	6.40392643186309	1.27828272839312e-06	-0.140602728701046	2
ENSG00000159445.12	THEM4	1	151910350	1_74	0	0.00987670002034757	4.88347117557304	8.04452855532282e-07	-0.460317460317466	1
ENSG00000197747.8	S100A10	1	151993591	1_74	0	0.0238804674881449	12.7688873911932	5.08576146580337e-06	-1.67164179104415	1
ENSG00000163191.5	S100A11	1	152040041	1_74	0	0.00969865224515098	4.77618214568521	7.72595855204561e-07	0.0347003154574099	1
ENSG00000197915.5	HRNR	1	152220810	1_74	0	0.0108938798357465	5.64439742030236	1.0255581040074e-06	0.0624999999999984	1
ENSG00000143631.10	FLG	1	152187297	1_74	0	0.00973594663845367	4.90236591880592	7.96056723779848e-07	0.144894468812911	2
ENSG00000143536.7	CRNN	1	152414760	1_74	0	0.0106601399419145	5.46288545931789	9.71281476441093e-07	0.0374999999999932	1
ENSG00000169474.4	SPRR1A	1	152985097	1_74	0	0.0191266564265875	10.8698004485297	3.46753404280725e-06	1.4959349593497	1
ENSG00000241794.1	SPRR2A	1	153057485	1_74	0	0.0098918700275934	4.88048760541631	8.05196208350296e-07	-0.201345366730586	2
ENSG00000203785.8	SPRR2E	1	153106201	1_74	0	0.0175228846352232	10.2224005096281	2.98757350810181e-06	1.28282504180703	2
ENSG00000160716.5	CHRNB2	1	154576470	1_75	0	0.0281809263779682	9.95841561868025	4.68064408478137e-06	1.31512605042001	1
ENSG00000163263.6	C1orf189	1	154206248	1_75	0	0.0180022093459297	5.7074734714501	1.71368034206823e-06	0.683431952662756	1
ENSG00000203782.5	LOR	1	153259400	1_75	0	0.0616095619154166	17.4398488613589	1.79205338529179e-05	-1.87142857142845	1
ENSG00000163220.10	S100A9	1	153357702	1_75	0	0.0173986130186308	5.38459179549454	1.5625269595394e-06	-0.333333333333348	1
ENSG00000143546.9	S100A8	1	153391654	1_75	0	0.0413060333917361	13.602685306793	9.37126563203078e-06	1.63020833333328	1
ENSG00000143556.8	S100A7	1	153461271	1_75	0	0.0214179129294585	7.35327347254586	2.62674535052595e-06	0.839313572542387	1
ENSG00000197956.9	S100A6	1	153535924	1_75	0	0.01619618767264	4.70696147448515	1.27149175923825e-06	-0.0190839694656631	1
ENSG00000188015.9	S100A3	1	153549020	1_75	0	0.0212633511240533	7.28467010718827	2.58345978471303e-06	0.87037059982779	2
ENSG00000196154.11	S100A4	1	153549456	1_75	0	0.0245409963048359	8.64449116991396	3.53827619557425e-06	0.958399987230221	2
ENSG00000196754.10	S100A2	1	153567844	1_75	0	0.0199636149685621	6.6869012751658	2.22650770369093e-06	-0.778461538461844	1
ENSG00000188643.10	S100A16	1	153604000	1_75	0	0.0169384813278035	5.13087109574151	1.44952489701927e-06	-0.0938200689589399	2
ENSG00000160678.11	S100A1	1	153627648	1_75	0	0.0169369286103523	5.12999725395591	1.44914517506804e-06	0.109143233394558	2
ENSG00000189171.14	S100A13	1	153612510	1_75	0	0.0177439440537452	5.57050834259752	1.64856127528014e-06	0.240601503759435	1
ENSG00000143621.16	ILF2	1	153697023	1_75	0	0.0182459737557129	5.83478891016148	1.77562928973983e-06	0.620437956204547	1
ENSG00000169418.9	NPR1	1	153678582	1_75	0	0.0476563932431214	14.971516165262	1.19000026988921e-05	2.05363984674375	1
ENSG00000143554.13	SLC27A3	1	153774134	1_75	0	0.028193984947503	9.96276466820377	4.68485809981907e-06	1.18076923076916	1
ENSG00000143614.9	GATAD2B	1	153923736	1_75	0	0.0165109529214522	4.88910027419283	1.34635996556627e-06	-0.586466165413852	1
ENSG00000198837.9	DENND4B	1	153940147	1_75	0	0.0161869057843702	4.70154007593431	1.26929943543855e-06	-0.0885245901639265	1
ENSG00000143570.17	SLC39A1	1	153968263	1_75	0	0.0189025901443411	6.16946059322956	1.94504036235105e-06	0.398373983739697	1
ENSG00000143552.9	NUP210L	1	154155073	1_75	0	0.0161830741553848	4.69930097215665	1.26839461799094e-06	-0.171348314606647	1
ENSG00000143569.18	UBAP2L	1	154219315	1_75	0	0.0565426489051116	16.6134441276455	1.56673639177102e-05	-2.20250500564757	2
ENSG00000143515.16	ATP8B2	1	154325898	1_75	0	0.235414811757169	30.7756259039556	0.000120837236334186	3.60804020100516	1
ENSG00000169291.9	SHE	1	154501655	1_75	0	0.051478747093241	15.7116174421907	1.34899074458744e-05	2.23628921847255	2
ENSG00000163239.12	TDRD10	1	154500057	1_75	0	0.0474032830451737	14.920605031497	1.17965485850409e-05	-1.77419354838768	1
ENSG00000160714.9	UBE2Q1	1	154559434	1_75	0	0.0203085721269937	6.84914738867689	2.31993601666786e-06	-0.781395348837055	1
ENSG00000163382.11	NAXE	1	156590832	1_77	0	0.0103154900806394	4.71766300378759	8.11665125329325e-07	-0.0547854008390433	2
ENSG00000160818.16	GPATCH4	1	156601451	1_77	0	0.0181122470820481	10.0380568420193	3.03236929376548e-06	1.14666666666701	1
ENSG00000132702.12	HAPLN2	1	156573690	1_77	0	0.0103468437780248	4.74630486911739	8.19074920420236e-07	-0.11271323178663	2
ENSG00000132688.10	NES	1	156677793	1_77	0	0.0293489920736393	14.6174613965156	7.15525724541029e-06	-1.57246376811662	1
ENSG00000143320.8	CRABP2	1	156705979	1_77	0	0.0103950462509254	4.7901676203085	8.30495421098322e-07	-0.100628930817654	1
ENSG00000143319.16	ISG20L2	1	156728554	1_77	0	0.0996905590897934	26.38891306072	4.38768700367785e-05	2.60897435897463	1
ENSG00000143303.11	RRNAD1	1	156731053	1_77	0	0.012609934428918	6.61392329219372	1.39101587858726e-06	0.93893129771018	1
ENSG00000143314.12	MRPL24	1	156741831	1_77	0	0.208317273085409	33.7823712391383	0.000117374976314629	3.20769230769269	1
ENSG00000143294.14	PRCC	1	156750590	1_77	0	0.0136034594183617	7.33045401366978	1.66318417687882e-06	-1.03199999999983	1
ENSG00000198400.11	NTRK1	1	156815190	1_77	0	0.0188159111006997	10.398955966938	3.2634359793518e-06	1.65023009676737	2
ENSG00000187800.13	PEAR1	1	156893825	1_77	0	0.0111651128426414	5.46476198354765	1.01764071258546e-06	0.750000000000077	1
ENSG00000160838.13	LRRC71	1	156920880	1_77	0	0.118901480929426	28.1227409414486	5.5770561331168e-05	3.25294117647054	1
ENSG00000132694.18	ARHGEF11	1	157044910	1_77	0	0.206947812731397	33.7115146061776	0.00011635879399588	-3.55162886453308	2
ENSG00000117036.11	ETV3	1	157138367	1_77	0	0.0105775240970145	4.95441506619774	8.74050482000739e-07	0.312871287128572	1
ENSG00000183853.17	KIRREL	1	157995066	1_77	0	0.0105630435532351	4.94148210467075	8.70575423873259e-07	0.220588235294144	1
ENSG00000163564.14	PYHIN1	1	158930485	1_78	0	0.046389292654023	19.6351241043861	1.51918794865725e-05	2.14272209198551	2
ENSG00000163565.18	IFI16	1	159000007	1_78	0	0.0743640436375021	24.1807670249697	2.99911538975119e-05	-2.44510978043895	1
ENSG00000163568.14	AIM2	1	159147011	1_78	0	0.0146287769399381	8.66622509618114	2.11445325555527e-06	-0.989071038251288	1
ENSG00000179639.10	FCER1A	1	159288755	1_78	0	0.00990528676028213	4.98364842211432	8.23331166226961e-07	-0.394766305075268	2
ENSG00000181036.13	FCRL6	1	159800388	1_78	0	0.066949553955076	23.1640997791961	2.5865639508115e-05	-2.21751412429446	1
ENSG00000158714.10	SLAMF8	1	159826640	1_78	0	0.094081322984184	26.4706992607086	4.15364078717068e-05	2.42319749216315	1
ENSG00000188004.9	C1orf204	1	159854415	1_78	0	0.0108515852097469	5.84476869175891	1.05784154460501e-06	-0.524896898404773	2
ENSG00000243284.1	VSIG8	1	159856126	1_78	0	0.0105710400466968	5.59753314075768	9.86903063756725e-07	0.425373134328458	1
ENSG00000213085.9	CFAP45	1	159899758	1_78	0	0.0105997113459587	5.62309728276975	9.94099238914623e-07	-0.463302752293472	1
ENSG00000158710.14	TAGLN2	1	159925320	1_78	0	0.150192642735262	31.1009612563147	7.79080935118985e-05	2.75000000000093	1
ENSG00000085552.16	IGSF9	1	159945134	1_79	0	0.0106794023520076	17.3342746614171	3.08754096418239e-06	1.7461139896378	1
ENSG00000143315.6	PIGM	1	160031560	1_79	0	0.00287534774594267	4.90974674889591	2.35455897519676e-07	0.223650385604163	1
ENSG00000162728.4	KCNJ9	1	160081123	1_79	0	0.00568432249918571	10.9320277536483	1.03642896278642e-06	1.32800000000001	1
ENSG00000162729.13	IGSF8	1	160099056	1_79	0	0.00568397048811786	11.0730829665418	1.04973692470111e-06	1.1751740119334	2
ENSG00000132681.16	ATP1A4	1	160141022	1_79	0	0.00280684607661219	4.7080942484208	2.20406222284309e-07	0.0844460974561807	3
ENSG00000143318.12	CASQ1	1	160193656	1_79	0	0.00399292022543796	7.89938123006785	5.26070335106541e-07	0.883720930232408	1
ENSG00000162735.18	PEX19	1	160285766	1_79	0	0.00319974445154769	5.83012988796803	3.11138411875645e-07	-0.529553228739594	2
ENSG00000122218.14	COPA	1	160343540	1_79	0	0.00801582879595997	14.3568716281967	1.91941266269493e-06	-1.48409893992953	1
ENSG00000162736.15	NCSTN	1	160343540	1_79	0	0.00801582879595997	14.3568716281967	1.91941266269493e-06	-1.48409893992953	1
ENSG00000171786.5	NHLH1	1	160370157	1_79	0	0.00284890917943426	4.82690022355959	2.29354376555068e-07	0.181818181818144	1
ENSG00000162738.5	VANGL2	1	160400615	1_79	0	0.00335764251451098	6.20981070909168	3.47754631551142e-07	-0.494163424124711	1
ENSG00000066294.14	CD84	1	160579933	1_79	0	0.00294354053613022	5.2089006014533	2.55726772004117e-07	0.428571428571228	1
ENSG00000117090.14	SLAMF1	1	160642238	1_79	0	0.00825132829041786	14.7559369126921	2.03072334672044e-06	1.55162803055587	2
ENSG00000122223.12	CD244	1	160862395	1_79	0	0.00343023019991595	6.27626080142621	3.59074325660071e-07	-0.579710144927348	1
ENSG00000179914.4	ITLN1	1	160884736	1_79	2	0.530905163972504	31.377302042769	0.000277838645796672	5.68148148147923	1
ENSG00000158769.17	F11R	1	161021779	1_79	0	0.00314632334827258	6.85588023733695	3.59771437258265e-07	0.846157362427195	2
ENSG00000158773.14	USF1	1	161044937	1_79	0	0.00304003572589184	6.27776525573158	3.18305296398861e-07	1.38582677165356	1
ENSG00000162755.13	KLHDC9	1	161098450	1_79	0	0.00298553090243281	5.17913542218176	2.5789263723682e-07	0.290076335877978	1
ENSG00000143256.4	PFDN2	1	161117821	1_79	0	0.00589192157781193	11.8828014530982	1.16771243201568e-06	1.20559440559393	1
ENSG00000158793.13	NIT1	1	161118210	1_79	0	0.0111738468268114	18.2736106922324	3.40554942455073e-06	-1.86486486486558	1
ENSG00000143224.17	PPOX	1	161167668	1_79	0	0.0196040731884896	27.6050330301464	9.02598675540242e-06	3.48510638297907	1
ENSG00000158850.14	B4GALT3	1	161188558	1_79	0	0.0109385329299936	20.8835547210216	3.80998800825955e-06	-2.68780487804954	1
ENSG00000158864.12	NDUFS2	1	161196933	1_79	0	0.00635518719599193	12.4034204462264	1.31470985550249e-06	-1.33370332479353	3
ENSG00000158869.10	FCER1G	1	161215268	1_79	0	0.00280707302829297	4.77240388717975	2.23434898874573e-07	0.164285714285761	1
ENSG00000158874.11	APOA2	1	161223893	1_79	0	0.00280522238144332	5.47898773165853	2.56346698675749e-07	-1.16406250000007	1
ENSG00000143257.11	NR1I3	1	161274374	1_79	0	0.00281584752731601	4.75041697621717	2.2310072045301e-07	-0.00787401574803183	1
ENSG00000158887.15	MPZ	1	161309728	1_79	0	0.00282112960179104	4.74729686526197	2.23372412146711e-07	0.282251971947703	2
ENSG00000143252.14	SDHC	1	161311979	1_79	0	0.00281986690588654	4.8244489830704	2.26901012834168e-07	-0.18260869565209	1
ENSG00000173110.7	HSPA6	1	161523790	1_79	0	0.00560994455578889	28.1942168171281	2.63802380269158e-06	4.19999999999977	1
ENSG00000132185.16	FCRLA	1	161706295	1_79	0	0.00493851666140976	9.26494765752128	7.6313188407956e-07	0.758241758241972	1
ENSG00000162746.14	FCRLB	1	161721796	1_79	0	0.00650571868892791	12.2813267116721	1.33260264377729e-06	0.953827827840324	2
ENSG00000081721.11	DUSP12	1	161749589	1_79	0	0.00309208143651429	5.41583660052676	2.79303631197082e-07	-0.220183486238586	1
ENSG00000118217.5	ATF6	1	161766482	1_79	0	0.00497274923329749	9.44460487929029	7.83322242145013e-07	-0.876074712439344	2
ENSG00000152332.15	UHMK1	1	162406451	1_80	0	0.0123177151631158	8.19138021226133	1.68285751867869e-06	0.907142857142991	1
ENSG00000162733.16	DDR2	1	162631124	1_80	0	0.00966947246982197	5.90631284949779	9.52531472494865e-07	-0.515254237287878	1
ENSG00000132196.13	HSD17B7	1	162790775	1_80	0	0.0157431077042417	10.5104367966803	2.75976013657727e-06	1.19837004498322	2
ENSG00000117152.13	RGS4	1	163068894	1_80	0	0.00854747157336178	4.74287933682982	6.76145009047115e-07	0.0877192982456323	1
ENSG00000143228.12	NUF2	1	163266611	1_80	0	0.0286103326240602	16.1739532279784	7.71790085725527e-06	-1.770161290323	1
ENSG00000162761.14	LMX1A	1	165357021	1_81	0	0.0224665720416314	6.44325759024156	2.41436214009958e-06	0.656249999999972	1
ENSG00000143171.12	RXRG	1	165444407	1_81	0	0.0188415147596765	4.77560179217759	1.50073505434981e-06	-0.150793650793658	1
ENSG00000143198.12	MGST3	1	165640063	1_81	0	0.023556611251123	6.89270970658792	2.70808884742288e-06	-0.76153846153852	1
ENSG00000143149.12	ALDH9A1	1	165699056	1_81	0	0.019017503094985	4.8636515425379	1.54268072557238e-06	-0.218045112781912	1
ENSG00000143194.12	MAEL	1	166975572	1_82	0	0.0137807837856234	11.2202708926786	2.57891701032619e-06	-1.58974358974418	1
ENSG00000143157.11	POGK	1	166839016	1_82	0	0.0113470086608938	9.40245544781953	1.77943765365306e-06	-1.1732283464564	1
ENSG00000152382.5	TADA1	1	166876513	1_82	0	0.011559670686648	9.58395675441088	1.84778064206124e-06	1.26659918277588	2
ENSG00000198842.9	DUSP27	1	167093885	1_82	0	0.0074241708803674	5.4230845167014	6.71513020175557e-07	0.411354971759037	2
ENSG00000143167.11	GPA33	1	167067788	1_82	0	0.00940983533415518	7.66464344458805	1.20291263252974e-06	0.75461933191748	2
ENSG00000198821.10	CD247	1	167518220	1_82	0	0.0100592854976758	8.28529088954656	1.39006465448974e-06	1.00542912834616	2
ENSG00000143162.7	CREG1	1	167553767	1_82	0	0.0189509309779965	14.2821365860609	4.51423161033338e-06	-1.50785340314158	1
ENSG00000198771.10	RCSD1	1	167630346	1_82	0	0.0103502818059817	8.55583413071373	1.47698007468892e-06	0.923529411764736	1
ENSG00000197965.11	MPZL1	1	167721558	1_82	0	0.00824643672945791	6.4095288907136	8.81561360023054e-07	0.684824902723592	1
ENSG00000143199.17	ADCY10	1	167916307	1_82	0	0.00690639394392367	4.74149006063948	5.46168057774318e-07	-0.101382488479311	1
ENSG00000143164.15	DCAF6	1	167936173	1_82	0	0.0405267646079247	21.4810617087499	1.45197046449758e-05	-2.11805555555582	1
ENSG00000143158.10	MPC2	1	167936749	1_82	0	0.00687556183734728	4.69968224486533	5.38935501950642e-07	0.0137614678899001	1
ENSG00000143147.14	GPR161	1	168137478	1_82	0	0.00942036328850171	7.68286523516079	1.20712146391272e-06	-0.839506172839916	1
ENSG00000143155.12	TIPRL	1	168178654	1_82	0	0.0252807811074356	17.0066827728103	7.17084284642349e-06	1.80082927936221	2
ENSG00000143178.12	TBX19	1	168281906	1_82	0	0.00970304576866321	7.93549394760674	1.28422804627613e-06	0.868194842406712	1
ENSG00000143153.12	ATP1B1	1	169105498	1_82	0	0.0489452306300607	23.3699639565138	1.90778103585532e-05	2.29015544041434	1
ENSG00000143156.13	NME7	1	169364597	1_83	0	0.0126247008287806	4.90886175575433	1.03362261414415e-06	0.18309859154931	1
ENSG00000000460.16	C1orf112	1	169661963	1_83	0	0.0171939819236754	8.38296268866703	2.40399801417326e-06	-2.50810810810886	1
ENSG00000188404.8	SELL	1	169667840	1_83	0	0.0178490466876043	9.17122701109248	2.73025099827555e-06	-1.54027195106946	2
ENSG00000007908.15	SELE	1	169764425	1_83	0	0.0263231441200815	12.0437586911718	5.28761605442566e-06	1.89592123769251	1
ENSG00000000457.13	SCYL3	1	169891332	1_83	0	0.0128226155421578	5.43089078607137	1.16146946313592e-06	-1.70172228660666	2
ENSG00000120370.12	GORAB	1	170532605	1_83	0	0.0191172326118183	8.6978733675702	2.77330867781875e-06	0.868217054263688	1
ENSG00000007933.12	FMO3	1	171090963	1_84	0	0.0588050166240668	24.8942702030979	2.44159643267205e-05	2.2614601018684	1
ENSG00000094963.13	FMO2	1	171185964	1_84	0	0.00794294049629118	5.91590411371167	7.83722907366546e-07	0.517457850983614	2
ENSG00000010932.16	FMO1	1	171248552	1_84	0	0.0263623472831387	17.2750388558372	7.59561975494597e-06	-1.70796460177014	1
ENSG00000076258.9	FMO4	1	171269020	1_84	0	0.00699332161319222	4.70239888212467	5.48482874997305e-07	0.18859295821177	2
ENSG00000117523.15	PRRC2C	1	171486183	1_84	0	0.014103866694454	11.214202885632	2.6379509078759e-06	-1.35454545454538	1
ENSG00000034971.16	MYOC	1	171652737	1_84	0	0.00809071333465039	5.97499227828379	8.06276993517751e-07	-0.560773480662834	1
ENSG00000117533.14	VAMP4	1	171742190	1_84	0	0.00874494018997163	6.73527120938919	9.82363091704828e-07	-0.737819105038735	2
ENSG00000010165.19	METTL13	1	171782299	1_84	0	0.00757781055406059	5.37806563319025	6.79719841146482e-07	-0.458015267175489	1
ENSG00000197959.13	DNM3	1	171840580	1_84	0	0.00928630885308312	7.42013870405834	1.1492519595477e-06	1.09893364918251	2
ENSG00000135845.9	PIGC	1	172443855	1_84	0	0.00699177797474437	4.70526378957226	5.48695894212412e-07	-0.00800000000000316	1
ENSG00000094975.13	SUCO	1	172532059	1_84	0	0.00848740905575296	6.22308327877257	8.80928888619496e-07	-0.514361112887874	2
ENSG00000117560.7	FASLG	1	172658724	1_84	0	0.010870786126309	8.05696119613642	1.46080527696799e-06	-0.430167597765402	1
ENSG00000120337.8	TNFSF18	1	173051434	1_84	0	0.0107086046412885	9.2407886144689	1.65044868565918e-06	1.27878787878762	1
ENSG00000162753.11	SLC9C2	1	173611164	1_85	0	0.0200942555736352	7.37475405407637	2.47160786489172e-06	-0.543400973406655	2
ENSG00000117593.9	DARS2	1	173823772	1_85	0	0.0147438965623181	4.85949173197225	1.19498713147154e-06	-0.557971014492583	1
ENSG00000117601.13	SERPINC1	1	173916899	1_85	0	0.0147347567090481	4.8357946259759	1.18842265804955e-06	0.281525255056014	2
ENSG00000135870.11	RC3H1	1	174026662	1_85	0	0.0146730514985752	4.75897856100004	1.16464695542087e-06	-0.179894179894173	1
ENSG00000152061.23	RABGAP1L	1	174159319	1_85	0	0.0164127478682408	5.64586727804487	1.54551088500261e-06	-0.302083333333251	1
ENSG00000120333.4	MRPS14	1	175023749	1_85	0	0.0166885709212974	6.03722405782836	1.68041499502696e-06	0.594470046083313	1
ENSG00000116147.16	TNR	1	175744070	1_86	0	0.0149678919106303	4.84151864989805	1.20865499999958e-06	-0.135531135531053	1
ENSG00000235750.9	KIAA0040	1	175193132	1_86	0	0.0260841180241281	10.1040637251605	4.39574346165415e-06	-1.126389657573	2
ENSG00000143207.19	RFWD2	1	176207359	1_86	0	0.0159735471464795	5.45649397623376	1.45370121560204e-06	-0.409090909090803	1
ENSG00000120341.18	SEC16B	1	177960805	1_87	0	0.0181546310113417	5.76598786053803	1.74590760084633e-06	-0.472251907772545	2
ENSG00000075391.16	RASAL2	1	178094621	1_87	0	0.0167481097312664	5.00273723894816	1.39744137022527e-06	-0.298850574712494	1
ENSG00000116191.17	RALGPS2	1	178725006	1_87	0	0.0340169657280075	11.7284716171754	6.6542191411072e-06	1.52447552447573	1
ENSG00000143340.6	FAM163A	1	179796951	1_89	0	0.0191847222259287	8.82450478349496	2.82361814388195e-06	-1.148351648352	1
ENSG00000162779.21	AXDND1	1	179358896	1_89	0	0.0250837700854683	11.3668763841654	4.75547665510856e-06	-1.5296836936658	3
ENSG00000116199.11	FAM20B	1	179025509	1_89	0	0.0227530736050648	10.4411433332024	3.96230803378064e-06	1.77169246825469	2
ENSG00000186283.13	TOR3A	1	179088875	1_89	0	0.0127900600844716	4.98962194397766	1.06438888640646e-06	0.355769230769196	1
ENSG00000143322.19	ABL2	1	179229941	1_89	0	0.0439626991648162	16.7126243885639	1.22543168979269e-05	-2.36718749999955	1
ENSG00000162782.15	TDRD5	1	179591583	1_89	0	0.015827293158635	7.00358851426259	1.84878910848913e-06	0.460431654676124	1
ENSG00000169905.12	TOR1AIP2	1	179878267	1_89	0	0.0126099374116657	4.85562322642909	1.02121695514954e-06	0.0680272108843647	1
ENSG00000135837.15	CEP350	1	179954679	1_89	0	0.0126817906238178	4.90930321711742	1.03839010471368e-06	-0.242439975163275	2
ENSG00000116260.16	QSOX1	1	180154450	1_89	0	0.0217777574837515	10.0258939963547	3.64163463833102e-06	-1.1518966604935	2
ENSG00000121454.5	LHX4	1	180270400	1_89	0	0.0136844189348773	5.62823945256106	1.28457372007689e-06	-0.459677419354942	1
ENSG00000230124.6	ACBD6	1	180502528	1_89	0	0.014330857074654	6.06450639233318	1.44953173669217e-06	-0.62213740458012	1
ENSG00000135823.13	STX6	1	181042373	1_89	0	0.0124453086488724	4.73149327809391	9.82118755373747e-07	0.0472440944882046	1
ENSG00000162783.10	IER5	1	181089177	1_89	0	0.013450664109543	5.46542057941275	1.22610431527703e-06	0.448669883852085	2
ENSG00000198216.10	CACNA1E	1	181412848	1_90	0	0.0125640917080239	4.73383331747691	9.91982853232799e-07	-0.0886699507388487	1
ENSG00000135824.12	RGS8	1	182689016	1_90	0	0.021213788201903	9.68974477362179	3.4283935713613e-06	-1.15602836879443	1
ENSG00000179930.5	ZNF648	1	182061558	1_90	0	0.0421900808570073	16.2324071362946	1.14222954714901e-05	-2.2584269662928	1
ENSG00000135828.11	RNASEL	1	182589002	1_90	0	0.0132699531867722	5.25022492772794	1.16200341930007e-06	-0.328125000000024	1
ENSG00000143333.6	RGS16	1	182604092	1_90	0	0.0138316741115917	5.64199618349088	1.3015703345546e-06	0.461928934009928	1
ENSG00000135862.5	LAMC1	1	183023890	1_91	0	0.0137756316224682	5.46371610477993	1.25533532947271e-06	-0.241935483871006	1
ENSG00000058085.14	LAMC2	1	183186170	1_91	0	0.0127052826744417	4.69948417714219	9.95851608563764e-07	-0.153846153846105	1
ENSG00000157064.10	NMNAT2	1	183418808	1_91	0	0.0169827627639811	7.44301606650007	2.10822716456578e-06	1.11229946524056	1
ENSG00000116698.21	SMG7	1	183471970	1_91	0	0.0226543840041167	10.1727236390052	3.84370111389461e-06	1.40089913090733	2
ENSG00000116701.14	NCF2	1	183590900	1_91	0	0.0445961227878439	16.623124904078	1.23643097443156e-05	-1.92405063291119	1
ENSG00000162704.15	ARPC5	1	183635461	1_91	0	0.132943033500441	27.2426687648374	6.04053409317544e-05	-3.18509591182977	2
ENSG00000143344.15	RGL1	1	183636108	1_91	0	0.0348821823320746	14.2764576042559	8.30585248107456e-06	2.21899736147784	1
ENSG00000198756.10	COLGALT2	1	183966697	1_91	0	0.186452001191071	30.6566189679915	9.53347892044992e-05	-2.85135728494811	2
ENSG00000198860.11	TSEN15	1	184080844	1_91	0	0.015749567274719	6.72980182007298	1.7677913589867e-06	-0.641221374045651	1
ENSG00000116406.18	EDEM3	1	184759740	1_92	0	0.0458299784633298	16.5291312573671	1.2634550253393e-05	1.71999999999968	1
ENSG00000135842.16	FAM129A	1	184974052	1_92	0	0.0199555313733141	8.61513278287163	2.86738083182717e-06	1.30203273013331	2
ENSG00000121486.11	TRMT1L	1	185156912	1_92	0	0.0143767295269696	5.51214829649333	1.32172498909603e-06	-0.328467153284864	1
ENSG00000116668.12	SWT1	1	185156912	1_92	0	0.0143767295269696	5.51214829649333	1.32172498909603e-06	0.328467153284864	1
ENSG00000116679.15	IVNS1ABP	1	185317057	1_92	0	0.0134340437189668	4.8711892519301	1.09144502516454e-06	-0.185185185185235	1
ENSG00000047410.13	TPR	1	186376365	1_92	0	0.0297164751714861	12.394962137426	6.14331245072852e-06	-1.61835748792268	1
ENSG00000157181.15	C1orf27	1	186376034	1_92	0	0.0255522518957059	10.9600205449465	4.67090090809388e-06	-1.65039558911177	2
ENSG00000262180.1	OCLM	1	186400848	1_92	0	0.0186951498586411	7.99713343612157	2.49358053317948e-06	-0.974358974359088	1
ENSG00000073756.11	PTGS2	1	186680089	1_92	0	0.0201255054456986	8.69547138030095	2.91877106288112e-06	-0.927710843373431	1
ENSG00000162670.10	BRINP3	1	190477676	1_95	0	0.0233198637646379	6.95229198536607	2.70404626566908e-06	0.738562091503324	1
ENSG00000090104.11	RGS1	1	192575969	1_96	0	0.0223436742060569	9.99556515491916	3.72496374613354e-06	-1.18480020848377	2
ENSG00000116747.12	TROVE2	1	193058991	1_96	0	0.0144934592557031	5.89753960616814	1.42561752574167e-06	-0.500000000000001	1
ENSG00000023572.8	GLRX2	1	193106283	1_96	0	0.0172667775899336	7.55363038088764	2.17533992333426e-06	0.915885926610954	2
ENSG00000177888.7	ZBTB41	1	197200897	1_98	0	0.012171172374141	4.70739345342719	9.55593127650903e-07	0.149253731343276	1
ENSG00000213047.12	DENND1B	1	197777356	1_99	0	0.020665874913675	15.9946496680105	5.51300814462295e-06	2.90909090909165	1
ENSG00000151414.14	NEK7	1	198156887	1_99	0	0.0114600245680958	5.87055112770629	1.12208182783956e-06	-0.636182329535977	2
ENSG00000081237.18	PTPRC	1	198638643	1_99	0	0.0202854919950828	10.6798985053382	3.61337284451081e-06	1.18599562363175	1
ENSG00000081248.10	CACNA1S	1	201112649	1_101	0	0.00736793576753003	6.3420461299879	7.79355013100443e-07	0.0769230769230867	1
ENSG00000118193.11	KIF14	1	200620641	1_101	0	0.00590276089111785	4.74409427768527	4.67055625966886e-07	-0.193621867881552	1
ENSG00000118197.13	DDX59	1	200672961	1_101	0	0.0123656964561831	15.0463341452949	3.10319730505229e-06	-2.74015748031526	1
ENSG00000118200.14	CAMSAP2	1	200740002	1_101	0	0.00591558725944685	5.04373443468551	4.9763415717696e-07	0.579759862779112	1
ENSG00000116852.14	KIF21B	1	201079485	1_101	0	0.00590405595036336	4.86286376942713	4.78853507908879e-07	0.354477611940243	1
ENSG00000232237.3	ASCL5	1	201126714	1_101	0	0.00840442412708564	7.68571134141578	1.07733838970613e-06	-0.527765697521197	2
ENSG00000116857.16	TMEM9	1	201171082	1_101	0	0.00649608972149052	5.51998732857203	5.9806749750479e-07	-0.322916666666497	1
ENSG00000163395.16	IGFN1	1	201188719	1_101	0	0.00692275084623373	6.29391631141895	7.2670771504578e-07	-0.668478260869622	1
ENSG00000081277.12	PKP1	1	201283573	1_101	0	0.00688285629114016	5.99050476610784	6.8768923422637e-07	0.342105263157781	1
ENSG00000118194.18	TNNT2	1	201378187	1_101	0	0.0102125152297047	9.81971912897268	1.67259921537195e-06	1.02790697674424	1
ENSG00000159166.13	LAD1	1	201400120	1_101	0	0.0151382650392355	14.5085379476748	3.66319350173803e-06	-1.81060606060552	1
ENSG00000159176.13	CSRP1	1	201509697	1_101	0	0.0142088191383898	12.7351722148726	3.01802556327655e-06	-1.86345381526033	1
ENSG00000198700.9	IPO9	1	201828710	1_102	0	0.021569396361701	8.41639071879688	3.02777769649368e-06	1.09196208164807	2
ENSG00000198892.6	SHISA4	1	201888432	1_102	0	0.0145680402396906	4.70131689707801	1.14230154504344e-06	0.0476359949140937	2
ENSG00000176393.10	RNPEP	1	201958005	1_102	0	0.0268678355300325	10.5010988600566	4.70573572821543e-06	-1.11297071129769	1
ENSG00000163435.15	ELF3	1	202007073	1_102	0	0.022267682597632	8.71849590142761	3.23799889023376e-06	1.05035971223041	1
ENSG00000170075.8	GPR37L1	1	202122918	1_102	0	0.0145656917356174	4.69979277846904	1.14174713265275e-06	0.0292397660818694	1
ENSG00000133067.17	LGR6	1	202214180	1_102	0	0.014792390113445	4.84580461985598	1.195540676659e-06	-0.167999999999992	1
ENSG00000077152.9	UBE2T	1	202339980	1_102	0	0.0214024797862288	8.34273727468041	2.97805537106868e-06	-1.12800000000011	1
ENSG00000077157.21	PPP1R12B	1	202348568	1_102	0	0.0149535342756961	4.94824640515239	1.23411398542349e-06	0.180672268907462	1
ENSG00000117139.16	KDM5B	1	202808933	1_102	0	0.0149736838344958	4.96097979875501	1.23895696942606e-06	0.287165382217272	2
ENSG00000159346.12	ADIPOR1	1	202958751	1_102	0	0.0353450898975416	13.1111057127718	7.72909268432527e-06	1.42885375494046	1
ENSG00000133055.8	MYBPH	1	203164734	1_102	0	0.0145654781728056	4.69965417663947	1.14169672147667e-06	0.0314960629921295	1
ENSG00000133048.12	CHI3L1	1	203186284	1_102	0	0.0146343811583071	4.74427110720399	1.15798775290903e-06	0.0957943925234053	1
ENSG00000133063.15	CHIT1	1	203230276	1_102	0	0.0191094727911897	7.26891592367084	2.31674618584708e-06	0.734034879790376	2
ENSG00000174567.7	GOLT1A	1	204214495	1_103	0	0.0492125368246787	14.7055838116058	1.20703017972388e-05	-2.08910891089086	1
ENSG00000170498.8	KISS1	1	204191941	1_103	0	0.0239265900549455	7.8303128396392	3.12478418393221e-06	1.03521126760563	1
ENSG00000188770.9	OPTC	1	203493789	1_103	0	0.0220946554829671	7.07464602016136	2.60706617208015e-06	-0.762626262626001	1
ENSG00000058668.14	ATP2B4	1	203626383	1_103	0	0.0186259294603908	5.45632079274049	1.69503220973111e-06	0.503496503496603	1
ENSG00000257315.2	ZBED6	1	203795675	1_103	0	0.0225638393566804	7.27392592710045	2.7374234219772e-06	-0.837988826815393	1
ENSG00000182004.12	SNRPE	1	203861428	1_103	0	0.0276880818829026	9.21700211423138	4.25640224250254e-06	1.09777402547804	2
ENSG00000143842.14	SOX13	1	204072756	1_103	0	0.0195522808893861	5.91602563633348	1.92924587605119e-06	0.480446927374411	1
ENSG00000143845.14	ETNK2	1	204151824	1_103	0	0.0174988489021309	4.86537648980191	1.4199924620482e-06	0.267707729588595	2
ENSG00000158615.8	PPP1R15B	1	204412128	1_103	0	0.0193777717279719	5.83110827212044	1.88458203409508e-06	0.562005277044889	1
ENSG00000133056.13	PIK3C2B	1	204472312	1_103	0	0.0172701932630199	4.74088540544079	1.36557878462553e-06	-0.0207100591715888	1
ENSG00000198625.12	MDM4	1	204515489	1_103	0	0.0430899916281168	13.4333944941672	9.65433321031498e-06	1.54347826086954	1
ENSG00000186007.9	LEMD1	1	205457492	1_104	0	0.0555537337274398	19.0856498886174	1.7683992059766e-05	-1.82745098039221	1
ENSG00000163531.15	NFASC	1	204828332	1_104	0	0.0141544360134354	6.17713830836846	1.45827691398739e-06	-0.641860465116204	1
ENSG00000184144.11	CNTN2	1	205042978	1_104	0	0.0595369712578439	19.3183128406454	1.91829784069173e-05	-2.29017857142758	1
ENSG00000133059.16	DSTYK	1	205210329	1_104	0	0.0129666235739115	5.37430843392354	1.16227687230489e-06	0.673689725244156	2
ENSG00000133069.15	TMCC2	1	205228311	1_104	0	0.0128038492602175	5.28586824251052	1.12879997642436e-06	0.379032258064255	1
ENSG00000163545.8	NUAK2	1	205321732	1_104	0	0.0136528883349841	5.89347221319753	1.34201040799435e-06	-0.49063670411984	1
ENSG00000162873.14	KLHDC8A	1	205356330	1_104	0	0.0188401832215455	8.92759601933541	2.80530287926713e-06	1.20974665129787	2
ENSG00000117266.15	CDK18	1	205504306	1_104	0	0.0714605814791333	22.2257501857353	2.64900684170756e-05	2.37897098200085	2
ENSG00000158711.13	ELK4	1	205632336	1_104	0	0.0122477611884019	4.85375810255451	9.91505080413603e-07	0.0979020979021212	1
ENSG00000069275.12	NUCKS1	1	205750404	1_104	0	0.629412679624083	22.4860081754572	0.000236052148369057	-3.84799999999966	1
ENSG00000117280.12	RAB29	1	205770268	1_104	0	0.0470532634736437	15.8098247040356	1.24072893452159e-05	2.76388353200316	2
ENSG00000133065.10	SLC41A1	1	205813381	1_104	0	0.0191559496757252	10.5207085782239	3.3613116746573e-06	2.29142912797637	2
ENSG00000162877.12	PM20D1	1	205830859	1_104	0	0.0388541672380596	14.559410808293	9.43499145109043e-06	-2.8640000000002	1
ENSG00000117322.17	CR2	1	207375834	1_105	0	0.00956298523780974	8.49274829052927	1.35457121821915e-06	1.09144045560315	2
ENSG00000263528.7	IKBKE	1	206470431	1_105	0	0.0378899612954214	20.6305387266577	1.3037515450352e-05	1.82051282051224	1
ENSG00000143479.15	DYRK3	1	206634569	1_105	0	0.00800600555155384	11.1471395254052	1.48846775062694e-06	-2.87499999999984	1
ENSG00000162889.10	MAPKAPK2	1	206684062	1_105	0	0.00652863553232486	4.85597297414186	5.2876023988845e-07	0.346405228758193	1
ENSG00000162894.11	FCMR	1	206923405	1_105	0	0.0162140768676898	19.2149248341923	5.19626179209226e-06	3.36800000000033	1
ENSG00000123838.10	C4BPA	1	207104083	1_105	0	0.0167670484519794	14.3299609760206	4.00739113030858e-06	-1.76246334310877	1
ENSG00000196352.14	CD55	1	207321334	1_105	0	0.00668191711727528	4.96794310004411	5.53653185413452e-07	0.120567375886488	1
ENSG00000203710.10	CR1	1	207496579	1_105	0	0.0104770848395176	9.61128636572546	1.67950802526151e-06	1.35616438356195	1
ENSG00000117335.19	CD46	1	207749736	1_105	0	0.014862784564826	12.6993657457311	3.14805505927135e-06	1.43829423611778	2
ENSG00000174059.16	CD34	1	207911570	1_105	0	0.0432473509983202	21.6448748120551	1.56125806546633e-05	2.09409190372022	1
ENSG00000143469.18	SYT14	1	209936838	1_106	0	0.0186972639323095	16.0958923211362	5.0194163642997e-06	2.02620087336225	1
ENSG00000008118.9	CAMK1G	1	209584155	1_106	0	0.00710055364000817	5.34986608237027	6.33570910564746e-07	0.45736434108539	1
ENSG00000196878.14	LAMB3	1	209654352	1_106	0	0.028550819447298	18.310153526028	8.71908013032561e-06	-1.82758620689586	1
ENSG00000009790.14	TRAF3IP3	1	209756234	1_106	0	0.01251442606747	13.904302038611	2.90215254068699e-06	2.30263157894807	1
ENSG00000117595.10	IRF6	1	209806173	1_106	0	0.0385517350514683	33.3455037676816	2.14408163585469e-05	-4.74999999999901	1
ENSG00000117597.17	DIEXF	1	209823230	1_106	0	0.0078762381016122	8.69415339061273	1.14210554558108e-06	1.69355657363956	3
ENSG00000054392.12	HHAT	1	210363639	1_106	0	0.00668796407454098	4.79068383072992	5.34381662731725e-07	0.182539682539701	1
ENSG00000143473.12	KCNH1	1	211134467	1_107	0	0.0218513508087258	12.9129226326698	4.7061194257952e-06	1.50358422939101	1
ENSG00000117625.13	RCOR3	1	211258687	1_107	0	0.0178729516526523	11.0088747625284	3.28170332706396e-06	-1.50400000000043	1
ENSG00000082512.14	TRAF5	1	211326278	1_107	0	0.0100216785224911	5.54170979899139	9.26284404997423e-07	0.477686027247314	2
ENSG00000170385.9	SLC30A1	1	211578806	1_107	0	0.0103580127567651	5.85322799971148	1.01118818969038e-06	0.664948453607856	1
ENSG00000117650.12	NEK2	1	211675781	1_107	0	0.0092734395862778	4.80959434352385	7.43891164987772e-07	-0.24633534890211	3
ENSG00000123684.12	LPGAT1	1	211830758	1_107	0	0.0172008508311786	10.6460941012265	3.05422013392744e-06	1.54687499999983	1
ENSG00000143493.12	INTS7	1	212035474	1_107	0	0.0146903991516365	9.15378933046575	2.24282100529602e-06	-1.12189616252849	1
ENSG00000143476.17	DTL	1	212035474	1_107	0	0.0146903991516365	9.15378933046575	2.24282100529602e-06	1.12189616252849	1
ENSG00000066027.11	PPP2R5A	1	212285049	1_107	0	0.0102531457930617	5.75719138785609	9.84527622433539e-07	0.512428169279895	2
ENSG00000065600.12	TMEM206	1	212414848	1_107	0	0.00981018179485904	5.34044252528414	8.73804760712402e-07	0.357791024272711	3
ENSG00000185523.6	SPATA45	1	212847216	1_108	0	0.0141972104483682	6.15028936456232	1.45632624092353e-06	-0.492713829134349	2
ENSG00000123685.8	BATF3	1	212699232	1_108	0	0.0161092677513711	7.84931337693017	2.1089562662139e-06	-1.19526627218929	1
ENSG00000203705.10	TATDN3	1	212792127	1_108	0	0.26677709532812	21.1296900047839	9.4016000211149e-05	-3.60759493670701	1
ENSG00000174606.13	ANGEL2	1	213008574	1_108	0	0.0217049613271381	10.0108500718428	3.62401577232226e-06	1.01503759398498	1
ENSG00000143499.13	SMYD2	1	214280940	1_108	0	0.0170334710031558	7.97353335861039	2.26523924240015e-06	-0.856382978723626	1
ENSG00000152104.11	PTPN14	1	214552234	1_109	0	0.0245693301168778	7.79867718646524	3.19576153358621e-06	-0.879828326180147	1
ENSG00000136636.12	KCTD3	1	215567710	1_109	0	0.0428835362564179	13.1042479230401	9.37265858733391e-06	-1.55797101449264	1
ENSG00000196482.16	ESRRG	1	217137474	1_110	0	0.00870342684327785	4.73062790610696	6.86703369140728e-07	0.142499999999977	1
ENSG00000092978.10	GPATCH2	1	217631213	1_110	0	0.0112247750138137	7.13119255426479	1.33505732444595e-06	-0.825700014193535	2
ENSG00000162814.10	SPATA17	1	217631613	1_110	0	0.00880473916020597	4.8397813917621	7.10726232914988e-07	0.275590551181228	1
ENSG00000067533.5	RRP15	1	218285209	1_110	0	0.0252789709490652	14.8149113941897	6.2462383832863e-06	-1.54687500000048	1
ENSG00000136628.17	EPRS	1	220043811	1_112	0	0.0252105170907428	16.8883071091722	7.10113839934451e-06	1.62962962962968	1
ENSG00000162813.17	BPNT1	1	220090248	1_112	0	0.00707630488891764	4.87850267768307	5.75775511594751e-07	-0.270557029177852	1
ENSG00000067704.9	IARS2	1	220093626	1_112	0	0.00923923416712291	7.39312430135552	1.13926324944328e-06	1.3354174578394	2
ENSG00000116141.15	MARK1	1	220528008	1_112	0	0.0106374563817072	8.72307101479464	1.54763059249816e-06	-0.998211091233724	1
ENSG00000162817.6	C1orf115	1	220690029	1_112	0	0.00697843202557968	4.74723883092014	5.52534040908794e-07	0.0398550724637579	1
ENSG00000117791.15	MARC2	1	220747806	1_112	0	0.00728813942006634	5.15656362120869	6.26811791780961e-07	-0.745259882670174	2
ENSG00000186205.12	MARC1	1	220787573	1_112	0	0.0759869210819489	27.4536512008971	3.47935758495909e-05	-3.30872483221521	1
ENSG00000143498.17	TAF1A	1	222566559	1_114	0	0.0117347595713727	5.49869334027818	1.07620201652639e-06	0.380034106400126	2
ENSG00000154305.16	MIA3	1	222617179	1_114	0	0.0193819052458206	10.2437703651074	3.31143630562664e-06	-1.13859869354362	2
ENSG00000162819.11	BROX	1	222712777	1_114	0	0.013247688158968	6.6441838861748	1.46805337483336e-06	0.728323699422096	1
ENSG00000186063.12	AIDA	1	222663654	1_114	0	0.0113080099279277	5.14894901963426	9.71102067021663e-07	-0.333333333333378	1
ENSG00000197520.10	FAM177B	1	222736869	1_114	0	0.0108848407628096	4.78888167168277	8.69393305672472e-07	-0.0725806451612886	1
ENSG00000154309.8	DISP1	1	222862817	1_114	0	0.0110687626558336	4.94706495300616	9.13285985086275e-07	0.286995515695048	1
ENSG00000187554.11	TLR5	1	223142833	1_114	0	0.144032896677503	29.5918269950812	7.10875554160661e-05	3.35772357723624	1
ENSG00000143502.14	SUSD4	1	223344829	1_114	0	0.0142487849074237	7.3326523739876	1.74260530843536e-06	-0.906148867313907	1
ENSG00000203697.11	CAPN8	1	223624542	1_114	0	0.0110430741762156	4.92512134034238	9.07124777561641e-07	-0.287669280288286	2
ENSG00000162909.17	CAPN2	1	223701813	1_114	0	0.0113600863047474	5.19233309984838	9.83794254837203e-07	0.382857142856969	1
ENSG00000143753.12	DEGS1	1	224176228	1_114	0	0.0122170166004986	5.87906201473102	1.1979351573516e-06	-0.53888888888884	1
ENSG00000143748.17	NVL	1	224330140	1_114	0	0.0107862725671523	4.7030147822579	8.46073007801927e-07	-0.0408921933085389	1
ENSG00000185842.15	DNAH14	1	224895916	1_115	0	0.0131728550944803	4.72068199301154	1.03715762698373e-06	0.136111111111181	1
ENSG00000143815.14	LBR	1	225427864	1_115	0	0.0138199626980667	5.1169473561587	1.17944562920233e-06	0.344370860927146	1
ENSG00000143742.12	SRP9	1	225812858	1_115	0	0.01825172750842	7.75584250536745	2.36098410537866e-06	-1.08593750000028	1
ENSG00000143819.12	EPHX1	1	225809711	1_115	0	0.0436395134803275	16.7044984170606	1.21583165243996e-05	-1.94117647058838	1
ENSG00000196187.11	TMEM63A	1	225881227	1_115	0	0.0243238642336143	10.8559651611747	4.40414001209634e-06	1.57364341085321	1
ENSG00000243709.1	LEFTY1	1	225912195	1_115	0	0.0131832641463644	4.75746984576422	1.04606604141423e-06	-0.0426926074854637	2
ENSG00000143751.9	SDE2	1	225999428	1_115	0	0.0287352159283669	13.5831577002202	6.50991493078184e-06	-2.26178010471285	1
ENSG00000163041.9	H3F3A	1	226066225	1_115	0	0.102049690012262	21.6794477020903	3.68994599068559e-05	-2.11888111888136	1
ENSG00000143772.9	ITPKB	1	226738931	1_116	0	0.00974941552841224	4.85296414907917	7.89124940104748e-07	0.282945736434143	1
ENSG00000143801.16	PSEN2	1	226870643	1_116	0	0.0256368943554738	16.4671527983976	7.04115710639231e-06	2.55555555555509	1
ENSG00000163050.16	COQ8A	1	226897945	1_116	0	0.025690339054202	17.5699036139759	7.52834166140217e-06	-2.91724137931034	1
ENSG00000143776.18	CDC42BPA	1	227318273	1_116	0	0.0159365838814521	8.99503892490341	2.39088333878696e-06	0.856599328340759	2
ENSG00000181450.17	ZNF678	1	227563411	1_116	0	0.0101682361503944	5.12991821929059	8.69993827008647e-07	0.0427258760376369	2
ENSG00000143740.14	SNAP47	1	227735217	1_116	0	0.0100616660130196	5.11485541759829	8.58347931296727e-07	-0.280000000000012	1
ENSG00000143793.12	C1orf35	1	228106599	1_116	0	0.036329673595545	16.7664373298196	1.01592674008457e-05	2.15079365079459	1
ENSG00000162910.18	MRPL55	1	228109044	1_116	0	0.0163806274584304	9.65343053501692	2.63737760878544e-06	-1.49999999999945	1
ENSG00000143774.16	GUK1	1	228140298	1_116	0	0.0141079564814074	7.99457281842577	1.88113290207638e-06	-1.07324840764324	1
ENSG00000162931.11	TRIM17	1	228414812	1_116	0	0.0101921287177723	5.13982049699521	8.73721368507757e-07	-0.0359726792003101	2
ENSG00000181218.5	HIST3H2A	1	228457362	1_116	0	0.00976474330868238	4.95817236930791	8.07500049477013e-07	0.685534591195247	1
ENSG00000196890.4	HIST3H2BB	1	228458562	1_116	0	0.0130774754997469	7.52431577468061	1.64116041822881e-06	-0.971830985914993	1
ENSG00000168159.11	RNF187	1	228484557	1_116	0	0.011136447577626	6.04987404517949	1.12370707599415e-06	0.947191505112459	2
ENSG00000168118.11	RAB4A	1	229271486	1_117	0	0.00993795415499399	5.41874327076446	8.98164054281225e-07	-0.523437500000155	1
ENSG00000143632.14	ACTA1	1	229433845	1_117	2	0.406663441227246	20.933799393824	0.000141985271101845	-4.14545454545485	1
ENSG00000069248.11	NUP133	1	229508410	1_117	2	0.0557777468240572	16.2475123199014	1.51149928899079e-05	3.47058823529374	1
ENSG00000135776.4	ABCB10	1	229559119	1_117	2	0.0263301283057916	13.7615027528426	6.04336663213386e-06	-3.17307692307571	1
ENSG00000135773.12	CAPN9	1	230747720	1_118	0	0.0225310222391603	7.96065367876356	2.99150499648873e-06	-0.888888888888912	1
ENSG00000119280.16	C1orf198	1	230869758	1_118	0	0.0177985235103636	5.72663684101851	1.69997965959241e-06	0.626455782695178	2
ENSG00000143643.12	TTC13	1	230978719	1_118	0	0.0165551740228734	5.04129441559738	1.39198936489075e-06	0.331081081081014	1
ENSG00000173409.13	ARV1	1	230955434	1_118	0	0.0231835649969059	8.23148125386475	3.18286573160408e-06	-1.04732062562414	2
ENSG00000182118.7	FAM89A	1	231036940	1_118	0	0.0292454954208981	10.4378385508423	5.09131143223864e-06	1.12096744819596	2
ENSG00000143633.12	C1orf131	1	231241335	1_118	0	0.0162630121693612	4.87283978026098	1.32173145163587e-06	-0.264000000000015	1
ENSG00000116906.11	GNPAT	1	231240905	1_118	0	0.0163675423886964	4.93345271372822	1.34677346122348e-06	0.283144805264783	2
ENSG00000116903.7	EXOC8	1	231332860	1_118	0	0.0167336765203538	5.14276868252845	1.43531910456556e-06	-0.496124031007697	1
ENSG00000135766.8	EGLN1	1	231433945	1_118	0	0.0191223723370841	6.40596211859706	2.04308409041595e-06	0.865079365079331	1
ENSG00000116918.13	TSNAX	1	231528861	1_118	0	0.0196230715190932	6.65079509467897	2.17671043917674e-06	-0.867132867133102	1
ENSG00000162946.21	DISC1	1	231627258	1_118	0	0.0205134855611187	7.07126530645252	2.41933883888042e-06	0.89473684210519	1
ENSG00000116991.10	SIPA1L2	1	232561778	1_119	0	0.0214873863512169	9.59115669362101	3.43727820656295e-06	-1.08179419525032	1
ENSG00000135778.11	NTPCR	1	232955717	1_119	0	0.0136065239064403	5.26681816740848	1.19524137808292e-06	0.349726775956264	1
ENSG00000143674.10	MAP3K21	1	233321986	1_120	0	0.0775301328808095	19.2914105805836	2.49456381368464e-05	1.95524956970751	1
ENSG00000135750.14	KCNK1	1	233613275	1_120	0	0.0206786479413951	6.64826256719244	2.29292794917905e-06	0.71428571428573	1
ENSG00000059588.9	TARBP1	1	234479133	1_121	0	0.0130934101843142	5.01359170105657	1.09486819951978e-06	0.299504950495043	1
ENSG00000173726.10	TOMM20	1	235128439	1_121	0	0.0407378863368381	15.7874429581556	1.07268051566732e-05	-1.77142857142784	1
ENSG00000188739.14	RBM34	1	235161669	1_121	0	0.0181777033118065	8.11642124417712	2.46072847758052e-06	-1.05699481865287	1
ENSG00000116957.12	TBCE	1	235371963	1_121	0	0.0137957352665196	5.50733159664008	1.26720297433469e-06	0.411458333333238	1
ENSG00000162885.12	B3GALNT2	1	235504442	1_121	0	0.0160364593847067	6.93036231433027	1.85363633562485e-06	0.758007117438011	1
ENSG00000168243.10	GNG4	1	235651207	1_121	0	0.0359488282445374	14.593497622219	8.749923103361e-06	1.53205128205132	1
ENSG00000143669.13	LYST	1	235883940	1_122	0	0.0119312020225046	5.1089526778249	1.01666104912762e-06	-0.288659793814499	1
ENSG00000116962.14	NID1	1	236065637	1_122	0	0.0184690075142361	9.24034764249677	2.84637406880642e-06	1.0646319569124	1
ENSG00000086619.13	ERO1B	1	236260619	1_122	0	0.0121073521725855	5.24735987805368	1.05961996130379e-06	0.534722222222139	1
ENSG00000119285.10	HEATR1	1	236604526	1_122	0	0.0311553027425433	14.2030339864696	7.38028626700956e-06	2.4186046511624	1
ENSG00000077522.12	ACTN2	1	236732553	1_122	0	0.17133514666349	30.796820738258	8.80060342905523e-05	3.41406249999947	1
ENSG00000117009.11	KMO	1	241532545	1_127	0	0.0142756313036403	6.06814584608135	1.44481232875851e-06	0.577669902912573	1
ENSG00000203668.2	CHML	1	241637863	1_127	0	0.0360292197240344	14.8524285177382	8.92508648700075e-06	1.54676258992909	1
ENSG00000054277.13	OPN3	1	241676920	1_127	0	0.0182216090873498	8.37689643378102	2.5458333836178e-06	0.920436817472481	1
ENSG00000174371.16	EXO1	1	241847755	1_127	0	0.16019745453462	29.381384193412	7.85033100136485e-05	-2.97925311203353	1
ENSG00000197769.5	MAP1LC3C	1	241998087	1_128	0	0.0126185359503346	4.76202608310718	1.00221487609652e-06	0.105392156862789	1
ENSG00000180287.16	PLD5	1	242526417	1_128	0	0.0242684715534566	10.953138241279	4.43344269775934e-06	-1.51126126126188	1
ENSG00000143702.15	CEP170	1	243254880	1_128	0	0.0150069011062766	6.40025298209709	1.60194745496744e-06	0.761612663233048	2
ENSG00000054282.15	SDCCAG8	1	243256404	1_128	0	0.026402671208966	11.75349086319	5.17576854776576e-06	-1.47395833333276	1
ENSG00000117020.16	AKT3	1	243851261	1_128	0	0.0128001997998956	4.89705620724679	1.04547088553593e-06	0.237822349570314	1
ENSG00000035687.9	ADSS	1	244452097	1_129	0	0.0206888883715818	6.60857493089417	2.28036874827799e-06	0.68106312292385	1
ENSG00000179397.17	C1orf101	1	244454207	1_129	0	0.0257490793053217	8.68434895263347	3.72957269203674e-06	-0.986013986013815	1
ENSG00000185420.18	SMYD3	1	246507807	1_131	0	0.00648614843264594	8.09841336515141	8.76086381161428e-07	0.929539295392849	1
ENSG00000162851.7	TFB2M	1	246540837	1_131	0	0.010039553475918	12.2130114767697	2.04501862706656e-06	-1.35376044568236	1
ENSG00000143653.9	SCCPDH	1	246723418	1_131	0	0.00618454016147008	7.63909441065457	7.87969481127388e-07	0.958883225343406	2
ENSG00000277462.1	ZNF670	1	247078021	1_131	0	0.00556419023896848	6.6664115863167	6.18663079832709e-07	-0.662231133699751	2
ENSG00000188295.14	ZNF669	1	247104366	1_131	0	0.00777951367340146	9.8134139166183	1.27330566484448e-06	-1.12458959200938	2
ENSG00000196418.12	ZNF124	1	247123343	1_131	0	0.00573682486121618	6.95393953263612	6.65369067735559e-07	0.746042300189033	2
ENSG00000203663.3	OR2L2	1	247803190	1_131	0	0.00502437156250124	5.80137014801848	4.86152395804454e-07	-0.632107023411192	1
ENSG00000196071.4	OR2L13	1	247939716	1_131	0	0.0045261253330714	4.7186582039077	3.56209257214534e-07	-0.0836141044928951	2
ENSG00000198128.3	OR2L3	1	247936006	1_131	0	0.00617154351756089	7.62498855963295	7.84861629445747e-07	-0.840379359361605	2
ENSG00000162714.12	ZNF496	1	247337348	1_131	0	0.00589808509230128	7.03334251500341	6.91883393712e-07	-0.496183206106709	1
ENSG00000169224.12	GCSAML	1	247507598	1_131	0	0.0236121746651732	20.862820444738	8.21616425687243e-06	2.45508982035956	1
ENSG00000162722.8	TRIM58	1	247857146	1_131	0	0.00980464398743786	12.1177746848644	1.98159458787268e-06	1.43624161073834	1
ENSG00000175137.10	SH3BP5L	1	248829881	1_131	0	0.0174752237849115	17.3499503809434	5.05686184372294e-06	1.68674698795208	1
ENSG00000171163.15	ZNF692	1	248859244	1_131	0	0.00625856876590492	7.80096518907684	8.14298198313256e-07	-0.905775075987772	1
ENSG00000184731.5	FAM110C	2	47011	2_1	0	0.0192272089741472	8.52292953977952	2.73316122109634e-06	-0.944237918215063	1
ENSG00000143727.15	ACP1	2	264429	2_1	0	0.0185853119034637	8.20135114851475	2.54223308579443e-06	1.04580152671706	1
ENSG00000035115.21	SH3YL1	2	266895	2_1	0	0.0167093114361944	7.19415682542137	2.00492697961521e-06	0.906976744186084	1
ENSG00000189292.15	ALKAL2	2	286812	2_1	0	0.0381037391726677	15.0239029114796	9.5479573343313e-06	-1.92753623188441	1
ENSG00000151353.14	TMEM18	2	677295	2_1	0	0.0649058202127164	20.1348597725312	2.17967808329997e-05	-2.10202339759108	2
ENSG00000130508.10	PXDN	2	1709206	2_1	0	0.0128442770913685	4.70704020838637	1.00836480672361e-06	0.0588235294117796	1
ENSG00000171853.15	TRAPPC12	2	3379891	2_2	0	0.0107210428093462	4.9288436265089	8.81337350440734e-07	-0.220422785431678	2
ENSG00000182551.13	ADI1	2	3519553	2_2	0	0.0154625516170629	8.38867290029082	2.16338855712266e-06	0.970306356262024	2
ENSG00000171865.9	RNASEH1	2	3558529	2_2	0	0.0104782600676939	4.71264509285449	8.23595591668543e-07	0.0641861690168793	2
ENSG00000171863.12	RPS7	2	3575950	2_2	0	0.0112808198791585	5.40930342798913	1.01775234989843e-06	0.410256410256646	1
ENSG00000118004.17	COLEC11	2	3577209	2_2	0	0.0152192052231926	8.23866003380616	2.09126303548561e-06	-0.920474497129876	5
ENSG00000151692.14	RNF144A	2	6978543	2_5	0	0.0198305769625319	7.47430082336804	2.47209996695824e-06	-0.86507936507952	1
ENSG00000115738.9	ID2	2	8678930	2_6	0	0.0619969457075452	19.6429037882673	2.03112237053178e-05	1.94382022472013	1
ENSG00000134313.15	KIDINS220	2	8837975	2_6	0	0.0137774932572499	5.32027475831291	1.22254364977189e-06	-0.342281879194559	1
ENSG00000143797.11	MBOAT2	2	9003515	2_6	0	0.0130424001246109	4.80215508158901	1.04460910376632e-06	-0.0436507936508006	1
ENSG00000151693.9	ASAP2	2	9217739	2_6	0	0.0410344242817096	15.6822173309926	1.07328712183386e-05	-2.24647887323932	1
ENSG00000134330.18	IAH1	2	9473160	2_6	0	0.0590882368352467	19.1795651373422	1.89016576418486e-05	-2.6559999999992	1
ENSG00000151694.12	ADAM17	2	9555153	2_6	0	0.052271266440989	18.0007529353494	1.5693282732993e-05	2.47368421052722	1
ENSG00000115750.16	TAF1B	2	9843084	2_6	0	0.0190371910161412	8.37936339457791	2.66056576440184e-06	-0.938775510204298	1
ENSG00000172059.10	KLF11	2	10042369	2_6	0	0.0312876574038813	13.0957604396479	6.83382534281244e-06	1.53548387096819	1
ENSG00000205795.4	CYS1	2	10080534	2_6	0	0.0165901456700452	7.07694079879594	1.95819468536302e-06	-0.711864406780019	1
ENSG00000171848.13	RRM2	2	10121909	2_6	0	0.0145385052435023	5.82846649491697	1.41329937618506e-06	-0.491675501080866	2
ENSG00000115758.12	ODC1	2	10447043	2_7	0	0.0130049049277687	8.06040179538894	1.74833228861766e-06	-0.912037037037391	1
ENSG00000115761.15	NOL10	2	10684271	2_7	0	0.0183178868615362	11.3000629892278	3.45236211559797e-06	-1.3484848484854	1
ENSG00000143882.10	ATP6V1C2	2	10722013	2_7	0	0.00921739566400437	4.81078405456153	7.3957836591185e-07	0.227053140096609	1
ENSG00000150873.11	C2orf50	2	11132831	2_7	0	0.00997391930443836	5.55500717766887	9.24082147633224e-07	0.455670103093012	1
ENSG00000162976.12	PQLC3	2	11155741	2_7	0	0.00992652508675063	5.51006099719829	9.12249757629885e-07	0.485714285714319	1
ENSG00000169016.16	E2F6	2	11466097	2_7	0	0.0146538622001809	9.18861978962347	2.24575559495968e-06	1.00375234521514	1
ENSG00000196208.13	GREB1	2	11614615	2_7	0	0.0109216276014924	6.41170789456394	1.16794179018257e-06	0.744966442952875	1
ENSG00000169006.6	NTSR2	2	11669965	2_7	0	0.00931180106221929	4.90691086959033	7.62082456554975e-07	0.176875319813679	3
ENSG00000134324.11	LPIN1	2	11784824	2_7	0	0.0121721908402819	7.43532303791598	1.50948464694127e-06	0.832061068702069	1
ENSG00000151779.12	NBAS	2	15560878	2_9	0	0.0246609701240976	10.7515269017795	4.42222065335517e-06	-1.42424242424255	1
ENSG00000214842.5	RAD51AP2	2	17518453	2_10	0	0.0098758799229508	6.07787869960858	1.00112414269551e-06	-0.532577903682835	1
ENSG00000197872.11	FAM49A	2	16642599	2_10	0	0.117426621594441	29.5007154906291	5.7777563164991e-05	2.72784810126569	1
ENSG00000178295.14	GEN1	2	17749607	2_10	0	0.0117640399659952	7.75422362741083	1.52144030985749e-06	-0.833347655799612	2
ENSG00000163029.15	SMC6	2	17800093	2_10	0	0.00868045533788442	4.90799812204592	7.10570216936141e-07	-0.281249999999999	1
ENSG00000170745.11	KCNS3	2	17877838	2_10	0	0.0125641848962808	8.38162661076349	1.75639719247494e-06	1.00704502494583	2
ENSG00000240857.1	RDH14	2	18559834	2_11	0	0.0141097408864799	4.7011829867417	1.10633410282124e-06	0.0191082802547777	1
ENSG00000183891.5	TTC32	2	19901956	2_12	0	0.161894717387711	27.91715718668	7.53813611922855e-05	-3.38001662356203	2
ENSG00000118965.14	WDR35	2	19952058	2_12	0	0.0145829092249995	4.70205501630431	1.14364697155827e-06	0.0659551144953825	2
ENSG00000132031.12	MATN3	2	20012886	2_12	0	0.0803590539945246	20.9974667611645	2.81424448389455e-05	2.77718380101207	2
ENSG00000143869.6	GDF7	2	20666939	2_12	0	0.0181625202223676	6.77873654310607	2.05345396778135e-06	0.737588652482177	1
ENSG00000118961.14	LDAH	2	20688505	2_12	0	0.0164658720820459	5.85056001560975	1.60672770194244e-06	-0.55172413793081	1
ENSG00000084674.14	APOB	2	21044375	2_13	0	0.0172041415286384	5.73393558162982	1.6453031216114e-06	-0.43408337274487	2
ENSG00000119778.14	ATAD2B	2	23927186	2_14	0	0.0303590037424949	9.86215784289147	4.99366690897506e-06	1.0740037950666	1
ENSG00000173960.13	UBXN2A	2	23927762	2_14	0	0.0176651409179597	4.72429471144151	1.39191973940634e-06	-0.409722222222133	1
ENSG00000205639.9	MFSD2B	2	24009112	2_14	0	0.0182644523834682	5.04014800570679	1.53535939516427e-06	-0.589612898610657	2
ENSG00000163026.11	WDCP	2	24047480	2_14	0	0.0809773778066634	19.2819771083135	2.60420625641599e-05	2.07585853312032	2
ENSG00000119782.13	FKBP1B	2	24049526	2_14	0	0.0260084552502793	8.39179922353864	3.64023774663064e-06	-1.20338983050872	1
ENSG00000219626.8	FAM228B	2	24064728	2_14	0	0.0224810465392974	7.0084644120417	2.6278435314662e-06	0.898809523809588	1
ENSG00000176732.6	PFN4	2	24124223	2_14	0	0.023100706972456	7.26638635663458	2.79965078261533e-06	0.940476190476283	1
ENSG00000186453.12	FAM228A	2	24152593	2_14	0	0.0333441007591156	10.7550424294087	5.98124019605329e-06	-1.14062499999994	1
ENSG00000198399.14	ITSN2	2	24360992	2_14	0	0.0176454201141771	4.71372129668466	1.38725407510623e-06	0.00666319758179277	2
ENSG00000173557.14	C2orf70	2	26562410	2_15	0	0.00715712951431358	6.36240413611101	7.59486805953448e-07	0.484732824427591	1
ENSG00000115155.16	OTOF	2	26562410	2_15	0	0.00715712951431358	6.36240413611101	7.59486805953448e-07	0.484732824427591	1
ENSG00000084676.15	NCOA1	2	24491962	2_15	0	0.0255275636329295	18.3705034680202	7.82150868537181e-06	2.50393700787416	1
ENSG00000138092.10	CENPO	2	24800573	2_15	0	0.0565750034241821	31.4853635740905	2.97093675803624e-05	-4.4294871794846	1
ENSG00000115137.11	DNAJC27	2	24971717	2_15	0	0.00992256554058168	9.40030491268418	1.55570061206466e-06	0.683593651663414	2
ENSG00000119772.16	DNMT3A	2	25343038	2_15	0	0.00594635027844581	4.83191668811384	4.79214589519034e-07	-0.626984126984228	1
ENSG00000138101.18	DTNB	2	25673259	2_15	0	0.0237976078637828	16.6988456597097	6.62795971759099e-06	1.44845360824747	1
ENSG00000143970.16	ASXL2	2	25878763	2_15	0	0.0151305584624485	13.5272246648476	3.41368753650369e-06	1.55361768472393	2
ENSG00000138029.13	HADHB	2	26241540	2_15	0	0.00649846799063436	5.73057996582082	6.21111637934806e-07	-0.783579303969336	2
ENSG00000084754.10	HADHA	2	26244479	2_15	0	0.00700628270203663	6.25725437238888	7.31192238963112e-07	0.600920666756179	2
ENSG00000157856.10	DRC1	2	26401975	2_15	0	0.00594994112659641	4.72057188301489	4.6845447216847e-07	0.0840181013558855	2
ENSG00000157884.10	CIB4	2	26641739	2_15	0	0.0111988669066466	10.7110947245277	2.00063585977401e-06	1.23161764705849	1
ENSG00000213699.8	SLC35F6	2	26779105	2_16	0	0.01451535046945	5.85451654992434	1.41735509700864e-06	0.53103448275847	1
ENSG00000084764.10	MAPRE3	2	26971145	2_16	0	0.0165370971676952	7.10988772523952	1.96102046739646e-06	-0.896825396825619	1
ENSG00000228474.5	OST4	2	27072299	2_16	0	0.0141449020416874	6.14566563926794	1.44986971410193e-06	-0.790640394088899	1
ENSG00000138030.12	KHK	2	27086538	2_16	0	0.0230947258611379	10.0547989302042	3.87298939042862e-06	-1.1705426356591	1
ENSG00000143994.13	ABHD1	2	27134061	2_16	0	0.0168084279668427	8.28718764678768	2.32324159995896e-06	-1.45454545454564	1
ENSG00000138073.13	PREB	2	27134751	2_16	0	0.0129103675680876	4.88774823985741	1.05246470565292e-06	-0.086705202312152	1
ENSG00000138085.16	ATRAID	2	27212506	2_16	0	0.013929233140475	6.69895066508856	1.55630277716628e-06	-1.1544117647056	1
ENSG00000138074.14	SLC5A6	2	27212382	2_16	0	0.01705064217734	9.26997453608286	2.63620626128396e-06	1.80535905340464	2
ENSG00000084774.13	CAD	2	27217016	2_16	0	0.0130234117806735	5.65717686810202	1.22880971144976e-06	1.03188451893912	2
ENSG00000115194.10	SLC30A3	2	27275976	2_16	0	0.0145408722340062	7.22969057399259	1.75335668775665e-06	-1.26668390809152	2
ENSG00000163794.6	UCN	2	27308797	2_16	0	0.0129845009996579	7.07441896213769	1.53206131203822e-06	1.64701275451455	2
ENSG00000163795.13	ZNF513	2	27380806	2_16	0	0.0156950816196549	9.77452856427339	2.5587007957356e-06	1.96116504854354	1
ENSG00000115216.13	NRBP1	2	27428187	2_16	1	0.0752872075265514	21.3963268646153	2.68670830922531e-05	4.11564542590408	2
ENSG00000138002.14	IFT172	2	27489541	2_16	0	0.0153142305336774	6.22885316330311	1.59097508719999e-06	-0.419014084507268	1
ENSG00000221843.4	C2orf16	2	27536773	2_16	0	0.0131346562299915	5.29411134651731	1.15977004486219e-06	-0.795597484277147	1
ENSG00000198522.13	GPN1	2	27623410	2_16	0	0.027214623506805	14.7485860439933	6.6944179402738e-06	-2.37370182284139	2
ENSG00000176714.9	CCDC121	2	27629397	2_16	0	0.0933508057485964	22.1302653979976	3.44559952354747e-05	1.97790055248531	1
ENSG00000158019.20	BRE	2	27889824	2_16	0	0.0294040028587309	11.9815302562149	5.87596026995536e-06	1.2979351032448	1
ENSG00000171174.13	RBKS	2	27891044	2_16	0	0.0154920118775332	11.114156122585	2.8717353880255e-06	2.39130434782563	1
ENSG00000213639.9	PPP1CB	2	28751273	2_17	0	0.0277235841818868	15.3140046842413	7.08105972656024e-06	2.34920634920671	1
ENSG00000163806.15	SPDYA	2	28782736	2_17	0	0.0155514159439623	9.56342476109299	2.48052431423429e-06	-1.80314960629904	1
ENSG00000171103.10	TRMT61B	2	28875677	2_17	0	0.0174628036643772	10.7011062364213	3.11675562817132e-06	-1.96000000000035	1
ENSG00000163811.11	WDR43	2	28895392	2_17	0	0.0115179790229409	6.59262515185339	1.26646960663742e-06	-1.20945945945985	1
ENSG00000189350.12	TOGARAM2	2	28957070	2_17	0	0.00989968186297763	4.91305240616769	8.11208963043463e-07	-0.513333333333135	1
ENSG00000179270.6	C2orf71	2	29064039	2_18	0	0.0252614326433217	7.98701864815598	3.36513724171234e-06	-0.975719457203562	2
ENSG00000115295.19	CLIP4	2	29097582	2_18	0	0.0240452435293893	7.51862057654101	3.01527866250823e-06	-0.779967159277519	1
ENSG00000119801.12	YPEL5	2	30146010	2_18	0	0.0205918374622203	6.04824974006904	2.07723160896005e-06	-0.677083333333066	1
ENSG00000172954.13	LCLAT1	2	30481238	2_19	0	0.0155727935309286	5.86422145356052	1.52313007515286e-06	-0.436507936507908	1
ENSG00000013016.15	EHD3	2	31234492	2_19	0	0.0144406870611459	5.15056299875721	1.24051684463482e-06	0.37713310580229	1
ENSG00000162959.13	MEMO1	2	32011261	2_20	0	0.0293037349444781	11.3210316673396	5.53310724815722e-06	1.55445544554534	1
ENSG00000162961.13	DPY30	2	32040056	2_20	0	0.06082778186049	18.3072933817124	1.85731782490584e-05	2.5217391304358	1
ENSG00000119820.10	YIPF4	2	32277426	2_20	0	0.0188811072319295	7.14997482172269	2.25160433835152e-06	1.25638480439917	2
ENSG00000115760.13	BIRC6	2	32356560	2_20	0	0.033566198322362	12.6138290081657	7.06169898581404e-06	1.55850799346699	2
ENSG00000018699.11	TTC27	2	32678481	2_20	0	0.0161380417424984	5.66409987441555	1.52455059804523e-06	-0.763819095477484	1
ENSG00000049323.15	LTBP1	2	32947240	2_20	0	0.0204016646683732	7.88373963752017	2.68261274609218e-06	0.903225806451696	1
ENSG00000119812.18	FAM98A	2	33600209	2_21	0	0.0125790214280459	7.35876472076257	1.543874094875e-06	0.867231638417637	1
ENSG00000205221.12	VIT	2	36696897	2_23	0	0.00920326522042803	5.39217110392847	8.27686188157878e-07	-0.354609929077924	1
ENSG00000008869.11	HEATR5B	2	37084350	2_23	0	0.00859220342904155	4.74415852570602	6.79866823765165e-07	-0.211594202898522	1
ENSG00000055332.16	EIF2AK2	2	37161746	2_23	0	0.00970736582602894	5.89516016386022	9.54458633914703e-07	0.275362318840615	1
ENSG00000218739.9	CEBPZOS	2	37196344	2_23	0	0.0202830614514095	12.8608065410534	4.35072684401947e-06	2.27677607297988	2
ENSG00000115816.14	CEBPZ	2	37231568	2_23	0	0.129207879143238	30.6965456578352	6.6151334480919e-05	3.52755905511765	1
ENSG00000003509.15	NDUFAF7	2	37231568	2_23	0	0.129207879143238	30.6965456578352	6.6151334480919e-05	-3.52755905511765	1
ENSG00000115828.15	QPCT	2	37344154	2_23	0	0.0238512919441749	14.3975157697937	5.72742718775475e-06	2.33600000000015	1
ENSG00000115841.19	RMDN2	2	37926319	2_24	0	0.0662996839773006	19.8839100963779	2.19873735447556e-05	2.20134228187862	1
ENSG00000143891.16	GALM	2	38666042	2_24	0	0.076136130511014	21.2233748231944	2.69504083830562e-05	-2.12953367875677	1
ENSG00000152147.10	GEMIN6	2	38751622	2_24	0	0.0149301328400233	5.67314524183854	1.41269263107553e-06	-0.388059701492466	1
ENSG00000163214.20	DHX57	2	38875912	2_25	0	0.0123808876586121	4.83983460295903	9.99407050144258e-07	-0.12107623318391	1
ENSG00000188010.12	MORN2	2	38875912	2_25	0	0.0123808876586121	4.83983460295903	9.99407050144258e-07	-0.12107623318391	1
ENSG00000214694.10	ARHGEF33	2	38889976	2_25	0	0.0165748712311614	7.59760433854319	2.10032712738574e-06	0.761904761904777	1
ENSG00000115904.12	SOS1	2	39124428	2_25	0	0.0237749882370522	11.0155720110576	4.36804868467895e-06	-1.49787234042584	1
ENSG00000162878.12	PKDCC	2	41999704	2_26	0	0.0207388692991631	16.0870250902562	5.56443302298615e-06	1.62773722627811	1
ENSG00000143924.18	EML4	2	42168854	2_26	0	0.0121046828759005	10.993846554774	2.21954110665728e-06	1.2882740310545	2
ENSG00000115944.14	COX7A2L	2	42425044	2_26	0	0.0157712993047878	13.494596475517	3.5496659274599e-06	1.56593406593361	1
ENSG00000171126.7	KCNG3	2	42494311	2_26	0	0.0062242119577004	4.72029379129235	4.90019665086992e-07	-0.02325581395349	1
ENSG00000162881.6	OXER1	2	42773759	2_26	0	0.00844539061205241	7.59684183571146	1.07007183015435e-06	-0.937062937063099	1
ENSG00000162882.14	HAAO	2	42792787	2_26	0	0.00668718876334462	5.39634769463441	6.01871268853676e-07	-0.488104759059924	2
ENSG00000143921.6	ABCG8	2	43839108	2_28	0	0.00354343417394654	4.83007527320686	2.85455472852467e-07	-0.0745098039215308	1
ENSG00000138075.11	ABCG5	2	43839108	2_28	0	0.00354343417394654	4.83007527320686	2.85455472852467e-07	-0.0745098039215308	1
ENSG00000115970.18	THADA	2	43591341	2_28	0	0.00511504584062028	9.98278028630653	8.51649995518427e-07	-0.664122137404771	1
ENSG00000152527.13	PLEKHH2	2	43714392	2_28	0	0.00930836551540448	13.789315982971	2.1408007968528e-06	-1.41666666666677	1
ENSG00000138036.18	DYNC2LI1	2	43774077	2_28	0	0.0076341266406591	13.5122627491785	1.72047175524274e-06	-1.99773242630378	1
ENSG00000138095.18	LRPPRC	2	43937342	2_28	0	0.00825275503368428	12.9649227140581	1.78455111479511e-06	-1.68989470791776	2
ENSG00000138078.15	PREPL	2	43557865	2_28	0	0.0139840736275293	17.2541657649049	4.02427613853304e-06	-1.67015496815255	2
ENSG00000138079.13	SLC3A1	2	44275649	2_28	0	0.00365627841698302	5.04408283257469	3.0759663082238e-07	0.400000000000093	1
ENSG00000143919.14	CAMKMT	2	44361802	2_28	0	0.00366153856236129	5.08917670671344	3.1079301436533e-07	-0.309540582624808	2
ENSG00000170577.7	SIX2	2	45009664	2_28	0	0.00419718571871641	6.39296873342035	4.47528680022557e-07	-0.596774193548428	1
ENSG00000068784.12	SRBD1	2	45612605	2_28	0	0.0103758872740765	14.7833974423968	2.55834790583552e-06	-1.58614193094071	2
ENSG00000116016.13	EPAS1	2	46295790	2_29	0	0.0205045802625612	7.28559458346277	2.49158661869496e-06	0.802345058626734	1
ENSG00000250565.6	ATP6V1E2	2	46541996	2_29	0	0.0283549426336155	10.3622127965837	4.90051118976012e-06	-1.3359999999999	1
ENSG00000151665.12	PIGF	2	46617108	2_29	0	0.0156110099328848	4.70424698287399	1.22484524536567e-06	0.0284306248328924	2
ENSG00000119878.5	CRIPT	2	46617108	2_29	0	0.0265904144850105	9.75157555110877	4.32473999342657e-06	1.28635108575233	2
ENSG00000068724.15	TTC7A	2	46916048	2_29	0	0.015636637501831	4.71976063149411	1.23090191454019e-06	0.0706860706860376	1
ENSG00000180398.11	MCFD2	2	46923487	2_29	0	0.0171060191585513	5.56946332188202	1.58899455087751e-06	-0.470678860436005	2
ENSG00000143933.16	CALM2	2	47176244	2_30	0	0.0265456169800116	11.9486445921748	5.2901936850436e-06	-1.39301310043712	1
ENSG00000095002.13	MSH2	2	47403074	2_30	0	0.0137838371410676	5.74048730969653	1.31971149635943e-06	-0.558510638297914	1
ENSG00000170802.15	FOXN2	2	48327816	2_31	1	0.702471857596091	22.5281112524362	0.000263945230075392	4.29533678756312	1
ENSG00000162869.15	PPP1R21	2	48439199	2_31	0	0.0100373037770992	6.52251108382567	1.09192296375494e-06	-1.3200269340675	2
ENSG00000243244.5	STON1	2	48552883	2_31	0	0.0339796645141905	14.9250713392392	8.45854390576093e-06	1.11278195488686	1
ENSG00000242441.7	GTF2A1L	2	48595242	2_31	0	0.0254450205358208	16.1848853145875	6.86866819886891e-06	2.11999999999981	1
ENSG00000138039.14	LHCGR	2	48755346	2_31	0	0.017829886634786	10.8374933276096	3.22283098614889e-06	1.21969696969678	1
ENSG00000068912.13	ERLEC1	2	53787421	2_35	0	0.0415752181977597	12.3219324871	8.54424056856158e-06	1.60997067448654	1
ENSG00000115239.21	ASB3	2	53787166	2_35	0	0.0563035756170157	15.2295866924785	1.43015859024944e-05	1.84954863231293	2
ENSG00000119737.5	GPR75	2	53860333	2_35	0	0.052086822868791	14.481459907273	1.25805700263794e-05	1.78362573099399	1
ENSG00000170634.12	ACYP2	2	53968877	2_35	0	0.0215152293115006	6.0534968630534	2.17226300757282e-06	-0.879032258064332	1
ENSG00000177994.15	C2orf73	2	54340453	2_35	0	0.0197914228886037	5.26199885450879	1.73695222524362e-06	0.279720279720283	1
ENSG00000214595.11	EML6	2	54723342	2_36	0	0.0270743935920987	10.9741615256401	4.9555309386468e-06	-1.26811594202864	1
ENSG00000085760.14	MTIF2	2	55269694	2_36	0	0.0144450085300114	5.02142076932834	1.20977476934677e-06	0.27212020033381	1
ENSG00000115355.15	CCDC88A	2	55420164	2_36	0	0.0144585518549522	5.03027537442471	1.21304430418148e-06	-0.317307692307592	1
ENSG00000275052.4	PPP4R3B	2	55619011	2_36	0	0.0142115132290996	4.86736236444887	1.15370323120214e-06	-0.0600910808483221	2
ENSG00000115380.19	EFEMP1	2	56021874	2_37	0	0.0159284904843356	4.6993169434838	1.24844513930248e-06	-0.0329218106995748	1
ENSG00000028116.16	VRK2	2	57907323	2_38	0	0.0188258570118373	9.59782857423126	3.01361556386417e-06	-1.36714475281543	2
ENSG00000162928.8	PEX13	2	61013401	2_40	0	0.0881526596073209	43.7514970548932	6.43262809545291e-05	5.98620689655155	1
ENSG00000162927.13	PUS10	2	61018416	2_40	0	0.0125636249004156	12.5388959396118	2.62744942626594e-06	-2.97546012270111	1
ENSG00000162929.13	KIAA1841	2	61065721	2_40	0	0.0118615751299611	9.43370988068537	1.86631516760355e-06	2.20202020202043	1
ENSG00000237651.6	C2orf74	2	61144588	2_40	0	0.0115744251496425	26.7355695316865	5.16117965170986e-06	5.47000969553121	2
ENSG00000170264.12	FAM161A	2	61854233	2_40	0	0.011687448357161	5.07542090393313	9.89354365721665e-07	-0.42337619693676	2
ENSG00000115484.14	CCT4	2	61888641	2_40	0	0.0123187712646404	5.61240707792638	1.15312572405264e-06	-0.601156069364214	1
ENSG00000173163.10	COMMD1	2	61889168	2_40	0	0.0115606377376993	4.82912321315736	9.31129710593036e-07	-0.23287671232872	1
ENSG00000186889.9	TMEM17	2	62504619	2_41	0	0.0211833115232118	7.50923349954105	2.6530752459482e-06	0.98033549135124	3
ENSG00000115504.14	EHBP1	2	62680937	2_41	0	0.0157728732028112	4.70648368100193	1.23813350120159e-06	-0.00588235294117354	1
ENSG00000014641.17	MDH1	2	63588667	2_41	0	0.0157728668121223	4.70471442016093	1.23766756072301e-06	0.199250308759999	2
ENSG00000143951.15	WDPCP	2	63819852	2_41	0	0.0418493182293549	13.8836048609385	9.69060156438838e-06	-1.43432998440819	2
ENSG00000169764.15	UGP2	2	63841144	2_41	0	0.0172418926719186	5.55817025941748	1.59836841511627e-06	-0.385906040268418	1
ENSG00000143952.19	VPS54	2	64018703	2_41	0	0.0219048235545321	7.77776323871653	2.84154529734663e-06	0.882943143812994	1
ENSG00000119844.15	AFTPH	2	64524123	2_42	0	0.0267240429711141	11.521139441509	5.13520398804283e-06	1.3250883392225	1
ENSG00000179833.4	SERTAD2	2	64751025	2_42	0	0.0364690517964028	14.4806778435965	8.80792218298352e-06	1.60370370370358	1
ENSG00000115902.10	SLC1A4	2	64988123	2_42	0	0.0282989117244065	12.0653352744598	5.69467881744093e-06	-1.45890329761121	2
ENSG00000011523.13	CEP68	2	65056838	2_42	0	0.0209950136738892	9.23152670934445	3.23258384331371e-06	-1.18604651162835	1
ENSG00000138069.16	RAB1A	2	65129770	2_42	0	0.0135904116495822	5.11575938534107	1.15958563548875e-06	-0.418732782369032	1
ENSG00000143995.19	MEIS1	2	66434177	2_43	0	0.0220412951796207	9.61690615571155	3.5353514567565e-06	-1.21111111111145	1
ENSG00000143971.7	ETAA1	2	67397170	2_44	0	0.0121574908228156	5.73639216487277	1.16316918959441e-06	0.386411195614135	2
ENSG00000243667.6	WDR92	2	68157965	2_45	0	0.0187481589725594	6.13904606455871	1.9196392674452e-06	-0.697674418604857	1
ENSG00000115946.7	PNO1	2	68157965	2_45	0	0.0187816292774062	6.15593737651811	1.92835755058945e-06	0.703988655152597	2
ENSG00000119865.8	CNRIP1	2	68319317	2_45	0	0.0238680774023559	8.42781625670445	3.35500059622488e-06	-1.1711931615944	2
ENSG00000204923.3	FBXO48	2	68467123	2_45	0	0.0161726598566343	4.74039419721913	1.27866275727585e-06	0.0569852941176612	1
ENSG00000169621.9	APLF	2	68467927	2_45	0	0.0166461691684991	5.01341720785149	1.39190071141252e-06	0.310541310541472	1
ENSG00000163219.11	ARHGAP25	2	68679972	2_45	0	0.0362402521207518	12.4005487917176	7.49535524872041e-06	1.54716981132089	1
ENSG00000169604.19	ANTXR1	2	69012709	2_46	0	0.0471832855771324	15.6686787357808	1.23304992479058e-05	1.65397923875405	1
ENSG00000198380.12	GFPT1	2	69386794	2_46	0	0.0160181130970489	5.39518239162595	1.44137701566575e-06	0.337481425740237	2
ENSG00000087338.4	GMCL1	2	69830316	2_46	0	0.0288604214630827	10.9776492465596	5.28411334672519e-06	-1.75200000000001	1
ENSG00000059728.10	MXD1	2	69897673	2_46	0	0.0694098763045962	19.3839873255451	2.24400847700176e-05	2.4134433898258	2
ENSG00000244617.2	ASPRV1	2	69964228	2_46	0	0.0335686042383347	12.4160938124741	6.95149756286971e-06	1.52059925093699	1
ENSG00000115998.7	C2orf42	2	70249066	2_46	0	0.0164773463347233	5.66258975666587	1.55618947866037e-06	0.512000000000073	1
ENSG00000116005.11	PCYOX1	2	70257153	2_46	0	0.0167791767443958	5.83434098468544	1.63276078804992e-06	0.551999999999722	1
ENSG00000143977.13	SNRPG	2	70293366	2_46	0	0.016124569262996	5.45784258219848	1.46780794141115e-06	0.459999999999996	1
ENSG00000035141.7	FAM136A	2	70302110	2_46	0	0.0160442141206998	5.41058519754293	1.44784741444148e-06	-0.609374999999955	1
ENSG00000163235.15	TGFA	2	70556290	2_48	0	0.00649096185241749	6.49820546089456	7.03497569188545e-07	-0.630036630037046	1
ENSG00000152672.7	CLEC4F	2	70820139	2_48	0	0.00547612485506732	4.8965207858484	4.47219827188455e-07	-0.170542635658881	1
ENSG00000116035.2	VAX2	2	70900154	2_48	0	0.00539184566555218	4.75043366776729	4.27199579382628e-07	-0.0869539635099039	2
ENSG00000116039.11	ATP6V1B1	2	70935866	2_48	0	0.0325627033088912	21.7551224812389	1.18152275598374e-05	-2.08461538461508	1
ENSG00000144043.11	TEX261	2	70990491	2_48	0	0.00655498324792281	6.59069131130832	7.20547578061885e-07	-0.687089405607934	2
ENSG00000124357.12	NAGK	2	71066480	2_48	0	0.00540357712241335	4.77090460910681	4.2997399801501e-07	0.148148148148167	1
ENSG00000124370.10	MCEE	2	71130287	2_48	0	0.0122051171860884	12.4544207856814	2.53527803549371e-06	1.31060606060638	1
ENSG00000124383.8	MPHOSPH10	2	71124357	2_48	0	0.00768460076041011	8.08924163070568	1.03678623657725e-06	0.874999999999965	1
ENSG00000135636.13	DYSF	2	71453820	2_48	0	0.00580949501426831	5.4531872491152	5.28383076798477e-07	-0.46186153324554	2
ENSG00000144040.12	SFXN5	2	72942371	2_48	0	0.00639244447804155	6.3540943047219	6.77455427242437e-07	0.652203570863391	2
ENSG00000135625.7	EGR4	2	73294038	2_48	0	0.0172059935445432	15.7008814230108	4.50571683719936e-06	-1.61923076923005	1
ENSG00000115297.10	TLX2	2	74513834	2_48	0	0.0056781143721395	5.23770774673053	4.9602721339922e-07	-0.382513661202164	1
ENSG00000135631.16	RAB11FIP5	2	73156338	2_48	0	0.00951871798722592	10.1078356784682	1.60471066405189e-06	1.13796698679428	2
ENSG00000135632.11	SMYD5	2	73214257	2_48	0	0.00681115195448911	6.95195396060361	7.89746231570685e-07	-0.730000000000093	1
ENSG00000135617.3	PRADC1	2	73233389	2_48	0	0.00569954235492332	5.27318954003914	5.01272030438342e-07	-0.351239669421545	1
ENSG00000135624.15	CCT7	2	73233389	2_48	0	0.00569954235492332	5.27318954003914	5.01272030438342e-07	0.351239669421545	1
ENSG00000116127.17	ALMS1	2	73395535	2_48	0	0.0069597202733841	7.15531450285503	8.30578371298755e-07	-0.791946308725099	1
ENSG00000144035.3	NAT8	2	73642539	2_48	0	0.00558183037950943	5.07660835373931	4.72618155240813e-07	0.349894226643034	2
ENSG00000144034.14	TPRKB	2	73737087	2_48	0	0.0055337948534363	4.99519717778104	4.6103701710066e-07	-0.300751879699334	1
ENSG00000124356.15	STAMBP	2	73828835	2_48	0	0.00620932493174908	6.08024184954241	6.29687898117448e-07	-0.567588755438778	2
ENSG00000163170.11	BOLA3	2	74148330	2_48	0	0.00615060024997183	5.990711503271	6.14548287431455e-07	-0.535999999999784	1
ENSG00000065911.11	MTHFD2	2	74198911	2_48	0	0.00552417456502785	4.9788078838423	4.58725484531944e-07	-0.275590551181072	1
ENSG00000188687.17	SLC4A5	2	74343150	2_48	0	0.0218364183973667	17.9584061905176	6.5404751959905e-06	-1.79103692109268	2
ENSG00000204843.12	DCTN1	2	74361478	2_48	0	0.0211019311416555	17.6340341142924	6.20631742130864e-06	1.76829268292767	1
ENSG00000284308.1	C2orf81	2	74421241	2_48	0	0.00665041478905626	6.72689329947455	7.46145248815468e-07	0.715789473684594	1
ENSG00000005448.16	WDR54	2	74421241	2_48	0	0.00665041478905626	6.72689329947455	7.46145248815468e-07	0.715789473684594	1
ENSG00000114993.16	RTKN	2	74442009	2_48	0	0.00698111715644501	7.18424564914444	8.36500501315237e-07	0.744685323362576	2
ENSG00000239779.6	WBP1	2	74458316	2_48	0	0.0269046253428257	19.9394654321253	8.94747647459939e-06	-1.93846153846145	1
ENSG00000115275.11	MOGS	2	74465520	2_48	0	0.00657908057895995	6.62526922360329	7.26990677975707e-07	-0.694915254237396	1
ENSG00000135637.13	CCDC142	2	74483364	2_48	0	0.00648926061025923	6.49573545489641	7.03045853230208e-07	0.672316384180884	1
ENSG00000115282.19	TTC31	2	74487477	2_48	0	0.00640661107030516	6.37495286377591	6.81185576158586e-07	-0.650000000000351	1
ENSG00000179528.15	LBX2	2	74502935	2_48	0	0.00553599165899299	4.99893573517577	4.6156523064488e-07	0.243107769423511	1
ENSG00000115289.13	PCGF1	2	74508487	2_48	0	0.00649821064480394	6.508722691384	7.05423071154802e-07	-0.674285714285737	1
ENSG00000115325.13	DOK1	2	74548714	2_48	0	0.00541403584301081	4.78911727030589	4.32450799036279e-07	0.158602150537632	1
ENSG00000159374.17	M1AP	2	75184152	2_48	0	0.00538361163870604	4.73603908688061	4.25254685015881e-07	0.0895522388059802	1
ENSG00000115350.11	POLE4	2	74911271	2_48	0	0.00744218593097457	7.78706987078933	9.66573074635227e-07	0.86506603538176	2
ENSG00000115353.10	TACR1	2	75156080	2_48	0	0.0115964151606425	11.9712951418426	2.31539450732007e-06	1.28838951310787	1
ENSG00000005436.13	GCFC2	2	75711125	2_49	0	0.023011684094695	6.96822171297041	2.67442528413145e-06	0.624510444994525	2
ENSG00000176204.13	LRRTM4	2	77593146	2_50	0	0.0712411827779854	16.8090407218761	1.99725793883913e-05	-1.78087649402405	1
ENSG00000163541.11	SUCLG1	2	84459875	2_53	0	0.0108631448338801	6.60828237966028	1.19730354409706e-06	-0.743902439024419	1
ENSG00000115423.18	DNAH6	2	84516244	2_53	0	0.0094046637421431	5.24778484609996	8.23150789210339e-07	0.430656934306367	1
ENSG00000034510.5	TMSB10	2	84905643	2_53	0	0.0125674445450504	7.98441484960043	1.67359425666778e-06	-0.941666666666577	1
ENSG00000186854.10	TRABD2A	2	84904611	2_53	0	0.00973778437502459	5.57618512412468	9.05643850992309e-07	0.493212669683413	1
ENSG00000187627.14	RGPD1	2	86902981	2_54	0	0.0125201999917505	5.69175088251477	1.18854944964403e-06	0.493243243243198	1
ENSG00000176407.17	KCMF1	2	84970689	2_54	0	0.0268929590667943	12.9319363022701	5.80045755510351e-06	1.61825726141126	1
ENSG00000152291.13	TGOLN2	2	85328087	2_54	0	0.0250650850343717	12.2633682596731	5.12671361536636e-06	-1.40615384615391	1
ENSG00000042445.13	RETSAT	2	85344587	2_54	0	0.0210615178238798	10.612462388835	3.72791443463986e-06	-1.2928571428564	1
ENSG00000042493.15	CAPG	2	85440734	2_54	0	0.0135942421915363	6.46930182894239	1.46680547513704e-06	0.468085106383072	1
ENSG00000152292.16	SH2D6	2	85418827	2_54	0	0.0129736510701176	6.02784851877312	1.30432148683369e-06	0.599914066275262	2
ENSG00000168906.12	MAT2A	2	85539422	2_54	0	0.0208365809514669	10.5106878945567	3.65273111013783e-06	-1.31617647058773	1
ENSG00000115486.11	GGCX	2	85561615	2_54	0	0.027787289232147	13.2427931362206	6.13742053667883e-06	1.46666128022114	2
ENSG00000118640.10	VAMP8	2	85566439	2_54	0	0.0248686158915767	12.1886698099628	5.05554560323602e-06	1.42245989304828	1
ENSG00000168899.4	VAMP5	2	85584106	2_54	0	0.0163588006149967	8.21967951906051	2.24267555700724e-06	-0.888888888889149	1
ENSG00000168874.12	ATOH8	2	85751663	2_54	0	0.0147813586739037	7.26070684915074	1.79000137037154e-06	-0.799999999999997	1
ENSG00000068654.15	POLR1A	2	86138590	2_54	0	0.025178316415622	12.3061595372251	5.16784326583014e-06	-1.49689440993787	1
ENSG00000132300.18	PTCD3	2	86105686	2_54	0	0.0160515768088784	8.04034034301911	2.15254500034183e-06	-0.988165680473368	1
ENSG00000132305.20	IMMT	2	86195484	2_54	0	0.031809166264219	14.5287209890381	7.70796573455579e-06	2.07399432400434	2
ENSG00000068615.17	REEP1	2	86335779	2_54	0	0.0182819634991026	9.27165241248443	2.82709293295874e-06	-1.33333333333324	1
ENSG00000115561.15	CHMP3	2	86579922	2_54	0	0.0114260856319794	4.82816936449007	9.20110689400122e-07	0.277027027027136	1
ENSG00000153563.15	CD8A	2	86807953	2_54	0	0.0450787684365086	17.857033246364	1.34258396296659e-05	1.97222222222202	1
ENSG00000172086.7	KRCC1	2	88049768	2_55	0	0.0260198736463632	11.0201701609131	4.78248469984124e-06	1.28145373565471	2
ENSG00000115593.14	SMYD1	2	88067820	2_55	0	0.0399044858760729	15.0928086087702	1.00450450816242e-05	1.61764705882359	1
ENSG00000163586.9	FABP1	2	88128319	2_55	0	0.0165716594167215	6.74378648478425	1.8639313642266e-06	-0.653023384023647	3
ENSG00000144115.16	THNSL2	2	88170095	2_55	0	0.0137369400589238	4.96980695335785	1.13864836837566e-06	-0.202533901717129	2
ENSG00000153574.8	RPIA	2	88691440	2_55	0	0.0174158979060023	7.2140070902945	2.09547527357516e-06	-0.873198847262856	1
ENSG00000163060.7	TEKT4	2	94871756	2_57	0	0.01590863894003	6.45803331542923	1.71353670593673e-06	0.563049853372505	1
ENSG00000144029.11	MRPS5	2	95149561	2_57	0	0.0148535095301402	5.80904226901467	1.43910910658967e-06	0.567901234568231	1
ENSG00000144026.11	ZNF514	2	95142476	2_57	0	0.0215948872144105	9.35182827910434	3.36827521283241e-06	-1.27570200600551	3
ENSG00000233757.6	AC092835.2	2	95207631	2_57	0	0.0371918738734695	14.5210381930645	9.00753241470201e-06	-1.75609756097469	1
ENSG00000174501.14	ANKRD36C	2	95991827	2_57	0	0.0133221355115719	4.7805894015407	1.06222225649231e-06	0.240310077519343	1
ENSG00000274286.1	ADRA2B	2	96116663	2_57	0	0.0192649678070171	8.26992870339176	2.6572361898889e-06	1.07167832167838	1
ENSG00000158050.4	DUSP2	2	96145593	2_57	0	0.0176050319132919	7.41670714138336	2.17775015286946e-06	-0.683213920757257	2
ENSG00000084090.13	STARD7	2	96208677	2_57	0	0.0299465181919567	12.4566170552922	6.22166401348543e-06	1.55733333333334	1
ENSG00000144021.2	CIAO1	2	96275729	2_57	0	0.0142028402303936	5.38555929713922	1.27575159278448e-06	0.496183206106865	1
ENSG00000198885.9	ITPRIPL1	2	96325754	2_57	0	0.0180558729238262	7.65605607906074	2.30559860668826e-06	-0.777777777777834	1
ENSG00000196843.15	ARID5A	2	96536506	2_57	0	0.0132098912801436	4.70063979219596	1.03565789819413e-06	0.0937500000000302	1
ENSG00000114988.11	LMAN2L	2	96739703	2_57	0	0.0132931945485024	4.7600389627635	1.05535840669925e-06	0.374483322638868	2
ENSG00000158158.11	CNNM4	2	96757889	2_57	0	0.0133683832453849	4.8133293516916	1.07320965791606e-06	-0.0551181102361976	1
ENSG00000144199.11	FAHD2B	2	97082241	2_57	0	0.0158384508463919	6.4162137785396	1.69492947531301e-06	0.878378378378335	1
ENSG00000196912.12	ANKRD36B	2	97589819	2_57	0	0.0575586464086944	18.7051739693744	1.79569440518428e-05	-2.40458015267047	1
ENSG00000115073.7	ACTR1B	2	97658891	2_57	0	0.0135113260951861	4.91383261465205	1.10733350290583e-06	-0.0632916747372873	2
ENSG00000228486.10	LINC01125	2	97662613	2_57	0	0.013295009776914	4.76132658383905	1.05578803948197e-06	0.125665913954464	2
ENSG00000115085.13	ZAP70	2	97713755	2_57	0	0.0931091947601317	23.3678054578668	3.62886326783093e-05	-2.54999999999976	1
ENSG00000075568.16	TMEM131	2	97995531	2_57	0	0.013569343462275	4.9543230875535	1.12125209063316e-06	-0.00653594771241818	1
ENSG00000144191.11	CNGA3	2	98345690	2_57	0	0.0169223500106359	7.04246846164396	1.9876764388946e-06	0.740740740740591	1
ENSG00000185674.9	LYG2	2	99254906	2_58	0	0.0280616093995855	14.205510863254	6.64858977544244e-06	1.63483146067436	1
ENSG00000183513.8	COA5	2	98608705	2_58	0	0.0353755984089906	16.4105342018239	9.68248023751568e-06	2.07142857142884	1
ENSG00000115446.11	UNC50	2	98608535	2_58	0	0.0353869352824311	16.4135894741089	9.68738643482302e-06	2.07142857142796	1
ENSG00000135951.14	TSGA10	2	99155127	2_58	0	0.0103002913903798	4.71833413517643	8.10584526735709e-07	0.031250000000011	1
ENSG00000144182.16	LIPT1	2	99155070	2_58	0	0.0114338138527934	5.70385445641473	1.08772637220128e-06	0.487902579553123	2
ENSG00000158411.11	MITD1	2	99182804	2_58	0	0.0102955329577989	4.71397332719064	8.09461243095488e-07	-0.023437499999987	1
ENSG00000185414.19	MRPL30	2	99180175	2_58	0	0.0110310911991365	5.36532311304888	9.87130252895861e-07	0.395348837209129	1
ENSG00000115514.11	TXNDC9	2	99340840	2_58	0	0.012393661144015	6.4650960217156	1.33639457205435e-06	0.73387096774186	1
ENSG00000135945.9	REV1	2	99490335	2_58	0	0.0106430321205472	5.0272742164128	8.92396900513371e-07	0.39200000000009	1
ENSG00000144218.18	AFF3	2	100013653	2_58	0	0.0115348316288224	5.7868650850504	1.11330644319708e-06	0.226744186046453	1
ENSG00000115526.10	CHST10	2	100417235	2_58	0	0.010792664706479	5.15905837176754	9.2866533028071e-07	-0.44354838709662	1
ENSG00000115539.13	PDCL3	2	100562879	2_58	0	0.0104428092847552	4.84802340091916	8.44388207946179e-07	0.295999999999973	1
ENSG00000175874.9	CREG2	2	101387171	2_59	0	0.00974705564681211	4.98917093654696	8.11076717480543e-07	0.456847511571918	2
ENSG00000158435.7	CNOT11	2	101252764	2_59	0	0.0110026722688132	5.70629952056693	1.04715952253255e-06	0.120000000000004	1
ENSG00000163162.8	RNF149	2	101303817	2_59	0	0.0155153056670343	8.44196568913338	2.18456023646147e-06	0.35999616800436	2
ENSG00000196460.12	RFX8	2	101474758	2_59	0	0.019120448451886	12.3875459483412	3.95042169806073e-06	-1.84285714285682	1
ENSG00000115590.13	IL1R2	2	101991888	2_59	0	0.0567191666249859	24.1009168023408	2.27994048389161e-05	2.72310405643689	1
ENSG00000115594.11	IL1R1	2	102064141	2_59	0	0.013896655768646	7.6863755879651	1.78152535407834e-06	0.537142857142752	1
ENSG00000115616.2	SLC9A2	2	102619621	2_60	0	0.00929161845373971	6.92414217516405	1.07304380157566e-06	1.75185185185205	1
ENSG00000115598.9	IL1RL2	2	102186984	2_60	0	0.00908686061394048	4.96453624318026	7.52406705716342e-07	-0.192857142857106	1
ENSG00000115602.16	IL1RL1	2	102311266	2_60	0	0.534107910154536	40.3675296809843	0.000359601329553042	6.86764011892449	2
ENSG00000115604.10	IL18R1	2	102310626	2_60	0	0.0545550861384314	35.0002422329878	3.18468440696935e-05	6.21270059684471	2
ENSG00000115607.9	IL18RAP	2	102418584	2_60	0	0.0212449641833944	29.8461930379286	1.05756008823235e-05	5.41349887868849	2
ENSG00000135973.2	GPR45	2	105241362	2_62	0	0.022261266651563	8.40508725238418	3.12070131185645e-06	-0.977099236641386	1
ENSG00000135972.8	MRPS9	2	104992000	2_62	0	0.0151069698132177	4.73409575927829	1.19281888233733e-06	-0.153445342633274	2
ENSG00000135966.12	TGFBRAP1	2	105330291	2_62	0	0.0214737060376884	8.06355222891013	2.88797555219846e-06	1.08865248226917	1
ENSG00000135974.9	C2orf49	2	105337683	2_62	0	0.022442433274783	8.48195733323089	3.17487134931018e-06	0.957446808511076	1
ENSG00000071051.13	NCK2	2	105744738	2_63	0	0.0205729522281789	5.95409846879494	2.04302055407027e-06	0.664804469273818	1
ENSG00000119147.9	C2orf40	2	106063128	2_63	0	0.0344027789490539	10.8395441908493	6.21963144764231e-06	-1.2270534456608	2
ENSG00000115652.14	UXS1	2	106194693	2_63	0	0.0181006143760092	4.74136528253159	1.43138623671802e-06	-0.0873180873181017	1
ENSG00000144057.15	ST6GAL2	2	106886868	2_64	0	0.0245383487770443	9.42491202941763	3.85729403690662e-06	1.21212121212123	1
ENSG00000115665.8	SLC5A7	2	107984304	2_65	0	0.0156925396533345	4.88639277700608	1.27891509606777e-06	0.294871794871706	1
ENSG00000198203.9	SULT1C2	2	108287884	2_65	0	0.0266249728704427	9.89680123533339	4.39485071626191e-06	1.16571428571431	1
ENSG00000198075.9	SULT1C4	2	108378352	2_65	0	0.020019603143423	7.19165106163991	2.40128759277495e-06	0.909722222222378	1
ENSG00000135968.20	GCC2	2	108443158	2_65	0	0.0239787305351132	8.9027930311613	3.56051295268443e-06	1.16617316333428	2
ENSG00000153201.15	RANBP2	2	108719562	2_65	0	0.0216326561512216	7.92612505505508	2.85976846619392e-06	0.850415512464962	1
ENSG00000163006.11	CCDC138	2	108786645	2_65	0	0.0355864914174384	12.6579908025116	7.51294229290314e-06	-1.3793103448275	1
ENSG00000186522.14	SEPT10	2	109574715	2_65	0	0.0161435550522508	5.15438722644693	1.38783017747326e-06	0.0443344051037536	2
ENSG00000198142.4	SOWAHC	2	109614275	2_65	0	0.023209728194573	8.59346602349008	3.32658422960627e-06	1.42164351290962	2
ENSG00000115008.5	IL1A	2	112784242	2_66	0	0.0237856487901825	16.6169668057883	6.59214664510568e-06	1.77037037037041	1
ENSG00000144061.12	NPHP1	2	110205149	2_66	0	0.00753773544478387	5.97655812579184	7.51367046760048e-07	0.694968553459166	1
ENSG00000169679.14	BUB1	2	110678318	2_66	0	0.0102551071204573	8.89187066291702	1.52087472938048e-06	-1.16442048517452	1
ENSG00000153094.22	BCL2L11	2	111120167	2_66	0	0.260249447835238	39.0956098031036	0.00016969846496722	3.56620180901837	2
ENSG00000153214.9	TMEM87B	2	112055586	2_66	0	0.00998882481390395	8.48194382625237	1.41309023069548e-06	1.08923600801495	2
ENSG00000169629.11	RGPD8	2	112434543	2_66	0	0.00693282733675527	5.11522408771526	5.91473312356212e-07	-0.358861914809076	2
ENSG00000114999.7	TTL	2	112481811	2_66	0	0.00705455642821884	5.16830181255073	6.08103753935401e-07	0.606608901133683	2
ENSG00000125611.15	CHCHD5	2	112586470	2_66	0	0.114087965254686	31.447888173245	5.98399782050874e-05	-2.88819875776443	1
ENSG00000144136.10	SLC20A1	2	112645515	2_66	0	0.0188606685022202	14.3533556437999	4.51513389082478e-06	1.655038051135	2
ENSG00000125637.15	PSD4	2	113131542	2_66	0	0.0113934790738331	9.81599159040217	1.86530838391128e-06	-1.16292134831473	1
ENSG00000136682.14	CBWD2	2	113438850	2_67	0	0.0570725509702229	21.6996416104663	2.0655701616974e-05	2.14367816091993	1
ENSG00000115084.13	SLC35F5	2	113754647	2_67	0	0.00987259558207199	5.02717340206005	8.27780741522889e-07	0.346705521479983	3
ENSG00000115091.11	ACTR3	2	113889855	2_67	0	0.0103315199943934	5.45594271071902	9.40143456211259e-07	-0.573839662447065	1
ENSG00000088205.12	DDX18	2	117812637	2_69	0	0.00984010425534654	4.69995708362443	7.71353931959886e-07	-0.0545454545454599	1
ENSG00000125633.10	CCDC93	2	118011713	2_69	0	0.022214036996939	12.3998067500782	4.59412188570361e-06	-1.42962962962962	1
ENSG00000125629.14	INSIG2	2	118088372	2_69	0	0.0119564078265624	6.53880260425722	1.30394433733989e-06	0.691666666666768	1
ENSG00000115107.19	STEAP3	2	119224095	2_69	0	0.0114204814876215	6.10576689015687	1.16301345525575e-06	0.570131567570681	2
ENSG00000155368.16	DBI	2	119366701	2_69	0	0.0117919982162794	6.40804620349454	1.26029770337815e-06	-0.657407407406999	1
ENSG00000171227.6	TMEM37	2	119430196	2_69	0	0.0110071522331057	5.75774493540184	1.05703045554917e-06	0.506787330316692	1
ENSG00000080293.9	SCTR	2	119525597	2_69	0	0.0105176645478141	5.32836423429919	9.34702330085382e-07	0.460317460317549	1
ENSG00000163075.12	CFAP221	2	119544252	2_69	0	0.0100267122833004	4.87722721171639	8.15627099290553e-07	-0.30813953488367	1
ENSG00000144120.12	TMEM177	2	119679197	2_69	0	0.0524253661461995	20.5869635806577	1.80008856939883e-05	-2.14857142857191	1
ENSG00000115109.13	EPB41L5	2	120013281	2_69	0	0.0098401258065961	4.69997775868062	7.71359014520754e-07	-0.0522875816993593	1
ENSG00000226479.3	TMEM185B	2	120221746	2_69	0	0.0132452837603488	7.50584905961951	1.65814001129155e-06	-0.763157894736717	1
ENSG00000144118.13	RALB	2	120264205	2_69	0	0.0103451962402208	5.17231693321397	8.92450150786656e-07	-0.266666666666602	1
ENSG00000163083.5	INHBB	2	120298772	2_69	0	0.010667759488635	5.46210712722079	9.71837235591348e-07	-0.401015228426413	1
ENSG00000074047.21	GLI2	2	120735869	2_70	0	0.015476228954706	4.73545036267789	1.22232456621326e-06	0.155642023346297	1
ENSG00000115112.7	TFCP2L1	2	121285174	2_70	0	0.015926393402881	5.00664357117269	1.32991602552665e-06	-0.307692307692287	1
ENSG00000074054.17	CLASP1	2	121649389	2_70	0	0.0170961276315835	5.67719690411757	1.6187948506834e-06	0.492252680094967	2
ENSG00000136732.14	GYPC	2	126655525	2_74	0	0.0135198816039142	8.9286957574341	2.01335806524476e-06	-1.00709219858166	1
ENSG00000136717.14	BIN1	2	127107346	2_74	0	0.0137628023992521	9.10893552091046	2.09090647700551e-06	1.33597644943945	2
ENSG00000163161.12	ERCC3	2	127294150	2_75	0	0.0139826582566834	5.43122007247607	1.26662264940327e-06	1.07588950376031	2
ENSG00000169967.16	MAP3K2	2	127389023	2_75	0	0.0131782115075446	4.87124964157042	1.07067328389789e-06	-0.313432835820832	1
ENSG00000115718.17	PROC	2	127426338	2_75	0	0.0285770773567045	12.2045498068526	5.81700825481895e-06	1.6289308176105	1
ENSG00000169994.18	MYO7B	2	127536206	2_75	0	0.0132391161545528	4.91484362419158	1.08524752109238e-06	-0.758064516129108	1
ENSG00000144230.16	GPR17	2	127648067	2_75	0	0.150483119384964	28.3123536820399	7.10597811632292e-05	-2.88644688644695	1
ENSG00000072163.19	LIMS2	2	127680943	2_75	0	0.022968596115599	10.1298971254318	3.88060636400438e-06	-1.06250000000023	1
ENSG00000136709.11	WDR33	2	127811674	2_75	0	0.0281386875032595	12.0577176444349	5.65886133060847e-06	1.16774193548368	1
ENSG00000136731.12	UGGT1	2	128091077	2_75	0	0.0403716600495504	15.497309804903	1.04350138120004e-05	2.29292404438274	2
ENSG00000233087.7	WTH3DI	2	131364366	2_78	0	0.0183443364439128	5.49580887436434	1.68148785000552e-06	-0.612500000000021	1
ENSG00000173302.5	GPR148	2	130729192	2_78	0	0.0184520116552207	5.55122240985049	1.70841137160438e-06	0.498881431767401	1
ENSG00000222014.5	RAB6C	2	129979058	2_78	0	0.0222308848300102	7.31666932813247	2.71287811553248e-06	-0.965515735976914	2
ENSG00000152076.18	CCDC74B	2	130144976	2_78	0	0.0189714930882156	5.81414190270667	1.83970100106917e-06	-0.567164179104674	1
ENSG00000152082.13	MZT2B	2	130181775	2_78	0	0.0185648037223621	5.60892646105922	1.7367216312145e-06	0.519083969465578	1
ENSG00000136710.9	CCDC115	2	130343161	2_78	0	0.0169078979348516	4.72398237194817	1.3321649147045e-06	-0.0192307692307816	1
ENSG00000136718.9	IMP4	2	130342325	2_78	0	0.0429361934236604	13.5829276996957	9.7269578360113e-06	1.51012891344306	1
ENSG00000072135.12	PTPN18	2	130356469	2_78	0	0.0173435148038458	4.9647167021152	1.43612318194765e-06	0.327160493827172	1
ENSG00000136002.18	ARHGEF4	2	130837191	2_78	0	0.0171409619657024	4.85353702760118	1.38756598210785e-06	0.203761755485874	1
ENSG00000115762.16	PLEKHB2	2	131104358	2_78	0	0.0170487655000536	4.80249823632695	1.365589776766e-06	-0.255319148936154	1
ENSG00000163040.14	CCDC74A	2	131527737	2_78	0	0.0176111855385206	5.10967293924248	1.50086558990872e-06	0.290780141843945	1
ENSG00000176771.16	NCKAP5	2	133568910	2_79	0	0.0747985929997215	18.9677337517835	2.36629550682445e-05	-2.08196721311425	1
ENSG00000152127.8	MGAT5	2	134119836	2_79	0	0.0366834734012982	12.1216529877885	7.4163873268727e-06	-1.41139240506314	1
ENSG00000152128.13	TMEM163	2	134722410	2_80	0	0.0170113871213597	5.11638757712816	1.45165451469291e-06	0.64518828614414	2
ENSG00000082258.12	CCNT2	2	134918338	2_80	0	0.0462471866439282	14.6286032218198	1.12836156502071e-05	-1.88590604026853	1
ENSG00000115839.17	RAB3GAP1	2	135052002	2_80	0	0.0162777837854893	4.69928750306889	1.27581409878425e-06	-0.220833333333443	1
ENSG00000121988.17	ZRANB3	2	135529985	2_80	0	0.016384337574841	4.76101725353632	1.30103430594562e-06	-0.334693877551185	1
ENSG00000144224.16	UBXN4	2	135741666	2_80	0	0.0224130557171803	7.72872328299122	2.88914231139568e-06	1.11636554471434	2
ENSG00000076003.4	MCM6	2	135876392	2_80	0	0.0183449625675631	5.83078983290269	1.78403891495451e-06	0.77348066298352	1
ENSG00000115866.10	DARS	2	135985602	2_80	0	0.0259875563648254	9.13307945084606	3.95861062116668e-06	0.770619977484393	2
ENSG00000144229.11	THSD7B	2	136765466	2_81	0	0.0170218419742243	5.07881768785339	1.44188054936931e-06	0.344155844155853	1
ENSG00000144227.4	NXPH2	2	138780751	2_82	0	0.0238371118687102	7.43543628375498	2.95610731838708e-06	-0.9790209790207	1
ENSG00000150540.13	HNMT	2	137963983	2_82	0	0.0236838172616356	7.37420752201131	2.9129106426388e-06	0.799554565701502	1
ENSG00000168702.17	LRP1B	2	142131604	2_85	0	0.0159213785270214	4.91474328916121	1.30509345480718e-06	-0.166180758017386	1
ENSG00000115919.14	KYNU	2	142877245	2_85	0	0.0158289521491674	4.85967576977583	1.28297905532715e-06	-0.367348929954562	2
ENSG00000075884.13	ARHGAP15	2	143091525	2_85	0	0.0156964739091435	4.7801787860249	1.25142938432345e-06	0.153374233128808	1
ENSG00000169554.18	ZEB2	2	144524878	2_86	0	0.0193194229100497	10.3398208118736	3.33171057722567e-06	-1.1137640449443	1
ENSG00000121989.14	ACVR2A	2	147844091	2_88	0	0.0998502180858656	23.2086795908322	3.86508951186613e-05	-3.75591862529921	2
ENSG00000115947.13	ORC4	2	148020474	2_88	0	0.00929550670408741	6.07979592806712	9.42588585299986e-07	0.882343601502779	2
ENSG00000150556.16	LYPD6B	2	149038442	2_88	0	0.00849221863246008	4.90965128045626	6.95395568203415e-07	0.218749999999992	1
ENSG00000184898.6	RBM43	2	151261761	2_90	0	0.0320323178638458	14.4567313017605	7.72357877028873e-06	-2.2822580645165	1
ENSG00000123610.4	TNFAIP6	2	151349214	2_90	0	0.0177870882929928	8.87362987880572	2.63248725142446e-06	-1.4885496183211	1
ENSG00000183091.19	NEB	2	151734675	2_91	0	0.020412006151749	6.78880749263884	2.31120937176282e-06	-0.72427983539071	1
ENSG00000162980.16	ARL5A	2	151828599	2_91	0	0.0194935231124441	6.35272494783343	2.06543006817538e-06	-0.795454545454656	1
ENSG00000182389.19	CACNB4	2	152099291	2_91	0	0.0164139050755189	4.72482898329649	1.29347523108043e-06	-0.146594772188393	2
ENSG00000115145.9	STAM2	2	152176179	2_91	0	0.0552357758526901	16.2779140721973	1.49961341134687e-05	-2.81168831168899	1
ENSG00000177917.10	ARL6IP6	2	152717578	2_91	0	0.0163704154648074	4.69975607389078	1.28320228685298e-06	0.283342200308399	2
ENSG00000177519.3	RPRM	2	153477985	2_92	0	0.0388576647630317	13.5346782443186	8.77171956390798e-06	-1.19531249999986	1
ENSG00000144278.14	GALNT13	2	153872211	2_92	0	0.0150095711505317	5.16154946487277	1.29213676368058e-06	0.424657534246357	1
ENSG00000115170.13	ACVR1	2	157876051	2_95	0	0.0147270368511275	4.69923693781488	1.15425781068731e-06	0.0113636363636378	1
ENSG00000153237.17	CCDC148	2	158457154	2_95	0	0.0154625845857739	5.16009178199571	1.3307596385654e-06	0.323886639675966	1
ENSG00000144283.21	PKP4	2	158457154	2_95	0	0.0154625845857739	5.16009178199571	1.3307596385654e-06	-0.323886639675966	1
ENSG00000163331.11	DAPL1	2	158815739	2_96	0	0.00655099414516858	5.0185857829847	5.48338410550212e-07	0.197831978319816	1
ENSG00000196151.10	WDSUB1	2	159286471	2_96	0	0.04944419332325	23.7301597406949	1.95693347867726e-05	2.32010582010596	1
ENSG00000136536.14	MARCH7	2	159712477	2_96	0	0.00683661951803083	5.27605072007817	6.01603671481345e-07	0.829725343028771	2
ENSG00000241399.6	CD302	2	159798279	2_96	0	0.00690995591936194	5.54163819843368	6.38665638244559e-07	0.0142857142857127	1
ENSG00000054219.10	LY75	2	159900954	2_96	0	0.016449579106904	12.3076418996015	3.37667877056792e-06	-1.68253968253888	1
ENSG00000153246.12	PLA2R1	2	160062473	2_96	0	0.00637745165579684	4.99731197943893	5.31549536464569e-07	0.557251908397224	1
ENSG00000115221.10	ITGB6	2	160270221	2_96	0	0.0354883267107463	20.6739644414812	1.22368431460153e-05	2.55797101449188	1
ENSG00000153250.19	RBMS1	2	160494127	2_96	0	0.00652295575605866	6.84333428361267	7.44513013591821e-07	-1.44097455776782	2
ENSG00000136560.13	TANK	2	161137211	2_97	0	0.0161653321469769	7.30156968959096	1.96861582845267e-06	1.03830303719174	2
ENSG00000197635.9	DPP4	2	162074215	2_97	0	0.0125824380060517	4.93299751338122	1.03522750297924e-06	-0.280303030303019	1
ENSG00000182263.13	FIGN	2	163735905	2_99	0	0.0211104174832475	10.2505952130133	3.60915897057039e-06	-1.17499999999983	1
ENSG00000115290.9	GRB14	2	164622004	2_100	0	0.0173203418045143	6.46256731883105	1.86690252842599e-06	0.696594427244635	1
ENSG00000082438.15	COBLL1	2	164843369	2_100	0	0.0441645994169479	15.3633397342875	1.13167060571958e-05	1.81183652154073	2
ENSG00000178662.15	CSRNP3	2	165426755	2_100	0	0.0163347224137788	5.908171822704	1.60962601025367e-06	0.524339360222538	1
ENSG00000123607.14	TTC21B	2	165954060	2_100	0	0.0166177345553069	6.07068980384447	1.68255769514645e-06	-0.591959400192687	2
ENSG00000169432.14	SCN9A	2	166375953	2_101	0	0.0200415281270121	10.5816508309684	3.5370757836295e-06	-1.21383647798801	1
ENSG00000136546.13	SCN7A	2	166493861	2_101	0	0.0127546735814712	6.3066749149447	1.34162116057462e-06	-0.631025560074802	2
ENSG00000163072.15	NOSTRIN	2	168827417	2_102	0	0.00907823535740793	5.71402442472728	8.65174351045778e-07	-0.484375000000004	1
ENSG00000152254.10	G6PC2	2	168861031	2_102	0	0.0130531956431789	9.12424346543122	1.98643252748254e-06	1.00445123314236	2
ENSG00000163093.11	BBS5	2	169478998	2_103	0	0.0220922995331816	6.83661187024462	2.51907996113129e-06	-0.925581395348743	1
ENSG00000239474.6	KLHL41	2	169509786	2_103	0	0.043878554102354	13.3698933948092	9.78453876389481e-06	1.40900195694679	1
ENSG00000138399.17	FASTKD1	2	169573465	2_103	0	0.0226364941048394	7.06739862095708	2.66826437646722e-06	0.911321028289692	3
ENSG00000138398.15	PPIG	2	169584491	2_103	0	0.0187467268764504	5.28051399422038	1.65105581695088e-06	0.435483870967874	1
ENSG00000154479.12	CCDC173	2	169694453	2_103	0	0.0282714357975703	9.1781818515394	4.32777455433429e-06	1.26058373643993	2
ENSG00000144362.11	PHOSPHO2	2	169693707	2_103	0	0.0612076946318989	16.5660635256883	1.69116292932096e-05	-2.18685982624002	2
ENSG00000213160.9	KLHL23	2	169694622	2_103	0	0.0259325256997509	8.35760417132851	3.61482037062098e-06	1.11328125000003	1
ENSG00000138382.14	METTL5	2	169825274	2_103	0	0.0255786953400411	8.22712874828934	3.50983571185661e-06	1.02764976958583	1
ENSG00000144357.16	UBR3	2	169826710	2_103	0	0.0210540975961039	6.38025811484099	2.24044860547052e-06	-0.789522081202036	2
ENSG00000071909.18	MYO3B	2	170178390	2_103	0	0.019820615114538	5.80813638488921	1.9200566375508e-06	-0.448959512331621	2
ENSG00000204335.3	SP5	2	170715782	2_104	0	0.0146401601745669	7.20201305507258	1.7585707207763e-06	-1.06766917293256	1
ENSG00000204334.7	ERICH2	2	170784224	2_104	0	0.0122026999960976	5.48118678064339	1.11555411222655e-06	-0.681818181818112	1
ENSG00000128683.13	GAD1	2	170813566	2_104	0	0.0121623954989903	5.44992069700898	1.10552714370559e-06	0.340113794234271	2
ENSG00000115806.12	GORASP2	2	170929058	2_104	0	0.0685304806367709	21.918090699769	2.50522422785581e-05	2.09309309309383	1
ENSG00000198586.13	TLK1	2	171231129	2_104	0	0.0247668799531833	12.1817518475209	5.03200603143952e-06	1.42231075697154	1
ENSG00000123600.19	METTL8	2	171435106	2_104	0	0.0113256068349331	4.77678154292716	9.02312485473892e-07	0.217687074829806	1
ENSG00000071967.11	CYBRD1	2	171522308	2_104	0	0.017709255875037	9.00218126933602	2.65893776426667e-06	1.04415293363974	2
ENSG00000077380.15	DYNC1I2	2	171687403	2_104	0	0.0124981089601742	5.70711861801781	1.1896557589043e-06	-0.561151079136927	1
ENSG00000128708.12	HAT1	2	171922612	2_104	0	0.013394884911655	6.36176786436317	1.42127105054973e-06	0.638766519823884	1
ENSG00000115840.13	SLC25A12	2	172024653	2_104	0	0.0120862268349168	5.39060256841574	1.08664618674646e-06	0.453546958620375	2
ENSG00000144355.14	DLX1	2	172084313	2_104	0	0.0258419266792701	12.5853003776716	5.42436095195523e-06	1.5442664181432	2
ENSG00000091409.14	ITGA6	2	172427651	2_105	0	0.0130882824103656	73.1271666204474	1.5963257144258e-05	-0.443262411347455	1
ENSG00000152256.13	PDK1	2	172555526	2_105	0	0.0115134107159743	48.5647367584897	9.32577948552573e-06	-2.93589743589857	1
ENSG00000091436.16	MAP3K20	2	173075305	2_105	0	0.0080858205082095	9.35306514197969	1.26135740513433e-06	-1.08823529411754	1
ENSG00000144354.13	CDCA7	2	173355045	2_105	0	0.00739616682877797	8.39187340143491	1.03520349055151e-06	0.916967509025757	1
ENSG00000138430.15	OLA1	2	174248036	2_105	0	0.00551482894800226	5.74079898176752	5.28037166791424e-07	-0.420634920635035	1
ENSG00000144306.14	SCRN3	2	174387099	2_105	0	0.00499162384507734	4.81827082603871	4.01137407597033e-07	-0.0755240241863659	2
ENSG00000115935.17	WIPF1	2	174589913	2_105	0	0.0365153600429851	22.6789224663529	1.38120489558487e-05	-2.46399999999938	1
ENSG00000128656.13	CHN1	2	175005877	2_106	0	0.0193211244525343	7.89282779683954	2.54346128300547e-06	0.945312499999843	1
ENSG00000115966.16	ATF2	2	175168302	2_106	0	0.0157311125320828	6.04304074639673	1.58553219836764e-06	0.627345844504042	1
ENSG00000154518.9	ATP5G3	2	175184841	2_106	0	0.0238492243288726	9.77632014111814	3.88874780520043e-06	-1.20813867134575	2
ENSG00000144320.13	LNPK	2	176002028	2_106	0	0.0137914702467835	4.74370840377203	1.09116055356403e-06	-0.388725161250318	2
ENSG00000128652.11	HOXD3	2	176136417	2_106	0	0.0358894565596987	14.0145270441247	8.388908043345e-06	1.47336960048137	2
ENSG00000128645.14	HOXD1	2	176188365	2_106	0	0.493607085136958	23.6335950918114	0.000194567940100007	3.72992700729817	1
ENSG00000116044.15	NFE2L2	2	177392552	2_107	0	0.0596574282144142	17.7704702863706	1.76816811289013e-05	1.84645669291321	1
ENSG00000018510.13	AGPS	2	177392486	2_107	0	0.030386166216544	11.3158384846282	5.73485913360371e-06	-1.45704982118901	2
ENSG00000197557.6	TTC30A	2	177618848	2_107	0	0.0217396633807581	8.13559209272013	2.94986462796492e-06	0.957178841310235	1
ENSG00000128655.16	PDE11A	2	178108391	2_108	0	0.0096778111750192	6.4853637694658	1.0468189863102e-06	0.721135921819923	2
ENSG00000155636.14	RBM45	2	178112094	2_108	0	0.00835162157513103	5.09520484434908	7.0972901759224e-07	0.299516908212484	1
ENSG00000079156.16	OSBPL6	2	178194197	2_108	0	0.00943662588640337	6.24725996637673	9.83255585132713e-07	0.661417322834552	1
ENSG00000180228.12	PRKRA	2	178451344	2_108	0	0.00982413885795141	6.62695763890741	1.08584739147036e-06	-0.659919028340223	1
ENSG00000204311.12	DFNB59	2	178451344	2_108	0	0.00982413885795141	6.62695763890741	1.08584739147036e-06	0.659919028340223	1
ENSG00000079150.17	FKBP7	2	178478636	2_108	0	0.00804396238683269	4.74128150064961	6.36100706449808e-07	-0.12244897959192	1
ENSG00000155657.26	TTN	2	178831108	2_108	0	0.00833348266029354	5.07470143947058	7.05337766265736e-07	0.32886580820029	2
ENSG00000163492.14	CCDC141	2	178855239	2_108	0	0.00851232837187843	5.27494472236979	7.48904408498069e-07	0.462121212121282	1
ENSG00000163510.13	CWC22	2	180007524	2_108	0	0.0243487481432804	15.2126647943013	6.17791656795021e-06	-1.56775378588046	2
ENSG00000170035.15	UBE2E3	2	180967386	2_109	0	0.0182790596773094	7.04361983678853	2.14738474808509e-06	-0.957317073170632	1
ENSG00000115232.13	ITGA4	2	181456814	2_110	0	0.0137072059010207	6.2991465187746	1.44009370604835e-06	0.566972477064222	1
ENSG00000188452.13	CERKL	2	181688745	2_110	0	0.0124636386476161	5.40057587190462	1.12265166963746e-06	-0.446428571428583	1
ENSG00000138434.16	SSFA2	2	181892173	2_110	0	0.011634522515254	4.75045310583512	9.21814860941958e-07	-0.0219512195121975	1
ENSG00000150722.10	PPP1R1C	2	181953928	2_110	0	0.0130613152140656	5.84305903885684	1.27287949565362e-06	-0.498765432098467	1
ENSG00000115252.18	PDE1A	2	182550763	2_110	0	0.0122802441129118	5.26056345285485	1.07745556603098e-06	0.434482758620532	1
ENSG00000162998.4	FRZB	2	182866669	2_110	0	0.0219463035627582	10.7541842703468	3.93639762774772e-06	-1.30966221822967	2
ENSG00000163002.12	NUP35	2	183117127	2_110	0	0.0119846208761003	5.03042053974132	1.00551533626011e-06	0.238182881993494	2
ENSG00000170396.7	ZNF804A	2	184598393	2_112	0	0.0111667175734593	12.5817278417258	2.34328938063415e-06	1.45542160493253	2
ENSG00000188738.14	FSIP2	2	185739764	2_112	0	0.00574581928248452	6.18520563436481	5.927426955996e-07	-0.851392501357883	3
ENSG00000065548.17	ZC3H15	2	186486293	2_112	0	0.00625864040256774	6.41412726651271	6.69541772560465e-07	0.224561403508731	1
ENSG00000138448.11	ITGAV	2	186590551	2_112	0	0.00518841993062502	5.21513622195892	4.51295373600016e-07	0.598591549295764	1
ENSG00000163012.3	ZSWIM2	2	186849535	2_112	0	0.0160749916591327	13.9337176724415	3.73575054397663e-06	0.327433628318648	1
ENSG00000003436.15	TFPI	2	187566010	2_112	0	0.00552762237954418	5.62408595424118	5.18501982840096e-07	0.664974619289304	1
ENSG00000168542.14	COL3A1	2	188974074	2_112	0	0.00648972142156512	7.02435741351201	7.60313604403133e-07	-0.726315789473503	1
ENSG00000204262.11	COL5A2	2	189180039	2_113	0	0.0875526168429727	22.5424391633206	3.2917750033728e-05	3.22832968550098	2
ENSG00000115368.9	WDR75	2	189439885	2_113	0	0.01419682575563	5.16758255463274	1.22359806371157e-06	0.345256998658301	2
ENSG00000138449.10	SLC40A1	2	189576560	2_113	0	0.0207355629517326	8.75290818389427	3.02711074032849e-06	1.43483500581061	2
ENSG00000138381.9	ASNSD1	2	189661498	2_113	0	0.0266071611429567	11.1185193262506	4.93407334230579e-06	1.36758929986388	2
ENSG00000151687.14	ANKAR	2	189677961	2_113	0	0.0147957294550626	5.55817260464526	1.37160328440169e-06	-0.446808510638496	1
ENSG00000128694.11	OSGEPL1	2	189761107	2_113	0	0.0174894177815362	7.14048024292907	2.08287342811334e-06	0.944078947368148	1
ENSG00000128699.13	ORMDL1	2	189783978	2_113	0	0.0148950303534368	5.62141601538129	1.39652020912321e-06	-0.444871913534354	2
ENSG00000064933.17	PMS1	2	189783978	2_113	0	0.0135826853477058	4.74965363848827	1.07598863989479e-06	-0.0371810431042291	2
ENSG00000198130.15	HIBCH	2	190344069	2_113	0	0.0138565340298483	4.93830625977129	1.14128139730697e-06	-0.229729729729736	1
ENSG00000151690.14	MFSD6	2	190399759	2_113	0	0.014082390366998	5.09111297153955	1.19577430938351e-06	-0.339869281045797	1
ENSG00000189362.11	NEMP2	2	190533819	2_113	0	0.0141878720572808	5.16165287037794	1.22142319544037e-06	0.283129768322255	2
ENSG00000138386.16	NAB1	2	190647213	2_113	0	0.0159448248115811	6.26548474208651	1.66622840656143e-06	0.961832061068926	1
ENSG00000173559.12	NABP1	2	191677959	2_114	0	0.0355819316173992	16.5862213437312	9.8432175332937e-06	-1.86742424242419	1
ENSG00000118997.13	DNAH7	2	196068464	2_116	0	0.0190212257327568	6.54526032083121	2.07646937041858e-06	-0.863519152894032	2
ENSG00000138411.10	HECW2	2	196593392	2_116	0	0.0515409703716548	16.0396357987242	1.37881880927027e-05	1.8633205088441	2
ENSG00000144395.17	CCDC150	2	196640040	2_116	0	0.0243899503257007	8.90241405679817	3.62141929422965e-06	-1.20817843866131	1
ENSG00000119041.10	GTF3C3	2	196799713	2_116	0	0.0537261147149998	16.438455285175	1.47301288321415e-05	1.78816199376953	1
ENSG00000187944.2	C2orf66	2	196816319	2_116	0	0.0157746416249763	4.77397448350959	1.25602909758902e-06	0.206485781526638	2
ENSG00000115520.8	COQ10B	2	197453059	2_117	0	0.0113043602849149	5.79927802659997	1.09340240847735e-06	-1.50806451612903	1
ENSG00000115896.15	PLCL1	2	197805147	2_117	0	0.0273727002647227	14.1714610772368	6.46982264590268e-06	-2.56000000000049	1
ENSG00000226124.6	FTCDNL1	2	199851396	2_118	0	0.014123783077989	14.3566744358729	3.38193297619259e-06	-2.72784810126613	1
ENSG00000162971.10	TYW5	2	199955071	2_118	0	0.00578434855829246	4.92070095607623	4.74724377154759e-07	-0.906250000000168	1
ENSG00000162972.10	MAIP1	2	199954933	2_118	0	0.00646783501217829	6.4476897706043	6.9554169898391e-07	-1.11135677331117	2
ENSG00000196141.13	SPATS2L	2	200305923	2_118	0	0.0150687707234267	12.9369377211916	3.25139263778852e-06	1.39473140539095	2
ENSG00000163535.17	SGO2	2	200510401	2_118	0	0.0155282006520997	13.3242368174222	3.45083014221903e-06	-1.30921052631589	1
ENSG00000155729.12	KCTD18	2	200519526	2_118	0	0.0315188567918673	21.9760898530984	1.15526332025454e-05	-2.56540084388193	1
ENSG00000082153.17	BZW1	2	200810095	2_119	0	0.058985765664625	19.5539194012436	1.92371684311543e-05	2.0422535211274	1
ENSG00000240344.8	PPIL3	2	200889218	2_119	0	0.0267673839350518	12.0026774415272	5.35851152202318e-06	1.29447852760703	1
ENSG00000003402.19	CFLAR	2	201116120	2_119	0	0.0281442519140132	12.4793920241563	5.85791738848812e-06	-1.66122448979574	1
ENSG00000003400.14	CASP10	2	201183110	2_119	0	0.0223519519669817	10.291490545285	3.83666464861245e-06	1.28834355828272	1
ENSG00000064012.21	CASP8	2	201233408	2_119	0	0.0141155352944199	5.94020997435148	1.39848964339816e-06	-0.621833580355793	2
ENSG00000155749.12	ALS2CR12	2	201280889	2_119	0	0.0149206275570574	6.46459176217285	1.60874903667299e-06	0.93355328360417	2
ENSG00000082146.12	STRADB	2	201387816	2_119	0	0.0171094050976802	7.75941207792295	2.21423561153854e-06	-1.00746268656729	1
ENSG00000155755.18	TMEM237	2	201643412	2_119	0	0.0456779917768972	17.0987155464289	1.3026585521712e-05	-1.92633517495475	1
ENSG00000082126.17	MPP4	2	201664756	2_119	0	0.0127074901845661	4.9472328172822	1.04853332332133e-06	0.111702127659604	1
ENSG00000003393.14	ALS2	2	201780819	2_119	0	0.0629512692386101	20.1811032606842	2.11889531646934e-05	2.19337016574606	1
ENSG00000155760.2	FZD7	2	202034208	2_120	0	0.0178131137390172	9.56854873443281	2.84279812071619e-06	-1.23703703703729	1
ENSG00000116030.16	SUMO1	2	202238678	2_120	0	0.0156592853541568	8.34904133786977	2.18056308259843e-06	1.08730158730175	1
ENSG00000138439.11	FAM117B	2	202634789	2_120	0	0.0323987120046333	15.246093651067	8.23846752500272e-06	-2.15999999999984	1
ENSG00000163596.16	ICA1L	2	202871528	2_120	0	0.0109959855731911	5.0087844671639	9.18600359260102e-07	-0.825312044696425	2
ENSG00000138380.17	CARF	2	202912503	2_120	0	0.0161502662318328	8.64111315878142	2.32760608525633e-06	-1.50515463917549	1
ENSG00000138442.9	WDR12	2	203014780	2_120	0	0.0114725585533642	5.4093004964369	1.03505039742006e-06	0.446043165467718	1
ENSG00000144426.18	NBEAL1	2	203014780	2_120	0	0.0114725585533642	5.4093004964369	1.03505039742006e-06	-0.446043165467718	1
ENSG00000118257.16	NRP2	2	205681675	2_121	0	0.0373024110865647	14.0057959986558	8.71374418227099e-06	1.5055555555547	1
ENSG00000114933.15	INO80D	2	206084527	2_122	0	0.0147943898795823	6.87599697422075	1.69665226824975e-06	-1.66666666666678	1
ENSG00000023228.13	NDUFS1	2	206158896	2_122	0	0.188300391491228	19.7119228967959	6.19070800492281e-05	3.888	1
ENSG00000114948.12	ADAM23	2	206447723	2_122	0	0.0141984768428617	4.82830493045209	1.14339569600379e-06	0.407407407407331	1
ENSG00000138400.12	MDH1B	2	206765180	2_122	0	0.0306119782373147	11.6562317876146	5.95127030724609e-06	-1.30496453900716	1
ENSG00000118246.13	FASTKD2	2	206765614	2_122	0	0.0202984455876201	7.9456795474829	2.69001023985936e-06	-0.88116654264312	2
ENSG00000144401.14	METTL21A	2	207629451	2_122	0	0.0141576994732557	4.72821840885945	1.11647839746064e-06	-0.0888030888030648	1
ENSG00000163249.11	CCNYL1	2	207712007	2_122	0	0.0304491258581325	11.883398320093	6.03497658439936e-06	-1.38819320214785	1
ENSG00000118231.4	CRYGD	2	208124857	2_123	0	0.0230938233418349	8.24733224640479	3.17665049852212e-06	1.08593750000002	1
ENSG00000168582.4	CRYGA	2	208165326	2_123	0	0.0221018677844604	7.83092039804765	2.88670159061132e-06	-0.817518248174901	1
ENSG00000188674.10	C2orf80	2	208147743	2_123	0	0.0168619571625722	5.26767922603821	1.48145139776219e-06	0.284682065290124	2
ENSG00000178385.14	PLEKHM3	2	208025325	2_123	0	0.0210236214194642	7.35672980217107	2.57960041773495e-06	0.999999999999882	1
ENSG00000138413.13	IDH1	2	208266212	2_123	0	0.0184003187721645	6.09410000538426	1.8702300436733e-06	-0.524911032028401	1
ENSG00000115020.16	PIKFYVE	2	208266644	2_123	0	0.0170409741041253	5.36761420503452	1.52558291223591e-06	0.351985559566581	1
ENSG00000144407.9	PTH2R	2	208359705	2_123	0	0.0162759917634359	4.9330350013558	1.33912699185763e-06	-0.175572519083861	1
ENSG00000144406.18	UNC80	2	209772425	2_124	0	0.0109211739145042	6.76177262268208	1.23165760099145e-06	-0.838596491228404	1
ENSG00000115365.11	LANCL1	2	210477007	2_124	0	0.00880721766317949	4.73186574622779	6.95074329602405e-07	0.335185871993266	2
ENSG00000030419.16	IKZF2	2	213152260	2_126	0	0.0354442256979951	11.2773811736052	6.66674522740603e-06	-1.64566929133853	1
ENSG00000138376.10	BARD1	2	214809224	2_127	0	0.0158256192825808	9.04478958730365	2.38736755507645e-06	1.24177604323277	3
ENSG00000138363.14	ATIC	2	215310965	2_127	0	0.0127541496722624	6.52895544989226	1.38884992597127e-06	-0.190466425491651	4
ENSG00000115414.18	FN1	2	215435759	2_127	0	0.0109969011082219	6.6282763328603	1.21571291676422e-06	-1.45454545454556	1
ENSG00000118242.15	MREG	2	216033935	2_127	0	0.011728284975309	6.08154988294605	1.18962173088627e-06	0.570370370370414	1
ENSG00000115425.13	PECR	2	216082628	2_127	0	0.0102717460062787	4.83384267537433	8.28126894203443e-07	0.187050359712229	1
ENSG00000079246.15	XRCC5	2	216106078	2_127	0	0.0120159635056123	6.27820355922481	1.25821279998083e-06	-0.836699809827158	2
ENSG00000138375.12	SMARCAL1	2	216412329	2_127	0	0.0102359512823267	4.80408825025218	8.20161337051211e-07	-0.167027466596728	3
ENSG00000115457.9	IGFBP2	2	216632342	2_127	0	0.0107592906381179	5.25581186950696	9.43156052559254e-07	-0.32236842105261	1
ENSG00000163497.2	FEV	2	218984911	2_129	0	0.0140107804283741	5.44019404518212	1.271267145701e-06	0.208556149732619	1
ENSG00000171450.5	CDK5R2	2	218959212	2_129	0	0.0554518622022411	18.466726472038	1.7079146249044e-05	1.8880407124683	1
ENSG00000181378.13	CFAP65	2	219041645	2_129	0	0.0504916863711318	17.7206743413487	1.49231404361182e-05	1.99867872823724	2
ENSG00000231672.6	DIRC3	2	217756664	2_129	0	0.0129430646421611	4.82178647692826	1.04089087281853e-06	-0.335211267605704	1
ENSG00000188282.12	RUFY4	2	218034910	2_129	0	0.0179375339379012	10.9380329816428	3.27236749373885e-06	-2.21749986332267	2
ENSG00000163464.7	CXCR1	2	218166777	2_129	0	0.0402468374405748	19.4461556365607	1.30534593917103e-05	2.77573529411788	1
ENSG00000163466.15	ARPC2	2	218216699	2_129	0	0.0153134118723794	17.9267273323474	4.57860398559096e-06	-3.96945599404894	2
ENSG00000179921.14	GPBAR1	2	218259499	2_129	0	0.0286134726246999	28.3835891118183	1.35455918415155e-05	5.04838709677474	1
ENSG00000127838.13	PNKD	2	218270227	2_129	0	0.024885605631265	26.9776693039325	1.11972853736569e-05	4.95967741935412	1
ENSG00000135926.14	TMBIM1	2	218292881	2_129	0	0.0291999206594722	11.3614813503444	5.53320469676818e-06	-0.89942528735677	1
ENSG00000158428.3	CATIP	2	218395121	2_129	0	0.023166873159902	12.5078016791885	4.83290783413061e-06	-2.15748031496041	1
ENSG00000018280.16	SLC11A1	2	218381984	2_129	0	0.0166789262351081	7.14789916608091	1.98841307815692e-06	-0.748175182481655	1
ENSG00000135913.10	USP37	2	218568230	2_129	0	0.012932790401208	4.82085577909501	1.03986385818984e-06	0.2499553754164	2
ENSG00000144580.13	CNOT9	2	218568666	2_129	0	0.0128480994014395	4.97555676906395	1.06620491262803e-06	0.6015205077775	2
ENSG00000115556.13	PLCD4	2	218607602	2_129	0	0.0135789836641246	5.89634115080291	1.33539570300146e-06	-1.08799999999992	1
ENSG00000074582.12	BCS1L	2	218658716	2_129	0	0.0454883660886267	18.1633495375663	1.37802273822991e-05	2.42058823529331	1
ENSG00000115568.15	ZNF142	2	218659366	2_129	0	0.0236026224028184	12.2270987907641	4.81330946912558e-06	2.11049353540093	2
ENSG00000163481.7	RNF25	2	218672514	2_129	0	0.0326627733795614	14.8290792755023	8.07843714334076e-06	-2.18823529411908	1
ENSG00000163482.11	STK36	2	218672514	2_129	0	0.0326627733795614	14.8290792755023	8.07843714334076e-06	-2.18823529411908	1
ENSG00000135929.8	CYP27A1	2	218780754	2_129	0	0.0128660867186988	4.76466172376314	1.0224419321047e-06	0.330645161290333	1
ENSG00000187736.12	NHEJ1	2	219160400	2_129	0	0.0203677153160896	8.6635103253847	2.94304104517301e-06	-0.953846153846238	1
ENSG00000213901.10	SLC23A3	2	219170383	2_129	0	0.0175486677957359	8.27973385459924	2.42337506632203e-06	1.15068121946099	2
ENSG00000115649.15	CNPPD1	2	219177953	2_129	0	0.0133433736562151	5.23825974378794	1.16576975281739e-06	-0.380952380952498	1
ENSG00000115657.12	ABCB6	2	219218557	2_129	0	0.014676533888779	6.06978557204011	1.48578837576377e-06	0.752427184466232	1
ENSG00000198925.10	ATG9A	2	219220216	2_129	0	0.057764237814002	18.7946376099222	1.81072754895597e-05	-1.79149047160727	2
ENSG00000163516.13	ANKZF1	2	219229829	2_129	0	0.0140607430018698	5.65224921103001	1.32553035573518e-06	0.55718839222366	2
ENSG00000163521.15	GLB1L	2	219243701	2_129	0	0.0168815235355735	7.52135534931391	2.11771665274871e-06	-0.993939393939078	1
ENSG00000115661.13	STK16	2	219248662	2_129	0	0.0138003367934608	5.46176060497776	1.2571365450898e-06	-0.457142857142648	1
ENSG00000127824.13	TUBA4A	2	219278362	2_129	0	0.0150858519848054	6.28060110544483	1.58026950401698e-06	-0.650205761317217	1
ENSG00000135924.15	DNAJB2	2	219279688	2_129	0	0.0134308748591243	5.13477675338428	1.15023340067456e-06	0.355828220858808	1
ENSG00000123992.18	DNPEP	2	219378573	2_129	0	0.0174004437132314	7.59441738261901	2.20401674868736e-06	-0.854030222423248	3
ENSG00000175084.11	DES	2	219418537	2_129	0	0.0133956316242992	5.1239173853337	1.14478892818641e-06	0.353518821604035	1
ENSG00000072195.14	SPEG	2	219434550	2_129	0	0.0168807839039067	7.33061005178531	2.06391987871298e-06	0.870370370370576	1
ENSG00000123999.4	INHA	2	219572251	2_129	0	0.0128252815365534	4.73513106772503	1.01288238330894e-06	0.135452725914355	2
ENSG00000124006.14	OBSL1	2	219572251	2_129	0	0.0128239967625732	4.71262543360989	1.00796726493709e-06	0.0312499999999891	1
ENSG00000144589.21	STK11IP	2	219597759	2_130	0	0.0142113992781669	5.39996203944965	1.27993423002424e-06	-0.423766816143525	1
ENSG00000116106.11	EPHA4	2	221574191	2_130	0	0.0136627349005728	5.02783863538497	1.145721540406e-06	0.276758409785889	1
ENSG00000124003.12	MOGAT1	2	222671822	2_131	0	0.015564197073289	6.18577979104226	1.6057623917099e-06	-0.609341825902295	1
ENSG00000123983.13	ACSL3	2	222860739	2_131	0	0.0136197320659747	4.92413244950093	1.11855771001842e-06	-0.232736572889938	1
ENSG00000152056.16	AP1S3	2	223776179	2_131	0	0.0235317132210293	10.1012810340857	3.96451537700564e-06	1.27707006369399	1
ENSG00000135900.3	MRPL44	2	223957073	2_131	0	0.0133043344156082	4.70273153255682	1.04352641019333e-06	-0.00775193798449565	1
ENSG00000036257.12	CUL3	2	224584525	2_132	0	0.0134343965963106	4.73199536706895	1.06028491173856e-06	0.233082706766947	1
ENSG00000135905.18	DOCK10	2	225041976	2_133	0	0.0183282411207761	7.5230547790129	2.29972083250589e-06	0.962635312243451	2
ENSG00000169047.5	IRS1	2	226800135	2_133	0	0.0136834825673211	4.75864834783302	1.08602634740872e-06	0.139112903225735	1
ENSG00000081052.11	COL4A4	2	227163765	2_133	0	0.0136259162222866	4.71880704670869	1.0724030469768e-06	-0.0865384615385077	1
ENSG00000079263.18	SP140	2	230203425	2_135	0	0.0117208761286223	13.4195524226443	2.62336193684419e-06	2.68421052631455	1
ENSG00000135899.17	SP110	2	230177224	2_135	0	0.0232213621139884	14.9352563793859	5.78442878481204e-06	1.35164835164805	1
ENSG00000185404.16	SP140L	2	230328083	2_135	0	0.00847147121999814	6.26765777957231	8.85572702043869e-07	0.47770700636946	1
ENSG00000067066.16	SP100	2	230415917	2_135	0	0.00760622378581333	5.37138879104308	6.81421438452274e-07	0.270028870421876	2
ENSG00000135916.15	ITM2C	2	230864420	2_135	0	0.00842923004788676	6.4328615034764	9.04382632203033e-07	0.823706629739788	2
ENSG00000237412.6	PRSS56	2	232520066	2_136	0	0.0174147766818552	4.77206855439563	1.386068485503e-06	0.182826256485924	2
ENSG00000173699.15	SPATA3	2	230994591	2_136	0	0.0420598877949238	13.1542722703588	9.22773347090696e-06	-1.51211072664317	1
ENSG00000204128.5	C2orf72	2	231037334	2_136	0	0.0228429704886594	7.34282637754324	2.79753767275831e-06	0.806584362139584	1
ENSG00000173692.12	PSMD1	2	231056872	2_136	0	0.0174297170174792	4.78018539581962	1.38961720466706e-06	-0.202380952380968	1
ENSG00000135914.5	HTR2B	2	231125386	2_136	0	0.0190707994818564	5.63213167951692	1.79143809589336e-06	-0.503164556962196	1
ENSG00000115053.15	NCL	2	231483427	2_136	0	0.0173117942037329	4.71593347812437	1.36166368984078e-06	0.0792079207920411	1
ENSG00000171596.6	NMUR1	2	231526615	2_136	0	0.018487183564891	5.33779527030126	1.6458595492414e-06	0.39460816970055	2
ENSG00000144524.17	COPS7B	2	231781537	2_136	0	0.0214874916316484	6.76271316756575	2.42363264665189e-06	0.700680272108862	1
ENSG00000156973.13	PDE6D	2	231783948	2_136	0	0.0224323674003077	7.17077821596969	2.68288158991869e-06	0.803030303030001	1
ENSG00000144535.19	DIS3L2	2	231961176	2_136	0	0.0195060934622141	5.84590041783434	1.90187434196296e-06	0.528169014084221	1
ENSG00000221944.6	TIGD1	2	232550122	2_136	0	0.0189307584450644	5.56232656261847	1.75624298329629e-06	0.524510164494994	2
ENSG00000115468.11	EFHD1	2	232593743	2_136	0	0.01734533273848	4.73425131853534	1.36960095380995e-06	0.0958904109589045	1
ENSG00000204120.14	GIGYF2	2	232697018	2_137	0	0.0121374367588664	5.80401477849386	1.1749397455092e-06	-0.674322883383931	2
ENSG00000182600.9	C2orf82	2	232856815	2_137	0	0.0118503091966186	5.22655709469307	1.03301228556955e-06	-0.146881287726432	1
ENSG00000066248.14	NGEF	2	233013260	2_137	0	0.0124404480395719	5.67617383487887	1.17774647924993e-06	-0.379613356766119	1
ENSG00000085978.21	ATG16L1	2	233234598	2_137	0	0.0112623143880147	44.7028497109123	8.39697695822783e-06	-6.73684210526363	1
ENSG00000077044.10	DGKD	2	233354365	2_137	0	0.0237464593991756	20.1504291913593	7.98074200958314e-06	-3.36216216216091	1
ENSG00000085982.13	USP40	2	233566344	2_137	0	0.0112434081932019	10.1764564790325	1.90833520946873e-06	2.48978458785869	3
ENSG00000123485.11	HJURP	2	233854092	2_137	0	0.0257231100305051	13.7278617964942	5.88960921118114e-06	-2.11382113821112	1
ENSG00000130147.15	SH3BP4	2	234952438	2_138	0	0.0241953171836061	8.82622486565615	3.56177444098907e-06	-1.04735376044615	1
ENSG00000163359.15	COL6A3	2	237416756	2_140	0	0.0187414737108172	9.45266081979307	2.95473079459318e-06	-1.07857142857132	1
ENSG00000115648.13	MLPH	2	237484493	2_140	0	0.0292244022636212	13.6682238800099	6.66220246007376e-06	-1.54729729729776	1
ENSG00000177483.11	RBM44	2	237798649	2_140	0	0.0124229676418485	5.56405620985211	1.15286105462947e-06	-0.508581576862484	2
ENSG00000132329.10	RAMP1	2	237923705	2_141	0	0.0143146041673924	5.44295388824346	1.29949347718489e-06	0.397660818713356	1
ENSG00000184182.18	UBE2F	2	237966682	2_141	0	0.01326966623637	6.41242067422119	1.41919512507487e-06	-1.42187499999973	1
ENSG00000132330.16	SCLY	2	238051863	2_141	0	0.026302471202499	15.7605542580688	6.91398042777787e-06	3.52547193577346	2
ENSG00000144488.14	ESPNL	2	238099977	2_141	0	0.0137383676140534	5.70252259921878	1.30665896885293e-06	0.937092195019055	3
ENSG00000168427.8	KLHL30	2	238138383	2_141	0	0.0133998886262585	5.00801891448555	1.11925039098525e-06	-0.491416309012999	1
ENSG00000132323.8	ILKAP	2	238201873	2_141	0	0.013625812039159	5.27008629018519	1.19767842320683e-06	-0.617021276595672	1
ENSG00000132326.11	PER2	2	238289924	2_141	0	0.0234477510667185	9.62724804230724	3.76498683312329e-06	0.85589519650681	1
ENSG00000204104.11	TRAF3IP1	2	238320939	2_141	0	0.0236264632382981	10.502638782536	4.13863617427007e-06	1.41509433962279	1
ENSG00000130414.11	NDUFA10	2	240027895	2_142	0	0.00945085298803483	5.96896521812157	9.40871170458165e-07	0.545454545454582	1
ENSG00000188542.9	DUSP28	2	240560414	2_142	0	0.0810252168876788	26.4422518366474	3.57337623640772e-05	-2.74384236453254	1
ENSG00000144504.15	ANKMY1	2	240540529	2_142	0	0.00826673975792547	4.70636606952926	6.48903439170221e-07	-0.0697674418604627	1
ENSG00000142330.19	CAPN10	2	240586423	2_142	0	0.0298966657799722	16.8706174101794	8.41228230588444e-06	-1.80048624542076	2
ENSG00000172478.17	C2orf54	2	240897157	2_143	0	0.00807488773736387	5.13687916615148	6.9182451735538e-07	0.206274630370675	2
ENSG00000130294.15	KIF1A	2	240819820	2_143	0	0.00799207630173637	5.41870358988323	7.22295854476367e-07	-0.795275590551278	1
ENSG00000162804.13	SNED1	2	241063142	2_143	0	0.0105108059044692	7.60347124477016	1.33293210891125e-06	-0.930851063829649	1
ENSG00000122085.16	MTERF4	2	241103233	2_143	0	0.0186582169396904	13.1186920803978	4.08244913523126e-06	1.60305965138293	2
ENSG00000115687.13	PASK	2	241150158	2_143	0	0.0576483073717706	23.0140652069484	2.21278900699523e-05	2.17968750000025	1
ENSG00000115685.14	PPP1R7	2	241149506	2_143	0	0.0112395498967397	8.1518170646777	1.52814107856529e-06	-1.03401360544226	1
ENSG00000115677.16	HDLBP	2	240647676	2_143	0	0.0104680246878995	8.93223750287366	1.5594990192682e-06	2.54399999999987	1
ENSG00000146205.13	ANO7	2	241214256	2_144	0	0.00737445008401327	4.828978083105	5.93943289868604e-07	-0.0564513212164488	2
ENSG00000168385.17	SEPT2	2	241315963	2_144	0	0.00730438425082924	5.61762124249332	6.84378206561235e-07	1.08461538461498	1
ENSG00000006607.13	FARP2	2	241356233	2_144	0	0.067931556357074	23.1435247057484	2.6221719780007e-05	1.6381578947365	1
ENSG00000115694.14	STK25	2	241509931	2_144	0	0.00976794106599954	7.3828448792328	1.20278188834936e-06	-0.887931034482651	1
ENSG00000168397.16	ATG4B	2	241636401	2_144	0	0.0114488903644279	10.7735257216442	2.05722292351933e-06	1.89361702127666	1
ENSG00000168393.12	DTYMK	2	241682911	2_144	0	0.00755945520380175	8.44449572478365	1.06469281568787e-06	2.19786097088913	2
ENSG00000168395.15	ING5	2	241640242	2_144	0	0.00746214457715111	5.05922287539879	6.29662133600012e-07	-0.200103674202395	2
ENSG00000180902.17	D2HGDH	2	241756485	2_144	0	0.0194939993174537	13.3977909518727	4.35606397370105e-06	-1.21582733812982	1
ENSG00000154252.11	GAL3ST2	2	241771938	2_144	0	0.015136531251099	11.0966217185718	2.80141370356732e-06	0.992957746479001	1
ENSG00000216921.7	AC131097.4	2	241902068	2_144	0	0.110366247854703	30.912404948711	5.69022156938203e-05	3.16438356164345	1
ENSG00000134121.9	CHL1	3	196638	3_1	0	0.0233559603793317	7.66254586258862	2.98490781012112e-06	0.88292682926795	1
ENSG00000134115.12	CNTN6	3	1092518	3_1	0	0.0188604588350484	5.636120404832	1.77293421760112e-06	-0.511784511784722	1
ENSG00000072756.16	TRNT1	3	3160608	3_4	0	0.0067302797951917	6.03971424396752	6.77968656619012e-07	0.551724137931008	1
ENSG00000113851.14	CRBN	3	3179746	3_4	0	0.00757791671423769	7.15777308989425	9.04665148933909e-07	-0.761450922611669	2
ENSG00000175928.5	LRRN1	3	3799747	3_4	0	0.00595188137330305	4.88162110949692	4.8459445524522e-07	-0.200000000000094	1
ENSG00000170364.12	SETMAR	3	4303252	3_4	0	0.0124790595428884	11.8644004567688	2.46937905066448e-06	1.32258064516109	1
ENSG00000144455.13	SUMF1	3	4368850	3_4	0	0.0104566657473615	10.1949721989098	1.77803119881987e-06	1.17522219126011	2
ENSG00000150995.18	ITPR1	3	4492945	3_4	0	0.00619138165798105	5.25330057230116	5.42475254052183e-07	-0.29687500000015	1
ENSG00000134109.10	EDEM1	3	5185978	3_4	0	0.00608879056707046	5.09587755474144	5.17499727909264e-07	-0.392592592592481	1
ENSG00000196277.15	GRM7	3	6769634	3_5	0	0.017938563923473	5.38894964321579	1.61232245868211e-06	-0.413716814159589	1
ENSG00000182533.6	CAV3	3	8733693	3_7	0	0.0366610638369447	13.2915034591186	8.12716875100019e-06	-1.48022598870113	1
ENSG00000125046.14	SSUH2	3	8744602	3_7	0	0.0181543016909012	6.61509325360034	2.00297544305595e-06	-0.663529411765099	1
ENSG00000180914.10	OXTR	3	8769960	3_7	0	0.0375631337975081	13.5234535330829	8.47246017091543e-06	-1.50269412540162	2
ENSG00000070950.9	RAD18	3	8957253	3_7	0	0.0195747086472872	7.32850460077064	2.39260373901945e-06	0.806857661669267	2
ENSG00000196220.15	SRGAP3	3	9363240	3_7	0	0.0224665935817484	8.63457933602455	3.23547850445864e-06	-1.00000000000005	1
ENSG00000134077.15	THUMPD3	3	9363240	3_7	0	0.0224665935817484	8.63457933602455	3.23547850445864e-06	1.00000000000005	1
ENSG00000168137.15	SETD5	3	9397062	3_7	0	0.0213144776914633	8.13541116297402	2.89210667218325e-06	0.89644461720652	2
ENSG00000163719.19	MTMR14	3	9649842	3_8	0	0.0161103467537516	4.73805677767986	1.27310802120496e-06	0.132701421800944	1
ENSG00000114026.21	OGG1	3	9749660	3_8	0	0.0203164132202146	6.93422317375964	2.34965964540068e-06	-0.674698795180463	1
ENSG00000134072.10	CAMK1	3	9769618	3_8	0	0.0232667083722308	8.21989219483071	3.1897832538036e-06	0.924865831842699	1
ENSG00000241553.12	ARPC4	3	9792302	3_8	0	0.0160525863112371	4.70407885697591	1.25944646774307e-06	0.0058823529411768	1
ENSG00000214021.15	TTLL3	3	9808579	3_8	0	0.0164114029059693	4.91320837703827	1.34484117345028e-06	-0.298270996242972	3
ENSG00000156990.14	RPUSD3	3	9843931	3_8	0	0.0161279592592535	4.74839142786239	1.27727977543161e-06	0.111940298507424	1
ENSG00000187288.10	CIDEC	3	9879932	3_8	0	0.0165103592565672	4.97008106304045	1.36861123613689e-06	0.14374999999994	1
ENSG00000171135.13	JAGN1	3	9892039	3_8	0	0.019727371926491	6.65546143645825	2.18981541937438e-06	-0.823999999999951	1
ENSG00000163701.18	IL17RE	3	9902449	3_8	0	0.0497032225972527	15.4560717292332	1.28127920615972e-05	1.69671608037276	2
ENSG00000163702.18	IL17RC	3	9917083	3_8	0	0.0164456370846321	4.9329279287078	1.35305539770459e-06	0.383999999999994	1
ENSG00000125037.12	EMC3	3	10010880	3_8	0	0.0189961172692327	6.29767141141988	1.99528503184659e-06	0.673511293634329	1
ENSG00000144554.10	FANCD2	3	10025967	3_8	0	0.0425487721459513	13.9672882121575	9.91195296022017e-06	2.10810810810791	1
ENSG00000254999.3	BRK1	3	10115521	3_8	0	0.0226056228830807	7.94644713212995	2.99605362391827e-06	-1.47372554763046	2
ENSG00000157014.10	TATDN2	3	10252086	3_8	0	0.0497133643674367	15.4580693739947	1.28170628151261e-05	-1.73928571428551	1
ENSG00000157087.17	ATP2B2	3	10707748	3_8	0	0.0287254083227105	10.221649596518	4.89719396220039e-06	1.27439024390255	1
ENSG00000157103.10	SLC6A1	3	11010653	3_9	0	0.0164101233826951	9.13440854269995	2.50007123794803e-06	-1.04615384615394	1
ENSG00000197548.12	ATG7	3	11272457	3_9	0	0.0202489524742618	11.124710628749	3.75708819339616e-06	1.57488422825942	2
ENSG00000144559.10	TAMM41	3	11823862	3_9	0	0.0410162091473758	17.8386302426201	1.22032955106828e-05	1.7783432844827	2
ENSG00000157152.16	SYN2	3	12004293	3_9	0	0.0104095598969501	4.83368528933086	8.39210376474743e-07	0.267015706806375	1
ENSG00000157150.4	TIMP4	3	12159968	3_9	0	0.0187259185818024	10.3839391902658	3.24313757918683e-06	-1.41099125698913	2
ENSG00000154743.17	TSEN2	3	12473070	3_9	0	0.0104610654539207	4.8802784935724	8.51492115259643e-07	-0.344154319129834	2
ENSG00000075975.15	MKRN2	3	12557101	3_9	0	0.0104788812613591	4.8963421553599	8.55749755007814e-07	-0.320407766752035	2
ENSG00000225526.4	MKRN2OS	3	12561203	3_9	0	0.0109242739467548	5.28923422789621	9.63708052005442e-07	0.343065693430764	1
ENSG00000144712.11	CAND2	3	12760186	3_9	0	0.0304133379931668	14.9866359833575	7.60200853182126e-06	1.66928668413184	2
ENSG00000144713.12	RPL32	3	12841340	3_9	0	0.0131899189785287	7.06912273937561	1.55513378223792e-06	-0.765903307887692	1
ENSG00000131379.9	C3orf20	3	14669081	3_10	0	0.0102728249799354	5.0084126352923	8.5812409609645e-07	-0.277536600057549	2
ENSG00000144711.13	IQSEC1	3	13072626	3_10	0	0.0391097233932071	17.6834691165884	1.15348597458527e-05	1.79611650485477	1
ENSG00000163517.14	HDAC11	3	13480018	3_10	0	0.0157910534909947	9.07014709344329	2.38883162806266e-06	1.0264255910983	1
ENSG00000163528.12	CHCHD4	3	14123707	3_10	0	0.0285433894695587	14.68246963133	6.98980017449205e-06	1.92682926829276	1
ENSG00000154767.14	XPC	3	14145845	3_10	0	0.0100524465374412	4.80376753394608	8.05404144858628e-07	-0.0769230769230795	1
ENSG00000170860.3	LSM3	3	14179017	3_10	0	0.0131608923897216	7.347784001022	1.6128791390558e-06	0.848396501458006	1
ENSG00000131389.16	SLC6A6	3	14402293	3_10	0	0.0332447676119468	16.1337347934831	8.94578220928542e-06	1.77096774193531	1
ENSG00000154781.15	CCDC174	3	14652153	3_10	0	0.0118611661972462	6.36562184487102	1.259297474037e-06	-0.637754799878989	3
ENSG00000154783.11	FGD5	3	14815331	3_11	0	0.0343699666462416	10.0431724960676	5.757184377342e-06	1.1328124999997	1
ENSG00000131375.9	CAPN7	3	15206289	3_11	0	0.0214328171814558	5.5549361838995	1.9857219621424e-06	0.511764705882273	1
ENSG00000131370.15	SH3BP5	3	15340705	3_11	0	0.0265325780958925	7.58057427392193	3.35460711734322e-06	0.840292596281997	2
ENSG00000206562.11	METTL6	3	15439219	3_11	0	0.0208216987207811	5.28072572416227	1.83387561178153e-06	0.427609427609556	1
ENSG00000206561.12	COLQ	3	15521294	3_11	0	0.0216988328799077	5.6718846903513	2.05269239638474e-06	-0.615384615384723	1
ENSG00000131373.14	HACL1	3	15601536	3_11	0	0.0270375749693056	7.75971400251797	3.49923860572494e-06	0.974357088123664	2
ENSG00000169814.12	BTD	3	15601668	3_11	0	0.0355593695834748	10.3675141350805	6.14877773723213e-06	1.32900432900406	1
ENSG00000206560.11	ANKRD28	3	15859466	3_11	0	0.0240961588161619	6.66596160600574	2.67898776657858e-06	-0.880952380952628	1
ENSG00000131386.17	GALNT15	3	16087387	3_11	0	0.0440860774225726	12.4207239571654	9.13289520856607e-06	1.49342105263145	1
ENSG00000154813.9	DPH3	3	16264511	3_12	0	0.0591278140552073	17.8800016055709	1.76327269583369e-05	-1.94444444444521	1
ENSG00000154814.13	OXNAD1	3	16265068	3_12	0	0.0172872749513279	6.1602687749509	1.77617726181524e-06	-0.579288025889713	1
ENSG00000131378.13	RFTN1	3	16513716	3_12	0	0.019783670073422	7.43752331347992	2.45411724064365e-06	0.779904306220075	1
ENSG00000154822.17	PLCL2	3	16800279	3_12	0	0.0763672185280735	20.3530101617565	2.59236248432537e-05	-2.29962781518417	2
ENSG00000182568.16	SATB1	3	18445845	3_13	0	0.00999569074047002	5.66933641849321	9.45159590088598e-07	-0.546728971962903	1
ENSG00000183960.8	KCNH8	3	19148202	3_14	0	0.01285720356474	4.96133699268033	1.06391113077983e-06	-0.232456140350764	1
ENSG00000163576.17	EFHB	3	19937288	3_14	0	0.0160390067630082	7.05160898802837	1.88636529928243e-06	0.783185351778588	2
ENSG00000144566.10	RAB5A	3	19946616	3_14	0	0.0162970915416489	7.20261770040767	1.957765065014e-06	0.818776016143563	2
ENSG00000183977.13	PP2D1	3	20012243	3_14	0	0.0130174723592058	5.07837571241893	1.10258377614083e-06	0.236982652273834	2
ENSG00000114166.7	KAT2B	3	20063346	3_15	0	0.012213131148022	4.70212856157817	9.57814980693067e-07	0.316901408450576	1
ENSG00000182247.9	UBE2E2	3	23198143	3_17	0	0.0132894240836177	4.93867575915093	1.09465377812164e-06	0.19756503310176	2
ENSG00000197885.10	NKIRAS1	3	23946351	3_18	0	0.0177021420607443	8.80952648090115	2.60098886289843e-06	1.00757575757557	1
ENSG00000077092.18	RARB	3	25174179	3_18	0	0.0783417674588822	23.0257766320122	3.00862291052798e-05	-2.64480874316921	1
ENSG00000151093.7	OXSM	3	25782726	3_19	0	0.0247952306121383	6.48540522718838	2.68204076623752e-06	-0.705776173285007	1
ENSG00000179796.11	LRRC3B	3	26622421	3_19	0	0.0205843534895017	4.7200488995563	1.62048059502978e-06	0.0802139037432894	1
ENSG00000163491.16	NEK10	3	27364507	3_20	0	0.0187002949595325	6.72657583997092	2.09798609461983e-06	0.908450704225305	1
ENSG00000033867.16	SLC4A7	3	27484716	3_20	0	0.0874068824515581	21.4886317910472	3.13266893441112e-05	2.5240641711217	1
ENSG00000163512.13	AZI2	3	28348860	3_21	0	0.0228552795639745	8.87254516156159	3.38216555383824e-06	-1.07464774729174	2
ENSG00000144642.21	RBMS3	3	28575079	3_21	0	0.0154859235410462	5.18607104028067	1.33947828624215e-06	-0.453531598512854	1
ENSG00000197385.5	ZNF860	3	31981522	3_23	0	0.0186537696265875	5.46964015513393	1.701709681842e-06	-0.442196180876456	2
ENSG00000152642.10	GPD1L	3	32113556	3_23	0	0.0280535795433635	9.34084067343802	4.37053249552477e-06	1.07499999999972	1
ENSG00000170293.8	CMTM8	3	32238241	3_23	0	0.0240410386466917	7.87475316139582	3.15755032917382e-06	0.86708928291259	2
ENSG00000153551.13	CMTM7	3	32392093	3_24	0	0.0124170509043658	4.70180809218277	9.73741021451916e-07	-0.0329218106996016	1
ENSG00000144635.8	DYNC1LI1	3	32570942	3_24	0	0.0143661860677333	6.17620928051098	1.47987010219127e-06	0.689497716894867	1
ENSG00000182973.18	CNOT10	3	32684690	3_24	0	0.0150466201274847	6.43520972371997	1.61495999055173e-06	0.613588110403477	1
ENSG00000188167.8	TMPPE	3	33097052	3_24	0	0.0127907036677114	4.9969849855142	1.06601321249754e-06	0.422180671510335	2
ENSG00000170266.15	GLB1	3	33097285	3_24	0	0.0341053466466724	13.8118641079196	7.85660412024168e-06	1.47169811320735	1
ENSG00000170275.14	CRTAP	3	33113893	3_24	0	0.0131119961021446	5.28961359971378	1.15678557801922e-06	0.504699901443869	2
ENSG00000173705.8	SUSD5	3	33218930	3_25	0	0.0232354007184767	10.30605965108	3.99395276316974e-06	-1.0699486949718	2
ENSG00000153558.13	FBXL2	3	33252688	3_25	0	0.0461103951198582	16.8357327947022	1.29476506712489e-05	1.92934782608667	1
ENSG00000153560.11	UBP1	3	33440884	3_25	0	0.0135752163476772	5.21818239174042	1.18147930866314e-06	0.635036496350323	1
ENSG00000170248.13	PDCD6IP	3	33804220	3_25	0	0.0140293059818063	5.52916085706294	1.29376535661161e-06	-0.171874999999968	1
ENSG00000172995.16	ARPP21	3	35639025	3_26	0	0.0537024579418989	15.8212969127875	1.41708646537563e-05	1.74834437086013	1
ENSG00000144681.10	STAC	3	36380068	3_26	0	0.0171611654267093	4.95810688381777	1.41913191848329e-06	-0.623300970874057	1
ENSG00000163673.7	DCLK3	3	36764355	3_27	0	0.0210945120812623	5.35935310981502	1.88556697170878e-06	-0.356589147286959	1
ENSG00000168016.13	TRANK1	3	36944995	3_27	0	0.0202711471195021	4.98201413011187	1.68439283791611e-06	0.205882352941072	1
ENSG00000178567.7	EPM2AIP1	3	36993455	3_27	0	0.0260870108386421	7.37493595565765	3.2088002103096e-06	-0.966666666667009	1
ENSG00000076242.14	MLH1	3	36993455	3_27	0	0.0260870108386421	7.37493595565765	3.2088002103096e-06	-0.96666666666701	1
ENSG00000093167.17	LRRFIP2	3	37183476	3_27	0	0.021293721480638	5.44845375003661	1.93501770691358e-06	0.645161290322472	1
ENSG00000144674.16	GOLGA4	3	37243088	3_27	0	0.021499566357564	5.53965843542306	1.98642784213048e-06	0.506016681967546	2
ENSG00000198590.11	C3orf35	3	37386585	3_27	0	0.0220744885252231	5.78988030850244	2.13167180533469e-06	0.564841498559295	1
ENSG00000136059.14	VILL	3	37989256	3_27	0	0.0321624733987657	9.3659991153998	5.02416227299413e-06	1.14093959731564	1
ENSG00000187091.13	PLCD1	3	38029646	3_27	0	0.0197953420763527	4.75696627230435	1.57055514128354e-06	0.0438799076212246	1
ENSG00000144671.10	SLC22A14	3	38281798	3_27	0	0.0237707503574338	6.49217154418463	2.57390778481993e-06	0.642857142856978	1
ENSG00000093217.9	XYLB	3	38345025	3_28	0	0.0145712597121082	4.97152931241789	1.20822330632953e-06	-0.205298013245031	1
ENSG00000114739.13	ACVR2B	3	38454810	3_28	0	0.01697345257375	6.41486708277056	1.81600884294271e-06	0.695205479452073	1
ENSG00000114742.13	WDR48	3	39051835	3_28	0	0.0201706888855121	8.04904211811972	2.70785270095195e-06	-1.17293233082713	1
ENSG00000114745.13	GORASP1	3	39108714	3_28	0	0.0167521190047935	6.29066256009449	1.75762509507984e-06	0.637630662020596	1
ENSG00000168026.18	TTC21A	3	39107689	3_28	0	0.0185224945702909	7.24158725884008	2.23714096239227e-06	-1.0274774640596	3
ENSG00000144655.14	CSRNP1	3	39154473	3_28	0	0.0248952647044882	10.0449946588716	4.17086913934617e-06	1.43939393939347	1
ENSG00000168334.8	XIRP1	3	39192679	3_28	0	0.0383618075845973	14.1606344687612	9.06028545068021e-06	1.65775401069474	1
ENSG00000168329.13	CX3CR1	3	39281352	3_28	0	0.0233637600409594	9.44241156054232	3.6794742550243e-06	-1.18897637795307	1
ENSG00000168028.13	RPSA	3	39406253	3_28	0	0.048376365777023	16.3795385367554	1.32158471490055e-05	-2.06508274803963	2
ENSG00000170011.13	MYRIP	3	39808955	3_28	0	0.0146289232031342	5.00886808868981	1.22211495912192e-06	-0.320261437908568	1
ENSG00000114784.3	EIF1B	3	40309786	3_29	0	0.0187515273574568	9.02411060196615	2.82228691945034e-06	-1.16197183098633	1
ENSG00000168032.8	ENTPD3	3	40387447	3_29	0	0.0118687802548859	4.69942441644549	9.30273958390795e-07	-0.00746268656716394	1
ENSG00000188846.13	RPL14	3	40457413	3_29	0	0.0354456932360637	15.0724792849089	8.91062723351411e-06	-1.57348703170069	1
ENSG00000172888.11	ZNF621	3	40527244	3_29	0	0.0122105816282351	4.96755658112317	1.01167094962525e-06	-0.312977099236724	1
ENSG00000168036.16	CTNNB1	3	41195090	3_30	0	0.191365305588225	30.898149973197	9.86179080296154e-05	3.40322580645198	1
ENSG00000168038.10	ULK4	3	41962012	3_30	0	0.0233519914185922	10.4372960305259	4.06510744930779e-06	-1.97391813152576	2
ENSG00000182606.14	TRAK1	3	42098050	3_30	0	0.0295946007121063	12.6888044670702	6.26315695776862e-06	1.63157894736836	1
ENSG00000114857.17	NKTR	3	42603651	3_31	0	0.0198838477222746	8.11318047398078	2.69061569271254e-06	0.923076923077098	1
ENSG00000114853.13	ZBTB47	3	42653821	3_31	0	0.0179158126439245	7.12612722886128	2.12936538367576e-06	0.801075268817122	1
ENSG00000010282.14	HHATL	3	42691682	3_31	0	0.0158044787764652	5.93961069555273	1.56566291139198e-06	-0.779017688690343	3
ENSG00000244607.5	CCDC13	3	42773176	3_31	0	0.0155786091916585	5.80348094416986	1.50791669997597e-06	0.577922077922301	1
ENSG00000181061.13	HIGD1A	3	42800848	3_31	0	0.123255966190109	25.6701578571434	5.27711544762885e-05	2.62913907284744	1
ENSG00000144648.15	ACKR2	3	42804792	3_31	0	0.0153462968107998	5.66138957022428	1.44906123899175e-06	-0.562019127205933	2
ENSG00000240747.7	KRBOX1	3	42809057	3_31	0	0.0179719692435222	7.15576064063809	2.14492236348641e-06	-0.859259259259449	1
ENSG00000144649.8	FAM198A	3	42979515	3_31	0	0.0143881340556015	5.05182463572316	1.21230765522249e-06	-0.528301886792421	1
ENSG00000144647.5	POMGNT2	3	43106046	3_31	0	0.0350018348011826	13.4860373156642	7.8729097560829e-06	1.64516129032249	1
ENSG00000011198.7	ABHD5	3	43689274	3_31	0	0.0353998621278306	13.5938063554069	8.02606652724172e-06	-1.40155818289588	2
ENSG00000160746.12	ANO10	3	43691432	3_31	0	0.0157284041861815	5.89398288183412	1.54615716316563e-06	0.605953113409117	2
ENSG00000179152.19	TCAIM	3	44338372	3_31	0	0.035284120389158	13.5626136334187	7.98146825613658e-06	-1.68208092485512	1
ENSG00000225873.3	LINC00694	3	44439661	3_31	0	0.0401574524335068	14.7974237815472	9.91088349393606e-06	-1.77586206896577	1
ENSG00000196345.12	ZKSCAN7	3	44555404	3_31	0	0.0138618111518087	4.6995751803052	1.08652240177324e-06	-0.0458015267175623	1
ENSG00000144792.9	ZNF660	3	44573260	3_31	0	0.0414470794032129	15.0995148525098	1.04379937462176e-05	1.72015560255879	3
ENSG00000186448.14	ZNF197	3	44584405	3_31	0	0.0139118589097168	4.73363715516639	1.09834868710022e-06	0.0526315789473504	1
ENSG00000169981.10	ZNF35	3	44649020	3_31	0	0.019741918815133	8.04531941023583	2.64906587452157e-06	0.994565217391164	1
ENSG00000196653.11	ZNF502	3	44712685	3_31	0	0.0220812635751325	9.10675024074189	3.35387948661079e-06	-1.20161290322583	1
ENSG00000186446.11	ZNF501	3	44721338	3_31	0	0.0141218754307797	4.87525584239935	1.1482855329577e-06	0.0903225806451269	1
ENSG00000163807.5	KIAA1143	3	44761638	3_31	0	0.0157766670924583	5.92296083910913	1.55852663342549e-06	0.577702702702603	1
ENSG00000163808.16	KIF15	3	44761638	3_31	0	0.0157766670924583	5.92296083910913	1.55852663342549e-06	0.577702702702603	1
ENSG00000169964.7	TMEM42	3	44861352	3_31	0	0.0213685722932281	8.79567909055093	3.13476499015081e-06	-1.07113897179225	2
ENSG00000075914.12	EXOSC7	3	44975034	3_31	0	0.0139634668190721	4.76863332363552	1.1105734640977e-06	-0.165459531257673	2
ENSG00000163814.7	CDCP1	3	45145928	3_32	0	0.0101909763854514	5.08701851169521	8.64647756309355e-07	-0.150355735769466	2
ENSG00000249992.1	TMEM158	3	45228537	3_32	0	0.0106840805179429	5.53297803092764	9.85952979409245e-07	0.44525547445247	1
ENSG00000011376.9	LARS2	3	45388191	3_32	0	0.0142939629601364	8.28245585672832	1.97456706031055e-06	0.772614019243313	3
ENSG00000144791.9	LIMD1	3	45554458	3_32	0	0.0134981812041011	7.74083266109667	1.74270163500687e-06	-0.994613774180986	2
ENSG00000211456.10	SACM1L	3	45688944	3_32	0	0.0106537509413327	5.50610123105748	9.78378357380319e-07	-0.744186046511972	1
ENSG00000163818.16	LZTFL1	3	45916204	3_32	0	0.0327241386161616	16.1374352311038	8.80770664662959e-06	1.63592233009637	1
ENSG00000172215.5	CXCR6	3	45940684	3_32	0	0.0341420156535117	16.5414873949205	9.4194126051961e-06	-1.67774086378696	1
ENSG00000163820.14	FYCO1	3	45995029	3_32	0	0.0102772246533703	5.16658128320282	8.85603291315002e-07	-0.764237502920136	2
ENSG00000163823.3	CCR1	3	46208857	3_32	0	0.0406082385904015	18.1965123261914	1.23243043190147e-05	2.25890308878854	2
ENSG00000121807.5	CCR2	3	46353822	3_32	0	0.0229385254014425	12.7607064571416	4.88202860729346e-06	-2.07905138339901	1
ENSG00000160791.13	CCR5	3	46371068	3_32	0	0.0100874724396709	4.99064916285061	8.39652348955454e-07	0.0786026200873282	1
ENSG00000012223.12	LTF	3	46484897	3_32	0	0.0145021091134888	8.41916378509527	2.03638660799882e-06	1.59459637946693	2
ENSG00000241186.9	TDGF1	3	46576229	3_32	0	0.0342480352272528	16.5712062466446	9.4656379620921e-06	1.95138888888936	1
ENSG00000261603.1	PRSS46	3	46735496	3_33	0	0.0133535232852018	9.92688855757766	2.21090010346109e-06	-2.1538461538449	1
ENSG00000188086.13	PRSS45	3	46722730	3_33	0	0.444040586304021	23.0278729354619	0.00017054405990288	-3.74808310221144	3
ENSG00000178038.16	ALS2CL	3	46692951	3_33	0	0.0118360638056524	8.81379689490816	1.7399246529712e-06	0.886410036764115	2
ENSG00000178055.11	PRSS42	3	46834226	3_33	0	0.00792914180493354	5.10826299114036	6.7555317366856e-07	0.485596707818892	1
ENSG00000160801.13	PTH1R	3	46892800	3_33	0	0.0120362361677548	8.92802119065807	1.79228066049802e-06	1.03247863247867	1
ENSG00000160796.16	NBEAL2	3	46978582	3_33	0	0.0200838235412678	18.6795423178284	6.25709478030772e-06	2.98298757644677	2
ENSG00000160799.11	CCDC12	3	46982458	3_33	0	0.00852296966519162	5.7296640315889	8.14479589255162e-07	0.102362204724417	1
ENSG00000181555.20	SETD2	3	47164415	3_33	0	0.0209447725580667	14.4242848717402	5.03883393017264e-06	-1.92275574112728	1
ENSG00000076201.14	PTPN23	3	47380662	3_33	0	0.0100127144408875	8.47658500610517	1.41557491368881e-06	1.37301587301619	1
ENSG00000114650.18	SCAP	3	47476755	3_33	0	0.00956044984568205	7.95798782894002	1.26894180014226e-06	1.29149703325301	2
ENSG00000163832.15	ELP6	3	47513447	3_33	0	0.00798550844876611	5.20088598816917	6.92691745744353e-07	-0.628140703517773	1
ENSG00000173473.10	SMARCC1	3	47783493	3_34	0	0.00743525208236162	6.25311615929736	7.75447319656834e-07	0.962121212121797	1
ENSG00000047849.21	MAP4	3	48089403	3_34	0	0.0104568756446125	8.21557017750443	1.43284680180381e-06	0.789473684210437	1
ENSG00000164045.11	CDC25A	3	48188134	3_34	0	0.00961701503033408	7.64021514259503	1.22547932453796e-06	0.425373134328365	1
ENSG00000164048.13	ZNF589	3	48234587	3_34	0	0.00954137875253891	7.76632300167943	1.2359095564084e-06	1.02325581395353	1
ENSG00000172113.8	NME6	3	48301771	3_34	0	0.00777393433763296	6.08166406227616	7.88539404634605e-07	-0.0277244141212009	2
ENSG00000164049.14	FBXW12	3	48372047	3_34	0	0.00908897939280418	8.15608987416713	1.23639496292616e-06	1.67479674796746	1
ENSG00000164053.19	ATRIP	3	48446788	3_34	0	0.0241182413012727	12.6393022660824	5.08427276103037e-06	0.128834355828228	1
ENSG00000213689.11	TREX1	3	48465783	3_34	0	0.0925465243011809	32.2420266232518	4.97671247795603e-05	3.25966850828746	1
ENSG00000114268.11	PFKFB4	3	48518906	3_34	0	0.0302616719520734	35.5356540576576	1.79356589838584e-05	5.01342995365917	2
ENSG00000145040.3	UCN2	3	48564341	3_34	0	0.00929758626115018	11.223560395014	1.74044766966111e-06	-1.99999999999958	1
ENSG00000225697.12	SLC26A6	3	48634901	3_34	1	0.0553263547470624	58.0151969358218	5.35345225143347e-05	7.10050251256061	1
ENSG00000213672.7	NCKIPSD	3	48683607	3_34	0	0.0211633478618375	17.4422459003369	6.15668424838699e-06	1.19714216584957	2
ENSG00000068745.14	IP6K2	3	48694054	3_34	0	0.00753863259677501	11.7267289865468	1.47444837786294e-06	-2.94682118892077	2
ENSG00000114302.15	PRKAR2A	3	48847779	3_34	0	0.00770670371330429	41.8842470660888	5.38368301271212e-06	-6.04347826086963	1
ENSG00000178537.9	SLC25A20	3	48903390	3_34	0	0.0297429528261088	22.1106617136699	1.09684668729879e-05	2.82451253481867	1
ENSG00000177479.19	ARIH2	3	48919429	3_34	0	0.0135601576913744	17.4629166232359	3.94949552449926e-06	-0.699999999999753	1
ENSG00000178252.17	WDR6	3	49007280	3_34	0	0.00729637280960793	30.6724731476705	3.73263837547063e-06	4.07938325283853	2
ENSG00000178149.16	DALRD3	3	49023895	3_34	0	0.034918542082265	27.3993918292271	1.59572162819576e-05	4.21088435374257	1
ENSG00000177352.9	CCDC71	3	49165349	3_34	0	0.00742505050791453	13.8438611889974	1.71441814221631e-06	1.2047244094489	1
ENSG00000185909.14	KLHDC8B	3	49171625	3_34	0	0.0123052678082337	50.6585425286652	1.03968999881585e-05	6.72448979591721	1
ENSG00000173421.16	CCDC36	3	49199901	3_34	0	0.00744246927357328	13.7439062479545	1.70603265589128e-06	-1.18110236220428	1
ENSG00000188315.7	C3orf62	3	49277527	3_34	1	0.0454804550545802	56.8499314242578	4.31235844187822e-05	-7.05102040815835	1
ENSG00000164076.16	CAMKV	3	49870590	3_35	0	0.0150490130024389	42.5658610487423	1.06838933966431e-05	7.10317460317599	1
ENSG00000114316.12	USP4	3	49340655	3_35	0	0.0107963499895632	59.2314594406966	1.06657031958633e-05	8.16879788161572	2
ENSG00000233276.3	GPX1	3	49358927	3_35	0	0.00910374502519384	68.854295138023	1.04546916427774e-05	-8.51987314995559	2
ENSG00000067560.10	RHOA	3	49413016	3_35	0	0.0145813951983563	112.059152971909	2.72525108840747e-05	-11.6076923076884	1
ENSG00000145022.4	TCTA	3	49412205	3_35	0	0.014960652075632	12.5370315261659	3.12827804466864e-06	1.05152333470265	2
ENSG00000145020.15	AMT	3	49421819	3_35	0	0.00867567682333781	6.54914159432958	9.47649748030801e-07	-0.412137570053569	2
ENSG00000145029.13	NICN1	3	49429438	3_35	0	0.00980357843510171	69.7356507985667	1.1402487154571e-05	8.52831307889553	2
ENSG00000164062.12	APEH	3	49673881	3_35	0	0.0549994306105517	93.4390111432776	8.57129677884694e-05	10.1382113821143	1
ENSG00000173531.15	MST1	3	49684099	3_35	0	0.0561195824383948	122.49788335749	0.00011465767239204	12.0127470371183	3
ENSG00000164068.15	RNF123	3	49696796	3_35	0	0.00770503180668625	43.3849959411061	5.57537524657965e-06	-7.55645161290265	1
ENSG00000183763.8	TRAIP	3	49856597	3_35	0	0.0094850543139503	30.8591270739179	4.881840258472e-06	-6.56617647058778	1
ENSG00000164078.12	MST1R	3	49903379	3_35	0	0.0080343053437878	27.0135658436411	3.61984816472354e-06	-5.94384192666783	2
ENSG00000004534.14	RBM6	3	49940636	3_35	0	0.00769579868293369	26.3705988597689	3.38480611059897e-06	5.83739837398495	1
ENSG00000188338.14	SLC38A3	3	50204954	3_35	0	0.0115181792006638	22.881264904798	4.3956587139337e-06	5.06349206349299	1
ENSG00000114353.16	GNAI2	3	50236023	3_35	0	0.0104975720179655	7.24978869440822	1.26932933493307e-06	-0.831125827814981	1
ENSG00000012171.19	SEMA3B	3	50267465	3_35	0	0.051858094719182	24.1369655030579	2.08765789364245e-05	-2.34610026974565	2
ENSG00000243477.5	NAT6	3	50299601	3_35	0	0.00767380421411945	7.18213253888563	9.19230097290808e-07	-2.40265234241961	2
ENSG00000186792.16	HYAL3	3	50295266	3_35	0	0.00987636703380657	7.95265060613314	1.30999376682948e-06	-0.583999999999823	1
ENSG00000068028.17	RASSF1	3	50341515	3_35	0	0.0343708734290404	20.8285185291983	1.1940129994521e-05	-2.16161616161648	1
ENSG00000007402.11	CACNA2D2	3	50504338	3_35	0	0.0305338141475708	14.0890146126702	7.17499797697819e-06	0.00540540540540694	1
ENSG00000114735.9	HEMK1	3	50568943	3_35	0	0.00832558846099751	6.47734343509228	8.99439527680208e-07	1.04444444444441	1
ENSG00000114738.10	MAPKAPK3	3	50611291	3_35	0	0.0343284501765951	27.9519701637375	1.60039330704261e-05	-3.56538461538557	1
ENSG00000114737.15	CISH	3	50612068	3_35	0	0.00854859637496508	8.73996082670089	1.24613301933839e-06	1.90957446808507	1
ENSG00000145050.15	MANF	3	51384757	3_35	0	0.00952560698199878	6.62802143563918	1.05302011882119e-06	-0.690021231422307	1
ENSG00000259956.1	RBM15B	3	51391456	3_35	0	0.0151550435338441	10.6943141512724	2.70315053333453e-06	1.14350797266519	1
ENSG00000164080.13	RAD54L2	3	51535000	3_35	0	0.0106704778205364	10.969343239825	1.95220130670987e-06	-3.37123745819407	1
ENSG00000164081.12	TEX264	3	51661849	3_35	0	0.00787033867098819	5.71430559311907	7.50096240428459e-07	-0.853801169590889	1
ENSG00000114767.6	RRP9	3	51941930	3_36	0	0.0312351761187365	14.6934971040887	7.65471871251656e-06	1.84435797665361	1
ENSG00000041880.14	PARP3	3	52026704	3_36	0	0.0108780154735562	4.70221388966173	8.53123996392601e-07	0.272300469483506	1
ENSG00000248487.8	ABHD14A	3	51972037	3_36	0	0.0198931054474147	10.4096835305669	3.45382410974171e-06	1.36440677966089	1
ENSG00000162244.10	RPL29	3	51993314	3_36	0	0.0155997480437033	8.10838644626529	2.1096583485284e-06	-0.964566929133842	1
ENSG00000164088.17	PPM1M	3	52245935	3_36	0	0.0112211148739667	4.99536978206355	9.34896978876146e-07	-0.11290322580646	1
ENSG00000168237.17	GLYCTK	3	52286212	3_36	0	0.0268024634055583	13.2376941256307	5.91762116810699e-06	2.14558554358569	2
ENSG00000164091.11	WDR82	3	52287960	3_36	0	0.0111330856690758	4.9210143647993	9.13756100239559e-07	0.0842105263157903	1
ENSG00000114841.17	DNAH1	3	52316196	3_36	0	0.0109793832931117	4.78977639574114	8.77108443336742e-07	-0.0308641975308628	1
ENSG00000163930.9	BAP1	3	52407590	3_36	0	0.0123343578389095	5.88857993850604	1.21139903805322e-06	-0.609756097560917	1
ENSG00000010319.6	SEMA3G	3	52444898	3_36	0	0.0125237982041904	6.03258344431343	1.26008402199111e-06	0.860962566845048	1
ENSG00000114854.7	TNNC1	3	52454186	3_36	0	0.0133081085636035	6.60641050988311	1.46636469938882e-06	0.717831487391665	2
ENSG00000010327.10	STAB1	3	52495250	3_36	0	0.0111495864635163	4.93498604875581	9.17708585266934e-07	-0.32967032967032	1
ENSG00000168273.7	SMIM4	3	52533601	3_36	0	0.0157622091051647	8.20625362694389	2.15735753353079e-06	-1.49206349206307	1
ENSG00000168268.10	NT5DC2	3	52534789	3_36	0	0.0132112332138589	6.5373249197115	1.44046773702954e-06	1.24035082492131	2
ENSG00000163938.16	GNL3	3	52681295	3_36	0	0.0143835021660019	7.3407770077273	1.76103010475478e-06	1.49267916988122	2
ENSG00000163939.18	PBRM1	3	52685800	3_36	0	0.0150214579300468	7.75110099740884	1.94193901536302e-06	-1.50781249999972	1
ENSG00000114902.13	SPCS1	3	52705504	3_36	0	0.0113635469990667	5.11441260150433	9.69325816331929e-07	-1.11111111111115	1
ENSG00000114904.12	NEK4	3	52770471	3_36	0	0.0133602566412605	6.64328775374686	1.48032805730442e-06	1.46031746031722	1
ENSG00000162267.12	ITIH3	3	52794612	3_36	0	0.0277418805199521	13.5649167711314	6.27643645158733e-06	2.30534351145033	1
ENSG00000055955.15	ITIH4	3	52831109	3_36	0	0.0604482040391621	21.0113765373366	2.11835144532346e-05	-2.79004657317274	2
ENSG00000213533.11	TMEM110	3	52897955	3_36	0	0.124714273703064	28.0781826186413	5.84043589937096e-05	-3.38095238095414	1
ENSG00000163933.9	RFT1	3	53088241	3_36	0	0.0820936845974718	23.9750111390954	3.28268092578643e-05	2.77777777777739	1
ENSG00000163932.13	PRKCD	3	53155654	3_36	0	0.011867647709873	5.52431028487754	1.09345978452816e-06	-0.486301369862935	1
ENSG00000157388.15	CACNA1D	3	53328538	3_36	0	0.0109016159824397	4.72267420237484	8.58695074210938e-07	0.279069767441886	1
ENSG00000272886.5	DCP1A	3	53347519	3_36	0	0.0126905044318584	6.15747235690681	1.30329119592994e-06	0.620227038183574	1
ENSG00000157445.14	CACNA2D3	3	54122697	3_37	0	0.0232209968890673	9.3119968844218	3.60648215694853e-06	-1.03867403314874	1
ENSG00000187672.12	ERC2	3	56468050	3_39	0	0.0162661700174773	4.81492849296547	1.30627692327121e-06	0.0397350993377392	1
ENSG00000180376.16	CCDC66	3	56557180	3_39	0	0.0194634948227294	6.51369975486521	2.11450475266662e-06	0.643598615916879	1
ENSG00000163946.13	FAM208A	3	56682894	3_39	0	0.0178412004194729	5.68955957413526	1.69302287740678e-06	0.596774193548065	1
ENSG00000163666.8	HESX1	3	57226802	3_39	0	0.0167285605449419	5.0801363617839	1.41740528553235e-06	0.388888888888983	1
ENSG00000239388.8	ASB14	3	57292659	3_39	0	0.018893049509087	6.23193212595478	1.96374405312029e-06	0.495815899581755	1
ENSG00000174844.14	DNAH12	3	57544056	3_39	0	0.0341670602313001	11.8588692838945	6.75788817148853e-06	-1.69481477719513	2
ENSG00000174840.8	PDE12	3	57556472	3_39	0	0.0162908316498273	4.82926723439611	1.31215336837357e-06	0.368421052631466	1
ENSG00000168374.10	ARF4	3	57597538	3_39	0	0.0613020797314035	17.4587005787549	1.78503703468408e-05	2.246987951806	1
ENSG00000174839.12	DENND6A	3	57692733	3_39	0	0.0161738371617941	4.76107746331025	1.28433530040308e-06	-0.11142857142857	1
ENSG00000163681.14	SLMAP	3	57755619	3_39	0	0.0421989441195274	13.874234299224	9.76496552352826e-06	1.97619047619013	1
ENSG00000136068.14	FLNB	3	58024201	3_39	0	0.017168950090349	5.32603550504299	1.5251336418685e-06	-0.544303797468302	1
ENSG00000163687.13	DNASE1L3	3	58215019	3_40	0	0.00947964084873043	4.74999688478659	7.51009298336562e-07	0.392156862745197	1
ENSG00000163686.14	ABHD6	3	58237077	3_40	0	0.00950408377692169	4.77429269091544	7.56796999683194e-07	0.0396039603960309	1
ENSG00000163684.11	RPP14	3	58305894	3_40	0	0.0189303343556052	11.2860415813257	3.56336275473687e-06	1.61181741098434	2
ENSG00000168297.15	PXK	3	58332796	3_40	0	0.0129673470787193	7.70763179547548	1.66698695143024e-06	-0.903083700440452	1
ENSG00000168291.12	PDHB	3	58431463	3_40	0	0.01815899051093	10.8921253634261	3.29886420465191e-06	1.60772128846741	2
ENSG00000168301.12	KCTD6	3	58493243	3_40	0	0.0119051355965845	6.90036589127575	1.37014513070508e-06	1.12244897959209	1
ENSG00000168306.12	ACOX2	3	58548942	3_40	0	0.00962476615603658	4.89333900789885	7.85517015081449e-07	0.263157894736724	1
ENSG00000168309.16	FAM107A	3	58627651	3_40	0	0.014235293877563	8.58923015137285	2.03929842031485e-06	-0.991952890983768	2
ENSG00000144724.19	PTPRG	3	61561600	3_41	0	0.0148743279919583	7.28763372326557	1.80793992836714e-06	-0.786069651741232	1
ENSG00000163618.17	CADPS	3	62875367	3_42	0	0.0168717480383096	4.70186051284826	1.32309164708129e-06	-0.0517150496195465	2
ENSG00000163632.12	C3orf49	3	63819161	3_43	0	0.0146312110279514	6.06869452805009	1.48093384098729e-06	-0.65110565110534	1
ENSG00000163634.11	THOC7	3	63856953	3_43	0	0.0163169687792216	7.09981430248545	1.93217553099598e-06	-0.759689922480656	1
ENSG00000163635.17	ATXN7	3	63864984	3_43	0	0.0327759094648959	13.7176946758299	7.49887283823549e-06	2.05434782608609	1
ENSG00000163638.13	ADAMTS9	3	64688923	3_43	0	0.0129172664251943	4.89119761548066	1.05377024763478e-06	-0.261194029850737	1
ENSG00000144741.17	SLC25A26	3	66134027	3_45	0	0.0108255961912272	7.67472529580637	1.38571771321108e-06	-1.01544103695773	2
ENSG00000144749.13	LRIG1	3	66501565	3_45	0	0.0182423104584973	12.6073044682937	3.83585506538709e-06	-1.36866359446992	1
ENSG00000172340.14	SUCLG2	3	67408138	3_45	0	0.0143263080554236	10.3213004067808	2.46620293143604e-06	-1.3014705882355	1
ENSG00000183662.10	FAM19A1	3	68003750	3_45	0	0.00964653239187141	6.58647399129346	1.0597033658327e-06	-0.704545454545382	1
ENSG00000144747.15	TMF1	3	69052218	3_46	0	0.0158616314901323	5.53940130036492	1.46544927368527e-06	0.426395939086302	1
ENSG00000144746.6	ARL6IP5	3	69088388	3_46	0	0.0146241004923148	4.77124249278038	1.1637528510036e-06	0.191999999999992	1
ENSG00000163412.12	EIF4E3	3	71708864	3_48	0	0.0201724888416985	11.4484512354351	3.85182305321387e-06	1.3267460637932	2
ENSG00000170837.2	GPR27	3	71765280	3_48	0	0.010981386840576	5.6580622686818	1.03629885652154e-06	0.540404040404012	1
ENSG00000144736.13	SHQ1	3	72862051	3_49	0	0.0160824554467072	5.36713020961431	1.43964228485078e-06	-0.387323943662089	1
ENSG00000172986.12	GXYLT2	3	72888981	3_49	0	0.0233282518445934	8.89041234730968	3.45910866521545e-06	1.15520046341784	2
ENSG00000163605.14	PPP4R2	3	72996720	3_49	0	0.0252690234105661	9.64891177401019	4.06655732448172e-06	-1.34186533965619	2
ENSG00000113805.8	CNTN3	3	74520712	3_50	0	0.0239223231430674	9.59363199089945	3.82777598282045e-06	1.20504323305197	2
ENSG00000114480.12	GBE1	3	81761728	3_54	0	0.0141192533731497	4.86873572907374	1.14653690754539e-06	-0.266303409565919	2
ENSG00000175161.13	CADM2	3	84934767	3_56	0	0.0166715257558813	7.11581746765209	1.97861024044085e-06	-1.67164179104422	1
ENSG00000083937.8	CHMP2B	3	87227121	3_57	0	0.0120205410026212	5.37686778005537	1.07798688419748e-06	0.437652811735974	1
ENSG00000179097.5	HTR1F	3	88022512	3_58	0	0.0125016663854413	4.75650653425493	9.91781741104905e-07	-0.153061224489716	1
ENSG00000175105.6	ZNF654	3	88058839	3_58	0	0.0127133965762072	4.91514821948053	1.0422173982203e-06	0.214225210632539	2
ENSG00000163320.10	CGGBP1	3	88122078	3_58	0	0.0251173929425702	11.3619053560168	4.7597685241651e-06	-1.45226130653306	1
ENSG00000178750.2	STX19	3	94032097	3_59	0	0.0531659564789417	15.769061092723	1.39829747280465e-05	2.00689655172413	1
ENSG00000178700.7	DHFR2	3	94061265	3_59	0	0.0330274569354779	11.2162552961148	6.17850107193084e-06	-1.58882231657165	2
ENSG00000178694.9	NSUN3	3	94062771	3_59	0	0.0332548546145175	11.2816208785959	6.25729543062214e-06	-1.49781659388584	1
ENSG00000080200.9	CRYBG3	3	97822174	3_61	0	0.0130296974388012	5.7595083171776	1.25164118900351e-06	-0.447154471544765	1
ENSG00000080822.16	CLDND1	3	98523270	3_62	0	0.0314671617699203	10.121540609446	5.31207624995005e-06	-1.16901408450739	1
ENSG00000064225.12	ST3GAL6	3	98734166	3_62	0	0.0182833364572099	4.96806450382911	1.51496563978567e-06	-0.263157894736749	1
ENSG00000057019.15	DCBLD2	3	98901239	3_62	0	0.108104143088981	22.0259448492451	3.97133928257384e-05	2.19674681133524	2
ENSG00000144810.15	COL8A1	3	99638508	3_62	0	0.0179383253953243	4.78770276717227	1.43241606707525e-06	0.139622641509372	1
ENSG00000036054.12	TBC1D23	3	100261437	3_63	0	0.0211343034685468	9.70438776165738	3.42070944062109e-06	-1.30344827586192	1
ENSG00000114021.11	NIT2	3	100336281	3_63	0	0.0176766306112135	8.01212088323045	2.36214789374476e-06	1.23484848484815	1
ENSG00000154174.7	TOMM70	3	100402296	3_63	0	0.0221128382858445	10.133511214941	3.73735668502063e-06	-1.45864661654147	1
ENSG00000206535.7	LNP1	3	100402006	3_63	0	0.0208477211545816	9.57497662809516	3.3293267308932e-06	1.25757575757598	1
ENSG00000114354.13	TFG	3	100709093	3_63	0	0.0183377232436343	8.35972132147591	2.55680330882356e-06	1.20190586924144	2
ENSG00000154175.16	ABI3BP	3	100993920	3_64	0	0.0116465741327937	5.19958090570043	1.0100122500742e-06	0.0285714285714236	1
ENSG00000081148.11	IMPG2	3	101320737	3_64	0	0.0165621579093861	11.6893272536344	3.22898883915445e-06	1.98795180722968	1
ENSG00000138468.15	SENP7	3	101513249	3_64	0	0.0130037294035193	12.8753230082149	2.79245486568262e-06	-3.40310077519346	1
ENSG00000174173.6	TRMT10C	3	101561866	3_64	0	0.0117739068321707	7.32352119816313	1.43813827027036e-06	1.67857142857167	1
ENSG00000066422.4	ZBTB11	3	101677685	3_64	0	0.0159534789204113	9.37720236877003	2.49510483050526e-06	1.84868248215397	2
ENSG00000114391.12	RPL24	3	101687152	3_64	0	0.0801203127668721	26.0207125982459	3.47713800188193e-05	-3.28387096774217	1
ENSG00000144815.15	NXPE3	3	101779081	3_64	0	0.0110026408630377	5.36949800654457	9.85350470850889e-07	0.729147483161402	2
ENSG00000170017.12	ALCAM	3	105363204	3_66	0	0.011536392861843	4.74498519465706	9.1298786345535e-07	-0.0900157549113238	2
ENSG00000196776.14	CD47	3	108081155	3_67	0	0.0088331136391232	4.85257630527683	7.14901645296243e-07	-0.0736196319018446	1
ENSG00000114446.4	IFT57	3	108222767	3_67	0	0.0118423877738016	7.61938684628938	1.50494076808983e-06	0.750196651974874	2
ENSG00000144821.9	MYH15	3	108529575	3_67	0	0.0106376092850992	6.60646422269086	1.17212310750991e-06	0.684210526315485	1
ENSG00000163507.13	KIAA1524	3	108588823	3_67	0	0.0107103766303115	6.67081190558758	1.19163580464014e-06	-0.579545454545077	1
ENSG00000198919.12	DZIP3	3	108590476	3_67	0	0.00945972242400783	5.49906311520324	8.67615301998473e-07	-0.406538148539209	2
ENSG00000177707.10	NECTIN3	3	111070094	3_69	0	0.022004520065402	11.69174663009	4.29092972165738e-06	-1.43352601156122	1
ENSG00000153283.12	CD96	3	111292718	3_69	0	0.0105872191929368	4.77238477873537	8.42708669971922e-07	0.230446330814909	2
ENSG00000144824.20	PHLDB2	3	111732536	3_69	0	0.0106822587558103	4.85673595159843	8.6530196880466e-07	-0.257142857142827	1
ENSG00000144827.8	ABHD10	3	111978835	3_69	0	0.0112941937281422	5.38258693108316	1.01392630648998e-06	0.332475712117276	2
ENSG00000174500.12	GCSAM	3	112133466	3_69	0	0.0229174881678899	12.0773069346081	4.61633401894451e-06	1.38202247190993	1
ENSG00000091972.18	CD200	3	112332846	3_69	0	0.013852425420619	7.31118959810952	1.68917238427235e-06	0.779411764706014	1
ENSG00000144848.10	ATG3	3	112561859	3_69	0	0.0109084948006323	5.05456122300717	9.19619974659362e-07	-0.317307692307828	1
ENSG00000138459.8	SLC35A5	3	112561371	3_69	0	0.011202584535742	5.30570044671636	9.91336420695901e-07	-0.376681614349829	1
ENSG00000091986.15	CCDC80	3	112649146	3_69	0	0.010577261584845	4.76350260754513	8.40349135882317e-07	0.183585313175031	1
ENSG00000163606.10	CD200R1	3	112975136	3_69	0	0.0199480330436099	10.7617416161657	3.58049230892248e-06	-1.28648833231241	2
ENSG00000163608.14	NEPRO	3	112998126	3_69	0	0.0162465849897485	8.81861146495786	2.38958454654183e-06	1.12250600153378	2
ENSG00000206530.10	CFAP44	3	113441282	3_70	0	0.0251940721769124	9.58525776724654	4.02774781964274e-06	1.16044665151201	2
ENSG00000163611.11	SPICE1	3	113515598	3_70	0	0.0168087158195746	5.74954375427002	1.61186261917265e-06	-0.488038277511874	1
ENSG00000072858.10	SIDT1	3	113603517	3_70	0	0.0749155423673561	20.0219762450755	2.50172158324491e-05	2.07692307692303	1
ENSG00000121579.12	NAA50	3	113746012	3_70	0	0.0277995710000875	10.5201514565073	4.87775734854727e-06	-1.3461538461541	1
ENSG00000114573.9	ATP6V1A	3	113746914	3_70	0	0.031919668679359	11.8348944086353	6.30061391295157e-06	-1.46923076923032	1
ENSG00000184307.14	ZDHHC23	3	113948387	3_70	0	0.0160911222711148	5.33676082589326	1.43226764149547e-06	-0.403489807079262	2
ENSG00000151576.10	QTRT2	3	114006229	3_70	0	0.0166081402756391	5.6359576687052	1.56116509414113e-06	-0.540983606557503	1
ENSG00000163617.10	CCDC191	3	114056663	3_70	0	0.121414169521064	24.7498100778294	5.01188791367766e-05	2.33091787439584	1
ENSG00000113845.9	TIMMDC1	3	119498262	3_74	0	0.0147597972004225	4.80189535210789	1.18209719590313e-06	-0.238075755667046	2
ENSG00000144847.12	IGSF11	3	119146150	3_74	0	0.0236097531602624	9.25058244010339	3.64267671830643e-06	1.08664259927856	1
ENSG00000121578.12	B4GALT4	3	119239772	3_74	0	0.0147172357202523	4.77459003745998	1.17198604081036e-06	0.200513604153075	2
ENSG00000163389.10	POGLUT1	3	119464494	3_74	0	0.0559935042973875	17.4926032960151	1.63362436050489e-05	1.94978705639029	2
ENSG00000144843.11	ADPRH	3	119579762	3_74	0	0.0169160612614134	6.09163042221748	1.71867160471872e-06	0.483333333333485	1
ENSG00000121577.13	POPDC2	3	119663680	3_74	0	0.0148788479343183	4.87785049681984	1.21048077436365e-06	-0.238709677419327	1
ENSG00000138495.6	COX17	3	119678349	3_74	0	0.0158676646108076	5.48632953033829	1.45196118771415e-06	0.430348258706349	1
ENSG00000183833.16	MAATS1	3	119702856	3_74	0	0.0149194362997275	4.90360515493412	1.2201915497449e-06	0.231337382515094	2
ENSG00000144852.17	NR1I2	3	119781188	3_74	0	0.0463493910516623	15.6781856928023	1.21199252740509e-05	1.63779527559085	1
ENSG00000082701.14	GSK3B	3	120094435	3_74	0	0.0146037239151878	4.70138961188477	1.14511726586882e-06	0.0454545454545494	1
ENSG00000175697.10	GPR156	3	120285369	3_74	0	0.0146654565334976	4.74127151659461	1.15971298330684e-06	0.170484282321821	2
ENSG00000065518.7	NDUFB4	3	120596154	3_74	0	0.0257197801898779	10.063218444146	4.31682316303618e-06	-1.2588235294125	1
ENSG00000153767.9	GTF2E1	3	120742872	3_74	0	0.0151031628560178	5.01933593990468	1.26437026751578e-06	0.278301886792552	1
ENSG00000145087.12	STXBP5L	3	120907582	3_75	0	0.0182676768080744	5.57724814361486	1.69927392241088e-06	-0.837398373983931	1
ENSG00000180353.10	HCLS1	3	121659058	3_75	0	0.0171462379213785	4.90224167771226	1.40192141291512e-06	0.387281581450847	2
ENSG00000173230.15	GOLGB1	3	121749947	3_75	0	0.0217481459743653	7.14517406976497	2.59176224096433e-06	-1.31972789115622	1
ENSG00000173226.16	IQCB1	3	121788384	3_75	0	0.0174243238074674	4.84205044809599	1.40716605066493e-06	0.0927009787167639	2
ENSG00000145088.8	EAF2	3	121835482	3_75	0	0.0207725385267308	6.25286853636367	2.16635176166581e-06	0.517670099332257	2
ENSG00000163406.10	SLC15A2	3	121893969	3_75	0	0.0189184368990694	6.08372043507487	1.91961707828182e-06	1.21607231535041	2
ENSG00000121552.3	CSTA	3	122325058	3_76	0	0.0187465169618555	4.7042907553394	1.47087189883533e-06	-0.12280701754389	1
ENSG00000160124.9	CCDC58	3	122382060	3_76	0	0.0187897044005481	4.7260811965037	1.48108925822328e-06	0.0795454545454651	1
ENSG00000114023.15	FAM162A	3	122384273	3_76	0	0.0512073938631679	14.2740911377207	1.21910537039548e-05	1.73991935483864	1
ENSG00000196981.3	WDR5B	3	122416042	3_76	0	0.0254086088822391	7.58766334397398	3.21550394844868e-06	-1.08611007379814	2
ENSG00000114030.12	KPNA1	3	122515768	3_76	0	0.0475261813177895	13.5585150294404	1.07474430623473e-05	-1.86290322580659	1
ENSG00000138496.16	PARP9	3	122564248	3_76	0	0.0388667273574211	11.6342623808135	7.54183337991859e-06	1.8661484493628	2
ENSG00000173200.12	PARP15	3	122577955	3_76	0	0.105246282704903	21.2614088201842	3.73214844537523e-05	-2.53370681266823	2
ENSG00000173193.13	PARP14	3	122680360	3_76	0	0.0216473966676333	6.06759081357333	2.19069575126023e-06	-0.591948155021457	2
ENSG00000169087.10	HSPBAP1	3	122793695	3_76	0	0.0654759403378915	16.6404601348183	1.81721863165673e-05	1.83182949516811	2
ENSG00000138463.8	DIRC2	3	122795125	3_76	0	0.0261410428224219	7.85755723942751	3.42586754299758e-06	1.16379310344773	1
ENSG00000082684.14	SEMA5B	3	123028920	3_76	0	0.0227163864651849	6.52469780609319	2.47206426158342e-06	0.607664233576677	1
ENSG00000121542.11	SEC22A	3	123202292	3_76	0	0.0242056390918467	7.12719605204147	2.87736770306304e-06	0.775061124694512	1
ENSG00000206527.9	HACD2	3	123588902	3_76	0	0.0254800760628123	7.6143240186487	3.23587829881528e-06	-0.984210526315459	1
ENSG00000114491.13	UMPS	3	124730970	3_77	0	0.0166862741026513	5.41684048963314	1.50752848175123e-06	0.158730158730137	1
ENSG00000082781.11	ITGB5	3	124902344	3_77	0	0.0163987593819408	5.28357656096302	1.44510400285696e-06	0.272000000000021	1
ENSG00000221955.10	SLC12A8	3	125212648	3_77	0	0.0160571830000259	5.18889896716271	1.38964758550923e-06	0.438095238095457	1
ENSG00000163885.11	CFAP100	3	126394612	3_78	0	0.0224740718768487	5.997708612346	2.24816008890135e-06	-0.517241379310269	1
ENSG00000163848.19	ZNF148	3	125375658	3_78	0	0.0196073328124063	4.70425293567684	1.53840006910878e-06	0.00975609756097922	1
ENSG00000114520.10	SNX4	3	125521025	3_78	0	0.0321901401034374	9.41186267589597	5.05310769670605e-06	1.06250000000002	1
ENSG00000144909.7	OSBPL11	3	125593286	3_78	0	0.06098413306564	15.5294831460899	1.57955212339136e-05	-1.84337349397655	1
ENSG00000114547.9	ROPN1B	3	125973305	3_78	0	0.0412741456760921	11.7831508127708	8.11147127390738e-06	-1.73228346456633	1
ENSG00000070476.14	ZXDC	3	126481303	3_78	0	0.0341274783234514	9.9686234647184	5.67413281529807e-06	1.13931775523874	2
ENSG00000180767.9	CHST13	3	126523826	3_79	0	0.0797559886739593	20.9484771965489	2.78660791904973e-05	-2.30952380952346	1
ENSG00000197763.14	TXNRD3	3	126655148	3_79	0	0.020728087596564	8.05322594556147	2.78412817243224e-06	-0.994682786070732	2
ENSG00000159685.10	CHCHD6	3	126703986	3_79	0	0.0151860862562813	5.10814816399515	1.29380687206323e-06	-0.349397590361285	1
ENSG00000114554.11	PLXNA1	3	126987682	3_79	0	0.0248418624442175	9.77047231764239	4.04818001784458e-06	1.20689655172416	1
ENSG00000163870.14	TPRA1	3	127592355	3_79	0	0.0190545586548575	7.2556436217405	2.30587065679065e-06	-0.813725490196442	1
ENSG00000114626.17	ABTB1	3	127672535	3_79	0	0.0150015083439277	4.99251370058942	1.24914915583778e-06	0.294313654332076	2
ENSG00000187715.13	KBTBD12	3	127915675	3_79	0	0.0166551699228451	5.98160111488997	1.66160053003273e-06	0.558528428093495	1
ENSG00000058262.9	SEC61A1	3	128050565	3_79	0	0.0282081496748179	10.9777566551464	5.16473810934667e-06	1.35714285714286	1
ENSG00000175792.11	RUVBL1	3	128153759	3_79	0	0.0145854383212294	4.72658070342376	1.1498115536151e-06	-0.0694167730488662	2
ENSG00000132394.10	EEFSEC	3	128148554	3_79	0	0.015127874035207	5.07183057423074	1.27968400778682e-06	0.28736237505684	2
ENSG00000170893.3	TRH	3	129973831	3_80	0	0.0369266634316523	11.708174086403	7.21089787494032e-06	1.41122523504999	2
ENSG00000179348.11	GATA2	3	128493683	3_80	0	0.0209076579540183	6.3005364310864	2.19706557412789e-06	-0.676923076923194	1
ENSG00000177646.18	ACAD9	3	128881395	3_80	0	0.0177821510187103	4.7668106164982	1.41374895775577e-06	0.217741935483823	1
ENSG00000114654.7	EFCC1	3	129001644	3_80	0	0.0182620955703338	5.01894192378311	1.52870218780263e-06	0.222222222222221	1
ENSG00000114656.10	KIAA1257	3	129002467	3_80	0	0.0191685136870854	5.4776722976294	1.75123565906362e-06	0.373015873015824	1
ENSG00000172780.16	RAB43	3	129122809	3_80	0	0.0177076649634428	4.72707543507555	1.39609166671512e-06	0.0680628272251041	1
ENSG00000181789.14	COPG1	3	129249799	3_80	0	0.0187790285875357	5.28325266656967	1.65475845790627e-06	0.375609756097479	1
ENSG00000183624.13	HMCES	3	129279274	3_80	0	0.0196984651299612	5.73600586829564	1.88452576983295e-06	0.494949494949275	1
ENSG00000184897.5	H1FX	3	129316642	3_80	0	0.0193367552001433	5.5604447900076	1.79330119432742e-06	-0.394904458598648	1
ENSG00000172771.11	EFCAB12	3	129428575	3_80	0	0.0228409224992516	7.13911505668804	2.71968200081812e-06	-0.790095651443574	2
ENSG00000129071.9	MBD4	3	129440835	3_80	0	0.0178155111912601	4.78455290804944	1.42167313038562e-06	0.200980392156976	1
ENSG00000163913.11	IFT122	3	129442145	3_80	0	0.0176569231232525	4.6999115905425	1.3840915596226e-06	-0.053571428571419	1
ENSG00000004399.12	PLXND1	3	129607477	3_80	0	0.0409662099309815	12.6995355600367	8.67708257215051e-06	1.53881278538793	1
ENSG00000017260.19	ATP2C1	3	130850713	3_81	0	0.0200998129526273	5.95373909490738	1.99591444162288e-06	-0.617602716770514	2
ENSG00000114670.13	NEK11	3	131027137	3_81	0	0.0177948250231714	4.8001947624411	1.42466477433466e-06	-0.125175432757391	2
[truncated: 7,622 more rows]
