# Supplementary material for: Adjusting for genetic confounders in transcriptome-wide association studies improves discovery of risk genes of complex traits
Source: Nat Genet. 2024 Jan 26;56(2):336–47. doi: 10.1038/s41588-023-01648-9 (PMC10864181; doi:10.1038/s41588-023-01648-9)
Supplement: Supplementary file 5 — cTWAS results of all analyzed genes across all tissues for IBD, SCZ, and SBP. Results are stored separately for each combination of traits and tissues. Column legends for each set of results are the same as in Supplementary Table 1. [file 41588_2023_1648_MOESM5_ESM.zip › IBD_Brain_Nucleus_accumbens_basal_ganglia.csv]

id	genename	chrom	pos	region_tag	cs_index	PIP	tau2	PVE	z	num_eqtl
ENSG00000237330.2	RNF223	1	1074660	1_1	0	0.0197800082017964	9.58888146685328	3.16340300649484e-06	-1.03333333333338	1
ENSG00000187961.13	KLHL17	1	960326	1_1	0	0.0119980387582965	5.06830882320563	1.01422295478155e-06	0.316666666666591	1
ENSG00000187583.10	PLEKHN1	1	956565	1_1	0	0.0144100028196117	6.83446874189483	1.64258908619932e-06	0.745222929936028	1
ENSG00000187642.9	PERM1	1	989148	1_1	0	0.0199962943177918	9.69832678331614	3.23449466699989e-06	-1.08965517241377	1
ENSG00000188290.10	HES4	1	1000018	1_1	0	0.0117026455733279	4.76511219310406	9.30073537919509e-07	0.163211258739614	2
ENSG00000187608.8	ISG15	1	1000830	1_1	0	0.0124630363197797	5.31131987292227	1.10404410631282e-06	-0.398936170212886	1
ENSG00000188157.14	AGRN	1	1019397	1_1	0	0.0123143234998265	5.20708122630536	1.06946115900725e-06	-0.316901408450861	1
ENSG00000131591.17	C1orf159	1	1073854	1_1	0	0.0120559040397054	5.06232045347539	1.01791032915818e-06	0.278195488721811	1
ENSG00000162571.13	TTLL10	1	1173815	1_1	0	0.039809172090061	20.8382696780658	1.38358200656007e-05	3.22116889505681	2
ENSG00000186827.10	TNFRSF4	1	1213936	1_1	0	0.0133499866708315	6.9077293248472	1.53807052408263e-06	1.37924151696545	1
ENSG00000176022.4	B3GALT6	1	1167770	1_1	0	0.0572292111766207	28.2973335623796	2.70099250825875e-05	-4.2877975927684	2
ENSG00000162572.20	SCNN1D	1	1280024	1_1	0	0.0209050589340068	13.7035055856408	4.77796740781414e-06	2.70750000000169	1
ENSG00000131584.18	ACAP3	1	1307327	1_1	0	0.0278854091958662	19.7647108164652	9.19237201252723e-06	-3.54893617021268	1
ENSG00000169962.4	TAS1R3	1	1331096	1_1	0	0.0121622491596499	7.09299640186816	1.43881097333123e-06	1.60740740740759	1
ENSG00000162576.16	MXRA8	1	1322213	1_1	0	0.0168272891996242	12.8879158406058	3.61707035092302e-06	-2.80730897009806	1
ENSG00000175756.13	AURKAIP1	1	1375267	1_1	0	0.0172600988429744	11.5571689066227	3.32701565577427e-06	2.43212237093819	1
ENSG00000242485.5	MRPL20	1	1361679	1_1	0	0.0259575835112161	20.8972181930037	9.04717191315439e-06	3.94988733042481	2
ENSG00000235098.8	ANKRD65	1	1411323	1_1	1	0.415840717332437	29.0226761123297	0.000201291099512287	-5.19047619047818	1
ENSG00000179403.11	VWA1	1	1434687	1_1	0	0.0115881819348288	8.54646325063135	1.65181665272853e-06	-2.2804232804236	1
ENSG00000160072.19	ATAD3B	1	1524911	1_1	0	0.0125483362873975	6.18611988550303	1.29468640254597e-06	-1.24691612118862	2
ENSG00000197785.13	ATAD3A	1	1511945	1_1	0	0.0237951872301878	13.6777159968954	5.42828715625299e-06	-2.54716981132176	1
ENSG00000008128.22	CDK11A	1	1726053	1_1	0	0.0143371054069269	8.30396663825396	1.98567048031508e-06	-1.67491166077781	1
ENSG00000008130.15	NADK	1	1780639	1_1	0	0.0262435589515472	10.6850700409517	4.67692288675429e-06	-0.0283018867924335	1
ENSG00000169885.9	CALML6	1	1915143	1_1	0	0.0180914208990206	9.18671603331427	2.77199903995312e-06	-0.982142857142927	1
ENSG00000178821.12	TMEM52	1	1919746	1_1	0	0.0269238329915871	15.0843188091895	6.77364912204537e-06	2.42261904761839	1
ENSG00000205116.3	TMEM88B	1	1425822	1_1	0	0.0168559458793373	10.4539662544144	2.93896441464429e-06	-2.0044979790128	2
ENSG00000067606.16	PRKCZ	1	2050574	1_2	0	0.0305459769628907	12.5854650917919	6.4118506056197e-06	-1.44869565217416	1
ENSG00000162585.16	FAAP20	1	2189679	1_2	0	0.0133955442623152	4.89135863151588	1.0928233742737e-06	-0.345070422535133	1
ENSG00000116151.13	MORN1	1	2368718	1_2	0	0.0137284610491915	5.06757787139283	1.16033232852146e-06	0.306531099979132	2
ENSG00000157916.19	RER1	1	2391287	1_2	0	0.017551262133031	6.99624403111183	2.04801629395562e-06	0.528384279475919	1
ENSG00000157911.9	PEX10	1	2412603	1_2	0	0.0165214373279948	6.5943608313178	1.81710758031257e-06	0.560725854083202	2
ENSG00000149527.17	PLCH2	1	2443353	1_2	0	0.0173717076952709	7.08788310643312	2.0536156496023e-06	-0.555555555555549	1
ENSG00000197921.5	HES5	1	2437936	1_2	0	0.0196876256680995	7.72741478927436	2.53739262727237e-06	0.244635193133009	1
ENSG00000157873.17	TNFRSF14	1	2555429	1_2	1	0.502414203646021	28.3449555610225	0.000237518692989525	-5.08461449964045	2
ENSG00000157870.14	FAM213B	1	2586971	1_2	0	0.0271964565550711	12.1224311978773	5.49872697791598e-06	-1.6446280991736	1
ENSG00000142606.15	MMEL1	1	2631811	1_2	0	0.017625027738889	12.0016784121847	3.52802700148407e-06	2.28101145716145	2
ENSG00000215912.12	TTC34	1	2800905	1_2	0	0.0136382331303087	13.285971810202	3.02211886702544e-06	-3.00735294117615	1
ENSG00000130762.14	ARHGEF16	1	3453260	1_2	0	0.019944695687645	8.46755145554554	2.81673094051289e-06	-0.96347633774367	2
ENSG00000162591.15	MEGF6	1	3601923	1_2	0	0.0218037881214108	9.47207870748143	3.44458857526647e-06	-1.1205673758866	1
ENSG00000158109.14	TPRG1L	1	3641358	1_2	0	0.0165921002053021	6.7570500369047	1.86990095075743e-06	0.639143730886941	1
ENSG00000116213.15	WRAP73	1	3654319	1_2	0	0.0189425091764429	8.10375803374467	2.56026003498976e-06	0.940298507462562	1
ENSG00000235169.7	SMIM1	1	3772844	1_3	0	0.0195584494750317	5.09667623593235	1.66257625716893e-06	-0.308370044052868	1
ENSG00000130764.9	LRRC47	1	3796683	1_3	0	0.019302999353911	4.97350409445099	1.60120663678738e-06	0.314530376650889	2
ENSG00000116198.12	CEP104	1	3857154	1_3	0	0.0212791763766791	5.8869962705626	2.08933789165825e-06	0.625798800274313	3
ENSG00000169598.15	DFFB	1	3856947	1_3	0	0.022801886761414	6.53521607393041	2.48536879562243e-06	0.605711471771273	3
ENSG00000198912.10	C1orf174	1	3891607	1_3	0	0.0484341506118654	13.636241665585	1.10155575264062e-05	1.59633005924304	2
ENSG00000116254.17	CHD5	1	6179322	1_5	0	0.0236644723189474	5.95681387912357	2.35109924031625e-06	-0.514950166113142	1
ENSG00000158286.12	RNF207	1	6222890	1_5	0	0.0720595416320587	16.4945787771287	1.98240703519819e-05	1.72136752136686	1
ENSG00000116251.9	RPL22	1	6209280	1_5	0	0.0338477940061329	9.32252303278139	5.26288572195096e-06	1.1811320754716	1
ENSG00000116237.15	ICMT	1	6236734	1_5	0	0.0410924191057125	11.1530119225006	7.64388211902535e-06	1.26086956521725	1
ENSG00000158292.6	GPR153	1	6285758	1_5	0	0.0396578557959671	10.8174316544797	7.15506353947138e-06	-1.72330097087381	1
ENSG00000097021.19	ACOT7	1	6394628	1_5	0	0.0433905804178487	11.6679078720966	8.4440064518281e-06	-1.82882882882875	1
ENSG00000187017.15	ESPN	1	6424625	1_5	0	0.182592557791208	25.5916917234334	7.79367288220857e-05	-3.44991253205404	2
ENSG00000162408.10	NOL9	1	6554170	1_5	0	0.0344464798794476	9.48782860726482	5.45094479743475e-06	1.40641711229959	1
ENSG00000173662.20	TAS1R1	1	6554687	1_5	0	0.0289055818775883	7.836523616427	3.77802883783853e-06	1.24999999999999	1
ENSG00000041988.15	THAP3	1	6625382	1_5	0	0.0209265519626859	4.80353333164186	1.67655803107389e-06	-0.111111111111132	1
ENSG00000171735.18	CAMTA1	1	6770043	1_5	0	0.020847015933239	4.76787321693205	1.65778689595954e-06	-0.373134328358255	1
ENSG00000049245.12	VAMP3	1	7771004	1_6	0	0.0161617436558109	8.55684067073247	2.30654411368139e-06	1.21692372141049	2
ENSG00000116285.12	ERRFI1	1	8024295	1_6	1	0.114890910958574	51.6710990886831	9.90132869311264e-05	-6.95317455861213	2
ENSG00000162426.14	SLC45A1	1	8319003	1_6	0	0.0122794683154926	8.24277951276936	1.68815901160236e-06	-2.26785714285792	1
ENSG00000142599.17	RERE	1	8388344	1_6	0	0.0149727601731589	8.40243263981482	2.09829725948713e-06	1.49253731343299	1
ENSG00000142583.17	SLC2A5	1	9068430	1_6	0	0.0111525567087631	4.74107627313709	8.81884050181507e-07	0.245246360234577	2
ENSG00000180758.11	GPR157	1	9128930	1_6	0	0.0205068087592384	10.4070957757793	3.55948968115456e-06	-1.14480408858642	1
ENSG00000049239.12	H6PD	1	9271218	1_6	0	0.0171403336673395	8.70192510406061	2.48768116870085e-06	0.928143712574918	1
ENSG00000171621.13	SPSB1	1	9276689	1_6	0	0.0189902813045199	9.53449200795962	3.01987566634171e-06	1.29251700680262	1
ENSG00000171612.6	SLC25A33	1	9539060	1_7	0	0.0375145742380776	10.7423384593868	6.72138788840706e-06	-1.29591836734644	1
ENSG00000171608.15	PIK3CD	1	9650914	1_7	0	0.025488772240716	7.11234150684851	3.02358111256822e-06	-0.740963855421927	1
ENSG00000171603.16	CLSTN1	1	9824341	1_7	0	0.0280081762908283	8.0658092291953	3.76784373500162e-06	-1.00888888888822	1
ENSG00000178585.14	CTNNBIP1	1	9876983	1_7	0	0.0232672059718925	6.33861826641062	2.45979513287483e-06	-0.698412698412792	1
ENSG00000130939.18	UBE4B	1	10032712	1_7	0	0.0214496543044792	5.5601986314681	1.98916454307636e-06	0.509187499329511	2
ENSG00000054523.17	KIF1B	1	10210468	1_7	0	0.0242236396523095	6.67300876688056	2.69600813525722e-06	0.717514124293661	1
ENSG00000142657.20	PGD	1	10398382	1_7	0	0.0195859517290919	4.65306440527796	1.5200009145576e-06	0.0322580645161348	1
ENSG00000175279.21	CENPS	1	10430228	1_7	0	0.0227749203363887	6.05670615127756	2.30066547853064e-06	-0.617886178861678	1
ENSG00000241563.3	CORT	1	10449352	1_7	0	0.0316489410919839	9.17452305739535	4.84286971980842e-06	1.08641975308646	1
ENSG00000204624.7	DISP3	1	11528174	1_8	0	0.021637017774615	5.7617093478604	2.07926026271863e-06	0.499999999999977	1
ENSG00000175262.14	C1orf127	1	10956698	1_8	0	0.0200234236266839	5.03517706290664	1.68156317637543e-06	0.425925925925966	1
ENSG00000120948.16	TARDBP	1	11012522	1_8	0	0.0320641026222991	9.45756804161088	5.05776526916936e-06	-1.37174721189581	1
ENSG00000009724.16	MASP2	1	11047382	1_8	0	0.0305884802557151	9.01398240764654	4.59869611390929e-06	-1.4934210526311	1
ENSG00000116649.9	SRM	1	11060199	1_8	0	0.0213267674020324	5.62628714379002	2.00127620215579e-06	-0.60730357966236	2
ENSG00000171824.13	EXOSC10	1	11077721	1_8	0	0.0341664646463684	10.0559245347189	5.73036326203816e-06	-1.63380281690103	1
ENSG00000171819.4	ANGPTL7	1	11189075	1_8	0	0.038869704349545	11.2727886709197	7.30807016417681e-06	1.75177304964527	1
ENSG00000198793.12	MTOR	1	11262571	1_8	0	0.0493191685542541	13.52631019755	1.11264134721566e-05	-1.92700729926996	1
ENSG00000116663.10	FBXO6	1	11656010	1_8	0	0.0192180883439668	4.65054421539336	1.49064445484186e-06	0.0198700273052766	2
ENSG00000116670.14	MAD2L2	1	11706832	1_8	0	0.0192169354338844	4.64998222123385	1.49037490391716e-06	0.0378787878787714	1
ENSG00000177000.10	MTHFR	1	11790946	1_9	0	0.0187716215167203	6.68938523607752	2.09434441068072e-06	-0.867581336039609	3
ENSG00000011021.21	CLCN6	1	11805747	1_9	0	0.0778777640679453	20.1437073967199	2.61645327834194e-05	-2.22352941176538	1
ENSG00000175206.10	NPPA	1	11847546	1_9	0	0.0314009276355852	11.5197177415514	6.03315414688564e-06	-1.12444444444407	1
ENSG00000120937.8	NPPB	1	11859214	1_9	0	0.0195362750452739	7.06341266028936	2.3015289705903e-06	-0.947430429483437	2
ENSG00000116685.15	KIAA2013	1	11926801	1_9	0	0.016663777130679	5.5742578446617	1.54924680007975e-06	0.541333333333713	1
ENSG00000083444.16	PLOD1	1	11935984	1_9	0	0.0180062211233023	6.29952094870139	1.89186528967747e-06	-0.784863762016353	2
ENSG00000116688.16	MFN2	1	11978534	1_9	0	0.140963905392189	25.9166461983339	6.09321957867267e-05	-2.92481203007563	1
ENSG00000028137.18	TNFRSF1B	1	12166660	1_9	0	0.0159053097877604	5.13838268697183	1.36310303124492e-06	0.336601307189704	1
ENSG00000048707.13	VPS13D	1	12230088	1_9	0	0.0218545925983513	8.11458286415791	2.95780146774745e-06	0.924242424242004	1
ENSG00000162496.8	DHRS3	1	12615732	1_9	0	0.113582254835454	23.7955729043691	4.50782198171969e-05	-2.40579710144858	1
ENSG00000162493.16	PDPN	1	13583417	1_10	0	0.050927194438966	12.7401575664081	1.08214300509954e-05	1.49218749999979	1
ENSG00000171729.13	TMEM51	1	15156436	1_11	0	0.00913327551697984	5.02214668744708	7.65025758179059e-07	-0.348837209302313	1
ENSG00000142621.19	FHAD1	1	15235284	1_11	0	0.0196713183275387	12.1352802620908	3.98146940356398e-06	1.32788872279772	2
ENSG00000142634.12	EFHD2	1	15409565	1_11	0	0.0270985080968317	15.2439199540015	6.88972911087886e-06	-1.60000000000111	1
ENSG00000215704.9	CELA2B	1	15461056	1_11	0	0.0980836269930665	27.0831621879306	4.43053317850077e-05	2.67586206896471	1
ENSG00000132906.17	CASP9	1	15526244	1_11	0	0.00960603217226863	5.42921780714471	8.69844070345178e-07	-0.636774449940278	2
ENSG00000116138.12	DNAJC16	1	15526794	1_11	0	0.00913472600134402	4.99538151160858	7.61069456122289e-07	-0.382113821138194	1
ENSG00000116771.5	AGMAT	1	15584854	1_11	0	0.00971995054539199	5.51344095630796	8.93813456814919e-07	-0.748148148148215	1
ENSG00000116786.11	PLEKHM2	1	15684135	1_11	0	0.0222421634913869	13.0869420963887	4.85484440032342e-06	1.91187739463675	1
ENSG00000162461.7	SLC25A34	1	15737916	1_11	0	0.00879097426903563	4.64966862994391	6.81740535473407e-07	0.0466666666666567	1
ENSG00000162458.12	FBLIM1	1	15756481	1_11	0	0.00953103779316089	5.33051394715753	8.47362774777418e-07	0.790598290598118	1
ENSG00000065526.10	SPEN	1	15847319	1_11	0	0.0114144847453365	7.05078880861344	1.34231401335136e-06	0.919354838709532	1
ENSG00000186510.11	CLCNKA	1	16017999	1_11	0	0.0111041915888933	6.75232611175106	1.25054827318863e-06	0.995144614959584	2
ENSG00000173641.17	HSPB7	1	16019962	1_11	0	0.0265990864363818	14.9381219245173	6.62708935182624e-06	-1.64888888888911	1
ENSG00000184908.17	CLCNKB	1	16044169	1_11	0	0.0117869273054267	7.36091728241253	1.44708035607278e-06	-0.939954215994472	2
ENSG00000185519.8	FAM131C	1	16069823	1_11	0	0.0338356537898133	17.0472604230081	9.62031458774936e-06	2.02797202797262	1
ENSG00000142632.16	ARHGEF19	1	16210794	1_11	0	0.0128380398972708	8.11087447167613	1.73670680769774e-06	0.926512097416352	2
ENSG00000132881.11	RSG1	1	16237068	1_11	0	0.00900997457852803	4.89305779945826	7.35299070740484e-07	-0.0412781818532666	2
ENSG00000055070.16	SZRD1	1	16352086	1_11	0	0.0496369042885452	20.6074298759368	1.70603770099368e-05	-2.16666666666696	1
ENSG00000219481.10	NBPF1	1	16520975	1_11	0	0.00902757596162507	4.90196900926663	7.38077248572919e-07	0.278195488721765	1
ENSG00000117122.13	MFAP2	1	16979325	1_12	0	0.0202917885345114	4.64832736479117	1.57317537444377e-06	0.0460526315789606	1
ENSG00000159363.17	ATP13A2	1	17011965	1_12	0	0.0229801022131573	5.81497410633723	2.22874225412366e-06	0.614285714285821	1
ENSG00000159423.16	ALDH4A1	1	18902884	1_13	0	0.00335324407941373	4.79000144838428	2.67892723071164e-07	0.443526170798904	1
ENSG00000053372.4	MRTO4	1	19249541	1_13	0	0.00400198536266727	6.11618859681107	4.08240859945467e-07	-0.57287570414731	3
ENSG00000162482.4	AKR7A3	1	19284993	1_13	0	0.00879863300449735	12.8627603130828	1.88759790215703e-06	-1.37899543378949	1
ENSG00000053371.12	AKR7A2	1	19312389	1_13	0	0.00337372448568407	4.761697351162	2.67936270110783e-07	0.24242424242422	1
ENSG00000040487.12	PQLC2	1	19312063	1_13	0	0.00372032651008902	5.59620956578244	3.47244305145257e-07	0.594336171129613	2
ENSG00000077549.17	CAPZB	1	19485158	1_13	0	0.00565973865617564	8.99005609615301	8.48630985682817e-07	0.797979797979621	1
ENSG00000173436.13	MINOS1	1	19596564	1_13	0	0.00333656449519759	4.71516704697192	2.6239569954888e-07	0.0990099009901576	1
ENSG00000158747.13	NBL1	1	19639545	1_13	0	0.003653161135584	5.74014392046787	3.49745162081358e-07	0.553642208649717	2
ENSG00000169914.5	OTUD3	1	19882213	1_13	0	0.00372592148534234	11.5527194609113	7.17923272571042e-07	-2.4635198720941	3
ENSG00000188257.10	PLA2G2A	1	19979786	1_13	0	0.00443863108787601	7.08061242568497	5.2417943582645e-07	0.373626373626172	1
ENSG00000127472.10	PLA2G5	1	20071983	1_13	0	0.00486247439468979	8.6287622739421	6.99787107675646e-07	1.17415730337058	1
ENSG00000162543.5	UBXN10	1	20186547	1_14	0	0.0483246100061376	14.7603894793384	1.18966937159585e-05	1.63576158940415	1
ENSG00000090432.6	MUL1	1	20500193	1_14	0	0.0166262097507911	4.72138931382613	1.30925178122349e-06	0.0853757943838286	2
ENSG00000183114.7	FAM43B	1	20551955	1_14	0	0.0183834388874302	5.66193969375048	1.73600951255695e-06	-0.568205626525706	2
ENSG00000158825.5	CDA	1	20608589	1_14	0	0.018341877505723	5.64074721968807	1.72560159021075e-06	-0.625866400736806	2
ENSG00000158828.7	PINK1	1	20535219	1_14	0	0.0176711326995702	5.29191195568415	1.55968574817514e-06	-0.463018560528805	2
ENSG00000189410.11	SH2D5	1	20732634	1_14	0	0.0423514714761369	13.5109097034232	9.54362137734024e-06	1.84122562673952	1
ENSG00000117298.14	ECE1	1	21347512	1_14	0	0.0310223142417668	10.5738477825832	5.47100803335566e-06	-1.22058823529366	1
ENSG00000187980.6	PLA2G2C	1	20174949	1_14	0	0.0264704882028316	9.08153320660692	4.00941704236556e-06	-1.06616598687756	2
ENSG00000070886.11	EPHA8	1	22564006	1_15	0	0.0172155249742915	6.89621635638299	1.98011883368796e-06	0.720930232558029	1
ENSG00000142794.18	NBPF3	1	21439691	1_15	0	0.0134604929548221	4.67410663017539	1.04934835574767e-06	-0.169934316407549	2
ENSG00000162551.13	ALPL	1	21528675	1_15	0	0.0148445119232004	5.38615069214039	1.33353533648502e-06	-0.0121212121212134	1
ENSG00000090686.15	USP48	1	21774470	1_15	0	0.0195966975423915	7.91499373340766	2.58698297519079e-06	-0.871212121211835	1
ENSG00000070831.15	CDC42	1	22052387	1_15	0	0.0134637377643879	4.65953297962535	1.04632870460818e-06	0.23493975903605	1
ENSG00000162552.14	WNT4	1	22019154	1_15	0	0.0590505122207205	17.9132507399905	1.76424209305776e-05	2.46268656716373	1
ENSG00000184677.16	ZBTB40	1	22491224	1_15	0	0.0267830384806687	14.225221423235	6.35446491276308e-06	2.34615384615334	1
ENSG00000159189.11	C1QC	1	22648968	1_15	0	0.0134744310045742	4.72301205267604	1.0614256890364e-06	-0.314917127071938	1
ENSG00000173369.15	C1QB	1	22653162	1_15	0	0.0145506011997574	5.27473221207708	1.28009281407422e-06	0.295999999999928	1
ENSG00000004487.15	KDM1A	1	23018558	1_16	0	0.0196542903671476	6.92710759764183	2.27075043995742e-06	-0.881355932203499	1
ENSG00000169641.13	LUZP1	1	23177591	1_16	0	0.0157190094867951	4.83540627652805	1.2677051409052e-06	0.201622668099383	2
ENSG00000204219.9	TCEA3	1	23423064	1_16	0	0.0212925881449547	7.67753330753388	2.72652992455411e-06	0.91616497466086	3
ENSG00000088280.18	ASAP3	1	23484165	1_16	0	0.0517079702378867	16.0415405328113	1.38345064035969e-05	1.80882352941192	1
ENSG00000227868.5	C1orf234	1	23015700	1_16	0	0.0922471894142883	21.5823501258792	3.32056497167548e-05	-2.28890796274615	2
ENSG00000179546.4	HTR1D	1	23195342	1_16	0	0.0295444166851239	10.7534766144765	5.29888409880129e-06	-1.37593984962379	1
ENSG00000142676.12	RPL11	1	23691734	1_17	0	0.0206253225369543	5.41131286313104	1.86150196224707e-06	0.426136363636281	1
ENSG00000011007.12	ELOA	1	23743147	1_17	0	0.0192897551406843	4.79991945710781	1.54426123759721e-06	-0.344000000000008	1
ENSG00000117308.14	GALE	1	23800401	1_17	0	0.0254950095879772	7.44662619207419	3.16646607010047e-06	0.810996563573671	1
ENSG00000117305.14	HMGCL	1	23838758	1_17	0	0.0190731823105704	4.68784212424666	1.49126986805424e-06	-0.280000000000017	1
ENSG00000179163.11	FUCA1	1	23868298	1_17	0	0.024235575098288	6.87810754147288	2.78024070342857e-06	-0.797235023041262	1
ENSG00000142677.3	IL22RA1	1	24143903	1_17	0	0.139139170310355	23.0478081398516	5.34858799147922e-05	-2.57575757575782	1
ENSG00000185436.11	IFNLR1	1	24187278	1_17	0	0.0523141204045716	14.1343500293613	1.2332606522614e-05	-1.75531914893602	1
ENSG00000158055.15	GRHL3	1	24318866	1_17	0	0.0219189921960868	6.04656626576443	2.21049483450493e-06	-0.714285714285722	1
ENSG00000001460.17	STPG1	1	24416496	1_17	0	0.0224179157379891	6.2129696979941	2.32302869009976e-06	0.707966885854141	2
ENSG00000001461.16	NIPAL3	1	24412730	1_17	0	0.0194397163641424	4.91867624101577	1.59477076925785e-06	0.390624999999838	1
ENSG00000117602.11	RCAN3	1	24502439	1_17	0	0.0260040334855072	7.66795488746867	3.32567933117224e-06	-0.947955390334556	1
ENSG00000184454.6	NCMAP	1	24555524	1_17	0	0.0214358826498697	5.74396927851078	2.05358926228153e-06	-0.499999999999995	1
ENSG00000131910.4	NR0B2	1	26914363	1_19	0	0.0065573738551381	5.78318691820474	6.32495266554572e-07	-0.505859375000025	1
ENSG00000117614.9	SYF2	1	25232900	1_19	0	0.0058171398470086	4.66699583833682	4.52800631402712e-07	0.0623052959501458	1
ENSG00000187010.19	RHD	1	25257119	1_19	0	0.00698851498323294	6.37672738553541	7.43263586867355e-07	0.658227848101495	1
ENSG00000183726.10	TMEM50A	1	25341420	1_19	0	0.00601386007611204	4.97688449928521	4.99195873603953e-07	0.363904718259652	2
ENSG00000188672.17	RHCE	1	25430243	1_19	0	0.00620929699609485	5.27489112987118	5.46280928789574e-07	-0.337762057664991	2
ENSG00000204178.9	TMEM57	1	25430369	1_19	0	0.00597701800836203	4.91962290826223	4.90429386344109e-07	-0.201612903225826	1
ENSG00000157978.11	LDLRAP1	1	25543527	1_19	0	0.0200297044623183	16.2134697777	5.41639855156296e-06	-1.66853932584199	1
ENSG00000162430.16	SELENON	1	25799884	1_19	0	0.0071360507724485	6.57145936487268	7.82131655633431e-07	0.760000000000181	1
ENSG00000117640.17	MTFR1L	1	25820023	1_19	0	0.00662986547957034	5.88565015924913	6.50817566182989e-07	-0.639999999999966	1
ENSG00000117632.22	STMN1	1	25892680	1_19	0	0.00734097038758352	6.83543889954898	8.36912362988901e-07	-0.805054151624612	1
ENSG00000158006.13	PAFAH2	1	26000605	1_19	0	0.0079509137347753	7.57963220620801	1.00513704509706e-06	-1.00847160937659	2
ENSG00000158008.9	EXTL1	1	26020058	1_19	0	0.00991237515887855	9.63659992686776	1.5931683328241e-06	-1.03947368421043	1
ENSG00000175087.9	PDIK1L	1	26110771	1_19	0	0.0127309530723386	11.9733829181325	2.54236496235444e-06	-1.26380368098131	1
ENSG00000197245.5	FAM110D	1	26159601	1_19	0	0.00661624249660742	5.8664957241573	6.47366584657926e-07	-0.734374999999919	1
ENSG00000236782.6	RP11-96L14.7	1	26172079	1_19	0	0.00920809208082607	8.94890053430364	1.37435662461467e-06	1.01459854014612	1
ENSG00000142675.17	CNKSR1	1	26170849	1_19	0	0.00837443676122884	8.06363261735462	1.12628019113395e-06	0.775841251327949	3
ENSG00000130695.14	CEP85	1	26233875	1_19	0	0.073541637394944	28.5104112562341	3.49701006819337e-05	2.92121212121255	1
ENSG00000169442.8	CD52	1	26317588	1_19	0	0.00625830303819897	5.34817787493255	5.5824203751887e-07	0.62191091582371	2
ENSG00000158062.20	UBXN11	1	26317908	1_19	0	0.0344326425543944	21.3044253863335	1.22348960780958e-05	2.49382716049309	1
ENSG00000117682.16	DHDDS	1	26432658	1_19	0	0.00711852340720554	6.54857883274985	7.77494065828186e-07	0.647058823529356	1
ENSG00000060642.10	PIGV	1	26787521	1_19	0	0.0216700777705435	16.9513121081569	6.1266616357809e-06	-1.78761061946795	1
ENSG00000142751.14	GPN2	1	26890178	1_19	0	0.0058338452585387	4.69371438287473	4.56700692120497e-07	0.113133185303965	2
ENSG00000090273.13	NUDC	1	26899598	1_19	0	0.0165108242902553	14.4042302342235	3.96660464055318e-06	1.60087719298271	1
ENSG00000174950.10	CD164L2	1	27383368	1_19	0	0.00580976274891254	4.65517292944277	4.51080779145432e-07	0.0312500000000019	1
ENSG00000142784.15	WDTC1	1	27234825	1_19	0	0.0276979030222682	19.2556113484617	8.89537594883298e-06	1.91841491841474	1
ENSG00000186501.14	TMEM222	1	27335461	1_19	0	0.0124440052290273	11.760435011211	2.44086453250072e-06	1.30434782608699	1
ENSG00000142765.17	SYTL1	1	27342119	1_19	0	0.0225155447841393	17.3103687830654	6.50053177385586e-06	-1.75801278252643	3
ENSG00000142733.14	MAP3K6	1	27357905	1_19	0	0.0132717500653106	12.3621661987544	2.73642076914621e-06	-1.37357938192587	3
ENSG00000142748.12	FCN3	1	27375143	1_19	0	0.0103475367765786	10.0376283263073	1.73232030048354e-06	-1.12735849056646	1
ENSG00000181773.6	GPR3	1	27392588	1_19	0	0.00596497339382995	4.9008271190241	4.87571148869007e-07	-0.313901345291386	1
ENSG00000158195.10	WASF2	1	27484872	1_19	0	0.0552135094926555	25.7739790227433	2.37348739169028e-05	2.33563852562806	2
ENSG00000126705.13	AHDC1	1	27604387	1_19	0	0.0065878159735745	5.82636488070235	6.40175786463039e-07	0.515463917525788	1
ENSG00000000938.12	FGR	1	27631734	1_19	0	0.00595199463665574	4.88053274951167	4.84495634356558e-07	0.231660231660145	1
ENSG00000126709.14	IFI6	1	27671883	1_19	0	0.00581895276668765	4.66989933065838	4.53223537373241e-07	-0.0790123456789981	1
ENSG00000117748.9	RPA2	1	27914572	1_19	0	0.00619062771011014	5.24683385833597	5.41741499303814e-07	-0.346289752650236	1
ENSG00000130768.14	SMPDL3B	1	27935391	1_19	0	0.00586608962173274	4.74507168251329	4.64249641429176e-07	0.127999999999968	1
ENSG00000158156.7	XKR8	1	27902212	1_19	0	0.0135211115129115	12.5361387371737	2.82706822900837e-06	1.3802816901403	1
ENSG00000169403.11	PTAFR	1	28193492	1_19	0	0.0536973389418793	25.5092539474597	2.28460239066534e-05	-2.34853004547465	2
ENSG00000126698.10	DNAJC8	1	28233309	1_19	0	0.00675151946798192	6.0551411446043	6.81845377840356e-07	0.580882352941061	1
ENSG00000130770.17	ATPIF1	1	28236029	1_19	0	0.00680117603765906	6.12344412790149	6.94608160358719e-07	0.595045591558108	2
ENSG00000130766.4	SESN2	1	28259281	1_19	0	0.00679746501738154	6.11835581284789	6.93652277494313e-07	0.667605633802575	1
ENSG00000204138.12	PHACTR4	1	28366038	1_19	0	0.00877656737804577	8.50108411305466	1.2443974432453e-06	-1.24458372107299	3
ENSG00000180098.9	TRNAU1AP	1	28553045	1_19	0	0.00658894894577744	5.82796602932484	6.40461841402116e-07	-0.562604340567907	1
ENSG00000188060.7	RAB42	1	28592480	1_19	0	0.0389739091065485	22.4733843667722	1.46083966780711e-05	2.38461538461583	1
ENSG00000162511.7	LAPTM5	1	30757821	1_20	0	0.0222645829807974	7.72903500965323	2.87011927437851e-06	-0.918749999999629	1
ENSG00000084628.9	NKAIN1	1	31239088	1_20	0	0.0169266403108516	5.16088469459872	1.4569848209759e-06	0.383468834688326	1
ENSG00000121766.15	ZCCHC17	1	31287818	1_20	0	0.0162710069919263	4.79120242197866	1.30022663088128e-06	-0.245714285714409	1
ENSG00000121769.7	FABP3	1	31375861	1_20	0	0.0167913775208258	5.08579949521289	1.42431374684098e-06	0.475721142622152	2
ENSG00000168528.11	SERINC2	1	31378553	1_20	0	0.0537802024886088	16.0475777912572	1.43943490012094e-05	-1.52872116899261	2
ENSG00000162517.12	PEF1	1	31644486	1_20	0	0.0257503122955798	9.09421760344789	3.90578153297767e-06	-0.91159628551505	2
ENSG00000084636.17	COL16A1	1	31708210	1_20	0	0.0160592366189642	4.66862122237573	1.25047105249512e-06	0.0483870967741825	1
ENSG00000121753.12	ADGRB2	1	31767341	1_20	0	0.0233544733447959	8.17742455389711	3.1852735088992e-06	1.035	1
ENSG00000134668.12	SPOCD1	1	31815803	1_20	0	0.0225395376549087	7.8441659740928	2.94884457768765e-06	-0.903061224489842	1
ENSG00000184007.18	PTP4A2	1	31944881	1_20	0	0.0304322075160913	10.6649394282861	5.41317360488595e-06	1.12727019171401	2
ENSG00000025800.13	KPNA6	1	32108863	1_21	0	0.0172191846943702	4.84320230253248	1.39093008255092e-06	-0.259842519685028	1
ENSG00000084652.15	TXLNA	1	32179560	1_21	0	0.0169026468618201	4.65381411184274	1.31196985327873e-06	0.0748031496062766	1
ENSG00000160051.11	IQCC	1	32205429	1_21	0	0.0169078125569513	4.65252724128231	1.31200791420036e-06	-0.023622047244096	1
ENSG00000084623.11	EIF3I	1	32222176	1_21	0	0.0169305634243787	4.66261293020457	1.31662131090876e-06	-0.00784313725490084	1
ENSG00000160055.19	TMEM234	1	32222176	1_21	0	0.0169305634243787	4.66261293020457	1.31662131090876e-06	0.00784313725490084	1
ENSG00000116478.11	HDAC1	1	32291945	1_21	0	0.0198702161891391	6.15094025116149	2.03846944572037e-06	-0.609613130128887	1
ENSG00000225828.1	FAM229A	1	32366691	1_21	0	0.0169195382154789	4.66574997451341	1.3166491818745e-06	-0.0699481865284934	1
ENSG00000176261.15	ZBTB8OS	1	32651022	1_21	0	0.0177590257060822	5.10268849933235	1.51139610437102e-06	-0.34700315457417	1
ENSG00000162521.18	RBBP4	1	32651536	1_21	0	0.0193245879289841	5.88587632626896	1.89706180439499e-06	0.554572271386439	1
ENSG00000116497.17	S100PBP	1	32817174	1_21	0	0.0186036575579357	5.57072592417992	1.72850338480174e-06	0.502392344497593	1
ENSG00000134684.10	YARS	1	32817927	1_21	0	0.0195081229963736	6.01947222325546	1.95854703378291e-06	-0.602870813397088	1
ENSG00000160097.16	FNDC5	1	32872031	1_21	0	0.0239278603214421	8.8246018859539	3.5217546127965e-06	-1.53974236110069	2
ENSG00000142920.16	AZIN2	1	33080047	1_21	0	0.0377980079335124	11.9837131616751	7.55475566085582e-06	1.29390573337071	2
ENSG00000134686.18	PHC2	1	33431196	1_21	0	0.0328943192746997	10.6672321654172	5.85238321841619e-06	-1.16784869976334	1
ENSG00000121903.14	ZSCAN20	1	33471534	1_21	0	0.0181939033835058	5.23231498528785	1.58774177017524e-06	-0.146666666666632	1
ENSG00000121904.17	CSMD2	1	34166108	1_21	0	0.019538991373087	5.98209903461254	1.94946680838345e-06	-0.567375886524787	1
ENSG00000273274.1	ZBTB8B	1	32465491	1_21	0	0.0169275046305238	4.66806304528182	1.3179221577895e-06	-0.0648648648648808	1
ENSG00000188910.7	GJB3	1	34780696	1_22	0	0.0201665007796078	7.62298506131678	2.56398642663882e-06	-0.993055555555572	1
ENSG00000163866.8	SMIM12	1	34732965	1_22	0	0.0158755751688605	5.37017652963504	1.42192973574848e-06	0.42361111111115	1
ENSG00000243749.1	TMEM35B	1	34984759	1_22	0	0.0224831313544615	8.63166021393335	3.23676552190641e-06	0.96277915632722	1
ENSG00000163867.16	ZMYM6	1	35031112	1_22	0	0.01578000444382	5.30545560712111	1.39633592502728e-06	0.422572178477562	1
ENSG00000197056.9	ZMYM1	1	35059408	1_22	0	0.0153307461496364	5.03712132900121	1.28797018563031e-06	0.327216391467159	2
ENSG00000116819.6	TFAP2E	1	35573174	1_22	0	0.0241279622212437	9.23016444319093	3.7144129789879e-06	1.06854838709682	1
ENSG00000126067.11	PSMB2	1	35641909	1_22	0	0.0165934285389573	5.74684038735262	1.59046959141267e-06	-0.507246376811654	1
ENSG00000142686.7	C1orf216	1	35718988	1_22	0	0.0149550968333925	4.79122098207717	1.19507603344307e-06	0.216216216216177	1
ENSG00000134698.10	AGO4	1	35808004	1_22	0	0.0162807423494001	5.59283762099291	1.51868085977313e-06	0.516068052930016	1
ENSG00000092847.11	AGO1	1	35870261	1_22	0	0.0256607991336898	9.95102713662305	4.25890735905366e-06	1.21546961325976	1
ENSG00000116863.10	ADPRHL2	1	36088841	1_22	0	0.0164262587873056	5.64285107819264	1.54595680418665e-06	0.437500000000023	1
ENSG00000171812.12	COL8A2	1	36136601	1_22	0	0.0182615588319512	6.66405937026352	2.02972317243496e-06	0.653778558875184	1
ENSG00000054116.11	TRAPPC3	1	36136601	1_22	0	0.0164779863416206	5.67041349745302	1.5584001227942e-06	0.376619353328382	2
ENSG00000116871.15	MAP7D1	1	36155585	1_22	0	0.0148910904544189	4.78667784218948	1.18883287563097e-06	-0.325925925925963	1
ENSG00000214193.10	SH3D21	1	36323945	1_22	0	0.0917849481064115	22.1590433678705	3.39220882567126e-05	-2.70769230769193	1
ENSG00000142694.6	EVA1B	1	36323945	1_22	0	0.206275203337358	30.059405466691	0.000103415947676531	-3.0913777704678	2
ENSG00000196182.10	STK40	1	36386242	1_22	0	0.0157031557217486	5.3022600702463	1.38869882683068e-06	-0.447761194029886	1
ENSG00000181817.5	LSM10	1	36393562	1_22	0	0.022611393859617	8.76960167292515	3.30725215435173e-06	1.20046620046551	1
ENSG00000116885.18	OSCP1	1	36439159	1_22	0	0.0231303578052556	8.22496253275394	3.17304612167754e-06	-1.96987551593293	2
ENSG00000116898.11	MRPS15	1	36464387	1_22	0	0.0153275761633385	5.20048889044139	1.32946761103518e-06	0.848123757819682	2
ENSG00000163875.15	MEAF6	1	37515602	1_23	0	0.0215716544612876	4.88299265642282	1.75682956654532e-06	-0.221374045801463	1
ENSG00000163877.10	SNIP1	1	37554146	1_23	0	0.0245090810342046	6.08082661512337	2.48570596035503e-06	0.643678160919539	1
ENSG00000163879.10	DNALI1	1	37557547	1_23	0	0.0400825819156397	10.7127415061236	7.16170487116221e-06	-1.44616416690236	2
ENSG00000134697.12	GNL2	1	37596105	1_23	0	0.0268114303719922	6.92416609847143	3.09633232538779e-06	-0.888888888888976	1
ENSG00000116922.14	C1orf109	1	37691932	1_23	0	0.0266608884576037	6.87125440711451	3.05541883869936e-06	0.870686676005058	2
ENSG00000134690.10	CDCA8	1	37692045	1_23	0	0.0287192152917952	7.57037959839868	3.6261881269414e-06	-0.975806451612558	1
ENSG00000185090.14	MANEAL	1	37792972	1_23	0	0.102357807116232	19.6733057655662	3.35860105890969e-05	2.31884057971069	1
ENSG00000188786.9	MTF1	1	37859751	1_23	0	0.0636783621753709	15.1072207225972	1.60448833770338e-05	1.72323232323304	1
ENSG00000204084.12	INPP5B	1	37897131	1_23	0	0.0273796302442551	7.12125364716638	3.25195209458393e-06	-0.878571428571306	1
ENSG00000183431.11	SF3A3	1	37990434	1_23	0	0.0226343292272664	5.33401942925377	2.01364230809356e-06	-0.674242424242576	1
ENSG00000183386.9	FHL3	1	37983893	1_23	0	0.0289515563478679	7.64616248586261	3.69211775196232e-06	-1.20930232558149	1
ENSG00000185668.7	POU3F1	1	37977310	1_23	0	0.0305406513547055	8.14891430773603	4.15086062998378e-06	-0.945155393052929	1
ENSG00000116981.3	NT5C1A	1	39672835	1_24	0	0.0256512248677704	4.96621962986671	2.12468296393159e-06	0.436241610738033	1
ENSG00000116954.7	RRAGC	1	38859391	1_24	0	0.0248039759121186	4.65079145173609	1.92401419585952e-06	0.0839694656488288	1
ENSG00000131233.9	GJA9	1	38881233	1_24	0	0.030664272181806	6.64460929035901	3.39830391482772e-06	-0.806451612903193	1
ENSG00000158315.10	RHBDL2	1	38941917	1_24	0	0.0262506805419818	5.18322870494574	2.26934771435463e-06	0.448702601211266	2
ENSG00000174574.15	AKIRIN1	1	38991022	1_24	0	0.0253324305368405	4.84876036752114	2.04864961889378e-06	0.23437500000011	1
ENSG00000168653.10	NDUFS5	1	39026790	1_24	0	0.0267690759306214	5.36697655922181	2.39620066100161e-06	0.362962962962904	1
ENSG00000183682.7	BMP8A	1	39491596	1_24	0	0.026641330860783	5.32202548058367	2.36479212898823e-06	0.476020439909946	2
ENSG00000163909.7	HEYL	1	39640410	1_24	0	0.024803294080148	4.65053334149195	1.92385453072299e-06	0.0890052356020994	1
ENSG00000116983.12	HPCAL4	1	39685811	1_24	0	0.040893913588364	9.35980052716007	6.3838896869758e-06	-1.22485737420279	2
ENSG00000198754.5	OXCT2	1	39793180	1_25	0	0.0168862763657326	5.70336535232386	1.60629457034349e-06	0.473300970874052	1
ENSG00000116985.11	BMP8B	1	39789243	1_25	0	0.0152156702211169	4.72255931386727	1.19847399168518e-06	-0.0882352941176339	1
ENSG00000043514.15	TRIT1	1	39880989	1_25	0	0.0154728475952697	4.88398377086726	1.26038888777624e-06	-0.280867695648105	2
ENSG00000131236.16	CAP1	1	40039889	1_25	0	0.0306247184765115	11.2487307504892	5.74560455746301e-06	-1.43096727021366	2
ENSG00000131238.16	PPT1	1	40096750	1_25	0	0.0225011002742583	8.34887318321106	3.13322602319159e-06	1.15223377835957	2
ENSG00000084073.8	ZMPSTE24	1	40257123	1_25	0	0.0174669854789015	5.98338435189642	1.74311068914824e-06	-0.689209639288259	2
ENSG00000049089.13	COL9A2	1	40318226	1_25	0	0.0161823476790101	5.29575613069313	1.42932046183307e-06	-0.372549019607961	1
ENSG00000187815.9	ZFP69	1	40476891	1_25	0	0.0153881965267195	4.8426430980123	1.2428831279246e-06	-0.337423312883219	1
ENSG00000164002.11	EXO5	1	40508257	1_25	0	0.0795201702345036	20.4078144057119	2.70666123331115e-05	-2.71521532287226	2
ENSG00000117010.15	ZNF684	1	40531781	1_25	0	0.0159606914568349	5.19179089886775	1.38206669188304e-06	-0.480000000000265	1
ENSG00000117016.9	RIMS3	1	40640911	1_25	0	0.0215564391409732	7.92130702615938	2.84796058552576e-06	1.0863309352516	1
ENSG00000117013.14	KCNQ4	1	40799578	1_25	0	0.0741417204253113	19.5333519584158	2.41545827821617e-05	2.10236220472445	1
ENSG00000171793.13	CTPS1	1	40978873	1_25	0	0.0151093248667828	4.66951733392611	1.17673089663197e-06	-0.0912894714203229	2
ENSG00000171790.15	SLFNL1	1	41023485	1_25	0	0.0255967547608391	9.82342379105198	4.19380171942142e-06	-1.47321428571364	1
ENSG00000010803.16	SCMH1	1	41249135	1_25	0	0.0182476788150217	6.32648408176413	1.92544072505928e-06	0.546666666666642	1
ENSG00000204060.6	FOXO6	1	41358872	1_25	0	0.0151259806026165	4.668571338384	1.17778940751418e-06	-0.105820105820148	1
ENSG00000127129.9	EDN2	1	41484842	1_25	0	0.0233830520352147	8.81504137738732	3.4378399723138e-06	1.19753086419811	1
ENSG00000186973.10	FAM183A	1	43144910	1_26	0	0.0221042272950175	4.91567686075563	1.81225275846024e-06	-0.157302843252173	2
ENSG00000127124.14	HIVEP3	1	42035651	1_26	0	0.0258690309816003	7.11417717145545	3.06948095563445e-06	-1.37724550898143	1
ENSG00000198815.8	FOXJ3	1	42335341	1_26	0	0.0350220857767657	9.35856099235744	5.46652310524936e-06	1.23389830508526	1
ENSG00000177181.14	RIMKLA	1	42381115	1_26	0	0.0216275735747503	4.93603237910983	1.78051609397648e-06	0.631431686701432	2
ENSG00000066185.12	ZMYND12	1	42452404	1_26	0	0.0224152992653178	5.03908348198587	1.88389286107765e-06	-0.192982456140275	1
ENSG00000186409.14	CCDC30	1	42463059	1_26	0	0.0296370255889231	7.85086792361319	3.88072074232166e-06	1.2207792207794	1
ENSG00000065978.18	YBX1	1	42679786	1_26	0	0.0230917337339746	5.41106851568744	2.08400942976712e-06	0.623036649214793	1
ENSG00000117385.15	P3H1	1	42766833	1_26	0	0.0347150459474845	9.67485122626587	5.60172965383352e-06	1.72643158130548	2
ENSG00000164008.14	C1orf50	1	42767127	1_26	0	0.0214801280429849	4.68424731686565	1.67817322666716e-06	0.201629381372132	2
ENSG00000274386.5	TMEM269	1	42785273	1_26	0	0.0215179920761378	4.6997886096055	1.68670904249735e-06	0.212682336094611	2
ENSG00000177868.11	SVBP	1	42816309	1_26	0	0.0223524059350598	5.0105605655123	1.86797344300972e-06	-0.0282787458697381	2
ENSG00000164010.13	ERMAP	1	42817988	1_26	0	0.0215708535176434	4.72120947960816	1.69855926932197e-06	-0.0712443955176348	2
ENSG00000117394.20	SLC2A1	1	42959411	1_26	0	0.0276156086690974	7.04049379873201	3.24278268730907e-06	-0.785079928952186	1
ENSG00000243710.7	CFAP57	1	43172514	1_26	0	0.0244921961158219	5.81480445342878	2.3753245000339e-06	0.446808510638045	1
ENSG00000179178.10	TMEM125	1	43269525	1_26	0	0.0664572612046069	15.2472301872705	1.69002645096019e-05	-1.69444444444411	1
ENSG00000117395.12	EBNA1BP2	1	43171303	1_26	0	0.0232995114839543	5.37268761439545	2.08784623599089e-06	-0.333333333333307	1
ENSG00000253313.5	C1orf210	1	43285671	1_26	0	0.0235313385059954	5.53386596554443	2.17187773374307e-06	0.442080378250456	1
ENSG00000066056.13	TIE1	1	43300755	1_27	0	0.0380871337293287	11.9998306131085	7.62278221543366e-06	1.39467153219149	2
ENSG00000117400.16	MPL	1	43337551	1_27	0	0.0394676201750805	12.3145006138788	8.10620999840492e-06	1.44881889763714	1
ENSG00000117399.13	CDC20	1	43359194	1_27	0	0.0168462731812725	4.64932767611825	1.30633360810479e-06	0.0188679245283064	1
ENSG00000066322.14	ELOVL1	1	43367735	1_27	0	0.0730202909436598	18.4609498092757	2.24831783806664e-05	2.03326403326423	1
ENSG00000159479.16	MED8	1	43365874	1_27	0	0.0184887343388608	5.49507846690761	1.69449848968176e-06	-0.413199119637657	2
ENSG00000198198.15	SZT2	1	43389819	1_27	0	0.0745716701588162	18.4235162871506	2.29142949068661e-05	1.97705602707166	2
ENSG00000066135.12	KDM4A	1	43649383	1_27	0	0.0241360771007354	8.03997846666449	3.23654519338303e-06	-1.01408450704188	1
ENSG00000117407.16	ARTN	1	43937817	1_27	0	0.0174638596097522	5.00624544358564	1.45818449219843e-06	-0.366666666666597	1
ENSG00000117408.10	IPO13	1	43947230	1_27	0	0.0205553749291949	6.53736080657919	2.24123792762579e-06	-0.757575757575668	1
ENSG00000132768.13	DPH2	1	43968192	1_27	0	0.0169877018894988	4.73698767901456	1.34213744092146e-06	-0.180124223602472	1
ENSG00000117410.13	ATP6V0B	1	43974045	1_27	0	0.0500392002497716	14.9196936744599	1.24517494111038e-05	1.71810699588427	1
ENSG00000117411.16	B4GALT2	1	43978466	1_27	0	0.0174117055914893	4.96262162825354	1.44116127813446e-06	-0.425790754258139	1
ENSG00000159214.12	CCDC24	1	43991070	1_27	0	0.0268756879812012	9.01172307520616	4.0394992668451e-06	-1.08196721311462	1
ENSG00000196517.11	SLC6A9	1	44031093	1_27	0	0.0169533228642041	4.72769144145167	1.33679269158338e-06	-0.198975363899558	2
ENSG00000178028.13	DMAP1	1	44213884	1_27	0	0.0350459563529258	11.1521927864103	6.51865939976899e-06	-1.19531249999965	1
ENSG00000198520.10	C1orf228	1	44673580	1_28	0	0.0208950456009889	5.18255187478985	1.80612201666568e-06	-0.0843944667956267	2
ENSG00000142945.12	KIF2C	1	44739926	1_28	0	0.0359090114368863	10.7822624225051	6.45763438206123e-06	-2.14197530864258	1
ENSG00000142937.11	RPS8	1	44775613	1_28	0	0.0390685387367201	11.5243604350268	7.50938042383323e-06	-2.13186813186885	1
ENSG00000142959.4	BEST4	1	44786343	1_28	0	0.0199493719922312	5.18336819005891	1.7246516703001e-06	0.785690495737675	2
ENSG00000222009.8	BTBD19	1	44808328	1_28	0	0.0198739367196068	5.0307467283465	1.6675407730795e-06	-0.355421686746801	1
ENSG00000117425.13	PTCH2	1	44839834	1_28	0	0.0354032907702636	10.5848097886807	6.25009754818612e-06	-1.88888888888848	1
ENSG00000126107.14	HECTD3	1	45011467	1_28	0	0.0195548373004009	4.71642533649368	1.53825124830499e-06	0.141153081510919	1
ENSG00000126088.13	UROD	1	45012003	1_28	0	0.0337802055987801	10.2247054484125	5.76067268599732e-06	-2.197183098592	1
ENSG00000132781.17	MUTYH	1	45341261	1_28	0	0.0317966034594472	9.53500790396798	5.05663834590064e-06	-1.50000000000083	1
ENSG00000132773.11	TOE1	1	45317712	1_28	0	0.0665094676230703	14.952081188312	1.65861360590349e-05	-1.0992907801419	1
ENSG00000070759.16	TESK2	1	45491156	1_28	0	0.0407148652589274	10.2879425252767	6.98621001231266e-06	0.414965986394611	1
ENSG00000280670.2	CCDC163	1	45499668	1_28	0	0.0255548275501555	6.74656179155522	2.87551450438918e-06	-0.244274809160225	1
ENSG00000132763.14	MMACHC	1	45499668	1_28	0	0.0255548275501555	6.74656179155522	2.87551450438918e-06	0.244274809160225	1
ENSG00000117450.13	PRDX1	1	45522595	1_28	0	0.0368517791020904	9.56585375045069	5.87952581574315e-06	0.324324324324314	1
ENSG00000117448.13	AKR1A1	1	45566871	1_28	0	0.0427641049203695	12.1941531267967	8.69743388977744e-06	-1.99999999999966	1
ENSG00000132780.16	NASP	1	45583288	1_28	0	0.0201070536763818	4.96335452131483	1.66450015469402e-06	0.409090909091001	1
ENSG00000159588.14	CCDC17	1	45624542	1_28	0	0.0318165947974123	11.2369862231135	5.96298409535011e-06	-2.57258064516149	1
ENSG00000159592.10	GPBP1L1	1	45687876	1_28	0	0.0439157416172757	13.3434780151373	9.77348320944291e-06	-2.69144198551668	2
ENSG00000159596.6	TMEM69	1	45687531	1_28	0	0.0350024323717286	11.7012487634389	6.83109842899149e-06	2.71968841221301	2
ENSG00000086015.20	MAST2	1	45787339	1_28	0	0.0273493761170679	8.57425155521544	3.91114349793921e-06	-2.18978102189754	1
ENSG00000117461.14	PIK3R3	1	46132597	1_28	0	0.0216640209011341	7.01183585026676	2.53355835708092e-06	-1.70775554361354	2
ENSG00000117472.9	TSPAN1	1	46174934	1_28	0	0.019518517818549	4.75224323914537	1.54705446138629e-06	-0.709677419355068	1
ENSG00000173660.11	UQCRH	1	46309111	1_28	0	0.0217246066811023	5.5308355729768	2.00402334074036e-06	0.219512195121851	1
ENSG00000117480.15	FAAH	1	46394077	1_28	0	0.108811058947134	21.9039612096173	3.97517089640143e-05	-2.87227130808234	2
ENSG00000123472.12	ATPAF1	1	46191548	1_28	0	0.0259734270188547	7.77472506345966	3.36801798000951e-06	-1.63473053892159	1
ENSG00000079277.19	MKNK1	1	46616841	1_29	0	0.0182253384199014	4.77017109081873	1.45000554482382e-06	0.337931034482853	1
ENSG00000142961.14	MOB3C	1	46616841	1_29	0	0.0182253384199014	4.77017109081873	1.45000554482382e-06	0.337931034482853	1
ENSG00000186118.8	TEX38	1	46668649	1_29	0	0.0181927419685585	4.7534051573987	1.44232489118151e-06	-0.271428571428653	1
ENSG00000159658.10	EFCAB14	1	46719410	1_29	0	0.0190963648446059	5.20742270632405	1.65856937305151e-06	0.39946243865676	2
ENSG00000142973.13	CYP4B1	1	46814117	1_29	0	0.0185914370687281	4.95642044840749	1.53688441470929e-06	-0.372881355932197	1
ENSG00000187048.12	CYP4A11	1	47020219	1_29	0	0.019967901718279	5.6255504193966	1.87351665169596e-06	0.803149606299307	1
ENSG00000162365.11	CYP4A22	1	47138337	1_29	0	0.0192611018870339	5.28787998701571	1.69872400547588e-06	-0.531250000000203	1
ENSG00000186377.7	CYP4X1	1	47025688	1_29	0	0.0382401535001043	11.7350043152135	7.48450333302451e-06	-1.58778625954256	1
ENSG00000162366.7	PDZK1IP1	1	47190144	1_29	0	0.0185140627471995	4.91736177319011	1.51842727987594e-06	0.291139240506385	1
ENSG00000162367.11	TAL1	1	47230909	1_29	0	0.0216187712588942	6.37017874501575	2.29690340021624e-06	0.816000000000005	1
ENSG00000123473.15	STIL	1	47314279	1_29	0	0.0655689394522812	16.8531840807198	1.84306320624258e-05	-2.23577235772378	1
ENSG00000162368.13	CMPK1	1	47333764	1_29	0	0.0753402168748514	18.1829104089934	2.28481147093676e-05	-2.32845331867363	2
ENSG00000282881.1	RP11-49P4.7	1	46534086	1_29	0	0.0189326362658944	5.12677253246117	1.6188821918219e-06	0.629032258064706	1
ENSG00000162456.9	KNCN	1	46553679	1_29	0	0.0308405289272986	9.70764577952768	4.99339410710162e-06	-1.28859060402669	1
ENSG00000269113.3	TRABD2B	1	47997102	1_30	0	0.0172222142107983	4.77861413105892	1.37262231592382e-06	-0.19434628975266	1
ENSG00000117834.12	SLC5A9	1	48222704	1_30	0	0.0232518657700866	7.59179056553636	2.94416490458931e-06	0.906223671499742	2
ENSG00000132122.11	SPATA6	1	48472019	1_30	0	0.0197585226014614	6.06525476790022	1.99877367805557e-06	-0.650209074236426	2
ENSG00000162373.12	BEND5	1	48775925	1_31	0	0.0134515359203613	4.88254307388186	1.09541343864825e-06	-0.581319180781805	2
ENSG00000123091.4	RNF11	1	51235789	1_32	0	0.0178205678752006	6.45890743461863	1.91973244722483e-06	0.670433219567409	2
ENSG00000085831.15	TTC39A	1	51344853	1_33	0	0.0229008109389125	8.29118499728928	3.16685057762179e-06	-0.950730280774521	3
ENSG00000085832.16	EPS15	1	51518880	1_33	0	0.05056392326451	15.7594442231737	1.32905136746649e-05	2.24409778183026	2
ENSG00000117859.18	OSBPL9	1	51577431	1_33	0	0.0427454208626838	14.1676493637644	1.01006076803216e-05	-2.2038039354202	2
ENSG00000078618.21	NRDC	1	51826904	1_33	0	0.0336648891597344	11.9135598896498	6.68927186455157e-06	-1.32967032967046	1
ENSG00000198841.3	KTI12	1	52033817	1_33	0	0.0224090300656681	8.08755216392392	3.02273628765666e-06	0.942565741261824	2
ENSG00000157077.14	ZFYVE9	1	52142437	1_33	0	0.0820926378846484	20.388441872037	2.79156891711282e-05	2.06143344710005	1
ENSG00000154222.14	CC2D1B	1	52352516	1_33	0	0.0169702546389813	5.4828257302809	1.55186131367523e-06	0.574803149606248	1
ENSG00000116157.5	GPX7	1	52602734	1_33	0	0.0324191872666781	11.5583038523347	6.24965920699844e-06	-1.49446494464984	1
ENSG00000182183.14	FAM159A	1	52632886	1_33	0	0.0156050943631456	4.69811310391934	1.22278463424441e-06	-0.347285226600675	2
ENSG00000121310.16	ECHDC2	1	52862722	1_33	0	0.030901585897697	11.106860409628	5.72442919095101e-06	-1.35108224609566	3
ENSG00000116171.17	SCP2	1	52926925	1_33	0	0.0208385170452331	7.40617213809503	2.57407215737318e-06	-0.826101398428307	2
ENSG00000174348.13	PODN	1	53062276	1_33	0	0.158488949859043	26.8180810319053	7.08902963787613e-05	2.8452803781774	2
ENSG00000162383.11	SLC1A7	1	53130458	1_33	0	0.0769148842473298	19.7622469697621	2.53516843428857e-05	2.22247512403367	2
ENSG00000157184.6	CPT2	1	53196294	1_33	0	0.0250220854763985	9.12270156654405	3.80721214159714e-06	1.16389451201482	2
ENSG00000162384.13	C1orf123	1	53220711	1_33	0	0.0202843336473452	7.1535343292357	2.4201457226338e-06	0.914105310370063	2
ENSG00000157193.15	LRP8	1	53327576	1_33	0	0.0577687502540913	17.0261357372822	1.64047331120522e-05	1.84496124030986	1
ENSG00000174332.5	GLIS1	1	53738775	1_33	0	0.0310556211774194	11.1536816736568	5.77721555098839e-06	1.40789473684201	1
ENSG00000162398.11	LEXM	1	54804288	1_34	0	0.0118608812314299	5.02761559205894	9.9457863826903e-07	-0.475156967081364	2
ENSG00000058799.14	YIPF1	1	53890131	1_34	0	0.0192830024932193	9.62286396609779	3.09484647080698e-06	-1.10274093389375	2
ENSG00000081870.11	HSPB11	1	53947843	1_34	0	0.012617323770435	5.63011501391584	1.18479883909074e-06	0.450450450450335	1
ENSG00000116221.15	MRPL37	1	54175965	1_34	0	0.0132673209383026	6.11319993265305	1.35273254943573e-06	0.589801537044922	3
ENSG00000215883.10	CYB5RL	1	54154524	1_34	0	0.0324197302963654	14.4612270935454	7.81942195452131e-06	1.56113537117854	1
ENSG00000162390.17	ACOT11	1	54543040	1_34	0	0.0207835369614277	10.3293031649683	3.58055696774206e-06	1.13664596273304	1
ENSG00000162391.11	FAM151A	1	54623490	1_34	0	0.019298446132258	9.57246001929484	3.08110152335098e-06	-1.16481481481526	1
ENSG00000184313.19	MROH7	1	54642163	1_34	0	0.0225890925189317	11.0368285720689	4.15817905715852e-06	-1.37121212121311	1
ENSG00000243725.6	TTC4	1	54713332	1_34	0	0.0120574900644455	5.22076719253146	1.04990824345333e-06	0.37106918238996	1
ENSG00000162396.5	PARS2	1	54764778	1_34	0	0.0191674004328716	9.45226123909977	3.021753526126e-06	-1.13235294117634	1
ENSG00000006555.10	TTC22	1	54801888	1_34	0	0.0127242999912341	5.67136975485664	1.20359941494751e-06	-0.656441717791153	1
ENSG00000143001.4	TMEM61	1	54980319	1_34	0	0.0119405729604246	5.07941246360662	1.0115765484895e-06	0.256578947368455	1
ENSG00000162402.13	USP24	1	55214518	1_34	0	0.0143886369696989	6.71415095125218	1.61127942687803e-06	0.810650887573906	1
ENSG00000162399.6	BSND	1	55000630	1_34	0	0.0122828232423146	5.3910042861335	1.10440403531094e-06	-0.470873786408009	1
ENSG00000173406.15	DAB1	1	58547019	1_37	0	0.017228218691019	4.67865880572675	1.34437942334877e-06	0.0434782608695684	1
ENSG00000162600.11	OMA1	1	58546732	1_37	0	0.0172607883397132	4.6963380769002	1.35201056619094e-06	0.188469960485404	2
ENSG00000162601.9	MYSM1	1	58700166	1_37	0	0.0297541614876931	9.80540327936704	4.8660131865544e-06	-1.34062018123513	2
ENSG00000177606.6	JUN	1	58784746	1_37	0	0.0174533887484002	4.80021199459737	1.3973341897767e-06	0.235294117647049	1
ENSG00000172456.17	FGGY	1	59296555	1_37	0	0.0728501577825389	18.2961186666408	2.2230517398683e-05	-2.04115226337427	1
ENSG00000134709.10	HOOK1	1	59814713	1_38	0	0.0181665114731631	4.65637812723675	1.41084688479797e-06	0.133126934984528	1
ENSG00000134716.9	CYP2J2	1	59928048	1_38	0	0.027610726902627	8.58349635607983	3.9527757185552e-06	1.0896547887258	2
ENSG00000162604.12	TM2D1	1	61723869	1_39	0	0.0156185610134768	5.31676571126328	1.38499640835477e-06	0.435614131995053	2
ENSG00000132849.19	PATJ	1	61747237	1_39	0	0.0151087766088094	5.00638391499077	1.26157639957857e-06	0.204255319149031	1
ENSG00000162607.12	USP1	1	62436136	1_39	0	0.0197264370205383	7.50279842908873	2.46849376535204e-06	-1.12466266289672	2
ENSG00000116641.17	DOCK7	1	62688195	1_39	0	0.0369675453825004	13.4066465171913	8.26610426724837e-06	-1.93739544114658	2
ENSG00000125703.14	ATG4C	1	62784595	1_39	0	0.0146700138921914	4.73078202593027	1.15750684726265e-06	-0.0119047619047629	1
ENSG00000088035.15	ALG6	1	63365138	1_40	0	0.0177295412572639	4.94494659922363	1.46224185242594e-06	0.292573910050312	2
ENSG00000203965.12	EFCAB7	1	63523814	1_40	0	0.0172310185220899	4.69015553600333	1.34790194493313e-06	0.0526315789473786	1
ENSG00000142856.16	ITGB3BP	1	63593973	1_40	0	0.0406906611081355	12.7652129724123	8.66329127597451e-06	-1.5333333333335	1
ENSG00000079739.15	PGM1	1	63592409	1_40	0	0.017297579002056	4.71017477314692	1.35888420454659e-06	0.0938045248128269	2
ENSG00000162434.11	JAK1	1	64868174	1_41	0	0.018531858008413	6.19640382028999	1.91522050403459e-06	-0.788223402787553	2
ENSG00000162433.14	AK4	1	65147235	1_41	0	0.0178299923671928	5.69067683135923	1.69229155006581e-06	-0.523842771205618	2
ENSG00000213625.8	LEPROT	1	65386076	1_41	0	0.0273319548614349	9.58885073427627	4.37116659342989e-06	-0.99483079169173	2
ENSG00000116678.19	LEPR	1	65443424	1_41	0	0.0232525395102543	7.97229466037729	3.09181741210888e-06	-1.13385826771651	1
ENSG00000152760.9	TCTEX1D1	1	66754297	1_42	0	2.17972309091152e-08	15.7744437598974	5.73476313186675e-12	-2.54208755046852	2
ENSG00000198160.14	MIER1	1	66925320	1_42	0	5.16673206440999e-08	19.8762434548871	1.71281459009597e-11	-1.48951048951013	1
ENSG00000116704.7	SLC35D1	1	67049020	1_42	0	4.89891784138941e-07	34.607446983756	2.82767715985891e-10	2.93333333333234	1
ENSG00000116717.11	GADD45A	1	67684588	1_42	0	1.37748273898453e-08	7.3806910162654	1.69567764842867e-12	1.25000000000012	1
ENSG00000172380.5	GNG12	1	67833648	1_42	0	1.64162732296802e-08	12.0542440137919	3.30046138578723e-12	1.65648854961841	1
ENSG00000116729.13	WLS	1	68232448	1_43	0	0.0181837364811472	4.65923741803259	1.41305177731717e-06	0.0478636894990148	2
ENSG00000033122.18	LRRC7	1	69567941	1_44	0	0.238164587588668	27.9880145459624	0.000111175574858061	-2.78044280442825	1
ENSG00000118454.12	ANKRD13C	1	70349109	1_44	0	0.0486771576887436	12.4299802120831	1.00915006896865e-05	1.37127371273771	1
ENSG00000197568.13	HHLA3	1	70354325	1_44	0	0.0236342832213761	5.61793704311741	2.21451899189247e-06	0.623100394573689	3
ENSG00000050628.20	PTGER3	1	71047606	1_45	0	0.0148030503594122	4.79586647819314	1.18407280206998e-06	0.148891229342562	2
ENSG00000132485.13	ZRANB2	1	71081716	1_45	0	0.0160253728362344	5.53797786629348	1.48019680881577e-06	0.506787330316491	1
ENSG00000172260.14	NEGR1	1	71930739	1_46	0	0.0207584503616478	5.71904268271453	1.98006010382899e-06	-0.688695569140124	2
ENSG00000162620.15	LRRIQ3	1	74198025	1_47	0	0.0257372390582388	6.26696637139802	2.69016814834989e-06	0.731707317073122	1
ENSG00000254685.6	FPGT	1	74194517	1_47	0	0.0287282371543862	7.3003032900287	3.49792091356956e-06	0.978902953586504	1
ENSG00000116783.14	TNNI3K	1	74234228	1_47	0	0.0218217092447184	4.71804634635133	1.71716122509773e-06	-0.167405342644465	4
ENSG00000116791.13	CRYZ	1	74702349	1_47	0	0.0252833626634266	6.09985402932547	2.57225714457694e-06	0.73714175856891	4
ENSG00000162623.15	TYW3	1	74720825	1_47	0	0.0562784145398503	13.6569659816377	1.28190602076695e-05	1.7216573670853	2
ENSG00000137968.16	SLC44A5	1	75610725	1_47	0	0.0216677497960862	4.65164806847445	1.68105052766403e-06	-0.0135746606334862	1
ENSG00000117054.13	ACADM	1	75537577	1_47	0	0.0310446656585843	8.02996437198329	4.15777238985548e-06	-0.968672802658683	2
ENSG00000137955.15	RABGGTB	1	75786326	1_47	0	0.021682010249278	4.65781783063552	1.68438804381655e-06	-0.111999999999967	1
ENSG00000057468.6	MSH4	1	75779738	1_47	0	0.0223895198803604	4.95897676849816	1.85181228121045e-06	-0.281055103793054	4
ENSG00000117069.14	ST6GALNAC5	1	76867670	1_48	0	0.0112291337429026	5.34088390546818	1.00027519188449e-06	0.391100702576159	1
ENSG00000142892.14	PIGK	1	77175475	1_48	0	0.0105188861256706	4.73085608720071	8.29983762666575e-07	0.102150537634437	1
ENSG00000154027.18	AK5	1	77283842	1_48	0	0.0241205833727631	12.4963605229937	5.02726130144895e-06	-1.28906249999948	1
ENSG00000077254.14	USP33	1	77760195	1_48	0	0.0136218527291265	7.1454458794571	1.62340029444282e-06	1.06428571428566	1
ENSG00000162614.18	NEXN	1	77796140	1_48	0	0.0167950460268467	9.10395649157711	2.55018377007601e-06	-1.30931629740994	2
ENSG00000162613.16	FUBP1	1	77977804	1_48	0	0.0701871562043892	22.6030924297564	2.64597424665937e-05	2.51751506335183	2
ENSG00000162616.8	DNAJB4	1	77979050	1_48	0	0.0150711742668195	8.09074874971533	2.03374225454929e-06	-1.1790856547532	2
ENSG00000137960.5	GIPC2	1	77975827	1_48	0	0.0119196772729098	5.89822450263076	1.17258923152472e-06	0.409393878539164	2
ENSG00000162618.13	ADGRL4	1	79006491	1_48	0	0.0113227151416164	5.41838306148522	1.02324679242385e-06	-0.529650202293968	2
ENSG00000203943.8	SAMD13	1	84298566	1_51	0	0.0186113347023424	4.66572176948343	1.44829310138702e-06	0.0776515151515173	1
ENSG00000137976.7	DNASE2B	1	84402249	1_52	0	0.0256569571809665	5.4579705986054	2.33558913793874e-06	-0.413153456998272	1
ENSG00000117133.10	RPF1	1	84478825	1_52	0	0.0872060098217244	17.0704602259209	2.48285725123507e-05	-1.95180589914221	2
ENSG00000117151.12	CTBS	1	84574852	1_52	0	0.0377930875463797	9.104546344819	5.73892818319489e-06	1.01754385964971	1
ENSG00000117155.16	SSX2IP	1	84691138	1_52	0	0.023761961069862	4.73754645410039	1.87756883114559e-06	-0.184971098265917	1
ENSG00000153898.12	MCOLN2	1	84993716	1_52	0	0.027554575292046	6.12845321404827	2.8164672266837e-06	-0.72455591516909	2
ENSG00000162643.12	WDR63	1	84999492	1_52	0	0.0360005711769305	8.6459947108468	5.19139963612597e-06	-1.10483870967756	1
ENSG00000055732.12	MCOLN3	1	85048551	1_52	0	0.0276952535015119	6.17632510287146	2.85295944479838e-06	-0.704248882497854	2
ENSG00000097096.8	SYDE2	1	85201203	1_52	0	0.0290050659888974	6.61085101137476	3.19809479840042e-06	-0.701834862385164	1
ENSG00000142867.12	BCL10	1	85276340	1_52	0	0.0239681938547599	4.8186572020741	1.92628900610349e-06	0.237214630459758	2
ENSG00000142871.16	CYR61	1	85575929	1_52	0	0.0260824451105068	5.61247674794762	2.44153504532147e-06	-0.470422535211395	1
ENSG00000117174.10	ZNHIT6	1	85708260	1_52	0	0.0236115323449362	4.67794226553664	1.84221000234272e-06	0.127704454426672	3
ENSG00000171502.14	COL24A1	1	86082899	1_53	0	0.0259271771325273	5.42633098008176	2.34650573745018e-06	0.618987522501104	2
ENSG00000122417.15	ODF2L	1	86396707	1_53	0	0.0244564753556054	4.87792083809012	1.98970513473564e-06	-0.325581395348869	1
ENSG00000137975.7	CLCA2	1	86424561	1_53	0	0.023864810300655	4.64803104408744	1.85006553261007e-06	-0.0459456294671529	2
ENSG00000016602.9	CLCA4	1	86547462	1_53	0	0.0238642348614629	4.64780480146862	1.84993087333392e-06	-0.138686131386884	1
ENSG00000183291.15	SELENOF	1	86913402	1_53	0	0.0404560022752052	9.61764341984139	6.48950754832989e-06	-1.43046357615884	1
ENSG00000065243.19	PKN2	1	88684130	1_54	0	0.0170016188349246	4.79027912779651	1.35834848047253e-06	-0.0417582417582481	1
ENSG00000137944.17	KYAT3	1	88992247	1_54	0	0.0179663925055374	5.30698428155394	1.59026239843747e-06	-0.676037171760281	2
ENSG00000117226.11	GBP3	1	89015900	1_54	0	0.0500405750672236	14.9512058521361	1.24783918272984e-05	-2.11315463608425	3
ENSG00000162645.12	GBP2	1	89150019	1_54	0	0.0361133210301537	11.8656664589193	7.14693233596877e-06	-1.689393939393	1
ENSG00000213512.1	GBP7	1	89176923	1_54	0	0.0408798082515743	13.0364079282873	8.88846767512864e-06	1.69421755022122	2
ENSG00000162654.8	GBP4	1	89199262	1_54	0	0.0220984127810308	7.24679859639532	2.67095996671178e-06	-1.04545454545416	1
ENSG00000197147.13	LRRC8B	1	89524974	1_54	0	0.0239597861609949	8.00561277386709	3.19917224260028e-06	-0.857142857142601	1
ENSG00000171488.14	LRRC8C	1	89633477	1_55	0	0.0244653524639422	5.62869072858668	2.29677773379917e-06	0.50399999999993	1
ENSG00000162664.16	ZNF326	1	89994923	1_55	0	0.0263910178676863	6.34028458007625	2.79077611686723e-06	-0.627705627705432	1
ENSG00000122482.20	ZNF644	1	91022402	1_55	0	0.0877017498885332	17.7424527374101	2.59526686189346e-05	-1.90878938640056	1
ENSG00000162669.15	HFM1	1	91404433	1_55	0	0.0285347587734176	7.07441057029221	3.36685623175616e-06	-0.834993542877745	2
ENSG00000097046.12	CDC7	1	91500849	1_56	0	0.0117132451048118	4.74628052245937	9.27236971425535e-07	-0.213547673373208	2
ENSG00000172031.6	EPHX4	1	92031098	1_56	0	0.0137941552363652	6.07304678245449	1.39721050210793e-06	-0.557823129251831	1
ENSG00000284413.1	BTBD8	1	92080411	1_56	0	0.133078910531674	28.0397230125084	6.22361991112718e-05	2.96511627907023	1
ENSG00000069712.12	KIAA1107	1	92167501	1_56	0	0.0275003423078909	13.1953087851334	6.05226259568505e-06	-2.71317829457387	1
ENSG00000162676.11	GFI1	1	92487304	1_56	0	0.0176606604363313	8.94382039461855	2.63445093972168e-06	1.59354838709717	1
ENSG00000067208.14	EVI5	1	92792062	1_56	0	0.0162885604014175	8.15568664211269	2.21566113189597e-06	-1.41941198973015	3
ENSG00000122406.12	RPL5	1	92831623	1_56	0	0.012618641564892	5.50724750377764	1.15906369997358e-06	0.496402877697849	1
ENSG00000154511.11	FAM69A	1	92961317	1_56	0	0.012796372642254	5.61036632982682	1.1973971048588e-06	0.489361702127643	1
ENSG00000137948.18	BRDT	1	91949492	1_56	0	0.155808273401356	29.118712721464	7.56698359291059e-05	-3.50993377483413	1
ENSG00000203910.8	C1orf146	1	92218250	1_56	0	0.0262100724330969	12.0157151944404	5.25264382110089e-06	-1.31185567010274	1
ENSG00000143033.17	MTF2	1	93079600	1_57	0	0.0156706982842515	5.19867401819013	1.35875464111338e-06	0.796610169491586	1
ENSG00000117500.12	TMED5	1	93180650	1_57	1	0.373928242651244	25.18914887868	0.00015709482085637	4.74617028400598	2
ENSG00000122483.17	CCDC18	1	93179625	1_57	1	0.14017086368599	22.8637502199504	5.34521676439981e-05	4.45384615384722	1
ENSG00000117505.12	DR1	1	93345343	1_57	1	0.15860033336008	23.4402008772472	6.20048313484438e-05	-4.51003893691252	2
ENSG00000067334.13	DNTTIP2	1	93879024	1_57	0	0.0541620396749606	15.0177722276683	1.3566275417791e-05	-1.24342467134703	2
ENSG00000023909.9	GCLM	1	93909186	1_57	0	0.0195606941261539	6.51098069500865	2.12417735771231e-06	-0.591463414634308	1
ENSG00000117528.11	ABCD3	1	94411329	1_58	0	0.0573217265916378	14.7233949206126	1.40762616231643e-05	-1.60719640179938	1
ENSG00000143036.16	SLC44A3	1	94822014	1_58	0	0.0315447320848405	9.07201327941041	4.77299111645207e-06	1.04902695168464	2
ENSG00000117519.15	CNN3	1	94915378	1_58	0	0.0197751377812747	4.68649445976314	1.54570898565633e-06	-0.187969924811975	1
ENSG00000172339.9	ALG14	1	95073027	1_58	0	0.0234450668659323	6.28280375070991	2.45677325484804e-06	0.659453378535189	2
ENSG00000152078.9	TMEM56	1	95118216	1_58	0	0.0630689087143075	15.6340153446489	1.64454573545999e-05	1.81538461538441	1
ENSG00000122481.16	RWDD3	1	95231973	1_58	0	0.0225774372786861	5.92898429619436	2.23262122977539e-06	0.553894346676822	3
ENSG00000117569.18	PTBP2	1	96721522	1_59	0	0.0958393180701411	17.5296612550373	2.80205944374026e-05	-2.08620689655131	1
ENSG00000188641.12	DPYD	1	97921165	1_60	0	0.0570145877761984	13.6356224770565	1.2966449198613e-05	-1.70914900885896	2
ENSG00000162627.16	SNX7	1	98661649	1_60	0	0.0338629415301457	8.703428071092	4.91558409999195e-06	-1.0671462829738	1
ENSG00000162688.16	AGL	1	99852080	1_61	0	0.0216479621144887	7.17859196023981	2.59188896693705e-06	-0.731707317073287	1
ENSG00000117620.14	SLC35A3	1	99969054	1_61	0	0.0515929733059774	15.237170976807	1.311157922286e-05	-2.00523862427625	2
ENSG00000156875.13	MFSD14A	1	100038319	1_61	0	0.020344978312989	6.58991776704394	2.23613146179578e-06	-0.765682656826522	1
ENSG00000156876.9	SASS6	1	100132743	1_61	0	0.0251599456626678	8.58269756022081	3.60158453982466e-06	1.16326530612203	1
ENSG00000122435.9	TRMT13	1	100133310	1_61	0	0.0502932316752836	14.9973558600197	1.25801072899685e-05	-1.9509202453996	1
ENSG00000122477.12	LRRC39	1	100178174	1_61	0	0.0541487554230963	15.7064264888012	1.41848899463438e-05	2.03018118961695	2
ENSG00000137992.14	DBT	1	100249898	1_61	0	0.026678289900254	9.09487810923152	4.04683014169409e-06	-1.17261904761913	1
ENSG00000079335.18	CDC14A	1	100344610	1_61	0	0.0180523684082266	5.48762192509426	1.65226033118507e-06	-0.385093167701708	1
ENSG00000162692.10	VCAM1	1	100735052	1_62	0	0.149328421353733	26.1531901573966	6.51369247888991e-05	-2.61594202898526	1
ENSG00000162694.13	EXTL2	1	100894659	1_62	0	0.0430600848927605	14.1650155314713	1.01730702218661e-05	1.8094517414808	2
ENSG00000162695.11	SLC30A7	1	100895622	1_62	0	0.0324963608200711	11.5081063408826	6.23732968642643e-06	-1.60989010988921	1
ENSG00000117543.20	DPH5	1	101025552	1_62	0	0.0285637636135788	10.2939590862941	4.90408482727215e-06	-1.80116959064307	1
ENSG00000185946.15	RNPC3	1	103529898	1_65	0	0.0680273889717395	17.811533331978	2.02090182323594e-05	1.95959595959613	1
ENSG00000198890.7	PRMT6	1	107076229	1_67	0	0.05420905916801	23.4340076473508	2.11874427856437e-05	-2.21388101983057	1
ENSG00000162631.18	NTNG1	1	107135646	1_67	0	0.00912027997298537	6.69406584083438	1.01825899604729e-06	-0.651465798045681	1
ENSG00000134215.15	VAV3	1	107754654	1_67	0	0.0410423079308813	20.7966662446923	1.4235922076662e-05	-2.23462333453176	2
ENSG00000085491.15	SLC25A24	1	108200420	1_67	0	0.00733661572050381	4.66446719565695	5.7076577139335e-07	-0.118742249849079	2
ENSG00000197780.9	TAF13	1	109075155	1_67	0	0.0152049427254874	11.4680541664578	2.90826937261334e-06	-1.38971380204591	2
ENSG00000215717.5	TMEM167B	1	109089398	1_67	0	0.00775295978795976	5.17911108120187	6.69703953665709e-07	0.390697674418579	1
ENSG00000116299.16	KIAA1324	1	109117053	1_67	0	0.00756711973606705	4.9528856458986	6.25099299857606e-07	0.307692307692336	1
ENSG00000031698.12	SARS	1	109213564	1_67	0	0.00737097487853988	4.7080271567241	5.78793967338207e-07	-0.199612403100758	1
ENSG00000143126.7	CELSR2	1	109250412	1_67	0	0.00732415442915047	4.64861851893278	5.67860298461771e-07	-0.00794912559618002	1
ENSG00000134222.16	PSRC1	1	109313684	1_67	0	0.00745492582202356	4.81361387915657	5.98514508814239e-07	-0.129032258064557	1
ENSG00000221986.6	MYBPHL	1	109307500	1_67	0	0.00838797116688261	5.91327100450029	8.27265318273286e-07	-0.5107913669066	1
ENSG00000143106.12	PSMA5	1	109427531	1_67	0	0.00798935045353943	5.45918537745943	7.27443754213208e-07	-0.484472049689427	1
ENSG00000174151.14	CYB561D1	1	109494012	1_67	0	0.0627784480126597	24.8316804810221	2.60002061835119e-05	2.42028985507179	1
ENSG00000181754.6	AMIGO1	1	109509517	1_67	0	0.0102114564011306	7.74864399225904	1.31969478617736e-06	-0.841077382928045	2
ENSG00000065135.10	GNAI3	1	109548649	1_67	0	0.00732420510267351	4.64868301719632	5.67872106263839e-07	-0.0253164556961995	1
ENSG00000116337.15	AMPD2	1	109616709	1_67	0	0.0075882155148761	4.97884299445474	6.30127152069877e-07	0.270718232044121	1
ENSG00000168765.16	GSTM4	1	109649355	1_67	0	0.00755561905165858	4.93870436493267	6.22362172727032e-07	-0.27519428851192	3
ENSG00000213366.12	GSTM2	1	109667893	1_67	0	0.00951902321802078	7.09333356250195	1.12616720107114e-06	0.776904180943503	2
ENSG00000134184.12	GSTM1	1	109669671	1_67	0	0.0103177813022078	7.84532859609043	1.3500739646483e-06	-0.976219363274282	5
ENSG00000134202.10	GSTM3	1	109713453	1_67	0	0.0667176964913759	25.4128409589202	2.82783696662749e-05	-2.45190996599667	5
ENSG00000134201.10	GSTM5	1	109711119	1_67	0	0.0249363651270116	16.1033981119735	6.69747010533883e-06	1.77434697170153	2
ENSG00000143107.8	FNDC7	1	108715528	1_67	0	0.0180712084974077	13.0841940555497	3.94361290255318e-06	-1.37499999999996	1
ENSG00000179902.12	C1orf194	1	109113015	1_67	0	0.00808646661312373	5.57186152766777	7.51483099828777e-07	0.485422079782391	2
ENSG00000168710.17	AHCYL1	1	109984850	1_68	0	0.0407903447198753	12.9794945845762	8.83029601872372e-06	-1.51204819277101	1
ENSG00000197106.6	SLC6A17	1	110150825	1_68	0	0.0287045469063441	9.66690162534759	4.62805062200917e-06	-1.13749999999947	1
ENSG00000134248.13	LAMTOR5	1	110407098	1_68	0	0.0242170365687977	8.0696236138817	3.25937538825836e-06	1.01148318199964	2
ENSG00000143125.5	PROK1	1	110451368	1_68	0	0.0404675501374101	12.9044274186078	8.70975138110781e-06	1.40611353711859	1
ENSG00000177272.8	KCNA3	1	110675350	1_68	0	0.0173586840676674	4.94864365934312	1.43272581760266e-06	-0.5277777777775	1
ENSG00000143119.12	CD53	1	110873219	1_68	0	0.0538007500148712	15.6031784669707	1.40010791757245e-05	1.97142857142864	1
ENSG00000121931.15	LRIF1	1	110961918	1_68	0	0.0242531394139878	8.08361184880875	3.26989284216559e-06	-0.976322033991845	2
ENSG00000156171.14	DRAM2	1	111139496	1_68	0	0.0896440106941217	20.4902349127349	3.0635736238342e-05	2.64492753623102	1
ENSG00000134255.13	CEPT1	1	111139496	1_68	0	0.0697006332693377	18.0715607510761	2.10083764783981e-05	2.39913809815913	2
ENSG00000085465.12	OVGP1	1	111427097	1_70	0	0.00764048719280286	4.82027102735721	6.14260537557941e-07	0.261904761904854	1
ENSG00000116455.13	WDR77	1	111449473	1_70	0	0.00774338698218113	4.94821636289565	6.39057227170503e-07	-0.32539682539686	1
ENSG00000143110.11	C1orf162	1	111473751	1_70	0	0.00758075680394599	4.72435326032414	5.9733097257112e-07	0.0681818181817917	1
ENSG00000282608.1	ADORA3	1	111503935	1_70	0	0.00762005636490015	4.77757413508776	6.07191557230312e-07	-0.159722222222247	1
ENSG00000116473.14	RAP1A	1	111543408	1_70	0	0.00752687613977221	4.67066543364049	5.8634555113377e-07	-0.0639999999999765	1
ENSG00000121933.18	TMIGD3	1	111483576	1_70	0	0.00926304676443945	6.60932652648238	1.02110680481439e-06	-0.665250855008883	2
ENSG00000197852.9	FAM212B	1	111755756	1_70	0	0.0085871171030737	5.88684808935207	8.43121802479642e-07	0.564245810055742	1
ENSG00000171385.9	KCND3	1	111991106	1_70	0	0.00927072945197471	6.4660907643665	9.99806162555735e-07	-0.520231213872863	1
ENSG00000007341.18	ST7L	1	112611778	1_70	0	0.371659514991572	21.6713836643053	0.000134335873073569	4.00000000000057	1
ENSG00000155363.18	MOV10	1	112673015	1_70	0	0.0132656670357639	11.7296310347751	2.59521623429607e-06	2.30230152595509	2
ENSG00000155367.15	PPM1J	1	112715671	1_70	0	0.0445647233919783	22.4178192681464	1.66626734949431e-05	2.58461538461451	1
ENSG00000184599.13	FAM19A3	1	112720490	1_70	0	0.0610081263006193	25.5334109203243	2.59810457213129e-05	-2.77486910994794	1
ENSG00000155380.11	SLC16A1	1	112956760	1_70	0	0.0089624134493429	6.26947204550018	9.37164977915342e-07	0.716831683168382	1
ENSG00000081026.18	MAGI3	1	113390860	1_70	0	0.00831525821244239	5.62627166812106	7.80290903377013e-07	-0.340305723716295	2
ENSG00000188761.11	BCL2L15	1	113887734	1_70	0	0.00785682888621253	5.06628415544121	6.63891250366619e-07	-0.351145038168001	1
ENSG00000118655.4	DCLRE1B	1	113905154	1_70	0	0.00757390871253516	4.72499186745087	5.96872042823089e-07	-0.174242424242462	1
ENSG00000116774.11	OLFML3	1	113979663	1_70	0	0.0116883316097691	8.75854405562642	1.70743645180602e-06	1.00760456273737	1
ENSG00000197323.11	TRIM33	1	114510087	1_71	0	0.0200440089480387	5.02067311875264	1.67844316622672e-06	0.324873096446698	1
ENSG00000213281.4	NRAS	1	114716978	1_71	0	0.0290231141610811	8.49559105718446	4.11242238802015e-06	0.954022988505767	1
ENSG00000173218.14	VANGL1	1	115642000	1_72	0	0.0130384371636799	5.49204211306696	1.19431669348879e-06	0.429557912313993	2
ENSG00000116815.15	CD58	1	116571486	1_72	0	0.0192350500443764	9.12979368791359	2.92896640061794e-06	-1.06993006993023	1
ENSG00000134247.9	PTGFRN	1	116909755	1_72	0	0.0122707108962691	4.9250432907838	1.00795207186513e-06	-0.241457858769819	1
ENSG00000134256.12	CD101	1	117001393	1_72	0	0.0683357873856946	21.1029904168279	2.4052061749699e-05	2.11391407359072	2
ENSG00000116830.11	TTF2	1	117060534	1_72	0	0.0127067781342087	5.25128645496271	1.11291311944204e-06	-0.37323943661986	1
ENSG00000134253.9	TRIM45	1	117122955	1_72	0	0.0178224906786498	8.41547266753944	2.50153748809403e-06	1.07086614173241	1
ENSG00000198162.12	MAN1A2	1	117367404	1_72	0	0.0196364952359787	9.32332354204854	3.05347829806235e-06	1.18749999999975	1
ENSG00000183508.4	FAM46C	1	117605765	1_72	0	0.0221074314033138	10.434404550296	3.84738867571917e-06	-1.30487804878073	1
ENSG00000196505.10	GDAP2	1	117929798	1_72	0	0.0158874730492382	7.33983082585	1.94491659742248e-06	0.823038397328861	1
ENSG00000177551.5	NHLH2	1	115844102	1_72	0	0.0119135990443298	4.64916190737896	9.23799570637031e-07	0.0105558181591629	2
ENSG00000092607.13	TBX15	1	118989141	1_73	0	0.0242359876412623	9.27648604768528	3.74976735337063e-06	-1.23809523809524	1
ENSG00000116874.11	WARS2	1	119012523	1_73	0	0.0150035002782696	4.78388269155742	1.197107682072e-06	-0.24289793806111	2
ENSG00000143067.4	ZNF697	1	119612175	1_73	0	0.0569953790521737	17.3513239615577	1.64942423110904e-05	1.92333983980591	2
ENSG00000131791.7	PRKAB2	1	147172620	1_73	0	0.0160332404488689	5.40480259792017	1.44531079992537e-06	0.556572068511704	2
ENSG00000131778.18	CHD1L	1	147244865	1_73	0	0.0156053993851402	5.15177395559597	1.34088580347647e-06	0.351239669421543	1
ENSG00000162836.11	ACP6	1	147656613	1_73	0	0.0329410288844149	12.1622354274568	6.6820646215606e-06	-1.39732483898897	3
ENSG00000265107.2	GJA5	1	147773193	1_73	0	0.0180192829399963	6.49780853390086	1.95283036946949e-06	-0.722772277227683	1
ENSG00000188092.14	GPR89B	1	147928711	1_73	0	0.0284855262664488	10.7943955109223	5.12840930761736e-06	-1.31358024691337	1
ENSG00000178796.12	RIIAD1	1	151715696	1_74	0	0.0298056090357381	12.3323181505411	6.13059781675809e-06	-1.78475164717231	2
ENSG00000163206.5	SMCP	1	152799707	1_74	0	0.015728157606987	5.68140058162946	1.49036749297489e-06	0.984732824427607	1
ENSG00000186226.8	LCE1E	1	152786180	1_74	0	0.0146708693466977	4.86565756340263	1.19057702017198e-06	0.10041906678944	2
ENSG00000143376.12	SNX27	1	151616259	1_74	0	0.0176413779831059	6.45817066888372	1.90021231631312e-06	-0.730158730158714	1
ENSG00000143450.16	OAZ3	1	151763100	1_74	1	0.461426616436509	24.608575906111	0.000189386592319125	4.69318181818182	1
ENSG00000182134.15	TDRKH	1	151791573	1_74	1	0.410627306104007	24.4543552077155	0.00016748046102131	4.84393063583898	1
ENSG00000213171.2	LINGO4	1	151805451	1_74	0	0.0231899849178134	12.413934731971	4.80142367371829e-06	2.15282557277299	2
ENSG00000143365.17	RORC	1	151811212	1_74	0	0.0257676070288927	9.21039927852925	3.95833596057739e-06	-0.785133809899171	2
ENSG00000196407.11	THEM5	1	151855702	1_74	0	0.0270707323179586	12.2607831875906	5.53577363243312e-06	2.16233766233662	1
ENSG00000197747.8	S100A10	1	151993591	1_74	0	0.0179544080119524	6.63041782810253	1.98551006513795e-06	-0.866607750205723	2
ENSG00000159450.12	TCHH	1	152106838	1_74	0	0.0404426507138701	15.1802764339973	1.02395152786188e-05	-2.10756972111471	1
ENSG00000197915.5	HRNR	1	152220349	1_74	0	0.0157327073114367	5.43606234003174	1.42642189773409e-06	0.0859375000000255	1
ENSG00000143631.10	FLG	1	152264205	1_74	0	0.0181309747847614	6.50011397190099	1.96563207836636e-06	-0.482139857282635	2
ENSG00000143536.7	CRNN	1	152415152	1_74	0	0.0260328224510839	10.7098246363386	4.65011530330148e-06	-1.57471264367899	1
ENSG00000163207.6	IVL	1	152908247	1_74	0	0.0214886322471279	8.56630075332316	3.07016839745911e-06	1.41290722101303	2
ENSG00000241794.1	SPRR2A	1	153057485	1_74	0	0.0174136024139173	6.41301308281278	1.86256250478429e-06	-0.873684210526837	1
ENSG00000203785.8	SPRR2E	1	153106201	1_74	0	0.0284556490926922	11.0403288330625	5.23975054024648e-06	-1.38974358974326	1
ENSG00000203782.5	LOR	1	153259400	1_75	0	0.0804538389333975	16.7936890932934	2.25347625366409e-05	-1.87142857142845	1
ENSG00000163220.10	S100A9	1	153357702	1_75	0	0.0239397428426799	5.30678105774671	2.11890144344882e-06	-0.333333333333348	1
ENSG00000143546.9	S100A8	1	153391654	1_75	0	0.0557710227711273	13.290445215803	1.23625552107172e-05	1.63020833333328	1
ENSG00000143556.8	S100A7	1	153460264	1_75	0	0.0310173151941044	7.74133156978115	4.0047921230544e-06	0.938322698994787	2
ENSG00000197956.9	S100A6	1	153535924	1_75	0	0.0223354810778681	4.65594440459148	1.73445566236401e-06	0.0911974272171766	2
ENSG00000188015.9	S100A3	1	153548996	1_75	0	0.035393879689135	8.98495822366654	5.30401004687289e-06	1.07855726101425	2
ENSG00000196154.11	S100A4	1	153549456	1_75	0	0.0326932243561197	8.23681247330521	4.49135143801479e-06	0.937933214142861	2
ENSG00000196754.10	S100A2	1	153567710	1_75	0	0.0259105199096391	6.0496448184624	2.61436433635797e-06	-0.690184049079804	1
ENSG00000188643.10	S100A16	1	153613108	1_75	0	0.025333396467602	5.83795722190076	2.46668920832117e-06	-0.321167883211675	1
ENSG00000189334.8	S100A14	1	153616367	1_75	0	0.0261570734638273	6.13847856131627	2.67799647554879e-06	-0.376260306985365	2
ENSG00000160678.11	S100A1	1	153627648	1_75	0	0.0233244567337909	5.0623696556966	1.96936174266143e-06	0.11323380337288	2
ENSG00000189171.14	S100A13	1	153609782	1_75	0	0.0298117193137434	7.368019146929	3.66351416359282e-06	0.57462686567165	1
ENSG00000169418.9	NPR1	1	153678582	1_75	0	0.0620955369024875	14.3136914229597	1.48242299308707e-05	2.05363984674375	1
ENSG00000143554.13	SLC27A3	1	153774134	1_75	0	0.03812660605732	9.68680140503811	6.15982889613193e-06	1.18076923076916	1
ENSG00000143614.9	GATAD2B	1	153923736	1_75	0	0.0226791597648001	4.79920664848278	1.81533389471174e-06	-0.586466165413852	1
ENSG00000198837.9	DENND4B	1	153940057	1_75	0	0.0223222765214526	4.65039506973721	1.7313642223706e-06	-0.0921234188736547	2
ENSG00000143570.17	SLC39A1	1	153969609	1_75	0	0.0237086505892953	5.21572823958881	2.06244272397104e-06	0.153374233128826	1
ENSG00000143578.15	CREB3L4	1	153966654	1_75	0	0.024949416459885	5.69457730776888	2.36963792075215e-06	0.314516129032148	1
ENSG00000143552.9	NUP210L	1	154155073	1_75	0	0.0223174764287577	4.6483777074252	1.7302410046771e-06	-0.171348314606647	1
ENSG00000143569.18	UBAP2L	1	154219315	1_75	0	0.0730371805529217	15.86540597822	1.93265927410754e-05	-2.20161290322558	1
ENSG00000143575.14	HAX1	1	154266858	1_75	0	0.0483600569679906	11.9363223023781	9.62758687945197e-06	1.51824817518219	1
ENSG00000143595.12	AQP10	1	154321199	1_75	0	0.0779262855839656	16.4870673965865	2.1428288980244e-05	1.99902440809018	2
ENSG00000143515.16	ATP8B2	1	154325898	1_75	0	0.271432409839108	28.9241033642797	0.000130942827002717	3.60804020100516	1
ENSG00000160712.12	IL6R	1	154405422	1_75	0	0.0688714435858603	15.3029368092232	1.75781868531514e-05	-2.25954198473257	1
ENSG00000169291.9	SHE	1	154502081	1_75	0	0.0297490419734948	7.34849749949885	3.64612573268697e-06	1.34337349397617	1
ENSG00000160714.9	UBE2Q1	1	154559434	1_75	0	0.0281625829642562	6.83288939260739	3.20949704629804e-06	-0.781395348837055	1
ENSG00000160710.15	ADAR	1	154628057	1_75	0	0.0248912397587211	5.67272421039069	2.35504008549355e-06	0.600000000000125	1
ENSG00000187862.11	TTC24	1	156562941	1_77	0	0.0155874606337434	5.89714935134431	1.53312512909894e-06	0.5904876367736	2
ENSG00000163382.11	NAXE	1	156582919	1_77	0	0.0136474602071175	4.65435546575671	1.05942810695489e-06	0.0272108843537377	1
ENSG00000160818.16	GPATCH4	1	156601724	1_77	0	0.0167799139276507	6.58685996468374	1.84343685075773e-06	0.746502307643184	2
ENSG00000132702.12	HAPLN2	1	156619658	1_77	0	0.0145379532110685	5.24527543110969	1.27183763024567e-06	-0.306122448979583	1
ENSG00000132692.18	BCAN	1	156645322	1_77	0	0.125027973615983	25.6826361021136	5.35558475067791e-05	2.40131578947406	1
ENSG00000143320.8	CRABP2	1	156705979	1_77	0	0.0138154924990137	4.76873339883043	1.0988275013983e-06	-0.100628930817654	1
ENSG00000143303.11	RRNAD1	1	156728106	1_77	0	0.131936564318183	26.2113655791699	5.76786283603842e-05	2.45596868884598	1
ENSG00000143294.14	PRCC	1	156750590	1_77	0	0.0215146024927455	8.9151600576012	3.19906140731678e-06	-1.03199999999983	1
ENSG00000143321.18	HDGF	1	156763509	1_77	0	0.0146822428709412	5.33759897994961	1.3070688088348e-06	0.305986696230592	1
ENSG00000198400.11	NTRK1	1	156815564	1_77	0	0.0307124122779604	12.2586566439437	6.27938217093513e-06	1.34586466165358	1
ENSG00000187800.13	PEAR1	1	156893825	1_77	0	0.0149560164593248	5.51042908763023	1.37455289845289e-06	0.750000000000077	1
ENSG00000160838.13	LRRC71	1	156920880	1_77	0	0.145729411565734	27.1904539562327	6.60881774479539e-05	3.25294117647054	1
ENSG00000132694.18	ARHGEF11	1	157044910	1_77	0	0.239978773411437	32.2405424399763	0.000129043244806526	-3.55158206284778	2
ENSG00000117036.11	ETV3	1	157138777	1_77	0	0.143536020064972	27.0433016723292	6.47411960482101e-05	2.74644549763229	1
ENSG00000158473.6	CD1D	1	158180329	1_78	0	0.0141834409715469	4.88862266773512	1.15645364244354e-06	-0.334450508889437	2
ENSG00000163565.18	IFI16	1	158999863	1_78	0	0.0952642762916566	22.908161253152	3.63982421227562e-05	-2.42514970059798	1
ENSG00000163568.14	AIM2	1	159147011	1_78	0	0.0208302897508722	8.48627407980536	2.94830541867775e-06	-0.989071038251288	1
ENSG00000213088.9	ACKR1	1	159203354	1_78	0	0.0184570600776675	7.35291296201137	2.26350811891362e-06	1.0490797546012	1
ENSG00000179639.10	FCER1A	1	159289239	1_78	0	0.0138228279859605	4.64787077240932	1.07154657818082e-06	-0.138681430900539	2
ENSG00000132693.12	CRP	1	159677600	1_78	0	0.0148602216594464	5.3244597006825	1.31965661005273e-06	-0.406367041198445	1
ENSG00000158716.8	DUSP23	1	159780839	1_78	0	0.0142714484957696	4.94645306985787	1.17739463654316e-06	0.315789473684181	1
ENSG00000181036.13	FCRL6	1	159800388	1_78	0	0.089984848878506	22.3570221016863	3.3553934573005e-05	2.21751412429446	1
ENSG00000158714.10	SLAMF8	1	159826512	1_78	0	0.0204940660776328	8.33374028135832	2.84857854795916e-06	0.989417989417645	1
ENSG00000188004.9	C1orf204	1	159838179	1_78	0	0.0144654081817087	5.07266580704134	1.22384678133078e-06	0.297279169897245	3
ENSG00000243284.1	VSIG8	1	159856126	1_78	0	0.0138230853937206	4.64804485617832	1.07160666745829e-06	-0.0420031807116	2
ENSG00000213085.9	CFAP45	1	159899758	1_78	0	0.0152675341289802	5.57734964474769	1.42022409477527e-06	-0.463302752293472	1
ENSG00000158710.14	TAGLN2	1	159925746	1_78	0	0.0143858508388377	5.02110112977412	1.204743597906e-06	-0.300751879699289	1
ENSG00000117143.13	UAP1	1	162561114	1_80	0	0.0173553025391743	8.3309076011429	2.41148526183334e-06	-0.947924040801904	2
ENSG00000162733.16	DDR2	1	162631124	1_80	0	0.013272574210454	5.82248863329989	1.28891392956615e-06	-0.515254237287878	1
ENSG00000132196.13	HSD17B7	1	162790775	1_80	0	0.0127902481792924	5.47658453791293	1.16828519463585e-06	-0.448868388373971	3
ENSG00000185860.13	CCDC190	1	162867897	1_80	0	0.0117400895796536	4.67625805113942	9.15651023532751e-07	-0.0779661016949296	1
ENSG00000117152.13	RGS4	1	163069063	1_80	0	0.0208509249259756	10.0498431648205	3.49498015823843e-06	1.17322834645697	1
ENSG00000143228.12	NUF2	1	163266611	1_80	0	0.0381540904579005	15.732429962023	1.00114508046368e-05	-1.770161290323	1
ENSG00000143149.12	ALDH9A1	1	165683798	1_81	0	0.0237759763170656	4.68828765354758	1.85914265587568e-06	-0.103225806451626	1
ENSG00000188859.6	FAM78B	1	166167240	1_81	0	0.0319920906690843	7.47858490717519	3.9904525981419e-06	-0.886710239651239	1
ENSG00000143194.12	MAEL	1	166975572	1_82	0	0.0185649086062412	10.9594977685963	3.39346655843846e-06	-1.58974358974418	1
ENSG00000143157.11	POGK	1	166839016	1_82	0	0.0154170003766496	9.24008429843685	2.37594247726329e-06	-1.1732283464564	1
ENSG00000152382.5	TADA1	1	166876710	1_82	0	0.0161763950531791	9.69610141379089	2.61600758785746e-06	1.30314934842842	2
ENSG00000198842.9	DUSP27	1	167093281	1_82	0	0.0105535151107811	5.71849436643955	1.00655831190914e-06	0.678356094234366	2
ENSG00000143167.11	GPA33	1	167165807	1_82	0	0.00942211500501289	4.66553552417952	7.33178982750847e-07	0.091789773345064	3
ENSG00000143190.21	POU2F1	1	167221225	1_82	0	0.0572974392124673	21.6007356753025	2.0642574500062e-05	2.15756302521126	1
ENSG00000198821.10	CD247	1	167518220	1_82	0	0.0136608592705827	8.13142398688471	1.8526984131006e-06	1.00275089938203	2
ENSG00000143162.7	CREG1	1	167553767	1_82	0	0.0253214525100793	13.922528235745	5.87985785715855e-06	-1.50785340314158	1
ENSG00000198771.10	RCSD1	1	167630346	1_82	0	0.0140346291994431	8.38491379810098	1.96272588731326e-06	0.923529411764736	1
ENSG00000197965.11	MPZL1	1	167720961	1_82	0	0.00949558268451012	4.73964502451182	7.5063280726986e-07	-0.186991869918691	1
ENSG00000143199.17	ADCY10	1	167902779	1_82	0	0.0139284661915942	8.31050026760523	1.9305922913517e-06	1.03164556962033	1
ENSG00000143158.10	MPC2	1	167936749	1_82	0	0.00940425414151413	4.6478135831567	7.29009459085462e-07	0.0137614678899001	1
ENSG00000143147.14	GPR161	1	168137980	1_82	0	0.0124230220854827	7.25045226966988	1.50228544916936e-06	0.840490797545866	1
ENSG00000143155.12	TIPRL	1	168178854	1_82	0	0.020585060938648	11.9612751003475	4.10666939380867e-06	1.37388054357141	2
ENSG00000213064.9	SFT2D2	1	168225689	1_82	0	0.0119441457518744	6.88455003941187	1.37148404868169e-06	-0.759124087591124	1
ENSG00000143178.12	TBX19	1	168281906	1_82	0	0.0132266804493615	7.81881413737016	1.72485207878889e-06	0.868194842406712	1
ENSG00000143196.4	DPT	1	168729632	1_82	0	0.0147114897861298	8.84625794537615	2.17058280782679e-06	-1.03030303030277	1
ENSG00000143153.12	ATP1B1	1	169128225	1_83	0	0.0238741121026866	8.79218640772916	3.50093640318634e-06	0.994708994709143	1
ENSG00000143156.13	NME7	1	169330256	1_83	0	0.0153829270583241	4.70557224581087	1.20728980144075e-06	-0.0102243193920133	2
ENSG00000117477.12	CCDC181	1	169464882	1_83	0	0.0153695606103333	4.70446144562407	1.20595602394208e-06	-0.23636363636367	1
ENSG00000000460.16	C1orf112	1	169662225	1_83	0	0.0709702912558364	16.3313142871544	1.93311561877671e-05	-2.58450704225406	1
ENSG00000188404.8	SELL	1	169633003	1_83	0	0.211989075938972	23.2045066132239	8.20438299874427e-05	-3.0364963503671	1
ENSG00000007908.15	SELE	1	169764425	1_83	0	0.0323123060322766	11.5975613036428	6.25021181966067e-06	1.82890382375725	2
ENSG00000171806.11	METTL18	1	169793984	1_83	0	0.0694988362768301	18.5364906977048	2.14864741756053e-05	-3.3855872732872	2
ENSG00000000457.13	SCYL3	1	169891332	1_83	0	0.0159670404660065	5.17520399644153	1.3781992366366e-06	-1.64038178944413	2
ENSG00000120370.12	GORAB	1	170532434	1_83	0	0.0339852788728204	12.1959579524102	6.9130048557108e-06	-1.40531561461783	1
ENSG00000116132.11	PRRX1	1	170663243	1_84	0	0.0243413916202255	13.2072411342565	5.36188649651732e-06	1.45512596734837	3
ENSG00000007933.12	FMO3	1	171094121	1_84	0	0.0103789851948402	5.04806711461641	8.73856494573835e-07	-0.22834645669291	1
ENSG00000094963.13	FMO2	1	171187688	1_84	0	0.0133315459471562	7.43001071553601	1.65207614193557e-06	0.82770270270259	1
ENSG00000034971.16	MYOC	1	171652737	1_84	0	0.0114390811846357	5.89169142134109	1.12406452096573e-06	-0.560773480662834	1
ENSG00000117533.14	VAMP4	1	171742012	1_84	0	0.0124086403004835	6.63211401421996	1.37257563310791e-06	-0.90462411272707	2
ENSG00000197959.13	DNM3	1	171840580	1_84	0	0.0100614371435522	4.95794288023514	8.31996775202362e-07	0.462606376128473	3
ENSG00000094975.13	SUCO	1	172528734	1_84	0	0.0119396998870118	6.90744913534416	1.37553362677933e-06	1.09347693778547	2
ENSG00000120337.8	TNFSF18	1	173051090	1_84	0	0.0259515495100577	12.4916296400007	5.40682731063566e-06	-1.23028303517428	2
ENSG00000162753.11	SLC9C2	1	173611164	1_85	0	0.0265473584431207	7.14270524808714	3.16259913729054e-06	-0.59677419354829	1
ENSG00000183831.6	ANKRD45	1	173677634	1_85	0	0.0272476350437718	7.37059138138741	3.3495869375855e-06	0.63243243243241	1
ENSG00000076321.10	KLHL20	1	173714815	1_85	0	0.0199025064017248	4.94045079373535	1.63996453374459e-06	0.718119958624961	2
ENSG00000117593.9	DARS2	1	173823772	1_85	0	0.0198575411797708	4.8194231873944	1.59617549921488e-06	-0.557971014492583	1
ENSG00000185278.15	ZBTB37	1	173868168	1_85	0	0.0208917602459705	5.10413378126971	1.77851358843247e-06	0.14965986394558	1
ENSG00000117601.13	SERPINC1	1	173898583	1_85	0	0.0198171858525003	4.71395952156696	1.55807348499851e-06	0.103147344224186	2
ENSG00000152061.23	RABGAP1L	1	174159319	1_85	0	0.0219251564245079	5.50980879236886	2.01483429193949e-06	-0.302083333333251	1
ENSG00000120333.4	MRPS14	1	175022306	1_85	0	0.0198147487088297	4.70171920705299	1.55383665939312e-06	0.121621621621652	1
ENSG00000152092.15	ASTN1	1	176926245	1_86	0	0.0279583211386986	7.71200616182576	3.59615632696678e-06	0.854625550660763	1
ENSG00000116147.16	TNR	1	175744070	1_86	0	0.0204709359803122	4.78611020989478	1.6341070384021e-06	-0.135531135531053	1
ENSG00000235750.9	KIAA0040	1	175193060	1_86	0	0.0457591679104017	12.359917992821	9.43308642514287e-06	-1.38167721709679	2
ENSG00000198797.6	BRINP2	1	177170676	1_86	0	0.0274085426973131	7.52530417996258	3.44009241501031e-06	0.879478827361512	1
ENSG00000120341.18	SEC16B	1	177966530	1_87	0	0.0584635406443886	14.1607479847086	1.38080201704381e-05	-1.52145606546358	2
ENSG00000075391.16	RASAL2	1	178093563	1_87	0	0.0232681956428158	5.46130974347064	2.11943265301951e-06	-0.527996329966153	2
ENSG00000116191.17	RALGPS2	1	178725006	1_87	0	0.0293688869661086	7.64893652001105	3.74669766778099e-06	1.05834071393802	2
ENSG00000116194.12	ANGPTL1	1	178868209	1_87	0	0.0214395196009392	4.69353099372044	1.6783202918339e-06	-0.222222222222144	1
ENSG00000143340.6	FAM163A	1	179743304	1_89	0	0.0197849025707775	6.0149359029259	1.98483781391431e-06	-0.638157894736954	1
ENSG00000162779.21	AXDND1	1	179358896	1_89	0	0.0227142053669874	7.30948571366563	2.76913720878732e-06	-1.09192372517766	2
ENSG00000116199.11	FAM20B	1	179026386	1_89	0	0.0663312469380981	17.4387026775268	1.92926746432127e-05	2.42635658914676	1
ENSG00000186283.13	TOR3A	1	179095990	1_89	0	0.029095843699101	9.6350288412818	4.67567245196166e-06	0.795827370027333	2
ENSG00000143322.19	ABL2	1	179226558	1_89	0	0.0238957730543219	7.78527749886912	3.10281075233743e-06	-1.34500104751119	2
ENSG00000169905.12	TOR1AIP2	1	179878267	1_89	0	0.0173958803626646	4.80969993781305	1.39548284101124e-06	0.0680272108843647	1
ENSG00000135837.15	CEP350	1	179954679	1_89	0	0.017101189929861	4.64977505709716	1.32622857018445e-06	0.0160548119768299	2
ENSG00000116260.16	QSOX1	1	180154677	1_89	0	0.0198328087158831	6.03758578718556	1.99713601452684e-06	-0.649999999999737	1
ENSG00000230124.6	ACBD6	1	180502528	1_89	0	0.017097597869022	4.64780917289273	1.32538939923731e-06	-0.00218008467155721	2
ENSG00000135823.13	STX6	1	181042373	1_89	0	0.0171616939671052	4.68283375958232	1.34038327269177e-06	0.0472440944882046	1
ENSG00000153029.14	MR1	1	181053759	1_89	0	0.0223145251772766	7.14291713678122	2.65841860479852e-06	0.818840579710204	1
ENSG00000198216.10	CACNA1E	1	181412848	1_90	0	0.0174598820393368	4.68258192335813	1.36359937991167e-06	-0.0886699507388487	1
ENSG00000135828.11	RNASEL	1	182589002	1_90	0	0.0184247053667279	5.18619559129022	1.59371092188978e-06	-0.328125000000024	1
ENSG00000143333.6	RGS16	1	182604092	1_90	0	0.0191762394915573	5.56064288753591	1.77847823837773e-06	0.461928934009928	1
ENSG00000135838.13	NPL	1	182784538	1_90	0	0.0204521655642491	6.16425629800442	2.10271345109415e-06	-0.627819548872248	1
ENSG00000058085.14	LAMC2	1	183186170	1_91	0	0.0175980196355965	4.64800610589732	1.36423941688132e-06	-0.153846153846105	1
ENSG00000157064.10	NMNAT2	1	183418808	1_91	0	0.0235358770822309	7.37303236855277	2.89425394115062e-06	1.0945330926998	2
ENSG00000116698.21	SMG7	1	183468867	1_91	0	0.0182222017079632	4.97435080809452	1.5118105273991e-06	0.52395468526992	2
ENSG00000116701.14	NCF2	1	183590726	1_91	0	0.0572941252664965	15.7727651332381	1.50722481335419e-05	1.8879310344825	1
ENSG00000143344.15	RGL1	1	183636108	1_91	0	0.0488560203968201	14.2589705462999	1.16189361683821e-05	2.21899736147784	1
ENSG00000198756.10	COLGALT2	1	183966697	1_91	0	0.220516072584074	28.9861517843718	0.000106608275110755	-2.86046511627786	1
ENSG00000198860.11	TSEN15	1	184051811	1_91	0	0.0194779689508889	5.59857853522432	1.81878577777761e-06	-0.465648854961645	1
ENSG00000135842.16	FAM129A	1	184974705	1_92	0	0.0339029269119209	10.4605834098301	5.91497898159551e-06	1.12236286919849	1
ENSG00000121486.11	TRMT1L	1	185156912	1_92	0	0.0198808584941809	5.4458898651513	1.80577690318006e-06	-0.328467153284864	1
ENSG00000116668.12	SWT1	1	185156912	1_92	0	0.0198808584941809	5.4458898651513	1.80577690318006e-06	0.328467153284864	1
ENSG00000116679.15	IVNS1ABP	1	185317057	1_92	0	0.0185855807257586	4.81475917201467	1.49248787075013e-06	0.185185185185235	1
ENSG00000157181.15	C1orf27	1	186369764	1_92	0	0.0347417757984515	10.6910489092999	6.19487339688738e-06	-1.45591409494574	2
ENSG00000262180.1	OCLM	1	186400270	1_92	0	0.056476254732587	15.2914137413055	1.44036856026044e-05	-2.06936416185019	1
ENSG00000073756.11	PTGS2	1	186680089	1_92	0	0.0281634946593669	8.71464571392961	4.09351498611557e-06	-0.927710843373431	1
ENSG00000162670.10	BRINP3	1	190476968	1_95	0	0.0272282585740805	5.26736574134847	2.39206758859999e-06	0.473282442748222	1
ENSG00000090104.11	RGS1	1	192575665	1_96	0	0.0300029648297004	9.65356642253687	4.83072224855397e-06	-1.1673417628583	2
ENSG00000116747.12	TROVE2	1	193058704	1_96	0	0.0181817237345606	4.95279517630084	1.5019155996692e-06	0.280936454849408	1
ENSG00000023572.8	GLRX2	1	193105978	1_96	0	0.017860841709353	4.78606637618153	1.42574134722276e-06	-0.0351792832277788	2
ENSG00000134371.10	CDC73	1	193121735	1_96	0	0.017826571891321	4.76808433224224	1.41765929136877e-06	-0.0902255639097607	1
ENSG00000162687.16	KCNT2	1	196608415	1_98	0	0.0159927468761158	4.66749214654997	1.24499258545344e-06	-0.051724137931043	1
ENSG00000213047.12	DENND1B	1	197774968	1_99	0	0.0166939916879656	12.6385450621672	3.51898470930497e-06	-2.62698412698428	1
ENSG00000151414.14	NEK7	1	198156916	1_99	0	0.0141434392053006	4.66737923384082	1.10100229234135e-06	-0.243362831858372	1
ENSG00000081237.18	PTPRC	1	198638643	1_99	0	0.0234371758121493	8.30307917647742	3.24567150526706e-06	0.291681242260043	2
ENSG00000163362.10	C1orf106	1	200891082	1_101	0	0.0139883169297725	15.085054160903	3.51943090057032e-06	-2.68303571428617	1
ENSG00000170128.4	GPR25	1	200872533	1_101	0	0.11192234049032	21.0326728373858	3.92619038765682e-05	-2.5294117647059	1
ENSG00000162702.7	ZNF281	1	200413761	1_101	0	0.00778448375072449	4.81424121238591	6.25054330434916e-07	0.409448818897561	1
ENSG00000118197.13	DDX59	1	200620065	1_101	0	0.0189323007143292	16.7745041082428	5.29679530515208e-06	-2.87963012002462	3
ENSG00000118200.14	CAMSAP2	1	200733267	1_101	0	0.0121876356857094	10.9176344914994	2.21925966496205e-06	2.26404192627911	2
ENSG00000116852.14	KIF21B	1	201018995	1_101	0	0.0250643056591527	14.7486241959913	6.16548567974217e-06	0.339393939393989	1
ENSG00000116857.16	TMEM9	1	201153688	1_101	0	0.0147961913238299	10.2282695128923	2.52413283894209e-06	-1.09143367029391	2
ENSG00000081277.12	PKP1	1	201283573	1_101	0	0.00903657616985731	5.93996792796447	8.95257811891196e-07	0.34210526315778	1
ENSG00000174307.6	PHLDA3	1	201469321	1_101	0	0.14932730688422	31.6475342516893	7.88205056845885e-05	3.19548872180392	1
ENSG00000159176.13	CSRP1	1	201509157	1_101	0	0.00849204708256468	5.38224790186158	7.62318037804485e-07	0.748148148148048	1
ENSG00000134369.15	NAV1	1	201622146	1_102	0	0.0626597129148313	16.7174912250538	1.74710742835379e-05	-1.82142857142797	1
ENSG00000198700.9	IPO9	1	201828710	1_102	0	0.0255224326376623	8.22542749138028	3.50139131485446e-06	1.0721252358156	2
ENSG00000198892.6	SHISA4	1	201887834	1_102	0	0.0178612381338953	4.87862607662002	1.45334660040932e-06	-0.197896771737564	2
ENSG00000134375.10	TIMM17A	1	201954677	1_102	0	0.0178340487463872	4.86436231568539	1.4468915165539e-06	0.305169247390179	2
ENSG00000176393.10	RNPEP	1	201981821	1_102	0	0.0279186794083754	9.06869866209802	4.2227945127054e-06	-1.08029197080299	1
ENSG00000143862.7	ARL8A	1	202144707	1_102	0	0.0174988918500116	4.68674451356937	1.36786088983081e-06	0.109375000000028	1
ENSG00000143851.15	PTPN7	1	202161626	1_102	0	0.0243484575743589	7.78325444966885	3.16076923058529e-06	0.897558575643158	2
ENSG00000133067.17	LGR6	1	202216851	1_102	0	0.0181349957815314	5.02104926082737	1.5187001878674e-06	-0.266129032258155	1
ENSG00000077152.9	UBE2T	1	202333104	1_102	0	0.0174869513703116	4.68035419534894	1.36506373250664e-06	-0.11557788944723	1
ENSG00000077157.21	PPP1R12B	1	202348568	1_102	0	0.0214071180436736	6.57535705331269	2.34767324281679e-06	-0.828338583149046	2
ENSG00000143858.11	SYT2	1	202710717	1_102	0	0.0461297464290953	13.8063581627234	1.06223426981954e-05	1.57812500000033	1
ENSG00000117139.16	KDM5B	1	202808833	1_102	0	0.0176004032308583	4.74089545237021	1.39169190648395e-06	0.142857142857217	1
ENSG00000183155.4	RABIF	1	202889900	1_102	0	0.0220217267841974	6.84080347023436	2.51257242700419e-06	-0.724137931034175	1
ENSG00000159346.12	ADIPOR1	1	202958751	1_102	0	0.0421293619201539	12.9477026842198	9.09782765011665e-06	1.42885375494046	1
ENSG00000143847.15	PPFIA4	1	203025545	1_102	0	0.0261022431542649	8.43643721080626	3.67279776226551e-06	-0.965352787929708	2
ENSG00000133055.8	MYBPH	1	203175705	1_102	0	0.0346446886176236	11.1007575784232	6.41430174498719e-06	-1.19292604501573	1
ENSG00000133048.12	CHI3L1	1	203186284	1_102	0	0.295809588126211	32.1608153466612	0.000158671673724485	-3.14595860807089	2
ENSG00000133063.15	CHIT1	1	203274075	1_102	0	0.0228969563407075	7.20640277473639	2.75205046461118e-06	0.743169398906888	1
ENSG00000159388.5	BTG2	1	203305408	1_102	0	0.0174267377536909	4.64806412875516	1.35097811154918e-06	0.0177769620971854	2
ENSG00000122176.10	FMOD	1	203350688	1_102	0	0.018929609178281	5.4226742395102	1.71204536676385e-06	-0.469635627530486	1
ENSG00000174567.7	GOLT1A	1	204214495	1_103	0	0.063462713374371	14.4384425454969	1.52826649238153e-05	-2.08910891089086	1
ENSG00000170498.8	KISS1	1	204197138	1_103	0	0.0246641886334812	5.50402137684061	2.26415967245042e-06	-0.554285714285618	1
ENSG00000188783.5	PRELP	1	203475432	1_103	0	0.0226592737035509	4.70831028402109	1.77939008634317e-06	0.15789473684219	1
ENSG00000188770.9	OPTC	1	203493789	1_103	0	0.0225797073175882	4.67531062740802	1.76071427165607e-06	-0.0787670041625585	2
ENSG00000257315.2	ZBED6	1	203795675	1_103	0	0.0293000792295235	7.12267608731466	3.48074409467705e-06	-0.837988826815393	1
ENSG00000182004.12	SNRPE	1	203861428	1_103	0	0.0358335526076082	9.01876324306107	5.39010169164221e-06	1.09865661705304	2
ENSG00000143842.14	SOX13	1	204077146	1_103	0	0.0380106895553665	9.57539222370325	6.07047152436004e-06	-1.14849921011019	1
ENSG00000143850.13	PLEKHA6	1	204328995	1_103	0	0.025050326876345	5.64989533733996	2.36055381385832e-06	-0.64539007092215	1
ENSG00000158615.8	PPP1R15B	1	204412128	1_103	0	0.0253323185383229	5.75501261970331	2.43153948453712e-06	0.562005277044889	1
ENSG00000198625.12	MDM4	1	204517114	1_103	0	0.0367476631148043	9.25641546421736	5.67325978834372e-06	1.12977099236654	1
ENSG00000263528.7	IKBKE	1	206470431	1_105	0	0.132467740655053	28.8569212185783	6.37558776470792e-05	2.46207965443869	2
ENSG00000266094.7	RASSF5	1	206507103	1_105	0	0.0235336582511335	14.6432461413751	5.74760495652469e-06	-2.01917808219281	1
ENSG00000143486.15	EIF2D	1	206605289	1_105	0	0.0137639935838446	10.3047783199494	2.36561039876452e-06	1.71034482758633	1
ENSG00000162889.10	MAPKAPK2	1	206684062	1_105	0	0.00870147199303817	4.80239791732137	6.96965007872254e-07	0.346405228758193	1
ENSG00000162896.5	PIGR	1	206946508	1_105	0	0.00936801068710802	5.27986012790055	8.24954319005418e-07	-0.151079136690568	1
ENSG00000196352.14	CD55	1	207321071	1_105	0	0.0085920465124063	4.67032639077217	6.69274005998184e-07	-0.285848336852436	2
ENSG00000203710.10	CR1	1	207518704	1_105	0	0.0111466348265163	6.65190472812264	1.23665882057408e-06	-0.325153374233189	1
ENSG00000117335.19	CD46	1	207749736	1_105	0	0.0115465761188301	7.23968519177868	1.39422546396984e-06	0.63953587674023	2
ENSG00000174059.16	CD34	1	207911570	1_105	0	0.055062382973366	21.0276988548852	1.93110930733075e-05	2.09409190372021	1
ENSG00000143469.18	SYT14	1	209936838	1_106	0	0.0318536855007071	17.2387801875637	9.15854166336666e-06	2.02620087336225	1
ENSG00000196878.14	LAMB3	1	209618270	1_106	0	0.0123148977912873	7.27237142695334	1.49371234089779e-06	0.835714285714349	1
ENSG00000009790.14	TRAF3IP3	1	209756234	1_106	0	0.0189321026496049	14.17177258774	4.47489789946046e-06	2.30263157894807	1
ENSG00000162757.4	C1orf74	1	209785254	1_106	1	0.4155034622451	36.134153039606	0.000250410555785823	5.35256410256543	1
ENSG00000117597.17	DIEXF	1	209827828	1_106	0	0.0109850798470764	13.227407728143	2.42347232288951e-06	-2.97622371089791	2
ENSG00000054392.12	HHAT	1	210349840	1_106	0	0.0125725865357801	6.88358626874369	1.44344253448784e-06	-0.122905027932983	1
ENSG00000143473.12	KCNH1	1	211134467	1_107	0	0.0350823341206962	14.300430353655	8.36753799784296e-06	1.6866546810275	2
ENSG00000117625.13	RCOR3	1	211258687	1_107	0	0.0239178685242214	10.6970398504024	4.26723139483766e-06	-1.50400000000043	1
ENSG00000082512.14	TRAF5	1	211326278	1_107	0	0.0146992921110396	6.13692494239607	1.50455246913296e-06	-0.578385063663208	3
ENSG00000198570.5	RD3	1	211495400	1_107	0	0.0312975704019274	13.2248068763219	6.90335280723816e-06	1.70149253731319	1
ENSG00000117650.12	NEK2	1	211675781	1_107	0	0.0128328023355251	4.86762010724343	1.04183342529951e-06	-0.305135951661755	1
ENSG00000143493.12	INTS7	1	212035474	1_107	0	0.0130141617119057	4.99874936414173	1.08501980723229e-06	-0.317567083904892	2
ENSG00000143476.17	DTL	1	212035474	1_107	0	0.020128195685744	9.07918650863564	3.04797842976108e-06	1.12189616252849	1
ENSG00000066027.11	PPP2R5A	1	212283381	1_107	0	0.0186543769221978	8.36678745796289	2.60315237368042e-06	0.9874213836478	1
ENSG00000065600.12	TMEM206	1	212391911	1_107	0	0.01605617304799	6.96277262698534	1.8645943291473e-06	0.751798206942968	4
ENSG00000117691.9	NENF	1	212431624	1_107	0	0.0137903127953577	5.54013968537638	1.27425086630944e-06	0.558282208589188	1
ENSG00000185523.6	SPATA45	1	212844894	1_108	0	0.0197012601082948	6.38429183934999	2.09781333512848e-06	-0.56835789267691	3
ENSG00000117697.14	NSL1	1	212792127	1_108	0	0.303770010641835	20.6991212337253	0.000104871362433834	3.60759493670701	1
ENSG00000203705.10	TATDN3	1	212788704	1_108	0	0.0624915665245335	16.3367477084324	1.70273522060147e-05	2.81222707423672	1
ENSG00000162769.12	FLVCR1	1	212904839	1_108	0	0.0266427487820932	9.5923331954219	4.26249017728971e-06	1.34042553191456	1
ENSG00000143494.15	VASH2	1	212969114	1_108	0	0.0207570730467169	6.85094436895088	2.37179232959133e-06	0.642857142857049	1
ENSG00000174606.13	ANGEL2	1	213016121	1_108	0	0.0162515538308038	4.67856382692277	1.26814103247472e-06	-0.0850202429149594	1
ENSG00000143499.13	SMYD2	1	214275218	1_108	0	0.0367416615125252	12.2292397439975	7.49408054488177e-06	1.51181102362187	1
ENSG00000152104.11	PTPN14	1	214325078	1_108	0	0.0163822471027467	4.74775776873418	1.29724537504192e-06	-0.106164383561637	1
ENSG00000117724.12	CENPF	1	214602949	1_109	0	0.0314761902010532	7.0133402701613	3.68185920390118e-06	0.920598662006007	2
ENSG00000136636.12	KCTD3	1	215567710	1_109	0	0.0575265198715593	12.7191435362448	1.22035469317511e-05	-1.55797101449264	1
ENSG00000092978.10	GPATCH2	1	217631213	1_110	0	0.0154969730500237	7.0711152241881	1.82765785584428e-06	-0.828220858895469	1
ENSG00000162814.10	SPATA17	1	217631425	1_110	0	0.0122116530881286	4.84406632591309	9.86608027552018e-07	-0.110389610389633	1
ENSG00000067533.5	RRP15	1	218284423	1_110	0	0.015135226177204	6.85018882599896	1.72922523205047e-06	-0.650425054479564	2
ENSG00000092969.11	TGFB2	1	218348267	1_110	0	0.0426699482824848	16.5895879454284	1.18064089207126e-05	-1.91764705882304	1
ENSG00000143353.11	LYPLAL1	1	219173067	1_111	0	0.0390187066639306	11.4306560152477	7.43882138924969e-06	-1.51219512195121	1
ENSG00000196660.10	SLC30A10	1	219959023	1_112	0	0.0142127254448201	8.35200463908356	1.97983135996061e-06	-1.18399999999982	1
ENSG00000136628.17	EPRS	1	220024785	1_112	0	0.0256373165095427	13.8787707409111	5.93449369128072e-06	1.44615384615354	1
ENSG00000067704.9	IARS2	1	220093626	1_112	0	0.0131488764067299	7.62460330649094	1.67211445748442e-06	1.39017462334729	2
ENSG00000116141.15	MARK1	1	220528008	1_112	0	0.0468324074929387	19.5595986983674	1.52780008446102e-05	-2.73801635833309	2
ENSG00000162817.6	C1orf115	1	220679434	1_112	0	0.00958251906298935	4.67037801856475	7.46434718119038e-07	-0.107913959010281	2
ENSG00000117791.15	MARC2	1	220757885	1_112	0	0.0706658845912918	23.4743394361551	2.76670774296937e-05	-3.15568862275427	1
ENSG00000143512.12	HHIPL2	1	222544616	1_114	0	0.0149280269642617	4.92220913268189	1.22552613800575e-06	0.260879370493916	2
ENSG00000143498.17	TAF1A	1	222584580	1_114	0	0.0413343129115662	14.4896460839987	9.98915164557687e-06	1.55405405405428	1
ENSG00000154305.16	MIA3	1	222617179	1_114	0	0.0256803764629946	10.005505864924	4.28549055679818e-06	-1.14678899082555	1
ENSG00000162819.11	BROX	1	222712777	1_114	0	0.0178300833229742	6.58446477762999	1.95809589576416e-06	0.728323699422096	1
ENSG00000186063.12	AIDA	1	222672069	1_114	0	0.0206314416108382	7.95150883115588	2.7361457405817e-06	0.945000000000131	1
ENSG00000197520.10	FAM177B	1	222736869	1_114	0	0.0166321240834653	5.93347139262157	1.64595013839541e-06	-0.567096610146261	2
ENSG00000154309.8	DISP1	1	222872138	1_114	0	0.0146051158930079	4.71771467799088	1.14920308925065e-06	-0.119999999999916	1
ENSG00000187554.11	TLR5	1	223142833	1_114	0	0.181528342334115	28.8114395837175	8.72307298212343e-05	-3.37725802203264	2
ENSG00000203697.11	CAPN8	1	223671486	1_114	0	0.027416222550673	10.6201390402156	4.85621521166239e-06	-1.31448118315781	2
ENSG00000143514.16	TP53BP2	1	223802921	1_114	0	0.0147022377993991	4.77970971974712	1.17204711562989e-06	-0.347457627118536	1
ENSG00000143753.12	DEGS1	1	224176106	1_114	0	0.0174874482955255	6.40280146038657	1.86748268734302e-06	-0.6611111111109	1
ENSG00000143771.11	CNIH4	1	224356827	1_114	0	0.0145764650847647	4.69936087806541	1.142486611402e-06	0.107382550335609	1
ENSG00000162923.14	WDR26	1	224436689	1_114	0	0.0149004539213532	4.90492553592273	1.21896720876103e-06	0.302376018519486	2
ENSG00000185155.11	MIXL1	1	226223248	1_115	0	0.0189084912177063	7.6676428683941	2.41812562065377e-06	-1.21212121212081	1
ENSG00000185842.15	DNAH14	1	224895916	1_115	0	0.0174458286249075	4.66349447568858	1.35694790293153e-06	0.136111111111181	1
ENSG00000143819.12	EPHX1	1	225809711	1_115	0	0.0559702912515732	16.3212096772684	1.5235966763092e-05	-1.94117647058838	1
ENSG00000196187.11	TMEM63A	1	225877755	1_115	0	0.0175369776459811	5.0144493080959	1.46668921765571e-06	0.483365949119286	1
ENSG00000243709.1	LEFTY1	1	225912195	1_115	0	0.0174490344242038	4.68875272180892	1.36454805359546e-06	-0.064637686269876	2
ENSG00000143751.9	SDE2	1	225995099	1_115	0	0.0192847821710203	5.63082080462494	1.81111717833182e-06	-0.19475657833867	2
ENSG00000163041.9	H3F3A	1	226066225	1_115	0	0.138575630024918	21.5086199708932	4.97118028492596e-05	-2.11888111888136	1
ENSG00000182827.8	ACBD3	1	226187566	1_115	1	0.741092590986619	21.9883425164876	0.000271784741181931	-4.19841269841233	1
ENSG00000183814.15	LIN9	1	226309688	1_115	0	0.0174544967591285	4.80749239222425	1.39954234500747e-06	0.53319502074713	1
ENSG00000203685.9	STUM	1	226549501	1_115	0	0.0174727347402289	4.74878973792011	1.38389751701718e-06	-0.422680412371161	1
ENSG00000143772.9	ITPKB	1	226738931	1_116	0	0.0135741410666345	4.95095730585667	1.12088651674672e-06	0.256484543017034	2
ENSG00000143801.16	PSEN2	1	226870643	1_116	0	0.0345532066007013	16.2158687723481	9.34520179296503e-06	2.55555555555509	1
ENSG00000143776.18	CDC42BPA	1	227318012	1_116	0	0.0138418150892269	5.06322366612185	1.16890781296356e-06	0.244318181818142	1
ENSG00000181450.17	ZNF678	1	227563411	1_116	0	0.0131522944508899	4.68868685538684	1.02852027469795e-06	-0.114649681528663	1
ENSG00000143740.14	SNAP47	1	227729944	1_116	0	0.0168528851168072	6.53675728195276	1.83737044063584e-06	-0.303976534108149	2
ENSG00000162910.18	MRPL55	1	228109044	1_116	0	0.0218329734876204	9.32430577151044	3.39538870690417e-06	-1.49999999999945	1
ENSG00000143774.16	GUK1	1	228140298	1_116	0	0.0191040721103066	7.83598548322133	2.49677655197518e-06	-1.07324840764324	1
ENSG00000154358.20	OBSCN	1	228210617	1_116	0	0.0384944499500606	14.2629004047025	9.15727114050936e-06	-2.03937007874002	1
ENSG00000162913.9	C1orf145	1	228213931	1_116	0	0.0357341072149041	13.578084783444	8.09247856671691e-06	-1.9843750000007	1
ENSG00000162931.11	TRIM17	1	228416547	1_116	0	0.0133656277776695	4.93153493884077	1.09933886560565e-06	0.635944700460718	1
ENSG00000181218.5	HIST3H2A	1	228457362	1_116	0	0.0132990571457772	4.87416686430256	1.0811385437299e-06	0.685534591195247	1
ENSG00000196890.4	HIST3H2BB	1	228458562	1_116	0	0.0177443882188512	7.38763321415971	2.18638410478392e-06	-0.971830985914993	1
ENSG00000168159.11	RNF187	1	228486817	1_116	0	0.0135141505035506	4.86933588074399	1.09753553287712e-06	0.249676645677275	2
ENSG00000168118.11	RAB4A	1	229270336	1_117	0	0.0127397153994735	4.7951732355816	1.01888257105062e-06	-0.276334421275353	2
ENSG00000143632.14	ACTA1	1	229433845	1_117	0	0.0861650961889021	15.2591159116533	2.19291023614459e-05	-3.49901707447557	2
ENSG00000069248.11	NUP133	1	229508410	1_117	0	0.104061114448992	16.4434158185711	2.85391226283619e-05	3.47058823529374	1
ENSG00000135763.9	URB2	1	229626307	1_117	0	0.0163573061763309	8.12484186348469	2.21659732800657e-06	-1.36290322580599	1
ENSG00000177614.10	PGBD5	1	230389318	1_117	0	0.0178512813692754	7.7392923966472	2.30425615310377e-06	-0.832432432432628	1
ENSG00000135744.7	AGT	1	230689701	1_118	0	0.0256952626728108	6.22166263745474	2.66636515721288e-06	-0.535947712418172	1
ENSG00000135773.12	CAPN9	1	230752680	1_118	0	0.0411099085701171	10.6489323269744	7.3015099876792e-06	-1.36440460947266	2
ENSG00000119280.16	C1orf198	1	230839708	1_118	0	0.0217282481161073	4.64782486497987	1.68435865481087e-06	-0.0400165809121587	2
ENSG00000143643.12	TTC13	1	230978719	1_118	0	0.0221761186291124	4.83917532172213	1.7898514935968e-06	-0.170566612753768	2
ENSG00000173409.13	ARV1	1	230979465	1_118	0	0.023216069138607	5.26911660093139	2.04026511177352e-06	-0.491427174047048	2
ENSG00000182118.7	FAM89A	1	231037850	1_118	0	0.0415849581804996	10.7575582101629	7.46122401544297e-06	1.21723571765619	3
ENSG00000143633.12	C1orf131	1	231228825	1_118	0	0.0242394930799877	5.67399251325721	2.29388899146055e-06	-0.51612903225794	1
ENSG00000116906.11	GNPAT	1	231240905	1_118	0	0.0222789646626179	4.88257485177974	1.81427877621275e-06	0.283912257310076	2
ENSG00000116903.7	EXOC8	1	231337950	1_118	0	0.0226724937677053	5.04682567690707	1.90843644122239e-06	-0.498235053198972	2
ENSG00000116918.13	TSNAX	1	231528861	1_118	0	0.0266223521964797	6.55466128669633	2.91042749475558e-06	-0.867132867133102	1
ENSG00000162946.21	DISC1	1	231627258	1_118	0	0.027793491332003	6.95929255306792	3.22602927515663e-06	0.89473684210519	1
ENSG00000116991.10	SIPA1L2	1	232561778	1_119	0	0.0292660303353428	9.38632560573861	4.58162499649667e-06	-1.08179419525032	1
ENSG00000212916.4	MAP10	1	232804701	1_119	0	0.0283444889746799	9.08537257219843	4.29508218729319e-06	1.01048893864297	2
ENSG00000135749.18	PCNX2	1	233295041	1_120	0	0.0226092751527668	4.86333505572321	1.83392231824378e-06	0.15846994535527	1
ENSG00000143674.10	MAP3K21	1	233379188	1_120	0	0.0239487685348497	5.40343130066464	2.15830554419967e-06	-0.408519008282472	2
ENSG00000183780.12	SLC35F3	1	233904391	1_120	0	0.115071162752481	20.3531153005635	3.90622720161308e-05	-2.10799702647802	2
ENSG00000059588.9	TARBP1	1	234478644	1_121	0	0.0565762020717429	16.295663666733	1.53767993812607e-05	1.6434108527131	1
ENSG00000173726.10	TOMM20	1	235129236	1_121	0	0.0493532589064535	14.9980509995717	1.23455592186743e-05	-1.74285714285706	1
ENSG00000188739.14	RBM34	1	235156058	1_121	0	0.0271402593024078	9.35424022170435	4.23430967516835e-06	-1.18822011278074	2
ENSG00000116957.12	TBCE	1	235368136	1_121	0	0.0179988447756626	5.50186345397243	1.65163677777308e-06	0.488888888889005	1
ENSG00000168243.10	GNG4	1	235647113	1_121	0	0.0325068506425821	11.0519173992217	5.99201141168928e-06	-1.30434782608696	1
ENSG00000143669.13	LYST	1	235883940	1_122	0	0.0165292331973929	5.04688301232489	1.39134890389244e-06	-0.288659793814499	1
ENSG00000116962.14	NID1	1	236065637	1_122	0	0.0253462323336894	9.05407123495532	3.82751960716766e-06	1.0646319569124	1
ENSG00000077585.13	GPR137B	1	236202063	1_122	0	0.0206562449713017	7.13431480971449	2.4578974000008e-06	-0.856634555989983	2
ENSG00000086619.13	ERO1B	1	236213578	1_122	0	0.0160864134277126	4.79278881944637	1.28590126959876e-06	0.220430107526951	1
ENSG00000116977.18	LGALS8	1	236517797	1_122	0	0.0278909193543367	9.95279597495821	4.6298618991565e-06	-2.00961904392671	2
ENSG00000116984.12	MTR	1	236983781	1_122	0	0.01587571524003	4.66943688880014	1.23639692409364e-06	0.0523255813953774	1
ENSG00000198626.15	RYR2	1	237008394	1_122	0	0.0196401724763127	6.6616157569868	2.18215191617564e-06	0.661709500812021	2
ENSG00000133019.11	CHRM3	1	239386955	1_124	0	0.0907253753849231	18.5385147377001	2.80519990769513e-05	-1.93962264150951	1
ENSG00000155816.19	FMN2	1	240014481	1_125	0	0.0491035673341606	14.417939696002	1.18080002782411e-05	1.74193548387168	1
ENSG00000182901.16	RGS7	1	241357612	1_126	0	0.0390536275319368	12.5757276813633	8.19133353588454e-06	1.41666666666682	1
ENSG00000117009.11	KMO	1	241532492	1_127	0	0.0183998806439509	5.90891820473051	1.81335606687976e-06	0.557739557739517	1
ENSG00000203668.2	CHML	1	241640356	1_127	0	0.0165818475291948	4.93499493498405	1.36483369029895e-06	0.330882352941103	1
ENSG00000054277.13	OPN3	1	241653927	1_127	0	0.0764295496643856	19.3703693056191	2.4692172771508e-05	1.96088111673463	2
ENSG00000174371.16	EXO1	1	241847755	1_127	0	0.19031911451964	28.3242011039031	8.99083822334514e-05	-2.97925311203353	1
ENSG00000143702.15	CEP170	1	243487724	1_128	0	0.061652506490131	16.6454996359938	1.71162128582081e-05	-1.79141104294408	1
ENSG00000054282.15	SDCCAG8	1	243251389	1_128	0	0.0234034276925602	7.49427060508704	2.92529012816909e-06	1.03125	1
ENSG00000117020.16	AKT3	1	243851993	1_128	0	0.0302239265014562	9.89754536504459	4.98928705001812e-06	1.18140093949227	2
ENSG00000035687.9	ADSS	1	244451195	1_129	0	0.0531804889454114	12.78931748299	1.13438323635857e-05	1.46225416665074	2
ENSG00000179397.17	C1orf101	1	244454264	1_129	0	0.0341349077645242	8.59455202662949	4.8930773838985e-06	-1.01929260450157	1
ENSG00000203666.12	EFCAB2	1	244970187	1_129	0	0.0269931766117297	6.38532281336386	2.87472932975361e-06	0.609374999999862	1
ENSG00000162849.15	KIF26B	1	245155106	1_129	0	0.0355529653617792	8.97832428077313	5.32391634273143e-06	1.01470588235266	1
ENSG00000197472.14	ZNF695	1	247008034	1_130	0	0.016610445109714	6.52795377485274	1.80849972240008e-06	0.775119617224859	1
ENSG00000185420.18	SMYD3	1	246507763	1_130	0	0.0136696353357472	4.70560670852991	1.07283432691845e-06	-0.125641025641072	1
ENSG00000162852.13	CNST	1	246566688	1_130	0	0.0145289113110021	5.27552930058898	1.27837779286572e-06	0.437037037037076	1
ENSG00000143653.9	SCCPDH	1	246723744	1_130	0	0.0136559874933353	4.69627701555564	1.06963824390256e-06	-0.0303993132079357	3
ENSG00000153207.14	AHCTF1	1	246932175	1_130	0	0.0172987446936411	6.90797929927998	1.99308454804613e-06	-0.806896551723832	1
ENSG00000277462.1	ZNF670	1	247078730	1_130	0	0.0171050070380947	6.80254112585004	1.94068271985913e-06	-0.742331288343431	1
ENSG00000188295.14	ZNF669	1	247104366	1_130	0	0.0233460291068028	9.71754700246317	3.78381398612722e-06	-1.20155038759666	1
ENSG00000196418.12	ZNF124	1	247123343	1_130	0	0.016527323904776	6.48101142288196	1.78650991571498e-06	0.710144927535963	1
ENSG00000203663.3	OR2L2	1	247965627	1_131	0	0.0173910821011744	4.87798007340146	1.41490321304297e-06	0.206365510025086	3
ENSG00000196071.4	OR2L13	1	247939716	1_131	0	0.0170080956314651	4.64900091315087	1.31878933438362e-06	-0.0517477123812324	2
ENSG00000189181.4	OR14I1	1	248680013	1_131	0	0.0208099886101365	6.53206884336252	2.26716277050222e-06	-0.70571673211251	2
ENSG00000162714.12	ZNF496	1	247321312	1_131	0	0.0189694410502936	5.52471366275444	1.74793152001221e-06	-0.196463156571929	3
ENSG00000162722.8	TRIM58	1	247857146	1_131	0	0.0351325458022244	11.8473125361265	6.9420793286644e-06	1.66684916037727	2
ENSG00000238243.3	OR2W3	1	247896050	1_131	0	0.017314842886067	4.85698964127326	1.40263876674786e-06	-0.379204892966157	1
ENSG00000175137.10	SH3BP5L	1	248826595	1_131	0	0.0307576865732131	10.2424508514271	5.25433382306877e-06	1.32916666666631	1
ENSG00000171163.15	ZNF692	1	248859244	1_131	0	0.022421399533377	7.26466859245546	2.71668090446519e-06	-0.905775075987772	1
ENSG00000184731.5	FAM110C	2	47011	2_2	0	0.0110957264733987	8.47564572146901	1.56851487917761e-06	-0.944237918215063	1
ENSG00000143727.15	ACP1	2	263270	2_2	0	0.0250121122326649	16.0835679855853	6.70954196436039e-06	-1.86341463414626	1
ENSG00000151353.14	TMEM18	2	677213	2_2	0	0.0205395236331989	14.2353257979958	4.87660841360009e-06	-1.58215097346276	2
ENSG00000115705.20	TPO	2	1373971	2_2	0	0.00821005591448232	5.6650129329405	7.75723817664443e-07	-0.611339709749345	2
ENSG00000130508.10	PXDN	2	1760019	2_2	0	0.0161783894036444	12.0002552137722	3.23806731143187e-06	-1.33291237708986	2
ENSG00000171853.15	TRAPPC12	2	3379970	2_2	0	0.00744934270000375	4.75832052583923	5.91196361950039e-07	0.162926157297862	2
ENSG00000182551.13	ADI1	2	3519553	2_2	0	0.00763761648038752	4.99103959810664	6.35783082688693e-07	0.323069036950601	2
ENSG00000171865.9	RNASEH1	2	3558529	2_2	0	0.00769485857603081	5.06066192929641	6.49483427240174e-07	0.325510619667519	2
ENSG00000118004.17	COLEC11	2	3594575	2_2	0	0.0100869359935858	7.58582066818946	1.27620940905728e-06	-0.837180163605139	4
ENSG00000151360.9	ALLC	2	3657240	2_2	0	0.00736580601076797	4.65317918273889	5.71649935677211e-07	0.0398009950248747	1
ENSG00000214866.8	DCDC2C	2	3747106	2_2	0	0.010270706220373	7.75433765076512	1.3283273670228e-06	0.864000000000106	1
ENSG00000176887.6	SOX11	2	5690406	2_4	0	0.0540237088321961	14.3771604029268	1.2954409450798e-05	-1.59537572254278	1
ENSG00000151692.14	RNF144A	2	6917071	2_5	0	0.0217169259687084	5.73531906964128	2.07738045002787e-06	-0.514925373134359	1
ENSG00000115738.9	ID2	2	8678763	2_6	0	0.0195487396403171	5.47081041670513	1.78373581829817e-06	0.419213973799132	1
ENSG00000134313.15	KIDINS220	2	8837357	2_6	0	0.020807804518963	6.05578296666736	2.10163197257502e-06	-0.547297297297492	1
ENSG00000143797.11	MBOAT2	2	9003515	2_6	0	0.0180968434409757	4.74796045966881	1.43307865808112e-06	-0.0436507936508006	1
ENSG00000151693.9	ASAP2	2	9214540	2_6	0	0.0198547937074968	5.61640457974504	1.85987548257381e-06	-0.640495867768552	1
ENSG00000119185.12	ITGB1BP1	2	9420800	2_6	0	0.0308595815947117	9.75751053373596	5.02214407787387e-06	-1.14571428571415	1
ENSG00000134330.18	IAH1	2	9473199	2_6	0	0.0846134652331629	19.3423864091215	2.72966682781761e-05	-2.76799999999926	1
ENSG00000151694.12	ADAM17	2	9555759	2_6	0	0.128540801116558	23.4072626184107	5.01824355607547e-05	3.12835965968923	2
ENSG00000134317.17	GRHL1	2	9952004	2_6	0	0.0183197548900766	4.86260597726161	1.48576062228687e-06	-0.223880597014827	1
ENSG00000205795.4	CYS1	2	10080534	2_6	0	0.0228878203339861	6.94929353593941	2.65280420799427e-06	-0.711864406780019	1
ENSG00000115761.15	NOL10	2	10695873	2_7	0	0.0232251076776975	10.4386081687898	4.0435278403762e-06	-1.28571428571445	1
ENSG00000143882.10	ATP6V1C2	2	10722013	2_7	0	0.0126569049508313	4.75605576032327	1.00400196306128e-06	-0.227053140096609	1
ENSG00000150873.11	C2orf50	2	11156148	2_7	0	0.0135671991435135	5.40507226993494	1.22307139902413e-06	0.481751824817538	1
ENSG00000162976.12	PQLC3	2	11155741	2_7	0	0.013602505712224	5.4293637382214	1.23176528617006e-06	-0.485714285714319	1
ENSG00000134318.13	ROCK2	2	11347918	2_7	0	0.0158139409377134	6.8379470652049	1.80354072125625e-06	-0.756541161896531	2
ENSG00000169016.16	E2F6	2	11466521	2_7	0	0.0298879584518859	12.8084640236536	6.38488984724776e-06	1.42857142857135	1
ENSG00000196208.13	GREB1	2	11582998	2_7	0	0.0144574653247724	5.99920892300355	1.44659264106591e-06	0.655367231638403	1
ENSG00000169006.6	NTSR2	2	11669965	2_7	0	0.0125656749806738	4.68846910566156	9.82600512678645e-07	-0.13994894319248	2
ENSG00000134324.11	LPIN1	2	11784824	2_7	0	0.0166271696417656	7.30714759704721	2.02640530202518e-06	0.832061068702069	1
ENSG00000151779.12	NBAS	2	15561827	2_9	0	0.0340851167717291	10.6710810424398	6.06643166622989e-06	-1.43939393939399	1
ENSG00000079785.14	DDX1	2	15590379	2_9	0	0.0181941326667197	4.77534140915881	1.44909176788558e-06	-0.176176545256435	2
ENSG00000197872.11	FAM49A	2	16666648	2_10	0	0.0499871693605468	18.0435401178915	1.50432058931712e-05	1.95999999999994	1
ENSG00000163032.11	VSNL1	2	17313471	2_10	0	0.0125258813212314	5.14282157762417	1.07440953912952e-06	0.451310011028445	2
ENSG00000178295.14	GEN1	2	17749607	2_10	0	0.013465311506427	5.82015157898347	1.30710599305561e-06	-0.485995504156454	3
ENSG00000163029.15	SMC6	2	17800052	2_10	0	0.0140873866738561	6.28771357097882	1.47734964005589e-06	-0.601449275362513	1
ENSG00000170745.11	KCNS3	2	17877838	2_10	0	0.0149376718730453	6.78081340614748	1.68937014349246e-06	0.712743628628515	2
ENSG00000240857.1	RDH14	2	18547010	2_11	0	0.0194786058593938	5.16119381228305	1.67674933758199e-06	-0.292614855923108	2
ENSG00000183891.5	TTC32	2	19901956	2_12	0	0.206154549843165	27.4566036124795	9.44060536376558e-05	-3.38248847926306	1
ENSG00000118965.14	WDR35	2	19990398	2_12	0	0.0227632809105265	6.22393359334141	2.3629792810463e-06	-0.57703081232479	1
ENSG00000068697.6	LAPTM4A	2	20052509	2_12	0	0.0265036303342192	7.65233978288972	3.38267066059924e-06	-1.42613636363614	1
ENSG00000118961.14	LDAH	2	20684786	2_12	0	0.0203617443406277	5.17849717102732	1.75864762188105e-06	-0.374998336901052	3
ENSG00000173960.13	UBXN2A	2	23927186	2_14	0	0.0417788552688163	9.6286087405586	6.70934588141263e-06	-1.0740037950666	1
ENSG00000205639.9	MFSD2B	2	24009112	2_14	0	0.0254142969976231	4.94549187732932	2.09627231799089e-06	-0.579565106698558	2
ENSG00000119782.13	FKBP1B	2	24049787	2_14	0	0.0439934796862231	10.1173023426744	7.42357581419723e-06	1.46590909090953	1
ENSG00000115128.6	SF3B6	2	24077362	2_14	0	0.0361179726251947	8.25349110006865	4.97188594517017e-06	-1.26404494382015	1
ENSG00000219626.8	FAM228B	2	24077362	2_14	0	0.0361179726251947	8.25349110006865	4.97188594517017e-06	1.26404494382015	1
ENSG00000176732.6	PFN4	2	24123824	2_14	0	0.029875590014012	6.46582761739416	3.2218158846931e-06	1.00000000000014	1
ENSG00000198399.14	ITSN2	2	24360529	2_14	0	0.0269583928863448	5.49962855778038	2.47279129025144e-06	-0.711583924349625	1
ENSG00000173557.14	C2orf70	2	26557983	2_15	0	0.00953749991921415	6.05687709402624	9.63481575044871e-07	0.77519379844968	1
ENSG00000084676.15	NCOA1	2	24488615	2_15	0	0.0319635041217338	15.2199291332843	8.11385272085376e-06	1.44800000000004	1
ENSG00000119772.16	DNMT3A	2	25343038	2_15	0	0.00836419409715383	4.78208963200241	6.67116864954135e-07	-0.626984126984228	1
ENSG00000143970.16	ASXL2	2	25878763	2_15	0	0.017427807520519	11.6398486692247	3.38337545532994e-06	1.43703703703743	1
ENSG00000084731.14	KIF3C	2	25983137	2_15	0	0.00974143298766172	6.56032314265909	1.06587968496789e-06	1.05673758865239	1
ENSG00000157833.12	GAREM2	2	26168095	2_15	0	0.0095994682315611	5.79861344299662	9.28392106562189e-07	-0.348148148148115	1
ENSG00000138029.13	HADHB	2	26241540	2_15	0	0.00935150336168189	5.89784741684	9.19888252335276e-07	-0.844262295082103	1
ENSG00000084754.10	HADHA	2	26244479	2_15	0	0.00935475280036857	5.66586734123847	8.84013349183038e-07	-0.442519318459584	2
ENSG00000157856.10	DRC1	2	26401975	2_15	0	0.0109578468118134	7.04862158473481	1.28821848257861e-06	-0.684491978609694	1
ENSG00000171303.6	KCNK3	2	26696561	2_16	0	0.0173277163289363	4.9109324450694	1.41927121635059e-06	0.185178507696792	2
ENSG00000228474.5	OST4	2	27072299	2_16	0	0.0187322768415087	6.00069372911456	1.87478786755307e-06	-0.790640394088899	1
ENSG00000138030.12	KHK	2	27086791	2_16	0	0.0264091070692263	8.65087735161081	3.81042991179403e-06	-1.03604628647047	2
ENSG00000138028.15	CGREF1	2	27101095	2_16	0	0.0413797200120628	15.6861129776308	1.08258745949922e-05	-2.54761104191785	2
ENSG00000143994.13	ABHD1	2	27125819	2_16	0	0.0295966441952357	10.3391977925105	5.10375032655236e-06	-1.50781250000004	1
ENSG00000138073.13	PREB	2	27134751	2_16	0	0.0171899871691118	4.82170834545719	1.3824091364079e-06	-0.086705202312152	1
ENSG00000138085.16	ATRAID	2	27212382	2_16	0	0.0179192063682943	6.46831082292679	1.93316871241551e-06	-1.2297581075276	2
ENSG00000138074.14	SLC5A6	2	27212382	2_16	0	0.0319046726071164	9.88809644024446	5.26171222098492e-06	1.10106382978684	1
ENSG00000084774.13	CAD	2	27215949	2_16	0	0.0172478285353205	5.47366480218526	1.57460900258369e-06	1.00778454390223	2
ENSG00000115194.10	SLC30A3	2	27275976	2_16	0	0.018950977704035	7.12736846469867	2.25279118139578e-06	-1.35422209425215	2
ENSG00000163794.6	UCN	2	27308797	2_16	0	0.0195127714830493	5.81916048306997	1.89382305200953e-06	-0.373493975903575	1
ENSG00000115234.10	SNX17	2	27369556	2_16	1	0.0826362804658322	21.1823386637903	2.91947508838537e-05	-4.11718750000123	1
ENSG00000163795.13	ZNF513	2	27380806	2_16	0	0.021153267713897	9.74667671163317	3.43869876414733e-06	1.96116504854354	1
ENSG00000115241.10	PPM1G	2	27419867	2_16	0	0.0395810013565677	17.9419218077556	1.18444757311441e-05	3.23668639053226	1
ENSG00000138002.14	IFT172	2	27489541	2_16	0	0.0200036069560389	5.99924925339933	2.00154484207532e-06	-0.419014084507268	1
ENSG00000198522.13	GPN1	2	27628084	2_16	0	0.021094068540763	11.2841617879125	3.9699931981134e-06	2.67758452624927	2
ENSG00000176714.9	CCDC121	2	27629397	2_16	0	0.118068249477984	21.3097756122344	4.19635389246485e-05	1.93152751450161	2
ENSG00000158019.20	BRE	2	27889824	2_16	0	0.0388779662806913	11.7682611111932	7.63090312496189e-06	1.2979351032448	1
ENSG00000171174.13	RBKS	2	27891044	2_16	0	0.020520640724476	10.882945521639	3.72475299087011e-06	2.39130434782563	1
ENSG00000163803.12	PLB1	2	28596747	2_17	0	0.0134236321612699	4.99629168054372	1.11860803058912e-06	-0.00769230769230836	1
ENSG00000213639.9	PPP1CB	2	28751273	2_17	0	0.0334340120274568	13.8365669798327	7.71572871928946e-06	2.10029600094358	2
ENSG00000163806.15	SPDYA	2	28782736	2_17	0	0.0204365908136469	9.42667160539048	3.21311990816734e-06	-1.80314960629905	1
ENSG00000171103.10	TRMT61B	2	28869813	2_17	0	0.0231325134792393	10.7567777876864	4.15016273607481e-06	-2.01587301587327	1
ENSG00000189350.12	TOGARAM2	2	28957070	2_17	0	0.0130621256620473	4.85402955689659	1.05749026868381e-06	-0.513333333333135	1
ENSG00000179270.6	C2orf71	2	29063498	2_18	0	0.0359043856963487	8.73524477273096	5.23097549030382e-06	-1.10483817298825	2
ENSG00000115295.19	CLIP4	2	29097582	2_18	0	0.0310658071311081	7.37120959343221	3.81928007659721e-06	-0.779967159277519	1
ENSG00000119801.12	YPEL5	2	30146010	2_18	0	0.0267820243937811	5.97565907116314	2.6692504130095e-06	-0.677083333333066	1
ENSG00000013016.15	EHD3	2	31234492	2_19	0	0.0187382903296401	5.09057594740782	1.59095168283287e-06	0.37713310580229	1
ENSG00000162959.13	MEMO1	2	32011261	2_20	0	0.0398865818211613	11.0712445049617	7.36518004251776e-06	1.55445544554534	1
ENSG00000162961.13	DPY30	2	32040056	2_20	0	0.0810390684142335	17.8209024249294	2.40870845909107e-05	2.5217391304358	1
ENSG00000119820.10	YIPF4	2	32304347	2_20	0	0.0201796694754839	4.66250059722329	1.56925331456231e-06	0.014388489208633	1
ENSG00000115760.13	BIRC6	2	32357173	2_20	0	0.0259868113495321	7.03547799966643	3.04934602350209e-06	1.06837606837543	1
ENSG00000049323.15	LTBP1	2	32947240	2_20	0	0.0328804164439271	9.2488583440824	5.07207355245124e-06	1.13690060630384	3
ENSG00000152689.17	RASGRP3	2	33536528	2_21	0	0.0152308554094982	6.01273392666106	1.52741266328801e-06	0.638497652581834	1
ENSG00000171055.14	FEZ2	2	36427275	2_23	0	0.0118402518274388	4.67181436199068	9.22585495221825e-07	0.111098725783788	3
ENSG00000205221.12	VIT	2	36696897	2_23	0	0.0126744371147022	5.30781149358085	1.12202950434618e-06	-0.354609929077924	1
ENSG00000008869.11	HEATR5B	2	37084196	2_23	0	0.0140054410221353	6.24103527629127	1.45785231881454e-06	0.46606334841649	1
ENSG00000055332.16	EIF2AK2	2	37156965	2_23	0	0.0128732247336968	5.45322508134231	1.17084897502463e-06	-0.536873156342146	1
ENSG00000218739.9	CEBPZOS	2	37196980	2_23	0	0.0178686854562165	8.52002894036178	2.53918170043842e-06	1.48824930827394	2
ENSG00000115816.14	CEBPZ	2	37231568	2_23	0	0.102688572814849	25.1054277683409	4.29981578037128e-05	3.00673138000551	2
ENSG00000003509.15	NDUFAF7	2	37451720	2_23	0	0.0119420138332391	4.75174494249934	9.4643500901231e-07	0.282442748091593	1
ENSG00000115825.9	PRKD3	2	37324893	2_23	0	0.0415742695291718	16.4598090610639	1.14132551379051e-05	2.1205673758869	1
ENSG00000115828.15	QPCT	2	37344154	2_23	0	0.0371284950171628	15.3911680493456	9.53101232931006e-06	2.34108346295421	2
ENSG00000115841.19	RMDN2	2	37922508	2_24	0	0.0704045126577353	17.5704797295282	2.06321374071426e-05	-2.16265060240902	1
ENSG00000119787.13	ATL2	2	38439125	2_24	0	0.0226033611686255	6.82516796774726	2.57303962192113e-06	-0.848137535816642	1
ENSG00000143891.16	GALM	2	38689828	2_24	0	0.021782664762653	6.47826109113649	2.35358322786605e-06	0.63055485610672	2
ENSG00000163214.20	DHX57	2	38875912	2_25	0	0.016327108806195	4.78224711918048	1.30227111184636e-06	-0.12107623318391	1
ENSG00000188010.12	MORN2	2	38875912	2_25	0	0.016327108806195	4.78224711918048	1.30227111184636e-06	-0.12107623318391	1
ENSG00000214694.10	ARHGEF33	2	38889976	2_25	0	0.021747932137596	7.46766029356665	2.70871073087559e-06	0.761904761904777	1
ENSG00000115904.12	SOS1	2	39124428	2_25	0	0.031164024380523	10.8474775562293	5.63822497839295e-06	-1.49787234042584	1
ENSG00000143924.18	EML4	2	42168806	2_26	0	0.036953256568705	18.3059300172671	1.12824812558472e-05	1.99648469247849	2
ENSG00000115944.14	COX7A2L	2	42425044	2_26	0	0.0167138312429334	10.8537921684689	3.02564255465853e-06	1.40398314132376	2
ENSG00000171126.7	KCNG3	2	42494311	2_26	0	0.00862930236299597	4.67839632170227	6.73337499105977e-07	0.02325581395349	1
ENSG00000162881.6	OXER1	2	42764706	2_26	0	0.0121146254932525	7.84497600863252	1.58511844068472e-06	-1.00397983660561	2
ENSG00000162882.14	HAAO	2	42786632	2_26	0	0.00860538471258088	4.65250646575892	6.67755358267183e-07	-0.0730382617370081	2
ENSG00000115970.18	THADA	2	43556002	2_27	0	0.0149104433418688	9.7416456983434	2.42260713914487e-06	-0.269230769230781	1
ENSG00000152527.13	PLEKHH2	2	43711749	2_27	0	0.0242436604588825	13.5733640199221	5.48840049675274e-06	-1.59436085951201	2
ENSG00000223658.7	C1GALT1C1L	2	43675895	2_27	0	0.0128871136054908	8.26416853183988	1.77629432301054e-06	0.393903756535746	2
ENSG00000138036.18	DYNC2LI1	2	43774077	2_27	0	0.0289299146156713	16.0090176839106	7.72452782287816e-06	-2.16940822085611	2
ENSG00000138075.11	ABCG5	2	43839108	2_27	0	0.009778491678061	4.80032808415299	7.82893877659865e-07	-0.0745098039215308	1
ENSG00000138079.13	SLC3A1	2	44275649	2_28	0	0.0149206496122651	4.75137810410437	1.18240819031522e-06	0.400000000000093	1
ENSG00000138078.15	PREPL	2	44370610	2_28	0	0.0179702386644364	6.49157057789448	1.94564558920221e-06	0.497512437811045	1
ENSG00000143919.14	CAMKMT	2	44362007	2_28	0	0.0153624839888377	5.02430663231559	1.28735310629216e-06	-0.318066157760824	1
ENSG00000068784.12	SRBD1	2	45612533	2_28	0	0.0150488954507668	4.83141644506908	1.21266042265223e-06	0.26347305389216	1
ENSG00000116016.13	EPAS1	2	46321211	2_29	0	0.0305775917987291	8.34881886955957	4.25783103549076e-06	-0.956521739130673	1
ENSG00000250565.6	ATP6V1E2	2	46541996	2_29	0	0.0438574055500412	11.7523886734296	8.59664886889459e-06	-1.54362632925632	2
ENSG00000119729.11	RHOQ	2	46542063	2_29	0	0.058479753237483	14.4837673880215	1.41269099988425e-05	-1.73376623376567	1
ENSG00000151665.12	PIGF	2	46617108	2_29	0	0.020647734001391	4.66111511940632	1.6051747941919e-06	0.0560747663551462	1
ENSG00000119878.5	CRIPT	2	46617930	2_29	0	0.0257844302962196	6.74572251078447	2.9009892402382e-06	0.901515151514877	1
ENSG00000171150.7	SOCS5	2	46698925	2_29	0	0.0223667177661148	5.41096974451232	2.01854050597084e-06	-0.518248175182469	1
ENSG00000180398.11	MCFD2	2	46941864	2_29	0	0.0207602397305181	4.71205271328006	1.63155834932589e-06	-0.105820105820115	1
ENSG00000119888.10	EPCAM	2	47345021	2_30	0	0.0170035062376442	4.97191818011937	1.4100112045085e-06	-0.282752393782497	2
ENSG00000116062.14	MSH6	2	47797737	2_30	0	0.0165365986537956	4.7113164944679	1.29941708224266e-06	0.14062500000002	1
ENSG00000138081.20	FBXO11	2	47882443	2_30	0	0.0262351102532646	9.03817427321836	3.95479257711532e-06	-1.27804878048819	1
ENSG00000170802.15	FOXN2	2	48327816	2_31	1	0.74365400961875	22.0524644071763	0.000273519415220432	4.29533678756312	1
ENSG00000162869.15	PPP1R21	2	48440788	2_31	0	0.0287352297400098	12.8008583362009	6.13499016228384e-06	-1.86723996694463	2
ENSG00000243244.5	STON1	2	48529416	2_31	0	0.0607612212640637	17.242300547234	1.74735767075066e-05	1.56484279557638	4
ENSG00000242441.7	GTF2A1L	2	48595242	2_31	0	0.0379624634386369	16.446796532864	1.04134781937313e-05	2.06951035655474	2
ENSG00000068912.13	ERLEC1	2	53787421	2_35	0	0.0525694612837643	11.9485652842069	1.04763353754298e-05	1.60997067448654	1
ENSG00000115239.21	ASB3	2	53785773	2_35	0	0.093017325811158	17.4128694992352	2.70143361995686e-05	1.9819666221209	2
ENSG00000119737.5	GPR75	2	53856276	2_35	0	0.110175530388766	19.0560364511004	3.50169108378946e-05	2.31756756756847	1
ENSG00000068878.14	PSME4	2	53970692	2_35	0	0.0407858334387365	9.54384191144974	6.4922118612676e-06	1.20845921450156	1
ENSG00000170634.12	ACYP2	2	54051530	2_35	0	0.0246017558658236	4.78300335650213	1.96257786216923e-06	-0.267716535433172	1
ENSG00000177994.15	C2orf73	2	54320207	2_35	0	0.0256575692073732	5.17762408030906	2.21567537018683e-06	0.29798369972973	2
ENSG00000115306.15	SPTBN1	2	54507001	2_36	0	0.0527469807389801	14.2255524775833	1.25148847096492e-05	2.00799999999946	1
ENSG00000214595.11	EML6	2	54748334	2_36	0	0.0271072085473032	7.93894656074924	3.58928365442109e-06	-0.891719745222747	1
ENSG00000275052.4	PPP4R3B	2	55619377	2_36	0	0.0217217067573988	5.85962569566979	2.12287257650413e-06	0.344827586207019	1
ENSG00000138035.14	PNPT1	2	55683217	2_36	0	0.0237675921782002	6.70411103109621	2.65758088137278e-06	-0.76643356643325	1
ENSG00000115380.19	EFEMP1	2	55924956	2_36	0	0.019994239356623	5.08282142894783	1.69500055468678e-06	0.282522527480097	2
ENSG00000055813.5	CCDC85A	2	56183915	2_37	0	0.0208203695630274	4.68782318664685	1.62787016015004e-06	0.0968660968660172	1
ENSG00000028116.16	VRK2	2	57907323	2_38	0	0.0220917045486466	8.43436028471517	3.10771712171667e-06	-1.23203187450215	2
ENSG00000162924.13	REL	2	60881694	2_40	0	0.0165164172167931	8.76831873673154	2.41541789191725e-06	-1.93023255814004	1
ENSG00000162928.8	PEX13	2	61020375	2_40	0	0.134133441117968	44.4344414341183	9.9406983900347e-05	6.07586206896593	1
ENSG00000162927.13	PUS10	2	61018416	2_40	0	0.0170895857638944	12.3418530024867	3.51780701788572e-06	-2.97546012270111	1
ENSG00000162929.13	KIAA1841	2	61065721	2_40	0	0.0160090100830607	9.33716089921736	2.49309843692531e-06	2.20202020202043	1
ENSG00000237651.6	C2orf74	2	61145163	2_40	0	0.0161761042897475	28.1929858778682	7.60632919925571e-06	5.65600000000012	1
ENSG00000173209.22	AHSA2	2	61177796	2_40	0	0.0156489429443315	17.0511197172508	4.45038943896832e-06	-4.27317649975703	2
ENSG00000082898.16	XPO1	2	61538854	2_40	0	0.0278142379741264	9.27877897737624	4.30445430201751e-06	0.304093567251547	1
ENSG00000170264.12	FAM161A	2	61853877	2_40	0	0.0153900250807878	4.70628226165933	1.20802912160722e-06	-0.225389853584708	3
ENSG00000115484.14	CCT4	2	61888641	2_40	0	0.016600391457177	5.53507166832619	1.53250423533106e-06	-0.601156069364214	1
ENSG00000186889.9	TMEM17	2	62506054	2_41	0	0.0227910490214471	4.89936118672533	1.86236104175379e-06	0.299017623099193	3
ENSG00000169764.15	UGP2	2	63841654	2_41	0	0.0232726054553055	5.10436353045094	1.98128389586929e-06	-0.342105263157734	1
ENSG00000143952.19	VPS54	2	64018703	2_41	0	0.0303053154706445	7.54294651734954	3.81258858492715e-06	0.882943143812994	1
ENSG00000119862.12	LGALSL	2	64453833	2_42	0	0.0476280175342889	14.1903889280158	1.1272413440998e-05	-1.679104477612	1
ENSG00000119844.15	AFTPH	2	64524123	2_42	0	0.0348367493970898	11.2340473900254	6.52730613008232e-06	1.3250883392225	1
ENSG00000179833.4	SERTAD2	2	64751025	2_42	0	0.0471678338659023	14.0983569345077	1.10910979146564e-05	-1.60370370370358	1
ENSG00000115902.10	SLC1A4	2	64989311	2_42	0	0.0173723519704996	4.6999379406678	1.36179222017089e-06	0.139917695473192	1
ENSG00000138069.16	RAB1A	2	65129770	2_42	0	0.0180272588349752	5.04639535028554	1.51729865008611e-06	-0.418732782369032	1
ENSG00000138071.13	ACTR2	2	65227510	2_42	0	0.0279744890994287	9.16855793254782	4.27782784231265e-06	1.1177271184087	2
ENSG00000143995.19	MEIS1	2	66434177	2_43	0	0.0286732042255742	9.44908760495264	4.5188321404031e-06	-1.21111111111145	1
ENSG00000143971.7	ETAA1	2	67392524	2_44	0	0.0241011300555246	9.96062733607555	4.00390904917475e-06	-1.25477413314921	3
ENSG00000197223.11	C1D	2	68111647	2_45	0	0.0235483826098016	5.43888645143051	2.13614722433664e-06	-0.445993031358985	1
ENSG00000115946.7	PNO1	2	68157965	2_45	0	0.0246450513739028	5.86616666948916	2.41126105271172e-06	0.697674418604857	1
ENSG00000221823.10	PPP3R1	2	68256264	2_45	0	0.0619425148098968	14.576915659235	1.50596396434908e-05	-1.75781250000016	1
ENSG00000119865.8	CNRIP1	2	68319317	2_45	0	0.0327753511322182	8.54725249151208	4.67233520064438e-06	-1.21144650102294	2
ENSG00000115956.9	PLEK	2	68268331	2_45	0	0.031505618673269	8.17514736361155	4.2957965781431e-06	1.09242545813145	2
ENSG00000204923.3	FBXO48	2	68467123	2_45	0	0.0217309590325725	4.68539334388834	1.69818521286131e-06	0.0569852941176612	1
ENSG00000169621.9	APLF	2	68472328	2_45	0	0.0216525059263147	4.65147647303581	1.67980589253167e-06	0.0326086956521644	1
ENSG00000163219.11	ARHGAP25	2	68679529	2_45	0	0.0235515877106853	5.44016213105917	2.1369390661639e-06	0.396739130434845	1
ENSG00000169604.19	ANTXR1	2	69012341	2_46	0	0.0360000140619421	10.4894297983746	6.29817402877462e-06	1.30170024622095	2
ENSG00000198380.12	GFPT1	2	69387506	2_46	0	0.136846811680037	23.3054710935991	5.31927783888504e-05	2.23799196160762	2
ENSG00000196975.15	ANXA4	2	69645665	2_46	0	0.0401340488444757	11.5157648588577	7.70842886279987e-06	1.43971631205653	1
ENSG00000124380.10	SNRNP27	2	69891253	2_46	0	0.0207747873837157	5.32099945540045	1.84369852318847e-06	-0.525400969452615	2
ENSG00000244617.2	ASPRV1	2	69957458	2_46	0	0.0276467073310992	8.00341047069198	3.6904439337171e-06	1.07050035244628	2
ENSG00000115998.7	C2orf42	2	70249066	2_46	0	0.0213419151963404	5.57349949193569	1.98390769224174e-06	0.512000000000073	1
ENSG00000116005.11	PCYOX1	2	70257153	2_46	0	0.0217243356846895	5.74003629789955	2.07979844518359e-06	0.551999999999722	1
ENSG00000143977.13	SNRPG	2	70293743	2_46	0	0.0198285873231323	4.88410634197815	1.61523974010337e-06	0.130019956728879	2
ENSG00000035141.7	FAM136A	2	70302110	2_46	0	0.0210582286310338	5.4480377979055	1.91347174706553e-06	-0.609374999999955	1
ENSG00000075340.22	ADD2	2	70767997	2_47	0	0.0133140530891477	4.86041524434012	1.07930394446765e-06	0.271317829457328	1
ENSG00000152672.7	CLEC4F	2	70821134	2_47	0	0.0145341304969348	5.6800331181452	1.3768924823796e-06	0.481012658228114	1
ENSG00000116035.2	VAX2	2	70899809	2_47	0	0.0166998930564983	6.97936401874824	1.94397039070447e-06	0.758468624946225	2
ENSG00000116039.11	ATP6V1B1	2	70935800	2_47	0	0.0165249508167826	6.88081417038424	1.89644438088998e-06	-0.832116788321134	1
ENSG00000144043.11	TEX261	2	70993663	2_47	0	0.0474792572254116	16.8096722868811	1.33113857328369e-05	-1.88147292055095	3
ENSG00000124357.12	NAGK	2	71063957	2_47	0	0.015842573799867	6.48624413214786	1.71387496618421e-06	-0.640126227832749	2
ENSG00000124370.10	MCEE	2	71130504	2_47	0	0.0292651769144383	12.2417225615939	5.97521851497767e-06	1.3106060606063	1
ENSG00000124383.8	MPHOSPH10	2	71130287	2_47	0	0.0292687838914313	12.2428819102367	5.97652092064366e-06	1.31060606060638	1
ENSG00000124374.8	PAIP2B	2	71184996	2_47	0	0.0131614012730059	4.75264814442385	1.04327283450088e-06	-0.233082706766855	1
ENSG00000075292.18	ZNF638	2	71230319	2_47	0	0.161860907644498	28.6750052693562	7.74115179146515e-05	2.81045751633879	1
ENSG00000003137.8	CYP26B1	2	72145857	2_47	0	0.0150614912146153	6.01332537642158	1.51057670209645e-06	-0.687258687258343	1
ENSG00000135625.7	EGR4	2	73294038	2_48	0	0.0529613915343635	14.623291184168	1.29170880785518e-05	-1.61923076923005	1
ENSG00000115297.10	TLX2	2	74513834	2_48	0	0.0191344638739498	5.03021977645965	1.60532646047492e-06	-0.382513661202164	1
ENSG00000144040.12	SFXN5	2	73073331	2_48	0	0.0268731689459987	8.21665020410378	3.68276313199552e-06	0.971784504848613	2
ENSG00000135631.16	RAB11FIP5	2	73156338	2_48	0	0.0314035134750481	9.68206400246808	5.07114811227687e-06	1.14339130098126	2
ENSG00000135632.11	SMYD5	2	73207898	2_48	0	0.0194293853696387	5.17351458658975	1.67650497220173e-06	-0.348387096774341	1
ENSG00000135617.3	PRADC1	2	73233389	2_48	0	0.0195068076072034	5.21077421472267	1.69530780544676e-06	-0.351239669421545	1
ENSG00000135624.15	CCT7	2	73233389	2_48	0	0.0195068076072034	5.21077421472267	1.69530780544676e-06	0.351239669421545	1
ENSG00000144035.3	NAT8	2	73642539	2_48	0	0.0225118539817727	6.5539916905986	2.46080530941353e-06	-0.672315128982446	2
ENSG00000144034.14	TPRKB	2	73737087	2_48	0	0.0194868715416406	5.20119395890668	1.69046147306189e-06	-0.453142104031394	2
ENSG00000144048.10	DUSP11	2	73780218	2_48	0	0.0206458793736856	5.74262204422068	1.97744186689874e-06	-0.569230769230932	1
ENSG00000163170.11	BOLA3	2	74147514	2_48	0	0.0224086172100965	6.51087329750834	2.43340506408431e-06	-0.687999999999858	1
ENSG00000114978.17	MOB1A	2	74179099	2_48	0	0.0503115620267517	14.1358851592898	1.18618086794644e-05	1.62626262626204	1
ENSG00000188687.17	SLC4A5	2	74361478	2_48	0	0.0680224749270133	17.00859772005	1.92966111038871e-05	-1.76829268292767	1
ENSG00000204843.12	DCTN1	2	74391633	2_48	0	0.0275997426221092	8.46739839551301	3.89776033482362e-06	1.02884615384647	1
ENSG00000284308.1	C2orf81	2	74421241	2_48	0	0.0219209519568332	6.30450008072099	2.30499597013419e-06	0.715789473684594	1
ENSG00000005448.16	WDR54	2	74421241	2_48	0	0.0219209519568332	6.30450008072099	2.30499597013419e-06	0.715789473684594	1
ENSG00000114993.16	RTKN	2	74442009	2_48	0	0.0238576866383211	7.09883224915433	2.82471963737899e-06	0.761475193388307	2
ENSG00000115274.14	INO80B	2	74451794	2_48	0	0.0186684594405697	4.79927270556378	1.49432139446688e-06	0.274285714285695	1
ENSG00000239779.6	WBP1	2	74458316	2_48	0	0.018773355788455	4.85175383613696	1.51915040718849e-06	-0.175644569588937	2
ENSG00000115275.11	MOGS	2	74463251	2_48	0	0.0205877401839005	5.7161880802903	1.96279658821031e-06	-0.583333333333285	1
ENSG00000135637.13	CCDC142	2	74483364	2_48	0	0.021531941745894	6.13658758939878	2.20379015783829e-06	0.672316384180884	1
ENSG00000115282.19	TTC31	2	74483364	2_48	0	0.021531941745894	6.13658758939878	2.20379015783829e-06	-0.672316384180884	1
ENSG00000179528.15	LBX2	2	74502935	2_48	0	0.0188685234735142	4.89911571654135	1.54175625693452e-06	0.243107769423511	1
ENSG00000115289.13	PCGF1	2	74508487	2_48	0	0.0215657773206509	6.15131126774913	2.21254914405805e-06	-0.674285714285737	1
ENSG00000115325.13	DOK1	2	74548714	2_48	0	0.0184871058521544	4.70784585456295	1.45161440113634e-06	0.158602150537632	1
ENSG00000115350.11	POLE4	2	74959210	2_48	0	0.0248643544383201	7.48681936506111	3.10480728369595e-06	0.886524822694757	1
ENSG00000115363.13	EVA1A	2	75569824	2_49	0	0.0544273644585533	12.6003268965833	1.14382404772962e-05	-1.42982250263058	2
ENSG00000005436.13	GCFC2	2	75710261	2_49	0	0.0605877422653243	13.6210073080258	1.37642990838896e-05	1.35932803020999	2
ENSG00000066032.18	CTNNA2	2	79201482	2_51	0	0.0439854703753027	12.3507680369226	9.06073255166694e-06	1.37813884785806	1
ENSG00000163541.11	SUCLG1	2	84459875	2_53	0	0.0149826639472996	6.51241873640326	1.62738931920589e-06	-0.743902439024419	1
ENSG00000115423.18	DNAH6	2	84516244	2_53	0	0.0123060289213638	4.67294961427376	9.59111581655665e-07	-0.0963252634947785	2
ENSG00000034510.5	TMSB10	2	84905643	2_53	0	0.0171574358904179	7.78050825504036	2.22648850977738e-06	-0.941666666666577	1
ENSG00000186854.10	TRABD2A	2	84906737	2_53	0	0.0173969537051315	7.91027999427458	2.29522449180284e-06	-0.919928357891795	2
ENSG00000176407.17	KCMF1	2	84970689	2_54	0	0.0352924725946915	12.639086839271	7.4397422468919e-06	1.61825726141126	1
ENSG00000152291.13	TGOLN2	2	85328087	2_54	0	0.025415206427443	9.54949426561972	4.04794049132559e-06	1.15922408927668	2
ENSG00000042493.15	CAPG	2	85392602	2_54	0	0.0680141872994906	18.8642870059237	2.13993220089771e-05	1.95231861927903	3
ENSG00000152292.16	SH2D6	2	85428279	2_54	0	0.0150760160856959	4.65589889954205	1.17071245564104e-06	-0.0468750000000057	1
ENSG00000115486.11	GGCX	2	85561017	2_54	0	0.0482580983722384	15.5973986126831	1.25540103174254e-05	1.64515313331816	2
ENSG00000118640.10	VAMP8	2	85561615	2_54	0	0.0346665419315673	12.4703605035906	7.21023859264947e-06	-1.49659863945567	1
ENSG00000168899.4	VAMP5	2	85584469	2_54	0	0.0280276341299818	10.4689518446816	4.89383978563194e-06	-1.42787942246804	2
ENSG00000115523.16	GNLY	2	85695737	2_54	0	0.0162068754191405	5.33251487443252	1.44142309055893e-06	-0.417322834645776	1
ENSG00000068654.15	POLR1A	2	86105686	2_54	0	0.0216518196230401	8.04555256739946	2.90542977395501e-06	-0.988125807643805	2
ENSG00000132300.18	PTCD3	2	86105686	2_54	0	0.0214064683153815	7.93868831458782	2.83435261724092e-06	-0.988165680473368	1
ENSG00000132305.20	IMMT	2	86195693	2_54	0	0.0327589177935906	11.9369051654021	6.52200902352176e-06	1.87320903054655	2
ENSG00000132313.14	MRPL35	2	86199115	2_54	0	0.015062927047474	4.64777635517749	1.16765542256973e-06	0.0691564281008086	2
ENSG00000068615.17	REEP1	2	86334134	2_54	0	0.0168285703326031	5.68475542716048	1.59558194255245e-06	-0.703304912702146	2
ENSG00000115548.16	KDM3A	2	86442426	2_54	0	0.0166459939454553	5.58267288903963	1.54992976817404e-06	-0.396313364055086	1
ENSG00000115561.15	CHMP3	2	86565206	2_54	0	0.01695933438258	5.75720282162228	1.62847253465359e-06	0.57812500000013	1
ENSG00000239305.6	RNF103	2	86623855	2_54	0	0.0199947118001024	7.29916664688858	2.43415670372862e-06	0.868354430379568	1
ENSG00000153563.15	CD8A	2	86807953	2_54	0	0.0582631538881987	17.3876725094871	1.68964531110271e-05	1.97222222222202	1
ENSG00000172116.21	CD8B	2	86862772	2_54	0	0.015269305459531	4.77504936987153	1.21606630439998e-06	-0.149425287356347	1
ENSG00000172086.7	KRCC1	2	88056216	2_55	0	0.0275863593382492	8.96071856435522	4.12284807854335e-06	1.07692307692295	1
ENSG00000115593.14	SMYD1	2	88067820	2_55	0	0.0506644605094719	14.7001081212101	1.24217864034561e-05	1.61764705882359	1
ENSG00000163586.9	FABP1	2	88128319	2_55	0	0.0204001720295878	6.12828116279194	2.085127507491e-06	-0.564244248414068	3
ENSG00000144115.16	THNSL2	2	88170095	2_55	0	0.0178537072186622	4.87926955344997	1.45292543069581e-06	-0.190347064552904	2
ENSG00000163060.7	TEKT4	2	94871756	2_57	0	0.0206030875163356	6.44453614586758	2.21454279259299e-06	0.563049853372505	1
ENSG00000144029.11	MRPS5	2	95124586	2_57	0	0.0474477839680447	14.301383168087	1.13175932585623e-05	-1.88563213262409	3
ENSG00000144026.11	ZNF514	2	95164907	2_57	0	0.0283227537032778	9.43187698755349	4.45547190283188e-06	-1.37632066828604	3
ENSG00000233757.6	AC092835.2	2	95207631	2_57	0	0.0467988961615783	14.1707751592511	1.10608708775767e-05	-1.75609756097469	1
ENSG00000155066.15	PROM2	2	95295669	2_57	0	0.0238540362953157	7.81876350494229	3.11071381875983e-06	-1.09271523178805	1
ENSG00000174501.14	ANKRD36C	2	95991827	2_57	0	0.0170980143491977	4.69788464933884	1.33970177202447e-06	0.240310077519343	1
ENSG00000274286.1	ADRA2B	2	96082306	2_57	0	0.0341630879547707	11.1968904905116	6.37991151403978e-06	1.4373022090314	2
ENSG00000188886.3	ASTL	2	96138165	2_57	0	0.0197174875838513	6.03279349249524	1.98394734199866e-06	0.829457364340888	1
ENSG00000158050.4	DUSP2	2	96145593	2_57	0	0.0181871211611904	5.27599131645832	1.60039850756068e-06	-0.157317720257583	2
ENSG00000084090.13	STARD7	2	96208852	2_57	0	0.0176009018581996	4.96923375740803	1.45876204070569e-06	-0.151315789473673	1
ENSG00000144021.2	CIAO1	2	96268766	2_57	0	0.0207989585611729	6.53320797860636	2.26635625562583e-06	0.77519379844945	1
ENSG00000144028.14	SNRNP200	2	96305671	2_57	0	0.024345193267033	8.01004022739599	3.25243053209241e-06	-0.99236641221353	1
ENSG00000198885.9	ITPRIPL1	2	96325607	2_57	0	0.0199304267921216	6.13343800525767	2.03882844618317e-06	0.528340080971766	1
ENSG00000163121.9	NEURL3	2	96483927	2_57	0	0.0172562228866631	4.78409761108627	1.37691103104654e-06	0.296296296296292	1
ENSG00000114988.11	LMAN2L	2	96739703	2_57	0	0.0172071313218739	4.75743048568382	1.36534067951778e-06	0.444313491871141	2
ENSG00000158158.11	CNNM4	2	96757889	2_57	0	0.0170090167993057	4.64903597057395	1.31887070607383e-06	0.189924693297969	2
ENSG00000168754.14	FAM178B	2	96912592	2_57	0	0.0248317675234294	8.19585224239245	3.39439093916418e-06	-0.549738219895227	1
ENSG00000144199.11	FAHD2B	2	97095539	2_57	0	0.0371684677554581	11.9921606782901	7.434165109817e-06	1.80000000000011	1
ENSG00000115073.7	ACTR1B	2	97663552	2_57	0	0.0537079470353064	15.4776727177679	1.38645033366527e-05	2.1457213206093	2
ENSG00000228486.10	LINC01125	2	97661341	2_57	0	0.0401127668387107	12.7120945093078	8.50471643150121e-06	1.77088370087116	2
ENSG00000115085.13	ZAP70	2	97713755	2_57	0	0.113929707613255	22.7082993528041	4.31500893250036e-05	-2.54999999999976	1
ENSG00000075568.16	TMEM131	2	97996336	2_57	0	0.0618610269834314	16.8232039173083	1.73574506976062e-05	-2.06113537117949	1
ENSG00000144191.11	CNGA3	2	98345690	2_57	0	0.021796006702537	6.97226152248133	2.53460744993652e-06	0.740740740740591	1
ENSG00000185674.9	LYG2	2	99254906	2_58	0	0.0359811683988814	13.9331129663804	8.36148713184401e-06	1.63483146067436	1
ENSG00000040933.15	INPP4A	2	98444410	2_58	0	0.0750938960205485	20.924405231395	2.62070335530163e-05	2.43884892086273	1
ENSG00000183513.8	COA5	2	98608535	2_58	0	0.0414973012402778	15.2800824113987	1.05756155711941e-05	2.07142857142796	1
ENSG00000115446.11	UNC50	2	98608535	2_58	0	0.0414973012402778	15.2800824113987	1.05756155711941e-05	2.07142857142796	1
ENSG00000135951.14	TSGA10	2	99155070	2_58	0	0.0134650394133952	4.71111107378055	1.0580131809353e-06	0.0859375000000202	1
ENSG00000144182.16	LIPT1	2	99155127	2_58	0	0.0134013768765829	4.66681833151015	1.04311075062317e-06	0.031250000000011	1
ENSG00000158411.11	MITD1	2	99179774	2_58	0	0.0140127011072516	5.08376115312139	1.18813859164646e-06	-0.350095912286832	2
ENSG00000185414.19	MRPL30	2	99183057	2_58	0	0.0134153356617758	4.67654793612219	1.04637423989633e-06	0.0468750000000022	1
ENSG00000144214.9	LYG1	2	99305150	2_58	0	0.0145441325409622	5.431774619707	1.31761845992383e-06	-0.489655172413576	1
ENSG00000115514.11	TXNDC9	2	99340840	2_58	0	0.0160913781737571	6.37733460956379	1.71156166824692e-06	0.73387096774186	1
ENSG00000135945.9	REV1	2	99490335	2_58	0	0.0138705390388101	4.98843855147906	1.15403258453551e-06	0.39200000000009	1
ENSG00000144218.18	AFF3	2	100142995	2_58	0	0.134400029000716	26.5750927749588	5.95709131486095e-05	-2.97054783896734	2
ENSG00000170500.12	LONRF2	2	100323039	2_58	0	0.0133757623701788	4.64893833024685	1.03712818151338e-06	0.0887096774193619	1
ENSG00000115526.10	CHST10	2	100417235	2_58	0	0.013388034309523	4.65750948373847	1.03999360817285e-06	-0.203277267587804	2
ENSG00000115539.13	PDCL3	2	100562583	2_58	0	0.0207681939494954	8.76664727883686	3.03663343685808e-06	-0.974044235282513	2
ENSG00000071082.10	RPL31	2	101001757	2_58	0	0.0836737174717608	21.9641926075686	3.06523949954306e-05	2.24999999999964	1
ENSG00000175874.9	CREG2	2	101386663	2_59	0	0.0162432091340167	7.61603470663664	2.06329276834779e-06	1.21875352348445	2
ENSG00000158435.7	CNOT11	2	101252764	2_59	0	0.0144970253845913	5.67909711059199	1.37315100778577e-06	0.120000000000004	1
ENSG00000163162.8	RNF149	2	101303817	2_59	0	0.0140979664623284	5.44794052568205	1.28099942992187e-06	0.00335700726081883	3
ENSG00000196460.12	RFX8	2	101474613	2_59	0	0.0594294497044892	21.3216089365265	2.11340041348314e-05	-2.76153846153868	1
ENSG00000071054.16	MAP4K4	2	101698595	2_59	0	0.0169394028918508	13.782423397092	3.89389100104095e-06	-2.88235294117582	1
ENSG00000115590.13	IL1R2	2	101991888	2_59	0	0.0698014556361821	23.196311230132	2.70049583743872e-05	2.72310405643689	1
ENSG00000135973.2	GPR45	2	105240960	2_62	0	0.0312494148288499	9.06807572795912	4.72625481799322e-06	0.99999999999992	1
ENSG00000135966.12	TGFBRAP1	2	105330280	2_62	0	0.0217401554147273	5.65915847868281	2.051987004739e-06	-0.547341765064308	2
ENSG00000135974.9	C2orf49	2	105337683	2_62	0	0.0287346397355577	8.27862485358575	3.96756513290559e-06	0.957446808511076	1
ENSG00000119147.9	C2orf40	2	106063485	2_63	0	0.0432538297275897	10.561439526677	7.61917218948784e-06	-1.22268471874135	2
ENSG00000115652.14	UXS1	2	106194311	2_63	0	0.0348406263176189	8.51850447821634	4.95004805628198e-06	-1.08355284776959	2
ENSG00000144057.15	ST6GAL2	2	106885458	2_64	0	0.0481458881903658	13.2186350212981	1.06146558994725e-05	1.6175957130515	2
ENSG00000198203.9	SULT1C2	2	108287884	2_65	0	0.0282133586275124	7.31454424284888	3.44193104925699e-06	0.872598055052013	3
ENSG00000135968.20	GCC2	2	108448548	2_65	0	0.0238478709551356	5.73537499599939	2.28124293717005e-06	-0.584905660377505	1
ENSG00000169756.16	LIMS1	2	108534035	2_65	0	0.0215603604496993	4.78936464319777	1.72224140688142e-06	0.210339328912784	2
ENSG00000153201.15	RANBP2	2	108719562	2_65	0	0.029652908764918	7.78261239098292	3.84904340081286e-06	0.850415512464962	1
ENSG00000163006.11	CCDC138	2	108786656	2_65	0	0.0357270728892667	9.53801913989833	5.68349825759075e-06	-1.10493827160463	1
ENSG00000186522.14	SEPT10	2	109613671	2_65	0	0.0435672774307422	11.412151499897	8.29254916819843e-06	1.79675729367043	2
ENSG00000198142.4	SOWAHC	2	109614115	2_65	0	0.030522428180642	8.05455562602904	4.10034851013989e-06	1.36734693877498	1
ENSG00000115008.5	IL1A	2	112784230	2_66	0	0.0428228505306331	18.2585943441942	1.30407634888485e-05	1.93781978924237	2
ENSG00000144061.12	NPHP1	2	110205149	2_66	0	0.0110467744214694	5.84800221589547	1.07746487141202e-06	0.694968553459166	1
ENSG00000169679.14	BUB1	2	110678318	2_66	0	0.0148644717478006	8.62875614456947	2.13923148138856e-06	-1.16442048517452	1
ENSG00000153107.11	ANAPC1	2	111892217	2_66	0	0.0132067546769539	7.47977323178702	1.6475729291235e-06	-1.00641025641014	1
ENSG00000153208.16	MERTK	2	111898795	2_66	0	0.0153791931910828	8.73925984358079	2.24165260906151e-06	1.02704892186128	2
ENSG00000153214.9	TMEM87B	2	112055613	2_66	0	0.0115066007995908	6.10481513452523	1.17160082572981e-06	-0.640694119307225	2
ENSG00000144152.12	FBLN7	2	112137935	2_66	0	0.0106849013933623	5.37229234628386	9.57393031278383e-07	0.531496062992255	1
ENSG00000144161.12	ZC3H8	2	112251022	2_66	0	0.0123418686942687	6.66438633629624	1.3718328317035e-06	-0.677250722819685	2
ENSG00000169629.11	RGPD8	2	112433433	2_66	0	0.0099653056725133	4.8031816645124	7.98325024392103e-07	-0.211428571428554	1
ENSG00000114999.7	TTL	2	112481811	2_66	0	0.0130856722354514	7.47565999076917	1.63156989814172e-06	-0.944903765997278	2
ENSG00000125630.15	POLR1B	2	112542706	2_66	0	0.0118403266332304	6.37774140372927	1.25947831616712e-06	0.638766519823772	1
ENSG00000125611.15	CHCHD5	2	112585522	2_66	0	0.043435661839122	18.53491902103	1.3427564334656e-05	-2.00915112171547	2
ENSG00000144136.10	SLC20A1	2	112645686	2_66	0	0.0285622566969305	14.4326756203053	6.87542381858149e-06	1.71176886791932	2
ENSG00000184492.6	FOXD4L1	2	113328335	2_67	0	0.0487625748249559	17.077798689048	1.38892445656093e-05	1.7407407407408	1
ENSG00000175497.16	DPP10	2	114461499	2_67	0	0.0146800857761323	5.78872901039474	1.41733306215088e-06	-0.539772727272788	1
ENSG00000125637.15	PSD4	2	113166061	2_67	0	0.0273096964856989	11.6067740480793	5.28674677570813e-06	1.53896103896142	1
ENSG00000125618.16	PAX8	2	113277339	2_67	0	0.0452857550933059	16.3761540469358	1.23689727894956e-05	2.45736434108486	1
ENSG00000144134.18	RABL2A	2	113629672	2_67	0	0.0130030281955816	4.65478347680773	1.00949481784042e-06	-0.0640394088669619	1
ENSG00000115084.13	SLC35F5	2	113754647	2_67	0	0.013859553014633	5.25100604092195	1.21381317618153e-06	0.461901911045895	2
ENSG00000144119.3	C1QL2	2	119158412	2_69	0	0.0138995308093508	4.9751166308962	1.15335635357432e-06	0.278911564625911	1
ENSG00000088205.12	DDX18	2	117812516	2_69	0	0.0212658437540247	8.95580416237673	3.17648868370245e-06	1.08486554355544	2
ENSG00000125633.10	CCDC93	2	118013438	2_69	0	0.0275461746212697	11.3849493461359	5.23061198430491e-06	-1.3364207291365	4
ENSG00000125629.14	INSIG2	2	118088372	2_69	0	0.0134728406606962	4.68368434297945	1.05246314622079e-06	-0.105763271114342	2
ENSG00000115107.19	STEAP3	2	119223947	2_69	0	0.0201286100534831	8.44062064461197	2.83366348491041e-06	0.987679288461162	2
ENSG00000186132.14	C2orf76	2	119366701	2_69	0	0.0160946740707117	6.34641500789226	1.70361227328751e-06	-0.657407407406998	1
ENSG00000155368.16	DBI	2	119366113	2_69	0	0.0195398082980709	8.1624261011766	2.66011043354673e-06	0.944591029023844	1
ENSG00000171227.6	TMEM37	2	119358465	2_69	0	0.0134325354777328	4.655682631861	1.04304121496301e-06	0.0336434598459943	2
ENSG00000163075.12	CFAP221	2	119546244	2_69	0	0.0134334693133582	4.65633241090371	1.04325931175126e-06	-0.126984126984125	1
ENSG00000144120.12	TMEM177	2	119679197	2_69	0	0.0681500294293855	19.9622898468241	2.26901052510797e-05	-2.14857142857191	1
ENSG00000088179.8	PTPN4	2	119759674	2_69	0	0.0141298730972165	5.12876450754267	1.20867941419828e-06	0.269503546099241	1
ENSG00000226479.3	TMEM185B	2	120222852	2_69	0	0.0194490865415866	8.11882160589301	2.63361515800851e-06	-0.887218045112583	1
ENSG00000163083.5	INHBB	2	120303619	2_69	0	0.014442132582236	5.33312762354122	1.2846162452619e-06	-0.377551020408321	1
ENSG00000074047.21	GLI2	2	120735812	2_70	0	0.0242087893970814	5.96942021214423	2.41026797102058e-06	-0.540039419222126	2
ENSG00000115112.7	TFCP2L1	2	121285174	2_70	0	0.0217070244623307	4.94598781780862	1.79066128311225e-06	-0.307692307692287	1
ENSG00000074054.17	CLASP1	2	121649389	2_70	0	0.0231484382743624	5.54906185793444	2.14240398784152e-06	0.483066246760343	2
ENSG00000155438.11	NIFK	2	121736192	2_70	0	0.0605905713910553	14.6373732422142	1.47920477744034e-05	1.75146771037191	1
ENSG00000136732.14	GYPC	2	126655525	2_74	0	0.0120301168447531	5.20310326950516	1.04398052416672e-06	-0.419199590819027	2
ENSG00000136717.14	BIN1	2	127101168	2_74	0	0.0204704686936945	10.0903034863176	3.44502296023051e-06	-0.902614513091445	2
ENSG00000163161.12	ERCC3	2	127292424	2_75	0	0.0201489186701262	5.69819062129026	1.91491201019486e-06	1.12408759124104	1
ENSG00000169967.16	MAP3K2	2	127388571	2_75	0	0.0189314838374742	5.11425768914878	1.61483207603446e-06	-0.861163316437459	2
ENSG00000115718.17	PROC	2	127419130	2_75	0	0.0355259923346174	11.028176368657	6.53446485210597e-06	-1.63816505371527	2
ENSG00000163166.14	IWS1	2	127526497	2_75	0	0.0190673449225698	5.18121600204006	1.64771473938382e-06	-0.204225352112647	1
ENSG00000144230.16	GPR17	2	127645955	2_75	0	0.119384262631369	22.6273867670998	4.50548540531549e-05	-2.91176470588239	1
ENSG00000136709.11	WDR33	2	127811674	2_75	0	0.0403365567126923	12.2271034983391	8.22588277753579e-06	1.16774193548368	1
ENSG00000144231.10	POLR2D	2	127858003	2_75	0	0.0315727583452919	9.91660643105958	5.22198606423289e-06	-1.06944444444447	1
ENSG00000136731.12	UGGT1	2	128091310	2_75	0	0.019634848932739	5.45598740246179	1.78673863646053e-06	0.377079482439834	1
ENSG00000233087.7	WTH3DI	2	131360175	2_78	0	0.0249109568149071	5.60157228281665	2.3273433499479e-06	0.361111111111054	1
ENSG00000173302.5	GPR148	2	130729192	2_78	0	0.0245929562208055	5.48094453382083	2.24815499389427e-06	0.498881431767401	1
ENSG00000222014.5	RAB6C	2	129979058	2_78	0	0.0292594869036972	7.11372017114565	3.47155131484569e-06	-0.951619915964021	2
ENSG00000152076.18	CCDC74B	2	130144976	2_78	0	0.0253577844070514	5.76852803051978	2.43969995403295e-06	-0.567164179104674	1
ENSG00000152082.13	MZT2B	2	130183461	2_78	0	0.0245411652132618	5.46115071954126	2.23531867943335e-06	-0.386363636363536	1
ENSG00000136710.9	CCDC115	2	130343161	2_78	0	0.0225605192621174	4.6714196685404	1.75775394722117e-06	-0.0192307692307816	1
ENSG00000136718.9	IMP4	2	130342325	2_78	0	0.0556941034052004	13.1987478518517	1.22603270290407e-05	1.51012891344306	1
ENSG00000072135.12	PTPN18	2	130356437	2_78	0	0.0252521137822033	5.72930803742603	2.41301496830018e-06	0.600000000000051	1
ENSG00000115762.16	PLEKHB2	2	131104358	2_78	0	0.0227732145576953	4.75945161373304	1.80776244269246e-06	-0.255319148936154	1
ENSG00000075886.10	TUBA3D	2	131476081	2_78	0	0.0606726648618066	14.0139603889032	1.41812352529739e-05	2.0270270270279	1
ENSG00000173272.15	MZT2A	2	131491799	2_78	0	0.0691386559053535	15.2613522988386	1.75984352992941e-05	2.12328767123193	1
ENSG00000163040.14	CCDC74A	2	131527737	2_78	0	0.0269051133249583	6.32498807545167	2.83827611369877e-06	-0.908363018377802	3
ENSG00000150551.10	LYPD1	2	132589211	2_79	0	0.0314019302743369	7.37975021536216	3.86507666669155e-06	0.822660098522243	1
ENSG00000176771.16	NCKAP5	2	133567714	2_79	0	0.0244036812343681	5.00939673671248	2.03892324731416e-06	0.376923076922986	1
ENSG00000152128.13	TMEM163	2	134719225	2_80	0	0.0289052281677442	7.63065249774752	3.67873228340576e-06	1.14772727272657	1
ENSG00000082258.12	CCNT2	2	134918338	2_80	0	0.0589783883754269	14.3756025317629	1.41409655127689e-05	-1.88590604026853	1
ENSG00000115839.17	RAB3GAP1	2	135052002	2_80	0	0.0262028841652815	6.7079583650014	2.93156522213691e-06	0.446342982272276	2
ENSG00000144224.16	UBXN4	2	135741596	2_80	0	0.0258272130235733	6.57233016910568	2.8311118191162e-06	0.956017459084362	2
ENSG00000076003.4	MCM6	2	135876392	2_80	0	0.0238452238589626	5.82261369685604	2.31568502503117e-06	0.77348066298352	1
ENSG00000115866.10	DARS	2	135985573	2_80	0	0.0380875342422908	10.2299656952664	6.49856011334655e-06	0.929657388110911	2
ENSG00000144229.11	THSD7B	2	136765297	2_81	0	0.0274822472737676	6.474394267686	2.96764188022099e-06	0.686267109239465	2
ENSG00000144227.4	NXPH2	2	138780751	2_82	0	0.0312699587553026	7.32936799646857	3.822556748203e-06	-0.9790209790207	1
ENSG00000150540.13	HNMT	2	137963983	2_82	0	0.0235710832929013	4.67282542037907	1.83704250040765e-06	-0.0876436049034268	2
ENSG00000144228.8	SPOPL	2	138501652	2_82	0	0.0304157806827805	7.06865890764398	3.58588286699271e-06	-0.89090909090894	1
ENSG00000168702.17	LRP1B	2	142131284	2_85	0	0.022538107471319	5.05337455878127	1.89958635186286e-06	-0.181280304563348	2
ENSG00000115919.14	KYNU	2	142813546	2_85	0	0.0299891596385858	7.73672288185047	3.86973693786069e-06	-1.15225571615687	2
ENSG00000121989.14	ACVR2A	2	147844091	2_88	0	0.129473930729698	22.7873060832032	4.92079671987104e-05	-3.76867893958915	2
ENSG00000115947.13	ORC4	2	148001707	2_88	0	0.0119654297666709	5.48210000441872	1.0940454421792e-06	-0.926509186351713	1
ENSG00000204406.12	MBD5	2	148020474	2_88	0	0.0114637143547814	4.82606581263506	9.22738628240644e-07	0.466320538132901	2
ENSG00000187123.14	LYPD6	2	149329628	2_88	0	0.0155422242760962	7.50799687730641	1.94624433062572e-06	-0.907692307692316	1
ENSG00000123609.10	NMI	2	151291765	2_90	0	0.0159313514386329	5.16376215274293	1.37207848292708e-06	0.384803921568553	1
ENSG00000123610.4	TNFAIP6	2	151347960	2_90	0	0.0930786411077549	21.8713771056742	3.39536344405393e-05	-2.68027593088301	2
ENSG00000080345.17	RIF1	2	151409797	2_90	0	0.0252019735716664	9.4620538725906	3.97722420452511e-06	-1.65600000000036	1
ENSG00000183091.19	NEB	2	151734675	2_91	0	0.0263930411446245	6.69582282888625	2.94749783044366e-06	-0.72427983539071	1
ENSG00000162980.16	ARL5A	2	151828599	2_91	0	0.0253922033021655	6.33275922052139	2.68196723637177e-06	-0.795454545454656	1
ENSG00000182389.19	CACNB4	2	152099291	2_91	0	0.0212202365384734	4.64849852790244	1.64521637691738e-06	-0.216902190357449	2
ENSG00000115145.9	STAM2	2	152177778	2_91	0	0.121288198822232	21.2469489109095	4.2980872356392e-05	-2.91287878787877	1
ENSG00000177917.10	ARL6IP6	2	152717752	2_91	0	0.0212192990845977	4.64808467283334	1.64499722873701e-06	0.288235294117617	1
ENSG00000177519.3	RPRM	2	153477985	2_92	0	0.0489524849167545	13.1110902446471	1.07046791441082e-05	1.18900553081372	2
ENSG00000144278.14	GALNT13	2	153872211	2_92	0	0.0188791076942234	4.75302040624967	1.49661897897542e-06	0.377989957053059	2
ENSG00000115159.15	GPD2	2	156434411	2_93	0	0.0284888444797703	9.67130818380265	4.59536659212908e-06	1.33052276559974	1
ENSG00000115170.13	ACVR1	2	157876051	2_95	0	0.0192425523416552	4.64781747193182	1.49166687756405e-06	0.0113636363636378	1
ENSG00000007001.12	UPP2	2	158048006	2_95	0	0.0352285774562358	10.3299511180501	6.06950786532611e-06	-1.56060606060557	1
ENSG00000144283.21	PKP4	2	158457154	2_95	0	0.0201922009495819	5.09918955074849	1.71729506294047e-06	-0.323886639675966	1
ENSG00000163331.11	DAPL1	2	158815739	2_96	0	0.00927826752873295	4.96328218322883	7.68061442643742e-07	0.197831978319816	1
ENSG00000196151.10	WDSUB1	2	159286274	2_96	0	0.00912293441474565	4.82372581115185	7.33968247408211e-07	0.49038461538451	1
ENSG00000241399.6	CD302	2	159798279	2_96	0	0.00978089953534001	5.47511385483551	8.93165744761984e-07	0.0142857142857127	1
ENSG00000153246.12	PLA2R1	2	160062473	2_96	0	0.00903313055124244	4.94474119251752	7.44975444637273e-07	0.557251908397224	1
ENSG00000153250.19	RBMS1	2	160494127	2_96	0	0.00911293363282228	6.1967187161657	9.41846429969573e-07	-1.18100890207722	1
ENSG00000136560.13	TANK	2	161136430	2_97	0	0.0166645636760467	4.99450165674919	1.38818137813796e-06	0.343165919940007	2
ENSG00000115233.11	PSMD14	2	161308497	2_97	0	0.0480120257413572	14.9504083372617	1.19719030293779e-05	-1.82222222222199	1
ENSG00000182263.13	FIGN	2	163614686	2_99	0	0.0154462923344303	4.64856541122275	1.19757660118865e-06	-0.045092136048181	2
ENSG00000144285.17	SCN1A	2	166060846	2_100	0	0.0207948744665313	5.29631931995092	1.83692138354227e-06	-0.354838709677422	1
ENSG00000115290.9	GRB14	2	164622004	2_100	0	0.0232569570034483	6.3457903344948	2.46149361979825e-06	-0.696594427244635	1
ENSG00000123607.14	TTC21B	2	165954060	2_100	0	0.0218200344771385	5.74751765633814	2.091682929754e-06	-0.52911837347272	2
ENSG00000169432.14	SCN9A	2	166375953	2_101	0	0.0261104447602301	10.3770515173906	4.51906250177443e-06	-1.21383647798801	1
ENSG00000136546.13	SCN7A	2	166493861	2_101	0	0.0172868827484377	6.5102999550658	1.87705842487752e-06	-0.684615384615566	1
ENSG00000163072.15	NOSTRIN	2	168786836	2_102	0	0.0877124189085515	24.1247685980089	3.52926565595414e-05	2.28511530398504	1
ENSG00000239474.6	KLHL41	2	169509786	2_103	0	0.0264381052504222	5.4435094587037	2.40032149708753e-06	0.513415863229517	2
ENSG00000138399.17	FASTKD1	2	169438993	2_103	0	0.0317126101871152	7.15452430123201	3.78418933968033e-06	0.886999112907915	3
ENSG00000138398.15	PPIG	2	169584236	2_103	0	0.0246464588727188	4.78441067752119	1.96672250102111e-06	-0.364508815024004	2
ENSG00000154479.12	CCDC173	2	169692261	2_103	0	0.0354168781754975	8.19559761752973	4.84117755050199e-06	1.17679558011102	1
ENSG00000144362.11	PHOSPHO2	2	169693707	2_103	0	0.0766863436743374	15.5372335487828	1.98724691307171e-05	-2.18658196284982	2
ENSG00000213160.9	KLHL23	2	169694217	2_103	0	0.0899918632519349	17.0774875113195	2.56322851511131e-05	2.30737331953853	2
ENSG00000138382.14	METTL5	2	169825274	2_103	0	0.035401690010076	8.19155151078536	4.83671243201616e-06	1.02764976958583	1
ENSG00000144357.16	UBR3	2	169827007	2_103	0	0.0314019815856001	7.06184060848182	3.69858046179744e-06	0.916527799733461	2
ENSG00000115844.10	DLX2	2	172103018	2_104	0	0.0228386190845302	8.57622616561237	3.26682726919629e-06	1.06329113924064	1
ENSG00000204335.3	SP5	2	170714891	2_104	0	0.0150591216905205	4.6755570245707	1.17433797895122e-06	0.395522388059781	1
ENSG00000128683.13	GAD1	2	170808815	2_104	0	0.108582923804581	23.4053209142423	4.23873472230588e-05	-2.41990680857135	2
ENSG00000115806.12	GORASP2	2	170929058	2_104	0	0.08363538379332	20.8781353571189	2.91233861514339e-05	2.09309309309383	1
ENSG00000198586.13	TLK1	2	171231129	2_104	0	0.0325595388925986	11.9095426469077	6.46745529304423e-06	1.42231075697154	1
ENSG00000123600.19	METTL8	2	171435106	2_104	0	0.0151316942691343	4.72049711461538	1.19133911197509e-06	0.217687074829806	1
ENSG00000115827.13	DCAF17	2	171435106	2_104	0	0.0151316942691343	4.72049711461538	1.19133911197509e-06	0.217687074829806	1
ENSG00000071967.11	CYBRD1	2	171519723	2_104	0	0.0403930115110245	13.943375094725	9.39364729228879e-06	1.70526511844148	4
ENSG00000115840.13	SLC25A12	2	172024653	2_104	0	0.0175760382714765	6.12169895254443	1.79453967137079e-06	0.588235294117701	1
ENSG00000172878.13	METAP1D	2	171999938	2_104	0	0.015015845425274	4.6486421603367	1.16422256145284e-06	0.0239999999999926	1
ENSG00000144355.14	DLX1	2	172084313	2_104	0	0.0151038614927346	4.70330346108081	1.18481651907974e-06	0.178145706925147	2
ENSG00000091409.14	ITGA6	2	172414049	2_105	0	0.0103490513231911	13.359644357251	2.30598003757311e-06	1.70921985815605	1
ENSG00000152256.13	PDK1	2	172555077	2_105	0	0.0148466823448816	48.406858675894	1.19866113060122e-05	-2.91025641025539	1
ENSG00000091436.16	MAP3K20	2	173075305	2_105	0	0.0110702107171851	9.18869084759591	1.69656160077984e-06	-1.08823529411754	1
ENSG00000144354.13	CDCA7	2	173355045	2_105	0	0.0101374104521047	8.24732620398169	1.39444153079976e-06	0.916967509025757	1
ENSG00000144306.14	SCRN3	2	174396420	2_105	0	0.00706844834933218	4.93305991045234	5.81568110165512e-07	0.39393939393941	1
ENSG00000163328.13	GPR155	2	174487330	2_105	0	0.00936172723490025	7.39199602778507	1.15419134602448e-06	-0.910447761194251	1
ENSG00000115935.17	WIPF1	2	174575588	2_105	0	0.0193467373836917	13.8423230039748	4.46659752719674e-06	-1.8870967741934	1
ENSG00000138435.15	CHRNA1	2	174763128	2_106	0	0.0190859774553708	4.77775425994451	1.52089180733864e-06	-0.311827956989208	1
ENSG00000115966.16	ATF2	2	175168771	2_106	0	0.0242795839723156	6.94131337381804	2.81088448284224e-06	-0.824242424242144	1
ENSG00000154518.9	ATP5G3	2	175184841	2_106	0	0.0321497026131092	9.53706051600926	5.11389261292132e-06	-1.21029215985931	2
ENSG00000144320.13	LNPK	2	176002028	2_106	0	0.0624961197141956	15.5759633438996	1.62355900029066e-05	1.59550561797712	1
ENSG00000128645.14	HOXD1	2	176188221	2_106	0	0.522412221943495	22.0628442425001	0.000192236093919271	3.67883211678788	1
ENSG00000116044.15	NFE2L2	2	177392663	2_107	0	0.0339628397732598	9.73893276358144	5.5166504830473e-06	-1.04965813719529	2
ENSG00000018510.13	AGPS	2	177392663	2_107	0	0.0406679101655977	11.4394346682427	7.75919244514098e-06	-1.38219895288028	1
ENSG00000196659.9	TTC30B	2	177553217	2_107	0	0.0307126392488921	8.79146040745468	4.50337661932841e-06	-1.32163742690022	1
ENSG00000197557.6	TTC30A	2	177618742	2_107	0	0.147976255057718	23.8776825707537	5.89310680367109e-05	2.60190476190322	1
ENSG00000128655.16	PDE11A	2	178108547	2_108	0	0.0723175109093971	22.4871942128745	2.71230700804123e-05	2.32142857142884	1
ENSG00000155636.14	RBM45	2	178111787	2_108	0	0.0108984880086579	4.65959296550008	8.46982304980725e-07	0.105786905353769	2
ENSG00000079156.16	OSBPL6	2	178281719	2_108	0	0.0111875083702924	4.90397696006885	9.1504383622415e-07	0.23255813953484	1
ENSG00000180228.12	PRKRA	2	178445893	2_108	0	0.0111815853460534	4.89903183225403	9.13637149046497e-07	-0.27020202020207	1
ENSG00000204311.12	DFNB59	2	178447910	2_108	0	0.0121960605451074	5.71010900366403	1.16151300311639e-06	-0.52586206896574	1
ENSG00000079150.17	FKBP7	2	178478636	2_108	0	0.0109295135634699	4.68613410290372	8.54231636638342e-07	-0.12244897959192	1
ENSG00000155657.26	TTN	2	178831108	2_108	0	0.01175448431409	5.36564818316896	1.05192767156437e-06	0.460330411452723	2
ENSG00000163492.14	CCDC141	2	178873778	2_108	0	0.0190712273411939	9.89173703092363	3.14638100165203e-06	1.26934621644388	3
ENSG00000187231.13	SESTD1	2	179264451	2_108	0	0.021572133891721	11.0465978906002	3.97449319919326e-06	1.47619047619016	1
ENSG00000163510.13	CWC22	2	180007267	2_108	0	0.0203749953516584	10.5113581956138	3.57204120244922e-06	-1.19860816144686	2
ENSG00000170035.15	UBE2E3	2	180967386	2_109	0	0.0238027242930597	6.95266422659337	2.76018395996833e-06	0.957317073170632	1
ENSG00000138434.16	SSFA2	2	181892173	2_110	0	0.016030546076155	4.69729538648246	1.25590356632782e-06	-0.0219512195121975	1
ENSG00000150722.10	PPP1R1C	2	181953928	2_110	0	0.0179558706729605	5.7588634832387	1.72465947142567e-06	-0.498765432098467	1
ENSG00000115252.18	PDE1A	2	182522885	2_110	0	0.0159688512174808	4.6612207583628	1.24146206084575e-06	0.142885701694794	2
ENSG00000162998.4	FRZB	2	182866669	2_110	0	0.0260443042471883	9.24632637208101	4.01644740736325e-06	-1.08031308292685	2
ENSG00000061676.14	NCKAP1	2	183036710	2_110	0	0.0333680458742156	11.577657865153	6.4433480454392e-06	-1.43809523809531	1
ENSG00000162999.12	DUSP19	2	183069294	2_110	0	0.016130742025113	4.75559304946768	1.27943767462321e-06	-0.207142857142799	1
ENSG00000204262.11	COL5A2	2	189180039	2_113	0	0.11162073673198	22.0449891632487	4.10407113706546e-05	3.22906263102986	2
ENSG00000115368.9	WDR75	2	189442861	2_113	0	0.0178887378934963	4.66660363914501	1.39232532237272e-06	-0.304477611940215	1
ENSG00000138449.10	SLC40A1	2	189576560	2_113	0	0.0274636018608231	8.68773622748921	3.97946076060532e-06	1.44966482796234	2
ENSG00000138381.9	ASNSD1	2	189661479	2_113	0	0.0317563777864436	10.0539159148918	5.32508217600016e-06	1.28059746953512	2
ENSG00000151687.14	ANKAR	2	189674447	2_113	0	0.0236050925205373	7.26580716295841	2.86055090011201e-06	1.00651465798058	1
ENSG00000128694.11	OSGEPL1	2	189761107	2_113	0	0.022537500191508	6.83154563794288	2.56793970884856e-06	0.944078947368148	1
ENSG00000128699.13	ORMDL1	2	189784590	2_113	0	0.0237215282975536	7.31183185021128	2.89287032609605e-06	-0.874031988391062	2
ENSG00000064933.17	PMS1	2	189783193	2_113	0	0.0366573112695191	11.4068964990949	6.97410069860916e-06	-1.532226675142	2
ENSG00000198130.15	HIBCH	2	190343248	2_113	0	0.030366449303624	9.63266001299804	4.87865773710745e-06	-1.18228260989331	2
ENSG00000151689.12	INPP1	2	190343248	2_113	0	0.018507396925286	4.98496914759405	1.53874948170902e-06	0.274781734400309	3
ENSG00000151690.14	MFSD6	2	190391306	2_113	0	0.0267774960861853	8.44994935788832	3.77384602063676e-06	-1.11398963730576	1
ENSG00000189362.11	NEMP2	2	190534402	2_113	0	0.0178709631930475	4.65727950078784	1.38816269223467e-06	0.0718954248366089	1
ENSG00000138386.16	NAB1	2	190647213	2_113	0	0.0209932623337039	6.16580905918766	2.15888798770877e-06	-0.961832061068926	1
ENSG00000115419.12	GLS	2	190972045	2_113	0	0.0360369838261554	11.2454637607005	6.75905391633972e-06	-1.71093750000021	1
ENSG00000115415.18	STAT1	2	191020034	2_113	0	0.0185532245675898	5.00812929978762	1.54972642998292e-06	-0.234567901234522	1
ENSG00000138378.17	STAT4	2	191151202	2_114	0	0.142112813130748	26.8695725233436	6.36874850128093e-05	2.73029045643012	1
ENSG00000128641.18	MYO1B	2	191245493	2_114	0	0.0140975224352804	4.8827168413659	1.14805961299393e-06	-0.126865671641821	1
ENSG00000173559.12	NABP1	2	191678067	2_114	0	0.0167109370649901	6.47339771342465	1.80423539846373e-06	-0.638225255972814	1
ENSG00000196950.13	SLC39A10	2	195616029	2_116	0	0.0265366599369548	6.96903730626772	3.08446008113111e-06	1.04687500000014	1
ENSG00000118997.13	DNAH7	2	196067609	2_116	0	0.0214178584009062	4.95761294869807	1.77096005706947e-06	-0.406684642494782	2
ENSG00000138411.10	HECW2	2	196593392	2_116	0	0.0629886380228797	15.1449993486606	1.59107840924251e-05	1.82298080494733	2
ENSG00000144395.17	CCDC150	2	196639821	2_116	0	0.027015241071244	7.13704177726387	3.215786382713e-06	-0.932341627432872	2
ENSG00000119041.10	GTF3C3	2	196799713	2_116	0	0.0683042017700185	15.9189619620407	1.81351967213916e-05	1.78816199376953	1
ENSG00000197121.14	PGAP1	2	196932578	2_116	0	0.0307919175331625	8.36775021951791	4.29739771331951e-06	-1.11594202898493	1
ENSG00000162944.10	RFTN2	2	197675986	2_117	0	0.0189992582259744	8.00388642383288	2.53628275226865e-06	1.22492401215805	1
ENSG00000115896.15	PLCL1	2	197804386	2_117	0	0.0177607279309482	7.37265288511075	2.18395987160419e-06	-1.24203821656018	1
ENSG00000226124.6	FTCDNL1	2	199761955	2_118	0	0.0168824038100146	13.1390247291527	3.69962341590346e-06	-2.2805793886258	3
ENSG00000178074.5	C2orf69	2	199911021	2_118	0	0.0116070961969476	8.54766662787672	1.65474571458218e-06	1.75806451612918	1
ENSG00000162971.10	TYW5	2	199955071	2_118	0	0.00931543131219636	6.74024185903828	1.04722150983975e-06	-1.67489505200747	2
ENSG00000162972.10	MAIP1	2	199954636	2_118	0	0.0077030636854003	4.76030844676741	6.1158762325664e-07	-0.449749776806945	2
ENSG00000196141.13	SPATS2L	2	200305923	2_118	0	0.0200851058954702	12.6800780847027	4.24772271951707e-06	1.40305031350821	2
ENSG00000163535.17	SGO2	2	200510401	2_118	0	0.0208403141745532	13.1030343908007	4.55445324723155e-06	-1.30921052631589	1
ENSG00000155729.12	KCTD18	2	200519526	2_118	0	0.0409210565769796	21.2992921466843	1.45369104355469e-05	-2.56540084388193	1
ENSG00000138356.13	AOX1	2	200586283	2_118	0	0.00981260776467319	7.26749098072051	1.18940304596812e-06	1.13245033112597	1
ENSG00000082153.17	BZW1	2	200811128	2_119	0	0.0163495548821994	4.65183059116364	1.26849841641383e-06	0.0866873065015662	1
ENSG00000013441.15	CLK1	2	200864612	2_119	0	0.0533622851811781	15.7891654501361	1.40525034528573e-05	1.93223819301791	1
ENSG00000240344.8	PPIL3	2	200889218	2_119	0	0.0343820237779838	11.6299589525062	6.66913830315132e-06	1.29447852760703	1
ENSG00000155744.9	FAM126B	2	201058759	2_119	0	0.0473224173070137	14.6491685271886	1.15621873383323e-05	-1.72571428571443	1
ENSG00000003400.14	CASP10	2	201183110	2_119	0	0.0291482584614957	10.0749356022241	4.89795731802046e-06	1.28834355828272	1
ENSG00000064012.21	CASP8	2	201232852	2_119	0	0.0228181849514907	7.77500260760732	2.95897805925424e-06	-1.05083300445086	2
ENSG00000155749.12	ALS2CR12	2	201302928	2_119	0	0.0215359592974695	7.23255556209902	2.59786217125692e-06	0.93838779520829	2
ENSG00000155755.18	TMEM237	2	201640822	2_119	0	0.0224162736520261	7.60829505726641	2.84453231531e-06	0.959731543624192	1
ENSG00000155760.2	FZD7	2	202034208	2_120	0	0.0240988366931761	9.37324812585867	3.7674395962054e-06	-1.23703703703729	1
ENSG00000116030.16	SUMO1	2	202238678	2_120	0	0.0212222396341251	8.18064539986778	2.895602132158e-06	1.08730158730175	1
ENSG00000055044.10	NOP58	2	202259195	2_120	0	0.0151784631802429	5.04233268341017	1.27649583831207e-06	-0.69699735310393	2
ENSG00000138439.11	FAM117B	2	202634789	2_120	0	0.0432889019243161	14.8909061394624	1.07512212991875e-05	-2.15999999999984	1
ENSG00000163596.16	ICA1L	2	202823312	2_120	0	0.0216117373029308	8.35129773213099	3.01025823048813e-06	-1.21875000000009	1
ENSG00000138380.17	CARF	2	202912503	2_120	0	0.0218066170281179	8.43541363538076	3.06799597412332e-06	-1.50515463917549	1
ENSG00000138442.9	WDR12	2	203012510	2_120	0	0.016288530775264	5.70265221590522	1.54924072450923e-06	-1.05552435160323	2
ENSG00000144426.18	NBEAL1	2	203014780	2_120	0	0.0156727833226239	5.34206637378409	1.39641824593281e-06	-0.446043165467718	1
ENSG00000118257.16	NRP2	2	205681426	2_121	0	0.0184220941721942	4.66625923551495	1.4337319590461e-06	-0.088822559946204	2
ENSG00000023228.13	NDUFS1	2	206159383	2_122	0	0.134964880214606	17.6159993259399	3.96541060907994e-05	3.69841269841326	1
ENSG00000114942.13	EEF1B2	2	206159383	2_122	0	0.134964880214606	17.6159993259399	3.96541060907994e-05	-3.69841269841326	1
ENSG00000183671.12	GPR1	2	206217980	2_122	0	0.0246165570814865	7.97836491386329	3.2756788251421e-06	1.47945205479434	1
ENSG00000204186.7	ZDBF2	2	206278506	2_122	0	0.0302632903375679	10.8139204016037	5.45832534651636e-06	-2.11199999999996	1
ENSG00000138400.12	MDH1B	2	206765180	2_122	0	0.0409837814605499	11.4140978886631	7.80213975746439e-06	-1.30496453900716	1
ENSG00000118246.13	FASTKD2	2	206765614	2_122	0	0.0271594456859411	7.73925630965022	3.50574430661177e-06	-0.877932142580613	2
ENSG00000163249.11	CCNYL1	2	207712007	2_122	0	0.0405541796841113	11.5942942775278	7.84223849494347e-06	-1.38819320214785	1
ENSG00000118231.4	CRYGD	2	208124828	2_123	0	0.0281889455349266	7.46580011973794	3.51006609653487e-06	0.987813620483791	2
ENSG00000168582.4	CRYGA	2	208165326	2_123	0	0.028851991568561	7.6844395980625	3.69783989346391e-06	-0.817518248174901	1
ENSG00000188674.10	C2orf80	2	208190440	2_123	0	0.0242843603760452	6.06502734490785	2.45651566513186e-06	0.536144578313106	1
ENSG00000178385.14	PLEKHM3	2	208025325	2_123	0	0.027612927195339	7.27169792121049	3.34894783402911e-06	-0.999999999999882	1
ENSG00000138413.13	IDH1	2	208266212	2_123	0	0.0241798271531408	6.02453287462618	2.42961061405466e-06	-0.524911032028401	1
ENSG00000115020.16	PIKFYVE	2	208252029	2_123	0	0.020959583135073	4.68379423217422	1.63734634149192e-06	0.0909197193480836	3
ENSG00000144407.9	PTH2R	2	208360711	2_123	0	0.0274674810446764	7.22205221248162	3.3085641751589e-06	-0.839464882942844	1
ENSG00000144406.18	UNC80	2	209772023	2_124	0	0.0292928746029629	13.1085311295958	6.40436577227489e-06	1.66938775510133	1
ENSG00000197713.14	RPE	2	210002122	2_124	0	0.0121783554721667	4.88526504082941	9.92286042379864e-07	-0.242063492063392	1
ENSG00000144445.16	KANSL1L	2	210170701	2_124	0	0.0680824612032773	21.0982780736175	2.39575478826996e-05	-2.3653846153842	1
ENSG00000115365.11	LANCL1	2	210477007	2_124	0	0.0164400967419085	7.6905457589826	2.10873319672012e-06	-0.690909090908863	1
ENSG00000021826.14	CPS1	2	210678365	2_124	0	0.0171428788593859	8.08230261465777	2.31088838047227e-06	-0.978723404255323	1
ENSG00000144451.18	SPAG16	2	213291661	2_126	0	0.0603844841795547	13.1505578235115	1.32443192762505e-05	2.11538461538482	1
ENSG00000138376.10	BARD1	2	214809366	2_127	0	0.0374901186536312	14.140575344476	8.84186746326562e-06	1.83823529411797	1
ENSG00000138363.14	ATIC	2	215312057	2_127	0	0.0140745557307851	4.71042911145342	1.10574573519462e-06	-0.0625834737733135	3
ENSG00000118242.15	MREG	2	216033935	2_127	0	0.0161430987526594	5.99428509406499	1.61392891947705e-06	0.570370370370414	1
ENSG00000138375.12	SMARCAL1	2	216412329	2_127	0	0.0141327405869172	4.75802805189818	1.12153670401708e-06	-0.173128902518793	3
ENSG00000197756.9	RPL37A	2	216500041	2_127	0	0.0213463811295554	8.62862345250377	3.07203303768644e-06	-1.02105263157892	1
ENSG00000115457.9	IGFBP2	2	216632342	2_127	0	0.014828505045978	5.18843840387064	1.28319937709595e-06	-0.32236842105261	1
ENSG00000181378.13	CFAP65	2	219041645	2_129	0	0.030802587156435	10.7734572076011	5.53480585441659e-06	1.32862190812804	1
ENSG00000182698.11	RESP18	2	219332702	2_129	0	0.0162926262572359	4.82015527822007	1.30982184648803e-06	0.134903941243503	2
ENSG00000231672.6	DIRC3	2	217754478	2_129	0	0.0323764525460836	11.2632962267593	6.08211844819045e-06	-1.4132888328714	2
ENSG00000188282.12	RUFY4	2	218034910	2_129	0	0.0193828448143638	10.0358574553995	3.24438293505486e-06	-2.33333333333397	1
ENSG00000163464.7	CXCR1	2	218166777	2_129	0	0.0447017668460294	15.1453983232787	1.12918602437989e-05	2.04971342882996	2
ENSG00000163466.15	ARPC2	2	218217396	2_129	0	0.0308586183932702	24.8339472896023	1.27815151293164e-05	-4.74796747967471	1
ENSG00000179921.14	GPBAR1	2	218259499	2_129	0	0.0321544830072158	26.2632874759884	1.4084801288595e-05	5.04838709677474	1
ENSG00000127837.9	AAMP	2	218270227	2_129	0	0.0283086730495478	24.9480507213102	1.17792119534517e-05	-4.95967741935412	1
ENSG00000127838.13	PNKD	2	218270205	2_129	1	0.104560745141449	36.969111745929	6.44715024329408e-05	5.56609565651223	2
ENSG00000135926.14	TMBIM1	2	218292881	2_129	0	0.0625901709940703	26.0787480776269	2.72240656051829e-05	-4.15676184256191	2
ENSG00000018280.16	SLC11A1	2	218381984	2_129	0	0.02049473042642	6.96195699746323	2.37976269498703e-06	-0.748175182481655	1
ENSG00000144579.7	CTDSP1	2	218398735	2_129	0	0.0164552289217412	4.92421654686571	1.35145371747921e-06	-0.27196652719666	1
ENSG00000135913.10	USP37	2	218568666	2_129	0	0.0324590823222672	12.3482489365503	6.68500473284745e-06	-2.04941860465124	1
ENSG00000144580.13	CNOT9	2	218568666	2_129	0	0.0324590823222672	12.3482489365503	6.68500473284745e-06	2.04941860465124	1
ENSG00000115556.13	PLCD4	2	218607609	2_129	0	0.0164899462985826	4.89738430182387	1.34692536552191e-06	0.0118433583611474	2
ENSG00000074582.12	BCS1L	2	218658716	2_129	0	0.0528907776487669	17.2176315190902	1.51884503946929e-05	2.42058823529331	1
ENSG00000115568.15	ZNF142	2	218649059	2_129	0	0.0237864563854113	9.86413049730697	3.91334973154424e-06	1.92227719717755	3
ENSG00000163481.7	RNF25	2	218672452	2_129	0	0.0290044796646494	11.269691459844	5.45176604523105e-06	-1.95987654321026	1
ENSG00000163482.11	STK36	2	218672501	2_129	0	0.0289892102954542	11.8484817640708	5.72874109012296e-06	-2.09626682776097	2
ENSG00000135929.8	CYP27A1	2	218760005	2_129	0	0.0393836916157627	13.5996322493522	8.93313078700182e-06	1.90073529411765	1
ENSG00000163501.6	IHH	2	219058317	2_129	0	0.0550115642675695	15.7141267492156	1.44179777769603e-05	1.68702290076297	1
ENSG00000187736.12	NHEJ1	2	219160400	2_129	0	0.0251743622580209	8.5153036952148	3.57535133446305e-06	-0.953846153846238	1
ENSG00000213901.10	SLC23A3	2	219170383	2_129	0	0.0376019466541067	13.5148227756087	8.47580174205088e-06	1.74585635359141	1
ENSG00000115649.15	CNPPD1	2	219177636	2_129	0	0.0175582845185116	5.67236064295364	1.66113918409172e-06	-0.511109200438901	2
ENSG00000158552.12	ZFAND2B	2	219194103	2_129	0	0.0159955011138943	4.79073967512913	1.27808732608212e-06	-0.237037037037047	1
ENSG00000115657.12	ABCB6	2	219218731	2_129	0	0.0181675751376249	5.94474572250447	1.80131785425679e-06	0.737864077670024	1
ENSG00000198925.10	ATG9A	2	219220216	2_129	0	0.0666661380652657	17.921920731022	1.99273686450133e-05	-1.78571428571421	1
ENSG00000163516.13	ANKZF1	2	219230067	2_129	0	0.0160397815399095	4.6917408206133	1.25514114789788e-06	-0.0375939849623862	1
ENSG00000115661.13	STK16	2	219248662	2_129	0	0.0171318656363932	5.36757815750324	1.53370962168195e-06	-0.457142857142648	1
ENSG00000127824.13	TUBA4A	2	219278362	2_129	0	0.0187878339817726	6.2159799090378	1.94780923937215e-06	-0.650205761317217	1
ENSG00000135924.15	DNAJB2	2	219324717	2_129	0	0.0298569759773317	10.4693045852632	5.21343255168824e-06	1.24999999999995	1
ENSG00000054356.13	PTPRN	2	219295922	2_129	0	0.0161412247058633	4.74668500179485	1.27787096122091e-06	-0.108435622160889	2
ENSG00000123992.18	DNPEP	2	219400504	2_129	0	0.0210270803632517	7.24034601515373	2.53920872489262e-06	-0.820557491288965	1
ENSG00000175084.11	DES	2	219418537	2_129	0	0.0166650973114447	5.05983635870172	1.40638566468886e-06	-0.353518821604035	1
ENSG00000072195.14	SPEG	2	219434550	2_129	0	0.0209666486419113	7.23148790366023	2.52881341685334e-06	0.870370370370576	1
ENSG00000072182.12	ASIC4	2	219514838	2_129	0	0.0198436459639669	6.69631137900277	2.21624217805117e-06	0.717557251908675	1
ENSG00000123989.13	CHPF	2	219543916	2_129	0	0.0159516981154445	4.64962293421727	1.23704290403591e-06	0.0873015873015872	1
ENSG00000188760.10	TMEM198	2	219543916	2_129	0	0.0159516981154445	4.64962293421727	1.23704290403591e-06	0.0873015873015872	1
ENSG00000123999.4	INHA	2	219572251	2_129	0	0.0159696642868157	4.6606654842146	1.24137737271806e-06	0.0312499999999891	1
ENSG00000124006.14	OBSL1	2	219564961	2_129	0	0.0172827481724818	5.33613046856567	1.53815232756355e-06	0.30964659023546	2
ENSG00000144589.21	STK11IP	2	219597759	2_130	0	0.019639391624058	5.32758507708616	1.74509281217176e-06	-0.423766816143525	1
ENSG00000116106.11	EPHA4	2	221574191	2_130	0	0.0188975428907839	4.96685435437577	1.56547764554752e-06	0.276758409785889	1
ENSG00000163082.9	SGPP2	2	222519796	2_131	0	0.0190099325410101	5.02691393174784	1.59383049071819e-06	0.330645161290291	1
ENSG00000116120.9	FARSB	2	222656186	2_131	0	0.0182627754708694	4.65137240021782	1.41679820165413e-06	-0.0344827586206961	1
ENSG00000124003.12	MOGAT1	2	222673472	2_131	0	0.0182671530796728	4.65361680723312	1.41782161535543e-06	-0.0620347394541386	1
ENSG00000152056.16	AP1S3	2	223783848	2_131	0	0.0430640949858405	12.7198690202218	9.13604162473575e-06	1.52114886373968	2
ENSG00000135900.3	MRPL44	2	223957073	2_131	0	0.0182585477456445	4.64920433316872	1.41580998542986e-06	-0.00775193798449565	1
ENSG00000135919.12	SERPINE2	2	224039199	2_132	0	0.021196683298491	6.24106077182825	2.20641107171939e-06	0.661049784556874	2
ENSG00000124019.9	FAM124B	2	224402706	2_132	0	0.0180215709092656	4.72062937002785	1.41890282916621e-06	-0.137019230769217	1
ENSG00000036257.12	CUL3	2	224584525	2_132	0	0.0179468653197289	4.68173539513789	1.40137889819617e-06	0.233082706766947	1
ENSG00000135905.18	DOCK10	2	225041976	2_133	0	0.102613881705695	20.9385330774198	3.58354179878436e-05	-2.21032504780186	1
ENSG00000169047.5	IRS1	2	226775564	2_133	0	0.0237355179526332	7.02078735456334	2.77935894550859e-06	-0.779093884132863	2
ENSG00000144468.16	RHBDD1	2	226914475	2_133	0	0.0207921987728799	5.77896268368256	2.00405858899183e-06	-0.60629921259839	1
ENSG00000081052.11	COL4A4	2	227163765	2_133	0	0.0184646344721919	4.66659657211809	1.43714662063386e-06	-0.0865384615385077	1
ENSG00000163053.10	SLC16A14	2	230069998	2_135	0	0.024720349723633	14.2858340337705	5.89006810561879e-06	-1.72804532577799	1
ENSG00000079263.18	SP140	2	230226508	2_135	0	0.145855492106567	20.206909853919	4.91567086528077e-05	4.21037814373617	2
ENSG00000135899.17	SP110	2	230213733	2_135	0	0.0227820169957642	11.7667250576755	4.47103307784659e-06	1.02061855670121	1
ENSG00000135932.10	CAB39	2	230711387	2_135	0	0.0148041282677961	8.78103161146153	2.16814580949095e-06	0.976683937823653	1
ENSG00000135916.15	ITM2C	2	230864420	2_135	0	0.0379303727948925	17.3804361752902	1.09953203707089e-05	-1.72893772893777	1
ENSG00000135898.9	GPR55	2	230886829	2_135	0	0.0115432065364915	6.63801142370849	1.277981501e-06	0.685494319532731	2
ENSG00000237412.6	PRSS56	2	232522925	2_136	0	0.0242490369739534	4.92836189540977	1.99322897781434e-06	0.280487804878065	1
ENSG00000135902.9	CHRND	2	232522925	2_136	0	0.023696389875934	4.71196516482832	1.86227735923398e-06	-0.159452153104524	2
ENSG00000173699.15	SPATA3	2	231011823	2_136	0	0.0259018435121268	5.54756142116745	2.39658534958372e-06	0.630769230769255	1
ENSG00000204128.5	C2orf72	2	231052211	2_136	0	0.0273903321531088	6.07260917369744	2.77416785869187e-06	-0.607361963190063	1
ENSG00000135914.5	HTR2B	2	231125386	2_136	0	0.025999385999774	5.58286766765436	2.42092051765438e-06	-0.503164556962196	1
ENSG00000135931.17	ARMC9	2	231198852	2_136	0	0.0267593820031884	5.85358001695281	2.61250869389513e-06	-0.611902621648255	2
ENSG00000115053.15	NCL	2	231483427	2_136	0	0.0235697181409063	4.66166165274439	1.8325475127751e-06	0.0791745396313822	2
ENSG00000171596.6	NMUR1	2	231524502	2_136	0	0.0241818030982472	4.9022980895038	1.97719043863593e-06	0.282665638710235	2
ENSG00000187514.16	PTMA	2	231706100	2_136	0	0.0275691980909494	6.1337932286825	2.82041730857901e-06	0.75347912524883	1
ENSG00000156973.13	PDE6D	2	231788301	2_136	0	0.0271682302775806	5.99608145050348	2.71699587388308e-06	-0.564625850339954	1
ENSG00000144535.19	DIS3L2	2	231961176	2_136	0	0.0264865977753784	5.75729686004161	2.54334283245278e-06	0.528169014084221	1
ENSG00000221944.6	TIGD1	2	232550122	2_136	0	0.0258712512999688	5.53645453710973	2.38896220025048e-06	0.537037037037036	1
ENSG00000115468.11	EFHD1	2	232606133	2_136	0	0.0241073596541327	4.87335534314318	1.95946645061531e-06	-0.267219748038841	2
ENSG00000204120.14	GIGYF2	2	232697500	2_137	0	0.0168174602249823	5.3551359643206	1.50207292024841e-06	0.101562500000003	1
ENSG00000182600.9	C2orf82	2	232856815	2_137	0	0.0165676759950768	5.24947225979288	1.45056549769655e-06	-0.1706425677468	2
ENSG00000066248.14	NGEF	2	233013260	2_137	0	0.0171282394244443	5.59560932664328	1.59852788285604e-06	-0.379613356766119	1
ENSG00000168918.13	INPP5D	2	233060456	2_137	0	0.0153563804188225	4.79450411004956	1.22798387233399e-06	-0.431999999999941	1
ENSG00000077044.10	DGKD	2	233439428	2_137	0	0.0185877903184987	9.11612429010532	2.82616886805295e-06	1.81725888324802	1
ENSG00000085982.13	USP40	2	233565958	2_137	0	0.0154476827334444	8.60567314697769	2.21721748056496e-06	2.12691669410528	4
ENSG00000123485.11	HJURP	2	233854491	2_137	0	0.0177605312683885	6.30183155444416	1.86673576681326e-06	-0.796992481203138	1
ENSG00000130147.15	SH3BP4	2	234952438	2_138	0	0.0313473029049629	8.67126026216652	4.53359277492039e-06	-1.04735376044615	1
ENSG00000182177.13	ASB18	2	236236963	2_139	0	0.0258897930978954	6.7638214316898	2.92065876240572e-06	-0.809523809523505	1
ENSG00000157985.18	AGAP1	2	235508529	2_139	0	0.0224344220586206	5.41910943835625	2.0276963210624e-06	0.473076923076698	1
ENSG00000132321.16	IQCA1	2	236488292	2_139	0	0.0215827225572077	5.05611328503002	1.8200492060746e-06	-0.397975754792077	3
ENSG00000177483.11	RBM44	2	237798649	2_140	0	0.0150594180480408	4.74336080234035	1.1913913850782e-06	0.0835842704163531	2
ENSG00000184182.18	UBE2F	2	237966682	2_141	0	0.017296498277991	6.33370951869148	1.82715939395471e-06	-1.42187499999973	1
ENSG00000132330.16	SCLY	2	238060509	2_141	1	0.106031622493692	19.0022852909025	3.36048024497959e-05	4.03573662633161	2
ENSG00000144488.14	ESPNL	2	238099356	2_141	0	0.017626760205968	5.19115515753647	1.52614785852977e-06	-0.602503025780021	2
ENSG00000168427.8	KLHL30	2	238138383	2_141	0	0.0174410841149635	4.93163794766311	1.43457998681952e-06	-0.491416309012999	1
ENSG00000178752.15	ERFE	2	238159318	2_141	0	0.0392456823348488	11.1734085556922	7.31370887092713e-06	0.707692307692205	1
ENSG00000132323.8	ILKAP	2	238227502	2_141	0	0.0214133899984788	7.1881672164476	2.56722364327889e-06	-1.0610687022901	1
ENSG00000065802.11	ASB1	2	238426593	2_141	0	0.022239149687872	7.27914864371078	2.69996958299706e-06	1.05838844235356	2
ENSG00000178602.7	OTOS	2	240127158	2_143	0	0.00621261940344409	5.66728285515189	5.87232040140812e-07	-0.48387096774195	1
ENSG00000130414.11	NDUFA10	2	240027895	2_143	0	0.00637080565109915	5.89871490338094	6.26775292971331e-07	0.545454545454582	1
ENSG00000172428.10	COPS9	2	240132846	2_143	0	0.00614366381307174	5.56350658159633	5.70080458647695e-07	-0.457516339869094	1
ENSG00000063660.8	GPC1	2	240446198	2_143	0	0.00782213245008578	7.64957634286873	9.97981876027186e-07	-1.19463087248347	1
ENSG00000188542.9	DUSP28	2	240557353	2_143	0	0.00560992455811549	4.71808274088445	4.41451177265516e-07	0.103448275862108	1
ENSG00000142327.12	RNPEPL1	2	240584247	2_143	0	0.0568519316490557	26.1382061163094	2.47845540562962e-05	2.47348484848526	1
ENSG00000144504.15	ANKMY1	2	240570295	2_143	0	0.00572358049550448	4.95319148834026	4.72838704290794e-07	0.209424799307116	2
ENSG00000142330.19	CAPN10	2	240586128	2_143	0	0.0231896606742699	17.7588027843984	6.86859933871739e-06	-1.96792326165478	2
ENSG00000178623.11	GPR35	2	240605435	2_143	0	0.00610284332382716	5.46392800569668	5.56156854936675e-07	-0.592741935483953	1
ENSG00000130294.15	KIF1A	2	240820475	2_143	0	0.00558246794085804	5.21532598568736	4.85587839888979e-07	-0.789062499999973	1
ENSG00000122085.16	MTERF4	2	241094178	2_143	0	0.00669626120680933	6.38964412718214	7.13623531767214e-07	0.732971677701477	2
ENSG00000115687.13	PASK	2	241132486	2_143	0	0.00999953499921402	10.0999505134488	1.6844540028614e-06	1.14001204227808	2
ENSG00000115685.14	PPP1R7	2	241157445	2_143	0	0.00556973023967899	4.65345774134194	4.32284875844697e-07	0.113281249999974	1
ENSG00000146205.13	ANO7	2	241214256	2_144	0	0.00986318310281953	4.86836285030152	8.00866524400625e-07	0.00529671356872105	2
ENSG00000115677.16	HDLBP	2	241317397	2_144	0	0.0120354865514806	6.61871009812129	1.32860877585749e-06	-0.790123456789718	1
ENSG00000006607.13	FARP2	2	241355535	2_144	0	0.0795576783967408	20.7701315157588	2.75601421583593e-05	0.713721147824032	4
ENSG00000115694.14	STK25	2	241504711	2_144	0	0.0121156034226896	6.64870253227747	1.34351357066741e-06	-0.763157894736829	1
ENSG00000168397.16	ATG4B	2	241680597	2_144	0	0.0755580969242643	25.4179458395075	3.20318163910337e-05	-3.21686746987935	1
ENSG00000168393.12	DTYMK	2	241643942	2_144	0	0.0136264408927249	12.8252773713297	2.91480367652195e-06	3.0700408315005	2
ENSG00000180902.17	D2HGDH	2	241733731	2_144	0	0.00960235010176269	4.88080369123936	7.81679967664426e-07	0.454166666666788	1
ENSG00000154252.11	GAL3ST2	2	241771949	2_144	0	0.0181420671759667	10.1229195286709	3.06303994706294e-06	0.908450704225159	1
ENSG00000216921.7	AC131097.4	2	241902620	2_144	0	0.0916272034864356	26.2621018622055	4.01341453259803e-05	2.92526690391512	1
ENSG00000134121.9	CHL1	3	148517	3_1	0	0.0250633338472528	5.19165435891026	2.17022476803231e-06	0.503816793893103	1
ENSG00000134115.12	CNTN6	3	1092761	3_1	0	0.0236642433222196	4.65240335282542	1.83624272352471e-06	-0.0102389078498295	1
ENSG00000072756.16	TRNT1	3	3126942	3_3	0	0.0224720360621764	6.38836034736002	2.39437370288794e-06	0.669610336459528	2
ENSG00000170364.12	SETMAR	3	4303252	3_3	0	0.0374911670442731	11.2033570006059	7.00546939917511e-06	1.33219609671183	2
ENSG00000134109.10	EDEM1	3	5185978	3_4	0	0.0170408635263782	4.93012859291116	1.40123169136705e-06	-0.392592592592481	1
ENSG00000182533.6	CAV3	3	8733693	3_7	0	0.0729848684545967	17.3715306068072	2.11461360006809e-05	-1.90287878017843	3
ENSG00000125046.14	SSUH2	3	8744886	3_7	0	0.0190924558324045	4.69846828958351	1.49616055337702e-06	-0.112643678160988	1
ENSG00000180914.10	OXTR	3	8769477	3_7	0	0.0898433528603998	19.370369160716	2.90257836706709e-05	-2.06023879186012	3
ENSG00000070950.9	RAD18	3	8963418	3_7	0	0.0308418152316917	9.20098997263369	4.73297917982248e-06	1.05774641458523	2
ENSG00000134077.15	THUMPD3	3	9362987	3_7	0	0.0303563824493548	9.0516694582477	4.58288339776359e-06	1.06725563162985	2
ENSG00000168137.15	SETD5	3	9397385	3_7	0	0.0491036928277998	13.594158510272	1.11333686432079e-05	1.51301115241685	1
ENSG00000163719.19	MTMR14	3	9649842	3_8	0	0.021100264175018	4.68378244345041	1.64833208624706e-06	-0.132701421800944	1
ENSG00000144550.12	CPNE9	3	9703359	3_8	0	0.0219212362917693	5.04170493674644	1.84332780545722e-06	0.320754716981183	1
ENSG00000114026.21	OGG1	3	9749660	3_8	0	0.0265434023658333	6.83769981142898	3.02709971065167e-06	-0.674698795180463	1
ENSG00000134072.10	CAMK1	3	9746484	3_8	0	0.0217633639851366	4.97391667788284	1.80544655490611e-06	0.329411764705815	1
ENSG00000241553.12	ARPC4	3	9792302	3_8	0	0.0210226785114686	4.64924482223316	1.63016126922491e-06	0.0058823529411768	1
ENSG00000214021.15	TTLL3	3	9763506	3_8	0	0.025667031844206	6.52228829935511	2.79213071829211e-06	0.662694285116387	3
ENSG00000156990.14	RPUSD3	3	9843931	3_8	0	0.0211462292130585	4.70418225154234	1.65911763682499e-06	0.111940298507424	1
ENSG00000187288.10	CIDEC	3	9885582	3_8	0	0.0210313496851469	4.65310956671389	1.63218930935274e-06	-0.102189781021916	1
ENSG00000171135.13	JAGN1	3	9890513	3_8	0	0.0267910729595566	6.92500983146566	3.09435835082548e-06	-0.99421965317932	1
ENSG00000163701.18	IL17RE	3	9901671	3_8	0	0.0502001137387551	12.8519020651197	1.07604941112522e-05	1.48014683966394	3
ENSG00000163702.18	IL17RC	3	9918029	3_8	0	0.0250096311465928	6.27855961929654	2.61895125190551e-06	-0.465343107649267	2
ENSG00000163703.17	CRELD1	3	9933125	3_8	0	0.0210296329837141	4.65234768686426	1.63178885480239e-06	-0.278145695364238	1
ENSG00000125037.12	EMC3	3	10010880	3_8	0	0.024792186100978	6.1966193076786	2.56229863190088e-06	0.673511293634329	1
ENSG00000144554.10	FANCD2	3	10025967	3_8	0	0.0539866650613836	13.5423581814751	1.21938515149955e-05	2.10810810810791	1
ENSG00000254999.3	BRK1	3	10115548	3_8	0	0.0623175167003668	14.9086472238814	1.54956030547577e-05	-2.25927170848608	2
ENSG00000134086.7	VHL	3	10141318	3_8	0	0.0233825799924144	5.64709491594257	2.2023057957667e-06	-0.364238410596024	1
ENSG00000134070.4	IRAK2	3	10164461	3_8	0	0.027444863493762	7.15160863027716	3.27359478657649e-06	-1.32608695652151	1
ENSG00000157014.10	TATDN2	3	10247632	3_8	0	0.021019439255749	4.64779998563189	1.62940356373502e-06	0.112959383523407	2
ENSG00000157017.15	GHRL	3	10296572	3_8	0	0.0321118483079933	8.62922331328231	4.62165068385544e-06	-1.33593750000041	1
ENSG00000157020.17	SEC13	3	10320608	3_8	0	0.0333878778952376	8.99632365233678	5.00972623063626e-06	-1.37209302325569	1
ENSG00000157087.17	ATP2B2	3	10708383	3_8	0	0.0366970772494348	9.88742650597699	6.05166459776084e-06	1.25825825825844	1
ENSG00000157103.10	SLC6A1	3	10992219	3_9	0	0.014756810730129	5.03883154047244	1.24017351341388e-06	0.307086614173194	1
ENSG00000197548.12	ATG7	3	11272224	3_9	0	0.0201972090628532	7.97671743073779	2.68704954523936e-06	1.27692307692265	1
ENSG00000144560.14	VGLL4	3	11772675	3_9	0	0.0143473463096262	4.77571384640476	1.14279934669924e-06	-0.212121212121203	1
ENSG00000157152.16	SYN2	3	11982693	3_9	0	0.0182244141232002	7.01378465282967	2.13189646053195e-06	1.22330097087341	1
ENSG00000157150.4	TIMP4	3	12159406	3_9	0	0.025055891827487	9.99884986655124	4.17849626658423e-06	-1.39975168131636	2
ENSG00000154743.17	TSEN2	3	12484699	3_9	0	0.0152268331901568	5.33204588955642	1.35414002239166e-06	0.382513661202391	1
ENSG00000075975.15	MKRN2	3	12557101	3_9	0	0.0144956235770085	4.87184228993455	1.17785065899632e-06	0.10329320615234	2
ENSG00000225526.4	MKRN2OS	3	12561203	3_9	0	0.0168122013586063	6.25866786230021	1.75495745847239e-06	0.734345425794047	2
ENSG00000132155.11	RAF1	3	12664356	3_9	0	0.019552441557987	7.67262409732621	2.50210207747842e-06	-0.901515151515084	1
ENSG00000144712.11	CAND2	3	12628723	3_9	0	0.028592975675015	11.239771057397	5.36014978129143e-06	1.25113825358955	3
ENSG00000144713.12	RPL32	3	12841494	3_9	0	0.0149975995289672	5.19018313131267	1.29826856055887e-06	0.349121780580577	2
ENSG00000131379.9	C3orf20	3	14669081	3_10	0	0.0165548159381119	6.65417227113972	1.83729334638501e-06	0.71225745007043	2
ENSG00000144711.13	IQSEC1	3	13072626	3_10	0	0.0576862532478967	18.415866107796	1.77184034570388e-05	1.92452973208242	2
ENSG00000132182.11	NUP210	3	13419856	3_10	0	0.0133737664397977	4.65870006856729	1.03915083526675e-06	0.056910569105693	1
ENSG00000163517.14	HDAC11	3	13496579	3_10	0	0.111763723288209	24.779537259704	4.61906590640529e-05	2.57961783439504	1
ENSG00000163520.13	FBLN2	3	13548846	3_10	0	0.0276414568614929	11.4614770092061	5.28398556163522e-06	1.49689440993801	1
ENSG00000170876.7	TMEM43	3	14124463	3_10	0	0.0532527870980244	17.6550758146476	1.56809378981088e-05	2.16176470588311	1
ENSG00000154767.14	XPC	3	14169601	3_10	0	0.0135328849203867	4.76924591694175	1.07646573629429e-06	-0.111001017866103	2
ENSG00000154781.15	CCDC174	3	14629129	3_10	0	0.0140704902545673	5.13339207935596	1.20468574520825e-06	-0.341862001045646	2
ENSG00000177463.15	NR2C2	3	14947241	3_11	0	0.0611805793806871	13.3739606983662	1.36468913411375e-05	-1.64903846153896	1
ENSG00000131368.7	MRPS25	3	15064685	3_11	0	0.0298487998843455	6.58175795510248	3.27664119434016e-06	0.714285714285893	1
ENSG00000131381.12	RBSN	3	15099992	3_11	0	0.0361186053562719	8.37802600389987	5.04699392730529e-06	-1.15037593984909	1
ENSG00000206562.11	METTL6	3	15437148	3_11	0	0.0337775306684304	7.74615395937946	4.36389333898166e-06	0.958485959509677	3
ENSG00000131373.14	HACL1	3	15601668	3_11	0	0.0445381806534547	10.3581564967309	7.69440507844215e-06	1.32900432900406	1
ENSG00000154813.9	DPH3	3	16265068	3_12	0	0.0235881301776532	5.96452210659806	2.34654709038019e-06	0.579288025889713	1
ENSG00000154814.13	OXNAD1	3	16265263	3_12	0	0.0240328098897098	6.13981450176983	2.46104699499838e-06	-0.614886731391858	1
ENSG00000131378.13	RFTN1	3	16513716	3_12	0	0.0272301032472072	7.31301373701277	3.3212822373885e-06	0.795004124633614	2
ENSG00000154822.17	PLCL2	3	16802230	3_12	0	0.0644651819490523	15.4675580560732	1.66305676466849e-05	-1.90647482014372	1
ENSG00000183960.8	KCNH8	3	19148202	3_14	0	0.0169298912655097	4.90270475084334	1.38436309919902e-06	-0.232456140350764	1
ENSG00000163576.17	EFHB	3	19946616	3_14	0	0.0225635678933605	7.59419038873007	2.85791534651862e-06	0.91187842784111	3
ENSG00000144566.10	RAB5A	3	19946690	3_14	0	0.0197366694795215	6.33921171210375	2.0867442721034e-06	0.706978618459957	2
ENSG00000183977.13	PP2D1	3	20004298	3_14	0	0.0199665594183009	6.44772814486106	2.14718793664492e-06	0.673202614379315	1
ENSG00000114166.7	KAT2B	3	20067768	3_15	0	0.0169333221425404	4.65226594308945	1.31391360320068e-06	0.257812499999987	1
ENSG00000182247.9	UBE2E2	3	23203537	3_17	0	0.0254698561031024	7.93411871311188	3.37042984018366e-06	-1.47712418300677	1
ENSG00000174738.12	NR1D2	3	23945256	3_18	0	0.0261695852566319	9.32875517601299	4.07174564966423e-06	-1.07092198581544	1
ENSG00000197885.10	NKIRAS1	3	23916438	3_18	0	0.0240501187819004	8.5356217545142	3.42383236441849e-06	-1.05891311933449	2
ENSG00000151090.17	THRB	3	24534703	3_18	0	0.0161757603832451	4.81902013072237	1.30012033484997e-06	0.231441048034877	1
ENSG00000151093.7	OXSM	3	25782726	3_19	0	0.0319303197444968	6.39081354423922	3.40345113823272e-06	0.705776173285007	1
ENSG00000151092.16	NGLY1	3	25793169	3_19	0	0.026557406009787	4.65767467314613	2.06307449265713e-06	0.0292397660818675	1
ENSG00000163491.16	NEK10	3	27364507	3_20	0	0.0244287329266942	6.68763596186818	2.72479398274486e-06	0.908450704225305	1
ENSG00000033867.16	SLC4A7	3	27484716	3_20	0	0.10889130078961	20.9121548463734	3.79797478782352e-05	2.5240641711217	1
ENSG00000163512.13	AZI2	3	28348860	3_21	0	0.029715957167051	8.63010933441127	4.27726469517041e-06	-1.08107368902364	2
ENSG00000206559.7	ZCWPW2	3	28348860	3_21	0	0.0289285333586965	8.37747195090549	4.04202973453164e-06	1.04878048780474	1
ENSG00000144642.21	RBMS3	3	28575079	3_21	0	0.0205101941833517	5.1487370622782	1.76128887279793e-06	-0.453531598512854	1
ENSG00000163527.9	STT3B	3	31531033	3_23	0	0.0242156160944852	4.94999535629369	1.99921922740451e-06	0.358620689655211	1
ENSG00000144645.13	OSBPL10	3	32078058	3_23	0	0.0720620268143992	15.2721498553428	1.83555226643967e-05	1.76097560975722	1
ENSG00000152642.10	GPD1L	3	32104696	3_23	0	0.0315530996366069	7.43819288272131	3.91443936729332e-06	0.818180976514043	2
ENSG00000170293.8	CMTM8	3	32238085	3_23	0	0.0239771858295721	4.85711196184654	1.94238998122374e-06	0.22182629854934	2
ENSG00000206557.5	TRIM71	3	33038984	3_25	0	0.0103977183194174	6.4851568372705	1.12465323567194e-06	-0.801136363636436	1
ENSG00000153551.13	CMTM7	3	32392093	3_25	0	0.00866499161359347	4.64872338304411	6.71833966475859e-07	-0.0329218106996016	1
ENSG00000091317.7	CMTM6	3	32496755	3_25	0	0.0339400100648538	17.3472476740868	9.81980020107773e-06	1.78794213290836	2
ENSG00000144635.8	DYNC1LI1	3	32570942	3_25	0	0.0100888013709033	6.15957058174982	1.03645419432816e-06	0.689497716894867	1
ENSG00000182973.18	CNOT10	3	32684690	3_25	0	0.0105957949763885	6.45491426572332	1.14073332804793e-06	0.613588110403477	1
ENSG00000188167.8	TMPPE	3	33097052	3_25	0	0.0106377426873526	6.57324857207458	1.16624459078568e-06	0.838503901469886	2
ENSG00000170266.15	GLB1	3	33097411	3_25	0	0.0101718824322403	6.11352181859141	1.03717706332284e-06	-0.529850746268911	1
ENSG00000170275.14	CRTAP	3	33113893	3_25	0	0.00926428332111151	5.34708160824286	8.26206764178769e-07	0.523529411764892	1
ENSG00000173705.8	SUSD5	3	33172490	3_25	0	0.0203479272056896	12.5567152272915	4.26143948809149e-06	-1.29968290644009	3
ENSG00000153560.11	UBP1	3	33440884	3_25	0	0.00950883684989279	5.48022117101357	8.69131694656111e-07	0.635036496350323	1
ENSG00000172995.16	ARPP21	3	35639025	3_26	0	0.0676182045968449	15.4454259818071	1.74190165305678e-05	-1.74834437086013	1
ENSG00000144681.10	STAC	3	36380288	3_26	0	0.074072794746421	16.3182556786008	2.01600947929452e-05	-2.14111593673006	2
ENSG00000163673.7	DCLK3	3	36764447	3_27	0	0.0424342965754528	9.09070559572148	6.43390592139323e-06	0.999999999999554	1
ENSG00000168016.13	TRANK1	3	36944995	3_27	0	0.0271151712198719	4.86897444415731	2.20196266855423e-06	0.205882352941072	1
ENSG00000178567.7	EPM2AIP1	3	36993455	3_27	0	0.035052584320715	7.28593165251504	4.25956491493487e-06	-0.96666666666701	1
ENSG00000076242.14	MLH1	3	36988891	3_27	0	0.0368671269508468	7.76203468222781	4.77281915416996e-06	-0.89371573824331	2
ENSG00000093167.17	LRRFIP2	3	37183347	3_27	0	0.0287569047389511	5.42165399432636	2.60036338446548e-06	0.653225806451503	1
ENSG00000144674.16	GOLGA4	3	37243272	3_27	0	0.0388112022374624	8.2471737128676	5.33853806657418e-06	0.987288135593295	1
ENSG00000144668.11	ITGA9	3	37452932	3_27	0	0.0279222289972829	5.14467862857104	2.39589864043211e-06	-0.374269005848	1
ENSG00000144677.14	CTDSPL	3	37862772	3_27	0	0.0302901225998919	5.91033934435299	2.98588827572121e-06	-0.616766467065878	1
ENSG00000136059.14	VILL	3	37989442	3_27	0	0.0393828480416654	8.38528467711117	5.50788718956543e-06	1.0469798657718	1
ENSG00000187091.13	PLCD1	3	38029646	3_27	0	0.0266404123660928	4.70297244377609	2.08964966973942e-06	0.0438799076212246	1
ENSG00000008226.19	DLEC1	3	38039461	3_27	0	0.0265082616649616	4.65624465660051	2.05862454314335e-06	0.0610687022900861	1
ENSG00000093217.9	XYLB	3	38346523	3_28	0	0.0256772469304327	7.31918338662525	3.13452105921739e-06	-0.794823892483224	2
ENSG00000114739.13	ACVR2B	3	38454574	3_28	0	0.0204015529396466	5.16127517955612	1.75622577533563e-06	-0.344000000000119	1
ENSG00000183873.15	SCN5A	3	38647751	3_28	0	0.0193233951708816	4.65250455434518	1.49944433573959e-06	0.0855855855855916	1
ENSG00000168356.11	SCN11A	3	38950616	3_28	0	0.0240347767209987	6.69848359070497	2.68520035144967e-06	-0.992307692307725	1
ENSG00000114742.13	WDR48	3	39051835	3_28	0	0.0270079277995413	7.79389505837311	3.51079865593246e-06	-1.17293233082713	1
ENSG00000114745.13	GORASP1	3	39107998	3_28	0	0.0322068560412553	9.45016738091394	5.07630769389499e-06	-1.30645161290371	1
ENSG00000168026.18	TTC21A	3	39132039	3_28	0	0.0293027289149668	8.56067781196606	4.18385211488921e-06	-1.30555555555591	1
ENSG00000168334.8	XIRP1	3	39192679	3_28	0	0.0511877097118247	13.8299743685293	1.18072070533591e-05	1.65775401069474	1
ENSG00000144659.10	SLC25A38	3	39383433	3_28	0	0.0217513628714557	5.76190416795521	2.09031920189047e-06	-0.557135562159863	2
ENSG00000168028.13	RPSA	3	39406574	3_28	0	0.0197876441032511	4.87494617219828	1.60888136294287e-06	0.317647058823541	1
ENSG00000168314.17	MOBP	3	39467949	3_28	0	0.030019652026597	8.7880870206812	4.40007529296501e-06	-1.21014492753575	1
ENSG00000114784.3	EIF1B	3	40309993	3_29	0	0.0170680782734193	5.38324787412174	1.53245986424818e-06	-0.428571428571303	1
ENSG00000168032.8	ENTPD3	3	40387447	3_29	0	0.0157782837487479	4.6479868004628	1.22316417762958e-06	-0.00746268656716393	1
ENSG00000188846.13	RPL14	3	40457413	3_29	0	0.045769844153619	14.6620065127255	1.1192650617389e-05	-1.57348703170069	1
ENSG00000177873.12	ZNF619	3	40477330	3_29	0	0.0168755230030742	5.27705732523836	1.48528282403391e-06	0.399999999999971	1
ENSG00000172888.11	ZNF621	3	40524103	3_29	0	0.0197420879709111	6.74624040626192	2.22133981975979e-06	-0.773437500000186	1
ENSG00000168036.16	CTNNB1	3	41195090	3_30	0	0.227832205351537	29.7307797056828	0.000112974783714436	3.40322580645198	1
ENSG00000168038.10	ULK4	3	41962206	3_30	0	0.0585104109250804	16.3812397852617	1.59860078272418e-05	-2.5982773731829	2
ENSG00000182606.14	TRAK1	3	42013418	3_30	0	0.030970700938311	10.3624372318049	5.35270184462613e-06	1.9348837209304	1
ENSG00000114812.12	VIPR1	3	42488703	3_30	0	0.0168439649222947	4.64777978109777	1.30571975915008e-06	-0.136820925553379	1
ENSG00000008324.11	SS18L2	3	42577769	3_31	0	0.018723407290672	4.87301960337231	1.52174943324997e-06	0.262626262626124	1
ENSG00000093183.13	SEC22C	3	42602204	3_31	0	0.0188974256268514	4.9596718332251	1.56320412298749e-06	-0.30303030303028	1
ENSG00000114853.13	ZBTB47	3	42653821	3_31	0	0.0236675973284051	7.06996920104643	2.79081982378359e-06	0.801075268817122	1
ENSG00000157119.11	KLHL40	3	42685226	3_31	0	0.0186315185812413	4.82694131612949	1.49996242010154e-06	-0.300653594771301	1
ENSG00000010282.14	HHATL	3	42702091	3_31	0	0.0330990948526636	10.223547909328	5.64388114784926e-06	-1.48471977333045	3
ENSG00000244607.5	CCDC13	3	42773176	3_31	0	0.0203845297778275	5.66943357560538	1.92752702012013e-06	0.577922077922301	1
ENSG00000181061.13	HIGD1A	3	42800848	3_31	0	0.147269927585283	24.557615423805	6.03198666566204e-05	2.62913907284744	1
ENSG00000144648.15	ACKR2	3	42804792	3_31	0	0.0206513355155101	5.79131879360359	1.99473735316955e-06	-0.555214723926593	1
ENSG00000180432.5	CYP8B1	3	42883463	3_31	0	0.0195657239951997	5.285249772172	1.72473169584885e-06	-0.457364341085282	1
ENSG00000182983.14	ZNF662	3	42905991	3_31	0	0.0184884662701253	4.75475514599616	1.46618626915047e-06	-0.424050632911265	1
ENSG00000240747.7	KRBOX1	3	42809828	3_31	0	0.0206824569475987	5.80543431059142	2.00261262556364e-06	0.758865248226863	1
ENSG00000011198.7	ABHD5	3	43690090	3_31	0	0.0228692638984118	6.74798627490173	2.57386925469234e-06	-0.767676767677081	1
ENSG00000160746.12	ANO10	3	43635662	3_31	0	0.0428142443967039	12.6531800120919	9.03541440420954e-06	1.65079365079388	1
ENSG00000179152.19	TCAIM	3	44338768	3_31	0	0.0479826720355615	13.7325281538107	1.09899326954887e-05	1.6283783783782	1
ENSG00000225873.3	LINC00694	3	44439661	3_31	0	0.0528658063592344	14.6523447232493	1.29193925454584e-05	-1.77586206896577	1
ENSG00000185219.16	ZNF445	3	44479488	3_31	0	0.0186001139487154	4.81114094914748	1.49253247956826e-06	-0.256122396341223	2
ENSG00000178917.15	ZNF852	3	44510851	3_31	0	0.0234396701272456	6.97915337257756	2.72843959538789e-06	0.766917293233142	1
ENSG00000196345.12	ZKSCAN7	3	44555404	3_31	0	0.0182805755319433	4.64885555305039	1.41741172965011e-06	-0.0458015267175623	1
ENSG00000144792.9	ZNF660	3	44578138	3_31	0	0.0565137282718852	15.2867941886002	1.44088885855327e-05	1.75420666168695	3
ENSG00000186448.14	ZNF197	3	44584405	3_31	0	0.0194715773020658	5.24005728819612	1.70175593432567e-06	-0.450854402986746	2
ENSG00000169981.10	ZNF35	3	44649020	3_31	0	0.0253164489990653	7.70225464870258	3.25222637876632e-06	0.994565217391164	1
ENSG00000196653.11	ZNF502	3	44721338	3_31	0	0.0185622151907001	4.79203837992493	1.48357735727706e-06	0.0903225806451269	1
ENSG00000163807.5	KIAA1143	3	44761638	3_31	0	0.0205226520617975	5.73272771767734	1.9622525529115e-06	0.577702702702603	1
ENSG00000163808.16	KIF15	3	44761638	3_31	0	0.0205226520617975	5.73272771767734	1.9622525529115e-06	0.577702702702603	1
ENSG00000169964.7	TMEM42	3	44861353	3_31	0	0.0226854659933913	6.67228097467917	2.52453930565966e-06	-0.755028947821786	2
ENSG00000075914.12	EXOSC7	3	44975427	3_31	0	0.0183046671324602	4.66118883114515	1.42304501552201e-06	-0.081300813008147	1
ENSG00000163812.13	ZDHHC3	3	44976413	3_31	0	0.0185837424330456	4.80289382080878	1.48866256982799e-06	-0.174603174603153	1
ENSG00000163814.7	CDCP1	3	45146849	3_32	0	0.0183273663240483	7.45391608762781	2.27847708668999e-06	0.937499999999987	1
ENSG00000011376.9	LARS2	3	45388191	3_32	0	0.026494276162504	10.910666867946	4.82129227807335e-06	1.11053648935799	3
ENSG00000144791.9	LIMD1	3	45554458	3_32	0	0.029422554962014	11.8959737953671	5.83768271963018e-06	-1.56344969893572	2
ENSG00000211456.10	SACM1L	3	45688625	3_32	0	0.0153222538491297	5.77790950058999	1.47656814192401e-06	0.526269495341395	2
ENSG00000163818.16	LZTFL1	3	45916197	3_32	0	0.0175355944268977	7.04032870711266	2.05908148906671e-06	-0.937931034482932	1
ENSG00000163820.14	FYCO1	3	45921260	3_32	0	0.015997439127257	6.18126585128809	1.64925570301005e-06	-1.02153152132359	2
ENSG00000163823.3	CCR1	3	46208438	3_32	0	0.0462300828482587	16.1610827945106	1.24610670398418e-05	-2.37826086956526	1
ENSG00000160791.13	CCR5	3	46370444	3_32	0	0.0242765704429038	10.0890239610326	4.08504262871979e-06	-0.901739328335161	3
ENSG00000012223.12	LTF	3	46485538	3_32	0	0.0195666934432763	8.06696993804231	2.63261884006537e-06	1.55118110236222	1
ENSG00000241186.9	TDGF1	3	46576229	3_32	0	0.0456898246214744	16.0497290210517	1.22305869905773e-05	1.95138888888936	1
ENSG00000261603.1	PRSS46	3	46735496	3_33	0	0.0324155282608817	15.1425554997314	8.18676611143841e-06	-2.1538461538449	1
ENSG00000178038.16	ALS2CL	3	46692951	3_33	0	0.0248319283637524	11.9319335636659	4.94175691735751e-06	1.35299590813617	2
ENSG00000181585.3	TMIE	3	46680029	3_33	0	0.0127396046514517	7.43732770918346	1.58027610918298e-06	1.83121769768895	3
ENSG00000188086.13	PRSS45	3	46744963	3_33	0	0.26657957554762	21.3115983275778	9.47551884918702e-05	-3.45180410700238	2
ENSG00000178055.11	PRSS42	3	46834226	3_33	0	0.0108635958256739	5.00415479766539	9.06701722416795e-07	0.485596707818892	1
ENSG00000160801.13	PTH1R	3	46877889	3_33	0	0.0163760841232441	8.81878944725288	2.40868018502244e-06	1.01099884840203	2
ENSG00000160796.16	NBEAL2	3	46979634	3_33	0	0.0409432672982618	22.2297861352089	1.51802137484706e-05	3.3807093685103	2
ENSG00000181555.20	SETD2	3	47163449	3_33	0	0.0107675032373443	5.26344910836584	9.45247515951868e-07	-0.484109306087726	2
ENSG00000076201.14	PTPN23	3	47380662	3_33	0	0.0129118675493173	7.83560566737983	1.68741435605331e-06	1.37301587301619	1
ENSG00000114650.18	SCAP	3	47476776	3_33	0	0.0126788764413003	7.62014238391463	1.61140223411393e-06	1.33858267716498	1
ENSG00000163832.15	ELP6	3	47513447	3_33	0	0.0117096227764927	5.57696993631875	1.08918415181102e-06	-0.628140703517773	1
ENSG00000114646.9	CSPG5	3	47580841	3_33	0	0.0108653823706992	4.95573056944597	8.98075413432849e-07	0.282442748091582	1
ENSG00000173473.10	SMARCC1	3	47781357	3_34	0	0.0101526090242565	5.67230745171955	9.60500355632959e-07	-1.04989857929952	2
ENSG00000047849.21	MAP4	3	48089403	3_34	0	0.0141922956158392	7.94179386255196	1.87988535479418e-06	0.789473684210437	1
ENSG00000164045.11	CDC25A	3	48187406	3_34	0	0.0130747380360831	7.34115912252884	1.60087616805821e-06	0.433746153832904	2
ENSG00000164048.13	ZNF589	3	48234587	3_34	0	0.0128668511099859	7.38984819232553	1.58587114792353e-06	1.02325581395353	1
ENSG00000172113.8	NME6	3	48301516	3_34	0	0.0104592032578875	5.77885742856447	1.00809320752721e-06	0.0358515357867905	2
ENSG00000164049.14	FBXW12	3	48372047	3_34	0	0.0134176965570748	8.35305786428383	1.86931960816331e-06	1.67479674796746	1
ENSG00000164053.19	ATRIP	3	48446788	3_34	0	0.0337477995369768	12.5206590338427	7.04746220032625e-06	0.128834355828228	1
ENSG00000114268.11	PFKFB4	3	48553084	3_34	0	0.0231325995478505	24.2627265788981	9.36104104422567e-06	3.87462579635935	2
ENSG00000145040.3	UCN2	3	48563473	3_34	0	0.0128105777656371	11.0145226244487	2.35339324235484e-06	-2.0072806370314	2
ENSG00000213672.7	NCKIPSD	3	48685869	3_34	0	0.0165901338359874	18.7023594205366	5.17495281344033e-06	-1.10687022900778	1
ENSG00000068745.14	IP6K2	3	48740313	3_34	0	0.0122546968449478	9.11044442792006	1.86209674578288e-06	-1.87491285281057	2
ENSG00000114302.15	PRKAR2A	3	48847779	3_34	0	0.0103240599089512	41.4137714284917	7.13108156317627e-06	-6.04347826086963	1
ENSG00000221883.2	ARIH2OS	3	48919714	3_34	0	0.0181563864626755	17.2528497570465	5.22456773640131e-06	0.699999999999754	1
ENSG00000178252.17	WDR6	3	49007280	3_34	0	0.0106112776415355	29.2342130312181	5.1739138233409e-06	3.75717111858307	2
ENSG00000178057.14	NDUFAF3	3	49015786	3_34	0	0.052462594411224	27.7138028935501	2.42496789498628e-05	4.34931506849199	1
ENSG00000178149.16	DALRD3	3	49015352	3_34	0	0.016835372606377	16.8491001912532	4.73107193158306e-06	-0.792307692307396	1
ENSG00000198218.10	QRICH1	3	49072486	3_34	0	0.0506825841535428	27.425758583215	2.3183420073862e-05	-4.35172413792924	1
ENSG00000177352.9	CCDC71	3	49165349	3_34	0	0.0102344205937001	13.9964896699785	2.38914492249343e-06	1.2047244094489	1
ENSG00000185909.14	KLHDC8B	3	49171432	3_34	0	0.0100448162035823	39.2798981222061	6.58070545779472e-06	5.247868937568	2
ENSG00000173421.16	CCDC36	3	49199961	3_34	0	0.0105873214750184	13.8923491693654	2.4531375268822e-06	-1.09448818897596	1
ENSG00000188315.7	C3orf62	3	49277527	3_34	1	0.0443116862373057	55.9049895043901	4.13170164287473e-05	-7.05102040815835	1
ENSG00000164076.16	CAMKV	3	49870590	3_35	0	0.0167955871933358	47.3900410924166	1.32752400430884e-05	-7.52118156029934	2
ENSG00000114316.12	USP4	3	49340655	3_35	0	0.00859753448531142	18.4198011776003	2.64130753434959e-06	3.45390070922073	1
ENSG00000233276.3	GPX1	3	49358927	3_35	0	0.00940171232207499	64.2595692471713	1.00763878113041e-05	-8.21903014015721	2
ENSG00000067560.10	RHOA	3	49413431	3_35	0	0.0183757867918206	53.0182249244325	1.624917186137e-05	-7.95999999999839	1
ENSG00000145022.4	TCTA	3	49412704	3_35	0	0.0285675052676859	13.6302939851523	6.49437922546068e-06	-0.840690978886841	1
ENSG00000145020.15	AMT	3	49421943	3_35	0	0.00995348805554952	6.60863131940516	1.09710180464716e-06	-0.270780112783118	2
ENSG00000145029.13	NICN1	3	49429438	3_35	0	0.0106113438496376	7.20150163261471	1.27454025480597e-06	1.31174303712545	2
ENSG00000173531.15	MST1	3	49653194	3_35	0	0.0303519893488612	66.9901949372482	3.39123986058924e-05	8.29670764683582	2
ENSG00000164068.15	RNF123	3	49699132	3_35	0	0.00869072680211946	45.4745860724201	6.5915106492131e-06	-7.64227642276282	1
ENSG00000182179.12	UBA7	3	49816363	3_35	0	0.0107920352258449	12.1517976104842	2.1872780137379e-06	2.06134969325142	1
ENSG00000164078.12	MST1R	3	49903379	3_35	0	0.00910558998228017	27.8677645778054	4.23224040509377e-06	-5.94303227968996	2
ENSG00000004534.14	RBM6	3	49940636	3_35	0	0.00867579498448212	27.0500945961319	3.91415639586517e-06	5.83739837398495	1
ENSG00000188338.14	SLC38A3	3	50204954	3_35	0	0.0140362370314118	23.6792146271373	5.54342394089385e-06	5.06349206349299	1
ENSG00000012171.19	SEMA3B	3	50267465	3_35	0	0.346088560982802	24.4772431874911	0.000141289488659954	-2.60776699029124	1
ENSG00000179564.3	LSMEM2	3	50278688	3_35	0	0.0483418563367476	21.4700117829716	1.73107431185798e-05	2.05102040816415	1
ENSG00000243477.5	NAT6	3	50298716	3_35	0	0.00891589757674238	5.52627129160323	8.21783425075074e-07	-1.91977907035925	2
ENSG00000186792.16	HYAL3	3	50295266	3_35	0	0.0112969205075641	8.20602235628964	1.54615444805941e-06	-0.583999999999823	1
ENSG00000068028.17	RASSF1	3	50341515	3_35	0	0.0598490119686943	23.4014300346847	2.33592819225513e-05	-2.16161616161648	1
ENSG00000114395.10	CYB561D2	3	50350442	3_35	0	0.00855010688147118	17.7733779308003	2.5345544465721e-06	4.16972477064362	1
ENSG00000007402.11	CACNA2D2	3	50504484	3_35	0	0.0293906258193049	12.8234573492577	6.28599557452589e-06	-0.0162162162162202	1
ENSG00000114735.9	HEMK1	3	50568446	3_35	0	0.0104605230287841	6.76303834118876	1.17992758664634e-06	0.936700048104672	2
ENSG00000088543.14	C3orf18	3	50569633	3_35	0	0.0116749760471591	7.20273189395043	1.40253385486232e-06	-0.417112299465047	1
ENSG00000114738.10	MAPKAPK3	3	50611291	3_35	0	0.0348702593656414	24.7858707824688	1.44151599110689e-05	-3.16024251082988	2
ENSG00000114737.15	CISH	3	50611939	3_35	0	0.00861739807687367	6.26062834671233	8.99816980085388e-07	1.41326530612245	1
ENSG00000088538.12	DOCK3	3	50654963	3_35	0	0.0213516413501406	14.7448405644166	5.250872250053e-06	1.09599999999979	1
ENSG00000259956.1	RBM15B	3	51391456	3_35	0	0.0168686234943105	10.566856908319	2.97293611596122e-06	1.14350797266519	1
ENSG00000164081.12	TEX264	3	51672163	3_35	0	0.0091853963465498	5.34387109122456	8.18679620357376e-07	-0.348314606741629	1
ENSG00000164082.14	GRM2	3	51704240	3_35	0	0.0099112552723144	5.81097791033873	9.60589846909406e-07	-0.237288135593162	1
ENSG00000173389.15	IQCF1	3	51902507	3_36	0	0.04352055608777	15.3085081425518	1.11118766322199e-05	2.30674846625622	1
ENSG00000114767.6	RRP9	3	51941930	3_36	0	0.0400911332665111	14.533972825085	9.71835551182236e-06	1.84435797665361	1
ENSG00000041880.14	PARP3	3	51933999	3_36	0	0.0155253342878523	5.62205070693147	1.45578025265386e-06	0.582524271844632	1
ENSG00000248487.8	ABHD14A	3	51972037	3_36	0	0.0251484867723116	10.1418916194138	4.25393577458922e-06	1.36440677966089	1
ENSG00000114779.19	ABHD14B	3	51988726	3_36	0	0.0145167687994572	4.99388451642687	1.20911764991841e-06	0.41286863270773	1
ENSG00000239732.3	TLR9	3	52227452	3_36	0	0.0139956527572813	4.65209854488004	1.08593084755399e-06	-0.0451388888888694	1
ENSG00000164088.17	PPM1M	3	52245935	3_36	0	0.0144062416076709	4.92242229249226	1.1827410450928e-06	-0.11290322580646	1
ENSG00000168237.17	GLYCTK	3	52291743	3_36	0	0.0194462564830259	7.72988492763403	2.50708549272057e-06	1.40322580645135	1
ENSG00000114841.17	DNAH1	3	52316196	3_36	0	0.0140987712566608	4.72072557755915	1.1100693844501e-06	-0.0308641975308628	1
ENSG00000163930.9	BAP1	3	52414897	3_36	0	0.0153496318835969	5.51557264920391	1.41204546245668e-06	-0.530821917807891	1
ENSG00000010319.6	SEMA3G	3	52444898	3_36	0	0.0159807132399649	5.89249826352094	1.57056432136897e-06	0.860962566845048	1
ENSG00000114854.7	TNNC1	3	52454186	3_36	0	0.0173300145284251	6.65102421691226	1.92241683719994e-06	0.750000000000113	1
ENSG00000010322.15	NISCH	3	52455611	3_36	0	0.0140011154036108	4.65574641350831	1.08720654511528e-06	0.133683079087139	2
ENSG00000010327.10	STAB1	3	52495250	3_36	0	0.0143798039161562	4.90523868184555	1.17644929544313e-06	-0.32967032967032	1
ENSG00000168273.7	SMIM4	3	52533601	3_36	0	0.0201305945698645	8.05396594750106	2.70412334120517e-06	-1.49206349206307	1
ENSG00000168268.10	NT5DC2	3	52535082	3_36	0	0.0155418647871938	5.63192300290743	1.4598893507526e-06	1.12903225806444	1
ENSG00000163938.16	GNL3	3	52680384	3_36	0	0.0194166224571678	7.71562678783345	2.4986475700881e-06	1.58094792574057	2
ENSG00000163939.18	PBRM1	3	52685800	3_36	0	0.0207702333494426	8.34721772933468	2.89163333817379e-06	-1.58926066066186	2
ENSG00000114902.13	SPCS1	3	52704149	3_36	0	0.0171569535322393	6.55698986319644	1.87631086268868e-06	-1.4560000000004	1
ENSG00000016864.18	GLT8D1	3	52705504	3_36	0	0.0146190227344866	5.05947044203326	1.23362598890117e-06	1.11111111111115	1
ENSG00000114904.12	NEK4	3	52770471	3_36	0	0.017159627612961	6.55844755796181	1.87702049491733e-06	1.46031746031722	1
ENSG00000055955.15	ITIH4	3	52830844	3_36	0	0.0762138911733833	20.6441710301491	2.62416832772903e-05	-2.95839710247651	2
ENSG00000213533.11	TMEM110	3	52897955	3_36	0	0.147593511308224	27.0786576894156	6.665834130951e-05	-3.38095238095414	1
ENSG00000163935.13	SFMBT1	3	53046971	3_36	0	0.0515730497423362	16.9187457277104	1.45529515318169e-05	-2.42758775652421	2
ENSG00000163933.9	RFT1	3	53088241	3_36	0	0.0942781255122094	22.6947170581038	3.56858312335172e-05	2.77777777777739	1
ENSG00000163932.13	PRKCD	3	53133458	3_36	0	0.0219870189917469	8.8810340591424	3.25679177618485e-06	1.3722107492842	2
ENSG00000163931.15	TKT	3	53236046	3_36	0	0.0290912715236681	11.5106978876749	5.58501655648654e-06	-1.33468030255353	2
ENSG00000272886.5	DCP1A	3	53347519	3_36	0	0.0162664943244683	6.05832040656435	1.64363851608969e-06	0.620227038183574	1
ENSG00000016391.10	CHDH	3	53823890	3_36	0	0.0202202255576294	8.09572618773527	2.73024683637964e-06	1.00695278449796	2
ENSG00000056736.9	IL17RB	3	53846762	3_36	0	0.0160609584425395	5.93935404349371	1.59100219270613e-06	0.555183946488654	1
ENSG00000113812.13	ACTR8	3	53881903	3_36	0	0.0177856680666139	6.89401884523992	2.04504446230495e-06	-0.849624060150224	1
ENSG00000163946.13	FAM208A	3	56032074	3_38	0	0.696277182499362	21.0981205785297	0.000245011257275222	-4.09701492537425	1
ENSG00000187672.12	ERC2	3	56468050	3_39	0	0.021924506350065	4.66489256002679	1.70581360899775e-06	-0.256647748227724	2
ENSG00000180376.16	CCDC66	3	56557150	3_39	0	0.0225071864514776	4.91091660743285	1.84350310607851e-06	0.422239496177245	2
ENSG00000163947.11	ARHGEF3	3	57078950	3_39	0	0.0219005151558093	4.65462432012688	1.70019631515148e-06	0.0626731779435244	2
ENSG00000144730.17	IL17RD	3	57170597	3_39	0	0.0264367033925422	6.42164227836841	2.83148009750712e-06	-0.648648648648735	1
ENSG00000157500.10	APPL1	3	57219853	3_39	0	0.0642572370606337	14.8233557478214	1.58865167423631e-05	-1.92500000000088	1
ENSG00000239388.8	ASB14	3	57294482	3_39	0	0.0232055629651424	5.19762087129277	2.01167033703692e-06	0.746835443037971	1
ENSG00000174844.14	DNAH12	3	57544056	3_39	0	0.0223891446202302	4.86158334182974	1.81541258774669e-06	-0.0698214627515876	2
ENSG00000174840.8	PDE12	3	57556472	3_39	0	0.0221973603911483	4.78089924341944	1.7699908851335e-06	0.368421052631466	1
ENSG00000168374.10	ARF4	3	57597538	3_39	0	0.0810836966331772	17.0517393768196	2.30601608268933e-05	2.246987951806	1
ENSG00000174839.12	DENND6A	3	57692733	3_39	0	0.0222648073782703	4.80935471155784	1.78593585847544e-06	-0.293448385154249	2
ENSG00000136068.14	FLNB	3	58007522	3_39	0	0.022059536628269	4.72248175596775	1.73750786850748e-06	-0.323308270676611	1
ENSG00000163681.14	SLMAP	3	58726993	3_40	0	0.0133023563083624	4.9377711846452	1.09551831591499e-06	0.255072463768116	1
ENSG00000163686.14	ABHD6	3	58274433	3_40	0	0.135901552564672	27.0256659719432	6.12577341208084e-05	-2.86394557823146	1
ENSG00000163684.11	RPP14	3	58305740	3_40	0	0.0135447905002963	5.10656257565737	1.15361542878951e-06	0.545261996502357	2
ENSG00000168297.15	PXK	3	58332748	3_40	0	0.0158008306682464	6.54712180410184	1.72540258837162e-06	-0.765486725663681	1
ENSG00000168291.12	PDHB	3	58424704	3_40	0	0.0130189393012685	4.73651203794854	1.02847645348799e-06	0.482724780145636	3
ENSG00000168306.12	ACOX2	3	58530656	3_40	0	0.0202840653847135	8.88581712302086	3.00616267524996e-06	1.16030534351145	1
ENSG00000144724.19	PTPRG	3	61561091	3_41	0	0.0159889638588796	4.82522067996805	1.28676016250192e-06	0.125000000000001	1
ENSG00000163618.17	CADPS	3	62875367	3_42	0	0.0326211622580848	7.80175162078452	4.24474549291806e-06	1.02335321045428	2
ENSG00000163634.11	THOC7	3	63846536	3_43	0	0.0176676942781775	4.72964139081722	1.39369645142974e-06	-0.106162226632498	2
ENSG00000163635.17	ATXN7	3	63864623	3_43	0	0.0295047112708043	9.54142799410344	4.69531627795239e-06	-1.58552631578921	1
ENSG00000163637.12	PRICKLE2	3	64445875	3_43	0	0.0175259015624654	4.65421650499761	1.36046400448638e-06	-0.0157480314960678	1
ENSG00000163638.13	ADAMTS9	3	64688923	3_43	0	0.017866325921712	4.83432745228141	1.44056023274579e-06	-0.261194029850737	1
ENSG00000144741.17	SLC25A26	3	66236632	3_45	0	0.0205644020365983	7.29018899760305	2.50043160047192e-06	-1.02083333333372	1
ENSG00000144749.13	LRIG1	3	66501565	3_45	0	0.0345408889593505	12.1638389527514	7.00751889831727e-06	1.36866359446992	1
ENSG00000163376.11	KBTBD8	3	66998338	3_45	0	0.0158914706640858	4.87635922040385	1.29246826056327e-06	-0.26143790849681	1
ENSG00000172340.14	SUCLG2	3	67313464	3_45	0	0.015616902731956	4.71331599799247	1.22766978810849e-06	0.0412454819251106	2
ENSG00000163378.13	EOGT	3	69014785	3_46	0	0.0242471841704608	6.99814417199979	2.83011642660433e-06	0.769230769230944	1
ENSG00000144744.16	UBA3	3	69058155	3_46	0	0.0425428776337469	12.294109076302	8.72336471219463e-06	1.40141059142522	2
ENSG00000114541.14	FRMD4B	3	69541898	3_47	0	0.0748322620902699	18.7417905020755	2.33916069665301e-05	2.05421686747056	1
ENSG00000187098.14	MITF	3	69738563	3_47	0	0.0175167526026451	5.02243475205284	1.46733070391509e-06	0.176045858744439	2
ENSG00000163412.12	EIF4E3	3	71638541	3_48	0	0.015157746374293	5.55797379987206	1.40511295117211e-06	0.515875161713131	3
ENSG00000170837.2	GPR27	3	71735170	3_48	0	0.0162545664308867	6.25749845415073	1.69643118091572e-06	0.716417910447485	1
ENSG00000144736.13	SHQ1	3	72862051	3_49	0	0.022350710418208	5.31129241061449	1.97993826602516e-06	-0.387323943662089	1
ENSG00000172986.12	GXYLT2	3	72975458	3_49	0	0.0296308649660919	7.95989575015801	3.93379582229099e-06	1.05511811023589	1
ENSG00000113805.8	CNTN3	3	74521451	3_50	0	0.106114939196191	21.2257477003601	3.75664047003253e-05	2.71712534157169	2
ENSG00000227124.8	ZNF717	3	75778402	3_51	0	0.020931402246691	6.09653624807583	2.1283428543791e-06	-0.615934459305871	2
ENSG00000185008.17	ROBO2	3	75906907	3_51	0	0.0220845138169756	6.59938424900155	2.43081195908077e-06	0.700507614213166	1
ENSG00000114480.12	GBE1	3	81761728	3_54	0	0.0185034325645977	4.83129742080057	1.49099498015742e-06	-0.278625954198472	1
ENSG00000175161.13	CADM2	3	85346772	3_56	0	0.129539495225698	23.2362711314543	5.02028926279842e-05	-3.00000000000056	1
ENSG00000064835.10	POU1F1	3	87277071	3_57	0	0.0436863584722016	14.1695882216206	1.03243609662459e-05	1.51219512195129	1
ENSG00000206538.8	VGLL3	3	86991242	3_57	0	0.0269719369734139	10.0559208187042	4.52370302936655e-06	-1.39999999999991	1
ENSG00000083937.8	CHMP2B	3	87227421	3_57	0	0.0391406539184473	13.3660856311399	8.72554217076869e-06	-1.57291666666759	1
ENSG00000179097.5	HTR1F	3	87969238	3_58	0	0.0312488685477362	10.6820348491563	5.56734831335161e-06	1.18562874251453	1
ENSG00000175105.6	ZNF654	3	88059734	3_58	0	0.0168355593004884	4.87823090810142	1.36977743607614e-06	0.221258134490171	1
ENSG00000163320.10	CGGBP1	3	88195691	3_58	0	0.0445706277301419	14.0339083517282	1.0432478355218e-05	-1.71162790697655	1
ENSG00000179021.9	C3orf38	3	88150148	3_58	0	0.0179373062921087	5.4716304246019	1.63694499129885e-06	-0.465116279069722	1
ENSG00000044524.10	EPHA3	3	89108441	3_59	0	0.0280925661499822	6.61835515187521	3.10099871421402e-06	-0.575645756457509	1
ENSG00000178750.2	STX19	3	94032097	3_59	0	0.0704425212228775	15.3276523938048	1.80082138707321e-05	2.00689655172413	1
ENSG00000178700.7	DHFR2	3	94061265	3_59	0	0.0338191220368288	8.3647136672217	4.71816922652735e-06	-1.24330272346595	2
ENSG00000178694.9	NSUN3	3	94062771	3_59	0	0.0445554501604191	10.9687885044587	8.15116349267955e-06	-1.49781659388584	1
ENSG00000269028.3	MTRNR2L12	3	96618327	3_61	0	0.0354222470421757	12.2060150831416	7.21124275189827e-06	1.28823529411787	1
ENSG00000113966.9	ARL6	3	97763730	3_61	0	0.0304783273293326	10.7898767940891	5.48488744889533e-06	1.27290836653324	1
ENSG00000080200.9	CRYBG3	3	97822174	3_61	0	0.0176596926540927	5.66840316298432	1.66956748499408e-06	-0.447154471544765	1
ENSG00000170854.17	RIOX2	3	97971479	3_61	0	0.0201426184450531	6.90063846505252	2.31827689225294e-06	-0.72799999999993	1
ENSG00000231861.2	OR5K2	3	98507518	3_62	0	0.0271009699556937	5.85257404098102	2.64540309301832e-06	-0.594871794871592	1
ENSG00000080822.16	CLDND1	3	98523270	3_62	0	0.0413703714005839	9.83910276409912	6.78898770117405e-06	-1.16901408450739	1
ENSG00000064225.12	ST3GAL6	3	98734166	3_62	0	0.0245454495978072	4.92221088692225	2.01507545799036e-06	-0.263157894736749	1
ENSG00000057019.15	DCBLD2	3	98899365	3_62	0	0.0464239667306809	10.9298588950492	8.46285514143137e-06	-1.22245446872992	2
ENSG00000144810.15	COL8A1	3	99637984	3_62	0	0.0245036447010083	4.9062055554057	2.00510228596785e-06	-0.249976347860132	2
ENSG00000114021.11	NIT2	3	100358136	3_63	0	0.02471374925825	8.46564825845046	3.48946592337651e-06	1.27819548872203	1
ENSG00000154174.7	TOMM70	3	100401425	3_63	0	0.0183866277242535	5.69267517637268	1.74573609792124e-06	0.457044673539498	1
ENSG00000206535.7	LNP1	3	100402006	3_63	0	0.0274599664487625	9.45554388169473	4.33058554874558e-06	1.25757575757598	1
ENSG00000181458.10	TMEM45A	3	100492450	3_63	0	0.0166663739113981	4.77308274952915	1.32678389201756e-06	0.332662617660378	2
ENSG00000114354.13	TFG	3	100709093	3_63	0	0.0309381872935272	10.577393110362	5.4580010528486e-06	1.48818897637798	1
ENSG00000154175.16	ABI3BP	3	100901117	3_64	0	0.0173458241743885	5.91240115815874	1.71048369561306e-06	0.731460091507533	2
ENSG00000081148.11	IMPG2	3	101320737	3_64	0	0.0228472733488988	11.554206717869	4.40285736799433e-06	1.98795180722968	1
ENSG00000138468.15	SENP7	3	101513077	3_64	0	0.0152791623349919	6.26293674607543	1.5960175998978e-06	-1.3040000000004	1
ENSG00000174173.6	TRMT10C	3	101561866	3_64	0	0.0161414436265318	7.08013570119675	1.90609288805415e-06	1.67857142857167	1
ENSG00000081154.11	PCNP	3	101574832	3_64	0	0.0173929902572559	8.12425294413385	2.35677322589193e-06	1.85714285714211	1
ENSG00000066422.4	ZBTB11	3	101677685	3_64	0	0.0241752817570036	10.28807118651	4.148256578381e-06	1.91568665699761	2
ENSG00000144815.15	NXPE3	3	101779233	3_64	0	0.0297078818202712	10.0559166600758	4.98257057110976e-06	-0.98685710480555	2
ENSG00000170017.12	ALCAM	3	105366626	3_66	0	0.020206397969957	6.92785584805959	2.33479013867248e-06	0.771186440677475	1
ENSG00000114423.18	CBLB	3	105855788	3_66	0	0.0197612255991779	6.71909149192457	2.21454513723899e-06	-0.71695760598477	1
ENSG00000138483.2	CCDC54	3	107377044	3_67	0	0.0223742751148673	10.6047378425112	3.9573914973963e-06	1.53225806451627	1
ENSG00000114455.13	HHLA2	3	108296400	3_67	0	0.0296637245344095	13.2539628915994	6.55739787190304e-06	1.75199999999946	1
ENSG00000121570.12	DPPA4	3	109337061	3_67	0	0.0124011008145464	5.08172212287581	1.05106907212325e-06	-0.403225806451464	1
ENSG00000196776.14	CD47	3	108084656	3_67	0	0.0118748906206643	4.6766944324067	9.26251060778546e-07	-0.358024691358036	1
ENSG00000114446.4	IFT57	3	108222767	3_67	0	0.0373634762620808	15.4285512533986	9.61462895933178e-06	1.70739549839209	1
ENSG00000198919.12	DZIP3	3	108590476	3_67	0	0.0245424459786593	11.472794459661	4.69620625198879e-06	-1.44444444444395	1
ENSG00000177707.10	NECTIN3	3	111070094	3_69	0	0.0297102632034293	11.4172939313835	5.6575680533102e-06	-1.43352601156122	1
ENSG00000177494.5	ZBED2	3	111595007	3_69	0	0.0329972792737864	12.4052438710423	6.827214444889e-06	1.38271604938328	1
ENSG00000240891.7	PLCXD2	3	111674240	3_69	0	0.0170667403688014	6.21629751548936	1.7694670472519e-06	0.587301587301433	1
ENSG00000144824.20	PHLDB2	3	111732536	3_69	0	0.0146772916080936	4.80525092682333	1.17631084115363e-06	-0.257142857142827	1
ENSG00000144827.8	ABHD10	3	111978760	3_69	0	0.0160385559325729	5.63483191319579	1.50732302834427e-06	0.422586643084	2
ENSG00000144848.10	ATG3	3	112561859	3_69	0	0.0149799188685975	4.99610311371395	1.24824823294331e-06	-0.317307692307828	1
ENSG00000138459.8	SLC35A5	3	112561371	3_69	0	0.0153759853048384	5.24017459054133	1.34384387976301e-06	-0.376681614349829	1
ENSG00000091986.15	CCDC80	3	112649146	3_69	0	0.0145378771653607	4.71600902334508	1.1434988390367e-06	0.183585313175031	1
ENSG00000163606.10	CD200R1	3	112975136	3_69	0	0.0204944193137431	7.93051818926535	2.71079882492571e-06	0.86301369862972	1
ENSG00000163608.14	NEPRO	3	113019471	3_69	0	0.0213261652657711	8.30345836949634	2.95346540796453e-06	1.00204330314805	3
ENSG00000151577.12	DRD3	3	114199596	3_71	0	0.0210356523626722	7.97963600102496	2.79962054302625e-06	-0.89494163424178	1
ENSG00000144857.14	BOC	3	113210774	3_71	0	0.021256968336155	8.07776188372288	2.86386457943688e-06	-0.876391216396273	2
ENSG00000206530.10	CFAP44	3	113434563	3_71	0	0.0269043963587861	10.2892496409025	4.61707641431924e-06	1.2170944515183	2
ENSG00000163611.11	SPICE1	3	113515462	3_71	0	0.0159279701627071	5.37487638427886	1.42787115227634e-06	-0.422360248447195	1
ENSG00000121579.12	NAA50	3	113746012	3_71	0	0.0288441425962008	10.9437563045205	5.26482758286206e-06	-1.3461538461541	1
ENSG00000178075.19	GRAMD1C	3	113829383	3_71	0	0.016619470427532	5.77252542385199	1.60008532071126e-06	-0.540540540540742	1
ENSG00000184307.14	ZDHHC23	3	113948387	3_71	0	0.0154493038319971	5.0894405719134	1.31141174058714e-06	0.345299145299105	1
ENSG00000151576.10	QTRT2	3	114006229	3_71	0	0.0164748590445999	5.69074269509721	1.563690374115e-06	-0.540983606557503	1
ENSG00000163617.10	CCDC191	3	114056663	3_71	0	0.0155563648988982	5.1540385289478	1.33726010406279e-06	0.277913029101604	2
ENSG00000181847.11	TIGIT	3	114217026	3_71	0	0.023175455181571	8.88824215830917	3.43561315247334e-06	-1.06185158999744	2
ENSG00000114638.7	UPK1B	3	119164666	3_74	0	0.0240916902412954	6.6582552151008	2.67539440248342e-06	-0.747799615997597	2
ENSG00000144847.12	IGSF11	3	119145853	3_74	0	0.0300296404678566	8.72878468389237	4.37183757990929e-06	1.03475297070804	2
ENSG00000121578.12	B4GALT4	3	119239772	3_74	0	0.0338607524853745	9.85956321753642	5.56819436801213e-06	-1.13617546257504	2
ENSG00000163389.10	POGLUT1	3	119469366	3_74	0	0.0890440328216433	19.0629434262939	2.83109788703245e-05	2.13999999999869	1
ENSG00000113845.9	TIMMDC1	3	119498262	3_74	0	0.0196082362183901	4.7271813998876	1.54596943703281e-06	0.0828194619002665	2
ENSG00000144843.11	ADPRH	3	119579733	3_74	0	0.0196408379902706	4.74274791503544	1.55363916520014e-06	0.0898652183110228	2
ENSG00000121577.13	POPDC2	3	119665057	3_74	0	0.0199809584633904	4.90362542612385	1.63415674499067e-06	0.259541984732616	1
ENSG00000183833.16	MAATS1	3	119702856	3_74	0	0.019820454635886	4.82804792980931	1.59604558221173e-06	0.230593607305878	1
ENSG00000144852.17	NR1I2	3	119780660	3_74	0	0.0704893186851752	16.8171936908954	1.977137824554e-05	1.78571428571404	1
ENSG00000082701.14	GSK3B	3	120094435	3_74	0	0.0194431881985979	4.64798507692147	1.5072743565365e-06	0.0454545454545494	1
ENSG00000175697.10	GPR156	3	120284297	3_74	0	0.0304071865295315	8.84638980263543	4.4864457001131e-06	-1.14833689459577	2
ENSG00000065518.7	NDUFB4	3	120596154	3_74	0	0.0337952365872735	9.84131553463929	5.54713522729864e-06	-1.2588235294125	1
ENSG00000113924.11	HGD	3	120683541	3_74	0	0.0207268216121148	5.24711751274707	1.81390110686846e-06	0.367231638418088	1
ENSG00000144840.8	RABL3	3	120743477	3_74	0	0.0225412179724409	6.0340358304997	2.2685343981322e-06	-0.589610389610724	1
ENSG00000153767.9	GTF2E1	3	120742872	3_74	0	0.0200887683727113	4.95405449711965	1.65987046213829e-06	0.278301886792552	1
ENSG00000145087.12	STXBP5L	3	120907637	3_75	0	0.0220416064615274	4.67856569818853	1.71995103030293e-06	-0.0676923076923053	1
ENSG00000180353.10	HCLS1	3	121659058	3_75	0	0.0222963784463537	4.76960311643404	1.7736857434982e-06	-0.0748663101604214	1
ENSG00000173226.16	IQCB1	3	121788384	3_75	0	0.0219712042882534	4.7106690791869	1.72622167008312e-06	-0.147211760065406	2
ENSG00000145088.8	EAF2	3	121835482	3_75	0	0.028273862124571	6.78902815320427	3.20149517093131e-06	0.77832512315267	1
ENSG00000163406.10	SLC15A2	3	121919266	3_75	0	0.0258178996202864	6.21027242705615	2.67418633581347e-06	0.516304347826292	1
ENSG00000121552.3	CSTA	3	122325058	3_76	0	0.0245874275393005	4.64894233166113	1.90645850716521e-06	-0.12280701754389	1
ENSG00000160124.9	CCDC58	3	122381494	3_76	0	0.0401168306489689	9.25896673108601	6.19511317002876e-06	-1.4274193548384	1
ENSG00000196981.3	WDR5B	3	122416042	3_76	0	0.0332104974609827	7.47630184748281	4.14116289212883e-06	-1.06778797499786	2
ENSG00000114030.12	KPNA1	3	122514800	3_76	0	0.046724229059216	10.7016174218471	8.33972386414398e-06	1.06030150753726	1
ENSG00000138496.16	PARP9	3	122564248	3_76	0	0.0406101367697002	9.37439888860397	6.349477475523e-06	1.58815215386805	2
ENSG00000163840.9	DTX3L	3	122564888	3_76	0	0.0248748066054028	4.75804402207321	1.97400511815241e-06	0.0352941176470664	1
ENSG00000173200.12	PARP15	3	122577987	3_76	0	0.130360551069326	20.5739395690829	4.4732559999544e-05	-2.52755905511846	1
ENSG00000173193.13	PARP14	3	122679801	3_76	0	0.0506901232662355	11.474301822369	9.70084850425931e-06	-1.27924718038267	3
ENSG00000169087.10	HSPBAP1	3	122793842	3_76	0	0.0583331495286861	12.8095047768102	1.24625774727569e-05	1.67003509356131	2
ENSG00000138463.8	DIRC2	3	122795125	3_76	0	0.0257871054643898	5.09633245300769	2.1918985680955e-06	0.572881090825685	2
ENSG00000082684.14	SEMA5B	3	123028920	3_76	0	0.0296508627835551	6.40883278408593	3.16939509121006e-06	0.607664233576677	1
ENSG00000121542.11	SEC22A	3	123201160	3_76	0	0.0278555223700605	5.82140076894393	2.70457426729831e-06	-0.680817185993301	2
ENSG00000160145.15	KALRN	3	124079163	3_77	0	0.0232056061660371	5.52883324117534	2.13986568294627e-06	-0.435141220269641	2
ENSG00000114491.13	UMPS	3	124730970	3_77	0	0.0230733096033159	5.37156535249291	2.06714462752495e-06	0.158730158730137	1
ENSG00000082781.11	ITGB5	3	124902344	3_77	0	0.0226940237647695	5.24778709712698	1.98631360966443e-06	0.272000000000021	1
ENSG00000163885.11	CFAP100	3	126394612	3_78	0	0.0303943975898321	5.89542781818122	2.98860812028548e-06	-0.517241379310269	1
ENSG00000144909.7	OSBPL11	3	125593286	3_78	0	0.0802126338279051	15.1099173430473	2.02145915740909e-05	-1.84337349397655	1
ENSG00000189366.9	ALG1L	3	125930730	3_78	0	0.0533417757509449	11.2119149653676	9.974872889259e-06	-1.66200027081299	2
ENSG00000114547.9	ROPN1B	3	125973305	3_78	0	0.0718934389668126	14.0586266915261	1.6857464849883e-05	-2.02752126543283	2
ENSG00000114544.16	SLC41A3	3	126082224	3_78	0	0.0310171091573795	6.08633246926016	3.1485971374009e-06	0.692940279257693	2
ENSG00000144908.13	ALDH1L1	3	126181318	3_78	0	0.0269208875967011	4.75414418051718	2.13462616712333e-06	0.350706656267474	2
ENSG00000070476.14	ZXDC	3	126481560	3_78	0	0.0368010171662065	7.69783434342059	4.72485504302809e-06	0.892863684512547	2
ENSG00000180767.9	CHST13	3	126533038	3_79	0	0.0649658687924829	15.9891158256283	1.73248628322895e-05	-1.95588235294094	1
ENSG00000197763.14	TXNRD3	3	126655148	3_79	0	0.0229360125175981	6.1490402439103	2.35226018655939e-06	-0.702930865726636	2
ENSG00000163870.14	TPRA1	3	127592355	3_79	0	0.0254382151113404	7.12103001021147	3.02127013049469e-06	-0.813725490196442	1
ENSG00000114626.17	ABTB1	3	127674918	3_79	0	0.122993237070828	22.155648398482	4.54491538257819e-05	2.30564966516852	2
ENSG00000074416.13	MGLL	3	127808323	3_79	0	0.051837548528938	13.8393848783727	1.19652381747468e-05	-1.76436253928691	2
ENSG00000187715.13	KBTBD12	3	127712125	3_79	0	0.0203786144525907	5.04042330980965	1.71317516400857e-06	0.287814933759823	3
ENSG00000058262.9	SEC61A1	3	128050756	3_79	0	0.0474062905539252	12.9916748230908	1.02721468960348e-05	1.59722222222221	1
ENSG00000175792.11	RUVBL1	3	128153759	3_79	0	0.0198848139924299	4.81053867258383	1.59542116362927e-06	-0.167539267015715	1
ENSG00000132394.10	EEFSEC	3	128153663	3_79	0	0.020059421899761	4.89246644407698	1.63684054459302e-06	0.236486115365497	2
ENSG00000170893.3	TRH	3	129974494	3_80	0	0.023878087555629	4.72236124378827	1.88069708705381e-06	-0.0639534883720804	1
ENSG00000075785.12	RAB7A	3	128726742	3_80	0	0.0309353210183975	7.15615794692863	3.69228018991266e-06	-0.898437499999967	1
[truncated: 7,960 more rows]
