# Supplementary material for: Adjusting for genetic confounders in transcriptome-wide association studies improves discovery of risk genes of complex traits
Source: Nat Genet. 2024 Jan 26;56(2):336–47. doi: 10.1038/s41588-023-01648-9 (PMC10864181; doi:10.1038/s41588-023-01648-9)
Supplement: Supplementary file 5 — cTWAS results of all analyzed genes across all tissues for IBD, SCZ, and SBP. Results are stored separately for each combination of traits and tissues. Column legends for each set of results are the same as in Supplementary Table 1. [file 41588_2023_1648_MOESM5_ESM.zip › IBD_Brain_Putamen_basal_ganglia.csv]

id	genename	chrom	pos	region_tag	cs_index	PIP	tau2	PVE	z	num_eqtl
ENSG00000237330.2	RNF223	1	1074061	1_1	0	0.017851760775663	9.0754960212865	2.7021629483211e-06	-1.0314912386786	2
ENSG00000188976.10	NOC2L	1	959139	1_1	0	0.0203099695498121	10.5478403622477	3.5729992590278e-06	-1.34710743801646	1
ENSG00000187961.13	KLHL17	1	960326	1_1	0	0.0109250320511468	4.79467778273309	8.73659596899119e-07	0.316666666666591	1
ENSG00000187642.9	PERM1	1	981454	1_1	0	0.0130118614593018	6.30606539871766	1.36854161017748e-06	-0.657534246575441	1
ENSG00000188290.10	HES4	1	1000018	1_1	0	0.055838345681795	19.0902557301394	1.77788798407757e-05	-1.96524064171037	1
ENSG00000131591.17	C1orf159	1	1067673	1_1	0	0.0233976044900734	11.7951850490916	4.60295002528266e-06	-1.49844048893482	2
ENSG00000162571.13	TTLL10	1	1173724	1_1	0	0.0376859650371888	20.7171339591328	1.30217520231939e-05	3.4402985074627	1
ENSG00000186891.13	TNFRSF18	1	1199253	1_1	0	0.0255349579864992	12.3052115362153	5.2406401186224e-06	1.43181818181831	1
ENSG00000186827.10	TNFRSF4	1	1227685	1_1	0	0.0113042972750164	5.13977219919018	9.69053035767477e-07	0.611888111887963	1
ENSG00000176022.4	B3GALT6	1	1231507	1_1	1	0.164325135459257	33.116999631365	9.07643052592394e-05	-4.91907327773449	2
ENSG00000160087.20	UBE2J2	1	1274159	1_1	0	0.0251266542099268	12.5674604141593	5.2667450360012e-06	-1.70555555555487	1
ENSG00000162572.20	SCNN1D	1	1279694	1_1	0	0.0124855568482982	6.07880652447559	1.26586194157723e-06	0.997723878756997	2
ENSG00000131584.18	ACAP3	1	1307652	1_1	0	0.0180643426576221	8.64646511902813	2.60507878458397e-06	-0.214975845410565	1
ENSG00000169972.11	PUSL1	1	1307652	1_1	0	0.0180643426576221	8.64646511902813	2.60507878458397e-06	0.214975845410565	1
ENSG00000127054.20	INTS11	1	1325753	1_1	0	0.0131018930731616	12.3175758835096	2.69165505522786e-06	3.12264150943445	1
ENSG00000169962.4	TAS1R3	1	1331096	1_1	0	0.0118817851991555	7.0189349878309	1.39095481515493e-06	1.60607624932522	2
ENSG00000162576.16	MXRA8	1	1362042	1_1	0	0.0146393578803805	11.4312874714912	2.79111210248461e-06	-2.79258454413581	2
ENSG00000221978.11	CCNL2	1	1399838	1_1	0	0.0131699924978073	8.1775869597787	1.79626663959925e-06	-1.78117647058709	1
ENSG00000242485.5	MRPL20	1	1407232	1_1	0	0.0241255176537228	16.688855431619	6.71526721376907e-06	3.03723404255202	1
ENSG00000235098.8	ANKRD65	1	1421658	1_1	0	0.0680987127612597	28.1189519912516	3.19372956418749e-05	-4.3128981884487	2
ENSG00000215915.9	ATAD3C	1	1434243	1_1	0	0.0142153896851746	12.0368220034372	2.85384717964448e-06	-3.08799416842064	2
ENSG00000160072.19	ATAD3B	1	1486372	1_1	0	0.010607648773848	4.64051037710013	8.21003456004722e-07	-0.52302115442158	2
ENSG00000169885.9	CALML6	1	1915143	1_1	0	0.0163649312434567	8.69278961601686	2.3726488046425e-06	-0.982142857142926	1
ENSG00000178821.12	TMEM52	1	1918989	1_1	0	0.015295851697909	10.2714710114883	2.6203929034324e-06	-1.75770865006899	2
ENSG00000205116.3	TMEM88B	1	1425936	1_1	0	0.0183464768513114	10.9466396085159	3.34960505324291e-06	-2.01543994961664	2
ENSG00000142609.17	CFAP74	1	2004049	1_2	0	0.0138465956486282	4.60453110613803	1.06338009537208e-06	-0.139423076923057	1
ENSG00000187730.8	GABRD	1	2019112	1_2	0	0.0325115123413287	12.1213118482119	6.57274679764223e-06	1.598086124402	1
ENSG00000067606.16	PRKCZ	1	2075289	1_2	0	0.0138373452998969	4.59452222810964	1.06035976713986e-06	-0.335570469798548	1
ENSG00000162585.16	FAAP20	1	2189679	1_2	0	0.0138740030019132	4.65823013459528	1.07791081726867e-06	-0.345070422535133	1
ENSG00000157933.9	SKI	1	2228951	1_2	0	0.0157855385374313	5.88358667508763	1.54903654615663e-06	-0.574380165289296	1
ENSG00000116151.13	MORN1	1	2368718	1_2	0	0.0141105450282006	4.75615119099788	1.11933361478235e-06	0.262988856063996	2
ENSG00000157916.19	RER1	1	2391287	1_2	0	0.0180894278001728	6.6348110149469	2.00176684661796e-06	0.528384279475919	1
ENSG00000157911.9	PEX10	1	2395479	1_2	0	0.0137074363916357	4.56021006670839	1.04256032526481e-06	0.256630737502589	2
ENSG00000149527.17	PLCH2	1	2442548	1_2	0	0.0139518088921582	4.97351200021859	1.15732089580708e-06	-0.645739910313781	1
ENSG00000157873.17	TNFRSF14	1	2545919	1_2	1	0.73091836933177	29.5119076021935	0.000359771092290561	-5.40157480314883	1
ENSG00000142606.15	MMEL1	1	2632528	1_2	0	0.0148505503765678	11.2459896108644	2.78548184950047e-06	2.67254476258587	2
ENSG00000215912.12	TTC34	1	2800905	1_2	0	0.0138445203410792	12.097050515945	2.79329956360497e-06	-2.97057735591103	2
ENSG00000162591.15	MEGF6	1	3540307	1_2	0	0.0615522138380082	17.9610483063697	1.84389193273256e-05	-1.91279069767394	1
ENSG00000116213.15	WRAP73	1	3654319	1_2	0	0.019652879220423	7.75013101249026	2.54036040380482e-06	0.940298507462562	1
ENSG00000235169.7	SMIM1	1	3771175	1_3	0	0.0438477410031719	11.9159913790146	8.71440038332574e-06	1.48051948051973	1
ENSG00000130764.9	LRRC47	1	3784927	1_3	0	0.0221791757728157	5.75240447006958	2.12791817232356e-06	0.612256990352817	2
ENSG00000116198.12	CEP104	1	3857251	1_3	0	0.0210700374936519	5.29042277342111	1.85915583156683e-06	0.566097352935519	2
ENSG00000169598.15	DFFB	1	3856947	1_3	0	0.0213579705408314	5.41262933615692	1.92809476641725e-06	-0.575453122327267	2
ENSG00000198912.10	C1orf174	1	3891607	1_3	0	0.0476575420307429	12.6738575069765	1.00739679575426e-05	1.5988109395294	2
ENSG00000069424.14	KCNAB2	1	6013790	1_5	0	0.0246483146694171	5.81852485122414	2.39199478701062e-06	0.68361581920902	1
ENSG00000158286.12	RNF207	1	6205436	1_5	0	0.0865370328660932	17.2603981570478	2.491224782091e-05	1.95202020202003	1
ENSG00000116251.9	RPL22	1	6209280	1_5	0	0.0327762187577756	8.39230926679353	4.58775729958691e-06	-1.1811320754716	1
ENSG00000116237.15	ICMT	1	6236734	1_5	0	0.0383330921735935	9.8105891074796	6.27233211358587e-06	1.26086956521725	1
ENSG00000097021.19	ACOT7	1	6394534	1_5	0	0.0439753079976928	11.0573042237252	8.1099514462449e-06	-1.82949308755817	1
ENSG00000187017.15	ESPN	1	6424615	1_5	0	0.252803017210156	27.5147191025901	0.000116013209580611	-3.76806186835032	2
ENSG00000215788.9	TNFRSF25	1	6465275	1_5	0	0.0306247179631515	7.7783420034252	3.97300615567543e-06	-1.37318840579652	1
ENSG00000171680.21	PLEKHG5	1	6495329	1_5	0	0.0551762715251024	13.124446066058	1.20779558643257e-05	-1.92363636363538	1
ENSG00000162408.10	NOL9	1	6554687	1_5	0	0.0294517094229524	7.42547984971324	3.64749862167458e-06	1.24999999999998	1
ENSG00000173662.20	TAS1R1	1	6555635	1_5	0	0.0332165050778969	8.51310921591285	4.71630894639592e-06	1.39673913043498	1
ENSG00000041988.15	THAP3	1	6625382	1_5	0	0.021525055006602	4.59768999905928	1.650608438265e-06	-0.111111111111132	1
ENSG00000007923.15	DNAJC11	1	6701642	1_5	0	0.0225635585936218	5.02212129871153	1.88996994825881e-06	-0.641791044776053	1
ENSG00000171735.18	CAMTA1	1	6788383	1_5	0	0.0243328965716768	5.70242344881288	2.31426655749734e-06	0.636363636363989	1
ENSG00000049245.12	VAMP3	1	7781270	1_6	0	0.0279666279506768	11.1535744992206	5.20252628283368e-06	-0.569148936170195	1
ENSG00000116285.12	ERRFI1	1	8026467	1_6	0	0.059404364236498	29.391404623813	2.9120498118573e-05	-4.33858267716697	1
ENSG00000142599.17	RERE	1	8661343	1_6	0	0.0129728482467765	6.26484349441451	1.35551918779866e-06	1.24242424242484	1
ENSG00000142583.17	SLC2A5	1	9068430	1_6	0	0.0129975213257594	5.5665920433083	1.20672980293714e-06	0.629719402006713	2
ENSG00000180758.11	GPR157	1	9128930	1_6	0	0.0207402113873466	9.79525064729948	3.38835447098812e-06	-1.14480408858642	1
ENSG00000049239.12	H6PD	1	9235735	1_6	0	0.0360041068861851	14.4532708351869	8.67917187326002e-06	1.89494299852245	3
ENSG00000171612.6	SLC25A33	1	9539060	1_7	0	0.0374510612744675	10.1199720590033	6.32125846319248e-06	-1.29591836734644	1
ENSG00000171603.16	CLSTN1	1	9824341	1_7	0	0.027995130074289	7.55372893977503	3.52698807837155e-06	-1.00888888888822	1
ENSG00000178585.14	CTNNBIP1	1	9919625	1_7	0	0.0685030436943822	15.684685343307	1.79203209867938e-05	-1.8852459016392	1
ENSG00000162444.11	RBP7	1	9997145	1_7	0	0.0233653799142333	5.88812770024765	2.29461682038473e-06	0.703030303030036	1
ENSG00000130939.18	UBE4B	1	10033012	1_7	0	0.0208947063106102	4.87817021592212	1.700017245607e-06	-0.300073894789388	2
ENSG00000054523.17	KIF1B	1	10210333	1_7	0	0.0488130670952959	12.5090509644726	1.01840509703167e-05	1.66617384673622	2
ENSG00000142657.20	PGD	1	10398382	1_7	0	0.0206539270661389	4.77342376670416	1.64434421891158e-06	0.347653824708755	2
ENSG00000175279.21	CENPS	1	10430054	1_7	0	0.0261635986656595	6.89054190119246	3.00684445338676e-06	-0.856788893275676	2
ENSG00000241563.3	CORT	1	10449646	1_7	0	0.0254632508536419	6.65774897767321	2.82749190818538e-06	0.810699588477425	1
ENSG00000160049.11	DFFA	1	10469137	1_7	0	0.0310349907700092	8.40992067601018	4.35314993339369e-06	1.04838709677395	1
ENSG00000204624.7	DISP3	1	11528709	1_8	0	0.042696136973823	11.4799669186301	8.17502943797701e-06	1.35000000000022	1
ENSG00000120948.16	TARDBP	1	11012828	1_8	0	0.0599389959974026	14.5722213737297	1.45678455992336e-05	-2.10691823899353	1
ENSG00000009724.16	MASP2	1	11047382	1_8	0	0.0298809575446063	8.24703669052338	4.1101014596851e-06	-1.4934210526311	1
ENSG00000116649.9	SRM	1	11060199	1_8	0	0.0221790929532951	5.55819341873507	2.05606832374065e-06	-0.660750702586141	2
ENSG00000171824.13	EXOSC10	1	11099932	1_8	0	0.0241102698607694	6.31048451378033	2.53761003017913e-06	-0.831678395331193	2
ENSG00000171819.4	ANGPTL7	1	11189075	1_8	0	0.037592364947463	10.3246987833685	6.47347006416291e-06	1.75177304964527	1
ENSG00000198793.12	MTOR	1	11262571	1_8	0	0.0469178493305067	12.3372705990233	9.65422224451966e-06	-1.92700729926996	1
ENSG00000120942.13	UBIAD1	1	11263844	1_8	0	0.0461589905869326	12.1888955701502	9.38384368610283e-06	-1.91240875912407	1
ENSG00000132879.13	FBXO44	1	11648679	1_8	0	0.0421087279465296	11.3541287968249	7.97418017204592e-06	1.35341393391422	2
ENSG00000116661.9	FBXO2	1	11656530	1_8	0	0.0253836108912864	6.7745362492238	2.86809200125443e-06	0.803708761643183	2
ENSG00000116663.10	FBXO6	1	11663828	1_8	0	0.0205404207579534	4.86707049995781	1.66738956131488e-06	0.340909090909096	1
ENSG00000162490.6	DRAXIN	1	11706832	1_8	0	0.0196495594556348	4.46803364328428	1.46429762535636e-06	0.0378787878787714	1
ENSG00000116670.14	MAD2L2	1	11721916	1_9	0	0.0248705737804353	8.61542538439693	3.57373738967058e-06	1.16279069767451	1
ENSG00000177000.10	MTHFR	1	11792243	1_9	0	0.0191918397103894	6.28099025763694	2.01050349829187e-06	-0.792980907766429	2
ENSG00000011021.21	CLCN6	1	11805747	1_9	0	0.0764517672604679	18.831782457605	2.40125931842584e-05	-2.22352941176538	1
ENSG00000116685.15	KIAA2013	1	11926801	1_9	0	0.0174560704033767	5.42848714020226	1.58046689632896e-06	0.541333333333713	1
ENSG00000083444.16	PLOD1	1	11935984	1_9	0	0.0179071424261404	5.65783922807968	1.68980657606997e-06	-0.671814671815052	1
ENSG00000116688.16	MFN2	1	11982241	1_9	0	0.0159393936285226	4.61162754390393	1.2259877360512e-06	0.0772058823529461	1
ENSG00000120949.14	TNFRSF8	1	12008454	1_9	0	0.0533963057577407	15.5410617451427	1.38405071091543e-05	-2.0381679389318	1
ENSG00000048707.13	VPS13D	1	12230088	1_9	0	0.0224702953914859	7.70072984277738	2.8860295594716e-06	-0.924242424242004	1
ENSG00000162493.16	PDPN	1	13583417	1_10	0	0.0464397536156631	10.9023347174959	8.4444141320613e-06	1.38003760981879	2
ENSG00000171729.13	TMEM51	1	15150450	1_11	0	0.00989482802685626	5.16770172643373	8.52836530799572e-07	0.462500000000105	1
ENSG00000142621.19	FHAD1	1	15237518	1_11	0	0.0137021217949207	7.99774935553789	1.8277454801746e-06	0.955223880596873	1
ENSG00000142634.12	EFHD2	1	15409565	1_11	0	0.0265512247804092	14.0399100738931	6.21740260968139e-06	-1.60000000000111	1
ENSG00000142615.7	CELA2A	1	15456727	1_11	0	0.120770976484873	27.3199011573379	5.50302907123757e-05	-2.96019900497671	1
ENSG00000132906.17	CASP9	1	15526209	1_11	0	0.00954204032676698	4.79138511442015	7.62539653132547e-07	-0.333333333333265	1
ENSG00000116771.5	AGMAT	1	15584854	1_11	0	0.0101655509096431	5.29025840339589	8.96949332436382e-07	-0.780466841698145	2
ENSG00000197312.11	DDI2	1	15617889	1_11	0	0.014116774286743	8.32941397673117	1.96114643912064e-06	-1.07333333333299	1
ENSG00000116786.11	PLEKHM2	1	15684135	1_11	0	0.0213659356750391	11.7960052126979	4.20355735938972e-06	1.91187739463675	1
ENSG00000162461.7	SLC25A34	1	15735471	1_11	0	0.00921124383360694	4.48263373325446	6.8867075293558e-07	0.0866666666666584	1
ENSG00000186510.11	CLCNKA	1	16013277	1_11	0	0.0107741292531706	5.83974582501334	1.04938833371178e-06	0.826937325642667	2
ENSG00000173641.17	HSPB7	1	16019124	1_11	0	0.0158442415368745	9.23967051855128	2.44167605812607e-06	1.38400000000032	1
ENSG00000185519.8	FAM131C	1	16056089	1_11	0	0.0146253932410997	8.60722129864189	2.09957129619238e-06	1.1954887218045	1
ENSG00000142627.12	EPHA2	1	16156481	1_11	0	0.0167331143723679	9.7186494061365	2.71233170535263e-06	-1.40625	1
ENSG00000132881.11	RSG1	1	16237068	1_11	0	0.00938509904773566	4.65900575238502	7.292764889855e-07	-0.0357631523820028	2
ENSG00000037637.10	FBXO42	1	16352069	1_11	0	0.0230183282139995	12.5756612972851	4.82797170053537e-06	1.60305343511447	1
ENSG00000157191.19	NECAP2	1	16441466	1_11	0	0.0157070922889001	9.16302016239216	2.40046038553874e-06	1.10743801652927	1
ENSG00000183888.4	C1orf64	1	16004406	1_11	0	0.0134904815136138	7.90573393970175	1.77881077380616e-06	-0.976470588235052	1
ENSG00000117122.13	MFAP2	1	16980375	1_12	0	0.0214131207752233	4.87648201166876	1.74159311296541e-06	-0.208000000000028	1
ENSG00000159363.17	ATP13A2	1	17011965	1_12	0	0.0230682849760918	5.54712003818061	2.13423863497739e-06	0.614285714285821	1
ENSG00000159339.13	PADI4	1	17317968	1_12	0	0.0735429157108043	16.0842226603394	1.97288161746443e-05	-1.93939393939431	1
ENSG00000179051.13	RCC2	1	17439260	1_12	0	0.0393935731850361	10.3839479799465	6.82256975328369e-06	1.36231884057948	1
ENSG00000158748.3	HTR6	1	19665573	1_13	0	0.00349852110473525	4.71085049879279	2.74880495876698e-07	-0.11627906976741	1
ENSG00000159423.16	ALDH4A1	1	18902311	1_13	0	0.00340076181106497	4.52774911597314	2.56813988086206e-07	0.386554621848966	1
ENSG00000127463.13	EMC1	1	19253475	1_13	0	0.00340094819026615	4.46840479773352	2.53461867842427e-07	0.0559440559440518	1
ENSG00000053372.4	MRTO4	1	19251559	1_13	0	0.00364026191175515	4.93988354623917	2.99922776687967e-07	-0.277160682238929	3
ENSG00000053371.12	AKR7A2	1	19311790	1_13	0	0.00432643833158697	6.44302605402776	4.64922442609858e-07	0.821969696969785	1
ENSG00000040487.12	PQLC2	1	19312063	1_13	0	0.00374921445720655	5.29221189221318	3.30931122919527e-07	0.57744014021365	2
ENSG00000077549.17	CAPZB	1	19485158	1_13	0	0.00564524376168363	8.44614363434398	7.95245587038448e-07	0.797979797979621	1
ENSG00000173436.13	MINOS1	1	19596819	1_13	0	0.0144231755433704	16.3816972321595	3.94075912533618e-06	-1.54545454545503	1
ENSG00000158747.13	NBL1	1	19621479	1_13	0	0.00431132674860124	6.43927717994064	4.63028969887347e-07	0.583145226800815	2
ENSG00000169914.5	OTUD3	1	19882332	1_13	0	0.00378873827695025	10.7845757711018	6.81487316320757e-07	-2.45293417881822	3
ENSG00000188257.10	PLA2G2A	1	19979786	1_13	0	0.00446904009539151	6.80548456426565	5.07263261775459e-07	0.343821263687562	2
ENSG00000127472.10	PLA2G5	1	20068220	1_13	0	0.0034322626574923	5.39021536996731	3.08565053791548e-07	0.74489795918373	1
ENSG00000162543.5	UBXN10	1	20186547	1_14	0	0.0474732391528575	13.7918088489528	1.09201901335429e-05	-1.63576158940415	1
ENSG00000162545.5	CAMK2N1	1	20487951	1_14	0	0.0209367169267186	6.38650604803608	2.23013942122701e-06	-0.787878787878765	1
ENSG00000090432.6	MUL1	1	20500192	1_14	0	0.0220555036893985	6.85526933879882	2.52174755564317e-06	0.776520931206996	2
ENSG00000158825.5	CDA	1	20588925	1_14	0	0.0247926066841584	7.90950069093142	3.27062961286158e-06	-1.07936507936477	1
ENSG00000244038.9	DDOST	1	20662264	1_14	0	0.0188257795917084	5.43014685525746	1.70500104821264e-06	-0.525641025640882	1
ENSG00000117245.12	KIF17	1	20717420	1_14	0	0.0201924714796679	6.06071375788009	2.04114264727095e-06	-0.824427480915644	1
ENSG00000189410.11	SH2D5	1	20732634	1_14	0	0.0194386247498054	5.71833441641876	1.85393793743286e-06	0.768901624546235	2
ENSG00000142794.18	NBPF3	1	21439691	1_15	0	0.0159340090087129	5.48370069430162	1.4573333599761e-06	0.409090909090802	1
ENSG00000076864.19	RAP1GAP	1	21669538	1_15	0	0.017034885393967	6.42072356301444	1.8242455433443e-06	0.735169491525756	1
ENSG00000090686.15	USP48	1	21783662	1_15	0	0.0141694479517472	4.54829112067357	1.07488323805024e-06	0.202292497648468	2
ENSG00000187942.11	LDLRAD2	1	21811974	1_15	0	0.0171411382079983	5.9306167759927	1.69550714371907e-06	-0.318840579710191	1
ENSG00000142798.17	HSPG2	1	21936377	1_15	0	0.0140965610436197	4.4827228008981	1.05393824915333e-06	0.186813186813256	1
ENSG00000142789.19	CELA3A	1	22001714	1_15	0	0.0142794069079569	4.60882357005594	1.09764109484816e-06	0.308931185944526	1
ENSG00000162552.14	WNT4	1	22143958	1_15	0	0.0154216179945804	5.25314704479513	1.35116878753422e-06	-0.158192090395554	1
ENSG00000173372.16	C1QA	1	22636557	1_15	0	0.0141577220006855	4.559861449014	1.07672583279322e-06	-0.323144104803341	1
ENSG00000125945.14	ZNF436	1	23388172	1_16	0	0.0222872585444057	7.58842259300016	2.82077382581524e-06	1.03910614525096	1
ENSG00000204219.9	TCEA3	1	23266158	1_16	0	0.0335235587416161	11.2735980851648	6.30336954212841e-06	1.38553804548985	2
ENSG00000088280.18	ASAP3	1	23485008	1_16	0	0.0239463098277443	8.23537703061952	3.28913871480401e-06	-1.02422145328716	1
ENSG00000197880.8	MDS2	1	23581212	1_16	0	0.0171504060292286	5.23107108994414	1.49632225028439e-06	0.492187500000013	1
ENSG00000227868.5	C1orf234	1	23015700	1_16	0	0.0818905690400948	19.4272914943032	2.65342154440062e-05	-2.28889199520444	2
ENSG00000179546.4	HTR1D	1	23198048	1_16	0	0.0812969208288052	19.3601002498749	2.62507553288492e-05	-2.2399999999994	1
ENSG00000142676.12	RPL11	1	23691734	1_17	0	0.020852367024922	5.21258014585061	1.81287646726985e-06	0.426136363636281	1
ENSG00000117308.14	GALE	1	23800401	1_17	0	0.0256654068965517	7.13011068106301	3.05214056485367e-06	0.810996563573671	1
ENSG00000179163.11	FUCA1	1	23868780	1_17	0	0.0226309184664915	5.91780106300538	2.23368869953119e-06	-0.677419354838687	1
ENSG00000185436.11	IFNLR1	1	24187118	1_17	0	0.0289086611114299	8.06057345370869	3.88645840080479e-06	-1.1527154731787	2
ENSG00000158055.15	GRHL3	1	24318866	1_17	0	0.0220323198420075	5.76768186308194	2.11944245966888e-06	0.714285714285722	1
ENSG00000001460.17	STPG1	1	24416496	1_17	0	0.0225571356128219	5.93807448544884	2.23403358152188e-06	0.714521143074337	2
ENSG00000001461.16	NIPAL3	1	24415622	1_17	0	0.0329112938180846	9.12538956651446	5.00906278212788e-06	-1.01980098575274	2
ENSG00000117602.11	RCAN3	1	24502439	1_17	0	0.0258138888141852	7.20717115174639	3.10297571219348e-06	-0.947955390334556	1
ENSG00000169504.14	CLIC4	1	24745177	1_17	0	0.0209914570659739	5.27873846715076	1.848131359069e-06	0.428977272727649	1
ENSG00000131910.4	NR0B2	1	26914363	1_18	0	0.015861612861737	5.27716069501195	1.39607185071726e-06	-0.505859375000025	1
ENSG00000117614.9	SYF2	1	25232900	1_18	0	0.0144713904741457	4.48301455633857	1.08203302610295e-06	0.0623052959501458	1
ENSG00000187010.19	RHD	1	25257119	1_18	0	0.0171597614426356	6.00378885342777	1.71829118329428e-06	0.658227848101495	1
ENSG00000188672.17	RHCE	1	25351353	1_18	0	0.0145892716152041	4.55398413045239	1.10811600664641e-06	-0.0926526599952296	2
ENSG00000204178.9	TMEM57	1	25430290	1_18	0	0.015630137777716	5.17695194797681	1.34957506572198e-06	-0.446319018404988	1
ENSG00000157978.11	LDLRAP1	1	25543527	1_18	0	0.0453074654931678	14.7178444259829	1.11217744127297e-05	-1.66853932584199	1
ENSG00000162430.16	SELENON	1	25799884	1_18	0	0.0173093655619689	6.02426949471757	1.73918446433084e-06	0.760000000000182	1
ENSG00000117640.17	MTFR1L	1	25820023	1_18	0	0.0161847717855075	5.43418159653084	1.46690109546602e-06	-0.639999999999966	1
ENSG00000117632.22	STMN1	1	25921655	1_18	0	0.014448032317847	4.46889120117635	1.07688317460076e-06	-0.0716560509554171	1
ENSG00000158006.13	PAFAH2	1	26002572	1_18	0	0.01770382304105	6.29119338214289	1.85763421042551e-06	-0.959064327486039	1
ENSG00000158008.9	EXTL1	1	26019793	1_18	0	0.0168395532865638	5.81672979452367	1.63368966640133e-06	-0.44687075907058	3
ENSG00000175087.9	PDIK1L	1	26110771	1_18	0	0.0300064488709838	10.9216411138516	5.46591166452662e-06	-1.26380368098131	1
ENSG00000197245.5	FAM110D	1	26158522	1_18	0	0.0195612112390654	7.208094695398	2.35166974611583e-06	-1.23569127051058	3
ENSG00000142675.17	CNKSR1	1	26170849	1_18	0	0.0214200859120128	8.04995350355382	2.87590599319231e-06	0.8644613700848	3
ENSG00000130695.14	CEP85	1	26232815	1_18	0	0.0994532718287258	22.3196270079679	3.7022531680024e-05	3.11111111111156	1
ENSG00000142669.14	SH3BGRL3	1	26271790	1_18	0	0.120187050838608	23.6895630122521	4.74870109261296e-05	-3.09489051094845	1
ENSG00000169442.8	CD52	1	26317723	1_18	0	0.0146451755860144	4.67219028540752	1.14123533700925e-06	0.577235772357913	1
ENSG00000117682.16	DHDDS	1	26432658	1_18	0	0.0168252775567931	5.96791567591887	1.674730851825e-06	0.647058823529356	1
ENSG00000117713.18	ARID1A	1	26693642	1_18	0	0.0350789277044985	12.2408619162316	7.16173774872387e-06	-1.64473684210527	1
ENSG00000060642.10	PIGV	1	26787521	1_18	0	0.0422820194375064	13.9079790426663	9.80798639388976e-06	-1.78761061946795	1
ENSG00000142751.14	GPN2	1	26890178	1_18	0	0.0420475599156726	13.8551742610238	9.71656803846895e-06	1.77973568281991	1
ENSG00000090273.13	NUDC	1	26899598	1_18	0	0.0334044824895657	11.8021310555359	6.5754470734728e-06	1.60087719298271	1
ENSG00000090020.10	SLC9A1	1	27126124	1_19	0	0.0134642177716691	4.96850032422671	1.11574912627378e-06	-0.412982909447082	2
ENSG00000142784.15	WDTC1	1	27234825	1_19	0	0.0520856780812919	17.1865269374249	1.49302318227757e-05	1.91841491841474	1
ENSG00000142765.17	SYTL1	1	27342119	1_19	0	0.0805340183854548	21.1839813159256	2.8454244554829e-05	-2.19883040935757	1
ENSG00000142733.14	MAP3K6	1	27367112	1_19	0	0.0557482366887195	17.8068046416	1.65568317265658e-05	-2.00414078674998	1
ENSG00000181773.6	GPR3	1	27392588	1_19	0	0.0132279233377625	4.80959936824216	1.06111065811262e-06	-0.313901345291386	1
ENSG00000158195.10	WASF2	1	27484872	1_19	0	0.112022949118869	24.2518703213558	4.53119074511175e-05	2.4358974358988	1
ENSG00000126705.13	AHDC1	1	27604387	1_19	0	0.0143840435692381	5.56172893487656	1.33429209799617e-06	-0.515463917525788	1
ENSG00000130775.15	THEMIS2	1	27872858	1_19	0	0.017039458426847	7.08355180692604	2.01310750251903e-06	-0.622317596566432	1
ENSG00000117748.9	RPA2	1	27914481	1_19	0	0.0140289685304917	5.33731753365372	1.24884600158229e-06	-0.443418251475403	2
ENSG00000158156.7	XKR8	1	27959314	1_19	0	0.267668179141733	32.6843279664845	0.000145913814121122	3.35779816513832	1
ENSG00000169403.11	PTAFR	1	28193492	1_19	0	0.0364721815312694	13.9478373115285	8.48454816609704e-06	1.62814764627203	2
ENSG00000126698.10	DNAJC8	1	28234425	1_19	0	0.0128742108881423	4.56637129403253	9.80509815916974e-07	-0.187500000000006	1
ENSG00000130770.17	ATPIF1	1	28226866	1_19	0	0.0128599890521577	4.55646122282772	9.77301089816795e-07	0.132286958009874	2
ENSG00000130766.4	SESN2	1	28259165	1_19	0	0.014926081631175	5.89388963268037	1.46726283474028e-06	0.68571428571446	1
ENSG00000204138.12	PHACTR4	1	28340025	1_19	0	0.0138738085210797	5.23751192265761	1.21193918211091e-06	-0.77974252497593	2
ENSG00000180098.9	TRNAU1AP	1	28553045	1_19	0	0.0142191797723927	5.45823467960455	1.29445469501819e-06	-0.562604340567907	1
ENSG00000198492.15	YTHDF2	1	28736301	1_19	0	0.0227795495768093	9.69614951330183	3.6838720840338e-06	-1.57936507936497	1
ENSG00000159023.19	EPB41	1	28886806	1_19	0	0.0490348768762972	16.6364111094416	1.36058236805533e-05	1.97656249999972	1
ENSG00000253304.1	TMEM200B	1	29124455	1_19	0	0.0154874524070139	6.22548841474021	1.60810173180288e-06	-0.701067615658244	1
ENSG00000060656.19	PTPRU	1	29235558	1_19	0	0.0161916570905704	6.62493550955449	1.78909358403272e-06	-0.730808372911266	2
ENSG00000162511.7	LAPTM5	1	30757348	1_20	0	0.0590425909345983	16.1665072319193	1.591995052013e-05	-2.03225806451585	1
ENSG00000162512.15	SDC3	1	30884821	1_20	0	0.0209181117207641	6.76328396059683	2.35960987852989e-06	0.823008849557443	1
ENSG00000134644.15	PUM1	1	31066204	1_20	0	0.0178916494890844	5.35723743013859	1.59864259936026e-06	0.562499999999841	1
ENSG00000084628.9	NKAIN1	1	31239088	1_20	0	0.0170767224299955	4.93815045906223	1.40646504506497e-06	0.383468834688326	1
ENSG00000121766.15	ZCCHC17	1	31287818	1_20	0	0.0164330102565268	4.59282230603677	1.25880040798418e-06	-0.245714285714409	1
ENSG00000121769.7	FABP3	1	31376362	1_20	0	0.0177748831004944	5.2983649234288	1.57075599409088e-06	-0.470002983101635	2
ENSG00000168528.11	SERINC2	1	31378553	1_20	0	0.0521033675648412	15.0244260312216	1.3056410293302e-05	-1.52891866072703	2
ENSG00000142910.15	TINAGL1	1	31576075	1_20	0	0.0427260187933732	13.2185208956388	9.41966362906182e-06	1.59250585480067	1
ENSG00000121764.11	HCRTR1	1	31519845	1_20	0	0.0163099782691778	4.52529694793349	1.23100713648735e-06	0.369498145895991	2
ENSG00000162517.12	PEF1	1	31644486	1_20	0	0.0211446061694595	6.860230910112	2.41934854688979e-06	-0.754437869821998	1
ENSG00000084636.17	COL16A1	1	31708210	1_20	0	0.0162340308111745	4.48334955370878	1.21391722054429e-06	0.0483870967741825	1
ENSG00000134668.12	SPOCD1	1	31825648	1_20	0	0.0162012623528801	4.46519676959285	1.20656177462859e-06	0.0465116279069703	1
ENSG00000184007.18	PTP4A2	1	31944881	1_20	0	0.0302590994976669	10.0928561415518	5.09366276169345e-06	1.14354670643984	2
ENSG00000142698.14	C1orf94	1	34169243	1_21	0	0.0171690332655249	4.46433209424722	1.27838728145973e-06	0.0382513661201973	1
ENSG00000121775.17	TMEM39B	1	32073181	1_21	0	0.0172942208777128	4.52368743073134	1.30482928780294e-06	0.127551020408165	1
ENSG00000025800.13	KPNA6	1	32108863	1_21	0	0.0174913761938794	4.65033865452016	1.35665264831715e-06	-0.259842519685028	1
ENSG00000084652.15	TXLNA	1	32179560	1_21	0	0.0171727381899244	4.46999406296931	1.28028483336205e-06	0.0748031496062766	1
ENSG00000160051.11	IQCC	1	32205429	1_21	0	0.0171749768219411	4.46718939081041	1.27964831873493e-06	-0.023622047244096	1
ENSG00000084623.11	EIF3I	1	32222176	1_21	0	0.0171954418679471	4.47549945896068	1.28355639502622e-06	-0.00784313725490084	1
ENSG00000160055.19	TMEM234	1	32222176	1_21	0	0.0171954418679471	4.47549945896068	1.28355639502622e-06	0.00784313725490085	1
ENSG00000183615.5	FAM167B	1	32247598	1_21	0	0.0171884287760909	4.47423515655613	1.28267045242335e-06	-0.0638297872340535	1
ENSG00000116478.11	HDAC1	1	32291945	1_21	0	0.0200495332436036	5.84568885104112	1.95478981521277e-06	-0.609613130128887	1
ENSG00000176261.15	ZBTB8OS	1	32650943	1_21	0	0.0184819805260691	5.11523921615631	1.57679256098847e-06	-0.421875000000224	1
ENSG00000116497.17	S100PBP	1	32817174	1_21	0	0.0189302138264145	5.36629694524214	1.69430005886667e-06	0.502392344497593	1
ENSG00000134684.10	YARS	1	32817982	1_21	0	0.0295329018345143	9.57167685998827	4.71470208812525e-06	1.33742331288349	1
ENSG00000160097.16	FNDC5	1	32872031	1_21	0	0.0216141630453703	6.70107265415841	2.41569919985743e-06	0.950310559005892	1
ENSG00000116514.16	RNF19B	1	32966260	1_21	0	0.0178778201168863	4.80292502223731	1.43212351489319e-06	0.216101694915185	1
ENSG00000004455.16	AK2	1	33080995	1_21	0	0.0200451157715645	5.82200989700527	1.94644265738221e-06	-0.657142857142624	1
ENSG00000142920.16	AZIN2	1	33080995	1_21	0	0.0179476709806706	4.84427462610948	1.45009668811688e-06	0.387281505580329	2
ENSG00000134686.18	PHC2	1	33431196	1_21	0	0.0326659448482861	10.0421676982295	5.47120263167945e-06	-1.16784869976334	1
ENSG00000121903.14	ZSCAN20	1	33470746	1_21	0	0.0309075121416732	9.53183201235719	4.91360831353002e-06	1.04032258064558	1
ENSG00000121904.17	CSMD2	1	33826414	1_21	0	0.0196862200122839	5.66535952963992	1.86015834930335e-06	-0.583333333333338	1
ENSG00000273274.1	ZBTB8B	1	32465491	1_21	0	0.0171970566663172	4.48290164269721	1.28580004968545e-06	-0.0648648648648808	1
ENSG00000189280.3	GJB5	1	34740326	1_22	0	0.0230855484695585	8.00657072843189	3.08281062471709e-06	0.986013986013553	1
ENSG00000243749.1	TMEM35B	1	34984579	1_22	0	0.0229756176971528	7.94777942061997	3.04560170638062e-06	0.978711860796131	2
ENSG00000197056.9	ZMYM1	1	35059408	1_22	0	0.0164537587879158	4.930612184398	1.35308810578987e-06	0.394066624067308	2
ENSG00000116560.10	SFPQ	1	35194135	1_22	0	0.0159386616263126	4.63121592562858	1.23113870869096e-06	-0.178861788617834	1
ENSG00000020129.15	NCDN	1	35557823	1_22	0	0.0156574563077342	4.478040140831	1.16941671279986e-06	0.102272727272737	1
ENSG00000116819.6	TFAP2E	1	35573174	1_22	0	0.0255647468190108	8.81990563350042	3.76067272358532e-06	1.06854838709682	1
ENSG00000126067.11	PSMB2	1	35641909	1_22	0	0.0177447900782022	5.56520666042751	1.64707079959136e-06	-0.507246376811654	1
ENSG00000142686.7	C1orf216	1	35719866	1_22	0	0.015651036048419	4.47512638846826	1.16817660034938e-06	-0.0562770562770602	1
ENSG00000134698.10	AGO4	1	35808004	1_22	0	0.0171182681165079	5.27447925515583	1.50591173782405e-06	0.516068052930015	1
ENSG00000116863.10	ADPRHL2	1	36088841	1_22	0	0.0174842496068858	5.41977229245314	1.58047686798429e-06	0.437500000000023	1
ENSG00000116871.15	MAP7D1	1	36155585	1_22	0	0.0158759699998335	4.64650053243499	1.23034346376817e-06	-0.325925925925963	1
ENSG00000054116.11	TRAPPC3	1	36155585	1_22	0	0.0158759699998335	4.64650053243499	1.23034346376817e-06	-0.325925925925963	1
ENSG00000054118.13	THRAP3	1	36224998	1_22	0	0.0158717889979778	4.63361170109825	1.22660752236423e-06	0.281249999999854	1
ENSG00000142694.6	EVA1B	1	36323945	1_22	0	0.135995898251076	24.5668012272492	5.57230048210449e-05	-2.70769230769193	1
ENSG00000196182.10	STK40	1	36386242	1_22	0	0.0164303961211676	4.96700814299272	1.36114067292285e-06	-0.447761194029886	1
ENSG00000181817.5	LSM10	1	36393562	1_22	0	0.0237240824103824	8.35624469165822	3.30644024394516e-06	1.20046620046551	1
ENSG00000116898.11	MRPS15	1	36463302	1_22	0	0.0166900650873949	4.99416817456088	1.39021285072331e-06	0.236914482455802	2
ENSG00000163877.10	SNIP1	1	37556851	1_23	0	0.0218534257997494	4.84924984672404	1.76747872158097e-06	0.362903225806525	1
ENSG00000163879.10	DNALI1	1	37556733	1_23	0	0.039798799621965	10.2662774823988	6.81464250021651e-06	-1.40765089451526	2
ENSG00000134697.12	GNL2	1	37596105	1_23	0	0.0266075532961483	6.62365759068928	2.93942862984643e-06	-0.888888888888976	1
ENSG00000116922.14	C1orf109	1	37691982	1_23	0	0.0306897096297115	7.91269387550773	4.05020727234733e-06	1.09427351626931	2
ENSG00000134690.10	CDCA8	1	37692275	1_23	0	0.0277607042008379	7.00659131943746	3.24412343971616e-06	-0.93877551020409	1
ENSG00000196449.3	YRDC	1	37799147	1_23	0	0.0245397389538424	5.89394504620922	2.41232671485009e-06	-0.833333333333042	1
ENSG00000197982.13	C1orf122	1	37806988	1_23	0	0.114572355796758	19.9897887642645	3.81986622179453e-05	2.43884892086377	1
ENSG00000188786.9	MTF1	1	37859751	1_23	0	0.0609361463428852	14.1475748582803	1.43786162076337e-05	1.72323232323304	1
ENSG00000204084.12	INPP5B	1	37897131	1_23	0	0.0363129914615757	9.43520667007897	5.71443833495304e-06	-1.37178247870398	2
ENSG00000183431.11	SF3A3	1	37990219	1_23	0	0.0220119189624024	4.91433502724657	1.80419207721946e-06	-0.64122137404601	1
ENSG00000131233.9	GJA9	1	38881233	1_24	0	0.0303688752713586	6.35644459445113	3.21960860380252e-06	-0.806451612903193	1
ENSG00000158315.10	RHBDL2	1	38937110	1_24	0	0.0281675245024956	5.67668071258868	2.6668786474421e-06	-0.539618855306941	2
ENSG00000174574.15	AKIRIN1	1	38999904	1_24	0	0.026076781886939	4.98058985829701	2.16618168692749e-06	-0.404624277456647	1
ENSG00000168653.10	NDUFS5	1	39026790	1_24	0	0.0265400530946253	5.13947469066609	2.2749959332315e-06	0.362962962962904	1
ENSG00000183682.7	BMP8A	1	39491497	1_24	0	0.0344286934816659	7.49136866652577	4.30171682335627e-06	-1.0093049886286	2
ENSG00000116983.12	HPCAL4	1	39683879	1_24	0	0.030429852623008	6.37457344282681	3.23527411978185e-06	0.849561214569093	3
ENSG00000084072.16	PPIE	1	39740626	1_25	0	0.0555825802270451	16.1700941573636	1.49903356702393e-05	-1.89922480620191	1
ENSG00000116985.11	BMP8B	1	39788850	1_25	0	0.0174265916174853	5.74865490279884	1.67085513519572e-06	-0.574719757324588	2
ENSG00000043514.15	TRIT1	1	39883661	1_25	0	0.0155016457757624	4.71205907238814	1.21828428064494e-06	-0.351131455089198	3
ENSG00000116990.10	MYCL	1	39989736	1_25	0	0.0151348970922089	4.49618265119956	1.13496775578632e-06	-0.0107142857142841	1
ENSG00000131236.16	CAP1	1	40039889	1_25	0	0.0348505327991079	11.9608641341947	6.95235731965285e-06	-1.56909022492958	2
ENSG00000131238.16	PPT1	1	40096357	1_25	0	0.0150777136737703	4.46381347404007	1.12253951089438e-06	0.172679242790311	2
ENSG00000084073.8	ZMPSTE24	1	40256236	1_25	0	0.0316914128744716	11.0319706992228	5.83115796734565e-06	-1.36333484521139	2
ENSG00000049089.13	COL9A2	1	40316302	1_25	0	0.0156334893065571	4.80712567615758	1.25343409199069e-06	-0.375864776494511	2
ENSG00000187801.14	ZFP69B	1	40449693	1_25	0	0.0259928449939271	9.27239144754782	4.01981142517347e-06	-1.36504068026431	2
ENSG00000187815.9	ZFP69	1	40473715	1_25	0	0.0155128419956966	4.74019028189518	1.22644266511961e-06	-0.377773271975583	2
ENSG00000164002.11	EXO5	1	40508257	1_25	0	0.0789276888747071	19.5599423931505	2.57488041031702e-05	-2.76582167629482	2
ENSG00000117016.9	RIMS3	1	40667593	1_25	0	0.0161486298045046	5.10087333278401	1.37385318029252e-06	0.494897959183582	1
ENSG00000066136.20	NFYC	1	40690819	1_25	0	0.0192889108354151	6.67920547711589	2.14878327633979e-06	1.11538461538447	1
ENSG00000117013.14	KCNQ4	1	40799578	1_25	0	0.0712371884491284	18.3884545958553	2.18480211707254e-05	2.10236220472445	1
ENSG00000179862.6	CITED4	1	40862201	1_25	0	0.0215761904962065	7.97109435138633	2.86848658519851e-06	1.33076923076932	1
ENSG00000171793.13	CTPS1	1	40987208	1_25	0	0.0150980217962575	4.4891105624919	1.13042162080011e-06	-0.130136986301367	1
ENSG00000171790.15	SLFNL1	1	41023050	1_25	0	0.0227150974998211	8.3699406948313	3.17100620362615e-06	-1.34954285603144	2
ENSG00000010803.16	SCMH1	1	41241979	1_25	0	0.0648994532670828	16.8348991434559	1.82226554066542e-05	-1.83663366336711	1
ENSG00000186973.10	FAM183A	1	43144910	1_26	0	0.026151407430997	6.08558367581017	2.65434525012152e-06	-0.663066954643413	1
ENSG00000127124.14	HIVEP3	1	42035577	1_26	0	0.0220778559800434	4.57624697617154	1.68510301831353e-06	0.0640000000000013	1
ENSG00000198815.8	FOXJ3	1	42349314	1_26	0	0.0230027855329189	5.1240197191249	1.96585430667774e-06	-0.814516129032486	1
ENSG00000066185.12	ZMYND12	1	42452404	1_26	0	0.0227929150965395	4.81347500676768	1.82986352133313e-06	-0.192982456140275	1
ENSG00000186409.14	CCDC30	1	42463059	1_26	0	0.029185116913324	7.2083490051452	3.50878977379131e-06	1.2207792207794	1
ENSG00000171960.10	PPIH	1	42658184	1_26	0	0.0243408480683964	5.57247026917654	2.2622654933983e-06	0.962406015037598	1
ENSG00000065978.18	YBX1	1	42684427	1_26	0	0.0869795723511055	17.0396473293876	2.47194028674515e-05	-2.04117647058789	1
ENSG00000117385.15	P3H1	1	42767136	1_26	0	0.0974522819629514	18.3945201038604	2.98978928187631e-05	2.4673645062733	2
ENSG00000164008.14	C1orf50	1	42767127	1_26	0	0.0227741624360652	4.97959063003846	1.89145564110286e-06	0.909514633577338	2
ENSG00000274386.5	TMEM269	1	42785273	1_26	0	0.0219559843343108	4.51513891081574	1.65342360680333e-06	0.244406593610616	2
ENSG00000177868.11	SVBP	1	42816309	1_26	0	0.022200500078204	4.59887569293347	1.70284270695031e-06	-0.185808315004838	2
ENSG00000164010.13	ERMAP	1	42816759	1_26	0	0.0220627882088097	4.59041870761181	1.68916783254328e-06	0.322433923745468	2
ENSG00000117394.20	SLC2A1	1	42959206	1_26	0	0.0229143767072304	4.91167106865268	1.87714330485369e-06	-0.384628681009309	2
ENSG00000243710.7	CFAP57	1	43172514	1_26	0	0.0252390655714215	5.67610872937	2.38937372468748e-06	0.446808510638045	1
ENSG00000117395.12	EBNA1BP2	1	43271335	1_26	0	0.0772453902517187	15.6699231811885	2.01882904639218e-05	1.7936507936507	1
ENSG00000066056.13	TIE1	1	43300755	1_27	0	0.0448695870506611	12.9224318648519	9.67066700245525e-06	1.5781249999999	1
ENSG00000117400.16	MPL	1	43337449	1_27	0	0.0351595673816552	10.7722832538937	6.31700750403709e-06	1.3937007874019	1
ENSG00000066322.14	ELOVL1	1	43367703	1_27	0	0.0360750989606756	11.0001324897307	6.6185911261e-06	1.41732283464577	1
ENSG00000159479.16	MED8	1	43389819	1_27	0	0.0520917657560148	14.2659416411777	1.23945175752824e-05	-1.70713242022286	3
ENSG00000126091.19	ST3GAL3	1	43705540	1_27	0	0.0177914086628174	4.89357992917949	1.45210201217862e-06	0.139860139860155	1
ENSG00000117407.16	ARTN	1	43935553	1_27	0	0.0324519714810784	10.3537979000766	5.60403546164977e-06	-1.33846153846142	1
ENSG00000117408.10	IPO13	1	43947230	1_27	0	0.0202117256560779	6.0902813437834	2.05305628515235e-06	-0.757575757575668	1
ENSG00000117410.13	ATP6V0B	1	43974045	1_27	0	0.0484657946300405	14.0055592679758	1.1321289576873e-05	1.71810699588426	1
ENSG00000117411.16	B4GALT2	1	43978466	1_27	0	0.0174706347820155	4.76472327876843	1.3883740053827e-06	-0.425790754258139	1
ENSG00000159214.12	CCDC24	1	43991070	1_27	0	0.0175380398814383	4.81597411851378	1.40872202008889e-06	-0.401661316722082	2
ENSG00000196517.11	SLC6A9	1	44031093	1_27	0	0.0170482873370273	4.56373948903202	1.29766236036419e-06	-0.211340206185531	1
ENSG00000178028.13	DMAP1	1	44214003	1_27	0	0.0236842396920662	7.63110972571301	3.01444421602556e-06	-1.1188031233952	2
ENSG00000117419.14	ERI3	1	44354647	1_27	0	0.0173011549640913	4.67928041045177	1.3502502710553e-06	-0.317857142857317	1
ENSG00000198520.10	C1orf228	1	44672527	1_28	0	0.0214162414089653	4.8226815789406	1.72262976688563e-06	-0.172213115310564	2
ENSG00000142945.12	KIF2C	1	44739744	1_28	0	0.0494406119624962	12.304383731671	1.01462091418049e-05	1.32665639445209	1
ENSG00000142937.11	RPS8	1	44774829	1_28	0	0.0413883929188726	10.9700906313091	7.5726674350662e-06	-2.03421433676429	2
ENSG00000142959.4	BEST4	1	44786343	1_28	0	0.0215859398731726	4.8753176627241	1.75522981353601e-06	-0.115384615384621	1
ENSG00000222009.8	BTBD19	1	44808328	1_28	0	0.0206265319935741	4.70743996613063	1.61946329985194e-06	-0.355421686746801	1
ENSG00000117425.13	PTCH2	1	44842737	1_28	0	0.0517122431006522	13.9220748375823	1.20076341122226e-05	-2.45736434108573	1
ENSG00000070785.16	EIF2B3	1	44752870	1_28	0	0.0363107440782056	10.4815502251702	6.34776402703627e-06	2.18253968254051	1
ENSG00000126107.14	HECTD3	1	45011467	1_28	0	0.020479042428855	4.5264730473784	1.54607191137533e-06	0.141153081510919	1
ENSG00000126088.13	UROD	1	45012003	1_28	0	0.0350142678972347	9.73093273833922	5.68276407742517e-06	-2.197183098592	1
ENSG00000070759.16	TESK2	1	45470679	1_28	0	0.0298853847353658	7.41507499962388	3.69602163559471e-06	0.0972222222222185	1
ENSG00000132763.14	MMACHC	1	45499635	1_28	0	0.0216886944726108	4.9429151879162	1.78803771560855e-06	0.042946994840005	2
ENSG00000117450.13	PRDX1	1	45522595	1_28	0	0.039262239284438	9.29172060786162	6.08458992060988e-06	0.324324324324314	1
ENSG00000117448.13	AKR1A1	1	45550079	1_28	0	0.0317564164796554	7.98608405416204	4.22985491711568e-06	0.0333333333333198	1
ENSG00000132780.16	NASP	1	45583288	1_28	0	0.0210240200295381	4.751422541581	1.66609407880644e-06	-0.409090909091001	1
ENSG00000159588.14	CCDC17	1	45624129	1_28	0	0.0414048848701096	12.8232815352845	8.85545466960417e-06	-2.89557093643983	2
ENSG00000159592.10	GPBP1L1	1	45687876	1_28	0	0.0440563036196816	12.4333543127055	9.13600801593861e-06	-2.67061932801284	2
ENSG00000159596.6	TMEM69	1	45688394	1_28	0	0.0463461864171904	11.4936608799476	8.88448971359508e-06	1.47511312217127	1
ENSG00000197429.10	IPP	1	45750903	1_28	0	0.024214583614025	7.43148243321523	3.00132182656317e-06	-2.18548387096711	1
ENSG00000086015.20	MAST2	1	45787339	1_28	0	0.0286000592800859	8.23162027024713	3.92656116383783e-06	2.18978102189754	1
ENSG00000117461.14	PIK3R3	1	46132597	1_28	0	0.0219178252391437	6.24819858096167	2.28408567068038e-06	-1.54661995666852	2
ENSG00000117472.9	TSPAN1	1	46174934	1_28	0	0.0204493853544094	4.56077942328274	1.55553373156045e-06	-0.709677419355068	1
ENSG00000085998.13	POMGNT1	1	46256717	1_28	0	0.0277769623833363	6.90523810633208	3.19906831775383e-06	-1.03846153846167	1
ENSG00000173660.11	UQCRH	1	46309111	1_28	0	0.0227718339577434	5.31817470099751	2.01985741863981e-06	0.219512195121851	1
ENSG00000117480.15	FAAH	1	46394077	1_28	0	0.068199743483042	16.1073371660709	1.83217349587355e-05	-2.31959487993912	2
ENSG00000079277.19	MKNK1	1	46616841	1_29	0	0.0183413435137567	4.57342710592543	1.39904927839793e-06	0.337931034482853	1
ENSG00000142961.14	MOB3C	1	46616841	1_29	0	0.0183413435137567	4.57342710592543	1.39904927839793e-06	0.337931034482853	1
ENSG00000186118.8	TEX38	1	46668649	1_29	0	0.0183084514036691	4.55728204754465	1.39161026903089e-06	-0.271428571428653	1
ENSG00000123472.12	ATPAF1	1	46673908	1_29	0	0.0191856852924749	4.97822243131527	1.59298512072242e-06	0.21917808219179	1
ENSG00000159658.10	EFCAB14	1	46719410	1_29	0	0.0192611702737223	5.0135697366147	1.61060794196035e-06	0.39398478833346	2
ENSG00000142973.13	CYP4B1	1	46814117	1_29	0	0.0186972778232379	4.746283802753	1.48010385589684e-06	-0.372881355932197	1
ENSG00000187048.12	CYP4A11	1	46945876	1_29	0	0.0253847008853251	7.50005330839335	3.1753858574905e-06	1.15789473684189	1
ENSG00000186377.7	CYP4X1	1	47023329	1_29	0	0.0203132682374519	5.4921238051542	1.86071658100626e-06	-0.605442176870631	1
ENSG00000162365.11	CYP4A22	1	47131212	1_29	0	0.0186690292658441	4.73268102088466	1.47363211109296e-06	0.0701846271041774	2
ENSG00000162366.7	PDZK1IP1	1	47191326	1_29	0	0.0181379335060391	4.47312951176934	1.35319188165474e-06	0.0955414012738545	1
ENSG00000162367.11	TAL1	1	47227548	1_29	0	0.0278044199335422	8.32162951781892	3.8590670254482e-06	1.18548387096765	1
ENSG00000162368.13	CMPK1	1	47333764	1_29	0	0.0538226266813001	14.3136088007402	1.28491422676987e-05	-2.00000000000006	1
ENSG00000162456.9	KNCN	1	46544355	1_29	0	0.040127977478184	11.6418712409928	7.79166314129254e-06	-1.62318840579729	1
ENSG00000269113.3	TRABD2B	1	47997102	1_30	0	0.0178652797443365	4.5835877610068	1.36576342350524e-06	0.19434628975266	1
ENSG00000117834.12	SLC5A9	1	48254629	1_30	0	0.0202067588998955	5.6914625728906	1.91814153473622e-06	0.637795275590503	1
ENSG00000132122.11	SPATA6	1	48472019	1_30	0	0.0242230544746529	7.32434895127031	2.95908907446983e-06	-0.951162440361351	2
ENSG00000123080.10	CDKN2C	1	50952800	1_32	0	0.0646879561521403	17.4894836963737	1.88695057203428e-05	-2.48412698412664	1
ENSG00000123091.4	RNF11	1	51235789	1_32	0	0.0183209748760103	6.05687119019245	1.85078948084038e-06	0.672685348774947	2
ENSG00000085831.15	TTC39A	1	51344915	1_33	0	0.0255119634894303	8.81113103343761	3.7491744621253e-06	-1.11574074074112	1
ENSG00000085832.16	EPS15	1	51518880	1_33	0	0.0159467816180882	4.58188202032557	1.21864456156873e-06	0.363041541049954	2
ENSG00000078618.21	NRDC	1	51826904	1_33	0	0.0333077742225282	11.2198704843495	6.23294882830564e-06	-1.32967032967046	1
ENSG00000198841.3	KTI12	1	52034079	1_33	0	0.0195875282749928	6.43069277213712	2.10086189272358e-06	-0.969183334655964	2
ENSG00000157077.14	ZFYVE9	1	52142437	1_33	0	0.0814900771239465	19.3868276722669	2.63494518104924e-05	2.06143344710005	1
ENSG00000154222.14	CC2D1B	1	52352516	1_33	0	0.0168747806040718	5.0901596048268	1.43261548394951e-06	0.574803149606248	1
ENSG00000085840.12	ORC1	1	52400660	1_33	0	0.0476596138979455	14.4711627399549	1.15030776863516e-05	-1.88571428571498	1
ENSG00000116157.5	GPX7	1	52601411	1_33	0	0.0310358736178863	10.5808885393458	5.47704387264336e-06	-1.5242437353421	2
ENSG00000182183.14	FAM159A	1	52631909	1_33	0	0.102503868136476	21.515807035093	3.67839192617215e-05	-2.44525547445238	1
ENSG00000162378.12	ZYG11B	1	52750522	1_33	0	0.0226796217161338	7.7503303189754	2.93167703203037e-06	1.07086614173237	1
ENSG00000121310.16	ECHDC2	1	52921197	1_33	0	0.030370105775778	10.3848747690181	5.26026561040892e-06	-1.28311713243734	3
ENSG00000116171.17	SCP2	1	52926925	1_33	0	0.0207730860203884	6.95956375402213	2.41125500820053e-06	-0.791555658051311	2
ENSG00000174348.13	PODN	1	53061947	1_33	0	0.221204252238495	28.8702884146507	0.000106513510693872	3.15927935511764	3
ENSG00000162383.11	SLC1A7	1	53134406	1_33	0	0.0818058901540059	19.4225456943814	2.65003025432514e-05	2.33881666279228	3
ENSG00000157184.6	CPT2	1	53196294	1_33	0	0.0272704910286997	9.41258665883825	4.28116583612767e-06	1.25599999999978	1
ENSG00000162384.13	C1orf123	1	53220711	1_33	0	0.0214184620796564	7.23503429249759	2.5845740720662e-06	0.971769745925184	2
ENSG00000174332.5	GLIS1	1	53737935	1_33	0	0.0312346680526704	10.6386249059757	5.54220387069104e-06	1.42081447963872	1
ENSG00000162398.11	LEXM	1	54649935	1_34	0	0.0121901913712682	5.10709570747501	1.0383520527295e-06	0.357317321141937	2
ENSG00000116221.15	MRPL37	1	54206819	1_34	0	0.0123668132970435	5.17937754173245	1.06830553652627e-06	-0.406504065040907	1
ENSG00000215883.10	CYB5RL	1	54154524	1_34	0	0.0320814883777529	13.7795551818019	7.37309470813387e-06	1.56113537117854	1
ENSG00000157216.15	SSBP3	1	54413433	1_34	0	0.168130971715729	28.5362905863408	8.00212529887067e-05	2.87869822485181	1
ENSG00000162390.17	ACOT11	1	54543445	1_34	0	0.0129321851278337	5.58783020947893	1.20524467087885e-06	-0.59813084112156	1
ENSG00000184313.19	MROH7	1	54607723	1_34	0	0.0200001361509889	9.44061028459971	3.14914840703204e-06	1.12681557715838	2
ENSG00000162396.5	PARS2	1	54764162	1_34	0	0.0255535549638981	11.5816708252382	4.93608522785495e-06	1.40372670807438	1
ENSG00000006555.10	TTC22	1	54801441	1_34	0	0.0127170661617241	5.43422552096777	1.15261613302662e-06	-0.519736842105418	1
ENSG00000116133.11	DHCR24	1	54886940	1_34	0	0.0338687226469792	14.1020128147101	7.96599497615896e-06	-1.79762231041216	2
ENSG00000143001.4	TMEM61	1	54980319	1_34	0	0.0119489390061004	4.8595031726418	9.68459179242595e-07	0.256578947368455	1
ENSG00000162402.13	USP24	1	55214518	1_34	0	0.01435070206144	6.40244322217765	1.53242415642473e-06	0.810650887573906	1
ENSG00000162600.11	OMA1	1	58546315	1_37	0	0.0176716978311313	4.49232349060984	1.32406530156195e-06	0.188405797101373	1
ENSG00000162601.9	MYSM1	1	58700166	1_37	0	0.0486764135142269	13.6507789277638	1.10824584265244e-05	-1.8110236220477	1
ENSG00000172456.17	FGGY	1	59296796	1_37	0	0.0186533711577932	4.97847478684572	1.54886565369763e-06	0.396946564885503	1
ENSG00000134716.9	CYP2J2	1	59943385	1_38	0	0.0721968082609773	16.8995269095363	2.0349448838151e-05	1.99033816425114	1
ENSG00000162599.15	NFIA	1	60864880	1_38	0	0.0757167076852961	17.3378125160587	2.18950594956533e-05	1.96078431372639	1
ENSG00000162604.12	TM2D1	1	61723869	1_39	0	0.0167331451540785	5.37302010583157	1.49953342139637e-06	0.539473684210486	1
ENSG00000132849.19	PATJ	1	61742713	1_39	0	0.0174298355297817	5.7396741285466	1.66855539895442e-06	0.631288052921086	2
ENSG00000240563.1	L1TD1	1	62181004	1_39	0	0.0197673966999918	6.87157329336661	2.26550886874005e-06	0.830045427394412	2
ENSG00000162607.12	USP1	1	62436136	1_39	0	0.0504926478612476	15.355690634725	1.29317590921065e-05	-2.16923076923032	1
ENSG00000116641.17	DOCK7	1	62688195	1_39	0	0.0227937402931881	8.15419574737998	3.09996531123302e-06	-1.11417322834701	1
ENSG00000125703.14	ATG4C	1	62784304	1_39	0	0.0315028574965197	11.074433512642	5.81877513557121e-06	-1.72856520755519	2
ENSG00000088035.15	ALG6	1	63366969	1_40	0	0.0175972889380189	4.48819136317776	1.31727738590923e-06	-0.0876609600264372	2
ENSG00000203965.12	EFCAB7	1	63523814	1_40	0	0.0176369789060694	4.50298973584241	1.32460154753072e-06	0.0526315789473786	1
ENSG00000142856.16	ITGB3BP	1	63593973	1_40	0	0.040414566262271	11.9865817217286	8.079665447753e-06	-1.5333333333335	1
ENSG00000079739.15	PGM1	1	63592409	1_40	0	0.017642411943834	4.50082257700846	1.32437189968964e-06	-0.0151515151515173	1
ENSG00000158966.13	CACHD1	1	64493520	1_40	0	0.0242630038609324	7.32020366998023	2.9622918075878e-06	0.852272727272747	1
ENSG00000162434.11	JAK1	1	64966741	1_41	0	0.102237524916043	20.8656249446305	3.55796629278561e-05	-2.29122807017428	1
ENSG00000162433.14	AK4	1	65147235	1_41	0	0.0179085208650789	5.4220569727267	1.61951099000488e-06	-0.514416134791455	2
ENSG00000213625.8	LEPROT	1	65401708	1_41	0	0.0207729515228211	6.67971150577945	2.31428062271272e-06	-0.596281589266175	2
ENSG00000116678.19	LEPR	1	65442209	1_41	0	0.0276759210690858	9.10960814975462	4.20496015682755e-06	-1.42399999999998	1
ENSG00000184588.17	PDE4B	1	65792155	1_41	0	0.0180207713006937	5.35076626043119	1.60823481933216e-06	-0.746835443038184	1
ENSG00000152760.9	TCTEX1D1	1	66742208	1_42	0	1.26129799937758e-08	7.25408944809984	1.52602173360814e-12	-1.14291424301806	3
ENSG00000198160.14	MIER1	1	66924785	1_42	0	5.12374954686479e-08	19.0386148342474	1.6269842408711e-11	-1.577464788732	1
ENSG00000116704.7	SLC35D1	1	67059360	1_42	0	1.34783975092034e-08	19.8373627974021	4.45946030184413e-12	-4.15471738082047	2
ENSG00000116717.11	GADD45A	1	67684588	1_42	0	1.20714442886083e-08	6.97638625204128	1.40459092311705e-12	1.25000000000012	1
ENSG00000172380.5	GNG12	1	67833367	1_42	0	2.17571135552319e-08	16.6704158387944	6.04933753219117e-12	-2.56487755788538	2
ENSG00000172410.4	INSL5	1	66801397	1_42	0	1.63360012628289e-07	18.6051695069887	5.06920080326423e-11	2.01927909650063	2
ENSG00000203963.11	C1orf141	1	67135003	1_42	0	1.63474853653867e-08	42.2381816340348	1.15163876798861e-11	-5.73972602739664	1
ENSG00000116729.13	WLS	1	68165839	1_43	0	0.0192163396005203	4.53420236477795	1.45322101604575e-06	0.0708322624004065	2
ENSG00000033122.18	LRRC7	1	69568154	1_44	0	0.0785442682843615	15.4199644593378	2.02003073107318e-05	1.90506329113958	1
ENSG00000066557.5	LRRC40	1	70207243	1_44	0	0.0268164401615714	5.63412500024785	2.51992554550695e-06	-0.60698689956324	1
ENSG00000197568.13	HHLA3	1	70355624	1_44	0	0.0239057012545312	4.5978669654943	1.83323438606309e-06	0.304777057971365	2
ENSG00000132485.13	ZRANB2	1	71081716	1_45	0	0.0164111417755733	5.28908998201093	1.44770428071027e-06	0.506787330316491	1
ENSG00000172260.14	NEGR1	1	72267927	1_46	0	0.0227577965075912	6.02678042407227	2.28757680482631e-06	-0.85811816232593	2
ENSG00000162620.15	LRRIQ3	1	74196897	1_47	0	0.0314750536304501	7.52440306603197	3.95001401071567e-06	1.0010405845998	2
ENSG00000116783.14	TNNI3K	1	74234228	1_47	0	0.0253388106479894	5.56617316525439	2.35235598626183e-06	-0.598816340047949	2
ENSG00000116791.13	CRYZ	1	74711064	1_47	0	0.0381652881875912	9.26941517920929	5.90039364285996e-06	1.27105807736245	3
ENSG00000162623.15	TYW3	1	74733103	1_47	0	0.0309626259404852	7.37600128374047	3.80906931108953e-06	1.02242995905907	3
ENSG00000137968.16	SLC44A5	1	75610705	1_47	0	0.0252970675731448	5.55130341197243	2.34220687378781e-06	-0.641728356877702	2
ENSG00000137955.15	RABGGTB	1	75786199	1_47	0	0.0357530558941411	8.67771076016511	5.17461977486153e-06	-1.28184281842863	1
ENSG00000057468.6	MSH4	1	75779738	1_47	0	0.0225654534344346	4.52132902600118	1.70165017592587e-06	-0.0785942456050459	2
ENSG00000184005.10	ST6GALNAC3	1	76074606	1_47	0	0.0386615456495125	9.38656675781688	6.05265739112253e-06	1.2318840579713	1
ENSG00000117069.14	ST6GALNAC5	1	76866942	1_48	0	0.0136889185056978	6.48167170681864	1.47984515194769e-06	-0.8001194193701	2
ENSG00000142892.14	PIGK	1	77220252	1_48	0	0.0110278195451083	4.54243694554926	8.35485013101893e-07	0.00787401574803049	1
ENSG00000154027.18	AK5	1	77281102	1_48	0	0.0125063494337545	5.67089166442239	1.18288361252618e-06	0.746097714513984	2
ENSG00000077254.14	USP33	1	77760195	1_48	0	0.0144632507680776	6.97566043728704	1.68271805089381e-06	1.06428571428566	1
ENSG00000162613.16	FUBP1	1	77979050	1_48	0	0.0113502314024603	4.80084656956439	9.08829986361285e-07	0.483513599295612	2
ENSG00000162616.8	DNAJB4	1	77979050	1_48	0	0.0153307125128701	7.49871898429753	1.91738587592886e-06	0.852861035422765	1
ENSG00000137960.5	GIPC2	1	77979050	1_48	0	0.0153307125128701	7.49871898429753	1.91738587592886e-06	0.852861035422765	1
ENSG00000137941.16	TTLL7	1	83761549	1_51	0	0.0407209543608833	11.0587972754202	7.51079572257862e-06	-1.42707629791002	2
ENSG00000142875.19	PRKACB	1	84077863	1_51	0	0.0226794562501185	5.76809572809721	2.18185157215798e-06	-0.629139072847866	1
ENSG00000203943.8	SAMD13	1	84298566	1_51	0	0.019654862179708	4.47940043950974	1.46841900505841e-06	0.0776515151515173	1
ENSG00000171517.5	LPAR3	1	84916245	1_52	0	0.031443407625243	6.83003691893027	3.5818942731855e-06	-0.800773694391008	1
ENSG00000117133.10	RPF1	1	84479257	1_52	0	0.0860243495925806	16.0187127331453	2.29831269773206e-05	-1.98833819242097	1
ENSG00000174021.10	GNG5	1	84506136	1_52	0	0.0448232518962111	10.0441325110176	7.5088927334634e-06	1.46799911255285	2
ENSG00000117151.12	CTBS	1	84574852	1_52	0	0.0339118564008049	7.51371912952971	4.24978174619464e-06	0.824109828103898	2
ENSG00000117155.16	SSX2IP	1	84690036	1_52	0	0.0262230816379405	5.19033456622696	2.27006966756833e-06	-0.52693501945415	2
ENSG00000153898.12	MCOLN2	1	84997288	1_52	0	0.0335504384807779	7.41674722753764	4.15022635530433e-06	-1.00000000000011	1
ENSG00000162643.12	WDR63	1	84998826	1_52	0	0.0301773365998481	6.45853418091069	3.25068565670341e-06	-0.846774193548837	1
ENSG00000055732.12	MCOLN3	1	85048599	1_52	0	0.0286034734900033	5.97464194291778	2.85030125634222e-06	-0.72727272727285	1
ENSG00000097096.8	SYDE2	1	85201203	1_52	0	0.0295594296768764	6.27159627758627	3.09196272543775e-06	-0.701834862385164	1
ENSG00000142867.12	BCL10	1	85277134	1_52	0	0.0275846662523104	5.64716886989417	2.59811645923691e-06	-0.607535321820749	1
ENSG00000117174.10	ZNHIT6	1	85708260	1_52	0	0.0241941241787628	4.46407792301876	1.80136523864085e-06	0.022764566039876	2
ENSG00000171502.14	COL24A1	1	86151439	1_53	0	0.025109861171784	4.75646983545851	1.99199922004339e-06	-0.181818181818261	1
ENSG00000122417.15	ODF2L	1	86396707	1_53	0	0.0248849240020261	4.67532203541174	1.94047456570908e-06	-0.32558139534887	1
ENSG00000137975.7	CLCA2	1	86417871	1_53	0	0.0243928070289788	4.49523232238245	1.8288329067549e-06	-0.169643539803631	2
ENSG00000016602.9	CLCA4	1	86546626	1_53	0	0.0314668960839549	6.79421360381596	3.56576902519255e-06	-0.909282074343368	3
ENSG00000097033.14	SH3GLB1	1	86703725	1_53	0	0.0252761316585708	4.81599171394112	2.03028237950801e-06	-0.32775880274228	2
ENSG00000183291.15	SELENOF	1	86913954	1_53	0	0.038274195575518	8.56740198271722	5.46909316778023e-06	-1.14693877551077	1
ENSG00000153936.16	HS2ST1	1	86914303	1_53	0	0.0279338602688558	5.71817409622372	2.66408719910776e-06	0.879120879120952	1
ENSG00000137947.11	GTF2B	1	88900645	1_54	0	0.0235867394245616	7.31849348090543	2.87905330010623e-06	0.98717948717937	1
ENSG00000137944.17	KYAT3	1	88970498	1_54	0	0.0527546132795518	14.6113802984779	1.28561755445847e-05	-2.26090502995711	2
ENSG00000213516.9	RBMXL1	1	88993078	1_54	0	0.0302753626597173	9.57133852203878	4.8330594408267e-06	-1.57142857142853	1
ENSG00000117226.11	GBP3	1	89015900	1_54	0	0.0305456484253097	9.65166387142302	4.9171294650458e-06	-1.5890653828842	2
ENSG00000162645.12	GBP2	1	89150019	1_54	0	0.0358848534059717	11.1092744300887	6.6490098632427e-06	-1.689393939393	1
ENSG00000213512.1	GBP7	1	89182399	1_54	0	0.0278347980442627	8.8122131660443	4.09103480494081e-06	1.24390243902456	1
ENSG00000154451.14	GBP5	1	89272549	1_54	0	0.0264250142996931	8.34306599002612	3.67706252964163e-06	-1.21259842519692	1
ENSG00000197147.13	LRRC8B	1	89527275	1_54	0	0.0172473242395854	4.50117639249851	1.29481542940756e-06	-0.248175182481774	1
ENSG00000162664.16	ZNF326	1	89994923	1_55	0	0.0270929722099351	6.02044029125914	2.72047670001263e-06	-0.627705627705432	1
ENSG00000122482.20	ZNF644	1	91022402	1_55	0	0.0865023826186866	16.6056506692548	2.39576421072457e-05	-1.90878938640056	1
ENSG00000162669.15	HFM1	1	91404853	1_55	0	0.0568093215152413	12.7397491420333	1.20709259141266e-05	-1.74675324675326	1
ENSG00000097046.12	CDC7	1	91500849	1_56	0	0.0119581772776344	4.74256907688278	9.45885914451877e-07	0.228049663804024	2
ENSG00000172031.6	EPHX4	1	92029879	1_56	0	0.015670785084566	7.29217456218303	1.9059342589374e-06	-1.09057971014534	1
ENSG00000284413.1	BTBD8	1	92080411	1_56	0	0.122050887627802	26.0936181660656	5.31172216520047e-05	2.96511627907023	1
ENSG00000122484.8	RPAP2	1	92299545	1_56	0	0.113480927283732	25.2363464622624	4.77649648546636e-05	-3.22580645161345	1
ENSG00000162676.11	GFI1	1	92484758	1_56	0	0.0116631877678444	4.57231253888983	8.89433088285629e-07	0.359633623940121	2
ENSG00000067208.14	EVI5	1	92792120	1_56	0	0.0148540050221377	6.50505450412769	1.61159017752043e-06	-0.829383886256171	1
ENSG00000122406.12	RPL5	1	92831623	1_56	0	0.0127366147647364	5.31716818351465	1.12952153698049e-06	0.496402877697849	1
ENSG00000154511.11	FAM69A	1	92962430	1_56	0	0.0809755076110801	22.2149622670385	3.00026326556438e-05	2.52277657266936	1
ENSG00000143033.17	MTF2	1	93079600	1_57	0	0.0158719719790652	4.97669667054202	1.31744400325483e-06	0.796610169491585	1
ENSG00000117500.12	TMED5	1	93180650	1_57	0	0.0669541970354847	18.2616348850219	2.03928332018253e-05	4.0208477059295	2
ENSG00000122483.17	CCDC18	1	93179181	1_57	0	0.0678680469636402	19.2430869518139	2.1782122670766e-05	3.94627748771778	2
ENSG00000117505.12	DR1	1	93346012	1_57	0	0.111294118563024	20.8863553004802	3.87699268335822e-05	-4.23571428571584	1
ENSG00000067334.13	DNTTIP2	1	93880063	1_57	0	0.0278842144979264	9.2085866922628	4.28263933401949e-06	-0.946058091286048	1
ENSG00000023909.9	GCLM	1	93909753	1_57	0	0.0208706726792484	6.76968335774656	2.35648624016685e-06	-0.68484848484855	1
ENSG00000143036.16	SLC44A3	1	94820196	1_58	0	0.0239306163150215	5.81949528542307	2.32273310576807e-06	0.645724341077206	3
ENSG00000172339.9	ALG14	1	95073027	1_58	0	0.0219557719806895	5.04347820413999	1.84688122220383e-06	0.421538461538434	1
ENSG00000122481.16	RWDD3	1	95234048	1_58	0	0.0206085891446557	4.4733319061276	1.5375862595037e-06	0.0433141048391845	2
ENSG00000117569.18	PTBP2	1	96546830	1_59	0	0.025905948401164	4.49870212716447	1.94377879444484e-06	0.0538461538461515	1
ENSG00000188641.12	DPYD	1	97921165	1_60	0	0.0670480538021875	14.3081782244129	1.60003920042985e-05	-1.85507590991255	2
ENSG00000162627.16	SNX7	1	98661649	1_60	0	0.0375143653731613	9.01453721427828	5.64028625058617e-06	-1.16367292546491	2
ENSG00000099260.10	PALMD	1	99669780	1_61	0	0.0188761363029563	5.4959928545751	1.73029187989782e-06	0.317880794701938	1
ENSG00000156869.12	FRRS1	1	99766518	1_61	0	0.109080277175867	20.7734983473368	3.77934012315478e-05	2.27972027972179	1
ENSG00000117620.14	SLC35A3	1	99969054	1_61	0	0.0426373001379218	12.7577562076102	9.0724399237839e-06	-1.80306247392526	2
ENSG00000156875.13	MFSD14A	1	100038319	1_61	0	0.0207034898919166	6.31541615617353	2.18074877916816e-06	0.765682656826522	1
ENSG00000156876.9	SASS6	1	100132743	1_61	0	0.0256060409823012	8.23401600676153	3.51652936801474e-06	1.16326530612203	1
ENSG00000122435.9	TRMT13	1	100132743	1_61	0	0.0256060409823012	8.23401600676153	3.51652936801474e-06	-1.16326530612203	1
ENSG00000122477.12	LRRC39	1	100178174	1_61	0	0.0531305094946691	14.7183169769876	1.30425418198274e-05	2.00916294639238	2
ENSG00000137992.14	DBT	1	100240012	1_61	0	0.0276229788219579	8.85654127510044	4.08032510095394e-06	-1.38333333333379	1
ENSG00000137996.12	RTCA	1	100262745	1_61	0	0.0213993714249684	6.67032177476754	2.38071773408118e-06	-0.734767025089741	1
ENSG00000162692.10	VCAM1	1	100675207	1_62	0	0.0222505757608779	7.13659923499363	2.64845542560917e-06	0.933673469387701	1
ENSG00000162694.13	EXTL2	1	100872926	1_62	0	0.0241806104964301	7.79972918534722	3.14562458776322e-06	-0.880952380952239	1
ENSG00000162695.11	SLC30A7	1	100895622	1_62	0	0.0326926235971479	10.8396105529806	5.9104909810075e-06	-1.60989010988921	1
ENSG00000060718.20	COL11A1	1	103107371	1_64	0	0.0266299064669847	6.86034343536034	3.04702209942189e-06	0.953124999999993	1
ENSG00000240038.6	AMY2B	1	103554070	1_65	0	0.0602396826071104	15.6769896420061	1.57509028181764e-05	1.90697674418582	1
ENSG00000198890.7	PRMT6	1	107058247	1_66	0	0.0167894028698702	4.63142828794306	1.29691137630617e-06	0.303797468354362	1
ENSG00000162631.18	NTNG1	1	107135646	1_66	0	0.0204833869696698	6.4200217516748	2.19330169777094e-06	-0.651465798045681	1
ENSG00000162639.15	HENMT1	1	108662004	1_67	0	0.0186124451392862	4.49925546768318	1.39670339676579e-06	-0.0759999999999757	1
ENSG00000162641.18	AKNAD1	1	108858213	1_67	0	0.0264266860683172	7.65684211499211	3.37483467897938e-06	0.919431279620795	1
ENSG00000121940.15	CLCC1	1	108963765	1_67	0	0.0454783438695965	12.5728108831811	9.53667823194482e-06	1.53802901967271	2
ENSG00000085433.15	WDR47	1	109040930	1_67	0	0.0218807433246424	5.95523402912741	2.17330665692935e-06	-0.613636363636357	1
ENSG00000215717.5	TMEM167B	1	109089398	1_67	0	0.0193968897226025	4.87061032275217	1.57570744553919e-06	0.390697674418579	1
ENSG00000031698.12	SARS	1	109213564	1_67	0	0.0190253956277412	4.69664049296688	1.49032545824448e-06	-0.465329351351618	2
ENSG00000143126.7	CELSR2	1	109250412	1_67	0	0.0185477832957851	4.46795513362825	1.38216828049815e-06	-0.00794912559618002	1
ENSG00000134222.16	PSRC1	1	109278889	1_67	0	0.0372009269246889	10.7488603087968	6.6692390691869e-06	-1.38889266263157	2
ENSG00000221986.6	MYBPHL	1	109306632	1_67	0	0.0215341904453996	5.81146187406761	2.0872479737537e-06	-0.550565765474919	2
ENSG00000134243.11	SORT1	1	109406915	1_67	0	0.0232917810287336	6.51822210077268	2.53216474920108e-06	-0.836575875486269	1
ENSG00000174151.14	CYB561D1	1	109494012	1_67	0	0.0278073778968688	8.11648691188	3.76433475246655e-06	1.12563719607557	2
ENSG00000181754.6	AMIGO1	1	109509517	1_67	0	0.0256786414211424	7.39778786277778	3.16835635268526e-06	-0.890625000000132	1
ENSG00000156097.12	GPR61	1	109539929	1_67	0	0.0368270273480662	10.6573080918851	6.54597422413763e-06	1.45194805194755	1
ENSG00000065135.10	GNAI3	1	109548649	1_67	0	0.0186673737113391	4.52575997545891	1.409077385288e-06	-0.149747361286303	2
ENSG00000168765.16	GSTM4	1	109636098	1_67	0	0.0193411046413601	4.84469895918292	1.5628171777348e-06	-0.291845271207476	3
ENSG00000213366.12	GSTM2	1	109667893	1_67	0	0.0410079423914517	11.6326247408566	7.95620203203001e-06	1.65907275589267	2
ENSG00000134184.12	GSTM1	1	109671748	1_67	0	0.0268325108054448	7.79436249097322	3.48820514302905e-06	0.961084735807424	3
ENSG00000134201.10	GSTM5	1	109710593	1_67	0	0.0201363646086462	5.20727847569921	1.74884764089989e-06	0.699230363904983	3
ENSG00000134202.10	GSTM3	1	109724132	1_67	0	0.0802636418168427	17.7746665456466	2.37947106932234e-05	-2.18861534420579	3
ENSG00000143107.8	FNDC7	1	108702681	1_67	0	0.0530834439385499	13.9813748192932	1.23785300532682e-05	-1.58333333333291	1
ENSG00000179902.12	C1orf194	1	109113015	1_67	0	0.0201765816466047	5.22523536263165	1.75838330665083e-06	0.469879518072452	1
ENSG00000168710.17	AHCYL1	1	109984850	1_68	0	0.0420124257111575	12.3719869365506	8.66916593677541e-06	-1.51204819277101	1
ENSG00000197106.6	SLC6A17	1	110150825	1_68	0	0.0293153576211966	9.11302574808587	4.45572007966226e-06	1.13749999999947	1
ENSG00000134248.13	LAMTOR5	1	110407235	1_68	0	0.0247762849919295	7.59478785163172	3.13842634330056e-06	1.02455066846169	2
ENSG00000143125.5	PROK1	1	110447016	1_68	0	0.0203654827896664	5.82876465369101	1.97984566005237e-06	0.659090909090817	1
ENSG00000177272.8	KCNA3	1	110545223	1_68	0	0.041428802037038	12.2450405400645	8.46101973864331e-06	-1.67737929508593	2
ENSG00000143119.12	CD53	1	110873219	1_68	0	0.0528661307271205	14.4635918833164	1.27530420015532e-05	1.97142857142864	1
ENSG00000121931.15	LRIF1	1	110964484	1_68	0	0.018277014229102	4.8553737872467	1.48008966087557e-06	-0.433734939759183	1
ENSG00000156171.14	DRAM2	1	111139496	1_68	0	0.0923688639989941	19.594322005103	3.0186721557814e-05	2.64492753623102	1
ENSG00000134255.13	CEPT1	1	111139685	1_68	0	0.0178647667521297	4.65025632675074	1.38558874885364e-06	0.20100502512559	1
ENSG00000156150.6	ALX3	1	110071052	1_68	0	0.0560348338178676	14.994976927318	1.40140607472859e-05	-1.92857142857129	1
ENSG00000064886.13	CHI3L2	1	111200918	1_69	0	0.0386419737398936	12.4075186044707	7.99658101791614e-06	-1.44690265486691	1
ENSG00000085465.12	OVGP1	1	111427097	1_69	0	0.0162286982213553	4.59600702151409	1.24401172465904e-06	0.261904761904854	1
ENSG00000143110.11	C1orf162	1	111473751	1_69	0	0.0161639382263999	4.54165462168015	1.22439456194409e-06	0.0681818181817917	1
ENSG00000116473.14	RAP1A	1	111526151	1_69	0	0.0241801453857958	8.12559721215819	3.27698387071405e-06	1.07575757575747	1
ENSG00000197852.9	FAM212B	1	111755544	1_69	0	0.0178101142115444	5.4340955637941	1.61418787843988e-06	0.562784021152899	2
ENSG00000064703.11	DDX20	1	111754860	1_69	0	0.0160673199600112	4.49087124660922	1.20346690492327e-06	-0.250000000000061	1
ENSG00000171385.9	KCND3	1	111988885	1_69	0	0.0466790257911659	13.8600839964891	1.0790653607416e-05	-1.50675675675686	1
ENSG00000143079.14	CTTNBP2NL	1	112375375	1_69	0	0.0199833018211595	6.22342796147092	2.07423052047829e-06	-0.423312883435655	1
ENSG00000116489.12	CAPZA1	1	112621345	1_69	0	0.0168651471408195	6.04748628433594	1.70108154206203e-06	1.38732394366165	1
ENSG00000155363.18	MOV10	1	112673095	1_69	0	0.0951453613669002	20.6169673083665	3.27169272119035e-05	3.36184210526516	1
ENSG00000155367.15	PPM1J	1	112715671	1_69	0	0.0682936826963384	18.6274524562317	2.12174946626252e-05	2.58461538461451	1
ENSG00000184599.13	FAM19A3	1	112720490	1_69	0	0.0912307108095067	21.4117218550727	3.25801258317416e-05	-2.77486910994794	1
ENSG00000155380.11	SLC16A1	1	112956760	1_70	0	0.0235572695646539	5.71871184993164	2.24689755343697e-06	0.716831683168382	1
ENSG00000081026.18	MAGI3	1	113390166	1_70	0	0.0377160423646574	9.97187332251579	6.27282213397939e-06	-1.29707112970676	1
ENSG00000188761.11	BCL2L15	1	113887734	1_70	0	0.020716863669029	4.56141476418243	1.57609966821995e-06	-0.351145038168001	1
ENSG00000134262.12	AP4B1	1	113905292	1_70	0	0.156273255164617	23.1208204690018	6.02626194900949e-05	-2.96992481203056	1
ENSG00000163349.21	HIPK1	1	113929596	1_70	0	0.025595510877974	6.46682993728029	2.76067541747695e-06	-0.761194029850883	1
ENSG00000116774.11	OLFML3	1	113979663	1_70	0	0.0314350691004609	8.3227158018115	4.36354631374889e-06	1.00760456273737	1
ENSG00000197323.11	TRIM33	1	114511320	1_71	0	0.0238892700286257	5.81487536095252	2.31687922478772e-06	0.684210526316019	1
ENSG00000116752.5	BCAS2	1	114558791	1_71	0	0.0211118161965382	4.70147720525917	1.65546512683499e-06	0.334355828220862	1
ENSG00000175984.14	DENND2C	1	114669904	1_71	0	0.0267606094158988	6.83852572018794	3.05223936785576e-06	0.86335403726704	1
ENSG00000213281.4	NRAS	1	114716978	1_71	0	0.0304966441879714	8.01875986343342	4.07867749193447e-06	0.954022988505767	1
ENSG00000134198.9	TSPAN2	1	115089792	1_71	0	0.021256775715664	4.76308685537655	1.68867470018458e-06	-0.238079720854681	2
ENSG00000173218.14	VANGL1	1	115617281	1_72	0	0.0130714083016685	5.03449634916053	1.09758589277543e-06	-0.417834045166251	2
ENSG00000163393.12	SLC22A15	1	115974852	1_72	0	0.0255888359995673	11.0761585208995	4.72715452568519e-06	-1.39941690962164	1
ENSG00000116815.15	CD58	1	116571486	1_72	0	0.0194248387868831	8.59353922054144	2.78413052634012e-06	-1.06993006993023	1
ENSG00000134247.9	PTGFRN	1	116909700	1_72	0	0.0122689842324443	4.46607616944462	9.13891924275919e-07	0.0518800893653139	2
ENSG00000134256.12	CD101	1	117001709	1_72	0	0.0448374797649551	16.1537192603907	1.20801918119074e-05	-1.82131853349474	2
ENSG00000116830.11	TTF2	1	117060534	1_72	0	0.0130447798001507	5.01619823458867	1.09136883773561e-06	-0.37323943661986	1
ENSG00000134253.9	TRIM45	1	117103122	1_72	0	0.0127902510307519	4.83937978937912	1.03235455975626e-06	-0.268115942029036	1
ENSG00000198162.12	MAN1A2	1	117367404	1_72	0	0.019869550473178	8.79722131479177	2.91536989739267e-06	1.18749999999975	1
ENSG00000183508.4	FAM46C	1	117605762	1_72	0	0.0189994988886828	8.39435569273292	2.66004889596356e-06	-1.12615353032505	2
ENSG00000196505.10	GDAP2	1	117929798	1_72	0	0.0162166567673036	6.97054221475332	1.88533266472063e-06	0.823038397328861	1
ENSG00000065183.15	WDR3	1	117931602	1_72	0	0.0124911766058224	4.62709461617656	9.63988458770643e-07	-0.241935483870976	1
ENSG00000177551.5	NHLH2	1	115937434	1_72	0	0.0131985266783515	5.12134599570952	1.12737831701787e-06	-0.485074626865805	1
ENSG00000116874.11	WARS2	1	119035214	1_73	0	0.0157001091130187	4.55628195674586	1.1930904459961e-06	-0.231246283324556	3
ENSG00000143067.4	ZNF697	1	119647482	1_73	0	0.0234000963656984	8.14658221088631	3.17945875854069e-06	1.08965240550483	2
ENSG00000092621.11	PHGDH	1	119667608	1_73	0	0.0155956344176946	4.49630378789444	1.169550012624e-06	0.0398721000893628	2
ENSG00000131791.7	PRKAB2	1	147172620	1_73	0	0.0172949392052614	5.42566860820233	1.56506510877386e-06	0.646340415873721	2
ENSG00000131778.18	CHD1L	1	147240806	1_73	0	0.0167578972473988	5.14214085029529	1.43722114183332e-06	-0.548611111110852	1
ENSG00000162836.11	ACP6	1	147656613	1_73	0	0.0337848129033432	11.4630201360059	6.45922895745643e-06	-1.40475350074142	3
ENSG00000178796.12	RIIAD1	1	151729587	1_74	0	0.233321775905182	33.0181146567331	0.000128489503289856	-3.7389552261842	2
ENSG00000159409.14	CELF3	1	151717135	1_74	1	0.19496428396436	20.6433621329724	6.71267461159155e-05	4.44134078212417	1
ENSG00000186207.4	LCE5A	1	152511158	1_74	0	0.0220985187071217	10.0193853595788	3.69287280555254e-06	1.80468749999975	1
ENSG00000143376.12	SNX27	1	151626607	1_74	0	0.0269446952644249	11.7190243640103	5.26653335364725e-06	1.56774193548386	1
ENSG00000143450.16	OAZ3	1	151762965	1_74	0	0.2601039669778	31.196386935673	0.000135335390318778	3.38062865401777	2
ENSG00000143436.10	MRPL9	1	151763980	1_74	1	0.622650784967027	23.7357333941337	0.000246494538246167	4.76136363636405	1
ENSG00000182134.15	TDRKH	1	151789148	1_74	0	0.0122741821588697	5.85093762045858	1.19778298036413e-06	0.776923076923029	1
ENSG00000143365.17	RORC	1	151808852	1_74	0	0.0126506924894649	6.62093788375828	1.39699199691903e-06	1.03053435114524	1
ENSG00000196407.11	THEM5	1	151853237	1_74	0	0.0188094834129682	8.44363393235754	2.64890492179153e-06	-1.3407407407409	1
ENSG00000159445.12	THEM4	1	151910350	1_74	0	0.0124978584657311	4.63790985931676	9.66758526920288e-07	-0.460317460317466	1
ENSG00000197747.8	S100A10	1	151993591	1_74	0	0.0453290419978141	15.727985578423	1.18907636944035e-05	-2.11629508660951	2
ENSG00000159450.12	TCHH	1	152094872	1_74	0	0.0126524460249519	4.71967804080081	9.95971640782277e-07	-0.266100208955698	2
ENSG00000143631.10	FLG	1	152325041	1_74	0	0.0140376606169194	5.85216971900067	1.37016148886609e-06	-1.00588235294157	1
ENSG00000143536.7	CRNN	1	152414760	1_74	0	0.0148313757665803	6.03424033712501	1.49267117944122e-06	-0.304272847095192	2
ENSG00000203786.6	KPRP	1	152761711	1_74	0	0.0196938296159571	8.76831362754937	2.88009197591994e-06	-1.42857142857156	1
ENSG00000163209.14	SPRR3	1	153001778	1_74	0	0.0244865595697542	10.4416515819394	4.26439153839881e-06	1.62096774193594	1
ENSG00000241794.1	SPRR2A	1	153057485	1_74	0	0.0199233050898217	8.60443284230542	2.85919476695186e-06	1.34075482289911	2
ENSG00000203785.8	SPRR2E	1	153106201	1_74	0	0.0241950840472746	10.4960713445241	4.2355909793177e-06	-1.38974358974326	1
ENSG00000203782.5	LOR	1	153259400	1_75	0	0.0681573615646655	15.3051017558163	1.73983914164346e-05	-1.81110341085904	2
ENSG00000163220.10	S100A9	1	153357702	1_75	0	0.0221236384661514	5.09054252097242	1.87836820272136e-06	-0.333333333333348	1
ENSG00000143546.9	S100A8	1	153391654	1_75	0	0.0505296554523532	12.5676508690715	1.05915750998157e-05	1.63020833333328	1
ENSG00000188015.9	S100A3	1	153549020	1_75	0	0.0265953760146342	6.750180429432	2.99420562548775e-06	0.87104694530666	2
ENSG00000196154.11	S100A4	1	153549874	1_75	0	0.027589873154846	7.08150590142544	3.2586328463002e-06	0.901315789473597	1
ENSG00000196754.10	S100A2	1	153567844	1_75	0	0.0250612476168598	6.21420740066113	2.59745801842139e-06	-0.778461538461844	1
ENSG00000188643.10	S100A16	1	153614832	1_75	0	0.0261580107303503	6.60030916368488	2.87957966421433e-06	-0.515151515151391	1
ENSG00000160678.11	S100A1	1	153628302	1_75	0	0.0206928453315069	4.48851977138288	1.54911428851738e-06	-0.100775193798478	1
ENSG00000189171.14	S100A13	1	153628302	1_75	0	0.0214158147785178	4.79764319030982	1.71365208294432e-06	0.0901847690626605	2
ENSG00000143553.10	SNAPIN	1	153656550	1_75	0	0.0223167828322972	5.16873716168288	1.92387185407043e-06	0.233870967741945	1
ENSG00000169418.9	NPR1	1	153678582	1_75	0	0.0569442862193923	13.6584866551676	1.29721762832632e-05	2.05363984674375	1
ENSG00000143554.13	SLC27A3	1	153774134	1_75	0	0.0349023314389869	9.20699098284054	5.35959855961546e-06	1.18076923076916	1
ENSG00000143614.9	GATAD2B	1	153923736	1_75	0	0.0210561458828368	4.64525437605889	1.63135503452778e-06	-0.586466165413852	1
ENSG00000198837.9	DENND4B	1	153940057	1_75	0	0.0206364376796103	4.46396617357496	1.53644044473319e-06	-0.099762174724052	2
ENSG00000160741.16	CRTC2	1	153959736	1_75	0	0.021015719768309	4.62795071450926	1.6221578017191e-06	0.577777777777544	1
ENSG00000143570.17	SLC39A1	1	153968263	1_75	0	0.0238451699006843	5.76565490122147	2.29302701449938e-06	0.398373983739697	1
ENSG00000143569.18	UBAP2L	1	154219953	1_75	0	0.0220323392297244	5.05328476626562	1.85692553321151e-06	-0.340116279070034	1
ENSG00000143612.19	C1orf43	1	154219315	1_75	0	0.0680621821941905	15.2924368358085	1.73597181665518e-05	2.20161290322558	1
ENSG00000143515.16	ATP8B2	1	154325898	1_75	0	0.25762718317441	27.9502783420807	0.000120098595296812	3.60804020100516	1
ENSG00000160712.12	IL6R	1	154405422	1_75	0	0.0625305143499756	14.514704097309	1.51377139090086e-05	-2.25954198473257	1
ENSG00000169291.9	SHE	1	154502081	1_75	0	0.059118706169241	14.0011822268305	1.38054235216904e-05	2.17842622308382	2
ENSG00000163239.12	TDRD10	1	154502081	1_75	0	0.0594134324840262	14.0467100175754	1.39193631644664e-05	-1.76891675321163	2
ENSG00000253831.1	ETV3L	1	157100090	1_77	0	0.0179524921842015	6.27346808376315	1.87841931286748e-06	-0.711956521739218	1
ENSG00000187862.11	TTC24	1	156579579	1_77	0	0.0151007201944874	4.7189563610825	1.18851242755147e-06	0.324185829667261	3
ENSG00000160818.16	GPATCH4	1	156601451	1_77	0	0.0247784202358351	9.17479912592075	3.79166783397163e-06	1.14666666666701	1
ENSG00000132692.18	BCAN	1	156645322	1_77	0	0.12175473200013	23.754450550737	4.82381833750075e-05	2.40131578947406	1
ENSG00000132688.10	NES	1	156677793	1_77	0	0.036899200548166	12.7738909278922	7.86140672696587e-06	-1.57246376811662	1
ENSG00000143320.8	CRABP2	1	156705979	1_77	0	0.0148685948497069	4.57983245215372	1.13574183515875e-06	-0.100628930817654	1
ENSG00000143319.16	ISG20L2	1	156729510	1_77	0	0.0186217131481881	6.60261249687033	2.05066891180948e-06	0.878698224852393	1
ENSG00000143303.11	RRNAD1	1	156728106	1_77	0	0.130515443219508	24.409504819642	5.31350357807144e-05	2.45596868884598	1
ENSG00000143314.12	MRPL24	1	156741833	1_77	0	0.0227895106327748	8.42067089700996	3.20067663396277e-06	-1.07199999999968	1
ENSG00000143294.14	PRCC	1	156751115	1_77	0	0.0165301788418363	5.53150031754015	1.52503776894463e-06	-0.51526717557226	1
ENSG00000198400.11	NTRK1	1	156815987	1_77	0	0.0222713920821299	8.21348356154054	3.05094839233447e-06	1.20149253731301	1
ENSG00000027869.11	SH2D2A	1	156817136	1_77	0	0.0555067654089729	16.4877941029231	1.52640078620078e-05	-2.01360544217707	1
ENSG00000187800.13	PEAR1	1	156893412	1_77	0	0.0150066865588201	4.66287316393775	1.16707433718744e-06	0.52000000000004	1
ENSG00000160838.13	LRRC71	1	156920880	1_77	0	0.157352690494798	26.1854970667846	6.8721890945214e-05	3.25294117647054	1
ENSG00000158473.6	CD1D	1	158180266	1_78	0	0.0195409464724267	7.85545660398632	2.56021910727634e-06	0.953367875647985	1
ENSG00000163563.7	MNDA	1	158830693	1_78	0	0.0253940469289464	10.215552490941	4.32667110362545e-06	-1.367346938775	1
ENSG00000163565.18	IFI16	1	159000146	1_78	0	0.0952430792451711	22.2779577970243	3.53890504842231e-05	-2.4760000000004	1
ENSG00000163568.14	AIM2	1	159146891	1_78	0	0.0191160371496553	7.65767833293105	2.44149079327552e-06	-0.947712418300449	1
ENSG00000213088.9	ACKR1	1	159203354	1_78	0	0.0177277386021654	6.97961063004522	2.0636908583541e-06	1.0490797546012	1
ENSG00000179639.10	FCER1A	1	159289239	1_78	0	0.0197805218897126	7.96511336453463	2.6277849001988e-06	1.06709265175718	1
ENSG00000181036.13	FCRL6	1	159800388	1_78	0	0.0818943146707705	20.8787224567306	2.85179156194469e-05	2.21751412429446	1
ENSG00000158714.10	SLAMF8	1	159826640	1_78	0	0.111417879259644	23.7411869009091	4.41181629435451e-05	2.42319749216315	1
ENSG00000188004.9	C1orf204	1	159854415	1_78	0	0.0167438115587684	6.46631789604776	1.80580763431318e-06	-0.724188637575216	2
ENSG00000243284.1	VSIG8	1	159856858	1_78	0	0.0143797810318773	5.09908969349834	1.22293966099719e-06	0.380597014925347	1
ENSG00000213085.9	CFAP45	1	159899758	1_78	0	0.0147176024937157	5.30759514751907	1.30285163665227e-06	-0.463302752293472	1
ENSG00000158710.14	TAGLN2	1	159925320	1_78	0	0.148456592338275	26.4509525340429	6.54939085895803e-05	2.62453656940005	2
ENSG00000085552.16	IGSF9	1	159945134	1_79	0	0.0038681370032565	4.79712868029045	3.09487648775197e-07	0.234885550340727	2
ENSG00000162723.9	SLAMF9	1	159954467	1_79	0	0.00558055418729009	8.28310993881717	7.70958250960694e-07	1.0368098159505	1
ENSG00000177807.8	KCNJ10	1	160046674	1_79	0	0.0131346801635013	15.5055356407735	3.3967718766004e-06	-1.70731707317092	1
ENSG00000162728.4	KCNJ9	1	160061698	1_79	0	0.00979517410277897	12.7165002938835	2.07749444362841e-06	1.58347008647606	2
ENSG00000132681.16	ATP1A4	1	160106434	1_79	0	0.00526229757533181	7.36019884024242	6.45988900561531e-07	0.93576919690576	2
ENSG00000143318.12	CASQ1	1	160178570	1_79	0	0.0096182995155274	12.8109162994423	2.05512667472335e-06	1.40239043824687	1
ENSG00000132716.18	DCAF8	1	160262716	1_79	0	0.00832865195092225	11.3081155519255	1.57081506167418e-06	-1.34399999999981	1
ENSG00000122218.14	COPA	1	160343540	1_79	0	0.00373466009120771	4.56534143727934	2.84370439957703e-07	-0.133038678556498	3
ENSG00000162736.15	NCSTN	1	160343540	1_79	0	0.0101305486098642	13.2619069156139	2.24077910282571e-06	-1.48409893992953	1
ENSG00000162738.5	VANGL2	1	160400615	1_79	0	0.00438989554850611	5.82333503141135	4.26369440296419e-07	-0.494163424124711	1
ENSG00000162739.13	SLAMF6	1	160522266	1_79	0	0.00931244943934639	12.4484872545397	1.93348413286604e-06	1.40784313725509	1
ENSG00000066294.14	CD84	1	160579933	1_79	0	0.0038836727668814	4.93380506225595	3.19583774328019e-07	0.428571428571228	1
ENSG00000117091.9	CD48	1	160711718	1_79	0	0.00460341233666628	6.23646937613484	4.78827160520716e-07	0.433260393873145	1
ENSG00000122223.12	CD244	1	160862395	1_79	2	0.0177705598020829	20.7148646838465	6.13964577374367e-06	-4.83323863209401	2
ENSG00000215845.10	TSTD1	1	161038745	1_79	0	0.0111024159679364	14.8248728010236	2.74516577728556e-06	1.74210526315706	1
ENSG00000158773.14	USF1	1	161041926	1_79	0	0.0041461358775825	6.49979629757155	4.49472765921232e-07	1.5172413793102	1
ENSG00000186517.13	ARHGAP30	1	161083854	1_79	0	0.00894953654174735	13.0017838225526	1.94072317540627e-06	-1.68844221105619	1
ENSG00000162755.13	KLHDC9	1	161098329	1_79	0	0.0156473611529078	20.4555727624598	5.33842144543243e-06	-2.93818521468524	2
ENSG00000143256.4	PFDN2	1	161117821	1_79	0	0.00780599516509239	11.2270131743959	1.46168104738001e-06	-1.20559440559393	1
ENSG00000158793.13	NIT1	1	161118210	1_79	0	0.0132791640772426	16.4047985729155	3.63330406631186e-06	-1.86486486486558	1
ENSG00000143222.11	UFC1	1	161153113	1_79	0	0.00398634030937473	6.07935525000841	4.04195988593783e-07	1.17187500000002	1
ENSG00000143224.17	PPOX	1	161166434	1_79	0	0.00936011042730567	16.1169347084985	2.51607466386279e-06	2.80145775988089	2
ENSG00000158850.14	B4GALT3	1	161177981	1_79	0	0.0075730304615288	13.7473458293567	1.73639556233449e-06	-2.72950819672092	1
ENSG00000158864.12	NDUFS2	1	161196933	1_79	0	0.00474192465464107	6.72351859641206	5.31754734197243e-07	-0.775850559699326	3
ENSG00000158869.10	FCER1G	1	161215268	1_79	0	0.00370312009086082	4.53052577748795	2.79818553776514e-07	0.164285714285761	1
ENSG00000158882.14	TOMM40L	1	161226376	1_79	0	0.0774971325035399	30.6694150638568	3.96416052005566e-05	-2.7603856603194	2
ENSG00000143257.11	NR1I3	1	161237587	1_79	0	0.00393448078349534	5.58666560713248	3.66606542606819e-07	0.970760233918324	1
ENSG00000248485.1	PCP4L1	1	161259053	1_79	0	0.00369948947142718	4.46716141286345	2.75634481612724e-07	-0.102929293740178	2
ENSG00000158887.15	MPZ	1	161309728	1_79	0	0.00372867611781347	4.51635988791444	2.80868676776978e-07	0.241565778008905	2
ENSG00000143252.14	SDHC	1	161320896	1_79	0	0.00370018312800169	4.86749691319289	3.00392447150402e-07	-0.607407407407224	1
ENSG00000203747.10	FCGR3A	1	161550682	1_79	0	0.00423995613029782	5.60535946177694	3.96392051178078e-07	1.37117903930134	1
ENSG00000132185.16	FCRLA	1	161707114	1_79	0	0.00381431996045334	5.49221615306777	3.49401566118562e-07	0.196969696969732	1
ENSG00000162746.14	FCRLB	1	161721796	1_79	0	0.0089529503037431	12.2076554111984	1.82288193574862e-06	1.32104967224308	3
ENSG00000081721.11	DUSP12	1	161749425	1_79	0	0.00465176064635497	7.02954999956941	5.45387261697243e-07	1.61068702290061	1
ENSG00000118217.5	ATF6	1	161766262	1_79	0	0.011029642600852	13.037150689502	2.39830399517418e-06	-1.18669527897048	1
ENSG00000239887.4	C1orf226	1	162366749	1_79	0	0.0101100429360435	13.0279860257204	2.19679934103121e-06	1.38636363636398	1
ENSG00000152332.15	UHMK1	1	162497224	1_80	0	0.0121187174045325	4.60238797162465	9.3025066654667e-07	-0.191999999999988	1
ENSG00000117143.13	UAP1	1	162560869	1_80	0	0.0122817077032324	4.72223360179179	9.67311453267994e-07	-0.240724929894876	2
ENSG00000132196.13	HSD17B7	1	162790761	1_80	0	0.0163290947787008	7.27948879745523	1.98254519929511e-06	0.858438190110945	2
ENSG00000117152.13	RGS4	1	163068894	1_80	0	0.0216292194274533	9.80794734592289	3.53817311202819e-06	1.21222672353469	2
ENSG00000143248.12	RGS5	1	163322602	1_80	0	0.0715763428492068	20.6759050549739	2.46827838106053e-05	-2.31249999999908	1
ENSG00000143228.12	NUF2	1	163266611	1_80	0	0.0376014419940057	14.802758711405	9.28340432373464e-06	-1.770161290323	1
ENSG00000185630.18	PBX1	1	164555760	1_80	0	0.0127873410181937	5.08419991790109	1.08433374176282e-06	-0.408376251088026	2
ENSG00000143198.12	MGST3	1	165679243	1_81	0	0.0255074975768401	4.64506170392659	1.97614790862085e-06	-0.230158730158734	1
ENSG00000143149.12	ALDH9A1	1	165693766	1_81	0	0.0253578086909403	4.59197668020934	1.94209960755221e-06	-0.236641221373985	1
ENSG00000188859.6	FAM78B	1	165970619	1_81	0	0.0832290032633604	15.4174520023856	2.14016572380081e-05	-1.94676335957545	2
ENSG00000143195.12	ILDR2	1	166975572	1_82	0	0.00976361589190899	4.46973344497286	7.27867646745737e-07	0.327646742111677	2
ENSG00000143194.12	MAEL	1	166975572	1_82	0	0.0187054531339996	10.2593081997642	3.20071065460158e-06	-1.58974358974418	1
ENSG00000143157.11	POGK	1	166839016	1_82	0	0.0155836425206319	8.64019862873763	2.24570553459148e-06	-1.1732283464564	1
ENSG00000152382.5	TADA1	1	166876513	1_82	0	0.0183421419698613	10.1172755491524	3.095093224657e-06	-1.31845238095285	1
ENSG00000198842.9	DUSP27	1	167093281	1_82	0	0.0121728887297115	6.42948371116185	1.3053586704716e-06	0.84650065021777	2
ENSG00000143162.7	CREG1	1	167553767	1_82	0	0.0169849890677297	9.44829428025671	2.67657112695521e-06	-1.14561618178527	2
ENSG00000198771.10	RCSD1	1	167580510	1_82	0	0.0115032765229743	5.93823708710962	1.13930288826998e-06	-0.63779527559053	1
ENSG00000197965.11	MPZL1	1	167720961	1_82	0	0.00983736598266105	4.53938260801957	7.4479323599271e-07	-0.186991869918691	1
ENSG00000143199.17	ADCY10	1	167916307	1_82	0	0.00980148116829183	4.50461511070576	7.36392751104714e-07	-0.101382488479311	1
ENSG00000143164.15	DCAF6	1	167936173	1_82	0	0.0512755951210819	19.4024477188268	1.65930926095122e-05	-2.11805555555582	1
ENSG00000143158.10	MPC2	1	167936749	1_82	0	0.00975686092864036	4.46412553255959	7.26451490054147e-07	0.0137614678899001	1
ENSG00000143147.14	GPR161	1	168137980	1_82	0	0.012577329101144	6.74341969885634	1.4145839321456e-06	0.840490797545866	1
ENSG00000143155.12	TIPRL	1	168178654	1_82	0	0.0337377790620789	15.6217674170384	8.79036205405915e-06	1.80083682604078	2
ENSG00000143178.12	TBX19	1	168281906	1_82	0	0.0135089389617961	7.36752192002464	1.65997971741928e-06	0.868194842406712	1
ENSG00000143196.4	DPT	1	168728935	1_82	0	0.0102240438222014	4.90647133578522	8.36665909726022e-07	0.460613058239357	2
ENSG00000203740.3	METTL11B	1	170146015	1_83	0	0.0312120687197272	10.6992295972664	5.56974313988388e-06	-2.2822580645166	1
ENSG00000143153.12	ATP1B1	1	169129799	1_83	0	0.0231943170144925	7.45337956827067	2.88333386486667e-06	0.871657754011011	1
ENSG00000143156.13	NME7	1	169325738	1_83	0	0.0165762886897439	4.4655908444508	1.23460018026075e-06	-0.240101166119671	2
ENSG00000117477.12	CCDC181	1	169441248	1_83	0	0.0181165422052139	5.31443750484741	1.60580468258151e-06	-0.571507164437234	2
ENSG00000117479.12	SLC19A2	1	169485770	1_83	0	0.0176876958633697	5.04182617516444	1.48737074874135e-06	0.3781094527363	1
ENSG00000198734.10	F5	1	169544198	1_83	0	0.0167862526984826	4.56780284747391	1.2788547271302e-06	0.128440570943579	2
ENSG00000000460.16	C1orf112	1	169698214	1_83	0	0.0169681159358537	4.76528338912839	1.34859784535464e-06	-0.791999999999834	1
ENSG00000188404.8	SELL	1	169667840	1_83	0	0.0733382473750454	17.093208470698	2.09080833139962e-05	-2.53383458646618	1
ENSG00000007908.15	SELE	1	169764425	1_83	0	0.0328544308237499	10.7350904442066	5.88247054365436e-06	1.84043047032942	2
ENSG00000171806.11	METTL18	1	169795279	1_83	0	0.0716844488220048	17.9955462074962	2.15154329125087e-05	-3.47826086956734	1
ENSG00000000457.13	SCYL3	1	169796199	1_83	0	0.018713486565583	5.91061081119645	1.84479103373608e-06	-1.99083804919158	2
ENSG00000075945.12	KIFAP3	1	170085160	1_83	0	0.0172657654939277	4.77973290560332	1.37641555567751e-06	0.142028985507213	1
ENSG00000116132.11	PRRX1	1	170662279	1_84	0	0.0235507955847403	11.9168624245955	4.68088114770788e-06	1.42335766423336	1
ENSG00000007933.12	FMO3	1	171090188	1_84	0	0.0106394838281019	4.94754404011495	8.77951111690461e-07	-0.263966223106646	2
ENSG00000094963.13	FMO2	1	171185164	1_84	0	0.0105359026303009	4.91603467373597	8.63866815378775e-07	0.360499982400293	2
ENSG00000076258.9	FMO4	1	171314054	1_84	0	0.010221837883585	4.6395857985158	7.90985103981383e-07	0.40635045526065	4
ENSG00000034971.16	MYOC	1	171652737	1_84	0	0.0185640325345602	9.6346910539015	2.98311653660229e-06	-1.27076782949714	2
ENSG00000010165.19	METTL13	1	171781634	1_84	0	0.0157663199281879	8.59239969598184	2.25946132324356e-06	1.32374100719432	1
ENSG00000197959.13	DNM3	1	171841015	1_84	0	0.0163536085126594	8.68357011866566	2.36849252318971e-06	-1.12578616352219	1
ENSG00000135845.9	PIGC	1	172444386	1_84	0	0.0100421196467058	4.47480756258607	7.49479676092421e-07	0.00799999999999749	1
ENSG00000094975.13	SUCO	1	172528734	1_84	0	0.0359867969840938	15.8126981399772	9.4909411367166e-06	2.1362513176507	2
ENSG00000117560.7	FASLG	1	172658724	1_84	0	0.0154670654717197	7.59476031339997	1.95921502092126e-06	-0.430167597765402	1
ENSG00000120337.8	TNFSF18	1	173051090	1_84	0	0.0220676669227675	10.5726054980003	3.89133440024836e-06	-1.0999114418751	2
ENSG00000162753.11	SLC9C2	1	173611164	1_85	0	0.0275280222032047	6.83115231398771	3.13638295066342e-06	-0.59677419354829	1
ENSG00000117586.10	TNFSF4	1	173181588	1_85	0	0.11214005969219	19.6997431367431	3.68452452803706e-05	2.99999999999901	1
ENSG00000183831.6	ANKRD45	1	173664389	1_85	0	0.024333439932084	5.80086221843084	2.35426943220112e-06	0.40106951871667	1
ENSG00000076321.10	KLHL20	1	173714815	1_85	0	0.0233500108626623	5.48532283911592	2.1362367676596e-06	-0.398437500000083	1
ENSG00000117593.9	DARS2	1	173821939	1_85	0	0.0207389013897921	4.72784758441149	1.63534474438475e-06	-0.715328467152889	1
ENSG00000117601.13	SERPINC1	1	173916899	1_85	0	0.0206708117175978	4.60586301254893	1.58792012824936e-06	0.303191489361764	1
ENSG00000135870.11	RC3H1	1	174023397	1_85	0	0.0206163788260409	4.51953905675729	1.55405589527821e-06	-0.119791666666601	1
ENSG00000152061.23	RABGAP1L	1	174097622	1_85	0	0.0276686679793425	7.27888680767938	3.35902567408138e-06	-1.17441050170761	2
ENSG00000116161.17	CACYBP	1	175000135	1_85	0	0.0212203622928688	4.75583822957165	1.68321647577074e-06	-0.201492537313458	1
ENSG00000120333.4	MRPS14	1	175023749	1_85	0	0.0232696843481904	5.68711397427913	2.20720428029518e-06	0.594470046083313	1
ENSG00000152092.15	ASTN1	1	176926245	1_86	0	0.0284902077231477	7.29337944577272	3.46564863842088e-06	0.854625550660763	1
ENSG00000116147.16	TNR	1	175744070	1_86	0	0.0211091870073934	4.58982426662536	1.61594907642589e-06	-0.135531135531053	1
ENSG00000235750.9	KIAA0040	1	175192713	1_86	0	0.0284856877320036	7.29194594516997	3.46441775193491e-06	-0.86899268050883	2
ENSG00000143207.19	RFWD2	1	176207359	1_86	0	0.0224441806395512	5.14208293163673	1.92487679805874e-06	-0.409090909090803	1
ENSG00000198797.6	BRINP2	1	177170676	1_86	0	0.0279409142337551	7.11758552957702	3.31690789788228e-06	0.879478827361512	1
ENSG00000120341.18	SEC16B	1	177960244	1_87	0	0.037255685908233	9.08583042544633	5.64569348943235e-06	-1.08042514183058	2
ENSG00000075391.16	RASAL2	1	178094621	1_87	0	0.0230178485892284	4.73526393716448	1.81789596436922e-06	-0.298850574712494	1
ENSG00000116191.17	RALGPS2	1	178727615	1_87	0	0.0223403485603635	4.46611189877017	1.6641008811e-06	0.103999999999995	1
ENSG00000116194.12	ANGPTL1	1	178893269	1_87	0	0.0388589791002767	9.46786189322766	6.13625510671381e-06	-1.38345864661628	1
ENSG00000143340.6	FAM163A	1	179743263	1_89	0	0.0199701936444364	5.67705188310398	1.89088555856862e-06	-0.638298017115209	2
ENSG00000116199.11	FAM20B	1	179026365	1_89	0	0.0259507040329956	8.03710085386552	3.47863344633655e-06	1.5178853358801	2
ENSG00000186283.13	TOR3A	1	179095990	1_89	0	0.0287772361696876	8.97013078884691	4.30534503366802e-06	0.786764705882474	1
ENSG00000143322.19	ABL2	1	179229941	1_89	0	0.0579601388575776	15.3276333811663	1.48171482751045e-05	-2.36718749999955	1
ENSG00000162782.15	TDRD5	1	179592019	1_89	0	0.0198705159067913	5.63196301792812	1.86650450713346e-06	-0.287769784172676	1
ENSG00000169905.12	TOR1AIP2	1	179878267	1_89	0	0.0177150322297196	4.59920904295178	1.35889281363492e-06	0.0680272108843647	1
ENSG00000135837.15	CEP350	1	179954679	1_89	0	0.0174924773120647	4.48554896159306	1.30866059747522e-06	0.0705893964938999	2
ENSG00000116260.16	QSOX1	1	180154450	1_89	0	0.0224031136336875	6.71207036437278	2.50798530764297e-06	-0.847896531720074	2
ENSG00000230124.6	ACBD6	1	180502528	1_89	0	0.0199805345523868	5.68170240551872	1.8934144675325e-06	-0.62213740458012	1
ENSG00000135835.11	KIAA1614	1	180980990	1_89	0	0.0187268863976763	5.0987202112721	1.59252721400385e-06	-0.444444444444603	1
ENSG00000135823.13	STX6	1	181025454	1_89	0	0.0188821116087367	5.17297100311893	1.62911112680171e-06	0.385000000000007	1
ENSG00000153029.14	MR1	1	181055268	1_89	0	0.031425843769753	9.76603487592631	5.11876655371048e-06	1.2205882352941	1
ENSG00000162783.10	IER5	1	181089177	1_89	0	0.0179587802220328	4.72208145208478	1.41439403219854e-06	0.255813953488335	1
ENSG00000198216.10	CACNA1E	1	181412848	1_90	0	0.0178764275107292	4.49366083794708	1.33980356300955e-06	-0.0886699507388487	1
ENSG00000179930.5	ZNF648	1	182061558	1_90	0	0.0554373897772205	14.7347485375106	1.36240305209284e-05	-2.2584269662928	1
ENSG00000135828.11	RNASEL	1	182573716	1_90	0	0.0345228698371469	10.4293256360961	6.00514120826868e-06	-1.30111054448518	2
ENSG00000143333.6	RGS16	1	182604092	1_90	0	0.0196257698900177	5.33338725558975	1.74578166039924e-06	0.461928934009928	1
ENSG00000058085.14	LAMC2	1	183186170	1_91	0	0.0183832283249201	4.50603963252639	1.38158272438367e-06	-0.278449768329178	2
ENSG00000157064.10	NMNAT2	1	183411272	1_91	0	0.0202860412772441	5.392154671981	1.82439868987927e-06	0.60687344950148	2
ENSG00000116698.21	SMG7	1	183471970	1_91	0	0.0315689945247856	9.38101246446458	4.93935872588068e-06	1.39720882398889	2
ENSG00000116701.14	NCF2	1	183590706	1_91	0	0.0576417193006299	14.8520474130444	1.42785254102499e-05	1.89451476793244	1
ENSG00000198756.10	COLGALT2	1	183966697	1_91	0	0.216625162636073	27.3098959996061	9.86708918473058e-05	-2.86046511627786	1
ENSG00000198860.11	TSEN15	1	184051811	1_91	0	0.020154848072667	5.33376805121964	1.79297304280029e-06	-0.465648854961645	1
ENSG00000135842.16	FAM129A	1	184974052	1_92	0	0.0276346058608739	7.78926159347325	3.5901258248891e-06	1.28800000000057	1
ENSG00000121486.11	TRMT1L	1	185156912	1_92	0	0.0207205461119855	5.19370368566437	1.79489261822302e-06	-0.328467153284864	1
ENSG00000116668.12	SWT1	1	185156912	1_92	0	0.0207205461119855	5.19370368566437	1.79489261822302e-06	0.328467153284864	1
ENSG00000116679.15	IVNS1ABP	1	185317057	1_92	0	0.0194427366672999	4.62088089379516	1.49845006236164e-06	0.185185185185235	1
ENSG00000047410.13	TPR	1	186376149	1_92	0	0.0387266743502598	10.842313930339	7.00313159069873e-06	-1.73964497041459	1
ENSG00000262180.1	OCLM	1	186400848	1_92	0	0.0264193670988796	7.38336894728742	3.25339717872566e-06	-0.974358974359088	1
ENSG00000162670.10	BRINP3	1	190477676	1_95	0	0.0328831035311752	6.47755979891002	3.55258384337003e-06	0.738562091503324	1
ENSG00000150681.9	RGS18	1	192159053	1_96	0	0.0180218411897183	4.46970078397093	1.34350013666934e-06	0.104477611940271	1
ENSG00000090104.11	RGS1	1	192575969	1_96	0	0.0320589262037277	9.66250502013509	5.16652826831995e-06	-1.24060526748207	2
ENSG00000116741.7	RGS2	1	192808677	1_96	0	0.0321663390708916	9.69275455027211	5.2000672047464e-06	1.10000000000039	1
ENSG00000023572.8	GLRX2	1	193106283	1_96	0	0.0240497458481479	7.06727864367107	2.83480252878451e-06	0.915638785717172	2
ENSG00000162630.5	B3GALT2	1	193188887	1_96	0	0.0188331503414265	4.86571737952292	1.52837511762508e-06	0.283687943262502	1
ENSG00000000971.15	CFH	1	196604375	1_98	0	0.0210043683864812	6.58612641733944	2.3072773072324e-06	-0.821928453572265	2
ENSG00000203724.10	C1orf53	1	197902363	1_99	0	0.0142681954013382	5.26101053370658	1.25198269265347e-06	-1.02857142857142	1
ENSG00000151414.14	NEK7	1	198156923	1_99	0	0.0169044472986014	5.88369507966843	1.65886574370458e-06	-0.540229885057343	1
ENSG00000081237.18	PTPRC	1	198638198	1_99	0	0.172074741743725	26.5616621995695	7.62311517133109e-05	-3.23044737179898	2
ENSG00000081248.10	CACNA1S	1	201106668	1_101	0	0.0108247751819255	6.50322397089488	1.17410706744243e-06	0.694656488549667	1
ENSG00000170128.4	GPR25	1	200872533	1_101	0	0.102162276336319	19.2048197556956	3.2723586951825e-05	-2.5294117647059	1
ENSG00000118197.13	DDX59	1	200669007	1_101	0	0.0195878060843145	15.618693632708	5.10258922507467e-06	-2.91396901476464	2
ENSG00000118200.14	CAMSAP2	1	200740002	1_101	0	0.00843284482219975	4.77532340353787	6.71640696463359e-07	0.579759862779112	1
ENSG00000232237.3	ASCL5	1	201127255	1_101	0	0.00981087487994447	5.82526402767065	9.53198734394952e-07	-0.483148826337292	2
ENSG00000118194.18	TNNT2	1	201378187	1_101	0	0.0142398598193254	9.13201375069121	2.16886428070108e-06	1.02790697674424	1
ENSG00000134369.15	NAV1	1	201622146	1_102	0	0.0668423209316762	15.5657421520752	1.73532753885073e-05	-1.82142857142797	1
ENSG00000198700.9	IPO9	1	201828710	1_102	0	0.0285074434425028	7.81639469143502	3.71642059459884e-06	1.09781344212132	2
ENSG00000198892.6	SHISA4	1	201887834	1_102	0	0.0197058523877822	4.48819383459906	1.47511858819426e-06	-0.0546418823294169	2
ENSG00000163431.12	LMOD1	1	201928918	1_102	0	0.0216026340847975	5.31543465157779	1.91516236268806e-06	-0.487804878048796	1
ENSG00000134375.10	TIMM17A	1	201957275	1_102	0	0.019744069471835	4.50562853045175	1.4837207118355e-06	0.143895857863048	2
ENSG00000163435.15	ELF3	1	202007073	1_102	0	0.0293303595194784	8.07342822060522	3.94943963615681e-06	1.05035971223042	1
ENSG00000143851.15	PTPN7	1	202161626	1_102	0	0.0222279346795824	5.57242209341284	2.06587111262142e-06	0.56000000000004	1
ENSG00000133067.17	LGR6	1	202194388	1_102	0	0.0333443331830497	9.23309963675526	5.13487250196412e-06	1.16265060240936	1
ENSG00000077152.9	UBE2T	1	202333104	1_102	0	0.0197156195998358	4.49265282604337	1.47731597832444e-06	-0.11557788944723	1
ENSG00000077157.21	PPP1R12B	1	202348568	1_102	0	0.0201210715698835	4.6758371845665	1.56917215070442e-06	0.180672268907462	1
ENSG00000117139.16	KDM5B	1	202809133	1_102	0	0.0219014727899708	5.43915848341424	1.98685026810607e-06	0.534391534391433	1
ENSG00000117153.15	KLHL12	1	202928138	1_102	0	0.0258684242236936	6.93960593988197	2.99409027132997e-06	0.809523809523941	1
ENSG00000159346.12	ADIPOR1	1	202958751	1_102	0	0.0452931174259118	12.0110890771045	9.07349713932286e-06	1.42885375494046	1
ENSG00000163485.16	ADORA1	1	203090600	1_102	0	0.0410091173771527	11.1082873221709	7.59779606474713e-06	-1.44029850746271	1
ENSG00000133055.8	MYBPH	1	203175705	1_102	0	0.0358920958206356	9.89971899681899	5.92627487751545e-06	-1.19292604501573	1
ENSG00000159388.5	BTG2	1	203305408	1_102	0	0.0209154112074583	5.02434853355335	1.75269469167667e-06	0.392070484581616	1
ENSG00000122176.10	FMOD	1	203351950	1_102	0	0.0211917826970925	5.14253363402889	1.81762688734976e-06	0.433878157503415	1
ENSG00000174567.7	GOLT1A	1	204214495	1_103	0	0.023580478678195	4.63314838267124	1.82217016612727e-06	-0.336448494886064	2
ENSG00000170498.8	KISS1	1	204197138	1_103	0	0.0252745313285353	5.25863891879653	2.21674923859729e-06	-0.554285714285618	1
ENSG00000188783.5	PRELP	1	203471605	1_103	0	0.0252643228961367	5.25499028519759	2.21431644981059e-06	0.503649635036509	1
ENSG00000257315.2	ZBED6	1	203795675	1_103	0	0.0298123057283771	6.74919894896668	3.355891430329e-06	-0.837988826815393	1
ENSG00000182004.12	SNRPE	1	203861428	1_103	0	0.0365324085611517	8.58843951534079	5.23302335469035e-06	1.10994764397956	1
ENSG00000143842.14	SOX13	1	204072756	1_103	0	0.0261131892162394	5.55308231964989	2.41854477953152e-06	0.480446927374411	1
ENSG00000143850.13	PLEKHA6	1	204346711	1_103	0	0.0236015262068958	4.64119890439306	1.82696561825056e-06	-0.370629370629269	1
ENSG00000158615.8	PPP1R15B	1	204412128	1_103	0	0.0258851150658093	5.47394972817421	2.36325731071009e-06	0.562005277044889	1
ENSG00000133056.13	PIK3C2B	1	204495053	1_103	0	0.0488334696280802	11.2245603063607	9.14212226777891e-06	1.45652173912981	1
ENSG00000198625.12	MDM4	1	204517114	1_103	0	0.0359856677743528	8.45181847608466	5.07270763663158e-06	1.12977099236654	1
ENSG00000186007.9	LEMD1	1	205457492	1_104	0	0.0692605178088838	17.2918307388551	1.99750012648511e-05	-1.82745098039221	1
ENSG00000184144.11	CNTN2	1	205072824	1_104	0	0.0209396916017549	6.52804337047985	2.27988750172171e-06	0.943548387096717	1
ENSG00000174529.7	TMEM81	1	205084022	1_104	0	0.0165905724072407	4.50532611495562	1.24665909115539e-06	-0.386407700982102	2
ENSG00000133059.16	DSTYK	1	205210869	1_104	0	0.0188879367240302	5.63735721419584	1.77590683910947e-06	0.768000000000059	1
ENSG00000133069.15	TMCC2	1	205228311	1_104	0	0.0174902494475063	4.99016280409995	1.45569645291418e-06	0.379032258064255	1
ENSG00000163545.8	NUAK2	1	205321666	1_104	0	0.0210519035736977	6.75658413431519	2.37234947851259e-06	0.747683703857336	2
ENSG00000162873.14	KLHDC8A	1	205356481	1_104	0	0.0370639570487679	11.7320994298063	7.2524981129512e-06	1.62204724409397	1
ENSG00000117266.15	CDK18	1	205519359	1_104	0	0.031869505729192	10.1657869049672	5.40351591990255e-06	-1.14885496183208	1
ENSG00000174514.12	MFSD4A	1	205593074	1_104	0	0.0176285884589856	5.52111296834519	1.62332051894734e-06	-0.785234899328808	1
ENSG00000158711.13	ELK4	1	205632336	1_104	0	0.016567622179479	4.51405177104405	1.2473456684168e-06	0.0979020979021212	1
ENSG00000158715.5	SLC45A3	1	205680319	1_104	0	0.0185517596879069	5.5402583642942	1.71425424526414e-06	0.619672176669668	2
ENSG00000117280.12	RAB29	1	205728010	1_104	0	0.755958551330102	20.9540725278316	0.000264196179138474	3.98371535752867	3
ENSG00000133065.10	SLC41A1	1	205813590	1_104	0	0.0331886496704773	12.167094119871	6.73498380926536e-06	2.74603174603096	1
ENSG00000162877.12	PM20D1	1	205813590	1_104	0	0.0333348009389388	12.2068764021252	6.78676042749092e-06	-2.7462913820054	2
ENSG00000174502.18	SLC26A9	1	205943691	1_104	0	0.0279091755353783	9.4321382969185	4.3905332722228e-06	-1.31140350877119	1
ENSG00000276600.4	RAB7B	1	205830859	1_104	0	0.0393633327415224	13.3398945998203	8.75798838950522e-06	2.8640000000002	1
ENSG00000263528.7	IKBKE	1	206470431	1_105	0	0.0480425585963488	18.7271213281885	1.50057345055695e-05	1.82051282051224	1
ENSG00000266094.7	RASSF5	1	206507103	1_105	0	0.0239037798131956	13.7275574630072	5.47293078320653e-06	-2.01917808219281	1
ENSG00000162889.10	MAPKAPK2	1	206684062	1_105	0	0.00916324498300947	4.60602002117349	7.03939320690814e-07	0.346405228758193	1
ENSG00000162896.5	PIGR	1	206945992	1_105	0	0.0105046424194237	5.49198489505522	9.62211876768872e-07	0.264187895514503	2
ENSG00000180667.10	YOD1	1	207096513	1_105	0	0.0580270752310257	20.8079180765422	2.01381427961461e-05	2.17916666666573	1
ENSG00000203710.10	CR1	1	207495998	1_105	0	0.0119370342344498	6.52754142064511	1.29958946253198e-06	-0.372677233185695	2
ENSG00000117335.19	CD46	1	207749736	1_105	0	0.0196002122997263	11.5000939336652	3.75943230259407e-06	1.43333333333338	1
ENSG00000174059.16	CD34	1	207911570	1_105	0	0.0541664353295681	19.6167304637718	1.77221735917985e-05	2.09409190372022	1
ENSG00000143469.18	SYT14	1	209867952	1_106	0	0.0119849105736771	6.54436271356598	1.30816421575121e-06	0.712418300653148	1
ENSG00000008118.9	CAMK1G	1	209589819	1_106	0	0.0158052683047476	9.18895681004029	2.42230144642701e-06	-1.23899371069237	1
ENSG00000196878.14	LAMB3	1	209618270	1_106	0	0.0126939049779724	7.00037252287488	1.48209656279972e-06	0.835714285714349	1
ENSG00000117597.17	DIEXF	1	209827888	1_106	0	0.0125388259473189	9.31878899224106	1.94884122310159e-06	1.78083260486874	2
ENSG00000082497.11	SERTAD4	1	210233686	1_106	0	0.0227910500724587	11.1678414511688	4.24515625723215e-06	0.842519685039502	1
ENSG00000054392.12	HHAT	1	210308795	1_106	0	0.00959482123605671	4.58378579044829	7.33535788043569e-07	0.259541984732854	1
ENSG00000143473.12	KCNH1	1	211134467	1_107	0	0.0294226169649992	11.8173363902563	5.79910539481724e-06	1.50358422939101	1
ENSG00000117625.13	RCOR3	1	211257612	1_107	0	0.0157898810688923	6.21189074361241	1.63592267882971e-06	0.62175710621032	2
ENSG00000082512.14	TRAF5	1	211326561	1_107	0	0.0171949401705771	6.97793363155558	2.00118670561996e-06	-0.803354801700776	2
ENSG00000170385.9	SLC30A1	1	211578806	1_107	0	0.0145693267962553	5.48932750007705	1.33388605567813e-06	0.664948453607856	1
ENSG00000143493.12	INTS7	1	212035474	1_107	0	0.020490996907252	8.55533859550797	2.92388572979047e-06	-1.12189616252849	1
ENSG00000066027.11	PPP2R5A	1	212384257	1_107	0	0.0142444823841283	5.28686761264021	1.25604504187121e-06	0.440944881889625	1
ENSG00000065600.12	TMEM206	1	212414848	1_107	0	0.0163887400342453	6.54635034347275	1.78938962843817e-06	0.747057653543984	3
ENSG00000162772.16	ATF3	1	212565261	1_107	0	0.0439495185015035	15.4528386577721	1.13271981335041e-05	1.78918918919019	1
ENSG00000185523.6	SPATA45	1	212847379	1_108	0	0.0221930446036686	6.42624948375789	2.37867207210736e-06	-0.502710367723146	2
ENSG00000162769.12	FLVCR1	1	212858008	1_108	0	0.0297235509955072	9.0821324014989	4.50244718021083e-06	1.01906514282099	2
ENSG00000143494.15	VASH2	1	212950961	1_108	0	0.0240124006206529	7.24210662558941	2.90041806012872e-06	-0.749999999999718	1
ENSG00000174606.13	ANGEL2	1	213024283	1_108	0	0.0196444472151943	5.43229661223305	1.77984996007624e-06	0.360294117647242	1
ENSG00000136643.11	RPS6KC1	1	213051377	1_108	0	0.018866995786414	5.07769395624043	1.59782561630982e-06	-0.22962962962953	1
ENSG00000143499.13	SMYD2	1	214276404	1_108	0	0.0178099199990795	4.60679913095829	1.36842610494515e-06	0.108852805904238	2
ENSG00000117724.12	CENPF	1	214603487	1_109	0	0.0254347277715159	4.55952581292245	1.93422449120006e-06	-0.242883458402232	2
ENSG00000082482.13	KCNK2	1	215058125	1_109	0	0.025300281695659	4.51172537597326	1.90382979377848e-06	-0.181286549707602	1
ENSG00000136636.12	KCTD3	1	215567710	1_109	0	0.0573835219033249	11.9405979211965	1.14280828318591e-05	-1.55797101449264	1
ENSG00000196482.16	ESRRG	1	217137681	1_110	0	0.0124328385355807	4.47235466095014	9.27399025525708e-07	0.00987654320987445	1
ENSG00000092978.10	GPATCH2	1	217631213	1_110	0	0.0159156064766141	6.68943444630709	1.77571269740865e-06	-0.828220858895469	1
ENSG00000162814.10	SPATA17	1	217631425	1_110	0	0.0126750038936058	4.645427872157	9.82050742483027e-07	-0.110389610389633	1
ENSG00000067533.5	RRP15	1	218284423	1_110	0	0.01498677273977	6.14929404733584	1.53706943972251e-06	-0.56061382392657	2
ENSG00000143353.11	LYPLAL1	1	219173067	1_111	0	0.039581439360598	10.7024081991936	7.06534218104222e-06	-1.51219512195121	1
ENSG00000196660.10	SLC30A10	1	219959023	1_112	0	0.0142719859238003	7.88942946287861	1.87797632037992e-06	-1.18399999999982	1
ENSG00000136628.17	EPRS	1	220024785	1_112	0	0.025028460756142	12.9427239394231	5.40281298589707e-06	1.44615384615354	1
ENSG00000162813.17	BPNT1	1	220090119	1_112	0	0.0110005203788562	5.55356617672511	1.01893219978303e-06	-0.390495238631516	2
ENSG00000067704.9	IARS2	1	220094327	1_112	0	0.010308895962825	4.97142710360643	8.54778004200462e-07	0.266829771409025	2
ENSG00000116141.15	MARK1	1	220528008	1_112	0	0.0422412001159986	17.6765787133674	1.24535900528304e-05	-2.71948512317238	2
ENSG00000162817.6	C1orf115	1	220692391	1_112	0	0.0108592671264284	5.43771847500391	9.8486644559238e-07	0.698641936033813	2
ENSG00000117791.15	MARC2	1	220747806	1_112	0	0.0261941526012752	13.3524674813579	5.83345682422826e-06	-2.30216611061478	2
ENSG00000186205.12	MARC1	1	220747032	1_112	0	0.065935519545312	21.739011012843	2.39066828816162e-05	-3.0511520995836	3
ENSG00000136630.12	HLX	1	220879423	1_112	0	0.0121294665237294	6.42974121099054	1.30075438689316e-06	-0.557251908396921	1
ENSG00000143512.12	HHIPL2	1	222547946	1_114	0	0.015503225104503	4.77895947416102	1.23570699823566e-06	0.260869565217399	1
ENSG00000143498.17	TAF1A	1	222589893	1_114	0	0.0160622670218005	5.09717766725178	1.36551576544784e-06	0.349315068493195	1
ENSG00000154305.16	MIA3	1	222618304	1_114	0	0.0150091848093281	4.48808183004868	1.12351267786227e-06	-0.0248962655601553	1
ENSG00000186063.12	AIDA	1	222714565	1_114	0	0.0152075180512274	4.60598444494672	1.16826378221392e-06	-0.176795580110425	1
ENSG00000197520.10	FAM177B	1	222736869	1_114	0	0.0168834312979654	5.54527861239242	1.56150792201752e-06	-0.56357306075781	2
ENSG00000154309.8	DISP1	1	222872138	1_114	0	0.0150885164613307	4.53542277700655	1.141364665176e-06	-0.119999999999916	1
ENSG00000187554.11	TLR5	1	223142833	1_114	0	0.178993271369511	27.2462029478687	8.13397434500831e-05	-3.40452907001126	2
ENSG00000143502.14	SUSD4	1	223364043	1_114	0	0.018239086470851	6.23964618780095	1.89811775717293e-06	-0.936170212766086	1
ENSG00000203697.11	CAPN8	1	223653524	1_114	0	0.0164926010924009	5.33478534287451	1.46745978907578e-06	0.457364341085223	1
ENSG00000162909.17	CAPN2	1	223701931	1_114	0	0.0157566146042416	4.92460519693696	1.29417926457596e-06	-0.394285714285768	1
ENSG00000143514.16	TP53BP2	1	223802921	1_114	0	0.0151784332952211	4.58880083298159	1.1616793259914e-06	-0.347457627118536	1
ENSG00000143756.11	FBXO28	1	224114047	1_114	0	0.0177933614810012	6.0171379890101	1.78569827242059e-06	0.546874999999977	1
ENSG00000143753.12	DEGS1	1	224199032	1_114	0	0.0150040532610546	4.48501045469701	1.1223599536111e-06	-0.122994652406436	1
ENSG00000143748.17	NVL	1	224330140	1_114	0	0.0149735837704589	4.46675371110445	1.11552130485566e-06	-0.0408921933085389	1
ENSG00000143771.11	CNIH4	1	224356329	1_114	0	0.0165124580901698	5.34557400657632	1.47219785432047e-06	-0.577272727272407	1
ENSG00000162923.14	WDR26	1	224436689	1_114	0	0.0152118120280695	4.60852023408725	1.1692370120001e-06	0.231364151822225	2
ENSG00000185155.11	MIXL1	1	226223248	1_115	0	0.0197906057923184	6.80523609518592	2.24627224316561e-06	-1.21212121212081	1
ENSG00000143742.12	SRP9	1	225778101	1_115	0	0.0307385931889963	8.5389614169437	4.37773172860496e-06	-0.760975609755981	1
ENSG00000196187.11	TMEM63A	1	225848608	1_115	0	0.0292839057210619	9.47123569316239	4.62589477626505e-06	1.72640624648446	3
ENSG00000243709.1	LEFTY1	1	225912195	1_115	0	0.0183833983191242	4.51001419878248	1.38281414081966e-06	-0.0397783733342925	2
ENSG00000143811.18	PYCR2	1	225920500	1_115	0	0.0191036936121127	5.14073931897925	1.63795901878881e-06	-0.533333333333215	1
ENSG00000143751.9	SDE2	1	225999428	1_115	0	0.0376150922259538	12.3272045841906	7.7336914342367e-06	-2.26178010471285	1
ENSG00000163041.9	H3F3A	1	226063226	1_115	0	0.121074046780513	19.4229098490091	3.92216137510652e-05	-2.15303193915047	2
ENSG00000182827.8	ACBD3	1	226185741	1_115	0	0.0195983466655413	6.06280480469204	1.9817694402299e-06	-0.602484472049707	1
ENSG00000183814.15	LIN9	1	226309688	1_115	0	0.0184261868527786	4.61231171499214	1.41747114571618e-06	0.53319502074713	1
ENSG00000203685.9	STUM	1	226550214	1_115	0	0.0268425745588065	7.63286722459752	3.41721246182647e-06	0.855769230769442	1
ENSG00000143801.16	PSEN2	1	226894149	1_116	0	0.0281049964807613	13.4759477473319	6.31688483435939e-06	2.52000000000032	1
ENSG00000163050.16	COQ8A	1	226897761	1_116	0	0.0358933618078535	16.626754579329	9.95363540214221e-06	-2.9724137931036	1
ENSG00000181450.17	ZNF678	1	227563901	1_116	0	0.0155524564908314	5.44622951724527	1.41271657364509e-06	0.156249999999944	1
ENSG00000143740.14	SNAP47	1	227730861	1_116	0	0.0165561763130443	5.90003827876012	1.62920216149679e-06	-0.264305309361419	2
ENSG00000081692.12	JMJD4	1	227735217	1_116	0	0.0141570020019571	4.83523196131425	1.14169135474178e-06	0.280000000000012	1
ENSG00000143816.7	WNT9A	1	227855186	1_116	0	0.0137060480935891	4.58453848394686	1.04801616071327e-06	-0.0795454545454643	1
ENSG00000162910.18	MRPL55	1	228109044	1_116	0	0.0227726156847833	9.05785124444438	3.44031498106423e-06	-1.49999999999945	1
ENSG00000143774.16	GUK1	1	228140298	1_116	0	0.0196889529100461	7.51503074863511	2.4678200464904e-06	-1.07324840764324	1
ENSG00000162931.11	TRIM17	1	228417087	1_116	0	0.0136294435801304	4.51059769061209	1.02535044676792e-06	0.376146788990649	1
ENSG00000181218.5	HIST3H2A	1	228459118	1_116	0	0.0172770634093202	6.5239614197875	1.87992886784908e-06	-0.741666666666483	1
ENSG00000168159.11	RNF187	1	228486873	1_116	0	0.0362018787659518	13.1017027448238	7.910773627694e-06	1.87235121771437	2
ENSG00000116574.5	RHOU	1	228815437	1_116	0	0.0239618133444078	9.39382575541558	3.75424219592639e-06	-1.12562814070298	1
ENSG00000168118.11	RAB4A	1	229271486	1_117	0	0.0139338206202706	5.13120364525654	1.19247579363683e-06	-0.523437500000155	1
ENSG00000143632.14	ACTA1	1	229434388	1_117	2	0.328014307190964	18.7556471822175	0.000102608879970533	-4.07272727272717	1
ENSG00000069248.11	NUP133	1	229508410	1_117	2	0.0675017789255504	15.095810336675	1.69954142476821e-05	3.47058823529374	1
ENSG00000135776.4	ABCB10	1	229559119	1_117	2	0.0339778293225476	12.6837641033902	7.18793088167267e-06	-3.17307692307571	1
ENSG00000135801.9	TAF5L	1	229628464	1_117	0	0.0139033907004408	4.83262923831216	1.12063532882945e-06	0.182539682539742	1
ENSG00000135763.9	URB2	1	229626572	1_117	0	0.0136774695712042	5.90321751667927	1.34664973158397e-06	1.41721854304583	1
ENSG00000135744.7	AGT	1	230689701	1_118	0	0.0263530047425743	5.91000027890995	2.59763272643277e-06	-0.535947712418172	1
ENSG00000135773.12	CAPN9	1	230752755	1_118	0	0.0365878435887513	8.87661725137676	5.41682011425829e-06	-1.22200463841691	3
ENSG00000119280.16	C1orf198	1	230846184	1_118	0	0.0226762259385397	4.55524943268719	1.72283245229113e-06	-0.234562316312264	2
ENSG00000143643.12	TTC13	1	230978719	1_118	0	0.0232181388367746	4.76803836950175	1.84640620514969e-06	0.331081081081014	1
ENSG00000173409.13	ARV1	1	230979465	1_118	0	0.0241257894219182	5.11365590470906	2.05765774693796e-06	-0.512195121951438	1
ENSG00000182118.7	FAM89A	1	231032152	1_118	0	0.0262197539575639	5.86426437714185	2.56449737496482e-06	0.653967308714971	2
ENSG00000116906.11	GNPAT	1	231240905	1_118	0	0.0229736722193381	4.67266136227392	1.79041964289152e-06	0.283380165343752	2
ENSG00000116903.7	EXOC8	1	231337950	1_118	0	0.0647100332809816	14.0712525044513	1.51867374596484e-05	1.70497427101156	1
ENSG00000116918.13	TSNAX	1	231528861	1_118	0	0.0273707879903641	6.25198083285941	2.85407278376194e-06	-0.867132867133102	1
ENSG00000162946.21	DISC1	1	231627258	1_118	0	0.0284685549143071	6.60701885495317	3.13711958723913e-06	0.89473684210519	1
ENSG00000212916.4	MAP10	1	232805207	1_119	0	0.0256637554474742	7.5193227714978	3.21854096666517e-06	0.845494468317912	2
ENSG00000135778.11	NTPCR	1	232953982	1_119	0	0.0203458671046763	5.42722725169299	1.84168061126846e-06	0.486486486486278	1
ENSG00000143674.10	MAP3K21	1	233376616	1_120	0	0.0236126847051544	4.53673304559396	1.78668790961964e-06	-0.120253164556958	1
ENSG00000168275.14	COA6	1	234372958	1_120	0	0.0240082880561104	4.68648938329177	1.87658800617062e-06	-0.284313725490036	1
ENSG00000059588.9	TARBP1	1	234478644	1_121	0	0.0475657925424186	13.8713972717618	1.10046200594108e-05	1.55074515053703	2
ENSG00000168264.10	IRF2BP2	1	234593897	1_121	0	0.190630731795168	26.8279769993906	8.52984119948924e-05	3.12258064516121	1
ENSG00000188739.14	RBM34	1	235160983	1_121	0	0.0191553207081783	5.64814457800532	1.80449356702054e-06	-0.670212765957911	1
ENSG00000116957.12	TBCE	1	235365804	1_121	0	0.0198251548237868	5.95740511620137	1.96985304095788e-06	0.65034992136094	2
ENSG00000162885.12	B3GALNT2	1	235504442	1_121	0	0.0210339402381793	6.49011363994833	2.27684277801867e-06	0.758007117438011	1
ENSG00000168243.10	GNG4	1	235651207	1_121	0	0.0447474924603953	13.3157588447078	9.93790247190494e-06	1.53205128205132	1
ENSG00000116962.14	NID1	1	236065637	1_122	0	0.0259207837720897	8.53453226991564	3.68967369221951e-06	1.0646319569124	1
ENSG00000077585.13	GPR137B	1	236132533	1_122	0	0.0311807099367428	10.2029792128174	5.30607160674276e-06	-1.3015873015875	1
ENSG00000116977.18	LGALS8	1	236505880	1_122	0	0.0188769703123107	5.67826832794866	1.78775626952684e-06	-0.567526827503906	2
ENSG00000119285.10	HEATR1	1	236604526	1_122	0	0.0436121485311043	13.2433696035464	9.63310042534112e-06	2.4186046511624	1
ENSG00000133019.11	CHRM3	1	239386955	1_124	0	0.0893549226028889	17.3633818140544	2.58769391083483e-05	-1.93962264150951	1
ENSG00000155816.19	FMN2	1	240013588	1_125	0	0.0214934945014401	5.96142815338842	2.13706361618467e-06	0.671936758892968	1
ENSG00000117009.11	KMO	1	241532545	1_127	0	0.0195390743817201	5.68760704688862	1.85350463070454e-06	0.577669902912573	1
ENSG00000203668.2	CHML	1	241642887	1_127	0	0.0200900529919537	5.93784299245127	1.98961889981565e-06	0.629629629629467	1
ENSG00000174371.16	EXO1	1	241845525	1_127	0	0.0261405725776559	8.30989304112305	3.62301919966034e-06	-1.22632975874908	2
ENSG00000180287.16	PLD5	1	242524418	1_128	0	0.0251862668846223	7.53291396590253	3.16436748943609e-06	1.01058201058153	1
ENSG00000143702.15	CEP170	1	243254880	1_128	0	0.0293616053928755	8.91738421632242	4.36694158307312e-06	1.29545454545498	1
ENSG00000054282.15	SDCCAG8	1	243301471	1_128	0	0.0214373268708824	6.08060461490103	2.17408990947228e-06	-0.581005586592015	1
ENSG00000117020.16	AKT3	1	243851261	1_128	0	0.0182724674181846	4.64320026507786	1.41505955200796e-06	0.237822349570314	1
ENSG00000035687.9	ADSS	1	244454207	1_129	0	0.0349907596398766	8.0355132778591	4.68950604080599e-06	0.986013986013815	1
ENSG00000179397.17	C1orf101	1	244454264	1_129	0	0.0360635782227075	8.30903572018217	4.99780775639309e-06	-1.01929260450157	1
ENSG00000203666.12	EFCAB2	1	244970187	1_129	0	0.0281520346667689	6.06923599266104	2.84973134189828e-06	0.609374999999862	1
ENSG00000162849.15	KIF26B	1	245155106	1_129	0	0.0366472146954914	8.45448060469616	5.16758953682086e-06	-1.01470588235266	1
ENSG00000162852.13	CNST	1	246566688	1_130	0	0.0151047039241148	5.043948343865	1.27069977388145e-06	0.437037037037076	1
ENSG00000143653.9	SCCPDH	1	246719132	1_130	0	0.0237674659159809	9.12185400608186	3.61598068916231e-06	1.25885705681471	2
ENSG00000153207.14	AHCTF1	1	246932175	1_130	0	0.0178240737492348	6.53154040525667	1.94170251812802e-06	-0.806896551723832	1
ENSG00000277462.1	ZNF670	1	247078334	1_130	0	0.016943970232245	6.07630881168079	1.71717723747098e-06	-0.6001813959149	2
ENSG00000188295.14	ZNF669	1	247104366	1_130	0	0.0239487831001399	9.19038217170792	3.67093866000009e-06	-1.20155038759666	1
ENSG00000203663.3	OR2L2	1	247939716	1_131	0	0.0621767638790757	16.52276613839	1.71344818589299e-05	-2.01209677419316	1
ENSG00000196071.4	OR2L13	1	247939716	1_131	0	0.0185265623441755	5.10744620922884	1.57818804501227e-06	-0.458988080572486	2
ENSG00000189181.4	OR14I1	1	248682157	1_131	0	0.0301497052631716	9.66001545331799	4.85759158655737e-06	-1.34736842105272	1
ENSG00000177462.6	OR2T8	1	247875023	1_131	0	0.0179128167743668	4.8222580981544	1.44070293295105e-06	-0.253731343283555	1
ENSG00000162714.12	ZNF496	1	247323376	1_131	0	0.0209549252222183	6.05471545662741	2.11611837876206e-06	-0.434108527131593	1
ENSG00000162722.8	TRIM58	1	247857146	1_131	0	0.0328682325006341	10.6894801355735	5.85993826253714e-06	1.65764862530334	2
ENSG00000238243.3	OR2W3	1	247851213	1_131	0	0.028251723240252	9.20822928515718	4.33891531092356e-06	1.43150684931476	1
ENSG00000175137.10	SH3BP5L	1	248829881	1_131	0	0.0569322093416508	15.1120015448004	1.43496111466539e-05	1.68674698795208	1
ENSG00000184731.5	FAM110C	2	47011	2_1	0	0.02703082206969	7.8492141444527	3.53871459421911e-06	-0.944237918215063	1
ENSG00000143727.15	ACP1	2	264227	2_1	0	0.0194873796505153	4.90088134743884	1.59289716696415e-06	-0.346568917954108	2
ENSG00000035115.21	SH3YL1	2	265970	2_1	0	0.0237040464826493	6.66473291122693	2.63490732895518e-06	0.883720930232478	1
ENSG00000151353.14	TMEM18	2	677213	2_1	0	0.0473148323625015	12.9213925588235	1.01968664678154e-05	-1.64947468075179	2
ENSG00000130508.10	PXDN	2	1817522	2_2	0	0.0253728088830268	9.32311270484855	3.94538680812985e-06	-1.15723270440249	1
ENSG00000171853.15	TRAPPC12	2	3379591	2_2	0	0.0148066734129504	4.47690400135837	1.1055932659947e-06	0.046513061743861	2
ENSG00000182551.13	ADI1	2	3519553	2_2	0	0.0188739921023794	6.65817734206612	2.09594186784525e-06	0.820224719101259	1
ENSG00000171865.9	RNASEH1	2	3558846	2_2	0	0.0149900535533208	4.5874434642552	1.14692234771615e-06	-0.14062303400649	2
ENSG00000171863.12	RPS7	2	3578504	2_2	0	0.0177401901405311	6.10104526318962	1.80518876903398e-06	0.676737160121157	1
ENSG00000118004.17	COLEC11	2	3594575	2_2	0	0.0196775586115918	7.03327772554671	2.30828318088044e-06	-0.823998786886347	4
ENSG00000151360.9	ALLC	2	3577209	2_2	0	0.0156888036456482	4.99666992647652	1.3074665736879e-06	-0.384615384615298	1
ENSG00000134321.11	RSAD2	2	6869802	2_5	0	0.0640819636596264	14.8698296657673	1.58928546169177e-05	-1.80645161290284	1
ENSG00000134326.11	CMPK2	2	6869802	2_5	0	0.0640819636596264	14.8698296657673	1.58928546169177e-05	-1.80645161290284	1
ENSG00000151692.14	RNF144A	2	6917071	2_5	0	0.0225158556173669	5.37931819380119	2.02011361094622e-06	-0.514925373134359	1
ENSG00000115738.9	ID2	2	8678930	2_6	0	0.0780685086717602	17.7515591842371	2.31138608021061e-05	1.94382022472013	1
ENSG00000134313.15	KIDINS220	2	8840996	2_6	0	0.0199541891237023	5.3583231661402	1.7832945918421e-06	-0.510309278350786	1
ENSG00000143797.11	MBOAT2	2	9003515	2_6	0	0.0182651088190602	4.56266560817703	1.38995586567602e-06	-0.0436507936508006	1
ENSG00000151693.9	ASAP2	2	9230334	2_6	0	0.0694108544282016	16.6694648692195	1.92978601236455e-05	-2.45599999999968	1
ENSG00000134330.18	IAH1	2	9473199	2_6	0	0.185812964411513	25.9206361815504	8.03307411699418e-05	-3.5492761283885	2
ENSG00000151694.12	ADAM17	2	9555759	2_6	0	0.0949730471617597	19.5650494430687	3.09914165731895e-05	3.01371205714232	2
ENSG00000115750.16	TAF1B	2	9843557	2_6	0	0.0298955347172657	9.00331359941001	4.48919849694935e-06	-1.25599999999987	1
ENSG00000134317.17	GRHL1	2	9952004	2_6	0	0.0184708109118185	4.66338602753973	1.43663828282774e-06	-0.223880597014827	1
ENSG00000205795.4	CYS1	2	10080534	2_6	0	0.0211832200544692	5.89632804683551	2.08321321162592e-06	-0.622625473146082	2
ENSG00000115756.12	HPCAL1	2	10302415	2_7	0	0.0473663089199632	16.3100114358699	1.28849849085102e-05	-1.81434599156027	1
ENSG00000115758.12	ODC1	2	10448012	2_7	0	0.0141153636254134	5.38128964133755	1.26688893809147e-06	-0.458904109589058	1
ENSG00000115761.15	NOL10	2	10695873	2_7	0	0.0231381546120092	9.82569723882393	3.79185919713628e-06	-1.28571428571445	1
ENSG00000143882.10	ATP6V1C2	2	10701688	2_7	0	0.013504967687841	4.98447378537809	1.12272390900848e-06	0.394570649613466	2
ENSG00000143870.12	PDIA6	2	10767885	2_7	0	0.0182256195665885	7.67748471264352	2.33378780794469e-06	0.874213761205888	2
ENSG00000162976.12	PQLC3	2	11156148	2_7	0	0.0137928309070723	5.17378740796019	1.19020589534391e-06	-0.481751824817538	1
ENSG00000134318.13	ROCK2	2	11347918	2_7	0	0.0166520733775655	6.86577124655027	1.90685535619084e-06	-0.825556619986507	2
ENSG00000169016.16	E2F6	2	11466097	2_7	0	0.0199439124138791	8.48795788428587	2.82340825286275e-06	1.00375234521514	1
ENSG00000196208.13	GREB1	2	11612793	2_7	0	0.0138456598728788	5.20809045505702	1.20268607548587e-06	-0.222972972972958	1
ENSG00000169006.6	NTSR2	2	11669965	2_7	0	0.0128877896406322	4.56468326708468	9.81181141856682e-07	0.120802717547	2
ENSG00000134324.11	LPIN1	2	11677686	2_7	0	0.0166069580551684	6.84139072600558	1.89493618469558e-06	0.818272424098313	2
ENSG00000151779.12	NBAS	2	15511722	2_9	0	0.0435682629249415	12.2504277472202	8.90187729596025e-06	-1.66337526032367	2
ENSG00000079785.14	DDX1	2	15591459	2_9	0	0.0448729189119736	12.5186476810958	9.36918562105139e-06	-1.47943738305066	2
ENSG00000197872.11	FAM49A	2	16666179	2_10	0	0.0124720452416282	4.66929743594027	9.71290906277259e-07	0.290502793296151	1
ENSG00000163032.11	VSNL1	2	17538936	2_10	0	0.0522588318917322	17.4332133424406	1.51948790866005e-05	2.0036581397022	2
ENSG00000178295.14	GEN1	2	17753564	2_10	0	0.0134336943804595	5.31764378626758	1.19144722799453e-06	0.564537893508263	2
ENSG00000163029.15	SMC6	2	17800093	2_10	0	0.0124059935075194	4.6062981381293	9.53111476480324e-07	-0.281249999999999	1
ENSG00000170745.11	KCNS3	2	17877838	2_10	0	0.0226765376512142	9.99802703429032	3.78138726889174e-06	-1.24943716827074	2
ENSG00000240857.1	RDH14	2	18560992	2_11	0	0.0200621770234192	4.81003595091223	1.60948334199863e-06	0.283687943262391	1
ENSG00000183891.5	TTC32	2	19901956	2_12	0	0.200187728858773	25.5069694499805	8.51640723228598e-05	-3.38248847926306	1
ENSG00000118965.14	WDR35	2	19989328	2_12	0	0.0208976007623526	4.63606853859163	1.61586986384228e-06	0.564349228656515	2
ENSG00000132031.12	MATN3	2	20012886	2_12	0	0.0393171519710055	10.3453460534369	6.78402093126108e-06	1.65648854961826	1
ENSG00000068697.6	LAPTM4A	2	20052246	2_12	0	0.0207355228249361	4.56596002191457	1.57909115286214e-06	0.307142857142848	1
ENSG00000118960.12	HS1BP3	2	20641962	2_12	0	0.0209098056823762	4.6412917396343	1.61863516171541e-06	-0.257861635220108	1
ENSG00000143869.6	GDF7	2	20673689	2_12	0	0.0254758723987003	6.42103836259653	2.7283145252876e-06	-0.73529411764701	1
ENSG00000119771.14	KLHL29	2	23386174	2_14	0	0.0515283828377729	11.3285715576024	9.7360270231206e-06	1.62878787878798	1
ENSG00000119778.14	ATAD2B	2	23927186	2_14	0	0.0350262578269944	7.82158438219775	4.56928850987293e-06	1.0740037950666	1
ENSG00000173960.13	UBXN2A	2	23927186	2_14	0	0.254486751523604	26.4103037964758	0.000112098210716291	-3.50282179755725	2
ENSG00000205639.9	MFSD2B	2	24009668	2_14	0	0.045302532519814	10.1560161282495	7.67372034827924e-06	1.53465346534638	1
ENSG00000163026.11	WDCP	2	24049526	2_14	0	0.0331557130061784	7.32480150194661	4.05055317020142e-06	-1.20338983050872	1
ENSG00000119782.13	FKBP1B	2	24049526	2_14	0	0.0331557130061784	7.32480150194661	4.05055317020142e-06	-1.20338983050872	1
ENSG00000219626.8	FAM228B	2	24077362	2_14	0	0.0347464533695191	7.74896757916541	4.49070401540081e-06	1.26404494382015	1
ENSG00000176732.6	PFN4	2	24123824	2_14	0	0.028989346691168	6.11080287745346	2.95458717373927e-06	1.00000000000014	1
ENSG00000186453.12	FAM228A	2	24171234	2_14	0	0.0900516430313283	16.4574853718012	2.47181079422711e-05	1.87028301886878	1
ENSG00000198399.14	ITSN2	2	24360606	2_14	0	0.0244473905816924	4.5730442622384	1.86465298841352e-06	0.180988035010421	2
ENSG00000173557.14	C2orf70	2	26558243	2_15	0	0.00918504099686423	5.72668319766058	8.77292391990359e-07	0.644927536231835	1
ENSG00000084676.15	NCOA1	2	24488615	2_15	0	0.030604770604387	14.5298778756165	7.41670829582869e-06	1.44800000000004	1
ENSG00000138092.10	CENPO	2	24800575	2_15	0	0.0729605179650275	30.3696323801338	3.69562204390152e-05	-4.55414012739087	1
ENSG00000138031.14	ADCY3	2	24919113	2_15	0	0.00938773055723763	6.78197667774313	1.0618838450243e-06	-1.44954128440362	1
ENSG00000115137.11	DNAJC27	2	24971258	2_15	0	0.118530741914757	24.2264170223797	4.78939103624091e-05	2.27242890921937	2
ENSG00000084710.13	EFR3B	2	25037759	2_15	0	0.0159091510663588	17.7241762737829	4.7029804337506e-06	-4.83333333333235	1
ENSG00000143970.16	ASXL2	2	25868775	2_15	0	0.0161123844042262	9.89232549261111	2.65838769432554e-06	0.901531728665296	1
ENSG00000084731.14	KIF3C	2	25983137	2_15	0	0.00935902728647697	6.23069201594209	9.72583961686479e-07	-1.05673758865239	1
ENSG00000138029.13	HADHB	2	26249466	2_15	0	0.00947694372351426	6.01210837378563	9.50287918308709e-07	-0.880794701987116	1
ENSG00000084754.10	HADHA	2	26244785	2_15	0	0.00895038145733862	5.35587496318756	7.99525058931202e-07	-0.445360494212349	2
ENSG00000173567.14	ADGRF3	2	26348543	2_15	0	0.0082047816335884	4.60833496512879	6.30624982626081e-07	-0.20967741935484	1
ENSG00000157856.10	DRC1	2	26401975	2_15	0	0.0105186284236187	6.71514964760869	1.1780803567922e-06	-0.684491978609694	1
ENSG00000115155.16	OTOF	2	26575723	2_15	0	0.0102393960992343	6.35252170928753	1.08487726221092e-06	-0.470149253731346	1
ENSG00000171303.6	KCNK3	2	26696561	2_16	0	0.0164792015121494	4.70451258809075	1.29303685900881e-06	0.592105263157823	1
ENSG00000084764.10	MAPRE3	2	26971145	2_16	0	0.0213797042750654	6.52024829067408	2.32501593232838e-06	-0.89682539682562	1
ENSG00000138080.13	EMILIN1	2	27078189	2_16	0	0.0165928167396957	4.59458486861243	1.27152967493145e-06	-0.0762648742826423	2
ENSG00000138030.12	KHK	2	27086791	2_16	0	0.0397347896791722	11.6282710859804	7.70630461720617e-06	-1.4251968503931	1
ENSG00000138028.15	CGREF1	2	27101095	2_16	0	0.138521098903596	25.4077062678955	5.87004585427668e-05	-3.30949493283551	2
ENSG00000143994.13	ABHD1	2	27136537	2_16	0	0.0188789467191753	5.77746509459921	1.81917800578471e-06	-0.819548872180498	1
ENSG00000138085.16	ATRAID	2	27212382	2_16	0	0.0170152459625863	5.94222533199754	1.68634897658404e-06	-1.3080572588252	2
ENSG00000138074.14	SLC5A6	2	27212506	2_16	0	0.0177141634861658	6.03382701577246	1.78268089138278e-06	1.1544117647056	1
ENSG00000084774.13	CAD	2	27217854	2_16	0	0.017983362531785	5.71915108067963	1.71538881628353e-06	0.999779464733514	2
ENSG00000115194.10	SLC30A3	2	27275976	2_16	0	0.0193392953406937	6.97276960046573	2.24908602241636e-06	-1.28142719249668	2
ENSG00000163794.6	UCN	2	27308797	2_16	0	0.0172487491938653	4.9001295021156	1.40969536166673e-06	0.373493975903575	1
ENSG00000115211.15	EIF2B4	2	27369556	2_16	1	0.0783322125284645	19.0636529710067	2.49061513433593e-05	-4.11718750000123	1
ENSG00000115234.10	SNX17	2	27363288	2_16	1	0.146476521850813	22.3545743345081	5.46128107806294e-05	-4.40310077519419	1
ENSG00000163795.13	ZNF513	2	27380806	2_16	0	0.0196436582261755	8.79027109876192	2.87994864952395e-06	1.96116504854354	1
ENSG00000115216.13	NRBP1	2	27428187	2_16	1	0.0734626847319435	18.8299426750061	2.30715036151666e-05	4.08661417322919	1
ENSG00000138002.14	IFT172	2	27489541	2_16	0	0.0172174924868171	4.87702280457894	1.40050542048257e-06	-0.419014084507268	1
ENSG00000198522.13	GPN1	2	27628084	2_16	0	0.0681641666523818	16.1927678965882	1.84093021576526e-05	1.79487179487086	1
ENSG00000176714.9	CCDC121	2	27629397	2_16	0	0.0917627325927343	18.7954954449561	2.87660493764442e-05	1.97790055248531	1
ENSG00000243147.7	MRPL33	2	27770976	2_16	0	0.0285282401678539	9.21031781878935	4.38237668256729e-06	1.2580645161289	1
ENSG00000158019.20	BRE	2	27889824	2_16	0	0.0329772138348747	10.4770133132434	5.76250827062156e-06	1.2979351032448	1
ENSG00000171174.13	RBKS	2	27891044	2_16	0	0.0229105749036143	11.0689958758292	4.22964890039499e-06	2.39130434782563	1
ENSG00000163803.12	PLB1	2	28596747	2_17	0	0.0137916035573543	4.78963420805323	1.10173517991582e-06	-0.00769230769230836	1
ENSG00000213639.9	PPP1CB	2	28751273	2_17	0	0.0354759395487021	14.0068604902113	8.28771512947346e-06	2.34920634920671	1
ENSG00000163806.15	SPDYA	2	28782736	2_17	0	0.020570946073615	8.84173542757597	3.03355509244686e-06	1.80314960629904	1
ENSG00000171103.10	TRMT61B	2	28869813	2_17	0	0.023143126958433	10.0571967262015	3.88203180079754e-06	-2.01587301587327	1
ENSG00000189350.12	TOGARAM2	2	28957070	2_17	0	0.022499372217594	9.25097758449909	3.47150771469993e-06	-1.35927952856807	3
ENSG00000179270.6	C2orf71	2	29074488	2_18	0	0.350551760545156	30.2430989594417	0.000176822916166147	3.35759493670773	1
ENSG00000115295.19	CLIP4	2	29076489	2_18	0	0.0228291975871243	4.47278287817342	1.70305459062541e-06	0.12854175524464	2
ENSG00000119801.12	YPEL5	2	30146010	2_18	0	0.0260357478937826	5.65768716611987	2.45679598243718e-06	-0.677083333333066	1
ENSG00000172954.13	LCLAT1	2	30481238	2_19	0	0.021249446367381	5.50324969872824	1.95041461913424e-06	-0.436507936507908	1
ENSG00000214711.9	CAPN14	2	31217463	2_19	0	0.0195167897908042	4.73770048696592	1.54218363987365e-06	-0.411290322580535	1
ENSG00000152683.14	SLC30A6	2	32165765	2_20	0	0.0238819529857941	5.66617211367506	2.25693840632796e-06	-0.0753768844221084	1
ENSG00000119820.10	YIPF4	2	32274098	2_20	0	0.0248179662240194	6.01282799431405	2.488886403151e-06	1.06147246787857	3
ENSG00000115760.13	BIRC6	2	32356560	2_20	0	0.0484577794336727	12.0728275355868	9.75736634355014e-06	1.65633257866747	2
ENSG00000018699.11	TTC27	2	32642841	2_20	0	0.0223895026476041	5.08473884127888	1.89877368362641e-06	-0.681046600894042	2
ENSG00000049323.15	LTBP1	2	32947240	2_20	0	0.0286303311139673	7.30234163175686	3.48697331128154e-06	0.903225806451697	1
ENSG00000152689.17	RASGRP3	2	33469436	2_21	0	0.0152131679474714	5.47527814968907	1.38926774272129e-06	0.50205164493741	2
ENSG00000171055.14	FEZ2	2	36549128	2_23	0	0.0123691415388429	4.80288116508882	9.90835380776662e-07	0.305232484417683	2
ENSG00000008869.11	HEATR5B	2	37084350	2_23	0	0.0119757674467872	4.51296885731411	9.01417107757005e-07	-0.211594202898522	1
ENSG00000152133.14	GPATCH11	2	37097965	2_23	0	0.0131846734131997	5.37576943693255	1.18214327552439e-06	0.370203499212928	2
ENSG00000055332.16	EIF2AK2	2	37156629	2_23	0	0.0156349916898256	6.90631017001169	1.80095905591492e-06	-1.28593400565085	2
ENSG00000218739.9	CEBPZOS	2	37196344	2_23	0	0.0389310764438592	15.1336762575999	9.82654748004801e-06	2.63875028346353	2
ENSG00000115816.14	CEBPZ	2	37231568	2_23	0	0.132311505151792	26.4105685869895	5.82821368924265e-05	3.38792814515994	2
ENSG00000003509.15	NDUFAF7	2	37229689	2_23	0	0.123233975976002	25.7394122419954	5.29040830906562e-05	-3.4376272269805	2
ENSG00000115825.9	PRKD3	2	37309293	2_23	0	0.0388402666393772	15.1130381815308	9.7902568958044e-06	2.53599999999988	1
ENSG00000115828.15	QPCT	2	37335649	2_23	0	0.0556563060053122	18.3854881549973	1.70667037178573e-05	2.92924552455835	2
ENSG00000115841.19	RMDN2	2	37922508	2_24	0	0.0417894034776449	11.8402654707242	8.25254150538754e-06	1.64465144875406	2
ENSG00000138061.11	CYP1B1	2	38070372	2_24	0	0.0190091606120326	4.72525021946094	1.49812432833156e-06	0.319893014389421	2
ENSG00000143891.16	GALM	2	38666042	2_24	0	0.0925720186269026	19.1317687002908	2.9538943717813e-05	2.12953367875677	1
ENSG00000163214.20	DHX57	2	38875912	2_25	0	0.0169242918924067	4.58153129261104	1.29324637507455e-06	-0.12107623318391	1
ENSG00000188010.12	MORN2	2	38875912	2_25	0	0.0172815141952768	4.76927862736716	1.37465777640769e-06	-0.254531943980861	2
ENSG00000115904.12	SOS1	2	39124428	2_25	0	0.0220152527922252	6.94756886291599	2.5510363228395e-06	0.785201520118579	2
ENSG00000138050.14	THUMPD2	2	39778359	2_25	0	0.017668083108856	4.96815618551096	1.46401248200185e-06	0.32505643340852	1
ENSG00000162878.12	PKDCC	2	42052827	2_26	0	0.0464689764078323	19.429366083518	1.50585044974588e-05	-1.99290780141802	1
ENSG00000143924.18	EML4	2	42169582	2_26	0	0.00884181113147786	4.48009547674923	6.60676118825241e-07	0.0075757575757611	1
ENSG00000115944.14	COX7A2L	2	42425044	2_26	0	0.00896779335618325	4.6068445890695	6.89047655800427e-07	0.292876274228873	2
ENSG00000171126.7	KCNG3	2	42494311	2_26	0	0.00884429680285537	4.48261494800254	6.61233501560294e-07	-0.02325581395349	1
ENSG00000162881.6	OXER1	2	42902496	2_26	0	0.01481072291029	9.10648777588429	2.24950659863845e-06	-1.22916666666698	1
ENSG00000162882.14	HAAO	2	42786632	2_26	0	0.0102805065181993	5.83103087580992	9.99815716706727e-07	-0.67719995534285	2
ENSG00000143921.6	ABCG8	2	43839108	2_27	0	0.0102983389800362	4.60716007114492	7.91335392830497e-07	-0.0745098039215308	1
ENSG00000138075.11	ABCG5	2	43839108	2_27	0	0.0102983389800362	4.60716007114492	7.91335392830497e-07	-0.0745098039215308	1
ENSG00000115970.18	THADA	2	43591341	2_27	0	0.0127029695078865	8.34158456491144	1.76731481520968e-06	-0.664122137404771	1
ENSG00000152527.13	PLEKHH2	2	43685422	2_27	0	0.0291114873082239	13.512844100616	6.5610185555163e-06	-1.39825847689194	2
ENSG00000223658.7	C1GALT1C1L	2	43675895	2_27	0	0.0133729567718497	7.11720906128448	1.58743981708181e-06	-0.951989266519918	2
ENSG00000138036.18	DYNC2LI1	2	43774046	2_27	0	0.0195791575182042	11.0726959352116	3.61582563948642e-06	-1.84768211920499	1
ENSG00000138095.18	LRPPRC	2	44010196	2_27	0	0.0221927789901071	11.8043307329477	4.36931305906629e-06	-1.87301587301546	1
ENSG00000138079.13	SLC3A1	2	44275649	2_28	0	0.0152852226914443	4.55325546699347	1.16079062968513e-06	0.400000000000093	1
ENSG00000138078.15	PREPL	2	44361802	2_28	0	0.015968101799536	4.94587652573636	1.31721500159937e-06	-0.571428571428412	1
ENSG00000143919.14	CAMKMT	2	44359482	2_28	0	0.0153130679894102	4.56960316209473	1.16708047276849e-06	-0.172970933426615	2
ENSG00000170577.7	SIX2	2	45009664	2_28	0	0.0181119291054029	6.07819253875518	1.83611241974953e-06	-0.596774193548428	1
ENSG00000068784.12	SRBD1	2	45612533	2_28	0	0.0154222333171687	4.63340899303731	1.19181270818235e-06	0.26347305389216	1
ENSG00000171132.13	PRKCE	2	45629751	2_28	0	0.0156093730927718	4.74175304312342	1.23448125096151e-06	-0.275897110059799	2
ENSG00000250565.6	ATP6V1E2	2	46541420	2_29	0	0.0307343439492187	7.82194659742598	4.00958015040297e-06	-1.10503355010339	2
ENSG00000119729.11	RHOQ	2	46541996	2_29	0	0.0367425231411784	9.43787729290321	5.78366870987705e-06	-1.3359999999999	1
ENSG00000151665.12	PIGF	2	46617108	2_29	0	0.0211805693657776	4.46376232394856	1.57688055664455e-06	-0.0237599849319611	2
ENSG00000119878.5	CRIPT	2	46630262	2_29	0	0.0298138278025865	7.54713217924898	3.75283785371997e-06	1.09260096808566	2
ENSG00000068724.15	TTC7A	2	46836523	2_29	0	0.0239606719806661	5.57478804794653	2.22785776103849e-06	0.556313993173915	1
ENSG00000180398.11	MCFD2	2	46905916	2_29	0	0.0250021035801262	5.95837411403851	2.48464544203902e-06	-0.629208324025052	2
ENSG00000143933.16	CALM2	2	47176244	2_30	0	0.0347012349308304	10.9558147045753	6.3408826312543e-06	-1.39301310043712	1
ENSG00000119888.10	EPCAM	2	47345224	2_30	0	0.0265298374908658	8.5290688913982	3.7739515258801e-06	-1.09944751381216	1
ENSG00000170802.15	FOXN2	2	48327816	2_31	1	0.670590611726903	21.0101060288213	0.000234988072357095	4.29533678756312	1
ENSG00000162869.15	PPP1R21	2	48439199	2_31	0	0.0188224004070802	8.89445298479966	2.79225037079655e-06	-1.75627235707113	3
ENSG00000243244.5	STON1	2	48528338	2_31	0	0.0252337091208708	9.07110746213231	3.8176974682457e-06	0.397255277180715	2
ENSG00000242441.7	GTF2A1L	2	48595242	2_31	0	0.0359242439875312	15.1903861958125	9.10157512822846e-06	2.17875711500611	2
ENSG00000138039.14	LHCGR	2	48755729	2_31	0	0.0411671266093763	14.0366084763499	9.63768764801676e-06	1.52363636363655	1
ENSG00000143942.4	CHAC2	2	53767465	2_35	0	0.0259362035307693	4.68781807704652	2.02785669332185e-06	-0.26746987951805	1
ENSG00000115239.21	ASB3	2	53787166	2_35	0	0.0747154723033561	14.3140807854121	1.7837505319987e-05	1.87158818282335	2
ENSG00000177994.15	C2orf73	2	54308233	2_35	0	0.026106926479031	4.74700456867205	2.06697632086238e-06	-0.267783799503649	3
ENSG00000115306.15	SPTBN1	2	54456574	2_35	0	0.0299478763990309	5.98629245499331	2.99008867239173e-06	0.643939393939346	1
ENSG00000162994.15	CLHC1	2	55232044	2_36	0	0.0326488290682677	8.94669312139955	4.87180903725704e-06	-1.05622151043119	2
ENSG00000275052.4	PPP4R3B	2	55619011	2_36	0	0.0201526796980074	4.59425005608248	1.54421418404494e-06	-0.0801943692318947	2
ENSG00000138035.14	PNPT1	2	55675094	2_36	0	0.0225190119971325	5.59392298977949	2.1009993648428e-06	-0.656414014435235	2
ENSG00000115380.19	EFEMP1	2	55924122	2_36	0	0.0243156369141009	6.2856483786065	2.54915262177732e-06	0.646184917206116	2
ENSG00000055813.5	CCDC85A	2	56183915	2_37	0	0.0219002961397166	4.50016942131036	1.6437620795836e-06	0.0968660968660172	1
ENSG00000028116.16	VRK2	2	57906783	2_38	0	0.0216182699094306	7.52535955798077	2.71336548009309e-06	-0.954508216620024	2
ENSG00000119866.20	BCL11A	2	60552705	2_40	0	0.0206994924607913	6.59401891067554	2.27651224590696e-06	-0.354609929078089	1
ENSG00000115421.12	PAPOLG	2	60778041	2_40	0	0.0180885606759014	5.67424399507125	1.71187529053681e-06	0.650793650793277	1
ENSG00000162924.13	REL	2	60833999	2_40	0	0.0160019135039409	6.5291840281391	1.74257281167494e-06	-1.69230769230781	1
ENSG00000162928.8	PEX13	2	61013401	2_40	0	0.103752106907185	39.4785864943729	6.83154014795391e-05	5.98620689655155	1
ENSG00000162927.13	PUS10	2	61018416	2_40	0	0.0318357388241419	10.4432917916633	5.54513918214216e-06	-0.836863114572657	2
ENSG00000162929.13	KIAA1841	2	61067987	2_40	0	0.035361087224292	31.2436862751935	1.84267177408064e-05	-5.69285714285778	1
ENSG00000237651.6	C2orf74	2	61144588	2_40	0	0.0158258021310989	24.5230535176308	6.4729221378717e-06	5.46861890804091	2
ENSG00000082898.16	XPO1	2	61538854	2_40	0	0.0280533776448733	8.82582726836284	4.1295305867172e-06	0.304093567251547	1
ENSG00000170264.12	FAM161A	2	61854082	2_40	0	0.0165941373117537	5.10154435079034	1.41194068180557e-06	-0.628169014084368	1
ENSG00000115484.14	CCT4	2	61888641	2_40	0	0.0168566060363223	5.27830616080095	1.4839689692899e-06	-0.601156069364214	1
ENSG00000173163.10	COMMD1	2	61889168	2_40	0	0.0158941162538359	4.58348077096687	1.21504371834763e-06	0.23287671232872	1
ENSG00000186889.9	TMEM17	2	62511324	2_41	0	0.0399169719918265	9.73053026930836	6.47819777883486e-06	-1.26503759398469	1
ENSG00000115507.9	OTX1	2	63045589	2_41	0	0.0226101412125862	4.54906823029689	1.71548067903168e-06	0.195652173913126	1
ENSG00000014641.17	MDH1	2	63588667	2_41	0	0.0228529487820492	4.63065864006322	1.76500166333403e-06	0.284722222222249	1
ENSG00000143951.15	WDPCP	2	63825476	2_41	0	0.0224471776973927	4.48728024071772	1.67998360393932e-06	0.408163265306035	1
ENSG00000169764.15	UGP2	2	63841144	2_41	0	0.0244472915185056	5.27236739005709	2.14979239417229e-06	0.385906040268418	1
ENSG00000143952.19	VPS54	2	64018703	2_41	0	0.030373650121419	7.17848346499291	3.63655194836443e-06	0.882943143812994	1
ENSG00000119862.12	LGALSL	2	64453833	2_42	0	0.047304457862938	13.289320947959	1.04849162367995e-05	-1.679104477612	1
ENSG00000119844.15	AFTPH	2	64524123	2_42	0	0.0206354832518945	5.78598031469259	1.99136881230933e-06	0.59849379355763	2
ENSG00000179833.4	SERTAD2	2	64751025	2_42	0	0.0468751900303651	13.2063504847226	1.03249026565535e-05	-1.60370370370358	1
ENSG00000115902.10	SLC1A4	2	64989311	2_42	0	0.0178165744689036	4.46458829183874	1.32667861591707e-06	0.0684481070651975	2
ENSG00000138071.13	ACTR2	2	65228167	2_42	0	0.0238239701920759	7.08019400389739	2.81332172895518e-06	-1.28148148148144	1
ENSG00000143971.7	ETAA1	2	67397667	2_44	0	0.0199381047792783	7.06359121893604	2.34892709510377e-06	-0.749282303007206	2
ENSG00000243667.6	WDR92	2	68157965	2_45	0	0.0253924678350974	5.82531648832191	2.46708743864731e-06	-0.697674418604857	1
ENSG00000115946.7	PNO1	2	68157965	2_45	0	0.0254637270803603	5.85059359680368	2.48474604478397e-06	0.746341863896374	2
ENSG00000221823.10	PPP3R1	2	68255078	2_45	0	0.0350275194000924	8.73211541003028	5.10139503191756e-06	-1.12587412587462	1
ENSG00000119865.8	CNRIP1	2	68319317	2_45	0	0.0298395444506931	7.282108303249	3.62417723384359e-06	-1.11594202898563	1
ENSG00000115956.9	PLEK	2	68372995	2_45	0	0.145624704338442	21.8778665123268	5.31373791619576e-05	-2.53043478260894	1
ENSG00000204923.3	FBXO48	2	68467123	2_45	0	0.0220347840342262	4.54703520454733	1.67107991941265e-06	0.0569852941176612	1
ENSG00000169621.9	APLF	2	68467927	2_45	0	0.022574501432064	4.76501072186185	1.79408144777875e-06	0.310541310541472	1
ENSG00000163219.11	ARHGAP25	2	68679972	2_45	0	0.0467395929175386	11.3503076154168	8.84815380078088e-06	1.54716981132089	1
ENSG00000169604.19	ANTXR1	2	69014127	2_46	0	0.0207807143831807	4.66209928889534	1.61585392445526e-06	-0.25827814569534	1
ENSG00000198380.12	GFPT1	2	69387029	2_46	0	0.0265138820914623	6.85787352891833	3.03265423793554e-06	-0.791478297015711	2
ENSG00000087338.4	GMCL1	2	69829233	2_46	0	0.0366465967592181	9.78411332427593	5.98019339929004e-06	-1.56962025316459	1
ENSG00000124380.10	SNRNP27	2	69895604	2_46	0	0.0286675002868976	7.56286830463474	3.61606700290016e-06	0.960413080894774	1
ENSG00000115998.7	C2orf42	2	70249066	2_46	0	0.0223791227608319	5.32939728073105	1.98921286900152e-06	0.512000000000073	1
ENSG00000116005.11	PCYOX1	2	70280162	2_46	0	0.0279729096797469	7.34138270944089	3.42511859258545e-06	-1.02508960573517	1
ENSG00000143977.13	SNRPG	2	70293366	2_46	0	0.0207217734780254	4.63653028219187	1.60243391483205e-06	0.0868919902325287	2
ENSG00000035141.7	FAM136A	2	70302110	2_46	0	0.0219042965286194	5.13623422500131	1.8764380723664e-06	-0.609374999999955	1
ENSG00000075340.22	ADD2	2	70768085	2_47	0	0.0138064816375438	4.47551629598647	1.03059081606927e-06	0.00775193798449801	1
ENSG00000116035.2	VAX2	2	70899809	2_47	0	0.0190055767947431	7.34722308544345	2.32897264003377e-06	0.883567060561799	2
ENSG00000116039.11	ATP6V1B1	2	70935866	2_47	0	0.0659265752772953	18.6236996911077	2.04779548614432e-05	-2.08461538461508	1
ENSG00000144043.11	TEX261	2	70995028	2_47	0	0.0186351576271819	7.17018130992307	2.22855477969028e-06	-0.941501697275876	2
ENSG00000124357.12	NAGK	2	71063957	2_47	0	0.0149638028005602	5.19825184942606	1.29735669867503e-06	-0.43309013893093	2
ENSG00000124370.10	MCEE	2	71130580	2_47	0	0.0266681334966146	10.3988610669937	4.62528504006765e-06	-1.24852972545531	2
ENSG00000124383.8	MPHOSPH10	2	71130287	2_47	0	0.029326109310733	11.2566722691959	5.50585255168764e-06	1.30072054256956	2
ENSG00000124374.8	PAIP2B	2	71162778	2_47	0	0.0139744116937552	4.5840429806303	1.06842076543517e-06	-0.298136645962727	1
ENSG00000075292.18	ZNF638	2	71275577	2_47	0	0.0432775464633439	14.7818396644471	1.06696758158649e-05	1.91272178975428	2
ENSG00000135625.7	EGR4	2	73294038	2_48	0	0.0529071950098063	13.6499674458226	1.20449904020155e-05	-1.61923076923005	1
ENSG00000135631.16	RAB11FIP5	2	73157004	2_48	0	0.0246347468674653	6.72242988945378	2.76206879365173e-06	0.745019920318989	1
ENSG00000135632.11	SMYD5	2	73214385	2_48	0	0.0232045104160024	6.18331070657897	2.39305998792786e-06	-0.695000000000019	1
ENSG00000135617.3	PRADC1	2	73233389	2_48	0	0.0203264546820878	4.99075863975806	1.69195305502744e-06	-0.351239669421545	1
ENSG00000135624.15	CCT7	2	73233389	2_48	0	0.0203264546820878	4.99075863975806	1.69195305502744e-06	0.351239669421545	1
ENSG00000144035.3	NAT8	2	73642539	2_48	0	0.0196761219754613	4.69812796516801	1.541787262521e-06	0.353651233929159	2
ENSG00000144034.14	TPRKB	2	73737087	2_48	0	0.0208253653809123	5.20902707254163	1.80929486239711e-06	-0.514733912243364	2
ENSG00000144048.10	DUSP11	2	73780218	2_48	0	0.0214566282179661	5.47788541272322	1.96035409912807e-06	-0.569230769230932	1
ENSG00000124356.15	STAMBP	2	73829050	2_48	0	0.0229925296145547	6.10061774311228	2.33948720125401e-06	-0.685656768385495	3
ENSG00000163170.11	BOLA3	2	74147514	2_48	0	0.0232689266993126	6.20829053941097	2.40939769317327e-06	-0.687999999999858	1
ENSG00000114978.17	MOB1A	2	74178740	2_48	0	0.0501344643921017	13.1591115724611	1.10033025428431e-05	1.62626262626205	1
ENSG00000188687.17	SLC4A5	2	74343150	2_48	0	0.0204214581143611	5.03272786510648	1.71415583331804e-06	-0.438144329896974	1
ENSG00000284308.1	C2orf81	2	74421241	2_48	0	0.0228199296518117	6.03272577391922	2.29608515718778e-06	0.715789473684594	1
ENSG00000005448.16	WDR54	2	74421241	2_48	0	0.0228199296518117	6.03272577391922	2.29608515718778e-06	0.715789473684594	1
ENSG00000114993.16	RTKN	2	74442009	2_48	0	0.0215103883647603	5.50041925678784	1.97335014064267e-06	0.61071813066532	2
ENSG00000239779.6	WBP1	2	74458316	2_48	0	0.0658219973994679	15.64809866987	1.71787966368364e-05	-1.84482615921078	2
ENSG00000115275.11	MOGS	2	74465520	2_48	0	0.022672239020948	5.97422780208948	2.25910436970772e-06	-0.694915254237396	1
ENSG00000135637.13	CCDC142	2	74483364	2_48	0	0.0223988515434738	5.86494011102733	2.1910356231677e-06	0.672316384180884	1
ENSG00000115282.19	TTC31	2	74483364	2_48	0	0.0223988515434738	5.86494011102733	2.1910356231677e-06	-0.672316384180884	1
ENSG00000179528.15	LBX2	2	74502935	2_48	0	0.0197360201213884	4.72547868129432	1.55548380234529e-06	0.243107769423511	1
ENSG00000115289.13	PCGF1	2	74508487	2_48	0	0.0224315577452019	5.87808390551964	2.19915236849418e-06	-0.674285714285737	1
ENSG00000115325.13	DOK1	2	74548714	2_48	0	0.0192915760803628	4.52054603574043	1.45451669985605e-06	0.158602150537632	1
ENSG00000115350.11	POLE4	2	74958540	2_48	0	0.0555324875608044	14.0920637984152	1.30521433292452e-05	1.69226971190119	2
ENSG00000115363.13	EVA1A	2	75569824	2_49	0	0.0398053654033431	8.69792549250195	5.77454012842692e-06	-1.07971014492796	1
ENSG00000005436.13	GCFC2	2	75710675	2_49	0	0.0453434975581576	9.88120149615154	7.47282612392899e-06	1.07650273224071	1
ENSG00000176204.13	LRRTM4	2	77593146	2_50	0	0.0922177906892336	15.1440036284036	2.32924688827179e-05	-1.78087649402405	1
ENSG00000172023.7	REG1B	2	79088225	2_51	0	0.0223596457599093	5.44804360050738	2.03172815504254e-06	0.519684729178917	2
ENSG00000115386.5	REG1A	2	79119924	2_51	0	0.0241081677873278	6.12651620232531	2.46341679132446e-06	0.677165354330813	1
ENSG00000163541.11	SUCLG1	2	84459875	2_53	0	0.0153570102614229	6.18439261430566	1.58403156993445e-06	-0.743902439024419	1
ENSG00000115423.18	DNAH6	2	84556951	2_53	0	0.0128415886914798	4.57848720767068	9.80620270362238e-07	-0.197802197802118	1
ENSG00000034510.5	TMSB10	2	84905643	2_53	0	0.0174866885057029	7.35137788381642	2.14405749357058e-06	-0.941666666666577	1
ENSG00000186854.10	TRABD2A	2	84906737	2_53	0	0.017795194170013	7.50860852724421	2.22854957200871e-06	-0.925891853098256	2
ENSG00000176407.17	KCMF1	2	84970689	2_54	0	0.0353834762503147	11.8382211741097	6.98629714228669e-06	1.61825726141126	1
ENSG00000152291.13	TGOLN2	2	85328087	2_54	0	0.0329457032582603	11.1920334640661	6.14989764937607e-06	1.3767778544493	2
ENSG00000042445.13	RETSAT	2	85428279	2_54	0	0.0156948855817848	4.50990923746566	1.18055455520219e-06	-0.0468750000000057	1
ENSG00000042493.15	CAPG	2	85417978	2_54	0	0.0478796045720877	14.5841632302774	1.1646412737136e-05	1.74561823226757	2
ENSG00000152292.16	SH2D6	2	85418470	2_54	0	0.0158770006964042	4.61355091097807	1.22169806738988e-06	-0.188000072831978	2
ENSG00000115486.11	GGCX	2	85556005	2_54	0	0.0578540182930722	16.3104861616766	1.57383985984379e-05	1.8130081300814	1
ENSG00000168899.4	VAMP5	2	85584469	2_54	0	0.0294873332351184	10.1894320937648	5.0112443855672e-06	-1.48725172462989	2
ENSG00000168883.19	USP39	2	85600891	2_54	0	0.0229578840226006	7.9312866148083	3.03693577485153e-06	-1.12403100775197	1
ENSG00000115523.16	GNLY	2	85693206	2_54	0	0.0162820141453134	4.83987905548562	1.31432492024322e-06	-0.32061068702289	1
ENSG00000168874.12	ATOH8	2	85751663	2_54	0	0.0201048427841636	6.73634849706687	2.25883929270754e-06	-0.799999999999997	1
ENSG00000115525.17	ST3GAL5	2	85904899	2_54	0	0.0271212943270095	9.43411083472783	4.26747997168442e-06	-1.48387096774248	1
ENSG00000068654.15	POLR1A	2	86105686	2_54	0	0.0218899532411104	7.50218465556131	2.73900414157501e-06	-0.988165680473368	1
ENSG00000132300.18	PTCD3	2	86098392	2_54	0	0.016883120612346	5.16567064806551	1.45458646354797e-06	0.368506493506616	1
ENSG00000132305.20	IMMT	2	86195484	2_54	0	0.0408838360898426	13.1482462844155	8.96560444920402e-06	2.07492806840368	2
ENSG00000132313.14	MRPL35	2	86195693	2_54	0	0.0179105189213662	5.6967121184511	1.70173741493228e-06	0.979376208731135	2
ENSG00000068615.17	REEP1	2	86296237	2_54	0	0.0166079363195522	5.01797055640699	1.38996506586713e-06	-0.78783801599257	2
ENSG00000115561.15	CHMP3	2	86565206	2_54	0	0.0175173320012298	5.49714741314743	1.60607362436088e-06	0.57812500000013	1
ENSG00000153563.15	CD8A	2	86808016	2_54	0	0.0453931293533334	14.0988997257701	1.06742028285531e-05	1.83225806451675	1
ENSG00000172086.7	KRCC1	2	88056216	2_55	0	0.0280681444378946	8.46917155522615	3.96474023852754e-06	1.07692307692295	1
ENSG00000163586.9	FABP1	2	88129315	2_55	0	0.0212097511171577	5.94318096180142	2.10239653491732e-06	-0.59414472335941	3
ENSG00000144115.16	THNSL2	2	88170095	2_55	0	0.0185424647953396	4.73378715856825	1.46398388405661e-06	-0.213408946721379	2
ENSG00000144029.11	MRPS5	2	95149561	2_57	0	0.0242646243474599	7.12330696240217	2.88280546982561e-06	-1.06613820056506	2
ENSG00000144026.11	ZNF514	2	95164907	2_57	0	0.0235983882872307	6.87235321496439	2.70487949053035e-06	-1.06950947498245	3
ENSG00000233757.6	AC092835.2	2	95207631	2_57	0	0.0475752643319171	13.2191133682766	1.04892308275821e-05	-1.75609756097469	1
ENSG00000155066.15	PROM2	2	95274094	2_57	0	0.0244480703408111	7.19120252265421	2.93228522289088e-06	0.94389438943892	1
ENSG00000115041.12	KCNIP3	2	95296800	2_57	0	0.0285775923621323	8.59946932062938	4.09880629076854e-06	1.30985915492933	1
ENSG00000274286.1	ADRA2B	2	96116247	2_57	0	0.0273722374112039	8.21040025774358	3.74830336901391e-06	1.1956310926738	3
ENSG00000158050.4	DUSP2	2	96145593	2_57	0	0.027826363481268	8.358880695644	3.8794011130234e-06	1.21846153846178	1
ENSG00000144021.2	CIAO1	2	96268766	2_57	0	0.0220211471685804	6.24910303270159	2.29518517528802e-06	0.77519379844945	1
ENSG00000198885.9	ITPRIPL1	2	96325607	2_57	0	0.0239560445340037	7.00787086364937	2.80002112344065e-06	-0.768430744026425	2
ENSG00000163121.9	NEURL3	2	96483927	2_57	0	0.0183276817170204	4.59688289228283	1.40517715262898e-06	0.296296296296292	1
ENSG00000196843.15	ARID5A	2	96536506	2_57	0	0.0180628789401266	4.4660070829806	1.34544665819882e-06	0.0937500000000302	1
ENSG00000114988.11	LMAN2L	2	96739703	2_57	0	0.0182943134181391	4.58049517472207	1.39761853222542e-06	0.462686567164269	1
ENSG00000158158.11	CNNM4	2	96762583	2_57	0	0.0182355816334736	4.55157806209485	1.38433666314956e-06	0.444444444444575	1
ENSG00000144199.11	FAHD2B	2	97091610	2_57	0	0.0271969817520985	8.15242686433667	3.698006982749e-06	1.45435244042633	2
ENSG00000135940.6	COX5B	2	97648394	2_57	0	0.0870841220319882	18.7650604301665	2.72551797527937e-05	2.5813953488373	1
ENSG00000115073.7	ACTR1B	2	97661341	2_57	0	0.0563151356319227	14.7572918228625	1.38609151652745e-05	2.13574489377025	2
ENSG00000228486.10	LINC01125	2	97663552	2_57	0	0.0183697509961961	4.617499661762	1.41471919895238e-06	0.317744154057863	1
ENSG00000115085.13	ZAP70	2	97713755	2_57	0	0.104642283600374	20.4726049724919	3.57306091960893e-05	-2.54999999999976	1
ENSG00000075568.16	TMEM131	2	97995797	2_57	0	0.0341104670527572	10.1995768634554	5.80269744238304e-06	-1.2638171079874	2
ENSG00000183513.8	COA5	2	98608705	2_58	0	0.0456212773720107	14.8908006351473	1.1330409227736e-05	2.07142857142884	1
ENSG00000115446.11	UNC50	2	98608705	2_58	0	0.0456212773720107	14.8908006351473	1.1330409227736e-05	2.07142857142884	1
ENSG00000071073.12	MGAT4A	2	98731454	2_58	0	0.0147670184562085	4.70890942757846	1.15977371158773e-06	0.247872004021054	2
ENSG00000135951.14	TSGA10	2	99155070	2_58	0	0.0159177012820225	5.38288191054173	1.4290759425656e-06	0.490962930023473	2
ENSG00000158411.11	MITD1	2	99179774	2_58	0	0.0146013247244163	4.60758264431676	1.12208433350991e-06	-0.251700680272162	1
ENSG00000144214.9	LYG1	2	99305023	2_58	0	0.014948353758222	4.81851510153832	1.20134210062428e-06	-0.396254675417338	2
ENSG00000135945.9	REV1	2	99490335	2_58	0	0.0148358879251739	4.75069157733374	1.175521253705e-06	0.39200000000009	1
ENSG00000115526.10	CHST10	2	100417235	2_58	0	0.0151121034553099	4.91636057046667	1.23916389353201e-06	-0.44354838709662	1
ENSG00000115539.13	PDCL3	2	100562583	2_58	0	0.0500684269032701	15.7376861312143	1.3142104970017e-05	-1.82248520709988	1
ENSG00000071082.10	RPL31	2	101001757	2_58	0	0.0834100506392574	20.4194139885564	2.84067640944252e-05	-2.24999999999964	1
ENSG00000175874.9	CREG2	2	101387500	2_59	0	0.0128463170714759	4.82565352202534	1.03393890990246e-06	0.646258503401199	1
ENSG00000158435.7	CNOT11	2	101252764	2_59	0	0.0147227393924975	5.47822357891484	1.34520503170936e-06	0.120000000000004	1
ENSG00000163162.8	RNF149	2	101300903	2_59	0	0.0637187221785468	17.555075931593	1.86564872510043e-05	1.51157084286539	3
ENSG00000196460.12	RFX8	2	101474613	2_59	0	0.0659463090092696	20.8906074952688	2.29774414542816e-05	-2.76153846153868	1
ENSG00000071054.16	MAP4K4	2	101697147	2_59	0	0.0135260074238242	8.01876299937912	1.80899390996028e-06	-1.99999999999997	1
ENSG00000115590.13	IL1R2	2	101991888	2_59	0	0.0680549988483626	21.8139571894346	2.47602253515887e-05	2.72310405643689	1
ENSG00000115594.11	IL1R1	2	102055220	2_59	1	0.39705077389372	32.9577100716014	0.000218254487210737	-5.58536585365871	1
ENSG00000115616.2	SLC9A2	2	102619621	2_60	0	0.010698925646227	5.9719589705679	1.06565613670504e-06	1.75185185185205	1
ENSG00000115598.9	IL1RL2	2	102158528	2_60	0	0.0113372984530216	4.92856025625002	9.31943869253083e-07	1.02710518977966	2
ENSG00000115602.16	IL1RL1	2	102309801	2_60	1	0.0827919684932035	36.1601947396315	4.9932013002513e-05	6.22465540223717	2
ENSG00000115604.10	IL18R1	2	102310626	2_60	1	0.0554505722737976	34.8327633902433	3.22146982648694e-05	6.68292682926875	1
ENSG00000115607.9	IL18RAP	2	102418584	2_60	2	0.215104949758326	25.8989142079313	9.29163340309265e-05	6.256944444445	1
ENSG00000198914.3	POU3F3	2	104855039	2_62	0	0.0218347036395377	5.1469255356675	1.87436986050117e-06	-0.492307692307633	1
ENSG00000135974.9	C2orf49	2	105338262	2_62	0	0.020331227097697	4.50461583774801	1.52750083535096e-06	-0.109289617486323	1
ENSG00000071051.13	NCK2	2	105744677	2_63	0	0.0265515987243049	5.1391366600364	2.27583592218842e-06	0.563073394476776	2
ENSG00000119147.9	C2orf40	2	106073280	2_63	0	0.0436852922493544	9.64684154353307	7.02878883387186e-06	-1.18999999999974	1
ENSG00000115652.14	UXS1	2	106194311	2_63	0	0.0264863904284117	5.11694829274456	2.26044482351731e-06	-0.573966503180301	3
ENSG00000153165.18	RGPD3	2	106485962	2_63	0	0.0805429950834059	15.2465013045871	2.04813262774072e-05	-1.89855072463806	1
ENSG00000144057.15	ST6GAL2	2	106886868	2_64	0	0.0358000559874181	9.55922439248716	5.70777004265279e-06	1.34832045630583	2
ENSG00000198203.9	SULT1C2	2	108287884	2_65	0	0.0388090472767479	9.71878440584422	6.29078778923109e-06	1.25969771572572	2
ENSG00000198075.9	SULT1C4	2	108378352	2_65	0	0.027827753618264	6.70932203411347	3.11398769969978e-06	-0.909722222222378	1
ENSG00000135968.20	GCC2	2	108448565	2_65	0	0.0243558270991117	5.50707800167929	2.23709391114002e-06	-0.60360499959616	2
ENSG00000169756.16	LIMS1	2	108535151	2_65	0	0.0222645443459918	4.698079461553	1.74459360062612e-06	-0.271604938271772	1
ENSG00000153201.15	RANBP2	2	108719562	2_65	0	0.0299521315094574	7.37379400996063	3.68365408392665e-06	0.850415512464962	1
ENSG00000163006.11	CCDC138	2	108786645	2_65	0	0.0472583244013736	11.5083610679764	9.07093184579894e-06	-1.3793103448275	1
ENSG00000186522.14	SEPT10	2	109607234	2_65	0	0.0355211955707259	8.91633258282264	5.28243230061675e-06	1.67083276650003	3
ENSG00000198142.4	SOWAHC	2	109613916	2_65	0	0.0424129657496726	10.5246333290473	7.44501747773814e-06	1.81941314351896	2
ENSG00000115008.5	IL1A	2	112784242	2_66	0	0.0381119196618738	16.3862960901411	1.04160181487255e-05	1.87099595009934	2
ENSG00000144061.12	NPHP1	2	110177146	2_66	0	0.0104918604367722	4.92714452982638	8.62199789161298e-07	-0.436121738552807	2
ENSG00000169679.14	BUB1	2	110678318	2_66	0	0.0145075236075708	8.02629595538336	1.94208646286629e-06	-1.16442048517452	1
ENSG00000153094.22	BCL2L11	2	111118962	2_66	1	0.513411829270926	24.4156963761402	0.000209071623653579	4.63725490196278	1
ENSG00000153208.16	MERTK	2	111898795	2_66	0	0.0152306672349205	8.25003072410131	2.09572648125585e-06	1.02755812635708	2
ENSG00000153214.9	TMEM87B	2	112055265	2_66	0	0.0482617096371493	18.8924446620717	1.52072598465036e-05	2.37969570101342	2
ENSG00000144152.12	FBLN7	2	112137935	2_66	0	0.0106818297721978	5.09155440701243	9.07102047327089e-07	0.531496062992255	1
ENSG00000144161.12	ZC3H8	2	112254425	2_66	0	0.0133275910067895	7.20470493887616	1.60150375685805e-06	1.03846802333861	3
ENSG00000188177.13	ZC3H6	2	112274743	2_66	0	0.0191636006821093	10.3139280281518	3.29656250638818e-06	1.25206611570231	1
ENSG00000169629.11	RGPD8	2	112434543	2_66	0	0.010273189371189	4.82716131636311	8.2709845936715e-07	-0.359171902572493	2
ENSG00000114999.7	TTL	2	112487093	2_66	0	0.0105062451964896	4.91803987599632	8.61786494042908e-07	0.62878787878782	1
ENSG00000125611.15	CHCHD5	2	112586470	2_66	0	0.134574528476079	27.8750530113756	6.256604091685e-05	-2.88819875776443	1
ENSG00000144136.10	SLC20A1	2	112645515	2_66	0	0.0289776514820662	13.9504128137376	6.74233534945776e-06	1.75190615535709	2
ENSG00000088205.12	DDX18	2	117814219	2_69	0	0.016475309772258	6.04079368718054	1.65992206525677e-06	-0.714201866471545	2
ENSG00000125633.10	CCDC93	2	118013990	2_69	0	0.0230888839882931	9.07741718895362	3.49562907398782e-06	-1.139534883721	1
ENSG00000125629.14	INSIG2	2	118088243	2_69	0	0.0271027256980914	10.5228264172094	4.7566969320389e-06	1.26241134751773	1
ENSG00000115107.19	STEAP3	2	119223670	2_69	0	0.0164627623298527	6.03394796118019	1.65677821097801e-06	0.667331498737605	2
ENSG00000186132.14	C2orf76	2	119366701	2_69	0	0.0162647409106271	5.92520660064017	1.60735110498107e-06	-0.657407407406999	1
ENSG00000155368.16	DBI	2	119366701	2_69	0	0.0162647409106271	5.92520660064017	1.60735110498107e-06	-0.657407407406999	1
ENSG00000171227.6	TMEM37	2	119381366	2_69	0	0.027747657514207	10.7351128028288	4.96813105107447e-06	-1.37194587431396	2
ENSG00000163075.12	CFAP221	2	119544252	2_69	0	0.0138359737186965	4.47274806374215	1.03215345431371e-06	-0.132143240619011	2
ENSG00000144120.12	TMEM177	2	119679197	2_69	0	0.066427621085323	18.671231431672	2.06862499247708e-05	-2.14857142857191	1
ENSG00000088179.8	PTPN4	2	119759674	2_69	0	0.0145224008048677	4.90745619206598	1.1886526302769e-06	0.269503546099241	1
ENSG00000115109.13	EPB41L5	2	120090473	2_69	0	0.0138763084658829	4.49887876863308	1.04121002625488e-06	-0.116618075801814	1
ENSG00000226479.3	TMEM185B	2	120222852	2_69	0	0.0197142966587267	7.65468725610335	2.51691671358801e-06	-0.887218045112583	1
ENSG00000144118.13	RALB	2	120283738	2_69	0	0.0158472886532434	5.69159243660896	1.50434992143635e-06	-0.49629629629635	1
ENSG00000074047.21	GLI2	2	120735812	2_70	0	0.0246663199245827	5.66016304512959	2.32859203256445e-06	-0.534526467624488	2
ENSG00000115112.7	TFCP2L1	2	121285630	2_70	0	0.0603365759776819	13.7767836192445	1.38640017274151e-05	-1.98688524590221	1
ENSG00000074054.17	CLASP1	2	121649921	2_70	0	0.0230630416457475	5.0543884383185	1.94421954145011e-06	0.425742574257495	1
ENSG00000155438.11	NIFK	2	121736192	2_70	0	0.0597628618006244	13.6894046143803	1.36450789082516e-05	1.75146771037191	1
ENSG00000155052.14	CNTNAP5	2	124819969	2_72	0	0.0275133095391996	7.94096554301958	3.64398223769061e-06	-1.15048543689379	1
ENSG00000136717.14	BIN1	2	127106970	2_74	0	0.0152970769813966	6.83858307229242	1.74475593676356e-06	1.21845841319247	2
ENSG00000163161.12	ERCC3	2	127296171	2_75	0	0.019853910640445	5.3646148898409	1.77641617564758e-06	1.14027386085213	2
ENSG00000169967.16	MAP3K2	2	127388145	2_75	0	0.049667042500781	13.6589467404708	1.13147670543034e-05	1.94066739678259	2
ENSG00000115718.17	PROC	2	127420696	2_75	0	0.0510826561292008	13.9149930455034	1.18554097900774e-05	-1.99999999999995	1
ENSG00000144230.16	GPR17	2	127645955	2_75	0	0.210535288967172	27.19519726351	9.54942494519793e-05	-3.11032364659669	2
ENSG00000072163.19	LIMS2	2	127681153	2_75	0	0.0185128401049948	4.73545768514132	1.46216073100706e-06	0.26316540756001	2
ENSG00000136709.11	WDR33	2	127810860	2_75	0	0.0186905282019251	4.82134815912329	1.50296952381529e-06	-0.112903225806428	1
ENSG00000144231.10	POLR2D	2	127843035	2_75	0	0.0326727752717331	9.85807655875711	5.37202862077507e-06	1.75776852937937	2
ENSG00000136715.17	SAP130	2	128036923	2_75	0	0.0198217210859374	5.3499887488192	1.76870064866483e-06	-0.6013071895424	1
ENSG00000136731.12	UGGT1	2	128091540	2_75	0	0.0191904751074463	5.05881411806848	1.61917785089299e-06	0.477108433734898	1
ENSG00000233087.7	WTH3DI	2	131364366	2_78	0	0.0256295149907746	5.16150274464513	2.20636142516815e-06	-0.612500000000021	1
ENSG00000173302.5	GPR148	2	130729192	2_78	0	0.0258209121935381	5.22861403210018	2.25174014404923e-06	-0.498881431767401	1
ENSG00000222014.5	RAB6C	2	129979968	2_78	0	0.0328621056216172	7.40688183847512	4.05967165306482e-06	-1.06569343065657	1
ENSG00000136699.19	SMPD4	2	130182517	2_78	0	0.0258939807400485	5.25410427931382	2.26912078680985e-06	0.51145038167946	1
ENSG00000152082.13	MZT2B	2	130181775	2_78	0	0.0259720332127688	5.2812560086458	2.28772214189642e-06	0.519083969465578	1
ENSG00000072135.12	PTPN18	2	130356437	2_78	0	0.0264040466021273	5.43009182864722	2.3913204079162e-06	0.600000000000051	1
ENSG00000115762.16	PLEKHB2	2	131104358	2_78	0	0.023950511869025	4.55056217301816	1.81777429383738e-06	-0.255319148936154	1
ENSG00000075886.10	TUBA3D	2	131476212	2_78	0	0.057066937919091	12.4231229850798	1.18243005512414e-05	1.92760180995486	1
ENSG00000173272.15	MZT2A	2	131493083	2_78	0	0.0561687839574117	12.2782271810791	1.15024615960447e-05	1.85185185185272	1
ENSG00000163040.14	CCDC74A	2	131527737	2_78	0	0.0247748204269744	4.8556162965998	2.00638827510633e-06	0.290780141843945	1
ENSG00000183840.6	GPR39	2	132366649	2_79	0	0.0259352350509159	5.15894984487759	2.23157557654296e-06	0.469135802469057	1
ENSG00000176771.16	NCKAP5	2	133568910	2_79	0	0.0956263380546977	17.0684571860596	2.72227439155773e-05	2.08196721311425	1
ENSG00000082258.12	CCNT2	2	134918338	2_80	0	0.0569045102198528	13.5003417294037	1.28130215639935e-05	-1.96509604283092	2
ENSG00000115839.17	RAB3GAP1	2	135053759	2_80	0	0.0263023056119874	6.49846436806974	2.85078632716081e-06	0.938547486033995	1
ENSG00000121988.17	ZRANB3	2	135533093	2_80	0	0.0254449777160287	6.19951525063866	2.63099433598547e-06	-0.864978902954079	1
ENSG00000048991.16	R3HDM1	2	135531995	2_80	0	0.0215838786036561	4.716399152506	1.69785324072379e-06	0.0273972602739736	1
ENSG00000144224.16	UBXN4	2	135741596	2_80	0	0.0233960083915667	5.44263804304709	2.12378880409944e-06	0.730550458912278	3
ENSG00000076003.4	MCM6	2	135876201	2_80	0	0.0242000357287915	5.74718977884247	2.31969908414586e-06	0.891462429043903	2
ENSG00000115866.10	DARS	2	135985602	2_80	0	0.250780591104727	27.5321187322733	0.000115157879981404	2.92110909266349	2
ENSG00000144229.11	THSD7B	2	136765297	2_81	0	0.0358270324290656	8.33664620385658	4.98152499116394e-06	1.04760339288926	2
ENSG00000144227.4	NXPH2	2	138780751	2_82	0	0.0323131496022976	6.92823467140243	3.73389401432446e-06	-0.9790209790207	1
ENSG00000150540.13	HNMT	2	137963983	2_82	0	0.0320559497459312	6.855949904523	3.66552672081677e-06	0.799554565701502	1
ENSG00000144228.8	SPOPL	2	138501652	2_82	0	0.0314737611099138	6.69020893057519	3.51195085905458e-06	-0.89090909090894	1
ENSG00000168702.17	LRP1B	2	142131604	2_85	0	0.0226489240463247	4.65667357611912	1.75907143676383e-06	-0.166180758017386	1
ENSG00000115919.14	KYNU	2	142830020	2_85	0	0.0354449073056734	8.7013573178601	5.14399992603189e-06	-1.30129974223579	3
ENSG00000075884.13	ARHGAP15	2	143091525	2_85	0	0.0223368937396879	4.5317034360473	1.68827956887048e-06	0.153374233128808	1
ENSG00000121964.14	GTDC1	2	144329174	2_86	0	0.0228231048018309	8.92930498073684	3.3990103471299e-06	1.11666666666632	1
ENSG00000121989.14	ACVR2A	2	147844091	2_88	0	0.111379165064239	21.3911661646452	3.97373155289388e-05	-3.76714891494878	2
ENSG00000115947.13	ORC4	2	148020474	2_88	0	0.0117483921535388	4.60027033015208	9.01409007303835e-07	-0.163214539595245	2
ENSG00000135999.11	EPC2	2	148645644	2_88	0	0.0813349947004741	21.928466670385	2.97471808200091e-05	-2.4338461538474	1
ENSG00000150556.16	LYPD6B	2	149038442	2_88	0	0.011826738642464	4.66073672430951	9.19347451002258e-07	0.218749999999992	1
ENSG00000187123.14	LYPD6	2	149142610	2_88	0	0.0122536096335377	5.03695662250935	1.02941942047287e-06	-0.423357664233607	1
ENSG00000184898.6	RBM43	2	151261761	2_90	0	0.03398648877813	11.6839912438322	6.62304380292997e-06	-2.2822580645165	1
ENSG00000123609.10	NMI	2	151292072	2_90	0	0.0678137748001997	17.9768596535935	2.03325501970343e-05	2.29319371727795	1
ENSG00000123610.4	TNFAIP6	2	151347960	2_90	0	0.244261976917608	30.1362807608233	0.000122773779801904	-3.47244094488328	1
ENSG00000080345.17	RIF1	2	151409797	2_90	0	0.024069292554128	8.56825704837205	3.43966318488644e-06	-1.65600000000036	1
ENSG00000162980.16	ARL5A	2	151828599	2_91	0	0.0267600768354114	5.98531830482831	2.67137411347465e-06	-0.795454545454656	1
ENSG00000182389.19	CACNB4	2	152099342	2_91	0	0.0231814123867021	4.69076749919472	1.81361001732862e-06	-0.330969267139578	1
ENSG00000115145.9	STAM2	2	152176179	2_91	0	0.0711617971089904	14.8800521415683	1.76608444630232e-05	-2.81168831168899	1
ENSG00000157827.19	FMNL2	2	152335141	2_91	0	0.0227092331506544	4.50534443084439	1.7064382324674e-06	0.310283687943262	1
ENSG00000196504.15	PRPF40A	2	152717752	2_91	0	0.0226065399584481	4.46450256284474	1.68332230734599e-06	0.288235294117617	1
ENSG00000177917.10	ARL6IP6	2	152717014	2_91	0	0.0228884137429644	4.57609446027282	1.74691100844958e-06	0.0920200606712044	2
ENSG00000144278.14	GALNT13	2	153872281	2_92	0	0.0205572292348198	4.86055318805956	1.66651944051528e-06	0.477272727272799	1
ENSG00000115170.13	ACVR1	2	157876051	2_96	0	0.00620149659845148	4.46332316609845	4.61652241312094e-07	0.0113636363636378	1
ENSG00000153237.17	CCDC148	2	158457154	2_96	0	0.00651956745648075	4.9127041902116	5.34194612169057e-07	0.323886639675966	1
ENSG00000144283.21	PKP4	2	158457154	2_96	0	0.00650773625390821	4.85951414070614	5.27451946392464e-07	0.326347242630775	2
ENSG00000163331.11	DAPL1	2	158708610	2_96	0	0.0062599841844333	4.54440098717668	4.74471342919911e-07	0.188311688311775	1
ENSG00000136536.14	MARCH7	2	159712477	2_96	0	0.00620271310891707	4.51440565745367	4.67027422160169e-07	-0.0365296803652958	1
ENSG00000241399.6	CD302	2	159798013	2_96	0	0.00627702566533828	4.56691940164537	4.78120491279739e-07	0.439002191896364	2
ENSG00000153246.12	PLA2R1	2	160062509	2_96	0	0.0123994210295264	9.50962632156329	1.96664043555431e-06	-0.837037037036905	1
ENSG00000153250.19	RBMS1	2	160494213	2_96	0	0.00729293154322908	6.09126029647649	7.40916729559389e-07	-0.916943521594777	1
ENSG00000136560.13	TANK	2	161136430	2_97	0	0.0174679706027363	4.8293994983635	1.40700516147044e-06	0.368159046357192	2
ENSG00000115233.11	PSMD14	2	161308497	2_97	0	0.0479557101767015	13.9562646874681	1.11627096836325e-05	-1.82222222222199	1
ENSG00000184611.11	KCNH7	2	162837826	2_98	0	0.0475397882844153	13.2211413151894	1.04830171456617e-05	-1.63706563706552	1
ENSG00000182263.13	FIGN	2	163615595	2_99	0	0.0174211697909535	5.21987832804419	1.51669340762507e-06	0.407643312101818	1
ENSG00000144285.17	SCN1A	2	166080610	2_100	0	0.0382317011924654	10.133608140227	6.46171553644601e-06	-1.17977528089925	1
ENSG00000115290.9	GRB14	2	164621393	2_100	0	0.0390325578048651	10.3216184664355	6.71946844289919e-06	1.29789468410264	2
ENSG00000178662.15	CSRNP3	2	165469352	2_100	0	0.0205937048914808	4.5463908080623	1.56156963528155e-06	-0.201560651800983	2
ENSG00000123607.14	TTC21B	2	165954114	2_100	0	0.0204788507049987	4.4960497100611	1.53566607359598e-06	-0.0551724137930823	1
ENSG00000169432.14	SCN9A	2	166375953	2_101	0	0.0263263030198079	9.75151810905577	4.2817589379413e-06	-1.21383647798801	1
ENSG00000136546.13	SCN7A	2	166493861	2_101	0	0.0177085912548564	6.18062865984612	1.82547870365872e-06	-0.684615384615565	1
ENSG00000163072.15	NOSTRIN	2	168881341	2_102	0	0.0158918357463757	7.25211025854664	1.92219999405289e-06	-0.848000000000064	1
ENSG00000239474.6	KLHL41	2	169508867	2_103	0	0.0278187874428364	5.45597818149947	2.5314591678017e-06	0.567749525060214	2
ENSG00000138399.17	FASTKD1	2	169569626	2_103	0	0.0301346125886406	6.17824226091632	3.1052076823637e-06	0.770342670155267	3
ENSG00000154479.12	CCDC173	2	169694453	2_103	0	0.0375968781114867	8.18061552484319	5.12976974772696e-06	1.21428571428577	1
ENSG00000144362.11	PHOSPHO2	2	169693707	2_103	0	0.0827409988795286	15.3911936507331	2.12399342296965e-05	-2.2164179104479	1
ENSG00000213160.9	KLHL23	2	169694622	2_103	0	0.035635255291854	7.69506163844404	4.57353580019857e-06	-1.11328125000003	1
ENSG00000138385.15	SSB	2	169793110	2_103	0	0.0695527046630791	13.7911850564531	1.5998369184338e-05	1.54524361948878	1
ENSG00000138382.14	METTL5	2	169825274	2_103	0	0.0354379996482362	7.64478692368327	4.51850419988206e-06	1.02764976958583	1
ENSG00000144357.16	UBR3	2	169827007	2_103	0	0.0306286462153299	6.32520903439504	3.23119218360649e-06	0.830288748421843	2
ENSG00000204335.3	SP5	2	170714891	2_104	0	0.0168943143779874	5.01587842115405	1.41334334487615e-06	-0.632721920133029	2
ENSG00000204334.7	ERICH2	2	170784224	2_104	0	0.0171905628600436	5.17213315179923	1.48292743243525e-06	-0.681818181818112	1
ENSG00000115806.12	GORASP2	2	170929058	2_104	0	0.0852426492230334	19.7183212276171	2.80341234496866e-05	2.09309309309383	1
ENSG00000198586.13	TLK1	2	171231129	2_104	0	0.0333152725285728	11.1372034666318	6.18841784440523e-06	-1.42231075697154	1
ENSG00000123600.19	METTL8	2	171429503	2_104	0	0.0165605690110723	4.83652844736517	1.33588510310064e-06	0.353458612879381	3
ENSG00000115827.13	DCAF17	2	171435106	2_104	0	0.0160036853095996	4.52917555301208	1.20892473376482e-06	0.217687074829806	1
ENSG00000071967.11	CYBRD1	2	171522308	2_104	0	0.0210153658624076	6.97916320254428	2.44624761270444e-06	0.884613107559223	2
ENSG00000128708.12	HAT1	2	171922612	2_104	0	0.0187812640320947	5.96786914017683	1.86940850994298e-06	0.638766519823884	1
ENSG00000172878.13	METAP1D	2	171999243	2_104	0	0.0158879471143814	4.46398687373052	1.18290753988897e-06	-0.0232351959141892	2
ENSG00000144355.14	DLX1	2	172084313	2_104	0	0.032495316820022	10.9118230350345	5.91395744629418e-06	1.50306748466248	1
ENSG00000091409.14	ITGA6	2	172426046	2_105	0	0.00895948119610357	6.92430736506709	1.03471157051487e-06	0.72112676056352	1
ENSG00000152256.13	PDK1	2	172555526	2_105	0	0.0149066916311228	46.1443702538361	1.14725536282051e-05	-2.93589743589857	1
ENSG00000091428.17	RAPGEF4	2	172713166	2_105	0	0.00807510547111556	5.3295159152992	7.17787800023851e-07	-0.65536723163831	1
ENSG00000091436.16	MAP3K20	2	173040375	2_105	0	0.0077990248461256	5.58070977614645	7.25921814019751e-07	0.668874172185401	1
ENSG00000144354.13	CDCA7	2	173355045	2_105	0	0.0102164850666084	7.78645657622319	1.32678782015076e-06	0.916967509025757	1
ENSG00000138430.15	OLA1	2	174248784	2_105	0	0.00923272426519606	6.96525227800187	1.07257290592124e-06	-0.73108390663332	2
ENSG00000138433.15	CIR1	2	174456665	2_105	0	0.0080894512210139	5.6491641456315	7.6219019956947e-07	0.713178294573567	1
ENSG00000144306.14	SCRN3	2	174387099	2_105	0	0.0070810998071803	4.62578766527508	5.46319264550201e-07	-0.120000000000026	1
ENSG00000115935.17	WIPF1	2	174575588	2_105	0	0.0189986654114487	12.9479568455135	4.10283869889734e-06	-1.8870967741934	1
ENSG00000115966.16	ATF2	2	175168302	2_106	0	0.0247656704728207	5.88973112129082	2.43279583907476e-06	0.627345844504042	1
ENSG00000154518.9	ATP5G3	2	175184841	2_106	0	0.0338653116288001	8.71639099326232	4.92324995021924e-06	-1.21237216654894	2
ENSG00000128652.11	HOXD3	2	176136417	2_106	0	0.0728091862576004	15.6946366602888	1.90588876001856e-05	1.68327136359956	2
ENSG00000116044.15	NFE2L2	2	177392936	2_107	0	0.056789156618697	13.7567252295443	1.30298851447032e-05	-1.56900212314275	1
ENSG00000196659.9	TTC30B	2	177553107	2_107	0	0.0303326870148999	8.06077534396736	4.07800549737285e-06	-1.28484848484867	1
ENSG00000197557.6	TTC30A	2	177618742	2_107	0	0.143463100354642	22.3660485151455	5.3516731368566e-05	2.60190476190322	1
ENSG00000128655.16	PDE11A	2	178108547	2_108	0	0.0699992347425561	21.0319463856199	2.4554599998997e-05	2.32142857142884	1
ENSG00000155636.14	RBM45	2	178112094	2_108	0	0.0159023086731956	7.60243100618105	2.01638181575069e-06	-0.969095649278894	2
ENSG00000079156.16	OSBPL6	2	178276742	2_108	0	0.011740217436071	4.8786761948657	9.55296618041376e-07	0.310077519379811	1
ENSG00000180228.12	PRKRA	2	178445893	2_108	0	0.0112189218542894	4.47136352773123	8.36664242702878e-07	-0.0461720182661165	2
ENSG00000204311.12	DFNB59	2	178451344	2_108	0	0.0136255187907667	6.21486478645734	1.41235813883198e-06	0.659919028340223	1
ENSG00000079150.17	FKBP7	2	178478636	2_108	0	0.0112540592279107	4.49940434870427	8.44547976560482e-07	-0.12244897959192	1
ENSG00000155657.26	TTN	2	178831108	2_108	0	0.0122874587882601	5.28733456838177	1.0835749888876e-06	-0.524157343941035	2
ENSG00000163492.14	CCDC141	2	179049620	2_108	0	0.0765090329595913	21.8504218876809	2.78825599744075e-05	2.55612302441634	2
ENSG00000163510.13	CWC22	2	180006668	2_108	0	0.0123731678024689	5.34969184906178	1.10400178361061e-06	-0.370370370370324	1
ENSG00000170035.15	UBE2E3	2	180967386	2_109	0	0.024651599355764	6.57841362111149	2.70474535057026e-06	-0.957317073170632	1
ENSG00000150722.10	PPP1R1C	2	181953928	2_110	0	0.0187148437273843	5.48721159042081	1.71276593915335e-06	-0.498765432098467	1
ENSG00000162998.4	FRZB	2	182833364	2_110	0	0.0170157146388792	4.63142591907917	1.31439234468302e-06	-0.327135552137061	3
ENSG00000163002.12	NUP35	2	183117700	2_110	0	0.0294370346816654	9.56944267789679	4.69830071540365e-06	1.26025763934115	2
ENSG00000170396.7	ZNF804A	2	184598393	2_112	0	0.0156400149727814	11.7428494068377	3.06316761255665e-06	-1.47934733412859	2
ENSG00000065548.17	ZC3H15	2	186486293	2_112	0	0.00890078762652946	6.04904168669097	8.97997488154175e-07	0.224561403508731	1
ENSG00000138448.11	ITGAV	2	186566873	2_112	0	0.0157745956076575	12.5229486748399	3.29476877030288e-06	-1.88909988213864	2
ENSG00000144369.12	FAM171B	2	186693557	2_112	0	0.00782727540251427	5.81594073712657	7.59260301118994e-07	1.0525507643334	3
ENSG00000168542.14	COL3A1	2	188974074	2_112	0	0.00916058003160325	6.55388036426965	1.00134005361251e-06	-0.726315789473503	1
ENSG00000204262.11	COL5A2	2	189180039	2_113	0	0.106241823683793	20.3525167386577	3.60639874388298e-05	3.21284000391146	2
ENSG00000115368.9	WDR75	2	189441060	2_113	0	0.0209936041787211	5.56278522025982	1.94777775814958e-06	-1.06980378659882	2
ENSG00000138449.10	SLC40A1	2	189584239	2_113	0	0.0205768189834098	5.38229705324125	1.84716633886761e-06	0.793650793650781	1
ENSG00000138381.9	ASNSD1	2	189661498	2_113	0	0.0216753375279652	5.8504913714309	2.11503869740335e-06	0.57746478873229	1
ENSG00000128694.11	OSGEPL1	2	189761107	2_113	0	0.0234709059641637	6.56752588588826	2.57093888094625e-06	0.944078947368148	1
ENSG00000128699.13	ORMDL1	2	189784856	2_113	0	0.021347021247296	5.71305506937998	2.0340695490606e-06	-0.539007092198729	1
ENSG00000064933.17	PMS1	2	189783193	2_113	0	0.0263018561110455	7.59438726075107	3.33149558823543e-06	-1.13043478260862	1
ENSG00000151689.12	INPP1	2	190343248	2_113	0	0.0216283698556123	5.83101629761247	2.10343041044191e-06	0.605755693811761	2
ENSG00000151690.14	MFSD6	2	190408058	2_113	0	0.0188309394571895	4.58447290718774	1.43986409857694e-06	-0.243371362378027	2
ENSG00000138386.16	NAB1	2	190647268	2_113	0	0.0562209439139314	14.4857606297648	1.35831201680645e-05	2.00000000000036	1
ENSG00000115419.12	GLS	2	190891675	2_113	0	0.0775447991224122	17.4362674122823	2.25510258006587e-05	-2.32539682539681	1
ENSG00000115415.18	STAT1	2	191020034	2_113	0	0.0192482293035358	4.78164322611251	1.53506955424575e-06	-0.234567901234522	1
ENSG00000128641.18	MYO1B	2	191245493	2_114	0	0.0145616586591352	4.63638056179331	1.12603017420291e-06	-0.126865671641821	1
ENSG00000173559.12	NABP1	2	191677959	2_114	0	0.0566856111398901	16.9236488453218	1.6000256475707e-05	-2.00630168950249	2
ENSG00000144339.11	TMEFF2	2	192194079	2_114	0	0.0481481092652557	15.4346577625605	1.23947093487598e-05	-1.77387329853686	2
ENSG00000196950.13	SLC39A10	2	195583781	2_116	0	0.0235263346012964	5.36371163670389	2.10464957669601e-06	0.679611650485383	1
ENSG00000138411.10	HECW2	2	196593392	2_116	0	0.0666148839129149	14.8142469714261	1.64592848584619e-05	1.92130867387047	2
ENSG00000119041.10	GTF3C3	2	196799713	2_116	0	0.0670866873486855	14.8790304047997	1.66483456613637e-05	1.78816199376953	1
ENSG00000187944.2	C2orf66	2	196816319	2_116	0	0.0227031842082025	5.04279231149102	1.90949251582781e-06	-0.443750000000125	1
ENSG00000197121.14	PGAP1	2	196932578	2_116	0	0.0311221384996173	7.88909960506884	4.09502894651548e-06	-1.11594202898493	1
ENSG00000115520.8	COQ10B	2	197453059	2_117	0	0.0154159684282842	5.3899404624348	1.38584572275508e-06	-1.50806451612903	1
ENSG00000115541.10	HSPE1	2	197500319	2_117	0	0.0534525492238587	16.6258020260553	1.48221475588147e-05	3.18939393939459	1
ENSG00000162944.10	RFTN2	2	197675986	2_117	0	0.0194810084963699	7.49365196587655	2.43480990736828e-06	1.22492401215805	1
ENSG00000115896.15	PLCL1	2	197805147	2_117	0	0.0355428031698818	12.91929873901	7.65862354976958e-06	-2.56000000000049	1
ENSG00000226124.6	FTCDNL1	2	199756040	2_118	0	0.032781538627455	18.6355001206765	1.01889748827977e-05	-2.93067441869134	2
ENSG00000178074.5	C2orf69	2	199911021	2_118	0	0.0117067833517124	8.02719482706009	1.56733376857379e-06	1.75806451612918	1
ENSG00000162971.10	TYW5	2	199955071	2_118	0	0.00803307717125568	4.65084101487133	6.23122650961564e-07	-0.906250000000169	1
ENSG00000162972.10	MAIP1	2	199954933	2_118	0	0.0261570081314672	13.9629139633875	6.09149980951855e-06	1.50397877984095	1
ENSG00000196141.13	SPATS2L	2	200308032	2_118	0	0.0102495562903773	8.78626749520051	1.50199882039412e-06	-1.98226164079845	1
ENSG00000163535.17	SGO2	2	200510475	2_118	0	0.0213734532648143	12.5675517416323	4.48007705193578e-06	-1.33552631579004	1
ENSG00000155729.12	KCTD18	2	200519526	2_118	0	0.0395006231314693	19.8868127319046	1.31017478361004e-05	-2.56540084388193	1
ENSG00000082153.17	BZW1	2	200810095	2_119	0	0.0732851575034751	17.9160108199758	2.18986552825507e-05	2.0422535211274	1
ENSG00000240344.8	PPIL3	2	200889218	2_119	0	0.0345370234585088	11.055646869535	6.36838292913454e-06	1.29447852760703	1
ENSG00000003402.19	CFLAR	2	201116120	2_119	0	0.0205696814932325	6.37875392732678	2.18838395197921e-06	0.821062934845892	2
ENSG00000003400.14	CASP10	2	201183110	2_119	0	0.0290269871763725	9.48395965640314	4.59147014239619e-06	1.28834355828272	1
ENSG00000064012.21	CASP8	2	201233408	2_119	0	0.0353297741151244	11.2611427392987	6.63564936967487e-06	-1.39556962025327	1
ENSG00000155749.12	ALS2CR12	2	201357198	2_119	0	0.03113845175803	10.1184941626438	5.2550034582683e-06	1.3790322580643	1
ENSG00000155754.14	ALS2CR11	2	201618330	2_119	0	0.0299578919558283	9.76915603580007	4.8812202248299e-06	-1.63773584905612	1
ENSG00000155755.18	TMEM237	2	201640822	2_119	0	0.0227706975784775	7.29420172082499	2.77021968179389e-06	0.959731543624192	1
ENSG00000003393.14	ALS2	2	201780819	2_119	0	0.0786540550397026	18.5675538746938	2.435767974403e-05	2.19337016574606	1
ENSG00000155760.2	FZD7	2	202028934	2_120	0	0.0601161098478056	17.0418897618366	1.7087114380919e-05	-2.00000000000052	1
ENSG00000138439.11	FAM117B	2	202634789	2_120	0	0.0429638115206008	13.9789932837316	1.00170260801906e-05	-2.15999999999984	1
ENSG00000163596.16	ICA1L	2	202823312	2_120	0	0.0217799402639146	7.83724128671095	2.84695109926197e-06	-1.21875000000009	1
ENSG00000138380.17	CARF	2	202912242	2_120	0	0.0186738057174022	6.45245967277559	2.00963988072759e-06	-1.13370175903233	2
ENSG00000138442.9	WDR12	2	203016111	2_120	0	0.0157677592015747	4.93195500071736	1.29702751712583e-06	-0.907103825136085	1
ENSG00000144426.18	NBEAL1	2	203014780	2_120	0	0.0161281921658285	5.13496122555516	1.38128394365682e-06	-0.446043165467718	1
ENSG00000138443.15	ABI2	2	203300830	2_120	0	0.0182053352179082	6.22381384532123	1.88979797835e-06	0.523437499999973	1
ENSG00000235118.7	AC010731.4	2	205742976	2_121	0	0.0193845858032757	4.48724236786233	1.45076195773507e-06	-0.0927152317880804	1
ENSG00000118257.16	NRP2	2	205681055	2_121	0	0.0202116243766668	4.86319441108285	1.63939254311443e-06	-0.318681318681369	1
ENSG00000023228.13	NDUFS1	2	206136174	2_122	0	0.143052804720001	16.8777707943756	4.02690669906224e-05	3.75508238455184	2
ENSG00000183671.12	GPR1	2	206217980	2_122	0	0.0255540481086275	7.63101086032673	3.25238451960986e-06	1.47945205479434	1
ENSG00000204186.7	ZDBF2	2	206276156	2_122	0	0.0400130623668327	12.7907799307386	8.5360887817782e-06	-2.41269841269832	1
ENSG00000114948.12	ADAM23	2	206443099	2_122	0	0.0203127677497862	4.66468050276912	1.58034210650475e-06	0.271317829457414	1
ENSG00000138400.12	MDH1B	2	206765180	2_122	0	0.0453709803734052	11.5469675199146	8.73788276128547e-06	-1.4022536284592	2
ENSG00000118246.13	FASTKD2	2	206765614	2_122	0	0.027723982543696	7.30776116052286	3.37909239701512e-06	-0.887901151738057	2
ENSG00000163249.11	CCNYL1	2	207712007	2_122	0	0.0408114446407784	10.8819263412836	7.40709399173281e-06	-1.38819320214785	1
ENSG00000118231.4	CRYGD	2	208101942	2_123	0	0.0213693477112412	4.52355437556626	1.61224554834601e-06	-0.124031007751954	1
ENSG00000188674.10	C2orf80	2	208167974	2_123	0	0.0311020249645995	7.90935004081775	4.10288710948296e-06	0.920401155369985	2
ENSG00000138413.13	IDH1	2	208266091	2_123	0	0.0212915785017072	4.49072559030609	1.5947201567061e-06	-0.142080589921028	2
ENSG00000115020.16	PIKFYVE	2	208243207	2_123	0	0.0216345340662188	4.63461166612394	1.67232623337481e-06	0.235699974220708	2
ENSG00000144407.9	PTH2R	2	208359917	2_123	0	0.021386255639241	4.53067542020657	1.61606122312596e-06	-0.0707070707070573	1
ENSG00000144406.18	UNC80	2	209772023	2_124	0	0.0125742338946239	4.6499254778076	9.75186392756868e-07	-0.310484953616229	2
ENSG00000078018.19	MAP2	2	209423138	2_124	0	0.0133287680380679	5.17284569936439	1.14995180585328e-06	-0.596153846153857	1
ENSG00000197713.14	RPE	2	210002122	2_124	0	0.0126188692127421	4.68171760985564	9.85339196586885e-07	-0.242063492063392	1
ENSG00000144445.16	KANSL1L	2	210170701	2_124	0	0.0661456839247792	19.6675381759459	2.16975960065488e-05	-2.3653846153842	1
ENSG00000021826.14	CPS1	2	210469923	2_124	0	0.013125584679352	5.03498751001871	1.10224252251164e-06	-0.155481253166259	3
ENSG00000138376.10	BARD1	2	214809366	2_127	0	0.0207328663921302	7.85784150147013	2.71720696466661e-06	1.16989080260721	2
ENSG00000138363.14	ATIC	2	215305609	2_127	0	0.0144485082895547	4.54432723893641	1.09509731611358e-06	-0.209428150113913	4
ENSG00000118242.15	MREG	2	216033935	2_127	0	0.0164505840651015	5.67903828354365	1.5581749702681e-06	0.570370370370414	1
ENSG00000115425.13	PECR	2	216037704	2_127	0	0.0398799231302609	13.5729844453398	9.02796297894121e-06	-1.80786026200792	1
ENSG00000079246.15	XRCC5	2	216150735	2_127	0	0.016191320336604	5.54379744802345	1.49709625835508e-06	0.49600000000003	1
ENSG00000138375.12	SMARCAL1	2	216412846	2_127	0	0.0152994551204213	5.04378466165082	1.28704166432603e-06	-0.424000000000033	1
ENSG00000197756.9	RPL37A	2	216498338	2_127	0	0.0144839086239602	4.54378315680869	1.09764898260931e-06	-0.129032258064502	1
ENSG00000171450.5	CDK5R2	2	218959212	2_129	0	0.0657334565694586	16.7168421192277	1.83273982257743e-05	-1.8880407124683	1
ENSG00000181378.13	CFAP65	2	219041645	2_129	0	0.0587374290570252	15.8276336813542	1.55056875844209e-05	1.98469612411277	2
ENSG00000182698.11	RESP18	2	219332702	2_129	0	0.0186546257428659	5.4238157762221	1.68753028676677e-06	0.540697674418512	1
ENSG00000079308.16	TNS1	2	217954673	2_129	0	0.0176345987346461	4.97875522612326	1.4643552981421e-06	-0.392857142856985	1
ENSG00000188282.12	RUFY4	2	218034910	2_129	0	0.0226314651399235	10.0431906147729	3.79091879666828e-06	-2.23450507591519	2
ENSG00000163464.7	CXCR1	2	218166777	2_129	0	0.0489430494893315	17.7042129842638	1.44519934662923e-05	2.77573529411788	1
ENSG00000163466.15	ARPC2	2	218217396	2_129	0	0.0319265389884565	24.0347857454211	1.27982975162264e-05	-4.74796747967471	1
ENSG00000179921.14	GPBAR1	2	218259499	2_129	0	0.0322490223080218	25.5496392294	1.37423634516542e-05	5.04838709677474	1
ENSG00000127838.13	PNKD	2	218270227	2_129	0	0.0288115043240254	24.3020292489754	1.16780029152467e-05	4.95967741935412	1
ENSG00000135926.14	TMBIM1	2	218292881	2_129	0	0.0201177796643295	7.51117593352293	2.52027590524257e-06	1.52088645111632	2
ENSG00000158428.3	CATIP	2	218356632	2_129	0	0.034175965877013	18.0447631575887	1.02856582206003e-05	3.48854961832044	1
ENSG00000018280.16	SLC11A1	2	218381258	2_129	0	0.0222496540389241	7.11396670997309	2.63994693098928e-06	-0.86920972596567	2
ENSG00000144580.13	CNOT9	2	218568666	2_129	0	0.0333037723368881	11.6938604750339	6.49548287939462e-06	2.04941860465124	1
ENSG00000115556.13	PLCD4	2	218608011	2_129	0	0.0166915398620334	4.60593263513947	1.28225408511552e-06	-0.448818897637794	1
ENSG00000074582.12	BCS1L	2	218658716	2_129	0	0.0533547880274531	16.2173906557882	1.44315999932948e-05	2.42058823529331	1
ENSG00000115568.15	ZNF142	2	218658710	2_129	0	0.0297384805312741	11.2292055051024	5.56965007080347e-06	2.12392830452515	2
ENSG00000163481.7	RNF25	2	218672452	2_129	0	0.0298489729543662	10.6871033580214	5.32046398409021e-06	-1.95987654321026	1
ENSG00000163482.11	STK36	2	218672243	2_129	0	0.0284610246209051	10.815715979919	5.13411876506816e-06	-2.10578225702656	2
ENSG00000135929.8	CYP27A1	2	218782732	2_129	0	0.0408850197362703	12.9679429831283	8.84291416855461e-06	1.89891696750881	1
ENSG00000115592.11	PRKAG3	2	218831291	2_129	0	0.134040271690202	22.3683606327541	5.00068571889651e-05	2.12230215827266	1
ENSG00000187736.12	NHEJ1	2	219160400	2_129	0	0.0254742611470031	7.88589110148489	3.35052202905506e-06	-0.953846153846238	1
ENSG00000213901.10	SLC23A3	2	219170396	2_129	0	0.0167832574495407	4.64267018676029	1.29958351814976e-06	0.303703703703772	1
ENSG00000115649.15	CNPPD1	2	219177206	2_129	0	0.0186942218305557	5.7881778310784	1.80471805408684e-06	-0.690751444753283	2
ENSG00000115657.12	ABCB6	2	219218557	2_129	0	0.0187291590136847	5.56273973225917	1.73766927960411e-06	0.752427184466232	1
ENSG00000198925.10	ATG9A	2	219229829	2_129	0	0.0175293441157423	4.96997504439468	1.45304806444362e-06	0.457863099842803	2
ENSG00000163516.13	ANKZF1	2	219229829	2_129	0	0.0182870483932781	5.35385743229651	1.63294110704535e-06	0.556606584064631	2
ENSG00000163521.15	GLB1L	2	219243701	2_129	0	0.0221744011340064	7.23607760832864	2.67617938729224e-06	-0.993939393939077	1
ENSG00000115661.13	STK16	2	219242427	2_129	0	0.0167225337575943	4.4766935831872	1.24858914834388e-06	0.0654375354669074	2
ENSG00000127824.13	TUBA4A	2	219278362	2_129	0	0.0196055243957685	5.94588192345047	1.94426227303846e-06	-0.650205761317217	1
ENSG00000135924.15	DNAJB2	2	219279688	2_129	0	0.0173115815420949	4.77649519947718	1.37913314760869e-06	0.355828220858808	1
ENSG00000054356.13	PTPRN	2	219287136	2_129	0	0.0167995943863356	4.50980509660355	1.26362053445584e-06	-0.0802919708029501	1
ENSG00000123992.18	DNPEP	2	219399651	2_129	0	0.021037801530353	6.57008721102026	2.30532199380481e-06	-0.797683510175999	2
ENSG00000072195.14	SPEG	2	219434550	2_129	0	0.0214890242916387	6.74968247057382	2.41913522309336e-06	-0.870370370370576	1
ENSG00000123989.13	CHPF	2	219543916	2_129	0	0.0166915435362869	4.46370509321346	1.24265937082439e-06	0.0873015873015872	1
ENSG00000123999.4	INHA	2	219572251	2_129	0	0.0166979468173117	4.48434841819354	1.24888522436565e-06	0.110982400923086	2
ENSG00000124006.14	OBSL1	2	219553834	2_129	0	0.01773703915109	5.09029783302102	1.50585939848562e-06	0.458675748891461	2
ENSG00000188760.10	TMEM198	2	220284429	2_130	0	0.0200027212033693	5.0411190501966	1.68180694354415e-06	-0.391509433962088	1
ENSG00000144589.21	STK11IP	2	219597759	2_130	0	0.025143371157066	7.1015634844238	2.97808840476232e-06	-0.850229484407564	2
ENSG00000116106.11	EPHA4	2	221483714	2_130	0	0.0188787586899876	4.52080972681915	1.42347475550757e-06	-0.131162750702499	2
ENSG00000163082.9	SGPP2	2	222423832	2_131	0	0.0217922956910649	5.73959754650163	2.08614518540077e-06	0.57648887656371	2
ENSG00000116120.9	FARSB	2	222656186	2_131	0	0.0189172809421136	4.46621799517799	1.40915490373944e-06	-0.0344827586206961	1
ENSG00000123983.13	ACSL3	2	222860739	2_131	0	0.0193366752866335	4.66347923388448	1.50401427108732e-06	0.232736572889938	1
ENSG00000152056.16	AP1S3	2	223837891	2_131	0	0.0209620305748295	5.38983776267571	1.88438287396933e-06	0.453125000000122	1
ENSG00000135900.3	MRPL44	2	223957073	2_131	0	0.0189165947591645	4.465891707425	1.40900084506683e-06	-0.00775193798449565	1
ENSG00000135919.12	SERPINE2	2	224039199	2_132	0	0.0204216911341213	5.32511959931163	1.81376566054669e-06	0.534351145037938	1
ENSG00000124019.9	FAM124B	2	224402283	2_132	0	0.0243593101726475	6.91334293474736	2.80875068594813e-06	-0.881578947368311	1
ENSG00000036257.12	CUL3	2	224584525	2_132	0	0.0186148976539759	4.49164487110442	1.39452456883457e-06	0.233082706766947	1
ENSG00000135905.18	DOCK10	2	225041976	2_133	0	0.0999640035583987	19.5936111948406	3.26676754874815e-05	-2.21032504780186	1
ENSG00000144468.16	RHBDD1	2	226832746	2_133	0	0.0239318265151904	6.5463233395659	2.61296386535072e-06	0.730468749999594	1
ENSG00000081052.11	COL4A4	2	227152676	2_133	0	0.0494599346949277	13.1205543722969	1.08234528481254e-05	1.51033886330194	2
ENSG00000187957.7	DNER	2	229714875	2_135	0	0.00962524297733758	4.49553573654502	7.21694277191155e-07	0.216494845360777	1
ENSG00000135899.17	SP110	2	230177224	2_135	0	0.0282533276741257	13.2352128187196	6.23678310462621e-06	1.35164835164805	1
ENSG00000185404.16	SP140L	2	230325532	2_135	0	0.134292099773136	32.341223268771	7.24380936670458e-05	-4.18253968253846	1
ENSG00000067066.16	SP100	2	230407858	2_135	0	0.0101303546536261	4.87100841413032	8.23007201093066e-07	0.269982238010514	1
ENSG00000135932.10	CAB39	2	230717583	2_135	0	0.0278129722292909	13.8896445799715	6.44315591136095e-06	1.58904109589139	1
ENSG00000135916.15	ITM2C	2	230864420	2_135	0	0.0364952934159478	16.2284270687486	9.87809943048001e-06	-1.72893772893777	1
ENSG00000135898.9	GPR55	2	230895258	2_135	0	0.0246158890027908	12.628281676837	5.18465533720827e-06	-1.57142857142901	1
ENSG00000135902.9	CHRND	2	232522297	2_136	0	0.0249265629585084	4.56526237595631	1.8979652090062e-06	0.212058316280834	2
ENSG00000173699.15	SPATA3	2	231011576	2_136	0	0.025390190897956	4.73146391485587	2.00364881540072e-06	0.45454545454546	1
ENSG00000204128.5	C2orf72	2	231016475	2_136	0	0.0288978794767101	5.89941945555278	2.84338296461002e-06	-0.796992481203409	1
ENSG00000135914.5	HTR2B	2	231125386	2_136	0	0.0250939084526456	4.62560195047484	1.93596130366087e-06	-0.218494593700788	2
ENSG00000135931.17	ARMC9	2	231199000	2_136	0	0.028146884546088	5.66161985594041	2.65785413594733e-06	-0.627586206896368	1
ENSG00000115053.15	NCL	2	231483427	2_136	0	0.0248709003622923	4.54510382640268	1.88536491823698e-06	-0.169469851573038	2
ENSG00000171596.6	NMUR1	2	231530546	2_136	0	0.0336343749141874	7.27164272416825	4.07920939384389e-06	0.833333333333479	1
ENSG00000187514.16	PTMA	2	231706100	2_136	0	0.0285908830045464	5.80295195911094	2.76717515125747e-06	0.75066899429955	2
ENSG00000221944.6	TIGD1	2	232550122	2_136	0	0.0269581971977884	5.27210107891423	2.37047117987963e-06	0.537037037037036	1
ENSG00000115468.11	EFHD1	2	232643967	2_136	0	0.0283095927318036	5.71366641878965	2.6977929069386e-06	-0.583999999999801	1
ENSG00000204120.14	GIGYF2	2	232697500	2_137	0	0.0170575681235425	5.11785949609335	1.45601409345583e-06	0.0615440713616083	2
ENSG00000182600.9	C2orf82	2	232856815	2_137	0	0.0165848633905936	4.9388602311979	1.36615111229135e-06	-0.146881287726432	1
ENSG00000066248.14	NGEF	2	233013260	2_137	0	0.0173545281743533	5.33821092146438	1.5451428830194e-06	-0.379613356766119	1
ENSG00000085978.21	ATG16L1	2	233286109	2_137	0	0.0339845965405851	39.2556578814499	2.22507412818572e-05	-6.08163265306276	1
ENSG00000077044.10	DGKD	2	233348808	2_137	0	0.0332426138413566	36.3394704113913	2.01480891653232e-05	5.84812898683125	2
ENSG00000085982.13	USP40	2	233565958	2_137	0	0.0156401788908672	7.67126597415863	2.00110032448694e-06	2.02514658588674	3
ENSG00000123485.11	HJURP	2	233854278	2_137	0	0.0332516927362125	12.2610094491126	6.79986188164335e-06	-2.09756097560964	1
ENSG00000130147.15	SH3BP4	2	234952438	2_138	0	0.0323542981366692	8.16624338592145	4.40670936112056e-06	-1.04735376044615	1
ENSG00000182177.13	ASB18	2	236241668	2_139	0	0.0358378349860027	9.13525827979172	5.46037791726889e-06	-1.22000000000023	1
ENSG00000132321.16	IQCA1	2	236491462	2_139	0	0.0244753435549164	5.68962056684219	2.32258815602149e-06	0.662451739589853	3
ENSG00000198612.10	COPS8	2	237085776	2_140	0	0.019746827413773	6.39550936755472	2.10635988632306e-06	-1.01890359168189	1
ENSG00000124831.18	LRRFIP1	2	237627240	2_140	0	0.0166891938025496	4.88269186270306	1.35911054213492e-06	-0.245205856851543	2
ENSG00000177483.11	RBM44	2	237798821	2_140	0	0.0166483308085736	4.86066056299384	1.34966534351133e-06	0.25125628140713	1
ENSG00000132329.10	RAMP1	2	237867634	2_141	0	0.0271388524060024	7.84888666359389	3.55270905340019e-06	-0.83155080213893	1
ENSG00000184182.18	UBE2F	2	237966849	2_141	0	0.0203453237013878	7.98580302188537	2.70983784204978e-06	1.89062500000034	1
ENSG00000132330.16	SCLY	2	238060509	2_141	1	0.0936550408163942	17.6135200575157	2.75129666245311e-05	4.05555555555434	1
ENSG00000144488.14	ESPNL	2	238099356	2_141	0	0.0184372824440587	4.65543569525445	1.43158568329902e-06	-0.337140142630206	2
ENSG00000168427.8	KLHL30	2	238138383	2_141	0	0.0184854033229487	4.7345610226719	1.45971729841724e-06	-0.491416309012999	1
ENSG00000178752.15	ERFE	2	238158500	2_141	0	0.0194490951067509	5.41840937951646	1.75764563519734e-06	0.778443113772277	1
ENSG00000144485.10	HES6	2	238221444	2_141	0	0.022140123441618	6.71819261126027	2.48080480540835e-06	1.07575757575753	1
ENSG00000204104.11	TRAF3IP1	2	238323145	2_141	0	0.0182456966491417	4.4659997155163	1.35906192845645e-06	-0.0609555189456322	1
ENSG00000065802.11	ASB1	2	238421338	2_141	0	0.0183476158354691	4.68470569905475	1.43358040709991e-06	-0.364963503649568	1
ENSG00000068024.16	HDAC4	2	239401967	2_142	0	0.0135660463608991	5.80226812318909	1.31283817331671e-06	0.597122302158276	1
ENSG00000130414.11	NDUFA10	2	240025297	2_142	0	0.0116883371332235	4.46562155855255	8.70552067077291e-07	0.087553704577298	2
ENSG00000063660.8	GPC1	2	240433762	2_142	0	0.0118270096247748	4.57140214626102	9.01746538061365e-07	0.125723322890128	2
ENSG00000188542.9	DUSP28	2	240564697	2_142	0	0.0116903677887465	4.46718111588798	8.71007392359082e-07	-0.0340909090909188	1
ENSG00000144504.15	ANKMY1	2	240521955	2_142	0	0.0117521731829631	4.51447049674831	8.84881483515913e-07	-0.0470588235294062	1
ENSG00000142330.19	CAPN10	2	240586423	2_142	0	0.0841138192014308	22.3520289336921	3.13577150376725e-05	-2.46917737144759	2
ENSG00000178623.11	GPR35	2	240605435	2_142	0	0.0124431947910476	5.02699894821349	1.04327980264209e-06	-0.592741935483953	1
ENSG00000130294.15	KIF1A	2	240820795	2_143	0	0.0136287444151169	6.54617385028219	1.48800190640655e-06	0.1459854014599	1
ENSG00000122085.16	MTERF4	2	241102692	2_143	0	0.0203130467332117	10.5196078741628	3.56397562191122e-06	1.4596346728532	2
ENSG00000115687.13	PASK	2	241145310	2_143	0	0.0126644219740997	6.28461480235233	1.32746824893946e-06	0.81191076772265	2
ENSG00000146205.13	ANO7	2	241217672	2_144	0	0.00962824067578705	4.54351218592151	7.29623377410871e-07	0.00624607765299732	3
ENSG00000168385.17	SEPT2	2	241314902	2_144	0	0.0352247724559708	16.971413492483	9.97071532146215e-06	2.48031496062989	1
ENSG00000115677.16	HDLBP	2	241317397	2_144	0	0.0114071621172371	5.96128808083335	1.1341691473159e-06	-0.790123456789718	1
ENSG00000006607.13	FARP2	2	241356106	2_144	0	0.167453388406354	27.3901978909681	7.6497847556802e-05	2.07981162005432	2
ENSG00000115694.14	STK25	2	241500573	2_144	0	0.0138124814236121	7.50164091431586	1.72817645605344e-06	-0.957266291664873	2
ENSG00000176720.4	BOK	2	241558436	2_144	1	0.110101690263327	33.2825412581069	6.11182021911785e-05	4.76372688922572	2
ENSG00000176946.11	THAP4	2	241630482	2_144	0	0.0405715374437626	16.3592510705274	1.10699329079143e-05	-1.70370370370378	1
ENSG00000168397.16	ATG4B	2	241636401	2_144	0	0.0156687497918643	10.5884263756805	2.76710648581674e-06	1.89361702127666	1
ENSG00000168395.15	ING5	2	241687101	2_144	0	0.116827895099735	28.1647083159441	5.48797236127517e-05	3.56696428571295	1
ENSG00000180902.17	D2HGDH	2	241756485	2_144	0	0.0233773337482555	12.0099809672582	4.68271149960457e-06	-1.21582733812982	1
ENSG00000216921.7	AC131097.4	2	241854676	2_144	0	0.00982054243118091	4.70186732135402	7.70133387846958e-07	0.00662251655629204	1
ENSG00000134121.9	CHL1	3	196216	3_1	0	0.0261998798217243	5.09842994265009	2.22790085856386e-06	-0.448916408668786	1
ENSG00000134115.12	CNTN6	3	1092761	3_1	0	0.0244300977206865	4.46766146542421	1.82039471926979e-06	-0.0102389078498295	1
ENSG00000072756.16	TRNT1	3	3126942	3_3	0	0.02281012074767	6.09285615306582	2.31797429073528e-06	0.664952365602947	2
ENSG00000113851.14	CRBN	3	3136638	3_3	0	0.0372477508013986	10.5231794754143	6.53743127138823e-06	-1.30322580645149	1
ENSG00000175928.5	LRRN1	3	3801087	3_3	0	0.0316894869895535	9.06016850522361	4.78863338675127e-06	-1.10563380281702	1
ENSG00000170364.12	SETMAR	3	4303252	3_3	0	0.0274976710882109	7.77829616094839	3.56730706106797e-06	1.00795658734685	2
ENSG00000144455.13	SUMF1	3	4467058	3_4	0	0.0193639024213498	5.76230132334694	1.86101106705981e-06	-0.649635036496472	1
ENSG00000150995.18	ITPR1	3	4492945	3_4	0	0.0177607895519155	4.98505852720852	1.47670122597415e-06	-0.29687500000015	1
ENSG00000134107.4	BHLHE40	3	4977455	3_4	0	0.0167904265605091	4.48001774734828	1.25458927192202e-06	-0.0236406619385347	1
ENSG00000134108.12	ARL8B	3	5132114	3_4	0	0.0170561866954267	4.62116357867928	1.31459927528162e-06	0.325925925925967	1
ENSG00000134109.10	EDEM1	3	5190141	3_4	0	0.028346733204613	9.19691817394683	4.3481592771741e-06	-1.34408602150586	1
ENSG00000182533.6	CAV3	3	8731098	3_7	0	0.0447073703206704	11.8775572307869	8.85658638060187e-06	-1.46757679180878	1
ENSG00000180914.10	OXTR	3	8769477	3_7	0	0.0603728381293488	14.6175227654307	1.47189041441269e-05	-1.72155214012499	3
ENSG00000070950.9	RAD18	3	8961362	3_7	0	0.0279232811930202	7.6142691534088	3.54613103807685e-06	0.917634758840099	2
ENSG00000134077.15	THUMPD3	3	9362987	3_7	0	0.0311854721987188	8.61251588288227	4.47963331431942e-06	1.07803761341478	2
ENSG00000168137.15	SETD5	3	9397385	3_7	0	0.049134039285726	12.7367769270928	1.04376352704322e-05	1.51301115241685	1
ENSG00000163719.19	MTMR14	3	9649842	3_8	0	0.022181000944445	4.49854237755595	1.66422890947169e-06	-0.132701421800944	1
ENSG00000144550.12	CPNE9	3	9703359	3_8	0	0.0229721751845953	4.81427767316692	1.84456243800184e-06	0.320754716981183	1
ENSG00000114026.21	OGG1	3	9749660	3_8	0	0.0272196543097726	6.34419913872099	2.88017925226983e-06	-0.674698795180463	1
ENSG00000134072.10	CAMK1	3	9769618	3_8	0	0.0224418845372181	4.6038666163343	1.72322569555727e-06	0.109586310628262	2
ENSG00000171148.13	TADA3	3	9793221	3_8	0	0.0230041848713475	4.82682371614014	1.85194631331608e-06	0.400000000000178	1
ENSG00000241553.12	ARPC4	3	9794628	3_8	0	0.0239369131971543	5.18500452877347	2.07003357960042e-06	0.364963503649626	1
ENSG00000214021.15	TTLL3	3	9809721	3_8	0	0.0456344675550765	11.0245251756445	8.39098581380111e-06	1.28358208955187	1
ENSG00000156990.14	RPUSD3	3	9843931	3_8	0	0.0222030660979841	4.50749669975734	1.66920037962469e-06	0.111940298507424	1
ENSG00000187288.10	CIDEC	3	9890653	3_8	0	0.022563287213126	4.65247495215866	1.75084024546643e-06	-0.36029411764717	1
ENSG00000171135.13	JAGN1	3	9890428	3_8	0	0.0293506054937203	7.02484001526871	3.43885297704441e-06	-1.0260060630198	2
ENSG00000163701.18	IL17RE	3	9716401	3_8	0	0.0230077991254848	4.82823957002413	1.85278059537389e-06	0.424229452708015	2
ENSG00000163702.18	IL17RC	3	9917083	3_8	0	0.022708909074484	4.71042836173152	1.78409008736981e-06	0.383999999999994	1
ENSG00000163703.17	CRELD1	3	9933125	3_8	0	0.0221052371011086	4.46772457235143	1.6471823302413e-06	-0.278145695364238	1
ENSG00000125037.12	EMC3	3	10010880	3_8	0	0.0258413747457421	5.8753349725001	2.53226033292425e-06	0.673511293634329	1
ENSG00000144554.10	FANCD2	3	10025967	3_8	0	0.0560774721474323	12.9027778870481	1.20679014558007e-05	2.10810810810791	1
ENSG00000254999.3	BRK1	3	10117289	3_8	0	0.0255018239852609	5.75597823749646	2.44822028913433e-06	0.361563517915468	1
ENSG00000157014.10	TATDN2	3	10272469	3_8	0	0.0450767475954682	10.9127298806044	8.20438598338023e-06	1.5520000000004	1
ENSG00000157087.17	ATP2B2	3	10707042	3_8	0	0.0359722657113608	8.86504446680286	5.31874068253684e-06	-1.01767605997196	2
ENSG00000196639.6	HRH1	3	11135354	3_9	0	0.0146692494342773	4.51259332350813	1.10406386340202e-06	-0.11875000000003	1
ENSG00000197548.12	ATG7	3	11271528	3_9	0	0.017350449681493	6.0207468066435	1.74229305191517e-06	0.81521739130403	1
ENSG00000144559.10	TAMM41	3	11808893	3_9	0	0.0226236882171106	8.4088194452884	3.17291574635458e-06	1.09068856944835	2
ENSG00000157152.16	SYN2	3	12004293	3_9	0	0.0148048025738717	4.59518040431248	1.13465881677152e-06	0.267015706806375	1
ENSG00000157150.4	TIMP4	3	12159406	3_9	0	0.0208262970916655	7.66334358425428	2.66189219275795e-06	-1.16021911933889	2
ENSG00000154743.17	TSEN2	3	12484699	3_9	0	0.0156394527123492	5.08778051562651	1.32711948204467e-06	0.382513661202391	1
ENSG00000075975.15	MKRN2	3	12557101	3_9	0	0.0150689808315433	4.75403060750127	1.19482956280346e-06	-0.381622232595756	2
ENSG00000225526.4	MKRN2OS	3	12561203	3_9	0	0.0154383381536184	4.97151838695177	1.28011711717886e-06	0.343065693430764	1
ENSG00000144712.11	CAND2	3	12796583	3_9	0	0.0513165346611444	15.8254065269492	1.35447908095283e-05	1.75570662898352	3
ENSG00000144713.12	RPL32	3	12841494	3_9	0	0.0154240370963256	4.96319746632934	1.27679073064118e-06	0.357290927545316	2
ENSG00000154764.5	WNT7A	3	13787960	3_10	0	0.0161722969403058	5.95242222092585	1.6055563098702e-06	0.370370370370462	1
ENSG00000144711.13	IQSEC1	3	13072626	3_10	0	0.0615927233196557	18.056987475848	1.85496111144052e-05	1.95475913280703	2
ENSG00000163517.14	HDAC11	3	13496554	3_10	0	0.0581649336191418	17.5330252296042	1.70089772440694e-05	2.10967741935484	1
ENSG00000163520.13	FBLN2	3	13548846	3_10	0	0.0274821048135135	10.7268453617656	4.91679517905154e-06	1.49689440993801	1
ENSG00000163528.12	CHCHD4	3	14123707	3_10	0	0.035701473374777	13.0924136268455	7.79589466635075e-06	1.92682926829276	1
ENSG00000170876.7	TMEM43	3	14124463	3_10	0	0.0494588363324755	16.0529311717779	1.32421451286999e-05	2.16176470588311	1
ENSG00000154767.14	XPC	3	14179017	3_10	0	0.0334979250603656	12.5157107616746	6.99251699003931e-06	-1.78691190555117	2
ENSG00000131389.16	SLC6A6	3	14482291	3_10	0	0.0143040308178016	4.84990029118653	1.1570479381623e-06	-0.348387096774232	1
ENSG00000144596.12	GRIP2	3	14629129	3_10	0	0.0174912370032282	6.65708964926739	1.94207069745106e-06	0.768656716417937	1
ENSG00000154781.15	CCDC174	3	14660765	3_10	0	0.0155389014624919	5.59353430085299	1.44966189649287e-06	-0.538461538461288	1
ENSG00000177463.15	NR2C2	3	14947241	3_11	0	0.0629943911733555	12.4591505680043	1.3090324808923e-05	-1.64903846153896	1
ENSG00000131368.7	MRPS25	3	15064685	3_11	0	0.0318135829789518	6.24516302834329	3.31372503993331e-06	0.714285714285893	1
ENSG00000131381.12	RBSN	3	15099992	3_11	0	0.0381446733125058	7.8885384899987	5.01869212292357e-06	-1.15037593984909	1
ENSG00000131375.9	CAPN7	3	15197385	3_11	0	0.0299766200222454	5.70752118719045	2.8535816317915e-06	-0.603174603174644	1
ENSG00000206562.11	METTL6	3	15431907	3_11	0	0.0271542310271709	4.81449996733171	2.18046340532768e-06	0.338108882521593	1
ENSG00000206561.12	COLQ	3	15518642	3_11	0	0.0466402776581746	9.7148906406886	7.55716925297326e-06	1.34177215189928	1
ENSG00000131373.14	HACL1	3	15586321	3_11	0	0.0516110150261133	10.6373725092684	9.15665547666187e-06	1.33762057877832	1
ENSG00000206560.11	ANKRD28	3	15859466	3_11	0	0.0321093469963334	6.32885155487102	3.38935054561832e-06	-0.880952380952628	1
ENSG00000154814.13	OXNAD1	3	16265263	3_12	0	0.0738918519600182	15.9706545137614	1.96824597467427e-05	-2.03228187259073	2
ENSG00000182568.16	SATB1	3	18441823	3_13	0	0.0189802777819351	8.39358729280921	2.65711457218406e-06	1.10555555555557	1
ENSG00000183960.8	KCNH8	3	19148202	3_14	0	0.0172506979825747	4.69954871161774	1.35214396114742e-06	-0.232456140350764	1
ENSG00000144566.10	RAB5A	3	19946616	3_14	0	0.0218537133681627	6.82755352124279	2.48857343861484e-06	0.838353465360091	2
ENSG00000182247.9	UBE2E2	3	23202760	3_17	0	0.0202837800171621	5.27702251292424	1.78524548923007e-06	-0.445007923296362	2
ENSG00000170142.11	UBE2E1	3	23805720	3_18	0	0.0296457917669812	9.94029354199053	4.91498694812147e-06	-1.1294964028775	1
ENSG00000174738.12	NR1D2	3	23945256	3_18	0	0.0259613539489585	8.74217609017638	3.78535830280353e-06	-1.07092198581544	1
ENSG00000197885.10	NKIRAS1	3	23946351	3_18	0	0.0201609388949422	6.46387425872805	2.17352058900222e-06	0.748719082074261	2
ENSG00000077092.18	RARB	3	25174821	3_18	0	0.0933058712457717	20.4143636391577	3.17691009436698e-05	2.62032085561529	1
ENSG00000077097.15	TOP2B	3	25664786	3_19	0	0.0303102272736316	5.18074638955092	2.61903698507822e-06	-0.474820143884951	1
ENSG00000151093.7	OXSM	3	25782726	3_19	0	0.0334212218580898	6.06432943079919	3.38037759272951e-06	0.705776173285007	1
ENSG00000163491.16	NEK10	3	27369070	3_20	0	0.0282456089295008	7.25048598995214	3.41568777325438e-06	1.07746478873254	1
ENSG00000033867.16	SLC4A7	3	27484217	3_20	0	0.0292114295523134	7.55414968196798	3.68042949551242e-06	-1.08196721311533	1
ENSG00000163512.13	AZI2	3	28348860	3_21	0	0.0299380980203059	8.02968512535927	4.0094317653518e-06	-1.04878048780474	1
ENSG00000144642.21	RBMS3	3	28575079	3_21	0	0.0211834544815405	4.90995078584418	1.73473854559992e-06	-0.453531598512854	1
ENSG00000197385.5	ZNF860	3	31981522	3_23	0	0.0265564279249351	5.14533947512232	2.27899723002167e-06	-0.444329616005125	2
ENSG00000170293.8	CMTM8	3	32238447	3_23	0	0.0442689168845722	9.77203391733351	7.21512679553109e-06	1.1955719557195	1
ENSG00000153551.13	CMTM7	3	32392093	3_24	0	0.0168208267354384	4.4656829562529	1.25283918912771e-06	-0.0329218106996016	1
ENSG00000144635.8	DYNC1LI1	3	32570942	3_24	0	0.0205122474455579	6.34882858473301	2.17203567422444e-06	0.812010369884708	2
ENSG00000182973.18	CNOT10	3	32684690	3_24	0	0.0202005935804636	6.03783551197404	2.03425557121067e-06	0.613588110403477	1
ENSG00000188167.8	TMPPE	3	33097052	3_24	0	0.0284227465053767	9.09445739481601	4.31124734621152e-06	1.32441546675762	2
ENSG00000170266.15	GLB1	3	33097285	3_24	0	0.0440960766368875	12.7429230026884	9.37193170613113e-06	1.47169811320735	1
ENSG00000170275.14	CRTAP	3	33113893	3_24	0	0.0196195819544516	5.89810748816093	1.93002323732238e-06	0.743707950745667	2
ENSG00000173705.8	SUSD5	3	33218930	3_25	0	0.0205889255123978	5.5889884908352	1.91922991022657e-06	-0.364383952965723	2
ENSG00000153560.11	UBP1	3	33440884	3_25	0	0.0191057000470131	4.91618159146345	1.56657422591437e-06	0.635036496350323	1
ENSG00000163539.16	CLASP2	3	33651615	3_25	0	0.0208243627513209	5.69133927370128	1.97672521267566e-06	-0.602094240837703	1
ENSG00000170248.13	PDCD6IP	3	33797856	3_25	0	0.11696461191206	21.4597087306934	4.18637774310155e-05	2.55072463768212	1
ENSG00000144681.10	STAC	3	36380068	3_26	0	0.0257553568948163	5.5871910432061	2.40005502872549e-06	-0.909128154950737	2
ENSG00000163673.7	DCLK3	3	36764355	3_27	0	0.0295900390486914	5.05193133690934	2.49323424338201e-06	0.356589147286959	1
ENSG00000168016.13	TRANK1	3	36944995	3_27	0	0.0284406368067028	4.69406776008866	2.22663369265865e-06	0.205882352941072	1
ENSG00000178567.7	EPM2AIP1	3	36993455	3_27	0	0.0364261971803452	6.93240584816756	4.21170476107093e-06	-0.96666666666701	1
ENSG00000076242.14	MLH1	3	36997973	3_27	0	0.0318505370441085	5.71735271948247	3.03718922871576e-06	-0.522427440633094	1
ENSG00000093167.17	LRRFIP2	3	37183476	3_27	0	0.0299054346764821	5.14772886616501	2.56759126272727e-06	0.645161290322472	1
ENSG00000144674.16	GOLGA4	3	37243272	3_27	0	0.0401050170539384	7.80481643071875	5.22061304029278e-06	0.987288135593295	1
ENSG00000198590.11	C3orf35	3	37386585	3_27	0	0.0311052280096634	5.50325484009323	2.85504605961578e-06	0.564841498559295	1
ENSG00000136059.14	VILL	3	37989256	3_27	0	0.0439235940381426	8.63080472886932	6.32279739035204e-06	1.14093959731564	1
ENSG00000144671.10	SLC22A14	3	38281798	3_27	0	0.0330712081493026	6.05754733197889	3.34123469636784e-06	0.642857142856978	1
ENSG00000093217.9	XYLB	3	38346523	3_28	0	0.0324372787461927	8.75788776649085	4.73809641425579e-06	-1.07918552036186	1
ENSG00000114742.13	WDR48	3	39051835	3_28	0	0.0275886874580965	7.29490397102069	3.35668605322676e-06	-1.15359508291572	2
ENSG00000168026.18	TTC21A	3	39115520	3_28	0	0.0299245219695922	8.02892879582872	4.00723612160495e-06	-1.29411764705963	1
ENSG00000144655.14	CSRNP1	3	39154473	3_28	0	0.0340545284713724	9.19813649830347	5.22438082734368e-06	1.43939393939347	1
ENSG00000168334.8	XIRP1	3	39192679	3_28	0	0.0515344906191587	12.9609274096373	1.11402303652209e-05	1.65775401069474	1
ENSG00000144659.10	SLC25A38	3	39383433	3_28	0	0.0231132996431959	5.69860625933423	2.19680094101746e-06	-0.557628341585022	2
ENSG00000168028.13	RPSA	3	39407090	3_28	0	0.0828078233783132	17.312467692951	2.39105987117541e-05	-2.30645161290303	1
ENSG00000114784.3	EIF1B	3	40309993	3_29	0	0.0173790433275548	5.12589710469817	1.48578461022295e-06	-0.428571428571302	1
ENSG00000168032.8	ENTPD3	3	40387447	3_29	0	0.0161449464614926	4.46391415147829	1.2020223657674e-06	-0.00746268656716394	1
ENSG00000188846.13	RPL14	3	40457413	3_29	0	0.0450705998698285	13.7340727899726	1.03241139366538e-05	-1.57348703170069	1
ENSG00000177873.12	ZNF619	3	40477330	3_29	0	0.0171893381948192	5.02723387683451	1.44127997220275e-06	0.399999999999971	1
ENSG00000168036.16	CTNNB1	3	41195090	3_30	0	0.21897679943036	27.8637680204452	0.000101764910539005	3.40322580645198	1
ENSG00000168038.10	ULK4	3	41962206	3_30	0	0.0579528344305106	15.3481594272415	1.48351208716248e-05	-2.60637209887182	2
ENSG00000182606.14	TRAK1	3	42013418	3_30	0	0.0373592641258255	11.3536210675687	7.07445216151302e-06	2.10821025523995	2
ENSG00000114857.17	NKTR	3	42598902	3_31	0	0.0339082430101388	9.78973738113967	5.53651440407498e-06	1.15624999999986	1
ENSG00000093183.13	SEC22C	3	42602204	3_31	0	0.0193790715010284	4.74266344473831	1.53290548227725e-06	-0.30303030303028	1
ENSG00000114853.13	ZBTB47	3	42653821	3_31	0	0.0239878274064581	6.66392164204898	2.66612742798392e-06	0.801075268817122	1
ENSG00000157119.11	KLHL40	3	42685151	3_31	0	0.0210173852971763	5.47306500171269	1.9185335473337e-06	-0.674172746269083	2
ENSG00000010282.14	HHATL	3	42702091	3_31	0	0.0201527042976015	5.09490924343461	1.71249727981811e-06	-0.548611641010047	3
ENSG00000244607.5	CCDC13	3	42769748	3_31	0	0.018790520440201	4.46522378721491	1.39940088469626e-06	-0.0724619878903895	2
ENSG00000181061.13	HIGD1A	3	42800848	3_31	0	0.144428937487906	23.1495441703242	5.57643655928294e-05	2.62913907284744	1
ENSG00000144648.15	ACKR2	3	42804792	3_31	0	0.0207567383666869	5.36072762558618	1.85585037242295e-06	-0.564274209581364	2
ENSG00000144649.8	FAM198A	3	43047594	3_31	0	0.0230146607856753	6.2906932487393	2.41470005548097e-06	-0.903225806451444	1
ENSG00000144647.5	POMGNT2	3	43105337	3_31	0	0.0762154629500214	17.1775939797914	2.18356201533983e-05	2.08721624636223	2
ENSG00000011198.7	ABHD5	3	43689274	3_31	0	0.0460902819231782	12.5746762550765	9.66643383907084e-06	-1.40873398163904	2
ENSG00000160746.12	ANO10	3	43691432	3_31	0	0.0210825946589971	5.50095257067101	1.93429213079082e-06	0.605184234927393	2
ENSG00000179152.19	TCAIM	3	44335678	3_31	0	0.02533094767648	7.15515150361399	3.02294591716285e-06	-1.07016307491533	2
ENSG00000225873.3	LINC00694	3	44439661	3_31	0	0.0512193268803264	13.535659631239	1.15630764580161e-05	-1.77586206896577	1
ENSG00000185219.16	ZNF445	3	44479488	3_31	0	0.025663393649628	7.27275706369714	3.11295807735164e-06	-1.0396825396823	1
ENSG00000178917.15	ZNF852	3	44510929	3_31	0	0.0223807798620297	6.03908123142794	2.25427135462922e-06	-0.826771653543446	1
ENSG00000196345.12	ZKSCAN7	3	44557611	3_31	0	0.021669294327133	5.74810912349471	2.07744664378614e-06	-0.763779527558822	1
ENSG00000144792.9	ZNF660	3	44578138	3_31	0	0.0442432041753844	12.2027665617984	9.00461151322114e-06	1.56532493372665	2
ENSG00000186448.14	ZNF197	3	44584405	3_31	0	0.0189319124966265	4.53265435181895	1.43122263565705e-06	0.0526315789473504	1
ENSG00000196653.11	ZNF502	3	44712685	3_31	0	0.0196626689984966	4.87338257086941	1.5982071883858e-06	-0.53547671588533	2
ENSG00000186446.11	ZNF501	3	44721338	3_31	0	0.0214813810395972	5.66967605280532	2.03133031441517e-06	-0.775814049612567	2
ENSG00000163807.5	KIAA1143	3	44761331	3_31	0	0.0519019620172481	13.6563933253258	1.18216990120196e-05	1.78772719407561	2
ENSG00000163808.16	KIF15	3	44761638	3_31	0	0.0211341691389225	5.5229498762298	1.94677780459382e-06	0.577702702702603	1
ENSG00000169964.7	TMEM42	3	44861942	3_31	0	0.019900321096424	4.98148758312053	1.65340498093547e-06	0.420875420875466	1
ENSG00000075914.12	EXOSC7	3	44975427	3_31	0	0.0188288834854139	4.48356928685204	1.4080191420671e-06	-0.081300813008147	1
ENSG00000011376.9	LARS2	3	45388191	3_32	0	0.0206107033613028	8.10093673370387	2.78476247922764e-06	0.845138904050328	2
ENSG00000144791.9	LIMD1	3	45551240	3_32	0	0.0480401216520002	15.7553845586103	1.26238903025449e-05	2.20748299319727	1
ENSG00000163817.15	SLC6A20	3	45796686	3_32	0	0.013788878741667	4.48814716345031	1.03218168039717e-06	0.110091743119282	1
ENSG00000163818.16	LZTFL1	3	45916197	3_32	0	0.0205890293693454	8.0912022383037	2.7784912606993e-06	-1.19051675492306	2
ENSG00000163820.14	FYCO1	3	45995932	3_32	0	0.0171143112798449	6.42877581907884	1.83504962750063e-06	0.757709251101073	1
ENSG00000163823.3	CCR1	3	46208517	3_32	0	0.0217919583983089	8.60238203643135	3.1266199353582e-06	1.22932611068102	2
ENSG00000160791.13	CCR5	3	46370444	3_32	0	0.0268746917073106	10.4918026900868	4.70276969745009e-06	-1.08643969601404	2
ENSG00000121797.9	CCRL2	3	46406481	3_32	0	0.112967885946489	23.6364209307586	4.45345248075978e-05	2.70103092783547	1
ENSG00000012223.12	LTF	3	46485538	3_32	0	0.0188347873995335	7.29020817493305	2.2901332800708e-06	1.55118110236222	1
ENSG00000241186.9	TDGF1	3	46576229	3_32	0	0.0452213546416295	15.205353070348	1.14683300306119e-05	1.95138888888936	1
ENSG00000178038.16	ALS2CL	3	46693608	3_33	0	0.0130722587038158	6.34567390894288	1.38352971275673e-06	0.459076939957642	2
ENSG00000181585.3	TMIE	3	46699809	3_33	0	0.0112931834564343	5.05526254501708	9.52182519827857e-07	0.424818229004085	2
ENSG00000188086.13	PRSS45	3	46744963	3_33	0	0.222893274686837	20.0224786069904	7.44346085371054e-05	-3.42777268718427	2
ENSG00000178055.11	PRSS42	3	46834226	3_33	0	0.0111380162493337	4.79536113203579	8.9081859015691e-07	0.485596707818892	1
ENSG00000160801.13	PTH1R	3	46877309	3_33	0	0.0161216953627388	8.09997375432099	2.17798270949752e-06	0.979498565892006	2
ENSG00000160796.16	NBEAL2	3	46979634	3_33	0	0.0350146595028845	19.8544973442184	1.15949507832068e-05	3.2879312277662	2
ENSG00000160799.11	CCDC12	3	46982458	3_33	0	0.0122960954586597	5.53856489640372	1.13585941041349e-06	0.102362204724417	1
ENSG00000181555.20	SETD2	3	47164415	3_33	0	0.0115944595116965	5.02754444062167	9.72224435179258e-07	0.171053460861801	2
ENSG00000076201.14	PTPN23	3	47380662	3_33	0	0.0131976778785706	7.45209611491233	1.64034831703988e-06	1.37301587301619	1
ENSG00000114650.18	SCAP	3	47454974	3_33	0	0.0126277908029644	6.94784017835952	1.46331324623905e-06	1.2755360277125	2
ENSG00000163832.15	ELP6	3	47513447	3_33	0	0.0120312545918295	5.36652949831315	1.07687313689425e-06	-0.628140703517773	1
ENSG00000114646.9	CSPG5	3	47580841	3_33	0	0.0111395567342072	4.74902041228603	8.82332043207103e-07	0.282442748091582	1
ENSG00000173473.10	SMARCC1	3	47781387	3_34	0	0.00962037952435124	4.8461346364767	7.7758484295428e-07	-0.811188811189006	1
ENSG00000164045.11	CDC25A	3	48188134	3_34	0	0.0127144611427718	6.92237340340184	1.46795616280517e-06	0.425373134328365	1
ENSG00000164048.13	ZNF589	3	48234587	3_34	0	0.0125463857773204	6.97503077142075	1.45956980614316e-06	1.02325581395353	1
ENSG00000172113.8	NME6	3	48301597	3_34	0	0.010349811370918	5.57269680937543	9.61962086234339e-07	0.05944199377495	2
ENSG00000164049.14	FBXW12	3	48372047	3_34	0	0.0132961804454589	7.92303020259362	1.75702652315002e-06	1.67479674796746	1
ENSG00000213689.11	TREX1	3	48447994	3_34	0	0.0155147835768621	8.77289925242254	2.27012080729441e-06	-1.43548387096798	1
ENSG00000114268.11	PFKFB4	3	48562511	3_34	0	0.0311678767511051	28.2910219920876	1.47067245961638e-05	4.41758241758004	1
ENSG00000145040.3	UCN2	3	48563473	3_34	0	0.00965707428190421	4.80564338709127	7.74028973455679e-07	-0.830252100840548	1
ENSG00000225697.12	SLC26A6	3	48634401	3_34	0	0.0232814320889949	51.1026697086432	1.98432765880233e-05	7.00000000000175	1
ENSG00000213672.7	NCKIPSD	3	48685869	3_34	0	0.0160306079083096	17.3894691773746	4.64939476818599e-06	-1.10687022900778	1
ENSG00000068745.14	IP6K2	3	48694528	3_34	0	0.00967395215040023	5.45646691085596	8.80390943607297e-07	-1.22846441947636	1
ENSG00000114302.15	PRKAR2A	3	48845667	3_34	0	0.0286907856635321	43.9279170950498	2.10205055960018e-05	-6.9480367727949	2
ENSG00000221883.2	ARIH2OS	3	48919429	3_34	0	0.0172644027864508	15.9578745165143	4.59501264687596e-06	0.699999999999754	1
ENSG00000178467.17	P4HTM	3	48995534	3_34	0	0.05515516976231	27.0784623236463	2.49098051330625e-05	4.45890410958809	1
ENSG00000178252.17	WDR6	3	49007334	3_34	0	0.0175330610348461	16.0101196329542	4.68179536500782e-06	0.676923076923062	1
ENSG00000198218.10	QRICH1	3	49088219	3_34	0	0.0545669209861183	26.9029485630675	2.44843982943528e-05	-4.43835616438175	1
ENSG00000172053.17	QARS	3	49106005	3_34	0	0.0182531022090172	14.6413786333357	4.4573707936554e-06	3.57333333333352	1
ENSG00000177352.9	CCDC71	3	49165349	3_34	0	0.0100380115191682	13.0152420659737	2.17901412317172e-06	1.2047244094489	1
ENSG00000185909.14	KLHDC8B	3	49171432	3_34	0	0.0100750055117256	38.1697507713391	6.41393747856687e-06	5.53059312320226	2
ENSG00000173421.16	CCDC36	3	49199961	3_34	0	0.0103551684009097	12.9093573340623	2.22957401373874e-06	-1.09448818897596	1
ENSG00000188315.7	C3orf62	3	49277527	3_34	1	0.0250810111378519	51.1377048554601	2.13917531738409e-05	-7.05102040815835	1
ENSG00000164076.16	CAMKV	3	49870590	3_35	0	0.0190134715650079	38.5417855511979	1.22223117174364e-05	-7.10317460317599	1
ENSG00000114316.12	USP4	3	49340655	3_35	0	0.0139613678400932	54.2987866083821	1.26438169539895e-05	8.16380433842224	2
ENSG00000233276.3	GPX1	3	49358927	3_35	0	0.0117356371488323	57.1273158559427	1.11817711054936e-05	-8.01131613007761	2
ENSG00000067560.10	RHOA	3	49413016	3_35	0	0.0155122452780098	102.871285540633	2.66151510811162e-05	-11.6076923076884	1
ENSG00000145022.4	TCTA	3	49412205	3_35	0	0.022127270096966	11.7107538831485	4.32188091818337e-06	0.877436826151209	2
ENSG00000145020.15	AMT	3	49420922	3_35	0	0.0111321309065933	47.360640674921	8.79338278788712e-06	7.14569545494454	2
ENSG00000145029.13	NICN1	3	49429438	3_35	0	0.0127707283058632	7.03965604239326	1.49943350541442e-06	1.68879548983171	2
ENSG00000164062.12	APEH	3	49673046	3_35	0	0.0136520377667931	105.866006710627	2.4105387558301e-05	11.871428571427	1
ENSG00000173531.15	MST1	3	49602173	3_35	0	0.0141325430323255	6.76858722766792	1.59543256438891e-06	-0.649981269135345	2
ENSG00000164068.15	RNF123	3	49696796	3_35	0	0.0110002920271097	40.1746444442222	7.37082944396392e-06	-7.55645161290265	1
ENSG00000164078.12	MST1R	3	49903379	3_35	0	0.0117387258247155	25.3076122687776	4.954869684964e-06	-5.943634303108	2
ENSG00000004534.14	RBM6	3	49940636	3_35	0	0.0108880838833102	24.5023630456289	4.44958527244738e-06	5.83739837398495	1
ENSG00000188338.14	SLC38A3	3	50204954	3_35	0	0.0153479421993733	20.8758210352578	5.34384466557029e-06	5.06349206349299	1
ENSG00000012171.19	SEMA3B	3	50267802	3_35	0	0.030614193773142	15.5893864734629	7.95997962378024e-06	-1.84422110552778	1
ENSG00000179564.3	LSMEM2	3	50278688	3_35	0	0.0401618417633492	18.2623498542079	1.22329270155548e-05	-2.05102040816415	1
ENSG00000243477.5	NAT6	3	50295266	3_35	0	0.0139785903323566	5.78534527618165	1.34881617737675e-06	-0.746976432834323	2
ENSG00000186792.16	HYAL3	3	50295266	3_35	0	0.0138991026990557	7.63135697602958	1.76908474978719e-06	-0.583999999999823	1
ENSG00000114395.10	CYB561D2	3	50350442	3_35	0	0.0107193998601882	16.3953749891384	2.93124373077878e-06	4.16972477064362	1
ENSG00000007402.11	CACNA2D2	3	50504338	3_35	0	0.0394290359958707	12.6614249912646	8.32643030404438e-06	0.00540540540540694	1
ENSG00000114735.9	HEMK1	3	50568446	3_35	0	0.0139345094964202	6.51949986225646	1.51518642931639e-06	0.935906376874892	2
ENSG00000114738.10	MAPKAPK3	3	50611291	3_35	0	0.0305884753080922	16.7158650480207	8.52799214895313e-06	-2.34605212796855	2
ENSG00000088538.12	DOCK3	3	50673652	3_35	0	0.0112112504332607	5.61005695369051	1.049014351163e-06	1.04102564102514	1
ENSG00000259956.1	RBM15B	3	51391456	3_35	0	0.0207657291544452	9.91923648753525	3.43546505527374e-06	1.14350797266519	1
ENSG00000164081.12	TEX264	3	51661078	3_35	0	0.011505883452021	5.07969797824408	9.74805492421954e-07	-0.305802939050186	2
ENSG00000164082.14	GRM2	3	51702328	3_35	0	0.0126335686396921	5.59090867731168	1.17806308743045e-06	-0.15730337078654	1
ENSG00000114767.6	RRP9	3	51941929	3_36	0	0.045302791928077	15.0601772047598	1.13792897294261e-05	1.97570850202409	1
ENSG00000041880.14	PARP3	3	51940709	3_36	0	0.0294739688190921	11.1647195458267	5.48840995659563e-06	-1.54237288135619	1
ENSG00000248487.8	ABHD14A	3	51972037	3_36	0	0.0244355863176357	9.47288637874683	3.86069237595316e-06	1.36440677966089	1
ENSG00000114779.19	ABHD14B	3	51981220	3_36	0	0.0496897639491443	15.9015884545858	1.31785475711728e-05	-1.80269058296007	1
ENSG00000162244.10	RPL29	3	52005208	3_36	0	0.0402032350792503	13.9752626289809	9.37089528774256e-06	-2.01607717041881	1
ENSG00000164087.7	POC1A	3	52154345	3_36	0	0.024001587349148	9.31135835426415	3.72746102838851e-06	-1.42148760330615	1
ENSG00000239732.3	TLR9	3	52226766	3_36	0	0.0142293317402349	4.60892402058173	1.09381571550269e-06	-0.280192701996334	2
ENSG00000164088.17	PPM1M	3	52245935	3_36	0	0.014461234928735	4.75408053409045	1.14665302589536e-06	-0.11290322580646	1
ENSG00000164091.11	WDR82	3	52288401	3_36	0	0.0188195759705262	7.12113185877955	2.23521326971723e-06	-1.55223880596996	1
ENSG00000114841.17	DNAH1	3	52316196	3_36	0	0.0141697268179434	4.57125047908312	1.08033041187852e-06	-0.0308641975308628	1
ENSG00000010318.20	PHF7	3	52408338	3_36	0	0.0151778046063872	5.18839379901934	1.31341506917468e-06	0.198061785871901	2
ENSG00000010319.6	SEMA3G	3	52459396	3_36	0	0.0302166911594172	11.38908961151	5.73979023930358e-06	1.66666666666587	1
ENSG00000114854.7	TNNC1	3	52454186	3_36	0	0.0168676233683269	6.13676605166407	1.726448262238e-06	0.750000000000113	1
ENSG00000010322.15	NISCH	3	52455611	3_36	0	0.0140174438924385	4.47424158646674	1.0460401687795e-06	0.122448979591812	1
ENSG00000010327.10	STAB1	3	52495250	3_36	0	0.0142760219267946	4.63833093551635	1.10440672714047e-06	-0.32967032967032	1
ENSG00000168273.7	SMIM4	3	52533601	3_36	0	0.0204914049592583	7.88699936302042	2.69552675852801e-06	-1.49206349206307	1
ENSG00000163938.16	GNL3	3	52681295	3_36	0	0.018560672647023	6.99666032625511	2.16593094948103e-06	1.4800857428042	2
ENSG00000163939.18	PBRM1	3	52685800	3_36	0	0.0195578976988753	7.46747707936487	2.43588159492493e-06	-1.50781249999972	1
ENSG00000016864.18	GLT8D1	3	52706166	3_36	0	0.0170544699630522	6.23569609639825	1.77371269034051e-06	1.43999999999978	1
ENSG00000114904.12	NEK4	3	52771077	3_36	0	0.0171737216636003	6.29832537343785	1.80405435412401e-06	1.45238095238083	1
ENSG00000055955.15	ITIH4	3	52830677	3_36	0	0.087344480657781	21.0771176006578	3.07048366428012e-05	-2.91847103426296	2
ENSG00000213533.11	TMEM110	3	52897955	3_36	0	0.141422445390132	25.5905555759038	6.03612413635838e-05	-3.38095238095414	1
ENSG00000163935.13	SFMBT1	3	53046971	3_36	0	0.036311251240818	13.051843604007	7.90447774673452e-06	-1.76237623762295	1
ENSG00000163933.9	RFT1	3	53088241	3_36	0	0.0950012318957706	21.8577984219844	3.46334502496447e-05	2.77777777777739	1
ENSG00000163932.13	PRKCD	3	53159532	3_36	0	0.0148049080228286	4.96498886044546	1.22598201066203e-06	-0.400673400673477	1
ENSG00000163931.15	TKT	3	53255618	3_36	0	0.0618814506337855	17.9058394567874	1.84805664126237e-05	-2.01863354037316	1
ENSG00000157388.15	CACNA1D	3	53328538	3_36	0	0.0140127809067719	4.47125585459362	1.04499439045552e-06	0.279069767441886	1
ENSG00000272886.5	DCP1A	3	53346026	3_36	0	0.0146889392287779	4.89434869301103	1.19907251056737e-06	0.556222759812687	2
ENSG00000016391.10	CHDH	3	53823890	3_36	0	0.0153706410877126	5.30177246057263	1.35916809747287e-06	0.553062362503156	2
ENSG00000056736.9	IL17RB	3	53845345	3_36	0	0.0234306919301495	9.09435527882218	3.55399764566959e-06	-1.05970149253695	1
ENSG00000113812.13	ACTR8	3	53882103	3_36	0	0.0177771394976786	6.60890602300863	1.95952840032144e-06	-0.857142857142844	1
ENSG00000157445.14	CACNA2D3	3	54123043	3_37	0	0.0199911545800517	4.61540928424792	1.53889221361319e-06	-0.223602484472123	1
ENSG00000180376.16	CCDC66	3	56557480	3_39	0	0.0234129035277425	4.65640030013659	1.81830063234734e-06	0.375999999999839	1
ENSG00000163947.11	ARHGEF3	3	57017692	3_39	0	0.0556104443565428	12.497349548891	1.1591359836097e-05	1.86841439859247	2
ENSG00000157500.10	APPL1	3	57226802	3_39	0	0.0237468189068197	4.78403482302756	1.89478473883541e-06	0.388888888888983	1
ENSG00000174844.14	DNAH12	3	57544429	3_39	0	0.0603456912887889	13.2445892025334	1.33304516780844e-05	-2.01190476190465	1
ENSG00000174840.8	PDE12	3	57555006	3_39	0	0.024310278929715	4.99539939299314	2.0254441117633e-06	-0.27297783924739	2
ENSG00000168374.10	ARF4	3	57597538	3_39	0	0.0424323688564444	10.0341495658582	7.10130152508008e-06	1.51044687816351	3
ENSG00000174839.12	DENND6A	3	57694551	3_39	0	0.0412534838074768	9.77821162997596	6.72790992116508e-06	-1.70253164556954	1
ENSG00000136068.14	FLNB	3	57951256	3_39	0	0.0247853509984567	5.169910186305	2.13716561198969e-06	-0.54692671665938	3
ENSG00000163686.14	ABHD6	3	58237077	3_40	0	0.0133914598347331	4.49520238498765	1.00400824236634e-06	0.0396039603960309	1
ENSG00000163684.11	RPP14	3	58305380	3_40	0	0.0205679538786716	8.35173694934889	2.86502227231191e-06	1.34112473123919	2
ENSG00000168297.15	PXK	3	58342238	3_40	0	0.0449077688940363	15.4115871275416	1.15432725622353e-05	-1.66542750929432	1
ENSG00000168291.12	PDHB	3	58431463	3_40	0	0.0220020874294439	8.95862550919422	3.2874970679143e-06	1.45585905525112	2
ENSG00000168306.12	ACOX2	3	58527394	3_40	0	0.0387654882453456	14.0759589784545	9.10087933554455e-06	1.74426969102314	3
ENSG00000168309.16	FAM107A	3	58627651	3_40	0	0.0158638337305836	6.01652504740449	1.5918934067401e-06	0.627659574468409	1
ENSG00000189283.9	FHIT	3	61250788	3_41	0	0.0193571360803424	6.10981098737313	1.97255437576518e-06	-0.722222222222258	1
ENSG00000144724.19	PTPRG	3	61561600	3_41	0	0.0208528974986777	6.77966345304246	2.35795031542315e-06	-0.786069651741232	1
ENSG00000163632.12	C3orf49	3	63819161	3_43	0	0.0201937828565245	5.60423346863037	1.88753062599511e-06	-0.65110565110534	1
ENSG00000163634.11	THOC7	3	63846536	3_43	0	0.0186533099425316	4.83571210688077	1.50444546462464e-06	-0.176923076923115	1
ENSG00000163638.13	ADAMTS9	3	64688923	3_43	0	0.0181665605104316	4.63201692378913	1.40346941527025e-06	-0.261194029850737	1
ENSG00000144741.17	SLC25A26	3	66236632	3_45	0	0.0210542326515292	6.89478787325568	2.42114295188998e-06	-1.02083333333372	1
ENSG00000144749.13	LRIG1	3	66501565	3_45	0	0.0347091263826765	11.4070853886467	6.60356536205148e-06	1.36866359446992	1
ENSG00000172340.14	SUCLG2	3	67367296	3_45	0	0.0166460871760353	4.78170868245549	1.32756374699466e-06	-0.234997928928223	3
ENSG00000144747.15	TMF1	3	69052218	3_46	0	0.021513422861219	5.21299155625582	1.87049538371993e-06	0.426395939086302	1
ENSG00000144746.6	ARL6IP5	3	69088068	3_46	0	0.0203857407333862	4.72827866907495	1.60764319533936e-06	0.306709387400064	2
ENSG00000114541.14	FRMD4B	3	69542649	3_47	0	0.0844092553433888	18.7025448299381	2.63300012028858e-05	-2.11976047904165	1
ENSG00000187098.14	MITF	3	69739170	3_47	0	0.0180480750505675	4.68486791745901	1.41022479070494e-06	0.344821967581802	2
ENSG00000163412.12	EIF4E3	3	71706777	3_48	0	0.0241819188171188	9.53567824603082	3.84593954353425e-06	1.234848484848	1
ENSG00000170837.2	GPR27	3	71752384	3_48	0	0.107998086171284	22.8487520641561	4.11565204118124e-05	2.34402610670036	2
ENSG00000144736.13	SHQ1	3	72862051	3_49	0	0.0228362100838595	5.05741835067478	1.92625161262197e-06	-0.387323943662089	1
ENSG00000172986.12	GXYLT2	3	72888981	3_49	0	0.033590609877606	8.54147956196393	4.78532127597237e-06	1.19427293992876	2
ENSG00000163605.14	PPP4R2	3	72996500	3_49	0	0.025163749444909	5.93228119029865	2.48975828526147e-06	-0.89666044584765	2
ENSG00000113805.8	CNTN3	3	74520712	3_50	0	0.0434132430016456	11.7081820267529	8.47757812156918e-06	1.53649635036498	1
ENSG00000227124.8	ZNF717	3	75785558	3_51	0	0.0187142322380872	4.55627093026915	1.4221377375236e-06	-0.16042780748663	1
ENSG00000185008.17	ROBO2	3	75906907	3_51	0	0.0225653968046878	6.2407214778332	2.34875588329709e-06	0.700507614213166	1
ENSG00000114480.12	GBE1	3	81762506	3_54	0	0.0190255416583475	4.48402165639392	1.42286873627191e-06	0.108571428571477	1
ENSG00000175161.13	CADM2	3	84974870	3_56	0	0.0349990536033697	10.791577853645	6.29943145528727e-06	-2.25781249999998	1
ENSG00000206538.8	VGLL3	3	86991242	3_57	0	0.0275821623856491	9.41649354160726	4.33189208879743e-06	-1.39999999999991	1
ENSG00000083937.8	CHMP2B	3	87227121	3_57	0	0.0170048178460184	5.07434013519215	1.43916856560006e-06	0.437652811735974	1
ENSG00000179097.5	HTR1F	3	87991532	3_58	0	0.0255332854934638	8.1117682159063	3.45447727060295e-06	-1.09386973180075	1
ENSG00000175105.6	ZNF654	3	88058839	3_58	0	0.0173874101534824	4.65222601150625	1.34913624412093e-06	-0.201005025125625	1
ENSG00000163320.10	CGGBP1	3	88150148	3_58	0	0.0450124701794221	13.2443161601281	9.94311566963998e-06	-1.72242353082723	2
ENSG00000179021.9	C3orf38	3	88150148	3_58	0	0.0184664578082171	5.19360953995558	1.59960590826665e-06	-0.465116279069722	1
ENSG00000044524.10	EPHA3	3	89107369	3_59	0	0.0236391706530482	4.53597574354185	1.78839342661696e-06	0.432989690721744	1
ENSG00000184500.14	PROS1	3	93974610	3_59	0	0.0252258422801189	5.12166070652243	2.15484772745496e-06	-0.388888888889165	1
ENSG00000178750.2	STX19	3	94032097	3_59	0	0.0710772662333027	14.5390583651859	1.72356275698225e-05	2.00689655172413	1
ENSG00000178700.7	DHFR2	3	94073881	3_59	0	0.025681045732269	5.28296576770104	2.2628231146045e-06	0.318295739348497	1
ENSG00000178694.9	NSUN3	3	94062771	3_59	0	0.0445615961758723	10.2719689302643	7.63439350537126e-06	-1.49781659388584	1
ENSG00000269028.3	MTRNR2L12	3	96618327	3_61	0	0.0356571164213135	11.4210594580911	6.79223521443531e-06	1.28823529411787	1
ENSG00000113966.9	ARL6	3	97768942	3_61	0	0.0188635016927712	5.67607531669713	1.78579075578853e-06	0.528037383177361	1
ENSG00000080200.9	CRYBG3	3	97822174	3_61	0	0.0183637367327141	5.43458337918097	1.66451387539842e-06	-0.447154471544765	1
ENSG00000231861.2	OR5K2	3	98506816	3_62	0	0.0275644055458422	5.45040699404979	2.50574960011147e-06	-0.567010309278327	1
ENSG00000080822.16	CLDND1	3	98523270	3_62	0	0.04203229857633	9.26980500706215	6.49851079609045e-06	-1.16901408450739	1
ENSG00000057019.15	DCBLD2	3	98901528	3_62	0	0.024737215856077	4.47408937783362	1.84593149588624e-06	0.112903225806459	1
ENSG00000144810.15	COL8A1	3	99638508	3_62	0	0.0249164262510321	4.53917698133143	1.88635302793214e-06	-0.139622641509372	1
ENSG00000114021.11	NIT2	3	100334239	3_63	0	0.0248871878365358	7.90666820303184	3.28193099604747e-06	1.26130644286791	2
ENSG00000154174.7	TOMM70	3	100401425	3_63	0	0.018917073515085	5.43649965267916	1.71527367270654e-06	0.457044673539498	1
ENSG00000206535.7	LNP1	3	100402006	3_63	0	0.0275972567659237	8.83923639620175	4.06856040897106e-06	1.25757575757598	1
ENSG00000181458.10	TMEM45A	3	100492450	3_63	0	0.019145264268061	5.5443654257965	1.77040781352594e-06	-0.75999999999974	1
ENSG00000114354.13	TFG	3	100661012	3_63	0	0.0311230969006224	9.92541004407427	5.15218404156536e-06	1.40131578947396	1
ENSG00000154175.16	ABI3BP	3	100992739	3_64	0	0.0209511505693101	7.15081487728946	2.49875409355629e-06	1.10308754225139	2
ENSG00000081148.11	IMPG2	3	101320263	3_64	1	0.0459672201909694	19.5968149851595	1.50242858959674e-05	4.09346263213361	2
ENSG00000066422.4	ZBTB11	3	101677685	3_64	0	0.017185821889982	5.02746957103338	1.44105269785153e-06	-0.0232558139534965	1
ENSG00000144815.15	NXPE3	3	101779081	3_64	0	0.0164140809155404	5.63082562525474	1.54151854552812e-06	1.11261864914648	2
ENSG00000114455.13	HHLA2	3	108296400	3_67	0	0.0296898523248381	12.4640635365296	6.17202671526199e-06	1.75199999999946	1
ENSG00000121570.12	DPPA4	3	109320184	3_67	0	0.0122333811625197	4.48605437627044	9.1531619495148e-07	-0.00806451612903248	1
ENSG00000114446.4	IFT57	3	108222767	3_67	0	0.0160060635684033	6.89915331741618	1.84179139327725e-06	0.711556236310448	2
ENSG00000144821.9	MYH15	3	108530804	3_67	0	0.0364016492052998	14.3077946830734	8.68668083717817e-06	-1.95918367346928	1
ENSG00000163507.13	KIAA1524	3	108585988	3_67	0	0.0183247290794779	8.1151792862619	2.48025187804827e-06	0.939597315436122	1
ENSG00000198919.12	DZIP3	3	108593980	3_67	0	0.0395005432491421	15.0486174580793	9.91424795674661e-06	-2.01600000000013	1
ENSG00000177707.10	NECTIN3	3	111070094	3_69	0	0.029564581936476	10.7498676787744	5.3007212468169e-06	-1.43352601156122	1
ENSG00000177494.5	ZBED2	3	111595007	3_69	0	0.0326503620155657	11.6473983843115	6.34274186145547e-06	1.38271604938328	1
ENSG00000240891.7	PLCXD2	3	111674240	3_69	0	0.0172581458978488	5.89995456496699	1.69825502731757e-06	0.587301587301433	1
ENSG00000144824.20	PHLDB2	3	111732536	3_69	0	0.0232405521600171	8.57836479413203	3.32514859725603e-06	1.18372435282463	2
ENSG00000144827.8	ABHD10	3	111978835	3_69	0	0.0233249350903483	8.6110205205985	3.34992569182276e-06	-1.05223880597042	1
ENSG00000091972.18	CD200	3	112332846	3_69	0	0.0190846018464361	6.80456638313867	2.16592624980978e-06	0.779411764706014	1
ENSG00000144848.10	ATG3	3	112561859	3_69	0	0.0149522966955823	4.61136296316699	1.14999861894845e-06	0.15389715534698	2
ENSG00000138459.8	SLC35A5	3	112561371	3_69	0	0.0147079337059597	4.46338945165935	1.09490528476884e-06	-0.0117590849794505	2
ENSG00000091986.15	CCDC80	3	112649146	3_69	0	0.0148003281226766	4.51962476298389	1.11566505134573e-06	0.183585313175031	1
ENSG00000163606.10	CD200R1	3	112975136	3_69	0	0.0294992690730321	10.7298911736499	5.27918252840954e-06	-1.37409372641307	2
ENSG00000163607.15	GTPBP8	3	112991286	3_69	0	0.0168633349632276	5.69194213748069	1.60089942551573e-06	-0.591549295774749	1
ENSG00000163608.14	NEPRO	3	113020325	3_69	0	0.0185791497631163	6.56312605010403	2.03374588119974e-06	0.801500091662926	2
ENSG00000144857.14	BOC	3	113230234	3_70	0	0.0841738549094789	17.2437875096644	2.42086173078769e-05	-1.92934782608695	1
ENSG00000206530.10	CFAP44	3	113440894	3_70	0	0.0373677358813309	9.81893600087219	6.11957581460519e-06	1.53032105548454	2
ENSG00000163611.11	SPICE1	3	113515462	3_70	0	0.0232738783351781	5.54089317968725	2.15084266611504e-06	-0.591316524299862	2
ENSG00000072858.10	SIDT1	3	113532232	3_70	0	0.0669153161141166	15.1297717092673	1.68856589999506e-05	-2.02173913043611	1
ENSG00000121579.12	NAA50	3	113746012	3_70	0	0.0380724936589316	9.98839045069257	6.34259439426465e-06	-1.3461538461541	1
ENSG00000184307.14	ZDHHC23	3	113951951	3_70	0	0.0207009224792594	4.4857718328805	1.54877020151283e-06	-0.0634920634920623	1
ENSG00000151576.10	QTRT2	3	114006229	3_70	0	0.0231731576973021	5.50182790262106	2.12643603934244e-06	-0.540983606557503	1
ENSG00000163617.10	CCDC191	3	114056663	3_70	0	0.0511433578280245	12.6714153345281	1.08087250636504e-05	1.44383187353565	2
ENSG00000144847.12	IGSF11	3	119146150	3_74	0	0.0320667994225928	8.5587993796629	4.57750226005073e-06	1.08664259927856	1
ENSG00000121578.12	B4GALT4	3	119241202	3_74	0	0.0354406530252678	9.46421539892284	5.59430882315027e-06	-1.22222222222286	1
ENSG00000163389.10	POGLUT1	3	119464857	3_74	0	0.0609818777292434	14.403717766561	1.46499283767859e-05	1.80597332025631	3
ENSG00000113845.9	TIMMDC1	3	119498262	3_74	0	0.0204405606792817	4.49676291489658	1.53303793088859e-06	-0.154367316699078	2
ENSG00000144843.11	ADPRH	3	119579733	3_74	0	0.0203685118057405	4.46498065016985	1.51683725145333e-06	-0.1091445427729	1
ENSG00000121577.13	POPDC2	3	119664431	3_74	0	0.0210605059696696	4.76572404356862	1.67400903429749e-06	0.286591417869737	2
ENSG00000138495.6	COX17	3	119678349	3_74	0	0.0220044776317794	5.16055331022114	1.89394532552273e-06	0.430348258706349	1
ENSG00000183833.16	MAATS1	3	119702856	3_74	0	0.0234507505585261	5.73405555956871	2.2427390732721e-06	-0.634309099721432	2
ENSG00000144852.17	NR1I2	3	119780660	3_74	0	0.0702371484243045	15.6998801518484	1.83917609698479e-05	1.78571428571404	1
ENSG00000082701.14	GSK3B	3	120094435	3_74	0	0.020366234317199	4.46397386437904	1.51632566185426e-06	0.0454545454545494	1
ENSG00000163428.3	LRRC58	3	120348950	3_74	0	0.0226050702630334	5.40311706066817	2.03709059485629e-06	-0.533167770990871	2
ENSG00000065518.7	NDUFB4	3	120596154	3_74	0	0.0346029205058663	9.24760115783175	5.33705835406056e-06	-1.2588235294125	1
ENSG00000144840.8	RABL3	3	120743477	3_74	0	0.0234909359633156	5.74948222528567	2.25262636183276e-06	-0.589610389610724	1
ENSG00000145087.12	STXBP5L	3	120907582	3_75	0	0.02435322297514	5.26475737486076	2.13842937872136e-06	-0.837398373983931	1
ENSG00000180353.10	HCLS1	3	121659058	3_75	0	0.023218942089029	4.57234871391018	1.77068732590234e-06	-0.0748663101604214	1
ENSG00000173226.16	IQCB1	3	121738397	3_75	0	0.0228888232176158	4.50191493345436	1.7186239313605e-06	-0.0930435610326456	2
ENSG00000145088.8	EAF2	3	121835057	3_75	0	0.0280554251029755	6.1558848020893	2.8804971063856e-06	-0.645454545454955	1
ENSG00000163406.10	SLC15A2	3	121893969	3_75	0	0.0399581441403626	9.86426131532355	6.57400429434263e-06	1.80377572689451	2
ENSG00000121552.3	CSTA	3	122325535	3_76	0	0.041673551793479	8.89368930974303	6.18162386518149e-06	-1.05604203152336	1
ENSG00000160124.9	CCDC58	3	122381494	3_76	0	0.0411635889152963	8.78189613103807	6.0292269832527e-06	-1.4274193548384	1
ENSG00000114023.15	FAM162A	3	122384273	3_76	0	0.0668939706227572	13.2123074057547	1.47409594119017e-05	1.73991935483864	1
ENSG00000196981.3	WDR5B	3	122416042	3_76	0	0.0446713198388955	9.52486352631495	7.09655628209959e-06	-1.49599999999976	1
ENSG00000138496.16	PARP9	3	122564248	3_76	0	0.0412832525745979	8.80822671524013	6.06488397050518e-06	1.56235745837707	2
ENSG00000173200.12	PARP15	3	122577800	3_76	0	0.0280733815774044	5.31731448246116	2.48970092621697e-06	-0.38095238095254	1
ENSG00000173193.13	PARP14	3	122680360	3_76	0	0.0401481358455026	8.5551734612791	5.72867665669183e-06	-1.01442307692345	1
ENSG00000169087.10	HSPBAP1	3	122793842	3_76	0	0.0589102975814926	12.0477733893579	1.18374487643054e-05	1.67079427175573	2
ENSG00000138463.8	DIRC2	3	122795125	3_76	0	0.027555758649602	5.14930206177378	2.36657812812743e-06	0.692043201587938	2
ENSG00000082684.14	SEMA5B	3	122921559	3_76	0	0.025541077751712	4.4642098235142	1.90170839438819e-06	0.104294478527571	1
ENSG00000065485.19	PDIA5	3	123066749	3_76	0	0.0256932389345239	4.51778700681816	1.93599714831407e-06	0.154929577464791	1
ENSG00000121542.11	SEC22A	3	123202292	3_76	0	0.0325110088314521	6.64359998877791	3.60241736424093e-06	0.775061124694512	1
ENSG00000206527.9	HACD2	3	123585113	3_76	0	0.0262027563137887	4.69493455537362	2.0518075631476e-06	-0.370370370370456	1
ENSG00000160145.15	KALRN	3	124079163	3_77	0	0.0240751496761128	5.46830514435755	2.19574469745093e-06	-0.520179372197161	1
ENSG00000114491.13	UMPS	3	124730444	3_77	0	0.0226168514025967	4.84892420545351	1.82910082587848e-06	-0.0240000000000001	1
ENSG00000082781.11	ITGB5	3	124894424	3_77	0	0.0728851958317306	14.7218617996757	1.78962553209306e-05	-1.48642992672428	2
ENSG00000163885.11	CFAP100	3	126394612	3_78	0	0.0974906891442242	15.9956527004931	2.60090932682213e-05	-1.84666614166416	2
ENSG00000163848.19	ZNF148	3	125375658	3_78	0	0.0275966231816029	4.46683406308815	2.05596571632657e-06	0.00975609756097922	1
ENSG00000144909.7	OSBPL11	3	125594988	3_78	0	0.0517679909278349	10.1715312678374	8.78228961415007e-06	-1.50903432698666	2
ENSG00000189366.9	ALG1L	3	125928558	3_78	0	0.0300636818809816	5.24017317235807	2.62753138507642e-06	0.381240162375783	2
ENSG00000114547.9	ROPN1B	3	125968016	3_78	0	0.0479755004464433	9.47822896738266	7.58414827386558e-06	-1.5115445131508	2
ENSG00000070476.14	ZXDC	3	126471761	3_78	0	0.0300107421639227	5.2242595637332	2.61493915246934e-06	0.471527463575567	2
ENSG00000180767.9	CHST13	3	126525491	3_79	0	0.0674164584176333	15.4636977113059	1.73875900017864e-05	-2.00000000000064	1
ENSG00000197763.14	TXNRD3	3	126655421	3_79	0	0.022830325031983	5.63278101044645	2.14484082429865e-06	-0.662745098039316	1
ENSG00000159685.10	CHCHD6	3	126703986	3_79	0	0.0209680963746328	4.86646776191896	1.7018957759054e-06	-0.349397590361285	1
ENSG00000114554.11	PLXNA1	3	126988533	3_79	0	0.0289837113089224	7.78550512028943	3.76357777741725e-06	1.0150375939849	1
ENSG00000114631.10	PODXL2	3	127634127	3_79	0	0.0301251441549539	8.13448069255866	4.08713583883481e-06	-1.0118243243241	1
ENSG00000114626.17	ABTB1	3	127674918	3_79	0	0.136144146643372	22.0049477526782	4.99665565942319e-05	2.4090437181094	2
[truncated: 7,801 more rows]
