# Supplementary material for: Adjusting for genetic confounders in transcriptome-wide association studies improves discovery of risk genes of complex traits
Source: Nat Genet. 2024 Jan 26;56(2):336–47. doi: 10.1038/s41588-023-01648-9 (PMC10864181; doi:10.1038/s41588-023-01648-9)
Supplement: Supplementary file 5 — cTWAS results of all analyzed genes across all tissues for IBD, SCZ, and SBP. Results are stored separately for each combination of traits and tissues. Column legends for each set of results are the same as in Supplementary Table 1. [file 41588_2023_1648_MOESM5_ESM.zip › IBD_Brain_Spinal_cord_cervical_c-1.csv]

id	genename	chrom	pos	region_tag	cs_index	PIP	tau2	PVE	z	num_eqtl
ENSG00000188976.10	NOC2L	1	959139	1_1	0	0.0090946412661187	12.0547741946803	1.82854123529667e-06	-1.34710743801646	1
ENSG00000187583.10	PLEKHN1	1	973443	1_1	0	0.00521032008682021	6.40728894264774	5.56799477624607e-07	0.536585365853544	1
ENSG00000188290.10	HES4	1	1000018	1_1	0	0.0131025564131809	14.8885999307682	3.25364378648317e-06	1.46329127097274	2
ENSG00000131591.17	C1orf159	1	1116489	1_1	0	0.00532781441072783	6.66882579787298	5.92595796796724e-07	0.679199691011928	2
ENSG00000186827.10	TNFRSF4	1	1214801	1_1	0	0.00497925289454326	9.39643979308515	7.80346749138895e-07	-2.11520737327227	1
ENSG00000162572.20	SCNN1D	1	1280332	1_1	0	0.00601840811379717	10.4571481407699	1.04967535429706e-06	2.18658892128354	1
ENSG00000131584.18	ACAP3	1	1306366	1_1	0	0.0175060547067798	22.8795421411842	6.68029615206973e-06	-3.21975308641766	1
ENSG00000107404.19	DVL1	1	1351517	1_1	0	0.00652952583962474	15.0979066993584	1.64421455239095e-06	-3.21705426356607	1
ENSG00000162576.16	MXRA8	1	1361679	1_1	0	0.0152410511994683	24.2514113208509	6.16470139600803e-06	-4.01302738876929	2
ENSG00000235098.8	ANKRD65	1	1421658	1_1	0	0.0329232724851108	32.4554103704874	1.7821744237431e-05	-4.28978802190005	2
ENSG00000215915.9	ATAD3C	1	1443457	1_1	0	0.0182044299209788	26.4597060212604	8.03382197230908e-06	-4.16049382716071	1
ENSG00000160072.19	ATAD3B	1	1524911	1_1	0	0.0077167400760797	11.7462349008104	1.51179414584001e-06	-1.91224489795975	1
ENSG00000008130.15	NADK	1	1780791	1_1	0	0.00501013858335297	13.4317068309623	1.1223829183263e-06	2.91056447698778	2
ENSG00000169885.9	CALML6	1	1914634	1_1	0	0.00844571983986819	18.6820331184117	2.63160628045506e-06	-3.73437500000134	1
ENSG00000205116.3	TMEM88B	1	1426253	1_1	0	0.00457068033300345	8.95512084284859	6.82672493888576e-07	2.23076923076955	1
ENSG00000187730.8	GABRD	1	2019112	1_2	0	0.0145652735407024	14.1108687306495	3.42793440230255e-06	1.598086124402	1
ENSG00000067606.16	PRKCZ	1	2050574	1_2	0	0.0135301484021564	13.6265670988953	3.07502835465409e-06	-1.44869565217416	1
ENSG00000162585.16	FAAP20	1	2212668	1_2	0	0.00823421225475962	8.5228203204618	1.17048403902565e-06	-0.876146788990733	1
ENSG00000157933.9	SKI	1	2228951	1_2	0	0.00636930126913815	6.47544614689222	6.87894113475263e-07	-0.574380165289296	1
ENSG00000116151.13	MORN1	1	2391287	1_2	0	0.0074789463938959	7.45063110534037	9.29380566698367e-07	-0.528384279475919	1
ENSG00000157911.9	PEX10	1	2409065	1_2	0	0.00546423668403928	4.8664639518861	4.43509696073032e-07	0.0483319848862015	2
ENSG00000149527.17	PLCH2	1	2469925	1_2	0	0.00877711272160287	8.98153695658571	1.31480831731399e-06	-0.843971631205669	1
ENSG00000157870.14	FAM213B	1	2586971	1_2	0	0.0164983032436394	13.5894484037371	3.7393939102798e-06	0.240606635436296	2
ENSG00000142606.15	MMEL1	1	2632557	1_2	0	0.0113077746000606	18.3597855922248	3.46262016415628e-06	2.98718603149427	2
ENSG00000142611.16	PRDM16	1	3425232	1_2	0	0.00553054927761243	5.00043954612213	4.61250184624821e-07	-0.260273972602831	1
ENSG00000162591.15	MEGF6	1	3611518	1_2	0	0.0340245370965812	22.3833725110826	1.27021680262509e-05	1.95534506089317	1
ENSG00000116213.15	WRAP73	1	3654319	1_2	0	0.00813099993566335	8.71595447117466	1.18200419040922e-06	0.940298507462562	1
ENSG00000078900.14	TP73	1	3676034	1_3	0	0.00914855779572976	5.8340558390053	8.90191254176404e-07	-0.506382978723248	1
ENSG00000235169.7	SMIM1	1	3772844	1_3	0	0.00824563327513561	4.8296109086048	6.64196014042558e-07	0.0458585388577341	2
ENSG00000130764.9	LRRC47	1	3780573	1_3	0	0.00886984646935474	5.53495563240769	8.18823601483504e-07	-0.352112676056302	1
ENSG00000116198.12	CEP104	1	3856982	1_3	0	0.0150521036315392	10.6532752345156	2.67448676293408e-06	1.24594707919749	2
ENSG00000169598.15	DFFB	1	3856982	1_3	0	0.00835517169563405	4.95715594478071	6.90793219151656e-07	0.160259270716468	2
ENSG00000198912.10	C1orf174	1	3891607	1_3	0	0.0309244244547459	17.6512870244515	9.10412282330148e-06	1.81916766982205	2
ENSG00000196581.10	AJAP1	1	4654467	1_4	0	0.0527018364764525	27.3458997621102	2.40368787224877e-05	2.41044776119437	1
ENSG00000069424.14	KCNAB2	1	5991653	1_5	0	0.010238120249459	6.18793467289068	1.05663757821191e-06	-0.505128205127954	1
ENSG00000116254.17	CHD5	1	6284093	1_5	0	0.0828778350800122	26.6217067186395	3.67988628346291e-05	-3.2685714285712	1
ENSG00000158286.12	RNF207	1	6205436	1_5	0	0.044600166552812	20.4986691178287	1.52483289151583e-05	1.95202020202003	1
ENSG00000116251.9	RPL22	1	6208961	1_5	0	0.0197691306214223	12.5632451216174	4.14237593338894e-06	1.37500000000059	1
ENSG00000116237.15	ICMT	1	6236734	1_5	0	0.0177306950116291	11.507003202014	3.40289147677085e-06	1.26086956521725	1
ENSG00000097021.19	ACOT7	1	6394534	1_5	0	0.0183458618128566	11.8383155439352	3.62233102166599e-06	1.82949308755817	1
ENSG00000187017.15	ESPN	1	6424625	1_5	0	0.125705255688643	30.8088889470418	6.45936131322597e-05	-3.6683215747795	2
ENSG00000215788.9	TNFRSF25	1	6465275	1_5	0	0.0130423180529036	8.530884565258	1.85570508485583e-06	-1.37318840579652	1
ENSG00000162408.10	NOL9	1	6554687	1_5	0	0.0129237462439424	8.44244980423178	1.8197721524945e-06	1.24999999999999	1
ENSG00000007923.15	DNAJC11	1	6701642	1_5	0	0.00954001689003969	5.50503992079173	8.7593064737555e-07	-0.641791044776053	1
ENSG00000049245.12	VAMP3	1	7771004	1_6	0	0.00454995221054866	6.22613069844284	4.72481897602363e-07	1.3023434633749	2
ENSG00000116288.12	PARK7	1	7954508	1_6	0	0.0108211628394614	41.9043247169378	7.56297882548578e-06	-6.47647058823704	1
ENSG00000116285.12	ERRFI1	1	8026467	1_6	0	0.0301934776137385	34.9411413519616	1.75958531815956e-05	-4.33858267716697	1
ENSG00000180758.11	GPR157	1	9128930	1_6	0	0.00934563937551258	11.8568205246231	1.84815065402377e-06	-1.2230992908627	2
ENSG00000049239.12	H6PD	1	9240549	1_6	0	0.0148956330530536	16.0366556831432	3.98412426329315e-06	1.81393967489441	2
ENSG00000171621.13	SPSB1	1	9226316	1_6	0	0.0105966286020497	13.0752200890084	2.31087698139135e-06	1.60886727674786	2
ENSG00000171612.6	SLC25A33	1	9539060	1_7	0	0.017134643954168	11.4943711407706	3.28488678509879e-06	-1.29591836734644	1
ENSG00000171603.16	CLSTN1	1	9824341	1_7	0	0.0125500167721835	8.55559733990905	1.79083159784357e-06	-1.00888888888822	1
ENSG00000162441.11	LZIC	1	9943171	1_7	0	0.0121112559440958	8.06557367007063	1.62923807152102e-06	0.830882352941506	1
ENSG00000173614.13	NMNAT1	1	9943262	1_7	0	0.00918841424164818	5.5422927538862	8.49356733512208e-07	0.43195266272178	1
ENSG00000130939.18	UBE4B	1	10033012	1_7	0	0.0135054824610659	9.18729252897668	2.06946341736205e-06	1.11329233126	2
ENSG00000054523.17	KIF1B	1	10210438	1_7	0	0.0107238613879758	6.91848161901978	1.23743412608414e-06	0.633802816901768	1
ENSG00000142657.20	PGD	1	10398382	1_7	0	0.00858928138725446	4.82351518355103	6.91004039348435e-07	0.0322580645161348	1
ENSG00000175279.21	CENPS	1	10429947	1_7	0	0.0092289756209919	5.52587444672221	8.50578924119976e-07	-0.446479733221973	2
ENSG00000241563.3	CORT	1	10465803	1_7	0	0.0186006020817278	12.3348321912322	3.82666419824202e-06	1.33870967741945	1
ENSG00000160049.11	DFFA	1	10475753	1_7	0	0.0191385193932974	12.6708776523278	4.04459592173014e-06	-1.39303482587082	1
ENSG00000204624.7	DISP3	1	11478999	1_8	0	0.00976704379771542	6.53810501782963	1.06506259591382e-06	-0.651162790697902	1
ENSG00000175262.14	C1orf127	1	10957552	1_8	0	0.00968695265830022	6.45847676869568	1.04346379410389e-06	-0.509090909091055	1
ENSG00000120948.16	TARDBP	1	11012060	1_8	0	0.0354639300323306	19.0600957554879	1.12738446266849e-05	-2.19936973665363	2
ENSG00000116649.9	SRM	1	11060199	1_8	0	0.00962693094292055	6.39837946063364	1.02734888693766e-06	-0.67346788205152	2
ENSG00000171824.13	EXOSC10	1	11100055	1_8	0	0.0438800534511388	21.1448240485214	1.54750239248802e-05	2.04166666666703	1
ENSG00000198793.12	MTOR	1	11262508	1_8	0	0.0243321177968049	15.3874110499054	6.2446136106569e-06	-1.96323529411786	1
ENSG00000116663.10	FBXO6	1	11663828	1_8	0	0.00863045273612528	5.34198426199606	7.68946790037562e-07	0.340909090909096	1
ENSG00000116670.14	MAD2L2	1	11691235	1_8	0	0.00868028347819916	5.39763412371805	7.81443272770048e-07	0.366012422742303	2
ENSG00000162490.6	DRAXIN	1	11691322	1_8	0	0.0130137055908813	9.31516599888158	2.02186279899983e-06	1.01219512195172	1
ENSG00000177674.15	AGTRAP	1	11744232	1_9	0	0.00827950758617135	7.04977355122355	9.73508574447446e-07	0.742424242424244	1
ENSG00000011021.21	CLCN6	1	11805747	1_9	0	0.0444935242160016	23.3900164722896	1.73575106213202e-05	-2.29335395282143	2
ENSG00000116685.15	KIAA2013	1	11926801	1_9	0	0.00741013801937573	5.97781259765446	7.38803082251989e-07	-0.541333333333713	1
ENSG00000083444.16	PLOD1	1	11942107	1_9	0	0.00767625249991699	6.31869607937402	8.08978210642802e-07	-0.695402298850694	1
ENSG00000028137.18	TNFRSF1B	1	12166660	1_9	0	0.00694462393133266	5.35105056540671	6.1979474980894e-07	0.336601307189704	1
ENSG00000048707.13	VPS13D	1	12229081	1_9	0	0.00761111829948769	6.23638611658673	7.91665234995484e-07	0.509005303984874	2
ENSG00000162493.16	PDPN	1	13577220	1_10	0	0.0159662294862869	9.61907453996197	2.56150827344151e-06	1.06289308176082	1
ENSG00000142621.19	FHAD1	1	15247193	1_11	0	0.00379822699850807	4.90139677168313	3.1049948377349e-07	0.109375000000002	1
ENSG00000142634.12	EFHD2	1	15409565	1_11	0	0.0122345533404961	16.255429021664	3.31700908047762e-06	-1.60000000000111	1
ENSG00000142615.7	CELA2A	1	15456801	1_11	0	0.0457732293558426	28.6440199492063	2.18678268560527e-05	2.71559633027687	1
ENSG00000132906.17	CASP9	1	15526244	1_11	0	0.00396881197493837	5.30011288392024	3.50837291429321e-07	-0.390243902439062	1
ENSG00000116138.12	DNAJC16	1	15526781	1_11	0	0.0042664124103009	5.92127369454008	4.21345223663193e-07	0.791044776119348	1
ENSG00000116771.5	AGMAT	1	15584854	1_11	0	0.00424086999023288	5.86512982412449	4.14851527927505e-07	0.782932237700541	2
ENSG00000116786.11	PLEKHM2	1	15684135	1_11	0	0.00966689329171577	13.6429356554203	2.1996564732507e-06	1.91187739463675	1
ENSG00000162461.7	SLC25A34	1	15735091	1_11	0	0.00377138706327762	4.81744604744896	3.03024729412528e-07	-0.00671140939597383	1
ENSG00000162458.12	FBLIM1	1	15756481	1_11	0	0.00409134515955967	5.52695095478899	3.77148023350061e-07	0.790598290598118	1
ENSG00000186510.11	CLCNKA	1	16017907	1_11	0	0.00495101006909426	7.35083969428067	6.07003041224234e-07	1.05023771131099	2
ENSG00000184908.17	CLCNKB	1	16043565	1_11	0	0.00457694687705912	6.63164759617038	5.06241118719226e-07	-0.881720430107844	1
ENSG00000142632.16	ARHGEF19	1	16210794	1_11	0	0.00411879884556288	5.64828987519572	3.88014240495032e-07	0.390070921985785	1
ENSG00000132881.11	RSG1	1	16237068	1_11	0	0.00384247460910703	5.01025353156654	3.2109298297502e-07	-0.0145086661329378	2
ENSG00000037637.10	FBXO42	1	16352069	1_11	0	0.0165639679152022	18.8851933258173	5.21730133797936e-06	1.96359442754902	2
ENSG00000055070.16	SZRD1	1	16352086	1_11	0	0.0148869602064986	17.8705099094146	4.43713944812606e-06	-1.89297999164752	2
ENSG00000187144.11	SPATA21	1	16437144	1_11	0	0.00386181750688741	5.04830332132841	3.25160133869005e-07	-0.200000000000007	1
ENSG00000157191.19	NECAP2	1	16439993	1_11	0	0.00543661483558733	8.33014336271083	7.55337675138566e-07	0.91140939597317	1
ENSG00000183888.4	C1orf64	1	16004406	1_11	0	0.0056942453234603	8.797387178769	8.35506793224727e-07	-0.976470588235052	1
ENSG00000117122.13	MFAP2	1	16980375	1_12	0	0.00855044581803299	5.30500793906244	7.56545239875048e-07	-0.208000000000028	1
ENSG00000159363.17	ATP13A2	1	17011965	1_12	0	0.00928308430864022	6.09973717444373	9.4441640593939e-07	0.614285714285821	1
ENSG00000142623.9	PADI1	1	17205426	1_12	0	0.0132212968926905	9.52145327595426	2.09960405976403e-06	-1.14571691448089	2
ENSG00000159423.16	ALDH4A1	1	18902530	1_13	0	0.00139213540917371	4.94318590950485	1.14775324628488e-07	0.424936386768601	1
ENSG00000169991.10	IFFO2	1	18956450	1_13	0	0.0016665897325242	6.64784949057815	1.84786391986987e-07	-0.658907003907065	2
ENSG00000127463.13	EMC1	1	19276485	1_13	0	0.00141601258359858	4.98735361434764	1.177870053e-07	-0.0636363636363274	1
ENSG00000053372.4	MRTO4	1	19251533	1_13	0	0.0025510858124479	10.2131631158973	4.345556903311e-07	-1.08937777148058	2
ENSG00000053371.12	AKR7A2	1	19319817	1_13	0	0.00139192572697533	4.902720929922	1.13818626591371e-07	-0.196969696969668	1
ENSG00000173436.13	MINOS1	1	19596564	1_13	0	0.00138853961399299	4.86210495064222	1.12601119658391e-07	-0.00591326060492048	2
ENSG00000158747.13	NBL1	1	19640599	1_13	0	0.00139598449356704	4.85409643986532	1.13018385848708e-07	0.165071770334827	1
ENSG00000169914.5	OTUD3	1	19885299	1_13	0	0.00224092765348205	14.8347082131244	5.5445582444298e-07	-3.04395311472292	3
ENSG00000158816.15	VWA5B1	1	20289228	1_14	0	0.0146328985788515	11.8606987031416	2.89468120815562e-06	1.2415730337078	1
ENSG00000162543.5	UBXN10	1	20186547	1_14	0	0.0222545603986266	15.929186065715	5.91252119686468e-06	-1.63576158940415	1
ENSG00000162545.5	CAMK2N1	1	20480580	1_14	0	0.0119378049930514	9.88938861779464	1.96903769067389e-06	-1.12980769230795	1
ENSG00000090432.6	MUL1	1	20339045	1_14	0	0.00752031843612366	5.42101659285647	6.79950148035939e-07	0.357375306646815	2
ENSG00000244038.9	DDOST	1	20659303	1_14	0	0.00719887157438359	4.99898245279794	6.0021403139399e-07	-0.293650793650776	1
ENSG00000189410.11	SH2D5	1	20733213	1_14	0	0.00833415042861163	6.41394871865038	8.91552503671516e-07	-0.616012419299969	2
ENSG00000070886.11	EPHA8	1	22563354	1_15	0	0.00715683042513959	7.25616852202534	8.66140194612324e-07	0.724338441924134	2
ENSG00000142794.18	NBPF3	1	21436639	1_15	0	0.00610973902033651	5.6570940001749	5.76469268885704e-07	0.334933881028784	2
ENSG00000076864.19	RAP1GAP	1	21669538	1_15	0	0.00680356382334602	7.11810453074392	8.07720174060822e-07	0.735169491525756	1
ENSG00000090686.15	USP48	1	21783459	1_15	0	0.00606933160589163	5.6554381071688	5.72489104675076e-07	-0.462868540775468	2
ENSG00000142798.17	HSPG2	1	21937058	1_15	0	0.016934300797059	15.0057253664643	4.23822851433135e-06	2.03973509933877	1
ENSG00000142789.19	CELA3A	1	22001714	1_15	0	0.00560945758542797	4.99215556614806	4.67056138702165e-07	0.308931185944526	1
ENSG00000070831.15	CDC42	1	22052867	1_15	0	0.00603710469527985	5.9298658208235	5.97081588292827e-07	0.767045454545448	1
ENSG00000162552.14	WNT4	1	22144389	1_15	0	0.0206301372867105	18.5190609078896	6.37207947280077e-06	2.31099195710433	1
ENSG00000184677.16	ZBTB40	1	22453334	1_15	0	0.00584805889742301	5.27771898264236	5.14775780218156e-07	0.148437500000082	1
ENSG00000173372.16	C1QA	1	22636557	1_15	0	0.0055559711465244	4.93151176978948	4.56983122933032e-07	-0.323144104803341	1
ENSG00000169641.13	LUZP1	1	23178302	1_16	0	0.0442412430089756	23.1169096431084	1.70575715452289e-05	-2.25806451612915	1
ENSG00000125945.14	ZNF436	1	23369659	1_16	0	0.00914993043338863	7.79871878284476	1.19014851197676e-06	-0.893805309734294	1
ENSG00000204219.9	TCEA3	1	23424647	1_16	0	0.0264888856218315	18.1056752118063	7.99905198378116e-06	1.86466165413521	1
ENSG00000088280.18	ASAP3	1	23484165	1_16	0	0.0246025878347996	17.3866632523088	7.13439481326634e-06	1.83442947683816	2
ENSG00000197880.8	MDS2	1	23581212	1_16	0	0.00737140891410548	5.70986764748573	7.01999254049382e-07	0.492187500000013	1
ENSG00000227868.5	C1orf234	1	23015700	1_16	0	0.0447583121310652	23.2308970109051	1.73420241089234e-05	-2.28863336940425	2
ENSG00000142676.12	RPL11	1	23691734	1_17	0	0.00906357283276582	5.70472401998067	8.62371060025075e-07	0.426136363636281	1
ENSG00000011007.12	ELOA	1	23743147	1_17	0	0.00841211727843416	4.99827143883172	7.01270002383379e-07	0.344000000000008	1
ENSG00000057757.9	PITHD1	1	23729228	1_17	0	0.00840678038029896	4.98498838889009	6.98962632949269e-07	0.346456692913361	1
ENSG00000117308.14	GALE	1	23800401	1_17	0	0.0110110852466884	7.64298534691216	1.40363198949314e-06	0.765749755401076	2
ENSG00000117305.14	HMGCL	1	23838758	1_17	0	0.00830998336520872	4.87260763862514	6.75338799842618e-07	-0.280000000000017	1
ENSG00000179163.11	FUCA1	1	23868759	1_17	0	0.009827323015281	6.4501888356469	1.05722583180382e-06	-0.668202764977119	1
ENSG00000142677.3	IL22RA1	1	24143324	1_17	0	0.00842350164446703	5.00164219128041	7.02692616763451e-07	0.474072811839933	2
ENSG00000001460.17	STPG1	1	24417389	1_17	0	0.0112744719555441	7.89177972423342	1.4839910132295e-06	0.972413793103237	1
ENSG00000001461.16	NIPAL3	1	24415622	1_17	0	0.00845808358671219	5.19715197861269	7.33157860599309e-07	0.521276595744862	1
ENSG00000117602.11	RCAN3	1	24502439	1_17	0	0.0114543322048272	8.05226927555196	1.53832525451399e-06	-0.947955390334556	1
ENSG00000169504.14	CLIC4	1	24745177	1_17	0	0.00911543882960741	5.76705898443796	8.7678291774742e-07	-0.428977272727649	1
ENSG00000187010.19	RHD	1	25257119	1_18	0	0.0072646168419771	6.62514234887642	8.02727299366936e-07	0.658227848101495	1
ENSG00000188672.17	RHCE	1	25430243	1_18	0	0.00667066296397179	5.80469081477083	6.45815101412663e-07	-0.403862341311729	3
ENSG00000204178.9	TMEM57	1	25430243	1_18	0	0.00645232922695505	5.48436148006063	5.90204744549955e-07	-0.313681675682922	2
ENSG00000157978.11	LDLRAP1	1	25570535	1_18	0	0.0061650099088334	5.06219270311073	5.20514171407872e-07	0.190476190476222	1
ENSG00000117640.17	MTFR1L	1	25818183	1_18	0	0.0171784062726217	15.0730065336288	4.31859882890333e-06	1.51973684210476	1
ENSG00000158022.6	TRIM63	1	26069250	1_18	0	0.0102333314117834	9.81580612299276	1.67534061294591e-06	1.04938271604919	1
ENSG00000175087.9	PDIK1L	1	26110771	1_18	0	0.0129243564186664	12.0488249106376	2.59724982189213e-06	-1.26380368098131	1
ENSG00000197245.5	FAM110D	1	26158800	1_18	0	0.0144672452643435	13.1676587747523	3.17727286307731e-06	-1.54687500000011	1
ENSG00000236782.6	RP11-96L14.7	1	26170849	1_18	0	0.00602446810984159	4.83006313260895	4.85323837265443e-07	-0.204081632653036	1
ENSG00000142675.17	CNKSR1	1	26170849	1_18	0	0.00948818037990973	9.2576702329141	1.46502401833998e-06	0.947203389783263	3
ENSG00000130695.14	CEP85	1	26234471	1_18	0	0.00695847221482959	6.17948521545475	7.17176913015863e-07	-0.777227722772238	1
ENSG00000169442.8	CD52	1	26317723	1_18	0	0.00612201139196078	5.09116487978203	5.19842043337329e-07	-0.577235772357913	1
ENSG00000176083.17	ZNF683	1	26374140	1_18	0	0.00621205084080767	5.09247261628595	5.27623109858551e-07	-0.176744186046532	1
ENSG00000117682.16	DHDDS	1	26432257	1_18	0	0.00792445132754693	7.61051696140417	1.0058737301419e-06	0.838811952723634	2
ENSG00000117676.13	RPS6KA1	1	26529971	1_18	0	0.00602903820560496	4.84259341590932	4.86951994241345e-07	-0.0202020202020117	1
ENSG00000117713.18	ARID1A	1	26693253	1_18	0	0.018885115299737	15.60532215699	4.91532778865348e-06	-1.69469026548638	1
ENSG00000060642.10	PIGV	1	26787521	1_18	0	0.0216058891065989	16.8950049949794	6.0882232996474e-06	-1.78761061946795	1
ENSG00000142751.14	GPN2	1	26890178	1_18	0	0.0214702720461782	16.8307545743063	6.02700067469711e-06	1.77973568281991	1
ENSG00000116329.10	OPRD1	1	28864430	1_19	0	0.0191996722411578	16.84400568285	5.3938554020201e-06	1.83471074380193	1
ENSG00000090020.10	SLC9A1	1	27166703	1_19	0	0.00620321617022912	5.91030990316867	6.11487065103344e-07	0.475408987453214	2
ENSG00000142784.15	WDTC1	1	27234825	1_19	0	0.0244243849583494	19.182895775962	7.81444086675435e-06	1.91841491841474	1
ENSG00000186501.14	TMEM222	1	27335461	1_19	0	0.0106252625125647	11.1113692351806	1.96909810360474e-06	1.18392650639768	2
ENSG00000142765.17	SYTL1	1	27342119	1_19	0	0.090937885757412	32.1145747095138	4.87087667175082e-05	-2.65625681707081	2
ENSG00000142733.14	MAP3K6	1	27367112	1_19	0	0.0290169668263153	20.8606507037264	1.00957821346195e-05	-2.00414078674998	1
ENSG00000142748.12	FCN3	1	27375143	1_19	0	0.00996137462421642	10.487294848986	1.74237991869781e-06	-1.12735849056646	1
ENSG00000158195.10	WASF2	1	27372958	1_19	0	0.0212259567858096	17.8183887189023	6.30805992528274e-06	1.72017531991044	2
ENSG00000126705.13	AHDC1	1	27604387	1_19	0	0.00632619409443469	6.09987495868167	6.43611136988209e-07	-0.515463917525788	1
ENSG00000126709.14	IFI6	1	27671883	1_19	0	0.00555049375399441	4.83681908578448	4.47766468049564e-07	-0.0790123456789981	1
ENSG00000130775.15	THEMIS2	1	27872858	1_19	0	0.00718300585621567	7.32671183224257	8.77759294124173e-07	-0.622317596566432	1
ENSG00000117748.9	RPA2	1	27914572	1_19	0	0.00828394284373368	8.70457011993829	1.20266459884318e-06	-0.915929318782146	2
ENSG00000169403.11	PTAFR	1	28193492	1_19	0	0.0121655724997667	12.4213850889491	2.52036060588641e-06	-1.36833046471499	1
ENSG00000126698.10	DNAJC8	1	28232589	1_19	0	0.00568742770408981	5.07209893832597	4.81131411173335e-07	-0.289857136255861	2
ENSG00000130770.17	ATPIF1	1	28236497	1_19	0	0.0055681952176283	4.86756134558953	4.52049498907951e-07	0.080135948100409	2
ENSG00000204138.12	PHACTR4	1	28349072	1_19	0	0.00592869312304156	5.47325060711876	5.4120825316657e-07	-0.62256847084278	3
ENSG00000180198.15	RCC1	1	28510006	1_19	0	0.00903739287873717	9.54606777927968	1.43889062108519e-06	1.15229885057425	1
ENSG00000180098.9	TRNAU1AP	1	28553045	1_19	0	0.00624510685838475	5.97530050867193	6.22385879674049e-07	-0.562604340567906	1
ENSG00000188060.7	RAB42	1	28592480	1_19	0	0.0321303113968576	21.8544297530363	1.17115538363461e-05	2.38461538461583	1
ENSG00000198492.15	YTHDF2	1	28736724	1_19	0	0.0105671258301516	11.0582630959109	1.94896438443238e-06	-1.61904761904817	1
ENSG00000159023.19	EPB41	1	28886822	1_19	0	0.0284126325327417	20.6555838739745	9.7883402164962e-06	2.09126984127083	1
ENSG00000253304.1	TMEM200B	1	29123661	1_19	0	0.017744616631777	16.0790724554494	4.75869333883475e-06	-1.61290322580563	1
ENSG00000060656.19	PTPRU	1	29269572	1_19	0	0.00668944940999294	6.63911811310193	7.40731603391817e-07	0.882758620690133	1
ENSG00000162511.7	LAPTM5	1	30757348	1_20	0	0.0278642175200743	18.9034304041023	8.78511761188006e-06	-2.03225806451585	1
ENSG00000134644.15	PUM1	1	31066204	1_20	0	0.00727757559959386	5.89090584998576	7.15037654875346e-07	0.562499999999841	1
ENSG00000084628.9	NKAIN1	1	31239467	1_20	0	0.00656125733248758	4.89005178602553	5.35131646635155e-07	0.480769230769143	1
ENSG00000121766.15	ZCCHC17	1	31297741	1_20	0	0.0128317341306986	11.375327489213	2.43449768986454e-06	1.32018561485039	1
ENSG00000121769.7	FABP3	1	31376362	1_20	0	0.00659223602220416	4.93553980311657	5.42659627385084e-07	0.110465116279149	1
ENSG00000168528.11	SERINC2	1	31453899	1_20	0	0.0622924447478036	26.7893586077045	2.78328575629122e-05	2.98540145985443	1
ENSG00000142910.15	TINAGL1	1	31576075	1_20	0	0.0190590907488337	15.2104857745758	4.83509896611712e-06	1.59250585480067	1
ENSG00000121764.11	HCRTR1	1	31703950	1_20	0	0.0286049875659481	19.1591306335456	9.14066236714558e-06	-1.74210526315849	1
ENSG00000084636.17	COL16A1	1	31703950	1_20	0	0.00741216470414852	6.06793026002666	7.50145912914328e-07	-0.402895858833719	2
ENSG00000162517.12	PEF1	1	31644486	1_20	0	0.00699957485956948	5.51465049034399	6.43798204238443e-07	-0.290970634509327	2
ENSG00000121753.12	ADGRB2	1	31764679	1_20	0	0.00666731502388995	5.04491592061186	5.61002780521992e-07	0.198847262247802	1
ENSG00000134668.12	SPOCD1	1	31815803	1_20	0	0.00652922974608239	4.84279015261681	5.27372775797664e-07	0.0987497182017595	2
ENSG00000184007.18	PTP4A2	1	31944881	1_20	0	0.0122219950331721	10.9039918000474	2.22273518724967e-06	1.07480344946154	2
ENSG00000084652.15	TXLNA	1	32179560	1_21	0	0.0070855555841931	4.82452329948417	5.70149073598242e-07	0.0748031496062766	1
ENSG00000160051.11	IQCC	1	32205429	1_21	0	0.00708540937996049	4.82007501037306	5.6961163318062e-07	0.023622047244096	1
ENSG00000084623.11	EIF3I	1	32222176	1_21	0	0.00709384650474165	4.82901699677193	5.71347888384819e-07	-0.00784313725490084	1
ENSG00000160055.19	TMEM234	1	32222176	1_21	0	0.00709384650474165	4.82901699677193	5.71347888384819e-07	0.00784313725490084	1
ENSG00000183615.5	FAM167B	1	32247598	1_21	0	0.00709192545803949	4.82883435274783	5.71171560933802e-07	-0.0638297872340535	1
ENSG00000116478.11	HDAC1	1	32291652	1_21	0	0.011152545099185	9.17670697130193	1.70695062060227e-06	-0.98007491624294	2
ENSG00000176261.15	ZBTB8OS	1	32650758	1_21	0	0.0224387816386186	16.1666787999376	6.05034567128916e-06	1.64516129032225	1
ENSG00000162521.18	RBBP4	1	32651536	1_21	0	0.00816795685024041	6.17582575957883	8.41334261534818e-07	0.554572271386439	1
ENSG00000116497.17	S100PBP	1	32815516	1_21	0	0.0176936297596221	13.9804894804014	4.12571684247901e-06	1.58695652173896	1
ENSG00000134684.10	YARS	1	32817927	1_21	0	0.00801379098942423	6.0301970350256	8.05989937183996e-07	-0.534704937940585	2
ENSG00000160097.16	FNDC5	1	32872031	1_21	0	0.00920313701267161	7.53255509080842	1.1562142294679e-06	0.950310559005892	1
ENSG00000004455.16	AK2	1	33080995	1_21	0	0.00833876223625241	6.35583910817004	8.83964026467377e-07	-0.657142857142624	1
ENSG00000142920.16	AZIN2	1	33080995	1_21	0	0.011498080761068	9.44455632891503	1.81120255220109e-06	1.06039240529445	2
ENSG00000116525.13	TRIM62	1	33182762	1_21	0	0.00769466983588196	5.66346925184476	7.26829661567704e-07	0.479166666666523	1
ENSG00000184389.9	A3GALT2	1	33321277	1_21	0	0.00749066628114026	5.33908868338977	6.67033566934391e-07	-0.187753517372789	2
ENSG00000121903.14	ZSCAN20	1	33468801	1_21	0	0.00815845523820968	6.0040450730906	8.16981052704489e-07	0.226562500000016	1
ENSG00000121904.17	CSMD2	1	34166108	1_21	0	0.00825242484065547	6.26842039496478	8.62779461598791e-07	-0.567375886524787	1
ENSG00000273274.1	ZBTB8B	1	32465491	1_21	0	0.00709335129174071	4.83441131398944	5.71946190418014e-07	-0.0648648648648808	1
ENSG00000188910.7	GJB3	1	34780696	1_22	0	0.00888512093577731	7.97383236287375	1.18165460022597e-06	-0.993055555555572	1
ENSG00000163866.8	SMIM12	1	34852255	1_22	0	0.00757443845605887	6.42784624979122	8.12037390530754e-07	0.672340425532083	1
ENSG00000197056.9	ZMYM1	1	35059408	1_22	0	0.00648499997048491	4.89566502814275	5.29519281535263e-07	0.176291793313093	1
ENSG00000020129.15	NCDN	1	35557823	1_22	0	0.00644456813765593	4.83490570480134	5.19687096648158e-07	0.102272727272737	1
ENSG00000116819.6	TFAP2E	1	35573174	1_22	0	0.0112300983824618	10.1247455491903	1.89639055681237e-06	1.06854838709682	1
ENSG00000126067.11	PSMB2	1	35641909	1_22	0	0.00746451395030223	6.21128407055865	7.73291135213154e-07	-0.507246376811654	1
ENSG00000142686.7	C1orf216	1	35719096	1_22	0	0.00672598999327412	5.22619116057829	5.86275321463503e-07	0.260504201680675	1
ENSG00000134698.10	AGO4	1	35808004	1_22	0	0.00708016175824489	5.73731024200614	6.77503620438625e-07	0.516068052930016	1
ENSG00000092847.11	AGO1	1	35870261	1_22	0	0.0114192012151615	10.507262665385	2.00117661985399e-06	1.21546961325976	1
ENSG00000116863.10	ADPRHL2	1	36088841	1_22	0	0.00731694123063442	6.00364363845028	7.32663536738211e-07	-0.437500000000023	1
ENSG00000116871.15	MAP7D1	1	36155585	1_22	0	0.00655344035408956	5.04779293244525	5.51735575538716e-07	-0.325925925925963	1
ENSG00000142694.6	EVA1B	1	36323945	1_22	0	0.0806144053758695	29.8396368504209	4.01204960443078e-05	-2.70769230769193	1
ENSG00000196182.10	STK40	1	36386242	1_22	0	0.00674682385123282	5.33628835657069	6.00480303570344e-07	-0.447761194029886	1
ENSG00000181817.5	LSM10	1	36397922	1_22	0	0.010665368962287	9.88624917792746	1.75860191696888e-06	1.31290322580632	1
ENSG00000116885.18	OSCP1	1	36449952	1_22	0	0.00652853779063312	4.95411047764357	5.39438221930176e-07	-0.148325358851666	1
ENSG00000116898.11	MRPS15	1	36464387	1_22	0	0.00662200486273201	5.0649414678375	5.59402021940273e-07	0.051401869158875	1
ENSG00000163873.9	GRIK3	1	37027605	1_22	0	0.00717815908190422	5.88520825210996	7.0458763887087e-07	-0.467741935483803	1
ENSG00000183317.16	EPHA10	1	37765311	1_23	0	0.0145783637461251	9.49396788736911	2.30842966219287e-06	-1.18072289156674	1
ENSG00000163877.10	SNIP1	1	37554146	1_23	0	0.0106188309565746	6.42592261457601	1.13807872282156e-06	0.643678160919539	1
ENSG00000163879.10	DNALI1	1	37548222	1_23	0	0.0175810785278706	11.3097340485679	3.31633207860974e-06	-1.41304284233058	2
ENSG00000116922.14	C1orf109	1	37692275	1_23	0	0.0123052538872851	7.85229553809402	1.61156312347587e-06	0.93877551020409	1
ENSG00000134690.10	CDCA8	1	37692275	1_23	0	0.0123052538872851	7.85229553809402	1.61156312347587e-06	-0.93877551020409	1
ENSG00000185090.14	MANEAL	1	37792972	1_23	0	0.0511884841420941	21.7371122175504	1.85581303941658e-05	2.31884057971069	1
ENSG00000197982.13	C1orf122	1	37803164	1_23	0	0.0196171981713326	12.3732472279664	4.04837538392362e-06	1.50256533681254	2
ENSG00000188786.9	MTF1	1	37859751	1_23	0	0.0306457801339273	16.7135845123229	8.54280294568541e-06	1.72323232323304	1
ENSG00000204084.12	INPP5B	1	37946598	1_23	0	0.0307408665571892	16.7438020037487	8.584802159168e-06	-1.75257731958723	1
ENSG00000183431.11	SF3A3	1	37987369	1_23	0	0.0113242248635361	7.04818336223574	1.3312075866603e-06	-1.04615384615383	1
ENSG00000183520.11	UTP11	1	37977547	1_23	0	0.0147422982819148	9.60232726509815	2.3610316183705e-06	-1.15114224617513	2
ENSG00000116981.3	NT5C1A	1	39672835	1_24	0	0.0110027544097099	5.21971567943125	9.57873971501144e-07	0.436241610738033	1
ENSG00000131233.9	GJA9	1	38881233	1_24	0	0.0132614706025442	7.0270659009294	1.55426768963284e-06	-0.806451612903193	1
ENSG00000158315.10	RHBDL2	1	38941917	1_24	0	0.01174171449388	5.84872577210048	1.14538866469306e-06	-0.443708609271415	1
ENSG00000174574.15	AKIRIN1	1	38992438	1_24	0	0.0112162549647058	5.40566816494707	1.01124726708541e-06	-0.398936170212632	1
ENSG00000168653.10	NDUFS5	1	39026790	1_24	0	0.0114708018591171	5.62281973020561	1.07574179853433e-06	0.362962962962904	1
ENSG00000183682.7	BMP8A	1	39491437	1_24	0	0.0134508426697313	7.1643824529634	1.60726822890729e-06	0.710172943611079	2
ENSG00000198754.5	OXCT2	1	39536141	1_24	0	0.0303883014716198	15.0814881505782	7.64382488384062e-06	-1.53888888888894	1
ENSG00000043514.15	TRIT1	1	39880989	1_25	0	0.0117989652100884	10.4878594437558	2.06391061435982e-06	-1.25814507923813	2
ENSG00000116990.10	MYCL	1	39903560	1_25	0	0.00764151980075434	6.27550035143852	7.99812535569796e-07	0.677419354838777	1
ENSG00000131236.16	CAP1	1	40040200	1_25	0	0.0109949094062488	9.72041562901105	1.78252896629353e-06	-1.07692307692297	1
ENSG00000131238.16	PPT1	1	40073556	1_25	0	0.00956502888856048	8.40700855143786	1.34118250847905e-06	1.01740854360267	2
ENSG00000049089.13	COL9A2	1	40318226	1_25	0	0.00705904944617464	5.51318293839394	6.49095701384813e-07	-0.372549019607961	1
ENSG00000164002.11	EXO5	1	40508756	1_25	0	0.0406629773332881	22.6031501384959	1.53295091772865e-05	-2.72305228144519	2
ENSG00000066136.20	NFYC	1	40690819	1_25	0	0.00854105743230471	7.36155951956031	1.04867659569181e-06	1.11538461538447	1
ENSG00000117013.14	KCNQ4	1	40821211	1_25	0	0.00673088031124325	5.08586125248074	5.70947902163843e-07	-0.22388841512804	2
ENSG00000171790.15	SLFNL1	1	41023325	1_25	0	0.0111955070853822	10.2053376488978	1.90559784440437e-06	-1.45968451332063	2
ENSG00000010803.16	SCMH1	1	41239838	1_25	0	0.00924962987811828	8.30626836582696	1.28141681625535e-06	1.23300970873734	1
ENSG00000186973.10	FAM183A	1	43144910	1_26	0	0.0110826018372439	6.73304570481358	1.24455300796261e-06	-0.663066954643413	1
ENSG00000127124.14	HIVEP3	1	42035651	1_26	0	0.00950162285140299	5.42361313562473	8.59501417793108e-07	-0.806430681083204	2
ENSG00000198815.8	FOXJ3	1	42335341	1_26	0	0.0153370689251395	9.97506514585524	2.55163303158494e-06	1.23389830508526	1
ENSG00000177181.14	RIMKLA	1	42381115	1_26	0	0.00992874554543111	5.54701404389696	9.1857316041139e-07	0.0390625000000155	1
ENSG00000127125.8	PPCS	1	42452404	1_26	0	0.00954449226372867	5.2479947810248	8.3542281280884e-07	0.192982456140275	1
ENSG00000186409.14	CCDC30	1	42463459	1_26	0	0.0102777027839235	6.19904774384539	1.06262772077646e-06	-0.914062500000242	1
ENSG00000164007.10	CLDN19	1	42740306	1_26	0	0.012750180564311	8.07530028444609	1.71725631265273e-06	-0.820740740740577	1
ENSG00000117385.15	P3H1	1	42767127	1_26	0	0.00911333089997457	4.85177210168452	7.37458588887304e-07	0.262068965517128	1
ENSG00000164008.14	C1orf50	1	42767127	1_26	0	0.00971659236656175	5.645180047018	9.14854201389693e-07	0.918230078155789	2
ENSG00000274386.5	TMEM269	1	42785273	1_26	0	0.0129158166869928	8.27371657406642	1.78230743017122e-06	0.918968692449177	1
ENSG00000177868.11	SVBP	1	42816309	1_26	0	0.0116945916683061	7.20263694512519	1.40487179158888e-06	0.612092863638829	2
ENSG00000164010.13	ERMAP	1	42816759	1_26	0	0.0144349026504402	9.35982803416059	2.25341839148005e-06	1.1930835734866	1
ENSG00000117394.20	SLC2A1	1	42959206	1_26	0	0.00932455780324581	5.06871521878372	7.88290408888713e-07	0.189260015413277	2
ENSG00000243710.7	CFAP57	1	43171878	1_26	0	0.0103027191560988	5.94067173662688	1.02081612657472e-06	-0.397163120567309	1
ENSG00000179178.10	TMEM125	1	43269525	1_26	0	0.0308170246896251	16.5692659904766	8.516361377612e-06	-1.69444444444411	1
ENSG00000117395.12	EBNA1BP2	1	43271335	1_26	0	0.0374743254627267	18.2781743796398	1.14242249540019e-05	1.7936507936507	1
ENSG00000253313.5	C1orf210	1	43285671	1_26	0	0.0100165056774632	5.75629833266834	9.61655768806718e-07	0.442080378250456	1
ENSG00000117400.16	MPL	1	43337449	1_27	0	0.0181649660649156	13.4340481945037	4.07006737441167e-06	1.3937007874019	1
ENSG00000117399.13	CDC20	1	43359194	1_27	0	0.00721475251300718	4.81834047065668	5.79801091101864e-07	0.0188679245283064	1
ENSG00000066322.14	ELOVL1	1	43367735	1_27	0	0.0361256268741221	20.4317546234495	1.23106550346141e-05	2.03326403326423	1
ENSG00000159479.16	MED8	1	43389875	1_27	0	0.0210847327646032	14.85397877222	5.22361313780455e-06	-1.503937007874	1
ENSG00000198198.15	SZT2	1	43389819	1_27	0	0.00831490673388624	6.17775666929053	8.56738504758318e-07	0.542207647953896	2
ENSG00000126091.19	ST3GAL3	1	43705540	1_27	0	0.00759485737334487	5.28114427548732	6.68971722073868e-07	0.139860139860155	1
ENSG00000117407.16	ARTN	1	43930974	1_27	0	0.00746119201636841	5.16425551109526	6.42652267289399e-07	-0.322147651006724	1
ENSG00000117408.10	IPO13	1	43947230	1_27	0	0.00893381823733908	6.91087230017823	1.02974593444058e-06	0.757575757575668	1
ENSG00000117410.13	ATP6V0B	1	43974045	1_27	0	0.0109336277699414	8.87340356073605	1.61813452283404e-06	1.0168679831604	2
ENSG00000117411.16	B4GALT2	1	43978466	1_27	0	0.00760003415293209	5.33113518240441	6.75764455529319e-07	-0.425790754258139	1
ENSG00000159214.12	CCDC24	1	43991070	1_27	0	0.00735825890680097	5.02971102812865	6.17274312780204e-07	-0.279311912566197	2
ENSG00000178028.13	DMAP1	1	44220650	1_27	0	0.00994250331902324	8.07989989558404	1.33986743047884e-06	-1.06617647058802	1
ENSG00000198520.10	C1orf228	1	44674693	1_28	0	0.00991528852862966	5.76104208641299	9.52722693136138e-07	-0.36557059961317	1
ENSG00000142945.12	KIF2C	1	44739744	1_28	0	0.0237945421252158	14.1418779576858	5.61234736217315e-06	1.32665639445209	1
ENSG00000142937.11	RPS8	1	44775441	1_28	0	0.0199886280632366	13.1794733694182	4.39380875044836e-06	-2.28310462997531	2
ENSG00000142959.4	BEST4	1	44787956	1_28	0	0.0127987980004681	9.10116996817037	1.94279293477891e-06	1.84375000000016	1
ENSG00000188396.3	TCTEX1D4	1	44806240	1_28	0	0.0166297049131356	11.2548594163548	3.12165370069893e-06	2.12962962962928	1
ENSG00000222009.8	BTBD19	1	44808328	1_28	0	0.00904387256719663	5.10939340546994	7.70697380701919e-07	-0.355421686746801	1
ENSG00000117425.13	PTCH2	1	44842737	1_28	0	0.0250230869807252	15.9805016628384	6.66947117275429e-06	-2.45736434108573	1
ENSG00000126107.14	HECTD3	1	45011467	1_28	0	0.00896134051756814	4.88542527009859	7.30189292634484e-07	-0.141153081510919	1
ENSG00000126088.13	UROD	1	45012003	1_28	0	0.0161421131571052	10.9852302382977	2.95753339165494e-06	-2.197183098592	1
ENSG00000186603.5	HPDL	1	45325517	1_28	0	0.0219636353233442	15.4770969898234	5.66961846237319e-06	3.11792452830133	1
ENSG00000070759.16	TESK2	1	45491156	1_28	0	0.0167484657253802	9.75346261672395	2.72454482946075e-06	-0.343503884527979	2
ENSG00000280670.2	CCDC163	1	45499635	1_28	0	0.0106491300687842	6.20567383896062	1.10220704630891e-06	0.375999999999888	1
ENSG00000132763.14	MMACHC	1	45499635	1_28	0	0.0106491300687842	6.20567383896062	1.10220704630891e-06	-0.375999999999888	1
ENSG00000117450.13	PRDX1	1	45522595	1_28	0	0.0180602025457507	10.3802438436041	3.12672926079977e-06	-0.324324324324314	1
ENSG00000117448.13	AKR1A1	1	45550079	1_28	0	0.014239406157462	8.78448814642509	2.0862600630845e-06	0.0333333333333198	1
ENSG00000159588.14	CCDC17	1	45624129	1_28	0	0.0242003499287029	15.6819590069546	6.32968453284647e-06	2.77037037037088	1
ENSG00000159592.10	GPBP1L1	1	45688394	1_28	0	0.0218867052818722	13.0688053483554	4.77063714071101e-06	-1.47511312217127	1
ENSG00000086015.20	MAST2	1	45787045	1_28	0	0.0120061353053897	7.61769515360641	1.52541119017646e-06	1.45497685722292	2
ENSG00000117461.14	PIK3R3	1	46132597	1_28	0	0.0133206582601795	9.92471030948987	2.2049748046766e-06	2.40702454001364	2
ENSG00000171357.5	LURAP1	1	46204587	1_28	0	0.0126641022303653	8.99171657541521	1.89922807908215e-06	1.84615384615366	1
ENSG00000085999.11	RAD54L	1	46256717	1_28	0	0.0124558454396734	7.65759575883326	1.59083725355714e-06	1.03846153846167	1
ENSG00000173660.11	UQCRH	1	46302736	1_28	0	0.0200646341188112	13.4269948901576	4.49334923005087e-06	2.23287671232852	1
ENSG00000117481.10	NSUN4	1	46341925	1_28	0	0.0125128529046392	8.30952182550819	1.73417322932223e-06	-1.40624999999972	1
ENSG00000117480.15	FAAH	1	46391817	1_28	0	0.00906819940284009	5.03534059672895	7.61570335279516e-07	-0.256336507353196	2
ENSG00000079277.19	MKNK1	1	46616841	1_29	0	0.0075396949162635	4.94435493835662	6.21761058640855e-07	0.337931034482853	1
ENSG00000142961.14	MOB3C	1	46616841	1_29	0	0.0075396949162635	4.94435493835662	6.21761058640855e-07	0.337931034482853	1
ENSG00000123472.12	ATPAF1	1	46674003	1_29	0	0.00752791647881135	4.92924636886415	6.18892789303892e-07	-0.271428571428738	1
ENSG00000159658.10	EFCAB14	1	46719410	1_29	0	0.00798428922227534	5.49796194528864	7.32146676855881e-07	0.385435091453175	2
ENSG00000187048.12	CYP4A11	1	46940278	1_29	0	0.0112110568199068	8.77999171379429	1.64172633690242e-06	1.20529801324549	1
ENSG00000186377.7	CYP4X1	1	47023329	1_29	0	0.00843522233648752	6.02891843156964	8.48195663873068e-07	-0.605442176870632	1
ENSG00000162366.7	PDZK1IP1	1	47191326	1_29	0	0.00744686946719775	4.82465708417701	5.99239313672417e-07	0.0955414012738545	1
ENSG00000162368.13	CMPK1	1	47333764	1_29	0	0.0311301542852323	18.6954214201024	9.70681243616633e-06	-2.18934621883895	2
ENSG00000162456.9	KNCN	1	46552034	1_29	0	0.00889230967127852	6.53903431736395	9.69813668147466e-07	-0.919999999999817	1
ENSG00000269113.3	TRABD2B	1	47997102	1_30	0	0.00759229573789511	4.95698967653575	6.27698710641834e-07	0.19434628975266	1
ENSG00000117834.12	SLC5A9	1	48222058	1_30	0	0.00792348091353834	5.36955088630614	7.09600779924272e-07	-0.296783559840773	2
ENSG00000132122.11	SPATA6	1	48509261	1_30	0	0.00793336743205553	5.38159973582969	7.12080458938738e-07	0.328124999999929	1
ENSG00000185104.19	FAF1	1	50913813	1_32	0	0.00772637739353066	6.38694771500294	8.23055997445853e-07	0.5223811373725	2
ENSG00000123091.4	RNF11	1	51235789	1_32	0	0.00802976863504434	6.75910898502879	9.05216760825768e-07	0.671731267581587	2
ENSG00000142700.11	DMRTA2	1	50423583	1_32	0	0.0209195921441403	16.0329815744596	5.594066337412e-06	2.24999999999995	1
ENSG00000085831.15	TTC39A	1	51344853	1_33	0	0.00950048745768817	7.7485949724258	1.22780374852372e-06	0.874771070919467	2
ENSG00000085832.16	EPS15	1	51518880	1_33	0	0.00705608689824111	4.87389022973512	5.73587621020053e-07	0.16966580976865	1
ENSG00000198841.3	KTI12	1	52033817	1_33	0	0.00935435530506923	7.59872288184294	1.18553552882096e-06	0.750583954637448	2
ENSG00000157077.14	ZFYVE9	1	52142437	1_33	0	0.045594992844377	22.9990450157522	1.7489889302679e-05	2.06143344710005	1
ENSG00000134744.13	ZCCHC11	1	52562236	1_33	0	0.0071595922747586	5.01456111088748	5.98799356052086e-07	-0.296296296296399	1
ENSG00000116157.5	GPX7	1	52601914	1_33	0	0.034887048611166	20.377853170503	1.18572169079597e-05	-2.06234376392261	2
ENSG00000162377.5	COA7	1	52692075	1_33	0	0.00701413568040143	4.81628832106551	5.63438793800328e-07	0.0381679389312971	1
ENSG00000121310.16	ECHDC2	1	52926925	1_33	0	0.00701552755330304	4.81820495827387	5.63774866024512e-07	-0.0894736842105047	1
ENSG00000116171.17	SCP2	1	52926925	1_33	0	0.00701552755330304	4.81820495827387	5.63774866024512e-07	0.0894736842105047	1
ENSG00000174348.13	PODN	1	53061947	1_33	0	0.0252426824686124	17.2229658774329	7.25109426441925e-06	1.77483443708681	1
ENSG00000162383.11	SLC1A7	1	53124129	1_33	0	0.0110143389289186	9.17869422613254	1.68616256869977e-06	0.960248082057536	2
ENSG00000162384.13	C1orf123	1	53220711	1_33	0	0.0103413397265482	8.56876889520568	1.47793502315995e-06	1.05286050683967	2
ENSG00000162398.11	LEXM	1	54805572	1_34	0	0.00552456303471982	6.25843441823345	5.76665200763727e-07	-0.755360514396473	2
ENSG00000058804.11	NDC1	1	53838107	1_34	0	0.00479102989280023	4.95445489750006	3.95899419858453e-07	0.184931506849317	1
ENSG00000058799.14	YIPF1	1	53889688	1_34	0	0.00900905272167818	11.0973004798425	1.66746443436472e-06	-1.19177791797052	2
ENSG00000211452.10	DIO1	1	53891048	1_34	0	0.00472351700046003	4.81947688238083	3.79686791988424e-07	0.0419354838709643	1
ENSG00000081870.11	HSPB11	1	53945795	1_34	0	0.00586615423974901	6.91865135386188	6.76916389625934e-07	0.648648648648538	1
ENSG00000116212.14	LRRC42	1	53945795	1_34	0	0.00586615423974901	6.91865135386188	6.76916389625934e-07	-0.648648648648538	1
ENSG00000116221.15	MRPL37	1	54206869	1_34	0	0.00533696105748227	5.97923487618485	5.32230493315849e-07	-0.490039840637409	1
ENSG00000215883.10	CYB5RL	1	54192913	1_34	0	0.00518664255688173	5.69821065251031	4.92929630708454e-07	0.440860215053593	1
ENSG00000162390.17	ACOT11	1	54543040	1_34	0	0.00894776068423198	11.032302877894	1.64642003347998e-06	1.13664596273304	1
ENSG00000162391.11	FAM151A	1	54623108	1_34	0	0.00905610048496341	11.073919343049	1.67264083147976e-06	-1.26679104477597	1
ENSG00000184313.19	MROH7	1	54641793	1_34	0	0.0142278477178446	15.4434192498178	3.66473668344376e-06	-1.62042389210014	1
ENSG00000162396.5	PARS2	1	54737957	1_34	0	0.0058873478793825	6.92721687812334	6.80203072159083e-07	0.652830188679596	1
ENSG00000116133.11	DHCR24	1	54888520	1_34	0	0.00491391620815085	5.16659679591132	4.23440527985204e-07	0.325140660078821	2
ENSG00000143001.4	TMEM61	1	54980410	1_34	0	0.00481832274676231	4.99245667959517	4.01208659231096e-07	0.124183006535937	1
ENSG00000162409.10	PRKAA2	1	56647328	1_36	0	0.0152557244330191	11.8579290300087	3.01718394229381e-06	1.27179487179498	1
ENSG00000173406.15	DAB1	1	58547019	1_37	0	0.00754749644334163	4.85045656796801	6.10584313680164e-07	0.0434782608695684	1
ENSG00000162600.11	OMA1	1	58546315	1_37	0	0.00752194167013798	4.81768771009165	6.04405923249162e-07	0.108639640533114	2
ENSG00000184292.6	TACSTD2	1	58580872	1_37	0	0.0110483796984873	8.53469938622835	1.57270376155407e-06	1.06106870229009	1
ENSG00000162601.9	MYSM1	1	58699370	1_37	0	0.0109646480662461	8.46109401507624	1.54732421786834e-06	-1.08571725280098	2
ENSG00000172456.17	FGGY	1	59296555	1_37	0	0.0361259974893987	20.0451445632808	1.207783648561e-05	2.04115226337427	1
ENSG00000134709.10	HOOK1	1	59814713	1_38	0	0.00730969736548115	4.82651247554058	5.88427465132026e-07	0.133126934984528	1
ENSG00000134716.9	CYP2J2	1	59926822	1_38	0	0.00821877346180233	5.95915283683072	8.16867541574268e-07	-0.49166666666642	1
ENSG00000132849.19	PATJ	1	61742713	1_39	0	0.00770173318836487	6.89739605424719	8.86000035096694e-07	0.734693877551046	1
ENSG00000132854.18	KANK4	1	62318984	1_39	0	0.0390837673697489	22.6664308673856	1.47754142322564e-05	-2.01550387596995	1
ENSG00000162607.12	USP1	1	62436136	1_39	0	0.00938452888952823	8.80751294920907	1.37856063039756e-06	-1.2475167039796	2
ENSG00000116641.17	DOCK7	1	62688195	1_39	0	0.00982426557259652	9.25031557113168	1.51571220710046e-06	1.11417322834701	1
ENSG00000088035.15	ALG6	1	63367765	1_40	0	0.0264700807388372	18.0380303059651	7.9635091577045e-06	-1.86363636363645	1
ENSG00000203965.12	EFCAB7	1	63523814	1_40	0	0.00698360143513033	4.87103774357901	5.67363046460503e-07	0.0526315789473786	1
ENSG00000142856.16	ITGB3BP	1	63593973	1_40	0	0.0175729252606682	13.8043350760704	4.04594206789875e-06	-1.5333333333335	1
ENSG00000079739.15	PGM1	1	63589207	1_40	0	0.0104687178120635	8.67854079678741	1.51530587958117e-06	0.756274535951026	2
ENSG00000162437.14	RAVER2	1	64743428	1_41	0	0.0105718333621951	9.49286490153774	1.67381599928094e-06	-1.01375245579565	1
ENSG00000162434.11	JAK1	1	64966237	1_41	0	0.0143372640882178	12.3318497063724	2.94886311750875e-06	-1.26288178507554	2
ENSG00000162433.14	AK4	1	65147235	1_41	0	0.00656399002717667	4.91830906366547	5.38448081866551e-07	0.0930721504021195	2
ENSG00000116675.15	DNAJC6	1	65248258	1_41	0	0.00685254013962156	5.33218518990746	6.09420301978693e-07	-0.259842519685045	1
ENSG00000213625.8	LEPROT	1	65420279	1_41	0	0.00650777850327011	4.84505269350934	5.25885714195691e-07	-0.285714285714278	1
ENSG00000116678.19	LEPR	1	65433313	1_41	0	0.0100864176692519	8.9879144798197	1.5120146007802e-06	-1.36496350364959	1
ENSG00000118473.21	SGIP1	1	66537796	1_42	0	4.24407754495704e-08	10.7593949150532	7.61607591378859e-12	1.63535911602134	1
ENSG00000152760.9	TCTEX1D1	1	66752321	1_42	0	5.50676687027796e-07	42.0614337762514	3.86314375361428e-10	2.91240875912461	1
ENSG00000198160.14	MIER1	1	66924785	1_42	0	1.10146193277316e-07	16.9971000869381	3.12251425409839e-11	-1.577464788732	1
ENSG00000116704.7	SLC35D1	1	67053650	1_42	0	2.91093965598677e-08	29.3761672853918	1.42622630038108e-11	3.62043795620576	1
ENSG00000116717.11	GADD45A	1	67684588	1_42	0	3.1738108807744e-08	7.54629846293313	3.99461683727143e-12	1.25000000000012	1
ENSG00000172380.5	GNG12	1	67833367	1_42	0	2.94520463572923e-08	8.80399819384538	4.32469541395753e-12	-1.48997772828443	1
ENSG00000116745.6	RPE65	1	68450440	1_43	0	0.0224001934678436	14.7243937541543	5.50109693263112e-06	1.59354838709668	1
ENSG00000118454.12	ANKRD13C	1	70354325	1_44	0	0.0101500304016835	4.91882664453282	8.32700768594475e-07	0.277777777777922	1
ENSG00000197568.13	HHLA3	1	70355624	1_44	0	0.0112752937295633	5.93594029122003	1.1162911810907e-06	0.658551437516169	2
ENSG00000050628.20	PTGER3	1	71047606	1_45	0	0.00708167504074464	5.8030469806027	6.85412761859377e-07	0.630253813813219	2
ENSG00000132485.13	ZRANB2	1	71078194	1_45	0	0.0202845544819241	15.9911132527866	5.41008736265604e-06	-1.88925264416387	2
ENSG00000172260.14	NEGR1	1	72282986	1_46	0	0.00941950421871873	7.15344251138637	1.12383678159958e-06	-0.937499999999996	1
ENSG00000162620.15	LRRIQ3	1	74198130	1_47	0	0.0110516382990453	6.87725043010474	1.26765655795772e-06	0.78048780487798	1
ENSG00000116783.14	TNNI3K	1	74234228	1_47	0	0.00936456276876485	5.27510367248783	8.2390779146312e-07	-0.374345943768345	3
ENSG00000116791.13	CRYZ	1	74733056	1_47	0	0.0120387918210959	7.70520494002799	1.54713141437825e-06	0.873350338439233	3
ENSG00000162623.15	TYW3	1	74733615	1_47	0	0.0117641825084778	7.48187034380163	1.46802021831062e-06	0.872180451127904	1
ENSG00000137968.16	SLC44A5	1	75610725	1_47	0	0.00893393203246917	4.81997024063916	7.18202820828166e-07	-0.0135746606334862	1
ENSG00000117054.13	ACADM	1	75724060	1_47	0	0.00893573901848854	4.821925363042	7.18639468465299e-07	-0.117180349621653	2
ENSG00000137955.15	RABGGTB	1	75786199	1_47	0	0.0149932525810811	9.83072815537158	2.45833831394886e-06	-1.28184281842863	1
ENSG00000057468.6	MSH4	1	75795152	1_47	0	0.00894122874620507	4.82786265087546	7.19966381185474e-07	-0.0265874861195405	2
ENSG00000117069.14	ST6GALNAC5	1	76866942	1_48	0	0.00482583692472471	6.02525031006865	4.84962146655742e-07	0.502403846153975	1
ENSG00000142892.14	PIGK	1	77228410	1_48	0	0.00427778629110098	4.86194336219326	3.46887847338922e-07	0.181208053691321	1
ENSG00000154027.18	AK5	1	77282053	1_48	0	0.0155678879715411	17.3488781975648	4.50465153712829e-06	1.7591623036641	1
ENSG00000162614.18	NEXN	1	77886599	1_48	0	0.0135378537791202	15.9950716382538	3.61157064271449e-06	-2.06521678918775	3
ENSG00000162613.16	FUBP1	1	77979050	1_48	0	0.004257908980562	4.8170014055786	3.42084386213334e-07	0.187349366014327	2
ENSG00000137960.5	GIPC2	1	77979050	1_48	0	0.00620682871341327	8.4547667695332	8.75248747441517e-07	0.852861035422765	1
ENSG00000162616.8	DNAJB4	1	77979478	1_48	0	0.00830079189086785	11.2630846556585	1.55932621338373e-06	-1.42144177449189	1
ENSG00000137959.15	IFI44L	1	78610051	1_48	0	0.0089663600475588	12.0085092214982	1.79583063386065e-06	1.0242424242423	1
ENSG00000162618.13	ADGRL4	1	79006274	1_48	0	0.00426930782813206	4.84279935471157	3.44837153212185e-07	0.0846557513467331	2
ENSG00000142875.19	PRKACB	1	84077863	1_51	0	0.00977831656155159	6.35914021986566	1.03710469384961e-06	-0.629139072847866	1
ENSG00000203943.8	SAMD13	1	84298566	1_51	0	0.00859758099992525	5.11497909710623	7.33466435950687e-07	-0.255497719751577	2
ENSG00000171517.5	LPAR3	1	84893414	1_52	0	0.0139904665631293	8.16799330354529	1.9059332054825e-06	-0.836879432623993	1
ENSG00000117133.10	RPF1	1	84478281	1_52	0	0.01497617048985	8.82765962084191	2.2049891673715e-06	1.00914076782421	1
ENSG00000174021.10	GNG5	1	84506653	1_52	0	0.0227009251977505	12.8644917206066	4.87075511210653e-06	1.50568181818202	1
ENSG00000117151.12	CTBS	1	84574852	1_52	0	0.0164435122821424	9.73374569840132	2.66952927836471e-06	1.01754385964971	1
ENSG00000117155.16	SSX2IP	1	84691138	1_52	0	0.0100058829790811	4.92363455724281	8.2167738898763e-07	0.184971098265917	1
ENSG00000162643.12	WDR63	1	84998826	1_52	0	0.0128261664076	7.32649816283415	1.56730464535395e-06	-0.846774193548837	1
ENSG00000055732.12	MCOLN3	1	85048551	1_52	0	0.0104184259101384	5.31441844876655	9.23459727203612e-07	0.326203208555992	1
ENSG00000097096.8	SYDE2	1	85200644	1_52	0	0.0116046822417489	6.3577329385339	1.23053972896553e-06	-0.598173515981807	1
ENSG00000117174.10	ZNHIT6	1	85708880	1_52	0	0.0110840149633972	5.91352959874076	1.09321097718256e-06	0.564516129032377	1
ENSG00000171502.14	COL24A1	1	86156862	1_53	0	0.00982326364181296	4.89579402442489	8.02119442899714e-07	0.195652173913016	1
ENSG00000122417.15	ODF2L	1	86395109	1_53	0	0.010178739206393	5.23958740480679	8.89510711720564e-07	-0.395348837209326	1
ENSG00000016602.9	CLCA4	1	86547045	1_53	0	0.0132796707352457	7.81326521178146	1.73053337190999e-06	-0.934119622981056	2
ENSG00000065243.19	PKN2	1	88682820	1_54	0	0.00742201594162062	5.53539682806693	6.85221133497489e-07	-0.500008259359474	2
ENSG00000137944.17	KYAT3	1	88992247	1_54	0	0.00722152126223485	5.27081839101477	6.3484375602668e-07	0.238095238095159	1
ENSG00000117226.11	GBP3	1	89015900	1_54	0	0.0130359799347691	10.9827959948213	2.38790313418205e-06	-1.56060606060559	1
ENSG00000213512.1	GBP7	1	89185167	1_54	0	0.0120176710896771	10.1954186646406	2.04355101377997e-06	1.29268292682936	1
ENSG00000162654.8	GBP4	1	89198593	1_54	0	0.0130838253653708	11.0183017893447	2.40441543830977e-06	-1.52592592592563	1
ENSG00000154451.14	GBP5	1	89272549	1_54	0	0.0111541393996615	9.47375464318781	1.76245609233796e-06	-1.21259842519692	1
ENSG00000197147.13	LRRC8B	1	89523775	1_54	0	0.00702988148249795	5.01101398140035	5.87534973337303e-07	-0.355814133217098	2
ENSG00000171488.14	LRRC8C	1	89669874	1_55	0	0.00931833299702078	5.26692543666009	8.18569392886198e-07	0.3174603174602	1
ENSG00000162664.16	ZNF326	1	89987238	1_55	0	0.0101232230763725	6.06809146742561	1.02454498344784e-06	0.519713261648681	1
ENSG00000122482.20	ZNF644	1	91022402	1_55	0	0.14882485730514	32.5287763857671	8.07427073389695e-05	-3.11877474482185	2
ENSG00000162669.15	HFM1	1	91404853	1_55	0	0.0249741997803366	14.8243978868196	6.17488324046621e-06	-1.74675324675326	1
ENSG00000097046.12	CDC7	1	91461405	1_56	0	0.00664238409759088	7.46131463646629	8.26607696989272e-07	0.729133242264294	3
ENSG00000172031.6	EPHX4	1	92029879	1_56	0	0.00682545377738419	7.98108915831014	9.08560387331387e-07	-1.09057971014534	1
ENSG00000284413.1	BTBD8	1	92080411	1_56	0	0.0728089425298064	31.190464016505	3.78762229940742e-05	2.96511627907023	1
ENSG00000162676.11	GFI1	1	92487304	1_56	0	0.00789330594415849	9.66631919152645	1.27256558421217e-06	1.59354838709717	1
ENSG00000067208.14	EVI5	1	92792062	1_56	0	0.00701337198291374	8.02524487414649	9.38739889526846e-07	-1.07452829034995	2
ENSG00000122406.12	RPL5	1	92831623	1_56	0	0.00544815304076995	5.72233974023353	5.19975693514886e-07	0.496402877697849	1
ENSG00000154511.11	FAM69A	1	92961317	1_56	0	0.00552544056557558	5.83080591288485	5.37347958054137e-07	0.489361702127643	1
ENSG00000143033.17	MTF2	1	93079600	1_57	0	0.0067359847907279	5.37467623584833	6.03828366658789e-07	0.796610169491586	1
ENSG00000117500.12	TMED5	1	93180650	1_57	1	0.154318063943784	25.2529221371736	6.49962815539762e-05	4.45384615384711	1
ENSG00000122483.17	CCDC18	1	93179625	1_57	0	0.0149134011776562	16.6378885086051	4.13842430538459e-06	3.56104911510037	2
ENSG00000117505.12	DR1	1	93346012	1_57	1	0.0703476920351727	23.7715115829946	2.78911716071692e-05	-4.23571428571584	1
ENSG00000067334.13	DNTTIP2	1	93879711	1_57	0	0.0127408474713152	10.4037745843112	2.21079949137973e-06	-0.916684700842145	2
ENSG00000023909.9	GCLM	1	93904963	1_57	0	0.0192517753266224	13.7079268357056	4.40151988316264e-06	-1.03787878787832	1
ENSG00000143036.16	SLC44A3	1	94820196	1_58	0	0.01932358204588	13.1177998704388	4.22774458458325e-06	1.39197583990998	2
ENSG00000172339.9	ALG14	1	95073332	1_58	0	0.018184692700566	12.5282085490255	3.79975019685162e-06	1.37499999999946	1
ENSG00000122481.16	RWDD3	1	95232272	1_58	0	0.0099567776172651	6.69420643196778	1.11167544685639e-06	0.624082470162554	2
ENSG00000117569.18	PTBP2	1	96737285	1_59	0	0.037064068130776	17.5796360528164	1.08673353966315e-05	-1.8446601941747	1
ENSG00000188641.12	DPYD	1	97921165	1_60	0	0.0167873293246189	10.983697246128	3.07531969365813e-06	-1.36584740380302	2
ENSG00000162627.16	SNX7	1	98661649	1_60	0	0.0140975600042775	9.29114466752634	2.18460679251589e-06	-1.0671462829738	1
ENSG00000117620.14	SLC35A3	1	99969523	1_61	0	0.035298745189451	20.2126271333555	1.18998678184315e-05	-2.20792079208005	1
ENSG00000156876.9	SASS6	1	100132743	1_61	0	0.0114381990292192	9.3858810753565	1.79057617633487e-06	1.16326530612203	1
ENSG00000122435.9	TRMT13	1	100132743	1_61	0	0.0114381990292192	9.3858810753565	1.79057617633487e-06	-1.16326530612203	1
ENSG00000122477.12	LRRC39	1	100178174	1_61	0	0.0286580131288673	18.2080996020796	8.70303646693665e-06	2.04651162790633	1
ENSG00000137992.14	DBT	1	100250235	1_61	0	0.0117020561971433	9.5806954729007	1.86990404509232e-06	-1.10344827586225	1
ENSG00000079335.18	CDC14A	1	100344610	1_61	0	0.0131079968295316	10.6970751957582	2.33862981388761e-06	1.29338913298319	2
ENSG00000181656.6	GPR88	1	100538206	1_62	0	0.0106425473596535	8.81642877572838	1.56494255530966e-06	-1.15322580645184	1
ENSG00000162694.13	EXTL2	1	100894659	1_62	0	0.0216037656153789	15.6792899009857	5.64957726431397e-06	1.80774480794261	2
ENSG00000162695.11	SLC30A7	1	100895622	1_62	0	0.0161287143073191	12.84260443444	3.45472084802429e-06	-1.60989010988921	1
ENSG00000162631.18	NTNG1	1	107139382	1_66	0	0.0151523780217512	13.1444284649939	3.3218698230641e-06	-1.42335766423337	1
ENSG00000134215.15	VAV3	1	107965542	1_67	0	0.0301093606711536	18.0567627728227	9.06779163200924e-06	1.78354978354927	1
ENSG00000085491.15	SLC25A24	1	108200518	1_67	0	0.00795699440908593	5.1512469967232	6.83630661186303e-07	-0.625850340136154	1
ENSG00000134186.11	PRPF38B	1	108716296	1_67	0	0.00775429401868477	4.90189098549746	6.3396607483843e-07	-0.172413793103411	1
ENSG00000116266.10	STXBP3	1	108746731	1_67	0	0.0357060381086444	19.721100205564	1.17444561182892e-05	-2.2229729729732	1
ENSG00000121957.12	GPSM2	1	108875057	1_67	0	0.00898356373108744	6.32408958225834	9.47560114804342e-07	0.553191489361905	1
ENSG00000121940.15	CLCC1	1	108963765	1_67	0	0.0131348771479817	9.9993843362478	2.1905813301544e-06	1.12871287128709	1
ENSG00000197780.9	TAF13	1	109075686	1_67	0	0.00768767722255737	4.81852394351141	6.1783039122838e-07	-0.124999999999991	1
ENSG00000215717.5	TMEM167B	1	109089398	1_67	0	0.00805470477652459	5.26918592234689	7.0786959015834e-07	0.390697674418579	1
ENSG00000031698.12	SARS	1	109213564	1_67	0	0.00770160482582327	4.83601322092341	6.21196236636404e-07	-0.199612403100758	1
ENSG00000143126.7	CELSR2	1	109250412	1_67	0	0.00768860318136666	4.81968768286657	6.18054039589733e-07	0.00794912559618002	1
ENSG00000134222.16	PSRC1	1	109313684	1_67	0	0.0078385560087828	5.00632595884357	6.54508504872135e-07	-0.129032258064557	1
ENSG00000221986.6	MYBPHL	1	109307500	1_67	0	0.00810379064560007	5.32789911358111	7.20119068621504e-07	-0.28823242514313	2
ENSG00000134243.11	SORT1	1	109397881	1_67	0	0.0104959033393	7.82867134011767	1.3704651276919e-06	-0.83563991402891	2
ENSG00000174151.14	CYB561D1	1	109495087	1_67	0	0.00778563327278126	4.94086656864186	6.4158939161717e-07	-0.310679611650396	1
ENSG00000181754.6	AMIGO1	1	109509517	1_67	0	0.0109142508374692	8.20678289293498	1.49391875948002e-06	-0.890625000000132	1
ENSG00000156097.12	GPR61	1	109539929	1_67	0	0.0164523730492316	12.1815560844573	3.34265398571691e-06	1.45194805194755	1
ENSG00000168765.16	GSTM4	1	109656105	1_67	0	0.00809913145312047	5.32234161236986	7.18954323214915e-07	-0.31376424926116	2
ENSG00000213366.12	GSTM2	1	109667893	1_67	0	0.00777509898220774	4.92778282079867	6.39024620887178e-07	-0.0871161319393617	2
ENSG00000134184.12	GSTM1	1	109671748	1_67	0	0.038752299423399	20.5217979257207	1.32639534653838e-05	1.87408191781733	2
ENSG00000134201.10	GSTM5	1	109711119	1_67	0	0.0160072559178217	11.9156244421618	3.18122070594485e-06	1.54682656573876	2
ENSG00000134202.10	GSTM3	1	109741163	1_67	0	0.105539617255392	30.4458096112875	5.35923927715833e-05	-2.87991076377339	2
ENSG00000143107.8	FNDC7	1	108725819	1_67	0	0.0132611471924402	10.0920244422757	2.23213005318349e-06	-1.1229946524067	1
ENSG00000168710.17	AHCYL1	1	109984850	1_68	0	0.018698593102439	13.9600491404484	4.35367477637804e-06	1.51204819277101	1
ENSG00000116396.14	KCNC4	1	110211143	1_68	0	0.0746662994141062	27.5210454686861	3.42728058634379e-05	2.49999999999994	1
ENSG00000134248.13	LAMTOR5	1	110407655	1_68	0	0.0075498844601577	5.18075675241148	6.52369446384718e-07	0.235874545450773	2
ENSG00000143125.5	PROK1	1	110450727	1_68	0	0.0104716359928924	8.34325394173688	1.45716960945566e-06	0.832335329340957	1
ENSG00000143119.12	CD53	1	110873219	1_68	0	0.0249674450714872	16.769644089468	6.98325746238441e-06	1.97142857142864	1
ENSG00000121931.15	LRIF1	1	110961918	1_68	0	0.0107393206093425	8.58738241699978	1.53814655455061e-06	-0.945205479451892	1
ENSG00000156171.14	DRAM2	1	111137871	1_68	0	0.0463181058145552	22.8066424604945	1.76186346675102e-05	2.60076516337404	2
ENSG00000134255.13	CEPT1	1	111139685	1_68	0	0.00742207010209672	5.0158336962664	6.20909473691948e-07	0.20100502512559	1
ENSG00000064886.13	CHI3L2	1	111200918	1_69	0	0.0176298476358748	14.3756740904129	4.2270451136143e-06	1.44690265486691	1
ENSG00000085465.12	OVGP1	1	111427438	1_69	0	0.00660919088474077	4.88062581179815	5.38002028573258e-07	-0.0890756302520535	1
ENSG00000116455.13	WDR77	1	111449473	1_69	0	0.00673975481419964	5.08404900640853	5.71496968937218e-07	-0.32539682539686	1
ENSG00000143110.11	C1orf162	1	111472670	1_69	0	0.00720731416159604	5.75117457297618	6.91337490962228e-07	-0.576794360486294	2
ENSG00000282608.1	ADORA3	1	111505642	1_69	0	0.00657196407012928	4.82318559021889	5.28675590881529e-07	-0.0882352941176658	1
ENSG00000121933.18	TMIGD3	1	111563822	1_69	0	0.00706647239170477	5.48899886055292	6.46927946798475e-07	0.540540540540621	1
ENSG00000197852.9	FAM212B	1	111756253	1_69	0	0.00831134634094433	7.02810196642142	9.74248037133284e-07	-0.701807228915432	1
ENSG00000171385.9	KCND3	1	111991106	1_69	0	0.00828473768891891	6.87833381918386	9.50434335086113e-07	0.520231213872863	1
ENSG00000143079.14	CTTNBP2NL	1	112396295	1_69	0	0.00696990341437365	5.31615841125766	6.17994740597027e-07	0.0757575757575784	1
ENSG00000134245.17	WNT2B	1	112464917	1_69	0	0.00770957292037888	7.88022703237611	1.01327926572785e-06	1.5111111111101	1
ENSG00000116489.12	CAPZA1	1	112614432	1_69	0	0.278386873498138	22.1509337159946	0.000102849194960726	4.01626016260173	1
ENSG00000155363.18	MOV10	1	112673164	1_69	0	0.00709666576823664	7.45260198696273	8.82109268395196e-07	-1.60283687943294	1
ENSG00000155366.16	RHOC	1	112706864	1_69	0	0.00754216378187567	8.33672973500635	1.04870125367598e-06	-1.92517006802715	1
ENSG00000184599.13	FAM19A3	1	112720490	1_69	0	0.0542419027677641	27.014624457517	2.44395922599913e-05	-2.77486910994794	1
ENSG00000155380.11	SLC16A1	1	112956760	1_70	0	0.0103372387103902	6.31018985132162	1.08794534084416e-06	0.716831683168382	1
ENSG00000198799.11	LRIG2	1	113072822	1_70	0	0.011560258600797	7.39205030987509	1.42525498561065e-06	0.707692307692233	1
ENSG00000116793.15	PHTF1	1	113760344	1_70	0	0.0211308786159337	13.2391455484467	4.66592353791728e-06	2.06944444444417	1
ENSG00000188761.11	BCL2L15	1	113887734	1_70	0	0.00905545670767138	5.02998451807152	7.59691229441999e-07	-0.351145038168001	1
ENSG00000134262.12	AP4B1	1	113905154	1_70	0	0.0303996144974643	16.7791905791774	8.50744575589969e-06	-2.14561055333918	2
ENSG00000163349.21	HIPK1	1	113929596	1_70	0	0.0115188812887105	7.35731305122011	1.41347992129167e-06	-0.761194029850884	1
ENSG00000116774.11	OLFML3	1	113979778	1_70	0	0.0198858919754864	12.6495673994743	4.19547226916924e-06	1.25062656641679	1
ENSG00000134258.16	VTCN1	1	117210906	1_72	0	0.00599516044683157	6.91989518594338	6.91927246443083e-07	-0.634980988593246	1
ENSG00000173218.14	VANGL1	1	115641021	1_72	0	0.0290534757918397	22.2119420145144	1.07632823458219e-05	2.0604395604383	1
ENSG00000118729.11	CASQ2	1	115768346	1_72	0	0.00497805044826671	5.12513331386954	4.25524495730856e-07	-0.147058823529426	1
ENSG00000163393.12	SLC22A15	1	115977048	1_72	0	0.00482127104827801	4.81627788649607	3.87287241433446e-07	0.0182035693022692	2
ENSG00000173212.4	MAB21L3	1	116110039	1_72	0	0.00767858943812583	9.31030961031415	1.19235527193555e-06	1.10138248847908	1
ENSG00000116815.15	CD58	1	116571486	1_72	0	0.00798386300567056	9.68703333865382	1.28992356367356e-06	-1.06993006993023	1
ENSG00000134247.9	PTGFRN	1	116909755	1_72	0	0.00496926952103693	5.10809239987616	4.23361540326317e-07	-0.241457858769819	1
ENSG00000134256.12	CD101	1	117001709	1_72	0	0.0339979811219461	23.7453631443397	1.3464556397335e-05	-2.13443701462161	2
ENSG00000116830.11	TTF2	1	117060534	1_72	0	0.00515312834834458	5.45876619210958	4.69164948405438e-07	-0.37323943661986	1
ENSG00000134253.9	TRIM45	1	117122142	1_72	0	0.0105332901194896	12.3662926731644	2.17251944608568e-06	1.33484754317349	2
ENSG00000198162.12	MAN1A2	1	117367404	1_72	0	0.00645423403623291	7.63240499756751	8.21610956412335e-07	0.895918041082588	2
ENSG00000183508.4	FAM46C	1	117605762	1_72	0	0.00875816175737398	10.5816576535432	1.54570557884627e-06	-1.24793538900936	2
ENSG00000196505.10	GDAP2	1	117929798	1_72	0	0.00654549763095602	7.76800326727165	8.48031872561756e-07	-0.823038397328861	1
ENSG00000177551.5	NHLH2	1	115843623	1_72	0	0.0209917158192579	19.0495638207387	6.66949697626238e-06	1.91199999999947	1
ENSG00000116874.11	WARS2	1	119012523	1_73	0	0.00613983309348309	4.93768046713675	5.05637939476146e-07	-0.247999999999962	1
ENSG00000143067.4	ZNF697	1	119647482	1_73	0	0.0417682725950812	23.5465057314265	1.64033702495432e-05	2.13896457765647	1
ENSG00000131791.7	PRKAB2	1	147172620	1_73	0	0.00683037179740109	5.96700545617319	6.79768263635335e-07	0.643809374296574	2
ENSG00000162836.11	ACP6	1	147670174	1_73	0	0.0137442966233615	12.7293752239336	2.91802973644132e-06	-1.36567164179087	1
ENSG00000188092.14	GPR89B	1	147928711	1_73	0	0.0122075910328263	11.5812995302886	2.35801938546669e-06	-1.31358024691337	1
ENSG00000178796.12	RIIAD1	1	151715696	1_74	0	0.0421162033639665	25.8799949392234	1.81791472208209e-05	-2.72324723247203	1
ENSG00000159409.14	CELF3	1	151710027	1_74	0	0.00824687461962925	7.99946803916152	1.10029871312268e-06	-0.55555555555572	1
ENSG00000186844.5	LCE1A	1	152805642	1_74	0	0.00941477904678245	10.0874033555485	1.58397974795705e-06	1.51562499999974	1
ENSG00000143376.12	SNX27	1	151616339	1_74	0	0.00686705324621961	8.06668834190774	9.23901769010114e-07	1.05263157894739	1
ENSG00000143450.16	OAZ3	1	151763100	1_74	1	0.372560042287731	25.5387514356613	0.000158692368111243	-4.69318181818182	1
ENSG00000143436.10	MRPL9	1	151763980	1_74	1	0.484186825780755	26.2134779932276	0.00021168872195431	4.76136363636405	1
ENSG00000143365.17	RORC	1	151831413	1_74	0	0.0116314543219157	13.1486383813888	2.55079117915358e-06	-1.77815699658732	1
ENSG00000196407.11	THEM5	1	151853237	1_74	0	0.0103068728410106	11.1668512288055	1.91963099637709e-06	-1.3407407407409	1
ENSG00000197747.8	S100A10	1	151994269	1_74	0	0.0721103622966354	29.7851096534524	3.58225903256578e-05	-2.65373961218752	1
ENSG00000197915.5	HRNR	1	152220810	1_74	0	0.0057058210059322	5.12725159079658	4.87936017970653e-07	0.351712921740671	4
ENSG00000143536.7	CRNN	1	152414760	1_74	0	0.00616609036553928	5.78215344062532	5.94647507752382e-07	0.0374999999999932	1
ENSG00000163207.6	IVL	1	152908247	1_74	0	0.00553088072425667	4.94252944364733	4.55935767782579e-07	0.0506165928975997	2
ENSG00000203785.8	SPRR2E	1	153106201	1_74	0	0.0122782244693299	12.4427165504324	2.54806722842129e-06	-1.43748700263147	2
ENSG00000143546.9	S100A8	1	153391654	1_75	0	0.0235539973370958	14.3842174067501	5.65081339117699e-06	1.63020833333328	1
ENSG00000197956.9	S100A6	1	153535924	1_75	0	0.00878484795261203	4.82630622428363	7.07146227347545e-07	0.0822123774472217	2
ENSG00000188015.9	S100A3	1	153549049	1_75	0	0.0117521705500032	7.64100847012328	1.49771394023897e-06	0.857217964606748	2
ENSG00000196154.11	S100A4	1	153549456	1_75	0	0.0138174743044418	9.20848509544651	2.12215431374431e-06	0.976546301324361	2
ENSG00000188643.10	S100A16	1	153613108	1_75	0	0.00991796260841493	5.99926130660484	9.92385364795058e-07	-0.321167883211675	1
ENSG00000143553.10	SNAPIN	1	153658595	1_75	0	0.00906411265469576	5.12880574329722	7.75356889792629e-07	0.0797251216035029	2
ENSG00000169418.9	NPR1	1	153678582	1_75	0	0.0309148427929594	17.0326560840318	8.78232541962384e-06	2.05363984674375	1
ENSG00000143554.13	SLC27A3	1	153774134	1_75	0	0.0158928153369526	10.5645230888099	2.80034048690608e-06	-1.18076923076916	1
ENSG00000198837.9	DENND4B	1	153940057	1_75	0	0.00877575106016215	4.816289864663	7.04947894088506e-07	-0.101487389565158	2
ENSG00000143578.15	CREB3L4	1	153968263	1_75	0	0.0101234235124213	6.19759209819577	1.04643076817171e-06	0.398373983739697	1
ENSG00000143552.9	NUP210L	1	154155073	1_75	0	0.00877608984361422	4.81666287395785	7.05029706760765e-07	-0.13414952388557	2
ENSG00000143549.19	TPM3	1	154194640	1_75	0	0.01010206960702	6.1772326379746	1.04079313654077e-06	-0.846774193548301	1
ENSG00000143569.18	UBAP2L	1	154219953	1_75	0	0.00944308782894709	5.52484202738989	8.70149749081856e-07	-0.340116279070034	1
ENSG00000143575.14	HAX1	1	154301165	1_75	0	0.00887865854238401	4.92898361157194	7.29902470906716e-07	0.163636363636406	1
ENSG00000160712.12	IL6R	1	154405422	1_75	0	0.0338324693594233	17.9128303095516	1.01078319894e-05	-2.25954198473257	1
ENSG00000169291.9	SHE	1	154502424	1_75	0	0.0531003873392244	22.3316287966251	1.97778097472617e-05	2.57364341085335	1
ENSG00000163239.12	TDRD10	1	154502399	1_75	0	0.055904366608607	22.8385887661212	2.12948753140493e-05	-2.60156250000064	1
ENSG00000160714.9	UBE2Q1	1	154559434	1_75	0	0.0108204782466691	6.84174235362251	1.23473363088025e-06	-0.781395348837055	1
ENSG00000160710.15	ADAR	1	154628057	1_75	0	0.00880559293141337	4.84911229871015	7.12165534985935e-07	-0.296956676666194	2
ENSG00000143603.18	KCNN3	1	154870871	1_76	0	0.00604394045796741	7.76221126192642	7.82466479130833e-07	1.3593750000006	1
ENSG00000163344.5	PMVK	1	154936792	1_76	0	0.00962900146446599	12.1618798836868	1.95317909853194e-06	-1.69986441704342	2
ENSG00000160691.18	SHC1	1	154974041	1_76	0	0.0132891288331967	14.5331878597252	3.22119862276195e-06	1.2784431137732	1
ENSG00000173207.12	CKS1B	1	154975020	1_76	0	0.0138391159397343	14.9268197716628	3.44536900497956e-06	1.31343283582167	1
ENSG00000163354.14	DCST2	1	155033615	1_76	0	0.00879703824991107	10.8044101234216	1.5852495809241e-06	1.54333764346622	2
ENSG00000163357.10	DCST1	1	155033975	1_76	0	0.00728956014173232	8.7009325999933	1.05785765593359e-06	0.918128654970817	1
ENSG00000169242.11	EFNA1	1	155127376	1_76	1	0.559727828902845	32.4801005972923	0.000303217575760435	-5.9504125618781	2
ENSG00000177628.15	GBA	1	155244216	1_76	0	0.00517178220001502	7.37802175421383	6.36414790262466e-07	-1.25853658536658	1
ENSG00000116521.10	SCAMP3	1	155262283	1_76	0	0.0393360021920216	36.0479786544433	2.3650005293279e-05	5.44366197183029	1
ENSG00000143630.9	HCN3	1	155277916	1_76	0	0.053376750005861	38.9110772991257	3.46406065255794e-05	5.52142857142788	1
ENSG00000132676.15	DAP3	1	155688294	1_76	0	0.0230643848155003	27.6066959504334	1.06198018394067e-05	-4.62318840579772	1
ENSG00000163374.19	YY1AP1	1	155688145	1_76	0	0.00493556475177792	5.44783932360594	4.48457456826378e-07	-0.244999999999955	1
ENSG00000116580.18	GON4L	1	155859720	1_76	0	0.0386094820836014	30.7205817750061	1.97826067288208e-05	4.59558823529568	1
ENSG00000143622.10	RIT1	1	155911161	1_76	0	0.0115915117152752	18.3089032789162	3.53966787616788e-06	-3.86259541984706	1
ENSG00000132680.10	KIAA0907	1	155934601	1_76	0	0.00610484748426277	7.11130950579682	7.24076587325544e-07	0.247826086956472	1
ENSG00000163479.13	SSR2	1	156020665	1_76	0	0.00646476158697418	7.88164898618697	8.49825401669789e-07	-0.939285714285853	1
ENSG00000116586.11	LAMTOR2	1	156054582	1_76	0	0.0481921504881429	32.97599629073	2.65053984645546e-05	-4.07633587786355	1
ENSG00000132698.14	RAB25	1	156061029	1_76	0	0.0113459633436831	16.0959197394091	3.04591149233952e-06	-2.96732026143821	1
ENSG00000160785.13	SLC25A44	1	156193927	1_76	0	0.00463553882379275	4.88839677730573	3.77943410232401e-07	0.243156450206391	2
ENSG00000160783.19	PMF1	1	156212919	1_76	0	0.0077591312973988	10.5539804042076	1.36580748980804e-06	-1.48062015503915	1
ENSG00000242252.1	BGLAP	1	156240066	1_76	0	0.00461049016816528	4.85740771293452	3.73518196428354e-07	-0.213333333333267	1
ENSG00000198952.8	SMG5	1	156279714	1_76	0	0.0127612163866426	14.6998887176409	3.1287165933149e-06	1.49999999999957	1
ENSG00000163472.18	TMEM79	1	156282500	1_76	0	0.00656497436160941	8.34567387723052	9.13807145693944e-07	-0.933823529411544	1
ENSG00000198715.11	GLMP	1	156294209	1_76	0	0.00660084084485468	8.39985338357238	9.24764336192194e-07	0.941176470588357	1
ENSG00000163467.11	TSACC	1	156337389	1_76	0	0.00694892811395098	8.90205823975082	1.03173545664782e-06	0.999999999999926	1
ENSG00000132677.12	RHBG	1	156373901	1_77	0	0.00654110543973563	5.43152606715988	5.92561080507119e-07	0.327999999999963	1
ENSG00000187862.11	TTC24	1	156580080	1_77	0	0.0131466080893845	12.181238652551	2.67094702217173e-06	1.30617977528034	1
ENSG00000160818.16	GPATCH4	1	156601175	1_77	0	0.01062831316025	10.1231570105028	1.79448743062535e-06	1.11929982348434	2
ENSG00000132702.12	HAPLN2	1	156618957	1_77	0	0.00628599668720742	5.04733705243613	5.29171639522204e-07	-0.231292517006839	1
ENSG00000132692.18	BCAN	1	156640896	1_77	0	0.0214432594316674	16.9263367871798	6.05360226421055e-06	-1.6428571428577	1
ENSG00000132688.10	NES	1	156677793	1_77	0	0.0169342958362699	14.634740952287	4.13344618265094e-06	-1.57246376811662	1
ENSG00000143320.8	CRABP2	1	156705979	1_77	0	0.00622943082047489	4.96004345542057	5.15340119954162e-07	-0.100628930817654	1
ENSG00000143319.16	ISG20L2	1	156728554	1_77	0	0.0723136282278976	28.8392878324093	3.47828199988354e-05	-2.60897435897463	1
ENSG00000143303.11	RRNAD1	1	156728554	1_77	0	0.0723136282278976	28.8392878324093	3.47828199988354e-05	2.60897435897463	1
ENSG00000143294.14	PRCC	1	156751115	1_77	0	0.00699767423251307	6.08322199998211	7.09982251278941e-07	-0.51526717557226	1
ENSG00000198400.11	NTRK1	1	156815564	1_77	0	0.0146971004132049	13.2611914019722	3.25068068171381e-06	1.34586466165358	1
ENSG00000187800.13	PEAR1	1	156893398	1_77	0	0.00645266481939488	5.30007996334144	5.70402780650016e-07	0.615000000000055	1
ENSG00000160838.13	LRRC71	1	156920880	1_77	0	0.0858022415034666	30.5404762383886	4.37053441272429e-05	-3.25294117647054	1
ENSG00000132694.18	ARHGEF11	1	157044910	1_77	0	0.100988544571375	32.1742376517741	5.41926619601748e-05	-3.2926829268292	1
ENSG00000183853.17	KIRREL	1	157995066	1_77	0	0.00947302677030881	9.01022871458095	1.42358920259237e-06	0.936167400786985	2
ENSG00000158473.6	CD1D	1	158180266	1_78	0	0.00870559253332581	8.80384838252304	1.278294723609e-06	-0.953367875647985	1
ENSG00000163568.14	AIM2	1	159147011	1_78	0	0.00884353165449836	8.95582655916115	1.32096561982986e-06	-0.989071038251288	1
ENSG00000213088.9	ACKR1	1	159203749	1_78	0	0.0076490548884236	7.55347623881926	9.63639847709725e-07	1.03086419753129	1
ENSG00000179639.10	FCER1A	1	159288755	1_78	0	0.00604131918378337	5.27435244311282	5.31448314568977e-07	-0.445255474452352	1
ENSG00000181036.13	FCRL6	1	159800388	1_78	0	0.0457078632988551	24.9233142794626	1.90001408015758e-05	-2.21751412429446	1
ENSG00000158714.10	SLAMF8	1	159826512	1_78	0	0.0783294002613385	30.2442051084403	3.95118242661414e-05	2.54001209898722	2
ENSG00000188004.9	C1orf204	1	159854415	1_78	0	0.0072347545804109	7.01547064830943	8.46526817662573e-07	-0.727272727272502	1
ENSG00000158710.14	TAGLN2	1	159925332	1_78	0	0.00626769444171449	5.62957144984699	5.88495649973157e-07	-0.443181818181795	1
ENSG00000085552.16	IGSF9	1	159945634	1_79	0	0.0018306066171605	5.96780443395656	1.82208954529424e-07	0.449275362318825	1
ENSG00000162723.9	SLAMF9	1	159953685	1_79	0	0.00811722963411321	20.2037041896291	2.73526204391338e-06	1.83333333333456	1
ENSG00000143315.6	PIGM	1	160032438	1_79	0	0.00268251386279283	9.64807767517427	4.31661058974882e-07	1.0562500000002	1
ENSG00000177807.8	KCNJ10	1	160071368	1_79	0	0.00165557241595204	5.14718191802345	1.42127398024697e-07	0.0882352941176575	1
ENSG00000162728.4	KCNJ9	1	160081123	1_79	0	0.00330143696597673	11.3560094373951	6.25300621155108e-07	1.32800000000001	1
ENSG00000162729.13	IGSF8	1	160099056	1_79	0	0.00211603995911047	7.35675283862385	2.59639124302874e-07	-0.7349397590362	1
ENSG00000018625.14	ATP1A2	1	160114853	1_79	0	0.00171814638512335	5.46783273304401	1.56687910414775e-07	0.442105263157864	1
ENSG00000132681.16	ATP1A4	1	160151964	1_79	0	0.00227066254811581	7.97659433765595	3.02085728505896e-07	-0.851231195788272	2
ENSG00000132716.18	DCAF8	1	160262886	1_79	0	0.00373163226920448	12.4808890832126	7.76791508102107e-07	-1.32000000000015	1
ENSG00000162735.18	PEX19	1	160286214	1_79	0	0.00451373129272348	14.245067629289	1.07240868497897e-06	-1.45599999999978	1
ENSG00000122218.14	COPA	1	160343943	1_79	0	0.00212644348785973	7.29450358067683	2.58707901267571e-07	0.758064516129034	1
ENSG00000162736.15	NCSTN	1	160342835	1_79	0	0.00449376819634939	14.5504131644018	1.09055129379276e-06	-1.44483985765127	1
ENSG00000066294.14	CD84	1	160579789	1_79	0	0.00163490785041853	5.0322299601953	1.37218877979796e-07	0.260333423779496	2
ENSG00000117090.14	SLAMF1	1	160647238	1_79	0	0.0016008817673302	4.81979301218599	1.2869087438521e-07	-0.118421052631666	1
ENSG00000117091.9	CD48	1	160711718	1_79	0	0.00178616935001019	5.94817197419129	1.77201035223412e-07	-0.507061592644745	2
ENSG00000026751.16	SLAMF7	1	160740367	1_79	0	0.0034830950344964	13.6910136957769	7.95355034791313e-07	1.96296296296245	1
ENSG00000122223.12	CD244	1	160861601	1_79	0	0.00180527644341921	6.82006781177813	2.05348962808757e-07	-1.6049382716054	1
ENSG00000158773.14	USF1	1	161052103	1_79	0	0.00167018148057785	6.22116441937795	1.73298757457426e-07	1.40559440559455	1
ENSG00000162755.13	KLHDC9	1	161098329	1_79	0	0.00815206176604144	24.3324912042416	3.30837051918271e-06	-3.07241379310187	1
ENSG00000143256.4	PFDN2	1	161077430	1_79	0	0.00219682034674873	8.43897807493371	3.09203574908364e-07	-1.08673469387714	1
ENSG00000158793.13	NIT1	1	161118210	1_79	0	0.00652686004957936	19.0221362368699	2.07073104161452e-06	-1.86486486486558	1
ENSG00000143222.11	UFC1	1	161152958	1_79	0	0.00175995315653577	6.90185723894674	2.02594283130303e-07	-1.15740740740779	1
ENSG00000143224.17	PPOX	1	161167668	1_79	0	0.0120570994686517	28.9995754128624	5.83169213438878e-06	3.48510638297907	1
ENSG00000158864.12	NDUFS2	1	161196933	1_79	0	0.00910279354309629	22.6330470083426	3.43619517601174e-06	-2.23078449597235	2
ENSG00000158869.10	FCER1G	1	161215085	1_79	0	0.00562037765521417	20.5377970868004	1.92521600203439e-06	2.87280050030907	2
ENSG00000248485.1	PCP4L1	1	161259053	1_79	0	0.00206453393473882	6.98393056399673	2.40481706009822e-07	-0.531400966183618	1
ENSG00000158887.15	MPZ	1	161309440	1_79	0	0.00221237009066322	7.78707373893822	2.87337409040078e-07	-0.713235294117601	1
ENSG00000143252.14	SDHC	1	161311979	1_79	0	0.00161160122854731	4.94585876208325	1.32941142105089e-07	-0.18260869565209	1
ENSG00000143226.13	FCGR2A	1	161505171	1_79	0	0.0224166352722914	24.8960821937134	9.30811071677138e-06	0.0326086956521706	1
ENSG00000203747.10	FCGR3A	1	161550682	1_79	0	0.00181807334613859	6.06591640956174	1.83936503563035e-07	1.37117903930134	1
ENSG00000162746.14	FCRLB	1	161721796	1_79	0	0.00378339324799271	12.6474174983956	7.98074519538582e-07	0.959090909090313	1
ENSG00000081721.11	DUSP12	1	161749589	1_79	0	0.00198765411134805	7.23757355967005	2.39935167571128e-07	-1.17004739677027	2
ENSG00000118217.5	ATF6	1	161764807	1_79	0	0.00208700513783588	7.16258136401219	2.49317746165768e-07	-0.286954197143427	3
ENSG00000117143.13	UAP1	1	162561114	1_80	0	0.00605383238985391	7.16286560342049	7.23231445772094e-07	-0.719047619047306	1
ENSG00000162733.16	DDR2	1	162631124	1_80	0	0.00542244993794749	6.09945807992688	5.51628768734473e-07	-0.515254237287878	1
ENSG00000185860.13	CCDC190	1	162868927	1_80	0	0.00498640134594608	5.29024323488948	4.39969911550529e-07	0.311594202898537	1
ENSG00000143228.12	NUF2	1	163266611	1_80	0	0.0168450097293311	17.0624093408519	4.79370968114616e-06	-1.770161290323	1
ENSG00000185630.18	PBX1	1	164555424	1_80	0	0.00476629806624551	4.85453402819479	3.85912506481443e-07	-0.113636363636343	1
ENSG00000143171.12	RXRG	1	165445274	1_81	0	0.0116969244073948	5.60653655048766	1.09377110626533e-06	0.426751592356693	1
ENSG00000143198.12	MGST3	1	165655562	1_81	0	0.0108015071830564	4.83591682708325	8.71210873532749e-07	0.0560000000000125	1
ENSG00000143149.12	ALDH9A1	1	165698175	1_81	0	0.0137240388172188	7.15392994131038	1.63752042647577e-06	0.70849379993699	2
ENSG00000143195.12	ILDR2	1	166975572	1_83	0	0.00438507709035008	13.2750733050723	9.70899475003594e-07	1.58974358974418	1
ENSG00000152382.5	TADA1	1	166862888	1_83	0	0.00185061239335782	5.09267769629715	1.57188859685182e-07	-0.243518398051178	2
ENSG00000198842.9	DUSP27	1	167094253	1_83	0	0.00429450755998306	13.0898299300429	9.37578157570622e-07	1.5466734051798	2
ENSG00000198821.10	CD247	1	167518220	1_83	0	0.00196299109093889	5.66012990330574	1.85312550223426e-07	-0.429967426710125	1
ENSG00000143162.7	CREG1	1	167553767	1_83	0	0.00527047213288734	15.177648481749	1.33417905108358e-06	-1.50785340314158	1
ENSG00000198771.10	RCSD1	1	167630103	1_83	0	0.0106224117276253	21.9496010511371	3.88874859686601e-06	-1.93253968253936	1
ENSG00000197965.11	MPZL1	1	167806341	1_83	0	0.00235344198432974	7.4011850779529	2.90512528916542e-07	-0.772413793103445	1
ENSG00000143199.17	ADCY10	1	167913803	1_83	0	0.00301454156550318	9.8041947255201	4.92939148329092e-07	1.02000000000017	1
ENSG00000143164.15	DCAF6	1	167936173	1_83	0	0.0132932433448678	24.0576092707493	5.33388352205444e-06	-2.11805555555582	1
ENSG00000143158.10	MPC2	1	167936749	1_83	0	0.00179841050436802	4.81671540425569	1.44477401797366e-07	0.0137614678899001	1
ENSG00000143147.14	GPR161	1	168137478	1_83	0	0.0021024484554315	6.31358560211205	2.21391802414981e-07	0.60488076304324	2
ENSG00000143155.12	TIPRL	1	168178854	1_83	0	0.00736877809376502	18.3853330352186	2.25957668523264e-06	1.76114649681528	1
ENSG00000213064.9	SFT2D2	1	168225689	1_83	0	0.00234109581361563	7.3524139676393	2.87084169648406e-07	-0.759124087591124	1
ENSG00000143178.12	TBX19	1	168281906	1_83	0	0.00257522995871018	8.27709466623867	3.55511819396869e-07	0.868194842406712	1
ENSG00000143185.3	XCL2	1	168544200	1_83	0	0.0121114589403774	23.2332765468311	4.69317802670878e-06	-1.98809523809542	1
ENSG00000143184.4	XCL1	1	168555657	1_83	0	0.00254611714688324	8.15385462736352	3.46259303833139e-07	0.887999999999974	1
ENSG00000143196.4	DPT	1	168722662	1_83	0	0.00184810899415988	5.10092120314778	1.57230320963995e-07	-0.0785714285714579	1
ENSG00000143153.12	ATP1B1	1	168657615	1_83	0	0.00284951298810843	9.20150112908125	4.37310021805818e-07	0.916939549355078	3
ENSG00000143156.13	NME7	1	169367825	1_83	0	0.00204681912477278	6.01299082335373	2.05272188640586e-07	0.477911646586387	1
ENSG00000117477.12	CCDC181	1	169459706	1_83	0	0.00381950090726235	12.0661051495511	7.6865919852283e-07	1.20304764896505	2
ENSG00000198734.10	F5	1	169586812	1_83	0	0.00261155980197103	8.50301780003901	3.70367754924796e-07	1.03703703703684	1
ENSG00000174175.16	SELP	1	169629757	1_83	0	0.49276139029365	28.6605405683958	0.000235548940358095	4.46399999999892	1
ENSG00000000460.16	C1orf112	1	169698214	1_83	0	0.00209534393735633	6.53516831456219	2.28387432785514e-07	-0.791999999999834	1
ENSG00000171806.11	METTL18	1	169794673	1_83	0	0.0116504269809358	24.9745889515381	4.85288831927516e-06	-3.42028985507063	1
ENSG00000000457.13	SCYL3	1	169894240	1_83	0	0.0046797980081541	15.9863275066272	1.24777396506185e-06	-2.86388474579868	2
ENSG00000075945.12	KIFAP3	1	170085160	1_83	0	0.00193760928057996	5.41168957950578	1.7488766871038e-07	0.142028985507213	1
ENSG00000116132.11	PRRX1	1	170662279	1_84	0	0.00687159088478961	9.86882788808455	1.13105305067497e-06	1.05185132196179	2
ENSG00000007933.12	FMO3	1	171091680	1_84	0	0.00440081316155072	5.75700575647415	4.22561280654714e-07	0.531914893617116	1
ENSG00000094963.13	FMO2	1	171185164	1_84	0	0.00449959427323787	6.00004141293096	4.50285237433731e-07	0.567741935483983	1
ENSG00000010932.16	FMO1	1	171248552	1_84	0	0.0158744717407172	18.1681212722213	4.81026948843004e-06	1.70796460177014	1
ENSG00000076258.9	FMO4	1	171313714	1_84	0	0.00464726823108896	6.35294212470626	4.92416667113001e-07	0.698324022346187	1
ENSG00000034971.16	MYOC	1	171652737	1_84	0	0.00465791831977425	6.1682762558195	4.79198875417552e-07	-0.560773480662834	1
ENSG00000117533.14	VAMP4	1	171742190	1_84	0	0.00403655332275887	4.87733320625106	3.28362252279048e-07	0.105346605978815	2
ENSG00000010165.19	METTL13	1	171783148	1_84	0	0.00401882736862103	4.84331614950613	3.24640183740338e-07	0.276836158192182	1
ENSG00000197959.13	DNM3	1	171841015	1_84	0	0.00495681874798493	7.06151511231836	5.83795895356982e-07	0.629605478015704	2
ENSG00000135845.9	PIGC	1	172443855	1_84	0	0.00400550076446893	4.8239439278144	3.22269477969475e-07	-0.00800000000000316	1
ENSG00000094975.13	SUCO	1	172532503	1_84	0	0.00568783779275794	7.64879142735915	7.25604765906505e-07	-0.694444444444592	1
ENSG00000117560.7	FASLG	1	172658724	1_84	0	0.00629530569648895	8.33857772277842	8.7552572408264e-07	-0.430167597765402	1
ENSG00000120337.8	TNFSF18	1	173051434	1_84	0	0.00622169433919073	9.61512785847721	9.97754833758906e-07	1.27878787878762	1
ENSG00000162753.11	SLC9C2	1	173604513	1_85	0	0.00860728702554203	4.9348746613544	7.08439092105206e-07	0.415584415584404	1
ENSG00000076321.10	KLHL20	1	173714815	1_85	0	0.00977068130983449	5.95398660150434	9.70270453930707e-07	0.398437500000083	1
ENSG00000117593.9	DARS2	1	173823772	1_85	0	0.00861904552855786	4.9745556313774	7.15111187537497e-07	-0.557971014492583	1
ENSG00000117601.13	SERPINC1	1	173916899	1_85	0	0.00860998981079753	4.94973003882192	7.10794822964044e-07	0.28321198250161	2
ENSG00000152061.23	RABGAP1L	1	174159319	1_85	0	0.00964319627294341	5.83302129471721	9.38155164688302e-07	-0.302083333333251	1
ENSG00000120333.4	MRPS14	1	175023749	1_85	0	0.00979127595559792	6.21960308588226	1.01569208179465e-06	0.594470046083313	1
ENSG00000120332.15	TNN	1	175068086	1_85	0	0.0120232655495657	8.51338368861245	1.7072013745439e-06	-1.1603483774344	2
ENSG00000116147.16	TNR	1	175744070	1_86	0	0.00832527243235282	4.9670713426471	6.89697985530791e-07	-0.135531135531053	1
ENSG00000235750.9	KIAA0040	1	175193060	1_86	0	0.0199781208638024	13.4442562095131	4.47972672878194e-06	-1.38345260058673	2
ENSG00000143207.19	RFWD2	1	176205188	1_86	0	0.00821489284235577	4.83807742999913	6.62879858072666e-07	0.00170610221215522	2
ENSG00000120341.18	SEC16B	1	177984617	1_87	0	0.0130993911396857	7.99298164507273	1.74630473407836e-06	-0.952076677316724	1
ENSG00000075391.16	RASAL2	1	178094621	1_87	0	0.0097540573406758	5.13950647998819	8.3611656534816e-07	-0.298850574712494	1
ENSG00000116191.17	RALGPS2	1	178725006	1_87	0	0.0203337391210099	12.2568165701064	4.15676085512309e-06	1.52447552447573	1
ENSG00000143340.6	FAM163A	1	179743345	1_89	0	0.00785134059016202	5.94569697595313	7.78586186835639e-07	-0.852348993288633	1
ENSG00000162779.21	AXDND1	1	179366003	1_89	0	0.0134268230689226	11.1358515731251	2.49377235008646e-06	-1.60544217686999	1
ENSG00000116199.11	FAM20B	1	179025509	1_89	0	0.0818986962468008	28.8245785856843	3.93731408514602e-05	3.13333333333478	1
ENSG00000186283.13	TOR3A	1	179079288	1_89	0	0.0212029111667251	15.5661685460675	5.50474654983638e-06	-2.27906976744198	1
ENSG00000143322.19	ABL2	1	179228204	1_89	0	0.0217886747681906	15.8309348802807	5.75304120257586e-06	-2.2123542675401	3
ENSG00000162782.15	TDRD5	1	179592019	1_89	0	0.00813965924702509	6.29405906131199	8.54470637952703e-07	0.287769784172676	1
ENSG00000169905.12	TOR1AIP2	1	179878267	1_89	0	0.00711827307018764	4.99862169172858	5.93451209638363e-07	-0.0680272108843647	1
ENSG00000143337.18	TOR1AIP1	1	179883025	1_89	0	0.00817693134683406	6.33828572761719	8.64414951571025e-07	-0.472081218274368	1
ENSG00000135837.15	CEP350	1	179954679	1_89	0	0.0103424904151587	8.60979221633539	1.4851759339853e-06	-0.973737373737375	1
ENSG00000116260.16	QSOX1	1	180154450	1_89	0	0.0121671126375613	10.1819657301131	2.06623286538811e-06	-1.13737648069501	2
ENSG00000230124.6	ACBD6	1	180502528	1_89	0	0.00809448032578863	6.24036947426614	8.42479575947749e-07	-0.62213740458012	1
ENSG00000135823.13	STX6	1	180980990	1_89	0	0.00755633982816917	5.57559626361298	7.02688595368847e-07	-0.444444444444603	1
ENSG00000135838.13	NPL	1	182814887	1_91	0	0.0107280567290998	8.22490956912987	1.47167630884369e-06	-1.0393700787403	1
ENSG00000135862.5	LAMC1	1	183023890	1_91	0	0.00817040107007261	5.59160718332111	7.61973969912312e-07	-0.241935483871006	1
ENSG00000058085.14	LAMC2	1	183186170	1_91	0	0.00754056160383887	4.81643516178775	6.05744551067534e-07	-0.153846153846105	1
ENSG00000157064.10	NMNAT2	1	183418808	1_91	0	0.0106998408084013	8.1994063826635	1.46325438260568e-06	1.17624512351049	2
ENSG00000116701.14	NCF2	1	183591057	1_91	0	0.0308155915567884	18.4674857749167	9.49157727572482e-06	-1.97424892703838	1
ENSG00000162704.15	ARPC5	1	183635770	1_91	0	0.0715329503065814	26.741141683313	3.19040772415845e-05	-3.00806451612903	1
ENSG00000198860.11	TSEN15	1	184051811	1_91	0	0.00832320636304607	5.77069469845973	8.01085491826079e-07	-0.465648854961645	1
ENSG00000116667.12	C1orf21	1	184385111	1_91	0	0.0155335701995093	11.8090273843613	3.05946521445209e-06	1.38559322033815	1
ENSG00000116406.18	EDEM3	1	184756263	1_92	0	0.00752430608340526	4.85140598003021	6.08827385102823e-07	-0.23015873015876	1
ENSG00000121486.11	TRMT1L	1	185156912	1_92	0	0.0082135776891773	5.6983542203065	7.80624032038607e-07	-0.328467153284864	1
ENSG00000116668.12	SWT1	1	185156912	1_92	0	0.0082135776891773	5.6983542203065	7.80624032038607e-07	0.328467153284864	1
ENSG00000116679.15	IVNS1ABP	1	185317057	1_92	0	0.0076420890808937	5.00147639746075	6.37485667484737e-07	-0.185185185185235	1
ENSG00000157181.15	C1orf27	1	186357857	1_92	0	0.0393570864321389	20.9138188920021	1.37282882358795e-05	-2.0092592592595	1
ENSG00000262180.1	OCLM	1	186400848	1_92	0	0.0107803210302079	8.32774510739274	1.49733585261832e-06	-0.974358974359088	1
ENSG00000073756.11	PTGS2	1	186680089	1_92	0	0.0116163810328443	9.05047756173472	1.75348659683303e-06	-0.927710843373431	1
ENSG00000162670.10	BRINP3	1	190261183	1_95	0	0.0105539137843241	5.14057012835734	9.04867387243445e-07	-0.395161290322513	1
ENSG00000090104.11	RGS1	1	192575980	1_96	0	0.00755907942939027	5.41822633375761	6.83102944164782e-07	0.367753623188343	1
ENSG00000023572.8	GLRX2	1	193104590	1_96	0	0.00740924266450183	5.22479804582441	6.45659332430375e-07	0.353604484330111	3
ENSG00000134371.10	CDC73	1	193121735	1_96	0	0.00720091431177572	4.94926912479934	5.94413711052875e-07	-0.0902255639097607	1
ENSG00000162630.5	B3GALT2	1	193185382	1_96	0	0.00716279397347486	4.89799136399727	5.8514106816838e-07	0.212121212121215	1
ENSG00000162687.16	KCNT2	1	196608415	1_98	0	0.00716315345032159	4.83984116950381	5.78223142791329e-07	-0.051724137931043	1
ENSG00000000971.15	CFH	1	196651787	1_98	0	0.00905738479480722	7.1072773862051	1.07365855747104e-06	-0.815602836879244	1
ENSG00000066279.17	ASPM	1	197147397	1_98	0	0.00724558022592214	4.95036187298338	5.98232801808751e-07	-0.160000000000002	1
ENSG00000151414.14	NEK7	1	198156916	1_99	0	0.00731635535229724	6.92019640964661	8.44448788976535e-07	-0.529987824834972	2
ENSG00000081237.18	PTPRC	1	198638643	1_99	0	0.0116004691991198	11.1572979092168	2.15871192256573e-06	1.18599562363175	1
ENSG00000081248.10	CACNA1S	1	201112570	1_101	0	0.00447849078565343	7.02648728268611	5.24843780559747e-07	0.173611111111143	1
ENSG00000163362.10	C1orf106	1	200891082	1_101	0	0.00641843730287406	16.3284050028343	1.74796677229726e-06	-2.68303571428617	1
ENSG00000118193.11	KIF14	1	200620685	1_101	0	0.00730855764665872	16.2299722000252	1.97837929562107e-06	2.94488188976414	1
ENSG00000118197.13	DDX59	1	200669007	1_101	0	0.00507211533342489	10.1112847693751	8.5537305934875e-07	-1.51481481481486	1
ENSG00000118200.14	CAMSAP2	1	200740002	1_101	0	0.00336711742525686	5.17811583235464	2.90797138768113e-07	0.579759862779112	1
ENSG00000232237.3	ASCL5	1	201127580	1_101	0	0.00389212859011945	6.01740460491291	3.90621820656437e-07	-0.143617021276566	1
ENSG00000116857.16	TMEM9	1	201171082	1_101	0	0.00370530137993663	5.67307753899969	3.50592291704773e-07	-0.322916666666497	1
ENSG00000159176.13	CSRP1	1	201509157	1_101	0	0.00379334861601433	5.84654373098727	3.69898069790147e-07	-0.748148148148048	1
ENSG00000198700.9	IPO9	1	201828710	1_102	0	0.0168896206992507	11.7851202004449	3.31981603616912e-06	1.50692841430509	2
ENSG00000198892.6	SHISA4	1	201888432	1_102	0	0.00894472080338837	5.63143668499717	8.40129240443295e-07	0.444444444444435	1
ENSG00000176393.10	RNPEP	1	201979953	1_102	0	0.0138524750994221	9.86380475231452	2.27893506541352e-06	-1.00444444444414	1
ENSG00000170075.8	GPR37L1	1	202113933	1_102	0	0.0115981278789012	8.14409137306241	1.57539925617082e-06	-0.87116564417178	1
ENSG00000133067.17	LGR6	1	202194236	1_102	0	0.0195866267041178	13.2227429238678	4.31957785837039e-06	1.42281879194606	1
ENSG00000077157.21	PPP1R12B	1	202348568	1_102	0	0.00844339567675301	5.07389842259828	7.14527611549114e-07	0.180672268907462	1
ENSG00000117139.16	KDM5B	1	202808833	1_102	0	0.00822683655590994	4.82277670046393	6.61744177666784e-07	0.0469438981851331	2
ENSG00000117153.15	KLHL12	1	202928138	1_102	0	0.0111066714855189	7.72511320766099	1.43103048161072e-06	0.809523809523941	1
ENSG00000159346.12	ADIPOR1	1	202958751	1_102	0	0.0208708469811966	13.8395046487816	4.81748893073836e-06	1.42885375494046	1
ENSG00000163444.11	TMEM183A	1	203025505	1_102	0	0.00860034748864547	5.25192046221608	7.53345580295642e-07	-0.338709677419425	1
ENSG00000133055.8	MYBPH	1	203139380	1_102	0	0.0196541888484322	13.2561787380011	4.34543823615667e-06	1.49601240587004	2
ENSG00000133063.15	CHIT1	1	203231185	1_102	0	0.0112598510253756	7.85764707786669	1.47565647892251e-06	0.777777777777517	1
ENSG00000159388.5	BTG2	1	203305408	1_102	0	0.00822445177311204	4.81997463403527	6.61167985810605e-07	-0.0149245825218729	2
ENSG00000122176.10	FMOD	1	203351950	1_102	0	0.00892763647411576	5.6129572989269	8.35773009149125e-07	0.433878157503415	1
ENSG00000174567.7	GOLT1A	1	204214495	1_103	0	0.0292980463424198	15.4817866620082	7.56519010435767e-06	2.08910891089086	1
ENSG00000170498.8	KISS1	1	204196915	1_103	0	0.0196777425612452	11.6103312384756	3.81048266526854e-06	1.2794117647057	1
ENSG00000058668.14	ATP2B4	1	203626383	1_103	0	0.0105960183469808	5.61224950287119	9.91835793989976e-07	0.503496503496603	1
ENSG00000122188.12	LAX1	1	203764731	1_103	0	0.0167057059449792	10.0214804771272	2.79226622386438e-06	1.09604519773949	1
ENSG00000058673.16	ZC3H11A	1	203795675	1_103	0	0.0129700167881257	7.56881394265444	1.63730079727852e-06	0.837988826815393	1
ENSG00000257315.2	ZBED6	1	203795675	1_103	0	0.0129700167881257	7.56881394265444	1.63730079727852e-06	-0.837988826815393	1
ENSG00000182004.12	SNRPE	1	203861428	1_103	0	0.0166428762091496	9.98493297236165	2.77161971772555e-06	1.13816333598495	2
ENSG00000143845.14	ETNK2	1	204151824	1_103	0	0.0102600028589425	5.30053909682951	9.07042485237875e-07	0.441988950276124	1
ENSG00000143850.13	PLEKHA6	1	204280949	1_103	0	0.0125113447999937	7.22017732392826	1.50664856508435e-06	0.773966888530269	2
ENSG00000158615.8	PPP1R15B	1	204412128	1_103	0	0.0110705232667188	6.03607784368392	1.11450773401319e-06	0.562005277044889	1
ENSG00000186007.9	LEMD1	1	205457492	1_104	0	0.0371551558084585	20.132009293023	1.24757399806462e-05	-1.82745098039221	1
ENSG00000163531.15	NFASC	1	204828864	1_104	0	0.00796849639543995	5.18715903579827	6.89391698706278e-07	0.367441860465087	1
ENSG00000184144.11	CNTN2	1	205048726	1_104	0	0.00767823780462484	4.82861634207632	6.1836423673232e-07	0.0333333333333311	1
ENSG00000174529.7	TMEM81	1	205084022	1_104	0	0.00766852331529189	4.81638329757302	6.16017272592377e-07	-0.0415430267062391	1
ENSG00000117222.13	RBBP5	1	205121305	1_104	0	0.0200576938125175	14.1261523457154	4.72568738428099e-06	1.61437908496702	1
ENSG00000133059.16	DSTYK	1	205211346	1_104	0	0.00898959415192935	6.35250594662988	9.52456765814173e-07	0.836897575222035	2
ENSG00000133069.15	TMCC2	1	205228229	1_104	0	0.0159615446292432	11.9098040497453	3.17058673491921e-06	1.45278803202738	2
ENSG00000163545.8	NUAK2	1	205321732	1_104	0	0.00873266659950456	6.07222979932989	8.84413135299038e-07	-0.49063670411984	1
ENSG00000117266.15	CDK18	1	205504902	1_104	0	0.0110446363716501	8.34360744892173	1.53697000018566e-06	-0.840420989895874	2
ENSG00000174514.12	MFSD4A	1	205568730	1_104	0	0.0302081705521255	18.1106731860778	9.12471111661431e-06	1.87022900763435	1
ENSG00000158715.5	SLC45A3	1	205680199	1_104	0	0.00902478043577937	6.39033221315422	9.61878431799538e-07	0.781320098852841	2
ENSG00000069275.12	NUCKS1	1	205844544	1_104	0	0.00950982444401727	6.89650249431492	1.0938593992138e-06	-1.09523809523774	1
ENSG00000117280.12	RAB29	1	205788696	1_104	0	0.12924508925172	32.5161515516594	7.00927816504607e-05	3.37404580152619	1
ENSG00000133065.10	SLC41A1	1	205813381	1_104	0	0.0226130844439874	15.2906900433159	5.76696074113681e-06	2.28340419454166	2
ENSG00000162877.12	PM20D1	1	205830859	1_104	0	0.0541096827971148	23.8187411482404	2.14958141360954e-05	-2.8640000000002	1
ENSG00000174502.18	SLC26A9	1	205928290	1_104	0	0.0180831972193106	13.1200253760181	3.9570359824023e-06	1.35376241524516	2
ENSG00000117322.17	CR2	1	207454348	1_105	0	0.00397352902284798	5.50923259043225	3.65113257696391e-07	0.271523178807882	1
ENSG00000263528.7	IKBKE	1	206470431	1_105	0	0.0230761376042964	21.8885737468805	8.42443317285395e-06	1.82051282051224	1
ENSG00000143486.15	EIF2D	1	206612625	1_105	0	0.00513665587422985	8.99097114723573	7.70277444810106e-07	-1.3413461538463	1
ENSG00000136634.5	IL10	1	206771607	1_105	0	0.00378383074539468	5.3433593302737	3.37214458988628e-07	0.955555555555828	1
ENSG00000162894.11	FCMR	1	206923405	1_105	0	0.00939927920150674	20.0906307744629	3.14954797577531e-06	3.36800000000033	1
ENSG00000162896.5	PIGR	1	206945992	1_105	0	0.00457374382116538	6.7804604770618	5.17238841363268e-07	0.682514945593897	2
ENSG00000182795.12	C1orf116	1	207032059	1_105	0	0.012430510284363	16.6082066853981	3.44327574774701e-06	1.6529411764706	1
ENSG00000123838.10	C4BPA	1	207104083	1_105	0	0.00976682454638433	15.0229051112171	2.44718845836579e-06	-1.76246334310877	1
ENSG00000196352.14	CD55	1	207320873	1_105	0	0.00371819444673416	5.08981372970313	3.15641495483321e-07	0.468246250248012	2
ENSG00000203710.10	CR1	1	207497093	1_105	0	0.00423613587085459	6.65480292945106	4.70181119851157e-07	-0.999999999999819	1
ENSG00000117335.19	CD46	1	207749736	1_105	0	0.00858079483460972	13.2516014567345	1.89651372367287e-06	1.43333333333338	1
ENSG00000174059.16	CD34	1	207911570	1_105	0	0.0265840207252903	22.9757629023242	1.01871033769992e-05	2.09409190372021	1
ENSG00000143469.18	SYT14	1	209882285	1_106	0	0.00429007895494027	6.45291389402164	4.61722736207347e-07	0.819354838709253	1
ENSG00000076356.6	PLXNA2	1	208243841	1_106	0	0.00381139179209677	4.90520696132894	3.11817895340745e-07	0.158940397351004	1
ENSG00000123689.5	G0S2	1	209675255	1_106	0	0.00386908433498667	6.02855789748477	3.89028786025293e-07	0.973856209150409	1
ENSG00000054392.12	HHAT	1	210328160	1_106	0	0.00386038690249657	4.99041147514208	3.21312258730541e-07	0.04032258064517	1
ENSG00000143473.12	KCNH1	1	211134467	1_107	0	0.0126714645056782	13.557687744864	2.86531612719303e-06	1.50358422939101	1
ENSG00000082512.14	TRAF5	1	211326278	1_107	0	0.00549120453008056	5.47504421961891	5.01435822692309e-07	0.459505685221847	2
ENSG00000170385.9	SLC30A1	1	211578806	1_107	0	0.00581590826429212	6.02968759143013	5.84887667730176e-07	0.664948453607856	1
ENSG00000117650.12	NEK2	1	211675781	1_107	0	0.00513901535126904	4.83517731711072	4.14431183327048e-07	-0.209407058969056	2
ENSG00000143493.12	INTS7	1	212035474	1_107	0	0.00839102835053973	9.57061992112061	1.3394156327095e-06	-1.12189616252849	1
ENSG00000143476.17	DTL	1	212035474	1_107	0	0.00839102835053973	9.57061992112061	1.3394156327095e-06	1.12189616252849	1
ENSG00000066027.11	PPP2R5A	1	212285915	1_107	0	0.00513928086334303	4.83567549179974	4.14495296901835e-07	-0.0557203594065297	2
ENSG00000065600.12	TMEM206	1	212414864	1_107	0	0.00675320540931756	7.47261074250826	8.41671119102545e-07	0.748091603053766	1
ENSG00000117691.9	NENF	1	212433402	1_107	0	0.00664609615269407	7.31819685630027	8.11205363365663e-07	-0.830769230769273	1
ENSG00000162772.16	ATF3	1	212565261	1_107	0	0.0200316341776856	17.9977481379038	6.01304779626417e-06	1.78918918919019	1
ENSG00000185523.6	SPATA45	1	212847216	1_108	0	0.00818306269399238	6.52761773982939	8.9090356768085e-07	-0.486515183749958	3
ENSG00000123685.8	BATF3	1	212699510	1_108	0	0.0111672257285529	10.4477594074422	1.94593604851008e-06	1.87367011312224	2
ENSG00000117697.14	NSL1	1	212792127	1_108	0	0.185621740243444	23.3440259259486	7.22711062371809e-05	3.60759493670701	1
ENSG00000162769.12	FLVCR1	1	212922612	1_108	0	0.0178751926026181	13.602164589924	4.05526146834237e-06	1.13924050632894	1
ENSG00000143494.15	VASH2	1	212950961	1_108	0	0.00965275964812029	8.16753163724194	1.31492936292201e-06	0.749999999999718	1
ENSG00000174606.13	ANGEL2	1	213019116	1_108	0	0.00840475108139627	6.84623171097959	9.59702342951534e-07	0.65116279069777	1
ENSG00000136643.11	RPS6KC1	1	213051377	1_108	0	0.00744483265615936	5.65599014490603	7.02301651745616e-07	-0.22962962962953	1
ENSG00000152104.11	PTPN14	1	214552234	1_109	0	0.0311311071782184	15.9675548685912	8.29073606064673e-06	1.78301259539947	2
ENSG00000117724.12	CENPF	1	214602949	1_109	0	0.0115591684021082	6.34759216888648	1.22375847404076e-06	0.70686070686116	1
ENSG00000092978.10	GPATCH2	1	217631213	1_110	0	0.00626009201470767	7.28295718839043	7.60411330428486e-07	-0.818414350006159	2
ENSG00000067533.5	RRP15	1	218284423	1_110	0	0.00634046429231672	7.40614601209205	7.83201366535242e-07	-0.663121069703587	2
ENSG00000143353.11	LYPLAL1	1	219173067	1_111	0	0.018061670744581	12.1271241609861	3.65322020238478e-06	-1.51219512195121	1
ENSG00000136628.17	EPRS	1	219984507	1_112	0	0.00433878973213275	5.87006756151602	4.24787578812003e-07	0.50375939849634	1
ENSG00000162813.17	BPNT1	1	220090119	1_112	0	0.0053740016417958	7.93524483488707	7.11243370594505e-07	1.03125081701064	2
ENSG00000067704.9	IARS2	1	220093626	1_112	0	0.00591811360408856	8.86596448977793	8.75123589577878e-07	1.50038627230806	2
ENSG00000116141.15	MARK1	1	220510764	1_112	0	0.00766553130662839	11.3649032431445	1.45300834943587e-06	-1.81249999999959	1
ENSG00000162817.6	C1orf115	1	220690029	1_112	0	0.0164257529751473	18.738709395118	5.13363596573011e-06	2.40367893208543	2
ENSG00000117791.15	MARC2	1	220723562	1_112	0	0.00551759812898067	8.1896987222172	7.53664565382207e-07	0.730496466619117	2
ENSG00000186205.12	MARC1	1	220787573	1_112	0	0.0479093033964986	29.1712706673016	2.3309626179781e-05	-3.30872483221521	1
ENSG00000143507.17	DUSP10	1	221742291	1_113	0	0.11650470971535	34.2449741015876	6.65427017181504e-05	-3.08205128205041	1
ENSG00000143512.12	HHIPL2	1	222547946	1_114	0	0.00623278907246372	5.18300734414662	5.3879599608213e-07	0.260869565217399	1
ENSG00000143498.17	TAF1A	1	222589893	1_114	0	0.00646151310933441	5.53102785236202	5.96074002637406e-07	0.349315068493195	1
ENSG00000154305.16	MIA3	1	222612690	1_114	0	0.00600936457705237	4.83050901270178	4.84151804627688e-07	0.0647482014388449	1
ENSG00000162819.11	BROX	1	222712777	1_114	0	0.0074469553010823	6.90212235919598	8.57277660515589e-07	0.728323699422096	1
ENSG00000186063.12	AIDA	1	222714565	1_114	0	0.00611134783964529	4.99300415076902	5.08931152828564e-07	-0.176795580110425	1
ENSG00000197520.10	FAM177B	1	222736869	1_114	0	0.00606031666631446	4.91203207494747	4.96496986995269e-07	-0.0725806451612886	1
ENSG00000154309.8	DISP1	1	222872138	1_114	0	0.00605066606249161	4.89664348887632	4.94153386231207e-07	0.119999999999916	1
ENSG00000187554.11	TLR5	1	223142833	1_114	0	0.102311239014501	32.5202370273309	5.54928656088776e-05	3.39866709750859	2
ENSG00000143502.14	SUSD4	1	223365057	1_114	0	0.00903556219409296	8.77086531625472	1.32177559019018e-06	1.05970149253742	1
ENSG00000203697.11	CAPN8	1	223665771	1_114	0	0.00666158937597194	5.82557044959312	6.47256504094361e-07	0.51461988304112	1
ENSG00000162909.17	CAPN2	1	223709793	1_114	0	0.0546912375822954	26.2951511671036	2.39857624588027e-05	2.20317460317341	1
ENSG00000143514.16	TP53BP2	1	223811641	1_114	0	0.00638038035361166	5.40903471950136	5.75607499646577e-07	-0.523255813953371	1
ENSG00000143748.17	NVL	1	224330652	1_114	0	0.00602322563725566	4.85275495226895	4.87503344727483e-07	-0.105072463768119	1
ENSG00000143771.11	CNIH4	1	224356827	1_114	0	0.00603931791759726	4.8785201693339	4.91401075270908e-07	0.107382550335609	1
ENSG00000162923.14	WDR26	1	224436689	1_114	0	0.00608344756292845	4.94882048326456	5.02124687831049e-07	0.192356965120571	2
ENSG00000185155.11	MIXL1	1	226223616	1_115	0	0.00819345343772682	7.25044477891661	9.90813111043961e-07	-1.06015037593969	1
ENSG00000154380.17	ENAH	1	225658862	1_115	0	0.0131725937566153	10.3267356433907	2.26879085782052e-06	-1.1464285714279	1
ENSG00000143742.12	SRP9	1	225777848	1_115	0	0.011959247577169	9.17384356682615	1.82984916606723e-06	0.855072463767687	1
ENSG00000196187.11	TMEM63A	1	225880099	1_115	0	0.0159730655071282	12.6133213036686	3.36029833790807e-06	1.6718750000003	1
ENSG00000243709.1	LEFTY1	1	225907348	1_115	0	0.0083275870757582	5.75234187592325	7.98958050957872e-07	-0.200404957686923	2
ENSG00000143768.12	LEFTY2	1	225941740	1_115	0	0.0202166973660959	14.6508674705647	4.94007628472381e-06	1.4561403508774	1
ENSG00000143751.9	SDE2	1	225999428	1_115	0	0.0170426875338112	14.4050184959146	4.09460495262677e-06	-2.26178010471285	1
ENSG00000163041.9	H3F3A	1	226066225	1_115	0	0.0648303143238488	23.1686798223511	2.50518337367052e-05	-2.11888111888136	1
ENSG00000183814.15	LIN9	1	226309688	1_115	0	0.00746386719999104	4.99743443346796	6.22115632070773e-07	0.53319502074713	1
ENSG00000143799.12	PARP1	1	226407946	1_115	0	0.00755025970635526	5.11503315404924	6.44125435223397e-07	-0.213017751479201	1
ENSG00000143772.9	ITPKB	1	226738931	1_116	0	0.00550638872453513	4.97703937093744	4.57086136292632e-07	0.282945736434143	1
ENSG00000163050.16	COQ8A	1	226897945	1_116	0	0.0154176566539965	18.6513196313822	4.79609790717673e-06	-2.91724137931034	1
ENSG00000143776.18	CDC42BPA	1	227318012	1_116	0	0.00574010400175029	5.26473923180686	5.04030400664915e-07	-0.244318181818142	1
ENSG00000181450.17	ZNF678	1	227563411	1_116	0	0.00561000458347072	5.09129983341754	4.76378327823208e-07	-0.304092850176764	2
ENSG00000143740.14	SNAP47	1	227735217	1_116	0	0.00568916458530744	5.25564289168604	4.98694354494104e-07	-0.280000000000012	1
ENSG00000081692.12	JMJD4	1	227735217	1_116	0	0.00568916458530744	5.25564289168604	4.98694354494104e-07	0.280000000000012	1
ENSG00000143816.7	WNT9A	1	227945621	1_116	0	0.0311940855539768	21.9331985102274	1.14112792634787e-05	2.36904761904767	1
ENSG00000162910.18	MRPL55	1	228109044	1_116	0	0.00952891558480229	10.1792214352972	1.61777510175554e-06	-1.49999999999945	1
ENSG00000143774.16	GUK1	1	228140298	1_116	0	0.0080825387704786	8.31954900514603	1.12152171367796e-06	-1.07324840764324	1
ENSG00000162931.11	TRIM17	1	228417087	1_116	0	0.0054590741678201	4.87101290297476	4.43504856976632e-07	0.376146788990649	1
ENSG00000196890.4	HIST3H2BB	1	228458562	1_116	0	0.00748352806617558	7.83616503955013	9.78070300459617e-07	-0.971830985914993	1
ENSG00000168159.11	RNF187	1	228486873	1_116	0	0.0204475083340446	16.9721457148476	5.78811633255442e-06	1.52694610778476	1
ENSG00000168118.11	RAB4A	1	229275713	1_117	0	0.00585840554535089	5.26837590155689	5.14773631046815e-07	-0.181818181818219	1
ENSG00000143632.14	ACTA1	1	229433845	1_117	2	0.33399828821898	21.8453909668071	0.000121692599502776	-4.14545454545485	1
ENSG00000069248.11	NUP133	1	229508410	1_117	2	0.0416015033774411	16.9834400906678	1.17840559116114e-05	3.47058823529374	1
ENSG00000135801.9	TAF5L	1	229626307	1_117	0	0.00680341017710717	8.20571823161483	9.3111508126561e-07	1.36290322580599	1
ENSG00000135763.9	URB2	1	229626572	1_117	0	0.00577119854068076	6.58124333927027	6.33481694472064e-07	1.41721854304583	1
ENSG00000135744.7	AGT	1	230713948	1_118	0	0.024602064985034	14.5690582706924	5.97809961049288e-06	1.68722466960439	1
ENSG00000135773.12	CAPN9	1	230745009	1_118	0	0.0448358428714691	20.4305020973248	1.52779288793781e-05	-2.06224419059919	2
ENSG00000119280.16	C1orf198	1	230869758	1_118	0	0.0117796602368822	7.42498823389984	1.4587761005085e-06	0.893753623674084	2
ENSG00000143643.12	TTC13	1	230978849	1_118	0	0.0100500876435461	5.88868485669697	9.87070715930204e-07	0.460317460317439	1
ENSG00000173409.13	ARV1	1	230978849	1_118	0	0.00902567258788589	4.8491284915429	7.29967244879751e-07	0.0157532352151115	2
ENSG00000182118.7	FAM89A	1	231039252	1_118	0	0.0124943185534545	7.99512177520975	1.6660873348088e-06	0.795620437956235	1
ENSG00000116906.11	GNPAT	1	231240905	1_118	0	0.0092387681106747	5.0747361032857	7.81965576682047e-07	0.282194373294415	2
ENSG00000116903.7	EXOC8	1	231334904	1_118	0	0.00930670089154651	5.14556908837829	7.98710282741371e-07	-0.431597994984734	2
ENSG00000010072.15	SPRTN	1	231344042	1_118	0	0.00939064488828945	5.23238851560023	8.19512358316222e-07	-0.523437499999962	1
ENSG00000162946.21	DISC1	1	231627073	1_118	0	0.0131032570409335	8.45587439118323	1.84798264845674e-06	1.04874829599361	2
ENSG00000116991.10	SIPA1L2	1	232561778	1_119	0	0.0121670315404482	10.0210193629904	2.0335583611079e-06	-1.08179419525032	1
ENSG00000212916.4	MAP10	1	232805608	1_119	0	0.0117802713633424	9.70834195800761	1.90748207471108e-06	-1.06185567010296	1
ENSG00000135778.11	NTPCR	1	232950261	1_119	0	0.0106153750231186	8.70084982020552	1.54048374437206e-06	0.970287970348084	2
ENSG00000143674.10	MAP3K21	1	233329424	1_120	0	0.0324467047081946	16.3527362498083	8.84954891453074e-06	1.78767123287685	1
ENSG00000183780.12	SLC35F3	1	234266824	1_120	0	0.0203634807807349	11.8177960118443	4.0137342088136e-06	-1.296296296296	1
ENSG00000059588.9	TARBP1	1	234478644	1_121	0	0.0151585187225808	11.9894415256481	3.0312085968248e-06	-1.18136826833858	2
ENSG00000173726.10	TOMM20	1	235127607	1_121	0	0.00924232500256505	7.20059011874519	1.10996537664829e-06	0.698529411764898	1
ENSG00000188739.14	RBM34	1	235160983	1_121	0	0.00829303000354831	6.15294749296485	8.51052890728603e-07	-0.670212765957911	1
ENSG00000168243.10	GNG4	1	235651207	1_121	0	0.021518040230894	15.3889212141836	5.52294854307021e-06	1.53205128205132	1
ENSG00000116962.14	NID1	1	236065637	1_122	0	0.0106961275428961	9.65524378588839	1.72246308173553e-06	1.0646319569124	1
ENSG00000116977.18	LGALS8	1	236538909	1_122	0	0.0142918779132075	12.4604843994811	2.97019066625766e-06	2.1231884057969	1
ENSG00000077522.12	ACTN2	1	236734076	1_122	0	0.0079819907393881	6.82536130648286	9.08650712032358e-07	1.00000000000007	1
ENSG00000116984.12	MTR	1	236795952	1_122	0	0.00731862445658427	5.98696416586418	7.30796109961927e-07	-0.469230769230783	1
ENSG00000133019.11	CHRM3	1	239386955	1_124	0	0.0436445003831589	20.743594692029	1.50998853592467e-05	-1.93962264150951	1
ENSG00000180875.4	GREM2	1	240384769	1_125	0	0.0107642683987726	7.98803601745569	1.43411717849385e-06	0.833333333333449	1
ENSG00000182901.16	RGS7	1	241459273	1_127	0	0.00858385869829847	6.41772265378969	9.1880555106159e-07	-0.590551181102345	1
ENSG00000117009.11	KMO	1	241532545	1_127	0	0.00844594229448714	6.2611652471552	8.81989431988277e-07	0.577669902912573	1
ENSG00000203668.2	CHML	1	241640356	1_127	0	0.00761173592358588	5.25619562094561	6.67291109117309e-07	0.330882352941103	1
ENSG00000054277.13	OPN3	1	241628245	1_127	0	0.00956493753013421	7.46397059643993	1.19072689563698e-06	0.781024929273433	2
ENSG00000174371.16	EXO1	1	241847755	1_127	0	0.111951460560439	31.5735212225328	5.89539472605128e-05	-2.97925311203353	1
ENSG00000180287.16	PLD5	1	242524418	1_128	0	0.0102723139508507	8.4669364699417	1.45062344048483e-06	-1.01058201058153	1
ENSG00000143702.15	CEP170	1	243254880	1_128	0	0.0121352536421754	10.0795472129578	2.04009310051412e-06	1.29545454545499	1
ENSG00000054282.15	SDCCAG8	1	243256404	1_128	0	0.00709297658315011	4.88720759076441	5.78161832618133e-07	0.278969817860576	2
ENSG00000173728.10	C1orf100	1	244352788	1_129	0	0.0108781281415949	5.68793330902432	1.03197403800077e-06	0.432432432432211	1
ENSG00000035687.9	ADSS	1	244449682	1_129	0	0.0141646535309401	8.24367301119561	1.94754193882195e-06	0.889804087874531	2
ENSG00000162849.15	KIF26B	1	245155106	1_129	0	0.0162510687609052	9.5753982321499	2.59536759817399e-06	-1.01470588235266	1
ENSG00000143653.9	SCCPDH	1	246723566	1_130	0	0.00899328163243174	9.4691686806973	1.42033291809985e-06	1.35487775188225	3
ENSG00000277462.1	ZNF670	1	247078730	1_130	0	0.00709403278547183	7.17680107988752	8.49149593133941e-07	-0.742331288343431	1
ENSG00000188295.14	ZNF669	1	247103972	1_130	0	0.0101599083928751	10.6486510712547	1.80444851129374e-06	-1.22556390977443	1
ENSG00000203663.3	OR2L2	1	247949325	1_131	0	0.00693088081083704	4.86567351851028	5.62459816555879e-07	0.0676691729323162	1
ENSG00000198128.3	OR2L3	1	247965627	1_131	0	0.0073766021226499	5.49327265124609	6.75845801148766e-07	0.381679389312917	1
ENSG00000162714.12	ZNF496	1	247329729	1_131	0	0.00948685085005574	7.61499911058866	1.2049028601408e-06	-0.584615384615435	1
ENSG00000162711.16	NLRP3	1	247373337	1_131	0	0.00916245133787796	7.41703256111588	1.13344897030673e-06	0.604026845637397	1
ENSG00000169224.12	GCSAML	1	247507598	1_131	0	0.0311354812794419	20.571559373259	1.06827459972152e-05	2.45508982035956	1
ENSG00000162722.8	TRIM58	1	247857146	1_131	0	0.0139711286577269	11.7606229836372	2.74045026934996e-06	1.43624161073834	1
ENSG00000238243.3	OR2W3	1	247895577	1_131	0	0.00718153071885908	5.15911631736537	6.17948735182323e-07	0.156439044256603	2
ENSG00000175137.10	SH3BP5L	1	248827033	1_131	0	0.00827327286204982	6.58284447610223	9.08345456897963e-07	0.752688172043139	1
ENSG00000171163.15	ZNF692	1	248859244	1_131	0	0.0093177014571284	7.73766869093019	1.20248322691691e-06	-0.905775075987772	1
ENSG00000184731.5	FAM110C	2	47011	2_1	0	0.0109014375831524	8.83104886334172	1.60566952945425e-06	-0.944237918215063	1
ENSG00000143727.15	ACP1	2	264429	2_1	0	0.0107129553125583	8.66230999644644	1.54775822498554e-06	1.04580152671706	1
ENSG00000035115.21	SH3YL1	2	265970	2_1	0	0.00941620697859435	7.41446925929955	1.16443746655086e-06	0.883720930232478	1
ENSG00000189292.15	ALKAL2	2	286756	2_1	0	0.0213369039358339	15.3404329877518	5.45920151097883e-06	-1.77520617067061	2
ENSG00000151353.14	TMEM18	2	677213	2_1	0	0.0277350093891531	17.8917965247767	8.2764171757009e-06	-1.88258383567688	2
ENSG00000115705.20	TPO	2	1374163	2_1	0	0.00774918747385678	5.5311695602968	7.14880161989924e-07	-0.573170731707407	1
ENSG00000130508.10	PXDN	2	1745261	2_1	0	0.0143983072806592	11.5245716105361	2.76755547019464e-06	-1.19536423840968	1
ENSG00000032389.12	TSSC1	2	3377418	2_2	0	0.00689551638442654	6.44240471101481	7.40926117716186e-07	-0.638709677419475	1
ENSG00000171853.15	TRAPPC12	2	3379891	2_2	0	0.00639840027548555	5.71974085831911	6.10390638016828e-07	-0.460317460317255	1
ENSG00000182551.13	ADI1	2	3519553	2_2	0	0.00760535768576376	7.38896864598722	9.37267533092489e-07	-0.820224719101259	1
ENSG00000171865.9	RNASEH1	2	3558529	2_2	0	0.0058818784883754	4.90695160857353	4.81379874075883e-07	-0.122568093385218	1
ENSG00000118004.17	COLEC11	2	3594575	2_2	0	0.00871077806725607	8.7004708816424	1.26403707541423e-06	-0.944543679790315	4
ENSG00000115738.9	ID2	2	8678763	2_6	0	0.00806738385904371	5.70162651116481	7.6716996658383e-07	0.419213973799132	1
ENSG00000134313.15	KIDINS220	2	8837357	2_6	0	0.00864651106249448	6.37168412023074	9.18872479148315e-07	-0.547297297297492	1
ENSG00000143797.11	MBOAT2	2	9004209	2_6	0	0.00751546598510078	5.01685786460529	6.28851087171246e-07	-0.0984251968504095	1
ENSG00000151693.9	ASAP2	2	9279286	2_6	0	0.0178801171576458	13.4061294634945	3.99791793181528e-06	-1.91603053435103	1
ENSG00000119185.12	ITGB1BP1	2	9420800	2_6	0	0.0129043044823322	10.2451810279573	2.20502919527952e-06	-1.14571428571415	1
ENSG00000134330.18	IAH1	2	9473199	2_6	0	0.121619431262962	32.2910788616232	6.55006529015472e-05	-3.5488229676764	2
ENSG00000151694.12	ADAM17	2	9504175	2_6	0	0.0182113789577093	13.5840964106135	4.12604245595579e-06	1.40717871447004	2
ENSG00000115750.16	TAF1B	2	9843557	2_6	0	0.0128740905221555	10.222450800939	2.19498568923678e-06	-1.25599999999987	1
ENSG00000134317.17	GRHL1	2	9950796	2_6	0	0.00779392357219622	5.36839540986686	6.97847849789538e-07	-0.324257425742687	1
ENSG00000205795.4	CYS1	2	10080534	2_6	0	0.00954268130213509	7.32509094869102	1.16585233471509e-06	-0.711864406780019	1
ENSG00000171848.13	RRM2	2	10121909	2_6	0	0.00819954061211903	5.85866899890136	8.01214109936362e-07	-0.457831325301436	1
ENSG00000115756.12	HPCAL1	2	10283983	2_7	0	0.0887405440292861	32.8181189948011	4.85731062864469e-05	-2.75726295255037	2
ENSG00000115758.12	ODC1	2	10448012	2_7	0	0.00560336353883073	5.87658330682316	5.49204140206385e-07	-0.458904109589058	1
ENSG00000115761.15	NOL10	2	10709186	2_7	0	0.00552208521000863	5.73552220256335	5.28245948370519e-07	-0.484126984126927	1
ENSG00000143870.12	PDIA6	2	10833075	2_7	0	0.00624069679633288	6.91671451065246	7.1993458791764e-07	0.713043478260612	1
ENSG00000150873.11	C2orf50	2	11132658	2_7	0	0.00502061047428193	4.81652547201554	4.03320683730789e-07	-0.0634920634920658	1
ENSG00000162976.12	PQLC3	2	11155920	2_7	0	0.00556622019806674	5.81237489167938	5.39602690608298e-07	-0.492219840653701	2
ENSG00000134318.13	ROCK2	2	11347918	2_7	0	0.00806029566071087	9.38833405870133	1.26211698841927e-06	-1.0444576247401	2
ENSG00000169016.16	E2F6	2	11466058	2_7	0	0.00774837306473131	9.00694698556227	1.16398728119141e-06	0.941398865784653	1
ENSG00000169006.6	NTSR2	2	11669965	2_7	0	0.00546977682617922	5.6436408140108	5.1485991193281e-07	0.46018987859979	2
ENSG00000134324.11	LPIN1	2	11784824	2_7	0	0.00677753929824021	7.71369419823548	8.7195599451521e-07	0.832061068702069	1
ENSG00000151779.12	NBAS	2	15560878	2_9	0	0.0140215012693039	11.238172371339	2.62815097769044e-06	-1.42424242424255	1
ENSG00000197872.11	FAM49A	2	16666179	2_10	0	0.0158074309643115	16.2708932524254	4.28975802350678e-06	1.7255705775906	2
ENSG00000163032.11	VSNL1	2	17538936	2_10	0	0.0247924370849938	20.5872451088428	8.51290056397637e-06	-2.04354336934575	2
ENSG00000178295.14	GEN1	2	17753453	2_10	0	0.00569921134291773	6.43945228251764	6.1210199794356e-07	-0.598612467527044	2
ENSG00000163029.15	SMC6	2	17800093	2_10	0	0.00491280952652085	5.01183088231773	4.10663817468551e-07	-0.281249999999999	1
ENSG00000170745.11	KCNS3	2	18100682	2_10	0	0.00618485786536682	7.2299543879343	7.45805164742379e-07	-0.716417910447854	1
ENSG00000143867.6	OSR1	2	19359082	2_11	0	0.00825034211977316	4.86420840813014	6.69336082675098e-07	-0.123417721518965	1
ENSG00000183891.5	TTC32	2	19901956	2_12	0	0.0988809185408481	29.1798079789278	4.81232585986949e-05	-3.38248847926306	1
ENSG00000118965.14	WDR35	2	19989254	2_12	0	0.107657501197189	30.0356234869596	5.39313203046462e-05	3.42396313364086	1
ENSG00000055917.15	PUM2	2	20352364	2_12	0	0.0344761965201212	18.7730371391024	1.07947848906254e-05	1.98016997167122	1
ENSG00000118961.14	LDAH	2	20684826	2_12	0	0.00880958758837702	5.52950879344245	8.12460463941361e-07	-0.430555555555603	1
ENSG00000084674.14	APOB	2	21044375	2_13	0	0.00966943256060515	6.00154420304645	9.67885766980477e-07	-0.451010119356527	2
ENSG00000119778.14	ATAD2B	2	23927186	2_14	0	0.0178148435351417	10.2634383280884	3.04954463944946e-06	1.0740037950666	1
ENSG00000173960.13	UBXN2A	2	23927186	2_14	0	0.0109827946407063	5.57756342467514	1.02168610318598e-06	-0.703876066615708	2
ENSG00000205639.9	MFSD2B	2	24009112	2_14	0	0.0108940431815695	5.49906277652101	9.99166525102679e-07	-0.68707482993197	1
ENSG00000219626.8	FAM228B	2	24064728	2_14	0	0.0131022175324812	7.28548847530189	1.59207523448121e-06	0.898809523809588	1
ENSG00000176732.6	PFN4	2	24123648	2_14	0	0.0106689098415732	5.29703577343995	9.42568792541635e-07	-0.582221442339034	2
ENSG00000186453.12	FAM228A	2	24174922	2_14	0	0.0197639087705346	11.2711990196265	3.71537850723747e-06	-1.19354838709689	1
ENSG00000198399.14	ITSN2	2	24361149	2_14	0	0.0106480793004298	5.27812353659012	9.37369747903941e-07	-0.572687224669396	1
ENSG00000173557.14	C2orf70	2	26562410	2_15	0	0.00414887289850807	6.59418736077572	4.56301102937219e-07	0.484732824427591	1
ENSG00000084676.15	NCOA1	2	24491962	2_15	0	0.0144684872217152	18.6498470128679	4.50047656141272e-06	2.50393700787416	1
ENSG00000115137.11	DNAJC27	2	24971717	2_15	0	0.0055844700701837	10.0835235256307	9.39192009788313e-07	0.479891507698554	2
ENSG00000084710.13	EFR3B	2	25088668	2_15	0	0.00394418323105583	10.6620431603275	7.01386857944147e-07	-3.52000000000049	1
ENSG00000119772.16	DNMT3A	2	25343038	2_15	0	0.00342146930604803	4.96065105571961	2.83081463801715e-07	-0.626984126984228	1
ENSG00000138101.18	DTNB	2	25673259	2_15	0	0.0143060273963759	17.548704539987	4.18720496222226e-06	1.44845360824747	1
ENSG00000143970.16	ASXL2	2	25878534	2_15	0	0.00715469382930944	12.1005706095861	1.44396614025933e-06	1.41176470588225	1
ENSG00000084733.10	RAB10	2	26033971	2_15	0	0.00359039869182221	5.24131435395576	3.13865073300394e-07	-0.284768211920654	1
ENSG00000138029.13	HADHB	2	26241540	2_15	0	0.00384636358690116	6.168245451343	3.95705500594e-07	-0.844262295082103	1
ENSG00000084754.10	HADHA	2	26244785	2_15	0	0.00380637123485783	5.83682977686583	3.70551244482275e-07	0.443376870284987	2
ENSG00000173567.14	ADGRF3	2	26347104	2_15	0	0.00479639690842182	7.91446331785764	6.33135536961327e-07	0.758333333333992	1
ENSG00000157856.10	DRC1	2	26404279	2_15	0	0.00342653248159674	4.87515639251591	2.78614369161562e-07	0.0121457489878493	1
ENSG00000157851.16	DPYSL5	2	26843202	2_16	0	0.00736432279659338	5.00743494090204	6.15046905077691e-07	-0.0879999999999997	1
ENSG00000213699.8	SLC35F6	2	26763923	2_16	0	0.0189154256380619	14.4720352861547	4.56568386154523e-06	1.88888888888827	1
ENSG00000084764.10	MAPRE3	2	26971145	2_16	0	0.00955133767589678	7.32526577194115	1.16693775461578e-06	-0.89682539682562	1
ENSG00000138080.13	EMILIN1	2	27078189	2_16	0	0.0074214758525667	5.5227944933716	6.83611354324694e-07	0.586635433518553	2
ENSG00000138030.12	KHK	2	27086538	2_16	0	0.0134717509499531	10.4217822680519	2.34167245142073e-06	-1.1705426356591	1
ENSG00000138028.15	CGREF1	2	27113635	2_16	0	0.0156414211833543	12.7834109137819	3.33490191741333e-06	-1.77148112340281	2
ENSG00000138073.13	PREB	2	27134751	2_16	0	0.00741381237524008	5.00916983401067	6.19394654586914e-07	-0.086705202312152	1
ENSG00000138085.16	ATRAID	2	27212382	2_16	0	0.00774075653012418	6.75578881191604	8.72207021064746e-07	-1.22843340670483	2
ENSG00000084774.13	CAD	2	27217854	2_16	0	0.00725297270539549	4.9674579150708	6.00911264292898e-07	-0.272413793103375	1
ENSG00000115194.10	SLC30A3	2	27275976	2_16	0	0.00830458808004087	7.48327793307708	1.03650183836191e-06	-1.30757828143303	2
ENSG00000163794.6	UCN	2	27308797	2_16	0	0.00834090814187716	5.9800759110663	8.31917271638948e-07	0.373493975903575	1
ENSG00000115207.13	GTF3C2	2	27356305	2_16	0	0.00873118650384286	6.37993789517758	9.29072963052356e-07	0.459214501510428	1
ENSG00000115234.10	SNX17	2	27383719	2_16	0	0.0164486526310562	18.1486063285221	4.97890356815131e-06	-3.14201183431988	1
ENSG00000163795.13	ZNF513	2	27380806	2_16	1	0.035012546109784	22.4586122308469	1.31149523207346e-05	3.90747426402846	2
ENSG00000115216.13	NRBP1	2	27428187	2_16	1	0.0434385862840198	22.429706236344	1.62502248223334e-05	4.08661417322919	1
ENSG00000138002.14	IFT172	2	27489541	2_16	0	0.00850952531414395	6.12721547803303	8.6961814659734e-07	-0.419014084507268	1
ENSG00000221843.4	C2orf16	2	27536773	2_16	0	0.0075645273553715	5.44663432752366	6.87179384646633e-07	-0.795597484277147	1
ENSG00000243943.9	ZNF512	2	27585287	2_16	0	0.00972975363800432	8.49881366271847	1.37917779664686e-06	1.22516556291446	1
ENSG00000198522.13	GPN1	2	27628084	2_16	0	0.0400686403350542	19.8334271393735	1.32544733502187e-05	1.79487179487086	1
ENSG00000176714.9	CCDC121	2	27629397	2_16	0	0.0563947985125277	23.0062398748286	2.16393792596668e-05	1.97790055248531	1
ENSG00000158019.20	BRE	2	27889824	2_16	0	0.0172170159995535	12.454235398548	3.57630919023644e-06	1.2979351032448	1
ENSG00000171174.13	RBKS	2	27891044	2_16	0	0.00912537348992937	11.6492352687149	1.77299769333157e-06	2.39130434782563	1
ENSG00000213639.9	PPP1CB	2	28747135	2_17	0	0.00633281776672479	6.89245971168802	7.27999921920922e-07	1.36792452830173	1
ENSG00000163806.15	SPDYA	2	28783004	2_17	0	0.0900947817187068	32.3219079312389	4.85687282518656e-05	-3.38709677419283	1
ENSG00000171103.10	TRMT61B	2	28869984	2_17	0	0.00953651453061444	10.5640253004074	1.68027054020571e-06	-1.99206349206391	1
ENSG00000163811.11	WDR43	2	28895392	2_17	0	0.00568494565829147	4.98433745303706	4.72600156163627e-07	0.3154291729514	2
ENSG00000189350.12	TOGARAM2	2	28956147	2_17	0	0.0060666591320091	5.6618189181023	5.72882656625368e-07	-0.813848423191403	2
ENSG00000115295.19	CLIP4	2	29076489	2_18	0	0.0105831637516625	5.13891390866881	9.07082866072986e-07	0.263443732639295	2
ENSG00000213626.11	LBH	2	30243200	2_19	0	0.0543209113161597	23.416740224388	2.12155156035581e-05	-2.12799999999971	1
ENSG00000158089.14	GALNT14	2	31066723	2_19	0	0.00816751156196749	4.98310120988432	6.7881209443742e-07	-0.0703124999999852	1
ENSG00000214711.9	CAPN14	2	31231799	2_19	0	0.00805027993212115	4.8433850761904	6.50309483169449e-07	0.0346320346320258	1
ENSG00000013016.15	EHD3	2	31234492	2_19	0	0.00843284771185238	5.29208598907398	7.44322684989051e-07	0.377133105802289	1
ENSG00000152683.14	SLC30A6	2	32165765	2_20	0	0.00953089723895451	6.2180291067139	9.88431650097875e-07	-0.0753768844221084	1
ENSG00000115760.13	BIRC6	2	32356560	2_20	0	0.0200992746348689	13.446589220455	4.50767532805499e-06	1.57251383972424	2
ENSG00000018699.11	TTC27	2	32674608	2_20	0	0.00866914205726899	5.3018904388767	7.66596750783033e-07	0.080246913580255	1
ENSG00000049323.15	LTBP1	2	32947240	2_20	0	0.0132321310420304	9.39301418776849	2.07297887839958e-06	1.08614734940556	2
ENSG00000171055.14	FEZ2	2	36553995	2_23	0	0.00484751407682726	4.93521921124159	3.99011701698249e-07	0.176831045713797	2
ENSG00000008869.11	HEATR5B	2	37084196	2_23	0	0.00508169553726456	5.39055645008236	4.56880208411965e-07	-0.19632484658643	2
ENSG00000152133.14	GPATCH11	2	37035266	2_23	0	0.00588101069997049	6.8008895338372	6.6707980916013e-07	-1.0240963855424	1
ENSG00000055332.16	EIF2AK2	2	37161746	2_23	0	0.00541909134138319	6.01098170754886	5.43290340153623e-07	0.275362318840615	1
ENSG00000218739.9	CEBPZOS	2	37192842	2_23	0	0.0309797677803819	22.9031605991511	1.18340576879846e-05	2.84028352247763	2
ENSG00000115816.14	CEBPZ	2	37231568	2_23	0	0.0936515305837022	33.8109359605635	5.2811946948218e-05	3.52755905511765	1
ENSG00000003509.15	NDUFAF7	2	37231568	2_23	0	0.0936515305837021	33.8109359605634	5.28119469482178e-05	-3.52755905511765	1
ENSG00000115825.9	PRKD3	2	37338133	2_23	0	0.00977825645962027	11.7133236954067	1.91030043344787e-06	1.84374999999968	1
ENSG00000115828.15	QPCT	2	37344554	2_23	0	0.00486558604593301	4.97112852788654	4.0341333952373e-07	-0.106017191977051	1
ENSG00000163171.7	CDC42EP3	2	37736950	2_23	0	0.00509198189813009	5.41009847354598	4.59464674590079e-07	0.337423312883415	1
ENSG00000115841.19	RMDN2	2	37922508	2_24	0	0.0761777521964638	27.0697188309392	3.43931539792057e-05	2.66495464721673	2
ENSG00000143891.16	GALM	2	38666042	2_24	0	0.0493401623506481	22.7781584645001	1.87447343377291e-05	2.12953367875677	1
ENSG00000163214.20	DHX57	2	38875912	2_25	0	0.00715027650003353	4.96366951516779	5.91951056394367e-07	-0.12107623318391	1
ENSG00000188010.12	MORN2	2	38875912	2_25	0	0.00715027650003353	4.96366951516779	5.91951056394367e-07	-0.12107623318391	1
ENSG00000115904.12	SOS1	2	39125260	2_25	0	0.0114782458366212	9.53957901596048	1.826269378439e-06	1.04918032786881	1
ENSG00000138050.14	THUMPD2	2	39778359	2_25	0	0.00749445778331181	5.41785545367287	6.77216821616108e-07	-0.32505643340852	1
ENSG00000205086.6	C2orf91	2	41938184	2_26	0	0.0244489179414276	23.7418722248524	9.68132304487008e-06	-2.17164179104461	1
ENSG00000143924.18	EML4	2	42168854	2_26	0	0.00572152174047746	9.67893771555517	9.23632812920529e-07	1.17741935483893	1
ENSG00000115944.14	COX7A2L	2	42425518	2_26	0	0.00425826844339539	6.82809609741653	4.84945313142753e-07	0.787308973074838	2
ENSG00000162881.6	OXER1	2	42764706	2_26	0	0.00683551566639151	11.3968429565919	1.29931948858661e-06	-1.27777777777813	1
ENSG00000162882.14	HAAO	2	42786632	2_26	0	0.00382009297308961	5.78042110821589	3.6829304429832e-07	-0.500000000000062	1
ENSG00000138079.13	SLC3A1	2	44275649	2_28	0	0.00600473645616828	4.92329938532623	4.93071956630573e-07	0.400000000000093	1
ENSG00000138078.15	PREPL	2	44361802	2_28	0	0.00629988897999068	5.38664491833194	5.65993377922881e-07	-0.571428571428412	1
ENSG00000143919.14	CAMKMT	2	44361802	2_28	0	0.00618213886560448	5.20444492419844	5.36627937351521e-07	-0.305215598042802	2
ENSG00000068784.12	SRBD1	2	45612561	2_28	0	0.00644687678732736	5.60937741219592	6.03148340144508e-07	0.451282051282191	1
ENSG00000250565.6	ATP6V1E2	2	46541996	2_29	0	0.0201899169157823	12.6981426045349	4.2759718493306e-06	-1.50650307568763	2
ENSG00000119729.11	RHOQ	2	46549011	2_29	0	0.00951274621406128	5.40753727540207	8.57957031605589e-07	-0.426865671641699	1
ENSG00000151665.12	PIGF	2	46617108	2_29	0	0.00896221404959541	4.83115302390935	7.22147997842216e-07	0.0560747663551462	1
ENSG00000068724.15	TTC7A	2	46916091	2_29	0	0.0120242944866777	7.67417025537023	1.53904436665401e-06	-0.816753926701498	1
ENSG00000180398.11	MCFD2	2	46921024	2_29	0	0.0124217275228177	7.98894772931879	1.6551283734615e-06	-0.864197530864142	1
ENSG00000239605.9	C2orf61	2	47155161	2_30	0	0.00734820476549514	4.94256670849525	6.05750658657745e-07	0.20418848167548	1
ENSG00000143933.16	CALM2	2	47164910	2_30	0	0.0182734291426344	13.7602319652398	4.19378260758581e-06	-1.56026916169251	2
ENSG00000119888.10	EPCAM	2	47363136	2_30	0	0.00735706302803496	4.9542092542198	6.0790949742931e-07	-0.149315321230405	2
ENSG00000095002.13	MSH2	2	47403074	2_30	0	0.00812013809953616	5.90777359068412	8.00105699370343e-07	-0.558510638297914	1
ENSG00000170802.15	FOXN2	2	48327816	2_31	0	0.623887705547751	23.5649133657506	0.000245206727007517	4.29533678756312	1
ENSG00000162869.15	PPP1R21	2	48435941	2_31	0	0.00552034228906306	5.94298446014195	5.47180620087166e-07	-1.0044115905787	3
ENSG00000242441.7	GTF2A1L	2	48595242	2_31	0	0.0149589726727469	17.010158031987	4.2439496499091e-06	2.17738239274918	2
ENSG00000068781.21	STON1-GTF2A1L	2	48595242	2_31	0	0.0144156254841905	16.5466482964147	3.97835590272584e-06	2.11999999999981	1
ENSG00000143942.4	CHAC2	2	53767465	2_35	0	0.0112088081985461	5.08505749216832	9.50638526081934e-07	-0.26746987951805	1
ENSG00000115239.21	ASB3	2	53787166	2_35	0	0.0330023367441078	15.5723774472247	8.57155702286071e-06	1.80469052243135	2
ENSG00000119737.5	GPR75	2	53860333	2_35	0	0.0335139435120472	15.7226671152738	8.78844134229545e-06	1.78362573099399	1
ENSG00000068878.14	PSME4	2	53970692	2_35	0	0.0197019906243558	10.5510978892849	3.46711195842606e-06	1.20845921450156	1
ENSG00000170634.12	ACYP2	2	54051406	2_35	0	0.0111876346735353	5.06674907376681	9.45426515999407e-07	-0.338235294117484	1
ENSG00000177994.15	C2orf73	2	54330223	2_35	0	0.011524574916244	5.3538989349209	1.02909434043556e-06	0.331695331695377	1
ENSG00000214595.11	EML6	2	54723342	2_36	0	0.0155794182906748	11.5099014223046	2.99076953053882e-06	-1.26811594202864	1
ENSG00000115355.15	CCDC88A	2	55420186	2_36	0	0.0083647579048225	5.49112514574125	7.66081232703583e-07	-0.55905511811005	1
ENSG00000115380.19	EFEMP1	2	55923729	2_36	0	0.00780195025141728	4.81799730851578	6.26945566197483e-07	0.112149532710247	1
ENSG00000055813.5	CCDC85A	2	56183915	2_37	0	0.0093441373742682	4.85917351015593	7.57289137286756e-07	0.0968660968660172	1
ENSG00000028116.16	VRK2	2	57907323	2_38	0	0.00666280025518973	5.05192226993514	5.6140148755479e-07	-0.425547354451659	2
ENSG00000115392.11	FANCL	2	58397622	2_39	0	0.00831833568986351	6.11752511037189	8.48735384679732e-07	0.709219858155923	1
ENSG00000162924.13	REL	2	60881694	2_40	0	0.00685386234198904	9.01142383476846	1.03012256231669e-06	-1.93023255814004	1
ENSG00000162927.13	PUS10	2	61017315	2_40	0	0.00730786072949419	11.5008692559949	1.40178379156616e-06	-2.57069215495688	2
ENSG00000162929.13	KIAA1841	2	61065721	2_40	0	0.00668908419270375	9.7670752969224	1.08966073982339e-06	2.20202020202043	1
ENSG00000237651.6	C2orf74	2	61145163	2_40	0	0.00691863095240441	30.5212889555214	3.52194963849007e-06	5.65600000000012	1
ENSG00000173209.22	AHSA2	2	61168791	2_40	0	0.00640267464703148	18.8258801926097	2.01037386489108e-06	-4.35151698968388	2
ENSG00000082898.16	XPO1	2	61538854	2_40	0	0.0120900452178586	9.88988090996406	1.99424766750675e-06	0.304093567251547	1
ENSG00000170264.12	FAM161A	2	61854427	2_40	0	0.0068924997157459	5.66099122469078	6.50772727238208e-07	-0.656338028168842	1
ENSG00000173163.10	COMMD1	2	61889168	2_40	0	0.00651365353101963	4.9574241431767	5.38568361908783e-07	-0.23287671232872	1
ENSG00000186889.9	TMEM17	2	62511442	2_41	0	0.0111333859254087	6.88310845258562	1.27812103289155e-06	-0.835501752916087	2
ENSG00000014641.17	MDH1	2	63588667	2_41	0	0.00912201975044236	4.95590214721647	7.54004324235174e-07	0.284722222222249	1
ENSG00000169764.15	UGP2	2	63840574	2_41	0	0.0170362599029302	11.0037035831324	3.12660663704068e-06	1.56790123456805	1
ENSG00000143952.19	VPS54	2	64018703	2_41	0	0.0123837590616155	7.91318538137957	1.63442102128029e-06	0.882943143812994	1
ENSG00000119862.12	LGALSL	2	64453888	2_42	0	0.00891884888190586	6.34430143906557	9.43740777495267e-07	0.645161290322587	1
ENSG00000119844.15	AFTPH	2	64524123	2_42	0	0.0161441886256622	12.0883201769461	3.25493472161743e-06	1.3250883392225	1
ENSG00000115902.10	SLC1A4	2	64989609	2_42	0	0.00808235807253066	5.39240850476806	7.26910559382476e-07	-0.289308176100511	1
ENSG00000011523.13	CEP68	2	65056040	2_42	0	0.00866622697166875	6.06653718721631	8.76861554055164e-07	-0.570422535211376	1
ENSG00000138069.16	RAB1A	2	65129770	2_42	0	0.00795493411137427	5.23885262758055	6.95076929659643e-07	-0.418732782369032	1
ENSG00000138071.13	ACTR2	2	65227510	2_42	0	0.00968655000588592	7.14270303245334	1.15396284172077e-06	1.18518518518502	1
ENSG00000143971.7	ETAA1	2	67397170	2_44	0	0.00835643656425233	7.51226234816513	1.04701275524898e-06	0.713360829056263	3
ENSG00000243667.6	WDR92	2	68122391	2_45	0	0.0150034960865117	9.19293183114508	2.30041724489474e-06	1.08163265306185	1
ENSG00000115946.7	PNO1	2	68157965	2_45	0	0.0112295713471686	6.38736450299991	1.19631344808462e-06	0.697674418604857	1
ENSG00000221823.10	PPP3R1	2	68255078	2_45	0	0.0244984329250001	13.9531890798962	5.70127369220743e-06	-1.56098859537848	2
ENSG00000119865.8	CNRIP1	2	68320518	2_45	0	0.0209069415098413	12.4120354821101	4.32806344284322e-06	-1.38551401869236	1
ENSG00000115956.9	PLEK	2	68365452	2_45	0	0.0106944105569827	5.91492848293447	1.05503400122908e-06	-0.562043795620155	1
ENSG00000204923.3	FBXO48	2	68467123	2_45	0	0.00958932062324081	4.86000993772354	7.77293619176537e-07	0.0569852941176612	1
ENSG00000169621.9	APLF	2	68467927	2_45	0	0.00986534454240207	5.13443488385389	8.44821608148286e-07	-0.310541310541472	1
ENSG00000169618.6	PROKR1	2	68644398	2_45	0	0.00990526207041809	5.17348573795963	8.54691396368405e-07	-0.213815789473731	1
ENSG00000163219.11	ARHGAP25	2	68679529	2_45	0	0.0104385476140572	5.68067935780956	9.89009489412195e-07	-0.396739130434845	1
ENSG00000169604.19	ANTXR1	2	69012709	2_46	0	0.0291065483977351	16.5845206779891	8.05107249807576e-06	1.65397923875405	1
ENSG00000198380.12	GFPT1	2	69386826	2_46	0	0.00874744793037063	4.92461002603409	7.18477738714651e-07	0.0902464684337006	2
ENSG00000169599.12	NFU1	2	69437844	2_46	0	0.0107025934775007	6.87531708956375	1.22727494435202e-06	-0.647999999999924	1
ENSG00000087338.4	GMCL1	2	69829233	2_46	0	0.0161173289192291	10.8400585262105	2.91396815668943e-06	-1.56962025316459	1
ENSG00000124380.10	SNRNP27	2	69893500	2_46	0	0.00990376307798257	6.12500685886085	1.0117353566919e-06	-0.765517241378967	1
ENSG00000059728.10	MXD1	2	69897673	2_46	0	0.0376590357978509	19.0997918449695	1.19965933055558e-05	2.2960000000003	1
ENSG00000244617.2	ASPRV1	2	69963740	2_46	0	0.016637597132573	11.1481052963009	3.09351176195203e-06	1.35984848484868	1
ENSG00000115998.7	C2orf42	2	70246321	2_46	0	0.00873833995223505	4.91453966538654	7.16261959485816e-07	0.0632547348245251	2
ENSG00000143977.13	SNRPG	2	70294146	2_46	0	0.00865208121641581	4.81864709030095	6.9535376984388e-07	-0.179310344827613	1
ENSG00000163235.15	TGFA	2	70502182	2_46	0	0.00893282622911073	5.12733219245565	7.63906924865014e-07	0.389312977099085	1
ENSG00000152672.7	CLEC4F	2	70821134	2_47	0	0.00621042396030547	5.91620169823703	6.12807858644214e-07	0.481012658228114	1
ENSG00000116035.2	VAX2	2	70900154	2_47	0	0.00560484442193721	4.92557925274229	4.60448411353842e-07	-0.155844155844104	1
ENSG00000116039.11	ATP6V1B1	2	70935921	2_47	0	0.00653171033839972	6.403309594104	6.97575987387348e-07	-0.62727272727248	1
ENSG00000144043.11	TEX261	2	70993663	2_47	0	0.0193871192793522	16.932986755311	5.47528785597854e-06	-1.73856209150398	1
ENSG00000124357.12	NAGK	2	71063928	2_47	0	0.00563174893825613	4.97181106458299	4.67001212271717e-07	-0.187050359712225	1
ENSG00000124370.10	MCEE	2	71130580	2_47	0	0.00621493835252918	5.92321736342086	6.1398053208618e-07	-0.477611940298334	1
ENSG00000124383.8	MPHOSPH10	2	71130504	2_47	0	0.0102902286644322	10.7961222612888	1.85290402718329e-06	1.11020792422544	2
ENSG00000135625.7	EGR4	2	73294038	2_48	0	0.0248675359427768	15.9308515705551	6.60741905081677e-06	-1.61923076923005	1
ENSG00000115297.10	TLX2	2	74513834	2_48	0	0.00831779366449603	5.3169878121234	7.37622088127869e-07	-0.382513661202164	1
ENSG00000135631.16	RAB11FIP5	2	73156338	2_48	0	0.00791171422031178	4.83327980244437	6.37782553225559e-07	0.142207760690777	2
ENSG00000135632.11	SMYD5	2	73213774	2_48	0	0.0108762006939727	7.91017678739058	1.43490618717521e-06	-0.880173083639418	2
ENSG00000135624.15	CCT7	2	73233389	2_48	0	0.00847692205483675	5.50014608516885	7.7762912844525e-07	0.351239669421545	1
ENSG00000144034.14	TPRKB	2	73737087	2_48	0	0.00830293803156479	5.29971151145687	7.33912241519705e-07	-0.394046177615944	2
ENSG00000144048.10	DUSP11	2	73780218	2_48	0	0.00896049503862639	6.03641714600351	9.02134627947424e-07	0.569230769230932	1
ENSG00000124356.15	STAMBP	2	73807904	2_48	0	0.0133401738634792	9.88675914209461	2.19976126060151e-06	-1.13136610788128	2
ENSG00000163017.13	ACTG2	2	73892213	2_48	0	0.0111148035701446	8.12013928066337	1.50530802186214e-06	-0.867647058823847	1
ENSG00000163170.11	BOLA3	2	74145917	2_48	0	0.00810293556637076	5.06406534350236	6.84387063767214e-07	-0.308943089430805	1
ENSG00000114978.17	MOB1A	2	74179099	2_48	0	0.0234071908884337	15.3421501264343	5.98956980249937e-06	-1.62626262626204	1
ENSG00000188687.17	SLC4A5	2	74343527	2_48	0	0.029562072030866	17.6150892416778	8.68520000988395e-06	-1.79552969589455	2
ENSG00000204843.12	DCTN1	2	74372241	2_48	0	0.0588289390871816	24.3605647735038	2.39022329534466e-05	2.18509615384569	1
ENSG00000284308.1	C2orf81	2	74421241	2_48	0	0.00967389946995145	6.77709652479262	1.09346615873044e-06	-0.715789473684594	1
ENSG00000005448.16	WDR54	2	74421241	2_48	0	0.00967389946995145	6.77709652479262	1.09346615873044e-06	0.715789473684594	1
ENSG00000114993.16	RTKN	2	74442009	2_48	0	0.0100003167038945	7.09802474639843	1.18389004513342e-06	0.673772393627261	2
ENSG00000115274.14	INO80B	2	74451794	2_48	0	0.00807916185236812	5.03566972996907	6.78552809238137e-07	0.274285714285695	1
ENSG00000239779.6	WBP1	2	74458316	2_48	0	0.0367743716665395	19.7465093859932	1.21114377850347e-05	-1.93846153846145	1
ENSG00000115275.11	MOGS	2	74465520	2_48	0	0.0079983335077275	4.93850180565567	6.5880188251828e-07	-0.213120876178358	2
ENSG00000135637.13	CCDC142	2	74483364	2_48	0	0.00947998091406743	6.58129250581136	1.04058787706167e-06	0.672316384180884	1
ENSG00000115282.19	TTC31	2	74483364	2_48	0	0.00947998091406743	6.58129250581136	1.04058787706167e-06	-0.672316384180884	1
ENSG00000179528.15	LBX2	2	74502935	2_48	0	0.00889994006558814	5.97086387713904	8.86307364383186e-07	-0.558260601278512	2
ENSG00000115289.13	PCGF1	2	74508487	2_48	0	0.00949072550472707	6.59224551125446	1.04350105253907e-06	-0.674285714285737	1
ENSG00000115325.13	DOK1	2	74548714	2_48	0	0.00796475402238328	4.89784615783882	6.50635286733179e-07	0.158602150537632	1
ENSG00000115350.11	POLE4	2	74958729	2_48	0	0.0154000553325042	11.2779324785921	2.89675574506004e-06	-1.22480620155002	1
ENSG00000115363.13	EVA1A	2	75569460	2_49	0	0.0143277200860271	7.63001081042344	1.82331769676781e-06	-0.784200385356688	1
ENSG00000005436.13	GCFC2	2	75711125	2_49	0	0.0218165353290807	11.7094444015863	4.2607119680957e-06	1.07471264367811	1
ENSG00000176204.13	LRRTM4	2	77592858	2_50	0	0.0112620061159585	4.8260453503696	9.06498861713487e-07	-0.0966386554621256	1
ENSG00000066032.18	CTNNA2	2	79184553	2_51	0	0.00911686177428417	6.34103920202107	9.64197306572098e-07	-0.599999999999698	1
ENSG00000115423.18	DNAH6	2	84482091	2_53	0	0.00723768611211628	8.527189276915	1.02935636214144e-06	-0.99278865262191	2
ENSG00000034510.5	TMSB10	2	84905643	2_53	0	0.00704359994293047	8.26460248073706	9.70905041307313e-07	-0.941666666666577	1
ENSG00000186854.10	TRABD2A	2	84906737	2_53	0	0.0074868945855614	8.85424019369421	1.10563842362742e-06	-0.980745206280095	2
ENSG00000176407.17	KCMF1	2	84970689	2_54	0	0.0159187439004674	13.5212355515716	3.58992421174114e-06	-1.61825726141126	1
ENSG00000152291.13	TGOLN2	2	85333536	2_54	0	0.0136592470113955	12.0378759865183	2.74243744003869e-06	1.37984496124042	1
ENSG00000042493.15	CAPG	2	85431109	2_54	0	0.00919144260605864	8.20459907803621	1.2577697605199e-06	0.92149571943826	2
ENSG00000152292.16	SH2D6	2	85418470	2_54	0	0.00738236177970342	6.08634296931868	7.49396829642324e-07	-0.51071489087928	2
ENSG00000115486.11	GGCX	2	85561052	2_54	0	0.0264175263728561	18.4414384615251	8.12544301600717e-06	1.75000000000061	1
ENSG00000168899.4	VAMP5	2	85584106	2_54	0	0.0106257227357143	9.60694808199196	1.70256628343061e-06	-1.08269486599501	2
ENSG00000168883.19	USP39	2	85593250	2_54	0	0.00844856391450188	7.38994438042854	1.04131990297487e-06	-0.792084569219101	2
ENSG00000115523.16	GNLY	2	85671775	2_54	0	0.00667788478988673	5.11755448877375	5.6998247547407e-07	-0.292307692307651	1
ENSG00000168874.12	ATOH8	2	85751663	2_54	0	0.00857750074586317	7.53633993459376	1.07815536818147e-06	0.799999999999997	1
ENSG00000115525.17	ST3GAL5	2	85903312	2_54	0	0.0174680299469582	14.4218521473678	4.20170030523248e-06	-1.79011565783599	2
ENSG00000068654.15	POLR1A	2	86105686	2_54	0	0.00941703494478352	8.43905376542211	1.32546431959382e-06	-0.986083865856149	2
ENSG00000132305.20	IMMT	2	86195896	2_54	0	0.0328752662398083	20.57355451333	1.12807692533805e-05	2.45785212716231	2
ENSG00000132313.14	MRPL35	2	86199115	2_54	0	0.0113834146235141	10.2733875761982	1.95050169901634e-06	-1.11799410029527	1
ENSG00000068615.17	REEP1	2	86338344	2_54	0	0.00655267734059706	4.93474572586508	5.39316451781849e-07	0.118541033434649	1
ENSG00000115561.15	CHMP3	2	86563593	2_54	0	0.00664697237945566	5.07273915161909	5.62375653034599e-07	0.16284079412988	2
ENSG00000239305.6	RNF103	2	86623855	2_54	0	0.00871731178494806	7.69262419961518	1.11845161686679e-06	0.868354430379568	1
ENSG00000153563.15	CD8A	2	86808016	2_54	0	0.0209928662286276	16.2062406804629	5.67432397674834e-06	1.83225806451675	1
ENSG00000172086.7	KRCC1	2	88056216	2_55	0	0.0126265757760607	9.51931840614693	2.00470996200049e-06	1.07692307692295	1
ENSG00000115593.14	SMYD1	2	88074268	2_55	0	0.00794712859310842	5.04133684549943	6.68214757115258e-07	-0.203703703703686	1
ENSG00000163586.9	FABP1	2	88129315	2_55	0	0.00776470251633532	4.81693752138868	6.23815182436691e-07	0.0111097526589894	2
ENSG00000144115.16	THNSL2	2	88153919	2_55	0	0.00879758956124754	6.02394917862667	8.83904004726249e-07	0.545532859524741	4
ENSG00000153574.8	RPIA	2	88691440	2_55	0	0.0101902822022116	7.44492430488258	1.26533815302396e-06	0.873198847262856	1
ENSG00000163060.7	TEKT4	2	94871756	2_57	0	0.00930636569239784	6.65637455304839	1.03318471198091e-06	0.563049853372505	1
ENSG00000144029.11	MRPS5	2	95149561	2_57	0	0.00868799478136662	5.9916743479444	8.68216146014464e-07	0.567901234568231	1
ENSG00000144026.11	ZNF514	2	95156702	2_57	0	0.00882918335237837	6.14749725658687	9.05271785390338e-07	-0.723738232360764	2
ENSG00000155066.15	PROM2	2	95274094	2_57	0	0.0108030350758288	8.09865128939448	1.45921266818278e-06	0.94389438943892	1
ENSG00000174501.14	ANKRD36C	2	95991827	2_57	0	0.00773603348172236	4.87009914246645	6.28371166426402e-07	0.240310077519343	1
ENSG00000186281.12	GPAT2	2	96082306	2_57	0	0.015717803198416	11.72969841385	3.07495523868217e-06	1.40740740740692	1
ENSG00000274286.1	ADRA2B	2	96116114	2_57	0	0.00804102930335482	5.24375722005928	7.03257425591258e-07	-0.497681992500643	2
ENSG00000158050.4	DUSP2	2	96145593	2_57	0	0.00845345511001516	5.72712952334743	8.07479232364195e-07	-0.214282380216446	2
ENSG00000084090.13	STARD7	2	96208677	2_57	0	0.0180566324436489	13.0748596214916	3.93762086891573e-06	-1.55733333333334	1
ENSG00000144028.14	SNRNP200	2	96305671	2_57	0	0.0113365839853116	8.56506963463071	1.61947114186889e-06	-0.99236641221353	1
ENSG00000198885.9	ITPRIPL1	2	96325754	2_57	0	0.0107964203371347	8.09264641737459	1.45723789318651e-06	-0.777777777777834	1
ENSG00000114988.11	LMAN2L	2	96739703	2_57	0	0.00778239745223164	4.92783697211072	6.39631500855069e-07	0.461720405708549	2
ENSG00000144199.11	FAHD2B	2	97095539	2_57	0	0.0174141105985122	12.7235402928892	3.69546738270759e-06	1.80000000000011	1
ENSG00000135940.6	COX5B	2	97648394	2_57	0	0.047210422349226	22.4481943174225	1.76758132445421e-05	2.5813953488373	1
ENSG00000115073.7	ACTR1B	2	97663552	2_57	0	0.0355686380681303	19.6743910150343	1.16715528332743e-05	2.22571081247712	2
ENSG00000228486.10	LINC01125	2	97663552	2_57	0	0.00795103631591099	5.13498893802079	6.80962748770027e-07	0.374142823765728	2
ENSG00000115085.13	ZAP70	2	97713589	2_57	0	0.0573905384516051	24.3700145435729	2.33268551917057e-05	-2.81102362204731	1
ENSG00000075568.16	TMEM131	2	97995797	2_57	0	0.00861758455543671	5.91302882708912	8.49876176195861e-07	0.998787112505313	2
ENSG00000183513.8	COA5	2	98608535	2_58	0	0.0213422553285408	17.3960533857482	6.1922880242101e-06	2.07142857142796	1
ENSG00000115446.11	UNC50	2	98608535	2_58	0	0.0213422553285408	17.3960533857482	6.1922880242101e-06	2.07142857142796	1
ENSG00000071073.12	MGAT4A	2	98736223	2_58	0	0.00763887257055129	7.44584211802056	9.48643846756889e-07	-0.727868852458802	1
ENSG00000135951.14	TSGA10	2	99155218	2_58	0	0.00814630176266196	8.06731774801216	1.0960989507578e-06	0.909090909091172	1
ENSG00000158411.11	MITD1	2	99179774	2_58	0	0.00591621880522109	4.97754508788784	4.91156092746433e-07	-0.251700680272162	1
ENSG00000144214.9	LYG1	2	99305111	2_58	0	0.00658051593654696	6.0051730268498	6.59091295510233e-07	-0.575342465753305	1
ENSG00000115514.11	TXNDC9	2	99340840	2_58	0	0.0070736056734404	6.70309308473194	7.90817373680454e-07	0.73387096774186	1
ENSG00000135945.9	REV1	2	99490335	2_58	0	0.00737013871330261	7.0998209970046	8.7273655432297e-07	0.858500299182334	2
ENSG00000115526.10	CHST10	2	100417235	2_58	0	0.00611809997241808	5.30153963785112	5.40976858617181e-07	-0.44354838709662	1
ENSG00000175874.9	CREG2	2	101387171	2_59	0	0.00903851309078729	9.21722494962853	1.38949594489298e-06	-1.04210526315789	1
ENSG00000163162.8	RNF149	2	101308564	2_59	0	0.0056053582716864	5.11023792996849	4.77754298097544e-07	-0.567710707595586	2
ENSG00000196460.12	RFX8	2	101474758	2_59	0	0.0112490633154964	12.9367384358687	2.42717597213174e-06	-1.84285714285682	1
ENSG00000115590.13	IL1R2	2	101991888	2_59	0	0.0360337084157854	25.7217580009313	1.54585841143979e-05	2.72310405643689	1
ENSG00000115594.11	IL1R1	2	102064141	2_59	0	0.00799707630899382	7.8929070796431	1.05275747978891e-06	0.537142857142752	1
ENSG00000115616.2	SLC9A2	2	102619621	2_60	0	0.00530018456821002	7.03094560430059	6.21533922508432e-07	1.75185185185205	1
ENSG00000115598.9	IL1RL2	2	102186984	2_60	0	0.00489687014812945	5.03929264722997	4.11574323797199e-07	-0.192857142857106	1
ENSG00000115602.16	IL1RL1	2	102310051	2_60	0	0.048062397561604	33.2046218756254	2.66173046928472e-05	6.20447409391923	2
ENSG00000115604.10	IL18R1	2	102310051	2_60	0	0.427167385990548	39.3693255291426	0.000280489215179125	6.73170731707255	1
ENSG00000115607.9	IL18RAP	2	102418915	2_60	0	0.010939586279835	13.6135727570063	2.48389435348803e-06	-1.75000000000001	1
ENSG00000198914.3	POU3F3	2	104855039	2_62	0	0.00948224610152271	5.6064271647194	8.8666080901532e-07	-0.492307692307633	1
ENSG00000135972.8	MRPS9	2	105038258	2_62	0	0.00874929707624528	4.82866402090649	7.04628583823206e-07	-0.13463476848708	2
ENSG00000135966.12	TGFBRAP1	2	105330291	2_62	0	0.0090303285504093	5.13429093028736	7.73293092947971e-07	0.319779815187773	2
ENSG00000135974.9	C2orf49	2	105337683	2_62	0	0.0132021514851342	8.80886428548394	1.93965609868652e-06	0.957446808511076	1
ENSG00000071051.13	NCK2	2	105744677	2_63	0	0.0110751485513877	5.31011971796477	9.80875705957816e-07	0.46447763646807	2
ENSG00000119147.9	C2orf40	2	106073280	2_63	0	0.0199470260457695	11.0122915167721	3.66366672296245e-06	-1.18999999999974	1
ENSG00000115652.14	UXS1	2	106194311	2_63	0	0.0108268392355196	5.09072949063763	9.19267304679223e-07	-0.337020944234278	2
ENSG00000115665.8	SLC5A7	2	107987046	2_65	0	0.00868967656210373	4.82297001719561	6.99001776575775e-07	0.0769230769230809	1
ENSG00000198203.9	SULT1C2	2	108288574	2_65	0	0.015231905155291	10.2547521790517	2.6051905962995e-06	1.17174434370172	2
ENSG00000198075.9	SULT1C4	2	108378352	2_65	0	0.0113811392655011	7.43248909749717	1.4108476659595e-06	-0.909722222222378	1
ENSG00000135968.20	GCC2	2	108448565	2_65	0	0.009854552453059	6.03924211714352	9.92611842155443e-07	-0.59748427672938	1
ENSG00000169756.16	LIMS1	2	108535129	2_65	0	0.0119343578734495	7.89183760677856	1.5708593538443e-06	0.990941868676568	2
ENSG00000163006.11	CCDC138	2	108786656	2_65	0	0.0150533802923961	10.1404897937448	2.54596876455463e-06	-1.10493827160463	1
ENSG00000186522.14	SEPT10	2	109574715	2_65	0	0.00896362459651279	5.12302627522987	7.65896964978764e-07	0.737367851046983	2
ENSG00000198142.4	SOWAHC	2	109614275	2_65	0	0.0159349048267516	10.6920415278457	2.84164758326629e-06	1.60784313725463	1
ENSG00000115008.5	IL1A	2	112784230	2_66	0	0.0174137076381617	18.7986277890384	5.45980966887831e-06	1.85925925925922	1
ENSG00000144063.3	MALL	2	110117552	2_66	0	0.0204177848551146	19.7393086337976	6.72203340516679e-06	1.80740740740809	1
ENSG00000144061.12	NPHP1	2	110202125	2_66	0	0.00982264572589564	12.7640656671631	2.09111354922046e-06	-1.2830673969488	2
ENSG00000169679.14	BUB1	2	110678318	2_66	0	0.00606098894980556	8.93098830089557	9.02824047276728e-07	-1.16442048517452	1
ENSG00000153094.22	BCL2L11	2	111118962	2_66	1	0.509591183201289	27.5424653480672	0.000234091057007557	4.63725490196278	1
ENSG00000153107.11	ANAPC1	2	111879780	2_66	0	0.00514151925983453	7.25553207641528	6.22186865774411e-07	0.802259887006067	1
ENSG00000153214.9	TMEM87B	2	112055265	2_66	0	0.0121597851559241	15.9218758410193	3.2290906734175e-06	-1.94160583941614	1
ENSG00000169629.11	RGPD8	2	112434543	2_66	0	0.00420940515208512	5.28778281490192	3.71239725539225e-07	-0.358550631480577	2
ENSG00000114999.7	TTL	2	112481811	2_66	0	0.00406328279466284	4.92236245122816	3.33588249198088e-07	0.0898610183337578	2
ENSG00000125630.15	POLR1B	2	112542706	2_66	0	0.004798073377138	6.50632331898515	5.20670091897106e-07	0.638766519823772	1
ENSG00000125611.15	CHCHD5	2	112585522	2_66	0	0.0774741416297561	33.2835288422878	4.30077026446533e-05	-2.8633540372669	1
ENSG00000144136.10	SLC20A1	2	112646085	2_66	0	0.017579561153716	18.810329747279	5.5152416250622e-06	1.96319018404848	1
ENSG00000169607.12	CKAP2L	2	112765001	2_66	0	0.0055845252243949	8.13483622255473	7.57696317046854e-07	0.971677559912709	1
ENSG00000175497.16	DPP10	2	114456310	2_67	0	0.0157906455227015	17.0751404853023	4.49701437119499e-06	-1.65116279069785	1
ENSG00000125618.16	PAX8	2	113238217	2_67	0	0.792061964287677	24.382195327514	0.000322100997794362	-4.24153498871103	1
ENSG00000136682.14	CBWD2	2	113435483	2_67	0	0.013132548251775	15.0077321108507	3.2871852510209e-06	1.49090909090884	1
ENSG00000144134.18	RABL2A	2	113627581	2_67	0	0.00511033079576639	6.21360107425618	5.2960549931415e-07	-0.519230769230735	1
ENSG00000115084.13	SLC35F5	2	113756761	2_67	0	0.00453789047039055	4.95375498641378	3.74928657963153e-07	-0.0833709536801074	3
ENSG00000088205.12	DDX18	2	117812637	2_69	0	0.0055086705167261	4.81822344437106	4.42684014060165e-07	-0.0545454545454599	1
ENSG00000125633.10	CCDC93	2	118013990	2_69	0	0.00975167261893373	10.3359664347034	1.68108746053864e-06	-1.139534883721	1
ENSG00000125629.14	INSIG2	2	118088243	2_69	0	0.0123948069035312	12.6564985801617	2.61645605977486e-06	1.33618346660438	2
ENSG00000163064.6	EN1	2	118848184	2_69	0	0.00801998105405777	8.44605849912759	1.12976348290386e-06	0.908474576270846	1
ENSG00000115107.19	STEAP3	2	119223947	2_69	0	0.00856581724709105	9.08241673752923	1.2975686231065e-06	0.998783910601385	2
ENSG00000186132.14	C2orf76	2	119357501	2_69	0	0.0210930135045095	17.8117497520507	6.26621542203495e-06	-1.8581560283688	1
ENSG00000155368.16	DBI	2	119366701	2_69	0	0.0066168889039524	6.58817870860589	7.27075180449818e-07	-0.657407407406999	1
ENSG00000171227.6	TMEM37	2	119429768	2_69	0	0.00570287218704635	5.15271024560753	4.90105374644895e-07	0.283582089552203	1
ENSG00000080293.9	SCTR	2	119383069	2_69	0	0.00560163852268703	4.97979182355986	4.65249991057171e-07	0.147632311977711	1
ENSG00000163075.12	CFAP221	2	119567583	2_69	0	0.00753240097399266	7.83999418981813	9.84938870715394e-07	-0.871369294605504	1
ENSG00000144120.12	TMEM177	2	119679197	2_69	0	0.0320017046378996	21.8699841380203	1.16729785149436e-05	-2.14857142857191	1
ENSG00000088179.8	PTPN4	2	119760017	2_69	0	0.00621385423807808	5.9812710624833	6.19890030200071e-07	0.547652307264041	2
ENSG00000226479.3	TMEM185B	2	120222852	2_69	0	0.00811482018522325	8.55966509042401	1.15849930874666e-06	-0.887218045112583	1
ENSG00000163083.5	INHBB	2	120322983	2_69	0	0.00551276842258608	4.82540227857504	4.43673387721257e-07	0.0680272108843609	1
ENSG00000074047.21	GLI2	2	120735673	2_70	0	0.00856524127833214	4.82168129804989	6.88808040512684e-07	0.0296296296296217	1
ENSG00000115112.7	TFCP2L1	2	121285630	2_70	0	0.027266774645236	16.0487247867208	7.29851330291591e-06	-1.98688524590221	1
ENSG00000074054.17	CLASP1	2	121649921	2_70	0	0.00919779219377137	5.51046414197058	8.45340895459647e-07	0.425742574257495	1
ENSG00000155052.14	CNTNAP5	2	124025355	2_72	0	0.00811641039466848	5.0106335299654	6.78292077096679e-07	-0.243902439024388	1
ENSG00000136732.14	GYPC	2	126655525	2_74	0	0.00791601602370318	9.28865079524781	1.22636403645554e-06	-1.00709219858166	1
ENSG00000136717.14	BIN1	2	127107524	2_74	0	0.00573224742068257	6.20520433716088	5.93254608411007e-07	-0.181818181818203	1
ENSG00000163161.12	ERCC3	2	127292558	2_75	0	0.00829016637761137	5.79512114883291	8.01282894445005e-07	1.09489051094926	1
ENSG00000169967.16	MAP3K2	2	127388145	2_75	0	0.0174696846929798	13.0109205239897	3.79099486497856e-06	1.4152249134944	1
ENSG00000163166.14	IWS1	2	127526497	2_75	0	0.00792392945930065	5.3584531671561	7.08174273354422e-07	-0.204225352112647	1
ENSG00000169994.18	MYO7B	2	127536206	2_75	0	0.0080009377086494	5.45193922614381	7.27531833475972e-07	-0.758064516129108	1
ENSG00000144230.16	GPR17	2	127654376	2_75	0	0.0423786965727089	21.6454167067698	1.52993736645603e-05	-2.31122448979679	1
ENSG00000072163.19	LIMS2	2	127681153	2_75	0	0.0173480400985285	12.9431469372113	3.74498777570405e-06	1.43947531072981	2
ENSG00000136709.11	WDR33	2	127810860	2_75	0	0.00770503452213234	5.08775813230546	6.53824441677755e-07	0.112903225806428	1
ENSG00000144231.10	POLR2D	2	127858003	2_75	0	0.0134285346142825	10.4609864864851	2.34294109333867e-06	-1.06944444444447	1
ENSG00000233087.7	WTH3DI	2	131364366	2_78	0	0.0103994802442052	5.65151615929004	9.80249689750041e-07	-0.612500000000021	1
ENSG00000222014.5	RAB6C	2	129979968	2_78	0	0.0136198773252664	8.26265419868144	1.87695075749518e-06	-1.06569343065657	1
ENSG00000152076.18	CCDC74B	2	130144976	2_78	0	0.0107797659370884	5.99894434021692	1.07855989888019e-06	-0.567164179104674	1
ENSG00000136699.19	SMPD4	2	130182517	2_78	0	0.0105063668899654	5.75042749163863	1.00765717099419e-06	0.51145038167946	1
ENSG00000152082.13	MZT2B	2	130181775	2_78	0	0.0105410114273296	5.78227298377519	1.01657864132484e-06	0.519083969465578	1
ENSG00000136718.9	IMP4	2	130342325	2_78	0	0.0255512527892363	14.3697262589609	6.12379719056719e-06	1.51012891344306	1
ENSG00000072135.12	PTPN18	2	130356437	2_78	0	0.0107555095106484	5.97714865369535	1.07222307973013e-06	0.600000000000051	1
ENSG00000136002.18	ARHGEF4	2	130837191	2_78	0	0.00968645831704706	4.96457404275332	8.02060468786361e-07	0.203761755485874	1
ENSG00000115762.16	PLEKHB2	2	131104358	2_78	0	0.00964537931982068	4.92347777808787	7.92047813305626e-07	-0.255319148936154	1
ENSG00000173272.15	MZT2A	2	131492500	2_78	0	0.0330515798136618	16.8784803501841	9.3043421189758e-06	2.11926605504449	1
ENSG00000163040.14	CCDC74A	2	131527737	2_78	0	0.0102599488907579	5.52085845684107	9.44739156400385e-07	-0.602863266071862	2
ENSG00000183840.6	GPR39	2	132370166	2_79	0	0.0167244547486579	10.4885042253952	2.92567196989057e-06	-1.1503267973857	1
ENSG00000150551.10	LYPD1	2	132589162	2_79	0	0.0155885188292696	9.80654233947011	2.54965174890103e-06	-1.02564102564103	1
ENSG00000176771.16	NCKAP5	2	133568910	2_79	0	0.0457414109280552	20.2947744388324	1.54829564070721e-05	-2.08196721311425	1
ENSG00000152127.8	MGAT5	2	134119836	2_79	0	0.0211661687983113	12.7746545885441	4.50974023652362e-06	-1.41139240506314	1
ENSG00000153086.13	ACMSD	2	134842848	2_80	0	0.0158362879227305	10.1607365293583	2.683729158996e-06	-1.47727272727238	1
ENSG00000082258.12	CCNT2	2	134918338	2_80	0	0.0266051493475187	15.2003184566843	6.7449462559823e-06	-1.88590604026853	1
ENSG00000115839.17	RAB3GAP1	2	135052002	2_80	0	0.00913001135971836	4.82963562335143	7.35437531972898e-07	-0.220833333333443	1
ENSG00000121988.17	ZRANB3	2	135529985	2_80	0	0.00913277706215443	4.83256478084575	7.36106489348757e-07	-0.334693877551185	1
ENSG00000144224.16	UBXN4	2	135741596	2_80	0	0.0109562388408176	6.59314951375419	1.20479878556151e-06	0.934578052292563	2
ENSG00000076003.4	MCM6	2	135876392	2_80	0	0.010307242712965	6.00244233747674	1.03188335045032e-06	0.77348066298352	1
ENSG00000115866.10	DARS	2	135985602	2_80	0	0.171850282662845	33.7785908895507	9.68170587641458e-05	2.95105441634853	2
ENSG00000144229.11	THSD7B	2	136765773	2_81	0	0.0106548910222989	6.37770298308038	1.13337442262475e-06	0.569948186528678	1
ENSG00000144227.4	NXPH2	2	138780751	2_82	0	0.0141868356925865	7.68128379709687	1.81752107572994e-06	-0.9790209790207	1
ENSG00000150540.13	HNMT	2	137964079	2_82	0	0.0136053934983869	7.27590943129734	1.65104342898118e-06	0.758823529411916	1
ENSG00000144228.8	SPOPL	2	138501652	2_82	0	0.0137927988553554	7.40841925825387	1.704268670301e-06	-0.89090909090894	1
ENSG00000168702.17	LRP1B	2	142131604	2_85	0	0.00886087017998505	5.04440032050649	7.45497212600413e-07	-0.166180758017386	1
ENSG00000115919.14	KYNU	2	142877245	2_85	0	0.0086697116055996	4.83357871897558	6.98929791625362e-07	-0.19580419580413	1
ENSG00000075884.13	ARHGAP15	2	143091525	2_85	0	0.0087314814533549	4.90220414020957	7.13903372930591e-07	0.153374233128808	1
ENSG00000121989.14	ACVR2A	2	147844091	2_88	0	0.059991664987558	23.9043515466797	2.39181721856201e-05	-3.73990394895151	2
ENSG00000115947.13	ORC4	2	148020703	2_88	0	0.0297290233547189	18.8974662675375	9.37010217343488e-06	3.44776119403153	1
ENSG00000204406.12	MBD5	2	148020703	2_88	0	0.0297290233547188	18.8974662675375	9.37010217343485e-06	-3.44776119403153	1
ENSG00000150556.16	LYPD6B	2	149038210	2_88	0	0.0049327139663703	5.48165606719522	4.50980560092939e-07	-0.382812500000027	1
ENSG00000184898.6	RBM43	2	151261518	2_90	0	0.0197023829255045	15.3711075761763	5.05107739638322e-06	-2.28577974169847	2
ENSG00000080345.17	RIF1	2	151409959	2_90	0	0.0132963244824116	11.558468105219	2.56325604093929e-06	-1.79999999999963	1
ENSG00000183091.19	NEB	2	151734675	2_91	0	0.0120710480253753	7.00793503531212	1.41089648197813e-06	-0.72427983539071	1
ENSG00000162980.16	ARL5A	2	151828599	2_91	0	0.0114879467232777	6.52886957092254	1.2509516118883e-06	-0.795454545454656	1
ENSG00000182389.19	CACNB4	2	152099291	2_91	0	0.00965274472208144	4.84507338397052	7.8002996372765e-07	-0.157887079660461	2
ENSG00000115145.9	STAM2	2	152174599	2_91	0	0.0232588001349687	13.3693533920278	5.18630215786214e-06	-2.43054488811421	2
ENSG00000157827.19	FMNL2	2	152335141	2_91	0	0.00966225981585367	4.85464614335195	7.82341550629594e-07	-0.310283687943262	1
ENSG00000177917.10	ARL6IP6	2	152717752	2_91	0	0.00962532826158336	4.81759818969599	7.73403672769379e-07	0.288235294117617	1
ENSG00000144278.14	GALNT13	2	153872085	2_92	0	0.0083370922437509	4.84150573920693	6.73217138055899e-07	0.0414746543778628	1
ENSG00000115170.13	ACVR1	2	157876051	2_95	0	0.00855515354669623	4.81631240015844	6.87230717217548e-07	0.0113636363636378	1
ENSG00000153237.17	CCDC148	2	158457154	2_95	0	0.00903322373057858	5.34194478549469	8.04826499053841e-07	0.427924670141013	2
ENSG00000144283.21	PKP4	2	158457154	2_95	0	0.0090044825346085	5.3111280223212	7.97637632237454e-07	-0.323886639675966	1
ENSG00000123636.17	BAZ2B	2	159616888	2_96	0	0.00751491862741394	11.2166526575722	1.40587807918377e-06	-1.60975609755977	1
ENSG00000136536.14	MARCH7	2	159712477	2_96	0	0.00394075679286554	5.56920433027773	3.66043661213839e-07	0.910592773923486	2
ENSG00000241399.6	CD302	2	159798013	2_96	0	0.00361542507177504	4.90221599241034	2.95605093754139e-07	0.379578097711574	2
ENSG00000054219.10	LY75	2	159903194	2_96	0	0.00361399198253154	4.82357319402291	2.90747616631133e-07	-0.221854304635745	1
ENSG00000153246.12	PLA2R1	2	160062473	2_96	0	0.00361587364338689	5.14003886376517	3.09984339667975e-07	0.557251908397224	1
ENSG00000115221.10	ITGB6	2	160263396	2_96	0	0.0186275634237387	19.6421284546457	6.10245665337051e-06	2.15555555555558	1
ENSG00000153250.19	RBMS1	2	160494127	2_96	0	0.00364528150957111	6.47952912980482	3.93944122080906e-07	-1.18100890207722	1
ENSG00000136560.13	TANK	2	161136430	2_97	0	0.00710861458186252	4.81677977536145	5.7108646110971e-07	0.0356938583976221	2
ENSG00000197635.9	DPP4	2	162074564	2_97	0	0.00862731359974955	6.68777892801972	9.62315761259286e-07	-0.728278041073935	1
ENSG00000182263.13	FIGN	2	163735859	2_99	0	0.0132571544625808	11.2516820508969	2.4878710894906e-06	-1.22727272727313	1
ENSG00000144285.17	SCN1A	2	166151096	2_100	0	0.00811224547799505	4.9280339545772	6.66768203269426e-07	0.167832167832244	1
ENSG00000115290.9	GRB14	2	164621393	2_100	0	0.0176924631887041	12.476444482277	3.68162240820248e-06	1.35835535888421	2
ENSG00000082438.15	COBLL1	2	164843369	2_100	0	0.0166479466060082	11.8862039331052	3.30038007949797e-06	-1.32158590308418	1
ENSG00000178662.15	CSRNP3	2	165469352	2_100	0	0.00990960482793546	6.86276665556848	1.13426798510626e-06	-0.829931972789212	1
ENSG00000123607.14	TTC21B	2	165954060	2_100	0	0.00930883875964306	6.25801451953708	9.7161045612482e-07	-0.590097834235363	2
ENSG00000169432.14	SCN9A	2	166375953	2_101	0	0.0117992454880623	11.0402185864189	2.17266122959829e-06	-1.21383647798801	1
ENSG00000198648.10	STK39	2	168232736	2_102	0	0.00752092082123723	9.62024735679831	1.20675014845968e-06	1.11728395061749	1
ENSG00000073737.16	DHRS9	2	169066400	2_102	0	0.00716890371960055	9.2263127737585	1.10316640195466e-06	0.969696969697239	1
ENSG00000239474.6	KLHL41	2	169509786	2_103	0	0.0263816242157701	14.1452363887147	6.22403240406138e-06	1.40900195694679	1
ENSG00000138399.17	FASTKD1	2	169573525	2_103	0	0.0104014610966537	5.11752907403056	8.87799249037195e-07	0.24475201802108	2
ENSG00000138398.15	PPIG	2	169584491	2_103	0	0.0107188629200696	5.40830675617676	9.6687457259611e-07	0.435483870967874	1
ENSG00000154479.12	CCDC173	2	169694539	2_103	0	0.0129152306365571	7.21237659882658	1.55360520392202e-06	0.821817199086353	2
ENSG00000144362.11	PHOSPHO2	2	169689953	2_103	0	0.0507938457680286	20.5525163510751	1.74115006701702e-05	-2.4439270988224	2
ENSG00000213160.9	KLHL23	2	169693645	2_103	0	0.0113462104294091	5.95863163125465	1.12760625714343e-06	0.67172263953046	2
ENSG00000138382.14	METTL5	2	169825274	2_103	0	0.0148687087816937	8.57674902048369	2.12694403454557e-06	1.02764976958583	1
ENSG00000144357.16	UBR3	2	169826710	2_103	0	0.0147260677788071	8.48333811866063	2.08359677979109e-06	-1.16674561592342	2
ENSG00000204335.3	SP5	2	170715782	2_104	0	0.00825818979613868	7.30807101805508	1.00657867322847e-06	-1.06766917293256	1
ENSG00000204334.7	ERICH2	2	170784224	2_104	0	0.00688973915814417	5.55760736597245	6.38632104590471e-07	-0.681818181818112	1
ENSG00000128683.13	GAD1	2	170813566	2_104	0	0.0204541722614597	16.0921284348158	5.48978713176537e-06	-1.82319623451206	3
ENSG00000115806.12	GORASP2	2	170928918	2_104	0	0.0307216914885945	20.0508030413615	1.0273939408831e-05	1.84338725428466	2
ENSG00000123600.19	METTL8	2	171433087	2_104	0	0.033979067254682	21.0316369720007	1.19191321638452e-05	2.81198910081756	1
ENSG00000071967.11	CYBRD1	2	171522308	2_104	0	0.0118939055377778	10.8362620767431	2.14963186155722e-06	1.28226259944486	2
ENSG00000077380.15	DYNC1I2	2	171687403	2_104	0	0.00714221457381692	5.90525862586077	7.0344787463984e-07	-0.561151079136927	1
ENSG00000128708.12	HAT1	2	171922612	2_104	0	0.00764879720717893	6.56726682253484	8.37795288807034e-07	0.638766519823884	1
ENSG00000172878.13	METAP1D	2	171999243	2_104	0	0.00694606853799373	5.63625427404361	6.5296476616687e-07	0.406876790830911	1
ENSG00000144355.14	DLX1	2	172084534	2_104	0	0.00718502820648903	5.96297528440777	7.14581210085007e-07	0.509090909091035	1
ENSG00000091409.14	ITGA6	2	172427651	2_105	0	0.00740667085172342	73.6192132883871	9.09440567723379e-06	-0.443262411347455	1
ENSG00000152256.13	PDK1	2	172555453	2_105	0	0.00354887646491253	7.2281017274081	4.27833949436967e-07	0.813852813852869	1
ENSG00000091436.16	MAP3K20	2	173075305	2_105	0	0.00461829635941469	9.72074972262501	7.48758327714536e-07	-1.08823529411754	1
ENSG00000144354.13	CDCA7	2	173355045	2_105	0	0.004213533189934	8.70908895376704	6.12039217452257e-07	0.916967509025757	1
ENSG00000138430.15	OLA1	2	174248967	2_105	0	0.00893746503149606	16.0977804750578	2.39960888771168e-06	-1.52597402597412	1
ENSG00000144306.14	SCRN3	2	174396420	2_105	0	0.00289629174411021	5.14135587727558	2.48359100370028e-07	0.39393939393941	1
ENSG00000163328.13	GPR155	2	174487330	2_105	0	0.00387968708630915	7.79713305991752	5.04535524505832e-07	-0.910447761194251	1
ENSG00000115935.17	WIPF1	2	174575588	2_105	0	0.00787869210261072	14.3102319063039	1.88044617153501e-06	-1.84438520353927	2
ENSG00000138435.15	CHRNA1	2	174766588	2_106	0	0.00818315814801185	4.90196734720817	6.69039045292369e-07	-0.252631578947397	1
ENSG00000128656.13	CHN1	2	175004641	2_106	0	0.00885833126125723	5.66825540931615	8.37454910838362e-07	-0.375350140055962	1
ENSG00000115966.16	ATF2	2	175168771	2_106	0	0.0103060721458972	7.13198402292831	1.2259242771267e-06	-0.824242424242144	1
ENSG00000154518.9	ATP5G3	2	175184841	2_106	0	0.0136596171474436	9.85860886630085	2.2460233620772e-06	-1.20447363917089	2
ENSG00000144320.13	LNPK	2	175990168	2_106	0	0.0126955325142751	9.1497674922975	1.93740798733293e-06	0.854014598540178	1
ENSG00000128652.11	HOXD3	2	176136417	2_106	0	0.0297946442591789	17.4342230183066	8.66365016204335e-06	1.61264123299367	2
ENSG00000128645.14	HOXD1	2	176188570	2_106	0	0.187483336196329	35.8135401191845	0.000111987624173087	3.56204379561922	1
ENSG00000116044.15	NFE2L2	2	177392936	2_107	0	0.0279324366207209	16.0527808218944	7.47858103130392e-06	-1.56900212314275	1
ENSG00000018510.13	AGPS	2	177392663	2_107	0	0.0184043261352009	11.9966516160483	3.68247725656951e-06	-1.38219895288028	1
ENSG00000128655.16	PDE11A	2	178108547	2_108	0	0.00466633851218878	5.20406686113664	4.05022559736599e-07	0.353641079526409	2
ENSG00000155636.14	RBM45	2	178112893	2_108	0	0.00663389076414811	8.60057254360486	9.51602961512519e-07	-0.968503937007862	1
ENSG00000079156.16	OSBPL6	2	178194574	2_108	0	0.0046506436719993	5.17155336438878	4.01138347957726e-07	0.301242236024748	1
ENSG00000180228.12	PRKRA	2	178451344	2_108	0	0.00554649617535985	6.87189547670175	6.35704621295243e-07	0.659919028340223	1
ENSG00000204311.12	DFNB59	2	178451344	2_108	0	0.00554649617535985	6.87189547670175	6.35704621295243e-07	0.659919028340223	1
ENSG00000079150.17	FKBP7	2	178478636	2_108	0	0.00450299278196109	4.86020378015769	3.650193061846e-07	-0.12244897959192	1
ENSG00000163492.14	CCDC141	2	179049913	2_108	0	0.0208798542130187	19.7006633442039	6.8606998103097e-06	2.20388349514625	1
ENSG00000187231.13	SESTD1	2	179273134	2_108	0	0.00477482151395337	5.42585915841663	4.32101490089375e-07	0.440217391304183	1
ENSG00000170035.15	UBE2E3	2	180967386	2_109	0	0.010730721949621	7.27787007138507	1.30254682725122e-06	-0.957317073170632	1
ENSG00000115232.13	ITGA4	2	181456814	2_110	0	0.00772259576181	6.51421858199774	8.39045929797016e-07	-0.566972477064222	1
ENSG00000138434.16	SSFA2	2	181892173	2_110	0	0.00651400740204355	4.87011670020516	5.29112134262093e-07	-0.0219512195121975	1
ENSG00000150722.10	PPP1R1C	2	181953928	2_110	0	0.00734293537707398	6.02715064445047	7.38145298965752e-07	-0.498765432098467	1
ENSG00000115252.18	PDE1A	2	182522885	2_110	0	0.00685092338324456	5.35717512512292	6.12131966790212e-07	-0.355159678304229	2
ENSG00000162998.4	FRZB	2	182866860	2_110	0	0.00667840592290103	5.11084045485523	5.69279102768774e-07	0.201923076923156	1
ENSG00000162999.12	DUSP19	2	183079224	2_110	0	0.00741542772925263	6.12206362158197	7.57171311768896e-07	0.667774086378857	1
ENSG00000163002.12	NUP35	2	183117700	2_110	0	0.00797130412855951	6.82051165900237	9.06789411516485e-07	0.792079207920994	1
ENSG00000170396.7	ZNF804A	2	184598393	2_112	0	0.00375240702321134	7.57535537743741	4.74103386120352e-07	-0.862244897959207	1
ENSG00000188738.14	FSIP2	2	185738225	2_112	0	0.00468168828247517	8.91125363566446	6.95827204967803e-07	-0.729259318506818	2
ENSG00000138448.11	ITGAV	2	186566873	2_112	0	0.00544599628740461	11.5039049685794	1.0449192546248e-06	-1.40510298355106	2
ENSG00000144369.12	FAM171B	2	186698729	2_112	0	0.00286024170657861	7.28361302037227	3.47463911393962e-07	1.60317460317522	1
ENSG00000064989.12	CALCRL	2	187448790	2_112	0	0.0040902047710053	8.98799993766182	6.13152096115878e-07	1.32094594594596	1
ENSG00000144366.15	GULP1	2	188291383	2_112	0	0.00288780156881929	5.03717540370947	2.42613256721486e-07	-0.216374269005766	1
ENSG00000168542.14	COL3A1	2	188974074	2_112	0	0.00364815278395092	7.26860106300635	4.42266410985126e-07	-0.726315789473503	1
ENSG00000204262.11	COL5A2	2	189180039	2_113	0	0.0546665879772583	23.86108684388	2.17556616105537e-05	3.23859547730483	2
ENSG00000115368.9	WDR75	2	189441060	2_113	0	0.00790760333091556	5.06189966388998	6.67603359790129e-07	0.212423554492856	2
ENSG00000138449.10	SLC40A1	2	189581815	2_113	0	0.00830056658938727	5.53063770032257	7.65672507185202e-07	0.718309859155141	1
ENSG00000138381.9	ASNSD1	2	189660929	2_113	0	0.00856427463743992	5.83284967627055	8.33165877987283e-07	0.437875889173618	2
ENSG00000151687.14	ANKAR	2	189674447	2_113	0	0.0105515238938908	7.85067014697094	1.38159903995896e-06	1.00651465798058	1
ENSG00000128699.13	ORMDL1	2	189784079	2_113	0	0.00822743174287255	5.4450505438839	7.47181841758191e-07	-0.313716705636864	2
ENSG00000064933.17	PMS1	2	189783978	2_113	0	0.00778108694916291	4.90606401827125	6.3669814540968e-07	-0.0641304057161534	2
ENSG00000198130.15	HIBCH	2	190341243	2_113	0	0.0141374041674165	10.6825969536292	2.51887503862882e-06	-1.23205710815714	2
ENSG00000151689.12	INPP1	2	190343621	2_113	0	0.0109997995996735	8.25317312989635	1.51413930800857e-06	0.934306569342973	1
ENSG00000151690.14	MFSD6	2	190361753	2_113	0	0.00780181749909581	4.93178168344884	6.41740924990432e-07	-0.092339823477353	2
ENSG00000128641.18	MYO1B	2	191244832	2_114	0	0.00630305021501809	5.96553382725399	6.2713376707592e-07	-0.416666666666695	1
ENSG00000173559.12	NABP1	2	191677959	2_114	0	0.0256705800087598	19.5682218460169	8.3781310693887e-06	-1.99429556026765	2
ENSG00000144339.11	TMEFF2	2	192199407	2_114	0	0.0208157541836962	17.5298389399528	6.08597525316215e-06	-1.74193548387061	1
ENSG00000196950.13	SLC39A10	2	195575506	2_115	0	0.00716284005678169	5.58683217958975	6.67438086069724e-07	0.423452768729762	1
ENSG00000081320.10	STK17B	2	196168838	2_116	0	0.013340643379556	8.6737581968982	1.92994170597794e-06	-1.21538461538425	1
ENSG00000138411.10	HECW2	2	196593392	2_116	0	0.0311579721870767	16.9145693276948	8.79002753087538e-06	1.91250522871255	2
ENSG00000119041.10	GTF3C3	2	196799713	2_116	0	0.0330094842220989	17.4779300430668	9.62252040615044e-06	1.78816199376953	1
ENSG00000115520.8	COQ10B	2	197453059	2_117	0	0.00662101753185873	5.95343780336678	6.57434762762012e-07	-1.50806451612903	1
ENSG00000115541.10	HSPE1	2	197500319	2_117	0	0.0252015367391605	18.8979669481503	7.94332285369933e-06	-3.18939393939459	1
ENSG00000162944.10	RFTN2	2	197675986	2_117	0	0.0085143647939121	8.38326954791085	1.1904901028505e-06	1.22492401215805	1
ENSG00000115896.15	PLCL1	2	197804386	2_117	0	0.00791804525742279	7.68163979934252	1.01445321784636e-06	1.24203821656018	1
ENSG00000226124.6	FTCDNL1	2	199761955	2_118	0	0.0135576963222921	20.3508502252256	4.6018087505055e-06	-2.81010426750687	2
ENSG00000162971.10	TYW5	2	199955782	2_118	0	0.00679589871247965	13.0176324204315	1.47549929792257e-06	-2.56050955413998	1
ENSG00000162972.10	MAIP1	2	199955782	2_118	0	0.00679589871247965	13.0176324204315	1.47549929792257e-06	2.56050955413998	1
ENSG00000196141.13	SPATS2L	2	200305923	2_118	0	0.00868706615442094	13.5167762338417	1.95842235832159e-06	1.38906159476167	2
ENSG00000163535.17	SGO2	2	200510220	2_118	0	0.0111302041204562	15.9288538992787	2.95697575435556e-06	-1.46052631578886	1
ENSG00000155729.12	KCTD18	2	200519526	2_118	0	0.0189454294099458	23.2907188725538	7.35948546970096e-06	-2.56540084388193	1
ENSG00000082153.17	BZW1	2	200810630	2_119	0	0.00830033580030176	6.22045671268278	8.61148482187372e-07	-0.587301587301504	1
ENSG00000013441.15	CLK1	2	200864612	2_119	0	0.0240682114391096	16.5367811939865	6.63826986505593e-06	1.93223819301791	1
ENSG00000240344.8	PPIL3	2	200889218	2_119	0	0.0160076348511273	12.5768051812063	3.35782152099866e-06	1.29447852760703	1
ENSG00000155744.9	FAM126B	2	201071138	2_119	0	0.0177050740153376	13.5542632550878	4.00252237694848e-06	-1.71632653061301	1
ENSG00000003402.19	CFLAR	2	201116120	2_119	0	0.01649936842085	12.8701777330374	3.54170162048141e-06	-1.66122448979574	1
ENSG00000003400.14	CASP10	2	201183110	2_119	0	0.0132138337830096	10.7183773272813	2.36220718892329e-06	1.28834355828272	1
ENSG00000155749.12	ALS2CR12	2	201357198	2_119	0	0.0110642167357508	8.99977748443497	1.66078170457692e-06	1.00145773535299	2
ENSG00000082146.12	STRADB	2	201387816	2_119	0	0.0101548681435057	8.17012704468517	1.38376774779372e-06	-1.00746268656729	1
ENSG00000155754.14	ALS2CR11	2	201616759	2_119	0	0.0085840797412936	6.54534036448118	9.37100315603085e-07	0.779527559054911	1
ENSG00000155755.18	TMEM237	2	201643932	2_119	0	0.0465748794738597	22.9851383405107	1.78549635221789e-05	2.23489932885912	1
ENSG00000003393.14	ALS2	2	201780819	2_119	0	0.0396089932123036	21.3968177823761	1.41352370916996e-05	2.19337016574606	1
ENSG00000155760.2	FZD7	2	202034208	2_120	0	0.0101279732672608	9.98457562952569	1.68660064814417e-06	-1.23703703703729	1
ENSG00000116030.16	SUMO1	2	202238678	2_120	0	0.00885876326336599	8.68978775834484	1.28393302800462e-06	-1.08730158730175	1
ENSG00000138439.11	FAM117B	2	202634789	2_120	0	0.0189365933616983	16.0465085473767	5.06806890332553e-06	-2.15999999999984	1
ENSG00000163596.16	ICA1L	2	202871528	2_120	0	0.00658904706524377	5.82989696017078	6.40683580834379e-07	1.02185792349762	1
ENSG00000138380.17	CARF	2	202912242	2_120	0	0.00766240341377911	7.28776756651009	9.31364395824601e-07	-1.15757524105957	2
ENSG00000138442.9	WDR12	2	203012510	2_120	0	0.00696082149242039	6.36004957926767	7.38382003839846e-07	-1.13186813186842	1
ENSG00000144426.18	NBEAL1	2	203014780	2_120	0	0.00642148860806568	5.58107167821056	5.97741518128444e-07	-0.446043165467718	1
ENSG00000178562.17	CD28	2	203706103	2_120	0	0.00824357373622886	7.99410689660503	1.09912119781609e-06	-1.13740458015262	1
ENSG00000163600.12	ICOS	2	203937045	2_120	0	0.010279510330317	10.1281266555821	1.7364474970865e-06	-1.11494252873594	1
ENSG00000118257.16	NRP2	2	205681675	2_121	0	0.0228291858381064	14.7885305893554	5.63087067559944e-06	1.5055555555547	1
ENSG00000114933.15	INO80D	2	206088333	2_122	0	0.0619475817606641	18.1429629503129	1.87453121527963e-05	-3.67460317460158	1
ENSG00000023228.13	NDUFS1	2	206158784	2_122	0	0.119720530035506	20.6235276635414	4.11805070814266e-05	3.89600000000035	1
ENSG00000114942.13	EEF1B2	2	206159383	2_122	0	0.0687464302553801	18.9302083533133	2.17052929312819e-05	-3.69841269841326	1
ENSG00000138400.12	MDH1B	2	206765180	2_122	0	0.020119768077288	13.4005742941608	4.49683017664297e-06	-1.40248026952075	2
ENSG00000118246.13	FASTKD2	2	206765614	2_122	0	0.0119695929061531	8.6134480452522	1.71955679270092e-06	-0.920645460117318	2
ENSG00000118263.14	KLF7	2	207167000	2_122	0	0.0112238359179488	8.29899921425259	1.55355680677748e-06	-0.890243902439183	1
ENSG00000163249.11	CCNYL1	2	207712007	2_122	0	0.0176572112553554	12.503440586967	3.68223713432729e-06	-1.38819320214785	1
ENSG00000118231.4	CRYGD	2	208146798	2_123	0	0.0209552736987513	13.0152174783669	4.54888410874377e-06	-1.51054852320604	1
ENSG00000188674.10	C2orf80	2	208167437	2_123	0	0.0144514691180971	9.41039862866335	2.26819362494974e-06	0.957142857142841	1
ENSG00000182187.3	CRYGB	2	208145834	2_123	0	0.00971266347043953	5.56431888730005	9.01385272688025e-07	-0.59200000000003	1
ENSG00000178385.14	PLEKHM3	2	208025325	2_123	0	0.0119771509244974	7.59181655707544	1.51655907892641e-06	0.999999999999882	1
ENSG00000138413.13	IDH1	2	208266212	2_123	0	0.0105117152078201	6.32896909076973	1.10960055775418e-06	-0.524911032028401	1
ENSG00000144406.18	UNC80	2	209772023	2_124	0	0.0126510661118769	14.0763824555136	2.97014935805272e-06	-1.66938775510133	1
ENSG00000197713.14	RPE	2	210002122	2_124	0	0.00499141989816554	5.08819250622476	4.23591996285122e-07	-0.242063492063392	1
ENSG00000115365.11	LANCL1	2	210477414	2_124	0	0.00496288848311921	5.0328635841227	4.16590902125734e-07	0.463414634146478	1
ENSG00000021826.14	CPS1	2	210477414	2_124	0	0.00496288848311921	5.0328635841227	4.16590902125734e-07	-0.463414634146478	1
ENSG00000178568.14	ERBB4	2	212515237	2_125	0	0.041037960615814	22.1663667801656	1.51719146541709e-05	2.34920634920599	1
ENSG00000174453.9	VWC2L	2	214313980	2_126	0	0.0405056613196172	18.6700599551913	1.26130914715867e-05	2.0126582278485	1
ENSG00000030419.16	IKZF2	2	213152260	2_126	0	0.0202019978662324	11.8886211537759	4.00576912088707e-06	-1.64566929133853	1
ENSG00000144451.18	SPAG16	2	213282149	2_126	0	0.0211477936701627	12.3333206106657	4.3501596067569e-06	1.58778625954179	1
ENSG00000138376.10	BARD1	2	214809500	2_127	0	0.00855563835471684	8.88095843163302	1.26727935994672e-06	1.16414700204267	2
ENSG00000138363.14	ATIC	2	215310965	2_127	0	0.00625011720333801	5.71194831205523	5.95432500120985e-07	0.438152580045529	3
ENSG00000118242.15	MREG	2	215952940	2_127	0	0.00592039232114217	5.24544045870321	5.17955625076554e-07	-0.362705868909968	2
ENSG00000079246.15	XRCC5	2	216117729	2_127	0	0.0189127150674844	16.2979519296375	5.14099306217442e-06	-1.96949152542451	1
ENSG00000197756.9	RPL37A	2	216498338	2_127	0	0.00573024393732047	4.91113033960101	4.69369295559973e-07	-0.129032258064502	1
ENSG00000115457.9	IGFBP2	2	216632342	2_127	0	0.00604028312981642	5.40009599973362	5.44025030715014e-07	0.32236842105261	1
ENSG00000171450.5	CDK5R2	2	218959212	2_129	0	0.0365105274442505	19.6395830760971	1.1959429872967e-05	1.8880407124683	1
ENSG00000182698.11	RESP18	2	219332702	2_129	0	0.00801692952226007	5.04768612797217	6.7493276745739e-07	0.192836916899696	2
ENSG00000231672.6	DIRC3	2	217756664	2_129	0	0.00787947578698645	4.93730972887477	6.4885522060012e-07	-0.335211267605704	1
ENSG00000188282.12	RUFY4	2	218034910	2_129	0	0.0106644540981323	11.3852873741055	2.02508255241579e-06	-2.29797773831513	2
ENSG00000163464.7	CXCR1	2	218166777	2_129	0	0.0258114759136959	20.488004115039	8.82008147063782e-06	2.77573529411788	1
ENSG00000163466.15	ARPC2	2	218217396	2_129	0	0.0167920355187287	27.6807292277151	7.75248575439237e-06	-4.74796747967471	1
ENSG00000127837.9	AAMP	2	218268856	2_129	0	0.0262731201122403	32.9228610172612	1.44267772227613e-05	5.15436212734833	2
ENSG00000127838.13	PNKD	2	218270227	2_129	0	0.0159800971503655	28.0853228933599	7.48546772412355e-06	4.95967741935412	1
ENSG00000135926.14	TMBIM1	2	218292881	2_129	0	0.0178506175122731	11.6619121155253	3.4720271634002e-06	-0.89942528735677	1
ENSG00000018280.16	SLC11A1	2	218381984	2_129	0	0.010197580063858	7.35806143579753	1.25147056400973e-06	-0.748175182481655	1
ENSG00000135913.10	USP37	2	218568874	2_129	0	0.00780037816137846	4.979922749862	6.47885662447676e-07	0.444444444444529	1
ENSG00000144580.13	CNOT9	2	218568666	2_129	0	0.00781324997568589	5.0609889491356	6.59518851573299e-07	0.53874778377869	2
ENSG00000115556.13	PLCD4	2	218608011	2_129	0	0.00780048981491732	4.98253999684501	6.48235443698112e-07	-0.448818897637794	1
ENSG00000074582.12	BCS1L	2	218658716	2_129	0	0.0296293778209348	19.2741879514627	9.52486276841066e-06	-2.42058823529331	1
ENSG00000115568.15	ZNF142	2	218659366	2_129	0	0.0262268453856139	18.0234560750189	7.88395676558074e-06	2.34210526315774	1
ENSG00000163481.7	RNF25	2	218672514	2_129	0	0.0209783064314448	15.7335360998101	5.50499427176168e-06	-2.18823529411908	1
ENSG00000163482.11	STK36	2	218672243	2_129	0	0.0153788082876046	12.5902816497832	3.22937318042867e-06	-1.95692307692302	1
ENSG00000115596.3	WNT6	2	218860595	2_129	0	0.00802849864043853	5.1561603915543	6.90431921101401e-07	0.390804597701293	1
ENSG00000163501.6	IHH	2	219058132	2_129	0	0.0290577388768687	16.920800325773	8.20054701626076e-06	1.70229007633584	1
ENSG00000187736.12	NHEJ1	2	219160586	2_129	0	0.0123934563940192	8.8207081823619	1.82329106230249e-06	-0.915384615384628	1
ENSG00000213901.10	SLC23A3	2	219170383	2_129	0	0.0197949891076351	14.7650271040586	4.87471939387856e-06	1.74585635359141	1
ENSG00000144567.10	FAM134A	2	219176369	2_129	0	0.00820787516944788	5.5552610641565	7.60493175914251e-07	-0.485203155173059	2
ENSG00000115649.15	CNPPD1	2	219177206	2_129	0	0.00886528900346539	6.39736910421866	9.45920008851993e-07	-0.707350275992822	2
ENSG00000115657.12	ABCB6	2	219218557	2_129	0	0.00892327409800242	6.19791042565897	9.22421961789647e-07	0.752427184466232	1
ENSG00000198925.10	ATG9A	2	219229951	2_129	0	0.00828645140048579	5.47037564992865	7.56041862760556e-07	0.558577876216321	2
ENSG00000163516.13	ANKZF1	2	219229829	2_129	0	0.00866139586163728	5.91280868108049	8.54165095667954e-07	0.557218668068135	2
ENSG00000127824.13	TUBA4A	2	219278362	2_129	0	0.009304929308112	6.56393958717504	1.01867995132147e-06	-0.650205761317217	1
ENSG00000054356.13	PTPRN	2	219309801	2_129	0	0.00978967014367504	7.12904263700488	1.1640171432272e-06	0.807106598984412	1
ENSG00000123992.18	DNPEP	2	219400504	2_129	0	0.0104081972894631	7.60774023478541	1.32066082843759e-06	-0.820557491288966	1
ENSG00000072195.14	SPEG	2	219434550	2_129	0	0.0103368058309538	7.55906504870626	1.30321042867432e-06	0.870370370370576	1
ENSG00000144591.18	GMPPA	2	219506313	2_129	0	0.00808501579798537	5.12692446638686	6.91349889184173e-07	0.198019801980257	1
ENSG00000123989.13	CHPF	2	219543916	2_129	0	0.00780040386052172	4.81708105095798	6.26702096941786e-07	0.0873015873015872	1
ENSG00000123999.4	INHA	2	219572251	2_129	0	0.00781046815828934	4.83054789215679	6.29264981549816e-07	0.0312499999999891	1
ENSG00000124006.14	OBSL1	2	219572251	2_129	0	0.00781046815828934	4.83054789215679	6.29264981549816e-07	0.0312499999999891	1
ENSG00000144589.21	STK11IP	2	219597759	2_130	0	0.0086971237340151	6.47783663672857	9.39649194562179e-07	-0.624669039186074	2
ENSG00000116106.11	EPHA4	2	221574191	2_130	0	0.00759201054114755	5.16452705414466	6.5395439790363e-07	0.276758409785889	1
ENSG00000163082.9	SGPP2	2	222423832	2_131	0	0.010117224257714	7.81089978768114	1.31802166229966e-06	-0.885245901639495	1
ENSG00000123983.13	ACSL3	2	222832738	2_131	0	0.00742477691728838	4.81998211694747	5.96882631947135e-07	-0.0490255951161911	2
ENSG00000152056.16	AP1S3	2	223837588	2_131	0	0.00825929693136129	5.84924589409024	8.05755102220544e-07	0.473063407009023	2
ENSG00000169047.5	IRS1	2	226800135	2_133	0	0.00762534657779901	4.87953321047708	6.2058028033037e-07	0.139112903225735	1
ENSG00000081052.11	COL4A4	2	227163765	2_133	0	0.0075919058699252	4.83706742059709	6.1248162088922e-07	-0.0865384615385077	1
ENSG00000153823.18	PID1	2	229269298	2_135	0	0.00400575501756706	5.19721038445078	3.4722803967619e-07	-0.299435028248608	1
ENSG00000153832.11	FBXO36	2	229968473	2_135	0	0.00402717976870914	5.25654474539772	3.53070544756743e-07	-0.360294117647048	1
ENSG00000153827.13	TRIP12	2	229920912	2_135	0	0.00405002659288445	5.21600769967144	3.52335338531938e-07	-0.13450292397659	1
ENSG00000163053.10	SLC16A14	2	230069466	2_135	0	0.0065875883402261	9.5985953426777	1.05461572063266e-06	-0.860139860139521	1
ENSG00000079263.18	SP140	2	230203425	2_135	0	0.00669126713456048	14.1036972629043	1.57398812434015e-06	-2.68421052631455	1
ENSG00000135899.17	SP110	2	230213930	2_135	0	0.00785943804883527	10.7269851325066	1.40614232032478e-06	0.841025641025172	1
ENSG00000185404.16	SP140L	2	230326798	2_135	0	0.0145074358879345	20.3559455269454	4.92540611889266e-06	-2.81746031745963	1
ENSG00000135916.15	ITM2C	2	230864420	2_135	0	0.0169615406541271	18.8953773781108	5.34540940297046e-06	-1.72893772893777	1
ENSG00000135898.9	GPR55	2	230960977	2_135	0	0.0141533118662739	17.1726546938874	4.05373746942677e-06	-1.60169491525456	1
ENSG00000237412.6	PRSS56	2	232520066	2_136	0	0.00985732052124677	4.81633888526225	7.91837418999856e-07	0.0432692307692139	1
ENSG00000135902.9	CHRND	2	232526097	2_136	0	0.00996863329218966	4.92493607492002	8.188348602891e-07	-0.0984848484848931	1
ENSG00000204128.5	C2orf72	2	231040159	2_136	0	0.0163323033107111	9.70531972052491	2.64373176448186e-06	-1.1019108280257	1
ENSG00000135914.5	HTR2B	2	231125386	2_136	0	0.0109281527162252	5.81388463273196	1.05967642045149e-06	-0.503164556962196	1
ENSG00000115053.15	NCL	2	231483954	2_136	0	0.0104325025837408	5.36485434877939	9.33483277265941e-07	-0.401574803149491	1
ENSG00000171596.6	NMUR1	2	231530546	2_136	0	0.0139217733851107	8.15768178730075	1.89418078273839e-06	0.833333333333479	1
ENSG00000187514.16	PTMA	2	231707301	2_136	0	0.00997589863077519	4.93198192057994	8.20603960980726e-07	-0.0884955752212203	1
ENSG00000156973.13	PDE6D	2	231772919	2_136	0	0.0169913023137603	10.0889189990932	2.85911357694068e-06	1.121212121212	1
ENSG00000221944.6	TIGD1	2	232550122	2_136	0	0.0108345221015274	5.73063363047469	1.03555342537376e-06	0.526196097623264	2
ENSG00000115468.11	EFHD1	2	232604756	2_136	0	0.014425616886853	8.50210196959644	2.04560044275658e-06	0.930555555555624	1
ENSG00000182600.9	C2orf82	2	232856815	2_137	0	0.00680464509660417	5.49638672569748	6.23796403790343e-07	-0.179079124539448	2
ENSG00000066248.14	NGEF	2	233013260	2_137	0	0.0104398064153104	9.44979611405445	1.64541324774223e-06	0.840252740852336	2
ENSG00000085978.21	ATG16L1	2	233234598	2_137	0	0.00630672131662924	46.7892098691214	4.92163562669625e-06	-6.73684210526363	1
ENSG00000077044.10	DGKD	2	233354365	2_137	0	0.0138950353177546	21.2237896886747	4.91861346132613e-06	3.36216216216091	1
ENSG00000085982.13	USP40	2	233566344	2_137	0	0.00720543791808914	6.195820511265	7.44593626191158e-07	0.503795327995181	2
ENSG00000123485.11	HJURP	2	233854491	2_137	0	0.00625629056535881	5.31665944612491	5.54773693347183e-07	-0.77426041110548	2
ENSG00000130147.15	SH3BP4	2	234952438	2_138	0	0.0143267511926556	9.18594423979646	2.19498536606521e-06	-1.04735376044615	1
ENSG00000198612.10	COPS8	2	237085776	2_140	0	0.00804522117145912	7.095479744392	9.52094065100686e-07	-1.01890359168189	1
ENSG00000177483.11	RBM44	2	237798649	2_140	0	0.00641634705229466	4.91000288171936	5.25447946309494e-07	0.073132770610187	2
ENSG00000184182.18	UBE2F	2	237965667	2_141	0	0.00857787504091889	8.78010124223622	1.2561437580686e-06	1.83593750000039	1
ENSG00000132330.16	SCLY	2	238098489	2_141	0	0.0206766068644469	18.3318328817982	6.32186569711096e-06	3.61702127659585	1
ENSG00000144488.14	ESPNL	2	238077106	2_141	0	0.00832918121622883	8.71274612574075	1.21036812002419e-06	-1.84707953448889	2
ENSG00000168427.8	KLHL30	2	238138383	2_141	0	0.00766980228404335	5.13688533573629	6.57119183429775e-07	0.491416309012999	1
ENSG00000144485.10	HES6	2	238241004	2_141	0	0.00826488702502381	6.02404053505254	8.30395357612509e-07	0.780303030302894	1
ENSG00000132326.11	PER2	2	238289924	2_141	0	0.0137309066677143	10.0665597276756	2.30536871567432e-06	0.85589519650681	1
ENSG00000204104.11	TRAF3IP1	2	238320939	2_141	0	0.0138549296506392	10.9956593843505	2.54088909105804e-06	1.41509433962279	1
ENSG00000065802.11	ASB1	2	238426832	2_141	0	0.0181477386892827	14.2465098635053	4.31212265852499e-06	-1.75396825396825	1
ENSG00000178602.7	OTOS	2	240126908	2_142	0	0.00460372555750577	4.81759285569704	3.69913026926458e-07	0.059880239520957	1
ENSG00000178586.4	OR6B3	2	240048930	2_142	0	0.017262930114916	17.5980909552325	5.06687483223167e-06	-1.72535211267685	1
ENSG00000068024.16	HDAC4	2	239401967	2_142	0	0.00541954468304651	6.39225820927385	5.77799572872734e-07	0.597122302158276	1
ENSG00000130414.11	NDUFA10	2	240025784	2_142	0	0.00496402380993866	5.54480573495778	4.59071462711858e-07	-0.463687150837803	1
ENSG00000188542.9	DUSP28	2	240560414	2_142	0	0.015387332776398	16.482911353096	4.23016565395128e-06	-2.0119675481827	2
ENSG00000142330.19	CAPN10	2	240586423	2_142	0	0.0369505465155319	25.0061514799345	1.54108938644988e-05	-2.35471698113107	1
ENSG00000130294.15	KIF1A	2	240820475	2_143	0	0.00432020754720841	5.48012560667418	3.9487099097026e-07	-0.789062499999973	1
ENSG00000122085.16	MTERF4	2	241102692	2_143	0	0.011040963324279	13.9038345234134	2.56036371132397e-06	1.65063514141584	3
ENSG00000115687.13	PASK	2	241132486	2_143	0	0.0540003731688618	28.0794031013133	2.52897617597581e-05	2.28884593109281	2
ENSG00000146205.13	ANO7	2	241217672	2_144	0	0.00434967187493573	5.00392978010008	3.6301770650057e-07	-0.0305465956760635	2
ENSG00000168385.17	SEPT2	2	241314902	2_144	0	0.0207921130147024	21.1315474549802	7.32807716962982e-06	2.48031496062988	1
ENSG00000115677.16	HDLBP	2	241317232	2_144	0	0.0054916199515036	7.12816038713739	6.52887032365217e-07	-0.822731210332897	2
ENSG00000006607.13	FARP2	2	241355535	2_144	0	0.0245884858876597	19.1280019593861	7.84443194685345e-06	1.11989893475382	2
ENSG00000115694.14	STK25	2	241510210	2_144	0	0.00533051538715812	6.87183938841487	6.10945270744445e-07	-0.758928571428577	1
ENSG00000176720.4	BOK	2	241558436	2_144	0	0.00913060092034124	18.9837063646003	2.89094929372896e-06	3.2614010583472	2
ENSG00000168397.16	ATG4B	2	241641055	2_144	0	0.00533925307401806	8.71906151211705	7.76444384827852e-07	-2.00694444444368	1
ENSG00000168393.12	DTYMK	2	241683277	2_144	0	0.00631480292590914	13.7640884506468	1.44966402622907e-06	3.02797202797129	1
ENSG00000168395.15	ING5	2	241687407	2_144	0	0.00521865398332877	6.749582145567	5.87483258831629e-07	-0.457746478873376	1
ENSG00000180902.17	D2HGDH	2	241756485	2_144	0	0.0112426424245051	13.5612191290859	2.54288802823142e-06	-1.21582733812982	1
ENSG00000154252.11	GAL3ST2	2	241751606	2_144	0	0.032098866824268	23.2033261318096	1.24222438645198e-05	1.81761006289311	1
ENSG00000188011.5	RTP5	2	241869928	2_144	0	0.0116036595651859	14.8722365307149	2.87826892064875e-06	-2.09787234042445	1
ENSG00000134115.12	CNTN6	3	1092761	3_1	0	0.00953570792757041	4.82131291721274	7.66793398701789e-07	0.0102389078498295	1
ENSG00000072756.16	TRNT1	3	3127782	3_4	0	0.00342378508389074	5.30556318280586	3.02968929181423e-07	-0.337016574585648	1
ENSG00000113851.14	CRBN	3	3114680	3_4	0	0.00346725038394324	5.42724753362523	3.13852028865972e-07	-0.378572825217405	2
ENSG00000170364.12	SETMAR	3	4303349	3_4	0	0.00604527400841337	10.7920938545461	1.08813256959563e-06	1.16917293233013	1
ENSG00000144455.13	SUMF1	3	4368850	3_4	0	0.00550004746173927	9.8795136163939	9.06279396718746e-07	1.09613579927284	3
ENSG00000134107.4	BHLHE40	3	4977455	3_4	0	0.00325859785273885	4.82859861786086	2.62429092314478e-07	-0.0236406619385347	1
ENSG00000071282.11	LMCD1	3	8500958	3_6	0	0.0148859330743325	10.9750643772377	2.7248540421644e-06	1.26185567010366	1
ENSG00000182533.6	CAV3	3	8733693	3_7	0	0.0219598405501137	14.0519806421159	5.14667602305235e-06	-1.48022598870113	1
ENSG00000125046.14	SSUH2	3	8744602	3_7	0	0.0104507693784088	6.85450508125787	1.19477044894436e-06	-0.663529411765099	1
ENSG00000180914.10	OXTR	3	8791701	3_7	0	0.0197107628419199	13.0023661991633	4.27450600489523e-06	-1.39130434782565	1
ENSG00000070950.9	RAD18	3	8957253	3_7	0	0.00911472268368263	5.53173269700471	8.40939498198004e-07	0.383862497738336	2
ENSG00000134077.15	THUMPD3	3	9363240	3_7	0	0.0131828987847556	9.10224141372194	2.00133307656332e-06	1.00000000000005	1
ENSG00000163719.19	MTMR14	3	9649842	3_8	0	0.00924736337198084	4.85549914322468	7.48879445765136e-07	-0.132701421800944	1
ENSG00000144550.12	CPNE9	3	9703359	3_8	0	0.00963315402372655	5.25070329534609	8.43618486197732e-07	-0.320754716981183	1
ENSG00000134072.10	CAMK1	3	9769618	3_8	0	0.0135800596451803	8.57379738855776	1.94193638644871e-06	0.924865831842699	1
ENSG00000214021.15	TTLL3	3	9807047	3_8	0	0.0172119113665986	10.8708641691753	3.12070901743212e-06	-1.19283276450473	1
ENSG00000156990.14	RPUSD3	3	9843931	3_8	0	0.00925564009652258	4.86414711944307	7.50884719283855e-07	0.111940298507424	1
ENSG00000171135.13	JAGN1	3	9890289	3_8	0	0.00960821552053159	5.22564216021719	8.37418418342196e-07	-0.419910327381305	2
ENSG00000163701.18	IL17RE	3	9902449	3_8	0	0.0120509002508511	7.41710642601296	1.49078188851725e-06	0.869386491951415	2
ENSG00000163702.18	IL17RC	3	9917083	3_8	0	0.00951019682373011	5.12648425145272	8.13147326335008e-07	0.383999999999994	1
ENSG00000163704.11	PRRT3	3	9953604	3_8	0	0.0193227869256285	11.9932861069834	3.86516523480729e-06	-1.91608391608448	1
ENSG00000144554.10	FANCD2	3	10025967	3_8	0	0.0243426901497099	14.2374473852601	5.78043881818944e-06	2.10810810810791	1
ENSG00000254999.3	BRK1	3	10115548	3_8	0	0.0487601544178981	21.0253098910615	1.70988768112534e-05	2.60990877538817	2
ENSG00000134086.7	VHL	3	10140878	3_8	0	0.0116189641060591	7.06386223229259	1.36889373596334e-06	1.26865671641799	1
ENSG00000134070.4	IRAK2	3	10164461	3_8	0	0.0120517781258052	7.41783889596606	1.49103771948481e-06	-1.32608695652151	1
ENSG00000157014.10	TATDN2	3	10247632	3_8	0	0.00932514843182164	4.93649100196432	7.67775427817756e-07	0.276118044512861	3
ENSG00000157020.17	SEC13	3	10320608	3_8	0	0.0151885079113356	9.6583364823768	2.44668212340379e-06	-1.37209302325569	1
ENSG00000157087.17	ATP2B2	3	10707748	3_8	0	0.0168934494834174	10.6897355194001	3.0119336689307e-06	-1.27439024390255	1
ENSG00000157103.10	SLC6A1	3	10992288	3_9	0	0.00626109598209668	5.45075924219526	5.69203375597263e-07	0.38167938931306	1
ENSG00000144559.10	TAMM41	3	11803811	3_9	0	0.00838366461561291	8.27098962985319	1.15651555441235e-06	0.85540261177263	2
ENSG00000157152.16	SYN2	3	12004293	3_9	0	0.00595264315772826	4.96292609173353	4.92728589526972e-07	0.267015706806375	1
ENSG00000154743.17	TSEN2	3	12484157	3_9	0	0.0058737964077914	4.83418914884535	4.73590120537585e-07	0.0287197536642531	2
ENSG00000075975.15	MKRN2	3	12555008	3_9	0	0.00644593323068421	5.73172825373069	6.16213913637677e-07	-0.56986738911659	2
ENSG00000225526.4	MKRN2OS	3	12559109	3_9	0	0.0075324720256873	7.23642092459959	9.09120506040073e-07	0.736418912028696	2
ENSG00000132155.11	RAF1	3	12664356	3_9	0	0.00818590533389463	8.0403028468601	1.09773934586854e-06	-0.901515151515083	1
ENSG00000144712.11	CAND2	3	12796583	3_9	0	0.00595636717898918	4.96897223971428	4.93637492902288e-07	0.184742697754098	2
ENSG00000144713.12	RPL32	3	12841494	3_9	0	0.0060775808671848	5.16350475800372	5.23402066895627e-07	-0.280620454732619	2
ENSG00000131379.9	C3orf20	3	14669081	3_10	0	0.00559539026733213	4.90256457235944	4.57523927033496e-07	0.141935483870989	1
ENSG00000144711.13	IQSEC1	3	13072626	3_10	0	0.0233938671452133	18.7516316796929	7.31646313642625e-06	1.79611650485477	1
ENSG00000163517.14	HDAC11	3	13480018	3_10	0	0.00896016829599389	9.4510613363362	1.41239722049691e-06	1.0264255910983	1
ENSG00000163520.13	FBLN2	3	13548846	3_10	0	0.0119619879635855	12.2460809787325	2.443208854157e-06	1.49689440993801	1
ENSG00000163528.12	CHCHD4	3	14112731	3_10	0	0.015952351588458	15.0342060671588	4.00004905243167e-06	1.9032258064511	1
ENSG00000170876.7	TMEM43	3	14124463	3_10	0	0.0238923861149687	18.9564529077582	7.55399523395734e-06	2.16176470588311	1
ENSG00000154767.14	XPC	3	14179017	3_10	0	0.00737858383966406	7.57416833995744	9.32111948765034e-07	0.848396501458006	1
ENSG00000170860.3	LSM3	3	14177502	3_10	0	0.00842909534522041	8.86031778185483	1.24563376039839e-06	1.30158730158728	1
ENSG00000131389.16	SLC6A6	3	14402293	3_10	0	0.0196070434168619	17.0357657859735	5.57100921335412e-06	1.77096774193531	1
ENSG00000144596.12	GRIP2	3	14555907	3_10	0	0.00625900839023708	5.98473055044713	6.24755720408906e-07	0.482517482517451	1
ENSG00000154781.15	CCDC174	3	14660765	3_10	0	0.0063571757394908	6.13502233885608	6.50489770565738e-07	-0.538461538461288	1
ENSG00000131381.12	RBSN	3	15099992	3_11	0	0.0172065940330179	8.94921589816604	2.5682660051966e-06	-1.15037593984909	1
ENSG00000131375.9	CAPN7	3	15206289	3_11	0	0.0123160226668606	5.70910465246465	1.17273149602605e-06	0.511764705882273	1
ENSG00000131370.15	SH3BP5	3	15281416	3_11	0	0.0113944232060206	4.95632889819564	9.41916857318927e-07	0.205882352941158	1
ENSG00000206562.11	METTL6	3	15439219	3_11	0	0.0119981570654006	5.45599591018104	1.09181406472197e-06	0.427609427609556	1
ENSG00000144597.13	EAF1	3	15430456	3_11	0	0.0113177598740691	4.89100254555866	9.23248200445213e-07	0.150793650793581	1
ENSG00000206561.12	COLQ	3	15521671	3_11	0	0.0216591606771261	11.1834362715684	4.03995935634371e-06	-1.33734939759	1
ENSG00000131373.14	HACL1	3	15601536	3_11	0	0.0179993116380592	9.3861715486843	2.81776317682762e-06	1.14864101067674	2
ENSG00000206560.11	ANKRD28	3	15859466	3_11	0	0.0139189116372688	6.8938620656947	1.60039790069423e-06	-0.880952380952628	1
ENSG00000154814.13	OXNAD1	3	16265068	3_12	0	0.00989123440964645	6.29790602047525	1.03897901393406e-06	0.579288025889713	1
ENSG00000183960.8	KCNH8	3	19148202	3_14	0	0.00743766529251655	5.0934314309901	6.31840121655319e-07	0.232456140350764	1
ENSG00000163576.17	EFHB	3	19946616	3_14	0	0.00954083227450497	7.50032367079814	1.19351085190361e-06	0.828428411145742	2
ENSG00000144566.10	RAB5A	3	19946983	3_14	0	0.00754362842039014	5.23010675921422	6.58037960379655e-07	0.294520547945388	1
ENSG00000183977.13	PP2D1	3	20012243	3_14	0	0.00729149522553962	4.90167522989458	5.96102899343232e-07	0.0722891566265306	1
ENSG00000114166.7	KAT2B	3	20063346	3_15	0	0.00675633180142887	4.81979266617747	5.43124547038519e-07	0.316901408450576	1
ENSG00000129810.14	SGO1	3	20186513	3_15	0	0.00695459168683466	5.09914801640863	5.9146542363452e-07	-0.333333333333373	1
ENSG00000182247.9	UBE2E2	3	23202760	3_17	0	0.00778713501672756	5.59508361311319	7.26681980839473e-07	-0.409764542869393	2
ENSG00000197885.10	NKIRAS1	3	23946511	3_18	0	0.00644030603060475	4.83686645075131	5.19554016578606e-07	-0.0649350649350503	1
ENSG00000151093.7	OXSM	3	25782726	3_19	0	0.0145170138045503	6.71097750854328	1.62488705461496e-06	0.705776173285007	1
ENSG00000033867.16	SLC4A7	3	27484716	3_20	0	0.0243487188361606	14.6288261162539	5.94081048097386e-06	-1.87325765637876	2
ENSG00000163508.12	EOMES	3	27723132	3_20	0	0.0127003444192579	8.31393345755911	1.76109242273283e-06	-0.952380952380862	1
ENSG00000163512.13	AZI2	3	28348860	3_21	0	0.0134890899823055	9.22923570887404	2.07638792709624e-06	-1.07494179847605	2
ENSG00000144642.21	RBMS3	3	28575079	3_21	0	0.00900153151480843	5.31555175828798	7.98040373448048e-07	-0.453531598512854	1
ENSG00000197385.5	ZNF860	3	31981522	3_23	0	0.00956325492436405	4.83455415913439	7.71120534206959e-07	-0.106297737347399	2
ENSG00000144645.13	OSBPL10	3	32078058	3_23	0	0.0325716123210724	16.7295391244768	9.08831433648567e-06	1.76097560975722	1
ENSG00000152642.10	GPD1L	3	32104696	3_23	0	0.0101507134440375	5.41108796338801	9.16096591504448e-07	0.370558375634447	1
ENSG00000170293.8	CMTM8	3	32238241	3_23	0	0.0127791773396231	7.63942513999269	1.62825973008559e-06	0.789293446448205	2
ENSG00000153551.13	CMTM7	3	32414275	3_24	0	0.0096570052567696	7.47950758935508	1.20469076352136e-06	-0.693548387096914	1
ENSG00000091317.7	CMTM6	3	32421134	3_24	0	0.00721912248381418	4.88438537996061	5.88104413431074e-07	0.269333125108627	2
ENSG00000144635.8	DYNC1LI1	3	32570942	3_24	0	0.00837819993405042	6.37237829100056	8.90455816291763e-07	0.689497716894867	1
ENSG00000182973.18	CNOT10	3	32684690	3_24	0	0.00878149441554044	6.63979687173152	9.72485934076642e-07	0.613588110403477	1
ENSG00000188167.8	TMPPE	3	33097285	3_24	0	0.0200521163704075	14.2293516961762	4.75888747080709e-06	-1.47169811320735	1
ENSG00000170266.15	GLB1	3	33097285	3_24	0	0.0199498715222466	14.1815317361072	4.71871067805263e-06	1.4684562005386	2
ENSG00000170275.14	CRTAP	3	33113893	3_24	0	0.00762106621605818	5.43177823719368	6.90427166412543e-07	0.503960991800803	2
ENSG00000173705.8	SUSD5	3	33218930	3_25	0	0.0160113096032856	12.6007606033128	3.36498956346257e-06	-1.24125650293616	2
ENSG00000153558.13	FBXL2	3	33277306	3_25	0	0.00907957643294477	7.10954586658621	1.07663267173468e-06	0.657534246575091	1
ENSG00000170248.13	PDCD6IP	3	33797856	3_25	0	0.0615173210875203	25.7470336544745	2.64170745096235e-05	2.55072463768212	1
ENSG00000172995.16	ARPP21	3	35639025	3_26	0	0.0333178243264602	16.738111793409	9.30129039627488e-06	1.74834437086013	1
ENSG00000144681.10	STAC	3	36380068	3_26	0	0.0187344856045204	11.1349316174325	3.47928041920223e-06	-1.67519893543328	2
ENSG00000168016.13	TRANK1	3	36944995	3_27	0	0.011560065600978	5.10129308200218	9.83559595672906e-07	-0.354322579793158	2
ENSG00000178567.7	EPM2AIP1	3	36993455	3_27	0	0.0151945219603791	7.74877825374337	1.96372369102209e-06	-0.96666666666701	1
ENSG00000076242.14	MLH1	3	36996225	3_27	0	0.0121829696932688	5.60925649864807	1.1397735364478e-06	-0.367454068241545	1
ENSG00000093167.17	LRRFIP2	3	37183476	3_27	0	0.0117601727613174	5.2673860042974	1.0331632571857e-06	0.537763824521249	2
ENSG00000144674.16	GOLGA4	3	37243088	3_27	0	0.0117635807928661	5.27019029419365	1.03401286454502e-06	0.36647927351468	2
ENSG00000198590.11	C3orf35	3	37386585	3_27	0	0.0118465705565084	5.33823039637412	1.05475128904955e-06	-0.502947634788294	2
ENSG00000144668.11	ITGA9	3	37493700	3_27	0	0.0115116536849821	5.06068052555055	9.71643037851646e-07	-0.255813953488284	1
ENSG00000144671.10	SLC22A14	3	38281798	3_27	0	0.0136522477437413	6.71178782978611	1.52827843714108e-06	0.642857142856978	1
ENSG00000093217.9	XYLB	3	38346523	3_28	0	0.0136982786337542	9.92007394967598	2.26642322047648e-06	-1.07918552036186	1
ENSG00000168356.11	SCN11A	3	38950616	3_28	0	0.010229037447961	7.09349073947778	1.21019367898465e-06	-0.992307692307725	1
ENSG00000114742.13	WDR48	3	39051835	3_28	0	0.0115961576298841	8.30714067752407	1.60666665694066e-06	-1.17293233082713	1
ENSG00000114745.13	GORASP1	3	39108012	3_28	0	0.00928053562486453	6.15245456763067	9.52317057145236e-07	0.741116751268916	1
ENSG00000168026.18	TTC21A	3	39108012	3_28	0	0.00928053562486453	6.15245456763067	9.52317057145236e-07	-0.741116751268916	1
ENSG00000168028.13	RPSA	3	39407090	3_28	0	0.0396617341506826	20.2626180062704	1.34037821865926e-05	-2.30645161290303	1
ENSG00000114784.3	EIF1B	3	40309786	3_29	0	0.0109296276970017	9.36639515946356	1.70741051013119e-06	-1.16197183098633	1
ENSG00000168032.8	ENTPD3	3	40387447	3_29	0	0.00682658248116286	4.81688628951598	5.48440908613896e-07	0.00746268656716394	1
ENSG00000188846.13	RPL14	3	40457413	3_29	0	0.0215175523715281	15.9327344574004	5.71798869370988e-06	-1.57348703170069	1
ENSG00000168036.16	CTNNB1	3	41200876	3_30	0	0.035078446387282	19.7229045951788	1.1539083867496e-05	2.62601626016281	1
ENSG00000168038.10	ULK4	3	41963289	3_30	0	0.0176069049673104	13.0141521174677	3.82172122625173e-06	-2.22424242424305	1
ENSG00000182606.14	TRAK1	3	42014240	3_30	0	0.0105163233191611	8.022980054023	1.40721270629429e-06	0.888382687927048	1
ENSG00000187094.11	CCK	3	42266417	3_30	0	0.0111759155307244	8.61153299464935	1.60517980116162e-06	-0.90399999999964	1
ENSG00000114853.13	ZBTB47	3	42653821	3_31	0	0.0105808417390855	7.333397154168	1.2941527210853e-06	0.801075268817122	1
ENSG00000010282.14	HHATL	3	42701652	3_31	0	0.0150126882555782	10.7205862308286	2.6843374251626e-06	-1.33716251335637	2
ENSG00000244607.5	CCDC13	3	42773176	3_31	0	0.00937207223109537	6.16017307557884	9.62916540526941e-07	-0.577922077922301	1
ENSG00000144648.15	ACKR2	3	42804792	3_31	0	0.00933110649833169	6.11781672501473	9.52115672872012e-07	-0.555214723926593	1
ENSG00000182983.14	ZNF662	3	42905991	3_31	0	0.0083904994267664	5.09067524544039	7.12399014772612e-07	0.424050632911265	1
ENSG00000240747.7	KRBOX1	3	42809057	3_31	0	0.0110690590943597	7.76980798444774	1.43443574114248e-06	-0.859259259259449	1
ENSG00000144647.5	POMGNT2	3	43106160	3_31	0	0.0261513526471902	16.1103543026768	7.02682850443616e-06	1.79032258064489	1
ENSG00000011198.7	ABHD5	3	43690090	3_31	0	0.0103206837941514	7.09258595577901	1.22088057995621e-06	-0.767676767677081	1
ENSG00000160746.12	ANO10	3	43691432	3_31	0	0.00935423694341575	6.14175473010532	9.58210534111941e-07	0.604192347907927	2
ENSG00000179152.19	TCAIM	3	44338372	3_31	0	0.0221194901903191	14.4816202811724	5.34259648997313e-06	-1.68208092485512	1
ENSG00000225873.3	LINC00694	3	44439661	3_31	0	0.0253706860237171	15.8153514987688	6.69223472205058e-06	-1.77586206896577	1
ENSG00000178917.15	ZNF852	3	44510851	3_31	0	0.0103522002144438	7.12207784411594	1.22970088205118e-06	0.766917293233142	1
ENSG00000144792.9	ZNF660	3	44562235	3_31	0	0.022442987027824	14.6227459837026	5.47355769006793e-06	1.6185378263413	2
ENSG00000186448.14	ZNF197	3	44580623	3_31	0	0.0129602450326088	9.29653468459119	2.00952962066895e-06	1.1210526315794	1
ENSG00000169981.10	ZNF35	3	44649020	3_31	0	0.0116278780488676	8.24640080101258	1.59928186627514e-06	0.994565217391164	1
ENSG00000196653.11	ZNF502	3	44721338	3_31	0	0.00831304146133338	5.00103667216912	6.93394019136892e-07	0.0903225806451269	1
ENSG00000186446.11	ZNF501	3	44721338	3_31	0	0.00831304146133338	5.00103667216912	6.93394019136892e-07	0.0903225806451269	1
ENSG00000163808.16	KIF15	3	44721338	3_31	0	0.00894542953321354	5.70972121517077	8.51875657297805e-07	0.391546812112242	2
ENSG00000163807.5	KIAA1143	3	44761331	3_31	0	0.0257246621927562	15.9502124265716	6.84346826185861e-06	1.77419354838687	1
ENSG00000169964.7	TMEM42	3	44861857	3_31	0	0.00828068281851613	4.96334329064921	6.85489125694685e-07	0.24398625429568	1
ENSG00000075914.12	EXOSC7	3	44975034	3_31	0	0.0082139469954069	4.88513911931869	6.69250859637281e-07	-0.183673469387776	1
ENSG00000163812.13	ZDHHC3	3	44976413	3_31	0	0.00830325626055772	4.98965368918394	6.91001438242932e-07	-0.174603174603153	1
ENSG00000163815.5	CLEC3B	3	45000571	3_31	0	0.00816215125627373	4.82400482402094	6.56708258162567e-07	0.103286384976567	1
ENSG00000163814.7	CDCP1	3	45146293	3_32	0	0.00574160123462542	5.05681040609303	4.84250193820411e-07	-0.0654761904761797	1
ENSG00000249992.1	TMEM158	3	45234878	3_32	0	0.00578214763033669	5.12474550453041	4.94221443286007e-07	0.32142857142865	1
ENSG00000011376.9	LARS2	3	45485320	3_32	0	0.00931847961252175	9.73539004612692	1.51306825999935e-06	0.917910447761305	1
ENSG00000211456.10	SACM1L	3	45689445	3_32	0	0.00580542972722598	5.16355547439332	4.99969285474981e-07	0.25215517241379	1
ENSG00000163817.15	SLC6A20	3	45796521	3_32	0	0.00637156510633319	6.06206504436049	6.44209051636497e-07	-0.594207539977118	2
ENSG00000163818.16	LZTFL1	3	45916204	3_32	0	0.00945271653642732	9.87370327106104	1.55667091725962e-06	-1.63097084561604	2
ENSG00000172215.5	CXCR6	3	45940684	3_32	0	0.0207166921097004	17.4755365492465	6.0382492476701e-06	-1.67774086378696	1
ENSG00000163820.14	FYCO1	3	45995029	3_32	0	0.00598146589330273	5.45200194425455	5.43905860529692e-07	-0.843152620229411	2
ENSG00000163823.3	CCR1	3	46208883	3_32	0	0.0174789184228045	15.8260013467131	4.61366290005158e-06	2.26126126126199	1
ENSG00000121807.5	CCR2	3	46353822	3_32	0	0.0133362227367954	13.2041179745073	2.936989148072e-06	-2.07905138339901	1
ENSG00000160791.13	CCR5	3	46370444	3_32	0	0.0113347697922145	11.6293615618262	2.19851120192351e-06	-1.07275691991439	2
ENSG00000241186.9	TDGF1	3	46574146	3_32	0	0.0205938765956217	17.417912578687	5.98265994293922e-06	1.95062359100854	2
ENSG00000178038.16	ALS2CL	3	46693608	3_33	0	0.00493902060268603	7.11357751024649	5.8598838971115e-07	0.601195682593349	2
ENSG00000181585.3	TMIE	3	46700908	3_33	0	0.0105106590888736	14.0320668411112	2.45986741963753e-06	2.21784776902811	1
ENSG00000188086.13	PRSS45	3	46740665	3_33	0	0.48926319994535	23.3470625019628	0.000190517512701343	-3.87845303867373	1
ENSG00000178055.11	PRSS42	3	46834226	3_33	0	0.00461789031069471	5.55374068204742	4.27749308399983e-07	-0.485596707818892	1
ENSG00000160801.13	PTH1R	3	46877309	3_33	0	0.0064651709821737	7.87776071385606	8.49459945823343e-07	-0.528309321486584	2
ENSG00000160796.16	NBEAL2	3	46979634	3_33	0	0.00447531667900924	5.6516089996557	4.2184799138379e-07	0.547619047619162	1
ENSG00000181555.20	SETD2	3	47164415	3_33	0	0.00990182893114355	13.3750506706214	2.2088740878608e-06	-1.92275574112728	1
ENSG00000114650.18	SCAP	3	47476755	3_33	0	0.00552018306858326	8.35428745273972	7.69171175120359e-07	1.31585227811643	2
ENSG00000163832.15	ELP6	3	47513447	3_33	0	0.00463217934550964	5.47490107629775	4.22981865075553e-07	-0.628140703517773	1
ENSG00000114646.9	CSPG5	3	47580720	3_33	0	0.00449094535793215	5.10886962024775	3.82668484169192e-07	0.351145038168041	1
ENSG00000114767.6	RRP9	3	51941929	3_36	0	0.0216016372272777	16.8946046313662	6.08688093708922e-06	1.97570850202409	1
ENSG00000041880.14	PARP3	3	51941929	3_36	0	0.0216016372272777	16.8946046313662	6.08688093708922e-06	-1.97570850202409	1
ENSG00000248487.8	ABHD14A	3	51972037	3_36	0	0.0114931681858695	10.7813992957467	2.06668838309175e-06	1.36440677966089	1
ENSG00000164088.17	PPM1M	3	52245935	3_36	0	0.00642141819703201	5.12355348977442	5.48734586665516e-07	-0.11290322580646	1
ENSG00000164091.11	WDR82	3	52288401	3_36	0	0.00874232438429112	8.03527172453522	1.17162219476974e-06	1.55223880596996	1
ENSG00000114841.17	DNAH1	3	52316196	3_36	0	0.00626471895723457	4.88984807656489	5.10924895229132e-07	-0.0308641975308628	1
ENSG00000010319.6	SEMA3G	3	52444898	3_36	0	0.0150792688276771	13.1581405793138	3.30929064275797e-06	1.59994741592154	2
ENSG00000114854.7	TNNC1	3	52454186	3_36	0	0.00755349719494058	6.67098103202305	8.40422911634804e-07	0.624013028150536	2
ENSG00000010327.10	STAB1	3	52495250	3_36	0	0.00643186375202465	5.1322344356132	5.5055844410683e-07	-0.32967032967032	1
ENSG00000168273.7	SMIM4	3	52533601	3_36	0	0.00921754804479502	8.57094092583627	1.3176619873075e-06	-1.49206349206307	1
ENSG00000168268.10	NT5DC2	3	52535464	3_36	0	0.00769440145416944	6.8919246227513	8.84454439670493e-07	-0.688144329897228	1
ENSG00000163938.16	GNL3	3	52681295	3_36	0	0.00822333569304046	7.49423975456581	1.02786412372073e-06	1.47627584040169	2
ENSG00000163939.18	PBRM1	3	52686064	3_36	0	0.00877064593587429	8.11937111292908	1.18772002023895e-06	1.57723577235786	1
ENSG00000016864.18	GLT8D1	3	52706166	3_36	0	0.00768274378414524	6.82301897719339	8.74285014862944e-07	1.43999999999978	1
ENSG00000114904.12	NEK4	3	52771077	3_36	0	0.00774200181837981	6.89625104606949	8.90484649643472e-07	1.45238095238083	1
ENSG00000055957.10	ITIH1	3	52777156	3_36	0	0.00643105975507863	5.1271938032067	5.49948958825344e-07	1.00775193798416	1
ENSG00000162267.12	ITIH3	3	52794612	3_36	0	0.0171344251133438	14.4988968636938	4.14347386522102e-06	-2.30534351145033	1
ENSG00000055955.15	ITIH4	3	52831109	3_36	0	0.0434572273967897	23.3417614136589	1.69182619810028e-05	-2.85662268849295	2
ENSG00000213533.11	TMEM110	3	52897955	3_36	0	0.0893204171797801	30.3761774538853	4.52526451041257e-05	-3.38095238095414	1
ENSG00000163932.13	PRKCD	3	53155654	3_36	0	0.00679410241007739	5.6739842451032	6.42954618049549e-07	-0.486301369862935	1
ENSG00000163931.15	TKT	3	53256248	3_36	0	0.00621942336501891	4.81859377678803	4.99839463647117e-07	0.332186583021683	2
ENSG00000272886.5	DCP1A	3	53347519	3_36	0	0.00731993595197933	6.38191248978803	7.79144898450311e-07	0.620227038183574	1
ENSG00000016391.10	CHDH	3	53846340	3_36	0	0.0625278802931906	27.2091599307484	2.83758542793688e-05	2.40521739130369	1
ENSG00000056736.9	IL17RB	3	53846762	3_36	0	0.00716966118882756	6.18970052530054	7.4016471182202e-07	0.555183946488654	1
ENSG00000180376.16	CCDC66	3	56557150	3_39	0	0.0095261190939856	5.1505574708904	8.1833353683672e-07	0.535003797311879	3
ENSG00000163946.13	FAM208A	3	56682894	3_39	0	0.0102474150338394	5.85641524732212	1.00093596493846e-06	0.596774193548065	1
ENSG00000144730.17	IL17RD	3	57170597	3_39	0	0.0112509781836062	6.76027661393142	1.26857122101649e-06	-0.648648648648735	1
ENSG00000157500.10	APPL1	3	57221903	3_39	0	0.0118178961088624	7.2360274380269	1.42626583223776e-06	-1.08661417322818	1
ENSG00000174844.14	DNAH12	3	57544056	3_39	0	0.0189427736683913	11.808530592733	3.73077909792711e-06	-1.59719555132498	2
ENSG00000174840.8	PDE12	3	57556472	3_39	0	0.00934104151728243	4.96085292490359	7.72879449149497e-07	0.368421052631465	1
ENSG00000168374.10	ARF4	3	57597538	3_39	0	0.0380481649880349	18.6018187936302	1.18045444324694e-05	2.2371896952641	2
ENSG00000174839.12	DENND6A	3	57692733	3_39	0	0.00926236124190827	4.87906368234381	7.53734348752332e-07	-0.11142857142857	1
ENSG00000163687.13	DNASE1L3	3	58214627	3_40	0	0.0136173044227831	14.0439388465022	3.18962907696799e-06	-1.58646616541393	1
ENSG00000163686.14	ABHD6	3	58237077	3_40	0	0.00590878100161962	5.97177946737075	5.88520724230072e-07	-0.68801168443384	2
ENSG00000163684.11	RPP14	3	58305853	3_40	0	0.00948657192007385	10.5460318634223	1.66862400960265e-06	1.49403834231985	2
ENSG00000168297.15	PXK	3	58332842	3_40	0	0.0274830794806802	20.8624374583357	9.5629205401898e-06	-2.32177329689525	2
ENSG00000168291.12	PDHB	3	58394738	3_40	0	0.00524338013905301	4.81837779621942	4.21378428526292e-07	0.164875493892798	2
ENSG00000168306.12	ACOX2	3	58537606	3_40	0	0.0247174632946646	19.8299597391677	8.17496375715186e-06	2.09027777777791	1
ENSG00000168309.16	FAM107A	3	58627651	3_40	0	0.00635340730684353	6.67236460026665	7.07044215108465e-07	0.627659574468409	1
ENSG00000189283.9	FHIT	3	61250654	3_41	0	0.0291790907572566	19.806058079482	9.63895402112682e-06	-1.86330935251824	1
ENSG00000144724.19	PTPRG	3	61561600	3_41	0	0.0226495938893793	17.3403450188028	6.55055744246051e-06	1.76861761544295	2
ENSG00000163618.17	CADPS	3	62875758	3_42	0	0.0108207974052279	6.2253329231187	1.12352296381011e-06	-0.563305586190428	2
ENSG00000163632.12	C3orf49	3	63819161	3_43	0	0.00818943184520204	6.28074149638195	8.57876551894729e-07	-0.65110565110534	1
ENSG00000163634.11	THOC7	3	63863496	3_43	0	0.00953983992695007	7.75622461151276	1.23410346133566e-06	0.90215588723	1
ENSG00000163635.17	ATXN7	3	63864984	3_43	0	0.0188960709393866	14.375560697693	4.53060718076396e-06	2.05434782608609	1
ENSG00000163636.10	PSMD6	3	64024201	3_43	0	0.00773901583479697	5.73413273979649	7.40139501177724e-07	0.925287356321711	1
ENSG00000163637.12	PRICKLE2	3	64445875	3_43	0	0.00704287769838319	4.82342555432304	5.66585991066153e-07	-0.0157480314960678	1
ENSG00000163638.13	ADAMTS9	3	64688923	3_43	0	0.00718762634006931	5.01995352121773	6.0179045240803e-07	-0.261194029850737	1
ENSG00000144749.13	LRIG1	3	66501565	3_45	0	0.0147956042277635	13.1207951163642	3.23782196733153e-06	1.36866359446992	1
ENSG00000172340.14	SUCLG2	3	67407957	3_45	0	0.00988830660895135	9.22000243436118	1.52059327528464e-06	1.02575270851518	2
ENSG00000183662.10	FAM19A1	3	68003750	3_45	0	0.00763325684548777	6.71798040669679	8.5528078334925e-07	-0.704545454545382	1
ENSG00000163378.13	EOGT	3	68989066	3_46	0	0.0105072278623914	6.86199702853723	1.20253792501115e-06	0.686801902846813	2
ENSG00000144747.15	TMF1	3	69052218	3_46	0	0.00933202958949697	5.71490829620299	8.89499029661724e-07	0.426395939086302	1
ENSG00000144746.6	ARL6IP5	3	69088388	3_46	0	0.00857137287087828	4.89295314403879	6.99490065168248e-07	0.191999999999992	1
ENSG00000163380.15	LMOD3	3	69301723	3_47	0	0.0256797146056627	16.7115826222798	7.15760749118698e-06	-2.01538461538461	1
ENSG00000114541.14	FRMD4B	3	69542649	3_47	0	0.0436472208584824	21.8922129531253	1.59369924086594e-05	-2.11976047904165	1
ENSG00000187098.14	MITF	3	69738563	3_47	0	0.00778962277253081	5.15096833812738	6.69214608256954e-07	0.390804597701398	1
ENSG00000163412.12	EIF4E3	3	71708864	3_48	0	0.0108082515609698	11.3644532446749	2.04863267877522e-06	1.26923076923105	1
ENSG00000170837.2	GPR27	3	71711724	3_48	0	0.00762747810116793	7.97932944876117	1.01509682993529e-06	0.914984436563447	2
ENSG00000144736.13	SHQ1	3	72861735	3_49	0	0.00909494406082234	5.63801963308643	8.55237473134733e-07	-0.415492957746739	1
ENSG00000172986.12	GXYLT2	3	72973653	3_49	0	0.00996170007065433	6.51822669823949	1.08298646297168e-06	0.751879699248246	1
ENSG00000163605.14	PPP4R2	3	72999194	3_49	0	0.013326287822689	9.33428654010394	2.07467666916085e-06	-1.31199999999953	1
ENSG00000113805.8	CNTN3	3	74520712	3_50	0	0.0193888866610976	13.0098320299357	4.20711774619045e-06	1.50993007838132	2
ENSG00000227124.8	ZNF717	3	75784818	3_51	0	0.0085759806264597	6.49579789092916	9.29129824140739e-07	-0.648809523809539	1
ENSG00000185008.17	ROBO2	3	75906907	3_51	0	0.0089674005066932	6.92722284335477	1.03606220517164e-06	0.700507614213166	1
ENSG00000114480.12	GBE1	3	81761728	3_54	0	0.00821051829978337	4.98726033623934	6.82955989400351e-07	-0.262331130619576	2
ENSG00000175161.13	CADM2	3	84934767	3_56	0	0.00984811910040428	7.34049888308912	1.20569920538129e-06	-1.67164179104422	1
ENSG00000083937.8	CHMP2B	3	87187640	3_57	0	0.0241298718458228	17.5047486415219	7.04483782399493e-06	1.69353975778824	2
ENSG00000175105.6	ZNF654	3	88060883	3_58	0	0.00759135226021857	5.40626141342184	6.84504474875533e-07	0.383720930232648	1
ENSG00000163320.10	CGGBP1	3	88122078	3_58	0	0.0147911412267638	11.859340540433	2.92564972880281e-06	-1.45226130653306	1
ENSG00000178750.2	STX19	3	94032097	3_59	0	0.0328716275255231	17.0587448417151	9.35251441015723e-06	2.00689655172413	1
ENSG00000178694.9	NSUN3	3	94062771	3_59	0	0.0195050205708429	11.9785472599288	3.89682290164159e-06	-1.49781659388584	1
ENSG00000080200.9	CRYBG3	3	97822174	3_61	0	0.00724225861297301	5.93773157086247	7.17223803902805e-07	-0.447154471544765	1
ENSG00000080822.16	CLDND1	3	98523270	3_62	0	0.0187987716941186	10.6030874877982	3.32446621638648e-06	-1.16901408450739	1
ENSG00000144810.15	COL8A1	3	99637984	3_62	0	0.010377089940285	4.8466855354862	8.38842699168048e-07	-0.0888807089157417	2
ENSG00000036054.12	TBC1D23	3	100258513	3_63	0	0.0072980920823581	4.87910499780614	5.93894917248742e-07	0.0204798005392027	2
ENSG00000114021.11	NIT2	3	100341935	3_63	0	0.0112439405388934	9.05777164703181	1.69863478516437e-06	1.2380952380952	1
ENSG00000154174.7	TOMM70	3	100401425	3_63	0	0.00816811049355215	5.96734022751641	8.12947517904042e-07	0.457044673539498	1
ENSG00000206535.7	LNP1	3	100401425	3_63	0	0.0124497319202161	10.0437263015351	2.08552295702146e-06	1.26055659866993	2
ENSG00000181458.10	TMEM45A	3	100492481	3_63	0	0.00845181537203676	6.2973365149474	8.87701612154058e-07	-0.907975460122803	1
ENSG00000114354.13	TFG	3	100709274	3_63	0	0.00728961726500721	4.86788151602672	5.9184070489247e-07	0.286956798579097	2
ENSG00000154175.16	ABI3BP	3	100992739	3_64	0	0.00628659173830648	5.45180753837784	5.71631139476677e-07	0.847560975609806	1
ENSG00000081148.11	IMPG2	3	101320737	3_64	0	0.00962710630321839	12.4069512658668	1.99214501618409e-06	1.98795180722968	1
ENSG00000174173.6	TRMT10C	3	101561866	3_64	0	0.00662057336612898	7.49088650284492	8.27158858338978e-07	1.67857142857167	1
ENSG00000081154.11	PCNP	3	101574721	3_64	0	0.0121720456763523	14.1370434776906	2.87000248409741e-06	2.57738095238186	1
ENSG00000066422.4	ZBTB11	3	101676208	3_64	0	0.00759056276637349	7.96351086544332	1.00818134771327e-06	-1.4088410523067	2
ENSG00000144815.15	NXPE3	3	101779312	3_64	0	0.0196619146013466	14.6044182104406	4.78927937782134e-06	-1.24026122333532	2
ENSG00000170017.12	ALCAM	3	105366626	3_66	0	0.00821256456835029	7.30698461062311	1.00086867112571e-06	0.771186440677475	1
ENSG00000114423.18	CBLB	3	105869225	3_66	0	0.00800727233928333	7.06230653523363	9.43172803361011e-07	-0.924657534246147	1
ENSG00000138483.2	CCDC54	3	107377044	3_67	0	0.00940665987761702	11.3186887748715	1.77579024243738e-06	1.53225806451627	1
ENSG00000114455.13	HHLA2	3	108296400	3_67	0	0.0127419400650995	14.2550339117413	3.02945090196922e-06	1.75199999999946	1
ENSG00000121570.12	DPPA4	3	109336747	3_67	0	0.00520293394138427	5.59819775818228	4.85799041423485e-07	-0.496000000000057	1
ENSG00000114487.9	MORC1	3	109120175	3_67	0	0.00494132870423936	5.10025578997237	4.20335245825399e-07	0.272727272727165	1
ENSG00000114446.4	IFT57	3	108222767	3_67	0	0.0164377650258578	16.7227278785867	4.5846902189831e-06	1.70739549839209	1
ENSG00000144821.9	MYH15	3	108529575	3_67	0	0.00590850921508235	6.82590810731654	6.72664425394618e-07	-0.684210526315485	1
ENSG00000198919.12	DZIP3	3	108590476	3_67	0	0.0103249948099307	12.2196053722499	2.10429744730192e-06	-1.44444444444395	1
ENSG00000163519.13	TRAT1	3	108822296	3_67	0	0.00717690722766307	8.70409311265049	1.04188783245382e-06	1.08684786464347	2
ENSG00000177707.10	NECTIN3	3	111070094	3_69	0	0.0127068900162732	12.2142609100942	2.58860967050773e-06	-1.43352601156122	1
ENSG00000153283.12	CD96	3	111292718	3_69	0	0.00596328626735543	4.90084855202409	4.87435376497723e-07	0.234724372617998	2
ENSG00000144824.20	PHLDB2	3	111732903	3_69	0	0.017206426745991	15.1518068791076	4.34825716988454e-06	-1.68750000000014	1
ENSG00000144827.8	ABHD10	3	111978592	3_69	0	0.0091644735289802	9.05248871430256	1.38367985712457e-06	-1.07331368042603	2
ENSG00000174500.12	GCSAM	3	112133043	3_69	0	0.00847062503224694	8.29141334493324	1.17139705843017e-06	-1.24179474497989	2
ENSG00000144848.10	ATG3	3	112561859	3_69	0	0.00653169443444146	5.7800393351029	6.29675446669185e-07	-0.454981155496801	2
ENSG00000138459.8	SLC35A5	3	112561371	3_69	0	0.00631921227353427	5.46065312668869	5.75529567184557e-07	-0.376681614349829	1
ENSG00000163606.10	CD200R1	3	112975136	3_69	0	0.00860779867413575	8.44669188828975	1.21265945989382e-06	-0.86301369862972	1
ENSG00000163607.15	GTPBP8	3	112990981	3_69	0	0.0060806140794285	5.08898105868509	5.16105373440724e-07	0.205673758865312	1
ENSG00000163608.14	NEPRO	3	112998126	3_69	0	0.0106011739409365	10.4608443511942	1.84961273139204e-06	1.26848265616777	2
ENSG00000144857.14	BOC	3	113210774	3_70	0	0.00888797252365881	5.03726763742205	7.46720088658921e-07	0.124031007751947	1
ENSG00000163611.11	SPICE1	3	113515598	3_70	0	0.00967873296897415	5.86134313940132	9.4618435021422e-07	-0.488038277511874	1
ENSG00000072858.10	SIDT1	3	113532232	3_70	0	0.0333684786307152	17.8760060463375	9.9487153419909e-06	2.02173913043611	1
ENSG00000178075.19	GRAMD1C	3	113829383	3_70	0	0.00983140070520205	6.01268768945308	9.859256131936e-07	-0.540540540540742	1
ENSG00000184307.14	ZDHHC23	3	113955178	3_70	0	0.0141319471365305	9.52465630733242	2.24497455557889e-06	-1.0937500000001	1
ENSG00000163617.10	CCDC191	3	114056663	3_70	0	0.0836791259518793	26.9356321719296	3.75927774423068e-05	2.33091787439584	1
ENSG00000174255.6	ZNF80	3	114237589	3_71	0	0.00936698098381938	5.99764197445794	9.3700148977608e-07	-0.517985611510952	1
ENSG00000114638.7	UPK1B	3	119173703	3_74	0	0.00833742972877827	5.00032266309175	6.95328966171504e-07	0.139303482587041	1
ENSG00000144847.12	IGSF11	3	119145876	3_74	0	0.00956031777767952	6.32342490746301	1.00828846604467e-06	0.606682561845468	2
ENSG00000121578.12	B4GALT4	3	119239772	3_74	0	0.0178601289720631	12.3756335128141	3.68648215637617e-06	-1.30935251798528	1
ENSG00000163389.10	POGLUT1	3	119467987	3_74	0	0.0448414838505694	21.3495557324851	1.5967205807413e-05	2.16904628120089	2
ENSG00000113845.9	TIMMDC1	3	119498262	3_74	0	0.00850018677191777	5.18718694781029	7.35394664129985e-07	-0.390467736106485	2
ENSG00000121594.11	CD80	3	119560068	3_74	0	0.00836925782026887	5.03714518477385	7.03123350559538e-07	0.150259067357475	1
ENSG00000144843.11	ADPRH	3	119578350	3_74	0	0.00937400340808647	6.13313305686343	9.58887372238197e-07	0.452228488475483	2
ENSG00000121577.13	POPDC2	3	119665057	3_74	0	0.00843164829240772	5.10893176825396	7.18460160111848e-07	0.259541984732616	1
ENSG00000138495.6	COX17	3	119677824	3_74	0	0.0154636950667364	10.9784554702222	2.83148736086296e-06	1.2417582417584	1
ENSG00000183833.16	MAATS1	3	119702856	3_74	0	0.00833554503655931	4.9981380157709	6.94868064269352e-07	0.213219944596788	2
ENSG00000144852.17	NR1I2	3	119780660	3_74	0	0.0334028416877007	18.4673567123015	1.028840990462e-05	1.78571428571404	1
ENSG00000175697.10	GPR156	3	120284297	3_74	0	0.0143801755114811	10.2744856070653	2.46424781626475e-06	-1.28814122803479	2
ENSG00000163428.3	LRRC58	3	120349734	3_74	0	0.0134854422214514	9.65220519843034	2.17096011329828e-06	1.17451523545659	1
ENSG00000163430.11	FSTL1	3	120458253	3_74	0	0.0102927471492941	7.03734692756429	1.20809300877764e-06	0.779525393120526	2
ENSG00000113924.11	HGD	3	120689243	3_74	0	0.0111683523221069	7.82719688346594	1.45799310320804e-06	-0.956521739130138	1
ENSG00000144840.8	RABL3	3	120742729	3_74	0	0.00883082714639816	5.55605281045215	8.18328835421429e-07	-0.511450381679384	1
ENSG00000153767.9	GTF2E1	3	120742729	3_74	0	0.00822685487751984	4.87129006250963	6.68402295154382e-07	-0.186440824544326	2
ENSG00000051341.13	POLQ	3	121546196	3_75	0	0.0111458901415873	6.2465203177784	1.16121602530399e-06	0.881717892124406	2
ENSG00000180353.10	HCLS1	3	121659058	3_75	0	0.00996571253177969	4.93685549485488	8.2057612409995e-07	-0.0748663101604214	1
ENSG00000173226.16	IQCB1	3	121810049	3_75	0	0.00985572950558689	4.85864233626256	7.98663452651009e-07	-0.012591028552014	2
ENSG00000145088.8	EAF2	3	121835057	3_75	0	0.0122622486559432	6.80056521526914	1.39083379206078e-06	-0.645454545454955	1
ENSG00000163406.10	SLC15A2	3	121893969	3_75	0	0.0211198414619557	12.5671541533453	4.42677757970897e-06	1.94405594405548	1
ENSG00000114023.15	FAM162A	3	122382091	3_76	0	0.0235954264030015	12.6953138530425	4.99610293514468e-06	1.48535816323644	2
ENSG00000196981.3	WDR5B	3	122416042	3_76	0	0.0194256781451682	10.8058510469177	3.50102547695936e-06	-1.49599999999976	1
ENSG00000138496.16	PARP9	3	122564248	3_76	0	0.0252061398749318	13.3376163666194	5.60718220950328e-06	1.94712014341935	2
ENSG00000173193.13	PARP14	3	122680360	3_76	0	0.0177131268943305	9.91016090647999	2.92776385876067e-06	-1.02047921984557	2
ENSG00000169087.10	HSPBAP1	3	122793842	3_76	0	0.0264994441584252	13.8247992558328	6.11020391082575e-06	1.66851160945275	2
ENSG00000138463.8	DIRC2	3	122795125	3_76	0	0.0153700044462334	8.53428025484532	2.18776665714386e-06	1.16379310344773	1
ENSG00000082684.14	SEMA5B	3	123028920	3_76	0	0.0127922396712674	6.75589722599537	1.44141729088152e-06	0.607664233576677	1
ENSG00000121542.11	SEC22A	3	123202105	3_76	0	0.0110911941264077	5.37483917726712	9.94268971317629e-07	0.299977040021203	2
ENSG00000206527.9	HACD2	3	123585113	3_76	0	0.0107643653245363	5.08545667205673	9.1301621929248e-07	-0.370370370370456	1
ENSG00000114491.13	UMPS	3	124730362	3_77	0	0.00906134538735792	5.36662306503475	8.1106168013812e-07	0.0479999999999873	1
ENSG00000082781.11	ITGB5	3	124879652	3_77	0	0.0229191406783921	14.6560378251102	5.60241160667706e-06	-1.75555555555542	1
ENSG00000221955.10	SLC12A8	3	125212648	3_77	0	0.00893628674918079	5.34143656595031	7.96114028485273e-07	0.438095238095457	1
ENSG00000163885.11	CFAP100	3	126394860	3_78	0	0.0137566274806769	7.05118898416171	1.61783578482855e-06	-0.685446009389946	1
ENSG00000159650.8	UROC1	3	126490065	3_78	0	0.0460981336915687	18.827034469303	1.44752264453142e-05	-1.90259740259763	1
ENSG00000163848.19	ZNF148	3	125375658	3_78	0	0.0109248427462161	4.82004483502288	8.78266621951333e-07	0.00975609756097922	1
ENSG00000144909.7	OSBPL11	3	125596819	3_78	0	0.0200662246836776	10.7122771837042	3.58515203966245e-06	-1.37790697674382	1
ENSG00000189366.9	ALG1L	3	125930974	3_78	0	0.0194859447526091	10.4272867715893	3.38885424472206e-06	-1.46549044450707	2
ENSG00000114547.9	ROPN1B	3	125973305	3_78	0	0.023706128215227	12.3321175142106	4.87594040657676e-06	-1.73228346456633	1
ENSG00000114544.16	SLC41A3	3	126101724	3_78	0	0.022343538341132	11.7565174278907	4.38117647494475e-06	1.64030849588134	2
ENSG00000144908.13	ALDH1L1	3	126197935	3_78	0	0.0113016206211335	5.14812234135235	9.70397545126437e-07	0.442471645935206	2
ENSG00000070476.14	ZXDC	3	126471761	3_78	0	0.015488894824085	8.20037877173476	2.11843161454141e-06	0.922480620154642	1
ENSG00000180767.9	CHST13	3	126522952	3_79	0	0.0479712044131796	21.8700938530714	1.74981193648967e-05	-2.27026527111455	2
ENSG00000114554.11	PLXNA1	3	126988533	3_79	0	0.0124386811236922	8.72796685885841	1.81070428166008e-06	1.0150375939849	1
ENSG00000114631.10	PODXL2	3	127634127	3_79	0	0.0130161316437583	9.16732416996488	1.99014457389913e-06	-1.0118243243241	1
ENSG00000114626.17	ABTB1	3	127672535	3_79	0	0.0126275989801287	8.8739000744202	1.86894026601585e-06	-0.993548387096399	1
ENSG00000175792.11	RUVBL1	3	128153759	3_79	0	0.00830259516546727	4.81800829078005	6.67177683043042e-07	0.0327164099120147	2
ENSG00000132394.10	EEFSEC	3	128148554	3_79	0	0.00842047378050948	4.9542644426816	6.95786210806258e-07	0.174815765008037	2
ENSG00000170893.3	TRH	3	129973831	3_80	0	0.0205835953289066	11.8016256035834	4.0515683847995e-06	1.36799999999979	1
ENSG00000114654.7	EFCC1	3	129001644	3_80	0	0.010379598185511	5.16687109982541	8.94475138724703e-07	0.222222222222221	1
ENSG00000114656.10	KIAA1257	3	129002467	3_80	0	0.0109189217056239	5.65690305801542	1.03019299809488e-06	-0.373015873015824	1
ENSG00000172780.16	RAB43	3	129122387	3_80	0	0.0100580587054518	4.86250613725051	8.15707460081147e-07	-0.104112197609206	2
ENSG00000240682.9	ISY1	3	129161573	3_80	0	0.0106524034950464	5.41783143542815	9.62571951870959e-07	0.36744186046505	1
ENSG00000181789.14	COPG1	3	129249511	3_80	0	0.0118788571340459	6.47230021896859	1.28231115015397e-06	0.606635071090069	1
ENSG00000183624.13	HMCES	3	129279274	3_80	0	0.0112481111630283	5.94429729975644	1.11516781716479e-06	0.494949494949275	1
ENSG00000184897.5	H1FX	3	129365890	3_80	0	0.0325490784369444	16.2628714197372	8.82868518189648e-06	1.80165289256155	1
ENSG00000172771.11	EFCAB12	3	129428575	3_80	0	0.0132766374678472	7.54932624324941	1.67169250726566e-06	-0.813921645156156	2
ENSG00000129071.9	MBD4	3	129440996	3_80	0	0.0101858845285769	4.98465018407688	8.46824744239316e-07	0.251231527093573	1
ENSG00000163913.11	IFT122	3	129442145	3_80	0	0.0100112021283659	4.8173454160075	8.04366774218323e-07	-0.053571428571419	1
ENSG00000004399.12	PLXND1	3	129607477	3_80	0	0.0242048691170751	13.3768796904341	5.40029724805807e-06	1.53881278538793	1
ENSG00000172765.16	TMCC1	3	129892955	3_80	0	0.0103381612584206	5.12818044526051	8.84232973720872e-07	0.414634146341568	1
ENSG00000196455.7	PIK3R4	3	130746630	3_81	0	0.0102360502960296	4.81637877608936	8.22267548355991e-07	-0.00641025641025859	1
ENSG00000017260.19	ATP2C1	3	130850713	3_81	0	0.0111140847027355	5.61251021580358	1.04037750276714e-06	-0.431818181818104	1
ENSG00000114670.13	NEK11	3	131027137	3_81	0	0.0104579655327974	5.02383696154337	8.76279897029774e-07	-0.204846507379533	2
ENSG00000034533.11	ASTE1	3	131028108	3_81	0	0.0107538654186762	5.29375621484878	9.49486163313116e-07	-0.373333333333269	1
ENSG00000198585.11	NUDT16	3	131381465	3_81	0	0.0106743978593514	5.22199328984173	9.29693513595309e-07	-0.30402930402926	1
ENSG00000196353.11	CPNE4	3	132285293	3_82	0	0.0108645771277956	5.43292838861448	9.84480035823878e-07	-0.519230769230821	1
ENSG00000014257.15	ACPP	3	132317024	3_82	0	0.0127886625524041	7.01100378147726	1.49542774846877e-06	-0.680701754386377	1
ENSG00000240303.7	ACAD11	3	132658573	3_82	0	0.0150488290467418	8.58742284822671	2.1553890020356e-06	1.01960784313714	1
ENSG00000113971.19	NPHP3	3	132701979	3_82	0	0.010215876109206	4.83736711346772	8.24223078638585e-07	0.0564811753728909	2
ENSG00000144868.13	TMEM108	3	133058870	3_82	0	0.0157599470189358	9.0349290475748	2.37486870773426e-06	-1.16129032258064	1
ENSG00000091527.15	CDV3	3	133573541	3_83	0	0.0093564178763722	8.31368682699571	1.29736858159452e-06	-0.832599118942407	1
ENSG00000163781.12	TOPBP1	3	133661592	3_83	0	0.00698266711522833	5.48569448262662	6.38870831896632e-07	-0.348017621145191	1
ENSG00000091513.14	TF	3	133745652	3_83	0	0.00981879732981683	8.78011563600897	1.43786673720046e-06	0.988023952095849	1
ENSG00000144867.11	SRPRB	3	133782563	3_83	0	0.0284681582894455	19.1067998729428	9.07209171886006e-06	2.00000000000028	1
ENSG00000154917.10	RAB6B	3	133895920	3_83	0	0.0100669655631515	9.02150503556258	1.51473857132289e-06	1.08208955223902	1
ENSG00000163785.12	RYK	3	134251584	3_83	0	0.00652931421711689	4.83731526971555	5.26783384145811e-07	-0.0868686868687091	1
ENSG00000114019.14	AMOTL2	3	134375499	3_83	0	0.00855419895734044	7.44710703427773	1.06249537548278e-06	-0.811023622047241	1
ENSG00000182923.16	CEP63	3	134486229	3_83	0	0.00656226467575161	4.88592984281188	5.34762660167871e-07	0.126893086708442	2
ENSG00000174611.11	KY	3	134651743	3_83	0	0.00669977677711287	5.08623023442921	5.68350771514221e-07	-0.452554744525512	1
ENSG00000066405.12	CLDN18	3	137998902	3_85	0	0.0136853105696632	12.4464955243149	2.84093861857952e-06	1.28284389489936	1
ENSG00000158163.14	DZIP1L	3	138115664	3_85	0	0.00656845662455718	5.34813435550178	5.85903039451899e-07	-0.347107438016323	1
ENSG00000118017.3	A4GNT	3	138122842	3_85	0	0.00756460734595266	6.71214285220039	8.46852329616871e-07	0.884615384615352	1
ENSG00000114098.17	ARMC8	3	138187696	3_85	0	0.032778764731305	20.9350694909216	1.14452977546648e-05	-1.89405684754569	1
ENSG00000181322.13	NME9	3	138329935	3_85	0	0.00974324210789179	9.15843263061332	1.48828037508351e-06	0.863955924419189	2
ENSG00000158220.13	ESYT3	3	138434098	3_85	0	0.0136968897792303	12.4546531013087	2.84520591035532e-06	1.37877773288286	2
ENSG00000114107.8	CEP70	3	138594992	3_85	0	0.00623457810069217	4.84432531562353	5.03733084133882e-07	0.0564516129032376	1
ENSG00000051382.8	PIK3CB	3	138834445	3_85	0	0.00692691552058999	5.86137307291959	6.77172575525376e-07	-0.706349206349006	1
ENSG00000175110.11	MRPS22	3	139006016	3_85	0	0.0090858454536451	8.48306537210031	1.28551830385229e-06	0.999999999999876	1
ENSG00000184432.9	COPB2	3	139388391	3_85	0	0.00849089746074527	7.82840956117307	1.10863156703368e-06	0.867081943730062	2
ENSG00000114115.9	RBP1	3	139540080	3_85	0	0.00985529620016856	9.26908673568105	1.52358515744934e-06	-1.1094096657359	2
ENSG00000163864.15	NMNAT3	3	139677620	3_85	0	0.0210727825206258	16.6332865583913	5.84601681618874e-06	1.78195488721896	1
ENSG00000158258.16	CLSTN2	3	139935130	3_85	0	0.0076126303264451	6.77327234746291	8.59989967502846e-07	-0.628070175438639	1
ENSG00000155893.12	PXYLP1	3	141280434	3_86	0	0.0138738722234483	11.5329944946182	2.66870076841846e-06	-1.23255813953449	1
ENSG00000155903.11	RASA2	3	141486623	3_86	0	0.028568610109075	17.8972911099711	8.52779044530878e-06	2.5037593984961	1
ENSG00000114125.13	RNF7	3	141737961	3_87	0	0.00847842018269007	6.33768648923436	8.96201761960852e-07	-0.69047619047665	1
ENSG00000114124.2	GRK7	3	141778308	3_87	0	0.0200560586131647	14.6765063316509	4.90939959010747e-06	-1.59365079365082	1
ENSG00000069849.10	ATP1B3	3	141875705	3_87	0	0.0170367235618957	13.0930152705159	3.72036762605631e-06	1.62385562720278	2
ENSG00000175054.14	ATR	3	142579130	3_87	0	0.00756065141514883	5.23055401419682	6.59579291983415e-07	-0.37830309138037	2
ENSG00000120756.12	PLS1	3	142596272	3_87	0	0.0140472523469806	11.2228335700195	2.62938397862183e-06	-1.29411764705847	1
ENSG00000181744.8	C3orf58	3	143972262	3_88	0	0.00882566010376007	5.14343956377822	7.57113420520349e-07	-0.284697508896723	1
ENSG00000114698.14	PLSCR4	3	146226279	3_90	0	0.0741384470149479	24.1762082309453	2.98945332980684e-05	-2.57251908396969	1
ENSG00000188313.12	PLSCR1	3	146544787	3_90	0	0.0181694373854258	10.4071569424531	3.15379666137734e-06	-1.16735353851092	2
ENSG00000152977.9	ZIC1	3	147393907	3_91	0	0.00499151342398507	4.91033076946301	4.08792667277908e-07	0.115384615384646	1
ENSG00000174963.17	ZIC4	3	147406919	3_91	0	0.00523698300577025	5.37066004691785	4.69103780967661e-07	-0.439701947384508	2
ENSG00000153002.11	CPB1	3	148791221	3_91	0	0.0552015953670881	28.1526857065164	2.59197952677406e-05	-2.36089002253766	2
ENSG00000163754.17	GYG1	3	148991343	3_91	0	0.00620357224756551	6.88286210524164	7.12149245957892e-07	0.785848845259413	2
ENSG00000071794.15	HLTF	3	149083285	3_91	0	0.0331221543940971	22.5090239658023	1.2434700986636e-05	-2.34463146735891	2
ENSG00000047457.13	CP	3	149221606	3_91	0	0.0107318353574272	12.134749924245	2.17202558984855e-06	-1.38802577134083	2
ENSG00000206199.10	ANKUB1	3	149968184	3_92	0	0.00972925381820311	6.0642090224892	9.84042376810627e-07	0.492492492492226	1
ENSG00000169908.11	TM4SF1	3	149378008	3_92	0	0.00939621800962653	5.72742840001446	8.97579363228019e-07	0.442446043165448	1
ENSG00000169903.6	TM4SF4	3	149473756	3_92	0	0.00867477374669834	4.95510547437157	7.16920774575107e-07	0.139917695473316	1
ENSG00000082996.19	RNF13	3	149812676	3_92	0	0.00861031934994927	4.88301315591459	7.01240933709629e-07	0.086206896551712	1
ENSG00000163646.10	CLRN1	3	150973325	3_93	0	0.00816998608695208	4.86373727086805	6.62752736687664e-07	-0.0559999999999976	1
ENSG00000144895.11	EIF2A	3	150546216	3_93	0	0.00887550949782334	5.66432382381192	8.384969210766e-07	0.50385838626473	2
ENSG00000198843.12	SELENOT	3	150602806	3_93	0	0.0243332204193368	15.43955753202	6.26605995302758e-06	1.65454545454545	1
ENSG00000120742.10	SERP1	3	150601897	3_93	0	0.0095096801834722	6.33157102305761	1.0042399634441e-06	0.516425456158351	2
ENSG00000144893.12	MED12L	3	151085984	3_93	0	0.0132717825637141	9.55701409766016	2.11549298768277e-06	0.961240310077112	1
ENSG00000181631.6	P2RY13	3	151329464	3_93	0	0.0085342366903487	5.28530939566633	7.52307176215293e-07	0.309882747068742	1
ENSG00000169313.9	P2RY12	3	151385582	3_93	0	0.026306146689283	16.1982714999324	7.10699511633427e-06	-1.82812500000038	1
ENSG00000152580.8	IGSF10	3	151459098	3_93	0	0.00816490269297343	4.85772241164606	6.6152127025312e-07	0.105990783410141	1
ENSG00000169860.6	P2RY1	3	152834401	3_94	0	0.00954329956644218	7.77789102444549	1.23799963376128e-06	-0.881364110285542	2
ENSG00000114790.12	ARHGEF26	3	154121418	3_95	0	0.0128743014273093	8.27611933476194	1.77709450046046e-06	1.25396825396817	1
ENSG00000174953.13	DHX36	3	154324761	3_95	0	0.00924044481636488	5.06742558243458	7.80980810506236e-07	-0.485714285714392	1
ENSG00000196549.10	MME	3	155023697	3_96	0	0.015894976247263	9.8258887640894	2.60490465689493e-06	-1.08578184587762	2
ENSG00000240045.1	RP11-451G4.2	3	155293901	3_96	0	0.0164975715126073	10.1866687413359	2.80293036735378e-06	-1.12182741116746	1
ENSG00000169282.17	KCNAB1	3	156037432	3_96	0	0.0106006097143847	5.90320812835106	1.04370808131549e-06	0.570312499999957	1
ENSG00000163659.12	TIPARP	3	156672810	3_97	0	0.00968361200880452	4.95067151282063	7.99579400456932e-07	0.382978723404259	1
ENSG00000163660.11	CCNL1	3	157160776	3_97	0	0.0100133049322848	5.27444589179294	8.80875211624323e-07	-0.330769230769171	1
ENSG00000197415.11	VEPH1	3	157533569	3_97	0	0.00983749775062703	5.10313804740462	8.37301884058278e-07	-0.223999999999982	1
ENSG00000174899.10	PQLC2L	3	157543172	3_97	0	0.00971110468190739	4.97808540145017	8.06289648397311e-07	-0.142905269003973	2
ENSG00000168779.19	SHOX2	3	158103398	3_98	0	0.00822909288955642	5.51145334815785	7.56446479284282e-07	-0.531163406464495	2
ENSG00000174891.12	RSRC1	3	158106120	3_98	0	0.0124081950650244	9.48366498594395	1.96265932379763e-06	-1.41358024691341	1
ENSG00000168827.14	GFM1	3	158644737	3_98	0	0.00907160801778373	6.45370965652489	9.76458533024992e-07	-1.14173228346485	1
ENSG00000118855.18	MFSD1	3	158732628	3_98	0	0.0086420198885484	5.98473924820894	8.62622139379853e-07	-1.20161290322598	1
ENSG00000151967.18	SCHIP1	3	159838673	3_99	0	0.00937742873629843	5.0697352904018	7.92919615685243e-07	-0.318524358202641	2
ENSG00000168811.6	IL12A	3	159973324	3_99	0	0.0102464113533635	5.92676608841815	1.01286060571906e-06	-0.591999999999976	1
ENSG00000180044.5	C3orf80	3	160225162	3_99	0	0.0288892603480259	15.9842725743451	7.70174978524719e-06	1.69718309859133	1
ENSG00000068885.14	IFT80	3	160400390	3_99	0	0.0125297012577437	7.87346567639615	1.64538207028942e-06	1.0326167965699	2
ENSG00000113810.15	SMC4	3	160398964	3_99	0	0.0218305966139846	13.2578192714549	4.82722792161454e-06	-1.54444169927311	2
ENSG00000186432.8	KPNA4	3	160557243	3_99	0	0.00922460168272576	4.91086240875969	7.55553974339599e-07	0.0850222597835383	3
ENSG00000163590.13	PPM1L	3	160755120	3_99	0	0.0114162662370937	6.97270294488792	1.32765537320092e-06	0.840277777778032	1
ENSG00000169251.12	NMD3	3	161105371	3_99	0	0.00993045370902657	5.62381739105787	9.31451844987554e-07	-0.277632996514298	2
ENSG00000169255.13	B3GALNT1	3	161105371	3_99	0	0.0169920764681962	10.8253003430656	3.06793754224796e-06	-1.11284814967441	2
ENSG00000196542.8	SPTSSB	3	161372828	3_99	0	0.0102104332609989	5.89274372960553	1.00351029196436e-06	-0.593984962405824	1
ENSG00000169064.12	ZBBX	3	167381185	3_102	0	0.00811341353135575	4.93483097015938	6.67783984659748e-07	-0.120772946859846	1
ENSG00000114200.9	BCHE	3	165837828	3_102	0	0.00804074797565024	4.84788945805966	6.50143558651523e-07	0.137931034482757	1
ENSG00000114204.14	SERPINI2	3	167481893	3_103	0	0.00926983281117733	4.88434190736914	7.55158411427171e-07	-0.138461538461506	1
ENSG00000114209.14	PDCD10	3	167735203	3_103	0	0.00937781477114663	4.996319660871	7.81469391682145e-07	-0.192052980132422	1
ENSG00000173905.8	GOLIM4	3	168096432	3_103	0	0.0130314330872617	8.17980071481208	1.7778495535502e-06	0.961538461538412	1
ENSG00000013293.5	SLC7A14	3	170585884	3_104	0	0.00684992349036373	5.90090613795875	6.74162409207184e-07	0.495356037151856	1
ENSG00000184378.2	ACTRT3	3	169769962	3_104	0	0.00616206790088791	4.87887985454244	5.01425837583012e-07	-0.187399030694649	1
ENSG00000171757.15	LRRC34	3	169813035	3_104	0	0.00854797927569284	8.04068351917915	1.14634815091396e-06	0.790356394129725	1
ENSG00000008952.16	SEC62	3	169966899	3_104	0	0.0156436728530737	13.889936413037	3.62409095177455e-06	1.39999999999994	1
ENSG00000173890.16	GPR160	3	170038109	3_104	0	0.00612438617222255	4.81964834081764	4.92309282543805e-07	-0.150661279151416	2
ENSG00000173889.15	PHC3	3	170181879	3_104	0	0.00676748188410647	5.78395534236838	6.52848091097934e-07	0.470588235294338	1
ENSG00000163558.12	PRKCI	3	170222257	3_104	0	0.00634450994120095	5.16063975338343	5.46086865892189e-07	-0.169034333296405	2
ENSG00000136603.13	SKIL	3	170357913	3_104	0	0.00651881812908495	5.42238906060238	5.89548645049064e-07	0.399999999999988	1
ENSG00000163577.7	EIF5A2	3	170908871	3_104	0	0.0163883782698042	14.3408045114996	3.91985137728322e-06	1.48597610259079	2
ENSG00000075651.15	PLD1	3	171810165	3_105	0	0.0334209864853903	19.2381989475827	1.07236784200412e-05	-1.84536082474177	1
ENSG00000144959.9	NCEH1	3	172710992	3_106	0	0.0134714642035104	9.22423622865318	2.07255146453333e-06	1.01515151515183	1
ENSG00000169760.17	NLGN1	3	173396095	3_106	0	0.0126102877985812	8.58455171148758	1.80552175231685e-06	0.950092421441726	1
ENSG00000177565.16	TBL1XR1	3	177227532	3_109	0	0.00753912253068467	5.52114607421235	6.94240818641619e-07	0.420834787455933	2
ENSG00000172667.10	ZMAT3	3	179072373	3_110	0	0.0135824090581163	9.47833981668294	2.1471836246313e-06	1.18764483584697	2
ENSG00000171121.16	KCNMB3	3	179266397	3_110	0	0.00901938869614094	5.51704524056705	8.29934377618437e-07	-0.493290681754909	2
ENSG00000121864.9	ZNF639	3	179323100	3_110	0	0.0570018040782906	23.4663272975587	2.23097051395581e-05	2.53846153846133	1
ENSG00000171109.18	MFN1	3	179357294	3_110	0	0.00914352717623701	5.64919524519101	8.61510253152641e-07	0.267123287671321	1
ENSG00000114450.9	GNB4	3	179451170	3_110	0	0.00923370643691734	5.74408678800647	8.8462083073915e-07	0.542708569715709	2
ENSG00000058056.8	USP13	3	179652649	3_110	0	0.010578045096271	7.05856429605837	1.24532267189209e-06	0.718311457483265	2
ENSG00000114757.18	PEX5L	3	180037206	3_111	0	0.0127298744735476	6.64743762739408	1.41136225240529e-06	-0.717391304347657	1
ENSG00000163728.10	TTC14	3	180601678	3_111	0	0.0181721322230975	10.0972578683972	3.06033832705481e-06	-1.27301587301546	1
ENSG00000145075.11	CCDC39	3	180870597	3_111	0	0.0366443199162637	16.9260013530487	1.03447772317532e-05	1.93641618497161	1
ENSG00000205981.6	DNAJC19	3	180990173	3_111	0	0.0171145529685917	9.51551201254818	2.71617549847435e-06	1.55555555555511	1
ENSG00000058063.15	ATP11B	3	182793079	3_112	0	0.0217190633136244	16.3974552672956	5.93987973268704e-06	1.85221674876807	1
[truncated: 7,186 more rows]
