# Supplementary material for: Adjusting for genetic confounders in transcriptome-wide association studies improves discovery of risk genes of complex traits
Source: Nat Genet. 2024 Jan 26;56(2):336–47. doi: 10.1038/s41588-023-01648-9 (PMC10864181; doi:10.1038/s41588-023-01648-9)
Supplement: Supplementary file 5 — cTWAS results of all analyzed genes across all tissues for IBD, SCZ, and SBP. Results are stored separately for each combination of traits and tissues. Column legends for each set of results are the same as in Supplementary Table 1. [file 41588_2023_1648_MOESM5_ESM.zip › IBD_Brain_Substantia_nigra.csv]

id	genename	chrom	pos	region_tag	cs_index	PIP	tau2	PVE	z	num_eqtl
ENSG00000237330.2	RNF223	1	1074660	1_1	0	0.0186508688627051	9.60491618458372	2.98780846599971e-06	-1.03333333333338	1
ENSG00000188976.10	NOC2L	1	959139	1_1	0	0.0211414305690174	11.0679063709472	3.90265313617702e-06	-1.34710743801646	1
ENSG00000187642.9	PERM1	1	975014	1_1	0	0.0369718628115381	15.8412659387666	9.76835250344697e-06	-1.70552147239271	1
ENSG00000188290.10	HES4	1	1000018	1_1	0	0.058972360933333	19.9289929013312	1.96017105995152e-05	-1.96524064171037	1
ENSG00000187608.8	ISG15	1	1000731	1_1	0	0.0148473412756928	7.55000668417831	1.86963200082988e-06	0.855172413793141	1
ENSG00000162571.13	TTLL10	1	1173872	1_1	0	0.0510561419273083	22.981742751025	1.9570010501413e-05	3.29813664596206	1
ENSG00000186827.10	TNFRSF4	1	1213936	1_1	0	0.0121845505566187	6.71280600689933	1.36418640305283e-06	-1.37924151696545	1
ENSG00000176022.4	B3GALT6	1	1231507	1_1	0	0.0580731564424273	27.3563907634086	2.64968554214454e-05	-4.25000000000223	1
ENSG00000162572.20	SCNN1D	1	1280332	1_1	0	0.0107402309295007	4.63243518301958	8.29818430401357e-07	0.382733885050777	2
ENSG00000169972.11	PUSL1	1	1307652	1_1	0	0.0201267950603647	9.59783741834885	3.22187078642706e-06	0.214975845410565	1
ENSG00000162576.16	MXRA8	1	1362255	1_1	0	0.0116975021404309	7.08800607664707	1.38285715184159e-06	-1.59057071960247	1
ENSG00000175756.13	AURKAIP1	1	1375642	1_1	0	0.014624024099211	13.8359662955329	3.37471028473313e-06	3.17733990147875	1
ENSG00000235098.8	ANKRD65	1	1421814	1_1	0	0.10919738579068	33.1933566742044	6.04537881221666e-05	-4.44380693468878	2
ENSG00000160072.19	ATAD3B	1	1434243	1_1	0	0.0122349785450796	5.61086072183311	1.14496656855843e-06	-0.276295133437846	1
ENSG00000169885.9	CALML6	1	1915143	1_1	0	0.0164787363277265	8.91411180966002	2.44997745229515e-06	-0.982142857142927	1
ENSG00000178821.12	TMEM52	1	1919475	1_1	0	0.0382636125930904	19.218110025135	1.22646949776198e-05	2.74925373134276	1
ENSG00000205116.3	TMEM88B	1	1426253	1_1	0	0.011296750599708	8.41441385750807	1.58539511301425e-06	2.23076923076955	1
ENSG00000187730.8	GABRD	1	2019112	1_2	0	0.0332793246613776	12.854924986488	7.1351672385708e-06	1.598086124402	1
ENSG00000067606.16	PRKCZ	1	2050397	1_2	0	0.0146635844602261	5.4202814744574	1.32562928763789e-06	0.516292653420219	2
ENSG00000157933.9	SKI	1	2228951	1_2	0	0.0154529662683804	6.08068477833845	1.56720010621476e-06	-0.574380165289296	1
ENSG00000116151.13	MORN1	1	2368718	1_2	0	0.0140756671652688	5.0629398903428	1.18858943533245e-06	0.307336974626552	2
ENSG00000157911.9	PEX10	1	2412603	1_2	0	0.0168126789859191	6.51009005679174	1.82550918648804e-06	0.558209122845376	2
ENSG00000149527.17	PLCH2	1	2425928	1_2	0	0.0165044567380845	7.04784787762652	1.94007205818983e-06	-1.03843539547504	2
ENSG00000157881.13	PANK4	1	2452317	1_2	0	0.0219089117379476	8.45675301947966	3.09018555787317e-06	0.586956521738978	1
ENSG00000157873.17	TNFRSF14	1	2555429	1_2	0	0.0177984853700058	13.1882663110549	3.91499182736046e-06	-2.77586206896459	1
ENSG00000157870.14	FAM213B	1	2586971	1_2	0	0.0454813128343508	13.736018294084	1.04196698489184e-05	-0.0594042171613789	2
ENSG00000142606.15	MMEL1	1	2632528	1_2	0	0.0996487235499468	25.9684346296008	4.31596204518231e-05	-2.93836978131308	1
ENSG00000215912.12	TTC34	1	2801460	1_2	0	0.0133394168729828	5.23886240985784	1.16555814375791e-06	-0.823529411764627	1
ENSG00000130762.14	ARHGEF16	1	3454845	1_2	0	0.0158761707144891	6.14913386363405	1.62824522516637e-06	-0.611111111111326	1
ENSG00000116213.15	WRAP73	1	3657855	1_2	0	0.0153252059215558	5.89452400320631	1.50665967541221e-06	0.582733812949602	1
ENSG00000130764.9	LRRC47	1	3792923	1_3	0	0.020715449875484	4.87602460065539	1.68469141562292e-06	-0.336164605980535	2
ENSG00000116198.12	CEP104	1	3857154	1_3	0	0.0265315140416805	7.1712367880833	3.17333705054035e-06	0.871575199630096	2
ENSG00000169598.15	DFFB	1	3874969	1_3	0	0.0201998123621506	4.64251888901218	1.56408777033184e-06	-0.114285714285726	1
ENSG00000198912.10	C1orf174	1	3891607	1_3	0	0.047293397780991	12.5604627955319	9.90754979906313e-06	1.50684931506818	1
ENSG00000196581.10	AJAP1	1	4654467	1_4	0	0.104576133324133	23.8773549854789	4.16465376584735e-05	2.41044776119437	1
ENSG00000069424.14	KCNAB2	1	5991206	1_5	0	0.0215898687911354	4.61157892788491	1.66057981508414e-06	0.0629921259842754	1
ENSG00000158286.12	RNF207	1	6205436	1_5	0	0.0904170063946518	18.0345533026017	2.71966629632241e-05	1.95202020202003	1
ENSG00000116251.9	RPL22	1	6208961	1_5	0	0.035024179379504	9.10705177758459	5.31992953410867e-06	-1.20762465153149	2
ENSG00000187017.15	ESPN	1	6424625	1_5	0	0.0366246831520216	9.52373983500559	5.8175684887397e-06	-1.67265415709123	2
ENSG00000041988.15	THAP3	1	6625791	1_5	0	0.0217226398961469	4.6683968687264	1.69137722153616e-06	-0.0671641791044753	1
ENSG00000007923.15	DNAJC11	1	6701642	1_5	0	0.0230847790622613	5.23229147160248	2.01454863671126e-06	-0.641791044776052	1
ENSG00000049245.12	VAMP3	1	7771004	1_6	0	0.0116469727699945	6.34723570154215	1.23298499559015e-06	1.51126788264817	2
ENSG00000116288.12	PARK7	1	7954508	1_6	0	0.0193964921663178	38.4238964812756	1.24303885634449e-05	-6.47647058823704	1
ENSG00000116285.12	ERRFI1	1	7993768	1_6	0	0.0121645046873373	5.05487830144227	1.02556983824765e-06	0.228291302514257	2
ENSG00000162426.14	SLC45A1	1	8324944	1_6	0	0.0115828276735639	4.71476048106121	9.10823726575066e-07	0.406060606060573	1
ENSG00000180758.11	GPR157	1	9128930	1_6	0	0.0213012369519313	10.1951954392721	3.62210040234142e-06	-1.14480408858642	1
ENSG00000049239.12	H6PD	1	9237812	1_6	0	0.0711136272869065	21.037627949528	2.49522496623137e-05	2.33421646829586	2
ENSG00000171612.6	SLC25A33	1	9539060	1_7	0	0.0400997736863232	10.5224301259777	7.03749464919617e-06	-1.29591836734644	1
ENSG00000171603.16	CLSTN1	1	9824341	1_7	0	0.0299506603789649	7.8753824086003	3.93403445593446e-06	-1.00888888888822	1
ENSG00000173614.13	NMNAT1	1	9940342	1_7	0	0.0455867175773821	11.795317043889	8.9682570311298e-06	1.47540983606571	1
ENSG00000162444.11	RBP7	1	9997247	1_7	0	0.0279535322140214	7.12457104899966	3.32166263037337e-06	0.992248062016045	1
ENSG00000130939.18	UBE4B	1	10033012	1_7	0	0.0215754731616117	4.78972672132492	1.72357890367097e-06	-0.146099798957945	2
ENSG00000054523.17	KIF1B	1	10210438	1_7	0	0.0272955717816387	6.91044715907571	3.14599807318198e-06	0.718269904851398	2
ENSG00000175279.21	CENPS	1	10429947	1_7	0	0.0212035848257293	4.61922006531328	1.63357113403908e-06	0.0340579840938004	2
ENSG00000241563.3	CORT	1	10448079	1_7	0	0.0448864869390837	11.5955377679393	8.68093724789865e-06	1.36073937701022	2
ENSG00000160049.11	DFFA	1	10475753	1_7	0	0.0446554118126837	11.6227392778572	8.65650731097565e-06	-1.39303482587082	1
ENSG00000204624.7	DISP3	1	11478999	1_8	0	0.024105284866593	6.12268541907899	2.46158207007413e-06	-0.651162790697902	1
ENSG00000175262.14	C1orf127	1	10982502	1_8	0	0.0204476573695156	4.59711295174706	1.56779342739441e-06	0.101910828025476	1
ENSG00000120948.16	TARDBP	1	11012060	1_8	0	0.0810269190977496	17.4792924843643	2.36218159350283e-05	-2.2275449101791	1
ENSG00000009724.16	MASP2	1	11047382	1_8	0	0.0324817238576879	8.89424930919932	4.81846239776579e-06	-1.4934210526311	1
ENSG00000116649.9	SRM	1	11060199	1_8	0	0.024396101873593	6.2339532576961	2.53655384275349e-06	-0.706871512569727	2
ENSG00000171824.13	EXOSC10	1	11099514	1_8	0	0.0204401501970692	4.59371145408714	1.56605820977598e-06	-0.0765527830466106	2
ENSG00000171819.4	ANGPTL7	1	11188156	1_8	0	0.023006995709329	5.69014578933612	2.18345080242028e-06	-0.630952380952322	1
ENSG00000116663.10	FBXO6	1	11664881	1_8	0	0.0241594766931925	6.14352005835061	2.47551127748023e-06	0.6439393939396	1
ENSG00000162490.6	DRAXIN	1	11740966	1_9	0	0.0168114353455191	4.79649782941842	1.34489739553664e-06	-0.239130434782564	1
ENSG00000177674.15	AGTRAP	1	11734619	1_9	0	0.0233631608571093	7.84446843040184	3.0567169434427e-06	1.07391304347842	1
ENSG00000011021.21	CLCN6	1	11806385	1_9	0	0.0426782201108419	13.4530236233605	9.57604789022358e-06	-1.743576710224	2
ENSG00000116685.15	KIAA2013	1	11926801	1_9	0	0.0183749364968016	5.61932385964843	1.72214618936908e-06	0.541333333333713	1
ENSG00000083444.16	PLOD1	1	11935984	1_9	0	0.0189320285270196	5.89578310326869	1.86165308304623e-06	-0.671814671815052	1
ENSG00000048707.13	VPS13D	1	12230088	1_9	0	0.0237751623195044	8.00666813964266	3.1749392841271e-06	0.924242424242004	1
ENSG00000162493.16	PDPN	1	13583417	1_10	0	0.0547524949239839	12.4348503475506	1.13554560857742e-05	1.49218749999979	1
ENSG00000142621.19	FHAD1	1	15247273	1_11	0	0.00964707829056077	5.0709199894048	8.15910771769063e-07	0.310077519379895	1
ENSG00000142634.12	EFHD2	1	15385156	1_11	0	0.00934225879824579	4.74601669013389	7.39505248428452e-07	0.259507829977674	1
ENSG00000142615.7	CELA2A	1	15456727	1_11	0	0.127533079495043	28.6263438987451	6.08904013224661e-05	2.96019900497671	1
ENSG00000132906.17	CASP9	1	15526244	1_11	0	0.00969856770438959	5.07995040482369	8.21726286107108e-07	-0.390243902439062	1
ENSG00000116771.5	AGMAT	1	15584636	1_11	0	0.0107017632381206	5.90580878132378	1.05413158275665e-06	-0.854583768465781	2
ENSG00000197312.11	DDI2	1	15593959	1_11	0	0.0130667004936086	7.77711956736084	1.69490288189347e-06	1.02189781021909	1
ENSG00000116786.11	PLEKHM2	1	15684135	1_11	0	0.0217808107960652	12.3117892289833	4.47255119097885e-06	1.91187739463675	1
ENSG00000162461.7	SLC25A34	1	15735883	1_11	0	0.00919489027074249	4.5961523366236	7.04857087627311e-07	0.0399999999999938	1
ENSG00000162458.12	FBLIM1	1	15756481	1_11	0	0.00992603061584207	5.23104494312295	8.66012513272583e-07	0.790598290598117	1
ENSG00000186510.11	CLCNKA	1	16009032	1_11	0	0.016732095667838	9.90705091090391	2.76474345993605e-06	1.51259667632787	2
ENSG00000173641.17	HSPB7	1	16000440	1_11	0	0.060018771644843	21.6095278756237	2.16317914325254e-05	2.43402834237882	2
ENSG00000184908.17	CLCNKB	1	16044182	1_11	0	0.0112849627718247	6.41111512182174	1.20668471530665e-06	-0.884384647545366	2
ENSG00000185519.8	FAM131C	1	15890123	1_11	0	0.012449298059967	7.34459292054289	1.5250100304712e-06	0.904135551014336	2
ENSG00000142632.16	ARHGEF19	1	16210794	1_11	0	0.0100183387759434	5.36884182199994	8.97090851898004e-07	0.390070921985785	1
ENSG00000132881.11	RSG1	1	16237068	1_11	0	0.00941675036133971	4.82906453049804	7.5844513839085e-07	-0.0406339044355752	2
ENSG00000037637.10	FBXO42	1	16352069	1_11	0	0.0230215080510792	12.9326189463959	4.96569860393269e-06	1.60305343511447	1
ENSG00000055070.16	SZRD1	1	16352580	1_11	0	0.0246978490412383	13.5788416810929	5.59347835939935e-06	-1.65648854961865	1
ENSG00000157191.19	NECAP2	1	16440373	1_11	0	0.0133170134761822	7.98750544016641	1.77410006484272e-06	-0.955089820359014	1
ENSG00000117122.13	MFAP2	1	16980375	1_12	0	0.0218893280819268	5.03562381193978	1.83842456621767e-06	-0.208000000000028	1
ENSG00000159363.17	ATP13A2	1	17011965	1_12	0	0.0236412294068917	5.74952900657696	2.26705696125663e-06	0.614285714285821	1
ENSG00000117154.11	IGSF21	1	18107631	1_12	0	0.0335925290504772	9.01456774300633	5.05065511590698e-06	-1.0654257776041	2
ENSG00000159423.16	ALDH4A1	1	18902981	1_13	0	0.00350963077232835	4.72718191837016	2.76709360493455e-07	0.438356164383706	1
ENSG00000127481.14	UBR4	1	19202710	1_13	0	0.00378892884227278	5.07285701469314	3.20574649427033e-07	-0.0560000000000061	1
ENSG00000127463.13	EMC1	1	19246561	1_13	0	0.00363056644209747	4.79951247108665	2.90624095867964e-07	-0.0051168158842539	2
ENSG00000053372.4	MRTO4	1	19249541	1_13	0	0.00349261552566005	4.59708687962867	2.67789532641713e-07	0.055944055944065	1
ENSG00000162482.4	AKR7A3	1	18377178	1_13	0	0.00531909313781631	8.20811433162149	7.28183942087489e-07	0.889179219349137	2
ENSG00000040487.12	PQLC2	1	19321896	1_13	0	0.00352749614514736	4.6798188134967	2.75331367890283e-07	0.0588235294117376	1
ENSG00000077549.17	CAPZB	1	19485158	1_13	0	0.00587875151955952	8.81805851464921	8.64605882425051e-07	0.797979797979621	1
ENSG00000158747.13	NBL1	1	19640599	1_13	0	0.00351538537949525	4.62885285529682	2.71397862657326e-07	0.165071770334827	1
ENSG00000162542.13	TMCO4	1	19824797	1_13	0	0.00898582058720321	14.5640648096991	2.1827321814026e-06	1.76190476190454	1
ENSG00000169914.5	OTUD3	1	19885299	1_13	0	0.00391528973521349	11.4061461865135	7.44839919982667e-07	-2.47115272565541	2
ENSG00000009709.11	PAX7	1	18631052	1_13	0	0.00381251474463795	5.37911656232294	3.42044485330861e-07	0.380090497737365	1
ENSG00000162543.5	UBXN10	1	20186547	1_14	0	0.0508144023263435	14.3981930067094	1.22026714514615e-05	-1.63576158940415	1
ENSG00000162545.5	CAMK2N1	1	20480580	1_14	0	0.0287810933558037	9.09193946161498	4.36439378938333e-06	-1.12980769230795	1
ENSG00000090432.6	MUL1	1	20508245	1_14	0	0.0185873237502896	5.03671228999461	1.5614357284586e-06	0.335526315789596	1
ENSG00000183114.7	FAM43B	1	20551955	1_14	0	0.0204757052931042	5.93271868041754	2.02606199921817e-06	-0.66324321269359	2
ENSG00000158825.5	CDA	1	20588679	1_14	0	0.0177372676933899	4.60346731249248	1.36185819903346e-06	-0.0229007633587735	1
ENSG00000158828.7	PINK1	1	20633253	1_14	0	0.0663198879355833	16.904665901074	1.86986598420152e-05	1.83333333333418	1
ENSG00000189410.11	SH2D5	1	20733213	1_14	0	0.0217048148706333	6.47288800799944	2.34322657724653e-06	-0.675763290320845	2
ENSG00000187980.6	PLA2G2C	1	20174949	1_14	0	0.0374788214952698	11.5507420305644	7.22031120138488e-06	-1.35433070866149	1
ENSG00000070886.11	EPHA8	1	22559927	1_15	0	0.0218895298828861	8.66701548860481	3.16421593030425e-06	0.97850669464031	2
ENSG00000142794.18	NBPF3	1	21439197	1_15	0	0.0168287280407732	6.14447707441154	1.72463154657567e-06	0.52674782705157	3
ENSG00000162551.13	ALPL	1	21528613	1_15	0	0.0140487636436527	4.71451766385678	1.1046774247102e-06	0.542372881355996	1
ENSG00000076864.19	RAP1GAP	1	21669538	1_15	0	0.01696968571482	6.6508973973439	1.88240970286106e-06	0.735169491525756	1
ENSG00000090686.15	USP48	1	21783303	1_15	0	0.0141101271818135	4.71368345642279	1.10930622054032e-06	0.272387126085828	2
ENSG00000142789.19	CELA3A	1	22001714	1_15	0	0.0141709758758799	4.74878896294796	1.12238727477326e-06	0.308931185944525	1
ENSG00000070831.15	CDC42	1	22052177	1_15	0	0.0152850974233071	5.65812981349993	1.44245151413621e-06	0.780898876404869	1
ENSG00000162552.14	WNT4	1	22144389	1_15	0	0.0471026800635509	16.7198952568283	1.31352782323743e-05	2.31099195710433	1
ENSG00000173372.16	C1QA	1	22636557	1_15	0	0.0140453602591437	4.69542981077221	1.09993834354318e-06	-0.323144104803341	1
ENSG00000169641.13	LUZP1	1	23177591	1_16	0	0.0255238065767742	8.4057457446074	3.5783416201428e-06	1.07804878048745	1
ENSG00000125944.18	HNRNPR	1	23343277	1_16	0	0.0176374830196616	4.98076578420498	1.46518624920905e-06	-0.246913580246976	1
ENSG00000125945.14	ZNF436	1	23369659	1_16	0	0.0225609185480052	7.26100085858207	2.73220556311133e-06	-0.893805309734294	1
ENSG00000204219.9	TCEA3	1	23227524	1_16	0	0.0392910694122505	12.4209545895289	8.13970994118437e-06	1.48038278498544	2
ENSG00000197880.8	MDS2	1	23581212	1_16	0	0.0184465791931592	5.39585784037614	1.66010839380769e-06	0.492187500000013	1
ENSG00000227868.5	C1orf234	1	23015700	1_16	0	0.0958392865700416	20.832794762092	3.33005351711893e-05	-2.27199999999963	1
ENSG00000179546.4	HTR1D	1	23194847	1_16	0	0.0174711495852337	4.89309358175563	1.4258213369815e-06	-0.323353293413007	1
ENSG00000011007.12	ELOA	1	23743147	1_17	0	0.0201053579926342	4.75759016925172	1.59536090089636e-06	0.344000000000008	1
ENSG00000117308.14	GALE	1	23800401	1_17	0	0.0265592614088118	7.37024448991067	3.26481061518075e-06	0.810996563573671	1
ENSG00000142677.3	IL22RA1	1	24143324	1_17	0	0.09592181057904	18.9659112026471	3.03424878135865e-05	-2.20896421864829	2
ENSG00000001460.17	STPG1	1	24417293	1_17	0	0.026046839405178	7.20761027580331	3.13116845987891e-06	0.965517241379194	1
ENSG00000001461.16	NIPAL3	1	24418622	1_17	0	0.0229078543413349	5.9050920427753	2.25616672595481e-06	-0.566929133858133	1
ENSG00000117602.11	RCAN3	1	24501339	1_17	0	0.0492712117765843	13.224400257583	1.08674921311888e-05	-1.61587301587384	1
ENSG00000184454.6	NCMAP	1	24555515	1_17	0	0.0211325906598563	5.18791993983644	1.82854693304651e-06	-0.359375000000039	1
ENSG00000169504.14	CLIC4	1	24745177	1_17	0	0.0217449161199419	5.47752823221233	1.98656356979286e-06	-0.428977272727649	1
ENSG00000117614.9	SYF2	1	25232900	1_18	0	0.0156456735744261	4.61560145367198	1.20443307193152e-06	0.0623052959501458	1
ENSG00000187010.19	RHD	1	25257119	1_18	0	0.0186051387442937	6.20685604710783	1.92603729209766e-06	0.658227848101495	1
ENSG00000188672.17	RHCE	1	25430369	1_18	0	0.0161510089781475	4.90564251951875	1.32146498951464e-06	-0.201612903225827	1
ENSG00000157978.11	LDLRAP1	1	25562931	1_18	0	0.0157720102234161	4.69554780839251	1.23518901943903e-06	0.129032258064512	1
ENSG00000162430.16	SELENON	1	25799884	1_18	0	0.018978223936098	6.3257833689041	2.00230387354782e-06	0.760000000000181	1
ENSG00000117640.17	MTFR1L	1	25818183	1_18	0	0.0412016890379158	13.7004809817446	9.4147965555268e-06	1.51973684210476	1
ENSG00000158006.13	PAFAH2	1	25998029	1_18	0	0.0188047572795256	6.28314980638765	1.97063073636136e-06	0.434108527131723	1
ENSG00000158008.9	EXTL1	1	26000442	1_18	0	0.0188914354965988	6.35467164419882	2.00224943657033e-06	-0.68453637879148	2
ENSG00000158022.6	TRIM63	1	26068506	1_18	0	0.0292947080731288	10.2931160377203	5.02916806190864e-06	1.16666666666651	1
ENSG00000175087.9	PDIK1L	1	26113638	1_18	0	0.0198359953564021	6.73336549667648	2.22764659214158e-06	-0.178571428571453	1
ENSG00000197245.5	FAM110D	1	26158522	1_18	0	0.0249101857926551	8.93343517316407	3.7115521111823e-06	-1.38135726100437	2
ENSG00000142675.17	CNKSR1	1	26170849	1_18	0	0.0209443072352448	7.32822187469059	2.55991010943779e-06	0.657415831044504	2
ENSG00000130695.14	CEP85	1	26233678	1_18	0	0.0180369915426262	5.89065744123627	1.77209897840263e-06	-0.826732673267227	1
ENSG00000169442.8	CD52	1	26317588	1_18	0	0.0888449680576169	21.1049224764445	3.12735154073451e-05	-2.96124031007749	1
ENSG00000176083.17	ZNF683	1	26374694	1_18	0	0.0157718568445672	4.69260396504106	1.23440262129319e-06	-0.305555555555594	1
ENSG00000117682.16	DHDDS	1	26427451	1_18	0	0.0160069865379456	4.82331482264848	1.28770177684687e-06	-0.383383867897652	2
ENSG00000060642.10	PIGV	1	26787956	1_18	0	0.0449616993004732	14.1683743810731	1.06248509514875e-05	-1.70925110132261	1
ENSG00000204160.11	ZDHHC18	1	26827212	1_18	0	0.0174519327273407	5.66264448673508	1.64824942277544e-06	-0.599118942731304	1
ENSG00000142751.14	GPN2	1	26890178	1_18	0	0.0498831057445119	15.1231955583626	1.25822166424727e-05	1.77973568281991	1
ENSG00000174950.10	CD164L2	1	27383368	1_19	0	0.0136409191466542	4.59766608812389	1.04602283922498e-06	0.0312500000000019	1
ENSG00000090020.10	SLC9A1	1	27166703	1_19	0	0.0150604713828989	5.5124878977978	1.38467011747353e-06	0.453846153846257	1
ENSG00000142765.17	SYTL1	1	27342195	1_19	0	0.0308948843979533	12.1729992809995	6.27255208837747e-06	1.41939711664424	1
ENSG00000142733.14	MAP3K6	1	27367112	1_19	0	0.0533934079378405	17.2848589231592	1.53926567979095e-05	-2.00414078674998	1
ENSG00000142748.12	FCN3	1	27367112	1_19	0	0.0720141269598588	20.1055192241724	2.41486634421908e-05	-2.18961407710394	2
ENSG00000126705.13	AHDC1	1	27604387	1_19	0	0.0153852916898997	5.7097328463337	1.46514844492295e-06	-0.515463917525788	1
ENSG00000126709.14	IFI6	1	27671883	1_19	0	0.0136587172226784	4.60971222438593	1.05013185701105e-06	-0.0790123456789981	1
ENSG00000130775.15	THEMIS2	1	27872858	1_19	0	0.0173928287898657	6.84399222940978	1.9853625946144e-06	-0.622317596566432	1
ENSG00000117748.9	RPA2	1	27914572	1_19	0	0.0146086619559512	5.23096244206457	1.27453611789113e-06	-0.346289752650236	1
ENSG00000130768.14	SMPDL3B	1	27935089	1_19	0	0.014958392291246	5.44962342625669	1.3596011316362e-06	0.534351145038218	1
ENSG00000158161.15	EYA3	1	28088507	1_19	0	0.0598012817027125	18.350836376987	1.83031762039559e-05	-2.08143939393831	1
ENSG00000169403.11	PTAFR	1	28193492	1_19	0	0.0490128049452865	16.481628811619	1.34731700739613e-05	1.80505591580162	2
ENSG00000126698.10	DNAJC8	1	28232721	1_19	0	0.0139682345623603	4.81674263749555	1.12216073164201e-06	-0.554687500000234	1
ENSG00000130770.17	ATPIF1	1	28236497	1_19	0	0.0136350265785155	4.5936754405106	1.04466345421612e-06	-0.0445776894611255	2
ENSG00000130766.4	SESN2	1	28259281	1_19	0	0.0157501140492909	5.92640354000801	1.55680790662054e-06	0.667605633802575	1
ENSG00000130772.13	MED18	1	28329751	1_19	0	0.0429327518447659	15.2415417562687	1.09138437539157e-05	1.72541743970407	1
ENSG00000204138.12	PHACTR4	1	28369680	1_19	0	0.0384730345492352	14.2169642907662	9.12270057447656e-06	-1.64492753623178	1
ENSG00000180098.9	TRNAU1AP	1	28553045	1_19	0	0.0152819764361356	5.64745006032013	1.43943490745142e-06	-0.562604340567907	1
ENSG00000159023.19	EPB41	1	28886806	1_19	0	0.0529687842951451	17.2099352845202	1.52040520676344e-05	1.97656249999972	1
ENSG00000060656.19	PTPRU	1	29236440	1_19	0	0.0211543984044426	8.6568291438777	3.05435583215936e-06	1.14814814814801	1
ENSG00000162511.7	LAPTM5	1	30757348	1_20	0	0.0635933495003236	17.055637927736	1.80900502641808e-05	-2.02689239724965	2
ENSG00000162512.15	SDC3	1	30909289	1_20	0	0.017248110982782	4.89200793727849	1.40730683374468e-06	-0.292682926829207	1
ENSG00000134644.15	PUM1	1	31066204	1_20	0	0.0185219508966246	5.55138428443943	1.71493682346816e-06	0.562499999999841	1
ENSG00000084628.9	NKAIN1	1	31239088	1_20	0	0.0175562148848261	5.05582015874317	1.48041204739948e-06	0.383468834688326	1
ENSG00000168528.11	SERINC2	1	31409395	1_20	0	0.0193057850509113	5.93509689452601	1.91106467805344e-06	-0.506044905008671	1
ENSG00000162517.12	PEF1	1	31644486	1_20	0	0.0219850757715027	7.13908492127916	2.61776478031781e-06	-0.754437869821998	1
ENSG00000084636.17	COL16A1	1	31697617	1_20	0	0.0179980465569779	5.28582711346191	1.58671318578687e-06	0.533765676012136	2
ENSG00000184007.18	PTP4A2	1	31944881	1_20	0	0.060512117340687	16.5874487330219	1.67410251366021e-05	1.6940298507465	1
ENSG00000160051.11	IQCC	1	32205464	1_21	0	0.0177082494433873	4.76350617084973	1.40689753487536e-06	0.165354330708722	1
ENSG00000084623.11	EIF3I	1	32222176	1_21	0	0.017380091989929	4.60347458300994	1.33443654162171e-06	-0.00784313725490084	1
ENSG00000160055.19	TMEM234	1	32222176	1_21	0	0.017380091989929	4.60347458300994	1.33443654162171e-06	0.00784313725490084	1
ENSG00000183615.5	FAM167B	1	32246914	1_21	0	0.0179587551393178	4.90711623925045	1.46981501711008e-06	0.26562499999997	1
ENSG00000116478.11	HDAC1	1	32291652	1_21	0	0.0273284849364518	8.76771008629215	3.99633459012979e-06	-1.01203391679593	2
ENSG00000176261.15	ZBTB8OS	1	32650758	1_21	0	0.0496404002789894	14.5274732156734	1.20277796665665e-05	1.64516129032225	1
ENSG00000162521.18	RBBP4	1	32650943	1_21	0	0.0187029522008866	5.2720092569252	1.6445475446554e-06	0.421875000000224	1
ENSG00000116497.17	S100PBP	1	32817174	1_21	0	0.0187932823172747	5.34249580404796	1.67458398392729e-06	0.502392344497593	1
ENSG00000134684.10	YARS	1	32817927	1_21	0	0.0196247703929149	5.74581473922416	1.88068607464517e-06	-0.602870813397088	1
ENSG00000160097.16	FNDC5	1	32872031	1_21	0	0.0224694726405	7.16942755413092	2.68681315402024e-06	0.950310559005892	1
ENSG00000121905.9	HPCA	1	32886832	1_21	0	0.0731530146405084	17.5065038221959	2.13595331722603e-05	-1.6918767507003	1
ENSG00000004455.16	AK2	1	33080995	1_21	0	0.0204448948716788	6.07396089752659	2.07117587612154e-06	-0.657142857142624	1
ENSG00000142920.16	AZIN2	1	33080995	1_21	0	0.0203416766923221	6.02757382345831	2.04498153603237e-06	0.648063384936613	2
ENSG00000134686.18	PHC2	1	33429836	1_21	0	0.0192958188051867	5.44633808435796	1.75278204092197e-06	-0.0689655172413636	1
ENSG00000273274.1	ZBTB8B	1	32465491	1_21	0	0.0173793236168779	4.60823008806287	1.33575599181878e-06	-0.0648648648648808	1
ENSG00000116544.11	DLGAP3	1	34930171	1_22	0	0.0192207013964978	6.12842667479932	1.96461896270076e-06	-0.654545454545123	1
ENSG00000020129.15	NCDN	1	35557823	1_22	0	0.0163212886907451	4.6119843387377	1.25545854245098e-06	0.102272727272737	1
ENSG00000116819.6	TFAP2E	1	35573174	1_22	0	0.0279543397017434	9.51606739273671	4.43676936006214e-06	1.06854838709682	1
ENSG00000126067.11	PSMB2	1	35641909	1_22	0	0.0188599404722613	5.90435745541119	1.85726153970358e-06	-0.507246376811654	1
ENSG00000142686.7	C1orf216	1	35719866	1_22	0	0.0162997025461767	4.59758164817252	1.24988263750643e-06	-0.0562770562770602	1
ENSG00000134698.10	AGO4	1	35808004	1_22	0	0.0195889717351868	6.353842318664	2.07590836082764e-06	0.760253836088383	2
ENSG00000092847.11	AGO1	1	35870261	1_22	0	0.0277309896397387	9.67033471059566	4.47267127561976e-06	1.21546961325976	1
ENSG00000116863.10	ADPRHL2	1	36088235	1_22	0	0.0274011715412672	9.43910155481807	4.31379890419821e-06	-1.02546302680336	2
ENSG00000116871.15	MAP7D1	1	36155585	1_22	0	0.0166005204153281	4.8238982940942	1.33561088968056e-06	-0.325925925925963	1
ENSG00000196182.10	STK40	1	36385841	1_22	0	0.0176299302890681	5.40493815253689	1.58928370075137e-06	-0.60101010101014	1
ENSG00000181817.5	LSM10	1	36397922	1_22	0	0.017099532007546	5.34317415954752	1.52385505550771e-06	-0.932176826488577	2
ENSG00000116885.18	OSCP1	1	36446312	1_22	0	0.0202255770122333	6.92892122179502	2.33736560840457e-06	-1.60902255639147	1
ENSG00000116898.11	MRPS15	1	36464784	1_22	0	0.031761111382687	9.60745909829386	5.08937369323884e-06	2.34161490683185	1
ENSG00000163877.10	SNIP1	1	37553609	1_23	0	0.0231320567902544	5.022570516518	1.93776183633524e-06	0.379136485713275	2
ENSG00000163879.10	DNALI1	1	37557547	1_23	0	0.0425097667724237	10.6863133539388	7.57664139855188e-06	-1.4035087719298	1
ENSG00000134697.12	GNL2	1	37596105	1_23	0	0.0283216361588319	6.90161570120863	3.26008720912841e-06	-0.888888888888976	1
ENSG00000116922.14	C1orf109	1	37692275	1_23	0	0.0292518760759912	7.20202800770787	3.51373202090312e-06	0.93877551020409	1
ENSG00000134690.10	CDCA8	1	37692275	1_23	0	0.0292518760759912	7.20202800770787	3.51373202090312e-06	-0.93877551020409	1
ENSG00000197982.13	C1orf122	1	37806635	1_23	0	0.0589615077924485	13.7549675081547	1.35265877865293e-05	-1.74399999999987	1
ENSG00000188786.9	MTF1	1	37859751	1_23	0	0.0672677284082958	14.9979624214445	1.68267068539713e-05	1.72323232323304	1
ENSG00000204084.12	INPP5B	1	37945979	1_23	0	0.0654291073315633	14.7362172767328	1.60811505222174e-05	-1.68735710673661	2
ENSG00000183386.9	FHL3	1	37996149	1_23	0	0.022141265053483	4.61667574888194	1.70487251566927e-06	-0.345323741007252	1
ENSG00000131233.9	GJA9	1	38881233	1_24	0	0.0326417110853077	6.55763573686518	3.5700994233441e-06	-0.806451612903193	1
ENSG00000174574.15	AKIRIN1	1	38991334	1_24	0	0.0299320663772458	5.75124618517216	2.87116904725811e-06	-0.557839882217413	2
ENSG00000168653.10	NDUFS5	1	39026790	1_24	0	0.0284912118058176	5.29257219059345	2.51499900394913e-06	0.362962962962904	1
ENSG00000183682.7	BMP8A	1	39491437	1_24	0	0.0265646546283909	4.64209240174371	2.05673368256249e-06	0.201618845274748	2
ENSG00000090621.13	PABPC4	1	39629862	1_24	0	0.0347752908622432	7.14739821613337	4.14551848615368e-06	-0.903409090908846	1
ENSG00000163909.7	HEYL	1	39640410	1_24	0	0.0264614087670066	4.60592797899268	2.03277920849138e-06	-0.0416179099992729	2
ENSG00000116983.12	HPCAL4	1	39685904	1_24	0	0.0282367007122802	5.20917648910151	2.45325745918251e-06	0.471585358014475	3
ENSG00000084072.16	PPIE	1	39738050	1_25	0	0.0622951490582195	17.4921905767464	1.81743352624914e-05	-1.9457364341095	1
ENSG00000043514.15	TRIT1	1	39880989	1_25	0	0.0257284992355195	9.30853906073886	3.99444168500798e-06	-1.22106468069812	2
ENSG00000116990.10	MYCL	1	39989736	1_25	0	0.0155249385663061	4.62698340334689	1.19808584626113e-06	-0.0107142857142841	1
ENSG00000131236.16	CAP1	1	40040567	1_25	0	0.0550399320696856	16.2916911791803	1.49556111180076e-05	-1.88549618320603	1
ENSG00000131238.16	PPT1	1	40073556	1_25	0	0.0212140875690731	7.47987057880127	2.64654051176716e-06	1.01808261956059	2
ENSG00000084073.8	ZMPSTE24	1	40257123	1_25	0	0.0154756677572887	4.59897468425744	1.18705412608619e-06	-0.161971830985897	1
ENSG00000049089.13	COL9A2	1	40318226	1_25	0	0.0165669795013444	5.22472327084322	1.44366601611583e-06	-0.372549019607961	1
ENSG00000084070.11	SMAP2	1	40345111	1_25	0	0.0165322036719214	5.21009360673119	1.43660170882892e-06	0.4049079754602	1
ENSG00000187815.9	ZFP69	1	40476033	1_25	0	0.0166254698795321	5.28603595155744	1.46576432267695e-06	-0.506655708576505	2
ENSG00000164002.11	EXO5	1	40508257	1_25	0	0.0672010891305946	18.3480606437362	2.05648991559496e-05	-2.52985268995411	3
ENSG00000117010.15	ZNF684	1	40531781	1_25	0	0.0164019562361569	5.15513957787747	1.4102502418004e-06	-0.480000000000265	1
ENSG00000117013.14	KCNQ4	1	40798961	1_25	0	0.0820107883428834	20.0379943564361	2.74085046613669e-05	2.16535433070908	1
ENSG00000179862.6	CITED4	1	40861958	1_25	0	0.016162583371903	4.9648957516161	1.33838486779362e-06	-0.139097744360835	1
ENSG00000171790.15	SLFNL1	1	41023325	1_25	0	0.0254794959355547	9.41066738145289	3.99918376997825e-06	-1.46177177453177	2
ENSG00000010803.16	SCMH1	1	41242427	1_25	0	0.0527559261579483	16.011999089424	1.40888944010339e-05	-1.99999999999971	1
ENSG00000066185.12	ZMYND12	1	42455395	1_26	0	0.0260354035756597	5.64423379632403	2.45092157317201e-06	0.875000000000331	1
ENSG00000186409.14	CCDC30	1	42463059	1_26	0	0.0320834466451113	7.47873362426482	4.00192723463649e-06	1.10143318137498	2
ENSG00000117385.15	P3H1	1	42766833	1_26	0	0.0309435078011713	7.18049215046253	3.70581608276075e-06	1.10521139151819	2
ENSG00000164008.14	C1orf50	1	42767127	1_26	0	0.0254802538106432	5.46303458743501	2.32165565095262e-06	0.971771127300696	2
ENSG00000177868.11	SVBP	1	42816759	1_26	0	0.0237129059511131	4.65804317722636	1.84224927494359e-06	-0.487046746373096	2
ENSG00000164010.13	ERMAP	1	42813461	1_26	0	0.0237035870169535	4.63538175686015	1.8325662529902e-06	0.287791699042717	2
ENSG00000117394.20	SLC2A1	1	42959141	1_26	0	0.0346579166727081	8.03089556303089	4.6422287511174e-06	0.801886596231049	2
ENSG00000253313.5	C1orf210	1	43285671	1_26	0	0.0259273568611433	5.43812630253227	2.35162268461938e-06	0.442080378250456	1
ENSG00000066056.13	TIE1	1	43300755	1_27	0	0.03943349992082	11.7135876038315	7.70398378584999e-06	1.38074202232792	2
ENSG00000117399.13	CDC20	1	43359194	1_27	0	0.0177579549491238	4.59632404015358	1.36133087440369e-06	0.0188679245283064	1
ENSG00000066322.14	ELOVL1	1	43367735	1_27	0	0.0752934706630626	18.0494384499555	2.26663252733872e-05	2.03326403326423	1
ENSG00000159479.16	MED8	1	43389907	1_27	0	0.0706256341161897	17.082138472259	2.01217015805302e-05	-1.85491605529241	2
ENSG00000198198.15	SZT2	1	43389819	1_27	0	0.020923681039267	6.09963940065426	2.12864068038487e-06	0.608052962676572	2
ENSG00000117408.10	IPO13	1	43947230	1_27	0	0.0216424098813427	6.45209803955014	2.32898494532001e-06	-0.757575757575668	1
ENSG00000117410.13	ATP6V0B	1	43974113	1_27	0	0.0230516534317178	7.00352812278966	2.69264478018974e-06	-0.8252032520327	1
ENSG00000117411.16	B4GALT2	1	43978466	1_27	0	0.0185111628847776	4.98785067057805	1.53995223590269e-06	-0.425790754258139	1
ENSG00000159214.12	CCDC24	1	43991070	1_27	0	0.028371389143339	8.92573007493035	4.22361628073875e-06	-1.08196721311462	1
ENSG00000196517.11	SLC6A9	1	44031093	1_27	0	0.0228662597606629	6.87369226018422	2.62147260096787e-06	-0.674879801530217	2
ENSG00000178028.13	DMAP1	1	44213884	1_27	0	0.0310838165259764	9.79108599141115	5.0760431733923e-06	-1.27173400561771	2
ENSG00000198520.10	C1orf228	1	44672527	1_28	0	0.0221459350487769	4.93746944820981	1.82372162892364e-06	-0.17619421817416	2
ENSG00000142945.12	KIF2C	1	44739744	1_28	0	0.0516544748915973	12.7220275933205	1.0960349165058e-05	1.32665639445209	1
ENSG00000142937.11	RPS8	1	44775613	1_28	0	0.0417990660945957	11.22564088288	7.82596369427584e-06	-2.13186813186885	1
ENSG00000173846.12	PLK3	1	44839102	1_28	0	0.0745170888039908	16.7173779630071	2.0777062532136e-05	2.72077922078032	1
ENSG00000070785.16	EIF2B3	1	44985406	1_28	0	0.0244005236847661	7.32998049241962	2.98306057031136e-06	1.90728476821143	1
ENSG00000126107.14	HECTD3	1	45011467	1_28	0	0.0212565437380853	4.65892412302514	1.65172747791758e-06	0.141153081510919	1
ENSG00000126088.13	UROD	1	45012003	1_28	0	0.0362842673684931	9.97570207091541	6.03701054304794e-06	-2.197183098592	1
ENSG00000070759.16	TESK2	1	45491156	1_28	0	0.04489027431152	10.2684745945385	7.68808715095331e-06	0.414965986394611	1
ENSG00000132763.14	MMACHC	1	45499668	1_28	0	0.0278116553868943	6.68344285094884	3.10018195320966e-06	0.244274809160225	1
ENSG00000117450.13	PRDX1	1	45523019	1_28	0	0.0257419309749887	6.10221374660807	2.61992369631256e-06	0.183296904229804	2
ENSG00000117448.13	AKR1A1	1	45550079	1_28	0	0.0262686527431743	6.55000765615539	2.86972124330235e-06	0.0291705320852691	2
ENSG00000159588.14	CCDC17	1	45624542	1_28	0	0.0349498677227488	11.1727326128809	6.51275959307219e-06	-2.57258064516149	1
ENSG00000159592.10	GPBP1L1	1	45688394	1_28	0	0.0488536488438093	11.9736756376554	9.75628775575314e-06	-1.47511312217127	1
ENSG00000159596.6	TMEM69	1	45687531	1_28	0	0.0408599291620571	12.0505075279679	8.21226685724109e-06	2.71007749701731	2
ENSG00000197429.10	IPP	1	45750903	1_28	0	0.0378325516242248	11.502826883112	7.25822325799916e-06	-2.71083302138427	2
ENSG00000086015.20	MAST2	1	45787339	1_28	0	0.0299232991655389	8.52658778522095	4.25544368728249e-06	2.18978102189754	1
ENSG00000117461.14	PIK3R3	1	46132601	1_28	0	0.0234431848820368	5.43333186573996	2.12443256757349e-06	0.955939585334895	2
ENSG00000117472.9	TSPAN1	1	46174934	1_28	0	0.0212208143810512	4.69152377772525	1.66048927150117e-06	-0.709677419355068	1
ENSG00000085999.11	RAD54L	1	46225169	1_28	0	0.0331965542376648	9.00322627830603	4.9848406268118e-06	-1.16315789473623	1
ENSG00000117480.15	FAAH	1	46432026	1_28	0	0.0256839000092297	7.15381900381516	3.06449575492629e-06	1.45522388059727	1
ENSG00000079277.19	MKNK1	1	46616841	1_29	0	0.0192060975831297	4.70693417204425	1.50777785789232e-06	0.337931034482853	1
ENSG00000142961.14	MOB3C	1	46617353	1_29	0	0.0190855764802175	4.64864751378217	1.47976245732546e-06	-0.274752946028102	2
ENSG00000186118.8	TEX38	1	46668649	1_29	0	0.0191777453516436	4.69325309134944	1.50117605378377e-06	-0.271428571428653	1
ENSG00000123472.12	ATPAF1	1	46673908	1_29	0	0.0200438706693492	5.1022964798838	1.70571861099566e-06	0.21917808219179	1
ENSG00000159658.10	EFCAB14	1	46719410	1_29	0	0.0202198048009425	5.18326206406603	1.74799518267334e-06	0.388449674415705	2
ENSG00000162365.11	CYP4A22	1	47131212	1_29	0	0.0196769851996034	4.9312171464981	1.61835126520129e-06	0.165919282511142	1
ENSG00000162366.7	PDZK1IP1	1	47191326	1_29	0	0.019007104628965	4.61049772153154	1.4615843451933e-06	0.0955414012738545	1
ENSG00000162367.11	TAL1	1	47227548	1_29	0	0.0286226731718299	8.40764723837743	4.01369880160974e-06	1.18548387096765	1
ENSG00000162368.13	CMPK1	1	47333967	1_29	0	0.0777406391516741	17.7758623500406	2.30482996241362e-05	-2.30081300812905	1
ENSG00000186790.5	FOXE3	1	47416825	1_29	0	0.0547935350389579	14.4730220049577	1.32266130451533e-05	1.93749999999964	1
ENSG00000162456.9	KNCN	1	46540014	1_29	0	0.0190239103351032	4.61867962056494	1.46547270490845e-06	0.0897009966777736	1
ENSG00000269113.3	TRABD2B	1	47997102	1_30	0	0.0185355371240338	4.72048914861944	1.45932588117875e-06	-0.19434628975266	1
ENSG00000132122.11	SPATA6	1	48471902	1_30	0	0.0293103034450422	8.97092707995908	4.38548618004481e-06	-1.11287786346742	2
ENSG00000162373.12	BEND5	1	48777294	1_31	0	0.14059809162182	26.2424520121605	6.15380801639001e-05	-3.30656934306689	1
ENSG00000123091.4	RNF11	1	51235789	1_32	0	0.0193173006632859	6.35467525741063	2.04738683664868e-06	0.66740158116572	2
ENSG00000085831.15	TTC39A	1	51345513	1_33	0	0.0168980372806131	4.6490977043506	1.31028280816801e-06	0.172248803827869	1
ENSG00000085832.16	EPS15	1	51521804	1_33	0	0.0168601070119948	4.6283137793942	1.30149716639719e-06	0.257575757575776	1
ENSG00000117859.18	OSBPL9	1	51577175	1_33	0	0.0508569953388461	14.8993319492198	1.26379781425587e-05	-2.27500000000088	1
ENSG00000198841.3	KTI12	1	52034079	1_33	0	0.0202503529942903	6.32426539572033	2.13600758365014e-06	-0.794573643410471	1
ENSG00000157077.14	ZFYVE9	1	52142437	1_33	0	0.0883143445201773	20.1162932270616	2.96305227166741e-05	2.06143344710005	1
ENSG00000085840.12	ORC1	1	52400660	1_33	0	0.0539711668156875	15.458055415773	1.39147937270181e-05	-1.88571428571498	1
ENSG00000182183.14	FAM159A	1	52633013	1_33	0	0.0223574351566699	7.24155977774086	2.70031361082092e-06	-0.820000000000237	1
ENSG00000121310.16	ECHDC2	1	52926925	1_33	0	0.0167998340976495	4.5951847552107	1.28756177820084e-06	-0.0894736842105047	1
ENSG00000116171.17	SCP2	1	52926925	1_33	0	0.0170401121347172	4.72654899982475	1.34331145599762e-06	0.30050595726787	2
ENSG00000174348.13	PODN	1	53061947	1_33	0	0.0557045728317549	15.7551944150452	1.46377633098945e-05	1.77483443708681	1
ENSG00000162383.11	SLC1A7	1	53134406	1_33	0	0.117419995212991	22.8499632725163	4.47494467380937e-05	2.3356287113881	2
ENSG00000162384.13	C1orf123	1	53219252	1_33	0	0.0226638538425779	7.36778152047003	2.78503466691094e-06	0.944753456137273	2
ENSG00000174332.5	GLIS1	1	53715995	1_33	0	0.0412693148931347	12.9443224673814	8.90977400444721e-06	1.64039903885872	2
ENSG00000058799.14	YIPF1	1	53889688	1_34	0	0.0215914299517943	10.3736763386263	3.73571903210694e-06	-1.20874987817301	2
ENSG00000081870.11	HSPB11	1	53945795	1_34	0	0.0142634950301336	6.5103794191398	1.54878937387102e-06	0.648648648648538	1
ENSG00000116205.12	TCEANC2	1	54053622	1_34	0	0.0254187843461353	11.7993401255592	5.00233303998349e-06	-1.36951501154734	1
ENSG00000116221.15	MRPL37	1	54183963	1_34	0	0.011661848102843	4.63956428279029	9.02411627154062e-07	0.0831721470019455	1
ENSG00000215883.10	CYB5RL	1	54154524	1_34	0	0.0330897921298153	14.3011391326086	7.89268510962166e-06	1.56113537117854	1
ENSG00000157216.15	SSBP3	1	54413433	1_34	0	0.082847537104291	22.4535334395315	3.10259009749324e-05	-2.41604115540565	2
ENSG00000162390.17	ACOT11	1	54581722	1_34	0	0.0228839414623356	10.8032723038471	4.12331255738126e-06	-1.27559055118103	1
ENSG00000162391.11	FAM151A	1	54583038	1_34	0	0.0151837749660458	7.03587709492755	1.78179652914816e-06	-0.800000000000157	1
ENSG00000184313.19	MROH7	1	54543445	1_34	0	0.0161041103537846	7.60437723073711	2.04249262130522e-06	-0.951382069089937	2
ENSG00000162396.5	PARS2	1	54764560	1_34	0	0.0116395098634696	4.62405971905873	8.97673144240982e-07	-0.0793650793651087	1
ENSG00000006555.10	TTC22	1	54801172	1_34	0	0.0168319618003134	7.8847018456523	2.21350301504211e-06	-1.06249999999984	1
ENSG00000116133.11	DHCR24	1	54888515	1_34	0	0.0284968394931499	12.8436102754204	6.10441317162676e-06	-1.59500000000063	1
ENSG00000162402.13	USP24	1	55216409	1_34	0	0.021250215016928	9.88357468956393	3.50297858947414e-06	1.21568627450985	1
ENSG00000162407.8	PLPP3	1	56645496	1_36	0	0.0191791928207311	4.69365620782674	1.50141830718899e-06	-0.153225806451641	1
ENSG00000187889.12	C1orf168	1	56820166	1_36	0	0.0331881671662898	9.7842539849545	5.41590567990572e-06	-1.12865497076018	1
ENSG00000173406.15	DAB1	1	58547019	1_38	0	0.0104361161251969	4.61659888737502	8.03565256635598e-07	0.0434782608695684	1
ENSG00000162600.11	OMA1	1	58546315	1_38	0	0.0104798248061296	4.65515843401125	8.1367054444376e-07	0.188405797101373	1
ENSG00000184292.6	TACSTD2	1	58540037	1_38	0	0.0233952559936226	12.081407138606	4.71417203614035e-06	1.4800323765752	2
ENSG00000172456.17	FGGY	1	59296555	1_38	0	0.0203351960573288	10.7820845111807	3.65688414099351e-06	-1.21635247105629	2
ENSG00000134709.10	HOOK1	1	59814713	1_38	0	0.0110635151280913	5.15527762528169	9.51273279130286e-07	-0.321842234394439	2
ENSG00000134716.9	CYP2J2	1	59926822	1_38	0	0.0116567639236536	5.63736640281882	1.09600962871383e-06	-0.49166666666642	1
ENSG00000162604.12	TM2D1	1	61723869	1_39	0	0.0163767767446215	5.12343914932725	1.39942657426465e-06	0.391511332702048	2
ENSG00000132849.19	PATJ	1	61742713	1_39	0	0.0189426337908568	6.47022008016728	2.04418182238699e-06	0.734693877551046	1
ENSG00000162607.12	USP1	1	62436136	1_39	0	0.0536412437579281	16.1646269165283	1.44618758891449e-05	-2.16923076923032	1
ENSG00000116641.17	DOCK7	1	62688195	1_39	0	0.0236083753404844	8.51061504178193	3.35109819178345e-06	-1.11417322834701	1
ENSG00000125703.14	ATG4C	1	62784304	1_39	0	0.150297311779235	26.0105403383865	6.52019662555639e-05	-3.35200000000017	1
ENSG00000088035.15	ALG6	1	63367765	1_40	0	0.0593838633204371	16.0743477005123	1.59206909420485e-05	-1.86363636363645	1
ENSG00000203965.12	EFCAB7	1	63523814	1_40	0	0.0178445178935357	4.64255874637816	1.38172728157739e-06	0.0526315789473786	1
ENSG00000142856.16	ITGB3BP	1	63593973	1_40	0	0.0414242965566767	12.4655360252698	8.6124399327637e-06	-1.5333333333335	1
ENSG00000162434.11	JAK1	1	64965276	1_41	0	0.0426415569873596	13.4650958403851	9.57640728552196e-06	-1.58108108108122	1
ENSG00000162433.14	AK4	1	65147235	1_41	0	0.0183760020809696	5.57974350718041	1.71011522089537e-06	-0.515124138921028	2
ENSG00000116675.15	DNAJC6	1	65248258	1_41	0	0.0174841739616175	5.04914956726593	1.47239203749859e-06	-0.259842519685045	1
ENSG00000213625.8	LEPROT	1	65401708	1_41	0	0.0243023013800182	8.0837375861572	3.2765719948592e-06	-0.819335969006038	2
ENSG00000118473.21	SGIP1	1	66556521	1_42	0	1.80463719523516e-08	8.81142494964339	2.65213823359233e-12	1.81460674157294	1
ENSG00000198160.14	MIER1	1	66925320	1_42	0	6.1812496232605e-08	19.3409326578547	1.99394787439116e-11	-1.48951048951013	1
ENSG00000116704.7	SLC35D1	1	67054400	1_42	0	2.37719565143735e-08	16.9621509325631	6.72521164099488e-12	1.05027932960884	1
ENSG00000116717.11	GADD45A	1	67684588	1_42	0	1.68595789551418e-08	7.27177957328762	2.04478445986674e-12	1.25000000000012	1
ENSG00000172380.5	GNG12	1	67833648	1_42	0	2.00624769020052e-08	11.8261977586699	3.95721632789934e-12	-1.65648854961841	1
ENSG00000172410.4	INSL5	1	66801397	1_42	0	2.06118439760594e-07	25.6334261834661	8.81218508373399e-11	2.16326530612216	1
ENSG00000116745.6	RPE65	1	68450440	1_43	0	0.0504784826727205	13.359368047243	1.1247404448042e-05	1.59354838709668	1
ENSG00000118454.12	ANKRD13C	1	70355197	1_44	0	0.0254958204281278	4.91128903188343	2.08845244471094e-06	0.438914027149333	1
ENSG00000197568.13	HHLA3	1	70356074	1_44	0	0.0294158135310453	6.23996815672447	3.06142301545887e-06	0.875000000000256	1
ENSG00000116761.11	CTH	1	70411075	1_44	0	0.0831342712731361	15.9916694983066	2.21734875024194e-05	1.9685039370078	1
ENSG00000050628.20	PTGER3	1	71047606	1_45	0	0.0164424389180076	4.95922211967401	1.36000311529216e-06	0.329132856684568	2
ENSG00000132485.13	ZRANB2	1	71081716	1_45	0	0.0173431092935029	5.45253149220446	1.5771944826387e-06	0.506787330316491	1
ENSG00000172260.14	NEGR1	1	72282161	1_46	0	0.0328087158000024	9.59015489362669	5.24777200965693e-06	-1.37773854855704	2
ENSG00000162620.15	LRRIQ3	1	74198025	1_47	0	0.0266811519462141	6.12567356081949	2.72595405122223e-06	0.731707317073122	1
ENSG00000254685.6	FPGT	1	74198130	1_47	0	0.0274329424130276	6.3837863835141	2.92086068742619e-06	0.78048780487798	1
ENSG00000116783.14	TNNI3K	1	74234228	1_47	0	0.0256766219881001	5.76932708627749	2.47071785980042e-06	-0.602150537634194	1
ENSG00000116791.13	CRYZ	1	74733103	1_47	0	0.026482310688535	6.05620210597744	2.67495414652258e-06	0.67907199209489	3
ENSG00000162623.15	TYW3	1	74733615	1_47	0	0.029223969311035	6.9715679499688	3.39805006620884e-06	0.872180451127904	1
ENSG00000137968.16	SLC44A5	1	75610725	1_47	0	0.0226278757668494	4.59664390008301	1.73478137858006e-06	-0.0135746606334862	1
ENSG00000137955.15	RABGGTB	1	75786517	1_47	0	0.02461742980366	5.37832898581196	2.20825985738472e-06	-0.507356878401784	2
ENSG00000057468.6	MSH4	1	75773001	1_47	0	0.0261045223330559	5.9227772631804	2.57870259253145e-06	-0.623315290826143	2
ENSG00000117069.14	ST6GALNAC5	1	76866942	1_48	0	0.0121647846662301	5.68659089342942	1.15376275836873e-06	0.502403846153975	1
ENSG00000142892.14	PIGK	1	77219918	1_48	0	0.0116931165408731	5.32152809518974	1.03783124893814e-06	-0.452054794520629	1
ENSG00000077254.14	USP33	1	77759973	1_48	0	0.0135983873340183	6.71544432674307	1.52307842412209e-06	0.99999999999962	1
ENSG00000162614.18	NEXN	1	77888397	1_48	0	0.0125531746681935	5.97678536863159	1.25135731752315e-06	-0.805820219395498	2
ENSG00000162613.16	FUBP1	1	77977804	1_48	0	0.0714793006577806	22.1816258822387	2.6444403581149e-05	2.52039499299318	2
ENSG00000162616.8	DNAJB4	1	77979478	1_48	0	0.0193311821105007	9.96858122850933	3.21404438366884e-06	-1.42144177449189	1
ENSG00000137960.5	GIPC2	1	77979050	1_48	0	0.0153277245543656	7.82168205407461	1.99957616419568e-06	0.852861035422765	1
ENSG00000122420.9	PTGFR	1	78303991	1_48	0	0.0108898580968467	4.66470459679691	8.4724004074298e-07	0.0978260869565748	1
ENSG00000137959.15	IFI44L	1	78619516	1_48	0	0.0152987885750039	7.80421742019573	1.99134500233395e-06	-0.895408163265801	1
ENSG00000162618.13	ADGRL4	1	79006456	1_48	0	0.0116445038362907	5.28307419094852	1.02604829601061e-06	-0.503259909921214	2
ENSG00000137941.16	TTLL7	1	83998735	1_51	0	0.033122838912557	9.08239318552717	5.01750665351372e-06	-1.15804597701175	1
ENSG00000203943.8	SAMD13	1	84298566	1_51	0	0.0219990791332086	5.28094525206668	1.93765419381152e-06	-0.416682314660742	2
ENSG00000117133.10	RPF1	1	84479257	1_52	0	0.0886850833218455	16.7076917434385	2.47130949577623e-05	-1.98833819242097	1
ENSG00000174021.10	GNG5	1	84506653	1_52	0	0.0475234885102984	10.8160081624597	8.57305134739809e-06	1.50568181818202	1
ENSG00000122432.17	SPATA1	1	84506136	1_52	0	0.0246701767480652	4.70607824575272	1.93638411049493e-06	-0.131645569620211	1
ENSG00000117151.12	CTBS	1	84569564	1_52	0	0.0319426259524023	7.10692570122717	3.78627798832186e-06	0.800144836748941	3
ENSG00000117155.16	SSX2IP	1	84691138	1_52	0	0.075575556646826	15.1865481757068	1.91425827163281e-05	1.74715906199106	2
ENSG00000162643.12	WDR63	1	84999053	1_52	0	0.0250891949493045	4.86238343764019	2.03467962014817e-06	0.352941176470714	1
ENSG00000097096.8	SYDE2	1	85201203	1_52	0	0.0300103341398008	6.52636170491818	3.26664602101164e-06	-0.701834862385164	1
ENSG00000142867.12	BCL10	1	85277134	1_52	0	0.0278955158287297	5.84703632173721	2.72038451330417e-06	-0.607535321820749	1
ENSG00000117174.10	ZNHIT6	1	85708260	1_52	0	0.0292252320550805	6.27985754351579	3.06103197261532e-06	-0.668122270742487	1
ENSG00000171502.14	COL24A1	1	86154916	1_53	0	0.0274902733550675	5.71123493355382	2.61860015541814e-06	0.713286713286762	1
ENSG00000122417.15	ODF2L	1	86396707	1_53	0	0.0249587006585091	4.81414612141728	2.00401674484675e-06	-0.32558139534887	1
ENSG00000137975.7	CLCA2	1	86424561	1_53	0	0.0243735043957188	4.59397777701352	1.86752735363466e-06	-0.0329670329670174	1
ENSG00000016602.9	CLCA4	1	86547045	1_53	0	0.0351923350662384	8.00949194778265	4.70124796665453e-06	-1.03765610385125	2
ENSG00000097033.14	SH3GLB1	1	86703725	1_53	0	0.0244194308491099	4.61144446391371	1.87816016813802e-06	0.0409090909090911	1
ENSG00000183291.15	SELENOF	1	86913954	1_53	0	0.0388706642826083	8.93674089412	5.79376978628009e-06	-1.14693877551077	1
ENSG00000153936.16	HS2ST1	1	86914303	1_53	0	0.0281550940466336	5.93328345438254	2.78619933724962e-06	0.879120879120952	1
ENSG00000065243.19	PKN2	1	88684130	1_54	0	0.0176746540022171	4.7332306986071	1.39530354938627e-06	-0.0417582417582481	1
ENSG00000137944.17	KYAT3	1	88898323	1_54	0	0.0679512052952337	17.2966797390294	1.96028859995113e-05	-2.60042751819862	2
ENSG00000117226.11	GBP3	1	89015900	1_54	0	0.029697788785696	9.54589818114938	4.72825638296669e-06	-1.56060606060559	1
ENSG00000117228.9	GBP1	1	89064901	1_54	0	0.0349152968810935	11.0525524762117	6.43633188786625e-06	1.70895522388022	1
ENSG00000162645.12	GBP2	1	89150019	1_54	0	0.0355075053309442	11.2093289775126	6.63834595502336e-06	-1.689393939393	1
ENSG00000162654.8	GBP4	1	89199262	1_54	0	0.0222106693091073	6.84892768408829	2.53713941513543e-06	-1.04545454545416	1
ENSG00000197147.13	LRRC8B	1	89525155	1_54	0	0.0179898032577221	4.89679286666222	1.46925863977635e-06	-0.376895006017319	2
ENSG00000171488.14	LRRC8C	1	89633477	1_56	0	0.00741302793457099	5.62798097877258	6.95838354335196e-07	0.50399999999993	1
ENSG00000162664.16	ZNF326	1	89994923	1_56	0	0.00793881608598257	6.26074993719361	8.28976471666478e-07	-0.627705627705432	1
ENSG00000162669.15	HFM1	1	91404433	1_56	0	0.0112576202928989	9.46103285207692	1.77641835694455e-06	-1.13591192989335	3
ENSG00000097046.12	CDC7	1	91502721	1_56	0	0.0136052293924235	11.064420880646	2.51069907059241e-06	1.17599999999985	1
ENSG00000172031.6	EPHX4	1	92029879	1_56	0	0.00910786446612888	7.6392957599549	1.16045950261591e-06	-1.09057971014534	1
ENSG00000284413.1	BTBD8	1	92080411	1_56	0	0.0963121124910682	29.7924431158465	4.78571831939083e-05	2.96511627907023	1
ENSG00000162676.11	GFI1	1	92487304	1_56	0	0.0107680592139885	9.42091112841378	1.69196138700206e-06	1.59354838709717	1
ENSG00000067208.14	EVI5	1	92792120	1_56	0	0.00917267296596291	7.4156095138066	1.13449573716882e-06	-0.829383886256171	1
ENSG00000154511.11	FAM69A	1	92961790	1_56	0	0.00715812680541161	5.6851874411993	6.78741308214856e-07	0.919354838709802	1
ENSG00000143033.17	MTF2	1	93079600	1_57	0	0.0170897003145131	5.16133173702384	1.47114786612944e-06	0.796610169491585	1
ENSG00000117500.12	TMED5	1	93180861	1_57	0	0.0170827786407353	7.04656578908564	2.00768756862966e-06	1.79861111111185	1
ENSG00000122483.17	CCDC18	1	93179625	1_57	1	0.0293593566822732	15.228722655992	7.45710259473763e-06	3.59757147549531	2
ENSG00000117505.12	DR1	1	93346012	1_57	1	0.407866578837127	24.5472263722477	0.000166986227469506	-4.65791708585506	2
ENSG00000067334.13	DNTTIP2	1	93880213	1_57	0	0.0291862792781669	8.97169816271966	4.36730470464755e-06	-0.757142857142732	1
ENSG00000023909.9	GCLM	1	93909753	1_57	0	0.0225529164941534	6.95877366413196	2.61755326899081e-06	-0.68484848484855	1
ENSG00000198691.11	ABCA4	1	94120772	1_58	0	0.0209732942385855	4.62965660365093	1.61947979672067e-06	0.0317460317460352	1
ENSG00000143036.16	SLC44A3	1	94818635	1_58	0	0.0272157008201477	7.04674629953892	3.19866135803549e-06	-0.815476190476389	1
ENSG00000117519.15	CNN3	1	94927032	1_58	0	0.0276773085854394	7.20299079004245	3.32503959227584e-06	0.773913043478425	1
ENSG00000172339.9	ALG14	1	95073327	1_58	0	0.0250570670069901	6.27942013542243	2.62427825105197e-06	0.71774193548373	1
ENSG00000122481.16	RWDD3	1	95234048	1_58	0	0.020920191951095	4.60616808899138	1.60718382475287e-06	0.0543434056483753	2
ENSG00000117569.18	PTBP2	1	96721522	1_59	0	0.0977334854668799	17.1809297213674	2.80059400108535e-05	-2.08620689655131	1
ENSG00000188641.12	DPYD	1	97921399	1_60	0	0.0932862370417895	17.9031027496556	2.78551809945108e-05	-1.93345550121839	2
ENSG00000162627.16	SNX7	1	98661649	1_60	0	0.0345597133226062	8.55271817081927	4.92985786668044e-06	-1.0671462829738	1
ENSG00000156875.13	MFSD14A	1	100037607	1_61	0	0.0387204692410099	11.7965330220939	7.61824797826016e-06	-1.67109634551479	1
ENSG00000156876.9	SASS6	1	100132743	1_61	0	0.0276543816475795	8.72391996660417	4.02379392263473e-06	1.16326530612203	1
ENSG00000122435.9	TRMT13	1	100132743	1_61	0	0.0276543816475795	8.72391996660417	4.02379392263473e-06	-1.16326530612203	1
ENSG00000122477.12	LRRC39	1	100178174	1_61	0	0.0589262383454812	15.6820542430685	1.54124533594713e-05	2.02440653251105	2
ENSG00000137992.14	DBT	1	100249898	1_61	0	0.0294761741933925	9.27932021887732	4.56191702666739e-06	-1.17261904761913	1
ENSG00000079335.18	CDC14A	1	100344610	1_61	0	0.0192529389889495	5.37715008870088	1.72666982324303e-06	-0.385093167701708	1
ENSG00000181656.6	GPR88	1	100538206	1_62	0	0.0259132472691516	8.20155109204578	3.54468738327072e-06	-1.15322580645184	1
ENSG00000162692.10	VCAM1	1	100721765	1_62	0	0.0175713371225998	4.60123339987617	1.34846345295779e-06	0.111111111111144	1
ENSG00000162694.13	EXTL2	1	100895622	1_62	0	0.0372844597243132	11.5870757789548	7.20546158418542e-06	1.60989010988921	1
ENSG00000162695.11	SLC30A7	1	100895622	1_62	0	0.0372844597243133	11.5870757789548	7.20546158418544e-06	-1.60989010988921	1
ENSG00000240038.6	AMY2B	1	103554070	1_65	0	0.0623984642086125	16.438311276867	1.71076834708144e-05	1.90697674418582	1
ENSG00000198890.7	PRMT6	1	107056380	1_66	0	0.444460007628345	27.9214162545506	0.000206980884325296	3.63358778625914	1
ENSG00000121957.12	GPSM2	1	108875057	1_67	0	0.0213053913722655	5.93050040850755	2.10737081969801e-06	0.553191489361905	1
ENSG00000215717.5	TMEM167B	1	109089398	1_67	0	0.019316795267921	5.02285212190903	1.61824984738995e-06	0.390697674418579	1
ENSG00000031698.12	SARS	1	109213564	1_67	0	0.0184755635599519	4.61064065640373	1.42075461579941e-06	-0.199612403100758	1
ENSG00000143126.7	CELSR2	1	109247664	1_67	0	0.0212678385006181	5.91414721295864	2.09785559307645e-06	-0.585915492957592	1
ENSG00000134222.16	PSRC1	1	109313684	1_67	0	0.0186643397382548	4.70473851984488	1.46456357246091e-06	-0.129032258064557	1
ENSG00000221986.6	MYBPHL	1	109307500	1_67	0	0.0209001434846133	5.75254163583707	2.00525285771815e-06	-0.525215128322372	2
ENSG00000134243.11	SORT1	1	109397881	1_67	0	0.0620453333298784	15.9057401353857	1.64597452934341e-05	-1.90000000000001	1
ENSG00000143028.8	SYPL2	1	109466549	1_67	0	0.025447710589847	7.57826408509324	3.21646298532089e-06	0.919117647058444	1
ENSG00000162650.16	ATXN7L2	1	109483259	1_67	0	0.0196891649175635	5.19965491283431	1.7075047633006e-06	0.444444444444574	1
ENSG00000181754.6	AMIGO1	1	109503573	1_67	0	0.0185702401988761	4.65795495805446	1.44268963434824e-06	-0.209302325581398	1
ENSG00000156097.12	GPR61	1	109539929	1_67	0	0.0360519950876688	10.8185095258058	6.50514289040894e-06	1.45194805194755	1
ENSG00000065135.10	GNAI3	1	109548649	1_67	0	0.0184453710690405	4.59550200880645	1.4137755358166e-06	-0.0253164556961995	1
ENSG00000168765.16	GSTM4	1	109650768	1_67	0	0.0186001039572524	4.67282604674568	1.44962306725864e-06	-0.11770309264116	4
ENSG00000213366.12	GSTM2	1	109667893	1_67	0	0.0428578849863905	12.4330718027745	8.88728857932926e-06	1.53464360433913	2
ENSG00000134184.12	GSTM1	1	109713453	1_67	0	0.0767593224420527	17.9179893543757	2.29393185510581e-05	-2.23601677432472	2
ENSG00000134201.10	GSTM5	1	109712056	1_67	0	0.0693799202352524	16.9607271017021	1.96262970703667e-05	2.01136468826218	2
ENSG00000134202.10	GSTM3	1	109731286	1_67	0	0.176525852696431	25.977599843794	7.64834458600732e-05	-2.89059268900338	2
ENSG00000179902.12	C1orf194	1	109112918	1_67	0	0.0215132004381799	6.02045263696398	2.16020154957011e-06	0.648148148147996	1
ENSG00000168710.17	AHCYL1	1	109984850	1_68	0	0.0428194918359686	12.7210565955144	9.08499723195829e-06	-1.51204819277101	1
ENSG00000134248.13	LAMTOR5	1	110407817	1_68	0	0.0309098898637932	9.68164159722041	4.99121829762666e-06	1.26884850016206	2
ENSG00000121931.15	LRIF1	1	110964484	1_68	0	0.0186073733051569	4.97285057205434	1.54330081533396e-06	-0.433734939759183	1
ENSG00000156171.14	DRAM2	1	111139496	1_68	0	0.0869868441187835	19.4038275141997	2.81514705419793e-05	2.53844605433038	2
ENSG00000134255.13	CEPT1	1	111139496	1_68	0	0.0235728755071345	7.16461517580869	2.81686177753832e-06	0.966832198659225	2
ENSG00000064886.13	CHI3L2	1	111200918	1_69	0	0.0415655690259789	13.0414996396049	9.04110201431487e-06	-1.44690265486691	1
ENSG00000173947.13	PIFO	1	111346034	1_69	0	0.0167591630172098	4.61413011404865	1.28974029327615e-06	0.0562952108311836	2
ENSG00000085465.12	OVGP1	1	111419833	1_69	0	0.0179597806992322	5.27988148093067	1.58155867564175e-06	0.488188976377901	1
ENSG00000143110.11	C1orf162	1	111473751	1_69	0	0.0169111786117909	4.68774796258788	1.32220329706928e-06	0.0681818181817917	1
ENSG00000121933.18	TMIGD3	1	111563822	1_69	0	0.017900684871517	5.19301972293764	1.55042129512616e-06	0.540540540540621	1
ENSG00000134245.17	WNT2B	1	112464917	1_69	0	0.019443171479299	7.43585650076483	2.41133867671549e-06	1.5111111111101	1
ENSG00000116489.12	CAPZA1	1	112617108	1_69	0	0.018069704437879	6.91322248587257	2.08349128597189e-06	1.49999999999989	1
ENSG00000007341.18	ST7L	1	112611778	1_69	0	0.391011776309764	19.8758492911635	0.000129621080724569	4.00000000000057	1
ENSG00000155363.18	MOV10	1	112673095	1_69	0	0.0515835989410605	17.8612670314565	1.53668201399309e-05	2.86333972847762	2
ENSG00000155380.11	SLC16A1	1	112956760	1_70	0	0.0249579678407577	5.90958462066896	2.45995001275735e-06	0.716831683168382	1
ENSG00000081026.18	MAGI3	1	113390860	1_70	0	0.0248247243374097	5.85985443642137	2.42622664645509e-06	-0.34013605442177	1
ENSG00000116793.15	PHTF1	1	113758713	1_70	0	0.0574391758157338	13.6906010409252	1.31156802410523e-05	2.21333333333361	1
ENSG00000134262.12	AP4B1	1	113905292	1_70	0	0.149875750539183	22.8731307173944	5.7176437004025e-05	-2.96992481203057	1
ENSG00000118655.4	DCLRE1B	1	113904943	1_70	0	0.0896228168286065	17.9039191547002	2.67625075790296e-05	2.64233576642433	1
ENSG00000163349.21	HIPK1	1	113929596	1_70	0	0.0271030048120349	6.67509871851293	3.01741635986897e-06	-0.761194029850884	1
ENSG00000116774.11	OLFML3	1	113979663	1_70	0	0.0339309728254389	8.765098331508	4.96036014641656e-06	1.00760456273737	1
ENSG00000175984.14	DENND2C	1	114669904	1_71	0	0.0276452894119046	7.14208474904156	3.29311006040336e-06	0.86335403726704	1
ENSG00000134198.9	TSPAN2	1	115089303	1_71	0	0.035740544598219	9.53218526907103	5.68216376282535e-06	-1.23642172523984	1
ENSG00000173218.14	VANGL1	1	115642226	1_72	0	0.0189371056024208	8.66019855845648	2.73527852693468e-06	1.01449275362345	1
ENSG00000118729.11	CASQ2	1	115768346	1_72	0	0.0125492321273278	4.85618851969009	1.0164190501135e-06	0.147058823529426	1
ENSG00000163393.12	SLC22A15	1	115977322	1_72	0	0.0181261731823512	8.25507865270249	2.49567165289817e-06	-1.02359882005866	1
ENSG00000173212.4	MAB21L3	1	116110039	1_72	0	0.0188841422347993	8.63426868745717	2.71946158058967e-06	1.10138248847908	1
ENSG00000134247.9	PTGFRN	1	116909700	1_72	0	0.0123804654804316	4.73116909908984	9.7693473178055e-07	-0.165346642926641	2
ENSG00000134256.12	CD101	1	117001709	1_72	0	0.0726808177278672	21.2217504141369	2.5725339388498e-05	-2.15564202334616	1
ENSG00000116830.11	TTF2	1	117060534	1_72	0	0.0130100057237545	5.18918666418625	1.12599610058365e-06	-0.37323943661986	1
ENSG00000134253.9	TRIM45	1	117122142	1_72	0	0.0196927174827638	9.02248608875561	2.96341160395001e-06	1.16417744187149	2
ENSG00000198162.12	MAN1A2	1	117367515	1_72	0	0.0340063619796859	14.0952163762107	7.99451323901159e-06	1.6444444444436	1
ENSG00000183508.4	FAM46C	1	117605765	1_72	0	0.0225400030839866	10.2737968643727	3.86229152571364e-06	-1.30487804878073	1
ENSG00000196505.10	GDAP2	1	117929798	1_72	0	0.0162168444749231	7.22536073342114	1.95427641958582e-06	-0.823038397328861	1
ENSG00000177551.5	NHLH2	1	115844102	1_72	0	0.0148660517775124	6.4213134604561	1.59213400241469e-06	-0.596194503171304	1
ENSG00000092607.13	TBX15	1	118989585	1_73	0	0.0243651986366407	9.12783349592794	3.70934963808174e-06	-1.23809523809531	1
ENSG00000116874.11	WARS2	1	119120176	1_73	0	0.0149324740943919	4.59435817646062	1.14423894541681e-06	0.0528282135189671	2
ENSG00000143067.4	ZNF697	1	119623830	1_73	0	0.0222959861270412	8.30472521029324	3.08824721179491e-06	1.07731958762931	1
ENSG00000134240.11	HMGCS2	1	119766535	1_73	0	0.116569768611827	23.8682897523893	4.64052740063056e-05	-2.32539682539667	1
ENSG00000131791.7	PRKAB2	1	147173048	1_73	0	0.0522662623262374	16.2453131600279	1.41615124037876e-05	1.90270270270154	1
ENSG00000131778.18	CHD1L	1	147241216	1_73	0	0.0213966532008533	7.92309889531388	2.82748968992937e-06	-0.900318773539708	2
ENSG00000162836.11	ACP6	1	147656613	1_73	0	0.030207119569839	11.1243323057609	5.60458388669784e-06	-1.31817990724144	2
ENSG00000265107.2	GJA5	1	147773193	1_73	0	0.0181697339837226	6.4091346595338	1.94226315241899e-06	-0.722772277227683	1
ENSG00000188092.14	GPR89B	1	147928711	1_73	0	0.0285192843404646	10.5897381743912	5.03713918452449e-06	-1.31358024691337	1
ENSG00000178796.12	RIIAD1	1	151715696	1_74	0	0.268389221329376	36.8138626595208	0.000164792166607992	-4.22286519061882	2
ENSG00000143376.12	SNX27	1	151616259	1_74	0	0.0151825478436546	6.38489126309535	1.61680732989438e-06	-0.730158730158714	1
ENSG00000143450.16	OAZ3	1	151762531	1_74	0	0.0999486365436176	20.2825187190287	3.3811066124678e-05	0.161169087839158	2
ENSG00000143436.10	MRPL9	1	151763100	1_74	1	0.782795364934601	23.9407523070331	0.000312569173557597	4.69318181818182	1
ENSG00000182134.15	TDRKH	1	151789632	1_74	0	0.0129719823039395	5.75725149133896	1.2456087606948e-06	0.769230769230946	1
ENSG00000143365.17	RORC	1	151831413	1_74	0	0.0214691795865403	10.5384381018902	3.7735647242377e-06	-1.66735005541424	2
ENSG00000225556.1	C2CD4D	1	151844758	1_74	0	0.092577432362302	25.0775182432737	3.87212877392309e-05	-3.36809815950867	1
ENSG00000159445.12	THEM4	1	151909866	1_74	0	0.0485587105008296	16.5244472826761	1.33830220288822e-05	-1.76977401130023	1
ENSG00000197747.8	S100A10	1	151994269	1_74	0	0.119245174860434	25.5118863385755	5.07391855406867e-05	-2.65373961218752	1
ENSG00000143631.10	FLG	1	152325041	1_74	0	0.0143555145436779	6.04152813816628	1.44652409315818e-06	-1.00588235294157	1
ENSG00000143536.7	CRNN	1	152414760	1_74	0	0.0133760489063455	5.13321404187612	1.14518942026576e-06	0.0374999999999932	1
ENSG00000163207.6	IVL	1	152908247	1_74	0	0.0126428625202922	4.77843960635841	1.00760803583749e-06	0.128250533418581	2
ENSG00000241794.1	SPRR2A	1	153057485	1_74	0	0.0154039042758866	6.42868673338624	1.65163158698307e-06	0.873684210526837	1
ENSG00000203785.8	SPRR2E	1	153106201	1_74	0	0.0247737553555569	10.8400572272058	4.47902539798577e-06	-1.38974358974326	1
ENSG00000203782.5	LOR	1	153258478	1_75	0	0.0819102651083002	16.2363406114277	2.21812793146873e-05	-1.86621523129055	2
ENSG00000163220.10	S100A9	1	153357702	1_75	0	0.0254261945964182	5.27165672885087	2.23557165690878e-06	-0.333333333333348	1
ENSG00000143546.9	S100A8	1	153391654	1_75	0	0.0580405653047589	12.9785275836888	1.25636886065131e-05	1.63020833333328	1
ENSG00000197956.9	S100A6	1	153535924	1_75	0	0.0236379344856396	4.59496963110948	1.81155813505795e-06	0.081926659653858	2
ENSG00000188015.9	S100A3	1	153549049	1_75	0	0.0302564401262457	6.88780500283244	3.47583200742958e-06	0.872652662887924	2
ENSG00000196154.11	S100A4	1	153549961	1_75	0	0.0348837395992739	8.21270960577509	4.77825813987214e-06	1.029702970297	1
ENSG00000196754.10	S100A2	1	153567844	1_75	0	0.0286417659484056	6.37785575715142	3.0467343571063e-06	-0.778461538461844	1
ENSG00000188643.10	S100A16	1	153613108	1_75	0	0.0267150407229407	5.73064332910126	2.55340277041194e-06	-0.321167883211675	1
ENSG00000189334.8	S100A14	1	153593160	1_75	0	0.0237160843085607	4.62557945074484	1.82965512333523e-06	0.0231660231660222	1
ENSG00000160678.11	S100A1	1	153627648	1_75	0	0.0279301237846333	6.14380324587042	2.8620041890954e-06	-0.395348837209184	1
ENSG00000189171.14	S100A13	1	153631636	1_75	0	0.0237021795205016	4.62016796357392	1.82644312569841e-06	-0.354838709677408	1
ENSG00000143553.10	SNAPIN	1	153658595	1_75	0	0.024665015384593	4.98948047951274	2.05256455106673e-06	0.080801971604839	2
ENSG00000169418.9	NPR1	1	153678582	1_75	0	0.0649385702586792	14.0369913710565	1.520326484597e-05	2.05363984674375	1
ENSG00000143554.13	SLC27A3	1	153774134	1_75	0	0.0398899191245606	9.46373236979346	6.29630433223055e-06	-1.18076923076916	1
ENSG00000143614.9	GATAD2B	1	153923736	1_75	0	0.024236353312575	4.82694110322793	1.95118918553001e-06	-0.586466165413852	1
ENSG00000198837.9	DENND4B	1	153940147	1_75	0	0.0236463706064174	4.59828125377507	1.81351072734305e-06	-0.239212632685015	2
ENSG00000143570.17	SLC39A1	1	153968263	1_75	0	0.0270831424813697	5.85781539080613	2.64603046948251e-06	0.398373983739697	1
ENSG00000143578.15	CREB3L4	1	153966654	1_75	0	0.0260573683053544	5.49924882790764	2.38997868658502e-06	0.314516129032148	1
ENSG00000143569.18	UBAP2L	1	154219953	1_75	0	0.0253425647879237	5.2410624227494	2.21528702246742e-06	-0.340116279070034	1
ENSG00000143612.19	C1orf43	1	154218791	1_75	0	0.0236353246086675	4.59394479751651	1.81095412585023e-06	0.0228426395939242	1
ENSG00000143515.16	ATP8B2	1	154325898	1_75	0	0.284377690645047	28.5418015975989	0.000135374545510521	3.60804020100516	1
ENSG00000163239.12	TDRD10	1	154500057	1_75	0	0.0992729385002612	18.0715992623371	2.9921789985679e-05	-2.27244383747494	2
ENSG00000160714.9	UBE2Q1	1	154559434	1_75	0	0.0298842660843625	6.77258719511496	3.37564917888423e-06	-0.781395348837055	1
ENSG00000160710.15	ADAR	1	154628057	1_75	0	0.0264049470591564	5.62239959213654	2.47609392691075e-06	0.600000000000125	1
ENSG00000163344.5	PMVK	1	154936792	1_76	0	0.0231778806353331	11.107952615758	4.29405740498983e-06	-1.68758758666214	2
ENSG00000163346.16	PBXIP1	1	154943630	1_76	0	0.0158444849379815	7.79649586564685	2.0603342614253e-06	1.46875000000019	1
ENSG00000163348.3	PYGO2	1	154957827	1_76	0	0.0208700892481277	9.47287012538442	3.29735718853004e-06	0.823691460055241	1
ENSG00000160691.18	SHC1	1	154974220	1_76	0	0.0388614658881983	15.3042172665161	9.91951427270028e-06	-1.46938775510213	1
ENSG00000173207.12	CKS1B	1	154975020	1_76	0	0.0309957169220754	13.2692913225921	6.85976946130754e-06	1.31343283582167	1
ENSG00000163354.14	DCST2	1	155033615	1_76	0	0.0157602580503328	7.57846754758244	1.9920710538548e-06	1.51145038167907	1
ENSG00000163357.10	DCST1	1	155033615	1_76	0	0.0204745942974757	9.62048043587374	3.28527834733754e-06	1.4834563199433	2
ENSG00000143537.13	ADAM15	1	155062156	1_76	0	0.192310813434153	32.4899534575049	0.000104210840733368	-3.68831762349871	2
ENSG00000169242.11	EFNA1	1	155130671	1_76	0	0.035888481055396	20.7691170929449	1.24317771957812e-05	-4.85156249999782	1
ENSG00000169241.17	SLC50A1	1	155135691	1_76	0	0.0125897485937976	5.28419796199241	1.1095739256691e-06	0.11926605504588	1
ENSG00000177628.15	GBA	1	155244216	1_76	0	0.0138094122207389	7.67956975911257	1.76877336226806e-06	-1.25853658536658	1
ENSG00000116521.10	SCAMP3	1	155262283	1_76	0	0.0710968821343461	30.0441926378245	3.56263392563503e-05	5.44366197183029	1
ENSG00000176444.18	CLK2	1	155278784	1_76	0	0.07394326420139	30.1219838767956	3.71485866883251e-05	5.39716312056876	1
ENSG00000116539.12	ASH1L	1	155566646	1_76	0	0.0461450950378592	23.4373775822239	1.80382610198961e-05	4.87050359712159	1
ENSG00000125459.14	MSTO1	1	155608258	1_76	0	0.060709708043188	26.1369842559235	2.64651113849345e-05	4.97142857142889	1
ENSG00000163374.19	YY1AP1	1	155689149	1_76	0	0.0275566621583522	16.8575041959587	7.74782840971093e-06	-4.10273972602604	1
ENSG00000132718.8	SYT11	1	155859720	1_76	0	0.0587819278289246	24.2188585587366	2.37442032773252e-05	-4.59558823529568	1
ENSG00000143622.10	RIT1	1	155910600	1_76	0	0.10729563391694	29.5114496977972	5.28120103262845e-05	-4.62411347517895	1
ENSG00000132680.10	KIAA0907	1	155932607	1_76	0	0.0212682570022741	11.3288116282596	4.01861462781955e-06	2.16633266533189	1
ENSG00000163479.13	SSR2	1	156020665	1_76	0	0.0152726538063797	7.0237256775071	1.78913105564898e-06	-0.939285714285853	1
ENSG00000132698.14	RAB25	1	156061029	1_76	0	0.0247745785756588	14.1891982539268	5.86305864315276e-06	-2.96732026143821	1
ENSG00000160785.13	SLC25A44	1	156193927	1_76	0	0.0115176141566402	4.63545037456894	8.90460310831735e-07	0.245149511516833	2
ENSG00000160783.19	PMF1	1	156212919	1_76	0	0.0194427257964271	9.97059390616328	3.23324254624247e-06	-1.48062015503915	1
ENSG00000242252.1	BGLAP	1	156240066	1_76	0	0.0114832820300759	4.60869215072431	8.82681117410216e-07	-0.213333333333267	1
ENSG00000160781.15	PAQR6	1	156253265	1_76	0	0.0115758170365794	4.65999370948925	8.99698693608061e-07	-0.026923076923092	1
ENSG00000163472.18	TMEM79	1	156283240	1_76	0	0.0157969052604641	7.67373604261906	2.02180364693133e-06	-0.933823529411644	1
ENSG00000198715.11	GLMP	1	156293306	1_76	0	0.0157241947401756	7.62878099022495	2.00070780593503e-06	0.926470588235386	1
ENSG00000163467.11	TSACC	1	156337389	1_76	0	0.0166628328016868	8.17578353578871	2.2721569471393e-06	-0.999999999999927	1
ENSG00000116604.17	MEF2D	1	156499572	1_77	0	0.0142591896587434	4.8306756088877	1.14884866966318e-06	-0.202702702702681	1
ENSG00000163382.11	NAXE	1	156590832	1_77	0	0.0139162592316228	4.60575343235901	1.06901377189727e-06	0.0215827338129475	1
ENSG00000160818.16	GPATCH4	1	156601175	1_77	0	0.0234318321086732	9.42817145202335	3.68462949373045e-06	1.13454998768846	2
ENSG00000132702.12	HAPLN2	1	156618957	1_77	0	0.014385528196969	4.91219349224298	1.17858628669928e-06	-0.231292517006839	1
ENSG00000132692.18	BCAN	1	156640896	1_77	0	0.115526968383129	24.4442329475663	4.7099890369487e-05	2.31183926779594	2
ENSG00000132688.10	NES	1	156677793	1_77	0	0.0392743277335411	14.2328413668585	9.32310283072038e-06	-1.57246376811662	1
ENSG00000143303.11	RRNAD1	1	156728106	1_77	0	0.125183682400923	25.2211639967705	5.26590420393501e-05	2.45596868884598	1
ENSG00000143294.14	PRCC	1	156750758	1_77	0	0.279944010743916	33.2970149331849	0.000155466416034756	-3.35114503816861	1
ENSG00000143321.18	HDGF	1	156763509	1_77	0	0.0153474719135756	5.51042738391367	1.4105297047286e-06	0.305986696230592	1
ENSG00000198400.11	NTRK1	1	156815190	1_77	0	0.0304553216469232	11.8631611571838	6.02592505948127e-06	1.906407359983	2
ENSG00000187800.13	PEAR1	1	156893825	1_77	0	0.0153863756450114	5.53386791500558	1.4201205949289e-06	0.750000000000077	1
ENSG00000132694.18	ARHGEF11	1	157045172	1_77	0	0.203886498553487	30.0356806421046	0.000102137694644319	-3.2706916492936	2
ENSG00000158473.6	CD1D	1	158180329	1_78	0	0.0770385247023186	20.5004970137677	2.63410118185525e-05	-2.28000000000043	1
ENSG00000163564.14	PYHIN1	1	158930485	1_78	0	0.0233445431638539	9.32579229639709	3.63104159314806e-06	1.29251700680268	1
ENSG00000163565.18	IFI16	1	158999686	1_78	0	0.0908050276606318	22.0652330304881	3.34178510544517e-05	-2.39720558882336	1
ENSG00000163568.14	AIM2	1	159147011	1_78	0	0.0209967916938275	8.34321979422908	2.92177473981764e-06	-0.989071038251288	1
ENSG00000162706.12	CADM3	1	159170559	1_78	0	0.0498042982383482	16.3875381985524	1.36125863507685e-05	-1.88188976377961	1
ENSG00000158716.8	DUSP23	1	159780839	1_78	0	0.0144885930913736	4.91040063429168	1.18659700628575e-06	0.315789473684181	1
ENSG00000158714.10	SLAMF8	1	159826640	1_78	0	0.120588420902595	24.7910715905112	4.98610033120892e-05	2.42319749216315	1
ENSG00000188004.9	C1orf204	1	159857685	1_78	0	0.018313976843626	7.077253494337	2.16176020500957e-06	-0.80263157894726	1
ENSG00000243284.1	VSIG8	1	159863012	1_78	0	0.0157432452684212	5.67806988969633	1.49092260994924e-06	0.527322681021598	2
ENSG00000213085.9	CFAP45	1	159899758	1_78	0	0.0154727542489133	5.51784037087525	1.42395696988317e-06	-0.463302752293472	1
ENSG00000158710.14	TAGLN2	1	159925332	1_78	0	0.0150220024056303	5.24454425446725	1.31400097414883e-06	-0.411285037523999	2
ENSG00000117143.13	UAP1	1	162560869	1_80	0	0.01250072957124	4.71460370520258	9.82970895046509e-07	-0.155380119452495	2
ENSG00000132196.13	HSD17B7	1	162790775	1_80	0	0.0136482154990875	5.52570913281017	1.25783593291641e-06	-0.465631929046597	1
ENSG00000185860.13	CCDC190	1	162868352	1_80	0	0.0177802970691417	7.97096238484918	2.36379537217627e-06	-0.963164287621695	3
ENSG00000162761.14	LMX1A	1	165356504	1_81	0	0.0298714228631277	5.75870485864342	2.869067964983e-06	0.585227272727242	1
ENSG00000143149.12	ALDH9A1	1	165698311	1_81	0	0.030378093743944	5.91513832081963	2.99699161763021e-06	-0.634378275119469	2
ENSG00000188859.6	FAM78B	1	166167240	1_81	0	0.0353549469425293	7.32778756161234	4.32098904960105e-06	-0.886710239651239	1
ENSG00000143195.12	ILDR2	1	166975572	1_82	0	0.0162438733035142	9.59301614681947	2.59899159209936e-06	1.58974358974418	1
ENSG00000143157.11	POGK	1	166839016	1_82	0	0.0145370966033663	8.59110877606192	2.0829891123245e-06	-1.1732283464564	1
ENSG00000152382.5	TADA1	1	166853329	1_82	0	0.210601109267362	33.7572596606704	0.000118573583240715	-3.27897658936187	2
ENSG00000198842.9	DUSP27	1	167093885	1_82	0	0.00959594395780128	4.7785319559755	7.6479018046439e-07	0.51415094339593	1
ENSG00000198821.10	CD247	1	167518220	1_82	0	0.0101751826777834	5.32451736119816	9.03613203149265e-07	-0.429967426710125	1
ENSG00000143162.7	CREG1	1	167553767	1_82	0	0.0194861231851372	11.3345187893536	3.68373716786358e-06	-1.30178252040126	2
ENSG00000198771.10	RCSD1	1	167630103	1_82	0	0.0465097164298469	19.4003705776263	1.50492141734801e-05	-1.93253968253936	1
ENSG00000197965.11	MPZL1	1	167720961	1_82	0	0.0101889477536092	5.33220170214176	9.06141477305877e-07	0.44048529927705	2
ENSG00000143199.17	ADCY10	1	167891634	1_82	0	0.00958060301311914	4.76842879898782	7.61953121727685e-07	0.243746450646765	2
ENSG00000143158.10	MPC2	1	167936749	1_82	0	0.00940100969060653	4.59370613082807	7.20274127319801e-07	0.0137614678899001	1
ENSG00000143147.14	GPR161	1	168137545	1_82	0	0.0118769416285403	6.75203670427609	1.33751765115748e-06	0.790705864343965	2
ENSG00000143155.12	TIPRL	1	168178654	1_82	0	0.0346847337023994	16.6809334195514	9.64981125747778e-06	1.81976386299588	2
ENSG00000143178.12	TBX19	1	168306002	1_82	0	0.00944738250682309	4.64119562396864	7.31309944604053e-07	0.135593220339046	1
ENSG00000143185.3	XCL2	1	168544200	1_82	0	0.0531753328723227	20.6342393102443	1.83003242972365e-05	-1.98809523809542	1
ENSG00000143196.4	DPT	1	168729632	1_82	0	0.014658382394761	8.70962017286669	2.12934174503401e-06	-1.03030303030277	1
ENSG00000143153.12	ATP1B1	1	169105802	1_82	0	0.00988503242470573	5.06638858033522	8.35288880243716e-07	0.363207547169777	1
ENSG00000143156.13	NME7	1	169367882	1_83	0	0.0241316622537757	7.65677839933997	3.08172173866066e-06	0.698312236286663	1
ENSG00000117477.12	CCDC181	1	169458109	1_83	0	0.0226668422577571	7.33917502010578	2.77458716217971e-06	-0.941040075880213	2
ENSG00000000460.16	C1orf112	1	169662405	1_83	0	0.702734139459894	22.6599791387765	0.000265589354708662	-4.49193548387061	1
ENSG00000007908.15	SELE	1	169764425	1_83	0	0.0324122101273358	11.1281962203758	6.01580189524233e-06	1.89592123769251	1
ENSG00000000457.13	SCYL3	1	169891332	1_83	0	0.0172541730555297	5.79852963017887	1.66867644656542e-06	-1.79359246048492	2
ENSG00000075945.12	KIFAP3	1	170085160	1_83	0	0.0179395635646603	4.95721395971973	1.48323389986179e-06	0.142028985507213	1
ENSG00000120370.12	GORAB	1	170532026	1_83	0	0.0271677276039863	8.7237193948459	3.95289344384785e-06	-1.13750000000038	1
ENSG00000116132.11	PRRX1	1	170662279	1_84	0	0.0243153665219581	12.487033168354	5.06407572527603e-06	1.42335766423336	1
ENSG00000007933.12	FMO3	1	171091067	1_84	0	0.0101505526693856	4.62426129920208	7.8287452465187e-07	-0.0396825396825398	1
ENSG00000010932.16	FMO1	1	171248552	1_84	0	0.0361359242746517	16.402821409514	9.88593679378277e-06	-1.70796460177014	1
ENSG00000076258.9	FMO4	1	171314054	1_84	0	0.0101623519754219	4.64735442982155	7.87698708580862e-07	0.0370617239268707	2
ENSG00000034971.16	MYOC	1	171652737	1_84	0	0.0116772921671756	5.82446582705043	1.13437945828173e-06	-0.560773480662833	1
ENSG00000117533.14	VAMP4	1	171742440	1_84	0	0.0109922100376134	5.38754627898762	9.87725207832187e-07	-0.447806354009049	1
ENSG00000010165.19	METTL13	1	171781417	1_84	0	0.0164438143418262	9.16570427759104	2.51378720504344e-06	1.34532374100784	1
ENSG00000135845.9	PIGC	1	172444386	1_84	0	0.0101174844086146	4.60529260055381	7.77123206351408e-07	0.00799999999999749	1
ENSG00000094975.13	SUCO	1	172532059	1_84	0	0.0120377064837912	5.93137241590562	1.19085544955097e-06	-0.496133342980245	2
ENSG00000117560.7	FASLG	1	172658724	1_84	0	0.0155367309356101	7.79048288702806	2.01875738402905e-06	-0.430167597765402	1
ENSG00000120337.8	TNFSF18	1	173051434	1_84	0	0.015282590556855	8.89999514898212	2.26854215220724e-06	1.27878787878762	1
ENSG00000076321.10	KLHL20	1	173714815	1_85	0	0.0235509738569299	5.61580989337381	2.2058774118841e-06	0.398437500000083	1
ENSG00000117593.9	DARS2	1	173823772	1_85	0	0.0209455730912408	4.74192213746685	1.65655847896467e-06	-0.557971014492583	1
ENSG00000117601.13	SERPINC1	1	173916899	1_85	0	0.0208937550201579	4.70445552127404	1.6394039255588e-06	0.281643657369823	2
ENSG00000120333.4	MRPS14	1	175023749	1_85	0	0.0235202975836955	5.82843829050008	2.28641531498853e-06	0.594470046083313	1
ENSG00000120332.15	TNN	1	175068086	1_85	0	0.0237378470530767	5.88148271344532	2.32856442278766e-06	-0.721674876847113	1
ENSG00000152092.15	ASTN1	1	177165274	1_86	0	0.0303569582972038	8.12650611023278	4.11454887820118e-06	-0.980582524272458	1
ENSG00000116147.16	TNR	1	175758102	1_86	0	0.112065468035622	20.4436923343049	3.82112505599035e-05	2.52083333333335	1
ENSG00000235750.9	KIAA0040	1	175193171	1_86	0	0.0354468248205295	9.56982377185046	5.65771914545628e-06	-1.12869156040551	2
ENSG00000143207.19	RFWD2	1	176207359	1_86	0	0.0224262926775721	5.31489678257533	1.9879819003139e-06	-0.409090909090803	1
ENSG00000120341.18	SEC16B	1	177960244	1_87	0	0.0285964026249942	6.55253935124742	3.12522396891755e-06	-0.658875502171604	2
ENSG00000075391.16	RASAL2	1	178094621	1_87	0	0.0238845191415319	4.88068037200392	1.94427179093061e-06	-0.298850574712494	1
ENSG00000116191.17	RALGPS2	1	178725006	1_87	0	0.047138641251976	11.2147394484158	8.81711192343272e-06	1.52447552447573	1
ENSG00000143340.6	FAM163A	1	179743304	1_89	0	0.0223826018902247	6.69719968989785	2.50013767263739e-06	-0.952849721547659	2
ENSG00000116199.11	FAM20B	1	179046860	1_89	0	0.0179814693564697	4.66926580793984	1.40034124527048e-06	0.491935483870977	1
ENSG00000186283.13	TOR3A	1	179081800	1_89	0	0.0199441858045279	5.62832401150948	1.87221408432094e-06	0.42557531795298	2
ENSG00000143322.19	ABL2	1	179229518	1_89	0	0.0186093243000824	4.98693392797036	1.54783379302974e-06	-0.825384196414539	2
ENSG00000162782.15	TDRD5	1	179572606	1_89	0	0.0187627928461573	5.06294272089771	1.58438456667551e-06	-0.430693069306883	1
ENSG00000135837.15	CEP350	1	179954679	1_89	0	0.0182054739732548	4.78382810689913	1.45257197812894e-06	0.229152234590652	2
ENSG00000116260.16	QSOX1	1	180154450	1_89	0	0.0380694889473261	11.6358909610259	7.38816855968556e-06	-1.4108070484364	2
ENSG00000230124.6	ACBD6	1	180502528	1_89	0	0.0205211758882941	5.89251877572318	2.01680227866122e-06	-0.62213740458012	1
ENSG00000135835.11	KIAA1614	1	180913707	1_89	0	0.0310514760005834	9.73730881096031	5.04291093373256e-06	1.0807240353012	2
ENSG00000135823.13	STX6	1	181042373	1_89	0	0.0178945647336928	4.62441942222925	1.3801886803347e-06	0.0472440944882046	1
ENSG00000198216.10	CACNA1E	1	181412848	1_90	0	0.0182217341124852	4.62762186296506	1.40639616992299e-06	-0.0886699507388487	1
ENSG00000135828.11	RNASEL	1	182569343	1_90	0	0.018300192792105	4.66738543289487	1.42458850938237e-06	-0.143422915039434	2
ENSG00000143333.6	RGS16	1	182604092	1_90	0	0.0200011671289025	5.49028445757587	1.83151420219809e-06	0.461928934009928	1
ENSG00000058085.14	LAMC2	1	183186170	1_91	0	0.0188386536027795	4.59369179446145	1.44335054245192e-06	-0.153846153846105	1
ENSG00000116698.21	SMG7	1	183471970	1_91	0	0.0348413060168027	10.3028539324464	5.98703882293617e-06	1.44211664366498	2
ENSG00000116701.14	NCF2	1	183590569	1_91	0	0.0729732783177279	17.2415590726516	2.09845904371492e-05	-2.03433476394865	1
ENSG00000162704.15	ARPC5	1	183635770	1_91	0	0.142333754130011	23.6560162945368	5.61577398295801e-05	-3.00806451612903	1
ENSG00000143344.15	RGL1	1	183636108	1_91	0	0.0502658305057907	13.7289870655969	1.15098977076152e-05	2.21899736147784	1
ENSG00000198860.11	TSEN15	1	184051811	1_91	0	0.020634775115587	5.43706089385337	1.87121651907895e-06	-0.465648854961645	1
ENSG00000116667.12	C1orf21	1	184385065	1_91	0	0.0384904371562309	11.231924042569	7.21052865393634e-06	1.42372881355938	1
ENSG00000135842.16	FAM129A	1	184974052	1_92	0	0.0287990066988701	8.42111396619192	4.04489413286705e-06	1.31770677069603	2
ENSG00000121486.11	TRMT1L	1	185156912	1_92	0	0.0207147283302753	5.36360604924634	1.85308874995012e-06	-0.328467153284864	1
ENSG00000116668.12	SWT1	1	185156912	1_92	0	0.0207147283302753	5.36360604924634	1.85308874995012e-06	0.328467153284864	1
ENSG00000116679.15	IVNS1ABP	1	185317057	1_92	0	0.0194105461046259	4.76131243992147	1.54143260392656e-06	-0.185185185185235	1
ENSG00000047410.13	TPR	1	186376149	1_92	0	0.0386367786646026	11.1580733897417	7.19035328456798e-06	-1.73964497041459	1
ENSG00000157181.15	C1orf27	1	186376034	1_92	0	0.0354946826303615	10.3668927722743	6.13722449113306e-06	-1.66303149128737	2
ENSG00000262180.1	OCLM	1	186400848	1_92	0	0.0265803894757595	7.67624367041944	3.40306463749991e-06	-0.974358974359088	1
ENSG00000090104.11	RGS1	1	192575969	1_96	0	0.0363418235750487	10.9827508477322	6.65699073797889e-06	-1.33950617283979	1
ENSG00000116747.12	TROVE2	1	193058991	1_96	0	0.0206438508438722	5.72781459861092	1.9721492108524e-06	-0.500000000000001	1
ENSG00000023572.8	GLRX2	1	193105954	1_96	0	0.0244839885104891	7.30955088519531	2.98492185883145e-06	0.88680564588831	2
ENSG00000000971.15	CFH	1	196651787	1_98	0	0.021880178362918	6.6636646030183	2.43177894265396e-06	-0.815602836879244	1
ENSG00000177888.7	ZBTB41	1	197200897	1_98	0	0.0175114022616794	4.60107296050136	1.34381705967069e-06	0.149253731343276	1
ENSG00000213047.12	DENND1B	1	197774968	1_99	0	0.0171823795512915	12.3259724975564	3.53235715248919e-06	-2.62698412698428	1
ENSG00000081237.18	PTPRC	1	198638643	1_99	0	0.0286483169116236	10.2520765857054	4.89858963973388e-06	1.18599562363175	1
ENSG00000118197.13	DDX59	1	200672961	1_101	0	0.0174433385422689	14.4217201499638	4.19572271690844e-06	-2.74015748031526	1
ENSG00000232237.3	ASCL5	1	201127255	1_101	0	0.00929329612555985	5.73516412467504	8.88946720804783e-07	-0.755905511811038	1
ENSG00000081277.12	PKP1	1	201283573	1_101	0	0.00988246647726199	5.80884629349525	9.57448317411384e-07	0.34210526315778	1
ENSG00000118194.18	TNNT2	1	201378187	1_101	0	0.0144898483817433	9.44108947771671	2.28163442284616e-06	1.02790697674424	1
ENSG00000174307.6	PHLDA3	1	201447538	1_101	0	0.0329202822370394	16.7993102856432	9.22391106944932e-06	1.96103487548358	2
ENSG00000159176.13	CSRP1	1	201509697	1_101	0	0.0200192815350395	12.2348087243364	4.08512901545854e-06	-1.86345381526033	1
ENSG00000122180.4	MYOG	1	203089348	1_102	0	0.0351078512841313	10.5539807543357	6.17988869988161e-06	-1.42537313432839	1
ENSG00000198700.9	IPO9	1	201828710	1_102	0	0.0185388048042296	4.62513232993683	1.43009866168138e-06	-0.176211453744515	1
ENSG00000198892.6	SHISA4	1	201888432	1_102	0	0.0199569073509717	5.30761360924064	1.76665865627653e-06	0.444444444444435	1
ENSG00000163431.12	LMOD1	1	201918329	1_102	0	0.0194378915840407	5.06357981464869	1.64159840326031e-06	-0.547445255474395	1
ENSG00000134375.10	TIMM17A	1	201955775	1_102	0	0.0196329633350066	5.15605086193218	1.68835261146728e-06	0.386946386946371	1
ENSG00000176393.10	RNPEP	1	201982463	1_102	0	0.018949857240206	4.82814688518995	1.5259718499774e-06	0.157142857142884	1
ENSG00000143851.15	PTPN7	1	202161038	1_102	0	0.0214165794755767	5.96159935490606	2.12947723178098e-06	-0.602649006622494	1
ENSG00000133067.17	LGR6	1	202206760	1_102	0	0.0195111865011771	5.09843231777931	1.65913010684025e-06	0.374407582938526	1
ENSG00000077157.21	PPP1R12B	1	202348568	1_102	0	0.018914706472786	4.81095727085802	1.5177184420734e-06	0.180672268907462	1
ENSG00000143858.11	SYT2	1	202710717	1_102	0	0.0481264863079924	13.5012242629581	1.08372080763278e-05	1.57812500000033	1
ENSG00000117139.16	KDM5B	1	202808833	1_102	0	0.0199213157710603	5.29108094408244	1.75801481490578e-06	0.405928488873523	2
ENSG00000117153.15	KLHL12	1	202928968	1_102	0	0.0217919591615515	6.12264260297035	2.22533444910028e-06	0.682666666666892	1
ENSG00000159346.12	ADIPOR1	1	202958751	1_102	0	0.044100893132863	12.6833192316742	9.32911429868155e-06	1.42885375494046	1
ENSG00000143847.15	PPFIA4	1	203025246	1_102	0	0.0227471083098673	6.52031417395532	2.47374439563895e-06	0.642201834862622	1
ENSG00000133055.8	MYBPH	1	203175705	1_102	0	0.0365854654844169	10.9383057982145	6.67450021246183e-06	-1.19292604501573	1
ENSG00000133048.12	CHI3L1	1	203186575	1_102	0	0.271261439670514	30.3315550243494	0.000137228034814124	-3.02098219203841	2
ENSG00000133063.15	CHIT1	1	203274075	1_102	0	0.0239194036056417	6.98638808763864	2.78716807735337e-06	0.743169398906888	1
ENSG00000159388.5	BTG2	1	203305408	1_102	0	0.0198123368943173	5.24027565725796	1.73160943243799e-06	-0.392070484581616	1
ENSG00000122176.10	FMOD	1	203351950	1_102	0	0.0198947081532275	5.27870336151771	1.75155966450716e-06	0.433878157503415	1
ENSG00000174567.7	GOLT1A	1	204214495	1_103	0	0.0661444337157823	14.0755360691983	1.55281011815666e-05	-2.08910891089086	1
ENSG00000170498.8	KISS1	1	204196915	1_103	0	0.0451907679245109	10.4954029054066	7.91059120657249e-06	1.2794117647057	1
ENSG00000188783.5	PRELP	1	203475432	1_103	0	0.0241335465612051	4.65269050067638	1.87277420206064e-06	0.15789473684219	1
ENSG00000188770.9	OPTC	1	203493789	1_103	0	0.0240473488198287	4.61949444700698	1.85277105823238e-06	0.0861182537402425	2
ENSG00000058668.14	ATP2B4	1	203626383	1_103	0	0.0259124768982832	5.31277892128333	2.29609988931134e-06	0.503496503496604	1
ENSG00000182004.12	SNRPE	1	203861428	1_103	0	0.0387262609570691	9.05251010002535	5.84702150624757e-06	1.10994764397956	1
ENSG00000143839.14	REN	1	204189100	1_103	0	0.0278702759303937	5.98931328049271	2.78405880482518e-06	0.770370370370595	1
ENSG00000158615.8	PPP1R15B	1	204412128	1_103	0	0.0269398710717182	5.67386759079466	2.54938141291273e-06	0.562005277044889	1
ENSG00000186007.9	LEMD1	1	205457492	1_104	0	0.0728602650299952	18.1660405479311	2.2075529610686e-05	-1.82745098039221	1
ENSG00000163531.15	NFASC	1	204828332	1_104	0	0.0195597552825789	6.04154653954001	1.97093203198482e-06	-0.641860465116204	1
ENSG00000184144.11	CNTN2	1	205042978	1_104	0	0.0757616930805121	17.9927443291995	2.27356401011548e-05	-2.29017857142758	1
ENSG00000133059.16	DSTYK	1	205211934	1_104	0	0.0587081774642546	15.6292526198119	1.53037166041927e-05	2.18224299065387	1
ENSG00000163545.8	NUAK2	1	205321732	1_104	0	0.0187835924717927	5.73687227458739	1.7972725598108e-06	-0.49063670411984	1
ENSG00000117266.15	CDK18	1	205504306	1_104	0	0.0954986409433526	21.7704052397963	3.46755860564503e-05	2.48247334878596	2
ENSG00000158711.13	ELK4	1	205632336	1_104	0	0.0168876835492101	4.7376044115246	1.33440906121336e-06	0.0979020979021212	1
ENSG00000158715.5	SLC45A3	1	205680319	1_104	0	0.017185368397783	5.33383452480748	1.5288275144125e-06	-0.839650145772478	1
ENSG00000069275.12	NUCKS1	1	205750404	1_104	0	0.34869588639035	18.8589035887323	0.000109678971650069	-3.84799999999966	1
ENSG00000117280.12	RAB29	1	205770138	1_104	0	0.532313583288752	20.1575999407702	0.0001789643286851	3.96800000000078	1
ENSG00000133065.10	SLC41A1	1	205813590	1_104	0	0.0264161877247515	11.6503418183825	5.13297223896984e-06	2.74603174603096	1
ENSG00000162877.12	PM20D1	1	205830859	1_104	0	0.0305300830966724	12.6243292168584	6.42830395167263e-06	-2.8640000000002	1
ENSG00000174502.18	SLC26A9	1	205943691	1_104	0	0.0287737440693774	10.7055655578314	5.13766872056611e-06	-1.73030679594348	2
ENSG00000117322.17	CR2	1	207454653	1_105	0	0.0224170234906562	13.2091572698211	4.93870588604086e-06	-1.59281437125704	1
ENSG00000263528.7	IKBKE	1	206470213	1_105	0	0.0398675104711745	16.6852624883498	1.10946157574358e-05	1.32406183636438	2
ENSG00000266094.7	RASSF5	1	206507103	1_105	0	0.0245662494509935	14.3958510993211	5.89842835974584e-06	-2.01917808219281	1
ENSG00000162896.5	PIGR	1	206946508	1_105	0	0.00980475630364475	5.18649760789981	8.48146923877013e-07	-0.151079136690568	1
ENSG00000182795.12	C1orf116	1	207032059	1_105	0	0.0288287808427561	15.1894902870421	7.30347560081907e-06	1.6529411764706	1
ENSG00000123836.14	PFKFB2	1	207034990	1_105	0	0.00925500657577594	4.81889257550076	7.43847798826115e-07	0.857142857142828	1
ENSG00000123838.10	C4BPA	1	207104083	1_105	0	0.0228566445298285	13.7408923979454	5.23826564141736e-06	-1.76246334310877	1
ENSG00000196352.14	CD55	1	207321334	1_105	0	0.00933792512879816	4.83090181747354	7.52382532083708e-07	0.120567375886488	1
ENSG00000117335.19	CD46	1	207749736	1_105	0	0.0201621215529849	12.1149640082499	4.07397596518124e-06	1.43333333333338	1
ENSG00000174059.16	CD34	1	207911570	1_105	0	0.0566882443548915	20.5877230108924	1.94653146880646e-05	2.09409190372022	1
ENSG00000008118.9	CAMK1G	1	209584155	1_106	0	0.0103749528524093	5.18930527480182	8.97956828440845e-07	-0.45736434108539	1
ENSG00000117595.10	IRF6	1	209805669	1_106	1	0.551681912320486	31.4553372134176	0.000289429767776639	-5.52343749999975	1
ENSG00000117597.17	DIEXF	1	209827888	1_106	0	0.00979061179964225	7.55999678912096	1.23450128873735e-06	1.8310810810809	1
ENSG00000143473.12	KCNH1	1	211134467	1_107	0	0.0135829208980921	4.86236479160416	1.10154137702065e-06	0.238256714447501	2
ENSG00000117625.13	RCOR3	1	211257612	1_107	0	0.0205146115541338	8.67631781289376	2.96864902599742e-06	-1.24458592077438	2
ENSG00000082512.14	TRAF5	1	211326378	1_107	0	0.0134754452684236	4.78898001138422	1.07633200518676e-06	0.211602445990901	2
ENSG00000117650.12	NEK2	1	211675781	1_107	0	0.0134998126431568	4.80567104882142	1.08203643917694e-06	-0.305135951661755	1
ENSG00000143493.12	INTS7	1	212035474	1_107	0	0.0207916541970388	8.80060146160069	3.05183818929492e-06	-1.12189616252849	1
ENSG00000143476.17	DTL	1	212035474	1_107	0	0.0207916541970388	8.80060146160069	3.05183818929492e-06	1.12189616252849	1
ENSG00000066027.11	PPP2R5A	1	212285049	1_107	0	0.0144075925835884	5.40694920974635	1.29928317517856e-06	0.463470319634455	1
ENSG00000065600.12	TMEM206	1	212378974	1_107	0	0.0136798092584653	4.92802551122316	1.12437995587477e-06	0.240310077519374	1
ENSG00000123685.8	BATF3	1	212700127	1_108	0	0.0953971203411602	20.286549003378	3.22777716794052e-05	-2.0543933054395	1
ENSG00000117697.14	NSL1	1	212790876	1_108	0	0.0178484085852166	4.91373129703365	1.46275303746723e-06	0.527272727272723	1
ENSG00000162769.12	FLVCR1	1	212904839	1_108	0	0.0294321469855453	9.63399873998458	4.72921038367137e-06	1.34042553191456	1
ENSG00000143494.15	VASH2	1	212950961	1_108	0	0.0240583045062409	7.54941590722481	3.02927342495911e-06	-0.749999999999718	1
ENSG00000174606.13	ANGEL2	1	213019116	1_108	0	0.0212071675078597	6.39087802598484	2.26049370080825e-06	0.65116279069777	1
ENSG00000143499.13	SMYD2	1	214280940	1_108	0	0.0180889785546401	4.957532969766	1.49568369955165e-06	-0.246961564577956	2
ENSG00000152104.11	PTPN14	1	214552234	1_109	0	0.0342794307990714	7.50421499467862	4.29041177196057e-06	-0.879828326180146	1
ENSG00000117724.12	CENPF	1	214602949	1_109	0	0.0319984800585249	6.86299381559318	3.6627144578621e-06	0.906685771153812	2
ENSG00000082482.13	KCNK2	1	215004377	1_109	0	0.0821034833236397	15.7130809462764	2.15170652206682e-05	-1.88741721854245	1
ENSG00000162814.10	SPATA17	1	217631425	1_110	0	0.0128319099120788	4.78717629706233	1.02454450651538e-06	-0.110389610389633	1
ENSG00000067533.5	RRP15	1	218284423	1_110	0	0.0158857393163224	6.75988262005633	1.79104580134352e-06	-0.634339649392768	2
ENSG00000162813.17	BPNT1	1	220090248	1_112	0	0.010211653367399	4.76428616111682	8.11435509121888e-07	-0.270557029177852	1
ENSG00000067704.9	IARS2	1	220094239	1_112	0	0.0162543416161445	9.05703128938241	2.45536101882568e-06	1.56280388677085	2
ENSG00000118873.15	RAB3GAP2	1	220272146	1_112	0	0.0197361420787436	10.8533539907609	3.57261598132922e-06	-1.66190476190471	1
ENSG00000116141.15	MARK1	1	220528008	1_112	0	0.0151073669088349	8.38070597970707	2.11168671198528e-06	-0.998211091233724	1
ENSG00000162817.6	C1orf115	1	220690029	1_112	0	0.0100911949646146	4.65482278136692	7.83440202353406e-07	0.0398550724637579	1
ENSG00000117791.15	MARC2	1	220747806	1_112	0	0.0117362811106821	6.04838493176445	1.18394092140703e-06	0.621958107159254	2
ENSG00000186205.12	MARC1	1	220786898	1_112	0	0.0138796927392251	7.59746314336095	1.75876801753652e-06	-1.10429447852696	1
ENSG00000143507.17	DUSP10	1	221742291	1_113	0	0.194869089273059	29.486608401595	9.58358244236728e-05	-3.08205128205041	1
ENSG00000143498.17	TAF1A	1	222572271	1_114	0	0.0206351434816296	7.2444339343108	2.49328574941524e-06	0.771805839347051	2
ENSG00000154305.16	MIA3	1	222618304	1_114	0	0.0155568282966009	4.63016356351648	1.20137197562926e-06	-0.0248962655601553	1
ENSG00000162819.11	BROX	1	222712777	1_114	0	0.0188610932993192	6.41195582437639	2.01705383916267e-06	0.728323699422096	1
ENSG00000186063.12	AIDA	1	222712777	1_114	0	0.0188610932993192	6.4119558243764	2.01705383916267e-06	-0.728323699422096	1
ENSG00000197520.10	FAM177B	1	222737660	1_114	0	0.0175785779592886	5.76022263465325	1.68881903107412e-06	-0.575757575757408	1
ENSG00000154309.8	DISP1	1	222872138	1_114	0	0.0156111833815621	4.66240791002793	1.21396508969915e-06	0.119999999999916	1
ENSG00000187554.11	TLR5	1	223142969	1_114	0	0.0176926397013442	5.82005103466327	1.71743192620933e-06	-0.43042433526574	2
ENSG00000143502.14	SUSD4	1	223364043	1_114	0	0.0190688371573372	6.51341875815873	2.07153996425562e-06	-0.936170212766086	1
ENSG00000203697.11	CAPN8	1	223665771	1_114	0	0.0170597922506481	5.48306291990123	1.56011665544885e-06	0.51461988304112	1
ENSG00000143756.11	FBXO28	1	224114047	1_114	0	0.0185129226210656	6.23948523479441	1.92656582796054e-06	0.546874999999977	1
ENSG00000143748.17	NVL	1	224330652	1_114	0	0.0155541610939675	4.6285775459383	1.20075455385435e-06	-0.105072463768119	1
ENSG00000143771.11	CNIH4	1	224355356	1_114	0	0.0155836406798937	4.64608099499178	1.20757971205422e-06	-0.216216216216177	1
ENSG00000185155.11	MIXL1	1	226223616	1_115	0	0.0201579746656735	6.92673252604111	2.32881729866126e-06	-1.06015037593969	1
ENSG00000143815.14	LBR	1	225425036	1_115	0	0.0217120521578204	6.06849852714655	2.19756753241593e-06	0.613333333333359	1
ENSG00000143742.12	SRP9	1	225777848	1_115	0	0.0286912508977972	8.51871830001606	4.07646620200172e-06	0.855072463767687	1
ENSG00000143819.12	EPHX1	1	225818396	1_115	0	0.0191350794842865	5.04610548607685	1.61044798042221e-06	-0.328000000000019	1
ENSG00000196187.11	TMEM63A	1	225877755	1_115	0	0.018664010856052	5.01552948508195	1.56128386607766e-06	0.483365949119286	1
ENSG00000243709.1	LEFTY1	1	225911608	1_115	0	0.0315327908468115	9.21371062484203	4.84570625708739e-06	-0.87817258883286	1
ENSG00000143811.18	PYCR2	1	225925202	1_115	0	0.0184002128629246	4.70771099020369	1.44475014288369e-06	0.480769230768945	1
ENSG00000143751.9	SDE2	1	225999428	1_115	0	0.0384391294531369	12.9223288798443	8.2846552137089e-06	-2.26178010471285	1
ENSG00000163041.9	H3F3A	1	226066225	1_115	0	0.130761886141599	20.5599592195932	4.4839785955741e-05	-2.11888111888136	1
ENSG00000183814.15	LIN9	1	226309688	1_115	0	0.0183925167029363	4.7543750887057	1.45846061729312e-06	0.53319502074713	1
ENSG00000143799.12	PARP1	1	226408378	1_115	0	0.0229852914149984	6.81886504694952	2.614100108806e-06	0.975903614457803	1
ENSG00000143772.9	ITPKB	1	226738931	1_116	0	0.0139103857027023	4.74570228143503	1.10103155869966e-06	0.282945736434143	1
ENSG00000143776.18	CDC42BPA	1	227318012	1_116	0	0.014431863003868	4.9903853283385	1.20120348574969e-06	-0.244318181818142	1
ENSG00000181450.17	ZNF678	1	227563411	1_116	0	0.0137409055631419	4.63511690515978	1.06227302346554e-06	-0.114649681528663	1
ENSG00000143740.14	SNAP47	1	227735217	1_116	0	0.0143087530457782	4.97266243088637	1.18672713283807e-06	-0.280000000000012	1
ENSG00000081692.12	JMJD4	1	227735217	1_116	0	0.0143087530457782	4.97266243088637	1.18672713283807e-06	0.280000000000012	1
ENSG00000162910.18	MRPL55	1	228109044	1_116	0	0.0230329220583007	9.31754470031343	3.57940325328239e-06	-1.49999999999945	1
ENSG00000143774.16	GUK1	1	228140298	1_116	0	0.0199931815406671	7.76559487806599	2.58950494802021e-06	-1.07324840764324	1
ENSG00000162913.9	C1orf145	1	228213931	1_116	0	0.0378992597643896	13.5794800057748	8.58368898050593e-06	-1.9843750000007	1
ENSG00000162931.11	TRIM17	1	228416547	1_116	0	0.0139757896991131	4.88469137648513	1.13860632491331e-06	0.635944700460718	1
ENSG00000181218.5	HIST3H2A	1	228459118	1_116	0	0.0174894413240069	6.72199052892721	1.9608028910086e-06	-0.741666666666483	1
ENSG00000196890.4	HIST3H2BB	1	228457362	1_116	0	0.014963952464522	5.58356216169156	1.39353467935781e-06	-0.964490137213299	2
ENSG00000168159.11	RNF187	1	228486817	1_116	0	0.0280730430858575	10.8078178193629	5.0604322315505e-06	1.1945602665138	2
ENSG00000168118.11	RAB4A	1	229271486	1_117	0	0.0145625066472488	5.29083218133611	1.28505059976625e-06	-0.523437500000155	1
ENSG00000143632.14	ACTA1	1	229434388	1_117	2	0.388959961616972	19.486747126564	0.000126416672188201	-4.07272727272717	1
ENSG00000069248.11	NUP133	1	229508410	1_117	2	0.0753737915375679	15.7352620426155	1.97812826023501e-05	3.47058823529374	1
ENSG00000135801.9	TAF5L	1	229626307	1_117	0	0.0170000598407292	7.68713375221667	2.17959093669417e-06	1.36290322580599	1
ENSG00000135763.9	URB2	1	229626307	1_117	0	0.0170000598407292	7.68713375221667	2.17959093669417e-06	-1.36290322580599	1
ENSG00000177614.10	PGBD5	1	230398515	1_117	0	0.022411537555668	9.38548319053051	3.50823271682481e-06	-1.31336405530016	1
ENSG00000135744.7	AGT	1	230714053	1_118	0	0.0377750674782853	9.51537463878009	5.9950284213867e-06	-1.20472440944883	1
ENSG00000135773.12	CAPN9	1	230745584	1_118	0	0.102653249480815	18.9527289961054	3.24492422566086e-05	-2.17688599366052	5
ENSG00000119280.16	C1orf198	1	230869142	1_118	0	0.0225336854432382	4.71147534446061	1.77071740390026e-06	0.315384615384691	1
ENSG00000143643.12	TTC13	1	230978849	1_118	0	0.0248287954094537	5.61117311837155	2.32364310027309e-06	0.460317460317439	1
ENSG00000173409.13	ARV1	1	230978849	1_118	0	0.0248287954094537	5.61117311837156	2.32364310027309e-06	0.460317460317439	1
ENSG00000182118.7	FAM89A	1	231036940	1_118	0	0.03793167706414	9.55398092923154	6.044307074813e-06	1.07633378471903	2
ENSG00000116906.11	GNPAT	1	231240905	1_118	0	0.0228293749924643	4.83235446806925	1.83997918922e-06	0.283499240575748	2
ENSG00000116903.7	EXOC8	1	231337950	1_118	0	0.0233577131521511	5.04453058212757	1.96522004644311e-06	-0.52379977980049	2
ENSG00000010072.15	SPRTN	1	231341724	1_118	0	0.023634544626384	5.15381338543304	2.03158984695819e-06	-0.566929133858432	1
ENSG00000116918.13	TSNAX	1	231528861	1_118	0	0.0272757901262279	6.48392102958426	2.9496817585599e-06	-0.867132867133102	1
ENSG00000162946.21	DISC1	1	231626570	1_118	0	0.0261374527674835	6.08798966470588	2.65397772253745e-06	0.689057600104761	2
ENSG00000212916.4	MAP10	1	232801289	1_119	0	0.0323926086434145	9.88076995401379	5.33822429767963e-06	1.31922512743316	2
ENSG00000135749.18	PCNX2	1	233293246	1_119	0	0.0319074953664976	9.74031484581716	5.18353237839016e-06	-1.17006802721098	1
ENSG00000135750.14	KCNK1	1	233613275	1_120	0	0.0293196801856702	6.44383682903988	3.15111221368802e-06	0.71428571428573	1
ENSG00000059588.9	TARBP1	1	234478644	1_121	0	0.0604689078399429	15.9336238579731	1.60696638027935e-05	1.6434108527131	1
ENSG00000173726.10	TOMM20	1	235129236	1_121	0	0.0532296926735085	14.7343177921491	1.30810949151876e-05	-1.74285714285706	1
ENSG00000152904.11	GGPS1	1	235325314	1_121	0	0.0191255848869858	5.20123771965795	1.65913427163985e-06	-0.560209424083793	1
ENSG00000116957.12	TBCE	1	235371963	1_121	0	0.0194752603278977	5.36900670589551	1.74396322863958e-06	0.411458333333238	1
ENSG00000162885.12	B3GALNT2	1	235504442	1_121	0	0.0224817213089604	6.69914444363959	2.5119385291188e-06	0.758007117438011	1
ENSG00000116962.14	NID1	1	236065637	1_122	0	0.0262058704138352	8.91072832832092	3.8946810525021e-06	1.0646319569124	1
ENSG00000077585.13	GPR137B	1	236143661	1_122	0	0.0181751147014346	5.51877791626235	1.67293930049556e-06	0.459595959595908	1
ENSG00000116984.12	MTR	1	236795503	1_122	0	0.0812369118935709	19.5164453843026	2.6443213539041e-05	-1.93898809523725	1
ENSG00000133019.11	CHRM3	1	239386955	1_124	0	0.0923311812243129	18.1529735278749	2.79547924106005e-05	-1.93962264150951	1
ENSG00000182901.16	RGS7	1	241357612	1_126	0	0.0418449433328917	12.3019844748208	8.58575050838084e-06	1.41666666666682	1
ENSG00000117009.11	KMO	1	241531649	1_127	0	0.020055459363208	5.63332260822832	1.88433164850083e-06	0.519417475728489	1
ENSG00000203668.2	CHML	1	241640356	1_127	0	0.0187455556190074	5.00788050999307	1.56571380545088e-06	0.330882352941103	1
ENSG00000054277.13	OPN3	1	241676920	1_127	0	0.0260728745701744	8.06654294574842	3.50781330686031e-06	0.920436817472481	1
ENSG00000180287.16	PLD5	1	242524418	1_128	0	0.0256964092508466	7.8423664353491	3.36108640221881e-06	-1.01058201058153	1
ENSG00000143702.15	CEP170	1	243254880	1_128	0	0.0300446641563584	9.29497956841428	4.65774704326801e-06	1.29545454545499	1
ENSG00000117020.16	AKT3	1	243851261	1_128	0	0.0184738568945867	4.78358278944155	1.4739100337834e-06	0.237822349570314	1
ENSG00000035687.9	ADSS	1	244451195	1_129	0	0.0438898443288353	9.96818368053815	7.29692996614333e-06	1.19580419580423	1
ENSG00000179397.17	C1orf101	1	244454207	1_129	0	0.0292054123888806	6.17034109695428	3.0056099590808e-06	-0.679800587868793	2
ENSG00000203666.12	EFCAB2	1	244970187	1_129	0	0.0295946188728922	6.29342859205265	3.10641994405258e-06	0.609374999999862	1
ENSG00000162849.15	KIF26B	1	245155106	1_129	0	0.0387016107029536	8.79267768630777	5.67558064699752e-06	-1.01470588235266	1
ENSG00000185420.18	SMYD3	1	246507179	1_131	0	0.00657023939189805	4.66565108237447	5.11273821743391e-07	0.145077720207316	1
ENSG00000143653.9	SCCPDH	1	246723418	1_131	0	0.00652451052163783	4.60138400693359	5.00721823429028e-07	0.0676575691070833	3
ENSG00000277462.1	ZNF670	1	247078021	1_131	0	0.0120543185225225	10.2802175686868	2.06683151348104e-06	1.24919384264793	3
ENSG00000196418.12	ZNF124	1	247123343	1_131	0	0.00810102537704927	6.59297215547123	8.90802320690689e-07	0.710144927535963	1
ENSG00000196071.4	OR2L13	1	247939716	1_131	0	0.00651922616947298	4.59417901151577	4.99532865872494e-07	-0.0133604911216029	2
ENSG00000162714.12	ZNF496	1	247333032	1_131	0	0.00711073452781874	5.43472276024788	6.44543102230214e-07	0.550324675324972	1
ENSG00000169224.12	GCSAML	1	247527998	1_131	0	0.0176039119531864	14.3538486982628	4.21441847780205e-06	2.06329113924024	1
ENSG00000162722.8	TRIM58	1	247857146	1_131	0	0.0139189159803101	11.901231850962	2.7628508130115e-06	1.61386758663316	2
ENSG00000238243.3	OR2W3	1	247842967	1_131	0	0.00654306173117414	4.62336332228011	5.0454411700594e-07	0.0446927374301543	1
ENSG00000175137.10	SH3BP5L	1	248826485	1_131	0	0.0181373364772331	14.0960595535766	4.26413888497315e-06	1.60986547085293	1
ENSG00000171163.15	ZNF692	1	248859244	1_131	0	0.00892982779559404	7.52074670670663	1.12011896834684e-06	-0.905775075987772	1
ENSG00000184731.5	FAM110C	2	47011	2_1	0	0.02701038289346	8.16081285703237	3.67641276231825e-06	0.944237918215063	1
ENSG00000189292.15	ALKAL2	2	286756	2_1	0	0.0298571213126676	9.09209739257318	4.52764239099098e-06	-1.17424242424295	1
ENSG00000151353.14	TMEM18	2	677295	2_1	0	0.088930448956291	19.3473997991535	2.86967818649294e-05	-2.13894581808223	2
ENSG00000172554.11	SNTG2	2	962900	2_1	0	0.018387717023727	4.59567134419044	1.40940847959412e-06	0.0319999999999976	1
ENSG00000115705.20	TPO	2	1373971	2_1	0	0.0196358839410024	5.20371635540267	1.70421419378192e-06	0.542857142857184	1
ENSG00000171853.15	TRAPPC12	2	3379891	2_2	0	0.016323431294081	5.40624673076175	1.47186311970978e-06	-0.460317460317255	1
ENSG00000182551.13	ADI1	2	3519673	2_2	0	0.0184868505219459	6.55774256634366	2.02198253057019e-06	0.681528662420522	1
ENSG00000171865.9	RNASEH1	2	3558529	2_2	0	0.015082615661842	4.67529248237066	1.17610353450466e-06	-0.122568093385218	1
ENSG00000118004.17	COLEC11	2	3594371	2_2	0	0.0321373949066498	11.6891551144688	6.26547348998064e-06	-1.37075012036443	3
ENSG00000151360.9	ALLC	2	3577209	2_2	0	0.0158964980506525	5.16116840846816	1.36838907123944e-06	-0.384615384615298	1
ENSG00000143797.11	MBOAT2	2	9003515	2_6	0	0.0191624791815316	4.72028246043172	1.5086197504707e-06	-0.0602072247677153	2
ENSG00000134330.18	IAH1	2	9473160	2_6	0	0.183026964112421	26.1079726763614	7.96981666541766e-05	-3.43770445432667	2
ENSG00000151694.12	ADAM17	2	9555777	2_6	0	0.0574113691596131	14.946239966799	1.43116583598589e-05	2.39259259259314	1
ENSG00000115750.16	TAF1B	2	9843727	2_6	0	0.0196552824356351	4.95540729627727	1.62449638894435e-06	0.356275303643831	1
ENSG00000134317.17	GRHL1	2	9950909	2_6	0	0.0200450654917048	5.13727419513641	1.71751418000157e-06	0.370192307692154	1
ENSG00000205795.4	CYS1	2	10080534	2_6	0	0.0240841792075799	6.83891266928042	2.74712874746799e-06	-0.711864406780019	1
ENSG00000115756.12	HPCAL1	2	10303214	2_7	0	0.0375221437178471	14.5913557196161	9.13152669996274e-06	-1.66187050359705	1
ENSG00000115761.15	NOL10	2	10689644	2_7	0	0.0222637308144372	9.73839123419482	3.61614025057605e-06	-1.22669343496782	2
ENSG00000143882.10	ATP6V1C2	2	10721170	2_7	0	0.012841830678037	4.64795920549741	9.95518540210837e-07	0.167936257036144	2
ENSG00000162975.4	KCNF1	2	10869177	2_7	0	0.0635338203904757	19.5293979753827	2.06944520790247e-05	2.03184713375762	1
ENSG00000162976.12	PQLC3	2	11154764	2_7	0	0.0131091162649108	4.83820931412255	1.05783558905227e-06	0.249999999999945	1
ENSG00000134318.13	ROCK2	2	11347918	2_7	0	0.0184596489420997	8.00274474956662	2.46389677018916e-06	-0.952364136669154	2
ENSG00000169016.16	E2F6	2	11466097	2_7	0	0.0202117061736157	8.84233248796333	2.98077999459831e-06	1.00375234521514	1
ENSG00000196208.13	GREB1	2	11612793	2_7	0	0.0138877598029307	5.37119725990245	1.24412324498699e-06	-0.222972972972958	1
ENSG00000169006.6	NTSR2	2	11657193	2_7	0	0.012855123466156	4.65751335049613	9.98597480959649e-07	0.0898537970768474	3
ENSG00000134324.11	LPIN1	2	11784824	2_7	0	0.0169158685609198	7.19461774000206	2.0298415203552e-06	0.832061068702069	1
ENSG00000151779.12	NBAS	2	15560878	2_9	0	0.0346684251261341	10.3286373597119	5.97223995463688e-06	-1.42424242424255	1
ENSG00000197872.11	FAM49A	2	16666648	2_10	0	0.0511799615673937	17.6856629037421	1.50966784146539e-05	1.95999999999994	1
ENSG00000163032.11	VSNL1	2	17539253	2_10	0	0.0373154420930083	14.8956548060219	9.27060967612707e-06	-1.65413533834583	1
ENSG00000178295.14	GEN1	2	17753564	2_10	0	0.0143156718766621	5.94894727480523	1.42040424300207e-06	0.640754475180847	2
ENSG00000183891.5	TTC32	2	19901956	2_12	0	0.19912046261158	26.3765676418336	8.7598017761855e-05	-3.38248847926306	1
ENSG00000118965.14	WDR35	2	19990398	2_12	0	0.028314232181184	7.76818071885048	3.66846360723401e-06	-1.05442530435298	2
ENSG00000132031.12	MATN3	2	20013181	2_12	0	0.116193754516601	21.08151946316	4.08549610110472e-05	2.79245283018747	1
ENSG00000068697.6	LAPTM4A	2	20052509	2_12	0	0.0258869139948906	6.93564553101087	2.99452039562229e-06	-1.42613636363614	1
ENSG00000055917.15	PUM2	2	20352364	2_12	0	0.0758450836112503	17.0028650067683	2.15084763758884e-05	1.98016997167122	1
ENSG00000143869.6	GDF7	2	20666939	2_12	0	0.0248903556630169	6.57116875800984	2.72793381104074e-06	0.737588652482177	1
ENSG00000118961.14	LDAH	2	20688505	2_12	0	0.0226367712588643	5.69080460509216	2.14856383949102e-06	-0.55172413793081	1
ENSG00000084674.14	APOB	2	21044589	2_13	0	0.0245506880931848	5.54832592886135	2.27188183729681e-06	-0.428571428571435	1
ENSG00000119778.14	ATAD2B	2	23927186	2_14	0	0.0407436037433599	9.17398535973892	6.23415488174171e-06	1.0740037950666	1
ENSG00000173960.13	UBXN2A	2	23927186	2_14	0	0.0407436037433599	9.17398535973892	6.23415488174171e-06	-1.0740037950666	1
ENSG00000205639.9	MFSD2B	2	24009112	2_14	0	0.0256204982412792	4.85488074583277	2.07456116233682e-06	-0.546789204567984	2
ENSG00000163026.11	WDCP	2	24049787	2_14	0	0.0446519745826892	10.0304481452714	7.47000876687694e-06	-1.46590909090953	1
ENSG00000119782.13	FKBP1B	2	24049526	2_14	0	0.0349420707971371	7.74079956340076	4.5112258180162e-06	-1.20338983050872	1
ENSG00000219626.8	FAM228B	2	24077362	2_14	0	0.0366847880470834	8.1945445520015	5.01384542309584e-06	1.26404494382015	1
ENSG00000176732.6	PFN4	2	24123159	2_14	0	0.028949860715592	5.98982878294131	2.89215119129367e-06	0.950801784076531	2
ENSG00000186453.12	FAM228A	2	24175412	2_14	0	0.0681468809508947	14.0049653189324	1.59179862953566e-05	-1.71785714285775	1
ENSG00000198399.14	ITSN2	2	24360250	2_14	0	0.0252676620216536	4.72614902763479	1.99173968501164e-06	-0.434911242603393	1
ENSG00000173557.14	C2orf70	2	26562410	2_15	0	0.0105660332687194	6.20262428702591	1.09306894224332e-06	0.484732824427591	1
ENSG00000115137.11	DNAJC27	2	24971717	2_15	0	0.0141357811634995	8.58601094628894	2.02428359998252e-06	1.20061728395093	1
ENSG00000119772.16	DNMT3A	2	25343038	2_15	0	0.00879652367886063	4.72502336516178	6.93226477555837e-07	-0.626984126984228	1
ENSG00000143970.16	ASXL2	2	25878763	2_15	0	0.0181603429128143	11.4151969819416	3.4575427658052e-06	1.43703703703743	1
ENSG00000138029.13	HADHB	2	26242159	2_15	0	0.00879204539138545	4.59589892227843	6.73938855161056e-07	0.0168532226838711	2
ENSG00000084754.10	HADHA	2	26244785	2_15	0	0.00976658958549059	5.5524967610692	9.04464149976294e-07	0.461775041056225	2
ENSG00000173567.14	ADGRF3	2	26347104	2_15	0	0.0121049769630512	7.38201464984736	1.49038673177959e-06	0.758333333333992	1
ENSG00000157856.10	DRC1	2	26401975	2_15	0	0.0114838866411167	6.93541209230064	1.32837677464534e-06	-0.684491978609694	1
ENSG00000157851.16	DPYSL5	2	26843235	2_16	0	0.0674021923662648	16.8109141698694	1.88984183786764e-05	2.1085271317826	1
ENSG00000213699.8	SLC35F6	2	26764620	2_16	0	0.0428379157567749	12.9028826667722	9.21881683037408e-06	1.92063492063543	1
ENSG00000228474.5	OST4	2	27072299	2_16	0	0.020132157118974	5.94820893791308	1.99726932492539e-06	-0.790640394088899	1
ENSG00000138080.13	EMILIN1	2	27078189	2_16	0	0.0180308954512839	4.59783250389818	1.38270822723457e-06	-0.199574452898468	2
ENSG00000138030.12	KHK	2	27086538	2_16	0	0.03147180359103	9.37709372436231	4.92209503390447e-06	-1.1705426356591	1
ENSG00000143994.13	ABHD1	2	27134061	2_16	0	0.0234844954048988	7.81955876767526	3.06283489747329e-06	-1.45454545454564	1
ENSG00000138073.13	PREB	2	27134061	2_16	0	0.0234844954048988	7.81955876767526	3.06283489747329e-06	-1.45454545454564	1
ENSG00000138085.16	ATRAID	2	27212506	2_16	0	0.0195963453259941	6.46721705237705	2.11374516164148e-06	-1.1544117647056	1
ENSG00000138074.14	SLC5A6	2	27212506	2_16	0	0.0195963453259941	6.46721705237705	2.11374516164148e-06	1.1544117647056	1
ENSG00000084774.13	CAD	2	27217854	2_16	0	0.0180669251489878	4.73714577842762	1.42745064293903e-06	-0.272413793103375	1
ENSG00000115194.10	SLC30A3	2	27276169	2_16	0	0.0204803880114368	7.06626698417854	2.41372799887222e-06	-1.30718954248367	1
ENSG00000163794.6	UCN	2	27308797	2_16	0	0.0206310573654216	5.65233257643205	1.94495384413515e-06	0.373493975903575	1
ENSG00000163795.13	ZNF513	2	27380806	2_16	0	0.0224209180034138	9.55618152677891	3.57353373980766e-06	1.96116504854354	1
ENSG00000115216.13	NRBP1	2	27428187	2_16	1	0.0840965652487198	20.741309686965	2.90920643700278e-05	4.08661417322919	1
ENSG00000138002.14	IFT172	2	27489541	2_16	0	0.0210195824625157	5.78339485357027	2.02752881294777e-06	-0.419014084507268	1
ENSG00000198522.13	GPN1	2	27628084	2_16	0	0.080026065326855	17.0717312709049	2.27860547046708e-05	1.79487179487086	1
ENSG00000176714.9	CCDC121	2	27629397	2_16	0	0.108834604863088	19.8311939262372	3.59978010061427e-05	1.97790055248531	1
ENSG00000158019.20	BRE	2	27889824	2_16	0	0.0407168072959767	11.4733509883062	7.7915543010819e-06	1.2979351032448	1
ENSG00000171174.13	RBKS	2	27891044	2_16	0	0.0220642075102083	10.7414801947182	3.95287035680663e-06	2.39130434782563	1
ENSG00000163803.12	PLB1	2	28622053	2_17	0	0.0144886756026635	5.3298423142814	1.28796231140605e-06	0.860465116278881	1
ENSG00000213639.9	PPP1CB	2	28751273	2_17	0	0.0383481407734934	14.7305547195099	9.42157522983827e-06	2.34920634920671	1
ENSG00000171103.10	TRMT61B	2	28869984	2_17	0	0.0241157428280032	10.3106514522693	4.14712241793459e-06	-1.99206349206391	1
ENSG00000189350.12	TOGARAM2	2	28957070	2_17	0	0.0140551271176395	4.79190520090697	1.12331899085053e-06	-0.513333333333135	1
ENSG00000115295.19	CLIP4	2	29097814	2_18	0	0.0278869573065869	5.64126024873731	2.62384014730362e-06	-0.482585622900951	2
ENSG00000172954.13	LCLAT1	2	30427286	2_19	0	0.0207289718287248	5.07350552076649	1.75406629772751e-06	-0.362573099415269	1
ENSG00000013016.15	EHD3	2	31234492	2_19	0	0.0206127801055412	5.02142985230333	1.72633102658453e-06	0.377133105802289	1
ENSG00000162961.13	DPY30	2	32040056	2_20	0	0.0824161606740671	17.3708089286831	2.38777020148584e-05	2.5217391304358	1
ENSG00000119820.10	YIPF4	2	32277426	2_20	0	0.0261168143356693	6.59706638433339	2.87363206831096e-06	1.20149253731383	1
ENSG00000115760.13	BIRC6	2	32357173	2_20	0	0.0271813396889221	6.96810944727667	3.15897309531855e-06	1.06837606837543	1
ENSG00000049323.15	LTBP1	2	32947240	2_20	0	0.0290872734076153	7.59789762737397	3.68601040096233e-06	0.903225806451697	1
ENSG00000119812.18	FAM98A	2	33598472	2_21	0	0.0348440851497238	13.312509877182	7.73658167882097e-06	1.56737588652468	1
ENSG00000171055.14	FEZ2	2	36646439	2_23	0	0.0135767742905822	5.3603138035236	1.213799400189e-06	-0.434210526315783	1
ENSG00000008869.11	HEATR5B	2	37084350	2_23	0	0.0125520474889118	4.63552306035581	9.70450582743164e-07	0.211594202898522	1
ENSG00000152133.14	GPATCH11	2	37081570	2_23	0	0.0261352790798316	11.4239106450984	4.97968699055499e-06	1.93893129771008	1
ENSG00000055332.16	EIF2AK2	2	37156965	2_23	0	0.0130427667338582	4.98964242427792	1.0854235906603e-06	0.0791748077343894	2
ENSG00000218739.9	CEBPZOS	2	37349410	2_23	0	0.0289726126339044	12.3816854863646	5.98311752341308e-06	1.97619047619	1
ENSG00000115825.9	PRKD3	2	37280201	2_23	0	0.0275018307723514	11.89753386007	5.45731045295738e-06	1.81249999999993	1
ENSG00000115828.15	QPCT	2	37344554	2_23	0	0.0126082738304045	4.67679035175541	9.83475714300682e-07	-0.106017191977051	1
ENSG00000115841.19	RMDN2	2	37921933	2_24	0	0.0848560798211969	18.6151078385093	2.63456323135703e-05	2.17999999999965	1
ENSG00000143891.16	GALM	2	38666042	2_24	0	0.0973307626974017	19.924788168615	3.23447608958998e-05	-2.12953367875677	1
ENSG00000163214.20	DHX57	2	38860320	2_25	0	0.0193813559592552	5.56979207908679	1.80045904404525e-06	-0.508579171653286	2
ENSG00000188010.12	MORN2	2	38874622	2_25	0	0.0238634607729502	7.49784798598656	2.98421537593832e-06	0.92748091603069	1
ENSG00000214694.10	ARHGEF33	2	38889976	2_25	0	0.0233227807777174	7.28526051349433	2.8339065307602e-06	0.761904761904777	1
ENSG00000115904.12	SOS1	2	39124428	2_25	0	0.0331917307708904	10.5643033374019	5.84831649610659e-06	-1.49787234042584	1
ENSG00000162878.12	PKDCC	2	42052827	2_26	0	0.0485754844929134	20.3480210371354	1.64853975407516e-05	-1.99290780141802	1
ENSG00000115944.14	COX7A2L	2	42425044	2_26	0	0.0220944428893157	13.0101681335055	4.79430953526915e-06	1.56593406593361	1
ENSG00000171126.7	KCNG3	2	42494311	2_26	0	0.00890520231272562	4.61271316459937	6.85110061232721e-07	0.02325581395349	1
ENSG00000162881.6	OXER1	2	42764706	2_26	0	0.016843075557807	10.4972793453909	2.94888785572703e-06	-1.27777777777813	1
ENSG00000143921.6	ABCG8	2	43836592	2_27	0	0.0152279523528878	8.40189477883537	2.13392353463452e-06	1.11604095563159	1
ENSG00000152518.7	ZFP36L2	2	43226582	2_27	1	0.286925272788523	41.4377482693155	0.000198301069531756	-6.3596491228079	1
ENSG00000152527.13	PLEKHH2	2	43636315	2_27	0	0.673900015471951	22.5383983857157	0.000253325333503124	-4.46951219512092	1
ENSG00000223658.7	C1GALT1C1L	2	43675895	2_27	0	0.0112066534424763	5.76881948862516	1.07825876513544e-06	0.127631828302679	2
ENSG00000138036.18	DYNC2LI1	2	43774046	2_27	0	0.0243998600697606	12.8427456410448	5.22643221897395e-06	-1.84768211920499	1
ENSG00000138075.11	ABCG5	2	43839108	2_27	0	0.0106665516105198	4.89965180161925	8.71664506488784e-07	-0.0745098039215308	1
ENSG00000138095.18	LRPPRC	2	43996560	2_27	0	0.0151124287339794	7.80049225509852	1.96614879488858e-06	-0.8758620689652	1
ENSG00000138032.20	PPM1B	2	44167954	2_28	0	0.017797967695253	6.02346574639798	1.78803890734784e-06	-0.802547770700545	1
ENSG00000138079.13	SLC3A1	2	44275649	2_28	0	0.0154033331522556	4.68698035861762	1.20411494807722e-06	0.400000000000093	1
ENSG00000143919.14	CAMKMT	2	44361802	2_28	0	0.0158691728013136	4.9624445416113	1.31343946407868e-06	-0.319511458370324	2
ENSG00000170577.7	SIX2	2	45009664	2_28	0	0.0183400098735892	6.30111274958641	1.92742248681578e-06	-0.596774193548428	1
ENSG00000068784.12	SRBD1	2	45612533	2_28	0	0.0155493485842496	4.77420418988414	1.23815009358196e-06	0.26347305389216	1
ENSG00000250565.6	ATP6V1E2	2	46540553	2_30	0	0.0170203367407455	4.63848725852334	1.31675392544198e-06	-0.153856193403819	2
ENSG00000151665.12	PIGF	2	46617108	2_30	0	0.016963787144846	4.60770159745412	1.30366878139631e-06	0.0560747663551462	1
ENSG00000119878.5	CRIPT	2	46616237	2_30	0	0.0276670694723495	9.14181151156505	4.21847547731866e-06	1.21106971394433	2
ENSG00000171150.7	SOCS5	2	46698650	2_30	0	0.0204058412283974	6.31780133930632	2.15020850013245e-06	-0.736434108527184	1
ENSG00000068724.15	TTC7A	2	46916091	2_30	0	0.0224854406647711	7.21717749752917	2.70663002464789e-06	-0.816753926701498	1
ENSG00000180398.11	MCFD2	2	46941864	2_30	0	0.0170417755443626	4.65013261928728	1.32172250695353e-06	-0.105820105820115	1
ENSG00000095002.13	MSH2	2	46505992	2_30	0	0.0172208426384148	4.74682893204539	1.36338365945975e-06	0.182184213914226	2
ENSG00000143933.16	CALM2	2	47176244	2_30	0	0.0355436440039952	11.4730975120001	6.80146927947787e-06	-1.39301310043712	1
ENSG00000119888.10	EPCAM	2	47348413	2_30	0	0.0214582692286944	6.78376651420043	2.42787144530771e-06	-0.762524009649737	2
ENSG00000170802.15	FOXN2	2	48327816	2_31	1	0.73147326364435	21.6645123586862	0.000264306278837693	4.29533678756312	1
ENSG00000162869.15	PPP1R21	2	48439199	2_31	0	0.0185275820079919	7.04052841456023	2.17562532448858e-06	0.448192296183469	2
ENSG00000242441.7	GTF2A1L	2	48595242	2_31	0	0.0344500718544766	15.2423942756466	8.75796951198839e-06	2.16669632611383	2
ENSG00000068781.21	STON1-GTF2A1L	2	48595242	2_31	0	0.0335029889353916	14.9012372133562	8.32656713115597e-06	2.11999999999981	1
ENSG00000138039.14	LHCGR	2	48755483	2_31	0	0.0135707373188093	4.70728868368035	1.0654532116355e-06	0.10778443113769	1
ENSG00000179915.22	NRXN1	2	51224848	2_33	0	0.032215725143579	6.1925419076419	3.3273383931265e-06	0.651972157772773	1
ENSG00000143942.4	CHAC2	2	53767569	2_35	0	0.0527912010601305	11.0148766039066	9.69842662990745e-06	1.27777609260467	2
ENSG00000115239.21	ASB3	2	53787166	2_35	0	0.0740351352024359	14.2041964172871	1.75393966041631e-05	1.82944588097995	2
ENSG00000119737.5	GPR75	2	53860333	2_35	0	0.0735390026449188	14.1405163929449	1.7343754230887e-05	1.78362573099399	1
ENSG00000068878.14	PSME4	2	53970692	2_35	0	0.0453575451183003	9.59209816144502	7.2564341967895e-06	1.20845921450156	1
ENSG00000177994.15	C2orf73	2	54330223	2_35	0	0.027903345376041	5.06256857100755	2.35606516881622e-06	0.331695331695377	1
ENSG00000115306.15	SPTBN1	2	54607702	2_36	0	0.0439444806661843	12.036931704743	8.82226783493603e-06	1.87878787878794	1
ENSG00000214595.11	EML6	2	54723342	2_36	0	0.0278316503382662	7.77959517077576	3.61123759638233e-06	-0.969126839904251	2
ENSG00000143947.13	RPS27A	2	55233148	2_36	0	0.0217417137979146	5.48806717309541	1.99009266276116e-06	-0.545226130653549	1
ENSG00000085760.14	MTIF2	2	55269694	2_36	0	0.0203955625553514	4.89581831738391	1.66540968947477e-06	0.27212020033381	1
ENSG00000275052.4	PPP4R3B	2	55619011	2_36	0	0.0204703608803404	4.92974228812614	1.68309961614185e-06	-0.604938271604843	1
ENSG00000115380.19	EFEMP1	2	55923714	2_36	0	0.0214459662741271	5.3611234799504	1.91761551349212e-06	-0.4180327868853	1
ENSG00000055813.5	CCDC85A	2	56183915	2_37	0	0.0227942135468426	4.63235519777462	1.76111035580334e-06	0.0968660968660172	1
ENSG00000028116.16	VRK2	2	58154650	2_39	0	0.0259487666689016	7.56989284276718	3.27617097395723e-06	-1.04580152671759	1
ENSG00000115421.12	PAPOLG	2	60755478	2_40	0	0.0169541682986936	5.10413365642304	1.4433067203166e-06	0.456521739130405	1
ENSG00000162927.13	PUS10	2	61018416	2_40	0	0.0178469433501965	12.1925619848584	3.62926702532694e-06	-2.97546012270111	1
ENSG00000162929.13	KIAA1841	2	61065721	2_40	0	0.0169028246187515	9.09814058638022	2.56490942989692e-06	2.20202020202043	1
ENSG00000237651.6	C2orf74	2	61145163	2_40	0	0.0173752854759491	28.158634715381	8.16025346152602e-06	5.65600000000012	1
ENSG00000082898.16	XPO1	2	61538854	2_40	0	0.0296691065750542	9.20807185927146	4.55651992834002e-06	0.304093567251547	1
ENSG00000170264.12	FAM161A	2	61854082	2_40	0	0.0169390750860579	5.09871451847863	1.4404908196021e-06	-0.539646223388276	2
ENSG00000115484.14	CCT4	2	61888641	2_40	0	0.0175710340706186	5.46258147539199	1.6008673752463e-06	-0.601156069364214	1
ENSG00000173163.10	COMMD1	2	61889168	2_40	0	0.0165373579795076	4.72577369765162	1.30346433891299e-06	-0.23287671232872	1
ENSG00000169764.15	UGP2	2	63844517	2_41	0	0.0236310043981839	4.8595224938637	1.91529591916818e-06	-0.272151898734168	1
ENSG00000143952.19	VPS54	2	64018703	2_41	0	0.0312428321769558	7.41149822075021	3.86203771187193e-06	0.882943143812994	1
ENSG00000197329.11	PELI1	2	64144184	2_41	0	0.0261838161031557	5.79654398391484	2.53140820435778e-06	0.532467532467366	1
ENSG00000119844.15	AFTPH	2	64524123	2_42	0	0.0366103856347957	11.0333494583403	6.73708121676039e-06	1.3250883392225	1
ENSG00000179833.4	SERTAD2	2	64751025	2_42	0	0.0492635682614881	13.8087659964364	1.13459493682533e-05	1.60370370370358	1
ENSG00000138069.16	RAB1A	2	65129770	2_42	0	0.0190816395776905	4.9809726301476	1.58522148331e-06	-0.418732782369032	1
ENSG00000143971.7	ETAA1	2	67397667	2_44	0	0.0248197493850424	9.02779979938799	3.7371404259577e-06	1.0332413202125	2
ENSG00000115946.7	PNO1	2	68157965	2_45	0	0.0262521165194393	6.0046409649705	2.62912644511573e-06	0.697674418604857	1
ENSG00000204923.3	FBXO48	2	68467123	2_45	0	0.0226429221319178	4.63232423539762	1.74940969281158e-06	0.0569852941176612	1
ENSG00000169621.9	APLF	2	68467927	2_45	0	0.0232897943428175	4.89353407884628	1.90085231592472e-06	0.310541310541472	1
ENSG00000163219.11	ARHGAP25	2	68679972	2_45	0	0.0493041274652079	11.8824185818818	9.77120737121696e-06	1.54716981132089	1
ENSG00000169604.19	ANTXR1	2	69012709	2_46	0	0.0619668775950524	14.9463887213432	1.54474213250087e-05	1.65397923875405	1
ENSG00000198380.12	GFPT1	2	69387506	2_46	0	0.149835204311138	23.4114312074941	5.85062057506385e-05	2.29001650841342	2
ENSG00000169599.12	NFU1	2	69438084	2_46	0	0.0269179250336152	7.15237872857031	3.21108785342295e-06	-0.727999999999985	1
ENSG00000244617.2	ASPRV1	2	69976112	2_46	0	0.0868299846412881	18.1429179721843	2.62746516482298e-05	2.07612456747353	1
ENSG00000115998.7	C2orf42	2	70249066	2_46	0	0.0225369683696186	5.50396602050971	2.0688611523539e-06	0.512000000000073	1
ENSG00000116005.11	PCYOX1	2	70254543	2_46	0	0.0240139853342729	6.09270116216876	2.44024945134727e-06	0.7894736842107	1
ENSG00000143977.13	SNRPG	2	70293366	2_46	0	0.0220687463867248	5.30933074024741	1.9542384307047e-06	0.459999999999995	1
ENSG00000035141.7	FAM136A	2	70302110	2_46	0	0.0222920334696625	5.40265472034159	2.00870890556373e-06	-0.609374999999955	1
ENSG00000163235.15	TGFA	2	70554042	2_47	0	0.0476322574160629	16.0541603706524	1.27540720745479e-05	-1.83505154639188	1
ENSG00000116035.2	VAX2	2	70900154	2_47	0	0.0139209419865525	4.62570025865928	1.07400478589617e-06	-0.0806029033792402	2
ENSG00000144031.11	ANKRD53	2	70979496	2_47	0	0.0155585230265648	5.65354640423701	1.46706526197232e-06	-0.63414634146369	1
ENSG00000144043.11	TEX261	2	70994692	2_47	0	0.0419434157291236	14.8639460158074	1.03981964927575e-05	-1.73381294964028	1
ENSG00000124357.12	NAGK	2	71064697	2_47	0	0.0323307115294104	12.4360525776276	6.70591304521338e-06	1.40136054421759	1
ENSG00000124383.8	MPHOSPH10	2	71128668	2_47	0	0.0513986871014639	16.7677346479003	1.43742940201778e-05	1.79406313421171	2
ENSG00000124374.8	PAIP2B	2	71184996	2_47	0	0.0139563234047243	4.64915242578801	1.0821934855339e-06	-0.233082706766855	1
ENSG00000135636.13	DYSF	2	71453820	2_47	0	0.0175579599334138	6.77172796038979	1.9830499893007e-06	0.676348547717796	1
ENSG00000135625.7	EGR4	2	73294038	2_48	0	0.0544440393384431	14.3810513943947	1.30587342236035e-05	-1.61923076923005	1
ENSG00000144040.12	SFXN5	2	73074689	2_48	0	0.0252725362952786	7.21946829197414	3.04308545193271e-06	0.909604519773937	1
ENSG00000135631.16	RAB11FIP5	2	73156338	2_48	0	0.0308893052248782	9.0843968631592	4.68019926764265e-06	1.11552161468771	2
ENSG00000135632.11	SMYD5	2	73214257	2_48	0	0.0236348112019434	6.59780300002316	2.60082773075976e-06	-0.730000000000093	1
ENSG00000135617.3	PRADC1	2	73233389	2_48	0	0.0202695285363023	5.17402894077769	1.74917236123801e-06	-0.351239669421545	1
ENSG00000135624.15	CCT7	2	73233389	2_48	0	0.0202695285363023	5.17402894077769	1.74917236123801e-06	0.351239669421545	1
ENSG00000144035.3	NAT8	2	73642539	2_48	0	0.0216411821827635	5.78073324791638	2.08652703384286e-06	0.69273743016771	1
ENSG00000144034.14	TPRKB	2	73737715	2_48	0	0.0207370021643811	5.3852544124573	1.86256871435979e-06	-0.496124031007884	1
ENSG00000144048.10	DUSP11	2	73780009	2_48	0	0.0219529759352928	5.91332064230427	2.16513477589232e-06	0.623076923076883	1
ENSG00000124356.15	STAMBP	2	73829393	2_48	0	0.0223190663225764	6.06663517593998	2.25831233795352e-06	-0.641747244937009	2
ENSG00000163017.13	ACTG2	2	73892213	2_48	0	0.0263460174946688	7.60567694569411	3.34205010040623e-06	-0.867647058823847	1
ENSG00000163170.11	BOLA3	2	74147757	2_48	0	0.0237892090804808	6.65820287919975	2.64178295100726e-06	-0.735999999999731	1
ENSG00000114978.17	MOB1A	2	74178825	2_48	0	0.0498569884954149	13.5548384620799	1.12714683066385e-05	1.60101010101024	1
ENSG00000188687.17	SLC4A5	2	74343150	2_48	0	0.020630439318475	5.33752265791699	1.83657349942695e-06	-0.496572108790594	2
ENSG00000204843.12	DCTN1	2	74391633	2_48	0	0.0283472076317127	8.28580967524644	3.91746697234793e-06	-1.02884615384647	1
ENSG00000284308.1	C2orf81	2	74421241	2_48	0	0.0226123931420243	6.18768879438704	2.33364664107908e-06	0.715789473684594	1
ENSG00000005448.16	WDR54	2	74421241	2_48	0	0.0226123931420243	6.18768879438704	2.33364664107908e-06	0.715789473684594	1
ENSG00000114993.16	RTKN	2	74442199	2_48	0	0.0288599662897532	8.45243885756866	4.068534124383e-06	-0.978991596638437	1
ENSG00000239779.6	WBP1	2	74451794	2_48	0	0.0212785643194607	5.62413255919771	1.99598823160034e-06	-0.438176714203758	2
ENSG00000115275.11	MOGS	2	74465520	2_48	0	0.02247470894155	6.13106220713655	2.29821102803561e-06	-0.694915254237396	1
ENSG00000135637.13	CCDC142	2	74483364	2_48	0	0.0222017826560877	6.01779026345578	2.22835818168297e-06	0.672316384180884	1
ENSG00000115282.19	TTC31	2	74483364	2_48	0	0.0222017826560877	6.01779026345578	2.22835818168297e-06	-0.672316384180884	1
ENSG00000179528.15	LBX2	2	74502935	2_48	0	0.0195392679451618	4.83419694551158	1.57540686522063e-06	0.243107769423511	1
ENSG00000115289.13	PCGF1	2	74508487	2_48	0	0.0222432530710541	6.03509021207666	2.23893855419488e-06	0.674285714285737	1
ENSG00000115325.13	DOK1	2	74548714	2_48	0	0.0191594074435258	4.65241095796175	1.48668941305124e-06	0.158602150537632	1
ENSG00000159399.9	HK2	2	74834348	2_48	0	0.0466015498265959	12.9220258044165	1.00436384306265e-05	-1.52201257861682	1
ENSG00000115363.13	EVA1A	2	75569460	2_49	0	0.0339557809655887	7.07753861727092	4.00826177199571e-06	0.784200385356688	1
ENSG00000005436.13	GCFC2	2	75711125	2_49	0	0.0496122635543669	10.620648562662	8.78820514050228e-06	1.07471264367811	1
ENSG00000176204.13	LRRTM4	2	77592858	2_50	0	0.0692117231233203	12.791783524416	1.47662721541326e-05	1.46577392828751	2
ENSG00000163541.11	SUCLG1	2	84459875	2_53	0	0.0154968078513583	6.42435537486351	1.66047335278784e-06	-0.743902439024419	1
ENSG00000115423.18	DNAH6	2	84332299	2_53	0	0.0169087303120459	7.23070698719929	2.03916264009171e-06	-0.833210746794261	2
ENSG00000034510.5	TMSB10	2	84905643	2_53	0	0.0177109984744688	7.65957965680328	2.2626015914191e-06	-0.941666666666577	1
ENSG00000186854.10	TRABD2A	2	84906737	2_53	0	0.0176880816011287	7.64759894510483	2.25613946984872e-06	-0.905910914972066	2
ENSG00000176407.17	KCMF1	2	84970689	2_54	0	0.0360483768704256	12.3828626303383	7.44503725725344e-06	1.61825726141126	1
ENSG00000152284.4	TCF7L1	2	85153724	2_54	0	0.0282065205592743	10.0995674994741	4.75129940313382e-06	1.32625994694885	1
ENSG00000152291.13	TGOLN2	2	85328087	2_54	0	0.0325552070734385	11.4332455282963	6.20797697842038e-06	-1.40615384615391	1
ENSG00000042445.13	RETSAT	2	85333838	2_54	0	0.0280723901253869	10.0552585221067	4.70795970519207e-06	1.26060606060567	1
ENSG00000042493.15	CAPG	2	85431109	2_54	0	0.0350680177071354	12.12577265532	7.09219624379906e-06	1.37099039294077	2
ENSG00000152292.16	SH2D6	2	85428279	2_54	0	0.0156170192696217	4.62101466386582	1.20363719083338e-06	-0.0468750000000057	1
ENSG00000168906.12	MAT2A	2	85539422	2_54	0	0.0256306569092081	9.21008093202174	3.93716204070732e-06	-1.31617647058773	1
ENSG00000115486.11	GGCX	2	85561147	2_54	0	0.0667216599852286	18.1567681730835	2.02053090127107e-05	2.14400000000004	1
ENSG00000118640.10	VAMP8	2	85561147	2_54	0	0.0667216599852287	18.1567681730835	2.02053090127108e-05	-2.14400000000004	1
ENSG00000115525.17	ST3GAL5	2	85902754	2_54	0	0.0276702065849347	9.92115028043803	4.5786193075021e-06	-1.47580645161325	1
ENSG00000068654.15	POLR1A	2	86105686	2_54	0	0.0221107904084842	7.83970258478171	2.89110563765632e-06	-0.981577480025801	2
ENSG00000132300.18	PTCD3	2	86105686	2_54	0	0.0219675112671914	7.77943826975877	2.85029100594336e-06	-0.988165680473368	1
ENSG00000132305.20	IMMT	2	86195484	2_54	0	0.020562529680456	7.16695930415236	2.45794174842392e-06	0.875903098350603	2
ENSG00000132313.14	MRPL35	2	86199443	2_54	0	0.0191788483901779	6.52178773887827	2.08616805838964e-06	-0.709401709401325	1
ENSG00000068615.17	REEP1	2	86336724	2_54	0	0.0216486817414927	7.64392839515466	2.75999421387765e-06	-1.13385826771695	1
ENSG00000115561.15	CHMP3	2	86563593	2_54	0	0.0157414036070935	4.69436315274219	1.23248102916395e-06	0.0954619212354234	2
ENSG00000239305.6	RNF103	2	86623855	2_54	0	0.0207785012889206	7.26376531784206	2.51730668677882e-06	0.868354430379569	1
ENSG00000172116.21	CD8B	2	86862772	2_54	0	0.015756253918042	4.70308186260438	1.23593495379243e-06	0.149425287356347	1
ENSG00000115593.14	SMYD1	2	88067820	2_55	0	0.0190861033020164	4.59404967601595	1.46242318146397e-06	0.031044673826564	2
ENSG00000163586.9	FABP1	2	88129052	2_55	0	0.0255425860109588	7.29526169575009	3.10789147782827e-06	-0.788245305561849	3
ENSG00000144115.16	THNSL2	2	88170344	2_55	0	0.0190909195501744	4.59638567148652	1.46353601874549e-06	0.00714285714285654	1
ENSG00000153574.8	RPIA	2	88691440	2_55	0	0.0246796677247572	6.97628328443192	2.87159720155374e-06	0.873198847262856	1
ENSG00000144029.11	MRPS5	2	95149561	2_57	0	0.0204543442391054	5.55545065790925	1.89524326034058e-06	0.567901234568231	1
ENSG00000144026.11	ZNF514	2	95142476	2_57	0	0.0363498347957085	10.8978593615319	6.60699146752756e-06	-1.56988355421372	3
ENSG00000233757.6	AC092835.2	2	95207631	2_57	0	0.0497878552925706	13.8390735405273	1.14918656840572e-05	-1.75609756097469	1
ENSG00000155066.15	PROM2	2	95264882	2_57	0	0.039530386130275	11.6805536223956	7.70113239335991e-06	-1.54471417866271	2
ENSG00000174501.14	ANKRD36C	2	95991827	2_57	0	0.018543922599739	4.64747693903782	1.43740435047766e-06	0.240310077519343	1
ENSG00000186281.12	GPAT2	2	96082306	2_57	0	0.0356777140256688	10.7238556624138	6.38128417993143e-06	1.40740740740692	1
ENSG00000274286.1	ADRA2B	2	96116114	2_57	0	0.0190348999725614	4.88939384169136	1.55226450127679e-06	-0.427145881712108	2
ENSG00000158050.4	DUSP2	2	96145593	2_57	0	0.0284012551138695	8.60081778961596	4.07415348050753e-06	1.21846153846178	1
ENSG00000084090.13	STARD7	2	96208677	2_57	0	0.0405016471349169	11.9071392136049	8.04341029097115e-06	-1.55733333333334	1
ENSG00000144028.14	SNRNP200	2	96305617	2_57	0	0.0240299511052962	7.04892488297556	2.82511333593756e-06	-0.860465116279233	1
ENSG00000198885.9	ITPRIPL1	2	96325607	2_57	0	0.0250179852277808	7.42278769507252	3.09727292733588e-06	-0.775696703304448	2
ENSG00000163121.9	NEURL3	2	96506388	2_57	0	0.0189877733731685	4.86644379012438	1.5411533569082e-06	0.431818181818107	1
ENSG00000114988.11	LMAN2L	2	96740129	2_57	0	0.0195521313900481	5.13763676659875	1.67539651908669e-06	0.667543937758966	2
ENSG00000158158.11	CNNM4	2	96762583	2_57	0	0.0186250920023587	4.68790590694624	1.45625496297804e-06	0.444444444444575	1
ENSG00000144199.11	FAHD2B	2	97095539	2_57	0	0.0418672176573162	12.2170967767636	8.53104474695628e-06	1.80000000000011	1
ENSG00000115073.7	ACTR1B	2	97661341	2_57	0	0.0897952599481204	19.413270319944	2.90744976370149e-05	2.28323443195816	2
ENSG00000228486.10	LINC01125	2	97663552	2_57	0	0.0188882640545882	4.81779344978482	1.51775030171625e-06	0.317744154057863	1
ENSG00000075568.16	TMEM131	2	97995803	2_57	0	0.0212981684658846	5.93000653887126	2.10648094915819e-06	-0.47032107848405	2
ENSG00000183513.8	COA5	2	98608705	2_58	0	0.0476122191856762	15.573704562533	1.23671737272426e-05	2.07142857142884	1
ENSG00000115446.11	UNC50	2	98608705	2_58	0	0.0476122191856762	15.573704562533	1.23671737272426e-05	2.07142857142884	1
ENSG00000135951.14	TSGA10	2	99155218	2_58	0	0.0201677696289809	7.57816219631535	2.54907065707657e-06	0.909090909091172	1
ENSG00000144182.16	LIPT1	2	99155127	2_58	0	0.0146389970280795	4.61397575564521	1.12654031013095e-06	0.031250000000011	1
ENSG00000158411.11	MITD1	2	99179774	2_58	0	0.0148553127856533	4.74954582804538	1.17677650425153e-06	-0.251700680272162	1
ENSG00000185414.19	MRPL30	2	99178686	2_58	0	0.0148097802710547	4.72117195564507	1.16616107018312e-06	0.148437499999988	1
ENSG00000144214.9	LYG1	2	99304742	2_58	0	0.0147956100741851	4.71232683127476	1.16286255712697e-06	-0.343736465102758	2
ENSG00000135945.9	REV1	2	99491025	2_58	0	0.025921862659364	9.90571773205458	4.28264680675727e-06	1.28888888888835	1
ENSG00000144218.18	AFF3	2	100143348	2_58	0	0.0349264341747032	12.6786344099281	7.38561786185901e-06	-1.88356164383656	1
ENSG00000115526.10	CHST10	2	100417235	2_58	0	0.0152800440897309	5.01011850721805	1.27682892214535e-06	-0.44354838709662	1
ENSG00000115539.13	PDCL3	2	100562660	2_58	0	0.0146130323455409	4.59756974437292	1.12054364603635e-06	0.0461538461538411	1
ENSG00000175874.9	CREG2	2	101387500	2_59	0	0.0139510653112307	4.94888553955371	1.15152901879879e-06	0.646258503401199	1
ENSG00000158435.7	CNOT11	2	101252764	2_59	0	0.0158941605052662	5.5804468593138	1.47933549165305e-06	0.120000000000004	1
ENSG00000163162.8	RNF149	2	101308564	2_59	0	0.0140725587954832	4.85106821010772	1.13859837229415e-06	-0.562537621629405	2
ENSG00000196460.12	RFX8	2	101474758	2_59	0	0.0268808734464016	11.8286796547252	5.30322132255939e-06	-1.84285714285682	1
ENSG00000071054.16	MAP4K4	2	101697147	2_59	0	0.0156857968380032	8.8907740067213	2.32598153346615e-06	-1.99999999999997	1
ENSG00000115590.13	IL1R2	2	101991888	2_59	0	0.0752748300893434	22.7231004614673	2.8528404128626e-05	2.72310405643689	1
ENSG00000115594.11	IL1R1	2	102064141	2_59	0	0.0199572094321069	7.46651892207762	2.48529582628704e-06	0.537142857142752	1
ENSG00000115598.9	IL1RL2	2	102186984	2_60	0	0.0111314799969234	4.88106943568541	9.06208229012898e-07	-0.192857142857106	1
ENSG00000115602.16	IL1RL1	2	102310521	2_60	1	0.070750853210185	37.2056277407558	4.3903629382374e-05	6.70731707317206	1
ENSG00000115604.10	IL18R1	2	102310051	2_60	1	0.0746133695446151	36.6202630899394	4.55720136556312e-05	6.27837742253197	2
ENSG00000115607.9	IL18RAP	2	102418289	2_60	2	0.303204193944514	27.7246028884578	0.00014020407744261	6.32029649410222	2
ENSG00000135973.2	GPR45	2	105241362	2_62	0	0.0317619574269016	8.09648992585934	4.28907997952669e-06	-0.977099236641386	1
ENSG00000198914.3	POU3F3	2	104855039	2_62	0	0.0234955876093053	5.2958547609108	2.07530762881959e-06	-0.492307692307633	1
ENSG00000135972.8	MRPS9	2	105042423	2_62	0	0.0245152884338439	5.68999101994115	2.32653019730538e-06	-0.571698015041473	2
ENSG00000135966.12	TGFBRAP1	2	105330280	2_62	0	0.0228400783169124	5.03343778480864	1.91744272075546e-06	-0.359011324771405	2
ENSG00000135974.9	C2orf49	2	105337683	2_62	0	0.031913207435587	8.14070633201113	4.33303950907597e-06	0.957446808511076	1
ENSG00000071051.13	NCK2	2	105744677	2_63	0	0.027087551842808	5.08441563582431	2.29705242299939e-06	0.482000872512856	2
ENSG00000119147.9	C2orf40	2	106073280	2_63	0	0.0461478789619308	10.0513533912431	7.7363550494968e-06	-1.18999999999974	1
ENSG00000115652.14	UXS1	2	106194311	2_63	0	0.0382497095595922	8.29672105020011	5.2929127619312e-06	-1.08370044052832	1
ENSG00000144057.15	ST6GAL2	2	106886900	2_64	0	0.0276762701380989	7.04443414133538	3.25172477384867e-06	0.925925925925966	1
ENSG00000198203.9	SULT1C2	2	108288592	2_65	0	0.0218350100642942	4.60794744767196	1.67811229540597e-06	0.101265822784803	1
ENSG00000198075.9	SULT1C4	2	108378352	2_65	0	0.0281406357361201	6.96239994200959	3.26778125351962e-06	-0.909722222222378	1
ENSG00000169756.16	LIMS1	2	108534035	2_65	0	0.0330137254260093	8.4480488312684	4.65169312175415e-06	1.09659090909052	1
ENSG00000153201.15	RANBP2	2	108719562	2_65	0	0.0304657220638465	7.70051467173518	3.91283319274907e-06	0.850415512464962	1
ENSG00000163006.11	CCDC138	2	108786645	2_65	0	0.0481827217845761	11.9791917174262	9.62673352110421e-06	-1.3793103448275	1
ENSG00000186522.14	SEPT10	2	109623374	2_65	0	0.0812398151729533	16.906178633775	2.29073307118237e-05	2.37209302325608	1
ENSG00000198142.4	SOWAHC	2	109613916	2_65	0	0.0420953069226925	10.7148975732385	7.5228397349882e-06	1.82931555107493	2
ENSG00000115008.5	IL1A	2	112784230	2_66	0	0.0443591520862905	18.0437511310577	1.33496589327312e-05	1.9469033834999	2
ENSG00000144061.12	NPHP1	2	110205149	2_66	0	0.0114318222655506	5.77835824628604	1.10174232296847e-06	0.694968553459166	1
ENSG00000169679.14	BUB1	2	110678318	2_66	0	0.0153420692630766	8.50280979232212	2.17573755799276e-06	-1.16442048517452	1
ENSG00000153208.16	MERTK	2	111898795	2_66	0	0.0157501009851497	8.54046416917304	2.24349405614904e-06	0.99669966996717	1
ENSG00000153214.9	TMEM87B	2	112055279	2_66	0	0.0147710781564882	8.01097306266809	1.97359289521143e-06	-1.19999999999986	1
ENSG00000144152.12	FBLN7	2	112137935	2_66	0	0.0411279747215328	17.4042368879081	1.19385728901288e-05	-2.05700982336709	2
ENSG00000169629.11	RGPD8	2	112434559	2_66	0	0.0105661489494683	4.98476271736756	8.78458651191053e-07	-0.358381502890069	1
ENSG00000114999.7	TTL	2	112481811	2_66	0	0.0137740071762016	7.52853400071551	1.729540860152e-06	-1.0083824183467	2
ENSG00000125611.15	CHCHD5	2	112588935	2_66	0	0.110879902112923	26.6315437461269	4.92503454757005e-05	-2.70807453416072	1
ENSG00000125637.15	PSD4	2	113188118	2_67	0	0.0280509063603746	11.2393194944347	5.25832010762247e-06	-1.33587786259478	1
ENSG00000125618.16	PAX8	2	113234393	2_67	0	0.0488660081283427	16.4173423135215	1.33804223516575e-05	2.23255813953399	1
ENSG00000115084.13	SLC35F5	2	113756721	2_67	0	0.0202219414476956	8.20336716705977	2.76678303661343e-06	-1.01147923674303	2
ENSG00000088205.12	DDX18	2	117812516	2_69	0	0.0225509405279065	9.14933947357042	3.44123639171596e-06	1.14285714285677	1
ENSG00000125633.10	CCDC93	2	118013990	2_69	0	0.0233795369295181	9.48395724098781	3.698159156623e-06	-1.139534883721	1
ENSG00000125629.14	INSIG2	2	118088372	2_69	0	0.0240772553150933	9.75673771838064	3.91806569854815e-06	1.23474775222613	2
ENSG00000115107.19	STEAP3	2	119223947	2_69	0	0.0205443159781213	8.28564948000719	2.83908469405114e-06	0.993099400759819	2
ENSG00000186132.14	C2orf76	2	119404136	2_69	0	0.0721815205476163	20.0275260965317	2.41109009199047e-05	-2.06666666666514	1
ENSG00000155368.16	DBI	2	119366701	2_69	0	0.0159750239194048	5.95747326473876	1.58731720905676e-06	-0.657407407406999	1
ENSG00000171227.6	TMEM37	2	119430196	2_69	0	0.0153479848411874	5.58725963541198	1.43024461177313e-06	0.506787330316692	1
ENSG00000163075.12	CFAP221	2	119544252	2_69	0	0.0137920042725103	4.59939719608055	1.05800666776715e-06	-0.130924810420646	2
ENSG00000144120.12	TMEM177	2	119679197	2_69	0	0.0688580149455195	19.5814799164241	2.248848069017e-05	-2.14857142857191	1
ENSG00000115109.13	EPB41L5	2	120013281	2_69	0	0.0137834455137464	4.59366231781878	1.05603172717456e-06	-0.0522875816993593	1
ENSG00000226479.3	TMEM185B	2	120222852	2_69	0	0.0199941603977444	8.03421131008462	2.6792085928783e-06	-0.887218045112583	1
ENSG00000144118.13	RALB	2	120240632	2_69	0	0.0138018777501611	4.60600850657485	1.060285977016e-06	-0.0524590163934294	1
ENSG00000074047.21	GLI2	2	120735673	2_70	0	0.0252781736644152	5.91161761968284	2.49236781073035e-06	-0.546121802959546	2
ENSG00000115112.7	TFCP2L1	2	121285630	2_70	0	0.0629832212465085	14.4424864122575	1.51714448196692e-05	-1.98688524590221	1
ENSG00000074054.17	CLASP1	2	121649389	2_70	0	0.0243162935767055	5.55158550442553	2.2515133002284e-06	0.493523046291801	2
ENSG00000136732.14	GYPC	2	126655525	2_74	0	0.0189767881945115	8.60692740480509	2.7241496133316e-06	-1.00709219858166	1
ENSG00000136717.14	BIN1	2	127107516	2_74	0	0.0395526233781715	15.4272110496797	1.01770713748778e-05	1.8973384030418	1
ENSG00000163161.12	ERCC3	2	127294150	2_75	0	0.0198260238995938	5.1129789720114	1.69071239883948e-06	-0.437037037037245	1
ENSG00000169967.16	MAP3K2	2	127388145	2_75	0	0.0252110468862394	7.34063713242787	3.08663120103589e-06	-1.54796805949874	2
ENSG00000115718.17	PROC	2	127418286	2_75	0	0.106839116750481	20.920882385148	3.7279526922126e-05	3.09230769230871	1
ENSG00000163166.14	IWS1	2	127526497	2_75	0	0.0197603396917294	5.08222050411047	1.67497379037469e-06	-0.204225352112647	1
ENSG00000169994.18	MYO7B	2	127536206	2_75	0	0.0199524878325946	5.17187376354969	1.72109592439482e-06	-0.758064516129108	1
ENSG00000136709.11	WDR33	2	127811792	2_75	0	0.0395388650894878	11.5290259332079	7.60285873186306e-06	-1.26294820717153	1
ENSG00000144231.10	POLR2D	2	127888044	2_75	0	0.0253502064838704	7.39179813430451	3.12529994815797e-06	-0.735849056603753	1
ENSG00000136731.12	UGGT1	2	128091310	2_75	0	0.0203472824083913	5.3533280488824	1.81672995038732e-06	0.377079482439834	1
ENSG00000136720.6	HS6ST1	2	128319178	2_75	0	0.026855815088472	7.92749417145728	3.55086674756236e-06	1.26315789473682	1
ENSG00000178171.10	AMER3	2	130789919	2_78	0	0.0262179708808441	5.68671488702937	2.48668421228211e-06	0.548148148148328	1
ENSG00000163046.15	ANKRD30BL	2	132160142	2_78	0	0.0237703273016294	4.77711710950146	1.89391792869996e-06	0.384236453202065	1
ENSG00000222014.5	RAB6C	2	129979360	2_78	0	0.0234974827985858	4.67003050939794	1.83021101061509e-06	0.186291739894538	1
ENSG00000152076.18	CCDC74B	2	130144976	2_78	0	0.0260515648079823	5.6275928999317	2.44521242132715e-06	-0.567164179104674	1
ENSG00000136699.19	SMPD4	2	130182517	2_78	0	0.0254378636851392	5.40627358561366	2.29371133504693e-06	0.51145038167946	1
ENSG00000136710.9	CCDC115	2	130343161	2_78	0	0.0233683430603202	4.61891539269103	1.80023015599509e-06	-0.0192307692307816	1
ENSG00000136718.9	IMP4	2	130342325	2_78	0	0.0571676255394383	12.9662734380244	1.23630445910727e-05	1.51012891344306	1
ENSG00000072135.12	PTPN18	2	130352524	2_78	0	0.0233606964526892	4.61587960138606	1.79845826559267e-06	0.158237921038739	2
ENSG00000136002.18	ARHGEF4	2	130837191	2_78	0	0.0236911309925991	4.74616067166506	1.87537592248343e-06	0.203761755485874	1
ENSG00000115762.16	PLEKHB2	2	131104358	2_78	0	0.0235596179518339	4.69452630256089	1.84467612043915e-06	-0.255319148936154	1
ENSG00000075886.10	TUBA3D	2	131475247	2_78	0	0.0234541134111341	4.6528929896079	1.82012909031697e-06	0.272562196774295	3
ENSG00000173272.15	MZT2A	2	131492500	2_78	0	0.0734371949010827	15.3301822089016	1.877688307861e-05	2.11926605504449	1
ENSG00000163040.14	CCDC74A	2	131527737	2_78	0	0.024134847078048	4.91829602941776	1.97979089271592e-06	0.290780141843945	1
ENSG00000152127.8	MGAT5	2	134120375	2_79	0	0.0525695965927844	11.7612227290915	1.03121025786185e-05	-1.43396226415058	1
ENSG00000082258.12	CCNT2	2	134918338	2_80	0	0.0594001680059476	13.8973600164646	1.37682926066537e-05	-1.88590604026853	1
ENSG00000115839.17	RAB3GAP1	2	135052002	2_80	0	0.0219677857664597	4.61635501173818	1.6913971332753e-06	-0.220833333333443	1
ENSG00000121988.17	ZRANB3	2	135533093	2_80	0	0.026508603689138	6.35958833214385	2.811745196105e-06	-0.864978902954079	1
ENSG00000144224.16	UBXN4	2	135741666	2_80	0	0.0219806307852697	4.62177133871449	1.69437178928607e-06	0.0358878900854518	2
ENSG00000076003.4	MCM6	2	135875441	2_80	0	0.0293502020205469	7.30580882173566	3.57634579517713e-06	-1.30941172426456	2
ENSG00000115866.10	DARS	2	135985602	2_80	0	0.264412204712167	28.4832303047681	0.000125611917244161	2.94892519893786	2
ENSG00000144229.11	THSD7B	2	136765297	2_81	0	0.0325908834588184	7.65436201491228	4.16068883332409e-06	0.921296296296068	1
ENSG00000150540.13	HNMT	2	137963983	2_82	0	0.0333987554460395	7.11690055893985	3.96443486668469e-06	-0.799554565701502	1
ENSG00000144228.8	SPOPL	2	138501652	2_82	0	0.0327416366462311	6.93186334393992	3.78538871005236e-06	0.89090909090894	1
ENSG00000168702.17	LRP1B	2	142131284	2_85	0	0.0227280246577748	4.77492732563803	1.81004162977107e-06	-0.0746666666666859	1
ENSG00000115919.14	KYNU	2	142877245	2_85	0	0.0223247403042449	4.60894060929686	1.71611992228165e-06	-0.19580419580413	1
ENSG00000075884.13	ARHGAP15	2	143091525	2_85	0	0.0224727916625098	4.6702202904073	1.75046929640158e-06	0.153374233128808	1
ENSG00000169554.18	ZEB2	2	144524878	2_86	0	0.026983673664822	9.92854620264931	4.46834649329347e-06	-1.1137640449443	1
ENSG00000121989.14	ACVR2A	2	147844140	2_88	0	0.0887966353888324	24.1432737582749	3.57563166436997e-05	-3.41363636363608	1
ENSG00000115947.13	ORC4	2	148020474	2_88	0	0.0117950752608827	4.75341161235573	9.35117629529323e-07	-0.458715596330366	1
ENSG00000204406.12	MBD5	2	148020703	2_88	0	0.0644898216749957	17.880904427955	1.92327224168397e-05	-3.44776119403153	1
ENSG00000150556.16	LYPD6B	2	149038442	2_88	0	0.011996938250019	4.79159283699998	9.58761168582853e-07	-0.218749999999992	1
ENSG00000184898.6	RBM43	2	151261518	2_90	0	0.0188985992967993	5.80291705794332	1.82909425472643e-06	-0.65601965601959	1
ENSG00000123609.10	NMI	2	151289680	2_90	0	0.0472773378952331	14.3338908195463	1.13025701691057e-05	2.29924029921976	2
ENSG00000123610.4	TNFAIP6	2	151346521	2_90	0	0.0244767355544989	8.19990654203577	3.34751478561327e-06	-1.43609022556386	1
ENSG00000080345.17	RIF1	2	151410217	2_90	0	0.035983761021495	11.7835086764206	7.07198425883603e-06	-1.92000000000005	1
ENSG00000183091.19	NEB	2	151734675	2_91	0	0.0290181294329793	6.56767308195831	3.17863781653119e-06	-0.72427983539071	1
ENSG00000162980.16	ARL5A	2	151828599	2_91	0	0.0277797185119937	6.16244432377586	2.85522905849737e-06	-0.795454545454656	1
ENSG00000182389.19	CACNB4	2	152099291	2_91	0	0.0235578856642693	4.63206166707885	1.81999731712541e-06	-0.115770654136489	2
ENSG00000115145.9	STAM2	2	152176079	2_91	0	0.0731469372517667	15.2293977133548	1.85797121090275e-05	-2.7326978444175	2
ENSG00000177917.10	ARL6IP6	2	152717014	2_91	0	0.0237501208692557	4.70739406374881	1.8646893272387e-06	0.097065349447386	2
ENSG00000177519.3	RPRM	2	153477985	2_92	0	0.0530671428924023	12.8915828315472	1.14101684245535e-05	-1.19531249999986	1
ENSG00000144278.14	GALNT13	2	153871549	2_92	0	0.025078239610814	6.6115875167729	2.76543149179408e-06	0.681818181818059	1
ENSG00000115159.15	GPD2	2	156437527	2_93	0	0.0269699069802709	8.70513729787507	3.91575200850906e-06	-1.15999999999977	1
ENSG00000115170.13	ACVR1	2	157876051	2_95	0	0.0208218483506601	4.5936752469033	1.59529011396837e-06	0.0113636363636378	1
ENSG00000153237.17	CCDC148	2	158457154	2_95	0	0.0218506814363825	5.04061337427044	1.83699713269764e-06	0.323886639675966	1
ENSG00000163331.11	DAPL1	2	158794343	2_96	0	0.00936752257933127	4.64895421141599	7.26340269621837e-07	-0.123686909756571	2
ENSG00000136536.14	MARCH7	2	159712247	2_96	0	0.00989021235600329	5.02923751347016	8.29598328752236e-07	-0.406387853112383	2
ENSG00000241399.6	CD302	2	159798279	2_96	0	0.0101007654630398	5.39493273734214	9.08867192634192e-07	0.0142857142857127	1
ENSG00000153246.12	PLA2R1	2	160056707	2_96	0	0.0175904489829677	11.8371454564928	3.47283391858172e-06	2.00472032863623	2
ENSG00000153250.19	RBMS1	2	160494127	2_96	0	0.0133099966019149	12.7926844496097	2.8398783553826e-06	-2.70348598777993	2
ENSG00000136560.13	TANK	2	161136430	2_97	0	0.0187947798083892	5.226747975438	1.63843383278518e-06	0.463882587996088	2
ENSG00000197635.9	DPP4	2	162074215	2_97	0	0.0179943696179198	4.82392808813402	1.44776331417764e-06	-0.285456195292432	2
ENSG00000115290.9	GRB14	2	164621693	2_100	0	0.0522649166204526	13.4462706113532	1.17212037353173e-05	1.58000000000035	1
ENSG00000082438.15	COBLL1	2	164843369	2_100	0	0.0394055033402998	10.8025330307743	7.09974233914098e-06	1.32158590308418	1
ENSG00000169507.9	SLC38A11	2	165740847	2_100	0	0.0243924993380116	6.33941547955541	2.57908480892032e-06	0.772357723577327	1
ENSG00000178662.15	CSRNP3	2	165469352	2_100	0	0.0246611391717472	6.44104968681843	2.64929237184596e-06	-0.829931972789212	1
ENSG00000115339.13	GALNT3	2	165837975	2_100	0	0.022042860410555	5.40006460926727	1.98530397434923e-06	0.440944881889647	1
ENSG00000123607.14	TTC21B	2	165953054	2_100	0	0.0252860347127113	6.67329235479126	2.81436866639963e-06	-0.718787573606522	2
ENSG00000136546.13	SCN7A	2	166493861	2_101	0	0.0185391695232212	6.38582115373133	1.9745454394649e-06	-0.684615384615566	1
ENSG00000163072.15	NOSTRIN	2	168786836	2_102	0	0.0161294766840422	7.50371459299421	2.01862984424516e-06	-0.827558773235669	2
ENSG00000239474.6	KLHL41	2	169509786	2_103	0	0.060064868859405	12.6835975306337	1.27064166376401e-05	1.40900195694679	1
ENSG00000138399.17	FASTKD1	2	169565197	2_103	0	0.0320651945769885	6.81032860228799	3.64218542898401e-06	0.825902902299242	3
ENSG00000138398.15	PPIG	2	169584491	2_103	0	0.0270251757805954	5.22033399835286	2.35302706838075e-06	0.435483870967874	1
ENSG00000154479.12	CCDC173	2	169694453	2_103	0	0.0407998892840374	9.05671388269361	6.16296552014116e-06	1.25974834568466	2
ENSG00000144362.11	PHOSPHO2	2	169694446	2_103	0	0.0292349295979012	5.95071278249585	2.90155727027031e-06	-0.840000000000093	1
ENSG00000213160.9	KLHL23	2	169694446	2_103	0	0.0292349295979012	5.95071278249585	2.90155727027031e-06	0.840000000000093	1
ENSG00000138382.14	METTL5	2	169825274	2_103	0	0.0364981604732033	8.01677175094117	4.88012111751578e-06	1.02764976958583	1
ENSG00000071909.18	MYO3B	2	170178390	2_103	0	0.0279474706026175	5.53208358403591	2.57864375028881e-06	0.422535211267623	1
ENSG00000204335.3	SP5	2	170715782	2_104	0	0.0207391824696948	6.95965545985248	2.40735134359772e-06	-1.06766917293256	1
ENSG00000204334.7	ERICH2	2	170784224	2_104	0	0.0173773348755649	5.32225518708094	1.54254900477205e-06	-0.681818181818112	1
ENSG00000115806.12	GORASP2	2	170928386	2_104	0	0.0773146887205293	19.2652204889863	2.48425459118758e-05	1.97139158003071	2
ENSG00000198586.13	TLK1	2	171231129	2_104	0	0.0345679723274982	11.7053909040671	6.74869704712278e-06	1.42231075697154	1
ENSG00000115827.13	DCAF17	2	171435106	2_104	0	0.0161932803423823	4.66945474700319	1.26113364184817e-06	0.217687074829806	1
ENSG00000071967.11	CYBRD1	2	171507234	2_104	0	0.0278744423890485	9.70287311281461	4.51093579717795e-06	1.23806680960526	3
ENSG00000128708.12	HAT1	2	171922612	2_104	0	0.0190497787153494	6.17267534496944	1.96120718854114e-06	0.638766519823884	1
ENSG00000172878.13	METAP1D	2	171999243	2_104	0	0.0174194950245261	5.34466986858343	1.5528036790287e-06	0.406876790830911	1
ENSG00000144355.14	DLX1	2	172084534	2_104	0	0.0179471074190999	5.62076469867678	1.68248024125018e-06	0.509090909091035	1
ENSG00000152256.13	PDK1	2	172555077	2_105	0	0.0118982237487234	40.3914362439352	8.01551688647926e-06	-2.64864744372187	2
ENSG00000091436.16	MAP3K20	2	173075305	2_105	0	0.0143706252387661	12.5423589577391	3.0061800989334e-06	-1.5017919937772	2
ENSG00000144354.13	CDCA7	2	173355045	2_105	0	0.00964970087943229	8.11887242595565	1.30668129474028e-06	0.916967509025757	1
ENSG00000172845.14	SP3	2	173965538	2_105	0	0.090637297491996	28.5254120815083	4.31220084546166e-05	2.59999999999913	1
ENSG00000138430.15	OLA1	2	174248784	2_105	0	0.00868992008197067	7.26232965200021	1.05257208140514e-06	-0.720000000000122	1
ENSG00000138433.15	CIR1	2	174396715	2_105	0	0.00687718719212072	5.05817692249585	5.80182956900263e-07	0.399999999999875	1
ENSG00000144306.14	SCRN3	2	174395627	2_105	0	0.00652318663917006	4.66473264987842	5.07512412178516e-07	0.0667941668327479	2
ENSG00000163328.13	GPR155	2	174487330	2_105	0	0.00863998563586099	6.95199492732692	1.00180356443256e-06	-0.910447761194251	1
ENSG00000115935.17	WIPF1	2	174592427	2_105	0	0.0950998629386394	28.025319653741	4.44519248441771e-05	-2.94354838709749	1
ENSG00000128656.13	CHN1	2	174626086	2_105	0	0.11514085404288	29.6824195581159	5.70018369494896e-05	2.97887323943724	1
ENSG00000115966.16	ATF2	2	175168302	2_106	0	0.0195981452550911	4.61345573239248	1.50800032642328e-06	0.0327773647338288	2
ENSG00000154518.9	ATP5G3	2	175184841	2_106	0	0.0277802814314326	7.73466471936563	3.58375440201728e-06	-0.945783132530414	1
ENSG00000144320.13	LNPK	2	176002028	2_106	0	0.0635273121696094	15.2115244177265	1.61173384302174e-05	1.59550561797712	1
ENSG00000128645.14	HOXD1	2	176188221	2_106	0	0.510404459456958	22.206753006099	0.000189042576586089	3.67883211678788	1
ENSG00000128654.13	MTX2	2	176269444	2_106	0	0.0211311389535166	5.39128052774383	1.90009336639831e-06	-0.472972972973105	1
ENSG00000116044.15	NFE2L2	2	177392663	2_107	0	0.0378886001261505	9.66097741752973	6.10505712761736e-06	-1.05790178707188	2
ENSG00000018510.13	AGPS	2	177392663	2_107	0	0.0439041853569668	11.0376706912371	8.0824580939212e-06	-1.38219895288028	1
ENSG00000196659.9	TTC30B	2	177553107	2_107	0	0.0336560186682822	8.55664537431497	4.80315253357932e-06	-1.28484848484867	1
ENSG00000197557.6	TTC30A	2	177618848	2_107	0	0.0231387048953521	5.07476391970048	1.95846130979752e-06	0.451239520198447	2
ENSG00000155636.14	RBM45	2	178112094	2_108	0	0.0165539627737464	7.99567131806385	2.20758285688645e-06	-0.965527441581819	2
ENSG00000079156.16	OSBPL6	2	178194574	2_108	0	0.0118631397096813	4.91712721339223	9.72906701515218e-07	0.301242236024748	1
ENSG00000180228.12	PRKRA	2	178451344	2_108	0	0.0139592673362802	6.41975160595173	1.4946549844054e-06	-0.659919028340223	1
ENSG00000204311.12	DFNB59	2	178451344	2_108	0	0.0139592673362802	6.41975160595173	1.4946549844054e-06	0.659919028340223	1
ENSG00000079150.17	FKBP7	2	178478636	2_108	0	0.0115039561866478	4.63333067923474	8.88997667197617e-07	-0.12244897959192	1
ENSG00000155657.26	TTN	2	178831108	2_108	0	0.0130387949015194	5.7896253655041	1.259064624605e-06	0.615384615384598	1
ENSG00000163492.14	CCDC141	2	179050394	2_108	0	0.0134870861537691	6.10185458058969	1.37258766159387e-06	0.619047619047827	1
ENSG00000163510.13	CWC22	2	180007700	2_108	0	0.0341237137210572	14.7073629104782	8.37049621476813e-06	-1.77049180327957	1
ENSG00000115232.13	ITGA4	2	181456814	2_110	0	0.0193881313235497	6.11138309400631	1.97622125848718e-06	-0.566972477064222	1
ENSG00000138434.16	SSFA2	2	181892173	2_110	0	0.0165426932336761	4.64259775524834	1.28093584522952e-06	-0.0219512195121975	1
ENSG00000150722.10	PPP1R1C	2	181953928	2_110	0	0.0185097597492876	5.68215409054339	1.75417894615124e-06	-0.498765432098467	1
ENSG00000115252.18	PDE1A	2	182536003	2_110	0	0.0164565733886214	4.59432464808985	1.26101774175564e-06	0.0992907801418338	1
ENSG00000162998.4	FRZB	2	182866669	2_110	0	0.0311485234340634	10.5112417755733	5.46074121066016e-06	-1.28670821444549	2
ENSG00000061676.14	NCKAP1	2	183038483	2_110	0	0.0305268141314462	10.3236731271087	5.25624782269048e-06	1.31468531468516	1
ENSG00000163002.12	NUP35	2	183118011	2_110	0	0.0164554082710644	4.5936696750015	1.26074870264619e-06	0.00729927007299244	1
ENSG00000170396.7	ZNF804A	2	184598393	2_112	0	0.00956780029631899	7.0821057560215	1.13014616393457e-06	-0.862244897959207	1
ENSG00000188738.14	FSIP2	2	185739764	2_112	0	0.00751784979929038	4.92699857503283	6.17783332194982e-07	-0.290123456790121	1
ENSG00000065548.17	ZC3H15	2	186486293	2_112	0	0.00899130334143272	6.22202390386787	9.33070439103381e-07	0.224561403508731	1
ENSG00000144369.12	FAM171B	2	186693781	2_112	0	0.00743664853176207	7.97495053408661	9.89157299067504e-07	1.97079682284717	2
ENSG00000168542.14	COL3A1	2	188972652	2_112	0	0.00872116451306737	6.10479481161248	8.87985053798432e-07	-0.629921259842697	1
ENSG00000204262.11	COL5A2	2	189180039	2_113	0	0.116542986452344	21.4704802072515	4.17338072938778e-05	3.23675282636982	2
ENSG00000138449.10	SLC40A1	2	189578719	2_113	0	0.025663476663217	7.22107017556328	3.09084453748554e-06	1.19858156028374	1
ENSG00000138381.9	ASNSD1	2	189661397	2_113	0	0.0301174976679612	8.70797337177165	4.37417428685559e-06	1.10646891127677	3
ENSG00000151687.14	ANKAR	2	189671557	2_113	0	0.0193398631512918	4.59829449769816	1.48323609111231e-06	0.0269293817555464	2
ENSG00000128699.13	ORMDL1	2	189783978	2_113	0	0.0214195532513819	5.5443689631132	1.98071795204417e-06	-0.464878504383232	2
ENSG00000064933.17	PMS1	2	189783978	2_113	0	0.0194297244079912	4.64121666064198	1.50403723725421e-06	-0.0311731912435309	2
ENSG00000151689.12	INPP1	2	190343621	2_113	0	0.0271148357939462	7.73191449677096	3.4966658097099e-06	0.934306569342973	1
ENSG00000151690.14	MFSD6	2	190421006	2_113	0	0.0194134030499388	4.6334368953906	1.50025481522883e-06	-0.125000000000001	1
ENSG00000138386.16	NAB1	2	190647213	2_113	0	0.022697938001882	6.08172463031072	2.30236016817572e-06	0.961832061068926	1
ENSG00000138378.17	STAT4	2	191151202	2_114	0	0.143227033959761	26.3752345223088	6.30059310943407e-05	2.73029045643012	1
ENSG00000128641.18	MYO1B	2	191245493	2_114	0	0.0144945710249976	4.82470528234828	1.16636978817616e-06	-0.126865671641821	1
ENSG00000173559.12	NABP1	2	191677959	2_114	0	0.0478424973449176	15.9213099957902	1.27043586437147e-05	-1.86742424242419	1
ENSG00000168497.4	SDPR	2	191822873	2_114	0	0.0150634230903075	5.18048896708676	1.30153104935033e-06	0.398550724637738	1
ENSG00000196950.13	SLC39A10	2	195575506	2_115	0	0.01754211563689	5.28747111259762	1.54699917747557e-06	0.423452768729762	1
ENSG00000118997.13	DNAH7	2	196068375	2_116	0	0.0229505669958646	5.2259793887644	2.00042013577806e-06	-0.555540900043947	2
ENSG00000138411.10	HECW2	2	196581794	2_116	0	0.168826377597106	24.1413240807707	6.79769217097971e-05	2.40422885572126	1
ENSG00000144395.17	CCDC150	2	196640040	2_116	0	0.0330141492417938	8.60425265216971	4.73776341666246e-06	-1.20817843866131	1
ENSG00000119041.10	GTF3C3	2	196799713	2_116	0	0.0692788364192813	15.552888983216	1.79709800643038e-05	1.78816199376953	1
ENSG00000162944.10	RFTN2	2	197576157	2_117	0	0.018833976919139	7.10058602512524	2.23046972512917e-06	-1.01725271373581	2
ENSG00000115896.15	PLCL1	2	197805147	2_117	0	0.0379615065416497	13.6115563412093	8.61809605365262e-06	-2.56000000000049	1
ENSG00000226124.6	FTCDNL1	2	199756040	2_118	0	0.0349237282771553	19.696315628436	1.14727016873524e-05	-2.9541230979381	2
ENSG00000178074.5	C2orf69	2	199911021	2_118	0	0.0118651824649866	8.29005809036343	1.64055993274347e-06	1.75806451612918	1
ENSG00000162971.10	TYW5	2	199955071	2_118	0	0.00807376666277282	4.77601958760603	6.43135375805386e-07	-0.906250000000169	1
ENSG00000162972.10	MAIP1	2	199954933	2_118	0	0.0204907226110748	12.8373367944399	4.38724931734096e-06	2.0701905367534	2
ENSG00000196141.13	SPATS2L	2	200305923	2_118	0	0.020454674280889	12.3462970995767	4.21201003630812e-06	1.38708832376198	2
ENSG00000163535.17	SGO2	2	200510401	2_118	0	0.0151666463077275	10.0491079082778	2.54200952938e-06	-1.12425283689279	2
ENSG00000155729.12	KCTD18	2	200519526	2_118	0	0.0416651892955172	20.8779931333013	1.45084900180047e-05	-2.56540084388193	1
ENSG00000082153.17	BZW1	2	200810095	2_119	0	0.0759090108266033	18.1846017465631	2.30227518197596e-05	2.0422535211274	1
ENSG00000013441.15	CLK1	2	200864612	2_119	0	0.0511851115687516	14.4682636183725	1.23515133764616e-05	1.93223819301791	1
ENSG00000240344.8	PPIL3	2	200879629	2_119	0	0.017792005626642	4.63384052267319	1.3750740806305e-06	-0.449726805575893	2
ENSG00000119013.8	NDUFB3	2	201139987	2_119	0	0.0695519358246629	17.3562573618807	2.0133784181828e-05	-2.24999999999957	1
ENSG00000003402.19	CFLAR	2	201116120	2_119	0	0.0363788028932731	11.2747545115999	6.84093720578972e-06	-1.66122448979574	1
ENSG00000003400.14	CASP10	2	201183110	2_119	0	0.0318385226201167	10.0328433980734	5.32766668568555e-06	1.28834355828272	1
ENSG00000155749.12	ALS2CR12	2	201357198	2_119	0	0.0265932434146565	8.35921460272769	3.70763428266405e-06	1.02144881865409	2
ENSG00000082146.12	STRADB	2	201388316	2_119	0	0.0182704299872301	4.8794057984872	1.48687963074445e-06	-0.409090909090824	1
ENSG00000155755.18	TMEM237	2	201643412	2_119	0	0.0213389988382841	6.31721111284261	2.24832731120876e-06	-0.493689433944758	2
ENSG00000003393.14	ALS2	2	201780819	2_119	0	0.0851382851144202	19.2750355730244	2.73703399804317e-05	2.19337016574606	1
ENSG00000155760.2	FZD7	2	202034208	2_120	0	0.0253296167468151	9.19543447004114	3.88473123983179e-06	-1.23703703703729	1
ENSG00000163596.16	ICA1L	2	202871777	2_120	0	0.0216028635975112	7.71925390388824	2.78129307937778e-06	0.78087649402348	1
ENSG00000144426.18	NBEAL1	2	203014780	2_120	0	0.0165736857751079	5.26579459553278	1.45560359895628e-06	-0.446043165467718	1
ENSG00000138443.15	ABI2	2	203323598	2_120	0	0.0165625757680897	5.25954259771705	1.45290079190393e-06	0.304000000000007	1
ENSG00000118257.16	NRP2	2	205681675	2_121	0	0.0508680272930104	13.3258476893763	1.13057621956684e-05	1.5055555555547	1
ENSG00000023228.13	NDUFS1	2	206158198	2_122	0	0.268983851818991	19.6104369210401	8.79778984751525e-05	3.96825396825621	1
ENSG00000183671.12	GPR1	2	206217980	2_122	0	0.0222740204974135	5.67445493021289	2.10805953311892e-06	0.674486753735885	2
ENSG00000204186.7	ZDBF2	2	206273755	2_122	0	0.0602546448830429	17.5628717498393	1.7650059215988e-05	-3.00806451612933	1
ENSG00000138400.12	MDH1B	2	206765180	2_122	0	0.0424679014300782	11.199561950137	7.9327166629163e-06	-1.30705012340814	2
ENSG00000118246.13	FASTKD2	2	206765369	2_122	0	0.027710444925327	7.42337077044851	3.43087390788058e-06	-0.845997376473719	2
ENSG00000144410.4	CPO	2	206938824	2_122	0	0.0206917359655391	4.89763515972815	1.69022088464459e-06	0.370078740157487	1
ENSG00000188674.10	C2orf80	2	208168449	2_123	0	0.0587908130962249	14.020787830684	1.37480780695426e-05	1.54945054945029	1
ENSG00000115020.16	PIKFYVE	2	208266043	2_123	0	0.0214700853098488	4.62447460852776	1.65598452821723e-06	-0.0442633387259781	2
ENSG00000144406.18	UNC80	2	209772023	2_124	0	0.0299814173246541	12.834786061461	6.41801753225338e-06	-1.66938775510133	1
ENSG00000197713.14	RPE	2	210002122	2_124	0	0.0126055441688666	4.80957863408141	1.0111806111972e-06	-0.242063492063392	1
ENSG00000115361.7	ACADL	2	210224164	2_124	0	0.120383956323328	25.959920384297	5.21233204079637e-05	2.71875000000025	1
ENSG00000030419.16	IKZF2	2	213152260	2_126	0	0.0493818728131842	10.8750554002547	8.9569291761047e-06	-1.64566929133853	1
ENSG00000144451.18	SPAG16	2	213282149	2_126	0	0.051304364207045	11.2335387106909	9.61238156257359e-06	1.58778625954179	1
ENSG00000144583.4	MARCH4	2	216374052	2_127	0	0.0142961861889316	4.59497431563856	1.09562867304447e-06	-0.00270270270270351	1
ENSG00000138376.10	BARD1	2	214809224	2_127	0	0.0364620996906498	13.5912116284361	8.265325371729e-06	1.8184397068156	2
ENSG00000138363.14	ATIC	2	215312057	2_127	0	0.0367907195026985	12.1013563193143	7.42561512327335e-06	0.731862594111927	2
ENSG00000118242.15	MREG	2	215994101	2_127	0	0.0185354230709318	6.90922278934985	2.13595355824879e-06	-0.702185248063842	2
ENSG00000079246.15	XRCC5	2	216108211	2_127	0	0.0308571238957531	11.7158816402308	6.02962808880666e-06	1.3070012266871	2
ENSG00000138375.12	SMARCAL1	2	216412329	2_127	0	0.0143148466247707	4.6074801246271	1.10004455377548e-06	0.0659663816943814	2
ENSG00000115457.9	IGFBP2	2	216631176	2_127	0	0.0175679138541451	6.49567906439372	1.90328952795241e-06	-0.66871165644182	1
ENSG00000171450.5	CDK5R2	2	218959212	2_129	0	0.0677052584281729	17.5967889065999	1.98708264327327e-05	1.8880407124683	1
ENSG00000181378.13	CFAP65	2	219041645	2_129	0	0.064577393327292	17.3236730745112	1.86586662108866e-05	2.01358884173131	2
ENSG00000243910.7	TUBA4B	2	219252611	2_129	0	0.0186074347566146	5.80681785110153	1.80212459442462e-06	0.723300970873515	1
ENSG00000231672.6	DIRC3	2	217756664	2_129	0	0.0166533891133778	4.72841257225944	1.3133428032494e-06	-0.335211267605704	1
ENSG00000188282.12	RUFY4	2	218034950	2_129	0	0.0213683793723244	9.61772267716659	3.42770897248867e-06	-2.10759339702917	2
ENSG00000163464.7	CXCR1	2	218261086	2_129	0	0.032334992690029	26.1283525470866	1.40911000986131e-05	-5.0241935483868	1
ENSG00000163466.15	ARPC2	2	218216699	2_129	0	0.0739735764466911	17.1010607856919	2.10988979993978e-05	1.51282051282042	1
ENSG00000127837.9	AAMP	2	218268856	2_129	0	0.123011067874102	26.3439329410136	5.40486569220911e-05	-3.13562386980089	1
ENSG00000127838.13	PNKD	2	218270205	2_129	1	0.11617630460065	36.9668149497617	7.16291334409556e-05	5.64285714285653	1
ENSG00000135926.14	TMBIM1	2	218292881	2_129	0	0.0328594482936366	10.0610936588254	5.51398480343593e-06	-0.89942528735677	1
ENSG00000158428.3	CATIP	2	218357400	2_129	0	0.0190383362815747	9.87443719217418	3.13546134489551e-06	2.46456692913439	1
ENSG00000018280.16	SLC11A1	2	218381984	2_129	0	0.021091643493145	6.86401921778146	2.4146212497547e-06	-0.748175182481655	1
ENSG00000135913.10	USP37	2	218568666	2_129	0	0.0330240009888176	12.0582191067946	6.64160381116741e-06	-2.04941860465124	1
ENSG00000144580.13	CNOT9	2	218568666	2_129	0	0.0330240009888176	12.0582191067946	6.64160381116741e-06	2.04941860465124	1
ENSG00000115556.13	PLCD4	2	218607602	2_129	0	0.0172927424862753	5.61550312139177	1.61961821654024e-06	-1.08799999999992	1
ENSG00000074582.12	BCS1L	2	218658716	2_129	0	0.0533889281419459	16.7945922559678	1.49548055961297e-05	2.42058823529331	1
ENSG00000115568.15	ZNF142	2	218659366	2_129	0	0.0477803728414407	15.7003691088233	1.25117916134532e-05	2.34210526315774	1
ENSG00000163481.7	RNF25	2	218672243	2_129	0	0.0294899917380523	10.9863087220937	5.40364183408501e-06	-1.95692307692302	1
ENSG00000163482.11	STK36	2	218672501	2_129	0	0.0308694135107741	12.0212588896346	6.18925582641225e-06	-2.16628058515992	2
ENSG00000115596.3	WNT6	2	218860595	2_129	0	0.0169310750282845	4.90528388934785	1.38518821097759e-06	0.390804597701293	1
ENSG00000187736.12	NHEJ1	2	219160400	2_129	0	0.0259394755830591	8.41138049078763	3.63905463683315e-06	-0.953846153846238	1
ENSG00000213901.10	SLC23A3	2	219170396	2_129	0	0.016521844441392	4.75000395404194	1.30891849866868e-06	0.303703703703772	1
ENSG00000144567.10	FAM134A	2	219176369	2_129	0	0.0172092253150733	5.15746357613397	1.48032677979174e-06	-0.404761904761806	1
ENSG00000115649.15	CNPPD1	2	219177636	2_129	0	0.0178696937099695	5.52644259663979	1.64711103803862e-06	-0.504799991613062	2
ENSG00000198925.10	ATG9A	2	219220216	2_129	0	0.0691238294365174	17.7485760386841	2.04621569264483e-05	-1.7923779995149	2
ENSG00000163516.13	ANKZF1	2	219229829	2_129	0	0.0179512411468122	5.46319572156458	1.63569130927229e-06	0.55713048633144	2
ENSG00000127824.13	TUBA4A	2	219278362	2_129	0	0.0193041494645646	6.10521887315489	1.96567636208054e-06	-0.650205761317217	1
ENSG00000135924.15	DNAJB2	2	219279688	2_129	0	0.0172875843272624	5.0399199385242	1.45317545807643e-06	0.355828220858808	1
ENSG00000054356.13	PTPRN	2	219309801	2_129	0	0.020240502216721	6.60421385572498	2.22947454319764e-06	0.807106598984412	1
ENSG00000123992.18	DNPEP	2	219399651	2_129	0	0.0207755100546184	6.74636334682863	2.33766098277344e-06	-0.7678883071557	1
ENSG00000072195.14	SPEG	2	219434819	2_129	0	0.0210677081688615	6.88001081659845	2.41750020986218e-06	0.76760563380291	1
ENSG00000072182.12	ASIC4	2	219512380	2_129	0	0.0253888554956292	8.61828061823467	3.64942010502763e-06	1.02868852459079	1
ENSG00000188760.10	TMEM198	2	219543916	2_129	0	0.0164562343394162	4.59541238409448	1.26129030937028e-06	0.0873015873015872	1
ENSG00000123999.4	INHA	2	219569323	2_129	0	0.0172919508973262	5.02225797278423	1.44844869254782e-06	0.269058295964275	1
ENSG00000144589.21	STK11IP	2	219597759	2_130	0	0.0235893843844797	6.63494607064017	2.6104423708762e-06	-0.729964447883962	2
ENSG00000116106.11	EPHA4	2	221574191	2_130	0	0.0195729896232131	4.90515295894198	1.60128939015702e-06	0.276758409785889	1
ENSG00000124003.12	MOGAT1	2	222671822	2_131	0	0.0223798730452183	5.9995736606489	2.23943320797835e-06	-0.609341825902295	1
ENSG00000123983.13	ACSL3	2	222860739	2_131	0	0.0196758824226813	4.80643397419787	1.57731090195804e-06	0.232736572889938	1
ENSG00000124019.9	FAM124B	2	224402283	2_132	0	0.0249473763035404	7.13192124661264	2.96750543066632e-06	-0.882395189960252	2
ENSG00000036257.12	CUL3	2	224580584	2_132	0	0.131032701784925	22.7869405564378	4.97995961526182e-05	-2.53979543108852	2
ENSG00000153823.18	PID1	2	229270456	2_135	0	0.0162696984145115	9.2928280359983	2.5216656864688e-06	1.05223880597016	1
ENSG00000153832.11	FBXO36	2	230174151	2_135	0	0.0132623434866921	7.20781055346959	1.59435027348129e-06	0.707317073170781	1
ENSG00000163053.10	SLC16A14	2	230073419	2_135	0	0.0170485845955001	9.84662485519655	2.79985684447141e-06	-1.26543209876507	1
ENSG00000135899.17	SP110	2	230173687	2_135	0	0.027048881658714	13.0469558613443	5.8859777023528e-06	1.22105263157854	1
ENSG00000185404.16	SP140L	2	230327041	2_135	0	0.00990921225291252	5.15213754912114	8.51503986697831e-07	-0.782689717020906	2
ENSG00000135916.15	ITM2C	2	230864420	2_135	0	0.0378180227450594	16.9122743925365	1.06674579723407e-05	-1.72893772893777	1
ENSG00000135898.9	GPR55	2	230960977	2_135	0	0.0814875356447341	23.955169179455	3.25574612203158e-05	-2.4610720819297	2
ENSG00000237412.6	PRSS56	2	232520066	2_136	0	0.0240671649157855	4.59383497356514	1.84399793026161e-06	0.0432692307692139	1
ENSG00000135902.9	CHRND	2	232526097	2_136	0	0.0243207549159364	4.6910831030528	1.90287510114978e-06	-0.0984848484848931	1
ENSG00000173699.15	SPATA3	2	231009411	2_136	0	0.0269137186138523	5.63154431073469	2.52790831663616e-06	0.671755725190641	1
ENSG00000204128.5	C2orf72	2	231034316	2_136	0	0.0509259310929774	11.581700793582	9.8371982679827e-06	-1.41258741258792	1
ENSG00000173692.12	PSMD1	2	231056872	2_136	0	0.0241901893423744	4.64113944450471	1.87250933046902e-06	0.202380952380968	1
ENSG00000135914.5	HTR2B	2	231125386	2_136	0	0.0266164029581742	5.52836748527838	2.45417977365508e-06	-0.503164556962196	1
ENSG00000135931.17	ARMC9	2	231198852	2_136	0	0.0276030483136013	5.86647804770546	2.70081353272337e-06	0.650715509829928	2
ENSG00000115053.15	NCL	2	231483427	2_136	0	0.0241037749938086	4.60793704125244	1.85247223223285e-06	0.0792079207920411	1
ENSG00000187514.16	PTMA	2	231707301	2_136	0	0.0243361481111212	4.69695364529882	1.90646229102628e-06	-0.0884955752212203	1
ENSG00000144524.17	COPS7B	2	231781537	2_136	0	0.0296905140535164	6.54409334341287	3.24061402972335e-06	0.700680272108862	1
ENSG00000156973.13	PDE6D	2	231783948	2_136	0	0.0309630685242148	6.93445375474406	3.58109923422017e-06	0.803030303030001	1
ENSG00000144535.19	DIS3L2	2	231961176	2_136	0	0.0270622704313817	5.68266740849786	2.56493624064526e-06	0.528169014084221	1
ENSG00000221944.6	TIGD1	2	232550122	2_136	0	0.0264212069153997	5.46000853499204	2.4060579292305e-06	0.537037037037036	1
ENSG00000135930.13	EIF4E2	2	232563142	2_136	0	0.0251262227126293	4.99344261081655	2.09260555301482e-06	-0.308219178082321	1
ENSG00000204120.14	GIGYF2	2	232697018	2_137	0	0.0171600716838299	5.63639734392501	1.61317248128328e-06	-0.666666666666473	1
ENSG00000115474.6	KCNJ13	2	232776373	2_137	0	0.0167339060998116	5.06326581046424	1.41314966777349e-06	0.164062500000018	1
ENSG00000182600.9	C2orf82	2	232856815	2_137	0	0.0167792231788888	5.09800871075291	1.42669956678357e-06	-0.146881287726432	1
ENSG00000066248.14	NGEF	2	232965373	2_137	0	0.0159717522691859	4.709051867654	1.2544291717884e-06	0.0373134328358146	1
ENSG00000168918.13	INPP5D	2	233059893	2_137	0	0.0157607897339431	4.71926444127902	1.2405446329515e-06	-0.415999999999992	1
ENSG00000085978.21	ATG16L1	2	233214691	2_137	0	0.0570898157655153	17.6919758446448	1.6845933610733e-05	-2.1899999999992	1
ENSG00000085982.13	USP40	2	233566769	2_137	0	0.0165428517457142	5.71594490694204	1.57709740617797e-06	0.904494382022853	1
ENSG00000130147.15	SH3BP4	2	234952438	2_138	0	0.0339289008142365	8.49226057684264	4.80566183765607e-06	-1.04735376044615	1
ENSG00000144476.5	ACKR3	2	236575053	2_140	0	0.0179291454530374	5.51177510241739	1.64820483872895e-06	0.488372093023366	1
ENSG00000198612.10	COPS8	2	237085776	2_140	0	0.0202483696504828	6.63803340259657	2.24176249792397e-06	-1.01890359168189	1
ENSG00000124831.18	LRRFIP1	2	237627749	2_140	0	0.0164841702863013	4.73440893599879	1.3016462315658e-06	-0.125984251968499	1
ENSG00000177483.11	RBM44	2	237797961	2_140	0	0.0220484476781539	7.427224273115	2.7312701732857e-06	0.826477057059486	2
ENSG00000184182.18	UBE2F	2	237966849	2_141	0	0.0220242681032249	8.36161798141925	3.0715098520527e-06	1.89062500000034	1
ENSG00000132330.16	SCLY	2	238060509	2_141	1	0.0439607478448339	15.6671047070601	1.14871931465163e-05	3.64784776037965	3
ENSG00000144488.14	ESPNL	2	238099356	2_141	0	0.0196240107887404	5.13060665915748	1.67925480647947e-06	-0.735535741737503	3
ENSG00000168427.8	KLHL30	2	238138383	2_141	0	0.0198359117906657	4.8822109411248	1.61520932621003e-06	0.491416309012999	1
ENSG00000178752.15	ERFE	2	238158500	2_141	0	0.0208938625181666	5.5988974024171	1.95110817051258e-06	0.778443113772277	1
ENSG00000132323.8	ILKAP	2	238203982	2_141	0	0.0209275502667479	5.31381408902712	1.85474776016592e-06	-0.454545454545522	1
ENSG00000144485.10	HES6	2	238245307	2_141	0	0.0209692687653614	5.22752363821999	1.82826605979477e-06	-0.308988764044999	1
ENSG00000132326.11	PER2	2	238289924	2_141	0	0.0339043627669935	9.21722026465232	5.21213502270054e-06	0.85589519650681	1
ENSG00000204104.11	TRAF3IP1	2	238320799	2_141	0	0.0204512708231301	5.00033038746548	1.70560753471961e-06	0.298923440531482	2
ENSG00000065802.11	ASB1	2	238426762	2_141	0	0.0314697153829517	9.62915765444498	5.05406959592632e-06	-1.40633193400113	2
ENSG00000130414.11	NDUFA10	2	240025784	2_142	0	0.0124861429898586	5.2579011945602	1.09496649501855e-06	0.463687150837803	1
ENSG00000172428.10	COPS9	2	240139367	2_142	0	0.0191920875391099	9.23227087700682	2.95522709368864e-06	-1.06172839506178	1
ENSG00000142327.12	RNPEPL1	2	240566275	2_142	0	0.119870336279427	26.4547870848661	5.28903084554521e-05	2.85024154589398	1
ENSG00000144504.15	ANKMY1	2	240566924	2_142	0	0.012080086904637	4.95266284725722	9.9785842527535e-07	-0.516140870799088	2
ENSG00000142330.19	CAPN10	2	240586423	2_142	0	0.0837304770955152	23.0135643338303	3.21386447177134e-05	-2.47397632718851	2
ENSG00000178623.11	GPR35	2	240639691	2_144	0	0.0603271131646427	31.95090211303	3.21481342876592e-05	5.62992125984149	1
ENSG00000122085.16	MTERF4	2	241094355	2_144	0	0.0119747920015485	11.6236390776249	2.32150808505478e-06	1.43932917654799	2
ENSG00000115687.13	PASK	2	241150158	2_144	0	0.0477403053968831	23.4511955676725	1.86728361713014e-05	2.17968750000025	1
ENSG00000146205.13	ANO7	2	241188486	2_144	0	0.0107352338805021	10.0995152530358	1.80830692531377e-06	-1.0421721422813	3
ENSG00000115677.16	HDLBP	2	241317232	2_144	0	0.00747270027485758	7.09966381028849	8.84861812741452e-07	-0.832962891926726	2
ENSG00000006607.13	FARP2	2	241354701	2_144	0	0.0178376590004893	14.6175447290586	4.34882963292605e-06	1.38819834506894	2
ENSG00000176720.4	BOK	2	241558436	2_144	0	0.0302073306661941	27.1470584126046	1.36771381170511e-05	3.9779411764701	1
ENSG00000168393.12	DTYMK	2	241686520	2_144	0	0.00662656402253314	6.20740565013375	6.86054521647935e-07	0.549295774648026	1
ENSG00000180902.17	D2HGDH	2	241758583	2_144	0	0.00782947515497789	7.57546583961043	9.89240982347576e-07	-0.668965517241462	1
ENSG00000216921.7	AC131097.4	2	241902238	2_144	0	0.0470322599307036	23.6116040415732	1.85217255477112e-05	2.69230769230866	1
ENSG00000134115.12	CNTN6	3	1092518	3_1	0	0.0271149229636204	5.47882291886916	2.47774006999108e-06	0.511784511784722	1
ENSG00000113851.14	CRBN	3	3179746	3_4	0	0.0107606059025627	6.90015735724436	1.23838540932627e-06	-0.756440269508797	2
ENSG00000175928.5	LRRN1	3	3799747	3_4	0	0.00854034436139972	4.76883896767911	6.79278933036035e-07	0.200000000000094	1
ENSG00000170364.12	SETMAR	3	4303252	3_4	0	0.0175211451701766	11.4042421379838	3.33264476300448e-06	1.32258064516109	1
ENSG00000144455.13	SUMF1	3	4368748	3_4	0	0.00895925775240658	5.21033232648996	7.78569813178107e-07	0.447461830181024	3
ENSG00000150995.18	ITPR1	3	4492945	3_4	0	0.00887030765664709	5.11833235718792	7.5722905911284e-07	-0.29687500000015	1
ENSG00000134107.4	BHLHE40	3	4977455	3_4	0	0.00838975044483237	4.60483475048299	6.44352025555719e-07	-0.0236406619385347	1
ENSG00000134108.12	ARL8B	3	5132114	3_4	0	0.0086118436925916	4.84569869083761	6.96005465698571e-07	0.325925925925967	1
ENSG00000196277.15	GRM7	3	6769634	3_5	0	0.0254910338663499	5.24615459741323	2.23043021683486e-06	-0.413716814159589	1
ENSG00000071282.11	LMCD1	3	8499684	3_6	0	0.0278216629550011	7.46463697148619	3.46379261641058e-06	-0.871496699872651	2
ENSG00000182533.6	CAV3	3	8733771	3_7	0	0.0361380572793076	9.63312914454569	5.8062039929376e-06	-1.20858895705546	1
ENSG00000180914.10	OXTR	3	8769477	3_7	0	0.0479152397691282	12.2695362080103	9.80532330274719e-06	-1.43792290912613	3
ENSG00000070950.9	RAD18	3	8963394	3_7	0	0.0340892503398588	9.08917080454584	5.16775387257366e-06	1.09014167463554	2
ENSG00000134077.15	THUMPD3	3	9363240	3_7	0	0.0315146064845749	8.35796691039778	4.39311570279174e-06	1.00000000000005	1
ENSG00000168137.15	SETD5	3	9397385	3_7	0	0.0533887302271358	13.2842567978248	1.18289708031933e-05	-1.51301115241685	1
ENSG00000254999.3	BRK1	3	9265556	3_7	0	0.0210884953684203	4.62807635120721	1.62781938217604e-06	0.0977443609022706	1
ENSG00000163719.19	MTMR14	3	9649842	3_8	0	0.0222998562626423	4.61851752201361	1.71776901591805e-06	-0.132701421800944	1
ENSG00000144550.12	CPNE9	3	9702857	3_8	0	0.0305123559778731	7.53004802374738	3.83207141503177e-06	0.887892376681615	1
ENSG00000114026.21	OGG1	3	9749660	3_8	0	0.0279260150749562	6.70655792942908	3.12369594606641e-06	-0.674698795180463	1
ENSG00000214021.15	TTLL3	3	9810464	3_8	0	0.0225953390639729	4.74055764026058	1.78652212809172e-06	0.126952801094621	2
ENSG00000156990.14	RPUSD3	3	9843931	3_8	0	0.0223485648608023	4.63874432801104	1.72906046812271e-06	0.111940298507424	1
ENSG00000187288.10	CIDEC	3	9879932	3_8	0	0.0227513901396664	4.80436999414157	1.82307480547762e-06	0.143749999999939	1
ENSG00000171135.13	JAGN1	3	9890513	3_8	0	0.0232010533782845	4.98587525230069	1.92934199286315e-06	-0.445516437860144	2
ENSG00000163701.18	IL17RE	3	9902449	3_8	0	0.057231077723729	13.4102754614307	1.28005823711953e-05	1.49616368286471	1
ENSG00000163702.18	IL17RC	3	9917083	3_8	0	0.0229458062407992	4.88327960831078	1.86885247280459e-06	0.383999999999994	1
ENSG00000125037.12	EMC3	3	10010880	3_8	0	0.0262575045426225	6.13429983614085	2.68644871846952e-06	0.673511293634329	1
ENSG00000134086.7	VHL	3	10141318	3_8	0	0.0319506390479566	7.95864814010606	4.24110435869406e-06	1.04750781418907	2
ENSG00000134070.4	IRAK2	3	10181686	3_8	0	0.0553203859248557	13.0909188870371	1.20785677225658e-05	1.41666666666614	1
ENSG00000157014.10	TATDN2	3	10247632	3_8	0	0.0236461583480391	5.1621183494591	2.03586350055253e-06	-0.362657269939448	2
ENSG00000157017.15	GHRL	3	10294992	3_8	0	0.0623884740138333	14.2229366668285	1.47997283826547e-05	-1.6321525885561	1
ENSG00000157087.17	ATP2B2	3	10708383	3_8	0	0.0384629919433603	9.68755129634627	6.21465729543266e-06	1.25825825825844	1
ENSG00000197548.12	ATG7	3	11272224	3_9	0	0.02127416108953	7.82831994908166	2.77767299326425e-06	1.27692307692265	1
ENSG00000157152.16	SYN2	3	12004293	3_9	0	0.0152152217852432	4.72610576583314	1.19933864949327e-06	0.267015706806375	1
ENSG00000157150.4	TIMP4	3	12148010	3_9	0	0.0192022171995636	6.87913559498796	2.20315652618056e-06	-0.998420723254849	2
ENSG00000154743.17	TSEN2	3	12484507	3_9	0	0.0196239557644355	7.08026643339489	2.31737470669578e-06	0.844961240309709	1
ENSG00000075975.15	MKRN2	3	12556393	3_9	0	0.0155366992980871	4.91940630467077	1.27476919260109e-06	-0.368551556373318	3
ENSG00000225526.4	MKRN2OS	3	12560995	3_9	0	0.0175579034745755	6.05049322158864	1.77183608182909e-06	0.721376090638478	2
ENSG00000144713.12	RPL32	3	12841494	3_9	0	0.015917733492764	5.14341803620949	1.3655045706466e-06	0.350063507345444	2
ENSG00000154764.5	WNT7A	3	13789807	3_10	0	0.0605111274908704	18.0182630824357	1.81847893414499e-05	-2.19230769230758	1
ENSG00000131379.9	C3orf20	3	14673353	3_10	0	0.0181941497714762	6.81700516209125	2.06864274249903e-06	0.737226277372101	1
ENSG00000132182.11	NUP210	3	13419930	3_10	0	0.0160256207030041	5.64295440144884	1.5082783808724e-06	0.548913043478468	1
ENSG00000163517.14	HDAC11	3	13479647	3_10	0	0.0194169749085314	7.4191754697765	2.40268765846593e-06	-0.863970588235402	1
ENSG00000163528.12	CHCHD4	3	14123707	3_10	0	0.0520584300680187	16.6032134450499	1.44159518660626e-05	2.1641229705527	2
ENSG00000131389.16	SLC6A6	3	14377613	3_10	0	0.015795842167168	5.50941053874391	1.45146987514603e-06	-0.496977337002086	2
ENSG00000177463.15	NR2C2	3	14947241	3_11	0	0.068470911810629	12.8671269383212	1.46942627858292e-05	-1.64903846153896	1
ENSG00000131368.7	MRPS25	3	15064685	3_11	0	0.0345975800474203	6.46578487389093	3.73101572366597e-06	0.714285714285893	1
ENSG00000131381.12	RBSN	3	15099992	3_11	0	0.0411283655597423	8.07915082786616	5.54200958454849e-06	-1.15037593984909	1
ENSG00000131375.9	CAPN7	3	15206289	3_11	0	0.03075562664373	5.36984303525643	2.75452219970613e-06	0.511764705882273	1
ENSG00000131370.15	SH3BP5	3	15274317	3_11	0	0.0282996657306613	4.59600508194034	2.16931146513889e-06	-0.063583815028889	1
ENSG00000206562.11	METTL6	3	15439219	3_11	0	0.0300234460934512	5.14572333105902	2.57671909938564e-06	0.427609427609556	1
ENSG00000206561.12	COLQ	3	15521324	3_11	0	0.0430387298786648	8.50354135634554	6.10406823970196e-06	-1.15051292596555	2
ENSG00000131373.14	HACL1	3	15601668	3_11	0	0.0497056157675081	9.85211967401239	8.16761470740642e-06	1.32900432900406	1
ENSG00000206560.11	ANKRD28	3	15859466	3_11	0	0.0344426597591119	6.42396779746951	3.6902869915395e-06	-0.880952380952628	1
ENSG00000154814.13	OXNAD1	3	16265263	3_12	0	0.0256288923627108	6.08302311805671	2.60021590027114e-06	-0.614886731391858	1
ENSG00000131378.13	RFTN1	3	16514399	3_12	0	0.0227962588115289	4.99634572576311	1.89966126184386e-06	-0.246031746031716	1
ENSG00000182568.16	SATB1	3	18445845	3_13	0	0.0142403537072807	5.51739996481195	1.31043459551779e-06	-0.546728971962903	1
ENSG00000183960.8	KCNH8	3	19148202	3_14	0	0.0184056552549421	4.84124351489276	1.48616940708075e-06	0.232456140350764	1
ENSG00000163576.17	EFHB	3	19946690	3_14	0	0.0217205762532199	6.3750582435943	2.30948744431356e-06	0.687445387454251	2
ENSG00000144566.10	RAB5A	3	19946616	3_14	0	0.0180449109919653	4.65804259980091	1.40190409977467e-06	0.0961730310317646	2
ENSG00000183977.13	PP2D1	3	20012320	3_14	0	0.018938621936309	5.10548590090165	1.6126702016167e-06	0.342281879194606	1
ENSG00000114166.7	KAT2B	3	20062862	3_15	0	0.0177537169865628	4.69930516472907	1.39149947342417e-06	0.450704225352004	1
ENSG00000182247.9	UBE2E2	3	23203514	3_17	0	0.020762251981687	5.60720460189713	1.9416947955612e-06	0.37650602409651	1
ENSG00000197885.10	NKIRAS1	3	23946511	3_18	0	0.0165751583309123	4.61225001345203	1.27506003026702e-06	-0.0649350649350503	1
ENSG00000077092.18	RARB	3	25173356	3_18	0	0.0471596925632617	14.333746732881	1.12743314242261e-05	2.15508667514979	2
ENSG00000077097.15	TOP2B	3	25663941	3_19	0	0.0505688294271008	9.73447577178499	8.21023474933103e-06	-1.21363636363618	1
ENSG00000151093.7	OXSM	3	25782726	3_19	0	0.034918007663497	6.27256245092751	3.65304107495789e-06	0.705776173285007	1
ENSG00000163491.16	NEK10	3	27369070	3_20	0	0.0297832936851915	7.62982760996377	3.79007282677475e-06	1.07746478873254	1
ENSG00000033867.16	SLC4A7	3	27484716	3_20	0	0.113839413316932	20.2759818243633	3.84976879315225e-05	-2.5240641711217	1
ENSG00000163512.13	AZI2	3	28349407	3_21	0	0.0273845233679506	6.95873689591436	3.17830600492998e-06	-0.788008565311054	1
ENSG00000206559.7	ZCWPW2	3	28348860	3_21	0	0.0318466041468783	8.36238140298292	4.44174075197248e-06	1.04878048780474	1
ENSG00000144642.21	RBMS3	3	28575079	3_21	0	0.0223077798814761	5.05591559886531	1.88111900660154e-06	-0.453531598512854	1
ENSG00000197385.5	ZNF860	3	31981522	3_23	0	0.0266505451854877	5.32016944550011	2.36478503263592e-06	-0.444289471423842	2
ENSG00000144645.13	OSBPL10	3	32075520	3_23	0	0.0282465481623028	5.86051471030465	2.7609672101757e-06	0.464646464646272	1
ENSG00000170293.8	CMTM8	3	32235711	3_23	0	0.0294786479315488	6.25740035271884	3.0765332148798e-06	0.641192818626108	2
ENSG00000091317.7	CMTM6	3	32503449	3_24	0	0.0224696087184979	6.61316921735777	2.47836490657044e-06	0.511999999999941	1
ENSG00000144635.8	DYNC1LI1	3	32570569	3_24	0	0.0254236485083736	8.07000481752085	3.42193515255152e-06	1.04470588235365	1
ENSG00000182973.18	CNOT10	3	32684690	3_24	0	0.0211771336318763	6.26775285033247	2.21380388750378e-06	0.613588110403477	1
ENSG00000188167.8	TMPPE	3	33097052	3_24	0	0.017583519355503	4.62534281922741	1.35646888583021e-06	0.374098542601637	2
ENSG00000170266.15	GLB1	3	33097052	3_24	0	0.139953088690849	23.3564725363588	5.45192466665511e-05	-2.58115183246097	1
ENSG00000170275.14	CRTAP	3	33113893	3_24	0	0.0183150667356631	5.06119467129466	1.54604330048108e-06	0.498648562573034	2
ENSG00000173705.8	SUSD5	3	33218930	3_25	0	0.0329449437781248	9.94912759372649	5.46680869984671e-06	-1.06992288898073	2
ENSG00000153560.11	UBP1	3	33440884	3_25	0	0.0195358848396322	5.09763529914578	1.66097063159524e-06	0.635036496350323	1
ENSG00000170248.13	PDCD6IP	3	33798622	3_25	0	0.0474096626940839	13.3479981928225	1.05546323525686e-05	-1.86428571428574	1
ENSG00000144681.10	STAC	3	36380068	3_26	0	0.0244121900211013	4.87398173328168	1.98449836102956e-06	-0.637336728627893	2
ENSG00000168016.13	TRANK1	3	36945441	3_27	0	0.0295342881844456	5.18904680106915	2.55607858340731e-06	0.57291666666659	1
ENSG00000178567.7	EPM2AIP1	3	36991971	3_27	0	0.0277722242100477	4.61725674360858	2.13872424435599e-06	-0.0712135490652737	2
ENSG00000076242.14	MLH1	3	36956638	3_27	0	0.0442001089367207	8.94867023023036	6.59693111755043e-06	1.15486725663652	1
ENSG00000093167.17	LRRFIP2	3	37183347	3_27	0	0.0299803025867766	5.32843150936223	2.66437595215895e-06	0.653225806451503	1
ENSG00000144674.16	GOLGA4	3	37243088	3_27	0	0.0320775725569832	5.95754527971888	3.1873441128091e-06	0.658270889206054	2
ENSG00000198590.11	C3orf35	3	37386585	3_27	0	0.030814534491339	5.58372438242941	2.86972109299167e-06	0.564841498559295	1
ENSG00000144668.11	ITGA9	3	37452932	3_27	0	0.0291943407236926	5.08140503796549	2.47424437569346e-06	-0.374269005848	1
ENSG00000136059.14	VILL	3	37989442	3_27	0	0.041092260429754	8.2670286667909	5.66590881725259e-06	1.0469798657718	1
ENSG00000008226.19	DLEC1	3	38039461	3_27	0	0.0277273754594083	4.60223995900914	2.12832588851574e-06	0.0610687022900861	1
ENSG00000144671.10	SLC22A14	3	38281798	3_27	0	0.0332459149436688	6.29063152628744	3.48812983746541e-06	0.642857142856978	1
ENSG00000093217.9	XYLB	3	38346523	3_28	0	0.0327818719878435	9.14201195285301	4.99845331737349e-06	-1.07918552036186	1
ENSG00000168356.11	SCN11A	3	38950616	3_28	0	0.0249904030778336	6.61941501947382	2.75900811375013e-06	-0.992307692307725	1
ENSG00000114742.13	WDR48	3	39051835	3_28	0	0.0281172635922508	7.71425852204518	3.61765665865723e-06	-1.17293233082713	1
ENSG00000168026.18	TTC21A	3	39107786	3_28	0	0.0205584656952718	4.80929498984241	1.64904391592504e-06	-0.389971757814211	3
ENSG00000144655.14	CSRNP1	3	39154473	3_28	0	0.0345958592654394	9.64366237827816	5.56450099975522e-06	1.43939393939347	1
ENSG00000168334.8	XIRP1	3	39190233	3_28	0	0.0634021856516621	15.3190647147965	1.61993125916466e-05	1.84364228175492	2
ENSG00000168329.13	CX3CR1	3	39281672	3_28	0	0.0209451991438923	4.98196233639824	1.74038382946498e-06	0.395348837209365	1
ENSG00000168028.13	RPSA	3	39406933	3_28	0	0.106906551347639	20.2901508278609	3.61784287294236e-05	-2.53962737814158	2
ENSG00000114784.3	EIF1B	3	40309786	3_29	0	0.0218882852557246	6.89240469275019	2.51618526632105e-06	-0.841704529530981	2
ENSG00000168032.8	ENTPD3	3	40387447	3_29	0	0.0170845950955058	4.59809671808633	1.31021599877377e-06	-0.00746268656716394	1
ENSG00000188846.13	RPL14	3	40457691	3_29	0	0.0187137841237209	5.44097828309344	1.69823862120627e-06	-0.492537313432775	1
ENSG00000177873.12	ZNF619	3	40477330	3_29	0	0.0180921406140314	5.12828779154162	1.54747075126827e-06	0.399999999999971	1
ENSG00000168036.16	CTNNB1	3	41195090	3_30	0	0.232751231327273	28.9540101163763	0.0001123985774213	3.40322580645198	1
ENSG00000168038.10	ULK4	3	41962206	3_30	0	0.0936995852120879	20.0031529883319	3.12605223400209e-05	-2.92528735632051	1
ENSG00000182606.14	TRAK1	3	42013418	3_30	0	0.0321464502229052	9.93967457801972	5.32924018970574e-06	1.9348837209304	1
ENSG00000008324.11	SS18L2	3	42577769	3_31	0	0.0197503003701396	4.81767926543981	1.58698087928732e-06	0.262626262626124	1
ENSG00000114857.17	NKTR	3	42600359	3_31	0	0.0225428165627768	6.04311649660255	2.27210945595013e-06	0.634408602150707	1
ENSG00000010282.14	HHATL	3	42701078	3_31	0	0.0395914323119975	11.2815872741997	7.44957551142268e-06	-1.62097762428766	2
ENSG00000244607.5	CCDC13	3	42773176	3_31	0	0.0215328029167483	5.61820332058584	2.0177071042313e-06	0.577922077922301	1
ENSG00000181061.13	HIGD1A	3	42800848	3_31	0	0.148883929932728	23.8855163523529	5.93119993163557e-05	2.62913907284744	1
ENSG00000144648.15	ACKR2	3	42804792	3_31	0	0.0201216195816231	4.99019037104312	1.67471208175873e-06	0.458072653680942	2
ENSG00000240747.7	KRBOX1	3	42809057	3_31	0	0.0245350871385135	6.82862980922635	2.79435307647179e-06	-0.859259259259449	1
ENSG00000144649.8	FAM198A	3	42979596	3_31	0	0.0195976653340593	4.74583278791483	1.55123242838969e-06	-0.459119496855485	1
ENSG00000144647.5	POMGNT2	3	43106160	3_31	0	0.0561463847053224	14.5544653183569	1.36294445843644e-05	1.79032258064489	1
ENSG00000011198.7	ABHD5	3	43689274	3_31	0	0.0470846782189773	12.9026241408005	1.01325267416649e-05	-1.34285714285704	1
ENSG00000160746.12	ANO10	3	43691432	3_31	0	0.0219232567693496	5.78476356703277	2.11519684157043e-06	0.605582659650975	2
ENSG00000179152.19	TCAIM	3	44338372	3_31	0	0.0226805032285053	6.09957512636924	2.30734415241136e-06	-0.766559382199543	2
ENSG00000225873.3	LINC00694	3	44439661	3_31	0	0.0559252471620019	14.5173545810373	1.354114854117e-05	-1.77586206896577	1
ENSG00000196345.12	ZKSCAN7	3	44557611	3_31	0	0.0231366812454716	6.28423567407135	2.42501055193572e-06	-0.763779527558822	1
ENSG00000144792.9	ZNF660	3	44578138	3_31	0	0.042378396245479	11.9171804466878	8.42321989256651e-06	1.47918536690624	2
ENSG00000169981.10	ZNF35	3	44649020	3_31	0	0.0243665745176154	6.76468007402515	2.74917159149994e-06	-0.736348062470999	2
ENSG00000196653.11	ZNF502	3	44721338	3_31	0	0.0195803880626961	4.73766464020613	1.54719736087779e-06	0.0903225806451269	1
ENSG00000186446.11	ZNF501	3	44721338	3_31	0	0.0195803880626961	4.73766464020613	1.54719736087779e-06	0.0903225806451269	1
ENSG00000163807.5	KIAA1143	3	44761638	3_31	0	0.0217982000011385	5.73173857652183	2.08385315885157e-06	0.577702702702603	1
ENSG00000163808.16	KIF15	3	44761638	3_31	0	0.0217982000011385	5.73173857652183	2.08385315885157e-06	0.577702702702603	1
ENSG00000169964.7	TMEM42	3	44861857	3_31	0	0.0195894470259234	4.74194789840389	1.54931262664029e-06	0.24398625429568	1
ENSG00000075914.12	EXOSC7	3	44975034	3_31	0	0.0194521932182131	4.67683810980724	1.51733339830667e-06	-0.183673469387776	1
ENSG00000283473.2	RP11-509I21.2	3	46612564	3_32	0	0.0145877122947081	5.1587250031176	1.25513278104303e-06	0.539893617020974	1
ENSG00000011376.9	LARS2	3	45469534	3_32	0	0.0226971034197818	9.25035088554424	3.50177912034404e-06	0.955223880597276	1
ENSG00000144791.9	LIMD1	3	45554458	3_32	0	0.0407731186651583	14.7001582553591	9.99668590727293e-06	1.94091601806028	2
ENSG00000211456.10	SACM1L	3	45688625	3_32	0	0.0146051978447989	5.16973420067773	1.25931902540023e-06	-0.438437234461579	2
ENSG00000163817.15	SLC6A20	3	45796521	3_32	0	0.0180052717712108	7.10530255192133	2.13374424110648e-06	-0.897196261681929	1
ENSG00000163818.16	LZTFL1	3	45916197	3_32	0	0.0189380515238787	7.57251140794602	2.39185768482147e-06	-1.01723561257442	2
ENSG00000172215.5	CXCR6	3	45940684	3_32	0	0.0458021585701238	15.7877683910734	1.20605412431631e-05	-1.67774086378696	1
ENSG00000163820.14	FYCO1	3	45995029	3_32	0	0.0149484999039465	5.38456031657736	1.34248043389681e-06	-0.853971621484422	2
ENSG00000163823.3	CCR1	3	46208883	3_32	0	0.0400141096022044	14.5247809373789	9.69354998375984e-06	2.26126126126199	1
ENSG00000121807.5	CCR2	3	46353822	3_32	0	0.0310316026413587	12.1551462710396	6.29106975216395e-06	-2.07905138339901	1
ENSG00000160791.13	CCR5	3	46370768	3_32	0	0.0170080864465484	6.57754400110188	1.86586115010285e-06	-0.25165646605492	2
ENSG00000012223.12	LTF	3	46485538	3_32	0	0.019790601040808	7.98060314455779	2.63423675132113e-06	1.55118110236222	1
ENSG00000241186.9	TDGF1	3	46554774	3_32	0	0.042688261894352	15.1292908652862	1.07717719487827e-05	1.92155818987977	2
ENSG00000163827.12	LRRC2	3	46580303	3_32	0	0.0147811640019131	5.28048348763639	1.30179449338939e-06	0.593406593406937	1
ENSG00000261603.1	PRSS46	3	46736518	3_33	0	0.0181042765871907	8.53780577302172	2.57802753911134e-06	-1.90340909090901	1
ENSG00000178038.16	ALS2CL	3	46693690	3_33	0	0.0139701525705634	6.72684894773822	1.56737505410606e-06	1.46558704453375	1
ENSG00000181585.3	TMIE	3	46699809	3_33	0	0.0117370697606378	4.87920689040651	9.5514438096112e-07	-0.878473634458399	2
ENSG00000188086.13	PRSS45	3	46744963	3_33	0	0.28605496495133	20.7685724561407	9.90869000455407e-05	-3.47749108391002	2
ENSG00000178055.11	PRSS42	3	46834226	3_33	0	0.0117860092694106	4.93120789578815	9.69349066316692e-07	0.485596707818893	1
ENSG00000160801.13	PTH1R	3	46877889	3_33	0	0.0168756074461253	7.57165070277963	2.13113072667558e-06	-0.545985802539904	2
ENSG00000160796.16	NBEAL2	3	46979634	3_33	0	0.0116378509723343	5.24047325719293	1.01719310158471e-06	0.547619047619162	1
ENSG00000181555.20	SETD2	3	47164415	3_33	0	0.0322006163471575	14.1377075687524	7.59282314741733e-06	-1.92275574112728	1
ENSG00000076201.14	PTPN23	3	47380662	3_33	0	0.0143166937083485	7.93633518934157	1.89505946048987e-06	1.37301587301619	1
ENSG00000114650.18	SCAP	3	47476776	3_33	0	0.0140459770603056	7.71530700116374	1.80744575531733e-06	1.33858267716498	1
ENSG00000163832.15	ELP6	3	47513447	3_33	0	0.0127067834376388	5.50115551625527	1.1658687359579e-06	-0.628140703517773	1
ENSG00000114646.9	CSPG5	3	47580841	3_33	0	0.011804055850819	4.88985036082273	9.62691041267891e-07	0.282442748091582	1
ENSG00000173473.10	SMARCC1	3	47781387	3_34	0	0.0100689420803805	5.02165165136858	8.4331637049014e-07	0.811188811189006	1
ENSG00000164045.11	CDC25A	3	48188134	3_34	0	0.0134346526341486	7.23475705558333	1.62110258909248e-06	0.425373134328365	1
ENSG00000164048.13	ZNF589	3	48195614	3_34	0	0.0138170854896353	7.69665662495488	1.77369385678686e-06	1.06976744186032	1
ENSG00000172113.8	NME6	3	48301392	3_34	0	0.0107473620630666	5.67848664892457	1.01787534376774e-06	0.0614556410780986	2
ENSG00000114268.11	PFKFB4	3	48562511	3_34	0	0.0359288256284105	30.302357329116	1.81584821223143e-05	4.41758241758004	1
ENSG00000145040.3	UCN2	3	48563473	3_34	0	0.0101303136653662	5.02315403781666	8.48710342287531e-07	-0.830252100840548	1
ENSG00000213672.7	NCKIPSD	3	48685869	3_34	0	0.0178255216549698	18.3663665058326	5.46041436150626e-06	-1.10687022900778	1
ENSG00000068745.14	IP6K2	3	48694528	3_34	0	0.0120576241072794	8.31346656427154	1.67187575863405e-06	-1.8033293384509	2
ENSG00000114302.15	PRKAR2A	3	48845667	3_34	0	0.0398996005652184	47.9052096589827	3.18794924760487e-05	-6.86708754400589	2
ENSG00000177479.19	ARIH2	3	48919429	3_34	0	0.0197054104853042	17.1229655586686	5.62761754356107e-06	-0.699999999999753	1
ENSG00000178252.17	WDR6	3	49007280	3_34	0	0.0116647419385686	25.7968193258803	5.01881749040601e-06	3.35454467513589	2
ENSG00000185909.14	KLHDC8B	3	49171432	3_34	0	0.00996902092094554	21.828314384199	3.62938310397545e-06	3.11581975367301	2
ENSG00000173421.16	CCDC36	3	49199901	3_34	0	0.0107243883744254	13.4253990537328	2.40137421041536e-06	-1.18110236220428	1
ENSG00000188315.7	C3orf62	3	49277527	3_34	1	0.0425063665943182	54.3878123347405	3.85581047978295e-05	-7.05102040815835	1
ENSG00000164076.16	CAMKV	3	49870590	3_35	0	0.020359741216459	40.8741946962843	1.38797475932336e-05	-7.10317460317599	1
ENSG00000114316.12	USP4	3	49340655	3_35	0	0.0147731382624932	55.5463501477988	1.36863737463564e-05	8.08014827618169	2
ENSG00000233276.3	GPX1	3	49358927	3_35	0	0.0181580893808606	109.007046286279	3.30129874678497e-05	-11.6461538461522	1
ENSG00000067560.10	RHOA	3	49413016	3_35	0	0.017261551892132	108.01934440934	3.10986460109062e-05	-11.6076923076884	1
ENSG00000145022.4	TCTA	3	49412205	3_35	0	0.0192752379105354	12.3211561155971	3.96105901664497e-06	1.2598106175276	2
ENSG00000145020.15	AMT	3	49422917	3_35	0	0.0105729853714062	18.1136067729718	3.19420417022258e-06	3.45390070921952	1
ENSG00000145029.13	NICN1	3	49428588	3_35	0	0.0151511572833827	41.2988426861576	1.04362336534459e-05	6.71573604060998	1
ENSG00000173402.11	DAG1	3	49469467	3_35	0	0.0105753967605474	18.5132198105298	3.26541762949412e-06	-3.51773049645435	1
ENSG00000173531.15	MST1	3	49688252	3_35	0	0.0365611031458794	78.3224124197123	4.77601247412513e-05	9.71538461538547	1
ENSG00000164068.15	RNF123	3	49696796	3_35	0	0.0107390344462556	41.9523914878435	7.51418812300068e-06	-7.55645161290265	1
ENSG00000183763.8	TRAIP	3	49856597	3_35	0	0.0127463176213942	29.8622608544825	6.34844741638442e-06	-6.56617647058778	1
ENSG00000164078.12	MST1R	3	49904003	3_35	0	0.0113434606967306	26.2598447401345	4.96818581169778e-06	-5.94354838709735	1
ENSG00000004534.14	RBM6	3	49940636	3_35	0	0.0106901069608364	25.5094508913444	4.54823888020873e-06	5.83739837398495	1
ENSG00000001617.11	SEMA3F	3	50148075	3_35	0	0.0132792561400138	21.7200640873175	4.81055246915296e-06	5.22399999999953	1
ENSG00000179564.3	LSMEM2	3	50278688	3_35	0	0.0393988980286613	18.6153164126122	1.22324824976529e-05	-2.05102040816415	1
ENSG00000243477.5	NAT6	3	50299601	3_35	0	0.0106126035187017	7.01182390018732	1.24111791776848e-06	-2.40368796126447	2
ENSG00000186792.16	HYAL3	3	50295266	3_35	0	0.0135655091411123	7.77257622474486	1.75857621006335e-06	-0.583999999999823	1
ENSG00000068028.17	RASSF1	3	50341515	3_35	0	0.0471869636342717	20.3606121277333	1.6024074987789e-05	-2.16161616161648	1
ENSG00000114395.10	CYB561D2	3	50350442	3_35	0	0.0105923326429495	17.031482312065	3.00887512804015e-06	4.16972477064362	1
ENSG00000007402.11	CACNA2D2	3	50504484	3_35	0	0.0417984162616566	13.6508421325966	9.51654655470475e-06	-0.0162162162162202	1
ENSG00000114735.9	HEMK1	3	50569633	3_35	0	0.0158529760458025	7.43520579593104	1.96591122602043e-06	0.417112299465047	1
ENSG00000114738.10	MAPKAPK3	3	50611291	3_35	0	0.0442401083365744	26.603985192644	1.96301213721032e-05	-3.56538461538557	1
ENSG00000114737.15	CISH	3	50611939	3_35	0	0.0107117088773011	6.36848570560824	1.1377714840257e-06	1.41326530612245	1
ENSG00000145050.15	MANF	3	51382897	3_35	0	0.0117155398244183	11.8484879613091	2.31518309071264e-06	-3.03940886699661	1
ENSG00000259956.1	RBM15B	3	51391456	3_35	0	0.0207701212624301	10.3500993143362	3.58544986968924e-06	1.14350797266519	1
ENSG00000114767.6	RRP9	3	51941929	3_36	0	0.0449370937643268	15.0490056578295	1.12790596311651e-05	1.97570850202409	1
ENSG00000041880.14	PARP3	3	51941929	3_36	0	0.0449370937643268	15.0490056578295	1.12790596311651e-05	-1.97570850202409	1
ENSG00000247596.8	TWF2	3	52238012	3_36	0	0.0151812870606712	4.9354882369022	1.24967999914903e-06	-0.153439153439253	1
ENSG00000164088.17	PPM1M	3	52234850	3_36	0	0.0152114998353521	4.95324156338635	1.25667116810232e-06	0.788298263705674	2
ENSG00000168237.17	GLYCTK	3	52286212	3_36	0	0.0345071982974705	12.4886993498085	7.18765156597783e-06	1.96989717678676	2
ENSG00000164091.11	WDR82	3	52288401	3_36	0	0.020229716767706	7.52573630929596	2.53921166845403e-06	1.55223880596996	1
ENSG00000114841.17	DNAH1	3	52316196	3_36	0	0.0146899628771554	4.6383313420609	1.13642969506181e-06	-0.0308641975308628	1
ENSG00000010319.6	SEMA3G	3	52444898	3_36	0	0.0165302509041938	5.7735060931881	1.5917658374717e-06	0.860962566845049	1
ENSG00000114854.7	TNNC1	3	52454186	3_36	0	0.0178159397857615	6.39438160770601	1.90006033807681e-06	0.644694123572833	2
ENSG00000010322.15	NISCH	3	52455611	3_36	0	0.0146274352450884	4.5976752784003	1.12167382311897e-06	0.122448979591812	1
ENSG00000010327.10	STAB1	3	52495250	3_36	0	0.0151656381695507	4.92046059604426	1.24459070712576e-06	-0.32967032967032	1
ENSG00000168268.10	NT5DC2	3	52534789	3_36	0	0.0210628536266603	7.980902390242	2.80368562226813e-06	-1.13429690550361	2
ENSG00000163938.16	GNL3	3	52681295	3_36	0	0.0153996165313606	5.09149800513833	1.30772248193402e-06	-0.238805970149196	1
ENSG00000163939.18	PBRM1	3	52685800	3_36	0	0.0196037155138376	7.30870916994556	2.38967685743097e-06	-1.50781249999972	1
ENSG00000016864.18	GLT8D1	3	52709273	3_36	0	0.0149506229958716	4.80540290644802	1.19825486928249e-06	0.275100401606341	1
ENSG00000162267.12	ITIH3	3	52794612	3_36	0	0.0384560941660385	13.4501145928332	8.62683045058963e-06	-2.30534351145033	1
ENSG00000055955.15	ITIH4	3	52830677	3_36	0	0.104250872496989	22.6299856910376	3.93481287069908e-05	-3.0272108843532	1
ENSG00000163935.13	SFMBT1	3	53130078	3_36	0	0.0453170397137803	15.0831845495638	1.14002580723328e-05	-2.08208955223824	1
ENSG00000163932.13	PRKCD	3	53155654	3_36	0	0.0159473106260439	5.39938327730725	1.43612326020791e-06	-0.486301369862935	1
ENSG00000163931.15	TKT	3	53255618	3_36	0	0.0658609304205186	18.5494562131415	2.03760102238632e-05	-2.01863354037316	1
ENSG00000272886.5	DCP1A	3	53347519	3_36	0	0.0170860971751839	6.0240890549541	1.71669981795132e-06	0.620227038183574	1
ENSG00000016391.10	CHDH	3	53846340	3_36	0	0.114442893759495	23.8033862417855	4.54347015825489e-05	2.40521739130369	1
ENSG00000113812.13	ACTR8	3	53881903	3_36	0	0.015388010977974	5.07046233319799	1.30133812643485e-06	-0.429655681905382	2
ENSG00000157445.14	CACNA2D3	3	54122697	3_37	0	0.0325175007259677	8.95027815489268	4.8541567523281e-06	-1.03867403314874	1
ENSG00000187672.12	ERC2	3	56468050	3_39	0	0.0228784107928277	4.70513428136852	1.79538660914597e-06	0.0397350993377392	1
ENSG00000180376.16	CCDC66	3	56545510	3_39	0	0.028946353376626	6.88922442458966	3.32601572268551e-06	0.960546945283251	2
ENSG00000163946.13	FAM208A	3	56682894	3_39	0	0.0249548206780618	5.51104427585503	2.29376255737981e-06	0.596774193548065	1
ENSG00000163947.11	ARHGEF3	3	57079049	3_39	0	0.0231811253537905	4.82703637697826	1.86627308474473e-06	0.260563380281712	1
ENSG00000144730.17	IL17RD	3	57170597	3_39	0	0.0276783163138118	6.47290210284117	2.98812535435021e-06	0.648648648648735	1
ENSG00000163666.8	HESX1	3	57226802	3_39	0	0.0234538341652183	4.93551251168498	1.930661840476e-06	0.388888888888983	1
ENSG00000174844.14	DNAH12	3	57544056	3_39	0	0.0488461509853618	11.7717906150789	9.59031742335689e-06	-1.71852190471894	2
ENSG00000174840.8	PDE12	3	57556472	3_39	0	0.0229138063380141	4.7194754687106	1.80364506074425e-06	0.368421052631466	1
ENSG00000168374.10	ARF4	3	57610378	3_39	0	0.0631648687579655	14.1886315229068	1.49477633637363e-05	2.02614379084999	1
ENSG00000174839.12	DENND6A	3	57692733	3_39	0	0.0330631808673141	8.12640645060343	4.48129236415446e-06	1.4215166603251	2
ENSG00000163681.14	SLMAP	3	57755619	3_39	0	0.0570212150561027	13.2247867057823	1.25772371336374e-05	1.97619047619013	1
ENSG00000163687.13	DNASE1L3	3	58214627	3_40	0	0.032634581444528	12.9483450792729	7.04778127760536e-06	-1.58646616541393	1
ENSG00000163686.14	ABHD6	3	58237077	3_40	0	0.013296102913522	4.62667069690972	1.02601347187298e-06	0.0396039603960309	1
ENSG00000163684.11	RPP14	3	58306758	3_40	0	0.0399871634258565	14.8429143227934	9.89919510218199e-06	-1.56375838926167	1
ENSG00000168297.15	PXK	3	58332842	3_40	0	0.0519777393171855	17.298075303527	1.49959946097332e-05	-2.03555555555541	1
ENSG00000168291.12	PDHB	3	58434315	3_40	0	0.0133271302351834	4.64819846335913	1.03319289290936e-06	0.309643132849372	2
ENSG00000168306.12	ACOX2	3	58537792	3_40	0	0.0433597210069397	15.5996497036163	1.12813592900711e-05	1.68055555555572	1
ENSG00000168309.16	FAM107A	3	58582778	3_40	0	0.0132527503118975	4.59650479769603	1.01600030674157e-06	-0.0479999999999973	1
ENSG00000189283.9	FHIT	3	61250788	3_41	0	0.0195704140104498	6.34033384000538	2.06953246849192e-06	0.722222222222258	1
ENSG00000114405.10	C3orf14	3	62319398	3_41	0	0.016773167143126	4.91286593469132	1.37439033764777e-06	0.266272189349059	1
ENSG00000163618.17	CADPS	3	62875367	3_42	0	0.0244895254419074	4.69679678271783	1.9184136015117e-06	-0.206110462258456	2
ENSG00000163632.12	C3orf49	3	63819161	3_43	0	0.0207176540365843	5.90194623214719	2.03936955118081e-06	-0.65110565110534	1
ENSG00000163634.11	THOC7	3	63863496	3_43	0	0.0238728170969338	7.21609642252937	2.87320162864856e-06	0.90215588723	1
ENSG00000163635.17	ATXN7	3	63864984	3_43	0	0.0448582813117013	13.0897016124128	9.79337720726259e-06	2.05434782608609	1
ENSG00000163637.12	PRICKLE2	3	64202448	3_43	0	0.0179891043337753	4.59431630186922	1.37844847635289e-06	-0.0283915161284429	2
ENSG00000163638.13	ADAMTS9	3	64688596	3_43	0	0.0203382072034004	5.7306875272824	1.94392498536971e-06	-0.542857142857023	1
ENSG00000144741.17	SLC25A26	3	66134027	3_45	0	0.0153444740187244	7.39601945060569	1.89282366198775e-06	-1.01150950746796	2
ENSG00000144749.13	LRIG1	3	66501565	3_45	0	0.0254360514951618	12.0770843812724	5.12356088919491e-06	1.36866359446992	1
ENSG00000172340.14	SUCLG2	3	67654746	3_45	0	0.0339504174199606	14.7618108304433	8.35881781223285e-06	1.76744186046468	1
ENSG00000163378.13	EOGT	3	68989066	3_46	0	0.0228308966330171	5.49732077176623	2.09331291256622e-06	0.491935483870977	1
ENSG00000144747.15	TMF1	3	69052218	3_46	0	0.022590491012355	5.39916630573233	2.03428820494448e-06	0.426395939086302	1
ENSG00000114541.14	FRMD4B	3	69542649	3_47	0	0.0894222275489667	19.5347495207191	2.91348936196576e-05	-2.11976047904165	1
ENSG00000163412.12	EIF4E3	3	71757284	3_48	0	0.018222949871131	6.83581244993278	2.07763343068496e-06	0.792626728110347	1
ENSG00000170837.2	GPR27	3	71735170	3_48	0	0.0167691553310019	6.13135474853734	1.71485631648846e-06	0.716417910447485	1
ENSG00000172986.12	GXYLT2	3	72979727	3_49	0	0.0251202955561491	5.99675556358289	2.51247180704811e-06	0.725925925925757	1
ENSG00000163605.14	PPP4R2	3	72999194	3_49	0	0.0332807546083478	8.61186822541511	4.78025039827656e-06	-1.31199999999953	1
ENSG00000113805.8	CNTN3	3	74520712	3_50	0	0.0446600057509597	11.9338744671445	8.8891522646881e-06	1.51061658952154	2
ENSG00000227124.8	ZNF717	3	75789066	3_51	0	0.0209610039999921	5.64561311714867	1.97370981088048e-06	-0.539568345323622	1
ENSG00000114480.12	GBE1	3	81762506	3_54	0	0.019825716292023	4.61530594880445	1.52612282705744e-06	0.108571428571478	1
ENSG00000175161.13	CADM2	3	84951736	3_56	0	0.0283302565116877	8.6776700492902	4.10028217589574e-06	-1.94736842105202	1
ENSG00000064835.10	POU1F1	3	87307771	3_57	0	0.0191308804205564	6.24043066459638	1.99117588967371e-06	-0.677002583979337	1
ENSG00000083937.8	CHMP2B	3	87227372	3_57	0	0.0171388598653166	5.31239105441764	1.51856039880957e-06	-0.450750084635593	2
ENSG00000175105.6	ZNF654	3	88058839	3_58	0	0.0180031470910283	4.80445214550124	1.44262152321272e-06	0.215937492000646	2
ENSG00000163320.10	CGGBP1	3	88122078	3_58	0	0.0347589587438955	10.9115867794654	6.32579006117507e-06	-1.45226130653306	1
ENSG00000044524.10	EPHA3	3	89107369	3_59	0	0.0239891436757851	4.66963279610259	1.86834718312896e-06	0.432989690721744	1
ENSG00000178700.7	DHFR2	3	94061265	3_59	0	0.0695474712293694	14.622636514359	1.696161236019e-05	-1.96575342465795	1
ENSG00000178694.9	NSUN3	3	94062771	3_59	0	0.0459735367075657	10.7287649858778	8.22655020940172e-06	-1.49781659388584	1
ENSG00000269028.3	MTRNR2L12	3	96618327	3_61	0	0.0366762881866128	11.959847209958	7.31595648448516e-06	1.28823529411787	1
ENSG00000080200.9	CRYBG3	3	97822174	3_61	0	0.0230316206888067	7.63405940014897	2.93251430892223e-06	-0.845384019347733	2
ENSG00000080822.16	CLDND1	3	98523270	3_62	0	0.0436287450005843	9.66484674930482	7.0327924061435e-06	-1.16901408450739	1
ENSG00000057019.15	DCBLD2	3	98905885	3_62	0	0.0851104348096052	15.9648764789299	2.26625344630879e-05	-1.89560439560461	1
ENSG00000144810.15	COL8A1	3	99638508	3_62	0	0.0255377625717094	4.67614008742588	1.99172999490859e-06	0.139622641509372	1
ENSG00000036054.12	TBC1D23	3	100261437	3_63	0	0.0297487540702213	9.40429528239503	4.66611183948016e-06	-1.30344827586192	1
ENSG00000154174.7	TOMM70	3	100401425	3_63	0	0.0197402388195822	5.59880002778221	1.84334856066021e-06	0.457044673539498	1
ENSG00000206535.7	LNP1	3	100402006	3_63	0	0.0293532105208221	9.2798309843821	4.54313645583027e-06	1.25757575757598	1
ENSG00000114354.13	TFG	3	100709274	3_63	0	0.0178850443981734	4.68514635618908	1.39756910106213e-06	0.324732825764001	2
ENSG00000154175.16	ABI3BP	3	100991664	3_64	0	0.016345093178977	6.09515852665607	1.66162306417649e-06	-0.965779689922829	2
ENSG00000081148.11	IMPG2	3	101320263	3_64	1	0.0562964554264273	21.2166976803154	1.99213582276608e-05	4.01754476284437	2
ENSG00000066422.4	ZBTB11	3	101677685	3_64	0	0.0162467672465114	5.15129050729233	1.39586400071955e-06	-0.0232558139534965	1
ENSG00000114391.12	RPL24	3	101687152	3_64	0	0.0951690775148515	23.8911468002321	3.79221509039809e-05	-3.28387096774217	1
ENSG00000182504.10	CEP97	3	101725179	3_64	0	0.144016560758246	27.5122557315644	6.60843679497181e-05	3.43076923076934	1
ENSG00000144815.15	NXPE3	3	101779081	3_64	0	0.0183742744043189	8.21096046364125	2.51631070070147e-06	1.79435483871018	1
ENSG00000144802.11	NFKBIZ	3	101828889	3_64	0	0.0152735257370394	5.06555423925784	1.29040600840058e-06	0.607692307692215	1
ENSG00000170017.12	ALCAM	3	105366626	3_66	0	0.0291703185673736	9.89343248322102	4.81335919509581e-06	1.19431465277306	2
ENSG00000138483.2	CCDC54	3	107377044	3_67	0	0.0230859839725234	10.4484182377359	4.02308347606772e-06	1.53225806451627	1
ENSG00000114455.13	HHLA2	3	108296400	3_67	0	0.0303141683496959	12.9781589911869	6.56173752068915e-06	1.75199999999946	1
ENSG00000114487.9	MORC1	3	109120175	3_67	0	0.0126031525144852	4.84859890375706	1.0191909446039e-06	0.272727272727165	1
ENSG00000114439.18	BBX	3	107525160	3_67	0	0.0337825694846742	13.9864816067016	7.88063590113772e-06	1.7956989247306	1
ENSG00000114446.4	IFT57	3	108222767	3_67	0	0.0380986217909458	15.1074891988179	9.59978846834501e-06	1.70739549839209	1
ENSG00000144821.9	MYH15	3	108529575	3_67	0	0.0149417367387057	6.42107325971435	1.60017989937113e-06	-0.684210526315485	1
ENSG00000177707.10	NECTIN3	3	111070094	3_69	0	0.0307362267274263	11.2032527448451	5.74321124222726e-06	-1.43352601156122	1
ENSG00000144824.20	PHLDB2	3	111732536	3_69	0	0.0153139405899876	4.74492884565855	1.21192785573217e-06	-0.257142857142827	1
ENSG00000144827.8	ABHD10	3	111978835	3_69	0	0.0241542688526031	8.9645662970882	3.6114639572836e-06	-1.05223880597042	1
ENSG00000144834.13	TAGLN3	3	111999059	3_69	0	0.0162347919298776	5.28482484768877	1.43099274126581e-06	-0.253623188405824	1
ENSG00000144848.10	ATG3	3	112561859	3_69	0	0.0151231533945004	4.62904100761335	1.16759839931233e-06	-0.135922236849975	2
ENSG00000138459.8	SLC35A5	3	112561371	3_69	0	0.0160286345820374	5.16665146677677	1.38122935393219e-06	-0.376681614349829	1
ENSG00000163606.10	CD200R1	3	112975136	3_69	0	0.0214068522906429	7.84491297504373	2.80092221574977e-06	-0.86301369862972	1
ENSG00000163607.15	GTPBP8	3	112991286	3_69	0	0.0173353344498755	5.89152702514342	1.70341397003421e-06	-0.591549295774749	1
ENSG00000163608.14	NEPRO	3	113019471	3_69	0	0.0158946536114319	5.0890308145636	1.34910655995783e-06	0.446355106981008	2
ENSG00000144857.14	BOC	3	113211230	3_70	0	0.0284676537850854	6.76813288727408	3.21351741758875e-06	-0.555555555555334	1
ENSG00000206530.10	CFAP44	3	113441300	3_70	0	0.0320574575353912	7.87279987928199	4.20938252105201e-06	0.994703270709834	2
ENSG00000163611.11	SPICE1	3	113515598	3_70	0	0.0247836450615049	5.48112093214438	2.26565965144105e-06	-0.488038277511874	1
ENSG00000072858.10	SIDT1	3	113533195	3_70	0	0.0244443052641546	5.35317544319255	2.18247501819595e-06	0.380530973451368	1
ENSG00000121579.12	NAA50	3	113746012	3_70	0	0.0400413673574992	9.94608273784023	6.64233955457982e-06	-1.3461538461541	1
ENSG00000114573.9	ATP6V1A	3	113746914	3_70	0	0.0456882257937038	11.1796276122344	8.51906117112749e-06	-1.46923076923032	1
ENSG00000184307.14	ZDHHC23	3	113951951	3_70	0	0.0225860027126111	4.61981654123626	1.74030036412976e-06	-0.0634920634920623	1
ENSG00000151576.10	QTRT2	3	114006229	3_70	0	0.0249304903504626	5.53594927228616	2.30188184721351e-06	-0.540983606557503	1
ENSG00000163617.10	CCDC191	3	114010939	3_70	0	0.0577483018944617	13.3780373458665	1.28852167287303e-05	1.50352755170857	2
ENSG00000181847.11	TIGIT	3	114277311	3_71	0	0.0249511406879304	6.51229545351578	2.71009556952552e-06	-0.738461538461746	1
ENSG00000144847.12	IGSF11	3	119146150	3_74	0	0.032664775180148	8.93488072130521	4.86775305673855e-06	1.08664259927856	1
ENSG00000121578.12	B4GALT4	3	119239772	3_74	0	0.0422613155972117	11.3376870832457	7.99148676497285e-06	-1.30935251798528	1
ENSG00000176142.12	TMEM39A	3	119467987	3_74	0	0.020728958469042	4.7120241361894	1.62909005827833e-06	-0.179487179487221	1
ENSG00000163389.10	POGLUT1	3	119468031	3_74	0	0.0912134544382239	18.5957408799627	2.82899705372099e-05	2.14216879013136	2
ENSG00000113845.9	TIMMDC1	3	119498262	3_74	0	0.0206239886276138	4.66499281757694	1.60466265519634e-06	-0.227508439387338	2
ENSG00000121594.11	CD80	3	119559316	3_74	0	0.0215607087740497	5.07656387043826	1.82554689499778e-06	0.276041666666791	1
ENSG00000144843.11	ADPRH	3	119579762	3_74	0	0.0236262134342856	5.92478549575097	2.33467729664546e-06	0.483333333333485	1
ENSG00000121577.13	POPDC2	3	119665057	3_74	0	0.0210663608963424	4.86162085388297	1.70816851158468e-06	0.259541984732616	1
ENSG00000138495.6	COX17	3	119677824	3_74	0	0.0371512163508659	10.1342723744987	6.27950940746876e-06	1.2417582417584	1
ENSG00000183833.16	MAATS1	3	119702856	3_74	0	0.0208827767597114	4.78052060632627	1.66503568586006e-06	0.223929449810611	2
ENSG00000175697.10	GPR156	3	120285335	3_74	0	0.0206735879443208	4.68724498347568	1.61619446240574e-06	0.17004815204803	2
ENSG00000163428.3	LRRC58	3	120349734	3_74	0	0.0325035427104752	8.8888496387313	4.81877185115157e-06	1.17451523545659	1
ENSG00000153767.9	GTF2E1	3	120742872	3_74	0	0.0212038002428538	4.92187992930255	1.74062342746039e-06	0.278301886792552	1
ENSG00000145087.12	STXBP5L	3	120907637	3_75	0	0.0250683303467452	4.62566368441603	1.93401379845362e-06	-0.0676923076923053	1
ENSG00000163833.7	FBXO40	3	121592799	3_75	0	0.0266257499350504	5.44754933118564	2.41915182966126e-06	0.818897637795257	1
ENSG00000180353.10	HCLS1	3	121659058	3_75	0	0.0253053256264745	4.70210733845616	1.98456155795434e-06	-0.0748663101604214	1
ENSG00000173230.15	GOLGB1	3	121749947	3_75	0	0.0309964637808834	6.76766210913751	3.49873398347379e-06	-1.33147049921238	2
ENSG00000173226.16	IQCB1	3	121788384	3_75	0	0.0249953667011856	4.66419346997074	1.9444472896775e-06	-0.152811769099047	2
ENSG00000145088.8	EAF2	3	121835057	3_75	0	0.0306310959385602	6.34369207462966	3.24089331592083e-06	-0.645454545454955	1
ENSG00000163406.10	SLC15A2	3	121893969	3_75	0	0.0501709125829404	11.3772192316639	9.52024736909382e-06	1.94405594405548	1
ENSG00000121552.3	CSTA	3	122325058	3_76	0	0.0264823940535649	4.59423998883079	2.02922884335211e-06	-0.12280701754389	1
ENSG00000160124.9	CCDC58	3	122387538	3_76	0	0.0382640392693268	8.0199007168962	5.11823133191151e-06	-1.29600000000016	1
ENSG00000114023.15	FAM162A	3	122384273	3_76	0	0.0692225939119785	13.5851879677266	1.56846064664315e-05	1.73991935483864	1
ENSG00000196981.3	WDR5B	3	122416408	3_76	0	0.0266419303841624	4.65001679711572	2.06623786703709e-06	0.0404624277456776	1
ENSG00000114030.12	KPNA1	3	122515768	3_76	0	0.0637695748019543	12.8101775403554	1.36247573241825e-05	-1.86290322580659	1
ENSG00000138496.16	PARP9	3	122564888	3_76	0	0.0267344734258942	4.68222093855186	2.08777475950898e-06	0.0352941176470664	1
ENSG00000173200.12	PARP15	3	122577955	3_76	0	0.13692463677131	20.1229777899684	4.59551249169999e-05	-2.54217505182558	2
ENSG00000173193.13	PARP14	3	122687467	3_76	0	0.0397098964043565	8.36612201422622	5.54093497825324e-06	-0.925287356321616	1
ENSG00000169087.10	HSPBAP1	3	122793842	3_76	0	0.0608758665585524	12.3723420072205	1.25619534174213e-05	1.67256240313967	2
ENSG00000138463.8	DIRC2	3	122795125	3_76	0	0.0369321424627024	7.68935881568681	4.73646939019267e-06	1.16379310344773	1
ENSG00000082684.14	SEMA5B	3	123028920	3_76	0	0.0318535676464001	6.311059233546	3.35289878106302e-06	0.607664233576677	1
ENSG00000114491.13	UMPS	3	124730083	3_77	0	0.0226908006713755	4.794461495399	1.81446987205303e-06	0.0408277762983995	2
ENSG00000163885.11	CFAP100	3	126394612	3_78	0	0.0336104227944257	6.51741300256265	3.65350178531311e-06	-0.653912250199193	2
ENSG00000159650.8	UROC1	3	126490427	3_78	0	0.0859512194764804	15.3458521646791	2.19990110822749e-05	-1.81818181818234	1
ENSG00000144909.7	OSBPL11	3	125594988	3_78	0	0.0363249070268737	7.24123499646293	4.38709721977851e-06	-1.03105359599346	2
ENSG00000189366.9	ALG1L	3	125930974	3_78	0	0.0316119490371233	5.94668553623202	3.13535233769476e-06	-0.699421965317852	1
ENSG00000114547.9	ROPN1B	3	125987169	3_78	0	0.0610548153508148	12.1063882764308	1.23280567870766e-05	-1.73599999999994	1
ENSG00000114544.16	SLC41A3	3	126101728	3_78	0	0.035082486384978	6.91678443829731	4.0472004250445e-06	1.11023622047257	1
ENSG00000144908.13	ALDH1L1	3	126197538	3_78	0	0.0284869048371549	4.97860597317785	2.36544647963721e-06	0.482830008579742	2
ENSG00000070476.14	ZXDC	3	126471761	3_78	0	0.0370791751238545	7.4328959539688	4.59672182988806e-06	0.922480620154642	1
ENSG00000197763.14	TXNRD3	3	126655148	3_79	0	0.0298754901721413	7.85531971224125	3.91416393185268e-06	-1.00504233850801	2
ENSG00000159685.10	CHCHD6	3	126704594	3_79	0	0.0220005691807101	5.01472968073819	1.84010052643796e-06	-0.36144578313268	1
ENSG00000074416.13	MGLL	3	127819569	3_79	0	0.0499813862341567	12.6594525646271	1.05531795811267e-05	-1.67484662576642	1
ENSG00000187715.13	KBTBD12	3	127915367	3_79	0	0.0371810440361513	9.8927267912865	6.13476175366408e-06	1.16428571428565	1
ENSG00000058262.9	SEC61A1	3	128002532	3_79	0	0.023919172113625	5.79008039144339	2.30988757667428e-06	-0.55367231638407	1
ENSG00000175792.11	RUVBL1	3	128153663	3_79	0	0.0210820528858752	4.61949161760999	1.62430352733311e-06	-0.059858777842532	2
ENSG00000132394.10	EEFSEC	3	128153332	3_79	0	0.0235092074971524	5.62971267391461	2.20741670531226e-06	0.512018488272538	2
ENSG00000170893.3	TRH	3	129974494	3_80	0	0.0255300221405349	4.67704788617416	1.99151285231696e-06	-0.0639534883720804	1
ENSG00000114656.10	KIAA1257	3	129022864	3_80	0	0.0259379116991969	4.82420286235708	2.08699147493755e-06	-0.21527777777781	1
ENSG00000172780.16	RAB43	3	129122809	3_80	0	0.0254464761045151	4.64661997332514	1.97208172720418e-06	-0.138097062358717	2
ENSG00000240682.9	ISY1	3	129161573	3_80	0	0.0266578020002384	5.07841666792111	2.25794195853948e-06	0.36744186046505	1
ENSG00000181789.14	COPG1	3	129249799	3_80	0	0.0267780075128657	5.12020188804603	2.28678560677629e-06	0.375609756097479	1
ENSG00000183624.13	HMCES	3	129279274	3_80	0	0.0280258820887697	5.54334793831552	2.59114391474316e-06	0.494949494949275	1
ENSG00000184897.5	H1FX	3	129315915	3_80	0	0.0288141666153841	5.80115582110114	2.78792251765455e-06	-0.502496956930476	2
ENSG00000172771.11	EFCAB12	3	129428575	3_80	0	0.0308328260155578	6.43085646258096	3.30706136801014e-06	-0.719153530168662	2
ENSG00000163913.11	IFT122	3	129421895	3_80	0	0.0258922598593424	4.80784745162012	2.07625524261429e-06	-0.297619047619152	1
ENSG00000004399.12	PLXND1	3	129607477	3_80	0	0.0568012178008349	12.1430018751075	1.15038660083715e-05	1.53881278538793	1
ENSG00000196455.7	PIK3R4	3	130746630	3_81	0	0.0251412033069129	4.68516082720893	1.96458430012249e-06	0.150982509011502	2
ENSG00000017260.19	ATP2C1	3	130850713	3_81	0	0.027518420914573	5.52410359187255	2.53539382919181e-06	-0.50451789863139	2
ENSG00000198585.11	NUDT16	3	131381465	3_81	0	0.0258696656414582	4.95030421029955	2.13590931407429e-06	-0.30402930402926	1
ENSG00000114686.8	MRPL3	3	131502955	3_81	0	0.0315519621008011	6.79596204414316	3.57632864978714e-06	0.805714285714157	1
ENSG00000196353.11	CPNE4	3	132285293	3_82	0	0.0282036075998048	5.33297618861277	2.50861730511428e-06	0.454406599818199	2
ENSG00000014257.15	ACPP	3	132325207	3_82	0	0.0312398601357731	6.28378582269088	3.2740896012812e-06	0.794701986754737	1
ENSG00000129048.6	ACKR4	3	132597261	3_82	0	0.036414488409557	7.71143920895438	4.68349173066486e-06	-0.853018372703328	1
ENSG00000240303.7	ACAD11	3	132658573	3_82	0	0.0373565532346992	7.94969720254178	4.95310450400272e-06	1.01960784313714	1
ENSG00000091527.15	CDV3	3	133540896	3_83	0	0.0193191416979589	5.87622467340765	1.8934172342613e-06	0.599009900990049	1
ENSG00000154917.10	RAB6B	3	133895761	3_83	0	0.0672541321157508	17.5187926989759	1.96509364825688e-05	1.95939086294331	1
ENSG00000163785.12	RYK	3	134240902	3_83	0	0.0168655530427495	4.61922940076749	1.29936218415318e-06	-0.0806451612903392	1
ENSG00000182923.16	CEP63	3	134486229	3_83	0	0.0174198598783286	4.91839403560462	1.42898635566555e-06	0.590909090909047	1
ENSG00000174579.3	MSL2	3	136198785	3_84	0	0.0314934928220666	7.48257421049229	3.93035670878662e-06	1.1528662420381	1
ENSG00000114054.13	PCCB	3	136249986	3_84	0	0.0272286861339517	6.12968546216341	2.78371635587328e-06	-0.905405405405581	1
ENSG00000118007.12	STAG1	3	136751475	3_84	0	0.0414828001036406	10.0513514472806	6.95428728687192e-06	1.73125500069165	2
ENSG00000158092.6	NCK1	3	136862055	3_84	0	0.032682447781815	7.82750256828641	4.26675690828499e-06	0.985801217038832	1
ENSG00000174564.12	IL20RB	3	136948563	3_84	0	0.0546080649017059	12.6270290015907	1.1500535704498e-05	-1.97619047618971	1
ENSG00000066405.12	CLDN18	3	137998902	3_85	0	0.0326064820433046	11.3745782023872	6.18584952393052e-06	-1.28284389489936	1
ENSG00000158163.14	DZIP1L	3	138115664	3_85	0	0.0160492368507064	4.80011015138289	1.28488924944584e-06	-0.295187172357386	2
ENSG00000181322.13	NME9	3	138329935	3_85	0	0.0158305075723137	4.67322227791451	1.23387562182282e-06	-0.137037037037063	1
ENSG00000158220.13	ESYT3	3	138434098	3_85	0	0.0634188247249389	17.6041232055934	1.8620558133525e-05	1.96516163490202	2
ENSG00000114107.8	CEP70	3	138594051	3_85	0	0.0156952078514824	4.59386068032294	1.2025551348203e-06	0.155592010720172	2
ENSG00000175110.11	MRPS22	3	139006016	3_85	0	0.0222755231950618	7.83518978898915	2.91096872562568e-06	0.999999999999876	1
ENSG00000114115.9	RBP1	3	139540080	3_85	0	0.0236984766276088	8.40940748612438	3.32388456330299e-06	-0.992094861659864	1
ENSG00000163864.15	NMNAT3	3	139677620	3_85	0	0.0613801229178117	17.2960644422323	1.77065990869892e-05	1.9824902946456	2
ENSG00000158258.16	CLSTN2	3	139935624	3_85	0	0.0383730342072287	12.8924632795284	8.25129566924268e-06	-1.52238805970106	1
ENSG00000155903.11	RASA2	3	141486623	3_86	0	0.0638348652557496	16.3817057463933	1.74412325329879e-05	2.5037593984961	1
ENSG00000114125.13	RNF7	3	141709895	3_87	0	0.0213901837592806	5.91774532016902	2.11120736259383e-06	-0.682481876390556	2
ENSG00000069849.10	ATP1B3	3	141875705	3_87	0	0.0978895894754046	20.1860659505564	3.29570477012427e-05	2.48837209302344	1
ENSG00000175054.14	ATR	3	142579130	3_87	0	0.0194265942060394	5.02576895211004	1.62839324859405e-06	-0.396486913408692	2
ENSG00000120756.12	PLS1	3	142596343	3_87	0	0.0191111298366679	4.87417615135898	1.55363032298834e-06	-0.251072961373516	1
ENSG00000181804.14	SLC9A9	3	143852305	3_88	0	0.0211432713627746	4.62297099194073	1.63024718022646e-06	0.128155339805842	1
ENSG00000181744.8	C3orf58	3	143971775	3_88	0	0.0422984541074571	11.0733981971339	7.81205906658216e-06	1.84799999999984	1
ENSG00000152952.11	PLOD2	3	146155352	3_90	0	0.0314066479683336	6.68820307797492	3.50341143837556e-06	-0.807692307692519	1
ENSG00000114698.14	PLSCR4	3	146226549	3_90	0	0.146942227875146	21.3218562929855	5.22554675204729e-05	-2.57947768501074	2
ENSG00000188313.12	PLSCR1	3	146544557	3_90	0	0.0254578547034398	4.73654288896827	2.01114499831488e-06	-0.134298050937513	2
ENSG00000152977.9	ZIC1	3	147393907	3_91	0	0.0128811970559282	4.6771732813873	1.004846651805e-06	0.115384615384646	1
ENSG00000174963.17	ZIC4	3	147406919	3_91	0	0.0135032699116417	5.10991371718739	1.15083383338696e-06	-0.445492701723086	2
ENSG00000153002.11	CPB1	3	148626766	3_91	0	0.0181982136312311	7.89322653199592	2.39576067296501e-06	-0.933954351121996	2
ENSG00000163754.17	GYG1	3	148991343	3_91	0	0.0151220053313041	6.14884004738341	1.55082462394496e-06	0.734214777290288	2
ENSG00000071794.15	HLTF	3	149084128	3_91	0	0.0161872739511253	6.57159098652756	1.77420724175104e-06	-0.776881106934645	2
ENSG00000163755.8	HPS3	3	149129654	3_91	0	0.012782513702176	4.61091467051644	9.83022498714758e-07	-0.00874635568513662	1
ENSG00000047457.13	CP	3	149221606	3_91	0	0.0232605021864012	10.0626380990502	3.90383133752391e-06	-1.32515476902558	2
ENSG00000163762.6	TM4SF18	3	149325344	3_91	0	0.0134557060795253	5.12491200774924	1.1501460990327e-06	0.475308641975547	1
ENSG00000169908.11	TM4SF1	3	149378008	3_92	0	0.0231279215071122	5.40612181739427	2.08536719733445e-06	0.442446043165448	1
ENSG00000114744.8	COMMD2	3	149746640	3_92	0	0.0217464093867903	4.83509457196859	1.75368924372261e-06	-0.271999999999956	1
ENSG00000082996.19	RNF13	3	149812676	3_92	0	0.0213238034662144	4.65320890580726	1.65492123012613e-06	0.086206896551712	1
ENSG00000196428.12	TSC22D2	3	150407583	3_92	0	0.0212077333048732	4.60263190160141	1.62802324782201e-06	-0.13529411764713	1
ENSG00000144895.11	EIF2A	3	150546641	3_93	0	0.0201793342227194	4.59720064522188	1.54724966740887e-06	0.0192146572196218	2
ENSG00000198843.12	SELENOT	3	150602535	3_93	0	0.0211030168229641	5.01184744323988	1.76401589320381e-06	-0.392000000000092	1
ENSG00000120742.10	SERP1	3	150601897	3_93	0	0.0233235554889218	5.939324038098	2.31042503409553e-06	0.510989010989092	1
ENSG00000174946.6	GPR171	3	151203001	3_93	0	0.0292095930139117	8.02886710172676	3.91146889277688e-06	-1.02928870292945	1
ENSG00000174944.8	P2RY14	3	151279424	3_93	0	0.0933773541915207	18.9539879347225	2.95190427259935e-05	-2.09404388714704	1
ENSG00000181631.6	P2RY13	3	151329464	3_93	0	0.021091207378086	5.00666063560433	1.76120415860084e-06	0.309882747068742	1
ENSG00000169313.9	P2RY12	3	151384664	3_93	0	0.0374330403062264	10.3388851083917	6.45489105498725e-06	-1.382113821138	1
ENSG00000152580.8	IGSF10	3	151458294	3_93	0	0.020506360348623	4.74611796142465	1.62325675357416e-06	-0.231453382421099	2
ENSG00000169860.6	P2RY1	3	152834401	3_94	0	0.0292314699671449	8.99600021020776	4.38591507195352e-06	-1.2183908045977	1
ENSG00000174953.13	DHX36	3	154324761	3_95	0	0.0223925078311961	4.82837325754808	1.80328211854468e-06	-0.485714285714392	1
ENSG00000196549.10	MME	3	155023818	3_96	0	0.029809493636513	6.55201472975171	3.2575385925392e-06	-0.724215246636771	1
ENSG00000240045.1	RP11-451G4.2	3	155293692	3_96	0	0.104699451794967	18.3846426905179	3.21040414154072e-05	2.11472258399364	2
ENSG00000114805.16	PLCH1	3	155745473	3_96	0	0.0281081793141086	6.00570347385806	2.81550761630114e-06	-0.518796992481272	1
ENSG00000174928.15	C3orf33	3	155806061	3_96	0	0.0291912899764335	6.35715097348049	3.09510878614399e-06	-0.611111111111206	1
ENSG00000169359.13	SLC33A1	3	155854340	3_96	0	0.0248165094303787	4.84906208808442	2.00705163763095e-06	-0.335937500000051	1
ENSG00000163655.15	GMPS	3	155870359	3_96	0	0.0297075592626708	6.5201617447172	3.23061679926256e-06	0.714285714285695	1
ENSG00000169282.17	KCNAB1	3	156037538	3_96	0	0.0241505318475683	4.59664605831048	1.85151770474217e-06	0.0204081632652979	1
ENSG00000114850.6	SSR3	3	156554757	3_97	0	0.190207510679475	24.6308935072951	7.8139015291523e-05	3.05102040816206	1
ENSG00000163659.12	TIPARP	3	156672810	3_97	0	0.0234005669122106	4.71149123833415	1.8388439378043e-06	0.382978723404259	1
ENSG00000163660.11	CCNL1	3	157160775	3_97	0	0.0235821239460322	4.78317431313233	1.88130509377994e-06	-0.232238533121998	2
ENSG00000174899.10	PQLC2L	3	157543172	3_97	0	0.0232748693803279	4.66153349645605	1.80957324819517e-06	0.130081300813046	1
ENSG00000174891.12	RSRC1	3	158106120	3_98	0	0.030373379672121	8.73515656325342	4.42510844090124e-06	1.41358024691341	1
ENSG00000178053.17	MLF1	3	158571021	3_98	0	0.0704900102982374	16.6228611636351	1.95431001319414e-05	-2.66935483871014	1
ENSG00000168827.14	GFM1	3	158634583	3_98	0	0.0215889487227503	5.56577864669443	2.00409142895183e-06	-1.0624999999999	1
ENSG00000079257.7	LXN	3	158672347	3_98	0	0.035277200251104	10.1286925270583	5.95946952914416e-06	-1.45454545454458	1
ENSG00000118849.9	RARRES1	3	158732628	3_98	0	0.0214540497446676	5.50769369327515	1.97078463688839e-06	1.20161290322598	1
ENSG00000151967.18	SCHIP1	3	159839749	3_99	0	0.0427139892832033	10.3296459653519	7.35894702976008e-06	-1.30759934499731	2
ENSG00000168811.6	IL12A	3	159981157	3_99	0	0.0389536668106143	9.46871988869206	6.15176475919655e-06	-1.21538461538462	1
ENSG00000113810.15	SMC4	3	160398964	3_99	0	0.0282288226281184	6.46963845468585	3.04602092175027e-06	-0.875432525951995	1
ENSG00000186432.8	KPNA4	3	160557243	3_99	0	0.0269630517733169	6.04340482701642	2.71775834744829e-06	-0.770825966474601	2
ENSG00000163590.13	PPM1L	3	160753457	3_99	0	0.0642713108183314	14.1662349382139	1.51855911543181e-05	-1.71986970684055	1
ENSG00000169251.12	NMD3	3	161108616	3_99	0	0.0233402146424452	4.70418587197257	1.83125753406271e-06	0.395161290322594	1
ENSG00000169255.13	B3GALNT1	3	161105484	3_99	0	0.0256978904044052	5.59712555710444	2.39895790560177e-06	-0.557471264367665	1
ENSG00000196542.8	SPTSSB	3	161372828	3_99	0	0.0254899139656023	5.52169028023635	2.34747252510844e-06	-0.593984962405824	1
ENSG00000169064.12	ZBBX	3	167381644	3_102	0	0.0208886136732559	4.61272826285601	1.60704335878226e-06	-0.0280373831775746	1
ENSG00000114204.14	SERPINI2	3	167479269	3_103	0	0.0227268522193737	4.62742001933685	1.75403524086328e-06	0.112903225806407	1
ENSG00000114209.14	PDCD10	3	167734716	3_103	0	0.023040871289332	4.75466820639922	1.82717110874666e-06	-0.192402115667783	2
ENSG00000173905.8	GOLIM4	3	168096432	3_103	0	0.0313490742945665	7.61478535932695	3.98146124667208e-06	0.961538461538412	1
ENSG00000013293.5	SLC7A14	3	170578492	3_104	0	0.0367014379874633	12.4427449740496	7.61656909216442e-06	-1.44505494505445	1
ENSG00000184378.2	ACTRT3	3	169735651	3_104	0	0.01606918503487	4.77739514289459	1.28039839444706e-06	0.197311397196763	2
ENSG00000171757.15	LRRC34	3	169813035	3_104	0	0.0215461766580441	7.49240904459777	2.69247575544525e-06	0.790356394129725	1
ENSG00000173890.16	GPR160	3	170038072	3_104	0	0.0162804449018017	4.89817987007	1.3300289789981e-06	0.166301578392342	2
ENSG00000173889.15	PHC3	3	170181879	3_104	0	0.0172817433255253	5.45026191604728	1.57095964591315e-06	0.470588235294338	1
ENSG00000163577.7	EIF5A2	3	170908398	3_104	0	0.0163491195668302	4.93710748736741	1.34625415923516e-06	0.322354565774979	2
ENSG00000075420.12	FNDC3B	3	172038590	3_105	0	0.0547614688333163	14.4256455789828	1.31756015273268e-05	1.44615384615397	1
ENSG00000144959.9	NCEH1	3	172710992	3_106	0	0.0320100616478568	8.52427273407051	4.55096979036212e-06	1.01515151515183	1
ENSG00000169760.17	NLGN1	3	173396095	3_106	0	0.0301235844747387	7.95911088043979	3.99881496657171e-06	0.950092421441726	1
ENSG00000197584.11	KCNMB2	3	178273180	3_109	0	0.0181856953434468	4.6030387956489	1.39615826662003e-06	0.22580645161289	1
ENSG00000172667.10	ZMAT3	3	179072373	3_110	0	0.0567783494552087	14.0330086063015	1.32890415890811e-05	1.5748031496066	1
ENSG00000121879.3	PIK3CA	3	179148539	3_110	0	0.0208865360685712	4.70910731097598	1.64045798991731e-06	0.328767123287513	1
ENSG00000171121.16	KCNMB3	3	179267123	3_110	0	0.0317183381847463	8.58813270765243	4.54327764225696e-06	1.06635071090013	1
ENSG00000121864.9	ZNF639	3	179323100	3_110	0	0.115259467420024	20.7684971761367	3.99247114371264e-05	2.53846153846134	1
ENSG00000171109.18	MFN1	3	179340437	3_110	0	0.0221296049040689	5.24488810755677	1.93584238014379e-06	-0.779712248022641	3
ENSG00000114450.9	GNB4	3	179470305	3_110	0	0.0251602255116971	6.4354029906195	2.70053856101267e-06	0.597826086956828	1
ENSG00000145075.11	CCDC39	3	180870597	3_111	0	0.079175227191696	15.1806315127189	2.00465324971719e-05	1.93641618497161	1
ENSG00000205981.6	DNAJC19	3	180990173	3_111	0	0.0405615433082269	8.8866528315931	6.01191443357474e-06	1.55555555555511	1
ENSG00000058063.15	ATP11B	3	182793079	3_112	0	0.0497029741897289	14.9212649533027	1.23693855071486e-05	1.85221674876807	1
ENSG00000078070.12	MCCC1	3	183116380	3_112	0	0.0188222510096676	5.88357405525716	1.84702549663956e-06	-0.65145228215787	1
ENSG00000078081.7	LAMP3	3	183164095	3_112	0	0.0703226332568263	18.1892047441195	2.13338354896683e-05	-1.8260869565217	1
ENSG00000176597.11	B3GNT5	3	183253604	3_112	0	0.0178837836914497	5.41019919550549	1.61373704721843e-06	-0.410757946210052	1
ENSG00000053524.12	MCF2L2	3	183426171	3_112	0	0.0171891257655579	5.04361884073806	1.44595958048241e-06	-0.379518072289042	1
ENSG00000172578.11	KLHL6	3	183555341	3_112	0	0.0209864196681849	6.89157555537671	2.41222037093484e-06	0.872180451128243	1
ENSG00000180834.7	MAP6D1	3	183818875	3_112	0	0.0229201590646143	7.7086174852209	2.94682420617326e-06	0.894935004747045	2
ENSG00000175193.13	PARL	3	183901257	3_112	0	0.0171819540077325	5.03976843919989	1.44425287342519e-06	-0.429032258064535	1
ENSG00000114770.16	ABCC5	3	184015996	3_112	0	0.0187579706588473	5.85192666847861	1.83081656428854e-06	0.785931880886142	2
ENSG00000163888.3	CAMK2N2	3	184261058	3_113	0	0.0320020928654211	8.2464467329053	4.40154701129449e-06	1.2094594594593	1
ENSG00000145191.12	EIF2B5	3	184135073	3_113	0	0.023899384002869	5.53377062212283	2.20580931470735e-06	0.625806451613329	1
ENSG00000161203.13	AP2M1	3	184175079	3_113	0	0.142852011621102	22.4293014215992	5.3439478748628e-05	-2.44891640866766	1
ENSG00000161204.11	ABCF3	3	184187521	3_113	0	0.0472181371195036	11.8778423282688	9.35419697016262e-06	-1.43735224586295	1
ENSG00000145198.14	VWA5B2	3	184230236	3_113	0	0.0311651712798597	7.99982676433201	4.15824626515024e-06	-1.179809644387	2
ENSG00000214160.9	ALG3	3	184270501	3_113	0	0.0257672603786676	6.2321367182238	2.67833763420331e-06	0.863354037267351	1
ENSG00000175166.16	PSMD2	3	184298477	3_113	0	0.0500101044138108	12.4163015494363	1.03564310576025e-05	-1.50710900473958	1
ENSG00000114859.15	CLCN2	3	184362172	3_113	0	0.0264675381511192	6.48111544645845	2.86103658189948e-06	-0.610738255033782	1
ENSG00000090539.15	CHRD	3	184381262	3_113	0	0.039543378872995	10.218981448124	6.73971438029378e-06	-1.18489583333351	1
ENSG00000177383.4	MAGEF1	3	184705870	3_113	0	0.0699930736359856	15.5819622355314	1.81901934744016e-05	1.85401459853999	1
ENSG00000156931.15	VPS8	3	184806704	3_113	0	0.0470496356024945	11.8443517506218	9.29453498031128e-06	1.73705179282912	1
ENSG00000187068.2	C3orf70	3	185071550	3_113	0	0.0292079763192618	7.39657438826594	3.60323180906533e-06	-1.0577476803855	2
ENSG00000073803.13	MAP3K13	3	185283295	3_113	0	0.10833290281971	19.7468946341085	3.56795439629723e-05	-2.18866707759556	2
ENSG00000145192.12	AHSG	3	186613180	3_114	0	0.0421225490025339	11.742033730933	8.24931853195842e-06	-1.48587570621449	1
ENSG00000090512.11	FETUB	3	186640577	3_114	0	0.0199687251476707	4.80100271799291	1.59897766247178e-06	-0.250000000000022	1
ENSG00000163898.9	LIPH	3	185552333	3_114	0	0.0206008790603238	5.0897000747326	1.74879156216768e-06	0.468319559228878	1
ENSG00000163904.12	SENP2	3	185582801	3_114	0	0.0365265498052159	10.4112087559112	6.34263780968511e-06	1.29223744292214	1
ENSG00000244405.7	ETV5	3	186109514	3_114	0	0.0511552414735327	13.5614473382785	1.15706108264295e-05	1.64487239271235	2
ENSG00000058866.14	DGKG	3	186362201	3_114	0	0.019902757784637	4.77035568101337	1.58352208525737e-06	0.202072538860122	1
ENSG00000090520.11	DNAJB11	3	186568197	3_114	0	0.0472667017352658	12.8202247968932	1.01067388570777e-05	-1.57485029940071	1
ENSG00000156976.16	EIF4A2	3	186783242	3_114	0	0.020934717612508	5.2386342724991	1.82913303150549e-06	-0.411089866156652	1
ENSG00000163918.10	RFC4	3	186804948	3_114	0	0.0258837357476447	7.20676619000571	3.11119688538733e-06	0.789572081864037	2
ENSG00000073849.14	ST6GAL1	3	186930256	3_114	0	0.0204760183445464	5.03337975352697	1.71895818950726e-06	-0.341215555761183	2
ENSG00000127241.16	MASP1	3	187291624	3_115	0	0.00769464494871097	8.59688310005251	1.10329007656283e-06	-0.975539860156139	2
ENSG00000136514.2	RTP4	3	187348369	3_115	0	0.00845561804744799	9.67525801674775	1.36448265090195e-06	1.23484848484842	1
ENSG00000145012.13	LPP	3	188152990	3_115	0	0.0264444349907027	19.8238993557044	8.74346311146585e-06	-2.015151515152	1
ENSG00000113946.3	CLDN16	3	190322628	3_116	0	0.11375362149128	17.9036887816663	3.39678342306544e-05	-1.98616600790491	1
ENSG00000073282.12	TP63	3	189631458	3_116	0	0.0316375060194957	5.82613989382048	3.07427883251613e-06	-0.653225806451855	1
ENSG00000188729.6	OSTN	3	191198981	3_117	0	0.0140946909596195	4.80396064404405	1.12931502009733e-06	0.312969365705218	2
ENSG00000152492.13	CCDC50	3	191328981	3_117	0	0.0154406464560779	5.64689482089095	1.45423731180737e-06	0.523445599838302	2
ENSG00000188958.9	UTS2B	3	191330575	3_117	0	0.0422495616220273	14.9955917067827	1.05668591803205e-05	1.73638278848007	2
ENSG00000187527.10	ATP13A5	3	193378740	3_118	0	0.0194013705998622	5.33216096907327	1.72542373799741e-06	0.420289855072459	1
ENSG00000180611.6	MB21D2	3	192900531	3_118	0	0.253517999281006	29.9136733740539	0.000126484891254326	3.3129770992356	1
ENSG00000127252.5	HRASLS	3	193241004	3_118	0	0.0194150880203012	5.33870722679752	1.72876345919396e-06	-0.347438752784077	1
ENSG00000127249.14	ATP13A4	3	193593967	3_118	0	0.0643716994446215	16.5217349291303	1.7738248330665e-05	-2.1278195488729	1
ENSG00000198836.8	OPA1	3	193593967	3_118	0	0.0643716994446215	16.5217349291303	1.7738248330665e-05	-2.1278195488729	1
ENSG00000133657.14	ATP13A3	3	194498003	3_119	0	0.0315678192264254	6.9884354709103	3.67946474342004e-06	0.828992957591718	2
ENSG00000041802.10	LSG1	3	194648851	3_119	0	0.0302618258056905	6.595340235125	3.32883628808337e-06	-0.72020725388591	1
ENSG00000173950.15	XXYLT1	3	195271242	3_120	0	0.0195106338009829	5.08533140715105	1.65481993497942e-06	0.422818791946546	1
ENSG00000114331.13	ACAP2	3	195356148	3_120	0	0.0224138164901339	6.37062686601503	2.38154112950911e-06	-0.632352941176489	1
ENSG00000189058.8	APOD	3	195572272	3_120	0	0.0192831627137515	4.97674147625971	1.60060235954087e-06	-0.286611980946361	2
ENSG00000061938.16	TNK2	3	195912286	3_120	0	0.0194827819892098	5.07210277337539	1.64815905666626e-06	-0.357340720221637	1
ENSG00000072274.12	TFRC	3	196082264	3_120	0	0.0314838630765915	9.52651543805334	5.00244354535261e-06	1.18749999999974	1
ENSG00000163959.9	SLC51A	3	196208253	3_120	0	0.163161238271474	25.1666274516454	6.84860499712683e-05	-2.80008546865699	3
ENSG00000213123.10	TCTEX1D2	3	196318975	3_121	0	0.096930584897026	21.5720970912292	3.48749268393729e-05	-2.67647058823553	1
ENSG00000163960.11	UBXN7	3	196430227	3_121	0	0.0284297819847991	10.2417810194773	4.85634040261843e-06	-1.80128268754112	2
ENSG00000174013.7	FBXO45	3	196568292	3_121	0	0.0828804794856871	20.219217490706	2.79496712719967e-05	-2.40769230769207	1
ENSG00000163964.14	PIGX	3	196710568	3_121	0	0.0152011774854802	4.6712821084916	1.1843319114687e-06	0.0974025974026278	1
ENSG00000114503.10	NCBP2	3	196941425	3_121	0	0.0163010696751901	5.35891897067182	1.45697936061877e-06	0.547738693467598	1
ENSG00000270170.1	NCBP2-AS2	3	196943041	3_121	0	0.0152073512263161	4.66497933209276	1.18321428968494e-06	-0.0209120978999107	2
ENSG00000119227.7	PIGZ	3	196949287	3_121	0	0.0188962117807344	6.70473042370062	2.11308114180129e-06	0.879903344639515	2
ENSG00000186001.12	LRCH3	3	197791099	3_122	0	0.0232792238769961	7.16117401527954	2.78043553086078e-06	0.867826086956956	1
ENSG00000114473.13	IQCG	3	197960562	3_122	0	0.018589548009969	5.07685595454175	1.57406904125708e-06	0.506756756756723	1
ENSG00000185621.11	LMLN	3	197960381	3_122	0	0.0211079329071279	6.25349375961021	2.20154988930392e-06	0.817726436994135	2
ENSG00000272602.5	ZNF595	4	522609	4_1	0	0.0200015661495007	5.50457455974873	1.83631789752111e-06	0.43203883495159	1
ENSG00000186777.11	ZNF732	4	305470	4_1	0	0.0239667090538743	7.18097619357877	2.87046328459229e-06	-0.787128712871004	1
ENSG00000131127.13	ZNF141	4	337951	4_1	0	0.0288296564925301	8.89648254267363	4.27777466679573e-06	1.10695187165733	1
ENSG00000182903.15	ZNF721	4	498959	4_1	0	0.0251882998830512	7.64229121022672	3.21057295723263e-06	-0.940860215053431	1
ENSG00000133256.12	PDE6B	4	624944	4_1	0	0.0185086160469844	4.78630526784482	1.47752366673113e-06	0.209580838323229	1
ENSG00000215375.6	MYL5	4	546263	4_1	0	0.0256647146434574	7.81622511111674	3.34575090591319e-06	-0.894812680115142	1
ENSG00000169026.12	MFSD7	4	689228	4_1	0	0.0254013675210801	7.72047856336526	3.27085600391383e-06	-0.914691943128125	1
ENSG00000185619.18	PCGF3	4	705263	4_2	0	0.0294114919903685	8.0705902477708	3.9589722706249e-06	-1.04881910115134	2
ENSG00000178950.16	GAK	4	930492	4_2	0	0.0280766106321138	7.63883144258355	3.57710519368492e-06	0.908396946564653	1
ENSG00000127419.16	TMEM175	4	932335	4_2	0	0.0425790865684309	11.5195121458037	8.18070125060071e-06	-1.43421052631579	1
ENSG00000145214.13	DGKQ	4	986676	4_2	0	0.022632438522548	5.63806347926873	2.12824399287444e-06	0.73437499999961	1
ENSG00000127415.12	IDUA	4	986676	4_2	0	0.022632438522548	5.63806347926873	2.12824399287444e-06	0.73437499999961	1
ENSG00000145217.13	SLC26A1	4	993603	4_2	0	0.11759642066988	21.1476016146318	4.14777633242703e-05	-2.25048538774254	2
ENSG00000127418.14	FGFRL1	4	1058221	4_2	0	0.0202530680628829	4.60866257261798	1.55677496809535e-06	0.206349206349251	1
ENSG00000178222.12	RNF212	4	1113988	4_2	0	0.0204966700897704	4.7194182418157	1.61336222156113e-06	0.298611111111007	1
ENSG00000159674.11	SPON2	4	1209371	4_2	0	0.0237596001140809	6.08881122554201	2.41285787963049e-06	0.546874999999984	1
ENSG00000159692.15	CTBP1	4	1250430	4_2	0	0.0213411714871679	5.09352305150585	1.81299512844254e-06	-0.699367088607602	1
ENSG00000163945.15	UVSSA	4	1312014	4_2	0	0.0423325797641283	11.4652327267657	8.0950160768568e-06	-1.46230537684899	3
ENSG00000179979.8	CRIPAK	4	1347765	4_2	0	0.0347007510454426	9.60989697143131	5.56183001781261e-06	-1.25649350649314	1
ENSG00000206113.10	CFAP99	4	2419402	4_3	0	0.0354620643297713	7.78617416036638	4.60519720729382e-06	-0.911764705882652	1
ENSG00000174137.12	FAM53A	4	1683910	4_3	0	0.0315800578547367	6.70636179669091	3.5323197213719e-06	-0.867567567567365	1
ENSG00000168936.10	TMEM129	4	1721659	4_3	0	0.0301497348293023	6.27514507475124	3.15549410442738e-06	0.887132266853832	2
[truncated: 6,733 more rows]
