# Supplementary material for: Adjusting for genetic confounders in transcriptome-wide association studies improves discovery of risk genes of complex traits
Source: Nat Genet. 2024 Jan 26;56(2):336–47. doi: 10.1038/s41588-023-01648-9 (PMC10864181; doi:10.1038/s41588-023-01648-9)
Supplement: Supplementary file 5 — cTWAS results of all analyzed genes across all tissues for IBD, SCZ, and SBP. Results are stored separately for each combination of traits and tissues. Column legends for each set of results are the same as in Supplementary Table 1. [file 41588_2023_1648_MOESM5_ESM.zip › IBD_Breast_Mammary_Tissue.csv]

id	genename	chrom	pos	region_tag	cs_index	PIP	tau2	PVE	z	num_eqtl
ENSG00000188976.10	NOC2L	1	958339	1_1	0	0.00844105914204174	9.72576946897955	1.36924454675051e-06	-1.12043795620502	1
ENSG00000187961.13	KLHL17	1	960326	1_1	0	0.00517686111409399	5.05738645409327	4.36669400956371e-07	0.316666666666591	1
ENSG00000187583.10	PLEKHN1	1	966179	1_1	0	0.00513327600628277	4.97297735321012	4.25766221242242e-07	0.27935222672076	1
ENSG00000187642.9	PERM1	1	978509	1_1	0	0.00565300985421435	5.79583558686875	5.46456888869944e-07	-0.482993197279068	1
ENSG00000187608.8	ISG15	1	1001107	1_1	0	0.00528801816071767	5.34281000002655	4.71218978758183e-07	-0.508728179551093	1
ENSG00000131591.17	C1orf159	1	1091327	1_1	0	0.00615257900408583	6.68188669052334	6.85671994259127e-07	0.720279720279568	1
ENSG00000162571.13	TTLL10	1	1173996	1_1	0	0.024084971042265	25.6113238995445	1.02881730986307e-05	3.52434456928871	1
ENSG00000186891.13	TNFRSF18	1	1197586	1_1	0	0.0122635348796837	13.3162900434612	2.72369844081544e-06	1.4759825327514	1
ENSG00000186827.10	TNFRSF4	1	1211863	1_1	0	0.00544284985455634	8.29364705617671	7.52890832987858e-07	-1.93506278889199	3
ENSG00000160087.20	UBE2J2	1	1260503	1_1	0	0.0832812632642799	32.4174836418888	4.50284201935659e-05	-2.92741935483829	1
ENSG00000162572.20	SCNN1D	1	1280044	1_1	0	0.00580374207093437	7.23627848831195	7.0046022815707e-07	1.48115040314123	3
ENSG00000131584.18	ACAP3	1	1309988	1_1	1	0.425282974764199	31.3995292844172	0.000222721037081117	-5.34146341463492	1
ENSG00000169972.11	PUSL1	1	1407232	1_1	0	0.00763341978354737	15.2112381069786	1.93661734072852e-06	-3.03723404255202	1
ENSG00000242485.5	MRPL20	1	1407232	1_1	0	0.00702566377387148	13.9620446096531	1.63604968599525e-06	2.89646920364914	2
ENSG00000169962.4	TAS1R3	1	1329774	1_1	0	0.0071897620860828	15.3943118491118	1.84601363767499e-06	3.33073929961105	1
ENSG00000107404.19	DVL1	1	1346890	1_1	0	0.00513518171432048	7.06944533346314	6.05482035571963e-07	-1.585185185184	1
ENSG00000162576.16	MXRA8	1	1361679	1_1	1	0.0434671541757654	25.6914597013743	1.86255923385109e-05	-4.72185929733851	2
ENSG00000235098.8	ANKRD65	1	1421658	1_1	0	0.0103448160992594	15.4013655353531	2.65730930734859e-06	-2.70075757575745	1
ENSG00000179403.11	VWA1	1	1434687	1_1	0	0.00503744864399047	8.53786105027875	7.17331363649044e-07	-2.2804232804236	1
ENSG00000215915.9	ATAD3C	1	1428969	1_1	0	0.00570937480291911	12.3408130846358	1.17514764369388e-06	-3.0886211545319	2
ENSG00000160072.19	ATAD3B	1	1499000	1_1	0	0.00501202810754453	4.93756487844689	4.12749369608228e-07	-0.626208011936879	2
ENSG00000197785.13	ATAD3A	1	1511945	1_1	0	0.0115872780502212	15.0894676768054	2.91618756110161e-06	-2.54716981132177	1
ENSG00000160075.11	SSU72	1	1575864	1_1	0	0.0515026615267583	30.5554361663444	2.62469150670932e-05	3.52976190476245	1
ENSG00000228594.3	FNDC10	1	1575421	1_1	0	0.0319595804693992	26.2073159028066	1.39695918989061e-05	-3.42753623188449	1
ENSG00000008128.22	CDK11A	1	1696366	1_1	0	0.0050308876817966	6.86145444509878	5.7573271923305e-07	1.55070334922456	2
ENSG00000215790.6	SLC35E2	1	1743238	1_1	0	0.00934834312649679	18.332023408432	2.85828251955557e-06	3.89543276337924	2
ENSG00000008130.15	NADK	1	1753033	1_1	0	0.00905560389344429	18.2034257798729	2.74935392641795e-06	3.82307692307625	1
ENSG00000078369.17	GNB1	1	1890472	1_1	0	0.00516191257204757	7.09222924578958	6.10595381818381e-07	1.47524752475251	1
ENSG00000169885.9	CALML6	1	1915022	1_1	0	0.00843729766856516	13.6281830030402	1.91779169535384e-06	2.41237250697606	3
ENSG00000178821.12	TMEM52	1	1919749	1_1	0	0.0128977712384076	16.3343869327614	3.51380465964593e-06	2.47321428571471	1
ENSG00000067606.16	PRKCZ	1	2050574	1_3	0	0.00987185719783412	13.2951898735273	2.18903907549664e-06	1.44869565217416	1
ENSG00000162585.16	FAAP20	1	2163093	1_3	0	0.00410656176693702	5.01168553818969	3.43259272796187e-07	-0.276717932769643	2
ENSG00000157933.9	SKI	1	2228951	1_3	0	0.00459929703691409	6.19395367520265	4.75137728457773e-07	0.574380165289296	1
ENSG00000116151.13	MORN1	1	2367197	1_3	0	0.00429977069068765	5.41481422319254	3.88319287029069e-07	0.377846212164161	2
ENSG00000157916.19	RER1	1	2391602	1_3	0	0.00564396996982619	7.62911654452553	7.18156423330157e-07	0.639999999999858	1
ENSG00000157911.9	PEX10	1	2404771	1_3	0	0.00425102518132581	5.21713231982654	3.69901110227185e-07	0.0260244223592878	2
ENSG00000149527.17	PLCH2	1	2416137	1_3	0	0.0062173282583553	9.9175605023983	1.02841585078488e-06	-1.49999999999992	1
ENSG00000157873.17	TNFRSF14	1	2555429	1_3	0	0.00533292248032435	13.6119238574981	1.21072326400779e-06	-2.77586206896459	1
ENSG00000157870.14	FAM213B	1	2586971	1_3	0	0.0136523112474708	16.1084930578431	3.66793136670275e-06	-1.6446280991736	1
ENSG00000142606.15	MMEL1	1	2632528	1_3	0	0.0379049307253707	28.9953770056385	1.83309331146444e-05	2.93836978131308	1
ENSG00000215912.12	TTC34	1	2800905	1_3	0	0.00420210413132993	13.0498955933853	9.14605803932629e-07	-3.00735294117614	1
ENSG00000130762.14	ARHGEF16	1	3454845	1_3	0	0.00480653042943313	6.42999888870371	5.15469174904942e-07	-0.611111111111326	1
ENSG00000162591.15	MEGF6	1	3414323	1_3	0	0.00459959198716931	6.12011860725294	4.69503952940381e-07	0.603820440396388	2
ENSG00000158109.14	TPRG1L	1	3640696	1_3	0	0.00662746048663154	9.36707133676112	1.03540696098609e-06	0.959458458452228	2
ENSG00000116213.15	WRAP73	1	3640696	1_3	0	0.00652031849381629	9.38253031100529	1.02034934879396e-06	1.05214175318473	2
ENSG00000130764.9	LRRC47	1	3191409	1_3	0	0.00400595598321696	4.80363387009884	3.2094911091459e-07	0.223169026098236	2
ENSG00000235169.7	SMIM1	1	3772844	1_3	0	0.00416953233197415	5.16227442349836	3.58995115087473e-07	-0.308370044052868	1
ENSG00000169598.15	DFFB	1	3843196	1_3	0	0.00460813615463307	6.09355883029677	4.68334785867774e-07	0.590265531885406	2
ENSG00000198912.10	C1orf174	1	3891607	1_3	0	0.0107546225089195	14.0579292297432	2.52160251718721e-06	1.50684931506818	1
ENSG00000196581.10	AJAP1	1	4654467	1_4	0	0.0572832482499268	26.0916302979747	2.49280873893657e-05	2.41044776119437	1
ENSG00000069424.14	KCNAB2	1	5991819	1_5	0	0.00983472817802367	4.73530001778905	7.76729798294544e-07	0.176258992805669	1
ENSG00000131697.17	NPHP4	1	5956046	1_5	0	0.0177649925658544	10.3302403853588	3.0608043039076e-06	-1.16406249999998	1
ENSG00000158286.12	RNF207	1	6205436	1_5	0	0.127919430759091	29.3494528753842	6.26176310507516e-05	2.62583867079224	2
ENSG00000116251.9	RPL22	1	6208961	1_5	0	0.0196496260424284	11.2862156799005	3.69881611061655e-06	1.37500000000059	1
ENSG00000116237.15	ICMT	1	6235565	1_5	0	0.0190643378319164	10.9994317455259	3.49745455502796e-06	1.36959309694786	3
ENSG00000097021.19	ACOT7	1	6394628	1_5	0	0.0136690438683073	7.84811612576241	1.78921966753867e-06	-1.2287490686809	2
ENSG00000069812.11	HES2	1	6424818	1_5	0	0.0101877659486168	5.0685696954809	8.61240584949403e-07	-0.384868421052569	1
ENSG00000187017.15	ESPN	1	6424818	1_5	0	0.0101877659486168	5.0685696954809	8.61240584949403e-07	-0.384868421052569	1
ENSG00000215788.9	TNFRSF25	1	6466866	1_5	0	0.0260690261873029	13.971587750281	6.07478170922954e-06	-1.94820717131547	1
ENSG00000171680.21	PLEKHG5	1	6520337	1_5	0	0.0150127246179732	8.73572925595558	2.18735256361781e-06	-1.30612244897897	1
ENSG00000162408.10	NOL9	1	6553646	1_5	0	0.0147163851636133	8.54697307364214	2.09784591848741e-06	-1.27461139896318	1
ENSG00000173662.20	TAS1R1	1	6554687	1_5	0	0.0139718891160535	8.05559550072852	1.87721011891786e-06	1.24999999999998	1
ENSG00000204859.12	ZBTB48	1	6579787	1_5	0	0.010996870696689	5.7908192802701	1.06210935925787e-06	-0.417647058823392	1
ENSG00000041988.15	THAP3	1	6625382	1_5	0	0.00997305071892918	4.86725349810404	8.09602982111798e-07	-0.111111111111132	1
ENSG00000171735.18	CAMTA1	1	6786703	1_5	0	0.0108073182116712	5.62651688357008	1.01418613980156e-06	0.570353606230716	2
ENSG00000049245.12	VAMP3	1	7773891	1_6	0	0.00528567549608983	4.75992480364601	4.19624362424102e-07	0.0128205128205099	1
ENSG00000049249.8	TNFRSF9	1	7936834	1_6	0	0.0130738243073543	23.2495707497456	5.06964663348029e-06	3.88799999999987	1
ENSG00000116288.12	PARK7	1	7954388	1_6	0	0.0186624995826836	37.7908354636499	1.17629543017434e-05	-5.46914484498152	3
ENSG00000162426.14	SLC45A1	1	8317768	1_6	0	0.00534640639141881	5.74967251829052	5.12702201583694e-07	1.40703690298914	2
ENSG00000142599.17	RERE	1	8388344	1_6	0	0.00714022879740039	8.56302071158858	1.01976294807313e-06	1.49253731343299	1
ENSG00000142583.17	SLC2A5	1	9067399	1_6	0	0.00626322123795409	6.36121825784131	6.64504850005387e-07	0.608695652173992	1
ENSG00000180758.11	GPR157	1	9128930	1_6	0	0.00995059108822094	10.7034800681207	1.77637228978755e-06	-1.14480408858642	1
ENSG00000049239.12	H6PD	1	9235735	1_6	0	0.0144419183551561	13.9946623304552	3.37091200000688e-06	1.61635296778321	3
ENSG00000171621.13	SPSB1	1	9292400	1_6	0	0.00908471509140429	9.80286720527688	1.4853354176962e-06	1.29931972789074	1
ENSG00000171608.15	PIK3CD	1	9276527	1_6	0	0.00542566878076034	5.02290868453631	4.54536398390491e-07	0.207729468598972	1
ENSG00000131686.14	CA6	1	8945251	1_6	0	0.00602034391946538	5.99496297103829	6.01960386111888e-07	0.527724665391943	1
ENSG00000171612.6	SLC25A33	1	9539060	1_7	0	0.018229377834474	11.1096252250228	3.37778000611011e-06	-1.29591836734644	1
ENSG00000171603.16	CLSTN1	1	9824341	1_7	0	0.013412829372603	8.27943214209762	1.85217089954468e-06	-1.00888888888822	1
ENSG00000162441.11	LZIC	1	9943262	1_7	0	0.00988611159345765	5.39717001804462	8.89921528549677e-07	0.43195266272178	1
ENSG00000162444.11	RBP7	1	9991107	1_7	0	0.0125438739085939	7.58915977300311	1.58776228404897e-06	0.805483011184265	2
ENSG00000130939.18	UBE4B	1	10033012	1_7	0	0.00926877664992065	4.72868078088324	7.31008656316679e-07	-0.0443412364584735	2
ENSG00000054523.17	KIF1B	1	10210333	1_7	0	0.0211673796972047	12.4167239619629	4.38363344894255e-06	-1.52751304095615	2
ENSG00000142657.20	PGD	1	10398376	1_7	0	0.00943350589588965	4.88591922322672	7.68740060362424e-07	-0.201372997711705	1
ENSG00000175279.21	CENPS	1	10429947	1_7	0	0.00973932704175062	5.19613359481814	8.44052311365832e-07	-0.389547395446943	3
ENSG00000241563.3	CORT	1	10449646	1_7	0	0.0121465068688401	7.29514709894002	1.47790173535157e-06	0.810699588477425	1
ENSG00000142655.12	PEX14	1	10449646	1_7	0	0.0197555141257405	11.8573743351098	3.90694207801348e-06	1.32400484351389	2
ENSG00000160049.11	DFFA	1	10424962	1_7	0	0.00931092308617942	4.76651841017942	7.40208587921991e-07	0.167758864882677	2
ENSG00000204624.7	DISP3	1	11478999	1_8	0	0.0105174788993628	6.37101449757291	1.1175844446146e-06	-0.651162790697901	1
ENSG00000120948.16	TARDBP	1	11012522	1_8	0	0.0154370270604403	10.0010052018572	2.57494184053028e-06	-1.37174721189581	1
ENSG00000009724.16	MASP2	1	11047382	1_8	0	0.015006342803379	9.73306191566948	2.43604022271042e-06	-1.4934210526311	1
ENSG00000116649.9	SRM	1	11060199	1_8	0	0.0102151174650986	6.09535320258062	1.03849006714188e-06	-0.661268173644671	2
ENSG00000171824.13	EXOSC10	1	11099766	1_8	0	0.0183476359110186	11.6376849875441	3.56128570473149e-06	-1.63528696228407	3
ENSG00000171819.4	ANGPTL7	1	11187963	1_8	0	0.00937500173828665	5.28449694868345	8.26294979399867e-07	-0.415749754800797	2
ENSG00000116661.9	FBXO2	1	11653506	1_8	0	0.0105229945151111	6.37597119995135	1.11904047843612e-06	-0.641233194255512	2
ENSG00000116663.10	FBXO6	1	11662631	1_8	0	0.00955330199295556	5.46247431034959	8.70368209142073e-07	-0.422827941172843	2
ENSG00000177674.15	AGTRAP	1	11780323	1_9	0	0.00753031504002333	5.06914979318752	6.36661189315195e-07	-0.496062992126007	1
ENSG00000177000.10	MTHFR	1	11809173	1_9	0	0.00799241535069006	5.63138054148889	7.50676856503379e-07	-0.666666666666646	1
ENSG00000011021.21	CLCN6	1	11806385	1_9	0	0.017523703412467	13.0558111236846	3.81583738246804e-06	-1.62561795940399	2
ENSG00000116685.15	KIAA2013	1	11926564	1_9	0	0.0445524574707323	21.9416673554793	1.63042714227187e-05	-2.58730158730045	1
ENSG00000083444.16	PLOD1	1	11935984	1_9	0	0.00789935317609414	5.52080640469033	7.27367940482203e-07	-0.544333131541153	2
ENSG00000116688.16	MFN2	1	11978002	1_9	0	0.0154408110197501	11.8570395587486	3.05356016946042e-06	1.69709646957303	2
ENSG00000028137.18	TNFRSF1B	1	12166660	1_9	0	0.00764232895360395	5.20853276626666	6.63897806185009e-07	-0.336601307189704	1
ENSG00000048707.13	VPS13D	1	12230088	1_9	0	0.0106595104259617	8.35148064224389	1.48477567220201e-06	-0.924242424242004	1
ENSG00000215910.7	C1orf167	1	11765794	1_9	0	0.00745233433967241	4.97088858781652	6.17854858009419e-07	0.0601503759398705	1
ENSG00000162494.5	LRRC38	1	13493879	1_10	0	0.01196321923812	5.7499059226137	1.14727863553534e-06	0.458064516129176	1
ENSG00000162493.16	PDPN	1	13569498	1_10	0	0.0127474758602202	6.35045021803498	1.35017113691364e-06	0.639141611232381	2
ENSG00000171729.13	TMEM51	1	15152787	1_11	0	0.00661742231590401	8.87409773641941	9.79429464357707e-07	-1.03492100412192	2
ENSG00000142634.12	EFHD2	1	15344987	1_11	0	0.00431619412188344	4.70698486920571	3.38847180883966e-07	-0.0523937230014987	3
ENSG00000142615.7	CELA2A	1	15456801	1_11	0	0.0488178475769624	27.331198898779	2.2253453340498e-05	2.71559633027687	1
ENSG00000132906.17	CASP9	1	15526794	1_11	0	0.00451611459200285	5.12490752567333	3.86021142808322e-07	-0.382113821138194	1
ENSG00000116138.12	DNAJC16	1	15527133	1_11	0	0.00471632995441829	5.49178106517549	4.31993787894564e-07	-0.646792952730667	2
ENSG00000116771.5	AGMAT	1	15584923	1_11	0	0.00504505052947379	6.07955736472735	5.11561187215571e-07	-0.868939984183271	2
ENSG00000197312.11	DDI2	1	15617889	1_11	0	0.00663951673200358	8.78068786757786	9.7235558842644e-07	1.07333333333299	1
ENSG00000116786.11	PLEKHM2	1	15684135	1_11	0	0.0107661039579705	13.077336408682	2.34821560900684e-06	1.91187739463675	1
ENSG00000162461.7	SLC25A34	1	15735091	1_11	0	0.00431574796226808	4.70643539351682	3.38772603017439e-07	-0.00671140939597383	1
ENSG00000162458.12	FBLIM1	1	15749708	1_11	0	0.010033384287938	12.4975944067939	2.09138494851556e-06	1.56296296296336	1
ENSG00000116809.11	ZBTB17	1	15979517	1_11	0	0.00930924220529394	11.9376023073258	1.85349552561622e-06	1.32850241545908	1
ENSG00000186510.11	CLCNKA	1	16018760	1_11	0	0.012766531219803	14.8875766095942	3.16998368119808e-06	-1.59555555555595	1
ENSG00000184908.17	CLCNKB	1	16040454	1_11	0	0.00445729921960014	5.00559711681302	3.7212409097192e-07	-0.303448275861969	1
ENSG00000185519.8	FAM131C	1	16073889	1_11	0	0.00993037839552546	12.4487030824295	2.06181650419583e-06	-1.62043795620455	1
ENSG00000142627.12	EPHA2	1	16156481	1_11	0	0.00813074339723641	10.551585815152	1.43089608714446e-06	-1.40625	1
ENSG00000142632.16	ARHGEF19	1	16203554	1_11	0	0.00509698173926254	6.25709050358954	5.31919142680737e-07	0.55463831232015	2
ENSG00000132881.11	RSG1	1	16237068	1_11	0	0.00438665109584613	4.87183497108869	3.56439451852289e-07	0.00265183428750233	2
ENSG00000037637.10	FBXO42	1	16352086	1_11	0	0.0201802451121572	19.0428099529725	6.40940294669866e-06	2.02178917748204	2
ENSG00000055070.16	SZRD1	1	16352580	1_11	0	0.0119033670609203	14.1221587234248	2.80369663221147e-06	-1.65648854961864	1
ENSG00000187144.11	SPATA21	1	16432588	1_11	0	0.00720364192021117	9.43997913774817	1.13418332209086e-06	-1.08552631578955	1
ENSG00000157191.19	NECAP2	1	16440864	1_11	0	0.00442753054105816	4.94286878668582	3.65006629976392e-07	0.214710146458993	2
ENSG00000219481.10	NBPF1	1	16488717	1_11	0	0.00652437007907736	8.63704352068293	9.39861372617587e-07	0.962406015037572	1
ENSG00000058453.16	CROCC	1	16949400	1_12	0	0.0100791424022437	5.46200326782819	9.18196519805206e-07	-0.506666666666619	1
ENSG00000117122.13	MFAP2	1	16977094	1_12	0	0.0114140398954136	6.63757328706808	1.26359768346193e-06	0.813953488372174	1
ENSG00000117118.9	SDHB	1	17052140	1_12	0	0.0119918073930736	7.10446137582876	1.42094054823405e-06	0.867187499999997	1
ENSG00000117115.12	PADI2	1	17120816	1_12	0	0.068200668592099	23.6816189962005	2.69376761493108e-05	-2.38743455497293	1
ENSG00000159339.13	PADI4	1	17301618	1_12	0	0.0154030669500344	9.4734053288714	2.43373578607033e-06	-1.17968750000026	1
ENSG00000117154.11	IGSF21	1	18107631	1_12	0	0.0150439542595806	9.25005944541858	2.32095453733974e-06	-1.04255319148936	1
ENSG00000179023.8	KLHDC7A	1	18480643	1_13	0	0.00221229059895434	8.12310722377813	2.99726032747843e-07	-0.968749999999936	1
ENSG00000169991.10	IFFO2	1	18956450	1_13	0	0.00215194266691188	7.44110424280631	2.67071896676517e-07	-0.671532846715393	1
ENSG00000127481.14	UBR4	1	19205040	1_13	0	0.00405345612796848	13.3924037683993	9.05407560806016e-07	-1.42603550295797	1
ENSG00000127463.13	EMC1	1	19227605	1_13	0	0.00156641734019791	4.84255434531924	1.2651502072083e-07	0.440561984790421	4
ENSG00000053372.4	MRTO4	1	19251698	1_13	0	0.00156315556885589	4.72984093787409	1.23312994343287e-07	0.133919123198448	2
ENSG00000053371.12	AKR7A2	1	19311596	1_13	0	0.00172353569475625	5.7057107191281	1.64017480667322e-07	-0.502727918595642	3
ENSG00000040487.12	PQLC2	1	19183637	1_13	0	0.00156476810597539	4.72708329167839	1.23368233385718e-07	-0.0403837860739482	2
ENSG00000077549.17	CAPZB	1	19461192	1_13	0	0.00296669501600289	10.3708037402817	5.13151287893621e-07	-1.16868660135351	2
ENSG00000173436.13	MINOS1	1	19596564	1_13	0	0.00156351579733138	4.77502723633435	1.2451974776417e-07	0.0990099009901576	1
ENSG00000158747.13	NBL1	1	19638205	1_13	0	0.00173066781338005	5.66718327351604	1.6358409666928e-07	-0.441153398559372	2
ENSG00000162542.13	TMCO4	1	19818880	1_13	0	0.0016293425882169	5.3177694827531	1.4451137135897e-07	0.704633204633281	1
ENSG00000169914.5	OTUD3	1	19882332	1_13	0	0.00170000887512844	12.3090483179755	3.4900831237292e-07	-2.50425718249772	2
ENSG00000188257.10	PLA2G2A	1	19979930	1_13	0	0.00156373588023595	6.55306075732475	1.70910089424002e-07	-0.320819112627985	1
ENSG00000127472.10	PLA2G5	1	20028276	1_13	0	0.00161321867239195	5.2111317274499	1.40212068766221e-07	0.721319731251027	2
ENSG00000117215.14	PLA2G2D	1	20119239	1_13	0	0.00157430626098709	5.30226263578091	1.39222864134426e-07	0.273076923076929	1
ENSG00000162543.5	UBXN10	1	20186547	1_14	0	0.0238610570121235	15.3654231393363	6.11496968732767e-06	-1.63576158940415	1
ENSG00000162545.5	CAMK2N1	1	20500538	1_14	0	0.00813099342298285	5.17392792496931	7.01655752104221e-07	0.378787878787864	1
ENSG00000090432.6	MUL1	1	20506985	1_14	0	0.0106484079135976	7.72187174806606	1.37141018112801e-06	0.819725645939598	2
ENSG00000158825.5	CDA	1	20588925	1_14	0	0.00799299441628154	5.01231405175703	6.68202182036183e-07	-0.39504825199575	3
ENSG00000183114.7	FAM43B	1	20551955	1_14	0	0.00844111046412366	5.5273637746479	7.78175829297637e-07	-0.498130811473296	2
ENSG00000117245.12	KIF17	1	20684689	1_14	0	0.0100700813757646	7.19415127533249	1.2082940903007e-06	0.807091896483563	2
ENSG00000189410.11	SH2D5	1	20732634	1_14	0	0.00814500669173646	5.19018576957964	7.05073599822898e-07	0.479190200563357	2
ENSG00000142794.18	NBPF3	1	21439691	1_15	0	0.00646761417787034	4.72539656478377	5.09732672055895e-07	-0.121650274174237	2
ENSG00000076864.19	RAP1GAP	1	21626547	1_15	0	0.00654919917065788	4.84696590224727	5.29441851113379e-07	-0.28033472803355	1
ENSG00000090686.15	USP48	1	21782877	1_15	0	0.00681556762578084	5.16281643017062	5.86879338848179e-07	-0.122518765966384	3
ENSG00000142798.17	HSPG2	1	21850873	1_15	0	0.00667692549493171	4.95412934248045	5.51701261103741e-07	-0.0137298897926797	2
ENSG00000070831.15	CDC42	1	22052177	1_15	0	0.00707966474245447	5.82350820716778	6.87634233395266e-07	0.780898876404869	1
ENSG00000162552.14	WNT4	1	22144389	1_15	0	0.0230826047960433	17.675359249787	6.80476561854198e-06	-2.31099195710433	1
ENSG00000184677.16	ZBTB40	1	22453334	1_15	0	0.00683884359408693	5.1600825863914	5.88571772118391e-07	0.148437500000082	1
ENSG00000173372.16	C1QA	1	22636557	1_15	0	0.0064912566883697	4.81287346403849	5.2106671554142e-07	-0.323144104803341	1
ENSG00000173369.15	C1QB	1	22653162	1_15	0	0.00700637634813162	5.36384791882728	6.26801494295019e-07	0.295999999999928	1
ENSG00000169641.13	LUZP1	1	23178302	1_16	0	0.0495119691685728	22.9793694324828	1.89761634313647e-05	-2.25806451612915	1
ENSG00000204219.9	TCEA3	1	23404011	1_16	0	0.00756512284601763	5.13769659726294	6.48253013057039e-07	0.337848783754903	4
ENSG00000088280.18	ASAP3	1	23484995	1_16	0	0.0345780762314902	19.5426718984754	1.12705438676465e-05	2.01481481481466	1
ENSG00000197880.8	MDS2	1	23581212	1_16	0	0.00791748049771868	5.56746065385077	7.35197910980862e-07	0.492187500000013	1
ENSG00000057757.9	PITHD1	1	23729228	1_17	0	0.00881434113360435	4.87552957144195	7.16756689788768e-07	0.346456692913361	1
ENSG00000117308.14	GALE	1	23800401	1_17	0	0.0109090031325748	6.96593627992143	1.26743200458628e-06	0.719516399893832	2
ENSG00000117305.14	HMGCL	1	23838758	1_17	0	0.00895258078000405	5.02423335038357	7.50201893471977e-07	-0.431050913143766	2
ENSG00000142677.3	IL22RA1	1	24143903	1_17	0	0.0790007328459261	25.1539189262401	3.3143386579048e-05	-2.57575757575782	1
ENSG00000158055.15	GRHL3	1	24318866	1_17	0	0.00981022119090846	6.00703614044502	9.82876949139328e-07	0.714285714285722	1
ENSG00000001460.17	STPG1	1	24401188	1_17	0	0.0100335365690861	6.37752155802774	1.0672497918943e-06	0.87039825935116	4
ENSG00000001461.16	NIPAL3	1	24415329	1_17	0	0.0110896513516154	7.25431151986172	1.34175801910158e-06	0.98423878770165	2
ENSG00000117602.11	RCAN3	1	24499614	1_17	0	0.0115440077171611	7.24546769678661	1.39502868732835e-06	0.679687500000043	1
ENSG00000020633.18	RUNX3	1	24974879	1_17	1	0.635949917522819	24.9819760266144	0.00026497799412383	4.57480314960866	1
ENSG00000117614.9	SYF2	1	25228507	1_18	0	0.00916427273251463	7.83364240456246	1.19735202702607e-06	-0.853612167300554	1
ENSG00000187010.19	RHD	1	25257119	1_18	0	0.0078811247229934	6.40938757894266	8.4249016641346e-07	0.658227848101495	1
ENSG00000188672.17	RHCE	1	25430290	1_18	0	0.00694052041154847	5.21670406762471	6.03876796076475e-07	-0.269598733210948	2
ENSG00000204178.9	TMEM57	1	25430369	1_18	0	0.00681573482264675	5.04614434600249	5.73630797724222e-07	-0.201612903225827	1
ENSG00000157978.11	LDLRAP1	1	25566751	1_18	0	0.00660024429172035	4.75109202906735	5.23014294315757e-07	0.0625000000000063	1
ENSG00000162430.16	SELENON	1	25821320	1_18	0	0.014265539439161	12.074037329242	2.87276974682195e-06	1.28600823045195	1
ENSG00000117640.17	MTFR1L	1	25819958	1_18	0	0.00693190562669344	5.24106232457438	6.05943416407895e-07	0.39436619718315	1
ENSG00000158006.13	PAFAH2	1	26006180	1_18	0	0.00793452112947946	6.48206349280235	8.57815930521335e-07	-0.912790697674557	1
ENSG00000158008.9	EXTL1	1	26020058	1_18	0	0.0111840935471891	9.66833132471045	1.80348453025969e-06	-1.03487606917676	2
ENSG00000158014.14	SLC30A2	1	26042296	1_18	0	0.00684675372068699	5.08395967144956	5.80559731079272e-07	-0.187555131772001	2
ENSG00000158022.6	TRIM63	1	26067922	1_18	0	0.010878023101119	9.36109484377237	1.69838727692049e-06	0.966412236726866	2
ENSG00000175087.9	PDIK1L	1	26084992	1_18	0	0.00953733378951838	8.15169504888573	1.29668656923441e-06	-0.931132317673461	2
ENSG00000197245.5	FAM110D	1	26158943	1_18	0	0.00934722161070289	8.04413340471415	1.25407037710228e-06	-1.35570665944598	3
ENSG00000142675.17	CNKSR1	1	26170849	1_18	0	0.0194243244752551	14.799713120694	4.79467668157263e-06	-2.0759451847376	2
ENSG00000130695.14	CEP85	1	26231468	1_18	0	0.0831894476790577	28.939919168726	4.01537083496988e-05	3.17965289297537	2
ENSG00000169442.8	CD52	1	26317588	1_18	0	0.0371739345977907	21.371440075811	1.32505047890789e-05	-2.96124031007749	1
ENSG00000158062.20	UBXN11	1	26317588	1_18	0	0.0371739345977907	21.371440075811	1.32505047890789e-05	2.96124031007749	1
ENSG00000176092.14	AIM1L	1	26360390	1_18	0	0.0419113447514901	21.9323324130014	1.53312131188282e-05	2.69626168224206	1
ENSG00000176083.17	ZNF683	1	26372612	1_18	0	0.00693660287147935	5.19871952324358	6.01455255815787e-07	-0.109489051094924	1
ENSG00000117682.16	DHDDS	1	26432111	1_18	0	0.00772053283190277	6.38033060199698	8.2158133147275e-07	0.630753435420368	2
ENSG00000198830.10	HMGN2	1	26471414	1_18	0	0.0354765471097093	20.6568239663344	1.22226393678575e-05	-2.73913043478244	1
ENSG00000117713.18	ARID1A	1	26693253	1_18	0	0.019612308635709	14.7868909376561	4.83688424757543e-06	-1.69469026548638	1
ENSG00000060642.10	PIGV	1	26787521	1_18	0	0.0223307725462636	16.0025741486288	5.96010213098967e-06	-1.78761061946795	1
ENSG00000142751.14	GPN2	1	26890178	1_18	0	0.0221845836264925	15.9373325087813	5.89694424044359e-06	1.77973568281991	1
ENSG00000090273.13	NUDC	1	26899598	1_18	0	0.017210992699033	13.5642214163553	3.89368573752786e-06	1.60087719298271	1
ENSG00000253368.3	TRNP1	1	26990468	1_18	0	0.00693355634371384	5.16820444514486	5.97662269897497e-07	-0.277173913043448	1
ENSG00000090020.10	SLC9A1	1	27166703	1_19	0	0.00711805052757875	5.79305124282424	6.8774674275357e-07	-0.487957305341851	2
ENSG00000142784.15	WDTC1	1	27234825	1_19	0	0.0244358677909984	17.4666865040614	7.1186624107287e-06	1.91841491841474	1
ENSG00000186501.14	TMEM222	1	27333009	1_19	0	0.00941359889366378	8.43230904889837	1.32392172946847e-06	0.961097711735449	2
ENSG00000142765.17	SYTL1	1	27342119	1_19	0	0.119020679411943	32.7445825168799	6.50012918961835e-05	-2.82217874601202	2
ENSG00000142733.14	MAP3K6	1	27367112	1_19	0	0.0178673817785947	14.495204038307	4.31961813484762e-06	-1.61867049333009	2
ENSG00000142748.12	FCN3	1	27375143	1_19	0	0.011124558610801	10.0104227847501	1.85735668875778e-06	-1.12735849056646	1
ENSG00000181773.6	GPR3	1	27392588	1_19	0	0.0065586120781701	5.02060019166192	5.49196408370949e-07	-0.313901345291386	1
ENSG00000158195.10	WASF2	1	27489587	1_19	0	0.00635230494998451	4.71902602973717	4.99969851857251e-07	-0.100456621004577	1
ENSG00000126705.13	AHDC1	1	27604387	1_19	0	0.00721135904774217	5.91596137248428	7.1154530029117e-07	-0.515463917525788	1
ENSG00000126709.14	IFI6	1	27671883	1_19	0	0.0063587335992884	4.72856738989376	5.0148773852289e-07	0.079012345678998	1
ENSG00000130775.15	THEMIS2	1	27871748	1_19	0	0.024892708199034	17.6427657313415	7.32485313098055e-06	1.9453256432047	2
ENSG00000117748.9	RPA2	1	27914572	1_19	0	0.00672987486292853	5.26382572676368	5.90838241429414e-07	-0.346289752650236	1
ENSG00000130768.14	SMPDL3B	1	27934515	1_19	0	0.00835484997745784	7.30542103235385	1.01799117279853e-06	-0.788387412104636	3
ENSG00000158156.7	XKR8	1	27958990	1_19	0	0.0205927833717828	15.84156264672	5.44093046440668e-06	1.74798718542532	3
ENSG00000158161.15	EYA3	1	28088578	1_19	0	0.00714640335990002	5.83056909528577	6.94958029465775e-07	0.542857142857162	1
ENSG00000169403.11	PTAFR	1	28193492	1_19	0	0.0311256364247925	19.7697584305487	1.02631271263611e-05	1.95517208692321	2
ENSG00000130770.17	ATPIF1	1	28236165	1_19	0	0.00764925609274969	6.47241939068301	8.25745008239459e-07	0.64732782756716	2
ENSG00000130766.4	SESN2	1	28259165	1_19	0	0.00747103176495056	6.24986810373356	7.78774173653531e-07	-0.68571428571446	1
ENSG00000130772.13	MED18	1	28329751	1_19	0	0.0226433150420552	16.7427960695218	6.32307163612365e-06	1.72541743970407	1
ENSG00000204138.12	PHACTR4	1	28349072	1_19	0	0.00674516961478833	5.28527923209407	5.94594540787443e-07	-0.699845538495133	2
ENSG00000180198.15	RCC1	1	28505782	1_19	0	0.0102753701855607	9.25995527721001	1.58696179553796e-06	1.151610293708	2
ENSG00000180098.9	TRNAU1AP	1	28553045	1_19	0	0.00714165925055044	5.82430027279204	6.93749986176238e-07	-0.562604340567906	1
ENSG00000198492.15	YTHDF2	1	28736301	1_19	0	0.0127574331328311	11.3054546162717	2.40553365417454e-06	-1.71916614799823	2
ENSG00000159023.19	EPB41	1	28886822	1_19	0	0.0319089195706834	20.0067026527154	1.06475018066293e-05	2.09126984127083	1
ENSG00000253304.1	TMEM200B	1	29099321	1_19	0	0.0111685685739558	10.047783816511	1.87166406876572e-06	-1.49206349206354	1
ENSG00000116350.16	SRSF4	1	29180604	1_19	0	0.00667359824637304	5.18458228882067	5.77077226526516e-07	-0.333333333333195	1
ENSG00000116353.15	MECR	1	29232564	1_19	0	0.0066700685474409	5.17959430976553	5.76217107161314e-07	-0.327526132404062	1
ENSG00000162510.5	MATN1	1	30721937	1_20	0	0.0149201562507829	10.9511056581687	2.72515648779475e-06	1.230215827338	1
ENSG00000162511.7	LAPTM5	1	30757821	1_20	0	0.0107987800298255	7.89306375006225	1.42160980700021e-06	0.918749999999629	1
ENSG00000134644.15	PUM1	1	31066204	1_20	0	0.00859409787994892	5.73562913666716	8.22131831205772e-07	0.562499999999841	1
ENSG00000084628.9	NKAIN1	1	31239088	1_20	0	0.00810557005129065	5.18301171905364	7.00689903855257e-07	0.383468834688326	1
ENSG00000121766.15	ZCCHC17	1	31296178	1_20	0	0.0086404653847032	5.78646187666876	8.33893015748972e-07	0.820312500000128	1
ENSG00000121769.7	FABP3	1	31375861	1_20	0	0.0081751004896512	5.26367189950049	7.17698462614369e-07	0.682170542635716	1
ENSG00000168528.11	SERINC2	1	31407531	1_20	0	0.0132240379833795	9.80894467156782	2.16344808635657e-06	1.46119214434479	2
ENSG00000142910.15	TINAGL1	1	31576228	1_20	0	0.0084048683964304	5.52536628326821	7.74554705087698e-07	-0.338543019079649	2
ENSG00000121764.11	HCRTR1	1	31596465	1_20	0	0.0106492822288775	7.76131279150412	1.37852811820679e-06	1.03968253968236	1
ENSG00000162517.12	PEF1	1	31644486	1_20	0	0.00821889197313186	5.31408596399846	7.28453699718792e-07	-0.273690440701124	2
ENSG00000134668.12	SPOCD1	1	31815509	1_20	0	0.0115822099689017	8.55515249179024	1.65264393608565e-06	-0.95307917888582	1
ENSG00000184007.18	PTP4A2	1	31944881	1_20	0	0.012481833008642	9.26253546086377	1.92827227611666e-06	0.954933923084161	2
ENSG00000025800.13	KPNA6	1	32108863	1_21	0	0.00828127818301438	4.91511230955645	6.78876733929237e-07	-0.259842519685028	1
ENSG00000084652.15	TXLNA	1	32179560	1_21	0	0.00812097062870132	4.71326456950682	6.38395569062219e-07	0.0748031496062766	1
ENSG00000160051.11	IQCC	1	32205464	1_21	0	0.00829916368991768	4.89677013437621	6.77804041180986e-07	0.165354330708722	1
ENSG00000084623.11	EIF3I	1	32222176	1_21	0	0.00813197710930913	4.71876638847516	6.40007009277604e-07	-0.00784313725490084	1
ENSG00000160055.19	TMEM234	1	32222176	1_21	0	0.00813197710930913	4.71876638847516	6.40007009277604e-07	0.00784313725490084	1
ENSG00000183615.5	FAM167B	1	32246914	1_21	0	0.00841559808261227	5.04408789679778	7.079910007642e-07	-0.26562499999997	1
ENSG00000116478.11	HDAC1	1	32291945	1_21	0	0.0096020749816007	6.2771447925817	1.00528070064769e-06	-0.609613130128887	1
ENSG00000162526.6	TSSK3	1	32366691	1_21	0	0.00812772798746375	4.72317057783677	6.40269621479548e-07	-0.0699481865284934	1
ENSG00000225828.1	FAM229A	1	32363069	1_21	0	0.00818826567034503	4.77723560999281	6.52422141609052e-07	0.107476160171791	2
ENSG00000160058.18	BSDC1	1	32397196	1_21	0	0.00994757967568671	6.70598656107102	1.11260295912635e-06	-0.713855421686753	1
ENSG00000176261.15	ZBTB8OS	1	32650758	1_21	0	0.00821051842261056	4.80470903399561	6.57957403454214e-07	-0.160069899128351	2
ENSG00000162521.18	RBBP4	1	32651022	1_21	0	0.00854275583048869	5.17629410785206	7.37525504447812e-07	0.34700315457417	1
ENSG00000162520.14	SYNC	1	32701903	1_21	0	0.00843606771784955	5.05877103734454	7.11779025637283e-07	-0.300000000000234	1
ENSG00000134684.10	YARS	1	32817927	1_21	0	0.00933488112684755	6.04975738329314	9.41904465188548e-07	-0.602870813397088	1
ENSG00000160097.16	FNDC5	1	32872031	1_21	0	0.0105356375578335	7.3700204798292	1.29505920191622e-06	-0.950310559005892	1
ENSG00000121905.9	HPCA	1	32886832	1_21	0	0.0388472660316554	19.0063044055321	1.23145414800662e-05	1.6918767507003	1
ENSG00000004455.16	AK2	1	33080995	1_21	0	0.0096037282586644	6.25305748552798	1.00159555809694e-06	-0.657142857142624	1
ENSG00000142920.16	AZIN2	1	33080995	1_21	0	0.0089601688148343	5.60671206437715	8.3788526098683e-07	0.520273184972176	2
ENSG00000116525.13	TRIM62	1	33181349	1_21	0	0.00939242677858965	5.97650561238301	9.36235824943501e-07	0.530612244897845	1
ENSG00000184389.9	A3GALT2	1	33314567	1_21	0	0.0098295450568866	6.20814166622827	1.01778288152719e-06	0.156095821407132	2
ENSG00000134686.18	PHC2	1	33431196	1_21	0	0.0163355170022934	11.0716860134513	3.01652376064159e-06	-1.16784869976334	1
ENSG00000121903.14	ZSCAN20	1	33482375	1_21	0	0.00824934801684762	4.90969254575517	6.75513492430524e-07	-0.393333333333228	1
ENSG00000189280.3	GJB5	1	34755129	1_22	0	0.0212665408878209	14.7900917802908	5.24599448905346e-06	-1.63380281690129	1
ENSG00000188910.7	GJB3	1	34781052	1_22	0	0.0213032956716692	14.8502421403244	5.27643309557203e-06	-1.69784172661874	1
ENSG00000163866.8	SMIM12	1	34852255	1_22	0	0.00858096279084297	6.22741816814051	8.91259462345234e-07	0.672340425532083	1
ENSG00000243749.1	TMEM35B	1	34984759	1_22	0	0.0112995003084985	8.81325530947685	1.66094669660439e-06	0.96277915632722	1
ENSG00000197056.9	ZMYM1	1	35059408	1_22	0	0.00778872779754125	5.28552317531592	6.86617096921654e-07	0.414596812174034	2
ENSG00000020129.15	NCDN	1	35557823	1_22	0	0.00734591602651746	4.72420639548532	5.78808537337957e-07	0.102272727272737	1
ENSG00000126067.11	PSMB2	1	35641909	1_22	0	0.00850402736437994	6.05853884024638	8.5931551087636e-07	-0.507246376811654	1
ENSG00000142686.7	C1orf216	1	35718988	1_22	0	0.0073749236582733	4.75152113009422	5.84453951917497e-07	0.0697512939588878	2
ENSG00000134698.10	AGO4	1	35807900	1_22	0	0.00764386707461218	5.08836588773873	6.4871145108771e-07	0.327219715122178	2
ENSG00000126070.19	AGO3	1	35932767	1_22	0	0.00813556839507445	5.72777138244368	7.77201591694393e-07	-0.526530612244598	1
ENSG00000116863.10	ADPRHL2	1	36088841	1_22	0	0.00834390020900533	5.86256291415199	8.15862033202123e-07	0.437500000000023	1
ENSG00000054116.11	TRAPPC3	1	36155585	1_22	0	0.00745621152545195	4.92166113502332	6.12054413651947e-07	-0.325925925925963	1
ENSG00000054118.13	THRAP3	1	36249239	1_22	0	0.00772730784802456	5.16463163768726	6.65622005538247e-07	-0.253164556962031	1
ENSG00000142694.6	EVA1B	1	36323945	1_22	0	0.0837149405279576	28.3489466808259	3.95822070052801e-05	-2.70769230769193	1
ENSG00000196182.10	STK40	1	36385841	1_22	0	0.00806529538128276	5.69906878486163	7.66627302035747e-07	-0.60101010101014	1
ENSG00000181817.5	LSM10	1	36397922	1_22	0	0.0118195336883378	9.42061311617239	1.85711850311718e-06	-1.31290322580632	1
ENSG00000116885.18	OSCP1	1	36446312	1_22	0	0.00912523666557219	7.11417358104083	1.08275126518937e-06	-1.60902255639147	1
ENSG00000189433.5	GJB4	1	34759243	1_22	0	0.0172112724885014	12.7868317652739	3.67059135341586e-06	-1.47183098591492	1
ENSG00000183317.16	EPHA10	1	37722581	1_23	0	0.0100924833616047	4.92035768674074	8.28237371559196e-07	-0.235576923076918	1
ENSG00000163877.10	SNIP1	1	37554146	1_23	0	0.0116340879713444	6.26397143265888	1.21546432772723e-06	0.643678160919539	1
ENSG00000163879.10	DNALI1	1	37557547	1_23	0	0.0195927574404375	11.1995058307758	3.65977619285748e-06	-1.4035087719298	1
ENSG00000134697.12	GNL2	1	37596105	1_23	0	0.0128084042861656	7.17341626791536	1.53243183735706e-06	-0.888888888888976	1
ENSG00000169218.13	RSPO1	1	37635248	1_23	0	0.0100454602555866	4.87622934955392	8.16984974699681e-07	-0.191082802547816	1
ENSG00000116922.14	C1orf109	1	37691982	1_23	0	0.014890811275573	8.59903999380068	2.13564190501176e-06	1.1023000482945	2
ENSG00000134690.10	CDCA8	1	37692586	1_23	0	0.0168389103331954	9.76352109909935	2.74208276471463e-06	1.15757575757577	1
ENSG00000196449.3	YRDC	1	37805518	1_23	0	0.0165828460748805	9.61832205575551	2.66022573092753e-06	-1.20786516853921	1
ENSG00000197982.13	C1orf122	1	37806635	1_23	0	0.0575381720576611	21.4852480434006	2.06184748840454e-05	2.33926380313617	2
ENSG00000188786.9	MTF1	1	37857881	1_23	0	0.0252303745856055	13.6010416556049	5.72342471646906e-06	1.73436621196363	2
ENSG00000204084.12	INPP5B	1	37878930	1_23	0	0.0207279613072713	11.7338949200848	4.05656920604942e-06	-1.30077057272999	2
ENSG00000183431.11	SF3A3	1	37990434	1_23	0	0.0107978586059466	5.55881596658166	1.00110593965054e-06	0.673345149176643	2
ENSG00000183386.9	FHL3	1	37996149	1_23	0	0.00989657542641187	4.73513989301578	7.81587956466176e-07	-0.345323741007252	1
ENSG00000183520.11	UTP11	1	37990219	1_23	0	0.0105388812122201	5.329367122912	9.36764131705735e-07	-0.64122137404601	1
ENSG00000116954.7	RRAGC	1	38861332	1_24	0	0.0160974331472462	7.98920906987221	2.14496654104843e-06	0.92165898617515	1
ENSG00000174574.15	AKIRIN1	1	38991334	1_24	0	0.0136585234424923	6.43373198499438	1.46563835982051e-06	0.638258438298268	2
ENSG00000168653.10	NDUFS5	1	39026408	1_24	0	0.0122249537156317	5.38474807669152	1.09792511312925e-06	0.338524086623789	2
ENSG00000183682.7	BMP8A	1	39491497	1_24	0	0.0116374611925889	4.91902541917281	9.54767040061743e-07	-0.159418288942861	2
ENSG00000090621.13	PABPC4	1	39554348	1_24	0	0.0177861460553634	8.93449219638246	2.65040250738634e-06	0.993670886076398	1
ENSG00000163909.7	HEYL	1	39640410	1_24	0	0.0113850025857001	4.71166120256786	8.9467910292673e-07	0.0890052356020994	1
ENSG00000116983.12	HPCAL4	1	39691882	1_24	0	0.011380191505258	4.70766519909853	8.9354256397718e-07	0.0410958904109551	1
ENSG00000084072.16	PPIE	1	39739654	1_25	0	0.0341466973069713	19.0781615386329	1.08653903169471e-05	-1.98449612403127	1
ENSG00000116985.11	BMP8B	1	39787880	1_25	0	0.026859222668427	16.7919158252659	7.52235445703254e-06	-1.84023668639075	1
ENSG00000043514.15	TRIT1	1	39883661	1_25	0	0.00902237467599576	6.57855536512168	9.89945983469985e-07	0.706792186941899	2
ENSG00000131236.16	CAP1	1	40039999	1_25	0	0.0237828936448004	15.5663016482222	6.17462008677135e-06	-1.70669301978083	2
ENSG00000131238.16	PPT1	1	40096750	1_25	0	0.015612561883662	11.6735776140844	3.03975270449863e-06	1.47698150738076	2
ENSG00000084073.8	ZMPSTE24	1	40257123	1_25	0	0.00792431079702216	5.31399065271359	7.02331896268545e-07	-0.318073663895277	2
ENSG00000164002.11	EXO5	1	40508753	1_25	0	0.015130529760617	11.6108437060798	2.93007015428912e-06	-1.88272973468486	3
ENSG00000117010.15	ZNF684	1	40531781	1_25	0	0.00803097162528843	5.50918013127594	7.37930005051618e-07	-0.480000000000265	1
ENSG00000117016.9	RIMS3	1	40669947	1_25	0	0.0142925680838806	10.9810123683852	2.61765710267492e-06	-1.7181208053686	1
ENSG00000117013.14	KCNQ4	1	40789715	1_25	0	0.0164153791775845	12.2358852045495	3.35001242900873e-06	1.31481481481436	1
ENSG00000171793.13	CTPS1	1	40979451	1_25	0	0.0079727873248272	5.30964738893972	7.06050826456301e-07	-0.0518518518518349	1
ENSG00000171790.15	SLFNL1	1	41023325	1_25	0	0.0125278324131342	9.98020055616931	2.08533248856944e-06	-1.4706000755725	2
ENSG00000010803.16	SCMH1	1	41239838	1_25	0	0.0119014281521466	8.7143315225219	1.72978952431377e-06	-0.762830979257491	2
ENSG00000127129.9	EDN2	1	41484884	1_25	0	0.00899028340962604	6.60507523426583	9.90401425987823e-07	0.774712643677941	1
ENSG00000186973.10	FAM183A	1	43144910	1_26	0	0.0115543425346633	5.58291150964029	1.0758855833864e-06	0.452149224286997	2
ENSG00000127124.14	HIVEP3	1	42034281	1_26	0	0.0158483272518281	8.64207646889444	2.28434471395103e-06	1.07175925925896	1
ENSG00000177181.14	RIMKLA	1	42381115	1_26	0	0.0115259677977503	5.44671613951257	1.04706164130141e-06	-0.0390625000000155	1
ENSG00000066185.12	ZMYND12	1	42440453	1_26	0	0.0128609406952986	6.55600692976481	1.40628144039348e-06	-0.701256885076582	2
ENSG00000127125.8	PPCS	1	42464495	1_26	0	0.0112874807709157	5.32004498303519	1.00154953460674e-06	0.261904761904789	1
ENSG00000186409.14	CCDC30	1	42461691	1_26	0	0.0108763304764243	4.99625732073957	9.06331967336888e-07	0.142857142857115	1
ENSG00000171960.10	PPIH	1	42658184	1_26	0	0.0119402849638653	6.07065152441412	1.2089549029776e-06	-0.962406015037598	1
ENSG00000164007.10	CLDN19	1	42740306	1_26	0	0.0146320288070798	7.81686599307458	1.90764395136097e-06	-0.820740740740577	1
ENSG00000117385.15	P3H1	1	42766833	1_26	0	0.0105076224130966	4.72401588633445	8.27896245760666e-07	0.343363999450162	2
ENSG00000164008.14	C1orf50	1	42767127	1_26	0	0.0115164564001541	5.79332663764521	1.11277404863973e-06	1.02543280874892	2
ENSG00000274386.5	TMEM269	1	42785273	1_26	0	0.0147782102761362	7.98614060525991	1.96842512399421e-06	0.918968692449177	1
ENSG00000177868.11	SVBP	1	42816309	1_26	0	0.0137894034635373	7.22617647002224	1.66193543445897e-06	0.661127599297953	2
ENSG00000164010.13	ERMAP	1	42816309	1_26	0	0.0106551113362962	4.87750642140638	8.66794101832724e-07	0.352498682087961	2
ENSG00000117394.20	SLC2A1	1	42959206	1_26	0	0.0110964635607939	5.21655884945086	9.65447824035032e-07	0.298661137711454	2
ENSG00000243710.7	CFAP57	1	43232297	1_26	0	0.0166315557525656	9.18720588483279	2.54845183854922e-06	1.15107913669112	1
ENSG00000117395.12	EBNA1BP2	1	43232297	1_26	0	0.0166315557525656	9.18720588483279	2.54845183854922e-06	1.15107913669112	1
ENSG00000179178.10	TMEM125	1	43269525	1_26	0	0.0353452266744529	16.1242029143277	9.50537229934431e-06	-1.69444444444411	1
ENSG00000253313.5	C1orf210	1	43285638	1_26	0	0.032188441461399	15.3092487760744	8.21890451568066e-06	-1.60805084745658	1
ENSG00000066056.13	TIE1	1	43295052	1_29	0	0.00873732957832041	13.8426078805259	2.01723614049419e-06	1.4246505593819	3
ENSG00000117400.16	MPL	1	43337551	1_29	0	0.00951143591888903	14.6314230035254	2.32109415581485e-06	1.4935731929773	2
ENSG00000117399.13	CDC20	1	43359194	1_29	0	0.00326822337094379	4.70599731940599	2.56521347346957e-07	0.0188679245283064	1
ENSG00000066322.14	ELOVL1	1	43367735	1_29	0	0.0187187221744689	21.1059396455104	6.58932602457458e-06	2.03326403326423	1
ENSG00000159479.16	MED8	1	43389955	1_29	0	0.010080204084444	15.1733545529304	2.55100339475234e-06	-1.53418925757775	2
ENSG00000198198.15	SZT2	1	43389819	1_29	0	0.00384466841226727	6.23278441390049	3.99669585813082e-07	0.580900696543509	2
ENSG00000126091.19	ST3GAL3	1	43705540	1_29	0	0.00336169013345411	4.96988153178845	2.78653063192772e-07	0.139860139860155	1
ENSG00000117407.16	ARTN	1	43931118	1_29	0	0.00629767927288971	10.8451882574463	1.13914167319089e-06	1.18811881188045	1
ENSG00000117408.10	IPO13	1	43947230	1_29	0	0.00369139093126381	5.84650949313845	3.59953835624181e-07	0.531746916150171	2
ENSG00000117410.13	ATP6V0B	1	43974045	1_29	0	0.00424878409755791	7.18198053757695	5.0894282063858e-07	0.779439146101484	2
ENSG00000117411.16	B4GALT2	1	43978466	1_29	0	0.00348678459811747	5.31293024478026	3.08972152515508e-07	-0.425790754258139	1
ENSG00000159214.12	CCDC24	1	43991070	1_29	0	0.00552699888856911	9.64418272765121	8.89026922909513e-07	-1.08196721311462	1
ENSG00000196517.11	SLC6A9	1	44030807	1_29	0	0.00462947757149668	7.92978022480636	6.12284465494253e-07	-0.744703836093132	2
ENSG00000178028.13	DMAP1	1	44215047	1_29	0	0.0103416944195707	15.5572369307623	2.6833929374519e-06	-1.73202614379148	1
ENSG00000187147.17	RNF220	1	44419671	1_29	0	0.0435425177848533	29.1330227866685	2.11572487418492e-05	2.47813411078822	1
ENSG00000198520.10	C1orf228	1	44461079	1_29	0	0.00330546792115349	4.8451616320696	2.67116872885731e-07	-0.295971328491787	3
ENSG00000142945.12	KIF2C	1	44739744	1_29	0	0.0033990764387678	5.24142930482772	2.97146602657021e-07	-0.920038684754496	2
ENSG00000142937.11	RPS8	1	44775441	1_29	0	0.0106613447141092	16.650997306632	2.96082229130389e-06	-2.30288947161207	2
ENSG00000142959.4	BEST4	1	44787956	1_29	0	0.00570908548570115	10.8946241639782	1.03738246888165e-06	-1.84375000000016	1
ENSG00000222009.8	BTBD19	1	44808328	1_29	0	0.00558340817913916	10.5313859028189	9.80719952423735e-07	-1.55817499051144	2
ENSG00000126107.14	HECTD3	1	45010991	1_29	0	0.00741970169244366	13.0481300038951	1.61471108082668e-06	-2.10563380281627	1
ENSG00000126088.13	UROD	1	45012003	1_29	0	0.00834490441596836	14.19272049904	1.97536394361031e-06	-2.197183098592	1
ENSG00000132763.14	MMACHC	1	45499668	1_29	0	0.00832249413009345	11.8971277510498	1.651413110614e-06	0.37420567005584	2
ENSG00000159588.14	CCDC17	1	45624129	1_29	0	0.0137895993058331	20.2391980574648	4.65484316233026e-06	-2.99149130468865	2
ENSG00000159592.10	GPBP1L1	1	45687876	1_29	0	0.0108339628249189	17.3465286730527	3.13444046208521e-06	-2.6227276368557	2
ENSG00000159596.6	TMEM69	1	45685881	1_29	0	0.00677212992923193	10.8157195808471	1.22163314174549e-06	0.947634798102064	2
ENSG00000117461.14	PIK3R3	1	46132601	1_29	0	0.00623212293322073	11.8466598208833	1.23137982807331e-06	2.18248175182406	1
ENSG00000117472.9	TSPAN1	1	46163981	1_29	0	0.00348499363747701	6.52707991309682	3.79385759268249e-07	-1.49999999999972	1
ENSG00000171357.5	LURAP1	1	46201118	1_29	0	0.00791420944523613	14.1177848588938	1.86352062771768e-06	2.13572858921052	2
ENSG00000173660.11	UQCRH	1	46309111	1_29	0	0.00365653527157417	5.63149880244771	3.43442367079369e-07	0.219512195121851	1
ENSG00000117481.10	NSUN4	1	46339550	1_29	0	0.00329009802526459	4.89037774923179	2.6835602474349e-07	-0.401515151515091	1
ENSG00000117480.15	FAAH	1	46394077	1_29	0	0.00542876367448619	9.58986757336547	8.68307699274805e-07	1.20217099644602	2
ENSG00000079277.19	MKNK1	1	46616841	1_29	0	0.00334444205082496	4.90843856635834	2.73796026239135e-07	0.337931034482853	1
ENSG00000142961.14	MOB3C	1	46616841	1_29	0	0.00334444205082496	4.90843856635834	2.73796026239135e-07	-0.337931034482853	1
ENSG00000186118.8	TEX38	1	46668649	1_29	0	0.00332648605994668	4.86369066352718	2.69843374286839e-07	-0.271428571428653	1
ENSG00000123472.12	ATPAF1	1	46673908	1_29	0	0.00341291393300436	5.12995969124633	2.92011123071624e-07	0.21917808219179	1
ENSG00000159658.10	EFCAB14	1	46719483	1_29	0	0.00341853185826568	5.11524585647553	2.91652866608121e-07	0.387323943661944	1
ENSG00000142973.13	CYP4B1	1	46817100	1_29	0	0.00382084042872677	6.1587130349294	3.92472267671578e-07	-0.633333333333484	1
ENSG00000187048.12	CYP4A11	1	46938514	1_29	0	0.00386252041093726	6.23461068934948	4.01643028201211e-07	0.73913043478282	1
ENSG00000186377.7	CYP4X1	1	47023329	1_29	0	0.0037916521646042	6.09268035984842	3.85298208293623e-07	-0.605442176870631	1
ENSG00000162365.11	CYP4A22	1	47016403	1_29	0	0.00674361671119217	11.4474387398446	1.28754172467543e-06	-1.36986301369849	1
ENSG00000162366.7	PDZK1IP1	1	47190903	1_29	0	0.00348750294756361	5.31058098180604	3.0889915818543e-07	-0.407407407407383	1
ENSG00000123473.15	STIL	1	47314279	1_29	0	0.0187945852520173	20.8857853393563	6.54701991620436e-06	2.23577235772378	1
ENSG00000162368.13	CMPK1	1	47333967	1_29	0	0.0212273692474465	22.0293643536582	7.79934705575059e-06	2.30081300812905	1
ENSG00000186790.5	FOXE3	1	47414606	1_29	0	0.0289681378478385	25.031674762034	1.20940174636633e-05	2.40157480315059	1
ENSG00000269113.3	TRABD2B	1	47997102	1_30	0	0.00820395922491846	4.8406131830301	6.62344566559062e-07	0.19434628975266	1
ENSG00000117834.12	SLC5A9	1	48220046	1_30	0	0.0179401228471177	12.241008497405	3.66271154687622e-06	1.32640000000054	1
ENSG00000132122.11	SPATA6	1	48471902	1_30	0	0.014225176894459	10.0432469371046	2.38282376161326e-06	1.17031630170324	1
ENSG00000162373.12	BEND5	1	48777294	1_31	0	0.0775127957453521	28.7049285894261	3.71099165508131e-05	3.30656934306689	1
ENSG00000123091.4	RNF11	1	51235789	1_32	0	0.00862159820270203	6.58126090795051	9.46361345889542e-07	0.667983548765538	2
ENSG00000203995.9	ZYG11A	1	52841521	1_33	0	0.00802998795181997	4.96515545631789	6.64978876413861e-07	-0.129287598944622	1
ENSG00000085831.15	TTC39A	1	51344853	1_33	0	0.0102429385308929	7.26422742096254	1.24100663721243e-06	0.832714317921994	2
ENSG00000085832.16	EPS15	1	51520425	1_33	0	0.0574340794948699	23.6687550761058	2.26728015175153e-05	2.88022284122638	1
ENSG00000117859.18	OSBPL9	1	51577175	1_33	0	0.0236330186204315	15.1821578231022	5.98429238507104e-06	-2.27500000000088	1
ENSG00000078618.21	NRDC	1	51826904	1_33	0	0.0177242006988438	12.4531254486363	3.68133320178643e-06	-1.32967032967046	1
ENSG00000198841.3	KTI12	1	52032698	1_33	0	0.00847772295976124	5.47749156327751	7.74499324314029e-07	0.343815835340195	3
ENSG00000117862.11	TXNDC12	1	52066340	1_33	0	0.0114036890022414	8.27887171354183	1.57462311841294e-06	-1.01495327102885	1
ENSG00000157077.14	ZFYVE9	1	52142437	1_33	0	0.0483783238433668	22.0214593226656	1.77687557852368e-05	2.06143344710005	1
ENSG00000154222.14	CC2D1B	1	52352516	1_33	0	0.00847376467020955	5.4730851662132	7.73514947687599e-07	0.574803149606248	1
ENSG00000134748.12	PRPF38A	1	52400660	1_33	0	0.0269575916605754	16.4348071976869	7.38934271987473e-06	-1.88571428571498	1
ENSG00000116157.5	GPX7	1	52602421	1_33	0	0.0101821351562108	7.20798015431756	1.22408773178355e-06	-0.937578978369045	2
ENSG00000182183.14	FAM159A	1	52633413	1_33	0	0.00784861373026147	4.74947621715685	6.21725640868081e-07	-0.336842105263157	1
ENSG00000162377.5	COA7	1	52698548	1_33	0	0.00781274035002755	4.70621603006338	6.13246891505957e-07	0.104000000000029	1
ENSG00000121310.16	ECHDC2	1	52926925	1_33	0	0.00885968558727191	5.89366284844437	8.70890801651225e-07	0.598275902989423	2
ENSG00000116171.17	SCP2	1	52921707	1_33	0	0.0208123923169257	13.9764670617214	4.85153886440508e-06	-1.57728978333328	2
ENSG00000174348.13	PODN	1	53061947	1_33	0	0.0443262997043481	21.1823653890787	1.56601543887004e-05	2.24537262756605	2
ENSG00000162383.11	SLC1A7	1	53088633	1_33	0	0.0104430939882383	7.44711608232112	1.29711181661858e-06	0.906976744186451	1
ENSG00000157184.6	CPT2	1	53196294	1_33	0	0.00962754137497324	6.67878046650643	1.07243916933225e-06	0.748793586825957	2
ENSG00000162384.13	C1orf123	1	53211891	1_33	0	0.00929015804914246	6.34179602787973	9.826423505917e-07	0.771035558312017	2
ENSG00000162385.10	MAGOH	1	53239502	1_33	0	0.0319208786297789	18.0444385517582	9.60679041568419e-06	-1.93546675861989	2
ENSG00000157193.15	LRP8	1	53293400	1_33	0	0.0338169403394891	18.5947941637029	1.04878336951319e-05	1.95312500000074	1
ENSG00000174332.5	GLIS1	1	53737935	1_33	0	0.0159836586776944	11.4737366107109	3.05873025240371e-06	1.42081447963872	1
ENSG00000203985.10	LDLRAD1	1	54018021	1_34	0	0.00542986485779895	4.71801587491226	4.27276024446247e-07	0.0944881889763612	1
ENSG00000162398.11	LEXM	1	54805572	1_34	0	0.00550369002744022	4.83484106595212	4.43809172555984e-07	-0.342391304347905	1
ENSG00000058799.14	YIPF1	1	53889688	1_34	0	0.0117249570632318	12.0318175223235	2.35289530566711e-06	-1.32210024279696	2
ENSG00000116209.11	TMEM59	1	54053622	1_34	0	0.0122039681481857	12.3083676534733	2.50531091947808e-06	-1.36951501154734	1
ENSG00000116205.12	TCEANC2	1	54047650	1_34	0	0.010009027377203	10.4651047851557	1.74701069599749e-06	-1.19230769230711	1
ENSG00000116221.15	MRPL37	1	54183963	1_34	0	0.0054529473151369	4.7527210777682	4.32248738939751e-07	0.0831721470019455	1
ENSG00000215883.10	CYB5RL	1	54154524	1_34	0	0.0204799530519229	17.2770155186196	5.90143714159602e-06	1.72546116711834	2
ENSG00000157216.15	SSBP3	1	54413433	1_34	0	0.0167511792074286	15.0339641821024	4.20028734280334e-06	-1.81306491303594	2
ENSG00000162391.11	FAM151A	1	54590075	1_34	0	0.00582431639336178	5.37426636136401	5.22064607481781e-07	0.407692307692148	1
ENSG00000184313.19	MROH7	1	54641793	1_34	0	0.0160374399265675	14.9187658017236	3.9905067018642e-06	-1.62042389210014	1
ENSG00000243725.6	TTC4	1	54715730	1_34	0	0.00558581911616962	4.97563142484986	4.63548495220585e-07	0.237458193979964	1
ENSG00000162396.5	PARS2	1	54764560	1_34	0	0.006272737505155	6.04828407960754	6.32775128641962e-07	-0.588933587432969	2
ENSG00000006555.10	TTC22	1	54801124	1_34	0	0.00669279328661931	6.59188882746319	7.35829832890012e-07	0.705882352941233	1
ENSG00000169174.10	PCSK9	1	55040188	1_34	0	0.00543277904349038	4.72274242803587	4.27933620608705e-07	0.0289855072463777	1
ENSG00000162402.13	USP24	1	55216272	1_34	0	0.010819027927362	10.847500534509	1.95739298538831e-06	1.28671328671316	1
ENSG00000187889.12	C1orf168	1	56821274	1_36	0	0.00907749785858913	5.2037787286449	7.87852798936667e-07	0.328358208955206	1
ENSG00000173406.15	DAB1	1	58546313	1_37	0	0.00902647296811088	5.64347177116519	8.4961965056156e-07	-0.55239506407712	2
ENSG00000162600.11	OMA1	1	58550926	1_37	0	0.00857182119965083	5.15537527135685	7.37044132347721e-07	-0.384615384615308	1
ENSG00000184292.6	TACSTD2	1	58582260	1_37	0	0.010600202002353	7.16189249748093	1.26619922932159e-06	-0.868613138686488	1
ENSG00000162601.9	MYSM1	1	58696006	1_37	0	0.00818553979392589	4.7199614828082	6.44385685463315e-07	-0.178603918079782	2
ENSG00000134716.9	CYP2J2	1	59917537	1_38	0	0.00846663107276036	4.71488280921399	6.65796709256881e-07	-0.0726948292761805	2
ENSG00000162599.15	NFIA	1	60864880	1_38	0	0.0406230910718847	19.5966793540939	1.32774770270007e-05	1.96078431372639	1
ENSG00000162604.12	TM2D1	1	61723869	1_39	0	0.00770123429809122	5.72494644154404	7.35346229637144e-07	0.539473684210486	1
ENSG00000132849.19	PATJ	1	61742713	1_39	0	0.00853372089177573	6.69408628915599	9.5277388823857e-07	0.734693877551046	1
ENSG00000240563.1	L1TD1	1	62194418	1_39	0	0.0123195158754181	10.1637876707245	2.08837906439397e-06	1.16547552527433	5
ENSG00000132854.18	KANK4	1	62318984	1_39	0	0.041577443876606	21.7236380750144	1.50643518331406e-05	-2.01550387596995	1
ENSG00000162607.12	USP1	1	62437203	1_39	0	0.00733980287690006	5.27122065421991	6.45291134023022e-07	-0.519083969465593	1
ENSG00000116641.17	DOCK7	1	62688195	1_39	0	0.0108420999133131	8.95596265992285	1.61951802089472e-06	-1.11417322834701	1
ENSG00000125703.14	ATG4C	1	62784304	1_39	0	0.0263151225090859	17.3587916007269	7.61877224649031e-06	-2.35264527701141	2
ENSG00000187140.5	FOXD3	1	63322827	1_40	0	0.0221683885468609	14.2113857195261	5.25449105892164e-06	1.33712121212156	1
ENSG00000088035.15	ALG6	1	63367765	1_40	0	0.0284610596542948	17.0401642784368	8.0888158521536e-06	-1.86363636363645	1
ENSG00000203965.12	EFCAB7	1	63523814	1_40	0	0.00800618760075378	4.7633214186022	6.36056588555429e-07	0.0526315789473786	1
ENSG00000142856.16	ITGB3BP	1	63593973	1_40	0	0.019340063293673	13.1057566024168	4.2274657204699e-06	-1.5333333333335	1
ENSG00000079739.15	PGM1	1	63594192	1_40	0	0.0291766228564915	16.965464297946	8.25583257011594e-06	-1.83116883116948	1
ENSG00000162437.14	RAVER2	1	64745289	1_41	0	0.00891553115531441	6.33432732005101	9.41906575877279e-07	0.777361937994626	3
ENSG00000162434.11	JAK1	1	64966741	1_41	0	0.0573512236371103	23.7274277815675	2.26962159052998e-05	2.29122807017428	1
ENSG00000162433.14	AK4	1	65141253	1_41	0	0.00764880475997021	5.0298541519149	6.4166606700006e-07	-0.364951049168435	2
ENSG00000213625.8	LEPROT	1	65419674	1_41	0	0.0192813800506567	13.7927049518421	4.43555191392235e-06	1.31313669818993	2
ENSG00000116678.19	LEPR	1	65422877	1_41	0	0.0186864973769	13.1820177380961	4.10837333230785e-06	1.73085115893789	2
ENSG00000118473.21	SGIP1	1	66533102	1_42	0	6.27915477391383e-08	30.3826304116257	3.18190100894339e-11	-1.63030303030298	1
ENSG00000152760.9	TCTEX1D1	1	66766748	1_42	0	6.75735069899375e-07	53.8406209565285	6.06801470478602e-10	-3.85955056179825	1
ENSG00000116704.7	SLC35D1	1	67053650	1_42	0	5.78854475463686e-09	29.7765861012491	2.87477861279548e-12	3.62043795620576	1
ENSG00000116717.11	GADD45A	1	67588110	1_42	0	1.27844471675687e-08	22.3983752104755	4.77593683002326e-12	-2.7445255474461	1
ENSG00000172380.5	GNG12	1	67833648	1_42	0	6.79696687821974e-09	12.0807006762129	1.36951685978127e-12	-1.62589734634521	2
ENSG00000116729.13	WLS	1	68232448	1_43	0	0.0106275612434935	6.40227194232206	1.13482224201557e-06	0.640668523676914	1
ENSG00000024526.16	DEPDC1	1	68498179	1_43	0	0.00891083801640169	4.73771170726729	7.04120979900074e-07	0.238095238095219	1
ENSG00000033122.18	LRRC7	1	69567941	1_44	0	0.166824499858383	31.293672840938	8.70715899798413e-05	2.78044280442825	1
ENSG00000118454.12	ANKRD13C	1	70355197	1_44	0	0.0110939739842096	5.15231359645964	9.53343779668974e-07	0.438914027149333	1
ENSG00000197568.13	HHLA3	1	70355624	1_44	0	0.0122466718101011	6.08698927883644	1.24331370831619e-06	0.711602360794934	2
ENSG00000050628.20	PTGER3	1	71047847	1_45	0	0.00753918904089157	5.51361392797289	6.93299826567045e-07	-0.500483382206247	2
ENSG00000132485.13	ZRANB2	1	71081716	1_45	0	0.00763808016742862	5.63662914532434	7.18065034709074e-07	0.506787330316491	1
ENSG00000172260.14	NEGR1	1	72280279	1_46	0	0.0103238727118399	6.36487666052575	1.09595504227744e-06	0.871055643250396	2
ENSG00000162620.15	LRRIQ3	1	74196897	1_47	0	0.0147080034468432	8.12921103039567	1.99417021957695e-06	1.00398252136594	2
ENSG00000254685.6	FPGT	1	74198465	1_47	0	0.012400871452719	6.51468335366017	1.34742817058739e-06	0.764227642276228	1
ENSG00000116783.14	TNNI3K	1	74217620	1_47	0	0.011080505096988	5.450183446957	1.00723494276776e-06	-0.511783651957029	4
ENSG00000116791.13	CRYZ	1	74702349	1_47	0	0.0106982421452272	5.11833207460878	9.13273778105106e-07	0.292489422068873	4
ENSG00000162623.15	TYW3	1	74733103	1_47	0	0.010268116635019	4.73051332111397	8.10138307865793e-07	-0.0264989504208938	2
ENSG00000137968.16	SLC44A5	1	75364753	1_47	0	0.012116109125305	6.29497527181224	1.27208845229704e-06	-0.658536585366125	1
ENSG00000117054.13	ACADM	1	75724646	1_47	0	0.0157717980268833	8.79044565532604	2.31234273632931e-06	-1.20491803278734	1
ENSG00000137955.15	RABGGTB	1	75784030	1_47	0	0.0103987792254302	4.8500093266201	8.4117244406491e-07	0.313432835820944	1
ENSG00000057468.6	MSH4	1	75779738	1_47	0	0.0102875106567163	4.74834515914276	8.1472807889735e-07	-0.0319408707267152	2
ENSG00000184005.10	ST6GALNAC3	1	76072711	1_47	0	0.0913288465737161	25.6156992436508	3.90188345998272e-05	-2.41538461538365	1
ENSG00000117069.14	ST6GALNAC5	1	76866942	1_48	0	0.00558531317868782	5.86091234481756	5.45975131488294e-07	0.502403846153975	1
ENSG00000142892.14	PIGK	1	77219998	1_48	0	0.00671050033884413	7.5924081283387	8.4975661420451e-07	0.991659233969379	3
ENSG00000154027.18	AK5	1	77282053	1_48	0	0.017429112197896	16.6156207656551	4.8300535143902e-06	-1.7591623036641	1
ENSG00000077254.14	USP33	1	77760195	1_48	0	0.00665328130796439	7.51160167883856	8.33544023928658e-07	1.06428571428566	1
ENSG00000162614.18	NEXN	1	77888397	1_48	0	0.0200708337119796	17.9538520827144	6.01012024687091e-06	-1.98345157946263	2
ENSG00000162613.16	FUBP1	1	77979050	1_48	0	0.00712462818591286	8.15751479401908	9.69349030613097e-07	-0.852861035422765	1
ENSG00000162616.8	DNAJB4	1	77979478	1_48	0	0.00945732754551321	10.8318608930668	1.70856541176456e-06	-1.42144177449189	1
ENSG00000122420.9	PTGFR	1	78303991	1_48	0	0.00497635355848725	4.77217660746099	3.9608449459226e-07	0.0978260869565748	1
ENSG00000137965.10	IFI44	1	78649621	1_48	0	0.00495982475416545	4.74080588983866	3.92173831364397e-07	-0.106870229007657	1
ENSG00000162618.13	ADGRL4	1	79006456	1_48	0	0.00512914281788335	5.05735205105236	4.3264140884572e-07	-0.285903433641516	2
ENSG00000137941.16	TTLL7	1	83998735	1_51	0	0.014991655391687	9.52948520172452	2.3827536101612e-06	-1.15804597701175	1
ENSG00000203943.8	SAMD13	1	84298566	1_51	0	0.0118284903864504	7.28721150493832	1.43764216405413e-06	0.809387447483709	2
ENSG00000171517.5	LPAR3	1	84887982	1_52	0	0.0145833815482636	6.98228212887515	1.69830519143734e-06	0.742528735631654	1
ENSG00000117133.10	RPF1	1	84478281	1_52	0	0.0511040623839381	18.9246663187235	1.61303488858225e-05	-2.03292990021053	2
ENSG00000122432.17	SPATA1	1	84506406	1_52	0	0.0178900381596667	8.91813171087339	2.66100232867653e-06	-1.21176470588262	1
ENSG00000117151.12	CTBS	1	84574852	1_52	0	0.0166380810314591	8.2305888065692	2.28399025135211e-06	0.985583551883471	2
ENSG00000153898.12	MCOLN2	1	84997425	1_52	0	0.0147415131493324	7.08438092241029	1.74182321534751e-06	-0.854838709677296	1
ENSG00000162643.12	WDR63	1	85062323	1_52	0	0.0150864426969363	7.30336105416059	1.83767930414514e-06	0.852713178294783	1
ENSG00000055732.12	MCOLN3	1	85048599	1_52	0	0.0143495258122702	6.82925604096025	1.63444778488519e-06	-0.814586148394025	2
ENSG00000097096.8	SYDE2	1	85200644	1_52	0	0.0134022690604482	6.18294812417368	1.38208273174057e-06	-0.598173515981807	1
ENSG00000142867.12	BCL10	1	85277134	1_52	0	0.0123068357174027	5.3763160198386	1.10354817654309e-06	0.408287345156187	2
ENSG00000117174.10	ZNHIT6	1	85707615	1_52	0	0.0118091186285828	4.98591240616117	9.82024302017779e-07	-0.240464828220147	2
ENSG00000171502.14	COL24A1	1	86006390	1_53	0	0.0124918723248383	5.69087925076822	1.18567868666991e-06	0.644174969611807	2
ENSG00000122417.15	ODF2L	1	86399500	1_53	0	0.0116007557815501	4.99100522031641	9.65682616964363e-07	-0.348837209302308	1
ENSG00000137975.7	CLCA2	1	86427806	1_53	0	0.0119327027878081	5.25777208366969	1.04640711844263e-06	0.416058394160718	1
ENSG00000016602.9	CLCA4	1	86546626	1_53	0	0.0112760512023055	4.72260444127927	8.8817535046951e-07	-0.201460646614157	2
ENSG00000097033.14	SH3GLB1	1	86704350	1_53	0	0.0121234404430897	5.4077422824218	1.09345766953848e-06	-0.422222222222163	1
ENSG00000183291.15	SELENOF	1	86913954	1_53	0	0.0183712320837308	9.34317058180951	2.86281093377435e-06	-1.14693877551077	1
ENSG00000143013.12	LMO4	1	87331207	1_53	0	0.0120852518941026	5.37790263947223	1.08399866671083e-06	0.35546875	1
ENSG00000065243.19	PKN2	1	88684130	1_54	0	0.00819155931735105	4.86024169015733	6.64025186410032e-07	-0.0417582417582481	1
ENSG00000213516.9	RBMXL1	1	88992247	1_54	0	0.00843665367973512	5.13862226154707	7.23064469730805e-07	0.238095238095159	1
ENSG00000117226.11	GBP3	1	89015900	1_54	0	0.0147633507653515	10.4286128255144	2.56786145302654e-06	-1.5427956114921	2
ENSG00000213512.1	GBP7	1	89171264	1_54	0	0.0106190031834089	7.31200168557819	1.29503092510042e-06	0.983870967742046	1
ENSG00000162654.8	GBP4	1	89199262	1_54	0	0.0108293949801057	7.49741671870841	1.35417861096021e-06	-1.04545454545416	1
ENSG00000197147.13	LRRC8B	1	89522381	1_54	0	0.00824714121618475	4.92410196096172	6.77314812864946e-07	0.268292682926796	1
ENSG00000171492.14	LRRC8D	1	89822083	1_55	0	0.0140444216297574	7.48893111920079	1.75421896015923e-06	-0.801169590643146	1
ENSG00000162664.16	ZNF326	1	89994923	1_55	0	0.0126045617987933	6.46550128022926	1.35922094912732e-06	-0.627705627705432	1
ENSG00000122482.20	ZNF644	1	91022402	1_55	0	0.0679996546474674	22.5422120484031	2.55660328949312e-05	-2.63079647843133	2
ENSG00000162669.15	HFM1	1	91403932	1_55	0	0.0389665585495359	17.1884740862796	1.11709338669412e-05	-2.00395352521878	2
ENSG00000097046.12	CDC7	1	91500849	1_56	0	0.00723673875318087	7.2504152340232	8.75116515181024e-07	0.683394041841614	3
ENSG00000172031.6	EPHX4	1	92029879	1_56	0	0.00741720826972436	7.71459864912663	9.54363708956526e-07	-1.09057971014534	1
ENSG00000284413.1	BTBD8	1	92080411	1_56	0	0.0751650916216715	29.9227526894402	3.75126581962805e-05	2.96511627907023	1
ENSG00000069712.12	KIAA1107	1	92167501	1_56	0	0.0133794135099234	13.6576923149804	3.04771608108187e-06	-2.71317829457387	1
ENSG00000122484.8	RPAP2	1	92301735	1_56	0	0.00555686593032301	4.92659833636401	4.56601338421322e-07	0.751592356687775	1
ENSG00000067208.14	EVI5	1	92792120	1_56	0	0.00732578227094383	7.2479130435446	8.85578545886912e-07	-0.829383886256171	1
ENSG00000154511.11	FAM69A	1	92960610	1_56	0	0.00712495633742027	6.88657563187238	8.18362337866023e-07	-0.335043534213555	2
ENSG00000143033.17	MTF2	1	93079600	1_57	0	0.00750187647677403	5.29432594514436	6.62431063399652e-07	0.796610169491585	1
ENSG00000117500.12	TMED5	1	93180650	1_57	1	0.303151003661376	26.4087770728947	0.000133526481897319	4.74412916912411	2
ENSG00000122483.17	CCDC18	1	93179292	1_57	0	0.00789959010674413	8.45666454255913	1.11420157039969e-06	1.98621942957653	2
ENSG00000117505.12	DR1	1	93345317	1_57	1	0.103281590547151	23.7466085603823	4.09057741751068e-05	-4.45163061887866	2
ENSG00000067334.13	DNTTIP2	1	93879581	1_57	0	0.00740155705150658	4.71677221104298	5.82274940690753e-07	-0.0866141732283483	1
ENSG00000023909.9	GCLM	1	93909020	1_57	0	0.010065610565574	7.30817248481912	1.22689958100359e-06	-0.690909090909035	1
ENSG00000198691.11	ABCA4	1	94120772	1_58	0	0.00954387652038979	4.74423685175142	7.55181391607291e-07	0.0317460317460352	1
ENSG00000143036.16	SLC44A3	1	94820196	1_58	0	0.0147077255288887	8.83385480907685	2.16698487072328e-06	1.09263612328786	2
ENSG00000117519.15	CNN3	1	94906171	1_58	0	0.0293509864015774	15.392479262181	7.5351410095708e-06	1.70866141732289	1
ENSG00000172339.9	ALG14	1	95073027	1_58	0	0.0101599530781229	5.33526993669063	9.04082796268935e-07	0.421538461538434	1
ENSG00000122481.16	RWDD3	1	95232272	1_58	0	0.0115368644082992	6.53656474050502	1.25775907912797e-06	0.635682600126676	2
ENSG00000117569.18	PTBP2	1	96721522	1_59	0	0.0499175406006915	18.5571888447229	1.54498928830855e-05	-2.08620689655131	1
ENSG00000188641.12	DPYD	1	97642515	1_60	0	0.0113515036204603	5.54427527696948	1.04968328767863e-06	-0.443664687148515	2
ENSG00000162627.16	SNX7	1	98661649	1_60	0	0.0162858457316273	8.9599135297477	2.43374033914624e-06	-1.0671462829738	1
ENSG00000099260.10	PALMD	1	99668418	1_61	0	0.00968196155814804	6.70909351005717	1.08339619151048e-06	0.490196078431634	1
ENSG00000156869.12	FRRS1	1	99705854	1_61	0	0.0123933680943208	9.03724227600502	1.86803659429404e-06	1.08467741935511	1
ENSG00000162688.16	AGL	1	99848136	1_61	0	0.00927114148683639	6.30364632590257	9.74731840659458e-07	0.671548117154994	1
ENSG00000117620.14	SLC35A3	1	99969054	1_61	0	0.0184783577069373	12.737485932932	3.92561037669996e-06	-1.66666666666743	1
ENSG00000156875.13	MFSD14A	1	100038319	1_61	0	0.00977862749990022	6.80075002749134	1.10916158644986e-06	0.765682656826522	1
ENSG00000156876.9	SASS6	1	100132743	1_61	0	0.0125310847680064	9.15131215288428	1.9126351939937e-06	1.16326530612203	1
ENSG00000122435.9	TRMT13	1	100132743	1_61	0	0.0264380330950177	16.1370207665544	7.11561767735466e-06	-1.90735344581058	2
ENSG00000122477.12	LRRC39	1	100178174	1_61	0	0.0267982201136932	16.2959960083398	7.28361472394142e-06	1.90683129116074	2
ENSG00000137992.14	DBT	1	100249898	1_61	0	0.0132638856183572	9.64578589433478	2.13387262207282e-06	-1.17261904761913	1
ENSG00000079335.18	CDC14A	1	100330093	1_61	0	0.0257835739263395	15.8684508381967	6.82398010712892e-06	1.78136421298785	2
ENSG00000181656.6	GPR88	1	100566273	1_62	0	0.0186867969102431	13.1406429616686	4.09554391138177e-06	1.64799999999973	1
ENSG00000162692.10	VCAM1	1	100717840	1_62	0	0.00991280691177454	7.13866582039681	1.18024944352249e-06	0.976000000000108	1
ENSG00000162694.13	EXTL2	1	100895622	1_62	0	0.0157141691029762	11.7615040166306	3.08258023287801e-06	1.60989010988921	1
ENSG00000162695.11	SLC30A7	1	100895622	1_62	0	0.0157141691029762	11.7615040166306	3.08258023287801e-06	-1.60989010988921	1
ENSG00000060718.20	COL11A1	1	103107935	1_64	0	0.0462790942654905	19.8559969084371	1.53262763757501e-05	1.92429577464798	1
ENSG00000185946.15	RNPC3	1	103529760	1_65	0	0.00860984533827924	5.60323207118434	8.04626007428377e-07	0.483578965459591	2
ENSG00000240038.6	AMY2B	1	103559534	1_65	0	0.0312839619119834	17.8320024096208	9.30426279161688e-06	1.88372093023372	1
ENSG00000243480.7	AMY2A	1	103586151	1_65	0	0.0431664946194961	20.9080573823674	1.50529136964838e-05	-2.07476635513976	1
ENSG00000198890.7	PRMT6	1	107056380	1_66	0	0.243691584344778	38.7600100537239	0.000157537706343071	3.63358778625914	1
ENSG00000162631.18	NTNG1	1	107135646	1_66	0	0.0111343405546926	8.74369161607355	1.62375102421024e-06	-0.870817167320515	2
ENSG00000196427.13	NBPF4	1	108471234	1_67	0	0.0116566314031887	7.51457625276315	1.46095777856822e-06	0.748251748251709	1
ENSG00000134215.15	VAV3	1	107966843	1_67	0	0.0164646254570721	10.7828717585089	2.96105450331887e-06	1.30303030303041	1
ENSG00000085491.15	SLC25A24	1	108200330	1_67	0	0.0147734031229095	9.75641881658758	2.40398132350498e-06	1.39095709783213	2
ENSG00000162636.15	FAM102B	1	108635180	1_67	0	0.0253044756884828	14.861222275489	6.2720856242182e-06	1.41935483870937	1
ENSG00000116266.10	STXBP3	1	108724417	1_67	0	0.0117663373161003	7.60316329588278	1.49209239969895e-06	1.18094345317636	2
ENSG00000162641.18	AKNAD1	1	108830912	1_67	0	0.00967082297339661	5.74943893558741	9.27361378027915e-07	0.561679790026284	1
ENSG00000197780.9	TAF13	1	109068076	1_67	0	0.0088742104516234	4.93741369429011	7.30784532412526e-07	-0.430998554367559	4
ENSG00000215717.5	TMEM167B	1	109086886	1_67	0	0.00866063868927125	4.70734276864698	6.7996388921736e-07	-0.157635467980254	1
ENSG00000031698.12	SARS	1	109213564	1_67	0	0.00885108038366422	4.91276425538398	7.25240944850408e-07	-0.459588792180609	2
ENSG00000143126.7	CELSR2	1	109250412	1_67	0	0.00866106764766972	4.70781055358514	6.80065141301505e-07	-0.00794912559618002	1
ENSG00000134222.16	PSRC1	1	109275684	1_67	0	0.0110918833554141	7.04508271630334	1.30332130891273e-06	-0.945900236511766	2
ENSG00000221986.6	MYBPHL	1	109306632	1_67	0	0.0102020023594191	6.25465465683337	1.06426274774198e-06	0.555679989242476	2
ENSG00000134243.11	SORT1	1	109397881	1_67	0	0.0317282412007238	17.0149805410616	9.0040430080295e-06	1.90000000000001	1
ENSG00000143106.12	PSMA5	1	109427531	1_67	0	0.00905845637343372	5.13150131811998	7.75280297886943e-07	-0.484472049689427	1
ENSG00000162650.16	ATXN7L2	1	109489368	1_67	0	0.0450882351283427	20.3740427798844	1.53214742461154e-05	-2.27242103885999	2
ENSG00000174151.14	CYB561D1	1	109494012	1_67	0	0.0424620952299559	19.7990479053943	1.40218666314411e-05	2.25308325196553	2
ENSG00000181754.6	AMIGO1	1	109509517	1_67	0	0.01197945083795	7.7729065346873	1.55303220141546e-06	-0.890625000000132	1
ENSG00000065135.10	GNAI3	1	109548825	1_67	0	0.0113977291934908	7.30221916496764	1.38814010964224e-06	-0.748299319728001	1
ENSG00000116337.15	AMPD2	1	109616709	1_67	0	0.00895190253985323	5.01974016414282	7.49474201924602e-07	0.270718232044121	1
ENSG00000168765.16	GSTM4	1	109656105	1_67	0	0.00884113760839189	4.90215151814632	7.22861319764478e-07	-0.328218611265517	2
ENSG00000213366.12	GSTM2	1	109671748	1_67	0	0.0468710756704143	20.7459604857551	1.621804766388e-05	2.08437499999949	1
ENSG00000134184.12	GSTM1	1	109630036	1_67	0	0.0101492131812435	6.20563656272451	1.05045830178979e-06	0.621208441404675	4
ENSG00000134201.10	GSTM5	1	109711119	1_67	0	0.0227871154409525	13.8654273721177	5.2696614935135e-06	1.80554257165403	3
ENSG00000134202.10	GSTM3	1	109718945	1_67	0	0.162378778656734	32.9137561266065	8.91388081599139e-05	-3.16527124227362	3
ENSG00000179902.12	C1orf194	1	109113015	1_67	0	0.00942234974968292	5.50353855623708	8.64890924124468e-07	-0.469879518072452	1
ENSG00000184371.13	CSF1	1	109928142	1_69	0	0.00398426918128492	6.05222024619737	4.0218280776678e-07	0.603351955307295	1
ENSG00000143093.14	STRIP1	1	110034040	1_69	0	0.0166020454393204	19.4407951389506	5.38314065535929e-06	2.0080000000005	1
ENSG00000197106.6	SLC6A17	1	110150641	1_69	0	0.00345641662119733	4.72037978886652	2.7212167320917e-07	-0.0684931506849327	1
ENSG00000116396.14	KCNC4	1	110211143	1_69	0	0.00643292821917418	10.5494099454016	1.13187112319513e-06	-1.24067010566241	2
ENSG00000162775.14	RBM15	1	110338810	1_69	0	0.00933881575370998	14.0626329857104	2.19037541013716e-06	-1.54399999999991	1
ENSG00000168679.17	SLC16A4	1	110367775	1_69	0	0.00628327410804697	10.336073451928	1.08318265922863e-06	1.19821377428632	2
ENSG00000134248.13	LAMTOR5	1	110407098	1_69	0	0.0057295086973671	9.46402028090689	9.04384584143881e-07	1.11499022710858	3
ENSG00000143125.5	PROK1	1	110451117	1_69	0	0.00489622267152667	8.01070062625783	6.54171723420059e-07	-0.839285714286035	1
ENSG00000177301.14	KCNA2	1	110630068	1_69	0	0.0110322750294636	15.6021490578418	2.870844095882e-06	-1.70201067764927	2
ENSG00000143119.12	CD53	1	110877772	1_69	0	0.00372382181832354	5.39246775942034	3.34916508449984e-07	0.637426900585089	1
ENSG00000121931.15	LRIF1	1	110964484	1_69	0	0.00363704137547216	5.18937469345107	3.14791775320808e-07	-0.433734939759183	1
ENSG00000156171.14	DRAM2	1	111139496	1_69	0	0.0283030962343211	24.199503326753	1.14235347245503e-05	2.64492753623102	1
ENSG00000134255.13	CEPT1	1	111139496	1_69	0	0.0283030962343213	24.199503326753	1.14235347245504e-05	2.64492753623102	1
ENSG00000064886.13	CHI3L2	1	111193972	1_69	0	0.0320067419653325	25.4379917280147	1.35795192780631e-05	2.60651732309679	2
ENSG00000173947.13	PIFO	1	111346062	1_69	0	0.00345578185731688	4.71835779214466	2.71955155435116e-07	0.0205761316872491	1
ENSG00000085465.12	OVGP1	1	111426672	1_69	0	0.00358168291861705	5.07124567606745	3.02943676536207e-07	0.349206349206502	1
ENSG00000116459.10	ATP5F1	1	111448114	1_69	0	0.00435211276955971	6.94638689484207	5.04219008745341e-07	0.762589928057686	1
ENSG00000143110.11	C1orf162	1	111473751	1_69	0	0.00348019619002182	4.77809004513976	2.77343609097796e-07	-0.0681818181817917	1
ENSG00000116473.14	RAP1A	1	111597853	1_69	0	0.00416401101724118	6.50835157079166	4.52004730804667e-07	0.652439024389905	1
ENSG00000121933.18	TMIGD3	1	111490897	1_69	0	0.00743651893541664	11.9340968594657	1.48019642864908e-06	1.35937499999972	1
ENSG00000197852.9	FAM212B	1	111750515	1_69	0	0.00769878286249992	12.2333242711733	1.57082087579955e-06	1.35594609677119	3
ENSG00000064703.11	DDX20	1	111759075	1_69	0	0.00613609866825116	10.1240428306711	1.03611130861448e-06	1.17391304347877	1
ENSG00000171385.9	KCND3	1	111990898	1_69	0	0.00629667858482486	10.217180700075	1.07300737047297e-06	-1.03664921466021	1
ENSG00000134245.17	WNT2B	1	112468186	1_69	0	0.00361965898961625	5.7361654365024	3.46297559720499e-07	1.02115009607885	2
ENSG00000116489.12	CAPZA1	1	112621345	1_69	0	0.00374523475101318	6.42208622466411	4.01157838160933e-07	1.38732394366165	1
ENSG00000155363.18	MOV10	1	112673095	1_69	0	0.0315197745762263	24.3427212204921	1.27971226952955e-05	3.19730730858079	2
ENSG00000155367.15	PPM1J	1	112715671	1_69	0	0.0251877687638663	24.4763435328585	1.02824437695447e-05	-2.58461538461451	1
ENSG00000155380.11	SLC16A1	1	112950715	1_70	0	0.00968267156142266	4.98336770816703	8.04781973547391e-07	0.152000000000061	1
ENSG00000116793.15	PHTF1	1	113758713	1_70	0	0.026945204316161	14.6804885069474	6.59754094235454e-06	2.21333333333361	1
ENSG00000188761.11	BCL2L15	1	113886718	1_70	0	0.104976862387276	27.7897022354296	4.86561326842916e-05	-2.97410742458594	2
ENSG00000134262.12	AP4B1	1	113904943	1_70	0	0.0189846872915104	11.355167200381	3.59548173594491e-06	-1.79255630276527	2
ENSG00000118655.4	DCLRE1B	1	113926881	1_70	0	0.0121723120750233	7.14623003975121	1.4508087830238e-06	-0.785185185185006	1
ENSG00000163349.21	HIPK1	1	113928961	1_70	0	0.0277691296820553	14.9678100647871	6.93235249838127e-06	-1.83102925351277	2
ENSG00000197323.11	TRIM33	1	114511320	1_71	0	0.0111017021476248	6.23232356521867	1.15398368678688e-06	-0.684210526316019	1
ENSG00000175984.14	DENND2C	1	114669904	1_71	0	0.0125898849777564	7.42183493077611	1.55845102494064e-06	0.86335403726704	1
ENSG00000213281.4	NRAS	1	114716978	1_71	0	0.010964848576239	6.11507119499048	1.11831528738915e-06	-0.503805911697766	2
ENSG00000009307.15	CSDE1	1	114757749	1_71	0	0.00944963910514862	4.70973956240729	7.42287625197883e-07	0.084415584415555	1
ENSG00000198765.11	SYCP1	1	114852243	1_71	0	0.00961345945887015	4.87211290857784	7.8119085220493e-07	0.167760162350365	2
ENSG00000173218.14	VANGL1	1	115641162	1_72	0	0.00572341933129261	4.74984656989888	4.53414341592027e-07	0.0681309088205965	2
ENSG00000118729.11	CASQ2	1	115768346	1_72	0	0.00587260373205611	4.99257135798371	4.89007008180055e-07	0.147058823529426	1
ENSG00000134247.9	PTGFRN	1	116909700	1_72	0	0.0157929200652808	14.3401717473124	3.77726013856102e-06	-1.54407333444708	2
ENSG00000134256.12	CD101	1	117001709	1_72	0	0.0391568247446726	22.9753757961357	1.50047994978448e-05	-2.15564202334616	1
ENSG00000116830.11	TTF2	1	117060534	1_72	0	0.00608269347151202	5.32415752371613	5.40140737708853e-07	-0.37323943661986	1
ENSG00000198162.12	MAN1A2	1	117297756	1_72	0	0.0180814532058156	15.6223371062468	4.71128571062725e-06	1.73258528440632	2
ENSG00000196505.10	GDAP2	1	117929798	1_72	0	0.00767292465977787	7.51587484882389	9.61835006210202e-07	0.823038397328861	1
ENSG00000116874.11	WARS2	1	119012523	1_73	0	0.00716870460797692	4.89159788654106	5.84859487793203e-07	0.193525033890235	2
ENSG00000143067.4	ZNF697	1	119648421	1_73	0	0.00874727628880401	6.77052817619977	9.87769244264251e-07	0.788359788359913	1
ENSG00000134240.11	HMGCS2	1	119764892	1_73	0	0.0310044745709647	18.764149555919	9.70316389666376e-06	-1.84000000000001	1
ENSG00000131791.7	PRKAB2	1	147172620	1_73	0	0.00899528136604133	7.03457477484438	1.05538935220545e-06	0.900804760324186	2
ENSG00000131778.18	CHD1L	1	147244865	1_73	0	0.00742598151260032	5.22440306798347	6.4706907612485e-07	0.351239669421543	1
ENSG00000131781.12	FMO5	1	147222979	1_73	0	0.00889096816857804	6.92440858159235	1.02681415489711e-06	-0.821705426357018	1
ENSG00000116128.10	BCL9	1	147540001	1_73	0	0.00829191347568248	6.26567427440203	8.66528161017917e-07	-0.631578947368212	1
ENSG00000162836.11	ACP6	1	147595859	1_73	0	0.00725180659164293	5.00038086157128	6.04796685835979e-07	-0.277793616518753	3
ENSG00000265107.2	GJA5	1	147779165	1_73	0	0.0112061762012144	9.11116667838063	1.70290940501637e-06	-1.0061349693253	1
ENSG00000188092.14	GPR89B	1	147928711	1_73	0	0.0138610607735354	11.1222103219979	2.57126996362819e-06	-1.31358024691337	1
ENSG00000244094.1	SPRR2F	1	153112830	1_74	0	0.00610052573750175	4.86664648486537	4.95173243094945e-07	0.0112957665071245	2
ENSG00000143450.16	OAZ3	1	151762531	1_74	0	0.196929452048076	34.4704464436516	0.000113218575479108	2.64916780388864	2
ENSG00000143436.10	MRPL9	1	151762965	1_74	0	0.00997510162785065	10.7864352708876	1.79454922743527e-06	1.04145403221702	2
ENSG00000182134.15	TDRKH	1	151772382	1_74	0	0.0135307376035915	17.0252645823342	3.84216000959494e-06	-3.59090607997577	2
ENSG00000213171.2	LINGO4	1	151805451	1_74	0	0.0130948030355855	14.3269349576216	3.1290490080174e-06	2.13264860362338	2
ENSG00000143365.17	RORC	1	151831413	1_74	0	0.0124229805859422	12.3764999130074	2.56438811383502e-06	1.77815699658732	1
ENSG00000196407.11	THEM5	1	151853237	1_74	0	0.00973177154776717	9.909763005075	1.60847857060734e-06	1.3407407407409	1
ENSG00000159445.12	THEM4	1	151865616	1_74	0	0.00603347447198233	4.77514217587284	4.80522681558699e-07	-0.460072563305989	2
ENSG00000197747.8	S100A10	1	151993591	1_74	0	0.0213080172593159	15.4165638177604	5.47886665290431e-06	-1.67164179104415	1
ENSG00000163191.5	S100A11	1	152047282	1_74	0	0.00755282274203351	6.53847760867868	8.23656326719236e-07	0.6184210526318	1
ENSG00000197915.5	HRNR	1	152220810	1_74	0	0.00650559705189102	5.37750068299783	5.83482372197619e-07	0.0624999999999983	1
ENSG00000143631.10	FLG	1	152220349	1_74	0	0.00600777141980713	4.8101534304355	4.81983793456271e-07	0.0322900306928732	3
ENSG00000143536.7	CRNN	1	152414760	1_74	0	0.00688931127600811	5.76101773042416	6.61965148548023e-07	0.0374999999999932	1
ENSG00000163207.6	IVL	1	152908247	1_74	0	0.00617001406074269	5.03623384883492	5.18265317819433e-07	0.230468222772523	2
ENSG00000163209.14	SPRR3	1	153002643	1_74	0	0.00901144012724964	8.3572129618009	1.25607559143959e-06	0.849162011173452	1
ENSG00000241794.1	SPRR2A	1	153057485	1_74	0	0.0073805580886519	6.5410180490093	8.05183109055384e-07	0.873684210526837	1
ENSG00000203785.8	SPRR2E	1	153106201	1_74	0	0.0204849435448098	16.1013789731129	5.50120651896868e-06	-1.74217679105178	2
ENSG00000203782.5	LOR	1	153259400	1_75	0	0.0396051242069567	17.9959743537846	1.18873992946086e-05	-1.87142857142845	1
ENSG00000163220.10	S100A9	1	153399068	1_75	0	0.01852164461159	10.7622074640018	3.3246123369155e-06	1.36734693877531	1
ENSG00000143546.9	S100A8	1	153391654	1_75	0	0.0254918562543948	13.7949587054867	5.8651884576543e-06	1.63020833333328	1
ENSG00000143556.8	S100A7	1	153460264	1_75	0	0.014621966759211	8.52246246703291	2.07840890804374e-06	1.02406404884758	2
ENSG00000197956.9	S100A6	1	153535924	1_75	0	0.0110505866095951	5.87339759570786	1.08251728445315e-06	0.554000622945643	3
ENSG00000188015.9	S100A3	1	153548996	1_75	0	0.0153959631243118	9.01078834961896	2.31382099090535e-06	1.01572322908519	3
ENSG00000196154.11	S100A4	1	153549456	1_75	0	0.0131132275681874	7.4917819485928	1.63853164072812e-06	0.797356828193762	1
ENSG00000196420.7	S100A5	1	153541765	1_75	0	0.0105281070604267	5.41559087299077	9.50946853683749e-07	-0.455830388692501	1
ENSG00000188643.10	S100A16	1	153614780	1_75	0	0.0102713387176896	5.18220039782043	8.87771829627223e-07	-0.159090909090925	1
ENSG00000160678.11	S100A1	1	153627648	1_75	0	0.00996150575045196	4.89278947804469	8.12908426393799e-07	0.00559749227736199	2
ENSG00000189171.14	S100A13	1	153627648	1_75	0	0.00977867639161367	4.7177876018581	7.69446740879922e-07	0.166681313617252	2
ENSG00000169418.9	NPR1	1	153678582	1_75	0	0.033686099951811	16.4495806269814	9.24199371492685e-06	2.05363984674375	1
ENSG00000143554.13	SLC27A3	1	153774305	1_75	0	0.0201838239933204	11.5773754169585	3.89738825692554e-06	-1.32307692307613	1
ENSG00000198837.9	DENND4B	1	153940147	1_75	0	0.00976645668780829	4.70598045069593	7.66561940147011e-07	-0.0885245901639264	1
ENSG00000160741.16	CRTC2	1	153959736	1_75	0	0.0100313431408606	4.95884871922266	8.29659807631129e-07	0.577777777777544	1
ENSG00000143570.17	SLC39A1	1	153968263	1_75	0	0.0112564601034365	6.04784466621002	1.13543576558157e-06	0.398373983739697	1
ENSG00000143578.15	CREB3L4	1	153966654	1_75	0	0.010815944477935	5.67048500886317	1.02292728153221e-06	0.314516129032148	1
ENSG00000143545.8	RAB13	1	153985724	1_75	0	0.0106606332863937	5.53384551374434	9.83943454235258e-07	-0.786764705882129	1
ENSG00000143552.9	NUP210L	1	154155073	1_75	0	0.00976683479715024	4.70634685808129	7.66651304450974e-07	-0.171348314606647	1
ENSG00000143549.19	TPM3	1	154194640	1_75	0	0.0111857957631727	5.98839455450548	1.11721664586277e-06	-0.846774193548301	1
ENSG00000143569.18	UBAP2L	1	154219953	1_75	0	0.0104386481707309	5.33492492539602	9.28822394607333e-07	-0.340116279070034	1
ENSG00000143515.16	ATP8B2	1	154334786	1_75	0	0.0128586811903886	7.30637276788835	1.56696162383731e-06	-0.823420074349506	1
ENSG00000169291.9	SHE	1	154501655	1_75	0	0.0149800609314944	8.75156379105673	2.18654967453158e-06	1.43975903614498	1
ENSG00000163239.12	TDRD10	1	154502081	1_75	0	0.0148668237808056	8.67969541605515	2.15220078091896e-06	-1.0594889103513	2
ENSG00000160714.9	UBE2Q1	1	154556945	1_75	0	0.0150822977633498	8.81596378643736	2.2176725136007e-06	-1.4431137724543	1
ENSG00000160710.15	ADAR	1	154628057	1_75	0	0.0109828045082521	5.81524871998505	1.06522574275663e-06	-0.600000000000125	1
ENSG00000187862.11	TTC24	1	156579671	1_77	0	0.00689721118738085	5.10643243114317	5.87423368275348e-07	-0.301380080297374	2
ENSG00000163382.11	NAXE	1	156590832	1_77	0	0.00661038738548014	4.7056165208059	5.18804277899866e-07	0.0215827338129474	1
ENSG00000160818.16	GPATCH4	1	156601724	1_77	0	0.00712461966214062	5.41257821380636	6.43170291458191e-07	0.434523112835211	3
ENSG00000132702.12	HAPLN2	1	156619658	1_77	0	0.00689770414195134	5.10710545547618	5.87542779885924e-07	-0.306122448979583	1
ENSG00000132692.18	BCAN	1	156619658	1_77	0	0.00689770414195134	5.10710545547618	5.87542779885924e-07	-0.306122448979583	1
ENSG00000132688.10	NES	1	156692908	1_77	0	0.033949693279849	20.208799601119	1.14429098856168e-05	1.81847133757978	1
ENSG00000143320.8	CRABP2	1	156706761	1_77	0	0.0353200001233169	20.5865226922345	1.21272909589938e-05	2.07299270073011	1
ENSG00000143319.16	ISG20L2	1	156727264	1_77	0	0.00732940374811253	5.68004173397888	6.94352939180753e-07	0.572519083969766	1
ENSG00000143303.11	RRNAD1	1	156728106	1_77	0	0.0799012250160808	28.4450637274229	3.79070907063658e-05	2.45596868884598	1
ENSG00000143314.12	MRPL24	1	156741833	1_77	0	0.00850920803459432	7.08915221140989	1.0061055582466e-06	-1.07199999999968	1
ENSG00000143294.14	PRCC	1	156750758	1_77	0	0.187906895610617	36.9492340494889	0.0001157999210339	-3.35114503816861	1
ENSG00000198400.11	NTRK1	1	156815564	1_77	0	0.0946303261970286	30.0969320975898	4.75020848595617e-05	2.90756045565247	2
ENSG00000027644.4	INSRR	1	157096868	1_77	0	0.0187173810721709	14.5467103247977	4.54119319671967e-06	1.77037037037055	1
ENSG00000187800.13	PEAR1	1	156893825	1_77	0	0.00730110393854977	5.64353403692557	6.87226321936337e-07	-0.750000000000077	1
ENSG00000160838.13	LRRC71	1	156913754	1_77	0	0.0408564909805564	21.9784147304204	1.49767483896851e-05	2.43410852713079	1
ENSG00000132694.18	ARHGEF11	1	157045172	1_77	0	0.0875794479996463	29.3395060177894	4.28563427393014e-05	-2.96848228076962	2
ENSG00000117036.11	ETV3	1	157138367	1_77	0	0.00680737796126207	4.98271393928902	5.65725721059916e-07	0.312871287128572	1
ENSG00000143297.18	FCRL5	1	157552226	1_77	0	0.0332344336256047	20.0056592684113	1.10892265305549e-05	-2.47538607949458	2
ENSG00000163534.14	FCRL1	1	157818658	1_77	0	0.0142165607586627	11.9410837074492	2.83138152427955e-06	-1.42063492063493	1
ENSG00000158473.6	CD1D	1	158180266	1_78	0	0.00962124457196689	8.57734768428161	1.37639908349763e-06	0.953367875647985	1
ENSG00000158488.15	CD1E	1	158353463	1_78	0	0.0093550698204441	8.31231342482012	1.29696736759022e-06	-0.982107355865058	1
ENSG00000163554.12	SPTA1	1	158654738	1_78	0	0.0092665736821993	8.22252932100748	1.27082198587588e-06	1.09879654087693	2
ENSG00000163563.7	MNDA	1	158834192	1_78	0	0.0176313623775061	14.3080335943311	4.20751747437635e-06	-2.15714285714326	1
ENSG00000163564.14	PYHIN1	1	158931723	1_78	0	0.0156536392339579	13.1809039324629	3.44128483640328e-06	1.46649553921176	2
ENSG00000163565.18	IFI16	1	158999686	1_78	0	0.0477463479350664	23.7999615600416	1.89529370296538e-05	-2.39720558882336	1
ENSG00000163568.14	AIM2	1	159147011	1_78	0	0.00781346587127596	6.61184516503136	8.61641285306695e-07	0.99700197030584	2
ENSG00000162706.12	CADM3	1	159172360	1_78	0	0.221419081662107	38.9694376710009	0.000143912755841715	-3.56701030927808	1
ENSG00000213088.9	ACKR1	1	159203354	1_78	0	0.00813798283265843	6.99604086004547	9.49574868916506e-07	1.0490797546012	1
ENSG00000179639.10	FCER1A	1	159288755	1_78	0	0.00660054470994576	5.01965873107807	5.52604064298587e-07	-0.448614938211428	2
ENSG00000132693.12	CRP	1	159715306	1_78	0	0.00758097896639487	6.32669447291278	7.99948925495913e-07	0.669117647059038	1
ENSG00000158716.8	DUSP23	1	159780839	1_78	0	0.00664387626962715	5.08139324851869	5.63072669087462e-07	0.315789473684181	1
ENSG00000158714.10	SLAMF8	1	159826640	1_78	0	0.0688774462745569	27.3318550124746	3.139830837443e-05	2.42319749216315	1
ENSG00000188004.9	C1orf204	1	159854415	1_78	0	0.00802912204602435	6.86888575542362	9.19844589464023e-07	-0.727272727272502	1
ENSG00000243284.1	VSIG8	1	159856126	1_78	0	0.00702606177093079	5.60920351620426	6.5731458195996e-07	0.425373134328458	1
ENSG00000158710.14	TAGLN2	1	159922127	1_78	0	0.0122790136837129	10.8829505578682	2.22879561717955e-06	1.19269495219921	3
ENSG00000085552.16	IGSF9	1	159945134	1_79	0	0.00675289274156299	17.4677456988235	1.96737350336163e-06	1.7461139896378	1
ENSG00000162723.9	SLAMF9	1	159954530	1_79	0	0.00217133187097496	6.63142756665967	2.40155945520124e-07	-0.671171171171252	1
ENSG00000162728.4	KCNJ9	1	160082306	1_79	0	0.00351637422648865	10.8481091273974	6.3622281537963e-07	-1.16489361702121	1
ENSG00000162729.13	IGSF8	1	160099056	1_79	0	0.00231934705787495	7.18716611305555	2.78024794081991e-07	-0.7349397590362	1
ENSG00000132681.16	ATP1A4	1	160125656	1_79	0	0.00207813689882275	6.32388695018351	2.19188798891873e-07	0.62808191465668	3
ENSG00000143318.12	CASQ1	1	160178570	1_79	0	0.00488706426619956	14.1420566960628	1.15271177560413e-06	1.40239043824687	1
ENSG00000132716.18	DCAF8	1	160262886	1_79	0	0.00402025375439918	12.0351563381434	8.06984713264541e-07	-1.32000000000015	1
ENSG00000122218.14	COPA	1	160342475	1_79	0	0.00825615274848524	18.5968930533367	2.56081507906653e-06	1.79154105289405	2
ENSG00000162736.15	NCSTN	1	160342711	1_79	0	0.00292311639281295	9.43885536987107	4.60177675018107e-07	0.988047808765021	1
ENSG00000171786.5	NHLH1	1	160367549	1_79	0	0.00471657915503909	13.4953953071592	1.06162917081841e-06	1.34444444444389	1
ENSG00000162738.5	VANGL2	1	160400615	1_79	0	0.00209924396171013	6.20333939000473	2.17194368579249e-07	-0.494163424124711	1
ENSG00000162739.13	SLAMF6	1	160522480	1_79	0	0.00474581239071625	13.7851429416892	1.0911436893184e-06	-1.42187499999926	1
ENSG00000066294.14	CD84	1	160579090	1_79	0	0.00207884899266475	6.31730249027618	2.19035607489854e-07	0.682337502360478	2
ENSG00000117090.14	SLAMF1	1	160647524	1_79	0	0.0595059593610811	35.7169137312052	3.5448224844344e-05	2.79180887372058	1
ENSG00000122224.17	LY9	1	160797459	1_79	0	0.00505327736082584	21.0214070855653	1.77171974111765e-06	3.43283582089526	1
ENSG00000122223.12	CD244	1	160862395	1_79	0	0.00607288987819776	21.5246135846396	2.18017258986066e-06	-4.63902181191663	2
ENSG00000179914.4	ITLN1	1	160884736	1_79	2	0.40515225150244	31.6282772628058	0.000213724298149827	5.68148148147923	1
ENSG00000215845.10	TSTD1	1	161038745	1_79	0	0.00565696564689622	16.4090504957524	1.54820012596789e-06	1.74210526315706	1
ENSG00000162755.13	KLHDC9	1	161098329	1_79	0	0.00773860639268198	22.2855563424712	2.87638055233454e-06	-3.07241379310187	1
ENSG00000143256.4	PFDN2	1	161117821	1_79	0	0.00374151020944902	12.0071115125268	7.49282490953715e-07	-1.20559440559393	1
ENSG00000158793.13	NIT1	1	161118210	1_79	0	0.0036918462594826	11.5231284093148	7.09535475682014e-07	-0.938682638517349	2
ENSG00000158796.16	DEDD	1	161132100	1_79	0	0.00178900369971668	5.59395844247475	1.66913160258997e-07	1.05468749999982	1
ENSG00000143222.11	UFC1	1	161158854	1_79	0	0.0029941614286102	9.98928190609183	4.98849551891088e-07	1.16387337057811	1
ENSG00000143224.17	PPOX	1	161166553	1_79	0	0.0361426528050206	40.6342679459153	2.44947251923111e-05	4.38026510793212	3
ENSG00000158850.14	B4GALT3	1	161174129	1_79	0	0.00195723908249867	6.39311040830593	2.08696992008696e-07	1.16290832696491	2
ENSG00000158864.12	NDUFS2	1	161198214	1_79	0	0.00185193778031989	5.86089693620184	1.81030012554218e-07	1.26548946864472	2
ENSG00000158859.9	ADAMTS4	1	161197908	1_79	0	0.00201088791632797	5.8243466709901	1.95341800643779e-07	0.341269841269781	1
ENSG00000158869.10	FCER1G	1	161215268	1_79	0	0.00338507266779031	12.462162363716	7.03592994962725e-07	1.95375387006024	2
ENSG00000158874.11	APOA2	1	161223893	1_79	0	0.00323619919013352	9.22071075583995	4.97690956527256e-07	0.370596727272615	2
ENSG00000158882.14	TOMM40L	1	161226376	1_79	0	0.00872596627549294	18.5681999940157	2.70236147479676e-06	-1.51908396946546	1
ENSG00000248485.1	PCP4L1	1	161253956	1_79	0	0.00178794126080839	4.82384885267327	1.43849065156658e-07	-0.159857747870894	2
ENSG00000143226.13	FCGR2A	1	161505171	1_79	0	0.024471607011975	24.3497919813082	9.93843154577304e-06	0.0326086956521706	1
ENSG00000173110.7	HSPA6	1	161524102	1_79	0	0.00559410460140031	29.8040259188831	2.78077352991441e-06	4.09420289855117	1
ENSG00000162746.14	FCRLB	1	161721643	1_79	0	0.00247013998909695	8.619565136902	3.55113373472448e-07	1.66989238198823	2
ENSG00000081721.11	DUSP12	1	161749589	1_79	0	0.00194683783191307	5.45875832156207	1.77248982031912e-07	-0.220183486238586	1
ENSG00000118217.5	ATF6	1	161764807	1_79	0	0.00176955284625346	4.87719726421681	1.43944131638248e-07	-0.56268030244991	2
ENSG00000239887.4	C1orf226	1	162366440	1_79	0	0.00217605733848147	6.56989867685235	2.38445489748391e-07	0.519685039370124	1
ENSG00000171722.12	SPATA46	1	162378087	1_80	0	0.00678115668453916	6.61382528189622	7.48025843866515e-07	0.664285714286006	1
ENSG00000152332.15	UHMK1	1	162497224	1_80	0	0.00563228531861282	4.86249807738573	4.5677696570947e-07	0.191999999999988	1
ENSG00000117143.13	UAP1	1	162561114	1_80	0	0.00676416724364726	6.59015337234033	7.43481154357222e-07	-0.660487036487616	2
ENSG00000162733.16	DDR2	1	162631124	1_80	0	0.00631049420931007	5.93507902087356	6.24669042697605e-07	-0.515254237287878	1
ENSG00000132196.13	HSD17B7	1	162790761	1_80	0	0.00735100029227376	7.37534320599947	9.04250547274236e-07	0.833923370698788	3
ENSG00000185630.18	PBX1	1	164555424	1_80	0	0.00776030706613073	7.8868308624259	1.0208020626626e-06	-0.896606296743496	2
ENSG00000143149.12	ALDH9A1	1	165614853	1_81	0	0.0124163535102699	5.36636841089521	1.1113085587341e-06	0.397575414235648	3
ENSG00000188859.6	FAM78B	1	166069605	1_81	0	0.0173535398070191	8.53580187297318	2.47054351597759e-06	-1.13661202185796	1
ENSG00000143157.11	POGK	1	166839016	1_83	0	0.00360579746538381	9.51835161136101	5.72431044162941e-07	-1.1732283464564	1
ENSG00000152382.5	TADA1	1	166875791	1_83	0	0.0499417538555781	34.2569992811598	2.85346936292743e-05	2.89763779527526	1
ENSG00000198842.9	DUSP27	1	167094415	1_83	0	0.00468217335463594	11.9498036278952	9.33186319189799e-07	1.47524752475285	1
ENSG00000143167.11	GPA33	1	167090225	1_83	0	0.00518465243522059	12.9351602425271	1.11854012127669e-06	-1.48341275884095	2
ENSG00000143190.21	POU2F1	1	167221225	1_83	0	0.0163450592945738	23.781067422219	6.48302878903926e-06	2.15756302521126	1
ENSG00000198821.10	CD247	1	167518220	1_83	0	0.00234778912055333	5.5065731212835	2.15625739541351e-07	-0.429967426710125	1
ENSG00000198771.10	RCSD1	1	167599715	1_83	0	0.00234049790548285	5.47678166317532	2.13793151949709e-07	-0.427672955974955	1
ENSG00000197965.11	MPZL1	1	167705500	1_83	0	0.00218190264588525	4.81627973703284	1.75269835074394e-07	0.171373533658026	2
ENSG00000143164.15	DCAF6	1	167936173	1_83	0	0.0150440086525441	22.9943149905147	5.76957942653281e-06	-2.11805555555582	1
ENSG00000143158.10	MPC2	1	167936749	1_83	0	0.00215634653557328	4.70587485177228	1.69246242031132e-07	0.0137614678899001	1
ENSG00000143147.14	GPR161	1	168137980	1_83	0	0.00290971605528345	7.52019875019843	3.64955602221174e-07	0.840490797545866	1
ENSG00000143155.12	TIPRL	1	168178654	1_83	0	0.00223815024146601	5.05393842325749	1.88659764537387e-07	-0.319744925983262	2
ENSG00000143178.12	TBX19	1	168260943	1_83	0	0.00325497452766088	8.5824290374476	4.65927046088847e-07	0.949403848916474	2
ENSG00000143185.3	XCL2	1	168544200	1_83	0	0.0138699921255283	22.2707969456815	5.15195520566143e-06	-1.98809523809542	1
ENSG00000143196.4	DPT	1	168728523	1_83	0	0.00314340643856603	8.2740879676681	4.33791240235996e-07	-0.841269841270115	1
ENSG00000143153.12	ATP1B1	1	168863863	1_83	0	0.00288779379774295	7.42029399963977	3.57394115609336e-07	0.803178765517717	2
ENSG00000143156.13	NME7	1	169320485	1_83	0	0.00226425158643773	5.17208324913339	1.9532160885365e-07	-0.428070545307278	3
ENSG00000117477.12	CCDC181	1	169458109	1_83	0	0.00273576367475581	7.05692162297631	3.21998596189559e-07	-0.835051546392092	1
ENSG00000117479.12	SLC19A2	1	169485770	1_83	0	0.00231263374373358	5.35816185261836	2.06672547071255e-07	0.3781094527363	1
ENSG00000198734.10	F5	1	169546678	1_83	0	0.00217330079959621	4.79661494435126	1.73866055571722e-07	0.257668711656427	1
ENSG00000188404.8	SELL	1	169710412	1_83	0	0.00407773747245721	9.98687274830614	6.79217526534511e-07	0.794326241134938	1
ENSG00000007908.15	SELE	1	169764425	1_83	0	0.00550223745458001	13.8612526213529	1.27204335341333e-06	1.89592123769251	1
ENSG00000000457.13	SCYL3	1	169894024	1_83	0	0.00588905796773032	14.9499558281348	1.46840496500648e-06	-2.83931442188058	2
ENSG00000075945.12	KIFAP3	1	170081461	1_83	0	0.00270019058683957	6.56476123195599	2.95646988397967e-07	-0.536764705882294	1
ENSG00000120370.12	GORAB	1	170532026	1_83	0	0.00823865985389005	17.2651967560627	2.37240161088257e-06	1.75845663578101	4
ENSG00000116132.11	PRRX1	1	170673368	1_84	0	0.0049755492119129	5.35450988395591	4.44345571547887e-07	-0.316455696202657	1
ENSG00000007933.12	FMO3	1	171093107	1_84	0	0.00464709590871115	4.79769166207323	3.71855384593594e-07	0.225165562913808	1
ENSG00000094963.13	FMO2	1	171162996	1_84	0	0.00472851618996772	4.91356813816563	3.87509156425867e-07	0.144965655142017	3
ENSG00000010932.16	FMO1	1	171263307	1_84	0	0.00611829039262368	7.51405945782575	7.66769481301906e-07	-0.932989690721199	1
ENSG00000076258.9	FMO4	1	171314054	1_84	0	0.0391331178602761	24.6833506032595	1.61104869880726e-05	-2.11600000000124	1
ENSG00000117523.15	PRRC2C	1	171486183	1_84	0	0.00935110937328309	11.2750345126505	1.75849493662686e-06	-1.35454545454538	1
ENSG00000034971.16	MYOC	1	171647381	1_84	0	0.0046227655329234	4.76867824752788	3.67671521928606e-07	0.0907877309677316	2
ENSG00000117533.14	VAMP4	1	171742012	1_84	0	0.0120523996873871	13.5679208546034	2.72738804587479e-06	-1.79354838709669	1
ENSG00000010165.19	METTL13	1	171781041	1_84	0	0.00621489201753633	7.35971485168127	7.62877280101698e-07	-0.933047328668214	2
ENSG00000197959.13	DNM3	1	171841542	1_84	0	0.00689016977871049	8.40818906734026	9.66256654026582e-07	-1.02177760054173	2
ENSG00000135845.9	PIGC	1	172393809	1_84	0	0.00467835082706691	5.17738473347819	4.03983223808918e-07	0.412691592684305	2
ENSG00000094975.13	SUCO	1	172528734	1_84	0	0.00535996786300752	6.62912140433703	5.92622674370328e-07	1.01546547601545	2
ENSG00000120337.8	TNFSF18	1	173049540	1_84	0	0.00769650739936389	10.4594855579562	1.34265403523108e-06	-1.63571428571386	1
ENSG00000183831.6	ANKRD45	1	173668379	1_85	0	0.00932492331148649	4.82894040181065	7.51029886795922e-07	-0.306569343065714	1
ENSG00000076321.10	KLHL20	1	173714815	1_85	0	0.010588629421414	5.80958873014474	1.02599499898804e-06	0.398437500000083	1
ENSG00000117593.9	DARS2	1	173823764	1_85	0	0.00935464958371302	4.87054207390802	7.59914845374859e-07	-0.551630594461833	2
ENSG00000117601.13	SERPINC1	1	173916899	1_85	0	0.00932157924912713	4.83082412379867	7.51053420094141e-07	0.303191489361764	1
ENSG00000135870.11	RC3H1	1	173980095	1_85	0	0.00985273354746874	5.32224076952347	8.74603802351514e-07	-0.410958904109709	1
ENSG00000152061.23	RABGAP1L	1	174159002	1_85	0	0.00991800083096239	5.26679679882951	8.71225962394735e-07	0.472089151013993	2
ENSG00000120333.4	MRPS14	1	175023749	1_85	0	0.0105392279907836	6.01529952235954	1.05736799871573e-06	0.594470046083313	1
ENSG00000120332.15	TNN	1	175068086	1_85	0	0.00948655984564406	4.88447222711553	7.72834499673396e-07	0.0971954632718053	2
ENSG00000235750.9	KIAA0040	1	175193060	1_86	0	0.01779728403989	10.5339171455949	3.12682615028804e-06	-1.15961138192345	2
ENSG00000143207.19	RFWD2	1	176207359	1_86	0	0.0104315461070996	5.4784248356869	9.53157117063019e-07	-0.39801753030101	2
ENSG00000120341.18	SEC16B	1	177967390	1_87	0	0.0120031100359701	6.2329609473225	1.24780953184143e-06	-0.56321839080481	1
ENSG00000075391.16	RASAL2	1	178093563	1_87	0	0.0108599289899374	5.28671505411578	9.57575430353928e-07	-0.456575682381978	1
ENSG00000116191.17	RALGPS2	1	178687013	1_87	0	0.0421374903077538	18.166949668318	1.27676445714462e-05	2.05447786611255	2
ENSG00000162779.21	AXDND1	1	179358896	1_89	0	0.0112336047597317	7.64401171385219	1.43218984225653e-06	-1.04553057835528	3
ENSG00000186283.13	TOR3A	1	179081458	1_89	0	0.0104846915056028	6.991813103431	1.22265963030681e-06	-1.35852925193083	3
ENSG00000162782.15	TDRD5	1	179591019	1_89	0	0.00829085777765615	4.77416800707077	6.60172256004468e-07	-0.202212646190403	2
ENSG00000135837.15	CEP350	1	179954679	1_89	0	0.0120407420663702	8.30003326726467	1.66683722857091e-06	-0.973737373737375	1
ENSG00000116260.16	QSOX1	1	180154450	1_89	0	0.0175494041257007	11.8663639602325	3.4732827966838e-06	-1.37572254335328	1
ENSG00000121454.5	LHX4	1	180270971	1_89	0	0.00927240917202432	5.83089123686967	9.0175307947073e-07	0.526315789473592	1
ENSG00000230124.6	ACBD6	1	180502528	1_89	0	0.00951731643678766	6.07716489190769	9.64663030418833e-07	0.62213740458012	1
ENSG00000135835.11	KIAA1614	1	180903624	1_89	0	0.0202168558732844	13.2081838040955	4.45365759319592e-06	1.40123368884383	2
ENSG00000153029.14	MR1	1	181055268	1_89	0	0.0155561040701478	10.7241069460302	2.78241612675485e-06	1.2205882352941	1
ENSG00000179930.5	ZNF648	1	182062830	1_90	0	0.020986962627347	13.882326017976	4.85928010607451e-06	-1.75746268656701	1
ENSG00000135821.17	GLUL	1	182392343	1_90	0	0.0213705940145752	14.0543139588217	5.00940737140544e-06	-1.66442953020136	1
ENSG00000203730.2	TEDDM1	1	182400603	1_90	0	0.00877949613222706	5.63436715093536	8.25039688596564e-07	-0.565789473684174	1
ENSG00000135828.11	RNASEL	1	182573716	1_90	0	0.136474116020651	31.9663579478228	7.27618200264995e-05	-2.90723768545436	2
ENSG00000135862.5	LAMC1	1	183023890	1_91	0	0.00926620936395994	5.44018846670728	8.40767972245273e-07	0.241935483871006	1
ENSG00000058085.14	LAMC2	1	183186264	1_91	0	0.00950703761617777	5.68257179808475	9.01052818536996e-07	0.538922155688569	1
ENSG00000157064.10	NMNAT2	1	183368748	1_91	0	0.0105901923240392	6.70209253726533	1.18378919797768e-06	0.958560582125963	2
ENSG00000116698.21	SMG7	1	183471970	1_91	0	0.008672772099658	4.81506966942277	6.96499189200248e-07	0.459893048128195	1
ENSG00000116701.14	NCF2	1	183589302	1_91	0	0.039737833072974	19.2587247057859	1.27641474316073e-05	2.32723386865691	2
ENSG00000162704.15	ARPC5	1	183635461	1_91	0	0.0403762728579091	19.4108507773051	1.30716648162621e-05	-2.50024531745419	2
ENSG00000198756.10	COLGALT2	1	184036788	1_91	0	0.0287596038218469	16.1735495776415	7.75797451917155e-06	-1.70186335403752	1
ENSG00000198860.11	TSEN15	1	184051811	1_91	0	0.0101796416805857	6.32843525557841	1.07445674901303e-06	0.71535899940611	2
ENSG00000116667.12	C1orf21	1	184606961	1_91	0	0.0982723120097225	28.0132981634838	4.59150987798467e-05	-2.52671755725172	1
ENSG00000135842.16	FAM129A	1	184974052	1_92	0	0.0134735427367398	8.78309270863073	1.97373742799813e-06	1.3199253553858	2
ENSG00000121481.10	RNF2	1	185040979	1_92	0	0.00888107639374225	4.84309855522228	7.1737959289744e-07	0.265917602996219	1
ENSG00000121486.11	TRMT1L	1	185156912	1_92	0	0.00956492007621601	5.54377343883371	8.84396315077366e-07	-0.328467153284864	1
ENSG00000116668.12	SWT1	1	185156912	1_92	0	0.00956492007621601	5.54377343883371	8.84396315077366e-07	0.328467153284863	1
ENSG00000116679.15	IVNS1ABP	1	185317057	1_92	0	0.00875658783733413	4.70977390782907	6.87852109309833e-07	0.0517777630730931	2
ENSG00000157181.15	C1orf27	1	186376365	1_92	0	0.0199349915886676	12.4944659589058	4.15426178420669e-06	-1.61835748792268	1
ENSG00000262180.1	OCLM	1	186400848	1_92	0	0.0124493295983728	8.03513873144153	1.66839719192699e-06	-0.974358974359088	1
ENSG00000116711.9	PLA2G4A	1	186831272	1_92	0	0.00984359657408163	5.81511813596203	9.54712159731738e-07	0.510204081632679	1
ENSG00000090104.11	RGS1	1	192575980	1_96	0	0.0140351573918548	9.72113982344703	2.27559296579727e-06	1.06865032344176	2
ENSG00000116741.7	RGS2	1	192808677	1_96	0	0.0153979811141808	10.5984583253979	2.72186502216437e-06	-1.10000000000039	1
ENSG00000116747.12	TROVE2	1	193037020	1_96	0	0.00855689856330544	5.04352403743052	7.19797915003847e-07	-0.232510288065742	1
ENSG00000116750.13	UCHL5	1	193058704	1_96	0	0.00852382089901893	5.00694913638918	7.11815762781308e-07	0.280936454849408	1
ENSG00000023572.8	GLRX2	1	193106302	1_96	0	0.0105588411640699	7.02954666868597	1.23795164417953e-06	0.745762711863965	1
ENSG00000000971.15	CFH	1	196606472	1_98	0	0.0147494498634015	10.8690948500294	2.67380238422643e-06	1.46093749999972	1
ENSG00000066279.17	ASPM	1	197147397	1_98	0	0.0107621688512048	7.88784343103017	1.41585307598134e-06	0.889508900340519	2
ENSG00000213047.12	DENND1B	1	197774376	1_99	1	0.157026396687254	39.3078802126882	0.000102946691649226	6.21476510067005	1
ENSG00000151414.14	NEK7	1	198156916	1_99	0	0.00664922821264569	4.725356929314	5.24041840139024e-07	-0.243362831858372	1
ENSG00000081237.18	PTPRC	1	198638198	1_99	2	0.121363538568303	20.8402483054111	4.21843367577893e-05	-4.05675675675764	1
ENSG00000116833.13	NR5A2	1	200109645	1_100	0	0.0552270492809183	29.2058837982066	2.69018593961727e-05	3.59200000000032	1
ENSG00000170128.4	GPR25	1	200872533	1_101	0	0.0599201269599598	21.3183135755936	2.13052029958437e-05	-2.5294117647059	1
ENSG00000118193.11	KIF14	1	200620641	1_101	0	0.00384006523998959	4.74802798484693	3.04096889822848e-07	-0.193621867881552	1
ENSG00000118197.13	DDX59	1	200667218	1_101	0	0.00405123337550106	6.11455248838444	4.13154079043249e-07	-1.18204482337277	3
ENSG00000118200.14	CAMSAP2	1	200733267	1_101	0	0.00526890954460968	13.3388693261398	1.17219500486681e-06	2.90485478256633	2
ENSG00000232237.3	ASCL5	1	201114378	1_101	0	0.00496593608772644	7.7818138863346	6.44528418802137e-07	-1.12795433036108	2
ENSG00000116857.16	TMEM9	1	201156198	1_101	0	0.00836262625774997	11.2878037000135	1.57438970619044e-06	-0.926971348614905	2
ENSG00000163395.16	IGFN1	1	201182866	1_101	0	0.00420701318612504	5.404343762983	3.79207523278718e-07	0.171140939597312	1
ENSG00000081277.12	PKP1	1	201306021	1_101	0	0.00393087513863566	4.92616777613296	3.22967300564557e-07	-0.0198675496688795	1
ENSG00000118194.18	TNNT2	1	201378187	1_101	0	0.00669930868590296	9.90271463876945	1.10648201533643e-06	-1.02790697674424	1
ENSG00000174307.6	PHLDA3	1	201468871	1_101	0	0.00413165600521748	5.34269082596175	3.68166529931538e-07	0.325203252032459	1
ENSG00000198700.9	IPO9	1	201828710	1_102	0	0.0134680313369403	8.42458526227177	1.89239919130379e-06	1.08405835146108	2
ENSG00000198892.6	SHISA4	1	201888432	1_102	0	0.00987942084225324	5.49481994498363	9.05409521638842e-07	-0.548897526760913	2
ENSG00000163431.12	LMOD1	1	201903136	1_102	0	0.0149246825531286	9.39661394743205	2.33903431191894e-06	-1.23769212083064	2
ENSG00000134375.10	TIMM17A	1	201954677	1_102	0	0.00924415922666078	4.86693905001902	7.50383767113581e-07	0.284615384615395	1
ENSG00000176393.10	RNPEP	1	201979953	1_102	0	0.0108030300180799	6.33940960560876	1.14223247104251e-06	-0.671774924190386	2
ENSG00000143862.7	ARL8A	1	202144707	1_102	0	0.00912949736035684	4.7490436364469	7.23124595012449e-07	-0.109375000000028	1
ENSG00000077157.21	PPP1R12B	1	202349188	1_102	0	0.0166538737671759	10.4348988885573	2.8984353597291e-06	1.35483870967772	1
ENSG00000117139.16	KDM5B	1	202809133	1_102	0	0.0102798589900106	5.87026194526723	1.00647906052292e-06	0.534391534391433	1
ENSG00000117153.15	KLHL12	1	202928138	1_102	0	0.0122012555689581	7.49015323508766	1.52424694150746e-06	0.809523809523941	1
ENSG00000159346.12	ADIPOR1	1	202958379	1_102	0	0.00914157906267976	4.76153573701145	7.25986213447393e-07	-0.131782945736452	1
ENSG00000163444.11	TMEM183A	1	203025505	1_102	0	0.00954552801808384	5.16999383998878	8.2309523580122e-07	-0.338709677419425	1
ENSG00000163485.16	ADORA1	1	203090600	1_102	0	0.0179818523914687	11.1619744532196	3.34761540796136e-06	1.44029850746271	1
ENSG00000133048.12	CHI3L1	1	203186952	1_102	0	0.225847496484937	35.8451050787243	0.000135022219978808	-3.15068493150686	1
ENSG00000159388.5	BTG2	1	203305490	1_102	0	0.00910864600033401	4.72744571049725	7.1819186187963e-07	0.0977011494253201	1
ENSG00000174567.7	GOLT1A	1	204214495	1_103	0	0.0315066338433302	14.9934351367411	7.87885769646619e-06	-2.08910891089086	1
ENSG00000170498.8	KISS1	1	204196915	1_103	0	0.021023556255129	11.1462569135223	3.90836698393109e-06	1.2794117647057	1
ENSG00000188783.5	PRELP	1	203478100	1_103	0	0.0114467103104731	5.38839528793269	1.02872725285261e-06	-0.421965317919213	1
ENSG00000188770.9	OPTC	1	203493789	1_103	0	0.0106508648379524	4.70720536278756	8.36196075246176e-07	-0.0165502241871939	2
ENSG00000122188.12	LAX1	1	203764698	1_103	0	0.0109222693642786	4.94504241057099	9.00830348850642e-07	0.360721244329495	2
ENSG00000257315.2	ZBED6	1	203800404	1_103	0	0.0174737362637254	9.39214696061866	2.73722666144071e-06	-1.24193548387154	1
ENSG00000182004.12	SNRPE	1	203861428	1_103	0	0.017213748626291	9.2500872864597	2.65571455076751e-06	1.08239350045236	2
ENSG00000143842.14	SOX13	1	204072748	1_103	0	0.0127113335729265	6.37938539552431	1.35247753811507e-06	0.57439129941911	2
ENSG00000143839.14	REN	1	204171498	1_103	0	0.0234112177384037	12.1676908874262	4.75107928580692e-06	-1.24175824175762	1
ENSG00000158615.8	PPP1R15B	1	204412110	1_103	0	0.0115178726026112	5.44700417830953	1.04638157665761e-06	-0.594117647058774	1
ENSG00000133056.13	PIK3C2B	1	204495053	1_103	0	0.0243322942197606	12.5344282950759	5.08683551799254e-06	1.45652173912981	1
ENSG00000198625.12	MDM4	1	204517114	1_103	0	0.0174379968837454	9.37274506996991	2.72598527815393e-06	1.12977099236654	1
ENSG00000170382.11	LRRN2	1	204695129	1_103	0	0.0202322005536919	10.7820903393731	3.63836439672133e-06	-1.31446540880495	1
ENSG00000186007.9	LEMD1	1	205457492	1_104	0	0.0384972207130226	19.3357121599058	1.24150837877707e-05	1.82745098039221	1
ENSG00000163531.15	NFASC	1	204828332	1_104	0	0.00953677065057112	6.092188549926	9.69024550272357e-07	-0.641860465116204	1
ENSG00000184144.11	CNTN2	1	205046792	1_104	0	0.0108702079431445	7.32885614969209	1.32872208970673e-06	-0.952000000000368	1
ENSG00000174529.7	TMEM81	1	205084986	1_104	0	0.00908578911213309	5.63457491340976	8.53854585782421e-07	-0.669354838709725	1
ENSG00000117222.13	RBBP5	1	205121305	1_104	0	0.00886927461497578	5.40678424339606	7.9981076836072e-07	0.352954922635157	2
ENSG00000133059.16	DSTYK	1	205210869	1_104	0	0.00927116053738375	5.82535138219629	9.00775019614259e-07	0.714798104481467	2
ENSG00000133069.15	TMCC2	1	205228229	1_104	0	0.00853076197255953	5.03927526070202	7.16994809000731e-07	0.442857367575021	2
ENSG00000117266.15	CDK18	1	205505034	1_104	0	0.00971675782446169	6.26883730650805	1.01594099018112e-06	0.656028368794371	1
ENSG00000174514.12	MFSD4A	1	205525796	1_104	0	0.0354869742503097	18.5577985759719	1.09838737796746e-05	-1.93138240858208	2
ENSG00000158711.13	ELK4	1	205630957	1_104	0	0.00900210865168227	5.5471857828262	8.32869708759088e-07	0.285714285714257	1
ENSG00000158715.5	SLC45A3	1	205680319	1_104	0	0.0103543040408911	6.8693187193049	1.18630042486228e-06	-0.839650145772478	1
ENSG00000117280.12	RAB29	1	205775418	1_104	0	0.0465836784069944	21.1609509659899	1.64410316491127e-05	2.38194444444393	1
ENSG00000133065.10	SLC41A1	1	205813269	1_104	0	0.0104626610144579	6.96772082021727	1.21588640167643e-06	1.1715547410549	2
ENSG00000162877.12	PM20D1	1	205813590	1_104	0	0.0460989891703618	21.0599961298549	1.61923467404647e-05	-2.67516496047031	3
ENSG00000174502.18	SLC26A9	1	205920201	1_104	0	0.0212630020586019	13.6827437379159	4.85241436807425e-06	-1.53068354059696	3
ENSG00000117322.17	CR2	1	207454573	1_105	0	0.0129621048272057	14.8898504134772	3.21903700853785e-06	-1.7295068190376	2
ENSG00000263528.7	IKBKE	1	206470213	1_105	0	0.0299210009018041	23.1294496338755	1.15425435454312e-05	2.19567129373399	2
ENSG00000143486.15	EIF2D	1	206612602	1_105	0	0.00547502165064639	7.43974404499373	6.79366207809067e-07	-1.05038759689965	1
ENSG00000143479.15	DYRK3	1	206633809	1_105	0	0.00528231878817098	10.5670250060992	9.3097377661975e-07	-2.74603174603293	1
ENSG00000162896.5	PIGR	1	206945992	1_105	0	0.00563297559083942	7.11979115685237	6.6890621275954e-07	0.849397731887928	2
ENSG00000182795.12	C1orf116	1	207034289	1_105	0	0.00547781609480191	6.76598004468464	6.18156251745118e-07	0.513761467889967	1
ENSG00000196352.14	CD55	1	207321071	1_105	0	0.0044432055916509	5.12695470156462	3.79940854247757e-07	0.548091365610873	2
ENSG00000117335.19	CD46	1	207751561	1_105	0	0.00531639586159893	7.02407013936174	6.22825315150581e-07	-1.09149386806227	3
ENSG00000174059.16	CD34	1	207911570	1_105	0	0.0293463904977083	21.8425575025978	1.06909989148871e-05	2.09409190372022	1
ENSG00000076356.6	PLXNA2	1	208243841	1_106	0	0.00435349171994015	4.78675485158846	3.47567383487728e-07	-0.158940397351004	1
ENSG00000008118.9	CAMK1G	1	209584155	1_106	0	0.00460046086833632	5.34484636579229	4.10106518890155e-07	-0.45736434108539	1
ENSG00000123689.5	G0S2	1	209675255	1_106	0	0.00441465829019305	5.86362818115989	4.31741327294012e-07	-0.973856209150409	1
ENSG00000009790.14	TRAF3IP3	1	209777415	1_106	0	0.00506129119496068	7.6716456185696	6.47604657006271e-07	1.37254901960717	1
ENSG00000117595.10	IRF6	1	209806173	1_106	0	0.0236322307035336	33.3394446100698	1.31408417124414e-05	-4.74999999999901	1
ENSG00000117597.17	DIEXF	1	209827703	1_106	0	0.0074565996816871	18.2005779778222	2.26352926190354e-06	3.35887313382076	2
ENSG00000082497.11	SERTAD4	1	210270129	1_106	0	0.00432415525543051	4.74567905515135	3.42262838816472e-07	-0.16799999999998	1
ENSG00000143473.12	KCNH1	1	211134467	1_107	0	0.0143893773122671	13.01447778808	3.12340896667282e-06	1.50358422939101	1
ENSG00000117625.13	RCOR3	1	211257612	1_107	0	0.00599147998543992	4.73717274311469	4.73383853060413e-07	0.0949612403100716	1
ENSG00000082512.14	TRAF5	1	211326278	1_107	0	0.00597786292937919	4.71570799158016	4.70167886796275e-07	0.0802197891404495	2
ENSG00000170385.9	SLC30A1	1	211578806	1_107	0	0.0067418355309764	5.85045155757042	6.57851163051595e-07	0.664948453607856	1
ENSG00000117650.12	NEK2	1	211675781	1_107	0	0.00667669030932161	5.75882112962712	6.41290678808111e-07	-0.575381813612231	2
ENSG00000123684.12	LPGAT1	1	211830758	1_107	0	0.0112289141954196	10.6685621033549	1.99803806806674e-06	-1.54687499999983	1
ENSG00000143493.12	INTS7	1	212035474	1_107	0	0.00968754666360971	9.27316331550562	1.4983104948252e-06	-1.12189616252849	1
ENSG00000066027.11	PPP2R5A	1	212285049	1_107	0	0.00654638300897148	5.57284247354091	6.08468757283767e-07	0.463470319634455	1
ENSG00000065600.12	TMEM206	1	212414266	1_107	0	0.00603838029018744	4.81073097657456	4.84497608458429e-07	-0.164809852783583	3
ENSG00000162772.16	ATF3	1	212565261	1_107	0	0.0225116723773491	17.2573366241747	6.47950211299846e-06	1.78918918919019	1
ENSG00000123685.8	BATF3	1	212699839	1_108	0	0.0271423241848503	15.9965892216777	7.24159998843602e-06	-1.5328185328187	1
ENSG00000117697.14	NSL1	1	212790498	1_108	0	0.00869829360489383	5.76357445908975	8.36153624411325e-07	0.878787878788064	1
ENSG00000203705.10	TATDN3	1	212790876	1_108	0	0.00817165887741778	5.05336261369544	6.88732849592466e-07	-0.527272727272723	1
ENSG00000162769.12	FLVCR1	1	212887966	1_108	0	0.0748123449245329	26.2757717387172	3.27860316305887e-05	2.51966292134779	1
ENSG00000143494.15	VASH2	1	212973602	1_108	0	0.0128425136915979	9.1847843675185	1.96733857588323e-06	0.984126984127135	1
ENSG00000174606.13	ANGEL2	1	213016121	1_108	0	0.00938843775837706	6.23822875478985	9.76820427754266e-07	0.583934235016427	2
ENSG00000143499.13	SMYD2	1	214453240	1_109	0	0.019319544044146	9.61529421976725	3.09827209794045e-06	1.11538461538435	1
ENSG00000152104.11	PTPN14	1	214552794	1_109	0	0.0257072793649401	12.3280922215838	5.28581668157179e-06	1.55519480519533	1
ENSG00000117724.12	CENPF	1	214602949	1_109	0	0.0134559621676187	6.18902827258968	1.38898427690327e-06	0.70686070686116	1
ENSG00000162814.10	SPATA17	1	217631425	1_110	0	0.00577033663326443	4.91036273531412	4.72579448174518e-07	-0.110389610389633	1
ENSG00000067533.5	RRP15	1	218285209	1_110	0	0.0167324142852533	14.9710901351496	4.17803563292346e-06	-1.54687500000048	1
ENSG00000143353.11	LYPLAL1	1	219174471	1_111	0	0.0161774104889773	10.0440106796044	2.71004359323569e-06	1.14324324324241	1
ENSG00000136628.17	EPRS	1	219963507	1_112	0	0.00737501063774593	9.34966597255693	1.15005563999164e-06	-1.28800000000006	1
ENSG00000162813.17	BPNT1	1	220090556	1_112	0	0.00668508887685804	8.42278010794532	9.39123598776563e-07	-0.858024691358301	1
ENSG00000067704.9	IARS2	1	220093626	1_112	0	0.00690724151898392	8.73132378628517	1.00587691466085e-06	-0.959111317660643	2
ENSG00000118873.15	RAB3GAP2	1	220078714	1_112	0	0.00495990106989841	5.60716019163786	4.63848421928989e-07	-0.841269841269743	1
ENSG00000116141.15	MARK1	1	220528008	1_112	0	0.0068915550517723	8.70987335644749	1.00112700318433e-06	-0.998211091233724	1
ENSG00000162817.6	C1orf115	1	220690081	1_112	0	0.0861037237988306	32.7725806701119	4.70644167352304e-05	3.68508287292838	1
ENSG00000186205.12	MARC1	1	220786898	1_112	0	0.00639447363122025	8.00344709576072	8.53575586048472e-07	1.10429447852696	1
ENSG00000136630.12	HLX	1	220879423	1_112	0	0.00573176166034628	6.97127702288281	6.66439254189046e-07	-0.557251908396921	1
ENSG00000143507.17	DUSP10	1	221745441	1_113	0	0.0110333201161639	9.96981639261244	1.83465109593661e-06	1.24620060790255	1
ENSG00000143512.12	HHIPL2	1	222546244	1_114	0	0.00899397498522192	6.94202456378851	1.0413528907969e-06	0.723926380367988	1
ENSG00000143498.17	TAF1A	1	222589893	1_114	0	0.00760014980441504	5.35202602554088	6.78422862238583e-07	0.349315068493195	1
ENSG00000197520.10	FAM177B	1	222736869	1_114	0	0.00716585099257294	4.79664802769175	5.73278600167753e-07	-0.0725806451612886	1
ENSG00000154309.8	DISP1	1	222872138	1_114	0	0.00715298673500708	4.77969102558457	5.70226437337405e-07	0.119999999999916	1
ENSG00000187554.11	TLR5	1	223111858	1_114	0	0.0121141495677389	9.75652900289822	1.97128027758379e-06	1.70357142857051	1
ENSG00000143502.14	SUSD4	1	223364591	1_114	0	0.00870945626218411	6.63842913904269	9.64309559119049e-07	0.628571428571444	1
ENSG00000203697.11	CAPN8	1	223666090	1_114	0	0.00774303749349747	5.52788049315024	7.13888051737672e-07	0.407999999999974	1
ENSG00000162909.17	CAPN2	1	223701931	1_114	0	0.00752354773638864	5.25643098750908	6.59589530122538e-07	0.394285714285768	1
ENSG00000143514.16	TP53BP2	1	223847625	1_114	0	0.0232071438444411	15.9168660734071	6.16083193819342e-06	-1.68965517241346	1
ENSG00000143756.11	FBXO28	1	224127312	1_114	0	0.00729890198443028	4.97028912650745	6.05061179989951e-07	0.152000000000032	1
ENSG00000143753.12	DEGS1	1	224176106	1_114	0	0.00858955750222312	6.50750006559013	9.32277232168173e-07	-0.6611111111109	1
ENSG00000143748.17	NVL	1	224330140	1_114	0	0.00709947995522664	4.70882831448395	5.57570129113906e-07	-0.0408921933085389	1
ENSG00000143771.11	CNIH4	1	224356827	1_114	0	0.00714178143816524	4.76489892228224	5.67571203994344e-07	0.107382550335609	1
ENSG00000143786.7	CNIH3	1	224661501	1_114	0	0.00916290647668627	7.1177676678262	1.08777022638012e-06	0.78658536585359	1
ENSG00000162923.14	WDR26	1	224436689	1_114	0	0.00711569577718696	4.7303623720168	5.6139932877102e-07	0.0675675675675419	1
ENSG00000185155.11	MIXL1	1	226220570	1_115	0	0.0108919742145795	9.4057363985378	1.70867518925239e-06	-1.8975434725026	2
ENSG00000185842.15	DNAH14	1	224895916	1_115	0	0.00858931665592722	4.72696407360228	6.77175163022861e-07	0.136111111111181	1
ENSG00000154380.17	ENAH	1	225658862	1_115	0	0.0149935891338452	9.95179844847302	2.48866983136652e-06	-1.1464285714279	1
ENSG00000143742.12	SRP9	1	225781857	1_115	0	0.0108571399586266	6.72255677781146	1.21733475351523e-06	-0.39130434782601	1
ENSG00000143819.12	EPHX1	1	225818396	1_115	0	0.00898624635567191	5.18942737513845	7.77781957700718e-07	-0.328000000000019	1
ENSG00000243709.1	LEFTY1	1	225912195	1_115	0	0.00866993531503047	4.93852674843053	7.14123579572701e-07	0.176184965639547	2
ENSG00000143768.12	LEFTY2	1	225941740	1_115	0	0.0226924627665169	14.0480004103574	5.31687252958036e-06	1.4561403508774	1
ENSG00000143751.9	SDE2	1	225999428	1_115	0	0.0187209052935692	13.6387618328507	4.25855143843662e-06	-2.26178010471285	1
ENSG00000163041.9	H3F3A	1	226066225	1_115	0	0.071607271822604	22.212338755999	2.65284283589336e-05	-2.11888111888136	1
ENSG00000182827.8	ACBD3	1	226114166	1_115	0	0.00895545264512943	6.60527421287042	9.86594066104969e-07	-1.68027210884317	1
ENSG00000183814.15	LIN9	1	226309688	1_115	0	0.00861386874053893	4.87192246793329	6.99936632134027e-07	0.53319502074713	1
ENSG00000203685.9	STUM	1	226549501	1_115	0	0.00864928126713249	4.84455092635527	6.98865579915506e-07	-0.422680412371161	1
ENSG00000143772.9	ITPKB	1	226738931	1_116	0	0.00642434291110361	4.86749796130613	5.21548376712116e-07	0.282945736434143	1
ENSG00000143801.16	PSEN2	1	226870643	1_116	0	0.0168273413895466	16.5144788445558	4.634901235682e-06	-2.55555555555509	1
ENSG00000163050.16	COQ8A	1	226897761	1_116	0	0.018059401389618	18.3812042609341	5.53652694052013e-06	-2.9724137931036	1
ENSG00000143776.18	CDC42BPA	1	227319345	1_116	0	0.00634193694024388	4.7090683107232	4.98100543287811e-07	-0.233333333333333	1
ENSG00000162910.18	MRPL55	1	228109044	1_116	0	0.0108370145194335	9.70843271832122	1.75476468684875e-06	-1.49999999999945	1
ENSG00000143774.16	GUK1	1	228140298	1_116	0	0.00930380729130775	8.01207388198207	1.24327086748305e-06	-1.07324840764324	1
ENSG00000198835.3	GJC2	1	228146576	1_116	0	0.023561856387994	16.5576335807755	6.5068062870934e-06	-2.12799999999909	1
ENSG00000154358.20	OBSCN	1	228203890	1_116	0	0.00634091073765319	4.74407213033299	5.01721865861029e-07	-0.124031007751921	1
ENSG00000162913.9	C1orf145	1	228213931	1_116	0	0.0101327218916271	8.67771629515284	1.46653244614014e-06	-1.28023071788117	2
ENSG00000154370.15	TRIM11	1	228407706	1_116	0	0.00654899072813286	4.9938558633563	5.45469515598718e-07	-0.443181818181988	1
ENSG00000162931.11	TRIM17	1	228416547	1_116	0	0.00644756480156317	5.00200351460584	5.37897856765146e-07	0.635944700460718	1
ENSG00000196890.4	HIST3H2BB	1	228448653	1_116	0	0.00808642094505574	6.95316766005644	9.37776082872135e-07	-0.874219313823873	2
ENSG00000168159.11	RNF187	1	228484557	1_116	0	0.00873539987589778	7.76505636802829	1.13132532370888e-06	-0.740406829339901	2
ENSG00000154429.10	CCSAP	1	229330094	1_117	0	0.00600253559568154	4.71857113858393	4.72395070135357e-07	0.099236641221392	1
ENSG00000135801.9	TAF5L	1	229626572	1_117	0	0.0062771519582433	6.32516080663946	6.62207841346309e-07	1.41721854304583	1
ENSG00000143641.9	GALNT2	1	230096035	1_117	0	0.00839008693261978	12.3700849610136	1.73100869267636e-06	2.64921465968442	1
ENSG00000135744.7	AGT	1	230713948	1_118	0	0.0278094645248174	14.0903790349027	6.53544867008619e-06	1.68722466960439	1
ENSG00000135773.12	CAPN9	1	230761527	1_118	0	0.0223594988865891	12.0166792527721	4.48132705727198e-06	-1.3769230769234	1
ENSG00000119280.16	C1orf198	1	230860724	1_118	0	0.0158517914900262	8.75472253782136	2.31462608573773e-06	-0.996490896716529	2
ENSG00000143643.12	TTC13	1	230978217	1_118	0	0.0163606909154205	9.05404137266483	2.47061014449687e-06	-1.15929203539774	1
ENSG00000173409.13	ARV1	1	230975731	1_118	0	0.0103330594542916	4.70645262277105	8.11115545639373e-07	-0.0952606146782037	3
ENSG00000182118.7	FAM89A	1	231037925	1_118	0	0.0113273821422556	5.57485687076009	1.0532303845002e-06	0.395973154362355	1
ENSG00000143633.12	C1orf131	1	231234001	1_118	0	0.050825727914571	19.8549170106778	1.68310724310939e-05	-2.03582089552301	1
ENSG00000116906.11	GNPAT	1	231240905	1_118	0	0.010389941664961	4.75833271219715	8.24570930870525e-07	0.154018398049538	2
ENSG00000116903.7	EXOC8	1	231337950	1_118	0	0.0331032069140546	15.750709220002	8.69621539357929e-06	1.70497427101156	1
ENSG00000010072.15	SPRTN	1	231344042	1_118	0	0.010766660081049	5.09494556712969	9.14914806490198e-07	-0.523437499999962	1
ENSG00000116918.13	TSNAX	1	231528861	1_118	0	0.0127522149997287	6.69530378500114	1.42401977008242e-06	-0.867132867133102	1
ENSG00000162946.21	DISC1	1	231626594	1_118	0	0.0105192637515598	4.87523777264343	8.55344863518908e-07	-0.314048224205196	2
ENSG00000116991.10	SIPA1L2	1	232562029	1_119	0	0.0084255542227738	5.03453353900236	7.07485953587365e-07	0.259259259259261	1
ENSG00000212916.4	MAP10	1	232801993	1_119	0	0.0176254845210054	12.0155044350964	3.53218285492709e-06	1.3330311484225	2
ENSG00000135778.11	NTPCR	1	232950261	1_119	0	0.0165729793395288	11.4320716360775	3.15998944297956e-06	1.49663028489363	2
ENSG00000135749.18	PCNX2	1	233077411	1_119	0	0.0107627301839331	7.3473905035009	1.3189115790512e-06	-0.813881666123194	2
ENSG00000143674.10	MAP3K21	1	233287016	1_119	0	0.0740248654160605	25.741236134533	3.17809687026008e-05	-2.47402597402553	1
ENSG00000135750.14	KCNK1	1	233613275	1_120	0	0.0147573011609563	7.68977250637224	1.89269457670959e-06	0.84972386850905	2
ENSG00000059588.9	TARBP1	1	234479133	1_121	0	0.00815973488725397	5.0234962403755	6.83663250806096e-07	0.299504950495043	1
ENSG00000188739.14	RBM34	1	235160983	1_121	0	0.00904722376645795	5.99849773421695	9.05144541322143e-07	0.670212765957911	1
ENSG00000116957.12	TBCE	1	235401609	1_121	0	0.0089377570766257	5.88352681046165	8.77054111875521e-07	0.547368421052795	1
ENSG00000168243.10	GNG4	1	235647113	1_121	0	0.0160164627346681	11.4001637183938	3.04535412653685e-06	-1.30434782608696	1
ENSG00000143669.13	LYST	1	235884411	1_122	0	0.00955844239919201	6.96277279613857	1.11001655704174e-06	0.709497206703948	1
ENSG00000116962.14	NID1	1	236025542	1_122	0	0.00812187284285171	5.4246208233572	7.3482796917779e-07	-0.476923076923137	1
ENSG00000077585.13	GPR137B	1	236135560	1_122	0	0.00880953263826945	6.19208733231758	9.09808620395726e-07	0.526980324202563	3
ENSG00000086619.13	ERO1B	1	236261292	1_122	0	0.00791189748583954	5.17732001792809	6.83196711530463e-07	0.480314960629921	1
ENSG00000116977.18	LGALS8	1	236537086	1_122	0	0.00974544304582492	7.14584745305992	1.16148989055404e-06	0.952380952380394	1
ENSG00000119285.10	HEATR1	1	236604526	1_122	0	0.0213435557889033	14.5670751895516	5.18560271510155e-06	2.4186046511624	1
ENSG00000133019.11	CHRM3	1	239386955	1_124	0	0.0484886857881022	19.8203232927548	1.60291780502859e-05	-1.93962264150951	1
ENSG00000155816.19	FMN2	1	240013588	1_125	0	0.0100508048099739	6.39131343005337	1.07139856505214e-06	0.671936758892968	1
ENSG00000182901.16	RGS7	1	241357612	1_126	0	0.0120325127456401	8.38399139986294	1.68254721514065e-06	-0.932931946017235	3
ENSG00000117009.11	KMO	1	241531649	1_127	0	0.00875305353652711	5.81815056344712	8.49385115423187e-07	0.519417475728489	1
ENSG00000203668.2	CHML	1	241641753	1_127	0	0.0145598335253877	10.6291197821712	2.58115340243538e-06	1.1746942170582	2
ENSG00000054277.13	OPN3	1	241632982	1_127	0	0.00795759068286395	4.91849350959118	6.52790468596654e-07	0.246268656716279	1
ENSG00000174371.16	EXO1	1	241847755	1_127	0	0.114396981241215	30.4246421628202	5.80497226140538e-05	-2.97925311203353	1
ENSG00000197769.5	MAP1LC3C	1	241999572	1_128	0	0.00875802969472794	5.33115218349366	7.7873124289326e-07	-0.362416107382456	1
ENSG00000143702.15	CEP170	1	243257086	1_128	0	0.0099542116112985	6.54051991834295	1.08587353128239e-06	0.862595419847416	1
ENSG00000054282.15	SDCCAG8	1	243248552	1_128	0	0.0117631117364896	8.11876247045469	1.59284003705951e-06	1.10683774576535	2
ENSG00000117020.16	AKT3	1	243851261	1_128	0	0.00837313944760565	4.90674448916582	6.85238685083576e-07	0.237822349570314	1
ENSG00000035687.9	ADSS	1	244451195	1_129	0	0.0255031338225087	12.8369863979269	5.46030291682462e-06	1.41592019905817	2
ENSG00000179397.17	C1orf101	1	244454207	1_129	0	0.0167306973943956	8.836142725799	2.46568090596649e-06	-1.02342941948381	3
ENSG00000203666.12	EFCAB2	1	244972007	1_129	0	0.0126873794846475	6.21731297796887	1.315633022438e-06	0.607843137254964	1
ENSG00000197472.14	ZNF695	1	247007327	1_130	0	0.00669158598762654	5.06736511869544	5.65550468209715e-07	0.387254901960908	1
ENSG00000185420.18	SMYD3	1	246507807	1_130	0	0.00911488678248162	7.98511120948577	1.21392639091328e-06	-0.929539295392849	1
ENSG00000162852.13	CNST	1	246566688	1_130	0	0.0065130499825421	4.81218669954267	5.22741506403684e-07	-0.218165306626139	2
ENSG00000143653.9	SCCPDH	1	246723717	1_130	0	0.00886266325537033	7.71995311400791	1.14114023044348e-06	1.1661795681085	2
ENSG00000153207.14	AHCTF1	1	246930108	1_130	0	0.0106085258690261	9.41881542270771	1.66652345960233e-06	1.16223522273116	2
ENSG00000277462.1	ZNF670	1	247078366	1_130	0	0.00975711052969386	8.62826732812046	1.40412225428587e-06	-1.010539949344	3
ENSG00000188295.14	ZNF669	1	247104366	1_130	0	0.0112862195313085	10.0041731901967	1.8831711869138e-06	-1.20155038759666	1
ENSG00000196071.4	OR2L13	1	247939716	1_131	0	0.00858210278201088	5.15867074171074	7.38399895323546e-07	-0.4015243449087	2
ENSG00000162711.16	NLRP3	1	247416447	1_131	0	0.00875515317682396	5.38821400050205	7.86807861032121e-07	-0.436046511628044	1
ENSG00000162722.8	TRIM58	1	247626704	1_131	0	0.00822411355593045	4.82205421189781	6.61426045524297e-07	0.227272727272712	1
ENSG00000238243.3	OR2W3	1	247625189	1_131	0	0.00826970315562758	4.81267794005408	6.63799355336065e-07	-0.00524113474736491	2
ENSG00000175137.10	SH3BP5L	1	248826485	1_131	0	0.0134762606977955	9.49501036161213	2.13415005689669e-06	1.20575701319129	2
ENSG00000171163.15	ZNF692	1	248859244	1_131	0	0.0108772747645747	7.45380475614348	1.35225382147316e-06	-0.905775075987772	1
ENSG00000185220.11	PGBD2	1	248897507	1_131	0	0.00816138931709942	4.70849952177173	6.40924290684249e-07	0.0290697674418538	1
ENSG00000184731.5	FAM110C	2	47011	2_1	0	0.0125842240309934	8.55063673159144	1.79467165198372e-06	-0.944237918215063	1
ENSG00000143727.15	ACP1	2	264429	2_1	0	0.0122392593129907	8.28773770998087	1.69180864537098e-06	1.04580152671706	1
ENSG00000035115.21	SH3YL1	2	265970	2_1	0	0.0108087655560903	7.11260172988879	1.28222633874627e-06	0.883720930232478	1
ENSG00000151353.14	TMEM18	2	677295	2_1	0	0.0398379601304767	19.5003958538265	1.29568856439324e-05	-2.06142302565579	3
ENSG00000172554.11	SNTG2	2	1092878	2_1	0	0.0124618980930463	8.45823734343143	1.75802144571345e-06	-0.895999999999851	1
ENSG00000115705.20	TPO	2	1373971	2_1	0	0.0298856844550399	16.7562952132472	8.35220827223846e-06	-2.18756246206374	4
ENSG00000130508.10	PXDN	2	1744930	2_1	0	0.0116270102670778	7.80244901119208	1.51307027972516e-06	0.84285714285733	1
ENSG00000032389.12	TSSC1	2	3468367	2_2	0	0.00916431342455748	7.56395349674844	1.15613590694965e-06	0.906474820143798	1
ENSG00000171853.15	TRAPPC12	2	3379970	2_2	0	0.00705108668682386	5.08900116875668	5.98478716250835e-07	-0.314980162736644	2
ENSG00000182551.13	ADI1	2	3519673	2_2	0	0.00844333630753025	6.79009255493668	9.56202528488545e-07	0.681528662420522	1
ENSG00000171865.9	RNASEH1	2	3558529	2_2	0	0.00683328790365412	4.7928996884815	5.4624586728369e-07	-0.122568093385218	1
ENSG00000171863.12	RPS7	2	3573262	2_2	0	0.00699584115606899	5.01476600941783	5.85127782189588e-07	-0.273969714214334	2
ENSG00000118004.17	COLEC11	2	3594771	2_2	0	0.00681443579084484	4.76682881079968	5.41775753575791e-07	0.105349926426491	3
ENSG00000151360.9	ALLC	2	3657701	2_2	0	0.00694825595477866	4.95035435363365	5.73683291623988e-07	-0.263565891472942	1
ENSG00000214866.8	DCDC2C	2	3703501	2_2	0	0.00679550725995937	4.74057997916481	5.37295823087088e-07	-0.0771695484665983	2
ENSG00000134321.11	RSAD2	2	6869802	2_5	0	0.0369357024229753	17.6021708216836	1.08435802903428e-05	-1.80645161290284	1
ENSG00000134326.11	CMPK2	2	6845966	2_5	0	0.0151511895816869	9.13230275364352	2.30774138695756e-06	-1.09411296425646	2
ENSG00000151692.14	RNF144A	2	7024079	2_5	0	0.0106317315228909	5.78140759194148	1.02517426392123e-06	-0.440944881889678	1
ENSG00000134313.15	KIDINS220	2	8837357	2_6	0	0.0100854773685876	6.17662982812408	1.03898227639289e-06	-0.547297297297492	1
ENSG00000143797.11	MBOAT2	2	9003515	2_6	0	0.00873020454874851	4.81339116117781	7.0086711160032e-07	-0.0436507936508006	1
ENSG00000119203.13	CPSF3	2	9477822	2_6	0	0.0086708237181119	4.74889548176846	6.86772780128299e-07	-0.485195249015574	2
ENSG00000134330.18	IAH1	2	9474089	2_6	0	0.0866345850679394	26.7115530107805	3.85967328520312e-05	3.30263157894684	1
ENSG00000151694.12	ADAM17	2	9555759	2_6	0	0.0913893007867086	27.2344272829655	4.15120047153239e-05	3.32495405706843	2
ENSG00000134308.13	YWHAQ	2	9690492	2_6	0	0.00867055928651983	4.74865673440443	6.86717309855151e-07	0.0928571428571633	1
ENSG00000115750.16	TAF1B	2	9843557	2_6	0	0.0102206522006976	6.30242495546434	1.07435151009554e-06	-0.798328211473985	2
ENSG00000171848.13	RRM2	2	10121909	2_6	0	0.00959243162592449	5.70305241442017	9.12422908824475e-07	0.457831325301436	1
ENSG00000115761.15	NOL10	2	10690618	2_7	0	0.00619200668484532	5.09227246348116	5.25899980568225e-07	-0.347222222222247	1
ENSG00000143882.10	ATP6V1C2	2	10722013	2_7	0	0.00601463023650251	4.8180780432228	4.83329017138895e-07	0.227053140096609	1
ENSG00000143870.12	PDIA6	2	10838059	2_7	0	0.0077419859347877	7.20054227700294	9.29774622336024e-07	-0.701388888888564	1
ENSG00000150873.11	C2orf50	2	11133687	2_7	0	0.0202016527276385	16.2740953888852	5.48332344017749e-06	1.70720720720714	1
ENSG00000134318.13	ROCK2	2	11348754	2_7	0	0.005948384610175	4.71359931010311	4.67640168700049e-07	0.0542635658914794	1
ENSG00000169016.16	E2F6	2	11466058	2_7	0	0.00797230154551731	7.47729871022576	9.9423386866967e-07	-0.910507300923528	3
ENSG00000134324.11	LPIN1	2	11784824	2_7	0	0.0079574437135852	7.45968653461583	9.90043459816117e-07	0.832061068702069	1
ENSG00000151779.12	NBAS	2	15560914	2_9	0	0.0163498465498926	10.9677555393519	2.99082876169819e-06	-1.4393939393933	1
ENSG00000214842.5	RAD51AP2	2	17508488	2_10	0	0.0129986178771311	12.7085320822299	2.75519709652197e-06	-1.37692307692305	1
ENSG00000197872.11	FAM49A	2	16666179	2_10	0	0.00572619657451901	4.93434449532703	4.71254841747225e-07	0.290502793296151	1
ENSG00000178295.14	GEN1	2	17754513	2_10	0	0.00573674186941453	4.93762750774822	4.72436820709377e-07	0.312219797855234	2
ENSG00000163029.15	SMC6	2	17800417	2_10	0	0.00563185818731993	4.76285962528562	4.47383124167659e-07	0.177419354838699	1
ENSG00000170745.11	KCNS3	2	17868161	2_10	0	0.00605248619169929	5.44645730936932	5.49804153954292e-07	-0.484271628999108	3
ENSG00000143867.6	OSR1	2	19359082	2_11	0	0.00897725964092588	4.7511101375364	7.11375640664131e-07	-0.123417721518965	1
ENSG00000118965.14	WDR35	2	19989328	2_12	0	0.00987172285626758	5.07478432023638	8.35546547770999e-07	0.616357135050366	2
ENSG00000132031.12	MATN3	2	20009334	2_12	0	0.0108766135417303	5.99089468211581	1.08678963634906e-06	-0.603375527425946	1
ENSG00000068697.6	LAPTM4A	2	20051914	2_12	0	0.015221352173399	9.17023161339857	2.32805718930528e-06	0.854838709677315	1
ENSG00000055917.15	PUM2	2	20352364	2_12	0	0.0386001062185751	18.0176440199625	1.15996959984493e-05	1.98016997167122	1
ENSG00000118960.12	HS1BP3	2	20650679	2_12	0	0.0146092587715551	8.78169394724345	2.13976748883164e-06	0.977272727272695	1
ENSG00000118961.14	LDAH	2	20684786	2_12	0	0.0104049591649674	5.57187527934172	9.66945223307402e-07	-0.480895857348154	2
ENSG00000084674.14	APOB	2	21048398	2_13	0	0.0113582353445337	5.91145073087038	1.11986337923581e-06	-0.663999999999988	1
ENSG00000119778.14	ATAD2B	2	23926569	2_14	0	0.0519808551864948	18.9487379205589	1.64279667397537e-05	2.63333333333313	1
ENSG00000173960.13	UBXN2A	2	23927186	2_14	0	0.0200462627834418	9.85880377915429	3.29623182092693e-06	-1.0740037950666	1
ENSG00000163026.11	WDCP	2	24049787	2_14	0	0.0213717053012871	10.4664711811545	3.73077935233665e-06	-1.46590909090953	1
ENSG00000119782.13	FKBP1B	2	23979642	2_14	0	0.0233194227935984	11.2947500720053	4.39293247289086e-06	-1.59465548297663	2
ENSG00000115128.6	SF3B6	2	24077362	2_14	0	0.0174164459533148	8.52536305699984	2.47646688317668e-06	-1.26404494382015	1
ENSG00000219626.8	FAM228B	2	24072814	2_14	0	0.0134774170459804	6.09736270989221	1.37059392767861e-06	-0.865168539325478	1
ENSG00000115129.13	TP53I3	2	24084905	2_14	0	0.0140301378096369	6.47773049448526	1.51581052306346e-06	1.04985650401896	2
ENSG00000176732.6	PFN4	2	24123159	2_14	0	0.0171969139781044	8.40514827465162	2.4107712502693e-06	1.2784922029879	2
ENSG00000186453.12	FAM228A	2	24143384	2_14	0	0.025388008326154	12.1023994984892	5.12460295268419e-06	-1.22845124106368	5
ENSG00000198399.14	ITSN2	2	24360329	2_14	0	0.01213784132704	5.10705393867958	1.03388445646592e-06	-0.52856705297541	2
ENSG00000173557.14	C2orf70	2	26562410	2_15	0	0.00469580801691827	6.37115164809046	4.98986023084965e-07	0.484732824427591	1
ENSG00000084676.15	NCOA1	2	24491962	2_15	0	0.0153738208343946	17.2482147175691	4.42268563772496e-06	2.26585307824014	2
ENSG00000184924.5	PTRHD1	2	24772190	2_15	0	0.00400423947419826	5.49957157555209	3.67289917674407e-07	-0.273076923077031	1
ENSG00000138092.10	CENPO	2	24791895	2_15	0	0.00480179474472764	9.19939748722767	7.36754982884909e-07	-2.30769230769215	1
ENSG00000115137.11	DNAJC27	2	24969922	2_15	0	0.00431211465031522	6.32255477966375	4.54718900091875e-07	1.13728549141893	1
ENSG00000119772.16	DNMT3A	2	25343038	2_15	0	0.00389694688323061	4.84122867491209	3.14659022227685e-07	-0.626984126984228	1
ENSG00000138101.18	DTNB	2	25673259	2_15	0	0.0158842679093865	16.9134264191922	4.48083453988933e-06	1.44845360824747	1
ENSG00000143970.16	ASXL2	2	25881692	2_15	0	0.00483870993175217	7.39703535353473	5.96962963968685e-07	1.22063037249317	1
ENSG00000084731.14	KIF3C	2	25983137	2_15	0	0.0045535236383274	6.69005214657898	5.08085971464389e-07	1.05673758865239	1
ENSG00000157833.12	GAREM2	2	26179725	2_15	0	0.00577246958798428	8.38631618839366	8.07407894870034e-07	-0.939597315436429	1
ENSG00000138029.13	HADHB	2	26241540	2_15	0	0.00428918319122229	5.78612153916277	4.13925567459116e-07	-0.756032411697593	2
ENSG00000084754.10	HADHA	2	26244479	2_15	0	0.00446568389801216	5.97698760729594	4.45174663784374e-07	0.507787077455265	2
ENSG00000157856.10	DRC1	2	26401975	2_15	0	0.00389414790556419	4.71182172440893	3.06028165176691e-07	0.0358349748425464	2
ENSG00000115155.16	OTOF	2	26559605	2_15	0	0.0308714458277324	23.4983292650659	1.20991276906567e-05	2.13461538461418	1
ENSG00000157884.10	CIB4	2	26000678	2_15	0	0.00603058427829628	9.02526576255593	9.07777670916081e-07	-1.08333333333332	1
ENSG00000213699.8	SLC35F6	2	26764620	2_16	0	0.0194322627516681	14.3185965978954	4.64070469378795e-06	1.92063492063543	1
ENSG00000115163.14	CENPA	2	26753704	2_16	0	0.011583757386643	8.9158981389405	1.72256118427387e-06	1.03918108771986	2
ENSG00000084764.10	MAPRE3	2	26971145	2_16	0	0.00958572274450076	7.0764399444588	1.13135732818007e-06	-0.89682539682562	1
ENSG00000138030.12	KHK	2	27086791	2_16	0	0.0178942002256531	12.6978411488375	3.78967780160507e-06	-1.4251968503931	1
ENSG00000138028.15	CGREF1	2	27102273	2_16	0	0.0772231790890275	31.2528229463332	4.02528869593602e-05	-3.589655172416	1
ENSG00000143994.13	ABHD1	2	27134061	2_16	0	0.00963273014408106	8.16082857750761	1.31112396282729e-06	-1.45454545454564	1
ENSG00000138073.13	PREB	2	27134751	2_16	0	0.00752724605645261	4.89457268678527	6.14484596537937e-07	-0.086705202312152	1
ENSG00000138085.16	ATRAID	2	27212297	2_16	0	0.0079878175846152	6.64613682512612	8.85436706331222e-07	-1.21320961081128	2
ENSG00000138074.14	SLC5A6	2	27212506	2_16	0	0.00816359036767711	6.72764727399242	9.16019088398247e-07	1.1544117647056	1
ENSG00000084774.13	CAD	2	27216486	2_16	0	0.0122938589192491	8.90067138943789	1.82503458058853e-06	-0.924295774648107	1
ENSG00000115194.10	SLC30A3	2	27275976	2_16	0	0.00793754586721118	7.5827147794363	1.00385520222419e-06	1.66267148016005	2
ENSG00000163794.6	UCN	2	27308797	2_16	0	0.00870586893292791	6.05267332788909	8.78859527435179e-07	-0.373493975903575	1
ENSG00000163795.13	ZNF513	2	27380806	2_16	0	0.00915022871556614	9.77733125936279	1.4921496614411e-06	1.96116504854354	1
ENSG00000115216.13	NRBP1	2	27428187	2_16	1	0.0393955102674696	21.6073953942568	1.41974142653522e-05	4.08661417322919	1
ENSG00000138002.14	IFT172	2	27529570	2_16	0	0.00743739130769416	5.16977170496739	6.41286507685302e-07	-0.642352941176568	1
ENSG00000198522.13	GPN1	2	27628084	2_16	0	0.0399983376753256	19.2514759857688	1.2842988095255e-05	1.79487179487086	1
ENSG00000176714.9	CCDC121	2	27629051	2_16	0	0.0524657156091046	21.4831779848779	1.87989777095982e-05	1.85045616526625	2
ENSG00000158019.20	BRE	2	27889824	2_16	0	0.0173049064261482	12.0176133278592	3.46854702710667e-06	1.2979351032448	1
ENSG00000171174.13	RBKS	2	27895896	2_16	0	0.0405529928581464	19.510856150815	1.31965176733379e-05	-1.84313725490257	1
ENSG00000163803.12	PLB1	2	28622053	2_17	0	0.00634966639209622	5.48518593958038	5.80901326199648e-07	0.860465116278881	1
ENSG00000213639.9	PPP1CB	2	28751600	2_17	0	0.0152621048428324	13.689372119197	3.48464120145657e-06	2.07654340875404	2
ENSG00000163806.15	SPDYA	2	28782736	2_17	0	0.0272590942316194	19.5284270443716	8.8784834631124e-06	-2.68371445050463	2
ENSG00000171103.10	TRMT61B	2	28869813	2_17	0	0.0131683163292707	12.5400162657876	2.75415549413898e-06	-2.08034338616566	2
ENSG00000189350.12	TOGARAM2	2	28956147	2_17	0	0.00660978131389711	5.58468638858699	6.15667157050183e-07	-0.798388848752637	2
ENSG00000115295.19	CLIP4	2	29097582	2_18	0	0.011591507596463	4.99690742626607	9.66053845095411e-07	-0.312295265502609	2
ENSG00000171094.16	ALK	2	29881222	2_18	0	0.0113316709949203	4.78256159691631	9.03888028573749e-07	-0.104895104895101	1
ENSG00000213626.11	LBH	2	30251485	2_19	0	0.0109557947588657	6.67613825322554	1.21991427996983e-06	-0.646666666666636	1
ENSG00000172954.13	LCLAT1	2	30443328	2_19	0	0.010593102979625	6.35793576080612	1.12330950934936e-06	0.793073925692911	2
ENSG00000158089.14	GALNT14	2	31149603	2_19	0	0.00953741669004615	5.36596187257115	8.53568629544697e-07	-0.469798657718052	1
ENSG00000214711.9	CAPN14	2	31252557	2_19	0	0.0156406801139093	10.0443256999222	2.62021257288392e-06	-1.40944881889766	1
ENSG00000013016.15	EHD3	2	31234492	2_19	0	0.00932847495009503	5.15670695700642	8.02311851383744e-07	0.377133105802289	1
ENSG00000158125.9	XDH	2	31415003	2_20	0	0.0129108384582517	7.63929752865415	1.64500786108336e-06	0.427419354838591	1
ENSG00000021574.11	SPAST	2	32065078	2_20	0	0.0315378284877944	16.1144705398316	8.47633150519246e-06	-2.5118110236213	1
ENSG00000152683.14	SLC30A6	2	32164302	2_20	0	0.0137817942920386	8.25735842216406	1.89804718664872e-06	-1.21457489878614	1
ENSG00000091106.18	NLRC4	2	32264782	2_20	0	0.0878751172703774	25.9795032793342	3.80764864369072e-05	3.15267175572511	1
ENSG00000119820.10	YIPF4	2	32277426	2_20	0	0.0150697796420155	9.10302873158689	2.28798367263122e-06	1.45737102873751	2
ENSG00000115760.13	BIRC6	2	32356560	2_20	0	0.0220319010384635	12.7039584140423	4.66821813257727e-06	1.56870669722212	2
ENSG00000018699.11	TTC27	2	32678481	2_20	0	0.0104659637162727	5.65454979229385	9.87045932218169e-07	-0.763819095477484	1
ENSG00000049323.15	LTBP1	2	32947291	2_20	0	0.0116619117711295	6.67741561286872	1.29878799366942e-06	0.76973684210506	1
ENSG00000152689.17	RASGRP3	2	33531453	2_21	0	0.00806266794063559	7.3077679660665	9.82706047627602e-07	0.842857142857034	1
ENSG00000119812.18	FAM98A	2	33598472	2_21	0	0.0164710194965986	14.0625412234151	3.86317511987911e-06	1.56737588652468	1
ENSG00000150938.9	CRIM1	2	36363388	2_23	0	0.00712384131010846	7.02219145519551	8.3434757536255e-07	-0.723404255319142	1
ENSG00000205221.12	VIT	2	36694431	2_23	0	0.00635871169545099	5.95001324537695	6.31025882073264e-07	-0.451128889989624	2
ENSG00000115808.11	STRN	2	36965723	2_23	0	0.0360785428845341	22.4000850179832	1.34790337731794e-05	2.30078143052184	2
ENSG00000008869.11	HEATR5B	2	37084196	2_23	0	0.006480124327777	6.12844127205966	6.62359046957427e-07	0.418459312291734	2
ENSG00000055332.16	EIF2AK2	2	37156687	2_23	0	0.0214130207619893	17.4329940099531	6.22601302064414e-06	-2.49714396958238	2
ENSG00000218739.9	CEBPZOS	2	37195255	2_23	0	0.0172748777421712	15.3966618851394	4.43610340249396e-06	2.32413595512847	2
ENSG00000115816.14	CEBPZ	2	37231568	2_23	0	0.0924347931644437	31.4759803021425	4.8526039142663e-05	3.31228266925232	2
ENSG00000115825.9	PRKD3	2	37292826	2_23	0	0.0159362446063992	14.6323733124567	3.88920526843334e-06	2.31782945736349	1
ENSG00000115828.15	QPCT	2	37344154	2_23	0	0.0179557816643885	15.763137106358	4.72070731069908e-06	2.33600000000015	1
ENSG00000115841.19	RMDN2	2	37925698	2_24	0	0.041575319876105	19.6984974313012	1.36593113695645e-05	2.15436241610685	1
ENSG00000143889.15	HNRNPLL	2	38530200	2_24	0	0.00936856298700162	5.55103343717278	8.67375058777212e-07	0.576923076922845	1
ENSG00000163214.20	DHX57	2	38875912	2_25	0	0.00783650534490976	4.84872186392066	6.33738092342763e-07	-0.122943898471097	2
ENSG00000188010.12	MORN2	2	38875912	2_25	0	0.00784519086389501	4.85917585119563	6.35808362557486e-07	-0.00324796164147867	2
ENSG00000214694.10	ARHGEF33	2	38882417	2_25	0	0.00863762115189914	5.76775186111152	8.30923086119094e-07	0.384305035037309	2
ENSG00000115904.12	SOS1	2	39124428	2_25	0	0.0151804930146525	11.0993303457887	2.8102357820032e-06	-1.49787234042584	1
ENSG00000011566.14	MAP4K3	2	39459967	2_25	0	0.0146811747535666	10.7826657654205	2.64026219476355e-06	1.38095238095216	1
ENSG00000152154.10	TMEM178A	2	39518834	2_25	0	0.0143320105838787	10.554809976428	2.52300228985764e-06	1.30783342672339	3
ENSG00000162878.12	PKDCC	2	41973347	2_26	0	0.00741004308223281	10.4040795992225	1.28583281453739e-06	1.23899371069156	1
ENSG00000143924.18	EML4	2	42168854	2_26	0	0.00467294517699091	6.05484501091523	4.71904177847187e-07	-0.666914681066222	2
ENSG00000162881.6	OXER1	2	42764328	2_26	0	0.00735890479012946	10.338715888401	1.26893650240909e-06	-1.21623466677716	2
ENSG00000162882.14	HAAO	2	42762019	2_26	0	0.00551850460649683	7.62323205354375	7.01650202709867e-07	0.830715766169552	3
ENSG00000152527.13	PLEKHH2	2	43711619	2_27	0	0.0112277576550976	13.0306080126278	2.44015726044262e-06	-1.37584800511176	2
ENSG00000223658.7	C1GALT1C1L	2	43675895	2_27	0	0.00566631749473345	7.71376736939622	7.29000033282416e-07	0.269138992166892	2
ENSG00000138036.18	DYNC2LI1	2	43774046	2_27	0	0.00543156913182896	6.88715470750009	6.23914754163617e-07	-1.07372012728237	2
ENSG00000138075.11	ABCG5	2	43821207	2_27	0	0.00599432551614898	7.42708661523797	7.42538399325676e-07	0.936407635995663	2
ENSG00000138095.18	LRPPRC	2	43995523	2_27	0	0.00755403641722707	9.13632987344107	1.15109442740253e-06	-1.15052022512714	2
ENSG00000138032.20	PPM1B	2	44170486	2_28	0	0.00710078838692607	5.00141660960492	5.9232451556385e-07	0.278236914600488	1
ENSG00000138079.13	SLC3A1	2	44275649	2_28	0	0.00695600681400865	4.80700008140721	5.57691767787059e-07	-0.400000000000093	1
ENSG00000138078.15	PREPL	2	44361802	2_28	0	0.00728900033184632	5.24832561446049	6.38041382081159e-07	-0.571428571428412	1
ENSG00000143919.14	CAMKMT	2	44362007	2_28	0	0.00717413712965409	5.09840763556603	6.10048460070153e-07	-0.318066157760824	1
ENSG00000138083.4	SIX3	2	44943014	2_28	0	0.00794543356925626	6.06232972481016	8.03373052411006e-07	-0.62222222222225	1
ENSG00000170577.7	SIX2	2	45009664	2_28	0	0.00833862792361817	6.51838165837425	9.06555686797539e-07	-0.596774193548428	1
ENSG00000068784.12	SRBD1	2	45605887	2_28	0	0.0192891586282657	14.4525218658663	4.6496153384788e-06	-1.71651815360163	3
ENSG00000250565.6	ATP6V1E2	2	46521344	2_29	0	0.0252448160531724	13.7033883886428	5.76979367173918e-06	-1.66254148652753	3
ENSG00000119729.11	RHOQ	2	46542063	2_29	0	0.0171801663599025	10.0505660916843	2.87990388889256e-06	-1.20197917918762	2
ENSG00000151665.12	PIGF	2	46617108	2_29	0	0.00977943593388497	4.71956721496343	7.69796774595106e-07	0.0560747663551462	1
ENSG00000119878.5	CRIPT	2	46616237	2_29	0	0.0113794000128943	6.15161813043889	1.16753212190131e-06	0.746221468966585	2
ENSG00000171150.7	SOCS5	2	46700724	2_29	0	0.0098007191665066	4.7401069890755	7.74829584854548e-07	0.0829694323144032	1
ENSG00000068724.15	TTC7A	2	46917255	2_29	0	0.00989345802138864	4.82909110460103	7.96844574025245e-07	-0.208904109589163	1
ENSG00000180398.11	MCFD2	2	46921024	2_29	0	0.00976510332497593	4.70571011178708	7.66411686024732e-07	0.0372954872797612	3
ENSG00000239605.9	C2orf61	2	47131922	2_30	0	0.00801572010774354	4.79446854858474	6.40978000080636e-07	-0.159999999999977	1
ENSG00000143933.16	CALM2	2	47176244	2_30	0	0.017286491796179	12.0622451300758	3.47772406031915e-06	-1.39301310043712	1
ENSG00000119888.10	EPCAM	2	47363623	2_30	0	0.00920530749230097	6.10123069365299	9.36733068975107e-07	-0.570833333333313	1
ENSG00000095002.13	MSH2	2	47403074	2_30	0	0.00888400523188282	5.76566153752803	8.54315046861327e-07	-0.558510638297914	1
ENSG00000184261.4	KCNK12	2	47571449	2_30	0	0.0264481519530764	16.0994559044158	7.10177053758264e-06	1.63245033112586	1
ENSG00000116062.14	MSH6	2	47694698	2_30	0	0.0116084200399513	8.2932589819818	1.6056779652575e-06	1.2625003326726	3
ENSG00000242441.7	GTF2A1L	2	48595242	2_31	0	0.0165325021414285	15.9585076007531	4.40038796276421e-06	2.11999999999981	1
ENSG00000068781.21	STON1-GTF2A1L	2	48595242	2_31	0	0.0165325021414285	15.9585076007531	4.40038796276421e-06	2.11999999999981	1
ENSG00000170802.15	FOXN2	2	48327816	2_31	0	0.592752194084245	22.8131921881361	0.000225537797481249	4.29533678756312	1
ENSG00000162869.15	PPP1R21	2	48435941	2_31	0	0.00616237406170006	4.80928113433349	4.94297401765267e-07	-0.256522902593672	3
ENSG00000243244.5	STON1	2	48528021	2_31	0	0.00819004993355943	6.90312646113286	9.42958293683032e-07	-0.225806451612931	1
ENSG00000138039.14	LHCGR	2	48735152	2_31	0	0.00714347305500906	6.42437451280534	7.65420988833863e-07	0.850230254831947	3
ENSG00000143942.4	CHAC2	2	53767569	2_35	0	0.0177850559752948	8.41057259013225	2.49482969961443e-06	0.886075949367329	1
ENSG00000068912.13	ERLEC1	2	53786407	2_35	0	0.0157429403787377	7.25498275885666	1.90494456062595e-06	1.08064516129019	1
ENSG00000115239.21	ASB3	2	54326972	2_35	0	0.0121799956887106	4.82658503642144	9.80499106606538e-07	0.362903225806429	1
ENSG00000119737.5	GPR75	2	53860333	2_35	0	0.0121235858501658	4.78267338634123	9.67078929776525e-07	0.164143559197196	2
ENSG00000068878.14	PSME4	2	53970692	2_35	0	0.021639719303702	10.2714690793781	3.70718527802252e-06	1.20845921450156	1
ENSG00000170634.12	ACYP2	2	53948303	2_35	0	0.0135923406954331	5.86445543342327	1.3294807319291e-06	0.485179968510109	2
ENSG00000177994.15	C2orf73	2	54334463	2_35	0	0.012142245517637	4.79722157948374	9.71513621772236e-07	-0.203947368421039	1
ENSG00000115306.15	SPTBN1	2	54460117	2_36	0	0.0194426812366182	12.102434641419	3.92454223727197e-06	1.39520958083893	1
ENSG00000214595.11	EML6	2	54723342	2_36	0	0.0174556935534139	11.0803605892673	3.22590154456652e-06	-1.26811594202864	1
ENSG00000115310.17	RTN4	2	55021221	2_36	0	0.00959135158407032	5.41509860120944	8.6625605928594e-07	-0.419354838709833	1
ENSG00000143947.13	RPS27A	2	55231526	2_36	0	0.0101867803711203	5.98417987616866	1.0167207515354e-06	-0.704000000000193	1
ENSG00000162994.15	CLHC1	2	55231958	2_36	0	0.0168793909814778	10.7622180860155	3.02983282855692e-06	-1.15145275555047	2
ENSG00000085760.14	MTIF2	2	55262493	2_36	0	0.0159218713373962	10.2089737527065	2.71104235664639e-06	-1.34899328859019	1
ENSG00000163001.11	CFAP36	2	55521949	2_36	0	0.045871511879109	20.2826703089571	1.55177335760191e-05	-2.14379084967278	1
ENSG00000138035.14	PNPT1	2	55693981	2_36	0	0.0140214771863073	9.00555812018641	2.10602978354751e-06	1.25806451612866	1
ENSG00000028116.16	VRK2	2	57907323	2_38	0	0.00714005980228705	4.75811930336452	5.66627022239923e-07	-0.0305084745762651	1
ENSG00000115392.11	FANCL	2	58241625	2_39	0	0.0153177841606462	10.2982356795036	2.63098806434781e-06	1.0679012345682	1
ENSG00000115421.12	PAPOLG	2	60754753	2_40	0	0.00750362588584652	7.67152222588014	9.60091945193408e-07	-2.02649006622519	1
ENSG00000162928.8	PEX13	2	61017528	2_40	0	0.00788936316306577	13.0388998212269	1.71570652194894e-06	3.10429447852655	1
ENSG00000162927.13	PUS10	2	61017315	2_40	0	0.00865810162516045	11.3800291241766	1.64333520113426e-06	-2.59633183253863	2
ENSG00000237651.6	C2orf74	2	61144588	2_40	0	0.00759138131780535	27.2362862095403	3.44848865516126e-06	5.46843989387746	2
ENSG00000173209.22	AHSA2	2	61177796	2_40	0	0.0091772184207437	23.5112189517185	3.59870559997747e-06	-4.96296296296163	1
ENSG00000082898.16	XPO1	2	61538854	2_40	0	0.01407575764159	9.65331960623636	2.26625393555702e-06	0.304093567251547	1
ENSG00000170264.12	FAM161A	2	61853338	2_40	0	0.00762793173603926	4.8755956116481	6.20289715932823e-07	0.176643800378712	2
ENSG00000115484.14	CCT4	2	61888641	2_40	0	0.00809683479456802	5.62505028671178	7.5962944914927e-07	0.601156069364214	1
ENSG00000173163.10	COMMD1	2	61878208	2_40	0	0.0077203659818611	4.95456654848475	6.37974999346008e-07	-0.044421442740984	2
ENSG00000186889.9	TMEM17	2	62506118	2_41	0	0.0103930841364004	4.74758269681923	8.22956892649081e-07	0.407692307692353	1
ENSG00000014641.17	MDH1	2	63580135	2_41	0	0.0103933073790545	4.73457526525801	8.20719783196207e-07	0.154411764705836	1
ENSG00000169764.15	UGP2	2	63841144	2_41	0	0.0113538166444516	5.58094759931415	1.05684166560877e-06	-0.385906040268418	1
ENSG00000143952.19	VPS54	2	64018703	2_41	0	0.0111534090739965	5.43127290896303	1.01034422246243e-06	0.439153052713148	2
ENSG00000197329.11	PELI1	2	64144184	2_41	0	0.0254492333231018	13.2431227620681	5.62115050950434e-06	-1.65907279078112	2
ENSG00000119862.12	LGALSL	2	64453833	2_42	0	0.00917940216394786	5.72251196921955	8.76115195114356e-07	-0.538922880298805	2
ENSG00000179833.4	SERTAD2	2	64652534	2_42	0	0.0083754736129017	4.85690963398636	6.78468210212332e-07	0.171641791044771	1
ENSG00000115902.10	SLC1A4	2	64988123	2_42	0	0.0118099283217226	8.10387453964731	1.59624693432739e-06	1.07586206896581	1
ENSG00000011523.13	CEP68	2	65053051	2_42	0	0.0115394624264773	7.88478233048377	1.51752338248361e-06	-1.00787401574759	1
ENSG00000138069.16	RAB1A	2	65129770	2_42	0	0.0086114996501121	5.11934848162872	7.35281412651527e-07	-0.418732782369032	1
ENSG00000143971.7	ETAA1	2	67397667	2_44	0	0.00870745421870944	6.64690714571126	9.65319139838441e-07	0.0568459859287112	3
ENSG00000197223.11	C1D	2	68061320	2_45	0	0.0163356609443578	9.17173592004037	2.49889701387606e-06	-0.992957746478905	1
ENSG00000115946.7	PNO1	2	68157965	2_45	0	0.0176026579015126	9.87956734206399	2.90052277694529e-06	1.28566897457266	2
ENSG00000221823.10	PPP3R1	2	68256264	2_45	0	0.0312541312823905	15.3348358411281	7.99367834568982e-06	-1.75781250000016	1
ENSG00000119865.8	CNRIP1	2	68416834	2_45	0	0.0104439976045898	4.93956971044504	8.60430879189958e-07	0.511811023621975	1
ENSG00000115956.9	PLEK	2	68365452	2_45	0	0.0114044824399776	5.77118445421989	1.09774291185387e-06	-0.562043795620155	1
ENSG00000204923.3	FBXO48	2	68467123	2_45	0	0.0102312832536259	4.74511431236757	8.09723778719197e-07	0.0569852941176612	1
ENSG00000169621.9	APLF	2	68484301	2_45	0	0.0101919210254815	4.70868916333542	8.00416766787117e-07	-0.0707964601769897	1
ENSG00000163219.11	ARHGAP25	2	68779363	2_45	0	0.0122699375286103	6.46286253139272	1.32259651944202e-06	-0.933333333332952	1
ENSG00000198380.12	GFPT1	2	69382972	2_46	0	0.00970227362636089	5.10836046969243	8.26637607936378e-07	0.297220752905192	2
ENSG00000169599.12	NFU1	2	69423598	2_46	0	0.0105547381041075	5.90413719078651	1.03935523424242e-06	0.598901098900964	1
ENSG00000087338.4	GMCL1	2	69829233	2_46	0	0.0169002933500827	10.3585615893863	2.9198046857836e-06	-1.56962025316459	1
ENSG00000124380.10	SNRNP27	2	69892946	2_46	0	0.0242318090021888	13.7777264352566	5.56831121409586e-06	-1.86956521739099	1
ENSG00000059728.10	MXD1	2	69897673	2_46	0	0.0397090247440433	18.4856949936356	1.22429227598631e-05	2.2960000000003	1
ENSG00000244617.2	ASPRV1	2	69976112	2_46	0	0.0445418185555211	19.5853797462235	1.45499012792045e-05	2.07612456747353	1
ENSG00000115998.7	C2orf42	2	70249066	2_46	0	0.0103289166786724	5.69974376733846	9.81906674160169e-07	0.512000000000073	1
ENSG00000116001.15	TIA1	2	70248695	2_46	0	0.0106039218850432	5.94807522655242	1.05196932916461e-06	-0.567999999999996	1
ENSG00000143977.13	SNRPG	2	70293743	2_46	0	0.00941988900073354	4.82931723703026	7.58737634006942e-07	0.0164168124345421	2
ENSG00000035141.7	FAM136A	2	70302110	2_46	0	0.0100771605817894	5.46656533427237	9.18782739368313e-07	0.609374999999955	1
ENSG00000183733.6	FIGLA	2	70790960	2_47	0	0.00932827732366293	8.38559257328677	1.30465388606613e-06	-1.09469042407969	2
ENSG00000163235.15	TGFA	2	70554042	2_47	0	0.0232505422048508	17.0335282729032	6.60537998910311e-06	-1.83505154639188	1
ENSG00000075340.22	ADD2	2	70767997	2_47	0	0.00703462633059127	5.72107243598775	6.7124116946177e-07	0.461750657780707	3
ENSG00000152672.7	CLEC4F	2	70811433	2_47	0	0.00767045346581341	6.53782188181527	8.36400395487444e-07	-0.832916672626844	2
ENSG00000116031.8	CD207	2	70833920	2_47	0	0.00710890037252554	5.82019653662585	6.90081180302406e-07	-0.626021846045181	3
ENSG00000116035.2	VAX2	2	70899595	2_47	0	0.00654613161554341	5.04191297465915	5.50478274867568e-07	-0.285365853658593	1
ENSG00000116039.11	ATP6V1B1	2	70937465	2_47	0	0.0585609597222033	25.864254813638	2.52620308618886e-05	-2.3642857142855	1
ENSG00000144043.11	TEX261	2	70985275	2_47	0	0.0115462808219389	10.401495553533	2.00307868354389e-06	-1.21807838635587	2
ENSG00000124357.12	NAGK	2	71062008	2_47	0	0.00715718908250607	5.88408865147598	7.0239563448541e-07	-0.508189143432345	2
ENSG00000124370.10	MCEE	2	71130580	2_47	0	0.00709016303049603	5.79528690223283	6.85316626004121e-07	-0.477611940298334	1
ENSG00000075292.18	ZNF638	2	71276848	2_47	0	0.00868308920994421	7.70863540905496	1.11637955440998e-06	0.960227272727128	1
ENSG00000135636.13	DYSF	2	71469829	2_47	0	0.00872791993286859	7.7572658142477	1.12922252488838e-06	-0.869711550073781	2
ENSG00000144036.15	EXOC6B	2	72825144	2_47	0	0.00957097308455257	8.62810035784817	1.37730900972002e-06	0.789855072463651	1
ENSG00000144040.12	SFXN5	2	73074689	2_48	0	0.0116339839485584	7.25546676546954	1.40784201825928e-06	-0.909604519773937	1
ENSG00000135631.16	RAB11FIP5	2	73156338	2_48	0	0.154912806277825	32.198077528418	8.31911961352003e-05	2.8275265103529	2
ENSG00000135632.11	SMYD5	2	73214257	2_48	0	0.0109487733375151	6.68158818109284	1.22012766698476e-06	-0.730000000000093	1
ENSG00000135617.3	PRADC1	2	73231565	2_48	0	0.00944527710378185	5.28576157689657	8.32688139805377e-07	-0.429687500000002	1
ENSG00000135624.15	CCT7	2	73233389	2_48	0	0.00960288404930121	5.44209496276042	8.71621443912712e-07	0.351239669421545	1
ENSG00000116127.17	ALMS1	2	73386661	2_48	0	0.00948415028664817	5.32456122052502	8.42252594791569e-07	0.408759124087633	1
ENSG00000144035.3	NAT8	2	73640735	2_48	0	0.00915902456625295	4.99505124256545	7.6304346515585e-07	0.393520531375716	2
ENSG00000144034.14	TPRKB	2	73737087	2_48	0	0.00971295839380348	5.54977440862269	8.99056455892515e-07	0.505362419248319	2
ENSG00000144048.10	DUSP11	2	73780218	2_48	0	0.00954029485895014	5.38032018417407	8.56110896018506e-07	-0.428744550278812	2
ENSG00000124356.15	STAMBP	2	73828835	2_48	0	0.00906582158432878	4.89843979912112	7.40670501532888e-07	0.220455507788425	3
ENSG00000163170.11	BOLA3	2	74125803	2_48	0	0.00936345602949695	5.20357140157245	8.126392583847e-07	0.280821917808123	1
ENSG00000188687.17	SLC4A5	2	74361478	2_48	0	0.030071178007125	16.2630480246363	8.15666247622898e-06	-1.69542280371694	2
ENSG00000204843.12	DCTN1	2	74361478	2_48	0	0.0336354045608622	17.3309593563272	9.72253163730549e-06	1.76829268292767	1
ENSG00000284308.1	C2orf81	2	74421241	2_48	0	0.0108007986106989	6.5529644232893	1.18046681853699e-06	0.715789473684594	1
ENSG00000005448.16	WDR54	2	74421241	2_48	0	0.0108007986106989	6.5529644232893	1.18046681853699e-06	0.715789473684594	1
ENSG00000114993.16	RTKN	2	74442009	2_48	0	0.0112644367716509	6.95027661124759	1.30578500313362e-06	0.715842620275016	2
ENSG00000239779.6	WBP1	2	74446767	2_48	0	0.00889852243638167	4.72251476772926	7.00892366475684e-07	-0.0288768254681575	2
ENSG00000115275.11	MOGS	2	74462912	2_48	0	0.0108668216473718	6.61056718472006	1.19812289781546e-06	-0.711864406779642	1
ENSG00000135637.13	CCDC142	2	74483364	2_48	0	0.0106063526711938	6.38125748964843	1.12884012577194e-06	0.672316384180884	1
ENSG00000115282.19	TTC31	2	74483364	2_48	0	0.0106063526711938	6.38125748964843	1.12884012577194e-06	-0.672316384180884	1
ENSG00000179528.15	LBX2	2	74502935	2_48	0	0.00914134239981934	4.97679741574161	7.5878728475124e-07	0.243107769423511	1
ENSG00000115289.13	PCGF1	2	74508487	2_48	0	0.0106215739110334	6.39481142167522	1.13286125327224e-06	-0.674285714285737	1
ENSG00000115325.13	DOK1	2	74548714	2_48	0	0.00897267485767528	4.80089338382951	7.18462487440443e-07	0.158602150537632	1
ENSG00000159399.9	HK2	2	74834348	2_48	0	0.08116521981619	25.8087488166092	3.49379183561706e-05	2.39128691382815	2
ENSG00000115350.11	POLE4	2	74956862	2_48	0	0.016751965800283	10.7060400690787	2.99126402411171e-06	1.25179856115082	1
ENSG00000115353.10	TACR1	2	75155648	2_48	0	0.00890192167978487	4.72612265887655	7.01695777947123e-07	-0.149606299212578	1
ENSG00000115363.13	EVA1A	2	75569460	2_49	0	0.0153730641683622	7.39410555408215	1.89585968528359e-06	0.784200385356688	1
ENSG00000143954.12	REG3G	2	79025902	2_51	0	0.0347893515247868	17.4582084254945	1.01299222760899e-05	1.89974734260272	2
ENSG00000172023.7	REG1B	2	79088225	2_51	0	0.00907165432506862	4.70984223224681	7.12611716005681e-07	-0.128571428571432	1
ENSG00000115423.18	DNAH6	2	84482091	2_53	0	0.00851647651119736	8.38448803402044	1.19095844355372e-06	-1.02163560941153	3
ENSG00000034510.5	TMSB10	2	84905643	2_53	0	0.00818624859031669	8.01105973189858	1.09379265869202e-06	-0.941666666666577	1
ENSG00000186854.10	TRABD2A	2	84904611	2_53	0	0.00577206453660906	4.71348408808561	4.5376743914322e-07	-0.0250196133704127	2
ENSG00000176407.17	KCMF1	2	84970689	2_54	0	0.017803211655976	13.0010647934988	3.86044512353382e-06	-1.61825726141126	1
ENSG00000152284.4	TCF7L1	2	85085807	2_54	0	0.00772767582552214	5.10862713332014	6.58435452070059e-07	-0.218229067288415	2
ENSG00000152291.13	TGOLN2	2	85328087	2_54	0	0.00885526385095714	6.39469989430482	9.44456107072684e-07	0.642045370156687	2
ENSG00000115459.17	ELMOD3	2	85331559	2_54	0	0.0146197401402236	11.1348923441039	2.71509969745258e-06	1.28571428571425	1
ENSG00000042493.15	CAPG	2	85417309	2_54	0	0.0160684705866684	12.0296162063926	3.22393605719647e-06	1.39653909484897	2
ENSG00000152292.16	SH2D6	2	85418422	2_54	0	0.0105915402074268	8.0862564725062	1.42845556909309e-06	0.905511811023654	1
ENSG00000168906.12	MAT2A	2	85539422	2_54	0	0.0136408589874152	10.4789773154609	2.38407945515161e-06	1.31617647058773	1
ENSG00000115486.11	GGCX	2	85561052	2_54	0	0.028657066465995	17.5223967767847	8.37501024193765e-06	1.75554461558238	2
ENSG00000168899.4	VAMP5	2	85584469	2_54	0	0.0139665765977881	10.7022916691491	2.49302627498108e-06	-1.42322052669668	2
ENSG00000168883.19	USP39	2	85600891	2_54	0	0.011459435036841	8.83075782351042	1.6878011842586e-06	-1.12403100775197	1
ENSG00000115523.16	GNLY	2	85685839	2_54	0	0.0114614782284798	8.83237076788634	1.68841044852129e-06	0.888039550458453	2
ENSG00000168874.12	ATOH8	2	85711284	2_54	0	0.0109498667197432	8.40066764540123	1.5342026964992e-06	-0.828947368421153	1
ENSG00000115525.17	ST3GAL5	2	85904899	2_54	0	0.0133268818763701	10.2585839480384	2.28021643001375e-06	-1.48387096774248	1
ENSG00000068654.15	POLR1A	2	86105686	2_54	0	0.0108117693787257	8.28077002570116	1.49323308030998e-06	-0.995927452376655	2
ENSG00000132300.18	PTCD3	2	86105686	2_54	0	0.0106505263653327	8.13874834829883	1.44573534140075e-06	0.988165680473368	1
ENSG00000132305.20	IMMT	2	86195484	2_54	0	0.0209880907246942	14.5620162674844	5.09746849502869e-06	2.08589492975792	2
ENSG00000132313.14	MRPL35	2	86199443	2_54	0	0.00745266054301241	4.76655437915975	5.92483142046582e-07	-0.199073869630419	3
ENSG00000068615.17	REEP1	2	86335779	2_54	0	0.0119300122835273	9.21126870038914	1.83282266862106e-06	-1.33333333333324	1
ENSG00000115561.15	CHMP3	2	86414231	2_54	0	0.0258074422734284	16.5258709739554	7.11327219804993e-06	1.81481481481436	1
ENSG00000153563.15	CD8A	2	86808016	2_54	0	0.0235745417796455	15.665623800163	6.1595794115975e-06	1.83225806451675	1
ENSG00000172116.21	CD8B	2	86862772	2_54	0	0.00750011817962348	4.82647373838959	6.03751412325017e-07	0.149425287356347	1
ENSG00000172086.7	KRCC1	2	88054811	2_55	0	0.0134878327476042	9.21955702192432	2.07401709756517e-06	1.07654171988351	2
ENSG00000115593.14	SMYD1	2	88067657	2_55	0	0.00999050751932251	6.38153974157346	1.06334240827668e-06	0.651794307880595	2
ENSG00000163586.9	FABP1	2	88129052	2_55	0	0.00922750972090835	5.63097927720908	8.66619677747056e-07	-0.428571428571344	1
ENSG00000144115.16	THNSL2	2	88161470	2_55	0	0.00839773611904182	4.74106553998395	6.64046188566268e-07	0.121965057288013	3
ENSG00000153574.8	RPIA	2	88692315	2_55	0	0.00981229978584053	6.2114750580946	1.01654277869632e-06	0.556603773584777	1
ENSG00000144026.11	ZNF514	2	95125518	2_57	0	0.0344819412373711	17.7560208842487	1.02116861874376e-05	-2.08241497473541	3
ENSG00000233757.6	AC092835.2	2	95207631	2_57	0	0.0248185433905942	14.6238954730037	6.05340134323359e-06	-1.75609756097469	1
ENSG00000155066.15	PROM2	2	95274094	2_57	0	0.0120690919871047	7.79052549639043	1.56820002408093e-06	0.94389438943892	1
ENSG00000115041.12	KCNIP3	2	95306411	2_57	0	0.0154308626200657	10.1158205482706	2.60346310138268e-06	1.14864864864868	1
ENSG00000186281.12	GPAT2	2	96082306	2_57	0	0.017322322543878	11.2111879937542	3.23905156241744e-06	1.40740740740692	1
ENSG00000274286.1	ADRA2B	2	96082306	2_57	0	0.00880104450363051	4.806362675521	7.0552248791382e-07	0.0430474036162234	2
ENSG00000158050.4	DUSP2	2	96082306	2_57	0	0.0170539851739471	11.0631747278435	3.14677548552178e-06	-1.46599066850943	2
ENSG00000084090.13	STARD7	2	96181298	2_57	0	0.0087124588129468	4.71082297669784	6.8453810496795e-07	-0.160856804283912	2
ENSG00000144021.2	CIAO1	2	96268766	2_57	0	0.0108060941094583	6.74544653399784	1.21573677896993e-06	0.77519379844945	1
ENSG00000144028.14	SNRNP200	2	96305617	2_57	0	0.011502364243026	7.33572743386126	1.40731205583719e-06	0.860465116279233	1
ENSG00000198885.9	ITPRIPL1	2	96325754	2_57	0	0.0119985679496375	7.73503726293187	1.54793218793912e-06	-0.777777777777834	1
ENSG00000163121.9	NEURL3	2	96506388	2_57	0	0.00897936459156801	4.99581811816945	7.48190741968489e-07	-0.431818181818107	1
ENSG00000196843.15	ARID5A	2	96536506	2_57	0	0.00870783520773788	4.70581091146619	6.83446902543863e-07	0.0937500000000302	1
ENSG00000114988.11	LMAN2L	2	96730666	2_57	0	0.00908902149281676	5.11045516004982	7.74705818966411e-07	-0.270739799698358	2
ENSG00000163126.14	ANKRD23	2	96855717	2_57	0	0.0115841733067973	7.40277758875452	1.43027600680166e-06	1.13445378151278	1
ENSG00000144199.11	FAHD2B	2	97095549	2_57	0	0.009795281358282	5.81740136726705	9.50399172180649e-07	0.87939698492476	1
ENSG00000135976.17	ANKRD36	2	97116270	2_57	0	0.035569709906106	18.0525497069301	1.07097412502471e-05	2.34603758371445	2
ENSG00000196912.12	ANKRD36B	2	97589819	2_57	0	0.0306347090234477	16.6278404186372	8.49590628138955e-06	-2.20253217159495	2
ENSG00000115073.7	ACTR1B	2	97658891	2_57	0	0.0107711590583333	6.71487979338612	1.20631516440366e-06	1.02642997489709	2
ENSG00000228486.10	LINC01125	2	97663552	2_57	0	0.0088716568270476	4.88183657537728	7.22350664350727e-07	0.317744154057863	1
ENSG00000115085.13	ZAP70	2	97701736	2_57	0	0.0503677339075209	21.3839085367846	1.79638576827315e-05	-2.33369694066908	2
ENSG00000075568.16	TMEM131	2	97996336	2_57	0	0.0325691035408597	17.211551055613	9.34944691077027e-06	2.06113537117949	1
ENSG00000144191.11	CNGA3	2	98345664	2_57	0	0.0111140097989461	7.0110676281408	1.29961596344431e-06	0.734567901234398	1
ENSG00000040933.15	INPP4A	2	98444410	2_58	0	0.0426253768881328	22.2680288866627	1.58310643269314e-05	-2.43884892086273	1
ENSG00000115446.11	UNC50	2	98608705	2_58	0	0.0230638381232885	16.4123831879963	6.3134004213908e-06	2.07142857142884	1
ENSG00000241962.9	RP11-111H13.1	2	99161386	2_58	0	0.0071778444748809	5.36679713478867	6.42494373663617e-07	-0.342915811088259	1
ENSG00000135951.14	TSGA10	2	99154805	2_58	0	0.00682583470587761	4.89223667959261	5.56959135996309e-07	0.193614623909993	2
ENSG00000144182.16	LIPT1	2	99155127	2_58	0	0.00736972249285062	5.61579306053165	6.90275304524818e-07	0.465424011330362	2
ENSG00000158411.11	MITD1	2	99180175	2_58	0	0.00719590066188935	5.39050680910652	6.46956177186461e-07	-0.395348837209129	1
ENSG00000185414.19	MRPL30	2	99178686	2_58	0	0.00678506296792147	4.83570078000675	5.47234422775869e-07	0.148437499999988	1
ENSG00000144214.9	LYG1	2	99305111	2_58	0	0.0076526261443215	5.97136622854547	7.6215676764824e-07	-0.663856130981465	2
ENSG00000158417.10	EIF5B	2	99337171	2_58	0	0.00690774412468465	5.00480355068589	5.76611610361615e-07	0.32258064516126	1
ENSG00000135945.9	REV1	2	99491316	2_58	0	0.00671878488102506	4.74307136447778	5.31508850897747e-07	-0.178010471204172	1
ENSG00000144218.18	AFF3	2	100143348	2_58	0	0.0166000473236752	13.2925121718434	3.68024302588737e-06	-1.88356164383656	1
ENSG00000170500.12	LONRF2	2	100297738	2_58	0	0.00935179411273912	7.8648615512077	1.22672191657509e-06	-0.674846625766718	1
ENSG00000115526.10	CHST10	2	100417235	2_58	0	0.00702074800738173	5.15794598748902	6.03976833628202e-07	0.44354838709662	1
ENSG00000115539.13	PDCL3	2	100562879	2_58	0	0.00672393970544527	4.75030765989197	5.32728159971787e-07	-0.21786292896939	2
ENSG00000158435.7	CNOT11	2	100982931	2_58	0	0.00963056924298689	8.14237413333836	1.30786560190504e-06	-1.0310077519378	1
ENSG00000163162.8	RNF149	2	101284587	2_59	0	0.0107427646018732	9.41529941750152	1.68698142499412e-06	0.472498373115464	2
ENSG00000196460.12	RFX8	2	101419298	2_59	0	0.0112884821164555	11.9090639352115	2.24219449365979e-06	-1.76054836870426	3
ENSG00000115590.13	IL1R2	2	101991888	2_59	0	0.0365384986312545	24.5750019222017	1.49762942458336e-05	2.72310405643689	1
ENSG00000115616.2	SLC9A2	2	102619188	2_60	0	0.00663431514002821	10.0430718165357	1.1112781394138e-06	-1.98412698412593	1
ENSG00000115602.16	IL1RL1	2	102311266	2_60	0	0.00848212345044397	18.8651940184268	2.66886109346487e-06	5.30069930070145	1
ENSG00000115604.10	IL18R1	2	102310670	2_60	0	0.00511413305630226	12.0444466006177	1.02735131019041e-06	-0.709698264317537	2
ENSG00000115607.9	IL18RAP	2	102418584	2_60	2	0.172270855275424	28.6726436546308	8.23833888518556e-05	-6.256944444445	1
ENSG00000135953.10	MFSD9	2	102740305	2_60	0	0.00558891252636529	5.94247534957968	5.53929898408573e-07	-0.50735294117638	1
ENSG00000135973.2	GPR45	2	105240850	2_62	0	0.00993246802137537	5.28974853261132	8.7629898329268e-07	-0.375004024492155	2
ENSG00000135974.9	C2orf49	2	105337683	2_62	0	0.0139837032060629	8.52448541016045	1.98815607785742e-06	0.957446808511076	1
ENSG00000071051.13	NCK2	2	105738790	2_63	0	0.0251829530310049	12.1462573159925	5.10163329538067e-06	-1.50446649515603	2
ENSG00000119147.9	C2orf40	2	106028702	2_63	0	0.0126801306010385	5.64131576327922	1.19306537418613e-06	-0.462891590811144	4
ENSG00000115652.14	UXS1	2	106194693	2_63	0	0.0115322240782603	4.74393579911226	9.12456104345505e-07	-0.0873180873181017	1
ENSG00000153165.18	RGPD3	2	106472314	2_63	0	0.0115540749319687	4.76183319773276	9.17633930652642e-07	0.122807017543823	1
ENSG00000144057.15	ST6GAL2	2	106886900	2_64	0	0.0124738741182225	7.33016974906056	1.52501984280374e-06	0.925925925925966	1
ENSG00000198203.9	SULT1C2	2	108287884	2_65	0	0.0188605253524599	10.6761199229796	3.35836066636521e-06	1.25869210429845	3
ENSG00000198075.9	SULT1C4	2	108378352	2_65	0	0.0100855970788508	4.75178144107932	7.99315393056474e-07	0.0675632676971522	2
ENSG00000135968.20	GCC2	2	108449810	2_65	0	0.0122604034705407	6.59768567641633	1.34913835523244e-06	0.771740296972541	2
ENSG00000169756.16	LIMS1	2	108534035	2_65	0	0.0156147443694121	8.8864088786763	2.31430863790057e-06	1.09659090909052	1
ENSG00000153201.15	RANBP2	2	108718413	2_65	0	0.0390079433815378	17.592665140344	1.14457642264438e-05	1.76108922528886	2
ENSG00000163006.11	CCDC138	2	108786656	2_65	0	0.017086330347047	9.73961006858118	2.7755590687193e-06	1.10493827160463	1
ENSG00000172985.10	SH3RF3	2	109307140	2_65	0	0.0106559985681868	5.27168548947749	9.36922678382896e-07	0.322580645161276	1
ENSG00000186522.14	SEPT10	2	109574715	2_65	0	0.0102034713238693	4.86156850211523	8.27340840941991e-07	0.0496336956035818	3
ENSG00000198142.4	SOWAHC	2	109614115	2_65	0	0.0146164430159794	8.26081256610962	2.01383818633734e-06	1.36734693877498	1
ENSG00000144063.3	MALL	2	110117223	2_66	0	0.0226502338607069	19.0167941416347	7.18406248793213e-06	1.82222222222271	1
ENSG00000144061.12	NPHP1	2	110205149	2_66	0	0.00524633287176224	5.96047332381236	5.21550896975811e-07	0.694968553459166	1
ENSG00000169679.14	BUB1	2	110678318	2_66	0	0.0070819655111859	8.79761259354105	1.03915120783616e-06	-1.16442048517452	1
ENSG00000153093.18	ACOXL	2	110732979	2_66	0	0.00495874825209208	5.39178329006249	4.45927847711804e-07	-0.667506297229181	1
ENSG00000153107.11	ANAPC1	2	111884781	2_66	0	0.00465573317858214	4.70559753679317	3.65395309590246e-07	0.0362318840579732	1
ENSG00000153208.16	MERTK	2	111898795	2_66	0	0.0084799578908874	10.3142177269051	1.45878099307169e-06	1.23317133510933	3
ENSG00000153214.9	TMEM87B	2	112055265	2_66	0	0.0138004072244223	15.4021690913678	3.54514411328596e-06	1.94160583941614	1
ENSG00000144152.12	FBLN7	2	112140392	2_66	0	0.00465624158237632	4.71112433340605	3.65864419850062e-07	0.152467612890414	2
ENSG00000144161.12	ZC3H8	2	112209657	2_66	0	0.00551964051701981	6.44489683156146	5.93317105250417e-07	0.653984372628655	2
ENSG00000188177.13	ZC3H6	2	112274743	2_66	0	0.0083527164673689	10.0781959022018	1.40401142274782e-06	1.20873463650223	2
ENSG00000169629.11	RGPD8	2	112434559	2_66	0	0.00486551609570485	5.18578926246829	4.20827278307334e-07	-0.358381502890069	1
ENSG00000114999.7	TTL	2	112481811	2_66	0	0.0119819097643888	13.4954533438703	2.6969545540266e-06	-1.4438860971531	1
ENSG00000125630.15	POLR1B	2	112544150	2_66	0	0.00474357625211064	4.87378500366324	3.85595857052053e-07	-0.223124898006209	2
ENSG00000125611.15	CHCHD5	2	112582142	2_66	0	0.0455068294879154	26.0587003938031	1.97783217221921e-05	-2.50000000000023	1
ENSG00000144136.10	SLC20A1	2	112645515	2_66	0	0.0272273114015903	21.0781203804034	9.57186896204697e-06	2.16900764039695	2
ENSG00000169607.12	CKAP2L	2	112765001	2_66	0	0.00645274177597321	7.94160007298932	8.54697442484615e-07	0.971677559912709	1
ENSG00000125538.11	IL1B	2	112836810	2_66	0	0.00535156198244535	6.00517049939101	5.36001503454864e-07	0.633587786259478	1
ENSG00000136689.18	IL1RN	2	113108792	2_66	0	0.00506344591371455	5.48499932783917	4.63215261491974e-07	-0.496240601503876	1
ENSG00000125618.16	PAX8	2	113277339	2_67	0	0.0226360418464464	16.8951452928704	6.37855823091893e-06	2.45736434108486	1
ENSG00000115084.13	SLC35F5	2	113754647	2_67	0	0.00663370605239799	5.28423411693056	5.84653265569828e-07	0.442335699250996	2
ENSG00000088205.12	DDX18	2	117832335	2_69	0	0.00728344572536732	5.85349457455689	7.11069767291845e-07	-0.543859649122924	1
ENSG00000125629.14	INSIG2	2	118083206	2_69	0	0.00672155943147867	5.09581759026506	5.71273425704105e-07	0.307740512687262	2
ENSG00000163064.6	EN1	2	118848184	2_69	0	0.00931745345706003	8.17898547181327	1.27103284786748e-06	0.908474576270846	1
ENSG00000019169.10	MARCO	2	118946643	2_69	0	0.00804648346614745	6.79401015206431	9.11784951839208e-07	0.823129251700836	1
ENSG00000115107.19	STEAP3	2	119223081	2_69	0	0.012979013986646	11.3121002867402	2.44875340393854e-06	1.21287501118859	2
ENSG00000186132.14	C2orf76	2	119322371	2_69	0	0.0222355161702111	16.4139065616743	6.08722392328574e-06	-1.68238789304148	2
ENSG00000155368.16	DBI	2	119366128	2_69	0	0.00932418177662186	8.18580508717851	1.27301123506594e-06	-0.992438271291573	2
ENSG00000171227.6	TMEM37	2	119431828	2_69	0	0.013314915074894	11.5538452812724	2.56581331134991e-06	1.25000000000003	1
ENSG00000163075.12	CFAP221	2	119544252	2_69	0	0.00657503113210411	4.887837482006	5.36012202292556e-07	-0.30813953488367	1
ENSG00000144120.12	TMEM177	2	119679105	2_69	0	0.00757152956429041	6.21964662217656	7.8543353201876e-07	0.654255319149036	1
ENSG00000088179.8	PTPN4	2	119757894	2_69	0	0.00645571715756765	4.71504089313545	5.07680010548353e-07	-0.121576135772156	2
ENSG00000115109.13	EPB41L5	2	120013281	2_69	0	0.00644959162783187	4.70608384689998	5.06234784576295e-07	-0.0522875816993593	1
ENSG00000144118.13	RALB	2	120243541	2_69	0	0.00646735778848806	4.73203911755741	5.10428974804695e-07	0.112	1
ENSG00000074047.21	GLI2	2	120735673	2_70	0	0.0100270335784404	4.710891038831	7.87835659401445e-07	0.0296296296296217	1
ENSG00000115112.7	TFCP2L1	2	121285174	2_70	0	0.010354777036602	5.01482247511674	8.66076831862409e-07	-0.307692307692287	1
ENSG00000074054.17	CLASP1	2	121649921	2_70	0	0.0107503030026244	5.36910248945248	9.62681231778761e-07	-0.425742574257495	1
ENSG00000136717.14	BIN1	2	127005753	2_74	0	0.00543211206843408	4.75441577611587	4.30750693260043e-07	0.0567854505225231	3
ENSG00000186684.12	CYP27C1	2	127195841	2_74	0	0.0273550179244885	19.5860903077742	8.93603501575819e-06	-2.74015748031409	1
ENSG00000163161.12	ERCC3	2	127280968	2_75	0	0.0181417000615766	12.0399333164446	3.64302515116369e-06	2.24067949868838	3
ENSG00000169967.16	MAP3K2	2	127388669	2_75	0	0.0424964983641234	20.1422884664538	1.42765103134639e-05	-2.90917485244481	3
ENSG00000163166.14	IWS1	2	127525775	2_75	0	0.0154169278258204	10.4985016536151	2.69951202149941e-06	-1.66153846153883	1
ENSG00000169994.18	MYO7B	2	127540383	2_75	0	0.00847078025853298	4.83670224938563	6.83333754699165e-07	0.141754528657649	2
ENSG00000144230.16	GPR17	2	127648067	2_75	0	0.0942353225911264	27.8462538172576	4.37663777611231e-05	-2.80310239812198	3
ENSG00000072163.19	LIMS2	2	127648067	2_75	0	0.0447548215595497	20.6415661731309	1.54078691526946e-05	-2.41105714045488	2
ENSG00000144231.10	POLR2D	2	127858003	2_75	0	0.0146518846378695	10.0169074492115	2.4478638419878e-06	-1.06944444444447	1
ENSG00000144233.9	AMMECR1L	2	127885051	2_75	0	0.00841425722347133	4.77349176908298	6.69903223963631e-07	-0.465116279069707	1
ENSG00000136715.17	SAP130	2	128026750	2_75	0	0.00842901721276168	4.79004134630842	6.73404956183161e-07	-0.103174603174592	1
ENSG00000136731.12	UGGT1	2	128091077	2_75	0	0.0240103813308101	14.7006588862694	5.88702612995131e-06	2.19218020494975	2
ENSG00000136720.6	HS6ST1	2	128319178	2_75	0	0.120390402629951	30.2547184523035	6.07498329791121e-05	3.31525907483475	2
ENSG00000233087.7	WTH3DI	2	131364366	2_78	0	0.0118553869169149	5.50068855035682	1.08765934042604e-06	-0.612500000000021	1
ENSG00000152086.8	TUBA3E	2	130194011	2_78	0	0.0143485594445509	7.30641606426859	1.74852886610036e-06	0.7246376811595	1
ENSG00000222014.5	RAB6C	2	129979453	2_78	0	0.0112527238968627	5.007405251561	9.3978932794363e-07	0.230620155038639	1
ENSG00000136699.19	SMPD4	2	130182517	2_78	0	0.0120288815178692	5.6380691935346	1.13113842117811e-06	0.51145038167946	1
ENSG00000136710.9	CCDC115	2	130343161	2_78	0	0.0109346351701657	4.73633830490864	8.6378790477604e-07	-0.0192307692307816	1
ENSG00000136718.9	IMP4	2	130350234	2_78	0	0.0114151154601261	5.14286262035551	9.79141227995477e-07	0.417177914110337	1
ENSG00000072135.12	PTPN18	2	130318212	2_78	0	0.0117528765831965	5.41856624389043	1.06215688447252e-06	0.500018557349993	3
ENSG00000136002.18	ARHGEF4	2	130837191	2_78	0	0.0110442860497727	4.83065680091012	8.89823632228618e-07	-0.203761755485874	1
ENSG00000075886.10	TUBA3D	2	131475744	2_78	0	0.0298257653697939	14.2519570436825	7.08967304643754e-06	-1.94610778443057	1
ENSG00000173272.15	MZT2A	2	131492520	2_78	0	0.0250790331996561	12.6023843937878	5.27137142629938e-06	1.78395061728386	1
ENSG00000163040.14	CCDC74A	2	131527737	2_78	0	0.0114749081576233	5.19224894653283	9.93721830528221e-07	0.290780141843945	1
ENSG00000183840.6	GPR39	2	132423658	2_79	0	0.0111891779764837	4.87991596116633	9.10690131256961e-07	-0.220512820512708	1
ENSG00000150551.10	LYPD1	2	132662487	2_79	0	0.012906208677461	6.22996617841154	1.34104847727711e-06	-0.629032258064332	1
ENSG00000152127.8	MGAT5	2	134120375	2_79	0	0.0249907497572134	12.4949009079281	5.20801477444184e-06	-1.43396226415058	1
ENSG00000082258.12	CCNT2	2	134918338	2_80	0	0.0286510719681943	14.9070904861397	7.12350721942014e-06	-1.88590604026853	1
ENSG00000115839.17	RAB3GAP1	2	135052002	2_80	0	0.00977176775153532	4.7115887070132	7.67892832958447e-07	-0.220833333333443	1
ENSG00000121988.17	ZRANB3	2	135530703	2_80	0	0.00989161867374977	4.82676754711056	7.96313091096089e-07	0.437424971800598	2
ENSG00000048991.16	R3HDM1	2	135531995	2_80	0	0.0100193874890141	4.94803311625738	8.2686360392042e-07	0.0273972602739736	1
ENSG00000144224.16	UBXN4	2	135741596	2_80	0	0.00995408220751892	4.88624415413844	8.11215971384539e-07	0.382965514409887	3
ENSG00000076003.4	MCM6	2	135875441	2_80	0	0.0140626125690231	8.15369757101252	1.9124087253554e-06	-1.31459523712818	2
ENSG00000115866.10	DARS	2	135985602	2_80	0	0.177711976480194	32.6944373615167	9.6906000690879e-05	2.93365761888579	2
ENSG00000144229.11	THSD7B	2	136765297	2_81	0	0.0149883490219627	7.98771436998613	1.99680856055338e-06	0.921296296296068	1
ENSG00000150540.13	HNMT	2	137963983	2_82	0	0.0124806195040497	5.62565325511476	1.17103320277542e-06	0.478630687955723	2
ENSG00000144228.8	SPOPL	2	138501652	2_82	0	0.0147673668943922	7.21768842103216	1.77771157734357e-06	0.89090909090894	1
ENSG00000168702.17	LRP1B	2	142131284	2_85	0	0.0101296904690605	4.75397400850944	8.03180365998289e-07	0.00188014237126362	2
ENSG00000115919.14	KYNU	2	142696320	2_85	0	0.0329583156637082	15.9442288358405	8.76453002962173e-06	1.77343750000027	1
ENSG00000075884.13	ARHGAP15	2	143091525	2_85	0	0.0101718829521299	4.79325378777478	8.13189727456316e-07	0.153374233128808	1
ENSG00000121989.14	ACVR2A	2	147844091	2_88	0	0.0568966009386772	22.1030140987449	2.09748048220932e-05	-3.70226844424436	2
ENSG00000115947.13	ORC4	2	148020474	2_88	0	0.00782178378357912	10.1244790733595	1.32080468057424e-06	-2.27640405950707	2
ENSG00000150556.16	LYPD6B	2	149038442	2_88	0	0.00553710772740712	5.00628583520125	4.62337074631847e-07	0.26181121914571	2
ENSG00000187123.14	LYPD6	2	149329628	2_88	0	0.00736016839419218	7.66743747663703	9.4123506813197e-07	-0.907692307692316	1
ENSG00000184898.6	RBM43	2	151261518	2_90	0	0.0227115119407235	15.535917474245	5.8849538039997e-06	-2.31503032158831	2
ENSG00000123609.10	NMI	2	151287490	2_90	0	0.00857950688593234	6.3209130292215	9.04486829887841e-07	0.741597325879066	2
ENSG00000080345.17	RIF1	2	151368574	2_90	0	0.0122330151736894	9.67342663369388	1.97366737481109e-06	-1.51930498879477	3
ENSG00000183091.19	NEB	2	151709573	2_91	0	0.0123335715341667	6.34120046605008	1.30442900012542e-06	0.666666666666443	1
ENSG00000182389.19	CACNB4	2	152099291	2_91	0	0.0103743192553787	4.70573459529517	8.14230081936594e-07	-0.233798159063782	2
ENSG00000115145.9	STAM2	2	152176179	2_91	0	0.0358442255400366	16.4703232301477	9.84648966056871e-06	-2.81168831168899	1
ENSG00000157827.19	FMNL2	2	152335141	2_91	0	0.0104225605031844	4.74959638041979	8.25640970039043e-07	0.310283687943262	1
ENSG00000196504.15	PRPF40A	2	152717752	2_91	0	0.0103754395829457	4.70676124230443	8.1449567024501e-07	-0.288235294117617	1
ENSG00000177917.10	ARL6IP6	2	152717752	2_91	0	0.0103754395829457	4.70676124230443	8.1449567024501e-07	0.288235294117617	1
ENSG00000144278.14	GALNT13	2	153872211	2_92	0	0.00971781342441203	5.27688024593467	8.5527524213951e-07	0.654034890244696	2
ENSG00000136542.8	GALNT5	2	157257153	2_94	0	0.00821904214844671	5.14408382501873	7.05162729505678e-07	-0.371287128712623	1
ENSG00000123612.15	ACVR1C	2	157638837	2_94	0	0.0135260658149357	9.8524527656738	2.22267499286237e-06	1.12565445026186	1
ENSG00000115170.13	ACVR1	2	157876051	2_95	0	0.00919382230476506	4.70551568733698	7.21545025295806e-07	0.0113636363636378	1
ENSG00000153237.17	CCDC148	2	158457154	2_95	0	0.00967066477914991	5.18318483489454	8.36013193232459e-07	0.323886639675966	1
ENSG00000163331.11	DAPL1	2	158794343	2_96	0	0.00424611361917815	4.865695413044	3.44585212070297e-07	-0.0483277749969164	2
ENSG00000196151.10	WDSUB1	2	159254554	2_96	0	0.00431835748873044	5.02289657415536	3.61770319330892e-07	-0.590135825298616	3
ENSG00000136536.14	MARCH7	2	159712247	2_96	0	0.0054969102059178	6.93377966979291	6.35694985280618e-07	-1.22580645161285	1
ENSG00000241399.6	CD302	2	159797209	2_96	0	0.00440288264635869	5.08181747343792	3.73178210480214e-07	0.594385788772514	2
ENSG00000054219.10	LY75	2	159904571	2_96	0	0.00452111320077486	5.41818153355113	4.08563004412038e-07	-0.145833333333333	1
ENSG00000153246.12	PLA2R1	2	160062509	2_96	0	0.00804152098194233	9.66692638969743	1.29654237859873e-06	-0.837037037036905	1
ENSG00000115221.10	ITGB6	2	160270221	2_96	0	0.0326234768640986	26.1082683251924	1.42058890149372e-05	3.24940507238297	2
ENSG00000153250.19	RBMS1	2	160494213	2_96	0	0.00491433915644335	6.38792888601684	5.23582718500394e-07	-0.916943521594777	1
ENSG00000136560.13	TANK	2	161131972	2_97	0	0.00794240776035526	4.82452441220381	6.39097021724085e-07	0.383777535304109	2
ENSG00000197635.9	DPP4	2	162074215	2_97	0	0.00804160479418004	4.94170978086941	6.62796288428138e-07	-0.280303030303019	1
ENSG00000078098.13	FAP	2	162224283	2_97	0	0.0178856989948714	12.5019834537944	3.72945132167102e-06	1.4223826714797	1
ENSG00000115267.5	IFIH1	2	162294461	2_97	0	0.00834596071689486	5.29246569443097	7.36706486002211e-07	0.345486111111064	1
ENSG00000182263.13	FIGN	2	163614467	2_99	0	0.00742142923700928	4.75756628261758	5.88887727985517e-07	-0.141176470588261	1
ENSG00000115290.9	GRB14	2	164621693	2_100	0	0.0260588573560074	14.4759780089039	6.29163310410339e-06	1.59241532384602	2
ENSG00000169507.9	SLC38A11	2	164956209	2_100	0	0.0096598214176018	5.0740648478085	8.17495209753006e-07	0.529199777995675	2
ENSG00000153253.16	SCN3A	2	165208466	2_100	0	0.0122980615479678	7.35651800155655	1.50892991913998e-06	0.82685512367447	1
ENSG00000136531.15	SCN2A	2	165145170	2_100	0	0.0101346569994407	5.5274582580362	9.34317819836264e-07	-0.434210526315884	1
ENSG00000178662.15	CSRNP3	2	165469352	2_100	0	0.0113951624495247	6.6354730231263	1.2611086783522e-06	0.829931972789212	1
ENSG00000123607.14	TTC21B	2	165861072	2_100	0	0.0245142666839732	13.8950052148288	5.68116922813869e-06	1.65180820819607	2
ENSG00000136546.13	SCN7A	2	166494973	2_101	0	0.00771259669735991	6.02667993704455	7.75244788406608e-07	0.556149732620345	1
ENSG00000163072.15	NOSTRIN	2	168782861	2_102	0	0.00701808672494719	7.4520598838546	8.72278508671072e-07	-0.781812464474106	2
ENSG00000152254.10	G6PC2	2	168864871	2_102	0	0.00537291147570973	4.92588050979327	4.41421684191056e-07	0.187969924811942	1
ENSG00000152253.8	SPC25	2	168857840	2_102	0	0.00638355963365567	6.54400812098037	6.96733760585172e-07	0.6370967741934	1
ENSG00000163093.11	BBS5	2	169480149	2_103	0	0.0121323128963491	5.03776367075937	1.01939265059147e-06	0.331753554502356	1
ENSG00000239474.6	KLHL41	2	169509786	2_103	0	0.0299515554166576	13.6107680485969	6.7992673661261e-06	1.40900195694679	1
ENSG00000138399.17	FASTKD1	2	169531376	2_103	0	0.0142738453654919	6.57572351342693	1.56546959649224e-06	0.672158118895881	3
ENSG00000138398.15	PPIG	2	169582040	2_103	0	0.0142737848630762	6.57568291327722	1.56545329539379e-06	0.97981239269294	2
ENSG00000213160.9	KLHL23	2	169694217	2_103	0	0.0438300926370503	17.2476138109501	1.26084445703089e-05	2.23926380368211	1
ENSG00000144362.11	PHOSPHO2	2	169693707	2_103	0	0.0422843097453454	16.90368642096	1.19212220835276e-05	-2.2164179104479	1
ENSG00000138385.15	SSB	2	169807404	2_103	0	0.0117304036097207	4.71919632873054	9.2329632319031e-07	0.217054263565904	1
ENSG00000138382.14	METTL5	2	169825274	2_103	0	0.0172343322228739	8.36074205524658	2.40325243440921e-06	1.02764976958583	1
ENSG00000204335.3	SP5	2	170715782	2_104	0	0.00963852293240441	7.12148411119385	1.14483026032816e-06	-1.06766917293256	1
ENSG00000128683.13	GAD1	2	170813566	2_104	0	0.0202234150929125	14.1360180992026	4.76805980587918e-06	-1.66185749539553	3
ENSG00000115806.12	GORASP2	2	170929058	2_104	0	0.0484758358716354	22.4726197400772	1.81693384613249e-05	2.09309309309383	1
ENSG00000198586.13	TLK1	2	171231129	2_104	0	0.0166893508588554	12.314906101395	3.42791982120587e-06	1.42231075697154	1
ENSG00000071967.11	CYBRD1	2	171521922	2_104	0	0.0144592351456123	10.9565841456838	2.64229075095701e-06	1.39506507637151	2
ENSG00000115840.13	SLC25A12	2	171999037	2_104	0	0.00832388000695838	5.73646817437321	7.96398631472859e-07	-0.467048710601872	1
ENSG00000091409.14	ITGA6	2	172354524	2_105	0	0.00481123842094999	11.0585318563083	8.87389851833312e-07	-1.33006706081759	2
ENSG00000152256.13	PDK1	2	172555077	2_105	0	0.00667213329633942	50.3297333459464	5.60079206186723e-06	-2.91025641025539	1
ENSG00000091428.17	RAPGEF4	2	172983305	2_105	0	0.00309571746044224	4.97780558640091	2.57015522266094e-07	-0.233812949640216	1
ENSG00000091436.16	MAP3K20	2	173067177	2_105	0	0.00470150404060099	8.65570361909584	6.78733518011637e-07	-0.879032258064881	1
ENSG00000144354.13	CDCA7	2	173355045	2_105	0	0.00453690918357064	8.40338285512366	6.35878793943503e-07	0.916967509025757	1
ENSG00000172845.14	SP3	2	173965538	2_105	0	0.0517414372012022	31.2463083647942	2.69648064784162e-05	2.59999999999913	1
ENSG00000138430.15	OLA1	2	174248983	2_105	0	0.00392531035476473	7.13633531573617	4.67207013525233e-07	-0.731868131868007	1
ENSG00000144306.14	SCRN3	2	174387099	2_105	0	0.00311032387736976	5.01353589237632	2.6008173184296e-07	-0.120000000000026	1
ENSG00000163328.13	GPR155	2	174487862	2_105	0	0.00304930071646059	4.74809337471811	2.41479135536296e-07	-0.197860962566759	1
ENSG00000115935.17	WIPF1	2	174674674	2_105	0	0.167012273701856	40.4135241489457	0.000112573253438636	3.49876519500247	2
ENSG00000128656.13	CHN1	2	175004667	2_106	0	0.013004838837116	8.42239840421754	1.82684146753227e-06	0.999999999999727	1
ENSG00000115966.16	ATF2	2	175168771	2_106	0	0.0113574229277834	7.08944044482353	1.34292532069973e-06	-0.824242424242144	1
ENSG00000154518.9	ATP5G3	2	175185320	2_106	0	0.0135166039995563	8.73732586758256	1.96972786775845e-06	-1.08750000000013	1
ENSG00000144320.13	LNPK	2	175919410	2_106	0	0.0190246482525681	11.8009722519429	3.74450599815751e-06	-1.48841981849546	2
ENSG00000128714.5	HOXD13	2	176092437	2_106	0	0.0140566515797353	9.05369493659771	2.12259844943823e-06	-1.0593471810089	1
ENSG00000128713.13	HOXD11	2	176103857	2_106	0	0.0923806290676066	27.5724662620586	4.24831425560707e-05	2.80203045685294	1
ENSG00000128709.12	HOXD9	2	176122492	2_106	0	0.0140016998122833	8.74774668311544	2.04285276266123e-06	-0.58208955223873	1
ENSG00000175879.8	HOXD8	2	176129895	2_106	0	0.00894044564071061	5.10287134346148	7.60911050548848e-07	0.791666666666978	1
ENSG00000128652.11	HOXD3	2	176136443	2_106	0	0.20054504846716	23.6301546246715	7.90384859898132e-05	3.56703241736049	2
ENSG00000170166.5	HOXD4	2	176151087	2_106	0	0.00908189847437535	5.12861763101499	7.76849819683599e-07	-0.415430267062431	1
ENSG00000128645.14	HOXD1	2	176188221	2_106	0	0.26816693751429	25.2396511407459	0.000112888235741329	3.67883211678788	1
ENSG00000128654.13	MTX2	2	176269444	2_106	0	0.00950342540081162	5.56545336453278	8.82146719674655e-07	0.472972972973105	1
ENSG00000116044.15	NFE2L2	2	177392552	2_107	0	0.0394515458492287	18.2089686043942	1.19814527038281e-05	1.84645669291321	1
ENSG00000018510.13	AGPS	2	177375873	2_107	0	0.0199119466614373	11.6988301403245	3.88522577439426e-06	-1.53488372093067	1
ENSG00000128655.16	PDE11A	2	178108391	2_108	0	0.00581201897203354	5.70637173764929	5.53155441411239e-07	-0.543624161073699	1
ENSG00000155636.14	RBM45	2	178105222	2_108	0	0.00688183266825815	7.30046861550149	8.37943916669471e-07	-0.829538352888671	3
ENSG00000180228.12	PRKRA	2	178451344	2_108	0	0.00644446016979294	6.68085017858307	7.18089178515147e-07	0.659919028340223	1
ENSG00000204311.12	DFNB59	2	178447910	2_108	0	0.00583950469589845	5.75087621683382	5.60105887114629e-07	-0.52586206896574	1
ENSG00000079150.17	FKBP7	2	178477603	2_108	0	0.00554545444944954	5.26352388418869	4.86826091087915e-07	0.392930141176855	2
ENSG00000155657.26	TTN	2	178831108	2_108	0	0.00530084957930277	4.83805663169039	4.27736718994262e-07	0.192275616654175	2
ENSG00000163492.14	CCDC141	2	179049913	2_108	0	0.0232503382189547	18.8200562674277	7.29810820283624e-06	-2.20388349514625	1
ENSG00000170035.15	UBE2E3	2	180964569	2_109	0	0.0315515192115379	16.5951125706549	8.73294216005891e-06	1.98437500000078	1
ENSG00000115232.13	ITGA4	2	181456814	2_110	0	0.00894456324327731	6.32707741210389	9.43892190364337e-07	-0.566972477064222	1
ENSG00000138434.16	SSFA2	2	181892173	2_110	0	0.00757320976650622	4.75562236932801	6.00685921130316e-07	0.0219512195121975	1
ENSG00000150722.10	PPP1R1C	2	181953928	2_110	0	0.01483150480595	11.1086413586758	2.7479338142131e-06	-1.21271639923129	2
ENSG00000077232.17	DNAJC10	2	182716886	2_110	0	0.00940558934131119	6.80180287275354	1.06701410346866e-06	0.733333333333447	1
ENSG00000162998.4	FRZB	2	182866669	2_110	0	0.00799027830617505	5.26171271561157	7.01211684455135e-07	-0.481655843257043	2
ENSG00000162999.12	DUSP19	2	183077279	2_110	0	0.00936678967240578	6.76275657548849	1.0565124747449e-06	0.83146567050277	2
ENSG00000163002.12	NUP35	2	183118011	2_110	0	0.00901819269574378	6.40450750675202	9.63308417986678e-07	0.67760713715187	2
ENSG00000170396.7	ZNF804A	2	184598393	2_112	0	0.00430673279414584	7.33018723873272	5.26529975954093e-07	0.862244897959207	1
ENSG00000188738.14	FSIP2	2	185425362	2_112	0	0.00470475430094763	8.18241570371406	6.42064404059412e-07	-1.0530303030305	1
ENSG00000065548.17	ZC3H15	2	186486293	2_112	0	0.0040546227801419	6.45455022576312	4.36492259134866e-07	0.224561403508731	1
ENSG00000138448.11	ITGAV	2	186591184	2_112	0	0.0223136118641435	25.3246596204815	9.42483155199513e-06	-4.40000000000068	1
ENSG00000144369.12	FAM171B	2	186694233	2_112	0	0.0126109717152881	16.4602919916031	3.46215248814133e-06	1.53003288480514	2
ENSG00000163012.3	ZSWIM2	2	186849139	2_112	0	0.011049125167366	14.3790198563752	2.64982554459247e-06	0.297677621900074	2
ENSG00000064989.12	CALCRL	2	187448790	2_112	0	0.00467055676420614	8.66043859916267	6.74634656175445e-07	1.32094594594596	1
ENSG00000144366.15	GULP1	2	188291383	2_112	0	0.0033381430493189	4.91585523745911	2.73693280057075e-07	0.216374269005766	1
ENSG00000174325.4	DIRC1	2	188788330	2_112	0	0.00418175275474719	6.85161562167944	4.77871849832828e-07	-0.786458333332918	1
ENSG00000168542.14	COL3A1	2	188974074	2_112	0	0.00419101746696038	7.0389486134631	4.92025227880988e-07	-0.726315789473503	1
ENSG00000204262.11	COL5A2	2	189180039	2_113	0	0.0540882506794946	21.8949142041775	1.97517822453021e-05	-3.1612161172132	2
ENSG00000115368.9	WDR75	2	189446256	2_113	0	0.0111588490197417	6.87988655683466	1.28044457462296e-06	-1.20370370370299	1
ENSG00000138381.9	ASNSD1	2	189543396	2_113	0	0.00998453209135608	5.82898474415472	9.7069041543169e-07	0.501075839272721	2
ENSG00000151687.14	ANKAR	2	189672029	2_113	0	0.0165851773004794	10.6298784276541	2.94041427031347e-06	-1.42248100164549	2
ENSG00000128699.13	ORMDL1	2	189784079	2_113	0	0.00944662206594327	5.30577942617165	8.35960655207915e-07	-0.317561865402957	2
ENSG00000064933.17	PMS1	2	189783978	2_113	0	0.00891184301081793	4.75533163226104	7.06819370066664e-07	-0.0141293930420586	2
ENSG00000198130.15	HIBCH	2	190341243	2_113	0	0.0128976738823541	8.24937311182442	1.77456717531184e-06	-0.974873109631358	2
ENSG00000151690.14	MFSD6	2	190431087	2_113	0	0.00886876751527099	4.70957332531311	6.96634436651662e-07	-0.0426829268292778	1
ENSG00000189362.11	NEMP2	2	190533819	2_113	0	0.00886857747609615	4.70936969979298	6.96589389832608e-07	0.0706245925468975	2
ENSG00000138386.16	NAB1	2	190645806	2_113	0	0.0433004878745564	19.7642611249572	1.42735985654849e-05	1.91628137884368	2
ENSG00000115419.12	GLS	2	190967538	2_113	0	0.00928335914618861	5.14111566759841	7.96017531804681e-07	-0.0320000000000069	1
ENSG00000115415.18	STAT1	2	190973115	2_113	0	0.00956223825508595	5.42072312672967	8.64523676178654e-07	-0.113754382166434	2
ENSG00000138378.17	STAT4	2	191244832	2_114	0	0.00737479970644883	5.79603604330023	7.12921008567763e-07	-0.416666666666695	1
ENSG00000128641.18	MYO1B	2	191244832	2_114	0	0.00737479970644883	5.79603604330023	7.12921008567763e-07	0.416666666666695	1
ENSG00000173559.12	NABP1	2	191677959	2_114	0	0.00662987727661346	4.79111281368058	5.29787847509256e-07	0.0675033423569322	2
ENSG00000118997.13	DNAH7	2	196068464	2_116	0	0.0116366324438287	6.28433130431164	1.2196816642514e-06	0.803613715356964	2
ENSG00000081320.10	STK17B	2	196196069	2_116	0	0.00988618999233182	4.74352969989961	7.82151139107632e-07	-0.0490196078431062	1
ENSG00000138411.10	HECW2	2	196593392	2_116	0	0.0305024886184618	15.4254694767041	7.84754419246455e-06	1.76061776061849	1
ENSG00000144395.17	CCDC150	2	196640040	2_116	0	0.015503262269936	8.99899939352457	2.32689840660484e-06	-1.20817843866131	1
ENSG00000119041.10	GTF3C3	2	196799713	2_116	0	0.0353440069962039	16.8306181325112	9.92146846950168e-06	1.78816199376953	1
ENSG00000065413.18	ANKRD44	2	197305025	2_117	0	0.0249238080328944	17.5720928277288	7.30462612162905e-06	2.96899224806223	1
ENSG00000115524.15	SF3B1	2	197381241	2_117	0	0.0349407210346662	20.7882181480318	1.21146043183976e-05	3.29007633587838	1
ENSG00000115541.10	HSPE1	2	197500319	2_117	0	0.0259649789095535	17.9598265174129	7.77768261827419e-06	3.18939393939459	1
ENSG00000162944.10	RFTN2	2	197680738	2_117	0	0.0115670860201822	10.2985222071727	1.98682209335229e-06	2.21138211382162	1
ENSG00000115896.15	PLCL1	2	197804386	2_117	0	0.00853220625873008	7.42331014663239	1.05637729195242e-06	-1.24203821656018	1
ENSG00000226124.6	FTCDNL1	2	199763777	2_118	0	0.00955495460895761	14.5882852558663	2.32483952569888e-06	-2.06870229007655	1
ENSG00000178074.5	C2orf69	2	199910402	2_118	0	0.00707762604578766	11.6594836939113	1.37634413783984e-06	2.50624999999979	1
ENSG00000162971.10	TYW5	2	199955035	2_118	0	0.00749103127623829	11.7466663488334	1.46762921778353e-06	-2.40514354634734	2
ENSG00000162972.10	MAIP1	2	199955782	2_118	0	0.00769726957302952	12.4177233968381	1.59418524056872e-06	2.56050955413998	1
ENSG00000196141.13	SPATS2L	2	200305923	2_118	0	0.00382400283403672	4.92489865004358	3.14105548895213e-07	-0.560661764705812	1
ENSG00000163535.17	SGO2	2	200510220	2_118	0	0.0127739149649224	15.2981703661288	3.25929461740623e-06	-1.46052631578886	1
ENSG00000138356.13	AOX1	2	200585011	2_118	0	0.00384434370749831	5.02803562336802	3.22389330849979e-07	-0.533742331288595	1
ENSG00000082153.17	BZW1	2	200811128	2_119	0	0.00765890351257759	4.71037849304961	6.01703460579876e-07	0.0866873065015662	1
ENSG00000240344.8	PPIL3	2	200889218	2_119	0	0.0167128237049232	12.0882432670445	3.3695594947102e-06	1.29447852760703	1
ENSG00000003402.19	CFLAR	2	201116120	2_119	0	0.0181995953226646	12.8959590592579	3.91449265600587e-06	-1.66122448979574	1
ENSG00000003400.14	CASP10	2	201183110	2_119	0	0.01398168023007	10.3986506908317	2.42491466856923e-06	1.28834355828272	1
ENSG00000064012.21	CASP8	2	201233408	2_119	0	0.00785369736193164	4.94747938739266	6.48064543138864e-07	-0.418250888169518	2
ENSG00000155749.12	ALS2CR12	2	201298088	2_119	0	0.00798635015372606	5.10560969649307	6.8007383265428e-07	0.374009178993055	2
ENSG00000082146.12	STRADB	2	201388316	2_119	0	0.00793127737839838	5.04027920142859	6.6674203864607e-07	-0.409090909090824	1
ENSG00000155754.14	ALS2CR11	2	201618330	2_119	0	0.0143953641764158	10.6746418706281	2.56292605001097e-06	1.63773584905612	1
ENSG00000155755.18	TMEM237	2	201643412	2_119	0	0.0303499148423959	17.7553208455482	8.98764907620136e-06	1.92633517495475	1
ENSG00000003393.14	ALS2	2	201780819	2_119	0	0.0441466367971066	21.3353677049869	1.5709337175055e-05	2.19337016574606	1
ENSG00000138395.14	CDK15	2	201790164	2_119	0	0.088389335160893	28.0446851188034	4.1343814274357e-05	-2.45733381644082	2
ENSG00000155760.2	FZD7	2	202034208	2_120	0	0.0116331112762608	9.60909796922581	1.86439791751581e-06	-1.23703703703729	1
ENSG00000116030.16	SUMO1	2	202259195	2_120	0	0.0129821968988553	10.6467970782944	2.30529906453917e-06	1.6395348837212	1
ENSG00000204217.13	BMPR2	2	202379787	2_120	0	0.00692509428219756	4.70966721096195	5.43971337353202e-07	0.0205479452054732	1
ENSG00000138439.11	FAM117B	2	202634789	2_120	0	0.0212177852946419	15.3010680620648	5.41479355070456e-06	-2.15999999999984	1
ENSG00000163596.16	ICA1L	2	202576501	2_120	0	0.0127576951937052	10.4813844191042	2.23023679682076e-06	1.8826913194623	3
ENSG00000138380.17	CARF	2	202912503	2_120	0	0.0120952843139186	9.97740542336192	2.0127684058708e-06	-1.73704724296573	2
ENSG00000138442.9	WDR12	2	203014780	2_120	0	0.00746891913986825	5.42319775547552	6.75574587040073e-07	0.446043165467718	1
ENSG00000144426.18	NBEAL1	2	203012510	2_120	0	0.00832674822371571	6.44969061028866	8.95724433055973e-07	-1.18170243988669	2
ENSG00000118257.16	NRP2	2	205681675	2_121	0	0.0241491945141924	14.2209063073713	5.72782882040154e-06	1.5055555555547	1
ENSG00000114933.15	INO80D	2	206081672	2_122	0	0.00990821175045431	5.52263255419993	9.12644274512822e-07	0.566860465116025	1
ENSG00000183671.12	GPR1	2	206216419	2_122	0	0.0113016605229673	6.34599684748218	1.19619564104382e-06	-0.0349530239161597	2
ENSG00000204186.7	ZDBF2	2	206273755	2_122	0	0.0341652171906992	19.3436024684172	1.10225391461217e-05	-3.00806451612933	1
ENSG00000114948.12	ADAM23	2	206444237	2_122	0	0.0125501943228141	7.32843849544539	1.53398814484766e-06	-0.490825688073291	1
ENSG00000138400.12	MDH1B	2	206765180	2_122	0	0.0225717041712924	12.8389321156816	4.83340690145388e-06	-1.40006255572861	2
ENSG00000118246.13	FASTKD2	2	206765369	2_122	0	0.0143339242308435	8.60115465274057	2.05627865120253e-06	-0.679827878084811	2
ENSG00000144410.4	CPO	2	206936663	2_122	0	0.0101267997879044	5.65086699684573	9.54437325168593e-07	0.435114503816843	1
ENSG00000118263.14	KLF7	2	207167000	2_122	0	0.0129131236763478	8.03283084777675	1.73005550992416e-06	-0.890243902439183	1
ENSG00000144401.14	METTL21A	2	207619262	2_122	0	0.0103298739444945	5.84843581878634	1.00761553747735e-06	-0.56962025316448	1
ENSG00000163249.11	CCNYL1	2	207712007	2_122	0	0.0200013593085917	12.0138982148195	4.00777715515208e-06	-1.38819320214785	1
ENSG00000178385.14	PLEKHM3	2	208025325	2_123	0	0.0128449353316574	7.44350606387244	1.59466541073171e-06	-0.999999999999882	1
ENSG00000115020.16	PIKFYVE	2	208266043	2_123	0	0.0115063916759994	6.40276772332144	1.22875983179584e-06	0.642789321392327	2
ENSG00000144407.9	PTH2R	2	208369612	2_123	0	0.00966351376370089	4.75312988846758	7.66081293224553e-07	-0.120967741935459	1
ENSG00000078018.19	MAP2	2	209419464	2_124	0	0.00606730827343216	5.37426793259733	5.43845427407791e-07	0.774834437086256	1
ENSG00000115361.7	ACADL	2	210221427	2_124	0	0.0128230007630937	12.4423601574547	2.6610469802313e-06	-1.44176706827292	1
ENSG00000115365.11	LANCL1	2	210477414	2_124	0	0.00577385517212581	4.90660820487222	4.72506048689834e-07	0.463414634146478	1
ENSG00000021826.14	CPS1	2	210466153	2_124	0	0.0059045191175382	5.11770122387885	5.03987269447126e-07	-0.0920760916705684	2
ENSG00000144451.18	SPAG16	2	213283575	2_126	0	0.013566327413054	6.23766901047567	1.41138249229237e-06	-0.999999999999732	1
ENSG00000144452.14	ABCA12	2	215138684	2_127	0	0.00678291929421138	5.17211961247021	5.85120501549332e-07	0.460122699386347	1
ENSG00000138376.10	BARD1	2	214725256	2_127	0	0.00937493645907006	8.28368843500043	1.29524580490789e-06	1.12089500463191	4
ENSG00000138363.14	ATIC	2	215312057	2_127	0	0.0211834459871701	17.8324046799446	6.30037829375996e-06	2.62066633069055	3
ENSG00000118242.15	MREG	2	216035805	2_127	0	0.00985699843046617	8.6265817379419	1.41821976835368e-06	0.984683505266571	2
ENSG00000163449.10	TMEM169	2	216078577	2_127	0	0.0631701889467489	26.1568768316067	2.75586645714334e-05	2.42957746478942	1
ENSG00000138375.12	SMARCAL1	2	216412526	2_127	0	0.00648935173501641	4.71411133134918	5.10224436632108e-07	0.0419059147981852	2
ENSG00000197756.9	RPL37A	2	216500041	2_127	0	0.0254097468562974	17.6715944287028	7.4892129522907e-06	-1.79256030187639	2
ENSG00000231672.6	DIRC3	2	217754478	2_130	0	0.0166216171682992	19.1000796253501	5.29503162961124e-06	-1.89524565457249	2
ENSG00000188282.12	RUFY4	2	218034950	2_130	0	0.00360973037344559	6.37240462636372	3.83652659934125e-07	-1.38571428571419	1
ENSG00000163464.7	CXCR1	2	218166777	2_130	0	0.0119406012021999	20.301088955563	4.04301761577068e-06	2.77573529411788	1
ENSG00000163466.15	ARPC2	2	218217396	2_130	0	0.00806771959627994	28.4420764651905	3.8271210643813e-06	-4.74796747967471	1
ENSG00000179921.14	GPBAR1	2	218259499	2_130	0	0.00979370922983269	30.2457367137436	4.94050654329737e-06	-5.04838709677474	1
ENSG00000127837.9	AAMP	2	218199668	2_130	0	0.00746744670548005	24.1918337251899	3.01301314359775e-06	-4.16535433070872	1
ENSG00000127838.13	PNKD	2	218270227	2_130	0	0.00815293279075269	28.7964470890267	3.91573123620763e-06	-4.95967741935412	1
ENSG00000135926.14	TMBIM1	2	218290058	2_130	0	0.00539829472523334	24.7182546299364	2.22553536010408e-06	-4.66935483871028	1
ENSG00000158428.3	CATIP	2	218354460	2_130	0	0.00847859071084667	21.2339852653282	3.0027231219852e-06	3.46853302781357	2
ENSG00000018280.16	SLC11A1	2	218381258	2_130	0	0.00477153824314447	7.4126141025335	5.89915634069594e-07	-0.800452276969873	2
ENSG00000135913.10	USP37	2	218568874	2_130	0	0.00358423778795391	4.86438771005872	2.90793772964809e-07	0.444444444444529	1
ENSG00000115556.13	PLCD4	2	218607609	2_130	0	0.00944583948987654	15.3427206878654	2.41714690454133e-06	-2.07580174927021	1
ENSG00000074582.12	BCS1L	2	218658710	2_130	0	0.0039904815400611	6.61034124414465	4.39956046971392e-07	-1.18548387096729	1
ENSG00000115568.15	ZNF142	2	218658710	2_130	0	0.00950618375619339	16.2088556938365	2.56991445040998e-06	2.30126379839034	2
ENSG00000163481.7	RNF25	2	218672452	2_130	0	0.0079380191929378	13.6527818751212	1.80756282938949e-06	-1.95987654321026	1
ENSG00000163482.11	STK36	2	218672514	2_130	0	0.0110577687415504	16.9312794520125	3.12260741329483e-06	2.18823529411908	1
ENSG00000135912.10	TTLL4	2	218713638	2_130	0	0.00395366890924198	6.34662608031558	4.18507567295362e-07	-1.08064516129033	1
ENSG00000187736.12	NHEJ1	2	219160400	2_130	0	0.00635012946765856	9.66059803420718	1.02316740751244e-06	-0.953846153846238	1
ENSG00000213901.10	SLC23A3	2	219170383	2_130	0	0.00879125123156133	14.1083264308991	2.06864656522026e-06	1.74585635359141	1
ENSG00000144567.10	FAM134A	2	219177206	2_130	0	0.0036765252201173	5.16976352422401	3.17006621059294e-07	-0.518518518518577	1
ENSG00000115649.15	CNPPD1	2	219176733	2_130	0	0.0036486965956668	4.84205492610993	2.94664331519739e-07	0.00121420387353914	2
ENSG00000158552.12	ZFAND2B	2	219193550	2_130	0	0.00363521015234336	4.81892704305793	2.92172932440351e-07	-0.015503875968989	1
ENSG00000115657.12	ABCB6	2	219218557	2_130	0	0.00420031483381811	6.31663709736997	4.42514877327566e-07	-0.752427184466232	1
ENSG00000198925.10	ATG9A	2	219200509	2_130	0	0.00511123503327082	8.0822802983849	6.89001020895299e-07	-0.930142109445393	3
ENSG00000163516.13	ANKZF1	2	219229829	2_130	0	0.00397050053926717	5.75505603684464	3.81114016675358e-07	0.557788944723712	1
ENSG00000163521.15	GLB1L	2	219243701	2_130	0	0.00483467276085736	7.78084061361545	6.27413282372688e-07	-0.993939393939077	1
ENSG00000115661.13	STK16	2	219241237	2_130	0	0.00856140438896569	13.4094801567061	1.91477195769255e-06	-1.59067357513025	1
ENSG00000127824.13	TUBA4A	2	219278362	2_130	0	0.00424956672883214	6.35429144980369	4.5037252581664e-07	-0.650205761317217	1
ENSG00000135924.15	DNAJB2	2	219279688	2_130	0	0.00377397700600213	5.18228706638506	3.26197645429882e-07	0.355828220858808	1
ENSG00000054356.13	PTPRN	2	219309801	2_130	0	0.00448058512217786	6.93135645938646	5.1798009620959e-07	0.807106598984412	1
ENSG00000123992.18	DNPEP	2	219399690	2_130	0	0.00395669047276415	5.65987979393951	3.73507554708721e-07	-0.501079192781658	2
ENSG00000175084.11	DES	2	219418537	2_130	0	0.00376537812900435	5.1789012552918	3.25241781926196e-07	0.353518821604035	1
ENSG00000072195.14	SPEG	2	219434550	2_130	0	0.00562008368638223	8.99638276840405	8.43278083178908e-07	1.04224050543221	2
ENSG00000123989.13	CHPF	2	219543916	2_130	0	0.00358458080985646	4.71120432541921	2.8166340237521e-07	0.0873015873015872	1
ENSG00000123999.4	INHA	2	219569323	2_130	0	0.00377184183304391	5.15434851860467	3.24255505855213e-07	0.269058295964275	1
ENSG00000124006.14	OBSL1	2	219570312	2_130	0	0.00364710952381564	4.88930769661244	2.97410488603171e-07	0.229695631588796	3
ENSG00000144589.21	STK11IP	2	219597918	2_130	0	0.00512318548707136	8.07036774113166	6.89594057185893e-07	0.880195599021739	1
ENSG00000116106.11	EPHA4	2	221574191	2_130	0	0.00371474887699486	5.04462589827635	3.12549300173145e-07	0.276758409785889	1
ENSG00000135903.18	PAX3	2	222296905	2_131	0	0.0103565416821932	6.48476689251143	1.12013207167805e-06	0.671641791044764	1
ENSG00000116120.9	FARSB	2	222655496	2_131	0	0.0121875742585889	8.02381485067901	1.63101621711925e-06	-0.898336414047592	1
ENSG00000124003.12	MOGAT1	2	222671822	2_131	0	0.0100194870416814	6.17211185176283	1.03142910283279e-06	-0.609341825902295	1
ENSG00000123983.13	ACSL3	2	222860739	2_131	0	0.00878805139735794	4.9332967680256	7.23085970876274e-07	-0.232736572889938	1
ENSG00000171951.4	SCG2	2	223601626	2_131	0	0.0132264775611758	8.79761877982761	1.94074932673697e-06	1.02534562211918	1
ENSG00000152056.16	AP1S3	2	223837588	2_131	0	0.00901276924319194	5.17176980731402	7.77423284224169e-07	-0.289062500000035	1
ENSG00000085449.14	WDFY1	2	223943914	2_131	0	0.0157339090553238	10.4408893866767	2.73989699395678e-06	1.13595166163177	1
ENSG00000135919.12	SERPINE2	2	224039199	2_132	0	0.00945521439010133	5.67459814893522	8.9488370125014e-07	0.534351145037938	1
ENSG00000124019.9	FAM124B	2	224426653	2_132	0	0.017642237289805	11.5756337888482	3.40610901283828e-06	-1.53543307086617	1
ENSG00000036257.12	CUL3	2	224584525	2_132	0	0.00855864079424318	4.733630840083	6.75708357870173e-07	0.233082706766947	1
ENSG00000135905.18	DOCK10	2	225041976	2_133	0	0.0554721223901837	22.2975513732858	2.06296595690298e-05	-2.21032504780186	1
ENSG00000169047.5	IRS1	2	226800135	2_133	0	0.00877580895726504	4.76438645228516	6.97355526524614e-07	0.139112903225735	1
ENSG00000144468.16	RHBDD1	2	226836316	2_133	0	0.0113414370855787	7.18769882904191	1.35962162982915e-06	0.815789473683816	1
ENSG00000081052.11	COL4A4	2	227154069	2_133	0	0.0107601770019958	6.69037026786567	1.20068663027044e-06	0.666666666666623	1
ENSG00000169031.18	COL4A3	2	227161040	2_133	0	0.00879244264203105	4.78227015713541	7.01299865825674e-07	-0.131782945736434	1
ENSG00000168955.3	TM4SF20	2	227381483	2_134	0	0.0359634769601582	16.070627699224	9.63950246003507e-06	-1.69608539649131	2
ENSG00000173744.17	AGFG1	2	227472263	2_134	0	0.0180216315584106	9.49927130273619	2.85525238906708e-06	-1.10526315789507	1
ENSG00000135917.13	SLC19A3	2	227718030	2_134	0	0.0115500834278024	5.28786054076064	1.01865053955951e-06	0.364373286463704	2
ENSG00000153832.11	FBXO36	2	229969959	2_135	0	0.00483682056540746	5.39839002710368	4.35496170642054e-07	-0.448529411764578	1
ENSG00000163053.10	SLC16A14	2	230068255	2_135	0	0.00661144527116697	8.08379768403344	8.91398601850883e-07	0.758865248226928	1
ENSG00000135899.17	SP110	2	230169929	2_135	0	0.00943409950637763	12.5759533512705	1.97879806033406e-06	1.84746455511849	2
ENSG00000185404.16	SP140L	2	230305789	2_135	0	0.00993641628864694	11.3754794039509	1.88520938073262e-06	1.01205721855277	2
ENSG00000067066.16	SP100	2	230416076	2_135	0	0.004495974479516	4.70805163266844	3.53041012537668e-07	-0.103174603174556	1
ENSG00000135916.15	ITM2C	2	230862833	2_135	0	0.00453356886005718	4.78963232191176	3.62161681634213e-07	0.136444993846963	2
ENSG00000135898.9	GPR55	2	230961119	2_135	0	0.0472179596740018	26.5630722083584	2.09192266516314e-05	-2.50000000000021	1
ENSG00000204128.5	C2orf72	2	231040159	2_136	0	0.0186190836987957	9.33876309008249	2.9000652403801e-06	-1.1019108280257	1
ENSG00000135914.5	HTR2B	2	231123241	2_136	0	0.0116542639055476	4.90303999570781	9.53038378328365e-07	0.247931128069248	2
ENSG00000135931.17	ARMC9	2	231198788	2_136	0	0.011549766034692	4.81788033054754	9.280883066359e-07	-0.253003663593077	2
ENSG00000115053.15	NCL	2	231460069	2_136	0	0.0153433694550428	7.50520367543467	1.9206283307627e-06	-0.818840579710042	1
ENSG00000171596.6	NMUR1	2	231526615	2_136	0	0.0114250148303775	4.71520250203978	8.98498232300442e-07	-0.0260971120499482	2
ENSG00000187514.16	PTMA	2	231706100	2_136	0	0.013388949702261	6.21547886806966	1.3879736134238e-06	0.750803014533382	2
ENSG00000144524.17	COPS7B	2	231781537	2_136	0	0.0143414226531396	6.86584835041395	1.64227751664773e-06	0.700680272108862	1
ENSG00000144535.19	DIS3L2	2	231961176	2_136	0	0.0129063854260506	5.86818994133591	1.26319063889378e-06	0.528169014084221	1
ENSG00000171551.11	ECEL1	2	232487967	2_136	0	0.0385973821553535	16.2763022917643	1.04778868127372e-05	-1.72992700729922	1
ENSG00000221944.6	TIGD1	2	232550122	2_136	0	0.0125259554061653	5.58517439246801	1.16683031798974e-06	0.537037037037036	1
ENSG00000115468.11	EFHD1	2	232641992	2_136	0	0.0122760487396507	5.39456704157312	1.10452437466292e-06	-0.41599999999982	1
ENSG00000204120.14	GIGYF2	2	232697500	2_137	0	0.00799290171786882	5.44333539432927	7.25654132532825e-07	0.101562500000003	1
ENSG00000182600.9	C2orf82	2	232855456	2_137	0	0.00834215004459948	5.80807985710283	8.08110373083505e-07	-0.271265953668223	3
ENSG00000066248.14	NGEF	2	233001061	2_137	0	0.00761195103417833	5.22257779422901	6.63041954098075e-07	0.418684396151105	2
ENSG00000085982.13	USP40	2	233566588	2_137	0	0.00762241183379764	5.88115656199357	7.4767912628311e-07	0.910573898646361	2
ENSG00000123485.11	HJURP	2	233854579	2_137	0	0.0390690647660701	19.9745493961647	1.30157773743153e-05	-2.17032967032939	1
ENSG00000188042.7	ARL4C	2	234498726	2_138	0	0.0132218805116074	7.33554546651014	1.61765441309039e-06	0.805194805195039	1
ENSG00000130147.15	SH3BP4	2	234951552	2_138	0	0.0196123169414515	11.0705240035433	3.6212389790256e-06	1.25843503838056	2
ENSG00000132321.16	IQCA1	2	236486800	2_139	0	0.0341825356268395	16.538298774955	9.42877373921669e-06	1.99999999999975	1
ENSG00000177483.11	RBM44	2	237783839	2_140	0	0.0325703352132438	19.0145034348209	1.03292151172589e-05	1.95493214415354	2
ENSG00000132330.16	SCLY	2	238060509	2_141	0	0.0109948065929051	13.6492031716043	2.50296627614884e-06	3.13291437413768	2
ENSG00000184182.18	UBE2F	2	237966682	2_141	0	0.00826043431661572	6.43152395187515	8.86088049105283e-07	-1.42187499999973	1
ENSG00000144488.14	ESPNL	2	238100744	2_141	0	0.00831208318611754	5.54181854310278	7.68284883043498e-07	0.966630999774574	3
ENSG00000168427.8	KLHL30	2	238138379	2_141	0	0.00867788633476818	5.31964391581377	7.69939544054456e-07	0.519084951616559	3
ENSG00000178752.15	ERFE	2	238159318	2_141	0	0.0207153170357971	12.1025423861794	4.18146342326798e-06	-0.751173616935237	2
ENSG00000132323.8	ILKAP	2	238203982	2_141	0	0.00884362933563254	5.49548286089348	8.10581140518428e-07	-0.454545454545522	1
ENSG00000144485.10	HES6	2	238245307	2_141	0	0.00884534625724564	5.38575713059684	7.94550872751451e-07	-0.308988764044999	1
ENSG00000204104.11	TRAF3IP1	2	238320731	2_141	0	0.0159313493002897	11.5689804970303	3.07402754217904e-06	1.51018546576866	2
ENSG00000065802.11	ASB1	2	238426273	2_141	0	0.0176709343142925	12.6765810924869	3.73612808871588e-06	-1.69200137492788	2
ENSG00000134115.12	CNTN6	3	1092103	3_1	0	0.0127009510537579	5.95120947304228	1.26067048430993e-06	0.579999999999996	1
ENSG00000072756.16	TRNT1	3	3129338	3_4	0	0.00467903675805959	7.02138471012225	5.47947981906026e-07	-0.736196319018489	1
ENSG00000113851.14	CRBN	3	3180226	3_4	0	0.00393825156886651	5.39655479953972	3.5447054398588e-07	-0.406593406593645	1
ENSG00000170364.12	SETMAR	3	4303252	3_4	0	0.00789059764074285	11.9515163502647	1.57287066925794e-06	1.32258064516109	1
ENSG00000144455.13	SUMF1	3	4368850	3_4	0	0.00491217020449786	7.47986001028252	6.12811606256565e-07	0.842299369729702	4
ENSG00000134107.4	BHLHE40	3	4980638	3_4	0	0.164287944460841	41.1560593920746	0.000112771559611592	3.28763440860415	1
ENSG00000182533.6	CAV3	3	8733693	3_7	0	0.0242252306187255	13.8709711197191	5.60447444469997e-06	-1.51011287047343	2
ENSG00000125046.14	SSUH2	3	8744602	3_7	0	0.0102072351661031	5.68358133282368	9.67587625294878e-07	0.467385213976023	2
ENSG00000180914.10	OXTR	3	8785285	3_7	0	0.0337015577079133	17.0145181448847	9.56378346368513e-06	-1.75000000000043	1
ENSG00000070950.9	RAD18	3	8961440	3_7	0	0.0123343765912787	7.47309638850866	1.53736819985641e-06	0.88117138237904	2
ENSG00000196220.15	SRGAP3	3	9363240	3_7	0	0.0140407911490842	8.69902956566303	2.03714757795059e-06	-1.00000000000005	1
ENSG00000134077.15	THUMPD3	3	9363240	3_7	0	0.0140407911490842	8.69902956566303	2.03714757795059e-06	1.00000000000005	1
ENSG00000168137.15	SETD5	3	9397385	3_7	0	0.0251214318152627	14.216281982251	5.9564914602743e-06	1.51301115241685	1
ENSG00000163719.19	MTMR14	3	9646560	3_8	0	0.0144964942653538	7.68977954834488	1.85924654543117e-06	-0.90721649484532	1
ENSG00000144550.12	CPNE9	3	9703359	3_8	0	0.0110165183491631	5.09312737410407	9.35812852068022e-07	-0.320754716981183	1
ENSG00000134072.10	CAMK1	3	9769618	3_8	0	0.0154434537420349	8.28890400528759	2.13501852290519e-06	0.924865831842699	1
ENSG00000171148.13	TADA3	3	9793221	3_8	0	0.0109975591683485	5.07684511000518	9.31215779405619e-07	0.400000000000178	1
ENSG00000241553.12	ARPC4	3	9776640	3_8	0	0.01166453656954	5.63350541600908	1.09598929132111e-06	-0.575250836120351	1
ENSG00000214021.15	TTLL3	3	9808579	3_8	0	0.0108270266036835	4.92911897610667	8.90099609503946e-07	-0.226227532122671	3
ENSG00000156990.14	RPUSD3	3	9843931	3_8	0	0.0106265066156065	4.75242938884631	8.42299019977285e-07	0.111940298507424	1
ENSG00000163701.18	IL17RE	3	9902449	3_8	0	0.0390315607389001	17.1054001496668	1.1135488181612e-05	-1.8214280084671	2
ENSG00000163702.18	IL17RC	3	9917190	3_8	0	0.0240471535587172	12.4893211720038	5.00913361354493e-06	-1.63114754098333	1
ENSG00000125037.12	EMC3	3	10010880	3_8	0	0.0125224498225733	6.30466113819379	1.31677373369848e-06	0.673511293634329	1
ENSG00000144554.10	FANCD2	3	10031360	3_8	0	0.0154406471231474	8.28711802261392	2.13417057316171e-06	0.82702455459746	2
ENSG00000254999.3	BRK1	3	10115684	3_8	0	0.0640298767347098	21.8605769759846	2.33455651403828e-05	2.74742268041108	1
ENSG00000134086.7	VHL	3	10141318	3_8	0	0.0118426258557469	5.77671813452674	1.14100958255597e-06	-0.364238410596024	1
ENSG00000134070.4	IRAK2	3	10214294	3_8	0	0.0173070609653185	9.36823827652799	2.70421587119936e-06	-1.41600000000047	1
ENSG00000157014.10	TATDN2	3	10273419	3_8	0	0.0224808265074961	11.8494536846413	4.44294265045001e-06	-1.57142857142906	1
ENSG00000157017.15	GHRL	3	10288892	3_8	0	0.0116840032057939	5.64929165106164	1.10089467053837e-06	-0.82917345942157	2
ENSG00000157087.17	ATP2B2	3	10707748	3_8	0	0.0190898913788017	10.297705726608	3.2787178106278e-06	-1.27439024390255	1
ENSG00000157103.10	SLC6A1	3	10978347	3_9	0	0.00678345275319825	4.73903858316856	5.36168326042122e-07	0.0720091587833341	3
ENSG00000196639.6	HRH1	3	11135354	3_9	0	0.00679886064771607	4.76045047550528	5.39814190224896e-07	-0.11875000000003	1
ENSG00000197548.12	ATG7	3	11230319	3_9	0	0.00703741974499261	5.08591232507245	5.96956148869459e-07	0.571428571428483	1
ENSG00000144559.10	TAMM41	3	11808893	3_9	0	0.00915680608129632	7.57141177184571	1.15632785757185e-06	0.809523809523809	1
ENSG00000157150.4	TIMP4	3	12148468	3_9	0	0.0256053079204437	17.3114912227512	7.39306608603838e-06	1.88176287788393	2
ENSG00000154743.17	TSEN2	3	12484157	3_9	0	0.00812411903562682	6.44136452521219	8.72799041891483e-07	-0.756226617621706	3
ENSG00000075975.15	MKRN2	3	12557284	3_9	0	0.00676349575878454	4.71123477948304	5.31454483207495e-07	-0.0981465110685129	3
ENSG00000225526.4	MKRN2OS	3	12560442	3_9	0	0.00682687125068204	4.79923853203525	5.46454685182997e-07	0.252032520325208	1
ENSG00000088726.15	TMEM40	3	12769053	3_9	0	0.0104484271023004	8.81812782517705	1.53669406007854e-06	-1.03448275862011	1
ENSG00000144712.11	CAND2	3	12759557	3_9	0	0.0138009046231767	11.4497639953134	2.63550712772825e-06	1.21950638991683	3
ENSG00000144713.12	RPL32	3	12841494	3_9	0	0.00719638021325719	5.29671072347165	6.35741352064622e-07	0.35594551495545	2
ENSG00000131379.9	C3orf20	3	14673353	3_10	0	0.00752729469853031	6.19566832470461	7.77834470277052e-07	0.585630417180421	2
ENSG00000144711.13	IQSEC1	3	13072908	3_10	0	0.0101009123317137	8.97311663606747	1.51169445574594e-06	-0.966666666666495	1
ENSG00000132182.11	NUP210	3	13418461	3_10	0	0.00844649312551682	7.28345516410218	1.02606291131309e-06	-0.865248226949852	1
ENSG00000163517.14	HDAC11	3	13480018	3_10	0	0.0102662734117641	9.12654942898253	1.56271414086619e-06	1.0264255910983	1
ENSG00000163520.13	FBLN2	3	13535999	3_10	0	0.0416720210846784	22.431778189602	1.55907989673253e-05	-2.45234336311234	2
ENSG00000163528.12	CHCHD4	3	14124429	3_10	0	0.0203165762011994	15.5884295922454	5.28217752168863e-06	2.03906214482837	2
ENSG00000154767.14	XPC	3	14132463	3_10	0	0.0393134317683634	21.8741199665151	1.43427243323813e-05	-2.36843339251836	2
ENSG00000131389.16	SLC6A6	3	14402293	3_10	0	0.021938837245722	16.3176859194158	5.97079666449077e-06	-1.77096774193531	1
ENSG00000144596.12	GRIP2	3	14529060	3_10	0	0.0113820708721106	10.1017562086804	1.91768942909057e-06	1.12227823815064	3
ENSG00000154781.15	CCDC174	3	14652153	3_10	0	0.00744917429564995	6.09719205789489	7.57527000238698e-07	-0.575594342663189	2
ENSG00000177463.15	NR2C2	3	14950707	3_11	0	0.0133735870168979	5.80943286773774	1.29581126433139e-06	-0.600000000000191	1
ENSG00000131375.9	CAPN7	3	15206289	3_11	0	0.0130380904536807	5.56905629095711	1.21103223415345e-06	0.511764705882273	1
ENSG00000206562.11	METTL6	3	15441199	3_11	0	0.0124206348965057	5.11012595727457	1.05860881615932e-06	-0.311590512296998	2
ENSG00000206561.12	COLQ	3	15430456	3_11	0	0.0204674637843729	9.84138823840431	3.35954529675423e-06	-1.25364559964106	2
ENSG00000131373.14	HACL1	3	15601668	3_11	0	0.0217909505962572	10.4361313894972	3.79293866478614e-06	1.32900432900406	1
ENSG00000169814.12	BTD	3	15601668	3_11	0	0.0217909505962572	10.4361313894972	3.79293866478614e-06	1.32900432900406	1
ENSG00000131386.17	GALNT15	3	16053248	3_11	0	0.032789616618941	14.3239448678337	7.8335583949683e-06	1.63594155491629	2
ENSG00000154813.9	DPH3	3	16264511	3_12	0	0.0530710505040181	20.9263924710389	1.85230353703055e-05	2.14237122066152	2
ENSG00000154814.13	OXNAD1	3	16265607	3_12	0	0.0350907010268821	16.9629930344546	9.92783690133145e-06	-2.00564971751402	1
ENSG00000131378.13	RFTN1	3	16415612	3_12	0	0.0120717066326085	6.83255370342092	1.37566228896109e-06	0.777173842990788	2
ENSG00000154822.17	PLCL2	3	16803636	3_12	0	0.0491808048134305	20.1946106918925	1.65649916893971e-05	2.16911764705892	1
ENSG00000163576.17	EFHB	3	19946047	3_14	0	0.00969254093088012	6.7804214538649	1.096110753877e-06	0.753061708852427	2
ENSG00000144566.10	RAB5A	3	19946616	3_14	0	0.0292317638866543	17.2439018975746	8.40718629608771e-06	1.87357603764796	2
ENSG00000183977.13	PP2D1	3	19982498	3_14	0	0.01222464428688	8.97429945773229	1.82977164625844e-06	1.0687022900765	1
ENSG00000114166.7	KAT2B	3	20031701	3_14	0	0.00786140879775865	4.80290894249832	6.29745160955184e-07	0.144736842105254	1
ENSG00000182247.9	UBE2E2	3	23202760	3_17	0	0.00973110499008179	6.10798411707283	9.91334368313754e-07	-0.539597957521877	2
ENSG00000197885.10	NKIRAS1	3	23946351	3_18	0	0.00752190706416966	4.78803999188461	6.00683687283948e-07	-0.145379765648299	2
ENSG00000077092.18	RARB	3	25174821	3_18	0	0.0508789351893344	22.9454508647568	1.94712895481431e-05	-2.62032085561529	1
ENSG00000179796.11	LRRC3B	3	26622421	3_19	0	0.0129693365566672	4.72680407767068	1.02245797689574e-06	0.0802139037432894	1
ENSG00000033867.16	SLC4A7	3	27484816	3_20	0	0.0279213657044248	14.8706719890863	6.92512085124047e-06	1.66531440162289	1
ENSG00000163508.12	EOMES	3	27717913	3_20	0	0.0225830014019915	12.8531988912376	4.84119966944467e-06	-1.44910179640696	1
ENSG00000163512.13	AZI2	3	28342560	3_21	0	0.00954955989205575	4.92575963526354	7.84542866568038e-07	-0.356028917700339	2
ENSG00000144642.21	RBMS3	3	28575079	3_21	0	0.0098187526494512	5.18839616519233	8.49668572366607e-07	-0.453531598512854	1
ENSG00000163527.9	STT3B	3	31525796	3_23	0	0.0113307495945911	4.82291136229439	9.11439881299364e-07	0.255972696245586	1
ENSG00000144645.13	OSBPL10	3	32075695	3_23	0	0.0132074148911683	6.27235406575784	1.38168324784045e-06	0.658064516129014	1
ENSG00000170293.8	CMTM8	3	32238447	3_23	0	0.0229472960321599	11.5083815709244	4.40459393830671e-06	1.26540493217963	2
ENSG00000153551.13	CMTM7	3	32392093	3_24	0	0.00764229358881896	4.70869357261803	6.00183776735524e-07	-0.0329218106996016	1
ENSG00000091317.7	CMTM6	3	32502466	3_24	0	0.0111340093259674	8.41903026187829	1.56341313693738e-06	1.01485148514807	1
ENSG00000182973.18	CNOT10	3	32684690	3_24	0	0.00929253328244406	6.47261683692245	1.00316906085377e-06	0.613588110403477	1
ENSG00000188167.8	TMPPE	3	33097052	3_24	0	0.0742145367961732	25.584889919714	3.16688752668188e-05	2.58115183246097	1
ENSG00000170266.15	GLB1	3	33088568	3_24	0	0.0237643865323166	15.2013325737746	6.02515708073244e-06	-1.8883330502935	2
ENSG00000170275.14	CRTAP	3	33113772	3_24	0	0.00938315264740819	6.68378784330829	1.04599965970033e-06	0.800459692212046	2
ENSG00000173705.8	SUSD5	3	33218930	3_25	0	0.00885730310298083	5.25552756076812	7.76386419797401e-07	-0.18348623853212	1
ENSG00000153558.13	FBXL2	3	33277306	3_25	0	0.0105459569647701	6.90414755009109	1.21438435781783e-06	0.657534246575091	1
ENSG00000153560.11	UBP1	3	33443468	3_25	0	0.0164479053753673	11.1093291520548	3.04760402749982e-06	1.52830188679266	1
ENSG00000170248.13	PDCD6IP	3	33797856	3_25	0	0.0501359703574927	21.7285135918774	1.81693565948053e-05	-2.3146315608457	2
ENSG00000163673.7	DCLK3	3	36764355	3_27	0	0.0136628334770624	5.19126133626802	1.18297011480465e-06	-0.297377730635245	2
ENSG00000168016.13	TRANK1	3	36878667	3_27	0	0.0168512080693793	7.17729815709698	2.01721474758934e-06	0.937062937062718	1
ENSG00000178567.7	EPM2AIP1	3	36993455	3_27	0	0.0173211104615921	7.43792770079117	2.14875939941524e-06	-0.96666666666701	1
ENSG00000076242.14	MLH1	3	36988813	3_27	0	0.0193205978643883	8.47367545228474	2.73056483558103e-06	-1.02865248212127	3
ENSG00000093167.17	LRRFIP2	3	37183634	3_27	0	0.0150360144761441	6.09777031067177	1.52919863674738e-06	0.522546419098167	1
ENSG00000144674.16	GOLGA4	3	37243088	3_27	0	0.0140560702163788	5.45979520820383	1.27997172663011e-06	0.46531791907488	1
ENSG00000198590.11	C3orf35	3	37436001	3_27	0	0.0135653801303153	5.12352396016338	1.15920660017003e-06	-0.314917127071886	1
ENSG00000144677.14	CTDSPL	3	37950545	3_27	0	0.0137697996456637	5.26505999646161	1.209180267086e-06	0.39552238805961	1
ENSG00000008226.19	DLEC1	3	38045533	3_27	0	0.0133658738102204	4.98332963640699	1.11090540011921e-06	0.257142857142872	1
ENSG00000172936.12	MYD88	3	38156346	3_27	0	0.0155446690796346	6.4128066479457	1.66260748893368e-06	-0.641949152542252	1
ENSG00000093217.9	XYLB	3	38346523	3_28	0	0.0123428973087445	7.37521307557355	1.51827972750328e-06	0.773322559262312	2
ENSG00000114739.13	ACVR2B	3	38454810	3_28	0	0.011194211541411	6.45154704466938	1.20452961935043e-06	0.695205479452073	1
ENSG00000157036.12	EXOG	3	38491844	3_28	0	0.0108231964374854	6.13293947467166	1.10709356161215e-06	0.598425196850306	1
ENSG00000168356.11	SCN11A	3	38947836	3_28	0	0.0107465593472977	6.06577440908304	1.08721591598196e-06	0.808974479834074	2
ENSG00000114745.13	GORASP1	3	39094060	3_28	0	0.0195871938340154	11.7487763330271	3.83817668241397e-06	-1.24263412227589	3
ENSG00000168026.18	TTC21A	3	39107217	3_28	0	0.0119547090256527	7.07300545656019	1.41027273162485e-06	-0.868687926391316	2
ENSG00000168329.13	CX3CR1	3	39281672	3_28	0	0.0212744412426396	12.5326599459003	4.44694260274928e-06	1.83276392965799	2
ENSG00000144659.10	SLC25A38	3	39383433	3_28	0	0.0136400388543416	8.3205051869546	1.89289013856283e-06	-1.39389855662575	2
ENSG00000168028.13	RPSA	3	39406928	3_28	0	0.0457178897146923	19.8264437995809	1.51178873369879e-05	-2.3382706538987	2
ENSG00000170011.13	MYRIP	3	39817297	3_28	0	0.00939312886060484	4.79385317765876	7.5102624608584e-07	-0.16666666666668	1
ENSG00000114784.3	EIF1B	3	40309993	3_29	0	0.00798285491671891	5.41037839223653	7.20354016207868e-07	-0.428571428571303	1
ENSG00000168032.8	ENTPD3	3	40387447	3_29	0	0.00741011187728025	4.70755707917985	5.81809040235591e-07	-0.00746268656716394	1
ENSG00000188846.13	RPL14	3	40457413	3_29	0	0.0226884221361124	15.2967361575293	5.78846185177308e-06	-1.57348703170069	1
ENSG00000177873.12	ZNF619	3	40477330	3_29	0	0.00789399228694598	5.30469434717403	6.98420805930879e-07	0.399999999999971	1
ENSG00000172888.11	ZNF621	3	40528161	3_29	0	0.0375675624473504	20.0999567746582	1.25941321500578e-05	-1.97150259067464	1
ENSG00000168038.10	ULK4	3	41962206	3_30	0	0.0461145609806474	21.7084643600469	1.66965709346297e-05	-2.92528735632051	1
ENSG00000114812.12	VIPR1	3	42497135	3_30	0	0.208359230239529	36.5854266479522	0.000127139638980471	3.10644257703198	1
ENSG00000114857.17	NKTR	3	42600359	3_31	0	0.0133927767409854	8.22277451162936	1.83674605510144e-06	0.9360982760654	2
ENSG00000093183.13	SEC22C	3	42540188	3_31	0	0.0118426769879799	7.05927932225333	1.39434536053124e-06	0.739130434782276	1
ENSG00000114853.13	ZBTB47	3	42653821	3_31	0	0.0119693882409553	7.15991629068908	1.42935466844569e-06	0.801075268817122	1
ENSG00000157119.11	KLHL40	3	42685151	3_31	0	0.0104782521412422	5.90212520621855	1.03147182280533e-06	-0.689393939394192	1
ENSG00000010282.14	HHATL	3	42712412	3_31	0	0.0369155424190164	17.8544336663025	1.09929800252832e-05	-2.12676056338029	1
ENSG00000244607.5	CCDC13	3	42749631	3_31	0	0.00936329446642992	4.83911763876393	7.55709648738958e-07	0.165942779242133	2
ENSG00000181061.13	HIGD1A	3	42800848	3_31	0	0.0862904746873683	26.0400007919614	3.74769256166552e-05	2.62913907284744	1
ENSG00000180432.5	CYP8B1	3	42876414	3_31	0	0.0115584862705946	6.8296183712238	1.31661107422304e-06	-0.877862595419921	1
ENSG00000144649.8	FAM198A	3	43010166	3_31	0	0.0246586239228901	14.0103344527257	5.76205561158286e-06	1.51176470588285	1
ENSG00000144647.5	POMGNT2	3	43062891	3_31	0	0.0340335746155331	17.0789604457518	9.69458236213007e-06	-1.93795728588105	2
ENSG00000011198.7	ABHD5	3	43689274	3_31	0	0.0214154391583897	12.6708678039406	4.52578011807277e-06	-1.33663263690823	2
ENSG00000160746.12	ANO10	3	43691432	3_31	0	0.0104161414015579	5.84593964772123	1.01559674426069e-06	0.59504520509704	2
ENSG00000179152.19	TCAIM	3	44338372	3_31	0	0.0240530905158876	13.7740981719285	5.52578731597842e-06	-1.68208092485512	1
ENSG00000225873.3	LINC00694	3	44439661	3_31	0	0.0274289649142296	15.0230731737356	6.8727145618743e-06	-1.77586206896577	1
ENSG00000185219.16	ZNF445	3	44479488	3_31	0	0.0132718020954593	8.13693197478216	1.80115334045272e-06	-1.0396825396823	1
ENSG00000178917.15	ZNF852	3	44510929	3_31	0	0.0113857353662546	6.6872438585309	1.26989657425895e-06	-0.826771653543446	1
ENSG00000196345.12	ZKSCAN7	3	44533027	3_31	0	0.0101004174861425	5.5550713652093	9.35812998547784e-07	0.418462065550728	3
ENSG00000144792.9	ZNF660	3	44590720	3_31	0	0.0379552827718054	18.1205330177509	1.14710534994174e-05	1.98265895953774	1
ENSG00000186448.14	ZNF197	3	44584132	3_31	0	0.010360514849973	5.79533607826474	1.00142878228474e-06	-0.618608595066879	2
ENSG00000196653.11	ZNF502	3	44712685	3_31	0	0.00996794034213311	5.43031924835967	9.02798644134735e-07	-0.583417963976726	2
ENSG00000186446.11	ZNF501	3	44721338	3_31	0	0.00941450481987993	4.89064142984316	7.6793314064351e-07	0.0903225806451269	1
ENSG00000163808.16	KIF15	3	44721338	3_31	0	0.01014230919377	5.59418238212474	9.46310312488115e-07	0.383053421612437	2
ENSG00000169964.7	TMEM42	3	44861353	3_31	0	0.0110278941009749	6.38535899094666	1.17445940839047e-06	-0.680068055062936	3
ENSG00000163810.11	TGM4	3	44874111	3_31	0	0.0101423892796521	5.59425887514823	9.46330724400854e-07	0.562043795620506	1
ENSG00000075914.12	EXOSC7	3	44995047	3_31	0	0.00938121390126923	4.85717743613661	7.59981661604417e-07	-0.191891891891906	1
ENSG00000173585.15	CCR9	3	45888730	3_32	0	0.00767902014124267	6.36495800894922	8.15194902161297e-07	0.643410852713038	1
ENSG00000011376.9	LARS2	3	45486931	3_32	0	0.0106186652078752	9.42653685964232	1.6694837797461e-06	0.91791044776124	1
ENSG00000144791.9	LIMD1	3	45670809	3_32	0	0.0157350359134107	13.1466153308981	3.45018036878892e-06	-1.69014084507057	1
ENSG00000211456.10	SACM1L	3	45688625	3_32	0	0.00783652851091754	6.55664642436983	8.56969939132707e-07	0.725663716814055	1
ENSG00000163817.15	SLC6A20	3	45796521	3_32	0	0.00692653048289216	5.39163298553297	6.22868226009657e-07	-0.710858461000606	3
ENSG00000163818.16	LZTFL1	3	45916204	3_32	0	0.0221424041733885	16.3863179696896	6.05154486379448e-06	1.63592233009637	1
ENSG00000172215.5	CXCR6	3	45939679	3_32	0	0.0117088039002012	10.3504242563965	2.02130006341265e-06	1.73167258579602	2
ENSG00000163820.14	FYCO1	3	45986828	3_32	0	0.0113173733700656	10.0288406844211	1.89302557657151e-06	-1.52608973128107	2
ENSG00000173578.7	XCR1	3	46027351	3_32	0	0.0122174878226724	10.7524885617184	2.19104354898042e-06	1.68844217645223	2
ENSG00000163823.3	CCR1	3	46208517	3_32	0	0.0412876327615505	22.3239110757347	1.53727078122061e-05	-2.64965301910462	2
ENSG00000121807.5	CCR2	3	46353822	3_32	0	0.0148563185862232	12.6029660655873	3.12279932287681e-06	-2.07905138339901	1
ENSG00000160791.13	CCR5	3	46370051	3_32	0	0.0076274946838133	6.30107052973504	8.01597511014338e-07	-0.319406091195488	2
ENSG00000121797.9	CCRL2	3	46406497	3_32	0	0.00742265278609589	6.04446141983047	7.48301923017392e-07	0.394557823129324	1
ENSG00000012223.12	LTF	3	46485651	3_32	0	0.00783376924063461	6.55345970072457	8.56251830866698e-07	1.08482142857134	1
ENSG00000241186.9	TDGF1	3	46574146	3_32	0	0.0135108574816125	11.7044405398139	2.63750734752295e-06	1.34059945504098	1
ENSG00000261603.1	PRSS46	3	46716355	3_33	0	0.00774449337127903	14.3260843282009	1.85046391774332e-06	2.91366906474808	1
ENSG00000178038.16	ALS2CL	3	46692951	3_33	0	0.0121481379838319	12.0222263042025	2.43587344290584e-06	1.51311962978145	2
ENSG00000181585.3	TMIE	3	46701258	3_33	0	0.00566415071581361	6.20353343470378	5.86049140963542e-07	-1.21673003802247	1
ENSG00000188086.13	PRSS45	3	46744963	3_33	0	0.0956988370474425	20.7814573073166	3.31697932928811e-05	-2.44678478309	3
ENSG00000160801.13	PTH1R	3	46884049	3_33	0	0.0222097419990105	17.2654865138878	6.39561687477431e-06	-1.56390977443594	1
ENSG00000160796.16	NBEAL2	3	46979634	3_33	0	0.0148941595273936	20.75623494758	5.15613980848473e-06	3.14071225142444	2
ENSG00000160799.11	CCDC12	3	46982458	3_33	0	0.00557319384711763	5.86704137031702	5.45360155875634e-07	-0.102362204724417	1
ENSG00000181555.20	SETD2	3	47163449	3_33	0	0.00514084591501818	5.3798481422882	4.61280089826049e-07	-0.194865631816114	3
ENSG00000076201.14	PTPN23	3	47380662	3_33	0	0.00610750416221961	8.24630943382342	8.40008159014417e-07	1.37301587301619	1
ENSG00000114650.18	SCAP	3	47475926	3_33	0	0.0144446668127007	16.3638580921407	3.94233330405605e-06	2.23916407865653	2
ENSG00000047849.21	MAP4	3	48089403	3_34	0	0.00574039990411135	7.70334412083419	7.37533162976355e-07	0.789473684210437	1
ENSG00000164045.11	CDC25A	3	48187406	3_34	0	0.00527741062456721	7.17410932073614	6.31464562120512e-07	0.425164261470768	2
ENSG00000164047.4	CAMP	3	48234587	3_34	0	0.00527399706212872	7.27931392225856	6.40310226333945e-07	1.02325581395353	1
ENSG00000164048.13	ZNF589	3	48241756	3_34	0	0.0040623592626613	4.76296887018789	3.22712789291913e-07	-0.0597997682777553	2
ENSG00000172113.8	NME6	3	48301800	3_34	0	0.00435907208052666	5.82918704507095	4.23801165841128e-07	-0.00820624376707256	2
ENSG00000164049.14	FBXW12	3	48370245	3_34	0	0.00494694752904934	7.05270593324759	5.81906469462962e-07	1.24409448818878	1
ENSG00000164053.19	ATRIP	3	48446788	3_34	0	0.0145190500147434	12.7966370201331	3.09880435838733e-06	0.128834355828228	1
ENSG00000114268.11	PFKFB4	3	48562511	3_34	0	0.015791480703186	32.1203113920487	8.45985085190824e-06	4.41758241758004	1
ENSG00000145040.3	UCN2	3	48564341	3_34	0	0.00892241679474637	14.9165782263271	2.21978965069515e-06	-2.29746903942883	2
ENSG00000183396.3	TMEM89	3	48621576	3_34	0	0.0132484409476875	49.7578204426597	1.09947720169491e-05	6.19753086419464	1
ENSG00000008300.16	CELSR3	3	48658401	3_34	2	0.252603522613017	29.0981672091913	0.000122592850519944	5.02116402116168	1
ENSG00000213672.7	NCKIPSD	3	48683607	3_34	0	0.0128274363675283	17.6511145243621	3.77634885630051e-06	1.07052237252918	2
ENSG00000068745.14	IP6K2	3	48740313	3_34	0	0.166699679484893	41.9513553938163	0.000116638215689678	-3.7863720073663	1
ENSG00000114302.15	PRKAR2A	3	48845667	3_34	0	0.0287865284431311	44.332920931002	2.1285102479233e-05	-6.13711602950738	2
ENSG00000177479.19	ARIH2	3	48919714	3_34	0	0.00851011921676925	17.5471601332478	2.49059200176259e-06	-0.699999999999753	1
ENSG00000178467.17	P4HTM	3	48971953	3_34	0	0.00406682620009191	12.5773936737135	8.53112632738935e-07	-3.82399999999923	1
ENSG00000178252.17	WDR6	3	49007280	3_34	0	0.00455849631848426	28.3092628766527	2.15233701823348e-06	3.80739631843383	2
ENSG00000178057.14	NDUFAF3	3	49015352	3_34	0	0.00783314322907247	17.0612474193031	2.22898401691286e-06	-0.792307692307396	1
ENSG00000178149.16	DALRD3	3	49015352	3_34	0	0.00783314322907247	17.0612474193031	2.22898401691286e-06	-0.792307692307396	1
ENSG00000198218.10	QRICH1	3	49072486	3_34	0	0.0261701823716831	30.2404689728323	1.31994360629159e-05	-4.35172413792924	1
ENSG00000177352.9	CCDC71	3	49182704	3_34	0	0.00717721518529613	16.0747617695083	1.92424611425076e-06	-3.63120567375897	1
ENSG00000185909.14	KLHDC8B	3	49171432	3_34	0	0.0049076216521089	8.11329139315966	6.640920077879e-07	-1.05893544682371	3
ENSG00000173421.16	CCDC36	3	49199901	3_34	0	0.00569741606102014	14.5530037862243	1.38289970324935e-06	-0.682889534488822	2
ENSG00000188315.7	C3orf62	3	49277527	3_34	1	0.0242538176024703	55.0332565222907	2.22620639084944e-05	-7.05102040815835	1
ENSG00000114316.12	USP4	3	49340655	3_35	0	0.00487250460532818	18.9609772518871	1.54089512452829e-06	-3.45390070922073	1
ENSG00000233276.3	GPX1	3	49358927	3_35	0	0.0088225263563303	114.074804744561	1.67858293685829e-05	11.6461538461522	1
ENSG00000067560.10	RHOA	3	49412205	3_35	0	0.0048673941763886	19.3159011995824	1.56809221626407e-06	-3.51063829787222	1
ENSG00000145022.4	TCTA	3	49412205	3_35	0	0.00532456470907938	16.7067524494361	1.48366636915778e-06	2.91821879402033	2
ENSG00000145020.15	AMT	3	49422974	3_35	0	0.00487283960333951	18.932520802369	1.53868834592846e-06	3.44680851063796	1
ENSG00000145029.13	NICN1	3	49429438	3_35	0	0.00486778004350286	19.2495579059679	1.56283025870079e-06	3.49645390070912	1
ENSG00000173402.11	DAG1	3	49466685	3_35	0	0.00956683956204574	52.6207232763195	8.39625093355829e-06	7.99200000000059	1
ENSG00000173531.15	MST1	3	49685714	3_35	0	0.0675763219468125	95.6215684047504	0.000107773135606828	9.94390563436457	3
ENSG00000164068.15	RNF123	3	49687375	3_35	0	0.00527297833917773	32.8828311676858	2.89191347929425e-06	-5.90964505225593	2
ENSG00000173540.12	GMPPB	3	49722998	3_35	0	0.0348870555656264	27.0922916909683	1.57641357243186e-05	3.04016913319212	1
ENSG00000176095.11	IP6K1	3	49785476	3_35	0	0.00593917979181435	12.3214454362316	1.22052937506563e-06	-2.06134969325253	1
ENSG00000183763.8	TRAIP	3	49856597	3_35	0	0.00583807457364582	31.236337728236	3.04151423628648e-06	-6.56617647058778	1
ENSG00000164078.12	MST1R	3	49903379	3_35	0	0.00527384281585619	27.7389331320906	2.43992816882418e-06	-5.94018011805114	2
ENSG00000004534.14	RBM6	3	49937901	3_35	0	0.00493537173100667	26.7520278525207	2.20209820388668e-06	5.80487804877936	1
ENSG00000003756.16	RBM5	3	50088563	3_35	0	0.00503491954336177	29.1787043548842	2.45029652594996e-06	6.03252032520252	1
ENSG00000012171.19	SEMA3B	3	50267802	3_35	0	0.0149854795131128	17.2751104366231	4.31769123763325e-06	1.84422110552778	1
ENSG00000179564.3	LSMEM2	3	50278688	3_35	0	0.0200222839645059	20.2713675970813	6.76950278328878e-06	2.05102040816415	1
ENSG00000243477.5	NAT6	3	50298716	3_35	0	0.00489337569757353	5.42127693454046	4.42456173612693e-07	-1.65849516952269	2
ENSG00000186792.16	HYAL3	3	50295266	3_35	0	0.00634979387531776	8.20315266191415	8.68761421200511e-07	-0.583999999999823	1
ENSG00000007402.11	CACNA2D2	3	50504484	3_35	0	0.0199115522234281	14.1817594006824	4.70972268336941e-06	0.0162162162162202	1
ENSG00000114735.9	HEMK1	3	50569633	3_35	0	0.00735160715010763	7.67807675912906	9.41444768775763e-07	0.417112299465047	1
ENSG00000114737.15	CISH	3	50611939	3_35	0	0.00493465595007792	6.57505095392967	5.41148061308514e-07	-1.41326530612245	1
ENSG00000088538.12	DOCK3	3	50673570	3_35	0	0.00868590311021877	11.1576987192872	1.61640325581234e-06	1.90972222222311	1
ENSG00000145050.15	MANF	3	51380917	3_35	0	0.00495648262842507	5.50771687685527	4.55308021122083e-07	-0.792055543410435	2
ENSG00000259956.1	RBM15B	3	51391456	3_35	0	0.00983420095810372	10.8575079720872	1.78085820340775e-06	1.14350797266519	1
ENSG00000164080.13	RAD54L2	3	51589531	3_35	0	0.0185397130571991	15.3825591954291	4.7565460841709e-06	0.276315789473755	1
ENSG00000164081.12	TEX264	3	51704240	3_35	0	0.00556793628939745	5.74209814656283	5.33242768109295e-07	-0.237288135593162	1
ENSG00000164082.14	GRM2	3	51704240	3_35	0	0.00556793628939745	5.74209814656283	5.33242768109295e-07	-0.237288135593162	1
ENSG00000114779.19	ABHD14B	3	51099271	3_35	0	0.0130193427275604	13.4539596555267	2.92145557312862e-06	1.31669865642988	1
ENSG00000114767.6	RRP9	3	51941930	3_36	0	0.0195082451011225	14.5547499710295	4.7356877398869e-06	1.84435797665361	1
ENSG00000041880.14	PARP3	3	51956914	3_36	0	0.00819004329252748	6.43685962778152	8.79266124380022e-07	0.76973684210511	1
ENSG00000248487.8	ABHD14A	3	51972037	3_36	0	0.0122652973674162	10.1647231414132	2.07937942170038e-06	1.36440677966089	1
ENSG00000162244.10	RPL29	3	51993314	3_36	0	0.0100657053467739	8.22284794229569	1.38046874424128e-06	-0.964566929133842	1
ENSG00000023330.14	ALAS1	3	52191549	3_36	0	0.0304595493576787	18.3852434570552	9.34013093605604e-06	-1.65988372092948	1
ENSG00000164088.17	PPM1M	3	52245935	3_36	0	0.00714418459393207	4.9711167713214	5.92334103646141e-07	-0.11290322580646	1
ENSG00000168237.17	GLYCTK	3	52291743	3_36	0	0.00994931656996834	7.99333414063523	1.32642079848418e-06	1.40322580645135	1
ENSG00000114841.17	DNAH1	3	52317537	3_36	0	0.00763220958692445	5.5831688972819	7.10707927068621e-07	0.317460317460318	1
ENSG00000114854.7	TNNC1	3	52454186	3_36	0	0.00871444549915657	6.79732075015659	9.87956055465178e-07	0.698307947181622	2
ENSG00000010322.15	NISCH	3	52455611	3_36	0	0.00694282565912596	4.71104115733396	5.45523248800585e-07	0.122448979591812	1
ENSG00000010327.10	STAB1	3	52495250	3_36	0	0.00721381666949972	5.04976031787582	6.07569510783908e-07	-0.32967032967032	1
ENSG00000168268.10	NT5DC2	3	52532898	3_36	0	0.00781202299352146	5.76376282288134	7.50982332364081e-07	1.09470846298366	3
ENSG00000163938.16	GNL3	3	52697467	3_36	0	0.0074146206351875	5.29745317278548	6.55112924410406e-07	1.13492063492094	1
ENSG00000163939.18	PBRM1	3	52685800	3_36	0	0.00935302551992956	7.54849051883831	1.17753097152361e-06	1.50781249999972	1
ENSG00000114902.13	SPCS1	3	52704149	3_36	0	0.00866779606699131	6.748428693279	9.75599240888887e-07	-1.4560000000004	1
ENSG00000114904.12	NEK4	3	52736294	3_36	0	0.0094951659193554	7.62348097698807	1.20730217922096e-06	1.60779628338184	2
ENSG00000055955.15	ITIH4	3	52830844	3_36	0	0.0470916723904159	22.2874916931802	1.75051329656147e-05	-2.9585203067978	2
ENSG00000272573.5	MUSTN1	3	52833204	3_36	0	0.00708249127492577	4.8935932700465	5.78061471356802e-07	0.110749185667802	1
ENSG00000213533.11	TMEM110	3	52897955	3_36	0	0.0959396098603572	29.0648922596503	4.65079043985551e-05	-3.38095238095414	1
ENSG00000163935.13	SFMBT1	3	53047596	3_36	0	0.0103348629751122	8.43870023604347	1.45458929945721e-06	-1.47328244274776	1
ENSG00000163933.9	RFT1	3	53072031	3_36	0	0.0413416329341978	21.4007827103008	1.47562970681285e-05	2.58583125119492	2
ENSG00000163932.13	PRKCD	3	53155654	3_36	0	0.00754648585004325	5.5034550514635	6.92692190606907e-07	-0.486301369862935	1
ENSG00000163931.15	TKT	3	53255618	3_36	0	0.0352154990630573	19.9570907033825	1.17217157123658e-05	-2.01863354037316	1
ENSG00000157388.15	CACNA1D	3	53328538	3_36	0	0.0069553311854641	4.72945903338511	5.48642425492909e-07	0.279069767441886	1
ENSG00000272886.5	DCP1A	3	53347519	3_36	0	0.00815125931103655	6.20553878152189	8.43653881496384e-07	0.620227038183574	1
ENSG00000016391.10	CHDH	3	53846340	3_36	0	0.0667442044871073	26.0922251243416	2.90458963794502e-05	-2.40521739130369	1
ENSG00000056736.9	IL17RB	3	53846762	3_36	0	0.00798184944968428	6.02269194788651	8.01778281265839e-07	0.555183946488654	1
ENSG00000113812.13	ACTR8	3	53881903	3_36	0	0.00873569981569156	6.89940022686893	1.00523857581669e-06	-0.849624060150224	1
ENSG00000157445.14	CACNA2D3	3	54122697	3_37	0	0.0149132026564741	9.38783874632282	2.33505248311643e-06	1.03867403314874	1
ENSG00000114251.14	WNT5A	3	55489922	3_38	0	0.0120655986337199	8.49733280432509	1.70998227186364e-06	0.813793103448463	1
ENSG00000180376.16	CCDC66	3	56544344	3_39	0	0.0118447825793605	5.85433910213783	1.15655175893843e-06	0.668576263687959	3
ENSG00000163946.13	FAM208A	3	56682894	3_39	0	0.0116630935775019	5.7081675406101	1.1103773067731e-06	0.596774193548066	1
ENSG00000163947.11	ARHGEF3	3	57078950	3_39	0	0.0162071823714623	8.82191037678244	2.38468086030336e-06	0.967032967032541	1
ENSG00000163666.8	HESX1	3	57226802	3_39	0	0.0109169853206166	5.08319147388744	9.25548754979613e-07	0.388888888888983	1
ENSG00000157500.10	APPL1	3	57226802	3_39	0	0.0109169853206166	5.08319147388744	9.25548754979613e-07	-0.388888888888983	1
ENSG00000239388.8	ASB14	3	57292659	3_39	0	0.0123616007185891	6.25819738434795	1.29028032228811e-06	0.495815899581755	1
ENSG00000174844.14	DNAH12	3	57542497	3_39	0	0.0153846613490797	8.32865201241597	2.13708975941676e-06	-1.16460205853307	3
[truncated: 8,639 more rows]
