# Supplementary material for: Adjusting for genetic confounders in transcriptome-wide association studies improves discovery of risk genes of complex traits
Source: Nat Genet. 2024 Jan 26;56(2):336–47. doi: 10.1038/s41588-023-01648-9 (PMC10864181; doi:10.1038/s41588-023-01648-9)
Supplement: Supplementary file 5 — cTWAS results of all analyzed genes across all tissues for IBD, SCZ, and SBP. Results are stored separately for each combination of traits and tissues. Column legends for each set of results are the same as in Supplementary Table 1. [file 41588_2023_1648_MOESM5_ESM.zip › IBD_Cells_Cultured_fibroblasts.csv]

id	genename	chrom	pos	region_tag	cs_index	PIP	tau2	PVE	z	num_eqtl
ENSG00000237330.2	RNF223	1	1074098	1_1	0	0.0193993671575173	9.95110422441648	3.21972621165463e-06	-1.03152989343699	2
ENSG00000187634.11	SAMD11	1	909894	1_1	0	0.0119777548341184	5.61871980376987	1.12246523827345e-06	-0.502673796791273	1
ENSG00000188976.10	NOC2L	1	958339	1_1	0	0.0177353442206341	9.42207324233748	2.78705926288642e-06	-1.12043795620502	1
ENSG00000187961.13	KLHL17	1	959193	1_1	0	0.0111645803673305	5.00020997423671	9.31088048282825e-07	0.32083333333331	1
ENSG00000187583.10	PLEKHN1	1	966179	1_1	0	0.011058712242539	4.90593393900436	9.04870352291727e-07	0.27935222672076	1
ENSG00000187642.9	PERM1	1	951408	1_1	0	0.0123985927047116	6.05273344707627	1.25165329753796e-06	0.633333333333706	1
ENSG00000188290.10	HES4	1	1000112	1_1	0	0.0200172190414823	10.040516231055	3.3521225659487e-06	1.07273200291095	2
ENSG00000131591.17	C1orf159	1	1072052	1_1	0	0.0118180260845775	5.42457328548621	1.06922875703551e-06	-0.395380928186525	2
ENSG00000186827.10	TNFRSF4	1	1213936	1_1	0	0.0131683896996911	7.38231546079218	1.6213821050714e-06	-1.37924151696545	1
ENSG00000078808.16	SDF4	1	1231507	1_1	0	0.0122051682920987	7.93691070318635	1.61568008492334e-06	1.68315319850872	2
ENSG00000176022.4	B3GALT6	1	1230250	1_1	0	0.0157287343307884	13.2740647019928	3.48223288669114e-06	-2.67605633802723	1
ENSG00000160087.20	UBE2J2	1	1274159	1_1	0	0.0211350903621931	11.9157466560842	4.20034995595743e-06	1.70555555555487	1
ENSG00000162572.20	SCNN1D	1	1284756	1_1	0	0.0230908056395915	16.8275713311921	6.48068080449187e-06	-3.01234567901136	1
ENSG00000131584.18	ACAP3	1	1309988	1_1	1	0.387419680474829	28.8590042690948	0.000186476078068523	-5.34146341463492	1
ENSG00000169972.11	PUSL1	1	1309988	1_1	1	0.387419680474829	28.8590042690948	0.000186476078068523	-5.34146341463492	1
ENSG00000127054.20	INTS11	1	1281631	1_1	0	0.0114047387351727	10.3281340831474	1.96456912187282e-06	2.73151750972789	1
ENSG00000169962.4	TAS1R3	1	1331096	1_1	0	0.0110207309667352	6.99504455452302	1.28576319922151e-06	-1.60740740740759	1
ENSG00000162576.16	MXRA8	1	1361311	1_1	0	0.0109577860755837	6.88397090123407	1.25811966052781e-06	-1.58064516128941	1
ENSG00000175756.13	AURKAIP1	1	1374801	1_1	0	0.0626662237934252	24.6647819949359	2.57792876279783e-05	-3.24959278126744	3
ENSG00000242485.5	MRPL20	1	1402457	1_1	0	0.013464428324833	9.27780966507782	2.08349989570664e-06	2.09015751857261	3
ENSG00000235098.8	ANKRD65	1	1418223	1_1	0	0.023865289842937	21.2551208402836	8.46039027136146e-06	-3.93117408906741	1
ENSG00000179403.11	VWA1	1	1434243	1_1	0	0.0119145071873027	5.42441783716475	1.07792693610141e-06	0.276295133437846	1
ENSG00000160072.19	ATAD3B	1	1434243	1_1	0	0.0120310359108314	5.49595508108443	1.1028242397859e-06	-0.221073092277874	2
ENSG00000215915.9	ATAD3C	1	1495204	1_1	0	0.0197098506532871	12.1549474558126	3.99573359328549e-06	2.33333333333334	1
ENSG00000197785.13	ATAD3A	1	1511945	1_1	0	0.0234184741804838	14.2165954336958	5.55282907914654e-06	-2.54716981132176	1
ENSG00000205090.8	TMEM240	1	1538924	1_1	0	0.0347150047020792	18.3113328067659	1.06022316741701e-05	-2.76978417266277	1
ENSG00000228594.3	FNDC10	1	1551523	1_1	0	0.0290891242163729	16.2591423882159	7.88839022270137e-06	-2.39743589743548	1
ENSG00000189339.11	SLC35E2B	1	1694167	1_1	0	0.0165076716215464	12.7101312578458	3.4994191349012e-06	2.45806451612936	1
ENSG00000215790.6	SLC35E2	1	1697467	1_1	0	0.0125413350467518	10.6077622042861	2.21884850643332e-06	2.2892818378176	2
ENSG00000008130.15	NADK	1	1813304	1_1	0	0.0218587932331382	15.483497822595	5.6448884605609e-06	2.5916955017304	1
ENSG00000078369.17	GNB1	1	1890186	1_1	0	0.0126452299467009	13.726366150875	2.89495899245169e-06	-3.09285714285874	1
ENSG00000169885.9	CALML6	1	1910369	1_1	0	0.0333770296318519	18.3985154471743	1.02421367857368e-05	2.61985628609463	2
ENSG00000178821.12	TMEM52	1	1918989	1_1	0	0.0147775002380284	11.2552989076845	2.77407445815148e-06	-1.9658180748832	2
ENSG00000067606.16	PRKCZ	1	2075289	1_2	0	0.0127614321531003	4.82553638278344	1.02708199461627e-06	-0.335570469798548	1
ENSG00000162585.16	FAAP20	1	2163093	1_2	0	0.0163925779184811	6.91686977624473	1.89111074201642e-06	-0.605136218647334	2
ENSG00000157933.9	SKI	1	2228951	1_2	0	0.0145837356239964	6.26544650844208	1.52398578056625e-06	0.708449191849184	2
ENSG00000116151.13	MORN1	1	2367799	1_2	0	0.0139257393131694	5.62816223749116	1.30720883519065e-06	0.47617508382086	2
ENSG00000157916.19	RER1	1	2407956	1_2	0	0.0150982678803624	6.48777083431473	1.63373921315086e-06	-0.79428571428583	1
ENSG00000157911.9	PEX10	1	2407130	1_2	0	0.0126400341486916	4.91396449387378	1.03595375032144e-06	-0.462206432855457	2
ENSG00000157873.17	TNFRSF14	1	2555429	1_2	0	0.0167454445476817	13.5271897905668	3.77802102379876e-06	-2.77586206896459	1
ENSG00000157870.14	FAM213B	1	2588863	1_2	0	0.0160798878803531	11.8306158270522	3.17285681495956e-06	2.33076923076778	1
ENSG00000130762.14	ARHGEF16	1	3454845	1_2	0	0.0149845743811482	6.2673922379859	1.5663593102712e-06	-0.611111111111326	1
ENSG00000162591.15	MEGF6	1	3474458	1_2	0	0.0168417101948219	7.37717543870371	2.07222260611782e-06	-0.827670207727941	2
ENSG00000158109.14	TPRG1L	1	3641358	1_2	0	0.0160500336730972	6.86852633985003	1.83865235150438e-06	0.639143730886941	1
ENSG00000235169.7	SMIM1	1	3772844	1_3	0	0.017005111471734	5.12993590903703	1.45496158873903e-06	-0.308370044052868	1
ENSG00000130764.9	LRRC47	1	3781099	1_3	0	0.0163144308678647	4.74015795190851	1.28980734875278e-06	-0.130423799678046	2
ENSG00000116198.12	CEP104	1	3856515	1_3	0	0.0249036847660863	8.72216109948787	3.62282886903392e-06	-1.08142868943581	3
ENSG00000169598.15	DFFB	1	3857024	1_3	0	0.0246323248037412	8.61882538199705	3.54089941518222e-06	-1.07953359978532	3
ENSG00000198912.10	C1orf174	1	3891607	1_3	0	0.0392899415457387	13.0347107726311	8.54167193692624e-06	1.50273469080627	2
ENSG00000196581.10	AJAP1	1	4570324	1_4	0	0.0228718578889976	10.6456137995697	4.06099314450206e-06	1.27366017535664	2
ENSG00000069424.14	KCNAB2	1	5991653	1_5	0	0.0182889493515038	4.6826366334126	1.42836539886884e-06	0.144833382518497	3
ENSG00000131697.17	NPHP4	1	5897529	1_5	0	0.0182789033629277	4.6774689157518	1.4260053420639e-06	0.0115518867338661	2
ENSG00000116254.17	CHD5	1	6182116	1_5	0	0.019890739429332	5.47264822552438	1.81555147592944e-06	-0.480686695278999	1
ENSG00000158286.12	RNF207	1	6205436	1_5	0	0.0946493964092614	20.3309155008846	3.20948159615462e-05	2.08464235023245	3
ENSG00000116251.9	RPL22	1	6208961	1_5	0	0.0386953952756934	11.7581947654721	7.58857171270297e-06	-1.37500000000059	1
ENSG00000116237.15	ICMT	1	6235565	1_5	0	0.0370239317994693	11.3395007745897	7.00223332252178e-06	1.36762552067328	2
ENSG00000097021.19	ACOT7	1	6274241	1_5	0	0.0892461979878549	19.7604619965871	2.94135147468835e-05	2.25853658536687	1
ENSG00000069812.11	HES2	1	6424818	1_5	0	0.018943923319044	5.01368209791826	1.58411543621307e-06	-0.384868421052569	1
ENSG00000215788.9	TNFRSF25	1	6466259	1_5	0	0.0497092680195435	14.1397902441664	1.17230452322063e-05	1.94804878716493	3
ENSG00000171680.21	PLEKHG5	1	6491632	1_5	0	0.0350359146317235	10.8165815285335	6.32067693581695e-06	1.54811294999129	2
ENSG00000162408.10	NOL9	1	6553646	1_5	0	0.0274174535317252	8.49797179021316	3.88599740934471e-06	1.27461139896318	1
ENSG00000204859.12	ZBTB48	1	6584663	1_5	0	0.0295315118588869	9.19963799213221	4.53123435899259e-06	-1.3233082706764	1
ENSG00000041988.15	THAP3	1	6625791	1_5	0	0.0183534464857688	4.71574793525053	1.44353832529972e-06	-0.0671641791044753	1
ENSG00000007923.15	DNAJC11	1	6701642	1_5	0	0.0193878594465883	5.2316707472374	1.69172735657665e-06	-0.641791044776053	1
ENSG00000171735.18	CAMTA1	1	6788445	1_5	0	0.0202419949961494	5.63746223178318	1.90325537112825e-06	-0.567251461988276	1
ENSG00000049245.12	VAMP3	1	7771004	1_6	0	0.0157466321479096	9.11108222762586	2.3928625566286e-06	1.27452075831206	2
ENSG00000116288.12	PARK7	1	7954388	1_6	0	0.0225666119716231	39.8409648259968	1.49953398903106e-05	-6.16771948805679	2
ENSG00000116285.12	ERRFI1	1	8024295	1_6	1	0.276297544363809	47.8206677604708	0.00022037014980829	7.20958083832359	1
ENSG00000162426.14	SLC45A1	1	8346274	1_6	0	0.0107004936340072	6.82403606795076	1.2178820571967e-06	1.87162162162197	1
ENSG00000142599.17	RERE	1	8430260	1_6	0	0.0197826808701269	12.0630297868443	3.98017026535643e-06	1.87121212121108	1
ENSG00000074800.13	ENO1	1	8875090	1_6	0	0.015000490611065	8.190389899221	2.0491329917145e-06	-0.876543209876576	1
ENSG00000180758.11	GPR157	1	9067399	1_6	0	0.0113859456747591	5.65590319020169	1.07406652209639e-06	0.456224864790478	5
ENSG00000049239.12	H6PD	1	9230813	1_6	0	0.0186440158465461	10.1504258805689	3.15634039339057e-06	1.35635956142709	4
ENSG00000171621.13	SPSB1	1	9285727	1_6	0	0.0220756196654064	11.86594440745	4.36893232999854e-06	-1.52939256083734	2
ENSG00000171612.6	SLC25A33	1	9337596	1_7	0	0.0312278680466567	9.96715579468781	5.19127084338744e-06	-1	1
ENSG00000171608.15	PIK3CD	1	9651286	1_7	0	0.0263777544807389	8.63443635751007	3.79867308767894e-06	0.954191376647023	2
ENSG00000171603.16	CLSTN1	1	9824341	1_7	0	0.0297543766154996	9.88924461671417	4.90765563267868e-06	-1.22159228587766	2
ENSG00000162441.11	LZIC	1	9943171	1_7	0	0.0240152095476131	7.70354570836474	3.08558240815909e-06	-0.830882352941506	1
ENSG00000173614.13	NMNAT1	1	9925187	1_7	0	0.0178169227045383	4.97519862110925	1.47843836869805e-06	-0.310984308131217	1
ENSG00000162444.11	RBP7	1	9996852	1_7	0	0.0213783240154284	6.63251506180792	2.36489577578162e-06	0.898963730570491	1
ENSG00000130939.18	UBE4B	1	10033012	1_7	0	0.0213674342203183	6.69337204511741	2.38537930327007e-06	0.718654434250728	1
ENSG00000054523.17	KIF1B	1	10210328	1_7	0	0.0373849912911554	11.8758806487431	7.40496847120539e-06	-1.52799097162109	3
ENSG00000142657.20	PGD	1	10401120	1_7	0	0.0186085295559416	5.36994650214297	1.66664122953037e-06	0.456000000000244	1
ENSG00000175279.21	CENPS	1	10429947	1_7	0	0.017819095739383	4.97324689239224	1.47803863620805e-06	-0.319827319175115	3
ENSG00000241563.3	CORT	1	10449646	1_7	0	0.0226665673749346	7.25270252786331	2.7418628433406e-06	0.810699588477425	1
ENSG00000160049.11	DFFA	1	10466087	1_7	0	0.0253040628517012	8.27839038800082	3.49378572458415e-06	0.972914113245128	3
ENSG00000120948.16	TARDBP	1	11012060	1_8	0	0.0682903507820264	18.3895149578422	2.09454513598473e-05	-2.2275449101791	1
ENSG00000009724.16	MASP2	1	11046260	1_8	0	0.0173478161489655	5.39746396020279	1.56168941828753e-06	0.294392523364465	1
ENSG00000116649.9	SRM	1	11060199	1_8	0	0.0184841575772703	5.99420669008145	1.84795538486237e-06	-0.656531771581289	2
ENSG00000171824.13	EXOSC10	1	11100310	1_8	0	0.0329792876649292	11.4554991891869	6.30108582993742e-06	-1.61116936350957	2
ENSG00000171819.4	ANGPTL7	1	11189075	1_8	0	0.0342732080506646	11.8197985688532	6.75654911798878e-06	1.75177304964527	1
ENSG00000132879.13	FBXO44	1	11656698	1_8	0	0.0160732414519655	4.6801005147662	1.25463891777949e-06	-0.0912698412698254	1
ENSG00000116663.10	FBXO6	1	11664035	1_8	0	0.0304954166227028	10.7148271789345	5.44979099791295e-06	-1.2063913171068	4
ENSG00000177674.15	AGTRAP	1	11737177	1_9	0	0.0150502676252742	5.7414292758883	1.44120031278588e-06	0.581577890767265	3
ENSG00000177000.10	MTHFR	1	11790308	1_9	0	0.0195307804163046	8.19167410676151	2.66840883001296e-06	-1.08309260217457	3
ENSG00000011021.21	CLCN6	1	11790308	1_9	0	0.0375137325769798	14.3550570378293	8.98163301773638e-06	-1.70900867680435	3
ENSG00000116685.15	KIAA2013	1	11912754	1_9	0	0.0138036920642339	4.92943483954085	1.13488667838164e-06	0.759124087591261	1
ENSG00000083444.16	PLOD1	1	11935984	1_9	0	0.0161291618801452	6.39194651895165	1.71951131866841e-06	0.671814671815052	1
ENSG00000116688.16	MFN2	1	11986032	1_9	0	0.0194890192464939	8.17155971996155	2.65616499585044e-06	1.28787640956301	2
ENSG00000116691.10	MIIP	1	12022869	1_9	0	0.115580241245857	25.1728198944169	4.85261203234854e-05	-2.59854014598537	1
ENSG00000120949.14	TNFRSF8	1	12069912	1_9	0	0.0144115654310255	5.33407723874163	1.28212557566704e-06	0.14285714285714	1
ENSG00000028137.18	TNFRSF1B	1	12186118	1_9	0	0.014280928096555	5.2485928128884	1.25014221140075e-06	0.376543209876555	1
ENSG00000048707.13	VPS13D	1	12230088	1_9	0	0.0517439588928995	17.4130919065777	1.50278084596e-05	-1.92147016497757	2
ENSG00000162493.16	PDPN	1	13583417	1_10	0	0.0704356780935994	17.365200835124	2.04001150166536e-05	1.86419732673406	2
ENSG00000116731.22	PRDM2	1	13698273	1_10	0	0.0671023479146143	16.8993375923622	1.89133083818271e-05	-1.87681159420247	1
ENSG00000142621.19	FHAD1	1	15175170	1_11	0	0.00839612279942326	4.85030238831122	6.79215679013241e-07	0.23970037453187	1
ENSG00000142634.12	EFHD2	1	15409565	1_11	0	0.0107768136406488	7.16103005117908	1.28714055634276e-06	0.756941268541875	2
ENSG00000142615.7	CELA2A	1	15456801	1_11	0	0.0833801835425477	26.1600623003436	3.63799188766471e-05	2.71559633027687	1
ENSG00000132906.17	CASP9	1	15526781	1_11	0	0.00828806874544785	4.71090485890681	6.51205085709491e-07	-0.23092474078291	3
ENSG00000116138.12	DNAJC16	1	15526794	1_11	0	0.00865852397174061	5.12058989565368	7.39475797004022e-07	-0.382113821138194	1
ENSG00000116771.5	AGMAT	1	15584636	1_11	0	0.00909397207429663	5.51400883568539	8.36336747488163e-07	-0.754278774888025	2
ENSG00000197312.11	DDI2	1	15618125	1_11	0	0.00847136904257639	4.8975240126194	6.91974803705631e-07	-0.441176470588296	1
ENSG00000116786.11	PLEKHM2	1	15684135	1_11	0	0.0200429358370374	12.7511537535647	4.26256411312934e-06	1.91187739463675	1
ENSG00000162461.7	SLC25A34	1	15735883	1_11	0	0.00844946994078999	4.87977833620842	6.87685180537906e-07	-0.348889701641195	2
ENSG00000162458.12	FBLIM1	1	15749486	1_11	0	0.0268705967410953	15.3808421931248	6.89314689043615e-06	1.99435129947863	3
ENSG00000233954.6	UQCRHL	1	15730127	1_11	0	0.00973549211984381	6.20419242955164	1.00740308067273e-06	-0.655867995909113	2
ENSG00000116809.11	ZBTB17	1	15976487	1_11	0	0.0122807885452739	8.28370435278155	1.69672301029196e-06	-1.18897637795226	1
ENSG00000186510.11	CLCNKA	1	16018653	1_11	0	0.00856444297644943	5.0036333399707	7.14734433264511e-07	0.515905699504607	3
ENSG00000173641.17	HSPB7	1	16019124	1_11	0	0.0268104025472847	15.5515336603028	6.95403168371276e-06	1.92848213765375	3
ENSG00000184908.17	CLCNKB	1	16044182	1_11	0	0.0133636314960878	9.13823599351902	2.03679334092223e-06	1.23085213664108	2
ENSG00000142632.16	ARHGEF19	1	16204221	1_11	0	0.00875189024073619	5.21678520470042	7.61491260754116e-07	0.291744968594711	2
ENSG00000132881.11	RSG1	1	16233224	1_11	0	0.00837760224778927	4.83129937649711	6.750622031837e-07	0.0107657148822241	2
ENSG00000037637.10	FBXO42	1	16352086	1_11	0	0.0450597497254558	20.3637062884587	1.53040263662398e-05	2.16666666666696	1
ENSG00000055070.16	SZRD1	1	16352086	1_11	0	0.0306490213988403	16.7756231586837	8.57541960353883e-06	-1.92685420800434	2
ENSG00000157191.19	NECAP2	1	16440373	1_11	0	0.00831515238550817	4.75123109983398	6.58925740345333e-07	0.102464379802366	2
ENSG00000219481.10	NBPF1	1	16520975	1_11	0	0.00847634373955419	4.93513291204525	6.97698066328912e-07	0.278195488721765	1
ENSG00000058453.16	CROCC	1	16949400	1_12	0	0.0198434339873504	5.43666927474494	1.79932598136093e-06	-0.506666666666619	1
ENSG00000117122.13	MFAP2	1	16980453	1_12	0	0.0182941661425897	4.67175411713253	1.42545234078006e-06	0.0900767104855514	2
ENSG00000159363.17	ATP13A2	1	16988930	1_12	0	0.0187988111832966	4.92774776840514	1.54503727433259e-06	0.375999999999934	1
ENSG00000117118.9	SDHB	1	17044726	1_12	0	0.0213324063189981	6.11791841291654	2.17672534334299e-06	0.719246134464059	2
ENSG00000074964.16	ARHGEF10L	1	17555981	1_12	0	0.0335169716510565	10.3833179196672	5.8044493946894e-06	1.18648648648659	1
ENSG00000142623.9	PADI1	1	17205087	1_12	0	0.0427347291412658	12.6872541092507	9.04292022458162e-06	-2.0219780219777	1
ENSG00000142619.4	PADI3	1	17259342	1_12	0	0.0326396520028806	10.1322965234623	5.51586357749398e-06	-1.28571428571435	1
ENSG00000159423.16	ALDH4A1	1	18902884	1_13	0	0.00307314651381752	4.69224139192044	2.40504783020674e-07	0.311583183683746	2
ENSG00000169991.10	IFFO2	1	18921855	1_13	0	0.00510516797855865	9.55402926700895	8.13498411864274e-07	-1.09047065346199	3
ENSG00000127481.14	UBR4	1	19211261	1_13	0	0.010290995214952	15.3865979526974	2.64094944552928e-06	-1.60403258411091	2
ENSG00000127463.13	EMC1	1	19246561	1_13	0	0.00313742304400511	4.75783646943192	2.48967523038238e-07	0.0923076923077087	1
ENSG00000053372.4	MRTO4	1	19253475	1_13	0	0.0030876514121736	4.79920550410426	2.47148350518852e-07	0.323729025416929	2
ENSG00000162482.4	AKR7A3	1	19293479	1_13	0	0.00403917776543128	7.35382058466621	4.95411521533009e-07	0.884183315260202	2
ENSG00000053371.12	AKR7A2	1	19311815	1_13	0	0.00345266929100563	5.87362130028452	3.38236934644644e-07	-0.564625850340135	1
ENSG00000040487.12	PQLC2	1	19312389	1_13	0	0.00315609852778631	4.93385046283585	2.5971476528302e-07	-0.255912444485944	3
ENSG00000077549.17	CAPZB	1	19461192	1_13	0	0.00588010639948944	10.3546656958698	1.01550337780172e-06	-1.17857142857164	1
ENSG00000173436.13	MINOS1	1	19572856	1_13	0	0.00308849325414973	4.69876275501428	2.42041747781103e-07	0.0640795301927124	3
ENSG00000158747.13	NBL1	1	19638205	1_13	0	0.00307267012158385	4.68637393408447	2.40166805641221e-07	0.0724637681159173	1
ENSG00000162542.13	TMCO4	1	19777831	1_13	0	0.010315293031623	16.9201354358372	2.91102215179894e-06	2.34641118552793	2
ENSG00000169914.5	OTUD3	1	19882213	1_13	0	0.00358239112949021	8.03051063199062	4.7981770357623e-07	-1.55594307901185	5
ENSG00000188257.10	PLA2G2A	1	19979930	1_13	0	0.00307509559134023	6.47009326942449	3.31840407097876e-07	-0.320819112627985	1
ENSG00000127472.10	PLA2G5	1	20028276	1_13	0	0.0031577304002266	5.41849240223677	2.85373487364943e-07	0.96644938979132	2
ENSG00000090432.6	MUL1	1	20508105	1_14	0	0.0174843083540605	6.68362224846046	1.94903868295848e-06	-0.744362886351653	2
ENSG00000183114.7	FAM43B	1	20552199	1_14	0	0.0143149048942035	4.80413504189987	1.14700095441245e-06	-0.239522805210796	2
ENSG00000158825.5	CDA	1	20607103	1_14	0	0.0353368339530822	13.3217065930393	7.85140907400154e-06	1.51127819548899	1
ENSG00000158828.7	PINK1	1	20589038	1_14	0	0.0147909283718122	5.11138275569216	1.26093860967625e-06	-0.363587537571608	3
ENSG00000117245.12	KIF17	1	20700456	1_14	0	0.0692441998179016	19.7350638238091	2.2791979299079e-05	2.21926910299145	1
ENSG00000189410.11	SH2D5	1	20733213	1_14	0	0.0147737473156396	5.10046760424099	1.2567843550655e-06	0.37883842128035	2
ENSG00000075151.20	EIF4G3	1	21058943	1_14	0	0.0898491506321753	22.2497555013469	3.33425894152407e-05	2.44486670846076	2
ENSG00000117298.14	ECE1	1	21265486	1_14	0	0.0486000677100517	16.3487160641648	1.3251975710773e-05	-1.77599999999991	1
ENSG00000142794.18	NBPF3	1	21439960	1_15	0	0.0167162526974948	7.3481708824006	2.04869959028273e-06	0.798507462686433	1
ENSG00000162551.13	ALPL	1	21506131	1_15	0	0.016678121552014	7.47971906124522	2.08061883814006e-06	0.860198000982841	3
ENSG00000076864.19	RAP1GAP	1	21673636	1_15	0	0.0172421519213629	7.37303319469289	2.12030219097264e-06	0.65986394557791	1
ENSG00000090686.15	USP48	1	21783303	1_15	0	0.0211370581580184	9.95411869664568	3.50919468623877e-06	1.44019138755989	1
ENSG00000187942.11	LDLRAD2	1	21820584	1_15	0	0.0128917106258986	5.18324678477005	1.11448067201286e-06	-0.335403726708186	1
ENSG00000142798.17	HSPG2	1	21936377	1_15	0	0.012340072063684	4.6961536432825	9.66540593762834e-07	-0.186813186813256	1
ENSG00000142789.19	CELA3A	1	22001714	1_15	0	0.0125062861593521	4.82861485484024	1.00718913768085e-06	0.308931185944526	1
ENSG00000070831.15	CDC42	1	22032254	1_15	0	0.0123614127890456	4.68350209287407	9.65603727144043e-07	0.212598425196896	1
ENSG00000162552.14	WNT4	1	22144389	1_15	0	0.0430323543011277	17.6970239811103	1.27015128513884e-05	-2.20301990839786	2
ENSG00000184677.16	ZBTB40	1	22453334	1_15	0	0.0130440212119264	5.11222702536876	1.11219703719488e-06	0.148437500000082	1
ENSG00000173372.16	C1QA	1	22636107	1_15	0	0.0142722938309905	5.88769766144107	1.40152027306441e-06	0.442409507384783	2
ENSG00000173369.15	C1QB	1	22653162	1_15	0	0.0133319218638918	5.29377895467491	1.1771143884524e-06	0.295999999999928	1
ENSG00000133216.16	EPHB2	1	22689610	1_15	0	0.0123371954434189	4.69629073218958	9.66343489870068e-07	-0.163265306122496	1
ENSG00000004487.15	KDM1A	1	23040391	1_16	0	0.0358745587769201	13.8698232328655	8.29884398473782e-06	1.67283950617219	1
ENSG00000169641.13	LUZP1	1	23178302	1_16	0	0.0838079850854883	21.9806736948879	3.07246188633546e-05	-2.25806451612915	1
ENSG00000125945.14	ZNF436	1	23366674	1_16	0	0.0140841082737576	5.05651979455457	1.18779412370374e-06	0.360649282814047	2
ENSG00000204219.9	TCEA3	1	23424647	1_16	0	0.0180393567069815	7.38256462900805	2.22120380864654e-06	0.889207099056011	2
ENSG00000088280.18	ASAP3	1	23484995	1_16	0	0.0613324215799678	18.9761959814434	1.94115124492216e-05	2.01481481481466	1
ENSG00000007968.6	E2F2	1	23528828	1_16	0	0.0221235562710372	9.30370389505953	3.43297724454888e-06	-1.09365558912369	1
ENSG00000142676.12	RPL11	1	23691734	1_17	0	0.0181083569906432	5.49764217576986	1.66041108003498e-06	0.426136363636281	1
ENSG00000011007.12	ELOA	1	23743147	1_17	0	0.0168387269209237	4.82661346048653	1.35553856954129e-06	-0.344000000000008	1
ENSG00000057757.9	PITHD1	1	23782193	1_17	0	0.0166156158188163	4.69607256234893	1.30140163038968e-06	0.24799999999999	1
ENSG00000117308.14	GALE	1	23800401	1_17	0	0.0218165989318855	7.30447858748162	2.65788614756629e-06	0.760554108899656	2
ENSG00000117305.14	HMGCL	1	23840046	1_17	0	0.0166925539649836	4.73825923267655	1.31917287291784e-06	-0.303999999999967	1
ENSG00000179163.11	FUCA1	1	23866260	1_17	0	0.017627656772825	5.23277723969478	1.53846258401838e-06	-0.316038196213375	2
ENSG00000142661.18	MYOM3	1	24150967	1_17	0	0.0974860009444848	21.1524644114419	3.43924673614758e-05	2.50793650793657	1
ENSG00000142677.3	IL22RA1	1	24139682	1_17	0	0.0545024582288194	15.8858929422304	1.44406861002287e-05	-1.87954617823904	2
ENSG00000158055.15	GRHL3	1	24318866	1_17	0	0.0191582163188556	6.0887479086983	1.94555347241893e-06	-0.714285714285722	1
ENSG00000001460.17	STPG1	1	24416496	1_17	0	0.0165935237202738	4.69538785752515	1.29948179177959e-06	0.111888111888115	1
ENSG00000001461.16	NIPAL3	1	24415329	1_17	0	0.0214294587141456	7.26725018851917	2.59741544574009e-06	-0.995305325597782	2
ENSG00000117602.11	RCAN3	1	24502439	1_17	0	0.0227322143646204	7.71598443031822	2.92545344336887e-06	-0.947955390334556	1
ENSG00000169504.14	CLIC4	1	24720196	1_17	0	0.0306947355167291	10.801391038915	5.52972699021405e-06	-1.40694006309165	1
ENSG00000020633.18	RUNX3	1	24949368	1_17	0	0.0369868905354492	13.3132717311516	8.21282792982962e-06	-3.05970149253778	1
ENSG00000175707.8	KDF1	1	26952030	1_18	0	0.0134339224829881	4.98622880612273	1.11721085551137e-06	0.409118320654353	2
ENSG00000117614.9	SYF2	1	25232900	1_18	0	0.0132398391155201	4.69372659502699	1.03647922628543e-06	0.0623052959501458	1
ENSG00000187010.19	RHD	1	25257119	1_18	0	0.0156830759936007	6.27047395769872	1.64018078947384e-06	0.658227848101495	1
ENSG00000117616.17	RSRP1	1	25257119	1_18	0	0.0156830759936007	6.27047395769872	1.64018078947384e-06	0.658227848101495	1
ENSG00000183726.10	TMEM50A	1	25257119	1_18	0	0.0163882705890879	6.6816406432307	1.82631777507734e-06	0.78100093816187	2
ENSG00000188672.17	RHCE	1	25351114	1_18	0	0.0134575594362555	4.84644300308683	1.08780117031315e-06	0.280487947227244	4
ENSG00000204178.9	TMEM57	1	25390874	1_18	0	0.013544242632726	4.90777190286832	1.10866209847931e-06	0.383879135070375	2
ENSG00000162430.16	SELENON	1	25801517	1_18	0	0.0132427394549183	4.70743280948136	1.03973357902323e-06	-0.173611111111048	1
ENSG00000117640.17	MTFR1L	1	25818183	1_18	0	0.0456201743676497	16.353408622975	1.24430067028962e-05	1.83296630609652	2
ENSG00000117632.22	STMN1	1	25909425	1_18	0	0.0156443265782718	6.34825192267441	1.65642254081192e-06	-0.724409448819138	1
ENSG00000158006.13	PAFAH2	1	25998029	1_18	0	0.0160182990215464	6.4450184113288	1.72187120956747e-06	0.434108527131723	1
ENSG00000158008.9	EXTL1	1	26019793	1_18	0	0.0132635945271532	4.71891435806391	1.04391091371685e-06	0.34108527131781	1
ENSG00000158022.6	TRIM63	1	26067922	1_18	0	0.0298479181014395	12.1801412826341	6.06354319709166e-06	-1.42974126542542	2
ENSG00000175087.9	PDIK1L	1	26112735	1_18	0	0.0244834454280177	10.330541323354	4.21847732095034e-06	-1.14197530864187	1
ENSG00000236782.6	RP11-96L14.7	1	26180262	1_18	0	0.0158531314740454	6.23571429882668	1.64877493226619e-06	-0.401960784313555	1
ENSG00000142675.17	CNKSR1	1	26163267	1_18	0	0.0162810579354159	6.67568860257058	1.81275368843083e-06	0.606469818111878	3
ENSG00000130695.14	CEP85	1	26233875	1_18	0	0.100807259767072	24.049975405941	4.0435847659796e-05	2.92121212121255	1
ENSG00000142669.14	SH3BGRL3	1	26155098	1_18	0	0.0141541260918593	5.26329904691751	1.24251377435885e-06	-0.190476190476206	1
ENSG00000169442.8	CD52	1	26317723	1_18	0	0.0365529541900549	13.8516672096548	8.44470799023296e-06	-1.93281323235604	2
ENSG00000158062.20	UBXN11	1	26306694	1_18	0	0.0144323188214252	5.50596511560411	1.32534723165008e-06	0.502368695744591	2
ENSG00000117682.16	DHDDS	1	26427451	1_18	0	0.0134041899910389	4.93427454444696	1.10312312927121e-06	0.0502467361747287	4
ENSG00000117676.13	RPS6KA1	1	26529971	1_18	0	0.0132213942003235	4.68599247472815	1.03332978181247e-06	-0.0202020202020117	1
ENSG00000117713.18	ARID1A	1	26693642	1_18	0	0.034918445356479	13.5527889167389	7.89302865748856e-06	1.64473684210527	1
ENSG00000060642.10	PIGV	1	26787956	1_18	0	0.0342666288791645	13.3473187733279	7.62826056903335e-06	-1.60738146138508	2
ENSG00000204160.11	ZDHHC18	1	26828675	1_18	0	0.0200356247040238	8.40488120832206	2.80863027789654e-06	-1.0297619047621	1
ENSG00000142751.14	GPN2	1	26890178	1_18	0	0.0424257326299888	15.3643546094346	1.08718581765633e-05	1.77973568281991	1
ENSG00000090020.10	SLC9A1	1	27167188	1_19	0	0.0122405324559332	5.31782018190935	1.08566056559664e-06	-0.369127516778623	1
ENSG00000142784.15	WDTC1	1	27234825	1_19	0	0.0408377430811314	16.6770690102219	1.13590383038801e-05	1.91841491841474	1
ENSG00000186501.14	TMEM222	1	27335461	1_19	0	0.0147965713920448	7.09823221465861	1.75174708076636e-06	0.741502403611208	2
ENSG00000142765.17	SYTL1	1	27342119	1_19	0	0.163407362689653	30.1239623463567	8.2100125769811e-05	2.79212473085059	2
ENSG00000142733.14	MAP3K6	1	27357905	1_19	0	0.0232390627036692	11.3455005375145	4.39746482305339e-06	-1.29525636578186	4
ENSG00000158195.10	WASF2	1	27501977	1_19	0	0.151115626858232	29.3412794387459	7.39517626834004e-05	2.67839195979911	1
ENSG00000126705.13	AHDC1	1	27604387	1_19	0	0.0130388702739472	5.91078509287723	1.2854205521158e-06	0.515463917525788	1
ENSG00000126709.14	IFI6	1	27671883	1_19	0	0.0114490840479218	4.69069471177943	8.95711226350635e-07	-0.0790123456789981	1
ENSG00000009780.15	FAM76A	1	27726800	1_19	0	0.0138311050019978	6.46454304250359	1.49126496673952e-06	0.691056910568963	1
ENSG00000130775.15	THEMIS2	1	27872858	1_19	0	0.0200509827941675	9.9555840947631	3.32937347415619e-06	1.32181100819728	2
ENSG00000117748.9	RPA2	1	27914481	1_19	0	0.0134020783391301	6.1686901280036	1.3788760002222e-06	-0.600073172793846	3
ENSG00000158156.7	XKR8	1	27956760	1_19	0	0.0295727461158323	13.6201331979473	6.71789350912678e-06	1.55635809602146	2
ENSG00000158161.15	EYA3	1	28074367	1_19	0	0.0621570048432835	20.6822293622867	2.14411233157355e-05	2.08924151006429	2
ENSG00000169403.11	PTAFR	1	28192724	1_19	0	0.0136854959212136	6.36517911831716	1.45288511535806e-06	0.61973930192438	2
ENSG00000126698.10	DNAJC8	1	28232589	1_19	0	0.0145630306012193	6.9488138213983	1.6878060664009e-06	0.781310016548408	2
ENSG00000130770.17	ATPIF1	1	28236497	1_19	0	0.0176244595148878	8.74197086022279	2.56971682216131e-06	1.04212860310387	1
ENSG00000130766.4	SESN2	1	28259281	1_19	0	0.0134890211429064	6.2294082685744	1.40148139237447e-06	-0.667605633802575	1
ENSG00000204138.12	PHACTR4	1	28349072	1_19	0	0.0114836300884361	4.71896075609404	9.03827738626527e-07	-0.292648345895243	3
ENSG00000180198.15	RCC1	1	28441532	1_19	0	0.0128201505171551	5.75199977753756	1.22990648168978e-06	-0.509117972036052	2
ENSG00000180098.9	TRNAU1AP	1	28553045	1_19	0	0.0127936888698097	5.73261200191094	1.22323088819963e-06	0.562604340567907	1
ENSG00000188060.7	RAB42	1	28590782	1_19	0	0.0114774267408309	4.71389137631366	9.02369080105318e-07	-0.14545454545454	1
ENSG00000120656.11	TAF12	1	28663475	1_19	0	0.0201238516431368	9.98972568113207	3.35293222747528e-06	1.57142857142875	1
ENSG00000162419.12	GMEB1	1	28669247	1_19	0	0.0210063137722691	10.3938052876847	3.64153535301924e-06	1.61599999999995	1
ENSG00000198492.15	YTHDF2	1	28736301	1_19	0	0.0205365349310218	10.1808376706094	3.48715126589944e-06	-1.57936507936497	1
ENSG00000159023.19	EPB41	1	28895361	1_19	0	0.0406844426938702	16.6413942250607	1.12921902312588e-05	-2.06400000000031	1
ENSG00000253304.1	TMEM200B	1	29124455	1_19	0	0.0139528497593213	6.54683246352478	1.52354136736342e-06	-0.701067615658244	1
ENSG00000116353.15	MECR	1	29130966	1_19	0	0.0157132194011044	7.66294217671519	2.00826411729577e-06	-0.953940850608823	3
ENSG00000060656.19	PTPRU	1	29236440	1_19	0	0.0115126818468461	4.74265904437092	9.10664721148649e-07	-0.0860644148739291	2
ENSG00000162511.7	LAPTM5	1	30757348	1_20	0	0.0203572265279562	7.46576564433898	2.53485468629921e-06	0.868061913242009	2
ENSG00000162512.15	SDC3	1	30809672	1_20	0	0.015124832050906	4.67182510704055	1.17852077514209e-06	-0.0176678445229587	1
ENSG00000134644.15	PUM1	1	31046155	1_20	0	0.0151559997285615	4.69116366670561	1.18583777138996e-06	0.0627733884673209	2
ENSG00000084628.9	NKAIN1	1	31239088	1_20	0	0.0158629948177702	5.11956500675366	1.3544979430487e-06	0.592465432666153	2
ENSG00000121766.15	ZCCHC17	1	31301435	1_20	0	0.0152787719824676	4.76695714624502	1.21475809809817e-06	0.0187500000000008	1
ENSG00000121769.7	FABP3	1	31371818	1_20	0	0.0154434048309625	4.86766161843402	1.25378636278691e-06	-0.256318638078245	2
ENSG00000168528.11	SERINC2	1	31406467	1_20	0	0.0175236073395607	6.05547892706639	1.76983229599372e-06	1.01975301313537	3
ENSG00000142910.15	TINAGL1	1	31576075	1_20	0	0.0414500951895939	14.1859273474322	9.80716244814997e-06	1.59250585480067	1
ENSG00000162517.12	PEF1	1	31644486	1_20	0	0.0163911748159246	5.42737399185131	1.48374728375064e-06	-0.319452430263822	2
ENSG00000184007.18	PTP4A2	1	31945136	1_20	0	0.01648998736816	5.48387803965748	1.50823222647033e-06	0.38596491228079	1
ENSG00000025800.13	KPNA6	1	32108863	1_21	0	0.0151194437910605	4.88254587991749	1.23123868753751e-06	-0.259842519685028	1
ENSG00000222046.2	DCDC2B	1	32208265	1_21	0	0.0148244990718061	4.67533410753665	1.15598655932686e-06	-0.00787401574803343	1
ENSG00000084623.11	EIF3I	1	32222176	1_21	0	0.0148340988617265	4.68014864492126	1.1579263086268e-06	-0.00784313725490084	1
ENSG00000160055.19	TMEM234	1	32222176	1_21	0	0.0148340988617265	4.68014864492126	1.1579263086268e-06	0.00784313725490084	1
ENSG00000183615.5	FAM167B	1	32246914	1_21	0	0.0153492154352608	5.00207671816627	1.28055028054833e-06	0.26562499999997	1
ENSG00000116478.11	HDAC1	1	32291945	1_21	0	0.0173831672517468	6.15602171331106	1.78479835628652e-06	-0.609613130128887	1
ENSG00000176261.15	ZBTB8OS	1	32650758	1_21	0	0.0433939819993285	14.9865047841607	1.0846508645141e-05	1.64516129032225	1
ENSG00000162521.18	RBBP4	1	32651536	1_21	0	0.01694026798212	5.91290825654399	1.67063479526236e-06	0.554572271386439	1
ENSG00000162520.14	SYNC	1	32705224	1_21	0	0.0155643465991219	5.12333741960167	1.32997647218725e-06	-0.342182890855531	1
ENSG00000162522.10	KIAA1522	1	32768589	1_21	0	0.0167028210254855	5.63015696890504	1.56844912515654e-06	-0.244541484716073	1
ENSG00000116497.17	S100PBP	1	32795935	1_21	0	0.0890684616697409	21.954307618788	3.26139801295882e-05	-2.3852813852808	1
ENSG00000134684.10	YARS	1	32817982	1_21	0	0.0273127337140299	10.6820886664052	4.86610476266628e-06	1.33742331288349	1
ENSG00000160097.16	FNDC5	1	32872031	1_21	0	0.0148386746100349	4.68256240227317	1.15888086175951e-06	-0.0216682540143813	2
ENSG00000121905.9	HPCA	1	32886832	1_21	0	0.0651098268128519	18.1575931906632	1.97180937669046e-05	1.6918767507003	1
ENSG00000116514.16	RNF19B	1	32970305	1_21	0	0.0148469492071444	4.72629088302299	1.17035543270064e-06	-0.216783216783295	1
ENSG00000004455.16	AK2	1	33080995	1_21	0	0.0171294252404256	5.98933154406991	1.71112308695012e-06	-0.657142857142624	1
ENSG00000142920.16	AZIN2	1	33080995	1_21	0	0.0199590921625337	7.08067205368641	2.35708567960712e-06	-0.340129379620942	3
ENSG00000116525.13	TRIM62	1	33182762	1_21	0	0.0161121340407792	5.51080123948822	1.48090745438775e-06	0.479166666666523	1
ENSG00000160094.14	ZNF362	1	33257610	1_21	0	0.102205561341396	23.2687139094646	3.96649593343426e-05	-2.59245388255175	2
ENSG00000121903.14	ZSCAN20	1	33482375	1_21	0	0.0150151120961665	4.85111087150975	1.21487021576548e-06	-0.393333333333228	1
ENSG00000121904.17	CSMD2	1	33876738	1_21	0	0.0149986403597449	4.78984281188597	1.19821087971691e-06	-0.185532123287758	4
ENSG00000189280.3	GJB5	1	34798461	1_22	0	0.0192493469152061	7.56843352592328	2.4298647788444e-06	-1.02097902097902	1
ENSG00000188910.7	GJB3	1	34780696	1_22	0	0.0151587055730523	5.31736460385968	1.34436953907765e-06	-0.529818366028331	2
ENSG00000189433.5	GJB4	1	34759604	1_22	0	0.019197010253545	7.53103188839097	2.41128302585546e-06	-0.995789984273076	2
ENSG00000163866.8	SMIM12	1	34852255	1_22	0	0.0164470973165135	6.0734352693837	1.66603367281717e-06	0.663496392161022	2
ENSG00000116544.11	DLGAP3	1	34851871	1_22	0	0.0162070380039091	5.9424077259236	1.60629831126919e-06	-0.736486486486449	1
ENSG00000243749.1	TMEM35B	1	34984759	1_22	0	0.0215062393703913	8.58191111253961	3.07828334709372e-06	0.96277915632722	1
ENSG00000197056.9	ZMYM1	1	35059408	1_22	0	0.0143150380148999	4.73521203108716	1.13055590229038e-06	0.176291793313093	1
ENSG00000146463.11	ZMYM4	1	35222940	1_22	0	0.0145668914534978	4.92950971268004	1.1976521991356e-06	-0.209459459459367	1
ENSG00000020129.15	NCDN	1	35557823	1_22	0	0.0142442751891571	4.68875949282292	1.11393132597599e-06	0.102272727272737	1
ENSG00000116819.6	TFAP2E	1	35573174	1_22	0	0.0246387160030783	9.75654165303352	4.00935101758422e-06	1.06854838709682	1
ENSG00000142686.7	C1orf216	1	35715050	1_22	0	0.0142390963285051	4.68725655841572	1.11316939893088e-06	-0.107055099765164	2
ENSG00000134698.10	AGO4	1	35808004	1_22	0	0.017030051054909	6.42509282866075	1.82496887610491e-06	0.731280925060855	2
ENSG00000116863.10	ADPRHL2	1	36088841	1_22	0	0.0161647742593014	5.81283147060622	1.56717495087667e-06	0.437500000000023	1
ENSG00000171812.12	COL8A2	1	36136601	1_22	0	0.017548333524428	6.63698819483572	1.94252685158811e-06	0.653778558875184	1
ENSG00000116871.15	MAP7D1	1	36155585	1_22	0	0.0144931110574704	4.91063797526697	1.18702439312467e-06	0.325925925925963	1
ENSG00000054116.11	TRAPPC3	1	36155585	1_22	0	0.0144931110574704	4.91063797526697	1.18702439312467e-06	0.325925925925963	1
ENSG00000054118.13	THRAP3	1	36225269	1_22	0	0.0154564142342847	5.53886610065214	1.42787345664254e-06	0.605263157894993	1
ENSG00000196182.10	STK40	1	36364099	1_22	0	0.0158159964603048	5.77169273804673	1.5225089966962e-06	-0.682539682539371	1
ENSG00000181817.5	LSM10	1	36397922	1_22	0	0.0226437570508264	9.24735341297725	3.49241663269655e-06	-1.31290322580632	1
ENSG00000116885.18	OSCP1	1	36399959	1_22	0	0.0142640964376249	4.71114574506235	1.12080719914732e-06	-0.0640668523676951	1
ENSG00000116898.11	MRPS15	1	36589912	1_22	0	0.0142385120496893	4.67946584167875	1.11127359228868e-06	-0.00277777777777583	1
ENSG00000163875.15	MEAF6	1	37513296	1_23	0	0.0332921650529959	10.5130836112182	5.83757217340131e-06	-1.30275743682477	2
ENSG00000163877.10	SNIP1	1	37788939	1_23	0	0.0191996208774425	5.31973477349137	1.70350235701556e-06	-0.519230769230919	1
ENSG00000163879.10	DNALI1	1	37556851	1_23	0	0.0262932308299881	8.28258895676564	3.63220346765431e-06	-1.08159150119385	2
ENSG00000134697.12	GNL2	1	37591215	1_23	0	0.0189077016202216	5.17557039413067	1.63213871152118e-06	0.370967741935559	1
ENSG00000169218.13	RSPO1	1	37635248	1_23	0	0.0182708405564447	4.85322852083786	1.47893597892187e-06	-0.191082802547816	1
ENSG00000116922.14	C1orf109	1	37691952	1_23	0	0.0249398166038175	7.78398408846435	3.23783937844346e-06	0.913669064748247	1
ENSG00000197982.13	C1orf122	1	37806988	1_23	0	0.103315419474822	21.3641361003115	3.68137946014789e-05	2.43884892086377	1
ENSG00000188786.9	MTF1	1	37859751	1_23	0	0.0755609561698902	18.3312580135279	2.31020128308476e-05	2.22404731728335	2
ENSG00000204084.12	INPP5B	1	37946598	1_23	0	0.0548194721357556	15.2531998840751	1.39462008777318e-05	-1.75257731958723	1
ENSG00000183431.11	SF3A3	1	37986909	1_23	0	0.0197074472371092	5.56542931471248	1.82931775391626e-06	-0.798449612403291	1
ENSG00000183386.9	FHL3	1	37996149	1_23	0	0.0218122940582507	6.52095404087773	2.37231627799862e-06	-1.0477116033	2
ENSG00000183520.11	UTP11	1	37996149	1_23	0	0.0179199211535707	4.67081520241473	1.39601114382259e-06	-0.345323741007252	1
ENSG00000196449.3	YRDC	1	38463965	1_24	0	0.0229803221819511	5.30820558125282	2.03452932043332e-06	0.451851851851772	1
ENSG00000116954.7	RRAGC	1	38857683	1_24	0	0.0236464824661531	5.57756003091584	2.19973773662738e-06	-0.537037037037096	1
ENSG00000214114.8	MYCBP	1	38873777	1_24	0	0.0266736443266133	6.71389110302778	2.98687298113275e-06	0.814516129032335	1
ENSG00000131233.9	GJA9	1	38881233	1_24	0	0.0265353263242543	6.66481779049147	2.94966584322742e-06	-0.806451612903193	1
ENSG00000158315.10	RHBDL2	1	38941917	1_24	0	0.0238185126079732	5.64590007185144	2.24288977174892e-06	-0.443708609271415	1
ENSG00000174574.15	AKIRIN1	1	38972945	1_24	0	0.0297752991375174	7.75288589234991	3.85016756381669e-06	0.873548286981037	2
ENSG00000168653.10	NDUFS5	1	39028109	1_24	0	0.0233496068928736	5.45845987649062	2.12573831840451e-06	0.390515513377831	2
ENSG00000127603.23	MACF1	1	39248566	1_24	0	0.0215946248484508	4.72220369716396	1.70078918722123e-06	0.176470588235251	1
ENSG00000183682.7	BMP8A	1	39491629	1_24	0	0.0215862593382831	4.71855406848858	1.69881634878505e-06	0.247014943166398	3
ENSG00000090621.13	PABPC4	1	39554348	1_24	0	0.0414039960200335	10.8761029724856	7.51061801268023e-06	-1.37161277812716	2
ENSG00000163909.7	HEYL	1	39640410	1_24	0	0.0215105717472492	4.68546971850964	1.68099025217348e-06	-0.0999892426735895	2
ENSG00000043514.15	TRIT1	1	39880989	1_25	0	0.0146278214531937	4.72854297817334	1.15363147619915e-06	-0.163210631447525	3
ENSG00000131236.16	CAP1	1	40039999	1_25	0	0.0474257196318051	15.6731551969141	1.23973958689497e-05	-1.77158601715418	2
ENSG00000131238.16	PPT1	1	40083228	1_25	0	0.0216290063687216	8.3567666476026	3.01463647352131e-06	1.118877660908	3
ENSG00000084073.8	ZMPSTE24	1	40257946	1_25	0	0.0187465398006267	6.98042913901327	2.18254570241951e-06	-0.796208530805541	1
ENSG00000049089.13	COL9A2	1	40318226	1_25	0	0.0156146886826393	5.33645483384244	1.38978069115225e-06	-0.372549019607961	1
ENSG00000084070.11	SMAP2	1	40388137	1_25	0	0.0251374066201324	9.80507004999411	4.11084665319452e-06	1.17034997701322	2
ENSG00000187801.14	ZFP69B	1	40449693	1_25	0	0.0211465970883926	8.09728410726571	2.8558801228646e-06	-1.1129032258061	1
ENSG00000187815.9	ZFP69	1	40477181	1_25	0	0.015103294574503	5.05170940200976	1.27253623769268e-06	-0.349397590361301	1
ENSG00000164002.11	EXO5	1	40506559	1_25	0	0.0469430425251791	15.8132914075646	1.23809398570368e-05	-2.39731408576311	3
ENSG00000117010.15	ZNF684	1	40530624	1_25	0	0.0148340776889553	4.87105583636009	1.20515737451515e-06	-0.264150943396316	1
ENSG00000179862.6	CITED4	1	40879410	1_25	0	0.0154443858987493	5.32341878274058	1.37126497291885e-06	0.612500000000148	1
ENSG00000171790.15	SLFNL1	1	41023325	1_25	0	0.0245913929536922	9.86544988172133	4.04631910713287e-06	-1.47588160462648	2
ENSG00000010803.16	SCMH1	1	41243240	1_25	0	0.0154095989461203	5.35302492098857	1.37578543257703e-06	-0.689393939393859	1
ENSG00000127124.14	HIVEP3	1	41736443	1_27	0	0.0673519293317545	22.3564501577851	2.5113832432177e-05	-2.35877862595431	1
ENSG00000198815.8	FOXJ3	1	42336538	1_27	0	0.0108279410950194	5.14541594267298	9.29236965435841e-07	-0.493150684931612	1
ENSG00000066185.12	ZMYND12	1	42453835	1_27	0	0.0127369333628135	6.55028226565446	1.39150572452357e-06	-0.715813026451183	2
ENSG00000127125.8	PPCS	1	42455540	1_27	0	0.0117771090493245	5.99085993743315	1.17676019117667e-06	-0.867187499999975	1
ENSG00000186409.14	CCDC30	1	42463459	1_27	0	0.0103953006056312	4.72061598959459	8.18456931727487e-07	-0.302820135535559	2
ENSG00000171960.10	PPIH	1	42656415	1_27	0	0.0546714527297587	20.3149456208094	1.85240687361893e-05	-2.11377245509023	1
ENSG00000117385.15	P3H1	1	42728923	1_27	0	0.0303892005305095	14.7791396620735	7.49080572508895e-06	-1.74609699253111	2
ENSG00000164008.14	C1orf50	1	42767127	1_27	0	0.0103790261418794	4.6877814741214	8.1149167682379e-07	0.262068965517128	1
ENSG00000274386.5	TMEM269	1	42785273	1_27	0	0.0146494747337385	7.94096397161393	1.94023968950558e-06	0.918968692449177	1
ENSG00000177868.11	SVBP	1	42816057	1_27	0	0.0139548073128233	7.38473940110382	1.71877537898524e-06	0.666389440667404	4
ENSG00000164010.13	ERMAP	1	42816759	1_27	0	0.0104894250892617	4.794450705341	8.38784987871847e-07	0.271355610771019	2
ENSG00000117394.20	SLC2A1	1	42959141	1_27	0	0.0165614080968509	8.96090064536842	2.47519276320164e-06	-0.897622175113709	2
ENSG00000243710.7	CFAP57	1	43172765	1_27	0	0.0220300405177564	11.8177725117381	4.34221203968207e-06	1.39977441110354	2
ENSG00000117395.12	EBNA1BP2	1	43176739	1_27	0	0.0184695633336237	9.88607346531061	3.04537351749439e-06	-1.02312734052906	2
ENSG00000159479.16	MED8	1	43191510	1_27	0	0.0189213421099639	10.2429147821888	3.23247818931902e-06	-1.1746365995079	2
ENSG00000171872.4	KLF17	1	44050024	1_27	0	0.017936512144866	9.77660636067612	2.9247330374075e-06	1.20634920634923	1
ENSG00000066056.13	TIE1	1	43300755	1_27	0	0.0329925570377544	15.2273576762472	8.37916284450311e-06	-1.5781249999999	1
ENSG00000066322.14	ELOVL1	1	43367703	1_27	0	0.0261021844246216	13.0630598524724	5.68698229429599e-06	1.41732283464577	1
ENSG00000066135.12	KDM4A	1	43649302	1_27	0	0.0152529068523625	8.29309755610562	2.10974272463322e-06	-0.999792146750572	2
ENSG00000126091.19	ST3GAL3	1	43991633	1_27	0	0.0106076687077036	4.89341601298577	8.65749385638455e-07	0.297297297297386	1
ENSG00000159214.12	CCDC24	1	43990199	1_27	0	0.0103985099459804	4.69822868472716	8.1482692107053e-07	-0.164520906926177	3
ENSG00000117407.16	ARTN	1	43927861	1_27	0	0.0151915187767298	8.27607656028987	2.09693901401499e-06	-0.99388682606648	2
ENSG00000117408.10	IPO13	1	43947230	1_27	0	0.0116314135141986	5.73664801316578	1.1128863223066e-06	0.528750443241912	2
ENSG00000117410.13	ATP6V0B	1	43974045	1_27	0	0.0122740265503926	6.20979453092366	1.2712307644652e-06	-0.579441366152638	2
ENSG00000117411.16	B4GALT2	1	43977258	1_27	0	0.0113017980521601	5.46586027578213	1.03030586951004e-06	-0.485274449810588	2
ENSG00000196517.11	SLC6A9	1	44031577	1_27	0	0.0271474911773667	13.5299571830983	6.12613028100656e-06	1.43885854943287	3
ENSG00000178028.13	DMAP1	1	44213884	1_27	0	0.0357251365678818	16.1095342437417	9.59880098908619e-06	-1.72834281033139	3
ENSG00000117419.14	ERI3	1	44354576	1_27	0	0.0145059593922851	7.89042063787269	1.90900347517437e-06	1.0914243520966	2
ENSG00000198520.10	C1orf228	1	44667283	1_28	0	0.0238610918495584	6.5829567197615	2.61981978637852e-06	0.173374618582441	2
ENSG00000142945.12	KIF2C	1	44739744	1_28	0	0.0188823709083814	4.73607472531684	1.49154093122143e-06	-0.706606670818349	2
ENSG00000142937.11	RPS8	1	44775613	1_28	0	0.0379258879131738	11.3907205506566	7.20521691970058e-06	-1.94914389400498	2
ENSG00000173846.12	PLK3	1	44802360	1_28	0	0.0194467031665305	5.25072358386203	1.70304156220068e-06	-0.466666666666787	1
ENSG00000117425.13	PTCH2	1	44842737	1_28	0	0.0508095324391096	15.2674831061574	1.2938166988773e-05	-2.45736434108573	1
ENSG00000126107.14	HECTD3	1	45010991	1_28	0	0.0298196722279839	9.43863751025724	4.69431554004745e-06	-2.10563380281627	1
ENSG00000126088.13	UROD	1	45012003	1_28	0	0.0325793742221421	10.3065346647371	5.6003544169313e-06	-2.197183098592	1
ENSG00000162415.6	ZSWIM5	1	45284623	1_28	0	0.0258278388931638	10.4498173010564	4.50149603406909e-06	-2.38937494719575	2
ENSG00000132781.17	MUTYH	1	45336998	1_28	0	0.0209229504948919	7.40756176826283	2.58498670989571e-06	1.21969696969763	1
ENSG00000070759.16	TESK2	1	45491156	1_28	0	0.0396748672621562	10.4321991642619	6.90321592298594e-06	0.414965986394611	1
ENSG00000280670.2	CCDC163	1	45499668	1_28	0	0.0247673403778158	6.83912717397602	2.82514119460669e-06	-0.244274809160225	1
ENSG00000132763.14	MMACHC	1	45499635	1_28	0	0.0368546724620474	9.88941154193865	6.07887357974115e-06	0.383361182835363	2
ENSG00000117450.13	PRDX1	1	45522595	1_28	0	0.0373545021974367	9.96116503090879	6.20602033183968e-06	-0.335038781158855	2
ENSG00000117448.13	AKR1A1	1	45551015	1_28	0	0.0357445914934291	10.3888606149231	6.19353167707859e-06	-1.68274059700302	2
ENSG00000132780.16	NASP	1	45580766	1_28	0	0.037949261540247	13.6014261481469	8.60890435172509e-06	-2.77777777777845	1
ENSG00000159588.14	CCDC17	1	45624129	1_28	0	0.0463522795380155	14.3835842196212	1.11198344898255e-05	-2.77037037037088	1
ENSG00000159592.10	GPBP1L1	1	45687876	1_28	0	0.0368801280686371	12.1115157251794	7.4499099529651e-06	-2.58591336751633	2
ENSG00000159596.6	TMEM69	1	45687531	1_28	0	0.0239787700826469	6.56213182505654	2.62441166644513e-06	-0.0699987195779374	3
ENSG00000086015.20	MAST2	1	45787045	1_28	0	0.0192489869390486	5.9637334085377	1.9146359305654e-06	-1.47999111996869	2
ENSG00000117461.14	PIK3R3	1	46132597	1_28	0	0.0211423402542328	7.29082236242408	2.57092661606717e-06	-1.80322241679495	2
ENSG00000117472.9	TSPAN1	1	46183374	1_28	0	0.0242324577149213	7.53960768337073	3.0472375931814e-06	1.527777777778	1
ENSG00000171357.5	LURAP1	1	46204587	1_28	0	0.0261197742049465	8.59024653116272	3.74227028968753e-06	1.84615384615366	1
ENSG00000085999.11	RAD54L	1	46248570	1_28	0	0.0203357302971762	5.35124476700918	1.81499191647471e-06	0.414587332053753	1
ENSG00000173660.11	UQCRH	1	46300911	1_28	0	0.0194141568216666	4.94810910740973	1.60220434948328e-06	0.000895857252812229	2
ENSG00000117480.15	FAAH	1	45479773	1_28	0	0.0265169321325149	7.7051486505856	3.40772393279379e-06	-0.920973967806064	3
ENSG00000079277.19	MKNK1	1	46574922	1_29	0	0.0149732962660353	4.76046037092426	1.18884839962922e-06	0.304306492022309	2
ENSG00000142961.14	MOB3C	1	46617353	1_29	0	0.0150317287522821	4.79705035315237	1.20266123587947e-06	-0.335664335664303	1
ENSG00000123472.12	ATPAF1	1	46673908	1_29	0	0.015421519046658	5.03756290088545	1.29570979576601e-06	-0.303594927628285	2
ENSG00000159658.10	EFCAB14	1	46718509	1_29	0	0.0153531374856116	4.99580841584018	1.27927236953433e-06	0.282386148066371	2
ENSG00000186377.7	CYP4X1	1	47024114	1_29	0	0.0207629919360482	7.83481632209972	2.71318158207007e-06	-1.1238587356093	2
ENSG00000162366.7	PDZK1IP1	1	47190144	1_29	0	0.0148337227406877	4.67247948767474	1.155999553542e-06	-0.0289072739947906	2
ENSG00000123473.15	STIL	1	47314279	1_29	0	0.0615892682256388	18.1451030433796	1.86390849829138e-05	2.23577235772378	1
ENSG00000186564.5	FOXD2	1	47435628	1_29	0	0.025176117406795	9.65109329902792	4.05252194072851e-06	1.45599999999999	1
ENSG00000269113.3	TRABD2B	1	47976375	1_30	0	0.0310188107187167	11.6610166702725	6.03283801529401e-06	1.3657629915992	3
ENSG00000117834.12	SLC5A9	1	48083880	1_30	0	0.0156170657077079	5.19483171654541	1.35310352849166e-06	0.425036179009285	3
ENSG00000132122.11	SPATA6	1	48470359	1_30	0	0.0389381040987734	13.8145855678688	8.97165920448134e-06	1.54268955862904	2
ENSG00000162373.12	BEND5	1	48777294	1_31	0	0.128568643117326	27.677604805867	5.9350402699066e-05	3.30656934306689	1
ENSG00000123080.10	CDKN2C	1	50968015	1_32	0	0.0131728260087953	4.79202705036856	1.05283017102166e-06	0.112107623318398	1
ENSG00000123091.4	RNF11	1	51235789	1_32	0	0.0158045959302295	6.50270941179697	1.71410668821241e-06	0.665628177814972	2
ENSG00000203995.9	ZYG11A	1	53141332	1_33	0	0.0209194999768578	7.64502692767092	2.66741399063477e-06	-0.835937499999899	1
ENSG00000121310.16	ECHDC2	1	52921197	1_33	0	0.0197986169014283	7.12656471646128	2.35328860090486e-06	-0.766869369637588	4
ENSG00000116171.17	SCP2	1	52926925	1_33	0	0.026905626392606	10.0175874972347	4.49537946454689e-06	-1.14148600418268	3
ENSG00000174348.13	PODN	1	53061947	1_33	0	0.015808924445701	5.01020299083049	1.32104542488224e-06	-0.258716246184917	2
ENSG00000162383.11	SLC1A7	1	53141332	1_33	0	0.0209194999768578	7.64502692767092	2.66741399063477e-06	-0.835937499999899	1
ENSG00000169213.6	RAB3B	1	51910200	1_33	0	0.016212006513684	5.2468273705529	1.41871006734125e-06	0.469737517555537	2
ENSG00000085831.15	TTC39A	1	51345513	1_33	0	0.0153332560450753	4.7231460298775	1.20788577504533e-06	0.172248803827869	1
ENSG00000085832.16	EPS15	1	51518880	1_33	0	0.0153350635490419	4.72425665837009	1.20831222506279e-06	0.283567492611993	2
ENSG00000078618.21	NRDC	1	51869186	1_33	0	0.0485043619536355	15.6035030180808	1.26230124611577e-05	1.81966638756874	2
ENSG00000198841.3	KTI12	1	52033817	1_33	0	0.0154302391227829	4.78238916545219	1.23077219342418e-06	-0.0222739369607493	3
ENSG00000154222.14	CC2D1B	1	52386057	1_33	0	0.0273877333426638	10.1852997300096	4.65253886986688e-06	1.37593984962407	1
ENSG00000134748.12	PRPF38A	1	52423164	1_33	0	0.0320033852037914	11.6571819650749	6.22228071482866e-06	-1.52189781021878	1
ENSG00000116157.5	GPX7	1	52602242	1_33	0	0.0274155107940829	10.1948583317676	4.66162831093485e-06	-1.33013455798211	3
ENSG00000162377.5	COA7	1	52684524	1_33	0	0.0153787067426198	4.75095409926677	1.21859882649684e-06	0.170623592112256	2
ENSG00000162378.12	ZYG11B	1	52705139	1_33	0	0.0172215412083651	5.81470634724028	1.67016703593476e-06	0.439694932591685	2
ENSG00000157184.6	CPT2	1	53168452	1_33	0	0.0246540345963435	9.19299276760038	3.78011511143578e-06	1.12071915916252	2
ENSG00000162384.13	C1orf123	1	53218652	1_33	0	0.031089700815615	11.3832596352407	5.9025991354821e-06	1.40909090909086	1
ENSG00000157193.15	LRP8	1	53327576	1_33	0	0.0575924141613677	17.2425087818397	1.65624982394838e-05	-1.84496124030986	1
ENSG00000174332.5	GLIS1	1	53733252	1_33	0	0.0217055438994395	7.99244386125721	2.89341263062402e-06	-0.998683767279076	2
ENSG00000058804.11	NDC1	1	53838107	1_34	0	0.0101756815991618	4.78756276851202	8.12527550884465e-07	0.184931506849317	1
ENSG00000058799.14	YIPF1	1	53889432	1_34	0	0.0168988672121301	9.54259914982622	2.6895794634738e-06	-1.07366112634253	3
ENSG00000211452.10	DIO1	1	53891048	1_34	0	0.0100468247627685	4.67030934881726	7.82590516795144e-07	0.0419354838709643	1
ENSG00000116205.12	TCEANC2	1	54053622	1_34	0	0.0223713531405318	12.1372078371287	4.52867492810575e-06	1.36951501154734	1
ENSG00000116221.15	MRPL37	1	54183963	1_34	0	0.0156552804928035	8.83428774033412	2.30670734908461e-06	0.991277992842363	2
ENSG00000215883.10	CYB5RL	1	54154524	1_34	0	0.0374608688081914	17.0718051167521	1.06663884416776e-05	1.7275752329835	2
ENSG00000157216.15	SSBP3	1	54413433	1_34	0	0.166631335582383	30.9273514161655	8.59526973080935e-05	-2.87869822485181	1
ENSG00000162390.17	ACOT11	1	54544240	1_34	0	0.0106687910279494	5.22649619539476	9.30006433227801e-07	-0.456140350876938	1
ENSG00000184313.19	MROH7	1	54608974	1_34	0	0.023477751664819	12.5697295072031	4.92201057197762e-06	1.43064884446101	2
ENSG00000243725.6	TTC4	1	54715730	1_34	0	0.0103872712829138	4.97598084756562	8.62065529667052e-07	-0.237458193979964	1
ENSG00000162396.5	PARS2	1	54764162	1_34	0	0.0100504150770833	4.67348917877804	7.83403207381565e-07	-0.0468535406980752	3
ENSG00000116133.11	DHCR24	1	54887409	1_34	0	0.119123800218705	27.7509769502859	5.51362115199184e-05	-2.71547260767685	2
ENSG00000162402.13	USP24	1	55214518	1_34	0	0.012814036617029	6.8158579036712	1.45668817242539e-06	0.810650887573906	1
ENSG00000162407.8	PLPP3	1	56210506	1_35	0	0.0328918627036889	16.1882923679585	8.88074936994956e-06	2.38095238095269	1
ENSG00000173406.15	DAB1	1	58547019	1_37	0	0.0166568370505478	5.66840679816174	1.57475738234397e-06	-0.570874708962678	2
ENSG00000162600.11	OMA1	1	58546313	1_37	0	0.0157983234965206	5.17105340841215	1.36254273168905e-06	-0.455882352941203	1
ENSG00000184292.6	TACSTD2	1	58577781	1_37	0	0.01629607394633	5.46258538293354	1.48470896373111e-06	0.532374100719541	1
ENSG00000177606.6	JUN	1	58784746	1_37	0	0.0152472006589769	4.83741888651345	1.23016655993788e-06	-0.235294117647049	1
ENSG00000172456.17	FGGY	1	59757660	1_38	0	0.0348980089005371	11.5865690479345	6.74396967429167e-06	-1.2446808510646	1
ENSG00000134709.10	HOOK1	1	59814713	1_38	0	0.0167754652995602	4.67774271128032	1.30879314397574e-06	-0.133126934984528	1
ENSG00000134716.9	CYP2J2	1	59926822	1_38	0	0.0187440053923963	5.72124029285119	1.78859781010387e-06	-0.49166666666642	1
ENSG00000162604.12	TM2D1	1	61723869	1_39	0	0.013606004063544	5.51228238081193	1.25089875198441e-06	0.492577689573217	2
ENSG00000132849.19	PATJ	1	61742713	1_39	0	0.0152740478971872	6.59839656853684	1.68094176213732e-06	-0.790094369643681	2
ENSG00000240563.1	L1TD1	1	62194418	1_39	0	0.0151530403841335	6.52366986068547	1.64873881034277e-06	0.711766608628813	6
ENSG00000116641.17	DOCK7	1	62690372	1_39	0	0.0385627481509434	15.3348790797758	9.86298647161407e-06	-2.0643403808399	2
ENSG00000125703.14	ATG4C	1	62784304	1_39	0	0.131885326077547	27.1860342844879	5.98001733970188e-05	-3.33139589111362	2
ENSG00000088035.15	ALG6	1	63367779	1_41	0	0.0162306924022448	13.0276024562695	3.52664423180678e-06	-1.45814977973577	1
ENSG00000203965.12	EFCAB7	1	63523814	1_41	0	0.00668206204193522	4.70494255874526	5.24354422023738e-07	0.0526315789473786	1
ENSG00000142856.16	ITGB3BP	1	63593973	1_41	0	0.0118519647748957	10.0753277176857	1.99163449147791e-06	-1.18933814844696	3
ENSG00000079739.15	PGM1	1	63592345	1_41	0	0.00665695911385145	4.66970416977013	5.18472067180502e-07	0.000338438814144924	2
ENSG00000158966.13	CACHD1	1	64517344	1_41	0	0.00779643244353701	6.14931826667653	7.99618800806439e-07	-0.659989263959659	2
ENSG00000162437.14	RAVER2	1	64742689	1_41	0	0.0145108076556719	11.9748087461976	2.89814611187236e-06	1.8440145903079	2
ENSG00000162434.11	JAK1	1	64966741	1_41	0	0.0541237587104286	24.4188483037699	2.2043128468399e-05	2.29122807017428	1
ENSG00000162433.14	AK4	1	65147680	1_41	0	0.00675193225092263	4.80233685367408	5.40805128377276e-07	-0.174189819576421	2
ENSG00000213625.8	LEPROT	1	65420279	1_41	0	0.00689649229092126	5.00068121025298	5.75198215652292e-07	-0.448124829586521	2
ENSG00000116678.19	LEPR	1	65426781	1_41	0	0.00819346494123541	6.61458937981929	9.03921246630376e-07	-0.891530112464155	3
ENSG00000184588.17	PDE4B	1	65792155	1_41	0	0.0101749417720501	8.64444550186686	1.46699684162242e-06	1.03158372265095	2
ENSG00000118473.21	SGIP1	1	66533102	1_42	0	1.05910866743386e-07	32.797897483165	5.79357497840573e-11	2.64718650519946	3
ENSG00000152760.9	TCTEX1D1	1	66747743	1_42	0	2.74052781579215e-08	18.1692523009787	8.30484202394677e-12	1.85797071544012	3
ENSG00000152763.16	WDR78	1	66924785	1_42	0	6.16808422115867e-08	20.4580043337584	2.10461987303319e-11	-1.577464788732	1
ENSG00000198160.14	MIER1	1	66903715	1_42	0	4.18671129986947e-08	19.3650501410669	1.35223367160037e-11	-0.890140297254843	3
ENSG00000116704.7	SLC35D1	1	67053650	1_42	0	1.07231291623933e-08	25.2939466521973	4.52374630115245e-12	2.76912694642883	2
ENSG00000081985.10	IL12RB2	1	67344608	1_42	0	2.79241351541781e-06	63.7632476190867	2.96968418097087e-09	5.51587301587205	1
ENSG00000142864.14	SERBP1	1	67409520	1_42	0	1.12523356965433e-07	26.7140035765232	5.01350861520252e-11	-2.55474452554652	1
ENSG00000116717.11	GADD45A	1	67684588	1_42	0	1.37456325211005e-08	7.42986716203951	1.70335780125735e-12	-1.25000000000012	1
ENSG00000172380.5	GNG12	1	67833869	1_42	0	2.726002334974e-08	19.2636522001593	8.75840366892294e-12	-2.68750000000023	1
ENSG00000116729.13	WLS	1	68248452	1_43	0	0.0157508967713238	4.6780338116991	1.22893453076096e-06	0.0143071787373942	2
ENSG00000033122.18	LRRC7	1	70063401	1_44	0	0.0270909521248159	7.53861200599843	3.40624409063272e-06	-0.965367965367829	1
ENSG00000066557.5	LRRC40	1	70206922	1_44	0	0.0201222937338099	4.73541516476626	1.58926255311247e-06	-0.0532544378698355	1
ENSG00000116754.13	SRSF11	1	70207243	1_44	0	0.0229401037868915	5.96986179508584	2.28412444206127e-06	-0.60698689956324	1
ENSG00000118454.12	ANKRD13C	1	70355197	1_44	0	0.020852795380053	5.07115740674412	1.76372746706599e-06	0.438914027149333	1
ENSG00000197568.13	HHLA3	1	70356074	1_44	0	0.0249113065518687	6.74709974249053	2.80332688462091e-06	0.875000000000256	1
ENSG00000116761.11	CTH	1	70412281	1_44	0	0.0346900282244396	9.87639646139549	5.71430311726012e-06	1.20193446791165	2
ENSG00000050628.20	PTGER3	1	71047847	1_45	0	0.0152874316161336	6.26547110016019	1.59752757787348e-06	0.698942082454519	2
ENSG00000132485.13	ZRANB2	1	71080715	1_45	0	0.021693593737326	9.55769594087243	3.45815789325977e-06	1.22207340765656	2
ENSG00000162620.15	LRRIQ3	1	74198465	1_47	0	0.0243957059448843	6.42267619664669	2.6133015306403e-06	0.764227642276228	1
ENSG00000254685.6	FPGT	1	74200590	1_47	0	0.025394978282076	6.80132651646624	2.88072350476121e-06	0.829268292682888	1
ENSG00000116783.14	TNNI3K	1	74215526	1_47	0	0.0218780822963742	5.39605284181084	1.96899925194258e-06	-0.501327130082139	4
ENSG00000116791.13	CRYZ	1	74708200	1_47	0	0.0209750326268073	4.99902723705822	1.74883265339484e-06	0.30337624190586	4
ENSG00000162623.15	TYW3	1	74733056	1_47	0	0.025314508396426	6.77138508068442	2.85895365812865e-06	0.8087939434198	3
ENSG00000117054.13	ACADM	1	75724060	1_47	0	0.0203016381455007	4.69178065308688	1.58865241885069e-06	-0.134920634920661	1
ENSG00000137955.15	RABGGTB	1	75786326	1_47	0	0.0202663512066114	4.67540296248055	1.58035522908188e-06	0.111999999999967	1
ENSG00000057468.6	MSH4	1	75779738	1_47	0	0.0215253169339649	5.24292790420791	1.8822770452158e-06	-0.366715266011463	3
ENSG00000184005.10	ST6GALNAC3	1	76074606	1_47	0	0.0359207122462006	10.079479482941	6.03869576693641e-06	-1.2318840579713	1
ENSG00000117069.14	ST6GALNAC5	1	76867670	1_48	0	0.0102917090088915	5.37129257228953	9.21990429067901e-07	0.391100702576159	1
ENSG00000142892.14	PIGK	1	77220252	1_48	0	0.00980221032471718	4.91443837139173	8.03448447124478e-07	0.382978282458374	2
ENSG00000036549.12	ZZZ3	1	77683032	1_48	0	0.0122860259870969	7.03267308557331	1.44109285468103e-06	0.680952380952066	1
ENSG00000162614.18	NEXN	1	77892062	1_48	0	0.0538714336162314	20.9941698834906	1.88632858416256e-05	-2.37930549949565	2
ENSG00000162616.8	DNAJB4	1	77975891	1_48	0	0.0408809982406649	18.3672249342649	1.25234833334486e-05	-2.21030028387772	2
ENSG00000137960.5	GIPC2	1	77975891	1_48	0	0.0762021469340443	24.3202766430746	3.09097735749316e-05	-2.67897119265152	2
ENSG00000122420.9	PTGFR	1	78303991	1_48	0	0.00963093810247639	4.74919457511151	7.62866704296673e-07	0.0978260869565748	1
ENSG00000137959.15	IFI44L	1	78610051	1_48	0	0.0321862300100521	16.1009126495773	8.64332234619898e-06	-1.53722211563696	3
ENSG00000137965.10	IFI44	1	78639544	1_48	0	0.0107291462557108	5.76161022765599	1.03102488118018e-06	0.491642443547971	2
ENSG00000162618.13	ADGRL4	1	79006274	1_48	0	0.00956799454413637	4.68773435881877	7.48073065189029e-07	0.0479452054794571	1
ENSG00000117114.19	ADGRL2	1	81709632	1_50	0	0.0133585143241034	5.00237177996571	1.11453633565993e-06	0.286666666666621	1
ENSG00000142875.19	PRKACB	1	84077863	1_51	0	0.01913293956134	6.13292177868014	1.95708293820426e-06	0.629139072847866	1
ENSG00000203943.8	SAMD13	1	84298566	1_51	0	0.0164065265648161	4.68713809300098	1.28258010967497e-06	0.0776515151515173	1
ENSG00000171517.5	LPAR3	1	84875090	1_52	0	0.0243976777406503	5.81068793339223	2.36448274013691e-06	0.510190591427944	3
ENSG00000117133.10	RPF1	1	84479257	1_52	0	0.0853866925920307	17.745972177811	2.52726098886448e-05	-1.98833819242097	1
ENSG00000174021.10	GNG5	1	84506136	1_52	0	0.021880835487102	4.78448791621653	1.74606122695868e-06	-0.131645569620211	1
ENSG00000117151.12	CTBS	1	84579275	1_52	0	0.0254301369014057	6.20162862592153	2.63035617140386e-06	0.678773267542895	2
ENSG00000117155.16	SSX2IP	1	84691138	1_52	0	0.0218262600534163	4.76096212919076	1.73314204406798e-06	-0.184971098265917	1
ENSG00000153898.12	MCOLN2	1	84992435	1_52	0	0.0414016751769838	10.8138286569869	7.46719518114867e-06	-1.3225806451611	1
ENSG00000162643.12	WDR63	1	85000686	1_52	0	0.0252887163870703	6.14901787826652	2.59353818874371e-06	0.636133089886303	3
ENSG00000097096.8	SYDE2	1	85200644	1_52	0	0.0258937683115014	6.37209794008926	2.75193268040207e-06	0.642278302739627	2
ENSG00000142867.12	BCL10	1	85276340	1_52	0	0.0241456991842733	5.71279072216053	2.30063756158573e-06	0.556814436881635	2
ENSG00000142871.16	CYR61	1	85579959	1_52	0	0.112638703841816	20.4429963958608	3.84054008151288e-05	-2.15231788079498	1
ENSG00000117174.10	ZNHIT6	1	85708880	1_52	0	0.0234868652098222	5.45196487270425	2.13568997938339e-06	0.564516129032377	1
ENSG00000171502.14	COL24A1	1	85992949	1_53	0	0.0243909415294927	5.67757935430063	2.30968037192991e-06	0.658536585365932	1
ENSG00000122417.15	ODF2L	1	86394569	1_53	0	0.0232175391213478	5.21274235470458	2.01856413012426e-06	0.41742761651094	2
ENSG00000137975.7	CLCA2	1	86423553	1_53	0	0.0258946409226726	6.24191576066537	2.69580144590291e-06	0.728682170542306	1
ENSG00000016602.9	CLCA4	1	86547045	1_53	0	0.0433937932256915	11.1298410883074	8.05520661175203e-06	1.3167028199572	1
ENSG00000097033.14	SH3GLB1	1	86704350	1_53	0	0.0235712303672749	5.35526490355153	2.10534520938998e-06	-0.422222222222163	1
ENSG00000183291.15	SELENOF	1	86914303	1_53	0	0.0253065403681895	6.02517516219756	2.54309485910845e-06	0.879120879120952	1
ENSG00000153936.16	HS2ST1	1	86912377	1_53	0	0.0219179188128565	4.66993818030893	1.70714555259719e-06	0.079365079365125	1
ENSG00000143013.12	LMO4	1	87749046	1_54	0	0.0197537803480683	7.01437829880891	2.31099768488964e-06	0.776785714285487	1
ENSG00000065243.19	PKN2	1	88684130	1_54	0	0.0170414186815572	5.62499675266791	1.59877786988364e-06	0.686126626465711	2
ENSG00000137944.17	KYAT3	1	88975121	1_54	0	0.0917428614541128	21.6346672581315	3.3104162664386e-05	-2.85296154267594	2
ENSG00000213516.9	RBMXL1	1	88985981	1_54	0	0.0156611705036053	4.83110439102987	1.26191686689853e-06	-0.115659894529435	3
ENSG00000117226.11	GBP3	1	89015900	1_54	0	0.0663672493235842	18.5101997477519	2.04892012890638e-05	-2.48309716199439	3
ENSG00000117228.9	GBP1	1	89064901	1_54	0	0.0167401494989777	5.45730179569405	1.52369277850723e-06	-0.329458969190158	2
ENSG00000162645.12	GBP2	1	89150019	1_54	0	0.0313973268938831	11.3854656695471	5.96215933862358e-06	-1.689393939393	1
ENSG00000162654.8	GBP4	1	89198593	1_54	0	0.0264440525156758	9.76339898615532	4.30614999952278e-06	-1.52592592592563	1
ENSG00000154451.14	GBP5	1	89272549	1_54	0	0.0239193795353493	8.81683261444708	3.51740690168964e-06	1.21259842519692	1
ENSG00000171488.14	LRRC8C	1	89633477	1_55	0	0.0223930377792402	5.65676833493119	2.11271789836923e-06	0.50399999999993	1
ENSG00000171492.14	LRRC8D	1	89842340	1_55	0	0.0342416441126032	9.66755737919562	5.52117449533144e-06	-1.06896551724131	1
ENSG00000162664.16	ZNF326	1	89994923	1_55	0	0.0241936167690356	6.38576327353332	2.57675850055285e-06	-0.627705627705432	1
ENSG00000122482.20	ZNF644	1	91022402	1_55	0	0.175724398036033	25.5141663199009	7.47779494964027e-05	-2.90844934070207	2
ENSG00000162669.15	HFM1	1	91403932	1_55	0	0.0682932426884488	16.2463726289853	1.850521988689e-05	-1.97094743274005	2
ENSG00000097046.12	CDC7	1	91500849	1_56	0	0.0173479567846637	9.70568012452996	2.80824122898269e-06	0.999817275285999	3
ENSG00000172031.6	EPHX4	1	92029879	1_56	0	0.0100873263689885	4.79692844744866	8.07048098105308e-07	-0.00130051527614552	2
ENSG00000284413.1	BTBD8	1	92085228	1_56	0	0.0304905859367658	15.8414841045307	8.05604237128447e-06	-3.07692307692305	1
ENSG00000174842.16	GLMN	1	92342777	1_56	0	0.309839561555781	38.2211468611793	0.000197515275708039	4.16176470588249	1
ENSG00000122484.8	RPAP2	1	92299545	1_56	0	0.0149427861725168	8.3277099770349	2.07547391453154e-06	-1.24135346218155	2
ENSG00000162676.11	GFI1	1	92487304	1_56	0	0.0178247172338725	10.5902066103382	3.1483803105153e-06	1.59354838709717	1
ENSG00000067208.14	EVI5	1	92792120	1_56	0	0.010172722770722	4.85962252305761	8.24517449128903e-07	0.0134538270923834	3
ENSG00000122406.12	RPL5	1	92831623	1_56	0	0.0108288610318323	5.47814179260843	9.89409680017836e-07	0.496402877697849	1
ENSG00000154511.11	FAM69A	1	92934792	1_56	0	0.0422592800192343	17.6236267337718	1.24215984304906e-05	-1.70230734384435	3
ENSG00000143033.17	MTF2	1	93079600	1_57	0	0.0140082431834082	5.27124777503504	1.23156463319863e-06	0.796610169491586	1
ENSG00000117500.12	TMED5	1	93180650	1_57	1	0.448824571696816	25.5451916902921	0.00019122554029235	4.74093843420257	2
ENSG00000122483.17	CCDC18	1	93179181	1_57	0	0.0158446972661527	9.14985734449122	2.41801156915702e-06	2.03015844309544	3
ENSG00000117505.12	DR1	1	93318238	1_57	1	0.10730435336782	21.6808878104099	3.88020355744331e-05	-4.34405403561494	2
ENSG00000137942.16	FNBP1L	1	93568055	1_57	0	0.0172531376301135	8.81598953992911	2.53687610917888e-06	-1.68789808917167	1
ENSG00000137936.16	BCAR3	1	93672617	1_57	0	0.0140447297745517	5.01665572574838	1.17513508080947e-06	0.454171727422333	2
ENSG00000023909.9	GCLM	1	93902208	1_57	0	0.0273224221251089	10.2500875870773	4.67096785818945e-06	-0.858983132432527	3
ENSG00000198691.11	ABCA4	1	94049401	1_58	0	0.0183287155091389	5.11388356174461	1.56330231582766e-06	-0.307086614173185	1
ENSG00000137962.12	ARHGAP29	1	94180958	1_58	0	0.0545762526321647	15.4416250893666	1.40558405512024e-05	1.81940983424135	2
ENSG00000117525.13	F3	1	94618280	1_58	0	0.0181717298604517	5.03297134695478	1.52538979122131e-06	-0.360814441545195	2
ENSG00000143036.16	SLC44A3	1	94820196	1_58	0	0.0180492165914646	4.96934193949922	1.49595091453992e-06	0.380342741659612	2
ENSG00000117519.15	CNN3	1	94927032	1_58	0	0.0232594816299078	7.35717548514214	2.85411358214506e-06	0.773913043478425	1
ENSG00000172339.9	ALG14	1	95073332	1_58	0	0.0176868180046018	4.77858105868194	1.40964180171031e-06	0.197560459300705	2
ENSG00000122481.16	RWDD3	1	95234273	1_58	0	0.0204401988932534	6.13999213840433	2.0932111431859e-06	0.583309441123931	3
ENSG00000117569.18	PTBP2	1	96479180	1_60	0	0.0180609072029424	10.0910723916789	3.03974385049763e-06	-1.20618806142888	3
ENSG00000188641.12	DPYD	1	97404759	1_60	0	0.0120193697476523	6.26581270256669	1.25608552198552e-06	-0.646990043251081	3
ENSG00000162627.16	SNX7	1	98661649	1_60	0	0.0163899502210633	9.17829642366606	2.50899513814984e-06	-1.08516923252202	2
ENSG00000099260.10	PALMD	1	99650838	1_61	0	0.0144684532897124	4.83007343342822	1.16556351814529e-06	0.0930232558139514	1
ENSG00000156869.12	FRRS1	1	99721475	1_61	0	0.0852817884401365	20.847319444167	2.96528626579281e-05	2.04924063694601	3
ENSG00000162688.16	AGL	1	99845478	1_61	0	0.0181341597997516	6.92452527237975	2.09434174202767e-06	-0.693251533742459	1
ENSG00000117620.14	SLC35A3	1	99969054	1_61	0	0.0343602339527608	12.8599600434112	7.36980228688501e-06	-1.66666666666743	1
ENSG00000156875.13	MFSD14A	1	99947657	1_61	0	0.0223061691561263	8.90543238001024	3.31314243669551e-06	1.10654135315621	2
ENSG00000156876.9	SASS6	1	100132743	1_61	0	0.022962800640293	9.14642728350276	3.50297023336742e-06	1.16326530612203	1
ENSG00000122477.12	LRRC39	1	100178174	1_61	0	0.0547959434080768	17.2843588073929	1.57965332997781e-05	2.04651162790632	1
ENSG00000137996.12	RTCA	1	100250661	1_61	0	0.0407873627507419	14.6255538152382	9.94942657058588e-06	-1.59831486093524	3
ENSG00000079335.18	CDC14A	1	100353172	1_61	0	0.0366887159266681	13.529783702647	8.27910653994829e-06	1.61971830985886	1
ENSG00000162692.10	VCAM1	1	100695695	1_62	0	0.016205617638963	6.24901953940075	1.68903082665806e-06	0.891621305819828	4
ENSG00000162694.13	EXTL2	1	100565246	1_62	0	0.179337321204631	29.3573077314418	8.78106130449618e-05	3.16002480534554	3
ENSG00000162695.11	SLC30A7	1	100897135	1_62	0	0.0568791409569863	18.1284473993511	1.71978336967994e-05	-2.5594371645788	2
ENSG00000170989.8	S1PR1	1	101192291	1_62	0	0.0183095228501466	7.39668598172594	2.25878197704639e-06	0.710043904073682	2
ENSG00000185946.15	RNPC3	1	103519124	1_65	0	0.0182890016541665	6.13575202747989	1.87162097803651e-06	0.599556307426889	2
ENSG00000240038.6	AMY2B	1	103509781	1_65	0	0.0522564885652125	16.0692863778664	1.40054452333522e-05	-1.78712871287195	1
ENSG00000198890.7	PRMT6	1	107135646	1_66	0	0.0185081347056112	6.75123293149775	2.0840390367283e-06	-0.651465798045681	1
ENSG00000162631.18	NTNG1	1	107135646	1_66	0	0.0185081347056112	6.75123293149775	2.0840390367283e-06	-0.651465798045681	1
ENSG00000162636.15	FAM102B	1	108551499	1_67	0	0.0174583802526033	5.49194689680479	1.59915434814155e-06	-0.507886435331045	1
ENSG00000162639.15	HENMT1	1	108662004	1_67	0	0.0160425046299134	4.69684761991956	1.25672064460459e-06	0.0759999999999757	1
ENSG00000134186.11	PRPF38B	1	108715528	1_67	0	0.035336597575255	12.1438842639562	7.15718850569395e-06	-1.37499999999996	1
ENSG00000116266.10	STXBP3	1	108721356	1_67	0	0.0166527553085857	5.0477612454885	1.4019903076752e-06	0.302961275626384	1
ENSG00000121957.12	GPSM2	1	108832721	1_67	0	0.0175615206556461	5.54733372347918	1.62482472052707e-06	-0.425596716543853	2
ENSG00000197780.9	TAF13	1	109065414	1_67	0	0.0162580199874713	4.82226779907616	1.30761256004002e-06	-0.345792383727771	3
ENSG00000215717.5	TMEM167B	1	109090133	1_67	0	0.0248543706381849	8.81813445852109	3.65543943441855e-06	-1.31969815184208	2
ENSG00000116299.16	KIAA1324	1	109113798	1_67	0	0.0171031956086934	5.29867376151471	1.51148746284566e-06	0.318840579710136	1
ENSG00000031698.12	SARS	1	109213564	1_67	0	0.0162552417806975	4.82066307110179	1.30695404646729e-06	-0.461249172384439	2
ENSG00000143126.7	CELSR2	1	109242159	1_67	0	0.025464002371565	9.04672975060017	3.84218603039162e-06	1.13599999999977	1
ENSG00000134222.16	PSRC1	1	109278889	1_67	0	0.024515982838065	8.68885907219554	3.55281151318964e-06	-1.24118584235596	2
ENSG00000221986.6	MYBPHL	1	109306632	1_67	0	0.0180862069613141	5.82419309306844	1.75688512874046e-06	-0.536231884057867	1
ENSG00000134243.11	SORT1	1	109394750	1_67	0	0.0796356171499291	19.9044326573636	2.64373097167696e-05	2.29044117647157	1
ENSG00000143106.12	PSMA5	1	109427099	1_67	0	0.0195486780949214	6.55578897256676	2.13748200014916e-06	-0.681159420289673	1
ENSG00000143028.8	SYPL2	1	109465030	1_67	0	0.0628396949933613	17.6260784719144	1.8473529281054e-05	1.98630136986393	1
ENSG00000162650.16	ATXN7L2	1	109488566	1_67	0	0.0168724309432979	5.17096117811743	1.45515428370767e-06	-0.453488372092911	1
ENSG00000174151.14	CYB561D1	1	109494012	1_67	0	0.0238378217192047	8.42434963146999	3.34936945836565e-06	1.14736484320795	2
ENSG00000181754.6	AMIGO1	1	109509517	1_67	0	0.0227184273575203	7.97098280533379	3.02030111298129e-06	-0.825748016801074	2
ENSG00000065135.10	GNAI3	1	109548825	1_67	0	0.0212757037465724	7.35283514151426	2.60914892620118e-06	-0.748299319728001	1
ENSG00000168765.16	GSTM4	1	109656105	1_67	0	0.0163325461406156	4.86526159225089	1.32531830214325e-06	-0.336892633743789	2
ENSG00000213366.12	GSTM2	1	109667893	1_67	0	0.0241267494521538	8.53793992893621	3.43567452512607e-06	1.18336598962388	4
ENSG00000134184.12	GSTM1	1	109589235	1_67	0	0.0160236721558275	4.6858066152609	1.2522946276256e-06	0.0152344537437991	5
ENSG00000134201.10	GSTM5	1	109635226	1_67	0	0.0160215975664562	4.68459148996859	1.25180778917428e-06	0.0534946756542529	2
ENSG00000134202.10	GSTM3	1	109710758	1_67	0	0.224114546704643	30.179467625334	0.00011280847451739	-3.14065809281977	3
ENSG00000143107.8	FNDC7	1	108714547	1_67	0	0.0651697120664037	17.9751541638149	1.95379292026792e-05	-1.8153846153847	1
ENSG00000184371.13	CSF1	1	109928142	1_68	0	0.0155403397044372	5.86863738097282	1.52110043034969e-06	0.603351955307295	1
ENSG00000143093.14	STRIP1	1	110034040	1_68	0	0.0540999511127109	17.3775616015503	1.56799912120685e-05	2.0080000000005	1
ENSG00000197106.6	SLC6A17	1	110150825	1_68	0	0.0248332684106002	10.1464371500722	4.20249840984419e-06	1.13749999999947	1
ENSG00000168679.17	SLC16A4	1	110396990	1_68	0	0.0346667124888164	13.1471236479585	7.60157372047795e-06	1.46896551724155	1
ENSG00000134248.13	LAMTOR5	1	110407655	1_68	0	0.0250423560383455	10.1880362613866	4.25525679052017e-06	1.20515288574993	2
ENSG00000177272.8	KCNA3	1	110675201	1_68	0	0.0209167127032291	8.99509605296315	3.13804626445253e-06	-1.32167832167809	1
ENSG00000156171.14	DRAM2	1	111139496	1_68	0	0.0368366927464129	12.8547246720435	7.89775244064579e-06	2.89738928854628	2
ENSG00000134255.13	CEPT1	1	111139685	1_68	0	0.593313793915761	23.0057543253984	0.000227657010535818	3.94466781044147	3
ENSG00000064886.13	CHI3L2	1	111200216	1_69	0	0.0175525255267901	6.56100240956943	1.92074590582082e-06	0.600658390214077	2
ENSG00000162777.16	DENND2D	1	111205221	1_69	0	0.0145973179847224	4.83348705916413	1.17677581562886e-06	-0.141427126662421	2
ENSG00000173947.13	PIFO	1	111346062	1_69	0	0.0178687597322039	6.73645375330731	2.00764003477411e-06	-0.768669046582456	2
ENSG00000085465.12	OVGP1	1	111427097	1_69	0	0.0145479502209909	4.80353674719438	1.16552885372658e-06	0.261904761904854	1
ENSG00000116459.10	ATP5F1	1	111448114	1_69	0	0.0177859648722221	6.74859038356353	2.00193791382285e-06	0.762589928057686	1
ENSG00000143110.11	C1orf162	1	111482459	1_69	0	0.014800044976403	4.96989780726954	1.22679105151552e-06	-0.309352517985667	1
ENSG00000116473.14	RAP1A	1	111544111	1_69	0	0.0265698937528066	10.5195557222693	4.66173220587127e-06	1.20200089609277	2
ENSG00000121933.18	TMIGD3	1	111520214	1_69	0	0.0200587631671978	7.7669614423956	2.59845622866005e-06	0.976480861109138	2
ENSG00000171385.9	KCND3	1	111822394	1_69	0	0.0143809284193912	4.70056215537284	1.12744880309749e-06	0.161390761184872	2
ENSG00000143079.14	CTTNBP2NL	1	112396295	1_69	0	0.0165429866339234	5.76919758585541	1.59180343498289e-06	-0.0472580750849907	2
ENSG00000134245.17	WNT2B	1	112468623	1_69	0	0.0307986672168091	13.8095237997444	7.09366592609592e-06	2.19996793278065	2
ENSG00000116489.12	CAPZA1	1	112403161	1_69	0	0.0368722409777631	12.7225104481219	7.82406509807461e-06	2.99864547824697	2
ENSG00000007341.18	ST7L	1	112534134	1_69	0	0.294909427456806	19.7837331658636	9.73098957736888e-05	3.8666639918962	4
ENSG00000155363.18	MOV10	1	112673095	1_69	0	0.117359002402722	26.3418045378316	5.15610838108546e-05	3.01437697990387	2
ENSG00000155366.16	RHOC	1	112396908	1_69	0	0.0275774709729812	11.2455922948209	5.17245684547933e-06	-1.63334521830856	2
ENSG00000155380.11	SLC16A1	1	112958923	1_70	0	0.0241010299720807	7.7391380431919	3.11091612217152e-06	-0.92666666666707	1
ENSG00000081026.18	MAGI3	1	113390860	1_70	0	0.0196557199401528	5.81841632501624	1.90745303767254e-06	0.34013605442177	1
ENSG00000116793.15	PHTF1	1	113758270	1_70	0	0.0264418615410028	8.61355466359222	3.79869606202052e-06	1.42332147886498	2
ENSG00000188761.11	BCL2L15	1	113887734	1_70	0	0.0178483694036254	4.91095868587774	1.46192445838665e-06	-0.351145038168001	1
ENSG00000134262.12	AP4B1	1	113901277	1_70	0	0.0175957397350146	4.77692578302369	1.40189707309515e-06	-0.384711322312281	4
ENSG00000163349.21	HIPK1	1	113929596	1_70	0	0.0223097996551768	7.01114072138849	2.60882206995729e-06	-0.761194029850884	1
ENSG00000116774.11	OLFML3	1	113979261	1_70	0	0.0191750313021939	5.58543643669661	1.7862954869335e-06	-0.492647058823582	1
ENSG00000197323.11	TRIM33	1	114511320	1_71	0	0.0204536165255738	6.15721759064519	2.10046145510239e-06	-0.684210526316019	1
ENSG00000116752.5	BCAS2	1	114581126	1_71	0	0.0192306709897955	5.57689725174689	1.78873986677518e-06	0.606741573033683	1
ENSG00000175984.14	DENND2C	1	114669904	1_71	0	0.0231068876199975	7.30619128448157	2.81574029622431e-06	0.86335403726704	1
ENSG00000213281.4	NRAS	1	114716596	1_71	0	0.0198994272801467	5.89862791156759	1.95772498922366e-06	-0.631578947368237	1
ENSG00000009307.15	CSDE1	1	114757749	1_71	0	0.0174692307312806	4.67322297431621	1.36160265518707e-06	0.084415584415555	1
ENSG00000134198.9	TSPAN2	1	115089792	1_71	0	0.0175485029764074	4.71579869178016	1.38024263019901e-06	-0.013289036544856	1
ENSG00000173218.14	VANGL1	1	115641998	1_72	0	0.0120505676220732	5.41084766121821	1.08750914212263e-06	-0.446700507614025	1
ENSG00000163393.12	SLC22A15	1	115976190	1_72	0	0.0112111620303591	4.7335081777343	8.85103109772155e-07	0.184315979764804	2
ENSG00000173212.4	MAB21L3	1	116106845	1_72	0	0.0247974902116265	12.1972904360613	5.04465183709318e-06	-1.5064599483206	1
ENSG00000163399.15	ATP1A1	1	116337024	1_72	0	0.0121007587658947	5.44984631153105	1.09990952727852e-06	-0.421686746987807	1
ENSG00000134247.9	PTGFRN	1	116977432	1_72	0	0.0166264575241107	8.43368177928006	2.3387136093378e-06	-0.999999999999939	1
ENSG00000134256.12	CD101	1	117000912	1_72	0	0.0288636999405616	13.630620317306	6.56187158867927e-06	-1.51947793488864	2
ENSG00000116830.11	TTF2	1	117057971	1_72	0	0.0112141580868961	4.73601417980835	8.85808357892363e-07	-0.0410256410256446	1
ENSG00000134253.9	TRIM45	1	117122955	1_72	0	0.0168179246154242	8.54132602068885	2.39583997084087e-06	1.07086614173241	1
ENSG00000198162.12	MAN1A2	1	117367404	1_72	0	0.0137721152606782	6.66420182788857	1.53076631075777e-06	0.629240779580197	3
ENSG00000183508.4	FAM46C	1	117585554	1_72	0	0.0122775865624766	5.58597312119101	1.14385757344581e-06	0.458333333333503	1
ENSG00000196505.10	GDAP2	1	117929798	1_72	0	0.0149211736580557	7.41679539538649	1.84577767534783e-06	0.823038397328861	1
ENSG00000155761.13	SPAG17	1	118187574	1_72	0	0.0113224970743343	4.82619464044727	9.11396078800342e-07	-0.13740458015269	1
ENSG00000092607.13	TBX15	1	118989141	1_73	0	0.0229513084529892	9.37462741629775	3.58857123377252e-06	1.23809523809524	1
ENSG00000116874.11	WARS2	1	119012523	1_73	0	0.0141780834783818	4.84376672335383	1.14540969283851e-06	0.184873886715035	2
ENSG00000143067.4	ZNF697	1	119648421	1_73	0	0.0255087420503851	10.3708288362276	4.41227542458804e-06	1.26897963321516	2
ENSG00000092621.11	PHGDH	1	119659675	1_73	0	0.0140289769426415	4.74448606940556	1.11013369035099e-06	0.146534732721806	2
ENSG00000131791.7	PRKAB2	1	147171976	1_73	0	0.0139201512586261	4.67136080605504	1.08454474046239e-06	0.00676164281896419	2
ENSG00000162836.11	ACP6	1	147656613	1_73	0	0.0281375665324459	11.2967105236975	5.30149847321114e-06	-1.30464185486452	2
ENSG00000188092.14	GPR89B	1	147928711	1_73	0	0.026923620662888	10.8802827683713	4.88577824041539e-06	-1.31358024691337	1
ENSG00000203782.5	LOR	1	153260702	1_75	0	0.0203608091868401	4.97424108392256	1.68920348848488e-06	-0.306034482758603	1
ENSG00000163220.10	S100A9	1	153321635	1_75	0	0.0205370529197499	5.05538624060507	1.73161990681792e-06	0.46829503984176	3
ENSG00000143546.9	S100A8	1	153391654	1_75	0	0.049489337349497	13.3791085758466	1.1043301328379e-05	1.63020833333328	1
ENSG00000143556.8	S100A7	1	153460264	1_75	0	0.0245132464470211	6.72308752560798	2.74871493570595e-06	0.766081871344951	1
ENSG00000197956.9	S100A6	1	153555603	1_75	0	0.0217533817198098	5.59726247674058	2.03077851197535e-06	0.496212121212185	1
ENSG00000196420.7	S100A5	1	153541765	1_75	0	0.0254918203948349	7.09227566988712	3.01541133758226e-06	0.777766201542112	2
ENSG00000188015.9	S100A3	1	153549049	1_75	0	0.0257046606507647	7.17072469299142	3.07422060565744e-06	0.792154009830265	2
ENSG00000196154.11	S100A4	1	153549177	1_75	0	0.0279286332976251	7.95403015655879	3.70507516187905e-06	0.916440080825655	2
ENSG00000196754.10	S100A2	1	153565973	1_75	0	0.0222301949753079	5.80152226298606	2.15102441849608e-06	-0.412272733063606	2
ENSG00000188643.10	S100A16	1	153613108	1_75	0	0.021178400235936	5.34490700383967	1.88796270245633e-06	-0.236159735482874	2
ENSG00000189334.8	S100A14	1	153617778	1_75	0	0.0220994203114551	5.74587940849733	2.11786120231695e-06	-0.351145038167999	1
ENSG00000160678.11	S100A1	1	153628302	1_75	0	0.0198289970856715	4.72510876588616	1.56268939320242e-06	0.298355086436492	2
ENSG00000189171.14	S100A13	1	153627648	1_75	0	0.0227443275152418	6.0169038564312	2.28247630699322e-06	0.395348837209184	1
ENSG00000160679.12	CHTOP	1	153627648	1_75	0	0.0227443275152418	6.0169038564312	2.28247630699322e-06	0.395348837209184	1
ENSG00000143553.10	SNAPIN	1	153658595	1_75	0	0.0197848161234888	4.70409074933534	1.55227196997522e-06	0.00775193798449429	1
ENSG00000169418.9	NPR1	1	153678582	1_75	0	0.0622010199748201	15.563434945132	1.6145930048184e-05	2.05363984674375	1
ENSG00000143624.13	INTS3	1	153726759	1_75	0	0.0215876045508094	5.52521703745296	1.98936238407407e-06	0.555555555555449	1
ENSG00000143554.13	SLC27A3	1	153774134	1_75	0	0.0330013799212308	9.53187515771101	5.24651055658827e-06	-1.18076923076916	1
ENSG00000143614.9	GATAD2B	1	153795975	1_75	0	0.0360157879791585	10.3595983030977	6.22294471093645e-06	-1.39999999999944	1
ENSG00000198837.9	DENND4B	1	153940147	1_75	0	0.01971112094039	4.66897523007756	1.53494563483403e-06	-0.134973469439875	2
ENSG00000143570.17	SLC39A1	1	153968263	1_75	0	0.0225328931549847	5.92893402727519	2.22819749086087e-06	0.398373983739697	1
ENSG00000143578.15	CREB3L4	1	153968263	1_75	0	0.0225328931549847	5.92893402727519	2.22819749086087e-06	0.398373983739697	1
ENSG00000143549.19	TPM3	1	154194640	1_75	0	0.0222890300141716	5.82647560314713	2.16599378880506e-06	-0.846774193548301	1
ENSG00000143569.18	UBAP2L	1	154219315	1_75	0	0.071175184057228	16.8573710532276	2.00114496628327e-05	2.19838742540891	2
ENSG00000143612.19	C1orf43	1	154224650	1_75	0	0.0303933636397633	8.75310376679339	4.43711769702843e-06	0.956377252066967	2
ENSG00000143515.16	ATP8B2	1	154325898	1_75	0	0.135459752057467	23.1270693858573	5.22505643181624e-05	-2.84202949107854	2
ENSG00000160714.9	UBE2Q1	1	154559434	1_75	0	0.024885656730404	6.8652491873505	2.84947937096735e-06	0.781395348837055	1
ENSG00000160710.15	ADAR	1	154627302	1_75	0	0.0234996543104408	6.32484076114835	2.47896945236705e-06	0.455861587353733	2
ENSG00000116604.17	MEF2D	1	156510532	1_77	0	0.0146748766087902	5.84116278394242	1.42966364404844e-06	-0.564516129032137	1
ENSG00000163382.11	NAXE	1	156590832	1_77	0	0.012999093832342	4.70261069043079	1.01955864405965e-06	-0.0536011128772121	2
ENSG00000160818.16	GPATCH4	1	156590769	1_77	0	0.016491171000629	6.9375883552723	1.90818346312804e-06	0.770959266745821	3
ENSG00000132702.12	HAPLN2	1	156618957	1_77	0	0.0133001474886713	4.91753069648736	1.09084649904682e-06	-0.231292517006839	1
ENSG00000132688.10	NES	1	156678139	1_77	0	0.0737826527257733	21.14980886046	2.60268025813133e-05	-2.11450381679359	1
ENSG00000143320.8	CRABP2	1	156705979	1_77	0	0.0467013858274161	16.7730816015133	1.30647990290876e-05	1.74100529964516	2
ENSG00000143319.16	ISG20L2	1	156728106	1_77	0	0.12757206451064	26.4812272654295	5.63447943197006e-05	-2.45596868884598	1
ENSG00000143303.11	RRNAD1	1	156727264	1_77	0	0.0362752201398008	14.3737920364121	8.69644028828268e-06	1.61435276824594	2
ENSG00000143314.12	MRPL24	1	156741833	1_77	0	0.0212145237391193	9.30722229043824	3.29316490527816e-06	-1.07199999999968	1
ENSG00000198400.11	NTRK1	1	156815564	1_77	0	0.0287690878629407	12.1803029781536	5.84445863828642e-06	1.34586466165358	1
ENSG00000027869.11	SH2D2A	1	156813500	1_77	0	0.0329523568861422	13.4640053763929	7.39981503877506e-06	-1.64885496183156	1
ENSG00000187800.13	PEAR1	1	156893825	1_77	0	0.0141671689264894	5.51049429719624	1.30206820849668e-06	-0.750000000000077	1
ENSG00000160838.13	LRRC71	1	156920880	1_77	0	0.147301077551946	27.9054712987606	6.85575661207588e-05	-3.25294117647054	1
ENSG00000132694.18	ARHGEF11	1	157045172	1_77	0	0.209040428402833	31.4434758465162	0.000109627860990875	-3.36220472440937	1
ENSG00000117036.11	ETV3	1	157138367	1_77	0	0.0133945483395778	4.98392819937462	1.11342240584933e-06	-0.312871287128572	1
ENSG00000183853.17	KIRREL	1	157964452	1_77	0	0.0151976119442288	6.16996262635416	1.56393244668221e-06	0.590543217116871	2
ENSG00000132703.3	APCS	1	159587731	1_78	0	0.0234715298017169	10.222462875932	4.00181533497978e-06	1.28947368421081	1
ENSG00000163564.14	PYHIN1	1	158929810	1_78	0	0.0202207671673346	8.81809734079655	2.97394287884883e-06	-1.06809303459813	2
ENSG00000163565.18	IFI16	1	159000146	1_78	0	0.0978556355401732	23.8455739603354	3.89182880182268e-05	-2.4760000000004	1
ENSG00000163568.14	AIM2	1	159147011	1_78	0	0.0196035630121387	8.52631897468849	2.78776842206748e-06	-0.989071038251288	1
ENSG00000213088.9	ACKR1	1	159158252	1_78	0	0.0188326916678636	8.14881109574216	2.5595684711673e-06	0.947368421052838	1
ENSG00000132693.12	CRP	1	159716970	1_78	0	0.0196840946875141	8.56490431229952	2.8118883111697e-06	0.976689976690059	1
ENSG00000158716.8	DUSP23	1	159589741	1_78	0	0.0286208574052336	12.0941506009769	5.77322013756492e-06	-1.58959537572312	1
ENSG00000158714.10	SLAMF8	1	159826512	1_78	0	0.0159181449974031	6.56783376744405	1.74371183062886e-06	0.648451468492196	3
ENSG00000188004.9	C1orf204	1	159854415	1_78	0	0.0161668390972934	6.71352731220483	1.81023926867088e-06	-0.727272727272502	1
ENSG00000243284.1	VSIG8	1	159856126	1_78	0	0.0137958114287732	5.22368590470176	1.20194448862361e-06	0.326034785945594	2
ENSG00000213085.9	CFAP45	1	159899758	1_78	0	0.0143956139100463	5.62333530394825	1.35015701123091e-06	0.463302752293472	1
ENSG00000158710.14	TAGLN2	1	159925320	1_78	0	0.026985705041243	11.5385987106359	5.19334225185528e-06	-1.30441366042938	2
ENSG00000152332.15	UHMK1	1	162497224	1_80	0	0.0111467218357577	4.82071523205678	8.96228492772104e-07	-0.191999999999988	1
ENSG00000117143.13	UAP1	1	162561114	1_80	0	0.0290218596379228	13.8235297384114	6.69120435927127e-06	-1.47925491662294	2
ENSG00000132196.13	HSD17B7	1	162790761	1_80	0	0.0121181307921355	5.60458242690193	1.13276286145908e-06	0.512688409082419	2
ENSG00000185860.13	CCDC190	1	162855667	1_80	0	0.0116158128315785	5.20738689252146	1.00885687217747e-06	-0.404596742811162	2
ENSG00000143228.12	NUF2	1	163267542	1_80	0	0.0110618592516131	4.7490359169981	8.76180711087752e-07	-0.198055741375303	2
ENSG00000143149.12	ALDH9A1	1	165659684	1_81	0	0.0276884152175997	7.66824755070669	3.54123158555813e-06	0.865652885558152	3
ENSG00000188859.6	FAM78B	1	166167240	1_81	0	0.0273680969327893	7.55838531804633	3.45011628399792e-06	-0.886710239651239	1
ENSG00000143157.11	POGK	1	166839016	1_83	0	0.00736380704697837	9.74305427007626	1.19662377525694e-06	-1.1732283464564	1
ENSG00000152382.5	TADA1	1	166875885	1_83	0	0.0139786590258795	15.734706007445	3.66846390163837e-06	1.71428571428589	1
ENSG00000143190.21	POU2F1	1	167221225	1_83	0	0.0306468509412767	23.1216568871145	1.18185695103948e-05	2.15756302521126	1
ENSG00000143162.7	CREG1	1	167548592	1_83	0	0.00541145916818264	6.87874036506204	6.20845316044215e-07	-0.713744691475535	3
ENSG00000198771.10	RCSD1	1	167630296	1_83	0	0.00769414585611683	10.1678633428831	1.30481884692707e-06	1.14364640883977	1
ENSG00000197965.11	MPZL1	1	167552188	1_83	0	0.00527686996871946	6.64146742787089	5.84521574100778e-07	0.682855195912209	5
ENSG00000143164.15	DCAF6	1	167792213	1_83	0	0.00429329831328906	4.71279256635514	3.37465589939686e-07	-0.132931148878962	2
ENSG00000143158.10	MPC2	1	167792213	1_83	0	0.00625701451829952	8.23744126047255	8.59645905572598e-07	0.906230779716473	3
ENSG00000143199.17	ADCY10	1	167913803	1_83	0	0.00702599848096264	9.32549173919851	1.09279801847722e-06	1.02000000000017	1
ENSG00000143147.14	GPR161	1	168132979	1_83	0	0.00431428256514399	4.75857735231867	3.42409515252556e-07	-0.161520603760878	2
ENSG00000143155.12	TIPRL	1	168178654	1_83	0	0.0157934088007458	16.8931157132097	4.4498537681509e-06	-1.74523050632397	2
ENSG00000143178.12	TBX19	1	168260943	1_83	0	0.0058187191311686	7.55327886207138	7.33032143332491e-07	0.839694656488498	1
ENSG00000143196.4	DPT	1	168726239	1_83	0	0.00590347122573365	7.68341594758295	7.56522590554881e-07	0.874999999999855	1
ENSG00000143153.12	ATP1B1	1	169113744	1_83	0	0.00516447299044209	6.42612492204392	5.53522501010768e-07	0.616512933808974	2
ENSG00000143156.13	NME7	1	169363660	1_83	0	0.00479946584714897	5.72224195655168	4.58056687952911e-07	0.370258095166215	3
ENSG00000117475.13	BLZF1	1	169369793	1_83	0	0.00500126923860889	6.21346440398438	5.18291582114489e-07	-0.690721649484663	1
ENSG00000117477.12	CCDC181	1	169375527	1_83	0	0.00526312046356026	6.70072486138084	5.88200245819846e-07	-0.77835051546376	1
ENSG00000117479.12	SLC19A2	1	169494280	1_83	0	0.00686778786468234	9.11046130984627	1.043559811622e-06	-0.970930232558289	1
ENSG00000188404.8	SELL	1	169710933	1_83	0	0.0222379366466867	20.7931679890833	7.71214624522822e-06	3.20100502512603	1
ENSG00000171806.11	METTL18	1	169795279	1_83	0	0.039236527072676	26.1690637503207	1.71253261221549e-05	-3.47826086956734	1
ENSG00000000457.13	SCYL3	1	169881525	1_83	0	0.00632179958204537	7.97134945099443	8.40490245136251e-07	0.664000000000199	1
ENSG00000075945.12	KIFAP3	1	170081461	1_83	0	0.0106067741143909	13.7536063742414	2.43310032306195e-06	2.49842771925206	4
ENSG00000120370.12	GORAB	1	170532434	1_83	0	0.00452207908376379	5.22798005358323	3.94304906026703e-07	-0.395011363327436	3
ENSG00000117501.14	MROH9	1	170909593	1_84	0	0.0125609564167419	7.96835620735825	1.66936596283506e-06	0.955056179775138	1
ENSG00000116132.11	PRRX1	1	170662279	1_84	0	0.0217217429785087	12.8455372789236	4.65379287145172e-06	1.42335766423336	1
ENSG00000007933.12	FMO3	1	171090482	1_84	0	0.0103505584211409	6.06940822765262	1.04778031659475e-06	-0.579282356697938	2
ENSG00000094963.13	FMO2	1	171184225	1_84	0	0.00965308521624764	5.46450316809336	8.79785758894881e-07	-0.43024612634358	3
ENSG00000010932.16	FMO1	1	171247727	1_84	0	0.00890985614412498	4.70278782459019	6.98853561609838e-07	0.0831845139081762	2
ENSG00000076258.9	FMO4	1	171313714	1_84	0	0.00989911839819879	5.75847485530534	9.50745107088717e-07	0.755783604302813	3
ENSG00000117523.15	PRRC2C	1	171486183	1_84	0	0.0178594349542693	11.1240146402264	3.3135182863963e-06	-1.35454545454538	1
ENSG00000117533.14	VAMP4	1	171742012	1_84	0	0.0253533657671737	14.2785223341889	6.03780374857731e-06	-1.86210575767233	2
ENSG00000010165.19	METTL13	1	171781417	1_84	0	0.0146872111214159	9.29013349096213	2.27573347445498e-06	-1.32006403459662	2
ENSG00000197959.13	DNM3	1	171840580	1_84	0	0.0108030161054944	6.53273382666506	1.17706404160266e-06	0.468174887083324	3
ENSG00000094975.13	SUCO	1	172532059	1_84	0	0.0116007043250013	6.75438741657832	1.30686410788122e-06	-0.625884428551021	2
ENSG00000120337.8	TNFSF18	1	173051090	1_84	0	0.134304713165134	28.4473424291605	6.3722537239334e-05	-2.55856176052737	2
ENSG00000117592.8	PRDX6	1	173476539	1_85	0	0.0173071448037393	4.97739715102628	1.43677190717566e-06	0.419889502762406	1
ENSG00000183831.6	ANKRD45	1	173714815	1_85	0	0.0192711022010661	5.71955506989346	1.83835299125277e-06	0.398437500000083	1
ENSG00000076321.10	KLHL20	1	173714815	1_85	0	0.0178255410023176	5.16047103024027	1.5342360014814e-06	0.568643497186001	2
ENSG00000120334.15	CENPL	1	173825659	1_85	0	0.0170985704792784	4.82621743846998	1.3763433630769e-06	0.586956521738855	1
ENSG00000117593.9	DARS2	1	173823772	1_85	0	0.0171139325092464	4.81867829891356	1.37542797657283e-06	-0.557971014492583	1
ENSG00000117601.13	SERPINC1	1	173916899	1_85	0	0.0170889684395928	4.80012179942012	1.36813266068169e-06	0.355246572868227	2
ENSG00000135870.11	RC3H1	1	173415688	1_85	0	0.0198881948995799	7.02952533654497	2.33174725127577e-06	-1.38566510020996	2
ENSG00000116161.17	CACYBP	1	174997705	1_85	0	0.0171198189405348	4.73412369173278	1.35175776714248e-06	0.0478260869565033	1
ENSG00000120333.4	MRPS14	1	175019430	1_85	0	0.0176620169557331	4.97735052307724	1.46621827865332e-06	0.332615889674473	2
ENSG00000152092.15	ASTN1	1	177165470	1_86	0	0.0245145315070444	7.19412251810134	2.94145042506351e-06	-0.824675324675102	1
ENSG00000235750.9	KIAA0040	1	175193132	1_86	0	0.02117181623572	5.81259229196709	2.05252323929966e-06	-0.525597886047685	2
ENSG00000143207.19	RFWD2	1	176217034	1_86	0	0.0310280398766232	9.41911708915442	4.87443902538263e-06	-1.13772455089804	1
ENSG00000116183.10	PAPPA2	1	176325001	1_86	0	0.0480568366728835	13.5698339136452	1.08765163711694e-05	-1.52450418190529	2
ENSG00000120341.18	SEC16B	1	177960244	1_87	0	0.0380312363592032	11.6551908338274	7.39298693084892e-06	-1.41752511763984	3
ENSG00000075391.16	RASAL2	1	178075247	1_87	0	0.0564951517273921	15.4221189076785	1.45316634862848e-05	-1.60416666666671	1
ENSG00000116191.17	RALGPS2	1	178664238	1_87	0	0.0470917515227227	13.6855368850248	1.07489684681462e-05	1.70327960778513	2
ENSG00000116194.12	ANGPTL1	1	178869250	1_87	0	0.0357418690927048	11.0666788096885	6.59712436090693e-06	1.41573033707797	1
ENSG00000162779.21	AXDND1	1	179358896	1_89	0	0.0201474271068177	6.9946684038472	2.35042733630556e-06	-0.993965073870745	3
ENSG00000116199.11	FAM20B	1	179026386	1_89	0	0.0611857707090504	17.5247573097333	1.78839131791967e-05	2.42635658914676	1
ENSG00000186283.13	TOR3A	1	179081458	1_89	0	0.0179859548311097	5.92666920681731	1.77788756363302e-06	0.104877663341999	3
ENSG00000143322.19	ABL2	1	179229518	1_89	0	0.0269078768627686	9.72184714801256	4.36303127136748e-06	-1.75881958519109	2
ENSG00000057252.12	SOAT1	1	179297820	1_89	0	0.0382298726503511	13.0447278446966	8.31759901698284e-06	-1.74125874125878	1
ENSG00000169905.12	TOR1AIP2	1	179878742	1_89	0	0.0222227364259957	7.91793657718118	2.93474019034388e-06	-0.787500000000101	1
ENSG00000135837.15	CEP350	1	179895624	1_89	0	0.0157796100879537	4.69643306934603	1.23601718962677e-06	0.220906481891301	2
ENSG00000116260.16	QSOX1	1	180146874	1_89	0	0.0199903026368254	6.92094881683772	2.30751807766507e-06	0.717935134289549	5
ENSG00000121454.5	LHX4	1	180267978	1_89	0	0.0161979054718813	4.94230838970316	1.3352076339593e-06	0.244076556084123	3
ENSG00000230124.6	ACBD6	1	180461406	1_89	0	0.0172778859674292	5.54907621706551	1.59908444556985e-06	-0.418454465717784	2
ENSG00000135835.11	KIAA1614	1	180936558	1_89	0	0.021931562000584	7.7936968601982	2.85084220196464e-06	0.820704492453629	2
ENSG00000153029.14	MR1	1	181049663	1_89	0	0.021597917730124	7.64928370499814	2.75545140942555e-06	0.884892086331064	1
ENSG00000162783.10	IER5	1	181112443	1_89	0	0.0192964248402076	6.5884411915283	2.12040896419857e-06	-0.703703703703665	1
ENSG00000135821.17	GLUL	1	182144497	1_90	0	0.0653957465496119	18.3653807235154	2.00313188298638e-05	-1.95343539920235	3
ENSG00000143333.6	RGS16	1	182604092	1_90	0	0.0170716531205736	5.63824602754841	1.60538686710073e-06	0.461928934009928	1
ENSG00000135838.13	NPL	1	182753639	1_90	0	0.0293167714675684	10.7339472593181	5.24850607512652e-06	1.2369668246439	1
ENSG00000058085.14	LAMC2	1	183186170	1_91	0	0.0170415335580417	4.66926323471135	1.32714121963514e-06	-0.153846153846105	1
ENSG00000157064.10	NMNAT2	1	183418808	1_91	0	0.0228623160333926	7.4350179927076	2.83506064451593e-06	1.11229946524056	1
ENSG00000116698.21	SMG7	1	183471970	1_91	0	0.0344112435359829	11.2970924224149	6.48376334033101e-06	1.49739322666026	2
ENSG00000116701.14	NCF2	1	183591057	1_91	0	0.0643092481061449	17.2522691919329	1.8504602629518e-05	1.97424892703838	1
ENSG00000162704.15	ARPC5	1	183635017	1_91	0	0.0504707048709009	14.9352400506733	1.25722116312289e-05	-2.15376845262266	3
ENSG00000198756.10	COLGALT2	1	184036788	1_91	0	0.0285343771562412	9.52598584038244	4.53355025692556e-06	-1.12045188102871	2
ENSG00000198860.11	TSEN15	1	184046529	1_91	0	0.0481956258250985	14.4960215301422	1.16524314028271e-05	1.70561880597624	2
ENSG00000116406.18	EDEM3	1	184702964	1_92	0	0.0165634189259184	4.77778270447257	1.31988619295806e-06	0.0465079062288715	2
ENSG00000135842.16	FAM129A	1	184879012	1_92	0	0.0173505227669936	5.21428838239539	1.50892521794655e-06	0.552589002637696	3
ENSG00000121481.10	RNF2	1	185064348	1_92	0	0.173417653381418	27.3391387635174	7.90748251219732e-05	3.15384615384646	1
ENSG00000121486.11	TRMT1L	1	185156912	1_92	0	0.0174162691226762	5.24982842763845	1.5249666384847e-06	-0.328467153284864	1
ENSG00000116668.12	SWT1	1	185156912	1_92	0	0.0174162691226762	5.24982842763845	1.5249666384847e-06	0.328467153284864	1
ENSG00000116679.15	IVNS1ABP	1	185317057	1_92	0	0.0167327404610195	4.87340403355282	1.36006479402113e-06	0.185185185185235	1
ENSG00000047410.13	TPR	1	186353110	1_92	0	0.0250665128779436	8.67890733476705	3.6284327513621e-06	1.06896551724125	1
ENSG00000157181.15	C1orf27	1	186353245	1_92	0	0.0635087897245535	17.5082266213806	1.8545395582619e-05	-1.84814814814786	1
ENSG00000262180.1	OCLM	1	186400270	1_92	0	0.0520690922030519	15.6089827329514	1.35554741084092e-05	-2.06936416185019	1
ENSG00000073756.11	PTGS2	1	186680089	1_92	0	0.0248134349765448	8.58316647121097	3.55217644522329e-06	-0.927710843373431	1
ENSG00000090104.11	RGS1	1	192575980	1_96	0	0.0172628301173906	5.22651812012921	1.50482002790757e-06	0.367753623188343	1
ENSG00000116741.7	RGS2	1	192808677	1_96	0	0.018958459604293	6.10780967563938	1.93129514495921e-06	0.707355921974508	2
ENSG00000116747.12	TROVE2	1	193037020	1_96	0	0.0168404218699305	4.99360563194169	1.40257893980618e-06	-0.232510288065742	1
ENSG00000116750.13	UCHL5	1	193058704	1_96	0	0.0168219478063223	4.98328747261209	1.39814536698268e-06	0.280936454849408	1
ENSG00000023572.8	GLRX2	1	193104590	1_96	0	0.0174781643199927	5.3430953198709	1.5575745614038e-06	-0.306263667217926	4
ENSG00000134371.10	CDC73	1	193120351	1_96	0	0.0169808381214165	5.07167155631942	1.43638330308142e-06	-0.248957658929842	2
ENSG00000000971.15	CFH	1	196651787	1_98	0	0.0179804168526169	6.84797707672656	2.05362980864133e-06	-0.815602836879244	1
ENSG00000066279.17	ASPM	1	197147624	1_98	0	0.0223628267140652	8.90122274506771	3.31998768769693e-06	1.04761904761873	1
ENSG00000177888.7	ZBTB41	1	197200897	1_98	0	0.0142778584252486	4.68101783711705	1.11471404447222e-06	-0.149253731343276	1
ENSG00000213047.12	DENND1B	1	197774968	1_99	0	0.0150729024098732	12.6999463915999	3.19270564856825e-06	2.62698412698428	1
ENSG00000151414.14	NEK7	1	198156916	1_99	0	0.0127867146780489	4.68852611460801	9.99897354572007e-07	-0.243362831858372	1
ENSG00000118193.11	KIF14	1	200620703	1_101	0	0.0652147892236298	27.6910292596188	3.01193294619712e-05	3.33333333333344	1
ENSG00000118200.14	CAMSAP2	1	200669361	1_101	0	0.12877857014171	38.6513170709054	8.30171847571604e-05	4.63202072191902	3
ENSG00000118197.13	DDX59	1	200674394	1_101	0	0.0184462748015478	13.6870528350899	4.21093680169742e-06	1.73955765126328	2
ENSG00000116857.16	TMEM9	1	201153656	1_101	0	0.0215777608293255	13.9661540515408	5.02624100321335e-06	-1.19018954117139	3
ENSG00000163395.16	IGFN1	1	201190333	1_101	0	0.00774358382718943	5.96412287204416	7.70280124344643e-07	0.751879699248066	1
ENSG00000081277.12	PKP1	1	201283573	1_101	0	0.00846170986028683	5.98064727429276	8.44046600259863e-07	0.34210526315778	1
ENSG00000118194.18	TNNT2	1	201400151	1_101	0	0.0194734889267434	14.5408546532831	4.72273749647403e-06	-1.78906250000033	1
ENSG00000159166.13	LAD1	1	201400151	1_101	0	0.0194734889267434	14.5408546532831	4.72273749647403e-06	1.78906250000033	1
ENSG00000174307.6	PHLDA3	1	201469408	1_101	0	0.00803980032517348	5.59891239473208	7.50773682668993e-07	0.411405295315667	1
ENSG00000159176.13	CSRP1	1	201509034	1_101	0	0.00817433056521211	5.6859081574217	7.7519710529548e-07	0.755555555555536	1
ENSG00000198700.9	IPO9	1	201828710	1_102	0	0.0182121942360041	4.70365980109363	1.42875670760047e-06	-0.176211453744515	1
ENSG00000198892.6	SHISA4	1	201888432	1_102	0	0.0196439919730194	5.41574047428821	1.77438434886458e-06	0.444444444444435	1
ENSG00000176393.10	RNPEP	1	201979953	1_102	0	0.020354436626374	5.75017152937568	1.95209069809125e-06	-0.618593844569935	4
ENSG00000143862.7	ARL8A	1	202144707	1_102	0	0.0182459818104476	4.72109431944747	1.43671299561429e-06	-0.110331962413138	2
ENSG00000077152.9	UBE2T	1	202333104	1_102	0	0.0181922176485265	4.69333628492176	1.424057160849e-06	-0.11557788944723	1
ENSG00000077157.21	PPP1R12B	1	202348568	1_102	0	0.0352444647485813	10.9333594157682	6.42694598650052e-06	1.42776249105743	2
ENSG00000117139.16	KDM5B	1	202808933	1_102	0	0.0187532966935399	4.97909211787887	1.55735596762761e-06	0.309508022894434	2
ENSG00000117153.15	KLHL12	1	202928138	1_102	0	0.0254191323337628	7.84423267372035	3.32560982687799e-06	0.888404144177832	2
ENSG00000159346.12	ADIPOR1	1	202957941	1_102	0	0.0187296068167776	4.96719872255843	1.55167335013959e-06	0.244444444444441	1
ENSG00000163444.11	TMEM183A	1	203028223	1_102	0	0.027539282896201	8.60035201524909	3.95028982695694e-06	-0.984732824427438	1
ENSG00000143847.15	PPFIA4	1	203024771	1_102	0	0.0211232016008238	6.09925614527555	2.14880359543871e-06	0.615167412282621	2
ENSG00000163485.16	ADORA1	1	203091416	1_102	0	0.0670009420497948	17.0553454754909	1.90590625588771e-05	-1.88839578292798	2
ENSG00000133055.8	MYBPH	1	203200263	1_102	0	0.0324556313251223	10.1529203553695	5.49592941486736e-06	-1.26976744186026	1
ENSG00000133048.12	CHI3L1	1	203214444	1_102	0	0.0182173970906651	4.70634540987884	1.42998087258522e-06	-0.125506072874495	1
ENSG00000159388.5	BTG2	1	203305808	1_102	0	0.0181633963924934	4.67842211402108	1.41728297527181e-06	-0.0280898876404585	1
ENSG00000122176.10	FMOD	1	203352044	1_102	0	0.01980079895166	5.49057824317681	1.81326343748858e-06	-0.49110320284683	1
ENSG00000188783.5	PRELP	1	203471605	1_103	0	0.0205602585327487	5.55003334931534	1.90319930162117e-06	0.503649635036509	1
ENSG00000058668.14	ATP2B4	1	203627354	1_103	0	0.0217533535696562	6.08126701872109	2.20638043280566e-06	-0.624060150375822	1
ENSG00000257315.2	ZBED6	1	203799200	1_103	0	0.0298904258360644	9.07943285927208	4.52637914694862e-06	-1.20967741935547	1
ENSG00000182004.12	SNRPE	1	203861428	1_103	0	0.0305808380614184	9.29530194076104	4.74103313011661e-06	1.10481302200328	2
ENSG00000143842.14	SOX13	1	204057773	1_103	0	0.0187265591445474	4.67080418243055	1.45884701994571e-06	-0.0472972972972957	1
ENSG00000158615.8	PPP1R15B	1	204412128	1_103	0	0.0210970194356739	5.79271562527778	2.03827800143131e-06	0.562005277044889	1
ENSG00000133056.13	PIK3C2B	1	204495022	1_103	0	0.0436601902203145	12.6703379785047	9.22643505007239e-06	-1.48550724637761	1
ENSG00000198625.12	MDM4	1	204523656	1_103	0	0.0233223353295146	6.73753089522465	2.62079414966383e-06	0.862903225806388	1
ENSG00000163531.15	NFASC	1	204828332	1_104	0	0.0173850541431683	6.06656209737831	1.75905249638599e-06	-0.641860465116204	1
ENSG00000174529.7	TMEM81	1	205084091	1_104	0	0.0228274260289644	8.63022730525861	3.28578607041613e-06	-1.31277914648318	2
ENSG00000133059.16	DSTYK	1	205210869	1_104	0	0.0162598666952304	5.43752974739345	1.47461528835611e-06	0.611694007888466	3
ENSG00000133069.15	TMCC2	1	205228311	1_104	0	0.0159703046319322	5.26865890615497	1.40337388016474e-06	0.379032258064255	1
ENSG00000163545.8	NUAK2	1	205321666	1_104	0	0.0195265813834635	7.15938221624888	2.33164200178303e-06	0.738822853597785	2
ENSG00000117266.15	CDK18	1	205529215	1_104	0	0.0156404341416134	5.07253364510752	1.32322545169742e-06	-0.394531249999838	1
ENSG00000158711.13	ELK4	1	205631216	1_104	0	0.0195940763569196	7.191865658395	2.35031714160648e-06	-0.937191362652222	2
ENSG00000158715.5	SLC45A3	1	205680319	1_104	0	0.0202069242579634	7.48170983118682	2.52151281549864e-06	1.32726964626958	2
ENSG00000069275.12	NUCKS1	1	205748167	1_104	0	0.059492725103367	17.7161143547916	1.75789302535055e-05	1.98187311178296	1
ENSG00000117280.12	RAB29	1	205777861	1_104	0	0.154864569777895	27.0371897537739	6.98350944713963e-05	3.21478003172635	2
ENSG00000133065.10	SLC41A1	1	205813269	1_104	0	0.0603879740871466	17.8584497991718	1.79868172808679e-05	2.53707875216987	2
ENSG00000162877.12	PM20D1	1	205830859	1_104	0	0.0902796726449867	21.7314520551978	3.27219236726901e-05	-2.8638747772264	2
ENSG00000263528.7	IKBKE	1	206470213	1_105	0	0.216993246341265	32.8777941965495	0.000118989597465672	2.59931916338519	4
ENSG00000143486.15	EIF2D	1	206612625	1_105	0	0.0106091268053868	8.53232088408337	1.50975656226113e-06	-1.3413461538463	1
ENSG00000143479.15	DYRK3	1	206637932	1_105	0	0.00796921169551024	4.95231034258934	6.58238562669234e-07	0.117021276595709	1
ENSG00000162892.15	IL24	1	206890877	1_105	0	0.0131204368689274	9.73396474249265	2.13009106339944e-06	1.00623700623651	1
ENSG00000162894.11	FCMR	1	206923405	1_105	0	0.0189692772129124	18.9988829337072	6.01089242465704e-06	3.36800000000033	1
ENSG00000182795.12	C1orf116	1	207032059	1_105	0	0.0248887926476254	15.6371053972189	6.49112987375027e-06	1.6529411764706	1
ENSG00000196352.14	CD55	1	207321334	1_105	0	0.00874418449962711	5.87410440677904	8.56684835848168e-07	0.531079229200739	2
ENSG00000117335.19	CD46	1	207737553	1_105	0	0.0144030765138318	11.9268317948427	2.8651045067085e-06	1.81849197342227	2
ENSG00000174059.16	CD34	1	207911570	1_105	0	0.0501812219232958	21.3645083479968	1.78811003668118e-05	2.09409190372022	1
ENSG00000076356.6	PLXNA2	1	208243841	1_106	0	0.00860688476583316	4.75038369550966	6.81922128537857e-07	0.158940397351004	1
ENSG00000008118.9	CAMK1G	1	209584155	1_106	0	0.0109817478042532	7.29070174775779	1.33536781209707e-06	0.968988374042875	2
ENSG00000196878.14	LAMB3	1	209645470	1_106	0	0.0133413386243593	9.08726527904807	2.02205385955207e-06	1.14266037854994	2
ENSG00000123689.5	G0S2	1	209657262	1_106	0	0.0101173013083035	6.46794836775115	1.09141855801805e-06	0.827384265518398	2
ENSG00000117595.10	IRF6	1	209806173	1_106	0	0.0451547858848627	31.9279283513486	2.40455454484444e-05	-4.74999999999901	1
ENSG00000117597.17	DIEXF	1	209828198	1_106	0	0.0604470601905034	34.8982062431996	3.51834476929014e-05	-4.79999999999841	1
ENSG00000082497.11	SERTAD4	1	210230392	1_106	0	0.0107644371593019	8.89168341190291	1.59637685887946e-06	-1.70289855072435	1
ENSG00000054392.12	HHAT	1	210450500	1_106	0	0.00964406907602289	6.50789107105462	1.04679271858971e-06	1.08333333333335	1
ENSG00000143473.12	KCNH1	1	211140330	1_107	0	0.0119573625481613	4.81061380410448	9.59391786361337e-07	0.162436548223309	1
ENSG00000117625.13	RCOR3	1	211357854	1_107	0	0.0248589837232028	11.6932572589739	4.84818272882324e-06	-1.50349650349597	1
ENSG00000082512.14	TRAF5	1	211326278	1_107	0	0.0136977744247195	6.08600106274727	1.39040762056332e-06	-0.523499135913384	3
ENSG00000117650.12	NEK2	1	211675781	1_107	0	0.0120510370929874	4.88383288741833	9.81624352156213e-07	-0.305135951661755	1
ENSG00000123684.12	LPGAT1	1	211830758	1_107	0	0.0219401089703871	10.5159064229373	3.84809334759307e-06	-1.54563610977526	2
ENSG00000143493.12	INTS7	1	212038447	1_107	0	0.0192681930830896	9.29319352046115	2.98652446104312e-06	1.14968152866288	1
ENSG00000143476.17	DTL	1	212035474	1_107	0	0.0189298464416077	9.12649144855393	2.88144973350521e-06	1.12189616252849	1
ENSG00000066027.11	PPP2R5A	1	212285673	1_107	0	0.0131216460551129	5.68259703672218	1.24364172639895e-06	-0.441860465116312	1
ENSG00000065600.12	TMEM206	1	212414266	1_107	0	0.0122107782807209	5.00739271167399	1.01980022627465e-06	-0.307422921913494	3
ENSG00000123685.8	BATF3	1	212699839	1_109	0	0.0133769110310552	9.01826013549964	2.01204969373869e-06	-0.83106254478119	2
ENSG00000203705.10	TATDN3	1	212790498	1_109	0	0.00999328587865012	6.28283768141801	1.04718703536811e-06	-0.878787878788064	1
ENSG00000162769.12	FLVCR1	1	212859565	1_109	0	0.010474634265861	6.72383004248566	1.17466952250523e-06	0.658066259647862	2
ENSG00000143494.15	VASH2	1	212948150	1_109	0	0.00841544497300351	4.67227035855781	6.55790551585947e-07	-0.0399999999999917	1
ENSG00000174606.13	ANGEL2	1	212994848	1_109	0	0.00943351840423878	5.74241207263679	9.03500007871343e-07	0.463912325133703	2
ENSG00000136643.11	RPS6KC1	1	213051377	1_109	0	0.00886142889988939	5.15610472388148	7.62053728689887e-07	-0.22962962962953	1
ENSG00000143499.13	SMYD2	1	214280940	1_109	0	0.0118626501503266	7.89101128138079	1.56125733714663e-06	-0.856382978723626	1
ENSG00000152104.11	PTPN14	1	214303960	1_109	0	0.00887283934701832	5.16817933003032	7.64821870873123e-07	0.406293082224818	4
ENSG00000117724.12	CENPF	1	214603593	1_109	0	0.0162241942554494	10.831094557661	2.93086348720971e-06	1.2340425531921	1
ENSG00000082482.13	KCNK2	1	214947253	1_109	0	0.00843159157100115	4.69022883376613	6.59574259900413e-07	0.120840685692768	2
ENSG00000136636.12	KCTD3	1	215567710	1_109	0	0.0230817787054823	14.1489068227815	5.44693590753259e-06	-1.55797101449264	1
ENSG00000092978.10	GPATCH2	1	217631213	1_110	0	0.0141344765552803	6.94145510348878	1.63640332938261e-06	-0.816932630408867	2
ENSG00000162814.10	SPATA17	1	217631425	1_110	0	0.0113291516948997	4.86509763242012	9.19282637359857e-07	-0.110389610389633	1
ENSG00000067533.5	RRP15	1	218285209	1_110	0	0.031873132630705	14.6016057376553	7.76221152321748e-06	-1.54687500000048	1
ENSG00000092969.11	TGFB2	1	218395487	1_110	0	0.0367345384997749	15.9457214296604	9.76964687633713e-06	-1.97183098591582	1
ENSG00000143353.11	LYPLAL1	1	219174471	1_111	0	0.0286326598794365	9.86187985649943	4.70957272216779e-06	1.14324324324241	1
ENSG00000215817.5	ZC3H11B	1	219613461	1_112	0	0.0149489346324887	9.62163614078764	2.39893940200853e-06	-1.02564102564107	1
ENSG00000136628.17	EPRS	1	219957540	1_112	0	0.0150739745231891	9.69984927593693	2.4386690605642e-06	-1.32626059755347	2
ENSG00000162813.17	BPNT1	1	220087955	1_112	0	0.0150522796727682	9.68633619513407	2.43176678975958e-06	-0.97842187702438	2
ENSG00000067704.9	IARS2	1	220049453	1_112	0	0.00890794865598177	4.7649404986054	7.07938110819172e-07	0.243468607544798	4
ENSG00000116141.15	MARK1	1	220527011	1_112	0	0.0390808791255127	18.6861163495389	1.21798931631268e-05	-2.45435177005263	2
ENSG00000162817.6	C1orf115	1	220688896	1_112	0	0.0605149426371054	22.8512767489112	2.30639241730737e-05	2.91356244825237	3
ENSG00000117791.15	MARC2	1	220728830	1_112	0	0.0238961626186673	14.0355748716443	5.59394865619182e-06	1.65799256505624	1
ENSG00000186205.12	MARC1	1	220786518	1_112	0	0.0104397352300684	6.2523125938157	1.08865500367027e-06	-0.405693950178161	1
ENSG00000143507.17	DUSP10	1	221698212	1_113	0	0.0123804030881681	5.11018572162147	1.05519220589881e-06	-0.366279069767501	1
ENSG00000143512.12	HHIPL2	1	222541109	1_114	0	0.0134414152620109	4.69777164793345	1.05316642803967e-06	-0.109806323537834	2
ENSG00000143498.17	TAF1A	1	222589893	1_114	0	0.0144744995257494	5.39304750338658	1.30196079740669e-06	0.357914741617996	2
ENSG00000154305.16	MIA3	1	222474938	1_114	0	0.0278468485308052	11.5535650614877	5.36601858428626e-06	1.34177215189844	1
ENSG00000162819.11	BROX	1	222744387	1_114	0	0.0134233691669396	4.68515344544177	1.0489274697187e-06	-0.0166666666666586	1
ENSG00000154309.8	DISP1	1	222862696	1_114	0	0.0183425402320996	7.61913743632776	2.3309094010664e-06	0.782894736842033	1
ENSG00000187554.11	TLR5	1	223142833	1_114	0	0.168614653454594	28.9356743497435	8.13746302009271e-05	3.35772357723624	1
ENSG00000162909.17	CAPN2	1	223709793	1_114	0	0.0992389702379103	23.7007263582135	3.92287085357774e-05	2.20317460317341	1
ENSG00000143514.16	TP53BP2	1	223846177	1_114	0	0.0136841029118919	4.86577317266942	1.11052489018348e-06	0.262443438914078	1
ENSG00000143753.12	DEGS1	1	224180500	1_114	0	0.0135394492498294	4.76599302351569	1.07625332599916e-06	0.0970873786408165	1
ENSG00000143771.11	CNIH4	1	224356827	1_114	0	0.0134999312508659	4.73855262219435	1.06693354617866e-06	0.107382550335609	1
ENSG00000143786.7	CNIH3	1	224520350	1_114	0	0.0445454240303332	16.0043676323929	1.18905439318559e-05	-1.83950617283953	1
ENSG00000154380.17	ENAH	1	225655238	1_115	0	0.0171772290497345	5.03265483860315	1.44181771754659e-06	-0.303703703703674	1
ENSG00000143742.12	SRP9	1	225786075	1_115	0	0.0486251495337237	13.9335713637939	1.13001316127106e-05	-1.47290640394038	1
ENSG00000143819.12	EPHX1	1	225809711	1_115	0	0.0551745662052181	15.4174889915358	1.41877223190239e-05	1.58244422639033	3
ENSG00000196187.11	TMEM63A	1	225873958	1_115	0	0.0200876753404896	7.0965361735583	2.37758584813249e-06	-1.1511119453606	2
ENSG00000243709.1	LEFTY1	1	225912195	1_115	0	0.0165389752276076	4.80208769178092	1.32464281693821e-06	0.053836823490152	2
ENSG00000143811.18	PYCR2	1	225947864	1_115	0	0.0173695431710976	5.24166089378506	1.51850918462988e-06	-0.0550847457627221	1
ENSG00000143751.9	SDE2	1	225999428	1_115	0	0.0344299521752617	13.1356567398009	7.5430730914155e-06	-2.26178010471285	1
ENSG00000163041.9	H3F3A	1	226058962	1_115	0	0.120262197621175	21.2057173663931	4.25345859968969e-05	-2.29324344773276	2
ENSG00000182827.8	ACBD3	1	226185741	1_115	0	0.0175686530853884	6.6302079599235	1.94278939126168e-06	-0.743988220441155	2
ENSG00000183814.15	LIN9	1	226309688	1_115	0	0.0267921217089555	8.4888953188531	3.7933104818002e-06	-0.309916815457397	2
ENSG00000143772.9	ITPKB	1	226738931	1_116	0	0.0131584525915516	5.3812573238532	1.1809967039522e-06	-0.0756957132653466	2
ENSG00000143801.16	PSEN2	1	226861057	1_116	0	0.0268272356381883	14.7199344993644	6.5863060425496e-06	2.43819976228131	2
ENSG00000143776.18	CDC42BPA	1	227296422	1_116	0	0.0432734653291536	15.3614034463605	1.1086964982291e-05	1.44847670354011	3
ENSG00000181450.17	ZNF678	1	227563411	1_116	0	0.0119937872961314	4.70618379368717	9.41424143936232e-07	-0.114649681528663	1
ENSG00000143740.14	SNAP47	1	227735217	1_116	0	0.0124847641033266	5.04862773998543	1.0512688489956e-06	-0.280000000000012	1
ENSG00000081692.12	JMJD4	1	227731489	1_116	0	0.0163547032654782	7.04716492472832	1.92228248923091e-06	0.38356164383579	1
ENSG00000162910.18	MRPL55	1	228109044	1_116	0	0.0199584015432226	9.387405262669	3.12486621547624e-06	-1.49999999999945	1
ENSG00000143774.16	GUK1	1	228140298	1_116	0	0.0175457978824595	7.93509297975826	2.32212314827896e-06	-1.07324840764324	1
ENSG00000198835.3	GJC2	1	228146735	1_116	0	0.0218535236970814	10.1292774845102	3.69198601567885e-06	1.58461538461554	1
ENSG00000181873.12	IBA57	1	228204107	1_116	0	0.0559812186232936	19.2836227780669	1.80049152323847e-05	-2.3310344827584	1
ENSG00000162913.9	C1orf145	1	228213931	1_116	0	0.0328464204566892	13.7085370808193	7.50998837171149e-06	-1.9843750000007	1
ENSG00000162931.11	TRIM17	1	228417087	1_116	0	0.0120496769594701	4.72527168496351	9.49647202987829e-07	-0.376146788990649	1
ENSG00000181218.5	HIST3H2A	1	228455746	1_116	0	0.0129499416944718	5.38207353533453	1.16245873672702e-06	-0.301931118732125	3
ENSG00000196890.4	HIST3H2BB	1	228458562	1_116	0	0.0163201559228533	7.50229748789048	2.04210792371205e-06	-0.971830985914993	1
ENSG00000168159.11	RNF187	1	228484557	1_116	0	0.0234224624428093	10.8748465727077	4.24830604300681e-06	-1.10160987951275	3
ENSG00000177614.10	PGBD5	1	230392849	1_117	0	0.013987910786061	7.00910833133137	1.63521827357106e-06	0.57692307692297	1
ENSG00000119280.16	C1orf198	1	230869758	1_118	0	0.0224624027931333	5.58468322481182	2.09225618472868e-06	-0.618320610686984	1
ENSG00000143643.12	TTC13	1	230978849	1_118	0	0.0226480562677462	5.66224620164375	2.13884735021198e-06	-0.460317460317439	1
ENSG00000173409.13	ARV1	1	230966197	1_118	0	0.0431505103582888	11.7599519018845	8.46353096978243e-06	-1.42788365912441	2
ENSG00000143633.12	C1orf131	1	231220813	1_118	0	0.0312360170868518	8.69697178257875	4.53089312681585e-06	-1.08127751449366	2
ENSG00000116906.11	GNPAT	1	231241335	1_118	0	0.02071893494005	4.82364521700858	1.66687445044088e-06	0.264000000000015	1
ENSG00000116903.7	EXOC8	1	231333207	1_118	0	0.0284806971628033	7.82416675388172	3.71662564618942e-06	1.06236718955262	2
ENSG00000010072.15	SPRTN	1	231357151	1_118	0	0.020740491595345	4.83343705899519	1.67199594207046e-06	-0.426356589147477	1
ENSG00000135766.8	EGLN1	1	231418785	1_118	0	0.0260477080031801	6.98107940254408	3.03285884591429e-06	0.570069923661743	2
ENSG00000116918.13	TSNAX	1	231528861	1_118	0	0.0249335827913644	6.56865702744845	2.73162689630841e-06	-0.867132867133102	1
ENSG00000162946.21	DISC1	1	231626570	1_118	0	0.0217420501507735	5.27759523328512	1.91380056102821e-06	-0.536698949565182	4
ENSG00000116991.10	SIPA1L2	1	232722722	1_120	0	0.00927273825359764	5.10917203601684	7.90166535727016e-07	0.455999999999937	1
ENSG00000212916.4	MAP10	1	232805207	1_120	0	0.0906013711268475	26.7092468082243	4.03604980667895e-05	2.53156146179279	1
ENSG00000135749.18	PCNX2	1	233079053	1_120	0	0.0284267752500449	15.6420176378559	7.41618359571973e-06	1.77776885847517	2
ENSG00000135750.14	KCNK1	1	233543039	1_120	0	0.00991475779883011	5.7366836957392	9.48643684836662e-07	-0.525225219819744	3
ENSG00000059588.9	TARBP1	1	234478644	1_121	0	0.029253176880547	11.4253504245108	5.57445830996293e-06	1.16604923486281	3
ENSG00000152904.11	GGPS1	1	235333267	1_121	0	0.0171752649974857	6.40713201591837	1.83538519684562e-06	0.712354046266066	2
ENSG00000116957.12	TBCE	1	235401609	1_121	0	0.0161031885449239	5.80125696555407	1.55809554703988e-06	-0.607718984512466	2
ENSG00000143669.13	LYST	1	235883940	1_122	0	0.0148661038467538	4.7659110696229	1.18168902522487e-06	0.130689947273913	2
ENSG00000116962.14	NID1	1	236065637	1_122	0	0.0236511747019935	9.13484780044887	3.6034137999656e-06	-1.0646319569124	1
ENSG00000077585.13	GPR137B	1	236135582	1_122	0	0.0148395188096511	4.7490972401029	1.17541434400269e-06	0.0584224060551374	3
ENSG00000086619.13	ERO1B	1	236256817	1_122	0	0.0182118463982456	6.6739489171991	2.02720170371712e-06	0.861994678972523	2
ENSG00000186197.13	EDARADD	1	236348178	1_122	0	0.0155493231614234	5.18805664379609	1.3454770808105e-06	-0.279720279720192	1
ENSG00000116977.18	LGALS8	1	236524482	1_122	0	0.0317974192830446	11.9296044597809	6.32671139130597e-06	1.58255451713406	1
ENSG00000116984.12	MTR	1	236795503	1_122	0	0.0217872069979901	8.36122901864348	3.03830791044894e-06	-0.887026953497838	2
ENSG00000155816.19	FMN2	1	240280869	1_125	0	0.0225268657089373	8.23104793494255	3.09254484837928e-06	1.03161775609682	2
ENSG00000180875.4	GREM2	1	240280483	1_125	0	0.0175176539932483	5.86369186985311	1.71319654584302e-06	0.623655913978707	1
ENSG00000182901.16	RGS7	1	241357612	1_127	0	0.0215767130849553	6.7787887229127	2.43948128388375e-06	-0.744772346185528	2
ENSG00000091483.6	FH	1	241413626	1_127	0	0.0191084079373328	5.63505639688913	1.79590300351309e-06	-0.513532399867554	2
ENSG00000117009.11	KMO	1	241531649	1_127	0	0.0193222952173732	5.73980278314234	1.84976172699396e-06	0.519417475728489	1
ENSG00000203668.2	CHML	1	241641753	1_127	0	0.0246512242285036	8.0343368333005	3.30330468177221e-06	-0.859757620700553	3
ENSG00000054277.13	OPN3	1	241716094	1_127	0	0.0177726847132063	4.9533527588278	1.4682918901202e-06	0.240095416950749	2
ENSG00000174371.16	EXO1	1	241847755	1_127	0	0.194405513833889	28.0134459357431	9.08312349082844e-05	-2.97925311203353	1
ENSG00000180287.16	PLD5	1	242524418	1_128	0	0.0231047854817265	8.04381773058474	3.09973286053786e-06	1.01058201058153	1
ENSG00000143702.15	CEP170	1	243257086	1_128	0	0.0197081110005783	6.54616839480759	2.15175231171248e-06	0.862595419847416	1
ENSG00000054282.15	SDCCAG8	1	243256404	1_128	0	0.0335443733274564	11.5649459162952	6.47028475954515e-06	-1.47395833333276	1
ENSG00000117020.16	AKT3	1	243851261	1_128	0	0.0164765338495821	4.86166900199581	1.33601504206094e-06	0.237822349570314	1
ENSG00000035687.9	ADSS	1	244423764	1_129	0	0.0334103891015478	9.95850658315193	5.54926997370501e-06	1.15748031496027	1
ENSG00000179397.17	C1orf101	1	244454207	1_129	0	0.0209338586577251	5.54566122387333	1.93625578705057e-06	-0.49736727056616	3
ENSG00000121644.18	DESI2	1	244653666	1_129	0	0.0250943514231626	7.25412239868983	3.03613417514815e-06	-0.791079812206866	1
ENSG00000197472.14	ZNF695	1	246788706	1_130	0	0.0161312651222505	6.94675278796079	1.86900463601128e-06	0.829414819104843	3
ENSG00000162851.7	TFB2M	1	246523435	1_130	0	0.0143213714996389	5.82871572589275	1.39225116794198e-06	-0.566326530612231	1
ENSG00000162852.13	CNST	1	246558011	1_130	0	0.0195303815449224	8.74498929890218	2.84859111719771e-06	-1.33015873015873	1
ENSG00000143653.9	SCCPDH	1	246720005	1_130	0	0.0145751889132972	5.99367642287151	1.45702697180525e-06	0.750777131235712	4
ENSG00000277462.1	ZNF670	1	247078548	1_130	0	0.0191871461964187	8.57817478370593	2.74514558222389e-06	-1.03160867904734	2
ENSG00000188295.14	ZNF669	1	247104366	1_130	0	0.0211530608636367	9.49643838723704	3.35038009228282e-06	-1.17098319294061	2
ENSG00000196418.12	ZNF124	1	247124746	1_130	0	0.0213985620789423	9.60512998919041	3.42805627950033e-06	1.1362878133541	2
ENSG00000162714.12	ZNF496	1	247330860	1_131	0	0.0336330662107206	11.1459974824067	6.25238206231649e-06	-1.03846153846181	1
ENSG00000162711.16	NLRP3	1	247416447	1_131	0	0.0171366927717025	5.32283861184362	1.52135447011224e-06	-0.436046511628044	1
ENSG00000175137.10	SH3BP5L	1	248829881	1_131	0	0.0552203525298699	16.1549478530163	1.48786949904969e-05	1.68674698795208	1
ENSG00000171163.15	ZNF692	1	248859244	1_131	0	0.0211933993136083	7.33589067269441	2.59306603644924e-06	-0.905775075987772	1
ENSG00000143727.15	ACP1	2	264429	2_2	0	0.00790759596851975	6.13062894451346	8.0855507657363e-07	0.650473525690554	2
ENSG00000035115.21	SH3YL1	2	242793	2_2	0	0.0469258189435647	22.907101269429	1.79284234816806e-05	2.25892411276572	3
ENSG00000151353.14	TMEM18	2	671939	2_2	0	0.0829558948156796	28.3689732455173	3.92510225759121e-05	-2.56757381866187	4
ENSG00000130508.10	PXDN	2	1744782	2_2	0	0.0131900086526348	10.9278523053465	2.40403066301242e-06	1.21552274399321	3
ENSG00000032389.12	TSSC1	2	3378347	2_2	0	0.00797994680699909	6.21594516797648	8.27308100733448e-07	0.629629629629817	1
ENSG00000171853.15	TRAPPC12	2	3379891	2_2	0	0.0069231335396992	4.88547816350485	5.64117913358381e-07	-0.217061961916137	2
ENSG00000182551.13	ADI1	2	3466483	2_2	0	0.0069789304968384	4.96064046134485	5.77413229473291e-07	-0.300706316675696	3
ENSG00000171865.9	RNASEH1	2	3558529	2_2	0	0.00833830318832463	6.62746414462251	9.21690635082026e-07	-0.684029661870594	2
ENSG00000118004.17	COLEC11	2	3594371	2_2	0	0.0120371328425043	10.0694799789022	2.02157659924585e-06	-1.13217143865952	3
ENSG00000134326.11	CMPK2	2	6869802	2_5	0	0.062195710294381	17.1126329765414	1.77515946925803e-05	1.80645161290284	1
ENSG00000151692.14	RNF144A	2	6917071	2_5	0	0.0201981009111547	6.44868399791487	2.17240972920648e-06	0.72112660940955	2
ENSG00000134313.15	KIDINS220	2	8837357	2_6	0	0.0190691404604806	6.09621636806387	1.93888296946296e-06	-0.547297297297492	1
ENSG00000143797.11	MBOAT2	2	9003515	2_6	0	0.0191238544089967	6.12316671171483	1.95304215882798e-06	-0.603322956105119	2
ENSG00000151693.9	ASAP2	2	9271039	2_6	0	0.0209087565482839	6.96315431524272	2.42825522266862e-06	0.962289333742505	2
ENSG00000119185.12	ITGB1BP1	2	9412781	2_6	0	0.0220953495838143	7.48308712445647	2.75766676086204e-06	1.5650947024734	3
ENSG00000119203.13	CPSF3	2	9396963	2_6	0	0.0220441736350795	7.46116184765079	2.74321842802416e-06	0.746192893401219	1
ENSG00000134330.18	IAH1	2	9375405	2_6	0	0.0488841951708035	15.0006813461674	1.22303690081405e-05	-2.25240645873535	5
ENSG00000151694.12	ADAM17	2	9555759	2_6	0	0.117367230878131	23.4521787222215	4.59081887800617e-05	-3.05580208417345	2
ENSG00000134308.13	YWHAQ	2	9655628	2_6	0	0.034834673281502	11.7825217454081	6.84557758782934e-06	-1.38620689655174	1
ENSG00000115750.16	TAF1B	2	9842879	2_6	0	0.0502076008403195	15.2552891492731	1.27746796589283e-05	-1.83731355946338	3
ENSG00000134317.17	GRHL1	2	9978998	2_6	0	0.0212333576474301	7.10821011632375	2.51732354242178e-06	0.782312925170228	1
ENSG00000172059.10	KLF11	2	10042727	2_6	0	0.0191849533914946	6.15318187975075	1.96888616128904e-06	0.598397312371886	2
ENSG00000171848.13	RRM2	2	10121909	2_6	0	0.0178411401574117	5.47002198147588	1.62769032532705e-06	0.425690691186659	3
ENSG00000115761.15	NOL10	2	10689255	2_7	0	0.0143115355784805	6.57423568930443	1.56924809394727e-06	0.700590680211334	3
ENSG00000143882.10	ATP6V1C2	2	10722013	2_7	0	0.029408770670984	13.3566502216853	6.55140622949932e-06	1.56091298721534	2
ENSG00000143870.12	PDIA6	2	10833075	2_7	0	0.0143291978948006	6.58581885775978	1.57395302820604e-06	0.713043478260612	1
ENSG00000162976.12	PQLC3	2	11156148	2_7	0	0.0126934850034293	5.44785721639632	1.15336480939925e-06	-0.481751824817538	1
ENSG00000134318.13	ROCK2	2	11347918	2_7	0	0.02058109255972	9.99031360993025	3.42931716240981e-06	-1.17212314900557	2
ENSG00000169016.16	E2F6	2	11461438	2_7	0	0.0281327078136273	12.9375682982332	6.07049766921364e-06	-1.44211466218674	2
ENSG00000134324.11	LPIN1	2	11677579	2_7	0	0.0139906433073611	6.36127984354746	1.48437041995728e-06	0.663599874880657	4
ENSG00000162981.13	FAM84A	2	14384661	2_9	0	0.0198544675549693	6.41624576573097	2.12470843071559e-06	0.898203592814315	1
ENSG00000151779.12	NBAS	2	15561827	2_9	0	0.0314681132241095	10.7608141883843	5.64775621301401e-06	1.43939393939399	1
ENSG00000079785.14	DDX1	2	15591459	2_9	0	0.0561949726394653	16.2708355285646	1.52499150616096e-05	1.74047746142101	2
ENSG00000197872.11	FAM49A	2	16666179	2_10	0	0.0520081504562748	19.2952251124936	1.67371444658382e-05	2.08663831464431	3
ENSG00000163032.11	VSNL1	2	17538936	2_10	0	0.053449816676297	19.4595884732079	1.73476230713535e-05	2.06976744185964	1
ENSG00000178295.14	GEN1	2	17740799	2_10	0	0.0138791075736687	6.85022912976061	1.58572088323676e-06	0.843810704452913	2
ENSG00000170745.11	KCNS3	2	17868161	2_10	0	0.0114886723331339	5.08191063974406	9.73771305540411e-07	-0.389148375201306	4
ENSG00000240857.1	RDH14	2	18672487	2_11	0	0.0541479171743379	16.1190252942348	1.45572935030653e-05	-2.14285714285767	1
ENSG00000185013.16	NT5C1B	2	18626520	2_11	0	0.0385725728995157	12.8916105047176	8.29365355146825e-06	-1.89682539682567	1
ENSG00000143867.6	OSR1	2	18684960	2_11	0	0.0638734021227897	17.6995214002304	1.8855657350732e-05	-2.2514678346044	2
ENSG00000183891.5	TTC32	2	19901956	2_12	0	0.196023443147124	28.0418880932629	9.16801617223633e-05	-3.38248847926306	1
ENSG00000118965.14	WDR35	2	19990398	2_12	0	0.0205394194887029	6.26083041412925	2.14476745373234e-06	-0.57703081232479	1
ENSG00000132031.12	MATN3	2	20009334	2_12	0	0.0196599877729013	5.8489187115262	1.91786897865635e-06	-0.603375527425947	1
ENSG00000068697.6	LAPTM4A	2	20049773	2_12	0	0.0174307644720133	4.71670888468974	1.37124675437529e-06	0.00762068445347949	2
ENSG00000115884.10	SDC1	2	20136476	2_12	0	0.0184517390615234	5.25208471995135	1.61632664712305e-06	0.6726554122678	4
ENSG00000055917.15	PUM2	2	20334319	2_12	0	0.0479333384858625	14.2791306589599	1.14156212478907e-05	1.72154670019533	2
ENSG00000118960.12	HS1BP3	2	20641962	2_12	0	0.0240150241315938	7.7338127017258	3.09768164953503e-06	-0.967104002952747	2
ENSG00000143869.6	GDF7	2	20668323	2_12	0	0.0266305020523966	8.70905116668604	3.8682123016305e-06	0.981060606060773	1
ENSG00000118961.14	LDAH	2	20683456	2_12	0	0.0198624597374953	5.94534001367871	1.96956279746173e-06	-0.573045042780873	2
ENSG00000084674.14	APOB	2	21044338	2_13	0	0.0268572698972641	7.52011612434442	3.36857728722728e-06	-0.958583764656616	2
ENSG00000119778.14	ATAD2B	2	23927186	2_14	0	0.0372675249406927	9.77584781018757	6.07638227534035e-06	-1.0740037950666	1
ENSG00000173960.13	UBXN2A	2	23931322	2_14	0	0.0653330463943761	15.1268927059603	1.64832460423512e-05	2.05645161290259	1
ENSG00000205639.9	MFSD2B	2	24009668	2_14	0	0.0256553624093225	6.24510150805417	2.67225415668122e-06	-0.892433160754532	2
ENSG00000163026.11	WDCP	2	24049526	2_14	0	0.0313373896855708	8.13484694655972	4.25179493298227e-06	-1.20338983050872	1
ENSG00000119782.13	FKBP1B	2	24049526	2_14	0	0.030964973952164	8.02179048685944	4.14287795378887e-06	-1.24962337339646	2
ENSG00000219626.8	FAM228B	2	24077362	2_14	0	0.0314527493110897	8.16958889631331	4.28567192371874e-06	1.36974658393441	2
ENSG00000115129.13	TP53I3	2	24064728	2_14	0	0.024850892201839	5.94455390218334	2.46389025820471e-06	0.854039433197761	2
ENSG00000176732.6	PFN4	2	24119372	2_14	0	0.0268743111584728	6.68317247484308	2.99557443859222e-06	1.16527184593668	2
ENSG00000186453.12	FAM228A	2	24174703	2_14	0	0.0436254582681161	11.271155127468	8.2010325340964e-06	-1.15249194995019	3
ENSG00000198399.14	ITSN2	2	24359729	2_14	0	0.0247488084920106	5.90572475478898	2.43774123059524e-06	-0.791089527138127	2
ENSG00000084676.15	NCOA1	2	24492054	2_15	0	0.0318938051847419	23.5532313787042	1.25290153453899e-05	-4.02484472049688	1
ENSG00000184924.5	PTRHD1	2	24847776	2_15	0	0.0636111580171793	28.7554286451441	3.05079659655751e-05	4.4825174825182	1
ENSG00000138092.10	CENPO	2	24789280	2_15	0	0.0178726114229048	13.4212011766569	4.00073241588174e-06	2.22400000000024	1
ENSG00000138031.14	ADCY3	2	24919113	2_15	0	0.0602577287093216	24.9057073421032	2.50306278888906e-05	-2.75549074449912	2
ENSG00000115137.11	DNAJC27	2	24971258	2_15	0	0.0314125325463809	17.1280642353442	8.97369573609841e-06	1.44466245163786	3
ENSG00000115138.10	POMC	2	25170853	2_15	0	0.00987166331658196	6.44376069469677	1.06093760646248e-06	-0.256603773585016	1
ENSG00000119772.16	DNMT3A	2	25343038	2_15	0	0.007248423383165	4.79672524574578	5.79893847822299e-07	0.626984126984228	1
ENSG00000138101.18	DTNB	2	25673259	2_15	0	0.0290156907388391	16.5293198330201	7.9992266524054e-06	1.44845360824747	1
ENSG00000143970.16	ASXL2	2	25878778	2_15	0	0.0145538130152915	10.8049281045559	2.62276136693588e-06	1.16788321167864	1
ENSG00000084731.14	KIF3C	2	25928774	2_15	0	0.00736091137241535	4.95011750324444	6.07725140090803e-07	-0.554140127388555	1
ENSG00000084733.10	RAB10	2	26033971	2_15	0	0.00753416332991086	5.01003697481278	6.29558464518438e-07	-0.284768211920654	1
ENSG00000157833.12	GAREM2	2	26165399	2_15	0	0.0114260607406367	8.7732950879984	1.6719349295495e-06	-0.942130675320284	2
ENSG00000138029.13	HADHB	2	26241540	2_15	0	0.00809529692020206	5.92693736130717	8.00245472041971e-07	-0.844262295082103	1
ENSG00000084754.10	HADHA	2	26244785	2_15	0	0.00800222189476862	5.60343764056329	7.47868495309742e-07	0.474655541765207	2
ENSG00000138018.17	SELENOI	2	26350584	2_15	0	0.00766124915316224	5.160405037775	6.59391709485596e-07	-0.328124999999975	1
ENSG00000173567.14	ADGRF3	2	26301625	2_15	0	0.0119226850055637	9.46991979954985	1.88313075700892e-06	1.14024390243911	1
ENSG00000213699.8	SLC35F6	2	26779105	2_16	0	0.0166559600314792	5.70809202912901	1.58569896247607e-06	0.53103448275847	1
ENSG00000119777.18	TMEM214	2	27031928	2_16	0	0.0213391535722602	7.83704895298032	2.78926549295275e-06	0.95275590551154	1
ENSG00000084693.15	AGBL5	2	27044380	2_16	0	0.0202571992968136	7.37959922364042	2.49328705912395e-06	-0.889763779527533	1
ENSG00000228474.5	OST4	2	27068793	2_16	0	0.0170842332353163	5.84657833050651	1.66593238198908e-06	0.333333333333301	1
ENSG00000138080.13	EMILIN1	2	27078536	2_16	0	0.0162121549732051	6.7720308156366	1.83113252941977e-06	1.26421404682279	1
ENSG00000138030.12	KHK	2	27088033	2_16	0	0.042239894015036	13.9166228706138	9.80430433647369e-06	-1.55454356483299	2
ENSG00000138028.15	CGREF1	2	27101801	2_16	0	0.03103187012908	10.995353773727	5.69085161581777e-06	-1.1213596914461	3
ENSG00000138073.13	PREB	2	27134751	2_16	0	0.0149146603755544	4.80672214222052	1.19570072336635e-06	-0.086705202312152	1
ENSG00000138085.16	ATRAID	2	27209632	2_16	0	0.0156689989059621	6.4848247208209	1.69472641152657e-06	-1.31370894885071	3
ENSG00000138074.14	SLC5A6	2	27209632	2_16	0	0.0154135747233867	6.23841648427708	1.60375433453996e-06	1.29931972789079	1
ENSG00000084774.13	CAD	2	27218777	2_16	0	0.0152950966772237	6.23738003033962	1.59116250940889e-06	1.3265306122446	1
ENSG00000163794.6	UCN	2	27308797	2_16	0	0.0167015242096393	5.71497065641382	1.59195291251186e-06	-0.373493975903575	1
ENSG00000115211.15	EIF2B4	2	27369556	2_16	0	0.0795053172913298	21.3529921852655	2.8314899324663e-05	-4.11718750000123	1
ENSG00000163795.13	ZNF513	2	27380806	2_16	0	0.0647846094033571	21.120244830453	2.28208017720061e-05	3.96251007450136	2
ENSG00000115216.13	NRBP1	2	27428508	2_16	0	0.0598050324456242	19.5478371304784	1.94982910057214e-05	3.94399999999913	1
ENSG00000138002.14	IFT172	2	27490767	2_16	0	0.0190893681858687	12.8209017876514	4.08197399301733e-06	-2.98567965648798	2
ENSG00000198522.13	GPN1	2	27629051	2_16	0	0.033850102778525	18.1837827559534	1.02660726052236e-05	3.59712230215776	1
ENSG00000176714.9	CCDC121	2	27629051	2_16	0	0.0270230636309275	9.6197496427516	4.33569235801772e-06	-0.497351157119294	2
ENSG00000119760.15	SUPT7L	2	27648726	2_16	0	0.0174981865995739	6.66325010568306	1.94464022063934e-06	-0.879999999999923	1
ENSG00000158019.20	BRE	2	27889824	2_16	0	0.0307958498261612	11.0596064070197	5.6805707097925e-06	1.2979351032448	1
ENSG00000171174.13	RBKS	2	27895267	2_16	0	0.0785863371697264	19.4099144701805	2.54408006235995e-05	-1.90522875816886	1
ENSG00000213639.9	PPP1CB	2	28751273	2_17	0	0.0277577587303686	13.8495136720836	6.41178609741378e-06	2.34920634920671	1
ENSG00000163806.15	SPDYA	2	28783004	2_17	0	0.148342853176469	29.6710685837966	7.34107939108875e-05	-3.38709677419283	1
ENSG00000171103.10	TRMT61B	2	28869984	2_17	0	0.017849140791341	9.59378693589232	2.85606107278333e-06	-1.99206349206391	1
ENSG00000163811.11	WDR43	2	28895392	2_17	0	0.012810778746939	6.26214986698377	1.33800918034763e-06	-1.20945945945985	1
ENSG00000189350.12	TOGARAM2	2	28957070	2_17	0	0.0112300287854393	4.80736015469009	9.00425186702864e-07	-0.513333333333135	1
ENSG00000115295.19	CLIP4	2	29097582	2_18	0	0.0262873184337982	7.41267925501809	3.24998682429525e-06	-0.779967159277519	1
ENSG00000119801.12	YPEL5	2	30146010	2_18	0	0.0227589300907017	6.05345144874714	2.29781473938811e-06	-0.677083333333066	1
ENSG00000158089.14	GALNT14	2	31154628	2_20	0	0.0104704633220287	6.2278937308215	1.08759499111128e-06	-0.698631879575728	4
ENSG00000172954.13	LCLAT1	2	30443328	2_20	0	0.0171234895193276	10.8459945159262	3.09757448538364e-06	1.32575757575747	1
ENSG00000158125.9	XDH	2	31385052	2_20	0	0.00936289071461161	5.17976612463933	8.08872761349723e-07	-0.463551401869394	1
ENSG00000013016.15	EHD3	2	31385052	2_20	0	0.00936289071461161	5.17976612463933	8.08872761349723e-07	-0.463551401869394	1
ENSG00000162959.13	MEMO1	2	32011261	2_20	0	0.0204319689779943	12.5079894961999	4.26243563492895e-06	-1.55445544554534	1
ENSG00000162961.13	DPY30	2	31945855	2_20	0	0.0121578936216761	7.62943481855199	1.54707301762041e-06	0.807947019867463	1
ENSG00000152683.14	SLC30A6	2	32165299	2_20	0	0.0115374280890248	7.13795854981873	1.37354576564827e-06	-1.1743166164572	2
ENSG00000091106.18	NLRC4	2	32222649	2_20	0	0.0144887910903398	9.27589414121278	2.24154798252312e-06	1.53225806451681	1
ENSG00000119820.10	YIPF4	2	32277438	2_20	0	0.0122360332073054	7.68956069186711	1.56928665502404e-06	0.91803278688515	1
ENSG00000115760.13	BIRC6	2	32308388	2_20	0	0.0176945238698529	11.1544077932112	3.29189143804808e-06	1.61029411764723	1
ENSG00000018699.11	TTC27	2	32627602	2_20	0	0.01036338263835	6.13148864249928	1.05980891213565e-06	-0.770299300916727	2
ENSG00000049323.15	LTBP1	2	33192043	2_21	0	0.0128925634263533	5.26726247729584	1.13262030408105e-06	0.414634146341483	1
ENSG00000152689.17	RASGRP3	2	33436636	2_21	0	0.0245642113162345	11.3307558685402	4.64217825320623e-06	1.33708745163495	3
ENSG00000119812.18	FAM98A	2	33598472	2_21	0	0.0314942242362506	13.6776997638515	7.1846247043523e-06	1.56737588652468	1
ENSG00000171055.14	FEZ2	2	36575370	2_23	0	0.0129405477622777	6.55339719467848	1.41442282640748e-06	-0.669334822326868	3
ENSG00000205221.12	VIT	2	36700031	2_23	0	0.0837558448399053	24.2666472118167	3.38988531557223e-05	2.44446485743032	3
ENSG00000115808.11	STRN	2	36904720	2_23	0	0.0821049914664067	24.0739277316407	3.29667867132987e-05	2.64233576642247	1
ENSG00000008869.11	HEATR5B	2	36205248	2_23	0	0.0148637623708691	7.85445313234357	1.94717422339816e-06	-0.801464163880074	2
ENSG00000152133.14	GPATCH11	2	37097965	2_23	0	0.0311878098616953	14.8360667708679	7.71727120344987e-06	2.14960629921182	1
ENSG00000055332.16	EIF2AK2	2	37155601	2_23	0	0.0109259800396152	4.96577042415257	9.0491366371904e-07	-0.371606154874623	2
ENSG00000115816.14	CEBPZ	2	37231568	2_23	0	0.179219358601609	31.7644276213539	9.4948051847929e-05	3.52755905511765	1
ENSG00000003509.15	NDUFAF7	2	37232527	2_23	0	0.054248753263323	20.0932433000783	1.81802524817097e-05	2.67977793483297	3
ENSG00000163171.7	CDC42EP3	2	37638477	2_23	0	0.0186443223797511	9.98478618531424	3.10488470957326e-06	1.18392871182744	4
ENSG00000115841.19	RMDN2	2	37926319	2_24	0	0.0770387313964626	19.8748654274287	2.55372086529433e-05	2.20134228187862	1
ENSG00000138061.11	CYP1B1	2	38085456	2_24	0	0.0503413021141345	15.796937405836	1.32634788002279e-05	-1.70161290322612	1
ENSG00000119787.13	ATL2	2	38367995	2_24	0	0.0155264623790375	4.68004081078655	1.21194318563366e-06	0.123287671232859	1
ENSG00000143891.16	GALM	2	38666042	2_24	0	0.0936049405451925	21.7600777586651	3.39718595803428e-05	-2.20950011577396	2
ENSG00000152147.10	GEMIN6	2	38751622	2_24	0	0.0172093383648066	5.64727934603601	1.62092734970925e-06	-0.388059701492466	1
ENSG00000163214.20	DHX57	2	38875912	2_25	0	0.0145410356661621	4.81596059918021	1.16798797203847e-06	-0.12107623318391	1
ENSG00000188010.12	MORN2	2	38871617	2_25	0	0.0199706884067786	7.79918571460868	2.59778020469751e-06	1.06708471414934	2
ENSG00000214694.10	ARHGEF33	2	38882417	2_25	0	0.0143628195065498	4.70013891235801	1.12592769574711e-06	-0.0842105263157827	1
ENSG00000115904.12	SOS1	2	39124428	2_25	0	0.0280194349800241	10.9917735445853	5.13673606330632e-06	-1.49787234042584	1
ENSG00000011566.14	MAP4K3	2	39459967	2_25	0	0.0270879328823477	10.6725119616544	4.8217270327626e-06	1.38095238095216	1
ENSG00000152154.10	TMEM178A	2	39655337	2_25	0	0.0200444521454727	7.83388776535455	2.61897674042486e-06	0.906976744186204	1
ENSG00000183023.18	SLC8A1	2	40374039	2_27	0	0.00531285873820564	10.0507690700142	8.90610208638056e-07	1.16255548112874	2
ENSG00000162878.12	PKDCC	2	41903600	2_27	0	0.00510887874849875	9.67544040543342	8.24435042942191e-07	-1.13050743070342	2
ENSG00000143924.18	EML4	2	42128807	2_27	0	0.00321038011435326	5.39592656686282	2.88923317523673e-07	0.412651842406127	2
ENSG00000115944.14	COX7A2L	2	42425044	2_27	0	0.00882937093497704	14.7647784504299	2.17428666730492e-06	1.59138923761021	2
ENSG00000162881.6	OXER1	2	42764706	2_27	0	0.00611166547526831	11.3678534511992	1.15877241132151e-06	1.27777777777813	1
ENSG00000162882.14	HAAO	2	42786632	2_27	0	0.00459762746341663	8.70312513734601	6.67373736995074e-07	-1.01173205428659	2
ENSG00000152518.7	ZFP36L2	2	42913513	2_27	0	0.0125918503627351	33.8066060737973	7.09988366584698e-06	-5.08138116478402	3
ENSG00000115970.18	THADA	2	43599919	2_27	1	0.0500407347480318	37.1141798289436	3.09758798507417e-05	-5.55294117646803	1
ENSG00000152527.13	PLEKHH2	2	43658284	2_27	0	0.0238734721868736	24.8408944318356	9.89106196633405e-06	-2.35088316376758	5
ENSG00000223658.7	C1GALT1C1L	2	43675895	2_27	0	0.00366531955355665	7.27036770899648	4.44455541893885e-07	0.142946894357319	3
ENSG00000138036.18	DYNC2LI1	2	43774046	2_27	0	0.00666818909509681	14.2539584261223	1.58527094649552e-06	-2.19830693406294	3
ENSG00000138095.18	LRPPRC	2	43995523	2_27	0	0.00298269005661811	4.74762581470701	2.36180868123323e-07	0.0563184586669138	2
ENSG00000138032.20	PPM1B	2	44091117	2_29	0	0.0150915751837545	9.10449634815565	2.29166221039093e-06	1.03154803694054	3
ENSG00000138078.15	PREPL	2	44359482	2_29	0	0.0117062614462636	6.71990334608019	1.31202270732085e-06	-0.739622641509595	1
ENSG00000143919.14	CAMKMT	2	44362007	2_29	0	0.00982153165007815	5.07365995508729	8.31114162326733e-07	-0.318066157760824	1
ENSG00000138083.4	SIX3	2	44943014	2_29	0	0.0109082873743612	6.05767248163088	1.10210371181663e-06	-0.62222222222225	1
ENSG00000170577.7	SIX2	2	45009664	2_29	0	0.0113102772935445	6.39709464610286	1.20674674050523e-06	-0.596774193548428	1
ENSG00000068784.12	SRBD1	2	45546372	2_29	0	0.0523271461748914	20.8572932397891	1.82030894169324e-05	-2.20898792752429	3
ENSG00000171132.13	PRKCE	2	45660408	2_29	0	0.0147058098533804	8.8612555945652	2.17342328395148e-06	1.0275229357798	1
ENSG00000116016.13	EPAS1	2	46067672	2_29	0	0.0235170858590278	13.2784251262089	5.20823029447315e-06	1.46851870821524	2
ENSG00000250565.6	ATP6V1E2	2	46539307	2_29	0	0.024820828891756	13.7871942026873	5.70758357159817e-06	-1.59798960329528	2
ENSG00000119729.11	RHOQ	2	46541511	2_29	0	0.0177140094849797	10.6104443379295	3.13480513771423e-06	-1.23513502777989	2
ENSG00000151665.12	PIGF	2	46575795	2_29	0	0.0106586969877941	5.8406000090405	1.03829720838718e-06	0.606538447299092	3
ENSG00000119878.5	CRIPT	2	46622302	2_29	0	0.0125560268042415	7.37744213855711	1.54496324429948e-06	0.904761904761851	1
ENSG00000068724.15	TTC7A	2	46917255	2_29	0	0.0247269986492552	13.7514716998385	5.67127478271391e-06	-1.54716290942195	2
ENSG00000180398.11	MCFD2	2	46923436	2_29	0	0.0094675685858997	4.72960027218699	7.46832145718102e-07	-0.0864998527409275	3
ENSG00000119888.10	EPCAM	2	47355022	2_30	0	0.026808902743425	10.6553375278004	4.76437959673045e-06	-1.19917012448095	1
ENSG00000095002.13	MSH2	2	47403074	2_30	0	0.0158944360728888	5.73261144988539	1.51969955502967e-06	-0.561865374521937	2
ENSG00000162869.15	PPP1R21	2	48396868	2_31	0	0.0128143273072039	5.01445118912908	1.07171504250543e-06	-0.511521813464558	2
ENSG00000243244.5	STON1	2	48533225	2_31	0	0.0129739451063443	5.2450000215297	1.13495242193741e-06	0.716867469879328	1
ENSG00000242441.7	GTF2A1L	2	48595242	2_31	0	0.0398017924325441	16.7024808549719	1.10877574945066e-05	2.16590631997607	2
ENSG00000143942.4	CHAC2	2	53767465	2_35	0	0.0214833774719989	4.89753061159069	1.75484928881486e-06	-0.26746987951805	1
ENSG00000068912.13	ERLEC1	2	53787421	2_35	0	0.0258697208428073	6.64898068641492	2.86884390891424e-06	-0.618183811479382	2
ENSG00000115239.21	ASB3	2	53786390	2_35	0	0.101537448568959	19.714325951921	3.33862994715358e-05	2.27921725502589	2
ENSG00000119737.5	GPR75	2	53860333	2_35	0	0.0562178903856422	14.0135077868112	1.31395807775121e-05	1.78362573099399	1
ENSG00000068878.14	PSME4	2	53970692	2_35	0	0.0364846852150911	9.90004954632297	6.02432061829977e-06	-1.20845921450156	1
ENSG00000170634.12	ACYP2	2	53948303	2_35	0	0.0241257199528036	5.99069347620742	2.41055745167483e-06	0.405411672333037	2
ENSG00000177994.15	C2orf73	2	54330223	2_35	0	0.0212824523850387	4.80902113000941	1.70701941755042e-06	0.10234514460108	3
ENSG00000115306.15	SPTBN1	2	54560455	2_36	0	0.038840843806832	12.0706994859649	7.81953989314959e-06	1.87474173363224	2
ENSG00000143947.13	RPS27A	2	55233148	2_36	0	0.0255521199793849	8.10985620048862	3.45621059510055e-06	-1.07873468172538	2
ENSG00000162994.15	CLHC1	2	55231958	2_36	0	0.0184405503580413	5.0372523280525	1.54927206534038e-06	0.280519480519499	1
ENSG00000275052.4	PPP4R3B	2	55619377	2_36	0	0.0203836249169537	5.98000136630271	2.03302541577439e-06	0.344827586207019	1
ENSG00000115380.19	EFEMP1	2	55722081	2_36	0	0.0509923608890486	14.6595857464232	1.24677166446881e-05	-1.97520495593475	3
ENSG00000055813.5	CCDC85A	2	56167744	2_37	0	0.0190525704831924	5.28538126837813	1.6795386551415e-06	0.443543117478151	3
ENSG00000028116.16	VRK2	2	57906783	2_39	0	0.00933914545359282	5.00131749183597	7.79025493534602e-07	0.202630721801069	3
ENSG00000162928.8	PEX13	2	61017528	2_40	0	0.0147843626192696	12.8565365922132	3.1702002936636e-06	-3.10429447852655	1
ENSG00000162927.13	PUS10	2	61017315	2_40	0	0.0161420019660243	11.1053450231904	2.98985107990256e-06	-2.5636966127648	2
ENSG00000162929.13	KIAA1841	2	61065721	2_40	0	0.0145537864682408	9.26549055576704	2.24907802378597e-06	2.20202020202043	1
ENSG00000237651.6	C2orf74	2	61144588	2_40	0	0.0142771140735443	26.8278403753516	6.38831391473443e-06	5.46799969682798	2
ENSG00000173209.22	AHSA2	2	61177796	2_40	0	0.017340603726288	23.3232184668377	6.74547907759019e-06	-4.96296296296163	1
ENSG00000115464.14	USP34	2	61267315	2_40	0	0.0235489315072058	20.3297509110226	7.9847876271699e-06	-4.27419354838924	1
ENSG00000082898.16	XPO1	2	61538854	2_40	0	0.0263001838475834	9.54473265278188	4.1868042687959e-06	0.304093567251547	1
ENSG00000170264.12	FAM161A	2	61853338	2_40	0	0.0147474349284439	5.12240442921541	1.25994172485326e-06	0.195814846041514	3
ENSG00000115484.14	CCT4	2	61888641	2_40	0	0.0152108964582567	5.48368673070189	1.39119353987395e-06	0.558118306503032	2
ENSG00000170340.10	B3GNT2	2	62155137	2_40	0	0.179289053041074	27.637644332133	8.26446800305908e-05	2.68487459370338	2
ENSG00000186889.9	TMEM17	2	62490663	2_41	0	0.0238081684244893	6.73743907230833	2.67535207203916e-06	0.999584926846874	3
ENSG00000115504.14	EHBP1	2	62578691	2_41	0	0.142474425010282	23.5547909024206	5.59727019373851e-05	-2.16816816816717	1
ENSG00000014641.17	MDH1	2	63589538	2_41	0	0.0193521164741878	4.68328029759962	1.51160641460408e-06	0.117647058823483	1
ENSG00000143951.15	WDPCP	2	63841888	2_41	0	0.0193974074166697	4.70298896425849	1.52152030648337e-06	0.0817438692098219	1
ENSG00000169764.15	UGP2	2	63763610	2_41	0	0.0382059760843194	11.0044356019994	7.01227885703791e-06	-1.18170305375395	2
ENSG00000143952.19	VPS54	2	64036747	2_41	0	0.0207016971142769	5.3471825089336	1.84625235943597e-06	0.427015250544687	1
ENSG00000197329.11	PELI1	2	64144830	2_41	0	0.0385753392294526	11.22749567962	7.22358447785171e-06	1.48888888888908	1
ENSG00000119862.12	LGALSL	2	64468428	2_42	0	0.0750434495210441	20.0350264825273	2.50762629633624e-05	-2.09859154929526	1
ENSG00000119844.15	AFTPH	2	64524123	2_42	0	0.0299154541572548	11.2715572048092	5.62392636124797e-06	1.3250883392225	1
ENSG00000115902.10	SLC1A4	2	64988353	2_42	0	0.0254832147619538	9.75733013113755	4.14710774780361e-06	1.21421605783175	2
ENSG00000011523.13	CEP68	2	65056838	2_42	0	0.0235515722892005	9.01391273798996	3.54073448400213e-06	-1.18604651162835	1
ENSG00000138069.16	RAB1A	2	65129770	2_42	0	0.0187154237750088	6.84941216857488	2.13802644135932e-06	-0.915353606596297	2
ENSG00000138071.13	ACTR2	2	65259794	2_42	0	0.0994185671678672	22.7592438754992	3.77385695736309e-05	2.33960984031528	2
ENSG00000198369.9	SPRED2	2	65408179	2_42	0	0.0194262724778238	7.20023116227415	2.33289945230174e-06	1.30857142857133	1
ENSG00000143995.19	MEIS1	2	66865362	2_43	0	0.0205364496405669	7.65701830166267	2.62267909917098e-06	-0.84374999999956	1
ENSG00000143971.7	ETAA1	2	67397170	2_44	0	0.0125155422118303	4.77978239164134	9.97741185949103e-07	-0.0789008733500017	4
ENSG00000197223.11	C1D	2	68067194	2_45	0	0.0580898564598648	15.6271233979675	1.51404732569763e-05	1.58730158730058	1
ENSG00000243667.6	WDR92	2	68157965	2_45	0	0.0185543331252784	4.81816254777557	1.4910317888348e-06	-0.238857335032409	2
ENSG00000115946.7	PNO1	2	68157965	2_45	0	0.0294713171403083	9.18026713381989	4.5124766771779e-06	1.21127350851644	2
ENSG00000221823.10	PPP3R1	2	68246623	2_45	0	0.0381682320829513	11.6281599372465	7.40241018033759e-06	-1.46081161130489	2
ENSG00000119865.8	CNRIP1	2	68318541	2_45	0	0.0197536377261951	5.4075526663479	1.78159074597389e-06	0.386861313868421	1
ENSG00000204923.3	FBXO48	2	68467123	2_45	0	0.0188993677970224	4.99151570953651	1.57340245941501e-06	0.304098146581985	2
ENSG00000169621.9	APLF	2	68462021	2_45	0	0.0186573428923926	4.87024609267271	1.51551697585486e-06	0.23206521113603	2
ENSG00000163219.11	ARHGAP25	2	68681043	2_45	0	0.0385995755955696	11.7347792270427	7.55470583704245e-06	-1.48818897637827	1
ENSG00000169605.5	GKN1	2	68974762	2_46	0	0.0171533068625093	4.67678006939968	1.33799629165702e-06	-0.141732283464564	1
ENSG00000169604.19	ANTXR1	2	69012709	2_46	0	0.053645389135401	15.4635756126539	1.38357411339046e-05	-1.65397923875405	1
ENSG00000198380.12	GFPT1	2	69300278	2_46	0	0.0187996269448193	5.53875123470075	1.73668557387013e-06	-0.539407914887124	4
ENSG00000169599.12	NFU1	2	69423598	2_46	0	0.0194035328952094	5.83627225662464	1.88875862229288e-06	0.598647013801185	2
ENSG00000087338.4	GMCL1	2	69829233	2_46	0	0.0369595734073881	11.9200677999321	7.34794304038951e-06	1.80728407750793	2
ENSG00000124380.10	SNRNP27	2	69892946	2_46	0	0.0509786606700714	14.977080848704	1.2734318301688e-05	-1.96701015514228	2
ENSG00000244617.2	ASPRV1	2	69964228	2_46	0	0.0385629635739539	12.3227769489515	7.92572674770878e-06	1.52059925093699	1
ENSG00000115998.7	C2orf42	2	70249066	2_46	0	0.0189900873047384	5.63359502864152	1.7843197864043e-06	0.512000000000073	1
ENSG00000143977.13	SNRPG	2	70293983	2_46	0	0.0177470930735986	4.99678714194809	1.4790340823776e-06	-0.481285123387705	2
ENSG00000035141.7	FAM136A	2	70294146	2_46	0	0.0171391981815295	4.66904345846522	1.33468420956368e-06	-0.179310344827613	1
ENSG00000163235.15	TGFA	2	70554042	2_47	0	0.0439997689486606	16.5242086928823	1.21263799814245e-05	-1.83505154639188	1
ENSG00000116035.2	VAX2	2	70723066	2_47	0	0.0231928858517761	10.4652661310347	4.0482299445527e-06	-1.19246277104376	2
ENSG00000144043.11	TEX261	2	70990491	2_47	0	0.0279467220612289	12.2243807303806	5.69793970082874e-06	-1.45332533912881	2
ENSG00000124357.12	NAGK	2	71073386	2_47	0	0.0157613907387334	6.83021275909229	1.79551432067542e-06	0.748743718592819	1
ENSG00000124370.10	MCEE	2	71111117	2_47	0	0.0250354603838334	11.1860938343009	4.67083091279556e-06	1.21758188062065	2
ENSG00000124383.8	MPHOSPH10	2	71130287	2_47	0	0.0229068698979841	10.3483025379245	3.95362042632579e-06	1.12546832417609	2
ENSG00000124374.8	PAIP2B	2	71227924	2_47	0	0.0327100493640691	13.712156800896	7.48078332546932e-06	-1.72251308900543	1
ENSG00000075292.18	ZNF638	2	71298568	2_47	0	0.0125212001301666	4.66906993093519	9.75071451656731e-07	-0.151999999999977	1
ENSG00000144040.12	SFXN5	2	73074689	2_48	0	0.021932723847535	7.39854675594813	2.70644433296006e-06	0.909604519773937	1
ENSG00000135631.16	RAB11FIP5	2	73127793	2_48	0	0.0172119247786841	5.11746915480167	1.46907774154281e-06	-0.306976744186166	1
ENSG00000135632.11	SMYD5	2	73214385	2_48	0	0.0201298207602439	6.59076258830176	2.21276697593001e-06	-0.695000000000019	1
ENSG00000135617.3	PRADC1	2	73233389	2_48	0	0.0175353472201666	5.29252068357014	1.54787911096813e-06	0.351239669421545	1
ENSG00000135624.15	CCT7	2	73233389	2_48	0	0.0175353472201666	5.29252068357014	1.54787911096813e-06	0.351239669421545	1
ENSG00000116127.17	ALMS1	2	73384974	2_48	0	0.0164235237753153	4.67667612891118	1.28104310743737e-06	0.0592592592592637	1
ENSG00000144034.14	TPRKB	2	73737087	2_48	0	0.0179373884187214	5.50570869494123	1.64714771221863e-06	0.513401021559775	2
ENSG00000144048.10	DUSP11	2	73780218	2_48	0	0.0185604316380866	5.82689179440003	1.80378649386209e-06	0.569230769230932	1
ENSG00000124356.15	STAMBP	2	73829050	2_48	0	0.0217039611026847	7.2997758012282	2.64246126470931e-06	0.764645367024547	4
ENSG00000163017.13	ACTG2	2	73892895	2_48	0	0.0175089093514933	5.27833195984354	1.54140193491987e-06	-0.384070796460332	1
ENSG00000114956.19	DGUOK	2	73963111	2_48	0	0.0365483416211839	12.222627149844	7.45061881983514e-06	1.38059701492496	1
ENSG00000114978.17	MOB1A	2	74114488	2_48	0	0.0387179734409332	12.7694488249222	8.24602932866377e-06	-1.48972076803585	2
ENSG00000188687.17	SLC4A5	2	74326536	2_48	0	0.0550678599737128	16.1221097658702	1.48074467212797e-05	-1.75860687171466	2
ENSG00000204843.12	DCTN1	2	74372241	2_48	0	0.0727707261422629	18.7945786581003	2.28112670161588e-05	1.96997567197766	2
ENSG00000284308.1	C2orf81	2	74421241	2_48	0	0.0195145608320049	6.29858216571594	2.05003694027795e-06	0.715789473684594	1
ENSG00000005448.16	WDR54	2	74421241	2_48	0	0.0195145608320049	6.29858216571594	2.05003694027795e-06	0.715789473684594	1
ENSG00000114993.16	RTKN	2	74442009	2_48	0	0.0234798846666102	8.04090829420913	3.14891671302466e-06	0.846087102697368	2
ENSG00000115274.14	INO80B	2	74454375	2_48	0	0.017186013373383	5.10330331094953	1.4628056598964e-06	0.405714285714204	1
ENSG00000239779.6	WBP1	2	74459202	2_48	0	0.0164252544080972	4.67766660619565	1.28144943948203e-06	0.00480590629727792	2
ENSG00000115275.11	MOGS	2	74465520	2_48	0	0.0193967293927464	6.24158399652198	2.01921903635328e-06	-0.694915254237396	1
ENSG00000135637.13	CCDC142	2	74483364	2_48	0	0.0191585764768295	6.12532686423898	1.95727843578065e-06	0.672316384180884	1
ENSG00000115282.19	TTC31	2	74483364	2_48	0	0.0191585764768295	6.12532686423898	1.95727843578065e-06	-0.672316384180884	1
ENSG00000179528.15	LBX2	2	74505288	2_48	0	0.0192026563093024	6.14695262321279	1.9687078835352e-06	-0.674033149171387	1
ENSG00000115289.13	PCGF1	2	74508487	2_48	0	0.0192160378901199	6.15350796955075	1.97218076788435e-06	0.674285714285737	1
ENSG00000115325.13	DOK1	2	74548714	2_48	0	0.0164931322073155	4.71643081642275	1.29740842607064e-06	0.158602150537632	1
ENSG00000115318.11	LOXL3	2	74553123	2_48	0	0.0555730902130358	16.2093595307007	1.50241706472165e-05	-1.70187793427261	1
ENSG00000135622.12	SEMA4F	2	74584324	2_48	0	0.0181872816175028	5.63584033932597	1.70956878100312e-06	-0.491183879093498	1
ENSG00000159399.9	HK2	2	74874327	2_48	0	0.11582705119294	23.3084813967078	4.50281479721494e-05	2.301823042484	2
ENSG00000115350.11	POLE4	2	74891729	2_48	0	0.0511624323917662	15.4199936007252	1.3158169689587e-05	1.67392173845256	3
ENSG00000115363.13	EVA1A	2	75540583	2_49	0	0.0205106010318181	4.70561130210729	1.60973557763625e-06	0.186081608114664	3
ENSG00000115364.13	MRPL19	2	75642629	2_49	0	0.0217914112925613	5.27607795168319	1.91759401999337e-06	0.277445104993648	2
ENSG00000005436.13	GCFC2	2	75710675	2_49	0	0.024532977350595	6.39299982906275	2.61586336889361e-06	0.556993143267832	2
ENSG00000163541.11	SUCLG1	2	84459875	2_53	0	0.0139507821208048	6.55434700367643	1.5250640791307e-06	0.743902439024419	1
ENSG00000115423.18	DNAH6	2	84516307	2_53	0	0.0114607339701399	4.70914244253515	9.00148919415417e-07	-0.12683823529412	1
ENSG00000034510.5	TMSB10	2	84887576	2_53	0	0.0136686888370168	6.36253839371855	1.45049881610674e-06	0.673017985842473	2
ENSG00000186854.10	TRABD2A	2	84906737	2_53	0	0.0190887540606286	9.50165233076577	3.02507971565599e-06	1.14462809917308	1
ENSG00000176407.17	KCMF1	2	84965033	2_54	0	0.0670660896227336	19.5741699312285	2.18950753856662e-05	-2.17409025903589	2
ENSG00000152291.13	TGOLN2	2	85324656	2_54	0	0.0560312037470627	17.852200531374	1.66832944494694e-05	1.89198641336127	2
ENSG00000042445.13	RETSAT	2	85353327	2_54	0	0.116567181906424	24.9353764685896	4.84788525896767e-05	-2.45673076922985	1
ENSG00000115459.17	ELMOD3	2	85355541	2_54	0	0.0450658105896004	15.7760045549206	1.18578053126862e-05	1.61904761904864	1
ENSG00000042493.15	CAPG	2	85396237	2_54	0	0.0425726873160162	15.2348840063027	1.08175851542956e-05	1.77294408008536	3
ENSG00000118640.10	VAMP8	2	85561147	2_54	0	0.0288953770711777	11.5638548661824	5.57302644819977e-06	1.35993905703694	2
ENSG00000168899.4	VAMP5	2	85584106	2_54	0	0.0240094491581019	9.81560750950858	3.930605758384e-06	-1.27608041836819	3
ENSG00000168894.9	RNF181	2	85596916	2_54	0	0.0170101172619971	6.57100276552247	1.86422815635279e-06	0.788235294117888	1
ENSG00000168883.19	USP39	2	85600891	2_54	0	0.0211317075364358	8.61253440370639	3.03546805488291e-06	-1.12403100775197	1
ENSG00000168887.10	C2orf68	2	85614435	2_54	0	0.0141643469034781	4.85075151458291	1.14595005078847e-06	0.247240618101666	1
ENSG00000115525.17	ST3GAL5	2	85998305	2_54	0	0.0146559948199217	5.17121259783933	1.26406032734538e-06	-0.462857142857125	1
ENSG00000068654.15	POLR1A	2	86101060	2_54	0	0.0181232654747635	7.16709260371495	2.16640462230165e-06	-0.863905325444217	1
ENSG00000132305.20	IMMT	2	86195484	2_54	0	0.0204923914410688	8.32323861702382	2.84475647209621e-06	1.02029769959428	1
ENSG00000132313.14	MRPL35	2	86199115	2_54	0	0.0145097298338337	5.07700677276253	1.22864714107324e-06	-0.257012914788431	2
ENSG00000115561.15	CHMP3	2	86563593	2_54	0	0.0142556883117837	4.91111860705258	1.1676931154718e-06	0.185043843924493	3
ENSG00000183281.14	PLGLB1	2	86943831	2_54	0	0.015562627107687	5.73510044460329	1.48862067222328e-06	0.42222222222216	1
ENSG00000172086.7	KRCC1	2	88056216	2_55	0	0.024675802243005	9.0952794009531	3.74323791788775e-06	1.07692307692295	1
ENSG00000163586.9	FABP1	2	88128319	2_55	0	0.0155921813066076	4.77444648321285	1.24162375043698e-06	0.0892857142856849	1
ENSG00000144115.16	THNSL2	2	88160880	2_55	0	0.0154709467361566	4.70110325489835	1.21304464962731e-06	0.11483413356407	2
ENSG00000172071.11	EIF2AK3	2	88626830	2_55	0	0.0434238429184694	14.4445981411025	1.04614967509991e-05	-1.65467625899283	1
ENSG00000153574.8	RPIA	2	88691440	2_55	0	0.0202360231495263	7.22624584010148	2.43892252955388e-06	0.873198847262856	1
ENSG00000249715.10	FER1L5	2	96633212	2_57	0	0.0157823501302856	4.66984526089341	1.22923316646388e-06	0.186567164179093	1
ENSG00000144029.11	MRPS5	2	95149561	2_57	0	0.0176172786411575	5.70378902456442	1.67595511043126e-06	0.567901234568231	1
ENSG00000144026.11	ZNF514	2	95196988	2_57	0	0.0557142480903812	16.601020352953	1.54262782743948e-05	-2.02655865605135	3
ENSG00000233757.6	AC092835.2	2	95207631	2_57	0	0.0429952438502968	14.131712787435	1.01338698953938e-05	-1.75609756097469	1
ENSG00000186281.12	GPAT2	2	96082306	2_57	0	0.0310523601662994	11.0473318283819	5.72152920945907e-06	1.40740740740692	1
ENSG00000158050.4	DUSP2	2	96145593	2_57	0	0.0246694870675104	8.87431085906437	3.65136175877305e-06	1.21846153846178	1
ENSG00000084090.13	STARD7	2	96181298	2_57	0	0.0175701002465266	5.67855082266665	1.66407103773119e-06	0.347420288069109	2
ENSG00000144021.2	CIAO1	2	96262227	2_57	0	0.0188832576975037	6.35653733766867	2.0019702888904e-06	0.740458015267416	1
ENSG00000144028.14	SNRNP200	2	96305671	2_57	0	0.022839607243016	8.14770908497227	3.1037322653088e-06	-0.99236641221353	1
ENSG00000198885.9	ITPRIPL1	2	96325754	2_57	0	0.0214240801554353	7.54488460886539	2.69596898817223e-06	-0.777777777777834	1
ENSG00000121152.9	NCAPH	2	96333348	2_57	0	0.0194906911534741	6.65447077475937	2.16322088597919e-06	-0.757575757575537	1
ENSG00000114988.11	LMAN2L	2	96739703	2_57	0	0.0161843347425061	4.90621781404749	1.32434697236671e-06	0.535433769075558	2
ENSG00000158158.11	CNNM4	2	96762583	2_57	0	0.0159585812946019	4.77420005397248	1.27073502139888e-06	0.444444444444575	1
ENSG00000163126.14	ANKRD23	2	96855702	2_57	0	0.0196217026063641	6.71754811579699	2.19840437934036e-06	1.01260504201719	1
ENSG00000213337.8	ANKRD39	2	96862002	2_57	0	0.0179118767639485	5.85975699252335	1.75057533093323e-06	0.653361344537771	1
ENSG00000144199.11	FAHD2B	2	97095522	2_57	0	0.0183992678823927	6.11228587282906	1.87570400700413e-06	0.904522613065555	1
ENSG00000135976.17	ANKRD36	2	97109064	2_57	0	0.0279153295393765	10.0409239373146	4.67494538736012e-06	1.53999999999947	1
ENSG00000135940.6	COX5B	2	97645032	2_57	0	0.0934080464149961	21.5757956253079	3.36133048553001e-05	2.3915857605166	1
ENSG00000115073.7	ACTR1B	2	97658891	2_57	0	0.0158046099688438	4.68308908390941	1.2344579685531e-06	-0.1587783574901	2
ENSG00000228486.10	LINC01125	2	97663552	2_57	0	0.0240340725726571	8.62828375390587	3.45869202793422e-06	-1.28529630305871	3
ENSG00000115085.13	ZAP70	2	97713755	2_57	0	0.107595101815227	22.9537584995412	4.11913868739308e-05	-2.54999999999976	1
ENSG00000075568.16	TMEM131	2	97995803	2_57	0	0.0158675323000895	4.72042879319472	1.24925457154777e-06	0.346775771296454	2
ENSG00000144191.11	CNGA3	2	98336937	2_57	0	0.107071185187173	22.9060517176843	4.09056174486905e-05	-2.53947368421112	1
ENSG00000185674.9	LYG2	2	99254907	2_58	0	0.0160837958429246	6.63892557563338	1.78092839159494e-06	0.895161290322659	1
ENSG00000040933.15	INPP4A	2	98444410	2_58	0	0.0777752170304815	21.5941012927628	2.80115068236041e-05	2.43884892086273	1
ENSG00000115446.11	UNC50	2	98608705	2_58	0	0.0267602299552332	11.4331570145016	5.10288891743e-06	-1.65453606167512	2
ENSG00000071073.12	MGAT4A	2	98729873	2_58	0	0.014706064690176	5.79753099402921	1.42200019749977e-06	-0.562115224480128	2
ENSG00000135951.14	TSGA10	2	99155218	2_58	0	0.0179963458353994	7.6952795930513	2.3097705498381e-06	-0.909090909091172	1
ENSG00000144182.16	LIPT1	2	99155218	2_58	0	0.0145658504584171	5.70754608596382	1.38658142956907e-06	0.514250103759687	2
ENSG00000158411.11	MITD1	2	99179774	2_58	0	0.0136209183295296	5.0776912052879	1.1535403240622e-06	-0.347237340909058	2
ENSG00000185414.19	MRPL30	2	98950401	2_58	0	0.0250643913163743	10.8154165623615	4.52127079354578e-06	-1.28089887640501	1
ENSG00000144214.9	LYG1	2	99304742	2_58	0	0.0166160456196673	6.94493183721412	1.92466774909735e-06	-0.897843463423951	4
ENSG00000158417.10	EIF5B	2	99338145	2_58	0	0.0142294768955509	5.48811488284513	1.30248351194312e-06	0.369565217391405	1
ENSG00000135945.9	REV1	2	99489284	2_58	0	0.0131130824021618	4.7209884469967	1.0325184803296e-06	0.239502600679637	2
ENSG00000115526.10	CHST10	2	100417235	2_58	0	0.0136791363212044	5.11773835252861	1.16760746168913e-06	-0.44354838709662	1
ENSG00000115539.13	PDCL3	2	100450863	2_58	0	0.0133929620434959	4.91923991036102	1.09884072589214e-06	-0.241358132527428	4
ENSG00000158435.7	CNOT11	2	101252269	2_59	0	0.0242462769741895	11.6276270442086	4.70214763691409e-06	1.23524771187335	3
ENSG00000163162.8	RNF149	2	101303817	2_59	0	0.0128081198203717	5.80356940700739	1.23976870675308e-06	-0.00555588543247449	2
ENSG00000196460.12	RFX8	2	101415218	2_59	0	0.0275966194367487	14.3582003617728	6.60869942092552e-06	-2.00795076828496	4
ENSG00000071054.16	MAP4K4	2	101698595	2_59	0	0.0179085971272585	15.1693715343417	4.5309499054694e-06	-2.88235294117583	1
ENSG00000115590.13	IL1R2	2	101991888	2_59	0	0.0631085932884344	23.6809335541275	2.49257034934682e-05	2.72310405643689	1
ENSG00000115594.11	IL1R1	2	102058040	2_59	1	0.541705515755374	34.0230635428305	0.000307394986140849	5.5853658536576	1
ENSG00000115598.9	IL1RL2	2	102189731	2_60	0	0.0362073792662023	15.5743733191092	9.40519441597159e-06	-0.798969072165355	1
ENSG00000115607.9	IL18RAP	2	102418915	2_60	0	0.0256844586167619	15.532587496994	6.65387028666837e-06	-1.75000000000001	1
ENSG00000135953.10	MFSD9	2	102713722	2_60	0	0.0100718472264669	5.74123676480719	9.6443884093789e-07	-0.298507462686553	1
ENSG00000198914.3	POU3F3	2	104855039	2_62	0	0.0187583843992469	5.4299860390632	1.69884693035495e-06	-0.492307692307633	1
ENSG00000135972.8	MRPS9	2	105037988	2_62	0	0.0173937550849117	4.71956646703602	1.3691642883164e-06	0.0161290322580647	1
ENSG00000135966.12	TGFBRAP1	2	105330280	2_62	0	0.0192647366537899	5.68061148196017	1.82523282072915e-06	-0.537318546606297	2
ENSG00000135974.9	C2orf49	2	105337683	2_62	0	0.0255052290627636	8.32447645380547	3.54116581519907e-06	0.957446808511076	1
ENSG00000115641.18	FHL2	2	105389520	2_62	0	0.0268911008378244	8.8238215976289	3.9575408435514e-06	-1.02953556179168	2
ENSG00000119147.9	C2orf40	2	106061991	2_63	0	0.0281133196160036	8.08753218819774	3.79217401323482e-06	-0.930288862308243	2
ENSG00000198203.9	SULT1C2	2	108287884	2_65	0	0.0337337754625486	9.71544124205726	5.46622601829884e-06	1.16323726740492	2
ENSG00000135968.20	GCC2	2	108444524	2_65	0	0.0249206526541652	6.85434903697491	2.8489559437741e-06	0.84432563697759	2
ENSG00000153201.15	RANBP2	2	108718413	2_65	0	0.0461770867271842	12.6952412547967	9.77749481203653e-06	1.40133290596252	2
ENSG00000163006.11	CCDC138	2	108786656	2_65	0	0.0199522737363558	4.75925796454418	1.58376866238332e-06	0.148461095455535	2
ENSG00000172985.10	SH3RF3	2	109133919	2_65	0	0.0207221032059266	5.11567685587817	1.76806017271841e-06	-0.391322381915925	3
ENSG00000186522.14	SEPT10	2	109574715	2_65	0	0.0203188222250126	4.93064139395179	1.67094460928657e-06	0.539852828789415	4
ENSG00000198142.4	SOWAHC	2	109612679	2_65	0	0.0334863567614254	9.645696832539	5.38718156924049e-06	1.56666666666639	1
ENSG00000115008.5	IL1A	2	112784230	2_66	0	0.0344563723026089	17.2486741747944	9.91254964546444e-06	1.85925925925922	1
ENSG00000169679.14	BUB1	2	110678318	2_66	0	0.0135310332601267	8.69554232647099	1.96240092790364e-06	-1.16442048517452	1
ENSG00000153208.16	MERTK	2	111898795	2_66	0	0.0332415012968339	16.8073931531666	9.31839453770844e-06	1.84658525403637	3
ENSG00000153214.9	TMEM87B	2	111901533	2_66	0	0.00903952105933969	4.76332170625686	7.18150455761942e-07	-0.160305343511461	1
ENSG00000144152.12	FBLN7	2	112141861	2_66	0	0.10018484514889	27.2286400676237	4.54975580631076e-05	-2.79035709389229	2
ENSG00000144161.12	ZC3H8	2	112251023	2_66	0	0.00966787550190651	5.4468014832681	8.78279410641555e-07	-0.486389862814217	2
ENSG00000188177.13	ZC3H6	2	112251444	2_66	0	0.00969067092318954	5.51152947503128	8.90812055739742e-07	-0.548148148148121	1
ENSG00000169629.11	RGPD8	2	112434543	2_66	0	0.00930307089912541	5.10903935196988	7.92730712307112e-07	-0.361492919055124	2
ENSG00000114999.7	TTL	2	112480953	2_66	0	0.00940343981098846	5.18801195791284	8.1366909926984e-07	-0.564178965070863	2
ENSG00000125630.15	POLR1B	2	112544150	2_66	0	0.0117797379938197	7.18256959121887	1.41115779486857e-06	-0.773953163691729	2
ENSG00000125611.15	CHCHD5	2	112584474	2_66	0	0.0458870870267486	20.0118298333994	1.53157192176007e-05	-2.06043671193287	3
ENSG00000144136.10	SLC20A1	2	112645515	2_66	0	0.0367241706130593	17.6992292758993	1.08409279258098e-05	-1.97546012269983	1
ENSG00000169607.12	CKAP2L	2	112765001	2_66	0	0.0122455425699737	7.7747634882173	1.58790795514189e-06	0.971677559912709	1
ENSG00000136689.18	IL1RN	2	113122156	2_66	0	0.00920042353974782	4.93021340690416	7.56543047264895e-07	0.328467153284671	1
ENSG00000125637.15	PSD4	2	113119918	2_66	0	0.0101182436178708	5.89048688111053	9.94068770801546e-07	-0.575268817204417	1
ENSG00000125618.16	PAX8	2	113235496	2_67	0	0.0808247291258948	22.7917752997142	3.07243368563747e-05	-2.26822916666713	1
ENSG00000136682.14	CBWD2	2	113438850	2_67	0	0.071148743269438	21.5626584922937	2.55876053384054e-05	-2.14367816091993	1
ENSG00000144134.18	RABL2A	2	113627581	2_67	0	0.0123195373134882	4.96136360590581	1.01942565619926e-06	-0.250957084620422	2
ENSG00000115084.13	SLC35F5	2	113754647	2_67	0	0.0132300896356921	5.63060799012926	1.24244789453866e-06	-0.446609706285244	4
ENSG00000115091.11	ACTR3	2	113883934	2_67	0	0.0213694680848781	10.1383932478342	3.61345749356266e-06	-1.2846715328464	1
ENSG00000088205.12	DDX18	2	117812637	2_69	0	0.0131783132945945	5.10828509294463	1.12278101561004e-06	-0.367127875136472	2
ENSG00000125633.10	CCDC93	2	118013438	2_69	0	0.0128436456131894	4.8668329539205	1.04254511931462e-06	0.216402704530105	3
ENSG00000163064.6	EN1	2	118761935	2_69	0	0.0239726000744211	10.7361159386243	4.29261994011139e-06	1.35031847133806	1
ENSG00000115107.19	STEAP3	2	119209598	2_69	0	0.0375192006760404	14.970578259778	9.36811598253712e-06	-1.61194678944015	2
ENSG00000155368.16	DBI	2	119367453	2_69	0	0.0125880146359689	4.67814981359055	9.82180868334524e-07	0.0229885057471336	1
ENSG00000171227.6	TMEM37	2	119430196	2_69	0	0.0140210875362957	5.69028940375385	1.33068775684055e-06	0.506787330316692	1
ENSG00000144120.12	TMEM177	2	119679197	2_69	0	0.0645980576995079	20.149301397287	2.17089870118038e-05	2.14857142857191	1
ENSG00000088179.8	PTPN4	2	119724424	2_69	0	0.0159801815230903	6.91890054236703	1.84407636484869e-06	0.776325142456911	2
ENSG00000115109.13	EPB41L5	2	120013281	2_69	0	0.0125761452879696	4.66929664278198	9.79397784616556e-07	-0.0522875816993593	1
ENSG00000226479.3	TMEM185B	2	120222852	2_69	0	0.0182920306723485	8.18928103764	2.49843354278888e-06	-0.887218045112583	1
ENSG00000163083.5	INHBB	2	120531531	2_69	0	0.013723322971444	5.48873203250872	1.25629438407238e-06	0.472049689440914	1
ENSG00000074054.17	CLASP1	2	121649921	2_70	0	0.0212401744444692	5.31423656448326	1.88260439429593e-06	0.425742574257495	1
ENSG00000211460.11	TSN	2	120772578	2_70	0	0.0369264074555339	10.5380894293864	6.49021438818448e-06	1.20848056537082	1
ENSG00000136732.14	GYPC	2	126655525	2_74	0	0.010547982215243	5.11191753595398	8.9931809888806e-07	0.377435783052433	2
ENSG00000136717.14	BIN1	2	127166117	2_74	0	0.0135401625461553	7.43552765900229	1.6791742935658e-06	-0.459854014598486	1
ENSG00000163161.12	ERCC3	2	127292558	2_75	0	0.0154592375813836	4.93029744046302	1.2712217002019e-06	0.88064375203349	3
ENSG00000169967.16	MAP3K2	2	127388195	2_75	0	0.048895948215787	15.8085120505172	1.28921091213826e-05	-2.68532728380229	3
ENSG00000163166.14	IWS1	2	127525775	2_75	0	0.0284138372923447	10.6626641214159	5.05307476105931e-06	-1.66153846153883	1
ENSG00000169994.18	MYO7B	2	127536206	2_75	0	0.0153207512705773	4.84574695868304	1.23822879520555e-06	-0.758064516129108	1
ENSG00000144230.16	GPR17	2	127648067	2_75	0	0.163097595846691	27.5254679674239	7.48759552686416e-05	-2.88644688644695	1
ENSG00000072163.19	LIMS2	2	127669239	2_75	0	0.0338977749375504	12.3316631957904	6.9719289426852e-06	1.26068376068344	1
ENSG00000144231.10	POLR2D	2	127843035	2_75	0	0.0345302624879404	12.5067166094671	7.20283215282924e-06	1.85714285714343	1
ENSG00000136720.6	HS6ST1	2	128319304	2_75	0	0.0180358281902094	6.37943720485386	1.9190158509761e-06	-0.758744552727968	2
ENSG00000152082.13	MZT2B	2	130181715	2_78	0	0.0212994521996883	5.94861490896748	2.11321845502453e-06	0.603053435114767	1
ENSG00000136718.9	IMP4	2	130342325	2_78	0	0.0188949345127446	4.82098823548191	1.51929310999788e-06	-0.0824417029218059	2
ENSG00000072135.12	PTPN18	2	130356469	2_78	0	0.0191046462929793	4.92484577336202	1.56924857060152e-06	0.327160493827172	1
ENSG00000115762.16	PLEKHB2	2	131104007	2_78	0	0.095691761125239	20.269209971007	3.23497906623566e-05	2.18674698795177	1
ENSG00000075886.10	TUBA3D	2	131475490	2_78	0	0.0222296538789609	6.35128641074133	2.35480258513481e-06	-0.941635074455996	2
ENSG00000173272.15	MZT2A	2	131487239	2_78	0	0.0421639119748746	12.4049121005656	8.72357892930441e-06	1.83320031430445	3
ENSG00000163040.14	CCDC74A	2	131530251	2_78	0	0.0199768028112827	5.34497051722224	1.78086665534747e-06	0.354609929078049	1
ENSG00000176771.16	NCKAP5	2	133592545	2_79	0	0.0298450295704821	7.66308378598051	3.81448308277049e-06	-0.850122850122875	1
ENSG00000152127.8	MGAT5	2	134120375	2_79	0	0.04770739388535	12.1118002717291	9.63728048808428e-06	-1.43396226415058	1
ENSG00000082258.12	CCNT2	2	134918197	2_80	0	0.0421449727615797	12.4685912311075	8.76442179912766e-06	-1.66025641025632	1
ENSG00000115839.17	RAB3GAP1	2	135052002	2_80	0	0.0184607339779832	4.67023582985096	1.43796356170796e-06	-0.220833333333443	1
ENSG00000121988.17	ZRANB3	2	135528864	2_80	0	0.0203201372256032	5.57336684057548	1.88888001416215e-06	0.703898297706032	2
ENSG00000048991.16	R3HDM1	2	135531995	2_80	0	0.0187489315792049	4.81596842150996	1.50598366199946e-06	0.0273972602739736	1
ENSG00000144224.16	UBXN4	2	135741666	2_80	0	0.0222691749555108	6.43598860077102	2.39044909121942e-06	-0.658764189074835	2
ENSG00000076003.4	MCM6	2	135876201	2_80	0	0.0241336259051916	7.19382759800617	2.89562760105949e-06	-1.08170912194908	2
ENSG00000115866.10	DARS	2	135985573	2_80	0	0.0378493048888675	11.4481781998554	7.22693909148912e-06	1.063514176806	2
ENSG00000121966.6	CXCR4	2	136117336	2_80	0	0.035900874912199	10.9472344574329	6.55495263089903e-06	1.20547945205489	1
ENSG00000144229.11	THSD7B	2	136765297	2_81	0	0.0683717759685436	15.9290191677431	1.81646068004665e-05	1.82260972794424	4
ENSG00000150540.13	HNMT	2	137963983	2_82	0	0.0262037718661536	7.30555972802383	3.19284187780736e-06	0.799554565701502	1
ENSG00000144228.8	SPOPL	2	138501652	2_82	0	0.0258604932687947	7.18112229845581	3.09734250982551e-06	0.89090909090894	1
ENSG00000115919.14	KYNU	2	142877245	2_85	0	0.021307174029611	5.17778936230049	1.84005302185241e-06	0.460658190149938	2
ENSG00000121989.14	ACVR2A	2	147844091	2_88	0	0.0438862860264857	16.1564105789335	1.18258894846042e-05	-3.28358208955262	1
ENSG00000115947.13	ORC4	2	148020474	2_88	0	0.0160259457097814	10.1873963394138	2.72299582466553e-06	-2.35921601822689	2
ENSG00000204406.12	MBD5	2	148020474	2_88	0	0.0106481361527713	4.83987690998564	8.5954381140119e-07	0.458715596330366	1
ENSG00000150556.16	LYPD6B	2	149069387	2_88	0	0.0107155584528084	4.81116512349784	8.59854914471275e-07	-0.301225535893746	2
ENSG00000187123.14	LYPD6	2	149069387	2_88	0	0.0107472859979156	4.77321203103506	8.55597758830918e-07	-0.0152957817278569	2
ENSG00000168288.12	MMADHC	2	149578983	2_89	0	0.0226595683273678	6.94916866214981	2.62630155141829e-06	-0.829959514169733	1
ENSG00000115963.13	RND3	2	150496125	2_89	0	0.0182344630531998	4.90364889580366	1.49132552690088e-06	0.229174284365971	2
ENSG00000184898.6	RBM43	2	151261518	2_90	0	0.0150860238668903	5.8820895912478	1.48001641110715e-06	-0.656019656019591	1
ENSG00000123609.10	NMI	2	151290144	2_90	0	0.117320661541806	25.436137610408	4.9772078181388e-05	-3.01211238002406	2
ENSG00000080345.17	RIF1	2	151409797	2_90	0	0.0226646028846852	9.71145346991581	3.67106820435879e-06	-1.65600000000036	1
ENSG00000183091.19	NEB	2	151733507	2_91	0	0.0234747011501341	7.22603934791333	2.82917948181823e-06	0.921212121211838	1
ENSG00000182389.19	CACNB4	2	152099291	2_91	0	0.0178965159482106	4.6714420742689	1.39437492842029e-06	-0.254551311492804	2
ENSG00000115145.9	STAM2	2	152176179	2_91	0	0.0633882490070447	16.6536869195676	1.76067523949316e-05	-2.81168831168899	1
ENSG00000177917.10	ARL6IP6	2	152717752	2_91	0	0.0178957079333847	4.67101938450876	1.39418581077017e-06	0.288235294117617	1
ENSG00000144278.14	GALNT13	2	153887957	2_92	0	0.0178021234302014	5.82552965190982	1.72968624029883e-06	0.604278074866104	1
ENSG00000115159.15	GPD2	2	156437527	2_93	0	0.0243742676594244	8.92332580677977	3.62759196802207e-06	-1.15999999999977	1
ENSG00000136542.8	GALNT5	2	157257153	2_94	0	0.0150184353285581	5.10684396507438	1.27919685478771e-06	-0.371287128712623	1
ENSG00000123612.15	ACVR1C	2	158337672	2_95	0	0.0384179009957126	12.4823641725765	7.99816920417089e-06	1.38677918424837	1
ENSG00000115170.13	ACVR1	2	157876051	2_95	0	0.0167861478522617	4.66870269823101	1.30709564806042e-06	0.0113636363636378	1
ENSG00000153237.17	CCDC148	2	158457154	2_95	0	0.017623480241637	5.12639085178535	1.50682735772884e-06	0.323886639675966	1
ENSG00000144283.21	PKP4	2	158457154	2_95	0	0.017623480241637	5.12639085178535	1.50682735772884e-06	-0.323886639675966	1
ENSG00000115183.14	TANC1	2	158968845	2_96	0	0.014083323706458	9.72549337804383	2.28442502873734e-06	-1.20100502512565	1
ENSG00000123636.17	BAZ2B	2	159549914	2_96	0	0.00853065630637706	4.91127505280704	6.98774113140763e-07	-0.746031746031391	1
ENSG00000136536.14	MARCH7	2	159712477	2_96	0	0.0100072402866547	6.35330472147538	1.06041074373538e-06	-0.851411780320677	2
ENSG00000241399.6	CD302	2	159795171	2_96	0	0.00838273484328644	4.76379161582529	6.6603735950989e-07	0.0912946509746895	3
ENSG00000153246.12	PLA2R1	2	160062509	2_96	0	0.0157332283533089	9.51811578803354	2.49763479137326e-06	-0.837037037036905	1
ENSG00000115221.10	ITGB6	2	160269917	2_96	0	0.0263171368873724	15.2128396985181	6.6774252346107e-06	2.05781640532551	2
ENSG00000153250.19	RBMS1	2	160494127	2_96	0	0.00846999210024702	6.75326556232488	9.54018812878596e-07	-1.44293926278489	2
ENSG00000136560.13	TANK	2	161137211	2_97	0	0.0196857465476067	7.64830493549104	2.51117621760405e-06	0.843772297354374	2
ENSG00000115233.11	PSMD14	2	161308497	2_97	0	0.0438871668591418	15.2270566198211	1.11458607776855e-05	1.82222222222199	1
ENSG00000197635.9	DPP4	2	162074215	2_97	0	0.0145230882293887	4.78872787949294	1.15994992245125e-06	-0.203381659816709	2
ENSG00000078098.13	FAP	2	162224283	2_97	0	0.0321614796946111	12.2793109477174	6.58673398783843e-06	1.4223826714797	1
ENSG00000115267.5	IFIH1	2	162294461	2_97	0	0.0152367338902206	5.23933143806539	1.33145919383006e-06	0.345486111111064	1
ENSG00000182263.13	FIGN	2	163614686	2_99	0	0.0136615515669034	4.67122361824107	1.06436550096131e-06	-0.00595238095238012	1
ENSG00000115290.9	GRB14	2	164622004	2_100	0	0.0203477715031241	6.40069338599648	2.17222086628441e-06	0.696594427244635	1
ENSG00000082438.15	COBLL1	2	164843369	2_100	0	0.0244019988365906	8.11265121509569	3.30178136852128e-06	-0.87995138057567	2
ENSG00000169507.9	SLC38A11	2	164956603	2_100	0	0.0620288884189575	16.9694032929518	1.75558020480477e-05	-2.06038190910508	2
ENSG00000136531.15	SCN2A	2	165291145	2_100	0	0.0639986738392545	17.2690526500644	1.84331515596909e-05	-1.91780821917802	1
ENSG00000178662.15	CSRNP3	2	165369704	2_100	0	0.0227092133492209	7.43490239649671	2.81603123492966e-06	-0.796774030475568	2
ENSG00000123607.14	TTC21B	2	165864109	2_100	0	0.0170920370454928	4.76029738654079	1.35702552293006e-06	0.219895287958171	1
ENSG00000169432.14	SCN9A	2	166365422	2_101	0	0.0254899747352494	11.3062210135967	4.80669960117627e-06	-1.29876770373894	2
ENSG00000136546.13	SCN7A	2	166493861	2_101	0	0.0153986837529752	6.56184860386962	1.68527163610404e-06	-0.684615384615566	1
ENSG00000163092.19	XIRP2	2	166888047	2_102	0	0.0102605597188422	4.70455207150049	8.05099279150617e-07	0.0652173913043712	1
ENSG00000198648.10	STK39	2	168246633	2_102	0	0.0102417048251006	4.6913066481272	8.01357271613838e-07	-0.0599078341014045	1
ENSG00000172292.14	CERS6	2	168451721	2_102	0	0.0102787379104542	4.71968931207749	8.09120694124396e-07	0.0879999999999906	1
ENSG00000163072.15	NOSTRIN	2	168786836	2_102	0	0.0827742368582143	24.4470675731292	3.37506439913099e-05	2.28511530398504	1
ENSG00000152253.8	SPC25	2	168894542	2_102	0	0.013804350790545	7.47670458202066	1.72141789628381e-06	-0.805970149253674	1
ENSG00000163093.11	BBS5	2	169479776	2_104	0	0.00775560448810297	4.68549654320323	6.06081992418865e-07	0.0679611650485672	1
ENSG00000239474.6	KLHL41	2	169505563	2_104	0	0.0199449246915674	13.5512184212976	4.50786448440985e-06	1.56684491978638	1
ENSG00000138399.17	FASTKD1	2	169531376	2_104	0	0.00994594852286001	7.01640076777873	1.16391348553268e-06	0.747447638551786	2
ENSG00000138398.15	PPIG	2	169586525	2_104	0	0.0137710166699863	10.0692062728026	2.31271090008331e-06	1.24309392265188	1
ENSG00000154479.12	CCDC173	2	169694695	2_104	0	0.00854909380914248	5.59802715003169	7.98206368760069e-07	-0.513368983957049	1
ENSG00000144362.11	PHOSPHO2	2	169693707	2_104	0	0.0395224590942784	20.0118788019006	1.31914315484059e-05	-2.19515513089663	3
ENSG00000213160.9	KLHL23	2	169722777	2_104	0	0.00779702407104799	4.73538612718761	6.15806655092625e-07	-0.259541984732899	1
ENSG00000138385.15	SSB	2	169792839	2_104	0	0.00774192896542036	4.66896601172069	6.02878783206358e-07	0.0586206896551592	1
ENSG00000138382.14	METTL5	2	169824369	2_104	0	0.0082823745079923	5.30107206119743	7.3228253756345e-07	0.372413793103449	1
ENSG00000144357.16	UBR3	2	169823489	2_104	0	0.00783883242228878	4.78547786549718	6.25657705492346e-07	0.184400995190307	2
ENSG00000071909.18	MYO3B	2	170178516	2_104	0	0.00800086480807594	4.97712640262001	6.64164575947229e-07	-0.283948072920716	2
ENSG00000115844.10	DLX2	2	172099212	2_104	0	0.00899192689335648	6.07124293592678	9.10522084688369e-07	0.475308641975265	1
ENSG00000204334.7	ERICH2	2	170778984	2_104	0	0.00786412080370491	4.81564846508183	6.31633358533276e-07	-0.333333333333278	1
ENSG00000128683.13	GAD1	2	170815885	2_104	0	0.0300672470372187	17.4224416127452	8.73700912256999e-06	-1.82666666666718	1
ENSG00000115806.12	GORASP2	2	170929058	2_104	0	0.0691406980389819	25.3497322781489	2.92325864338197e-05	2.39024198672477	2
ENSG00000123600.19	METTL8	2	171435705	2_104	0	0.0121325493812048	8.88023281199222	1.79695220087881e-06	-1.34415584415588	1
ENSG00000115827.13	DCAF17	2	171435106	2_104	0	0.0078568905493086	4.8070234741572	6.29922399459784e-07	0.217687074829806	1
ENSG00000071967.11	CYBRD1	2	171521922	2_104	0	0.00985881781219844	6.93392535590677	1.14015555827123e-06	-0.936712931483826	4
ENSG00000077380.15	DYNC1I2	2	171686195	2_104	0	0.00870110932210544	5.76317684892424	8.3636659281013e-07	-0.561151079136584	1
ENSG00000128708.12	HAT1	2	171922612	2_104	0	0.00930463359867539	6.391623036961	9.91906040325149e-07	0.638766519823884	1
ENSG00000115840.13	SLC25A12	2	171997407	2_104	0	0.00792856549711551	4.89209677013091	6.46918786133565e-07	-0.310344827586132	1
ENSG00000144355.14	DLX1	2	172084313	2_104	0	0.00788094552494956	4.83566508296157	6.35615742877743e-07	0.172378341468677	2
ENSG00000091409.14	ITGA6	2	172210690	2_104	0	0.00910964129687186	6.19313504691041	9.40961668870015e-07	0.724832214765251	1
ENSG00000152256.13	PDK1	2	172555453	2_105	0	0.0240520387888635	58.4967138944547	2.34662379974061e-05	-3.41520028350368	2
ENSG00000091436.16	MAP3K20	2	173009859	2_105	0	0.00874330550159652	7.91199658676193	1.15377692822604e-06	-0.876557803050531	2
ENSG00000144354.13	CDCA7	2	173355045	2_105	0	0.00913342648137871	8.31858323485274	1.26719429599141e-06	0.916967509025757	1
ENSG00000172845.14	SP3	2	173965538	2_105	0	0.0882977613827253	29.3045949117136	4.3156430924361e-05	2.59999999999913	1
ENSG00000138430.15	OLA1	2	174248983	2_105	0	0.00791432170423156	7.07220464670844	9.33530742569039e-07	-0.731868131868007	1
ENSG00000144306.14	SCRN3	2	174401562	2_105	0	0.00647725853554271	5.27292821497376	5.69643566018026e-07	-0.261194029850675	1
ENSG00000163328.13	GPR155	2	174486532	2_105	0	0.00624959459199515	4.84805122160514	5.05334734830945e-07	0.287425149700685	1
ENSG00000115935.17	WIPF1	2	174665239	2_105	0	0.033906629474586	20.1494161195554	1.13948127240358e-05	2.26250000000068	1
ENSG00000128656.13	CHN1	2	175005877	2_107	0	0.015088415950115	8.17129905981233	2.05633969456831e-06	0.945312499999843	1
ENSG00000115966.16	ATF2	2	175168643	2_107	0	0.0148793686782379	8.04022960897126	1.99532232449202e-06	1.00235283238731	2
ENSG00000154518.9	ATP5G3	2	175184841	2_107	0	0.0174767637757103	9.55240455561052	2.78441412859923e-06	-1.1888312743291	2
ENSG00000144320.13	LNPK	2	175919410	2_107	0	0.0140633086418915	7.51043760011502	1.76162252958094e-06	-0.910701371672616	3
ENSG00000128709.12	HOXD9	2	176125811	2_107	0	0.0106018465045006	4.85923251862626	8.59229736180153e-07	0.476934392668015	2
ENSG00000128652.11	HOXD3	2	176135663	2_107	0	0.0112505630006906	5.41622600568686	1.01632156216887e-06	0.530432240461447	2
ENSG00000170166.5	HOXD4	2	176151101	2_107	0	0.0113438012938921	5.49363596616496	1.03939014262145e-06	-0.465116279069986	1
ENSG00000128654.13	MTX2	2	176269444	2_107	0	0.0116294765832529	5.7269468123838	1.11081931798042e-06	-0.472972972973105	1
ENSG00000116044.15	NFE2L2	2	177392552	2_107	0	0.0433157596982955	18.1263407843368	1.30953220078347e-05	-1.84645669291321	1
ENSG00000018510.13	AGPS	2	177392663	2_107	0	0.0223182778831675	11.8540905423469	4.41254376930677e-06	1.38219895288028	1
ENSG00000196659.9	TTC30B	2	177534195	2_107	0	0.0104553483581082	4.72874490342366	8.24602219289209e-07	0.140488462386358	2
ENSG00000197557.6	TTC30A	2	177620970	2_107	0	0.0277054936031651	13.8935892515898	6.42008019305376e-06	-1.61666666666744	1
ENSG00000155636.14	RBM45	2	178112094	2_108	0	0.013681087378371	7.34874294091858	1.67684831288914e-06	-0.832178238803632	2
ENSG00000079156.16	OSBPL6	2	178194574	2_108	0	0.0106587062704704	5.00638897891559	8.89998325499633e-07	-0.301242236024748	1
ENSG00000180228.12	PRKRA	2	178451344	2_108	0	0.0125906622472406	6.5690752918712	1.37947209294401e-06	0.659919028340223	1
ENSG00000204311.12	DFNB59	2	178451344	2_108	0	0.0125906622472406	6.5690752918712	1.37947209294401e-06	0.659919028340223	1
ENSG00000079150.17	FKBP7	2	178477603	2_108	0	0.0109066191353812	5.22201507485663	9.49922937116274e-07	0.396220762295523	2
ENSG00000155657.26	TTN	2	178830510	2_108	0	0.0172589051011199	9.53147223751026	2.74367921712475e-06	-0.984379531113558	2
ENSG00000187231.13	SESTD1	2	179273134	2_108	0	0.0109307017759847	5.24269956121816	9.55791407254558e-07	-0.440217391304183	1
ENSG00000144331.18	ZNF385B	2	179466170	2_108	0	0.0110745319442973	5.36530441678474	9.91014146047367e-07	-0.393581277816924	2
ENSG00000163510.13	CWC22	2	180008387	2_108	0	0.012382488314821	6.41261513546799	1.32435131815095e-06	-0.648221343873719	1
ENSG00000170035.15	UBE2E3	2	180737799	2_109	0	0.0234932937376325	8.00445513080905	3.13643136911114e-06	-0.962656276550762	3
ENSG00000115232.13	ITGA4	2	181372043	2_109	0	0.0179001034873505	5.44429520961176	1.62538898990505e-06	0.554455445544678	1
ENSG00000188452.13	CERKL	2	181372043	2_109	0	0.0179001034873505	5.44429520961176	1.62538898990505e-06	0.554455445544677	1
ENSG00000138434.16	SSFA2	2	181892173	2_110	0	0.0142683990338206	4.72391247859973	1.12418346891114e-06	0.0219512195121975	1
ENSG00000150722.10	PPP1R1C	2	181953928	2_110	0	0.0159840918526135	5.79062547025726	1.54373783546e-06	-0.498765432098467	1
ENSG00000115252.18	PDE1A	2	182522885	2_110	0	0.0605260477031699	18.3946928186072	1.85692755645575e-05	2.29921259842464	1
ENSG00000077232.17	DNAJC10	2	182715440	2_110	0	0.16424563905576	28.1425365605232	7.7093398636243e-05	-2.64522417154061	1
ENSG00000162998.4	FRZB	2	182866669	2_110	0	0.0330675550310304	12.6435915670439	6.97320846495148e-06	-1.49463128110188	2
ENSG00000162999.12	DUSP19	2	183079224	2_110	0	0.0160803273856416	5.84704019530226	1.56816252610148e-06	0.667774086378858	1
ENSG00000163002.12	NUP35	2	183118011	2_110	0	0.0143524524383415	4.77907473961408	1.1440105892488e-06	-0.194179300499648	3
ENSG00000170396.7	ZNF804A	2	184598393	2_112	0	0.00818142769087682	6.80922997411323	9.29152937334397e-07	-0.824235583624382	2
ENSG00000188738.14	FSIP2	2	185739764	2_112	0	0.00782825167884993	6.102105102733	7.96717889737451e-07	0.0504955921963076	2
ENSG00000065548.17	ZC3H15	2	186485252	2_112	0	0.00810598330939783	6.9702688450694	9.42356737664464e-07	1.13709294654815	2
ENSG00000138448.11	ITGAV	2	186590551	2_112	1	0.607929426368284	29.8094397097326	0.000302250539271439	-5.23855316055322	2
ENSG00000144369.12	FAM171B	2	186693557	2_112	0	0.00680293523228015	6.54856127390996	7.43023136765139e-07	1.27067669172904	1
ENSG00000163012.3	ZSWIM2	2	186849535	2_112	0	0.0161566871237296	11.9318363592216	3.21528673661932e-06	0.327433628318648	1
ENSG00000064989.12	CALCRL	2	187448790	2_112	0	0.0103103059617161	9.2211747968868	1.58568863489448e-06	1.32094594594596	1
ENSG00000003436.15	TFPI	2	187566010	2_112	0	0.00700351835923352	5.48160394067956	6.40300779501911e-07	-0.664974619289304	1
ENSG00000174325.4	DIRC1	2	188778589	2_112	0	0.0064677969097755	4.6982313615937	5.06816656636024e-07	0.0911155279706436	3
ENSG00000168542.14	COL3A1	2	188974074	2_112	0	0.00823007168995005	6.88311790531495	9.44819684292424e-07	-0.726315789473503	1
ENSG00000204262.11	COL5A2	2	189158450	2_113	0	0.078280925901924	19.4206224221377	2.53559101488835e-05	2.99713480971906	2
ENSG00000115368.9	WDR75	2	189439885	2_113	0	0.0350129685865143	11.7421509366115	6.857040243536e-06	2.03523380341946	3
ENSG00000138449.10	SLC40A1	2	189584239	2_113	0	0.0171959321830025	5.03538788939539	1.44417146723744e-06	0.63060917053005	2
ENSG00000138381.9	ASNSD1	2	189653205	2_113	0	0.0166417333167559	4.72740062873709	1.31214271135825e-06	0.312925170068167	1
ENSG00000151687.14	ANKAR	2	189580468	2_113	0	0.019489322849823	6.21305292827027	2.01958394185996e-06	0.993288590604174	1
ENSG00000128694.11	OSGEPL1	2	189760628	2_113	0	0.0252619946112723	8.65745171561189	3.6476891536791e-06	1.18972332015752	1
ENSG00000128699.13	ORMDL1	2	189783978	2_113	0	0.0179608615090782	5.44464277467844	1.63101013797226e-06	-0.374357199744761	2
ENSG00000064933.17	PMS1	2	189783978	2_113	0	0.0166094921960196	4.70916628884097	1.30454927238292e-06	-0.00341801119869522	2
ENSG00000198130.15	HIBCH	2	190344069	2_113	0	0.0171494217952524	5.00991597455964	1.43297967220669e-06	-0.229729729729736	1
ENSG00000151689.12	INPP1	2	190343248	2_113	0	0.0197877451974666	6.35608110034381	2.09771191467279e-06	0.588687919359614	2
ENSG00000151690.14	MFSD6	2	190403662	2_113	0	0.115750482829065	23.2285831336329	4.48441335149037e-05	-2.21758005991935	2
ENSG00000189362.11	NEMP2	2	190533819	2_113	0	0.0173316644657021	5.10931011477755	1.47693928249483e-06	0.187878787878777	1
ENSG00000138386.16	NAB1	2	190647213	2_113	0	0.0195400003115005	6.23745586405467	2.032788323742e-06	-0.961832061068926	1
ENSG00000115415.18	STAT1	2	191021099	2_113	0	0.0223502166473929	7.50284717963946	2.79684206910324e-06	-0.820639037219069	2
ENSG00000138378.17	STAT4	2	191151202	2_114	0	0.0189726626194945	8.25076636585105	2.61085455595785e-06	1.13802588412538	2
ENSG00000173559.12	NABP1	2	191623550	2_114	0	0.0148305409831376	5.93519315837412	1.46808755238096e-06	0.56977745560727	2
ENSG00000144339.11	TMEFF2	2	192200547	2_114	0	0.0420792086286023	15.7769558396355	1.10726323248373e-05	1.70588235294088	1
ENSG00000196950.13	SLC39A10	2	195565401	2_115	0	0.0348444623694485	13.8427569282311	8.04482250404742e-06	1.74294151708521	2
ENSG00000118997.13	DNAH7	2	196087286	2_116	0	0.0275278632362121	8.63227319204869	3.96330763461041e-06	1.19285714285686	1
ENSG00000081320.10	STK17B	2	196205989	2_116	0	0.0323225265639805	10.1499159860265	5.47177025335677e-06	-1.33541420081045	2
ENSG00000138411.10	HECW2	2	196311224	2_116	0	0.019614398049067	5.43742395750552	1.77880477448916e-06	-0.548040268364735	4
ENSG00000144395.17	CCDC150	2	196640794	2_116	0	0.0300488975997307	9.46015334101905	4.74118416568594e-06	-1.30167597765355	1
ENSG00000119041.10	GTF3C3	2	196799713	2_116	0	0.061123413437676	16.2108026936529	1.65261703420908e-05	1.78816199376953	1
ENSG00000187944.2	C2orf66	2	196761227	2_116	0	0.0219711564591952	6.505853544116	2.38406067879284e-06	-0.687179880959357	2
ENSG00000197121.14	PGAP1	2	196914709	2_116	0	0.0181572594067089	4.71111440799661	1.42670457829241e-06	0.0671140939597634	1
ENSG00000065413.18	ANKRD44	2	197308812	2_117	0	0.0199598737809332	9.70315057768673	3.23020933015355e-06	-2.33587786259528	1
ENSG00000162944.10	RFTN2	2	197675986	2_117	0	0.0144273511635308	6.65169507747326	1.60058609862795e-06	-0.954101610943501	2
ENSG00000226124.6	FTCDNL1	2	199756040	2_118	0	0.0320901372852067	20.2277652586006	1.08262882419305e-05	-3.10260942448071	2
ENSG00000178074.5	C2orf69	2	199915975	2_118	0	0.0169889105043242	13.5784916338364	3.84748701821241e-06	2.69426751592322	1
ENSG00000162971.10	TYW5	2	199955071	2_118	0	0.00942911527212475	7.60770045861795	1.19642217889663e-06	-1.91318121537746	2
ENSG00000162972.10	MAIP1	2	199955782	2_118	0	0.0143828647158851	11.9565965627789	2.86822407433437e-06	-2.56050955413998	1
ENSG00000196141.13	SPATS2L	2	200305923	2_118	0	0.0188047485655133	12.4870147361852	3.91639295574865e-06	1.24807322974168	2
ENSG00000155729.12	KCTD18	2	200519526	2_118	0	0.0384356423622413	21.503728119135	1.37850393355562e-05	-2.56540084388193	1
ENSG00000138356.13	AOX1	2	200589225	2_118	0	0.0195115096815754	13.229645698576	4.30525810383405e-06	1.31788079470191	1
ENSG00000013441.15	CLK1	2	200864612	2_119	0	0.0489173589534968	16.0526177391789	1.30969138564419e-05	1.93223819301791	1
ENSG00000240344.8	PPIL3	2	200889218	2_119	0	0.0311609700707998	11.773255858953	6.11881971173846e-06	1.29447852760703	1
ENSG00000119013.8	NDUFB3	2	201071148	2_119	0	0.0174380040801422	6.30051331940748	1.83245287407338e-06	-0.920962267531364	2
ENSG00000003402.19	CFLAR	2	201116120	2_119	0	0.0196257513181565	7.41239290568997	2.42630184698265e-06	-0.945382848010443	2
ENSG00000003400.14	CASP10	2	201183110	2_119	0	0.0317190639909263	11.9411469393857	6.3172274112352e-06	1.51962575345083	2
ENSG00000064012.21	CASP8	2	201227243	2_119	0	0.0148010812897196	4.75965760619419	1.17497671899048e-06	0.1030325423713	4
ENSG00000155749.12	ALS2CR12	2	201335852	2_119	0	0.0170445493636213	6.08592990203639	1.73010545288787e-06	0.58709467589866	2
ENSG00000082146.12	STRADB	2	201388150	2_119	0	0.0200839085006265	7.62960583481987	2.55570334543704e-06	-0.977611940298481	1
ENSG00000155755.18	TMEM237	2	201643259	2_119	0	0.0162471737216934	5.63554265159914	1.52712177855036e-06	-0.338709677419394	1
ENSG00000082126.17	MPP4	2	201693692	2_119	0	0.0166674971872098	5.87562805024866	1.63337081576147e-06	-0.74269005847956	1
ENSG00000138395.14	CDK15	2	201790164	2_119	0	0.0452527141270747	15.3112898490093	1.1556239012192e-05	-1.82707964128608	3
ENSG00000155760.2	FZD7	2	202034208	2_120	0	0.0225671134421781	9.43301654365981	3.55047708262111e-06	-1.23703703703729	1
ENSG00000204217.13	BMPR2	2	202381581	2_120	0	0.0138575150154406	4.84643546486249	1.12012862927925e-06	-0.391304347826102	1
ENSG00000138439.11	FAM117B	2	202631289	2_120	0	0.0143470503447058	5.17246030870738	1.23771283511545e-06	0.492957244409165	2
ENSG00000163596.16	ICA1L	2	202871528	2_120	0	0.0157454079408261	6.04621141343867	1.58780568075572e-06	1.10842853331171	2
ENSG00000138380.17	CARF	2	202899141	2_120	0	0.0171666338295142	6.85851330074343	1.96370042611731e-06	-1.15570985149182	3
ENSG00000138442.9	WDR12	2	202994595	2_120	0	0.0138432657343958	4.83676989443042	1.11674518312667e-06	0.146095717884121	1
ENSG00000144426.18	NBEAL1	2	203014780	2_120	0	0.0146465043740712	5.36646781791715	1.31093941271971e-06	-0.446043165467718	1
ENSG00000119004.15	CYP20A1	2	203229858	2_120	0	0.0153747343046807	5.82223338905646	1.49299150085201e-06	-0.390624999999948	1
ENSG00000138443.15	ABI2	2	203326184	2_120	0	0.0142681185772694	5.12055281014672	1.21855087273118e-06	0.0614382077971462	2
ENSG00000118257.16	NRP2	2	205681426	2_121	0	0.0162382119928849	4.76566889024222	1.29069069045565e-06	-0.173228346456723	1
ENSG00000114933.15	INO80D	2	206076977	2_122	0	0.0179280603046369	4.69833414443018	1.40487379076136e-06	0.100775193798474	1
ENSG00000023228.13	NDUFS1	2	206158896	2_122	0	0.219977177621275	19.3304734703844	7.09218772803525e-05	3.888	1
ENSG00000183671.12	GPR1	2	206212000	2_122	0	0.0209386583846114	7.15736246185226	2.49955080346858e-06	-1.39766442611743	3
ENSG00000204186.7	ZDBF2	2	206278506	2_122	0	0.0273820370043617	10.7327011967486	4.90156647807808e-06	-2.11199999999996	1
ENSG00000114948.12	ADAM23	2	206461532	2_122	0	0.0209108745940764	5.88605527011736	2.0528472673287e-06	-0.0304470035918552	3
ENSG00000138400.12	MDH1B	2	206765369	2_122	0	0.0232724256950096	7.19321587813121	2.79206067735163e-06	-1.00174078560968	2
ENSG00000118260.14	CREB1	2	207085005	2_122	0	0.0209529693132144	6.28860717570981	2.19765820797417e-06	0.718562874251506	1
ENSG00000144401.14	METTL21A	2	207684044	2_122	0	0.0200099061986523	5.83207217633473	1.94638186020361e-06	0.626582278480934	1
ENSG00000163249.11	CCNYL1	2	207712007	2_122	0	0.0380627074446709	11.7023552941849	7.42904624941467e-06	-1.38819320214785	1
ENSG00000115020.16	PIKFYVE	2	208265568	2_123	0	0.0208172863779118	6.66500629960945	2.31411419599974e-06	0.731057182024454	2
ENSG00000078018.19	MAP2	2	209426139	2_124	0	0.0125463753361804	5.71714086316487	1.19634730088365e-06	0.417402298041799	2
ENSG00000197713.14	RPE	2	209931971	2_124	0	0.016088460087759	8.05245011747677	2.16074056946971e-06	0.929236909320626	2
ENSG00000115365.11	LANCL1	2	210466153	2_124	0	0.0113360045152415	4.76532083134957	9.00974005716649e-07	0.0768995607406694	2
ENSG00000021826.14	CPS1	2	210466153	2_124	0	0.0113654054539153	4.78961758423433	9.07916437013618e-07	0.0574577205608564	2
ENSG00000144451.18	SPAG16	2	213293374	2_126	0	0.0621374089126643	14.3472792524866	1.48690354369956e-05	2.19999999999942	1
ENSG00000144583.4	MARCH4	2	216335999	2_127	0	0.0238175406397387	10.7687943609641	4.27783573783297e-06	-1.29365079365089	1
ENSG00000138376.10	BARD1	2	214808273	2_127	0	0.0202345460867015	9.37303782736763	3.16325309622341e-06	1.26436358421847	3
ENSG00000138363.14	ATIC	2	215294322	2_127	0	0.0142332254458541	6.67823758338083	1.58535051962632e-06	-1.20445560422224	3
ENSG00000115414.18	FN1	2	215436779	2_127	0	0.0136239869526681	5.39520007675264	1.22594751993448e-06	-0.147887323943738	1
ENSG00000118242.15	MREG	2	215943003	2_127	0	0.0905668163124531	23.4006208389658	3.53473277368777e-05	-2.29924897673032	2
ENSG00000163449.10	TMEM169	2	216174930	2_127	0	0.0228482607396965	10.3095382866262	3.9287325729893e-06	1.24031007751982	1
ENSG00000115425.13	PECR	2	216064147	2_127	0	0.0144038994359508	6.02592278761814	1.4476505802768e-06	-0.737864077669924	1
ENSG00000138375.12	SMARCAL1	2	216412329	2_127	0	0.017432616810966	7.83294861293273	2.27744536366469e-06	-0.948807684625912	3
ENSG00000197756.9	RPL37A	2	216500041	2_127	0	0.0189644024958757	8.64014398256645	2.73287803105073e-06	-1.02105263157892	1
ENSG00000115457.9	IGFBP2	2	216535725	2_127	0	0.0436091303762139	16.4992132013572	1.20005393799379e-05	1.76984126984074	1
ENSG00000115461.4	IGFBP5	2	217216720	2_128	0	0.0814552104259132	22.7077021040146	3.08497865665637e-05	-2.41818181818224	1
ENSG00000231672.6	DIRC3	2	217429725	2_128	0	0.0121531022085776	4.67476418239339	9.47560533542782e-07	0.0145631067961174	1
ENSG00000171450.5	CDK5R2	2	218959212	2_129	0	0.0670668355331654	18.0503161680931	2.01907631430381e-05	-1.8880407124683	1
ENSG00000079308.16	TNS1	2	218004819	2_129	0	0.0402795193010295	15.3723918563531	1.03272771232877e-05	-2.1719745222919	1
ENSG00000163466.15	ARPC2	2	218216699	2_129	0	0.0813524360706001	18.1811019686168	2.46689616824551e-05	1.51282051282042	1
ENSG00000127837.9	AAMP	2	218270227	2_129	0	0.0305979692056468	27.1885383013496	1.38751781725444e-05	-4.95967741935412	1
ENSG00000127838.13	PNKD	2	218356632	2_129	0	0.0347284466426105	20.0283862442864	1.16008930237052e-05	-3.48854961832044	1
ENSG00000135926.14	TMBIM1	2	218292881	2_129	0	0.0345598900216452	10.7363095933169	6.18852975938367e-06	-0.89942528735677	1
ENSG00000018280.16	SLC11A1	2	218381984	2_129	0	0.0209790660482723	7.1489279631162	2.50142321851586e-06	0.748175182481655	1
ENSG00000135913.10	USP37	2	218568874	2_129	0	0.0160273934962761	4.82105658499003	1.28873977943273e-06	0.444444444444529	1
ENSG00000144580.13	CNOT9	2	218568666	2_129	0	0.0354911084548516	13.4408925202977	7.9562382068464e-06	-2.04941860465124	1
ENSG00000115556.13	PLCD4	2	218607602	2_129	0	0.0172876252127649	5.25502034195489	1.51519959566309e-06	0.186538012540482	3
ENSG00000074582.12	BCS1L	2	218658710	2_129	0	0.0160270351854321	4.87505735032028	1.30314584926835e-06	-0.540155974865888	2
ENSG00000115568.15	ZNF142	2	218659583	2_129	0	0.0164630169372649	4.88083302781159	1.34018107651857e-06	0.100115064642838	2
ENSG00000163481.7	RNF25	2	218672514	2_129	0	0.0424300444262826	15.2436127927241	1.07875171875233e-05	-2.18823529411908	1
ENSG00000163482.11	STK36	2	218672501	2_129	0	0.0216211094803138	7.48631130736686	2.69964068216038e-06	0.973428980850746	2
ENSG00000135912.10	TTLL4	2	218713638	2_129	0	0.0174774317444044	6.11506729841815	1.78253867472593e-06	1.08064516129033	1
ENSG00000135929.8	CYP27A1	2	218780830	2_129	0	0.0167914909114896	5.38680422535664	1.50862241593225e-06	0.815010303596647	2
ENSG00000187736.12	NHEJ1	2	219157074	2_129	0	0.0189474569394354	5.96508060753977	1.88506943228682e-06	-0.321232568599144	2
ENSG00000213901.10	SLC23A3	2	219170383	2_129	0	0.0214800152867173	7.9403311076979	2.8446792463757e-06	1.15850987803273	2
ENSG00000144567.10	FAM134A	2	219194103	2_129	0	0.0160481484218679	4.79135103775485	1.28245763789317e-06	-0.237037037037047	1
ENSG00000115649.15	CNPPD1	2	219164178	2_129	0	0.0173034952702079	5.45413498191048	1.57405472025891e-06	0.623626472427068	2
ENSG00000115657.12	ABCB6	2	219218731	2_129	0	0.0183882851260576	6.05292449046567	1.85637876106509e-06	-0.737864077670024	1
ENSG00000198925.10	ATG9A	2	219220216	2_129	0	0.0649569502080311	17.6501431759603	1.91220286446199e-05	-1.72833997336557	2
ENSG00000163516.13	ANKZF1	2	219229829	2_129	0	0.0176957313238241	5.67718552300161	1.67556665094218e-06	-0.557788944723712	1
ENSG00000163521.15	GLB1L	2	219266168	2_129	0	0.0163225275551836	4.9044143042079	1.33516416135681e-06	-0.415662650602544	1
ENSG00000135924.15	DNAJB2	2	219279688	2_129	0	0.0168122535826015	5.10689698015682	1.4320003844525e-06	0.355828220858808	1
ENSG00000054356.13	PTPRN	2	219309183	2_129	0	0.025133806556879	9.0458744769357	3.79200525778659e-06	-1.12820512820551	1
ENSG00000123992.18	DNPEP	2	219399651	2_129	0	0.0205000213712807	6.97692116111891	2.38549348547589e-06	-0.7678883071557	1
ENSG00000175084.11	DES	2	219418537	2_129	0	0.0167639494673728	5.09049306615375	1.42329950673004e-06	0.353518821604035	1
ENSG00000072195.14	SPEG	2	219434550	2_129	0	0.0211465792689819	7.30181723736953	2.57531992957708e-06	0.870370370370576	1
ENSG00000072182.12	ASIC4	2	219515403	2_129	0	0.018947811441566	6.25141209154047	1.97559213359632e-06	-0.641221374045955	1
ENSG00000123989.13	CHPF	2	219541366	2_129	0	0.016742154828202	5.06493795279307	1.41431318112811e-06	-0.24603174603179	1
ENSG00000123999.4	INHA	2	219568235	2_129	0	0.0161162746201005	4.75457926606748	1.27801766524308e-06	0.19072206586524	3
ENSG00000124006.14	OBSL1	2	219569000	2_129	0	0.016441100502906	4.88509647799647	1.33956605836069e-06	0.171171171171249	1
ENSG00000144589.21	STK11IP	2	219597759	2_130	0	0.0169103645793214	4.67923747400799	1.31973934050566e-06	-0.0617357326495972	2
ENSG00000114923.16	SLC4A3	2	219628664	2_130	0	0.0223087720316745	7.28666950662629	2.71122052293277e-06	0.790476190476326	1
ENSG00000116106.11	EPHA4	2	221475362	2_130	0	0.0204275789329618	6.45695580915369	2.19990950945066e-06	0.660130718954394	1
ENSG00000135903.18	PAX3	2	222296905	2_131	0	0.0202940947069258	6.39969032456709	2.16615110065149e-06	0.671641791044764	1
ENSG00000116120.9	FARSB	2	222651338	2_131	0	0.0195391284488402	6.04283695897285	1.96927410538835e-06	0.591200429297536	2
ENSG00000123983.13	ACSL3	2	223099435	2_131	0	0.0249574665097447	8.34879850274765	3.475238237886e-06	0.995726495726698	1
ENSG00000171951.4	SCG2	2	223475281	2_131	0	0.0191113842658549	5.83453303536387	1.85976621329726e-06	-0.522727272727339	1
ENSG00000152056.16	AP1S3	2	223837588	2_131	0	0.0177156740471341	5.12114863450237	1.51316109804977e-06	0.289062500000035	1
ENSG00000085449.14	WDFY1	2	223901533	2_131	0	0.017953843675512	5.24674641585664	1.57111371408414e-06	0.453445770700254	2
ENSG00000135900.3	MRPL44	2	223957073	2_131	0	0.0168900968505813	4.67242119669134	1.31623741245936e-06	-0.00775193798449565	1
ENSG00000135919.12	SERPINE2	2	224040838	2_132	0	0.0193141638197859	6.6735564008045	2.14977669973012e-06	0.687150837989061	1
ENSG00000036257.12	CUL3	2	224584259	2_132	0	0.015796281755785	4.78282433062241	1.26008373859492e-06	0.227303819626154	2
ENSG00000135905.18	DOCK10	2	224882321	2_132	0	0.0177969127572665	5.90389046381205	1.75243964029089e-06	0.676470588235196	1
ENSG00000169047.5	IRS1	2	226800135	2_133	0	0.0174987407516705	4.72639506269445	1.37942128345424e-06	0.139112903225735	1
ENSG00000144468.16	RHBDD1	2	226836316	2_133	0	0.0224436028250772	7.06901662881363	2.64613308839601e-06	0.815789473683816	1
ENSG00000081052.11	COL4A4	2	227153955	2_133	0	0.0231374394048322	7.35594548039667	2.83866342241819e-06	0.793214546704905	3
ENSG00000169031.18	COL4A3	2	227153955	2_133	0	0.0178033988476501	4.88871642007649	1.45163647747015e-06	0.215633340462354	3
ENSG00000168958.19	MFF	2	227325286	2_134	0	0.0323547297012277	9.50571997850633	5.12959288356876e-06	1.22000951450565	4
ENSG00000173744.17	AGFG1	2	227379189	2_134	0	0.0410479182646774	11.7612721723021	8.05203293722637e-06	1.46287623195817	2
ENSG00000168955.3	TM4SF20	2	227381311	2_134	0	0.0293139158314226	8.57248881190321	4.19122396881002e-06	1.12139768088447	4
ENSG00000135917.13	SLC19A3	2	227718030	2_134	0	0.0211767473663517	5.50534563471924	1.9444821066914e-06	0.447404022501012	3
ENSG00000115009.11	CCL20	2	227815864	2_134	0	0.0964465133900966	19.956794679752	3.21023944711061e-05	-2.11711711711647	1
ENSG00000123977.9	DAW1	2	227871322	2_134	0	0.0196111906287447	4.78226140654009	1.56421835782555e-06	-0.145068991071215	2
ENSG00000153832.11	FBXO36	2	229948378	2_135	0	0.0234751452807227	14.2419450373919	5.57619175130248e-06	1.78809523809624	1
ENSG00000079263.18	SP140	2	230220187	2_135	0	0.014749916207637	12.7877860161002	3.14590076586004e-06	2.36290322580705	1
ENSG00000135899.17	SP110	2	230211902	2_135	0	0.0208338962847581	13.9341993068154	4.84186438896776e-06	1.99812479007155	2
ENSG00000067066.16	SP100	2	230400304	2_135	0	0.0225609347133469	13.0874753810635	4.92462394106957e-06	1.33273003211617	2
ENSG00000135932.10	CAB39	2	230712812	2_135	0	0.0281431574655204	15.6067878897748	7.32565487120618e-06	-1.70776255707702	1
ENSG00000135916.15	ITM2C	2	230866088	2_135	0	0.0186791502641577	11.7396172228006	3.65738903127885e-06	1.40699866247708	3
ENSG00000204128.5	C2orf72	2	231037334	2_136	0	0.0292429517968339	7.23375593849746	3.52813476690865e-06	0.806584362139584	1
ENSG00000173692.12	PSMD1	2	231056872	2_136	0	0.0224606229553396	4.74399230434423	1.77715733693995e-06	-0.202380952380968	1
ENSG00000135914.5	HTR2B	2	231125386	2_136	0	0.0245647815526503	5.58816451731432	2.28950815831509e-06	-0.503164556962196	1
ENSG00000115053.15	NCL	2	231483427	2_136	0	0.0223176664916016	4.68382831616361	1.74345144460295e-06	0.0792079207920411	1
ENSG00000187514.16	PTMA	2	231707301	2_136	0	0.0225538697018991	4.78303067951189	1.79922028663704e-06	-0.0884955752212203	1
ENSG00000144524.17	COPS7B	2	231781537	2_136	0	0.0276201441134507	6.69445138091855	3.08390533051119e-06	0.700680272108862	1
ENSG00000156973.13	PDE6D	2	231705893	2_136	0	0.025833742775963	6.0633013024183	2.61250172990369e-06	-0.582154208887226	2
ENSG00000144535.19	DIS3L2	2	231961176	2_136	0	0.0250918294242546	5.7883892314055	2.42242399112062e-06	-0.528169014084221	1
ENSG00000221944.6	TIGD1	2	232550122	2_136	0	0.0245012520921035	5.56374149722981	2.27360663473698e-06	0.537037037037036	1
ENSG00000135930.13	EIF4E2	2	232550972	2_136	0	0.0258247837385167	6.06002966752271	2.61018656058124e-06	0.521978021977788	1
ENSG00000204120.14	GIGYF2	2	232697018	2_137	0	0.0156409796591275	5.76043584539252	1.50272461740069e-06	-0.675673256043866	2
ENSG00000182600.9	C2orf82	2	232856815	2_137	0	0.015273625652629	5.18921131449011	1.32191522340859e-06	-0.146881287726432	1
ENSG00000066248.14	NGEF	2	233111873	2_137	0	0.0168913051362191	6.55961156069342	1.84799773915878e-06	-0.878172588832373	1
ENSG00000085978.21	ATG16L1	2	233250193	2_137	0	0.0199900692485279	73.3510555922162	2.44557379578868e-05	8.843498131406	2
ENSG00000077044.10	DGKD	2	233228884	2_137	0	0.0172501763099424	6.24487938153312	1.7967088140796e-06	-0.424927293626181	2
ENSG00000085982.13	USP40	2	233565958	2_137	0	0.0143679899657901	9.65481522676754	2.31366293009579e-06	2.41906384479458	3
ENSG00000130147.15	SH3BP4	2	234952438	2_138	0	0.027318078075953	8.78246601068078	4.00153597043183e-06	-1.04735376044615	1
ENSG00000132321.16	IQCA1	2	236506648	2_139	0	0.0176099108527997	4.78212933227997	1.40455445115681e-06	0.183706070287462	1
ENSG00000144476.5	ACKR3	2	236646860	2_140	0	0.0325985463385445	13.331100615466	7.24810282630998e-06	-1.48087431693928	1
ENSG00000198612.10	COPS8	2	237133857	2_140	0	0.0928871734302603	23.3438417061866	3.6164976117736e-05	-2.88655462184838	1
ENSG00000115648.13	MLPH	2	237484517	2_140	0	0.0156455601190004	6.41215477907532	1.67322836513432e-06	0.708357187567385	2
ENSG00000124839.12	RAB17	2	237601116	2_140	0	0.124373937950851	26.2001544550245	5.43492233516008e-05	2.47767857142924	1
ENSG00000124831.18	LRRFIP1	2	237688902	2_140	0	0.021569264916288	9.43267513634289	3.39336305827615e-06	1.1474358974361	1
ENSG00000177483.11	RBM44	2	237798649	2_140	0	0.0233344505034203	10.1738801218047	3.95953603632576e-06	-1.12790697674502	1
ENSG00000233608.3	TWIST2	2	238728215	2_141	0	0.0341821398766221	12.124541486311	6.91233338934553e-06	-1.14124433894783	2
ENSG00000184182.18	UBE2F	2	237966682	2_141	0	0.0149710578980156	6.35659948868612	1.58722115815695e-06	-1.42187499999973	1
ENSG00000132330.16	SCLY	2	238061323	2_141	0	0.0259855458760099	15.1603587770413	6.57054553259129e-06	3.37672366116053	2
ENSG00000144488.14	ESPNL	2	238100744	2_141	0	0.015241570418198	5.49015369531117	1.39564294667537e-06	0.904725179605039	3
ENSG00000168427.8	KLHL30	2	238140342	2_141	0	0.0165771988067263	6.88740411841115	1.90426251035187e-06	1.29025433828141	2
ENSG00000178752.15	ERFE	2	238157706	2_141	0	0.0245920894536826	9.82480211414446	4.02976153669747e-06	-1.28666666666644	1
ENSG00000132323.8	ILKAP	2	238203982	2_141	0	0.0160397134822486	5.44048967344816	1.4554413257041e-06	-0.454545454545522	1
ENSG00000204104.11	TRAF3IP1	2	238319497	2_141	0	0.0276706742616988	10.8119117677766	4.98979082796628e-06	1.32519917850631	4
ENSG00000065802.11	ASB1	2	238426593	2_141	0	0.0425350348290022	14.6559065788445	1.03972763277308e-05	-1.72700773634936	2
ENSG00000068024.16	HDAC4	2	239401581	2_142	0	0.00992120324890699	4.8156117113035	7.96848784223007e-07	0.183823529411711	1
ENSG00000130414.11	NDUFA10	2	240025784	2_142	0	0.00977922199259284	4.68048637475402	7.63405695615619e-07	0.0177688715258529	2
ENSG00000172428.10	COPS9	2	240136028	2_142	0	0.0256147022611966	13.7314810939071	5.86633420327369e-06	-1.54310344827659	1
ENSG00000063660.8	GPC1	2	240434114	2_142	0	0.039252300189734	17.7693407454387	1.16331286941247e-05	2.42187499999973	1
ENSG00000188542.9	DUSP28	2	240560414	2_142	0	0.0958811607747803	26.332293781774	4.21096935079977e-05	-2.74384236453254	1
ENSG00000142327.12	RNPEPL1	2	240566275	2_142	0	0.0125341657618996	7.00840459248781	1.46512508779126e-06	1.12333907614104	3
ENSG00000144504.15	ANKMY1	2	240540529	2_142	0	0.0100114508321727	4.90050599752111	8.18272676200444e-07	0.155277573802305	3
ENSG00000142330.19	CAPN10	2	240586423	2_142	0	0.0831061330899482	24.9456311348497	3.45770292227025e-05	-2.44640672666001	2
ENSG00000178623.11	GPR35	2	240602498	2_142	0	0.20810861475477	34.0466908570374	0.000118174853165468	3.09589041095926	1
ENSG00000172478.17	C2orf54	2	240897157	2_143	0	0.00876412282824868	4.70892419094031	6.88319795825549e-07	0.177215189873397	1
ENSG00000226321.5	CROCC2	2	240935943	2_143	0	0.0232747254277642	14.554745990415	5.65001111793053e-06	1.84375000000042	1
ENSG00000162804.13	SNED1	2	240991829	2_143	0	0.147787608899319	31.0372751698579	7.65035722952033e-05	-2.88019297598157	2
ENSG00000122085.16	MTERF4	2	241103233	2_143	0	0.0102208017131454	6.26278728335552	1.06761023724978e-06	0.688741721854444	1
ENSG00000115687.13	PASK	2	241147445	2_143	0	0.0279299365485266	15.3546207569211	7.1526858159597e-06	1.66533215329207	2
ENSG00000115685.14	PPP1R7	2	241149506	2_143	0	0.0128587455226928	8.11656571276379	1.74072840566812e-06	1.03401360544226	1
ENSG00000146205.13	ANO7	2	241224412	2_144	0	0.0259876642504781	13.4659016492449	5.83663843905692e-06	1.04558144230026	2
ENSG00000168385.17	SEPT2	2	241323571	2_144	0	0.0088839877859731	6.87763992133978	1.01907815697089e-06	1.61408992712618	2
ENSG00000115677.16	HDLBP	2	241316415	2_144	0	0.00918808891846457	6.10292891333662	9.35241148136251e-07	-1.26626525318392	2
ENSG00000006607.13	FARP2	2	241356233	2_144	0	0.120266283081295	28.3624605691434	5.68915674848753e-05	2.50966787508517	3
ENSG00000115694.14	STK25	2	241509731	2_144	1	0.0744918112478049	30.3379645665112	3.76925118023107e-05	-4.58335675852572	2
ENSG00000176720.4	BOK	2	241558372	2_144	0	0.00859281630668807	6.45748053663992	9.25462315582173e-07	-1.58451315052244	2
ENSG00000176946.11	THAP4	2	241629347	2_144	0	0.0114849772435912	7.80590031912577	1.49524805328653e-06	-0.806010750594157	2
ENSG00000168393.12	DTYMK	2	241667432	2_144	0	0.0104781071975136	6.77636866928961	1.18424066125205e-06	0.61538461538481	1
ENSG00000168395.15	ING5	2	241687007	2_144	0	0.118704304935111	30.8330849544117	6.10440802328113e-05	3.58222222222236	1
ENSG00000180902.17	D2HGDH	2	241734936	2_144	0	0.0294672087488176	15.5748163946487	7.65459188961456e-06	-1.3615287498601	4
ENSG00000134121.9	CHL1	3	119672	3_1	0	0.0288789409998789	7.76221620009183	3.73875583619521e-06	0.835820895522482	1
ENSG00000072756.16	TRNT1	3	3126390	3_4	0	0.00967543247452718	7.224546600669	1.16584573600827e-06	-0.776252248233222	3
ENSG00000113851.14	CRBN	3	3177827	3_4	0	0.00973300789066611	7.28016231375271	1.18181158572119e-06	-0.790654654188502	2
ENSG00000170364.12	SETMAR	3	4303252	3_4	0	0.00854460347055874	6.05975075598555	8.63588360663727e-07	0.589242412833508	2
ENSG00000144455.13	SUMF1	3	4368850	3_4	0	0.0101152349509621	7.64127341087661	1.28914515195151e-06	0.87616317113378	4
ENSG00000134107.4	BHLHE40	3	4737584	3_4	0	0.0355269779595369	19.4680191796979	1.1535598650916e-05	1.98255813953476	1
ENSG00000134108.12	ARL8B	3	5119888	3_4	0	0.0205943792987034	14.3195369070407	4.91855787389927e-06	1.50655021834029	1
ENSG00000134109.10	EDEM1	3	5189692	3_4	0	0.0598819128051354	24.4374788185799	2.44068745232674e-05	2.2394366197194	1
ENSG00000180914.10	OXTR	3	8767536	3_7	0	0.0171784151734959	4.84208368727047	1.38731630809987e-06	0.184422188768589	3
ENSG00000070950.9	RAD18	3	8959911	3_7	0	0.0196647466616804	6.11367659389107	2.00516872742654e-06	0.636105587587281	2
ENSG00000196220.15	SRGAP3	3	9347539	3_7	0	0.0219011867903043	7.12792932836628	2.60370117998963e-06	-0.759689922480865	1
ENSG00000134077.15	THUMPD3	3	9360546	3_7	0	0.0169689240692199	4.72672105301487	1.33774823031493e-06	-0.121234612837249	2
ENSG00000168137.15	SETD5	3	9400053	3_7	0	0.0173855017708028	4.95475729018799	1.43671200431078e-06	-0.267123287671276	1
ENSG00000163719.19	MTMR14	3	9649842	3_8	0	0.0202869769509134	4.70746536424832	1.592812204442e-06	-0.132701421800944	1
ENSG00000156983.15	BRPF1	3	9731155	3_8	0	0.033840163529632	9.53683096531861	5.38265622731024e-06	1.03181818181813	1
ENSG00000114026.21	OGG1	3	9757089	3_8	0	0.02117181922794	5.1094581241456	1.8042350977724e-06	-0.419860223554621	2
ENSG00000134072.10	CAMK1	3	9770367	3_8	0	0.0217098966455637	5.34584747707812	1.93568384359313e-06	-0.517241379310364	1
ENSG00000171148.13	TADA3	3	9793221	3_8	0	0.0209880141908547	5.02734189377938	1.75982659253999e-06	0.400000000000178	1
ENSG00000241553.12	ARPC4	3	9792302	3_8	0	0.0202042372446478	4.66898951792897	1.57335043302718e-06	-0.0058823529411768	1
ENSG00000214021.15	TTLL3	3	9809721	3_8	0	0.0207915871236087	4.9387894835865	1.71264859537921e-06	-0.281498846312768	3
ENSG00000156990.14	RPUSD3	3	9843931	3_8	0	0.0203006952899207	4.71382763588647	1.59604347257766e-06	0.111940298507424	1
ENSG00000171135.13	JAGN1	3	9890289	3_8	0	0.0202037309391513	4.66875331251072	1.5732314116323e-06	-0.1292920937087	2
ENSG00000163702.18	IL17RC	3	9917083	3_8	0	0.0329224502096251	9.27662710124707	5.0938054581461e-06	-1.17726204385111	3
ENSG00000163703.17	CRELD1	3	9933563	3_8	0	0.0353375499892512	9.94681790804697	5.86247102189217e-06	1.75485157227734	2
ENSG00000163701.18	IL17RE	3	9906557	3_8	0	0.0205435370180791	4.82576903571608	1.65349108237459e-06	-0.0789212730506316	2
ENSG00000254999.3	BRK1	3	10115548	3_8	0	0.0782509692273464	17.5372299396812	2.28881571850308e-05	2.44037228916512	3
ENSG00000134086.7	VHL	3	10138357	3_8	0	0.0374084461834678	10.4864727838285	6.54273317191067e-06	1.87802984072306	2
ENSG00000134070.4	IRAK2	3	10167559	3_8	0	0.0224037590234847	5.64222700446149	2.10829584808701e-06	0.563147135962196	3
ENSG00000157014.10	TATDN2	3	10245570	3_8	0	0.0225775845535755	5.71506858228783	2.15208306196251e-06	-0.625315493799842	2
ENSG00000157017.15	GHRL	3	10273419	3_8	0	0.0416219339934232	11.499504245557	7.9829145331765e-06	-1.57142857142906	1
ENSG00000196639.6	HRH1	3	11138054	3_9	0	0.0156640092482062	6.15551497310712	1.60815323425491e-06	0.528169014084395	1
ENSG00000197548.12	ATG7	3	11230319	3_9	0	0.0158078272365599	6.24144537539728	1.64557416482989e-06	0.967158775437726	3
ENSG00000157152.16	SYN2	3	12004293	3_9	0	0.0141665918777868	5.21166245100281	1.23140742445657e-06	0.884147296991476	2
ENSG00000154743.17	TSEN2	3	12484507	3_9	0	0.0198504968287375	8.38301797746878	2.77544026180418e-06	-1.05891002595511	3
ENSG00000075975.15	MKRN2	3	12557101	3_9	0	0.0137897487282279	4.95849068886335	1.14042298098109e-06	-0.389564958654746	2
ENSG00000225526.4	MKRN2OS	3	12557284	3_9	0	0.0152191607953551	5.88482338031809	1.49377175771513e-06	0.697949252595353	3
ENSG00000132155.11	RAF1	3	12664356	3_9	0	0.0183714319273949	7.65443759965205	2.34539718972763e-06	0.901515151515084	1
ENSG00000144712.11	CAND2	3	12796583	3_9	0	0.0146288075754393	5.51318436622228	1.34515257970522e-06	0.447922314522914	2
ENSG00000144713.12	RPL32	3	12841494	3_9	0	0.0134182975485784	4.70211690449506	1.05232756363252e-06	0.0679245283018898	1
ENSG00000131379.9	C3orf20	3	14673353	3_10	0	0.0218594113331534	9.86317364127814	3.59596326825917e-06	1.10800197390724	2
ENSG00000144711.13	IQSEC1	3	13072162	3_10	0	0.0679278080395575	20.6284219004397	2.33708071286434e-05	2.30526315789504	1
ENSG00000163517.14	HDAC11	3	13695501	3_10	0	0.013163002684366	5.09414080241475	1.11837131705595e-06	0.609756097561144	1
ENSG00000163520.13	FBLN2	3	13568760	3_10	0	0.013195719562657	5.11741415010974	1.12627319597079e-06	0.323100067547621	2
ENSG00000163528.12	CHCHD4	3	14099967	3_10	0	0.0856493160468945	22.863446505942	3.26607161083559e-05	2.51232319415329	3
ENSG00000170876.7	TMEM43	3	14124463	3_10	0	0.0443407586343191	16.5533790238586	1.22419297809983e-05	2.16176470588311	1
ENSG00000131389.16	SLC6A6	3	14405037	3_10	0	0.0129882038488742	4.96863279032701	1.07633162985086e-06	-0.339534883720967	1
ENSG00000154781.15	CCDC174	3	14604169	3_10	0	0.0130945195808803	5.0451555520759	1.10185446512075e-06	-0.340094766258091	2
ENSG00000154783.11	FGD5	3	14813285	3_11	0	0.0421739639076248	10.7150635485397	7.53701324889536e-06	1.29389312977173	1
ENSG00000177463.15	NR2C2	3	14946654	3_11	0	0.024101385651944	5.42114899897138	2.17918179196523e-06	-0.425531914893602	1
ENSG00000131368.7	MRPS25	3	15065408	3_11	0	0.0440417022771349	11.1269135699327	8.17332779676082e-06	1.4785714285716	1
ENSG00000131381.12	RBSN	3	15090344	3_11	0	0.0431529976508989	10.9331312590272	7.86892919155011e-06	1.25698324022307	1
ENSG00000131375.9	CAPN7	3	15206289	3_11	0	0.0222615731561183	4.67269228104428	1.73493472072479e-06	0.0769758507378678	3
ENSG00000131370.15	SH3BP5	3	15319427	3_11	0	0.0241070938128205	5.42338199683752	2.18059573661998e-06	-0.541381102067809	2
ENSG00000206562.11	METTL6	3	15442762	3_11	0	0.0225316239864073	4.78630757811543	1.79867709580847e-06	0.215999999999975	1
ENSG00000144597.13	EAF1	3	15430456	3_11	0	0.0224053444254254	4.73334837300603	1.76880598733637e-06	0.150793650793581	1
ENSG00000206561.12	COLQ	3	15521324	3_11	0	0.0362004656982786	9.26592278616172	5.59452140673058e-06	-1.17599457480335	2
ENSG00000131373.14	HACL1	3	15586321	3_11	0	0.0222792469534329	4.68016962535468	1.73909059604771e-06	0.082096620634197	3
ENSG00000131386.17	GALNT15	3	16093103	3_11	0	0.0396103610812562	10.1195954393814	6.68547174391865e-06	1.20085470085399	1
ENSG00000154814.13	OXNAD1	3	16265263	3_12	0	0.0309538213645881	10.1788401110522	5.25499939116723e-06	-1.37770494252163	2
ENSG00000131378.13	RFTN1	3	16513716	3_12	0	0.0176591099415016	4.88766491121341	1.43956188642423e-06	-0.226170508333997	2
ENSG00000154822.17	PLCL2	3	16736509	3_12	0	0.0309067462975277	10.1644165859987	5.23957243834489e-06	1.31902023197544	2
ENSG00000182568.16	SATB1	3	18440872	3_13	0	0.0123504054779624	6.23834463703674	1.28502236233761e-06	-0.662801088730074	2
ENSG00000163576.17	EFHB	3	19885828	3_14	0	0.0178908573176091	6.66922663964192	1.99006258199428e-06	0.729309451136829	2
ENSG00000144566.10	RAB5A	3	19946616	3_14	0	0.0152132711154529	5.14530159351057	1.30555011279497e-06	-0.309865809569663	3
ENSG00000183977.13	PP2D1	3	20012089	3_14	0	0.0297008509677726	11.4471725585505	5.67057668268734e-06	1.33333333333329	1
ENSG00000114166.7	KAT2B	3	20031701	3_14	0	0.0146166128262105	4.76946491784499	1.16272365349057e-06	0.144736842105254	1
ENSG00000151789.10	ZNF385D	3	21839670	3_16	0	0.0170005998356205	5.33347347357501	1.51228794399562e-06	0.464000000000188	1
ENSG00000170142.11	UBE2E1	3	23805720	3_18	0	0.0276553160577455	10.5335022647786	4.85860423849476e-06	1.1294964028775	1
ENSG00000197885.10	NKIRAS1	3	23923099	3_18	0	0.015672924139392	5.18542632453619	1.35548465424991e-06	-0.422344935099995	3
ENSG00000077097.15	TOP2B	3	25664786	3_19	0	0.0229931220562315	4.90067564834528	1.87937744284078e-06	-0.254504363466557	2
ENSG00000151093.7	OXSM	3	25782726	3_19	0	0.0271217824115748	6.45840381891787	2.92148411532889e-06	0.705776173285007	1
ENSG00000163491.16	NEK10	3	27369070	3_20	0	0.0222975523013489	7.1484010045132	2.65843596692877e-06	-0.971556577075397	2
ENSG00000033867.16	SLC4A7	3	27484816	3_20	0	0.0312917261716232	10.3469510737938	5.40010273549941e-06	-1.29037281878116	3
ENSG00000187118.12	CMC1	3	28257796	3_21	0	0.0279573618679656	9.48129602941247	4.42103547661807e-06	-1.11347517730503	1
ENSG00000163512.13	AZI2	3	28348550	3_21	0	0.0316380616147717	10.6502283291729	5.61990393264772e-06	-1.29905728175611	3
ENSG00000144642.21	RBMS3	3	28575079	3_21	0	0.0177260690105513	5.18785415945919	1.53377021610903e-06	-0.453531598512854	1
ENSG00000163513.17	TGFBR2	3	30253939	3_22	0	0.0233212323262652	10.1186302415775	3.93580277010861e-06	0.994413407821114	1
ENSG00000163527.9	STT3B	3	31206903	3_23	0	0.0232967343525533	5.38218683928922	2.09128837384675e-06	0.588423941392375	2
ENSG00000197385.5	ZNF860	3	31966954	3_23	0	0.0393526944129601	10.3388242351381	6.78587305426715e-06	-1.23037324774472	3
ENSG00000152642.10	GPD1L	3	32105704	3_23	0	0.0223395149161624	4.98678471184162	1.85803745107121e-06	0.309090909090816	1
ENSG00000170293.8	CMTM8	3	32183834	3_23	0	0.028707988689872	7.35304919526646	3.52071072825161e-06	0.816717682953695	4
ENSG00000153551.13	CMTM7	3	32392093	3_24	0	0.0141838941601575	4.6709108249551	1.10498698688555e-06	0.0329218106996016	1
ENSG00000091317.7	CMTM6	3	32503449	3_24	0	0.0183359716952708	6.79283609317838	2.07737629192809e-06	-0.511999999999941	1
ENSG00000144635.8	DYNC1LI1	3	32570942	3_24	0	0.0164487854940738	6.16076442255231	1.69016282445894e-06	-0.689497716894867	1
ENSG00000182973.18	CNOT10	3	32684690	3_24	0	0.0172001309989496	6.4025408598237	1.83672534508223e-06	0.613588110403477	1
ENSG00000188167.8	TMPPE	3	33097285	3_24	0	0.0369421492666689	13.2243880775671	8.14812813052422e-06	-1.47169811320735	1
ENSG00000170266.15	GLB1	3	33097285	3_24	0	0.0424726819411531	14.5017491047596	1.02728318180839e-05	1.55990339430568	2
ENSG00000170275.14	CRTAP	3	33113893	3_24	0	0.0183126787273502	7.19278322048311	2.19689324469507e-06	0.888170825675189	2
ENSG00000173705.8	SUSD5	3	33218930	3_25	0	0.0239052320882098	8.00272097596301	3.1907350645893e-06	-0.786031322450256	2
ENSG00000153560.11	UBP1	3	33440884	3_25	0	0.017740246968063	5.19432061326805	1.53691029422212e-06	0.635036496350323	1
ENSG00000144681.10	STAC	3	36166670	3_26	0	0.018585595296074	4.67107690597211	1.44795011376879e-06	-0.0662675394699982	2
ENSG00000168016.13	TRANK1	3	36819990	3_27	0	0.0490737752436526	11.3039434196815	9.25208363901489e-06	1.50948091494601	2
ENSG00000178567.7	EPM2AIP1	3	36993455	3_27	0	0.0320043384356382	7.24675837650758	3.86823402843779e-06	-0.96666666666701	1
ENSG00000076242.14	MLH1	3	36993455	3_27	0	0.0357526656782801	8.29529444554831	4.94652649423058e-06	-1.06415264821862	2
ENSG00000093167.17	LRRFIP2	3	37186242	3_27	0	0.0256035223891252	5.13873178815875	2.19439989308724e-06	0.514024048862227	2
ENSG00000144674.16	GOLGA4	3	37243088	3_27	0	0.0267767962167839	5.56157407274673	2.48379898244555e-06	0.584868691156165	3
ENSG00000198590.11	C3orf35	3	37386585	3_27	0	0.027382978889249	5.77291232101516	2.63654846332945e-06	0.564841498559295	1
ENSG00000144668.11	ITGA9	3	37599824	3_27	0	0.0309831295096754	6.94002399950435	3.58629788643359e-06	-0.648854961832268	1
ENSG00000144677.14	CTDSPL	3	37862772	3_27	0	0.0279138939412685	5.95424835896524	2.77209095171753e-06	-0.616766467065878	1
ENSG00000136059.14	VILL	3	37987123	3_27	0	0.0397872806916131	9.30920779135792	6.17756164269909e-06	-1.17791411042946	1
ENSG00000187091.13	PLCD1	3	38008668	3_27	0	0.0341369936430319	7.85729583834597	4.47361372458658e-06	-1.02702539294463	2
ENSG00000172939.8	OXSR1	3	38173945	3_27	0	0.0341223326915138	7.85322448613175	4.46937536262538e-06	0.898876404494232	1
ENSG00000172940.11	SLC22A13	3	38266019	3_27	0	0.0257383002114591	5.18826799174031	2.22721615739473e-06	-0.398119122257096	1
ENSG00000144671.10	SLC22A14	3	38281798	3_27	0	0.0293020527165974	6.41272587321853	3.1340132360548e-06	0.642857142856978	1
ENSG00000093217.9	XYLB	3	38346523	3_28	0	0.0295627369622916	9.37289041548753	4.62145027151862e-06	1.07918552036186	1
ENSG00000114739.13	ACVR2B	3	38454574	3_28	0	0.0189857340160103	5.19776688639036	1.64590322368086e-06	-0.344000000000119	1
ENSG00000157036.12	EXOG	3	38493677	3_28	0	0.0227328859707093	6.89389059136857	2.61384039742027e-06	0.78694158075601	1
ENSG00000183873.15	SCN5A	3	38647751	3_28	0	0.0179703894625356	4.68071312790723	1.40290938290602e-06	0.0464281186034274	2
ENSG00000114742.13	WDR48	3	39052969	3_28	0	0.0180017682344891	4.69712228007901	1.41028581575191e-06	0.120437956204432	1
ENSG00000114745.13	GORASP1	3	39107217	3_28	0	0.0384326372855743	11.856999474997	7.60037627162474e-06	-1.29238329238393	1
ENSG00000168026.18	TTC21A	3	39105301	3_28	0	0.0327907748570513	10.3529066484164	5.66205498981423e-06	-1.42850257732961	3
ENSG00000168334.8	XIRP1	3	39191707	3_28	0	0.0469671945179435	13.762464947921	1.0780799043571e-05	-1.60708211266067	2
ENSG00000144659.10	SLC25A38	3	39383433	3_28	0	0.0244749443310351	7.58993121345409	3.09827282762104e-06	-1.14842445554889	3
ENSG00000168028.13	RPSA	3	39406103	3_28	0	0.0631741434714566	16.5935478624502	1.74839163627752e-05	-2.2322129086148	3
ENSG00000114784.3	EIF1B	3	40309786	3_29	0	0.0219458188823124	8.98844897691248	3.29000572544036e-06	-1.16197183098633	1
ENSG00000168032.8	ENTPD3	3	40387447	3_29	0	0.0138679699344277	4.67203829059948	1.08063589816916e-06	0.00746268656716394	1
ENSG00000188846.13	RPL14	3	40457354	3_29	0	0.0148534440963631	5.31677098144435	1.31714996657687e-06	-0.353207201030768	2
ENSG00000177873.12	ZNF619	3	40477330	3_29	0	0.0147348058929286	5.24144307455405	1.28811725573976e-06	0.399999999999971	1
ENSG00000172888.11	ZNF621	3	40528255	3_29	0	0.0617650647657393	18.8042988493694	1.93713617476795e-05	-1.93316195372682	1
ENSG00000168036.16	CTNNB1	3	41195090	3_30	0	0.214961543817897	30.6476310758526	0.000109879782017556	3.40322580645198	1
ENSG00000168038.10	ULK4	3	41962012	3_30	0	0.0484807246614991	16.0456629876137	1.29743877998183e-05	-2.52222056113711	3
ENSG00000182606.14	TRAK1	3	42061553	3_30	0	0.0190027879109244	7.19005224719016	2.2788171176313e-06	1.03000574085025	2
ENSG00000187094.11	CCK	3	42266417	3_30	0	0.0167214768892258	5.98721554508879	1.66978144950574e-06	0.626269930384505	3
ENSG00000114857.17	NKTR	3	42600359	3_33	0	0.00548606539865282	8.46544491690618	7.74588195587511e-07	0.938135406118059	2
ENSG00000181061.13	HIGD1A	3	42800848	3_33	0	0.0582853622163978	30.5054537897437	2.96549431044048e-05	2.62913907284744	1
ENSG00000144648.15	ACKR2	3	42804792	3_33	0	0.00418599328308567	5.93331560485191	4.14243862573803e-07	-0.555214723926593	1
ENSG00000182983.14	ZNF662	3	42905991	3_33	0	0.00382949639728925	5.08923146338292	3.25052847107027e-07	-0.424050632911265	1
ENSG00000240747.7	KRBOX1	3	42809828	3_33	0	0.00451165630810269	6.61024232619049	4.97408834482124e-07	0.758865248226863	1
ENSG00000144649.8	FAM198A	3	42979515	3_33	0	0.00397011962861682	5.42105807871909	3.58961407111671e-07	-0.528301886792421	1
ENSG00000144647.5	POMGNT2	3	43106046	3_33	0	0.0110000754764457	14.9285411516866	2.7388808549757e-06	-1.61136739287361	2
ENSG00000011198.7	ABHD5	3	43690090	3_33	0	0.0047468631932055	7.10669121598794	5.6264474471121e-07	-0.767676767677081	1
ENSG00000179152.19	TCAIM	3	44335678	3_33	0	0.00577348549275458	8.94310393721361	8.61165182409046e-07	0.995152900702218	3
ENSG00000185219.16	ZNF445	3	44457937	3_33	0	0.00380716810855142	5.04743264871077	3.20503437634186e-07	-0.316546762589742	1
ENSG00000178917.15	ZNF852	3	44510851	3_33	0	0.00519907408922715	7.94966006560157	6.89341889441315e-07	-0.905495533306721	2
ENSG00000196345.12	ZKSCAN7	3	44555404	3_33	0	0.00365597109640137	4.67122714705599	2.84835322553866e-07	-0.0458015267175623	1
ENSG00000144792.9	ZNF660	3	44562235	3_33	0	0.00851650442247987	12.5737888088499	1.78602545153857e-06	1.36442872574935	3
ENSG00000196653.11	ZNF502	3	44711871	3_33	0	0.00506113830547417	7.69333479937666	6.49415938922272e-07	-0.885049257812421	3
ENSG00000186446.11	ZNF501	3	44713292	3_33	0	0.00375633649188667	4.92135764560681	3.0832555521154e-07	-0.271073851847239	2
ENSG00000186448.14	ZNF197	3	44593969	3_33	0	0.00488284989374366	7.36308170579853	5.99643456556936e-07	-0.826771653543244	1
ENSG00000169981.10	ZNF35	3	44644514	3_33	0	0.00382331518101564	5.08657523800167	3.24358795917575e-07	0.333387692833579	2
ENSG00000163807.5	KIAA1143	3	44761638	3_33	0	0.00424308032164344	6.06085967628526	4.28919299242594e-07	0.577702702702603	1
ENSG00000163808.16	KIF15	3	44761638	3_33	0	0.00424308032164344	6.06085967628526	4.28919299242594e-07	0.577702702702603	1
ENSG00000169964.7	TMEM42	3	44861857	3_33	0	0.00553033348270582	8.5347387925719	7.8723004337623e-07	-0.960097086287275	2
ENSG00000163810.11	TGM4	3	44872221	3_33	0	0.00372870591238605	4.85172495769296	3.01727163384104e-07	0.247191011235884	1
ENSG00000075914.12	EXOSC7	3	44975427	3_33	0	0.00365554529542289	4.67032604400833	2.8474720880407e-07	-0.0233490352680706	2
ENSG00000163812.13	ZDHHC3	3	44975034	3_33	0	0.00370096295689049	4.78426978308408	2.95318398901958e-07	0.183673469387776	1
ENSG00000163815.5	CLEC3B	3	45000571	3_33	0	0.00377547776384335	4.9703838936669	3.12983869578273e-07	-0.278218078932675	2
ENSG00000163814.7	CDCP1	3	45079969	3_33	0	0.00569095083111182	8.76895290499103	8.32324496266309e-07	1.06616730354392	2
ENSG00000011376.9	LARS2	3	45388983	3_33	0	0.00589907481744734	9.18048435663435	9.03253399606233e-07	0.94258655374246	3
ENSG00000144791.9	LIMD1	3	45560733	3_33	0	0.00474293716391316	7.06056925212683	5.58530885539551e-07	-0.882008384691522	3
ENSG00000211456.10	SACM1L	3	45688944	3_33	0	0.0042686331683135	6.07560071854234	4.32551841229534e-07	-0.744186046511972	1
ENSG00000172215.5	CXCR6	3	45940684	3_33	0	0.00451356935967318	6.62425899139767	4.98674923930685e-07	0.733033503600756	2
ENSG00000163820.14	FYCO1	3	45921260	3_33	0	0.0173010896935701	19.0227711551061	5.48917841077353e-06	-2.0697477637557	2
ENSG00000163823.3	CCR1	3	46208231	3_33	0	0.019265193653966	19.8129024553455	6.36621916789315e-06	-2.34061135371085	1
ENSG00000012223.12	LTF	3	46485538	3_33	0	0.0068228696686371	10.2801492149418	1.16984035671715e-06	1.55118110236222	1
ENSG00000163827.12	LRRC2	3	46556887	3_33	0	0.0037119433330457	4.82007459506724	2.98411257366826e-07	0.117187500000037	1
ENSG00000178038.16	ALS2CL	3	46559030	3_33	0	0.00367018463783464	4.79821597224017	2.93716139071813e-07	-0.300756065448203	3
ENSG00000160801.13	PTH1R	3	46877309	3_33	0	0.00620729597264436	9.84795169289574	1.01954985876725e-06	1.17913033212652	2
ENSG00000160796.16	NBEAL2	3	46890564	3_33	0	0.00377138018387679	6.02024979728329	3.78682235393073e-07	0.870793563704483	2
ENSG00000160799.11	CCDC12	3	46932682	3_33	0	0.00758837877615015	10.3781614745431	1.31349834496192e-06	0.683024256205507	2
ENSG00000181555.20	SETD2	3	47163449	3_33	0	0.00388727753040086	5.32043532124697	3.44947356876335e-07	-0.292595679493124	2
ENSG00000076201.14	PTPN23	3	47380662	3_33	0	0.00458405927764805	8.06850081425785	6.16883533437456e-07	1.37301587301619	1
ENSG00000114650.18	SCAP	3	47476755	3_33	0	0.00448869572014998	7.83276982168267	5.86402261212318e-07	1.33790091344269	2
ENSG00000114646.9	CSPG5	3	47580841	3_33	0	0.00375333365731578	4.96621166494585	3.10886958843763e-07	0.282442748091582	1
ENSG00000173473.10	SMARCC1	3	47781357	3_34	0	0.009004371911979	5.46873979189448	8.21298046534292e-07	0.429487179487168	1
ENSG00000047849.21	MAP4	3	48089680	3_34	0	0.0100342853402927	6.25897735368894	1.0474901130034e-06	-0.492647058823744	1
ENSG00000164045.11	CDC25A	3	48188134	3_34	0	0.0113694272210907	7.50429761236827	1.42301258483956e-06	0.425373134328365	1
ENSG00000164048.13	ZNF589	3	48241205	3_34	0	0.00849592213446793	5.68802151875208	8.05994094475969e-07	-0.924064976260477	2
ENSG00000172113.8	NME6	3	48301771	3_34	0	0.00934722364860951	5.97236786209826	9.31084912834202e-07	-0.156716417910465	1
ENSG00000164049.14	FBXW12	3	48372047	3_34	0	0.0113588633083029	8.23321230617347	1.55978339766936e-06	1.67479674796746	1
ENSG00000114268.11	PFKFB4	3	48557986	3_34	0	0.0252996183925577	27.7075052765454	1.16915341012122e-05	4.16509951046111	2
ENSG00000145040.3	UCN2	3	48562712	3_34	0	0.0243397772710654	17.3650571916737	7.04941248469153e-06	-2.43512895187584	2
ENSG00000183396.3	TMEM89	3	48621034	3_34	0	0.0960686578673585	54.9396954764881	8.80294679198025e-05	5.9515151515163	1
ENSG00000213672.7	NCKIPSD	3	48685869	3_34	0	0.0139044003408041	18.3716839131619	4.26050749809553e-06	-1.10687022900778	1
ENSG00000068745.14	IP6K2	3	48694054	3_34	0	0.0117387330501947	16.831450563754	3.29536009165664e-06	-3.53698737619911	3
ENSG00000114302.15	PRKAR2A	3	48846714	3_34	0	0.0189205465659535	18.2676610632629	5.76470023180815e-06	0.49612403100782	1
ENSG00000177479.19	ARIH2	3	48919714	3_34	0	0.0153177774226516	17.0510185747746	4.35618372096495e-06	-0.699999999999754	1
ENSG00000178467.17	P4HTM	3	48998452	3_34	0	0.0131487022492902	16.1854858614284	3.54951272331868e-06	-0.847328244274822	1
ENSG00000178252.17	WDR6	3	49007280	3_34	0	0.00935803202589802	27.0614891240176	4.22373170590669e-06	3.45477789902338	2
ENSG00000178057.14	NDUFAF3	3	49023895	3_34	0	0.0351523249015728	24.923981577604	1.46127374327727e-05	4.21088435374257	1
ENSG00000178149.16	DALRD3	3	49023895	3_34	0	0.0220901119028318	15.5200196746517	5.71808081370327e-06	1.55789196085851	2
ENSG00000198218.10	QRICH1	3	49088219	3_34	0	0.0526594296272283	29.4333524272323	2.5850919005875e-05	-4.43835616438175	1
ENSG00000172037.13	LAMB2	3	49141489	3_34	0	0.0169511238100125	12.6671983341299	3.58128737741748e-06	1.78490566037748	1
ENSG00000177352.9	CCDC71	3	49165349	3_34	0	0.00872613440347525	13.870970235236	2.0187793014873e-06	1.2047244094489	1
ENSG00000185909.14	KLHDC8B	3	49173299	3_34	0	0.0110861707670039	11.1824214113462	2.06765237344738e-06	-3.06802721088387	1
ENSG00000173421.16	CCDC36	3	49199006	3_34	0	0.00976068056416435	9.36335645133591	1.5243046071334e-06	0.50046025273457	2
ENSG00000188315.7	C3orf62	3	49277527	3_34	1	0.0505608094379135	55.3158880477991	4.66470316138854e-05	-7.05102040815835	1
ENSG00000233276.3	GPX1	3	49352817	3_35	0	0.0195529968952177	82.3965478774676	2.687091490276e-05	10.1967729266517	2
ENSG00000067560.10	RHOA	3	49413431	3_35	0	0.0179158334667572	50.7064362683142	1.51516598208025e-05	7.95999999999839	1
ENSG00000145022.4	TCTA	3	49412205	3_35	0	0.00996970568248112	16.4365755791657	2.73308906303082e-06	2.95820127235023	2
ENSG00000145020.15	AMT	3	49422974	3_35	0	0.00939428094206873	18.6642551306248	2.92438341263801e-06	3.44680851063796	1
ENSG00000145029.13	NICN1	3	49429438	3_35	0	0.0105506655487886	6.22369519107368	1.09518699132082e-06	-0.930270711892246	2
ENSG00000173402.11	DAG1	3	49470414	3_35	0	0.0225958775084674	55.0491977225751	2.07462836479262e-05	8.16666666666722	1
ENSG00000164061.4	BSN	3	49528409	3_35	0	0.00936990459238185	31.3301274078294	4.89618067412528e-06	-5.97237569060485	1
ENSG00000164062.12	APEH	3	49671714	3_35	0	0.0508215645139343	122.928959231305	0.000104198709611965	11.9661529201453	3
ENSG00000173531.15	MST1	3	49688252	3_35	0	0.0321657978509987	71.8157271415563	3.85277809389693e-05	8.88321563192509	3
ENSG00000164068.15	RNF123	3	49696796	3_35	0	0.00953080459513755	43.0088751705439	6.83671940068911e-06	-7.55645161290265	1
ENSG00000173540.12	GMPPB	3	49724172	3_35	0	0.00950306077440299	44.093843007677	6.9887831258892e-06	-7.64227642276383	1
ENSG00000164078.12	MST1R	3	49853180	3_35	0	0.00951861083828232	41.7550394404499	6.62891690662929e-06	-7.45967741935811	1
ENSG00000004534.14	RBM6	3	49940636	3_35	0	0.00949452766159831	26.2969293640478	4.16426644531996e-06	5.83739837398496	1
ENSG00000114353.16	GNAI2	3	50230405	3_35	0	0.0139733370400501	7.6509777686482	1.78310607680924e-06	-0.801842957116626	2
ENSG00000012171.19	SEMA3B	3	50267465	3_35	0	0.0229974637424697	14.7218888556255	5.64681530393309e-06	-1.73935419490778	2
ENSG00000214706.10	IFRD2	3	50299601	3_35	0	0.0111342750000889	6.39365654009662	1.18732975588426e-06	2.21374045801537	1
ENSG00000243477.5	NAT6	3	50295266	3_35	0	0.0118213426178929	7.74843481820226	1.52770990440448e-06	0.583999999999823	1
ENSG00000186792.16	HYAL3	3	50295266	3_35	0	0.0118213426178929	7.74843481820226	1.52770990440448e-06	-0.583999999999823	1
ENSG00000114378.16	HYAL1	3	50295266	3_35	0	0.0118213426178929	7.74843481820226	1.52770990440448e-06	-0.583999999999823	1
ENSG00000068001.13	HYAL2	3	50323853	3_35	0	0.0186455473528272	12.2597018135186	3.81254650325237e-06	1.81363636363555	1
ENSG00000068028.17	RASSF1	3	50341515	3_35	0	0.0422800978049172	20.7300232889363	1.461826662699e-05	2.16161616161648	1
ENSG00000007402.11	CACNA2D2	3	50356245	3_35	0	0.0134576419884618	10.1144281223813	2.27023287671227e-06	1.53432140572298	2
ENSG00000114735.9	HEMK1	3	50569633	3_35	0	0.0144062335474242	7.72600385144593	1.8563739992366e-06	0.417112299465047	1
ENSG00000114738.10	MAPKAPK3	3	50611291	3_35	0	0.0407088166210712	27.5169486056502	1.86830964651142e-05	3.56538461538557	1
ENSG00000114737.15	CISH	3	50611939	3_35	0	0.00949636831369061	6.36857730329995	1.00869549354282e-06	-1.41326530612245	1
ENSG00000145050.15	MANF	3	51380917	3_35	0	0.00952696090371019	5.36841926715264	8.53023341276043e-07	-0.786703860672347	2
ENSG00000259956.1	RBM15B	3	51391456	3_35	0	0.0186453160587247	10.6107651862832	3.29971597183253e-06	1.14350797266519	1
ENSG00000145041.15	DCAF1	3	51523225	3_35	0	0.00976374535126523	7.29303609399874	1.18764026317844e-06	-1.48214285714319	1
ENSG00000164080.13	RAD54L2	3	51535000	3_35	0	0.0240288289182485	11.5075658867314	4.61186069946364e-06	-1.32047378319103	3
ENSG00000164081.12	TEX264	3	51671946	3_35	0	0.010360849292107	5.48374012161673	9.47615873995554e-07	-0.241034831793381	2
ENSG00000114767.6	RRP9	3	51941930	3_36	0	0.0356623074055766	14.5412681836171	8.64911813518161e-06	1.84435797665361	1
ENSG00000180929.5	GPR62	3	51956801	3_36	0	0.0155321238296153	6.71472769520967	1.73947966115956e-06	-0.710526315789539	1
ENSG00000248487.8	ABHD14A	3	51972037	3_36	0	0.0227286306898484	10.2901719893692	3.90082090300374e-06	1.36440677966089	1
ENSG00000114779.19	ABHD14B	3	51977896	3_36	0	0.0191793587921325	8.70350793848546	2.78412364698678e-06	1.2339878108189	2
ENSG00000164086.9	DUSP7	3	52046825	3_36	0	0.0126368085465317	4.74167988063222	9.99377901504256e-07	0.0988589349795825	2
ENSG00000164087.7	POC1A	3	52138321	3_36	0	0.0141766270817676	5.89009562011149	1.3926929146267e-06	-0.758942926532184	2
ENSG00000239732.3	TLR9	3	52226766	3_36	0	0.0171049966405782	7.58117168799624	2.16281528853716e-06	0.803468208092875	1
ENSG00000247596.8	TWF2	3	52240726	3_36	0	0.0130326813092937	5.02456198413276	1.09217464279391e-06	0.142857142857141	1
ENSG00000164091.11	WDR82	3	52255693	3_36	0	0.0128180694909295	4.87530990169931	1.04228132010939e-06	-0.192581157675478	2
ENSG00000114841.17	DNAH1	3	52315396	3_36	0	0.0141547117358372	5.7804778549914	1.36466130281358e-06	-1.02023950790683	2
ENSG00000010318.20	PHF7	3	52408338	3_36	0	0.0154466036792453	6.61464687989898	1.70411843207559e-06	-0.862499999999905	1
ENSG00000010319.6	SEMA3G	3	52444898	3_36	0	0.0141855814514937	5.8647401206247	1.38757357227621e-06	0.860962566845048	1
ENSG00000114854.7	TNNC1	3	52454186	3_36	0	0.0153740759175213	6.55451739514962	1.68069863461721e-06	0.750000000000113	1
ENSG00000010322.15	NISCH	3	52455611	3_36	0	0.0125512174140118	4.67597805434122	9.78855132564747e-07	0.122448979591812	1
ENSG00000010327.10	STAB1	3	52495250	3_36	0	0.0128559451063455	4.89250443421468	1.04904795835042e-06	0.32967032967032	1
ENSG00000168273.7	SMIM4	3	52533601	3_36	0	0.0190372158414838	8.54992467833565	2.71472491168512e-06	1.49206349206307	1
ENSG00000168268.10	NT5DC2	3	52534789	3_36	0	0.0181179578285335	8.08930552199192	2.44444679202717e-06	1.44785754752765	2
ENSG00000163938.16	GNL3	3	52684138	3_36	0	0.0132255780285283	5.15052630853024	1.13612568309713e-06	1.10317460317478	1
ENSG00000163939.18	PBRM1	3	52546157	3_36	0	0.0209093590353632	9.51853094482812	3.31948531471932e-06	1.72559870043968	2
ENSG00000114902.13	SPCS1	3	52705504	3_36	0	0.0132714833722819	5.18245517078382	1.14713657498964e-06	-1.11111111111115	1
ENSG00000114904.12	NEK4	3	52759931	3_36	0	0.0178558489673765	7.94917219959539	2.36735023786452e-06	1.66602239840904	2
ENSG00000162267.12	ITIH3	3	52799203	3_36	0	0.0234265862665656	10.4626383768085	4.08799473806535e-06	1.95454545454545	1
ENSG00000055955.15	ITIH4	3	52832141	3_36	0	0.0779401274193953	21.6669389143748	2.81655849988263e-05	-2.93724632119866	2
ENSG00000272573.5	MUSTN1	3	52832283	3_36	0	0.0616428480311173	19.4913917874728	2.00394432988667e-05	-2.5631498111805	2
ENSG00000213533.11	TMEM110	3	52894318	3_36	0	0.0201438836884973	9.03363804920845	3.03505102235333e-06	-1.86270778577193	2
ENSG00000163935.13	SFMBT1	3	53046971	3_36	0	0.0351132987180963	14.2757651541139	8.36047844765067e-06	-1.76237623762295	1
ENSG00000163933.9	RFT1	3	53035859	3_36	0	0.0899009725679269	23.2235370108086	3.48219317800914e-05	2.73781249879381	2
ENSG00000163932.13	PRKCD	3	53160303	3_36	0	0.0130184272459045	5.03905829886567	1.09412768903804e-06	-0.373737373737377	1
ENSG00000163931.15	TKT	3	53218322	3_36	0	0.0192137724046996	8.66224414152932	2.7758958495136e-06	-1.27819548872186	1
ENSG00000272886.5	DCP1A	3	53347519	3_36	0	0.0145997582506772	6.08608296905233	1.48198442286518e-06	0.620227038183574	1
ENSG00000016391.10	CHDH	3	53846340	3_36	0	0.104719019611942	24.7748735738427	4.32710187578201e-05	2.40521739130369	1
ENSG00000056736.9	IL17RB	3	53855954	3_36	0	0.020649783506355	9.36790016859866	3.22639742466616e-06	-1.19548872180501	1
ENSG00000113812.13	ACTR8	3	53882289	3_36	0	0.0125412999304497	4.66911002597303	9.76645083042807e-07	-0.0746887082159899	3
ENSG00000113811.10	SELENOK	3	53891822	3_36	0	0.0641613441434578	20.1038116771531	2.15135443670145e-05	2.11764705882341	1
ENSG00000157445.14	CACNA2D3	3	54123043	3_37	0	0.0758348989657879	19.3534990272557	2.44787204724454e-05	-2.22446394097633	2
ENSG00000114251.14	WNT5A	3	55164432	3_37	0	0.0472025716679013	14.8140708215389	1.1662728949865e-05	-1.69172932330777	1
ENSG00000180376.16	CCDC66	3	56557037	3_39	0	0.0222436794528142	5.64755658194034	2.09520887136301e-06	0.731485489542698	3
ENSG00000163946.13	FAM208A	3	56682894	3_39	0	0.0223447971644765	5.69027798544903	2.120654925936e-06	0.596774193548065	1
ENSG00000163947.11	ARHGEF3	3	57082573	3_39	0	0.0219053200871356	5.50313936402324	2.0105747327759e-06	0.448000000000035	1
ENSG00000163666.8	HESX1	3	57226802	3_39	0	0.0210108222054192	5.11044953206561	1.79086255996795e-06	0.388888888888983	1
ENSG00000157500.10	APPL1	3	57219853	3_39	0	0.0572176383667209	14.6044363833275	1.39371776361561e-05	-1.92500000000088	1
ENSG00000239388.8	ASB14	3	57305357	3_39	0	0.0223410434015855	5.68872381886836	2.11971956130179e-06	0.935064935064728	1
ENSG00000174844.14	DNAH12	3	57544429	3_39	0	0.0492644412486689	13.1757870683354	1.08260551383989e-05	2.01190476190465	1
ENSG00000174840.8	PDE12	3	57556472	3_39	0	0.0576847804834866	14.682016354076	1.41256048574784e-05	2.16378317732143	2
ENSG00000168374.10	ARF4	3	57597790	3_39	0	0.114032812219402	21.2711344712012	4.04557813574418e-05	-2.57643790438005	3
ENSG00000174839.12	DENND6A	3	57692733	3_39	0	0.0201845053060864	4.73266833838993	1.59325131657986e-06	-0.11142857142857	1
ENSG00000163681.14	SLMAP	3	57757610	3_39	0	0.0252231545753675	6.8326604213502	2.87441416296198e-06	0.929936305732581	1
ENSG00000136068.14	FLNB	3	58047974	3_39	0	0.0219247691114812	5.51147008736786	2.01540619327811e-06	-0.284615384615515	1
ENSG00000163687.13	DNASE1L3	3	58212877	3_40	0	0.0199244755754963	9.40537769213415	3.1255269293868e-06	-1.04392547597444	3
ENSG00000163686.14	ABHD6	3	58241993	3_40	0	0.0167314772342482	7.76243388104405	2.16616885039354e-06	1.04055071613109	2
ENSG00000163684.11	RPP14	3	58224320	3_40	0	0.0442435209893152	16.9475685257435	1.25059643375517e-05	2.09310936576259	3
ENSG00000168297.15	PXK	3	58332534	3_40	0	0.0224544417379229	10.5311642959521	3.94401679730391e-06	-1.54545454545496	1
ENSG00000168291.12	PDHB	3	58424704	3_40	0	0.015412227995092	6.99055805549652	1.79695572767549e-06	-0.876878479842372	3
ENSG00000168306.12	ACOX2	3	58537904	3_40	0	0.0246224780299307	11.4000589259924	4.68165019005559e-06	-1.31833910034695	1
ENSG00000168309.16	FAM107A	3	58603020	3_40	0	0.0132246112035372	5.55291574157654	1.22479696663194e-06	-0.386086576789667	2
[truncated: 8,710 more rows]
