# Supplementary material for: Adjusting for genetic confounders in transcriptome-wide association studies improves discovery of risk genes of complex traits
Source: Nat Genet. 2024 Jan 26;56(2):336–47. doi: 10.1038/s41588-023-01648-9 (PMC10864181; doi:10.1038/s41588-023-01648-9)
Supplement: Supplementary file 5 — cTWAS results of all analyzed genes across all tissues for IBD, SCZ, and SBP. Results are stored separately for each combination of traits and tissues. Column legends for each set of results are the same as in Supplementary Table 1. [file 41588_2023_1648_MOESM5_ESM.zip › IBD_Cells_EBV-transformed_lymphocytes.csv]

id	genename	chrom	pos	region_tag	cs_index	PIP	tau2	PVE	z	num_eqtl
ENSG00000237330.2	RNF223	1	1074061	1_1	0	0.0156632473987572	6.15047472718331	1.60675829797481e-06	-0.455359787252361	2
ENSG00000188976.10	NOC2L	1	959139	1_1	0	0.0254281111775393	11.0019035198643	4.66597104370916e-06	-1.34710743801646	1
ENSG00000187961.13	KLHL17	1	959193	1_1	0	0.0134414075167707	4.97944266290202	1.11631199090114e-06	0.32083333333331	1
ENSG00000187642.9	PERM1	1	982260	1_1	0	0.0153989706535413	6.23491399242118	1.60133525020678e-06	-0.602272727272881	1
ENSG00000188290.10	HES4	1	1000018	1_1	0	0.0131562318799833	4.77234304143286	1.04718467675026e-06	-0.194581557747221	2
ENSG00000187608.8	ISG15	1	1001107	1_1	0	0.0137444931222384	5.26024861421286	1.20585504443706e-06	-0.508728179551093	1
ENSG00000188157.14	AGRN	1	1019397	1_1	0	0.013724661312352	5.11803560719595	1.17156137387331e-06	-0.316901408450861	1
ENSG00000131591.17	C1orf159	1	1116304	1_1	0	0.0155690438367663	6.44834484136932	1.67444274246318e-06	-0.842857142857233	1
ENSG00000176022.4	B3GALT6	1	1231507	1_1	0	0.0833686832357947	27.1185729246612	3.77076857741861e-05	-4.25000000000223	1
ENSG00000160087.20	UBE2J2	1	1274159	1_1	0	0.0341355991476616	13.6848674097478	7.79126954797687e-06	1.70555555555487	1
ENSG00000162572.20	SCNN1D	1	1280416	1_1	0	0.0186738913621419	10.3044538576455	3.20937091388622e-06	-2.14808043875683	1
ENSG00000224051.6	CPTP	1	1325353	1_1	0	0.0170028937669587	9.83252757721642	2.78835535227084e-06	2.43521594684279	1
ENSG00000169962.4	TAS1R3	1	1330080	1_1	0	0.0220142484903995	14.1860596731508	5.2086569165298e-06	3.33203125000126	1
ENSG00000162576.16	MXRA8	1	1362255	1_1	0	0.0143014855271854	6.83586630237033	1.63055261252437e-06	-1.59057071960247	1
ENSG00000175756.13	AURKAIP1	1	1374694	1_1	0	0.0464068063507451	21.1835035645897	1.63960629743355e-05	3.54754098360752	1
ENSG00000242485.5	MRPL20	1	1407014	1_1	0	0.133719429045378	31.5263487662522	7.03118127476141e-05	4.23941812973771	3
ENSG00000235098.8	ANKRD65	1	1422081	1_1	0	0.09815787198107	28.7891397196037	4.71317892996981e-05	-4.27380952381037	1
ENSG00000179403.11	VWA1	1	1434243	1_1	0	0.0155993158503984	6.14209058654001	1.59801876413424e-06	-0.232127292687763	2
ENSG00000197785.13	ATAD3A	1	1511945	1_1	0	0.0296304472023152	14.0044121826929	6.92090991508484e-06	-2.54716981132177	1
ENSG00000160075.11	SSU72	1	1574445	1_1	0	0.099035500460766	25.8058375475251	4.2625448843811e-05	3.47826086956501	1
ENSG00000248333.8	CDK11B	1	1688409	1_1	0	0.0262043707290867	15.3573797619306	6.71198480092404e-06	2.68987341772153	1
ENSG00000008130.15	NADK	1	1780639	1_1	0	0.0280920960378684	10.2869264935592	4.81980964677282e-06	-0.0283018867924335	1
ENSG00000078369.17	GNB1	1	1890472	1_1	0	0.0133926485290278	6.95464782905162	1.5534658841779e-06	1.47524752475251	1
ENSG00000169885.9	CALML6	1	1915022	1_1	0	0.0208444256598368	17.3780486605108	6.04158719444008e-06	3.52447552447647	1
ENSG00000178821.12	TMEM52	1	1917295	1_1	0	0.0749709000374504	22.3859318146645	2.79916182651299e-05	-2.7306059506737	2
ENSG00000067606.16	PRKCZ	1	2050397	1_2	0	0.0158998526180274	4.62043971243387	1.22528329399702e-06	-0.13714285714281	1
ENSG00000162585.16	FAAP20	1	2212052	1_2	0	0.0159988747659933	4.66628441045839	1.24514735402756e-06	0.0432692307692311	1
ENSG00000157933.9	SKI	1	2228951	1_2	0	0.0185634457083663	6.14826511784209	1.9035806614024e-06	0.574380165289296	1
ENSG00000116151.13	MORN1	1	2391602	1_2	0	0.0292097943257272	9.5915278208549	4.67279141579235e-06	0.974430648175927	2
ENSG00000157916.19	RER1	1	2392128	1_2	0	0.0225506030494275	7.41008196172523	2.78702765119317e-06	0.71512459105954	2
ENSG00000157911.9	PEX10	1	2409065	1_2	0	0.0167529743768113	5.0065699328157	1.39891818803768e-06	-0.0347646961623916	2
ENSG00000149527.17	PLCH2	1	2416027	1_2	0	0.0225751905701821	8.66991984036744	3.26442438121483e-06	-1.40257929840351	2
ENSG00000157873.17	TNFRSF14	1	2555429	1_2	1	0.510230480625187	27.4801547342956	0.000233854471666931	-5.08894689358602	2
ENSG00000142606.15	MMEL1	1	2632528	1_2	0	0.0845386143298815	21.8980063067644	3.08759129002597e-05	2.62499375650205	2
ENSG00000215912.12	TTC34	1	2800905	1_2	0	0.0163096252678141	12.6733289245571	3.4474247486578e-06	-3.00290606020341	2
ENSG00000162591.15	MEGF6	1	3611380	1_2	0	0.0542138271386864	15.8589973117866	1.43398925705771e-05	1.65876906469296	2
ENSG00000116213.15	WRAP73	1	3654319	1_2	0	0.0230862526352471	8.08040933704107	3.11133597997131e-06	0.940298507462562	1
ENSG00000235169.7	SMIM1	1	3774926	1_3	0	0.0274347438631553	6.07222785789202	2.77849151825448e-06	0.538461538461533	1
ENSG00000116198.12	CEP104	1	3857024	1_3	0	0.0322986046359431	7.58733449453881	4.0872678266051e-06	-0.991962703376164	2
ENSG00000169598.15	DFFB	1	3856982	1_3	0	0.0480289093317168	11.2858087678204	9.04056383816303e-06	-1.43356643356646	1
ENSG00000198912.10	C1orf174	1	3898178	1_3	0	0.0292632677746497	6.67082748943905	3.25583686812131e-06	0.784474240741444	2
ENSG00000069424.14	KCNAB2	1	6033675	1_5	0	0.0570988950145372	12.1307737545561	1.15525089156646e-05	1.53488372092993	1
ENSG00000131697.17	NPHP4	1	5976175	1_5	0	0.0305986032682796	6.30890675004976	3.21970303219547e-06	-0.684615384615398	1
ENSG00000158286.12	RNF207	1	6205436	1_5	0	0.229191013185221	25.5905808318242	9.78222917898508e-05	2.63411017317531	2
ENSG00000116251.9	RPL22	1	6209280	1_5	0	0.0372197379813026	8.13033113677226	5.0470969963789e-06	-1.1811320754716	1
ENSG00000116237.15	ICMT	1	6270438	1_5	0	0.0316354708204292	6.61847941283314	3.49214791167494e-06	-0.690476190476193	1
ENSG00000097021.19	ACOT7	1	6386297	1_5	0	0.0347516226562766	7.4920684060535	4.34247100692468e-06	2.05213270142039	1
ENSG00000069812.11	HES2	1	6424820	1_5	0	0.197835541878166	24.0998593772873	7.95204686540893e-05	-3.61006289308164	1
ENSG00000187017.15	ESPN	1	6424615	1_5	0	0.22167622732794	25.2472594969553	9.33455182156305e-05	3.60823616903545	2
ENSG00000171680.21	PLEKHG5	1	6520337	1_5	0	0.0369426449946346	8.06090623307218	4.96674612311194e-06	1.30612244897897	1
ENSG00000162408.10	NOL9	1	6554170	1_5	0	0.0406010062624018	8.94074852951924	6.05439543402055e-06	1.40641711229959	1
ENSG00000173662.20	TAS1R1	1	6554687	1_5	0	0.0343250196941877	7.3770559082967	4.22331986819567e-06	1.24999999999998	1
ENSG00000007923.15	DNAJC11	1	6701642	1_5	0	0.0269664360965728	5.13651903641186	2.31021586060393e-06	0.641791044776053	1
ENSG00000049245.12	VAMP3	1	7771004	1_6	0	0.0165022856795265	20.0824733092416	5.52740650300333e-06	4.33146067415634	1
ENSG00000116288.12	PARK7	1	7954388	1_6	0	0.0336082397995594	34.430863051144	1.9299843253142e-05	-5.67532678049139	2
ENSG00000116285.12	ERRFI1	1	8026467	1_6	0	0.0717043535771312	30.3733582921835	3.63243995247864e-05	4.33858267716697	1
ENSG00000142583.17	SLC2A5	1	9087812	1_6	0	0.013646588080068	4.69521706520717	1.06866076080171e-06	0.272464320002977	2
ENSG00000180758.11	GPR157	1	9128930	1_6	0	0.0248051391148593	10.1689853015436	4.20706664879411e-06	-1.14480408858642	1
ENSG00000049239.12	H6PD	1	9240618	1_6	0	0.0269670543253011	10.8210145752741	4.8670028171238e-06	1.49606299212569	1
ENSG00000171612.6	SLC25A33	1	9539060	1_7	0	0.0486447112233153	10.355422360975	8.40163000725671e-06	1.29591836734644	1
ENSG00000171608.15	PIK3CD	1	9651429	1_7	0	0.0273075653004888	4.99264748200728	2.27391375714653e-06	-0.34640522875812	1
ENSG00000171603.16	CLSTN1	1	9824341	1_7	0	0.0367469627369835	7.81513989324651	4.78981027138521e-06	-1.00888888888822	1
ENSG00000162441.11	LZIC	1	9943262	1_7	0	0.0276893165304143	5.19259889477842	2.39804383830077e-06	-0.43195266272178	1
ENSG00000173614.13	NMNAT1	1	9943262	1_7	0	0.0276893165304143	5.19259889477842	2.39804383830077e-06	0.43195266272178	1
ENSG00000162444.11	RBP7	1	9996852	1_7	0	0.0322271462745811	6.49134160797665	3.48912413093614e-06	-0.898963730570491	1
ENSG00000130939.18	UBE4B	1	10032712	1_7	0	0.0286230276214913	5.39901068180691	2.57744770208793e-06	-0.606759004382851	2
ENSG00000054523.17	KIF1B	1	10210468	1_7	0	0.0321199272752372	6.53884163531265	3.50296241957629e-06	-0.717514124293661	1
ENSG00000142657.20	PGD	1	10398423	1_7	0	0.0291592256113092	5.60545601247746	2.72613300402121e-06	0.532258064516222	1
ENSG00000175279.21	CENPS	1	10429947	1_7	0	0.0556154438085847	11.5870487619864	1.0748017067725e-05	1.37358418293568	2
ENSG00000241563.3	CORT	1	10426624	1_7	0	0.0288787604144598	5.52376587600908	2.66056526041721e-06	0.526110995575631	2
ENSG00000142655.12	PEX14	1	10476578	1_7	0	0.0401040156790571	8.5344469324987	5.70851766420949e-06	1.06451612903237	1
ENSG00000120948.16	TARDBP	1	11012060	1_8	0	0.0884718593721143	16.8903996392518	2.49232793772653e-05	-2.2275449101791	1
ENSG00000009724.16	MASP2	1	11047382	1_8	0	0.0360690509469187	8.45942302241761	5.08903647575959e-06	1.4934210526311	1
ENSG00000116649.9	SRM	1	11060199	1_8	0	0.0268344206205275	5.71237274541758	2.55663580552351e-06	-0.645732416286607	2
ENSG00000171824.13	EXOSC10	1	11100310	1_8	0	0.0282171529052809	6.17835276770756	2.90767591355754e-06	-0.755501222493448	1
ENSG00000171819.4	ANGPTL7	1	11189075	1_8	0	0.0459796528604467	10.7233841489402	8.22351819900074e-06	-1.75177304964527	1
ENSG00000198793.12	MTOR	1	11262571	1_8	0	0.0580142365812318	12.9015999298882	1.24835543907957e-05	1.92700729926996	1
ENSG00000116663.10	FBXO6	1	11663828	1_8	0	0.0249615074414736	5.04182859813741	2.09903167388364e-06	0.340909090909096	1
ENSG00000162490.6	DRAXIN	1	11692083	1_8	0	0.0324628449617975	7.47976571218812	4.04981027511937e-06	0.828947368421484	1
ENSG00000177674.15	AGTRAP	1	11737129	1_9	0	0.0199711815840063	4.9123361820651	1.63625861690389e-06	-0.289318522770429	2
ENSG00000177000.10	MTHFR	1	11790946	1_9	0	0.0317635262685243	9.2120547281904	4.88028657781342e-06	-1.26037199016072	2
ENSG00000011021.21	CLCN6	1	11805747	1_9	0	0.0923341884434512	19.2322700852614	2.96178269467764e-05	-2.22352941176538	1
ENSG00000120937.8	NPPB	1	11859214	1_9	0	0.0234453692136907	6.39616035606393	2.50113149587021e-06	0.920634920634809	1
ENSG00000116685.15	KIAA2013	1	11926801	1_9	0	0.021580345978513	5.62901022642605	2.02605180717618e-06	-0.541333333333713	1
ENSG00000028137.18	TNFRSF1B	1	12166660	1_9	0	0.0203032901243352	5.0648287963832	1.71510730161708e-06	-0.336601307189704	1
ENSG00000048707.13	VPS13D	1	12230088	1_9	0	0.0277861380994692	7.97025316064373	3.69368972779454e-06	0.924242424242004	1
ENSG00000162493.16	PDPN	1	13582937	1_10	0	0.0277190132042541	4.67562000159018	2.16160869560106e-06	0.134366925064583	1
ENSG00000171729.13	TMEM51	1	15261890	1_11	0	0.0110719298880019	4.71311692558719	8.70345416782969e-07	0.217054263565853	1
ENSG00000142634.12	EFHD2	1	15409565	1_11	0	0.0323878016716497	14.6956468958712	7.93835076971948e-06	1.60000000000111	1
ENSG00000132906.17	CASP9	1	15526781	1_11	0	0.0122726247738133	5.5944793297126	1.14513644142331e-06	-0.791044776119348	1
ENSG00000116138.12	DNAJC16	1	15526794	1_11	0	0.011375459688602	4.96377922397056	9.41762771075891e-07	-0.382113821138194	1
ENSG00000116771.5	AGMAT	1	15584923	1_11	0	0.01189304614221	5.33121793605503	1.05749822218723e-06	-0.648977076142869	3
ENSG00000197312.11	DDI2	1	15617889	1_11	0	0.0111438659295435	4.80244701299718	8.92603459922565e-07	0.147025187958074	2
ENSG00000116786.11	PLEKHM2	1	15684135	1_11	0	0.0274235189841465	12.8721551198226	5.88754924855035e-06	-1.91187739463675	1
ENSG00000162461.7	SLC25A34	1	15735471	1_11	0	0.0109436553250488	4.62148757338503	8.43537319947995e-07	0.0866666666666584	1
ENSG00000162458.12	FBLIM1	1	15719614	1_11	0	0.0115569572869654	5.09882107301626	9.82818642606001e-07	-0.449612403100644	1
ENSG00000233954.6	UQCRHL	1	15808953	1_11	0	0.0121618971305885	5.51233652815654	1.11814249886794e-06	0.611398963730434	1
ENSG00000186510.11	CLCNKA	1	16032190	1_11	0	0.0111342408030966	4.77426856981294	8.86599661673414e-07	-0.265684581163863	2
ENSG00000173641.17	HSPB7	1	16019753	1_11	0	0.0303772757910527	14.0007571650733	7.09349803504159e-06	-1.57777777777752	1
ENSG00000142627.12	EPHA2	1	16156481	1_11	0	0.0200301887493051	10.0693706998441	3.36393408116817e-06	1.40625	1
ENSG00000142632.16	ARHGEF19	1	16210794	1_11	0	0.0122591151308471	5.6473908151037	1.15469443419859e-06	0.470836371856053	2
ENSG00000132881.11	RSG1	1	16201723	1_11	0	0.0154854289708019	7.74310996688198	1.99985622037892e-06	1.04838709677396	1
ENSG00000037637.10	FBXO42	1	16352086	1_11	0	0.0554041933770658	19.3494453939239	1.78801543496829e-05	2.16666666666696	1
ENSG00000055070.16	SZRD1	1	16352086	1_11	0	0.0438464332377355	17.201884297416	1.25797033108711e-05	-2.02188397331865	2
ENSG00000157191.19	NECAP2	1	16440373	1_11	0	0.011105330402118	4.75502488866887	8.80733233133115e-07	0.162464376732317	2
ENSG00000159363.17	ATP13A2	1	17011965	1_12	0	0.0277887079333801	5.7247010523841	2.65326893524719e-06	0.614285714285821	1
ENSG00000179051.13	RCC2	1	17442794	1_12	0	0.0366331876107708	8.29218690665902	5.0664516012345e-06	-1.04615384615347	1
ENSG00000142623.9	PADI1	1	17205087	1_12	0	0.0556165087353249	12.1934453713167	1.13107203663883e-05	-2.0219780219777	1
ENSG00000159423.16	ALDH4A1	1	18915940	1_13	0	0.00413040843435208	4.72200692976425	3.25296750167074e-07	0.254237288135625	1
ENSG00000169991.10	IFFO2	1	18956450	1_13	0	0.00556226843522045	7.18336933825132	6.66408067926776e-07	0.671532846715392	1
ENSG00000127463.13	EMC1	1	19227605	1_13	0	0.00486842797071707	6.68341287033044	5.42684159610507e-07	1.05409691142105	2
ENSG00000053372.4	MRTO4	1	19249541	1_13	0	0.00407892993983561	4.58888937756249	3.1218637144509e-07	0.055944055944065	1
ENSG00000162482.4	AKR7A3	1	19288862	1_13	0	0.0106557171006895	13.8687123363464	2.46478434889921e-06	1.70682730923684	1
ENSG00000053371.12	AKR7A2	1	19311596	1_13	0	0.00444665769711161	5.44727478375579	4.03992300239666e-07	-0.480852780346738	2
ENSG00000077549.17	CAPZB	1	19485983	1_13	0	0.00424215143770745	5.00214318037578	3.53917789153054e-07	0.278481012658207	1
ENSG00000158747.13	NBL1	1	19640599	1_13	0	0.00441010335892622	5.16980897675489	3.80262386933864e-07	0.135128862076193	2
ENSG00000169914.5	OTUD3	1	19859003	1_13	0	0.00672260348947562	10.1296449009438	1.13577374048458e-06	0.95895941349082	2
ENSG00000188257.10	PLA2G2A	1	19979930	1_13	0	0.0040804982104119	6.31814326933294	4.29994367690829e-07	-0.320819112627985	1
ENSG00000127472.10	PLA2G5	1	20027376	1_13	0	0.0099818666393372	11.2484086124558	1.87267732999159e-06	0.185714285714317	1
ENSG00000117215.14	PLA2G2D	1	20119239	1_13	0	0.00410714184152428	5.14435933734721	3.52396108582065e-07	0.273076923076929	1
ENSG00000090432.6	MUL1	1	20508287	1_14	0	0.0419206866294498	11.4589188324191	8.01183757503114e-06	1.33333333333336	1
ENSG00000158825.5	CDA	1	20588948	1_14	0	0.0212841802774518	5.16502023765516	1.83353439756725e-06	-0.368688049400218	2
ENSG00000158828.7	PINK1	1	20633253	1_14	0	0.0733545556763007	16.7112250826099	2.04453940447571e-05	1.83333333333418	1
ENSG00000189410.11	SH2D5	1	20733213	1_14	0	0.0224752354023497	5.66882921203323	2.12499409570464e-06	-0.466836734693731	1
ENSG00000142794.18	NBPF3	1	21440283	1_15	0	0.0165898667451735	4.66440390065685	1.29062226524951e-06	-0.228758169934603	1
ENSG00000090686.15	USP48	1	21782877	1_15	0	0.0447953295801805	13.5819034276965	1.01473696210592e-05	-1.46824744425854	2
ENSG00000187942.11	LDLRAD2	1	21811974	1_15	0	0.0202365486769652	6.16741292581345	2.08161101929997e-06	0.318840579710191	1
ENSG00000142789.19	CELA3A	1	22001714	1_15	0	0.0167190325376255	4.74195724322923	1.32229660325864e-06	0.308931185944526	1
ENSG00000070831.15	CDC42	1	22052177	1_15	0	0.0173089059508151	5.19108492949527	1.49860734905561e-06	-0.418787175607039	2
ENSG00000162552.14	WNT4	1	22143622	1_15	0	0.0271553857565733	9.78798030844702	4.43311675123209e-06	-1.42559122080986	2
ENSG00000184677.16	ZBTB40	1	22458753	1_15	0	0.0199176918439018	7.94030846143625	2.6377673512753e-06	1.59842519685015	1
ENSG00000173369.15	C1QB	1	22653162	1_15	0	0.0178231348293074	5.20141208303729	1.54619925711364e-06	0.295999999999928	1
ENSG00000169641.13	LUZP1	1	23177591	1_16	0	0.105531288887058	20.5368854123474	3.61473053570199e-05	-2.2321689394289	2
ENSG00000125945.14	ZNF436	1	23368146	1_16	0	0.0341936119327158	9.9241462374807	5.65976291688938e-06	-1.13846153846151	1
ENSG00000204219.9	TCEA3	1	23425670	1_16	0	0.0278980043942805	8.03431869041988	3.7383701341025e-06	0.959183673469188	1
ENSG00000088280.18	ASAP3	1	23484817	1_16	0	0.0203789599916899	5.12603054134908	1.74230150471727e-06	0.4119601328901	1
ENSG00000142676.12	RPL11	1	23691734	1_17	0	0.0256108742942478	5.38601680092377	2.30065879272087e-06	0.426136363636281	1
ENSG00000011007.12	ELOA	1	23743147	1_17	0	0.0238576535101942	4.74264099293271	1.88715722155265e-06	0.344000000000008	1
ENSG00000117308.14	GALE	1	23800401	1_17	0	0.0298307226921816	6.84842214630764	3.40733161975246e-06	0.726076421682957	2
ENSG00000117305.14	HMGCL	1	23838758	1_17	0	0.0235941896675946	4.63324391184834	1.8232672687489e-06	-0.280000000000017	1
ENSG00000179163.11	FUCA1	1	23867524	1_17	0	0.0271004820451406	5.89071377258941	2.66259457322951e-06	0.723427027394066	2
ENSG00000185436.11	IFNLR1	1	24190390	1_17	0	0.0294273404725498	6.56778595357909	3.22351807806932e-06	-0.816793893129967	1
ENSG00000158055.15	GRHL3	1	24318866	1_17	0	0.0270480527831692	5.95246057616229	2.68529892846159e-06	-0.714285714285722	1
ENSG00000001460.17	STPG1	1	24417003	1_17	0	0.0261772932070333	5.80416159530913	2.53410343915488e-06	0.805782164273975	2
ENSG00000001461.16	NIPAL3	1	24415329	1_17	0	0.0303331066687306	7.00092672843441	3.54186929355318e-06	-0.916316922805233	2
ENSG00000117602.11	RCAN3	1	24502439	1_17	0	0.0616336935450844	13.4981969647933	1.38756731514128e-05	-1.55151291120389	2
ENSG00000133226.16	SRRM1	1	24633227	1_17	0	0.0505014818797683	11.4953460259762	9.68247258923068e-06	1.3015873015872	1
ENSG00000169504.14	CLIC4	1	24745177	1_17	0	0.0257138882606761	5.42883388484181	2.32827572928256e-06	-0.428977272727649	1
ENSG00000117614.9	SYF2	1	25232900	1_18	0	0.0190518554080791	4.60617197313485	1.46365099015814e-06	-0.0623052959501458	1
ENSG00000187010.19	RHD	1	25257119	1_18	0	0.0225070254305435	6.13788550178971	2.30407700649708e-06	0.643039751319393	2
ENSG00000183726.10	TMEM50A	1	25336580	1_18	0	0.0190144360828952	4.58861186145865	1.45520734774789e-06	0.0390625000000065	1
ENSG00000188672.17	RHCE	1	25430290	1_18	0	0.0200458429737128	5.0715287138977	1.69559965034056e-06	-0.280131029652706	2
ENSG00000204178.9	TMEM57	1	25430243	1_18	0	0.0221140556754137	5.97441530721109	2.2035550933454e-06	-0.599647266313947	1
ENSG00000157978.11	LDLRAP1	1	25542771	1_18	0	0.0190078143844503	4.58579206647442	1.45380663484215e-06	0.0422960725075353	1
ENSG00000162430.16	SELENON	1	25799884	1_18	0	0.0227754767384859	6.18455589156169	2.34928713655001e-06	-0.760000000000182	1
ENSG00000117640.17	MTFR1L	1	25818183	1_18	0	0.0499070690547976	13.6444603552083	1.13573898821293e-05	1.51973684210476	1
ENSG00000127423.10	AUNIP	1	25858853	1_18	0	0.0341405053305627	9.93012603181969	5.65437764935703e-06	-1.37086092715274	1
ENSG00000158006.13	PAFAH2	1	25998029	1_18	0	0.022840726933931	6.25073643698738	2.38122928253918e-06	-0.434108527131723	1
ENSG00000158022.6	TRIM63	1	26067922	1_18	0	0.0323109490875353	9.3780424649623	5.05384613349802e-06	1.08831998955182	2
ENSG00000175087.9	PDIK1L	1	26110771	1_18	0	0.0381184160208876	10.8937933987695	6.92586601764423e-06	1.26380368098131	1
ENSG00000236782.6	RP11-96L14.7	1	26172390	1_18	0	0.0528337273625137	13.9304904345541	1.22754596401644e-05	1.49685534591166	1
ENSG00000130695.14	CEP85	1	26233990	1_18	0	0.12379599519658	22.4212960607362	4.62942885640709e-05	3.08527131782928	1
ENSG00000169442.8	CD52	1	26317588	1_18	0	0.028767659335204	8.68363566104899	4.16645049765809e-06	1.77409385704105	2
ENSG00000117682.16	DHDDS	1	26432111	1_18	0	0.0224206738053335	6.263880213873	2.34235226964206e-06	0.631901184649839	2
ENSG00000198830.10	HMGN2	1	26471163	1_18	0	0.0890265420647961	18.958179310635	2.81498598640725e-05	-2.73913043478385	1
ENSG00000117676.13	RPS6KA1	1	26523915	1_18	0	0.0261145214561049	7.72171946069261	3.3632271216752e-06	-0.823943661971908	1
ENSG00000117713.18	ARID1A	1	26671444	1_18	0	0.0203523231431402	5.2587729082033	1.78508340250754e-06	-0.5776173285199	1
ENSG00000060642.10	PIGV	1	26787956	1_18	0	0.0506152088211785	13.4620879715387	1.13645845163785e-05	-1.71200965108966	2
ENSG00000204160.11	ZDHHC18	1	26827979	1_18	0	0.0266243898807977	7.56513701839516	3.35936016610918e-06	0.964285714285878	1
ENSG00000142751.14	GPN2	1	26890178	1_18	0	0.0562414510947775	14.4075540453719	1.35147146494679e-05	-1.77973568281991	1
ENSG00000090273.13	NUDC	1	26899598	1_18	0	0.0444995208117392	12.2505293678009	9.09222753902427e-06	-1.60087719298271	1
ENSG00000090020.10	SLC9A1	1	27166703	1_19	0	0.0161769010917534	5.51687494404725	1.48849909610929e-06	0.486794548608255	2
ENSG00000142784.15	WDTC1	1	27234825	1_19	0	0.0609594113282943	17.8528153072471	1.81512936218047e-05	1.91841491841474	1
ENSG00000186501.14	TMEM222	1	27317371	1_19	0	0.0323602879042924	11.9360742080738	6.44219687142897e-06	1.38810198300249	1
ENSG00000142733.14	MAP3K6	1	27369839	1_19	0	0.0728453436026288	19.5325619153111	2.37312771512994e-05	1.96947200246251	2
ENSG00000142748.12	FCN3	1	27375143	1_19	0	0.0252407705781209	9.63062264167337	4.05431120007562e-06	-1.12735849056646	1
ENSG00000126705.13	AHDC1	1	27604387	1_19	0	0.0165193280725586	5.71024801202875	1.57328519249426e-06	0.515463917525788	1
ENSG00000126709.14	IFI6	1	27671883	1_19	0	0.0146455134293267	4.5991298952529	1.12341542512374e-06	0.0790123456789981	1
ENSG00000130775.15	THEMIS2	1	27872858	1_19	0	0.0168984391749739	5.91970751846236	1.6684259958699e-06	-0.38804724385998	2
ENSG00000117748.9	RPA2	1	27914572	1_19	0	0.0153805463776828	5.05094903982873	1.295701185156e-06	-0.346289752650236	1
ENSG00000130768.14	SMPDL3B	1	27935898	1_19	0	0.090503846218407	21.5922974360645	3.25931245168318e-05	-2.22627737226177	1
ENSG00000158156.7	XKR8	1	27959314	1_19	0	0.295245737258405	33.3258008617128	0.000164105953352289	3.35779816513832	1
ENSG00000158161.15	EYA3	1	28064504	1_19	0	0.0974173805970858	22.2947010579441	3.62241502786996e-05	2.35567174695684	2
ENSG00000169403.11	PTAFR	1	28193492	1_19	0	0.0638817432132419	18.2935654598679	1.94910494381292e-05	1.93776506195154	2
ENSG00000130770.17	ATPIF1	1	28236497	1_19	0	0.0185899897404344	6.80098835441394	2.10868295167151e-06	0.750010483219377	2
ENSG00000204138.12	PHACTR4	1	28369680	1_19	0	0.0185371667047711	6.7746920860486	2.09456104495849e-06	-1.12260753214692	2
ENSG00000180198.15	RCC1	1	28510006	1_19	0	0.0233188656393343	8.89713014871291	3.46032961144665e-06	1.15229885057425	1
ENSG00000180098.9	TRNAU1AP	1	28553045	1_19	0	0.0163693930723829	5.62607688831429	1.53602521874453e-06	-0.562604340567906	1
ENSG00000198492.15	YTHDF2	1	28736301	1_19	0	0.0262974765274422	10.010683489872	4.39074193336161e-06	-1.57936507936497	1
ENSG00000159023.19	EPB41	1	28886806	1_19	0	0.0577502895386932	17.3445078631137	1.67061452541147e-05	1.97656249999972	1
ENSG00000116353.15	MECR	1	29230712	1_19	0	0.024634375349605	9.40529311784166	3.86432811745031e-06	1.09090909090884	1
ENSG00000162510.5	MATN1	1	30725886	1_20	0	0.0808478869068746	18.022955581806	2.43027148557379e-05	-1.95161290322549	1
ENSG00000162511.7	LAPTM5	1	30757348	1_20	0	0.0707556973840756	16.7606767285428	1.97793980779074e-05	2.03225806451585	1
ENSG00000162512.15	SDC3	1	30909289	1_20	0	0.0197922047410851	4.88339579538	1.61204145327343e-06	-0.292682926829208	1
ENSG00000134644.15	PUM1	1	31066204	1_20	0	0.0212017353975199	5.51956503023397	1.95180474807653e-06	0.562499999999841	1
ENSG00000168528.11	SERINC2	1	31409395	1_20	0	0.0221038791901111	5.90507930487851	2.17697949468886e-06	-0.506044905008671	1
ENSG00000142910.15	TINAGL1	1	31576820	1_20	0	0.0719250069401132	16.9156117442407	2.02921342312119e-05	-1.85433070866027	1
ENSG00000162517.12	PEF1	1	31644486	1_20	0	0.019345146094058	4.67220131961566	1.50748731772463e-06	-0.163053906359382	2
ENSG00000084636.17	COL16A1	1	31703950	1_20	0	0.0704591928996388	16.7210354653691	1.96499268365019e-05	1.74210526315849	1
ENSG00000025800.13	KPNA6	1	32108863	1_21	0	0.0206288155707681	4.81195308507534	1.65560139311853e-06	-0.259842519685028	1
ENSG00000160051.11	IQCC	1	32205464	1_21	0	0.0205263450883364	4.74063353848102	1.62296112127362e-06	-0.165354330708722	1
ENSG00000222046.2	DCDC2B	1	32208265	1_21	0	0.020169452104997	4.5885481693494	1.54358127546682e-06	0.00787401574803343	1
ENSG00000084623.11	EIF3I	1	32222176	1_21	0	0.0201784615285976	4.59180728187174	1.54536762319634e-06	-0.00784313725490084	1
ENSG00000160055.19	TMEM234	1	32222176	1_21	0	0.0201784615285976	4.59180728187174	1.54536762319634e-06	0.00784313725490084	1
ENSG00000183615.5	FAM167B	1	32246914	1_21	0	0.020855553845053	4.8965874461366	1.70323803959358e-06	0.26562499999997	1
ENSG00000116478.11	HDAC1	1	32291652	1_21	0	0.038572389190441	10.568832812513	6.79929170126849e-06	-1.24050707068127	2
ENSG00000225828.1	FAM229A	1	32366691	1_21	0	0.0202017475461956	4.60831856061335	1.55271424811045e-06	-0.0699481865284934	1
ENSG00000176261.15	ZBTB8OS	1	32650943	1_21	0	0.0202099336252544	4.65631021899637	1.56952016385927e-06	0.398596422697849	2
ENSG00000162521.18	RBBP4	1	32651491	1_21	0	0.0292623850855338	8.00599683343011	3.90737632525637e-06	0.92105263157917	1
ENSG00000116497.17	S100PBP	1	32817174	1_21	0	0.0224894472016866	5.61377658207716	2.10568794377119e-06	0.502392344497593	1
ENSG00000134684.10	YARS	1	32817982	1_21	0	0.0352726187873348	9.94330751710105	5.84963382984382e-06	1.33742331288349	1
ENSG00000160097.16	FNDC5	1	32872031	1_21	0	0.0256416206764147	6.93807861836205	2.96718615266246e-06	0.950310559005892	1
ENSG00000121905.9	HPCA	1	32887170	1_21	0	0.0203621003346416	4.66354538415412	1.58379470332573e-06	0.124183006535991	1
ENSG00000142920.16	AZIN2	1	33081259	1_21	0	0.0403070760709973	10.9893061252728	7.38774118049348e-06	-1.21489971346775	1
ENSG00000116525.13	TRIM62	1	33181349	1_21	0	0.0224998795399876	5.55255835378941	2.0836915472591e-06	0.530612244897845	1
ENSG00000134686.18	PHC2	1	33427363	1_21	0	0.172644682137726	25.4905062536038	7.33992753086903e-05	3.49629629629721	1
ENSG00000188910.7	GJB3	1	34777468	1_22	0	0.0191549119007506	4.88089614718586	1.55933645272542e-06	0.216331800539219	2
ENSG00000243749.1	TMEM35B	1	34984579	1_22	0	0.0203369273972062	5.45483347032683	1.85023520606246e-06	-0.497076023391941	1
ENSG00000197056.9	ZMYM1	1	35059408	1_22	0	0.0186691864923358	4.66159626972529	1.45151041765729e-06	0.176291793313093	1
ENSG00000020129.15	NCDN	1	35557823	1_22	0	0.0185445208496658	4.59929222529214	1.42254733501736e-06	0.102272727272737	1
ENSG00000116819.6	TFAP2E	1	35573174	1_22	0	0.0306472906988089	9.20205620597243	4.70367249147248e-06	1.06854838709682	1
ENSG00000126067.11	PSMB2	1	35641909	1_22	0	0.0210816693611534	5.75841918722194	2.02473588318186e-06	-0.507246376811654	1
ENSG00000142686.7	C1orf216	1	35719097	1_22	0	0.0187890533098324	4.72570637838765	1.48092047751123e-06	-0.205020920502196	1
ENSG00000134698.10	AGO4	1	35808004	1_22	0	0.0202637473728304	5.41488355052906	1.83007542607562e-06	0.516068052930015	1
ENSG00000092847.11	AGO1	1	35870261	1_22	0	0.0319583150597229	9.72886473930805	5.18568514956111e-06	1.21546961325976	1
ENSG00000126070.19	AGO3	1	35932767	1_22	0	0.0206966953918148	5.63778403585005	1.94611970036567e-06	-0.526530612244599	1
ENSG00000116863.10	ADPRHL2	1	36088841	1_22	0	0.0207597089552103	5.60684009057291	1.94133076102371e-06	0.437500000000023	1
ENSG00000116871.15	MAP7D1	1	36155585	1_22	0	0.0188226715803329	4.76606463150236	1.49624012691444e-06	0.325925925925963	1
ENSG00000054116.11	TRAPPC3	1	36155585	1_22	0	0.0188226715803329	4.76606463150236	1.49624012691444e-06	0.325925925925963	1
ENSG00000142694.6	EVA1B	1	36323945	1_22	0	0.163676125775809	25.3700228417878	6.92574186431544e-05	-2.70769230769193	1
ENSG00000196182.10	STK40	1	36385841	1_22	0	0.0209161526721695	5.76839167572673	2.0123181774e-06	-0.60101010101014	1
ENSG00000181817.5	LSM10	1	36398220	1_22	0	0.0232850842238452	6.82554994725158	2.65079149049844e-06	-1.59090909090932	1
ENSG00000116885.18	OSCP1	1	36449952	1_22	0	0.0186516065362786	4.65323448199525	1.44754238336174e-06	0.148325358851666	1
ENSG00000116898.11	MRPS15	1	36464072	1_22	0	0.0330663231793549	9.34039720911374	5.15123493070199e-06	2.16249999999967	1
ENSG00000163874.10	ZC3H12A	1	37464693	1_23	0	0.031093622185651	6.07072268849229	3.14826888719981e-06	-0.658942247710743	2
ENSG00000163875.15	MEAF6	1	37513172	1_23	0	0.0273309828037258	4.87369541661	2.2216402692257e-06	-0.225806451612835	1
ENSG00000134697.12	GNL2	1	37593092	1_23	0	0.0280331296106975	5.10896919390869	2.38871850809585e-06	0.395161290322576	1
ENSG00000116922.14	C1orf109	1	37691952	1_23	0	0.0366274516535627	7.59373861324638	4.63897950075011e-06	0.913669064748247	1
ENSG00000185090.14	MANEAL	1	37791673	1_23	0	0.0309130071744411	6.01663349816153	3.10209374209267e-06	0.855072463768381	1
ENSG00000196449.3	YRDC	1	37761292	1_23	0	0.0335209948261829	6.76924150614633	3.78457410318584e-06	0.798076923076905	1
ENSG00000197982.13	C1orf122	1	37806635	1_23	0	0.0620058379985179	12.5185808305408	1.294636314275e-05	-1.74399999999987	1
ENSG00000188786.9	MTF1	1	37859751	1_23	0	0.0731079825163579	14.0721976043032	1.71587967447026e-05	1.72323232323304	1
ENSG00000204084.12	INPP5B	1	37901732	1_23	0	0.22122395876221	24.8438960409195	9.16667784120121e-05	-2.82202040329024	2
ENSG00000183431.11	SF3A3	1	37990219	1_23	0	0.0269236196172388	4.73446567323462	2.12600618571715e-06	-0.64122137404601	1
ENSG00000183386.9	FHL3	1	37983893	1_23	0	0.0324286448267971	6.46130545499215	3.49469419279462e-06	-1.20930232558149	1
ENSG00000185668.7	POU3F1	1	38024771	1_23	0	0.0281953647021064	5.16249907074832	2.42771559741205e-06	-0.403930131004183	1
ENSG00000116981.3	NT5C1A	1	39672451	1_24	0	0.157675312229289	19.9876603124135	5.25636803124367e-05	-2.18589743589735	1
ENSG00000116954.7	RRAGC	1	38859391	1_24	0	0.0310660118966684	4.58687415092602	2.37663470389093e-06	-0.0839694656488288	1
ENSG00000214114.8	MYCBP	1	38873777	1_24	0	0.0380364140235445	6.46964816542377	4.1043116934924e-06	-0.814516129032335	1
ENSG00000131233.9	GJA9	1	38881233	1_24	0	0.0378491612220181	6.42367963087721	4.0550875792262e-06	-0.806451612903193	1
ENSG00000174574.15	AKIRIN1	1	38991022	1_24	0	0.031767124467091	4.7941863316188	2.54011231240657e-06	-0.23437500000011	1
ENSG00000168653.10	NDUFS5	1	39026790	1_24	0	0.0336003081693497	5.31561380643642	2.97890591599836e-06	0.362962962962904	1
ENSG00000183682.7	BMP8A	1	39491497	1_24	0	0.0316077526731351	4.74746104798663	2.50273653835422e-06	-0.141791044776084	1
ENSG00000163909.7	HEYL	1	39640423	1_24	0	0.0311278871348164	4.60535489697387	2.39096298094929e-06	-0.100671140939569	1
ENSG00000116983.12	HPCAL4	1	39652365	1_24	0	0.0335451361090258	5.30033429348864	2.96546583882472e-06	-0.60317460317469	1
ENSG00000084072.16	PPIE	1	39738050	1_25	0	0.0469907377413811	13.7067978717574	1.07425745795466e-05	-1.9457364341095	1
ENSG00000198754.5	OXCT2	1	39748703	1_25	0	0.212582669864648	28.0475959197104	9.94451494220332e-05	2.92063492063521	1
ENSG00000116985.11	BMP8B	1	39748703	1_25	0	0.0608018857425767	16.0795871161749	1.63061730677898e-05	2.13648188098113	2
ENSG00000043514.15	TRIT1	1	39883661	1_25	0	0.0234714663627768	7.39352940512515	2.8943572349283e-06	0.963235294117699	1
ENSG00000131236.16	CAP1	1	40040252	1_25	0	0.0528235141590394	14.8072186683072	1.30455046947198e-05	-1.72165183280648	2
ENSG00000131238.16	PPT1	1	40090051	1_25	0	0.0229798924222954	7.16711457939704	2.74696068870706e-06	0.967675154069541	2
ENSG00000187815.9	ZFP69	1	40477181	1_25	0	0.0179663855420015	4.94526414451631	1.48187071113325e-06	-0.349397590361301	1
ENSG00000164002.11	EXO5	1	40508257	1_25	0	0.017998375642876	4.9638044467589	1.49007483780951e-06	0.359359350840625	2
ENSG00000117010.15	ZNF684	1	40531781	1_25	0	0.0187379554191307	5.34164420202339	1.66938791004173e-06	-0.480000000000265	1
ENSG00000117016.9	RIMS3	1	40706838	1_25	0	0.0339256245105305	10.7268828558876	6.06961989321163e-06	-1.41776315789472	1
ENSG00000171793.13	CTPS1	1	40978873	1_25	0	0.0184694601626939	5.11285955062016	1.57499134025432e-06	-0.0529644905131804	2
ENSG00000171790.15	SLFNL1	1	41023325	1_25	0	0.0188089591923025	5.3225953138468	1.66973794644971e-06	0.361061946902755	1
ENSG00000010803.16	SCMH1	1	41241979	1_25	0	0.0680835134107872	17.2779542945385	1.96197913992224e-05	-2.08465366481974	2
ENSG00000204060.6	FOXO6	1	41377768	1_25	0	0.0173223975082264	4.58972515752057	1.32603438517735e-06	0.119402985074609	1
ENSG00000127129.9	EDN2	1	41484842	1_25	0	0.0268936810883144	8.72606715573006	3.91407287291591e-06	1.19753086419811	1
ENSG00000127124.14	HIVEP3	1	42035577	1_26	0	0.0258278402969281	4.70349947428491	2.02613928746462e-06	0.0640000000000013	1
ENSG00000177181.14	RIMKLA	1	42381115	1_26	0	0.0276896595780588	5.22614371748173	2.41356539591841e-06	0.0390625000000155	1
ENSG00000066185.12	ZMYND12	1	42416625	1_26	0	0.0547342204258323	11.6254787757517	1.06127978028892e-05	-1.45291370110095	2
ENSG00000186409.14	CCDC30	1	42463308	1_26	0	0.0279985395345188	5.60358161725884	2.61674369040687e-06	0.859375000000066	1
ENSG00000171960.10	PPIH	1	42658184	1_26	0	0.0290201665585895	5.92018802079173	2.86546762549064e-06	-0.962406015037598	1
ENSG00000117385.15	P3H1	1	42767127	1_26	0	0.0294569322003783	6.17191165072512	3.03226617479418e-06	1.16404651376405	2
ENSG00000164008.14	C1orf50	1	42767127	1_26	0	0.0255925140949469	4.6150947455812	1.96994308130497e-06	0.262068965517128	1
ENSG00000274386.5	TMEM269	1	42785273	1_26	0	0.0352461006583913	7.62583821722644	4.48289709973765e-06	0.918968692449177	1
ENSG00000177868.11	SVBP	1	42816057	1_26	0	0.0360261536999463	7.70304243801194	4.62850027234564e-06	0.744068421107135	3
ENSG00000164010.13	ERMAP	1	42816759	1_26	0	0.0255138933268996	4.59450345341813	1.95512902581153e-06	0.170300182565107	2
ENSG00000164011.17	ZNF691	1	42854960	1_26	0	0.0266767272994366	5.06325454554375	2.25279885182887e-06	0.507246376811566	1
ENSG00000117394.20	SLC2A1	1	42959206	1_26	0	0.0320266685644433	6.665974018033	3.56070084451746e-06	0.670543041150482	2
ENSG00000243710.7	CFAP57	1	43171878	1_26	0	0.0287519042413756	5.60199620760963	2.68639289026705e-06	-0.397163120567309	1
ENSG00000179178.10	TMEM125	1	43269525	1_26	0	0.0750170002756292	14.5434382046763	1.81964592592825e-05	-1.69444444444411	1
ENSG00000117395.12	EBNA1BP2	1	43271335	1_26	0	0.0889978447612488	15.9792118257146	2.37189221187194e-05	1.7936507936507	1
ENSG00000066056.13	TIE1	1	43300755	1_27	0	0.0256401235611701	6.30467163789775	2.69614156492658e-06	0.638363122277279	2
ENSG00000066322.14	ELOVL1	1	43367735	1_27	0	0.0880171891219637	17.8868872637882	2.6258043916475e-05	2.03326403326423	1
ENSG00000159479.16	MED8	1	43389819	1_27	0	0.0973155804634864	18.6089113968927	3.02039297226713e-05	2.0168655419083	2
ENSG00000198198.15	SZT2	1	43389955	1_27	0	0.0217440359571829	4.84904830578438	1.75855831210855e-06	0.259541984732859	1
ENSG00000126091.19	ST3GAL3	1	43705540	1_27	0	0.0222912279927201	5.04890340667956	1.87711621581325e-06	-0.139860139860155	1
ENSG00000117407.16	ARTN	1	43934860	1_27	0	0.0216431473065953	4.82761809411191	1.74266306771268e-06	-0.301369863013648	1
ENSG00000117408.10	IPO13	1	43947230	1_27	0	0.0256738591704386	6.41248259550835	2.74585411361426e-06	-0.757575757575668	1
ENSG00000117410.13	ATP6V0B	1	43974045	1_27	0	0.0218957501154877	4.92278007261032	1.79775442973094e-06	0.3575415079281	2
ENSG00000117411.16	B4GALT2	1	43978466	1_27	0	0.0221230494906063	5.01917128428239	1.851983500242e-06	-0.425790754258139	1
ENSG00000159214.12	CCDC24	1	43991070	1_27	0	0.0286167267334615	7.39735694182305	3.53066601320988e-06	-0.862534222315065	2
ENSG00000178028.13	DMAP1	1	44213884	1_27	0	0.0434157224000896	10.9126814157822	7.90202890385137e-06	-1.19531249999965	1
ENSG00000117419.14	ERI3	1	44354647	1_27	0	0.0216345450999887	4.81093874089587	1.73595195161857e-06	0.317857142857317	1
ENSG00000126106.13	TMEM53	1	44672527	1_28	0	0.0253399614965134	5.04714875364223	2.13310464306869e-06	0.147286821705353	1
ENSG00000198520.10	C1orf228	1	44674693	1_28	0	0.0263139070425336	5.43620221462594	2.38583851326921e-06	0.36557059961317	1
ENSG00000142945.12	KIF2C	1	44739744	1_28	0	0.0581112549481089	12.7103109060327	1.23190305974314e-05	1.32665639445209	1
ENSG00000142959.4	BEST4	1	44787956	1_28	0	0.0329578039300548	8.29243773228	4.55827571230503e-06	1.84375000000016	1
ENSG00000222009.8	BTBD19	1	44808328	1_28	0	0.0360317105109043	9.11028047837001	5.47490683105844e-06	-1.58631739966198	2
ENSG00000117425.13	PTCH2	1	44842737	1_28	0	0.0613404702899035	14.4337401491839	1.47667896791568e-05	-2.45736434108573	1
ENSG00000126107.14	HECTD3	1	45003504	1_28	0	0.0452120050683227	10.913623881439	8.2296782400952e-06	2.1585922616662	2
ENSG00000126088.13	UROD	1	45012003	1_28	0	0.0417245737764614	10.1834213860574	7.08672743665205e-06	-2.197183098592	1
ENSG00000132781.17	MUTYH	1	45340760	1_28	0	0.0400771868319076	8.54617332346258	5.7125370679366e-06	-0.270833333333419	1
ENSG00000280670.2	CCDC163	1	45499668	1_28	0	0.0312469458669433	6.65980930412074	3.47079908617886e-06	-0.244274809160225	1
ENSG00000132763.14	MMACHC	1	45499635	1_28	0	0.0281464998016108	5.84003564949451	2.74157416565034e-06	0.375999999999888	1
ENSG00000117450.13	PRDX1	1	45523019	1_28	0	0.0240467320803156	4.73841777086207	1.90041967777785e-06	-0.0481119136997422	2
ENSG00000117448.13	AKR1A1	1	45550079	1_28	0	0.0332664603245705	7.41974497782751	4.11676121092333e-06	-0.0321735438844248	2
ENSG00000159588.14	CCDC17	1	45624129	1_28	0	0.059244222935687	14.1452607535148	1.39770999477068e-05	-2.77037037037088	1
ENSG00000159592.10	GPBP1L1	1	45687876	1_28	0	0.0504914117096683	12.5612010306794	1.0578127204629e-05	-2.64303431810424	2
ENSG00000159596.6	TMEM69	1	45695664	1_28	0	0.026409166580724	5.37114696643421	2.36582075430911e-06	0.124137931034479	1
ENSG00000197429.10	IPP	1	45750903	1_28	0	0.0291212358500446	7.91869347074453	3.84612539296095e-06	-2.18548387096711	1
ENSG00000117461.14	PIK3R3	1	46133471	1_28	0	0.0239333657696709	4.95883785639192	1.97944660689358e-06	-0.39436619718306	1
ENSG00000117472.9	TSPAN1	1	46174930	1_28	0	0.0238680646910789	4.69785027478843	1.87015017875566e-06	-0.766233766233954	1
ENSG00000171357.5	LURAP1	1	46207228	1_28	0	0.0240892109753293	5.44068146691429	2.18592864396255e-06	-1.02030456852761	1
ENSG00000085999.11	RAD54L	1	46263241	1_28	0	0.0353453392107127	8.46423829380972	4.98976555956783e-06	1.79411764705939	1
ENSG00000117481.10	NSUN4	1	46340808	1_28	0	0.0558640695627463	12.8163813084597	1.19414783421198e-05	2.23529411764625	1
ENSG00000117480.15	FAAH	1	46392457	1_28	0	0.0411453850324128	9.71736962052816	6.6685276871575e-06	-1.75669836346958	2
ENSG00000079277.19	MKNK1	1	46616841	1_29	0	0.0219160292931939	4.69979361576132	1.71791141242875e-06	0.337931034482853	1
ENSG00000142961.14	MOB3C	1	46616841	1_29	0	0.0219160292931939	4.69979361576132	1.71791141242875e-06	-0.337931034482853	1
ENSG00000186118.8	TEX38	1	46668649	1_29	0	0.0218781171507476	4.68377093818703	1.70909300486887e-06	-0.271428571428653	1
ENSG00000123472.12	ATPAF1	1	46673908	1_29	0	0.021685309198806	4.60186765835176	1.66440821027308e-06	0.224599261111129	2
ENSG00000159658.10	EFCAB14	1	46719410	1_29	0	0.0231664074114235	5.21330983479857	2.01433793543581e-06	0.368870469621377	2
ENSG00000162366.7	PDZK1IP1	1	47190903	1_29	0	0.022424955871955	4.9122206384042	1.83725555063664e-06	-0.368280291961695	2
ENSG00000162368.13	CMPK1	1	47333967	1_29	0	0.0895363483548759	17.8668797788409	2.668137451662e-05	2.30081300812905	1
ENSG00000186564.5	FOXD2	1	47435628	1_29	0	0.035139662879603	9.07909899489697	5.32108807864339e-06	1.45599999999999	1
ENSG00000162373.12	BEND5	1	48730662	1_31	0	0.0189322738640992	5.83879850843821	1.84368351316854e-06	-0.631558120156237	2
ENSG00000162374.16	ELAVL4	1	50050887	1_32	0	0.0691569156645869	16.8289169138355	1.94111778063689e-05	-2.13454545454448	1
ENSG00000123091.4	RNF11	1	51235789	1_32	0	0.022344277845725	6.28900869270274	2.34373563727221e-06	0.649705158338247	2
ENSG00000085831.15	TTC39A	1	51344915	1_33	0	0.0323624997751196	9.16787618350226	4.94846958531808e-06	-1.09194023311284	2
ENSG00000117859.18	OSBPL9	1	51577175	1_33	0	0.0554628721999304	14.1955831862882	1.31315412056071e-05	-2.20966259593272	2
ENSG00000198841.3	KTI12	1	52033817	1_33	0	0.020807245966183	5.07377967617227	1.76078492420129e-06	0.311899927508512	2
ENSG00000134717.17	BTF3L4	1	52056854	1_33	0	0.0315873287283579	8.9426397438276	4.71127810410062e-06	1.1784615384623	1
ENSG00000157077.14	ZFYVE9	1	52142437	1_33	0	0.100152697110117	19.7910633782024	3.30591653352275e-05	2.06143344710005	1
ENSG00000134748.12	PRPF38A	1	52400660	1_33	0	0.0631150481454171	15.4109988883262	1.62227252331784e-05	-1.88571428571498	1
ENSG00000116157.5	GPX7	1	52602421	1_33	0	0.0247391466691778	6.6758345381597	2.75454825589499e-06	-0.863573533268081	2
ENSG00000182183.14	FAM159A	1	52633013	1_33	0	0.0261748722984591	7.19855964434695	3.14260852650437e-06	-0.820000000000237	1
ENSG00000162377.5	COA7	1	52693551	1_33	0	0.0198510997693843	4.63879011914728	1.53585211842532e-06	0.12878787878784	1
ENSG00000121310.16	ECHDC2	1	52926925	1_33	0	0.0265223274078367	7.32079527882067	3.23839633855308e-06	-0.901682332133298	2
ENSG00000116171.17	SCP2	1	52926925	1_33	0	0.0258181021703391	7.07135783072241	3.04499956563235e-06	-0.825742340975648	2
ENSG00000174348.13	PODN	1	53061947	1_33	0	0.0984315136127926	19.6251923305058	3.22187131783421e-05	2.25464107394792	2
ENSG00000157184.6	CPT2	1	53196294	1_33	0	0.0236249022721142	6.24901101078983	2.46230255728731e-06	0.695935038479164	2
ENSG00000162384.13	C1orf123	1	53220711	1_33	0	0.0357668093053973	10.0980223796409	6.02388446410345e-06	1.31368026655934	2
ENSG00000162398.11	LEXM	1	54805572	1_34	0	0.0156901931879138	5.67375858331573	1.48477022322344e-06	-0.706447242453243	2
ENSG00000058804.11	NDC1	1	53838107	1_34	0	0.0140438009566409	4.70635211607486	1.10237457427858e-06	0.184931506849317	1
ENSG00000058799.14	YIPF1	1	53889688	1_34	0	0.0138630044745918	4.58845839072935	1.06092398222325e-06	0.00121834135737	2
ENSG00000211452.10	DIO1	1	53891048	1_34	0	0.0138616566257219	4.58793039289451	1.06069876293038e-06	0.0419354838709642	1
ENSG00000116209.11	TMEM59	1	54053622	1_34	0	0.0300988463823344	11.7025828308402	5.87478097473194e-06	-1.36951501154734	1
ENSG00000116221.15	MRPL37	1	54183963	1_34	0	0.0139360881111372	4.6333759772077	1.0769574173223e-06	0.0831721470019455	1
ENSG00000157216.15	SSBP3	1	54413433	1_34	0	0.106920977537546	23.1661812329152	4.13121194061618e-05	-2.49416967550655	2
ENSG00000184313.19	MROH7	1	54642163	1_34	0	0.0271258645429838	10.7551585415158	4.865870102498e-06	-1.37121212121311	1
ENSG00000162396.5	PARS2	1	54764560	1_34	0	0.0155135439908393	5.60514276054182	1.45029986141068e-06	-0.516434776345533	2
ENSG00000006555.10	TTC22	1	54801124	1_34	0	0.0170407693531256	6.40309085177151	1.81986414183743e-06	0.705882352941233	1
ENSG00000116133.11	DHCR24	1	54886940	1_34	0	0.0233454210665797	9.42989320128268	3.67171185010627e-06	-1.22748815165914	1
ENSG00000162407.8	PLPP3	1	56645496	1_36	0	0.0228676980704385	4.68471542274718	1.78675814055588e-06	0.153225806451641	1
ENSG00000162600.11	OMA1	1	58546313	1_37	0	0.0222666822350424	4.93895150321831	1.83421558277511e-06	-0.39817730442781	2
ENSG00000184292.6	TACSTD2	1	58577210	1_37	0	0.0282219715010073	7.13485328468755	3.35840062151743e-06	-0.905737704917588	1
ENSG00000162601.9	MYSM1	1	58703297	1_37	0	0.0363421120515727	9.48455414488981	5.74893222630875e-06	1.18674698795165	1
ENSG00000172456.17	FGGY	1	59296555	1_37	0	0.0865179089667411	17.6328713366369	2.54442209771238e-05	2.04115226337427	1
ENSG00000134709.10	HOOK1	1	59813868	1_38	0	0.0415582928618238	10.4090485260026	7.21487544501145e-06	1.33717247264872	2
ENSG00000134716.9	CYP2J2	1	59926822	1_38	0	0.024705856044853	5.57609374916385	2.29768283035253e-06	0.49166666666642	1
ENSG00000162604.12	TM2D1	1	61723869	1_39	0	0.0190087249133649	4.8775400560013	1.54637185280196e-06	0.292463561781422	2
ENSG00000132849.19	PATJ	1	61742713	1_39	0	0.0225375381665016	6.45237359704984	2.42541515099218e-06	-0.734693877551046	1
ENSG00000240563.1	L1TD1	1	62195833	1_39	0	0.0193936237613455	5.06281452286075	1.63761228930462e-06	-0.43085751636476	2
ENSG00000162607.12	USP1	1	62436136	1_39	0	0.0625013622154842	15.9585320901669	1.66357555347157e-05	-2.16923076923032	1
ENSG00000116641.17	DOCK7	1	62688195	1_39	0	0.0279212230629946	8.43701223552104	3.92901080129422e-06	1.11417322834701	1
ENSG00000125703.14	ATG4C	1	62784304	1_39	0	0.0570673221743183	15.1030720099469	1.43751668064374e-05	-2.19888130028074	2
ENSG00000088035.15	ALG6	1	63366969	1_40	0	0.0499566914442086	12.9216484513228	1.07664293515898e-05	-1.58294182767479	2
ENSG00000203965.12	EFCAB7	1	63523814	1_40	0	0.020965842164963	4.6261763928289	1.6176874106331e-06	0.0526315789473786	1
ENSG00000142856.16	ITGB3BP	1	63593973	1_40	0	0.0486726564429409	12.4518475487429	1.0108319259133e-05	1.5333333333335	1
ENSG00000185483.11	ROR1	1	63796888	1_40	0	0.0224542644668442	5.22809919131203	1.95795523292717e-06	0.389830508474439	1
ENSG00000162437.14	RAVER2	1	64745289	1_41	0	0.0335346504340938	9.85483629061671	5.51192504780181e-06	1.24713958810157	1
ENSG00000162434.11	JAK1	1	64966237	1_41	0	0.0266343658112843	7.59790660139425	3.37517593978195e-06	-0.80629234700304	2
ENSG00000162433.14	AK4	1	65147680	1_41	0	0.0191218634682547	4.61175705544946	1.47081056028595e-06	-0.0981346168609334	2
ENSG00000213625.8	LEPROT	1	65419674	1_41	0	0.0906354695066014	19.2093956636303	2.90383540689362e-05	1.94366197183114	1
ENSG00000116678.19	LEPR	1	65428659	1_41	0	0.0191719611176622	4.62154282173691	1.47779307306821e-06	0.105633802816885	1
ENSG00000184588.17	PDE4B	1	65792155	1_41	0	0.021297158881911	5.53309582166333	1.96539554718885e-06	-0.746835443038184	1
ENSG00000162594.15	IL23R	1	67139451	1_42	0	8.66168667901235e-08	41.0186004264332	5.92575120345192e-11	10.2720588235279	1
ENSG00000152763.16	WDR78	1	66925320	1_42	0	6.99805758896943e-08	19.3179150392709	2.25474726793596e-11	1.48951048951013	1
ENSG00000198160.14	MIER1	1	66924785	1_42	0	8.32198908673476e-08	19.7783655165288	2.74522310959527e-11	-1.577464788732	1
ENSG00000116704.7	SLC35D1	1	67054457	1_42	0	4.53276315370843e-08	26.5385919432953	2.00632372720237e-11	-2.67132867132767	1
ENSG00000116717.11	GADD45A	1	67684588	1_42	0	1.90944399180992e-08	7.25176294486851	2.30946097788565e-12	-1.25000000000012	1
ENSG00000172380.5	GNG12	1	67832765	1_42	0	1.83034561951345e-08	7.88751481234749	2.40787200587549e-12	1.58620477439037	2
ENSG00000024526.16	DEPDC1	1	68498179	1_43	0	0.0230171113900289	4.61713147359871	1.77248743983571e-06	0.238095238095219	1
ENSG00000066557.5	LRRC40	1	70204629	1_44	0	0.030723537482284	5.11067946614866	2.61884604196603e-06	0.528138528138594	1
ENSG00000118454.12	ANKRD13C	1	70355197	1_44	0	0.0301135892854639	4.92448499130192	2.47333786664605e-06	0.438914027149333	1
ENSG00000197568.13	HHLA3	1	70354325	1_44	0	0.0301666106220977	4.9408186547014	2.48591077790373e-06	0.482924629538496	2
ENSG00000116761.11	CTH	1	70411075	1_44	0	0.0796955606259839	14.0403223665665	1.86625642105685e-05	1.76602264797705	2
ENSG00000132485.13	ZRANB2	1	71078194	1_45	0	0.040175085630781	11.9395960508454	8.00030511432608e-06	1.56577936732012	2
ENSG00000178965.13	ERICH3	1	74672838	1_47	0	0.161996578343248	22.0065465148179	5.94590329161237e-05	2.39869281045774	1
ENSG00000162620.15	LRRIQ3	1	74198025	1_47	0	0.0303455314270762	6.12200584129578	3.09847925436205e-06	0.731707317073122	1
ENSG00000254685.6	FPGT	1	74198130	1_47	0	0.0312003876347028	6.38000194586237	3.32002157914946e-06	0.780487804877979	1
ENSG00000116783.14	TNNI3K	1	74234228	1_47	0	0.0264271173090955	4.83933222754131	2.13302200702038e-06	-0.261591568095936	3
ENSG00000162623.15	TYW3	1	74733800	1_47	0	0.0514754924211002	11.0485944527556	9.48566205808547e-06	1.4880000000004	1
ENSG00000137968.16	SLC44A5	1	75388518	1_47	0	0.0257131818335515	4.58549337765706	1.96653643471558e-06	-0.0159999999999951	1
ENSG00000117054.13	ACADM	1	75724884	1_47	0	0.0258006952702798	4.61698114270157	1.98677925065416e-06	-0.0763358778626018	1
ENSG00000137955.15	RABGGTB	1	75786061	1_47	0	0.0257240760809998	4.58941903633701	1.96905389626436e-06	0.0062432684479936	2
ENSG00000057468.6	MSH4	1	75779738	1_47	0	0.0275064388135828	5.21048855932444	2.39041287499259e-06	-0.435745144507906	2
ENSG00000142892.14	PIGK	1	77219918	1_48	0	0.0141232576451316	5.3253072856508	1.25441044139538e-06	-0.452054794520629	1
ENSG00000077254.14	USP33	1	77759973	1_48	0	0.016550375580505	6.78872349425379	1.87394171726568e-06	0.99999999999962	1
ENSG00000162614.18	NEXN	1	77888397	1_48	0	0.0170658218563224	7.07182231673037	2.01288356416908e-06	-0.786371860517417	2
ENSG00000162613.16	FUBP1	1	77979478	1_48	0	0.0242535696846508	10.3221714643365	4.17548417878145e-06	1.42144177449189	1
ENSG00000162616.8	DNAJB4	1	77979050	1_48	0	0.0262971757302551	11.0716179477961	4.85601819289558e-06	-1.40614549111672	2
ENSG00000142875.19	PRKACB	1	84077863	1_51	0	0.0274778177500601	5.96196305366348	2.73232039997259e-06	0.629139072847866	1
ENSG00000203943.8	SAMD13	1	84298566	1_51	0	0.0378359826363615	8.93460592444956	5.63820062078166e-06	1.09198411699151	2
ENSG00000171517.5	LPAR3	1	84926641	1_52	0	0.0628773460972317	12.085604268643	1.26742619276089e-05	-1.45270270270254	1
ENSG00000117133.10	RPF1	1	84479257	1_52	0	0.105339163925238	16.9849008567916	2.98409736245557e-05	-1.98294658043135	2
ENSG00000174021.10	GNG5	1	84506136	1_52	0	0.0284810771097763	4.69170101507703	2.2286755238992e-06	-0.131645569620211	1
ENSG00000117151.12	CTBS	1	84574852	1_52	0	0.0403745607613381	7.93687108517771	5.34462504600655e-06	0.995357454421015	2
ENSG00000117155.16	SSX2IP	1	84691138	1_52	0	0.0284020432751957	4.66592002499317	2.21027840733289e-06	-0.184971098265917	1
ENSG00000153898.12	MCOLN2	1	84935252	1_52	0	0.028174749499757	4.59137881902425	2.15756205421383e-06	0.0464822831620634	2
ENSG00000162643.12	WDR63	1	84998363	1_52	0	0.0281767788183154	4.59204695442392	2.15803144517107e-06	0.00701754385964847	1
ENSG00000055732.12	MCOLN3	1	85048087	1_52	0	0.0293720501675513	4.97754629949896	2.43842653268497e-06	0.333626382408258	2
ENSG00000097096.8	SYDE2	1	85200644	1_52	0	0.032689024523871	5.97127995039489	3.25558845067895e-06	-0.598173515981807	1
ENSG00000142867.12	BCL10	1	85307997	1_52	0	0.0371025561851508	7.14940761898881	4.42419230238467e-06	-0.790697674418441	1
ENSG00000153904.18	DDAH1	1	85576709	1_52	0	0.0295128757267376	5.02194088557902	2.47197019969505e-06	-0.366242038216719	1
ENSG00000117174.10	ZNHIT6	1	85707615	1_52	0	0.0283519847292059	4.64955398306554	2.19864375344818e-06	-0.106283344979884	2
ENSG00000171502.14	COL24A1	1	86156862	1_53	0	0.0292012026528713	4.65662287221599	2.26794182780284e-06	-0.195652173913016	1
ENSG00000122417.15	ODF2L	1	86395404	1_53	0	0.0298119783949239	4.84875775991378	2.41091218007521e-06	0.291044776119486	1
ENSG00000016602.9	CLCA4	1	86546626	1_53	0	0.0596505902323901	11.3232309115376	1.12653636307831e-05	1.38950178683288	2
ENSG00000097033.14	SH3GLB1	1	86708280	1_53	0	0.0299624582301123	4.89549991374238	2.44644014345322e-06	0.236697247706367	1
ENSG00000183291.15	SELENOF	1	86914303	1_53	0	0.0332765233515938	5.8700848778753	3.25793512874985e-06	0.879120879120952	1
ENSG00000065243.19	PKN2	1	88684130	1_54	0	0.0207158022078182	4.71627240056684	1.62952392895466e-06	0.0417582417582481	1
ENSG00000137944.17	KYAT3	1	88993078	1_54	0	0.0347957487001519	9.52508840280241	5.52783799073743e-06	-1.57142857142853	1
ENSG00000213516.9	RBMXL1	1	88993078	1_54	0	0.0347957487001519	9.52508840280241	5.52783799073743e-06	-1.57142857142853	1
ENSG00000117226.11	GBP3	1	89015900	1_54	0	0.0734701059919947	16.5275726813575	2.02525562768273e-05	-2.33403441509922	2
ENSG00000213512.1	GBP7	1	89176923	1_54	0	0.0336469955159665	9.21294005996333	5.17016783505603e-06	1.24269667735876	2
ENSG00000162654.8	GBP4	1	89199262	1_54	0	0.026487755349353	6.99194385827712	3.08889534723978e-06	-1.04545454545416	1
ENSG00000197147.13	LRRC8B	1	89524974	1_54	0	0.0222187297901946	5.36420850626378	1.98785628598726e-06	-0.341970467859502	2
ENSG00000171488.14	LRRC8C	1	89633156	1_55	0	0.0272043061208117	4.62639527952432	2.09913560418396e-06	-0.120000000000007	1
ENSG00000162664.16	ZNF326	1	89994923	1_55	0	0.0322912518339404	6.21760928012825	3.34863964290519e-06	-0.627705627705432	1
ENSG00000122482.20	ZNF644	1	91022402	1_55	0	0.102620592482622	17.0943485287384	2.92581712581279e-05	-1.90878938640056	1
ENSG00000097046.12	CDC7	1	91500849	1_56	0	0.0234914228198397	8.93951207406655	3.50254112005203e-06	0.922673779971585	2
ENSG00000284413.1	BTBD8	1	92080411	1_56	0	0.147600342462303	26.6922215859705	6.5710109698099e-05	2.96511627907023	1
ENSG00000162676.11	GFI1	1	92487304	1_56	0	0.0221129134220612	8.97529307888203	3.31020362578087e-06	1.59354838709717	1
ENSG00000067208.14	EVI5	1	92792062	1_56	0	0.018555524903982	6.76513100274089	2.0936764147649e-06	-0.735611126164015	2
ENSG00000122406.12	RPL5	1	92831623	1_56	0	0.0155703619107096	5.41709711856494	1.406777567949e-06	0.496402877697849	1
ENSG00000154511.11	FAM69A	1	92960610	1_56	0	0.0204071016478292	7.73748498061239	2.63354808442565e-06	-0.773700305810688	1
ENSG00000117500.12	TMED5	1	93180650	1_57	1	0.259771967376296	22.6959557638217	9.8333356910008e-05	4.45384615384711	1
ENSG00000122483.17	CCDC18	1	93179181	1_57	0	0.0203127308182782	6.5870247333053	2.23160699002571e-06	1.39090909090951	1
ENSG00000117505.12	DR1	1	93346012	1_57	1	0.129368642824433	21.2906665168473	4.59386665795843e-05	-4.23571428571584	1
ENSG00000067334.13	DNTTIP2	1	93879160	1_57	0	0.0281638084630202	7.50754635663342	3.52654565130792e-06	0.415384615384644	1
ENSG00000023909.9	GCLM	1	93909753	1_57	0	0.0257119623380598	6.97041092654125	2.9891913075042e-06	-0.68484848484855	1
ENSG00000172339.9	ALG14	1	95073027	1_58	0	0.0257457386639528	5.05492510698687	2.17060194423233e-06	0.430262849221321	2
ENSG00000122481.16	RWDD3	1	95232272	1_58	0	0.0307800122057292	6.71171045503897	3.44557815980486e-06	0.705357142856922	1
ENSG00000117569.18	PTBP2	1	96721522	1_59	0	0.112149985980431	16.9309282790686	3.16694192360062e-05	-2.08620689655131	1
ENSG00000188641.12	DPYD	1	97921165	1_60	0	0.0329365091724955	6.41153092496551	3.52208161048527e-06	-0.839159820136059	2
ENSG00000162627.16	SNX7	1	98661649	1_60	0	0.0412250352297449	8.50142140465069	5.8453791368753e-06	-1.0671462829738	1
ENSG00000156869.12	FRRS1	1	99763817	1_61	0	0.0993370896526832	19.0119087491249	3.14990357069308e-05	-2.21854304635707	1
ENSG00000117620.14	SLC35A3	1	99968379	1_61	0	0.0234134135071907	5.76002307472503	2.24930870556394e-06	-0.607664233576551	1
ENSG00000156875.13	MFSD14A	1	100038319	1_61	0	0.0499219430729973	12.7095303950478	1.05823248805995e-05	-1.74223293135982	2
ENSG00000122435.9	TRMT13	1	100132743	1_61	0	0.0323650436887429	8.76162659240485	4.72956331116691e-06	-1.16326530612203	1
ENSG00000122477.12	LRRC39	1	100178174	1_61	0	0.072469890822802	16.2142939332509	1.95981805479179e-05	2.04061713225513	2
ENSG00000137992.14	DBT	1	100250235	1_61	0	0.0324490738922726	8.75926788190595	4.74056625151653e-06	1.10344827586225	1
ENSG00000079335.18	CDC14A	1	100342807	1_61	0	0.0301197267411395	8.0968209891176	4.06748229004361e-06	1.19446184970339	2
ENSG00000162692.10	VCAM1	1	100721663	1_62	0	0.0228726347940927	6.0070252503567	2.29158388095305e-06	0.775193798449668	1
ENSG00000162694.13	EXTL2	1	100895622	1_62	0	0.0366309829817303	10.6910698453201	6.53175438331489e-06	1.60989010988921	1
ENSG00000162695.11	SLC30A7	1	100895622	1_62	0	0.0230835079827412	5.99761302952362	2.30908731665028e-06	-0.545027991428612	2
ENSG00000170989.8	S1PR1	1	101235876	1_62	0	0.138217610723772	22.337177546685	5.14934254685106e-05	-2.1188811188811	1
ENSG00000185946.15	RNPC3	1	103529760	1_65	0	0.095936491263387	19.1269473904625	3.06048037963936e-05	2.06511627907112	1
ENSG00000240038.6	AMY2B	1	103554070	1_65	0	0.0688298516041488	15.9752306551694	1.83393557939416e-05	-1.90697674418582	1
ENSG00000198890.7	PRMT6	1	107056380	1_66	0	0.513732803270935	25.0805467809314	0.000214899004375398	-3.63358778625914	1
ENSG00000162631.18	NTNG1	1	107135646	1_66	0	0.0246314179807545	7.21265049954124	2.96308703242821e-06	-0.509068884630645	2
ENSG00000134215.15	VAV3	1	107965542	1_67	0	0.0709507147327151	16.0496564671659	1.89925212662402e-05	-1.78354978354926	1
ENSG00000162636.15	FAM102B	1	108538346	1_67	0	0.0939057248889016	18.710535946477	2.93047757745346e-05	2.08387096774195	1
ENSG00000162639.15	HENMT1	1	108662004	1_67	0	0.0209217136917368	4.65951095883425	1.62591447577831e-06	-0.0759999999999757	1
ENSG00000121957.12	GPSM2	1	108865795	1_67	0	0.02078770728512	4.60008089371647	1.59489526004388e-06	-0.00527704485487937	1
ENSG00000197780.9	TAF13	1	109075155	1_67	0	0.0250782576536459	6.3369510062285	2.65056106997897e-06	-0.887860795797148	2
ENSG00000215717.5	TMEM167B	1	109089398	1_67	0	0.0217737662308291	5.02878051738202	1.82623365764838e-06	0.390697674418579	1
ENSG00000031698.12	SARS	1	109213564	1_67	0	0.0210102143848721	4.6985543081039	1.64647386147118e-06	-0.461201263757444	2
ENSG00000143126.7	CELSR2	1	109250412	1_67	0	0.0207557799332009	4.58586551663745	1.58752465044251e-06	-0.00794912559618002	1
ENSG00000134222.16	PSRC1	1	109282969	1_67	0	0.0222033089970419	5.20954324503339	1.92920090069431e-06	-0.51145638531127	2
ENSG00000134243.11	SORT1	1	109394750	1_67	0	0.089837968749756	18.2882992586429	2.74026995560843e-05	2.29044117647157	1
ENSG00000162650.16	ATXN7L2	1	109483259	1_67	0	0.0222448361140621	5.22683285401435	1.93922378092874e-06	0.444444444444574	1
ENSG00000174151.14	CYB561D1	1	109494012	1_67	0	0.125978461057987	21.5342677680445	4.52466586625225e-05	2.52574787293313	2
ENSG00000181754.6	AMIGO1	1	109509517	1_67	0	0.0297726464433001	7.92819713636673	3.9368782673221e-06	-0.890625000000132	1
ENSG00000156097.12	GPR61	1	109539929	1_67	0	0.0382871468446498	10.267029976902	6.55628674523523e-06	1.45194805194755	1
ENSG00000065135.10	GNAI3	1	109548825	1_67	0	0.0270764435666903	7.04750498978806	3.18263707560359e-06	-0.748299319728001	1
ENSG00000168765.16	GSTM4	1	109656105	1_67	0	0.0214738420523116	4.90045902768544	1.75511922118087e-06	-0.353724123755977	2
ENSG00000213366.12	GSTM2	1	109667893	1_67	0	0.0212553673620289	4.80585759846671	1.70372548234581e-06	-0.189697872533351	2
ENSG00000134184.12	GSTM1	1	109669671	1_67	0	0.0246947600493173	6.19418922953997	2.55122865926506e-06	0.661870503597162	1
ENSG00000134201.10	GSTM5	1	109712056	1_67	0	0.0239532542097721	5.91180933235666	2.3618104938146e-06	-0.412058997474925	2
ENSG00000134202.10	GSTM3	1	109741163	1_67	0	0.189777906846539	25.5600640355322	8.09035717518689e-05	-2.86507936507968	1
ENSG00000168710.17	AHCYL1	1	109984850	1_68	0	0.0515923732285203	13.008625608313	1.11937866733521e-05	1.51204819277101	1
ENSG00000143093.14	STRIP1	1	110034040	1_68	0	0.0764256865000503	16.7082871658362	2.12976352534151e-05	2.0080000000005	1
ENSG00000116396.14	KCNC4	1	110209228	1_68	0	0.119359351676049	20.9678973101714	4.1741825457445e-05	-2.27560735387015	2
ENSG00000162775.14	RBM15	1	110338810	1_68	0	0.0450720094170124	11.7445700906713	8.82885023809562e-06	-1.54399999999991	1
ENSG00000134248.13	LAMTOR5	1	110407817	1_68	0	0.0358895877140839	9.62050130239311	5.7587241747535e-06	1.31451612903278	1
ENSG00000177272.8	KCNA3	1	110675201	1_68	0	0.0357685543407779	9.58912629940124	5.72058617210194e-06	-1.32167832167809	1
ENSG00000143119.12	CD53	1	110871640	1_68	0	0.0551356211352237	13.6314568293809	1.25352976177244e-05	-1.78758169934649	1
ENSG00000156171.14	DRAM2	1	111157405	1_68	0	0.0404032769150773	10.7241340902456	7.2266817773173e-06	-1.46709129511652	1
ENSG00000064886.13	CHI3L2	1	111219860	1_69	0	0.0178806507844844	4.72507642598783	1.40913390434958e-06	0.165413533834623	1
ENSG00000162777.16	DENND2D	1	111213917	1_69	0	0.251724279755343	29.2089834324552	0.000122631391112306	3.15217391304453	1
ENSG00000134216.18	CHIA	1	111291315	1_69	0	0.126699738355689	22.8515824986057	4.82894328199674e-05	2.41353383458782	1
ENSG00000173947.13	PIFO	1	111346034	1_69	0	0.0175997554707128	4.59109499774665	1.34766831734666e-06	0.0625000000000204	1
ENSG00000085465.12	OVGP1	1	111427097	1_69	0	0.0177462924445247	4.67676212166986	1.38424518079005e-06	0.261904761904854	1
ENSG00000121933.18	TMIGD3	1	111563720	1_69	0	0.0176956489927596	4.63893274167655	1.36912996810595e-06	0.133858267716515	1
ENSG00000197852.9	FAM212B	1	111756253	1_69	0	0.0218942205679243	6.55194395126517	2.39254308950877e-06	-0.701807228915432	1
ENSG00000064703.11	DDX20	1	111755544	1_69	0	0.0226698642092915	6.93660146925897	2.62274318898665e-06	0.848167539267305	1
ENSG00000143079.14	CTTNBP2NL	1	112396295	1_69	0	0.0278243878690974	8.08373557892859	3.75143843386647e-06	-0.394126513097685	2
ENSG00000134245.17	WNT2B	1	112468623	1_69	0	0.0206701239863639	7.55144840417675	2.60335531782716e-06	1.55865921787668	1
ENSG00000116489.12	CAPZA1	1	112626827	1_69	0	0.458650513045047	20.1692802045749	0.000154288085020558	4.04065040650334	1
ENSG00000007341.18	ST7L	1	112620907	1_69	0	0.0190189756617739	6.89142575108186	2.18603096610484e-06	1.49645390070866	1
ENSG00000155363.18	MOV10	1	112673015	1_69	0	0.0661932929125901	19.310375125295	2.13189004940315e-05	-3.17791175728084	2
ENSG00000155367.15	PPM1J	1	112715671	1_69	0	0.0936374169785045	21.4038553497166	3.34273183836584e-05	2.58461538461451	1
ENSG00000155380.11	SLC16A1	1	112956760	1_70	0	0.0285585531618039	5.8597177330025	2.79108461716091e-06	0.716831683168382	1
ENSG00000116793.15	PHTF1	1	113758270	1_70	0	0.0250616941630916	4.6487203069125	1.9431393595676e-06	0.0909090909090787	1
ENSG00000188761.11	BCL2L15	1	113886718	1_70	0	0.167188332457508	22.6189744167196	6.30723454247275e-05	-2.96212121212211	1
ENSG00000134262.12	AP4B1	1	113904412	1_70	0	0.132596751602739	20.3480300424317	4.50002949637471e-05	2.70542635658857	1
ENSG00000118655.4	DCLRE1B	1	113905154	1_70	0	0.024964408219287	4.61267389465002	1.92058765596163e-06	-0.174242424242462	1
ENSG00000163349.21	HIPK1	1	113928961	1_70	0	0.0951438101302323	17.152753067311	2.72191450714178e-05	-2.42510121457484	1
ENSG00000116774.11	OLFML3	1	113979663	1_70	0	0.0373939763426651	8.36508561621432	5.21713584130437e-06	1.00942132682159	2
ENSG00000197323.11	TRIM33	1	114498310	1_71	0	0.0256835779061565	4.61381318806	1.97640359691097e-06	-0.159999999999989	1
ENSG00000116752.5	BCAS2	1	114581126	1_71	0	0.0279961837727856	5.41317116233612	2.52761370072394e-06	0.606741573033683	1
ENSG00000175984.14	DENND2C	1	114669904	1_71	0	0.0334489079832226	7.06566127800365	3.94180252395155e-06	0.86335403726704	1
ENSG00000213281.4	NRAS	1	114716596	1_71	0	0.0289568989568477	5.72620873010447	2.76553609425846e-06	-0.631578947368237	1
ENSG00000009307.15	CSDE1	1	114757749	1_71	0	0.0256167852760651	4.58968196210875	1.96095363858714e-06	0.084415584415555	1
ENSG00000134198.9	TSPAN2	1	115089303	1_71	0	0.0431503832950246	9.4379685127148	6.79240053455004e-06	-1.23642172523984	1
ENSG00000173218.14	VANGL1	1	115641162	1_72	0	0.0154412457646478	5.29884334487918	1.36465704349197e-06	0.448113036988723	2
ENSG00000118729.11	CASQ2	1	115767809	1_72	0	0.0143100399716831	4.59690911372973	1.09715217845567e-06	0.159090909090919	1
ENSG00000163393.12	SLC22A15	1	115976190	1_72	0	0.0143752858005746	4.63887061211484	1.1122152682929e-06	0.175475476573717	2
ENSG00000116815.15	CD58	1	116571486	1_72	0	0.0228284982004354	8.91191299115475	3.39319161534121e-06	-1.06993006993023	1
ENSG00000134247.9	PTGFRN	1	116909755	1_72	0	0.0146842072388967	4.83501105269914	1.18415371516571e-06	-0.241457858769819	1
ENSG00000134256.12	CD101	1	117001393	1_72	0	0.128070497586465	25.139201434494	5.36983177384129e-05	-2.50562326164332	3
ENSG00000116830.11	TTF2	1	117060566	1_72	0	0.0176510017586142	6.53368315796159	1.92347937540918e-06	-0.751879699247949	1
ENSG00000134253.9	TRIM45	1	117122142	1_72	0	0.0231293885472055	9.03313370940827	3.48467834220798e-06	1.18143792340812	2
ENSG00000198162.12	MAN1A2	1	117367404	1_72	0	0.0234911586323635	9.17681854255857	3.5954784282679e-06	1.18749999999975	1
ENSG00000183508.4	FAM46C	1	117605765	1_72	0	0.0263298720174682	10.2336611081345	4.49407053800763e-06	1.30487804878073	1
ENSG00000196505.10	GDAP2	1	117929798	1_72	0	0.0189196411127475	7.17493951544275	2.26407726600476e-06	0.823038397328861	1
ENSG00000092607.13	TBX15	1	118989585	1_73	0	0.0294614109294802	9.09703451814218	4.47006141365733e-06	1.23809523809531	1
ENSG00000143067.4	ZNF697	1	119647482	1_73	0	0.0979865226869116	20.3832555344404	3.33119457420912e-05	-2.13896457765647	1
ENSG00000131791.7	PRKAB2	1	147172620	1_73	0	0.0191871591693994	5.12571812502248	1.64030837971016e-06	0.486855360464274	2
ENSG00000131778.18	CHD1L	1	147243149	1_73	0	0.0181268462896642	4.60042581462512	1.39085030286226e-06	0.0716417910447662	1
ENSG00000162836.11	ACP6	1	147670575	1_73	0	0.0234603101372636	6.9856620066359	2.73338888186162e-06	-0.730404495916955	2
ENSG00000188092.14	GPR89B	1	147928711	1_73	0	0.0344764765125701	10.5575564991441	6.07080655591296e-06	-1.31358024691337	1
ENSG00000244094.1	SPRR2F	1	153112830	1_74	0	0.0192995629523507	4.84327779838349	1.55900303159972e-06	0.00880011744927202	2
ENSG00000186226.8	LCE1E	1	152786180	1_74	0	0.0215777592320922	5.67479532281805	2.0422864247239e-06	-0.35337197872581	2
ENSG00000143376.12	SNX27	1	151616339	1_74	0	0.0230286075748429	7.34521312320371	2.82118902826767e-06	1.05263157894739	1
ENSG00000143450.16	OAZ3	1	151762965	1_74	1	0.079561345962497	18.6565297780125	2.47567193176456e-05	-4.03790627341327	3
ENSG00000182134.15	TDRKH	1	151791291	1_74	1	0.779423760426764	24.4783036029612	0.000318210908535918	4.94285714285731	1
ENSG00000196407.11	THEM5	1	151853237	1_74	0	0.0324249564749569	9.87883199796753	5.34250708937253e-06	-1.3407407407409	1
ENSG00000159445.12	THEM4	1	151910350	1_74	0	0.0188174470072512	4.6238961381298	1.45120537295547e-06	-0.460317460317466	1
ENSG00000197747.8	S100A10	1	151994269	1_74	0	0.0196573490169304	5.06152272608193	1.65945792457457e-06	-0.300101159151991	2
ENSG00000143631.10	FLG	1	152325041	1_74	0	0.0218346060703483	6.13735344548121	2.23504669674228e-06	-1.00588235294157	1
ENSG00000143536.7	CRNN	1	152414760	1_74	0	0.0222855178163887	5.85695025596149	2.1769796567362e-06	0.0374999999999932	1
ENSG00000197084.5	LCE1C	1	152806341	1_74	0	0.0707276002422298	16.1889420183008	1.90971032475777e-05	-1.92045454545336	1
ENSG00000163207.6	IVL	1	152908247	1_74	0	0.0190149510056877	4.7388314720764	1.50288787407215e-06	0.072086146274778	2
ENSG00000163209.14	SPRR3	1	153001778	1_74	0	0.0345485491135098	10.08376698783	5.81048950127981e-06	-1.62096774193594	1
ENSG00000169469.8	SPRR1B	1	153030819	1_74	0	0.0310071569146629	9.09251517585721	4.7022540288333e-06	-1.38211382113857	1
ENSG00000163216.6	SPRR2D	1	153042265	1_74	0	0.028843875948263	8.42742690566026	4.05423313758057e-06	1.30081300813007	1
ENSG00000241794.1	SPRR2A	1	153057485	1_74	0	0.0424172945835069	11.8215823054135	8.3633193637423e-06	-1.79845360949806	2
ENSG00000203785.8	SPRR2E	1	153106201	1_74	0	0.0457149874536111	12.6559590582798	9.64969911040707e-06	-1.56684898025421	2
ENSG00000159527.3	PGLYRP3	1	153310837	1_75	0	0.0276292595257329	4.67630185401013	2.15492365437083e-06	0.132123988435273	2
ENSG00000203782.5	LOR	1	153259400	1_75	0	0.0948655333917902	16.248939112185	2.57094964045591e-05	-1.87142857142845	1
ENSG00000163220.10	S100A9	1	153357702	1_75	0	0.0293590389476354	5.23968933029829	2.56570947715425e-06	-0.333333333333348	1
ENSG00000143546.9	S100A8	1	153391654	1_75	0	0.0663042151238359	12.8518122532258	1.42123409171412e-05	1.63020833333328	1
ENSG00000197956.9	S100A6	1	153535924	1_75	0	0.0276974867747187	4.6991893908775	2.17081801967623e-06	0.211552861489281	2
ENSG00000196420.7	S100A5	1	153540215	1_75	0	0.0275698731228796	4.65634650678301	2.14111583982139e-06	0.117870446004894	2
ENSG00000188015.9	S100A3	1	153549456	1_75	0	0.0322921734598057	6.1239660537339	3.29830001616387e-06	-0.528779270938986	2
ENSG00000196154.11	S100A4	1	153549456	1_75	0	0.0274956049638417	4.63132408382908	2.12387306683941e-06	-0.0522856139609988	2
ENSG00000196754.10	S100A2	1	153567710	1_75	0	0.0319331762004426	6.02018422447643	3.20635794985291e-06	0.690184049079804	1
ENSG00000188643.10	S100A16	1	153613108	1_75	0	0.0313077189618916	5.83623734076939	3.04750535316486e-06	-0.321167883211675	1
ENSG00000189334.8	S100A14	1	153616367	1_75	0	0.0291219627198212	5.16434742461961	2.50839657040841e-06	-0.152671755725189	1
ENSG00000160678.11	S100A1	1	153631636	1_75	0	0.0273938009100447	4.59694512757179	2.1003018766633e-06	0.354838709677408	1
ENSG00000189171.14	S100A13	1	153631636	1_75	0	0.0273938009100447	4.59694512757179	2.1003018766633e-06	0.354838709677408	1
ENSG00000160679.12	CHTOP	1	153633911	1_75	0	0.0274524725409249	4.61679581543451	2.11388929316465e-06	-0.387096774193602	1
ENSG00000169418.9	NPR1	1	153678582	1_75	0	0.0727009468095866	13.7214040338745	1.66379082479036e-05	2.05363984674375	1
ENSG00000143554.13	SLC27A3	1	153774305	1_75	0	0.053383050957052	10.8141584597209	9.62844658860376e-06	-1.32307692307613	1
ENSG00000143614.9	GATAD2B	1	153923736	1_75	0	0.0277594228373833	4.7199283041891	2.18527420581615e-06	-0.586466165413853	1
ENSG00000143570.17	SLC39A1	1	153968263	1_75	0	0.0319850076856426	6.03513332334118	3.21953709710201e-06	0.398373983739697	1
ENSG00000143578.15	CREB3L4	1	153968263	1_75	0	0.0319850076856425	6.03513332334118	3.219537097102e-06	0.398373983739697	1
ENSG00000143545.8	RAB13	1	153985724	1_75	0	0.0283839675135371	4.92633086299181	2.3321516282685e-06	0.694128528447795	2
ENSG00000143549.19	TPM3	1	154194640	1_75	0	0.0300921044277288	5.46871687736787	2.7447203722574e-06	-0.846774193548301	1
ENSG00000143569.18	UBAP2L	1	154219953	1_75	0	0.02931233173165	5.22489997473659	2.55439734016326e-06	-0.340116279070034	1
ENSG00000143612.19	C1orf43	1	154219315	1_75	0	0.0858824579515269	15.3012714515783	2.19175542813195e-05	-2.20161290322558	1
ENSG00000143515.16	ATP8B2	1	154325898	1_75	0	0.301692214109418	27.7610961309787	0.000139688552760468	3.60804020100516	1
ENSG00000160712.12	IL6R	1	154405422	1_75	0	0.0802267082292783	14.6540764113318	1.96081910806322e-05	2.25954198473257	1
ENSG00000169291.9	SHE	1	154501655	1_75	0	0.0591149252270087	11.7716641933122	1.1606335350086e-05	1.99899801521432	2
ENSG00000163239.12	TDRD10	1	154502081	1_75	0	0.0411023671954507	8.36993584350723	5.73784839872239e-06	1.60835855442975	2
ENSG00000160714.9	UBE2Q1	1	154559434	1_75	0	0.0330630745491413	6.34323779906796	3.49795593898152e-06	0.781395348837055	1
ENSG00000160710.15	ADAR	1	154627024	1_75	0	0.0961111508797092	16.37327048356	2.62463743989813e-05	1.78431372549048	1
ENSG00000187862.11	TTC24	1	156582056	1_77	0	0.017792178379636	4.94522277163733	1.46748979568706e-06	-0.309859154929581	1
ENSG00000163382.11	NAXE	1	156592216	1_77	0	0.0367942642212691	11.6799558084636	7.16772653917568e-06	1.38461538461606	1
ENSG00000160818.16	GPATCH4	1	156601451	1_77	0	0.0285394567347866	9.31893563070538	4.4358016619707e-06	1.14666666666701	1
ENSG00000132702.12	HAPLN2	1	156618957	1_77	0	0.0175182733470846	4.80192244293036	1.40302866965916e-06	-0.231292517006839	1
ENSG00000132688.10	NES	1	156677793	1_77	0	0.0223123701510026	7.03822058441226	2.61920014149828e-06	-0.849812472849055	2
ENSG00000143320.8	CRABP2	1	156685423	1_77	0	0.0228862740533924	7.27327045962232	2.77629069171839e-06	-0.794326241134617	1
ENSG00000143303.11	RRNAD1	1	156728106	1_77	0	0.154677716572695	25.3185157451744	6.53169805439465e-05	2.45596868884598	1
ENSG00000143314.12	MRPL24	1	156737905	1_77	0	0.0245041586328882	7.90575205528498	3.23104562394691e-06	-0.984732824427282	1
ENSG00000143294.14	PRCC	1	156750590	1_77	0	0.0264906087884285	8.62804087430235	3.81209959490492e-06	-1.03199999999983	1
ENSG00000143321.18	HDGF	1	156765959	1_77	0	0.0200763200634226	6.06141597704187	2.02963669284047e-06	-0.587786259541966	1
ENSG00000198400.11	NTRK1	1	156815564	1_77	0	0.0385967252051495	12.1253719049722	7.8055881285997e-06	-1.34586466165358	1
ENSG00000187800.13	PEAR1	1	156893825	1_77	0	0.0189823927773164	5.5435086640131	1.75507545115255e-06	0.750000000000077	1
ENSG00000132694.18	ARHGEF11	1	157045172	1_77	0	0.243937544454908	29.8864271450892	0.000121594169993555	-3.36220472440937	1
ENSG00000143297.18	FCRL5	1	157552226	1_77	0	0.0837108652407322	19.3994403289108	2.70851432713291e-05	-2.53289473684303	1
ENSG00000163534.14	FCRL1	1	157829133	1_77	0	0.0314274238994902	10.2138134983607	5.35373428362521e-06	-1.32812499999983	1
ENSG00000158473.6	CD1D	1	158180266	1_78	0	0.0255775499583708	8.10443472204377	3.45733749165951e-06	0.953367875647985	1
ENSG00000163564.14	PYHIN1	1	158930675	1_78	0	0.0423654106339864	12.7955852898315	9.04131669539682e-06	-1.59880239520967	1
ENSG00000163565.18	IFI16	1	158999863	1_78	0	0.0241734481911694	7.58140279854586	3.05666807490427e-06	0.953040605056014	2
ENSG00000163568.14	AIM2	1	159147011	1_78	0	0.0259025575015976	8.22146395879382	3.55182785896508e-06	0.989071038251288	1
ENSG00000213088.9	ACKR1	1	159203354	1_78	0	0.0230255685608176	7.13094764310938	2.73853134513094e-06	1.0490797546012	1
ENSG00000158716.8	DUSP23	1	159780839	1_78	0	0.0180239523630336	4.86628452571925	1.46287640269746e-06	-0.315789473684181	1
ENSG00000158714.10	SLAMF8	1	159826512	1_78	0	0.0253711222879227	8.02936050539898	3.39766644889328e-06	-0.989417989417645	1
ENSG00000243284.1	VSIG8	1	159863012	1_78	0	0.0224526820989156	6.89773779116076	2.58306309232631e-06	0.770773638968103	1
ENSG00000158710.14	TAGLN2	1	159925332	1_78	0	0.0188476694008479	5.27918075363676	1.65952688679995e-06	-0.431341538719362	2
ENSG00000143315.6	PIGM	1	160032438	1_79	0	0.00698088598171864	8.95826011887749	1.0430240419711e-06	1.0562500000002	1
ENSG00000162729.13	IGSF8	1	160098278	1_79	0	0.0110650381048228	12.8738196063058	2.37585777304382e-06	-1.51200000000004	1
ENSG00000132681.16	ATP1A4	1	160151660	1_79	0	0.00587543094440424	7.61491049247925	7.46216134002387e-07	-0.925566895504321	2
ENSG00000132716.18	DCAF8	1	160262716	1_79	0	0.00980871044304632	11.7484775424188	1.92200100672513e-06	-1.34399999999981	1
ENSG00000162735.18	PEX19	1	160285766	1_79	0	0.00964311400258966	11.5914313173947	1.86429430503236e-06	-1.3302966427235	2
ENSG00000162736.15	NCSTN	1	160326486	1_79	0	0.00692714141467743	8.78507949057522	1.014985539143e-06	-0.989593955123991	2
ENSG00000171786.5	NHLH1	1	160367549	1_79	0	0.0111133861516113	12.8402309981808	2.38001309869861e-06	1.34444444444389	1
ENSG00000162738.5	VANGL2	1	160400615	1_79	0	0.00509165341991058	6.01046361612039	5.10419094121912e-07	-0.494163424124711	1
ENSG00000162739.13	SLAMF6	1	160499073	1_79	0	0.00488100125722324	5.71097878093212	4.64921437191736e-07	0.387646652434079	2
ENSG00000066294.14	CD84	1	160577671	1_79	0	0.00523465438692661	6.35541547300834	5.54871049027209e-07	0.64037947294639	2
ENSG00000117090.14	SLAMF1	1	160647238	1_79	0	0.00427628848765949	4.5904588228127	3.27403409394547e-07	-0.118421052631666	1
ENSG00000117091.9	CD48	1	160711718	1_79	0	0.00460515894087044	5.23533585117316	4.0211407681321e-07	0.181980115074614	2
ENSG00000026751.16	SLAMF7	1	160740367	1_79	0	0.0083136360294479	12.1160678511138	1.6800136468178e-06	1.96296296296245	1
ENSG00000122223.12	CD244	1	160855916	1_79	0	0.00430625841050858	5.50699498278846	3.95525851214393e-07	-0.945174130066153	2
ENSG00000179914.4	ITLN1	1	160884736	1_79	2	0.577505857249135	30.2440846084596	0.00029131103972053	-5.68148148147923	1
ENSG00000158769.17	F11R	1	161021779	1_79	0	0.00556069107027757	9.38599462989854	8.70500800976534e-07	2.02116402116433	1
ENSG00000215845.10	TSTD1	1	161038745	1_79	0	0.00517797913895646	6.0181736449763	5.19738772592105e-07	0.320390256537244	3
ENSG00000162755.13	KLHDC9	1	161098329	1_79	0	0.00434702958575828	5.58714876719831	4.0508199194496e-07	-1.0240180496811	2
ENSG00000143256.4	PFDN2	1	161117821	1_79	0	0.00878433622832275	11.3454604204413	1.66223024831603e-06	1.20559440559393	1
ENSG00000158793.13	NIT1	1	161118210	1_79	0	0.0159325580390376	17.1480012113644	4.556791109521e-06	-1.86486486486558	1
ENSG00000143222.11	UFC1	1	161152958	1_79	0	0.00454404552797549	6.21857078452535	4.71295574558791e-07	-1.15740740740778	1
ENSG00000143224.17	PPOX	1	161165947	1_79	0	0.0160335128260848	21.1290236582184	5.65025721478216e-06	3.13661822052737	2
ENSG00000158850.14	B4GALT3	1	161177981	1_79	0	0.00947890182222988	15.2424326531116	2.4097523667094e-06	-2.72950819672092	1
ENSG00000158864.12	NDUFS2	1	161196933	1_79	0	0.102056035289413	32.1086178888555	5.46538059002171e-05	-2.68238590128308	2
ENSG00000158859.9	ADAMTS4	1	161174129	1_79	0	0.00602868375647203	9.71375825362715	9.76719592340146e-07	1.78341013824894	1
ENSG00000158869.10	FCER1G	1	161215186	1_79	0	0.00428145416115666	4.70763510136287	3.36166317426443e-07	0.265054657906909	2
ENSG00000158874.11	APOA2	1	161223893	1_79	0	0.00427647037195433	5.48410081926568	3.91156906956655e-07	-1.16406250000007	1
ENSG00000158882.14	TOMM40L	1	161226376	1_79	0	0.0183044586639455	16.4083851652716	5.00936684623664e-06	-1.51908396946546	1
ENSG00000158887.15	MPZ	1	161310092	1_79	0	0.00697224827039855	8.88763155250146	1.03352025151138e-06	-0.934782608695683	1
ENSG00000143252.14	SDHC	1	161314507	1_79	0	0.00647590718604929	9.92916472444918	1.07244106927511e-06	-1.69824561403443	1
ENSG00000143226.13	FCGR2A	1	161505171	1_79	0	0.0538246566474244	23.019849658749	2.06654019373467e-05	0.0326086956521706	1
ENSG00000162746.14	FCRLB	1	161721576	1_79	0	0.00487603940927961	5.54347697925252	4.50826629338852e-07	0.0206982496516666	2
ENSG00000081721.11	DUSP12	1	161749589	1_79	0	0.00471305557031898	5.28105538118938	4.15129300690122e-07	0.220183486238586	1
ENSG00000118217.5	ATF6	1	161766482	1_79	0	0.00598122929613287	7.32851348592632	7.31082601850115e-07	-0.693333741406846	2
ENSG00000117143.13	UAP1	1	162560869	1_80	0	0.0217014868887488	8.29093641954344	3.00091145327771e-06	-0.994350282485947	1
ENSG00000162733.16	DDR2	1	162631124	1_80	0	0.0164790275409374	5.74678437064315	1.57948893232912e-06	-0.515254237287878	1
ENSG00000132196.13	HSD17B7	1	162790761	1_80	0	0.0169899506144765	6.0287057033995	1.70834785212686e-06	0.643414116938837	2
ENSG00000143228.12	NUF2	1	163266611	1_80	0	0.0147651693018134	4.73328432413657	1.16563110895301e-06	-0.262837821171479	2
ENSG00000143149.12	ALDH9A1	1	165698544	1_81	0	0.043168038593056	7.98646288631877	5.75011988756305e-06	0.938356164383712	1
ENSG00000188859.6	FAM78B	1	166167240	1_81	0	0.0400592936325771	7.28922993637876	4.87018033551992e-06	-0.886710239651239	1
ENSG00000143195.12	ILDR2	1	166974886	1_82	0	0.0378430719932467	15.7338868729323	9.93076060620071e-06	2.02372978281234	2
ENSG00000143157.11	POGK	1	166839016	1_82	0	0.0182008225249387	8.98316274676217	2.72697017640074e-06	-1.1732283464564	1
ENSG00000152382.5	TADA1	1	166876513	1_82	0	0.0213185036766533	10.4553615231881	3.71754195628242e-06	-1.31845238095285	1
ENSG00000143167.11	GPA33	1	167166436	1_82	0	0.0158630283248565	7.73823451094765	2.04733114117692e-06	0.937254901961353	1
ENSG00000143190.21	POU2F1	1	167221225	1_82	0	0.0657550290351897	20.9400915668478	2.29650637786682e-05	2.15756302521126	1
ENSG00000198821.10	CD247	1	167518220	1_82	0	0.0135911485793451	6.31214798577782	1.43084779307704e-06	-0.642760231605977	2
ENSG00000143162.7	CREG1	1	167553206	1_82	0	0.0252153087914505	12.0025219719605	5.04773917639564e-06	1.35898911701218	2
ENSG00000198771.10	RCSD1	1	167630346	1_82	0	0.0277308421225571	12.9018140650117	5.96724600849652e-06	-1.46646156775532	3
ENSG00000197965.11	MPZL1	1	167720961	1_82	0	0.0178948268589979	8.85738629105162	2.64358447056441e-06	-1.07552509454635	2
ENSG00000143164.15	DCAF6	1	167936173	1_82	0	0.0614613831075434	20.3076342571854	2.08171737926972e-05	-2.11805555555582	1
ENSG00000143158.10	MPC2	1	167936749	1_82	0	0.0112744822066414	4.58660571241507	8.62478184257109e-07	0.0137614678899001	1
ENSG00000143147.14	GPR161	1	168137545	1_82	0	0.0135918024209516	6.30914831613528	1.43023662553814e-06	0.732396143024832	2
ENSG00000143155.12	TIPRL	1	168178654	1_82	0	0.0141301297535619	6.66664502795264	1.57113530139782e-06	0.695530151774384	3
ENSG00000143196.4	DPT	1	168729632	1_82	0	0.0175359153646011	8.67644953998664	2.5376433910709e-06	-1.03030303030277	1
ENSG00000143153.12	ATP1B1	1	169105910	1_82	0	0.04958610188053	18.365126007174	1.51884685564738e-05	1.97487437185845	1
ENSG00000143156.13	NME7	1	169363660	1_83	0	0.0217336388793171	5.71164408813639	2.07039728503332e-06	-0.799999999999708	1
ENSG00000117479.12	SLC19A2	1	169485770	1_83	0	0.0209876582170617	5.28418173275924	1.84970228937391e-06	0.3781094527363	1
ENSG00000198734.10	F5	1	169584820	1_83	0	0.0247988743075624	6.89707595407283	2.85270643419056e-06	0.765500006804788	2
ENSG00000174175.16	SELP	1	169630016	1_83	0	0.586723708713044	23.2126726144704	0.000227153215896456	-4.53225806451414	1
ENSG00000000460.16	C1orf112	1	169661694	1_83	0	0.295714318702112	22.3666977011208	0.000110314938577698	-4.5679999999994	1
ENSG00000188404.8	SELL	1	169710412	1_83	0	0.048709244209351	11.4660529767996	9.31505536575025e-06	0.794326241134938	1
ENSG00000171806.11	METTL18	1	169794673	1_83	0	0.0626711394005564	17.2456901979182	1.80263698059032e-05	-3.42028985507063	1
ENSG00000000457.13	SCYL3	1	169889587	1_83	0	0.0203333325552033	6.1934541695293	2.10039800681238e-06	-2.05659937634362	2
ENSG00000075945.12	KIFAP3	1	170084466	1_83	0	0.0660126196086664	14.7894108221699	1.62831320920025e-05	1.95263157894796	1
ENSG00000120370.12	GORAB	1	170532605	1_83	0	0.0306114738325448	8.5783736055985	4.37974980658758e-06	0.868217054263687	1
ENSG00000116132.11	PRRX1	1	170662622	1_84	0	0.014118057424843	6.23495091313322	1.46814208570629e-06	-0.68800000000006	1
ENSG00000094963.13	FMO2	1	171185239	1_84	0	0.0209676729340229	9.7458933431451	3.40825431674262e-06	1.12133891213321	1
ENSG00000076258.9	FMO4	1	171314054	1_84	0	0.0407107886980682	15.6226014077913	1.06077426293299e-05	-1.54410826779716	2
ENSG00000117533.14	VAMP4	1	171742012	1_84	0	0.0317034394892356	13.3716426063534	7.07051824211034e-06	-1.83618658301168	2
ENSG00000010165.19	METTL13	1	171781437	1_84	0	0.0157284281640873	7.31853024265221	1.91985885198151e-06	-1.06510259162773	2
ENSG00000197959.13	DNM3	1	171841015	1_84	0	0.0231678860578222	10.8945740489643	4.20975449430278e-06	1.2203201027619	2
ENSG00000094975.13	SUCO	1	172532503	1_84	0	0.0165907249123596	7.10562646052286	1.96620067609317e-06	-0.694444444444592	1
ENSG00000117560.7	FASLG	1	172658724	1_84	0	0.0182730295481456	7.73749731374869	2.35814862389424e-06	-0.430167597765402	1
ENSG00000076321.10	KLHL20	1	173714815	1_85	0	0.0273704159137371	5.60148858940447	2.55708378384597e-06	0.398437500000083	1
ENSG00000117593.9	DARS2	1	173823772	1_85	0	0.0243599633908364	4.73365758459236	1.92324041338668e-06	-0.557971014492583	1
ENSG00000117601.13	SERPINC1	1	173916899	1_85	0	0.0243014883339938	4.70154700131371	1.90560884640907e-06	0.303191489361764	1
ENSG00000120333.4	MRPS14	1	175023749	1_85	0	0.0273194399488439	5.80749631733712	2.64618888361031e-06	0.594470046083313	1
ENSG00000120332.15	TNN	1	175068086	1_85	0	0.0275830322014111	5.86467387159247	2.69802505547158e-06	-0.721674876847113	1
ENSG00000235750.9	KIAA0040	1	175193132	1_86	0	0.0454303762669981	10.1261273904235	7.6727284132711e-06	-1.21690739756386	2
ENSG00000143207.19	RFWD2	1	176207223	1_86	0	0.0312181593913415	6.6315657897888	3.45289587270534e-06	0.9250594083937	2
ENSG00000120341.18	SEC16B	1	177978346	1_87	0	0.0277446070519959	4.88069674280249	2.25850214768937e-06	0.189358534818653	2
ENSG00000075391.16	RASAL2	1	178094621	1_87	0	0.0277128094818685	4.87006394670539	2.25099912136303e-06	-0.298850574712494	1
ENSG00000116191.17	RALGPS2	1	178725006	1_87	0	0.0543779863462386	11.153042604909	1.01152492367657e-05	1.52447552447573	1
ENSG00000116199.11	FAM20B	1	179013985	1_89	0	0.0491542199494296	12.7434369021444	1.04473822973078e-05	2.04687500000067	1
ENSG00000143322.19	ABL2	1	179134699	1_89	0	0.232570281339774	27.7585747282082	0.000107674158715922	3.00984870943235	2
ENSG00000143337.18	TOR1AIP1	1	179883961	1_89	0	0.0204467726853871	4.59109694107908	1.56567399187451e-06	0.0393700787401638	1
ENSG00000135837.15	CEP350	1	179954679	1_89	0	0.0290177879130173	7.83377728365461	3.79136527469524e-06	-0.973737373737375	1
ENSG00000116260.16	QSOX1	1	180154450	1_89	0	0.0310851778203878	8.47272215919696	4.39274938608299e-06	-1.04994313210733	2
ENSG00000121454.5	LHX4	1	180281203	1_89	0	0.020585409941089	4.65358608025682	1.59774466965045e-06	0.0962732919255102	1
ENSG00000230124.6	ACBD6	1	180502528	1_89	0	0.023472923344767	5.86819944593942	2.29737638251314e-06	0.62213740458012	1
ENSG00000153029.14	MR1	1	181056895	1_89	0	0.0208124892012851	4.75504668398643	1.6505888847353e-06	0.193548387096818	1
ENSG00000198216.10	CACNA1E	1	181412848	1_90	0	0.0611038801848736	14.4083545399474	1.4683962997984e-05	1.90477531050349	2
ENSG00000135828.11	RNASEL	1	182589381	1_90	0	0.0225230785121386	5.10892414695021	1.91918707864503e-06	0.328125000000061	1
ENSG00000143333.6	RGS16	1	182604092	1_90	0	0.0234528219947454	5.48335656623798	2.1448735840969e-06	0.461928934009928	1
ENSG00000135838.13	NPL	1	182790890	1_91	0	0.317988250898328	30.8333606836676	0.000163527968929679	3.41346153846336	1
ENSG00000135862.5	LAMC1	1	183023890	1_91	0	0.0228047528001739	5.40573515438345	2.05608108976307e-06	-0.241935483871006	1
ENSG00000058085.14	LAMC2	1	183186170	1_91	0	0.0208757112896625	4.58798934417331	1.59743717912854e-06	-0.153846153846105	1
ENSG00000157064.10	NMNAT2	1	183418808	1_91	0	0.0279516036516141	7.29137466743925	3.39919633703623e-06	-1.20777573507041	2
ENSG00000116698.21	SMG7	1	183468867	1_91	0	0.0964349378688938	18.9131516941263	3.04199444356461e-05	2.21299111609927	2
ENSG00000162704.15	ARPC5	1	183635461	1_91	0	0.0863833866693921	17.8636522796163	2.57371579998609e-05	-2.57692307692347	1
ENSG00000143344.15	RGL1	1	183635770	1_91	0	0.0888460915200794	18.1311119003796	2.68672286348871e-05	2.70969316369714	2
ENSG00000198860.11	TSEN15	1	184051811	1_91	0	0.0229063240337328	5.44688296059307	2.08095912185671e-06	-0.465648854961645	1
ENSG00000116667.12	C1orf21	1	184385111	1_91	0	0.0409807317164512	10.8495738975324	7.41570587475336e-06	1.38559322033815	1
ENSG00000116406.18	EDEM3	1	184759898	1_92	0	0.0504752941724487	12.381971053344	1.04238642919473e-05	1.43199999999996	1
ENSG00000135842.16	FAM129A	1	184972064	1_92	0	0.0298538729623679	7.48752585316319	3.72819930321362e-06	-0.98550724637634	1
ENSG00000121486.11	TRMT1L	1	185156912	1_92	0	0.0237263261795725	5.35769221715278	2.12015866560908e-06	-0.328467153284863	1
ENSG00000116668.12	SWT1	1	185156912	1_92	0	0.0237263261795725	5.35769221715278	2.12015866560908e-06	0.328467153284863	1
ENSG00000116679.15	IVNS1ABP	1	185317057	1_92	0	0.0222138159100673	4.74795319466493	1.75909665620199e-06	0.185185185185235	1
ENSG00000116690.12	PRG4	1	186288386	1_92	0	0.0266567686806815	6.43671453860301	2.86175109693814e-06	0.952755905511421	1
ENSG00000047410.13	TPR	1	186376034	1_92	0	0.0457029468947565	11.4529151786707	8.73012282470667e-06	-1.7692307692308	1
ENSG00000157181.15	C1orf27	1	186376034	1_92	0	0.0381826736352665	9.77560598167318	6.22544111255043e-06	-1.60209942257992	2
ENSG00000262180.1	OCLM	1	186410133	1_92	0	0.0218822004787697	4.60877741033381	1.68204198433793e-06	-0.304964539007178	1
ENSG00000073756.11	PTGS2	1	186680089	1_92	0	0.0329617433637638	8.40742827846663	4.62203734783374e-06	-0.927710843373431	1
ENSG00000090104.11	RGS1	1	192575980	1_96	0	0.0223986585654058	5.1246643652269	1.9144654899181e-06	-0.367753623188343	1
ENSG00000127074.14	RGS13	1	192615930	1_96	0	0.0231058479089981	5.41238857523552	2.08579193828562e-06	0.43795620437962	1
ENSG00000116741.7	RGS2	1	192808677	1_96	0	0.0379985389935481	10.0306026438923	6.35702663063076e-06	-1.10000000000039	1
ENSG00000116747.12	TROVE2	1	193058991	1_96	0	0.0238261447768168	5.69661341194911	2.26376129377147e-06	-0.500000000000001	1
ENSG00000116750.13	UCHL5	1	193058704	1_96	0	0.0217461319188511	4.85109308863132	1.75946945737785e-06	0.280936454849408	1
ENSG00000023572.8	GLRX2	1	193106302	1_96	0	0.0266501812096656	6.73444736826946	2.99338263607813e-06	0.745762711863965	1
ENSG00000134371.10	CDC73	1	193121735	1_96	0	0.0213916200711343	4.69903046975896	1.67653275700531e-06	-0.0902255639097607	1
ENSG00000177888.7	ZBTB41	1	197200897	1_98	0	0.0201645131998079	4.59368496606096	1.54493088603325e-06	-0.149253731343276	1
ENSG00000213047.12	DENND1B	1	197773818	1_99	0	0.0669325133375932	14.7742453669876	1.64931096465596e-05	-0.951690821255722	1
ENSG00000203724.10	C1orf53	1	197902363	1_99	0	0.0171273278173579	5.46745346398783	1.56183377760509e-06	-1.02857142857142	1
ENSG00000151414.14	NEK7	1	198156916	1_99	0	0.0169876680893937	4.60585826142876	1.30498176046073e-06	-0.243362831858372	1
ENSG00000081237.18	PTPRC	1	198638643	1_99	0	0.0190238880203206	9.24008435698977	2.93180662984621e-06	-2.07312181758858	2
ENSG00000170128.4	GPR25	1	200872878	1_101	0	0.0467402994109627	38.8960834980211	3.03219738914774e-05	-5.72868217054184	1
ENSG00000118193.11	KIF14	1	200620641	1_101	0	0.00955676908180758	4.64597271710447	7.40538859811958e-07	0.193621867881552	1
ENSG00000118197.13	DDX59	1	200669007	1_101	0	0.0230330727358997	16.3942883936236	6.29802753679551e-06	-2.90749175349275	2
ENSG00000118200.14	CAMSAP2	1	200740002	1_101	0	0.140228814190144	32.6802677630472	7.64333638412278e-05	-4.21799994601012	2
ENSG00000116857.16	TMEM9	1	201171082	1_101	0	0.01050387911655	5.38364324770872	9.43161563796772e-07	0.322916666666497	1
ENSG00000159166.13	LAD1	1	201400120	1_101	0	0.0235126156113192	13.7509042977013	5.39252676184412e-06	1.81060606060552	1
ENSG00000174307.6	PHLDA3	1	201469408	1_101	0	0.0105896529030101	5.47641816663713	9.67249320953786e-07	0.411405295315667	1
ENSG00000159176.13	CSRP1	1	201509697	1_101	0	0.0224843405702176	12.2633301136475	4.59884401821732e-06	1.86345381526033	1
ENSG00000134369.15	NAV1	1	201600789	1_101	0	0.0185050415319107	10.4999704317306	3.24069564726402e-06	-1.18716577540102	1
ENSG00000198700.9	IPO9	1	201828710	1_102	0	0.0320214878895126	7.81638944925486	4.17453208280982e-06	1.03060363870528	2
ENSG00000198892.6	SHISA4	1	201887834	1_102	0	0.0230292329748065	4.75951102103641	1.82810828009418e-06	-0.182090828665794	2
ENSG00000134375.10	TIMM17A	1	201956727	1_102	0	0.0427596595140158	10.5091041882589	7.4947998880409e-06	-1.16923076923076	1
ENSG00000163435.15	ELF3	1	202007718	1_102	0	0.0236795207335178	5.01731314673709	1.98154628625035e-06	-0.243445692884018	1
ENSG00000143862.7	ARL8A	1	202144070	1_102	0	0.0488372246188692	11.7510739671306	9.57169035885223e-06	-1.38235294117628	1
ENSG00000143851.15	PTPN7	1	202160698	1_102	0	0.0433000720689315	10.6263620194424	7.67420386731178e-06	1.26390154748299	2
ENSG00000133067.17	LGR6	1	202194236	1_102	0	0.0493521737067256	11.8492324754736	9.75341293628679e-06	1.42281879194606	1
ENSG00000077157.21	PPP1R12B	1	202348568	1_102	0	0.0246227613938038	5.3790705645982	2.20904266445177e-06	0.427369246044429	2
ENSG00000117139.16	KDM5B	1	202808933	1_102	0	0.0230006057822905	4.74799692755471	1.82141877656007e-06	0.232183520974869	2
ENSG00000183155.4	RABIF	1	202889900	1_102	0	0.0279525208126832	6.55475845323876	3.05589042290754e-06	-0.724137931034175	1
ENSG00000117153.15	KLHL12	1	202928138	1_102	0	0.0296669941924029	7.10712324806007	3.51663665835332e-06	0.809523809523941	1
ENSG00000159346.12	ADIPOR1	1	202958751	1_102	0	0.0529500531430807	12.5083363277683	1.10465345712237e-05	1.42885375494046	1
ENSG00000159348.12	CYB5R1	1	203171543	1_102	0	0.0251236675073093	5.56563885206547	2.33215904706799e-06	-0.56603773584946	1
ENSG00000163485.16	ADORA1	1	203090600	1_102	0	0.0477659743707114	11.543580769823	9.19643049514823e-06	-1.44029850746271	1
ENSG00000133055.8	MYBPH	1	203175705	1_102	0	0.041843245299552	10.3069615874462	7.19310042191189e-06	-1.19292604501573	1
ENSG00000133048.12	CHI3L1	1	203186575	1_102	0	0.0354591754230326	8.76455650034198	5.18344724470382e-06	1.02702702702661	1
ENSG00000133063.15	CHIT1	1	203274047	1_102	0	0.0303890356982761	7.33037203235845	3.71537831067241e-06	0.877341491220075	2
ENSG00000159388.5	BTG2	1	203305408	1_102	0	0.0240909337039128	5.17682728355744	2.0800674297378e-06	-0.392070484581616	1
ENSG00000174567.7	GOLT1A	1	204214495	1_103	0	0.0774331653361147	13.9784877833186	1.80529138495016e-05	-2.08910891089086	1
ENSG00000188783.5	PRELP	1	203475432	1_103	0	0.0285566654765679	4.64328670637126	2.21153135056188e-06	-0.15789473684219	1
ENSG00000058668.14	ATP2B4	1	203626383	1_103	0	0.032604848501522	5.87431077097824	3.19447291790124e-06	-0.629531622463034	2
ENSG00000122188.12	LAX1	1	203764731	1_103	0	0.0284019410584295	4.592881036601	2.17567150607803e-06	0.185323340923005	2
ENSG00000257315.2	ZBED6	1	203795675	1_103	0	0.0428800744879184	8.42552892963242	6.02577360613022e-06	-1.1512950150897	2
ENSG00000182004.12	SNRPE	1	203861428	1_103	0	0.0437644218960088	8.61610828713635	6.28915719899149e-06	1.05380256268232	2
ENSG00000143842.14	SOX13	1	204072756	1_103	0	0.0321204469940223	5.7352108412374	3.072494217948e-06	0.480446927374411	1
ENSG00000158615.8	PPP1R15B	1	204412128	1_103	0	0.031807530712727	5.64425968177852	2.99431197656282e-06	0.56200527704489	1
ENSG00000133056.13	PIK3C2B	1	204495053	1_103	0	0.0613849953471838	11.7865326545644	1.20672524002179e-05	1.45652173912981	1
ENSG00000174529.7	TMEM81	1	205084022	1_104	0	0.0238823992472551	5.47860389439454	2.18226738368326e-06	-0.669442843944431	2
ENSG00000133059.16	DSTYK	1	205211346	1_104	0	0.0232105821322234	5.21442079410678	2.01860903837065e-06	-0.401209677419383	1
ENSG00000133069.15	TMCC2	1	205210002	1_104	0	0.0227759470713099	5.03942930310774	1.91433485793469e-06	0.538362028308214	2
ENSG00000163545.8	NUAK2	1	205321666	1_104	0	0.0284768193371566	7.10945567211188	3.37666468903136e-06	-0.7587285850567	2
ENSG00000117266.15	CDK18	1	205504902	1_104	0	0.0228563240416743	5.07204740891943	1.93352501180841e-06	-0.379644588045153	1
ENSG00000158711.13	ELK4	1	205631216	1_104	0	0.049240343454695	12.2103124585507	1.00278529470817e-05	-1.42857142857088	1
ENSG00000158715.5	SLC45A3	1	205680045	1_104	0	0.0229178839000079	5.09693203373616	1.94824451849486e-06	-0.480448672179142	2
ENSG00000069275.12	NUCKS1	1	205750729	1_104	0	0.0860011081004723	17.4670559780783	2.50543918035878e-05	2.04411764705976	1
ENSG00000162877.12	PM20D1	1	205828905	1_104	0	0.11813561870914	20.5070736737202	4.04058881591616e-05	-2.40716004556591	2
ENSG00000174502.18	SLC26A9	1	205943691	1_104	0	0.0523398720728819	12.782009498718	1.11581423686519e-05	-1.67337168715847	2
ENSG00000117322.17	CR2	1	207454573	1_105	0	0.0296196839721984	14.0398742072859	6.93591468934783e-06	-1.73366834170877	1
ENSG00000162897.14	FCAMR	1	206970205	1_105	0	0.0125543949842257	11.7242925758845	2.4549493788595e-06	2.91250000000027	1
ENSG00000263528.7	IKBKE	1	206470936	1_105	0	0.0607758636688615	21.1932843976932	2.14827320121022e-05	-2.41414141414205	1
ENSG00000266094.7	RASSF5	1	206556265	1_105	0	0.0132698740510486	6.61945986787801	1.46503992415751e-06	0.47945205479469	1
ENSG00000143486.15	EIF2D	1	206612602	1_105	0	0.0130875352817196	7.16452847397596	1.56388777257109e-06	-1.05038759689965	1
ENSG00000162892.15	IL24	1	206898250	1_105	0	0.0231950572597294	17.3361972951616	6.7067079561559e-06	3.32258064516069	1
ENSG00000162894.11	FCMR	1	206923405	1_105	0	0.0246393355992255	18.0093230296201	7.40093323618043e-06	3.36800000000033	1
ENSG00000162896.5	PIGR	1	206945992	1_105	0	0.0198581051433908	16.4528142194296	5.44926721940905e-06	3.20137210038321	2
ENSG00000123843.12	C4BPB	1	207088956	1_105	0	0.0217049003469675	10.3356916251958	3.74160075957539e-06	-0.394342762063039	1
ENSG00000196352.14	CD55	1	207321334	1_105	0	0.0106889298959957	4.83649336464614	8.62233576015327e-07	-0.120567375886488	1
ENSG00000197721.16	CR1L	1	207644386	1_105	0	0.0105354042710454	4.76597383933477	8.37457863846059e-07	-0.196078431372453	1
ENSG00000117335.19	CD46	1	207749736	1_105	0	0.0345562073463237	15.5613825754829	8.96880035481855e-06	1.71112806533213	2
ENSG00000174059.16	CD34	1	207911570	1_105	0	0.0632738606652304	20.3395239613283	2.14647198012943e-05	2.09409190372022	1
ENSG00000123689.5	G0S2	1	209674898	1_106	0	0.0161115980863377	7.11431956225184	1.91175438138619e-06	0.291946308724642	1
ENSG00000117597.17	DIEXF	1	209827703	1_106	0	0.0196761603914022	17.458849587184	5.72949154772251e-06	3.35960926237787	2
ENSG00000054392.12	HHAT	1	210527081	1_106	0	0.0126958240492954	5.30814155939562	1.12399271589371e-06	-0.0604026845637562	1
ENSG00000117625.13	RCOR3	1	211258687	1_107	0	0.0292915427175826	10.5282130281931	5.14347952124235e-06	-1.50400000000043	1
ENSG00000082512.14	TRAF5	1	211326278	1_107	0	0.0160804765919207	4.97910470457433	1.33539664510615e-06	0.335779675197902	2
ENSG00000117650.12	NEK2	1	211675781	1_107	0	0.015761104381482	4.79394290058579	1.26020038452553e-06	-0.305135951661755	1
ENSG00000123684.12	LPGAT1	1	211830758	1_107	0	0.0282249457302594	10.1840515292307	4.79417418694567e-06	-1.54687499999983	1
ENSG00000143493.12	INTS7	1	212035474	1_107	0	0.0244441419259143	8.85094670761415	3.60848270426513e-06	1.12189616252849	1
ENSG00000066027.11	PPP2R5A	1	212285049	1_107	0	0.0168441462119801	5.40745296008154	1.51915419874273e-06	0.463470319634455	1
ENSG00000065600.12	TMEM206	1	212414848	1_107	0	0.0154746258010287	4.62464957863439	1.19360077539324e-06	0.13291992808689	2
ENSG00000162772.16	ATF3	1	212565261	1_107	0	0.0528847467859092	16.0360857930758	1.41445425322136e-05	1.78918918919019	1
ENSG00000185523.6	SPATA45	1	212847437	1_108	0	0.0249883783938588	6.63482941023274	2.76520886437945e-06	-0.71969285164258	2
ENSG00000117697.14	NSL1	1	212792127	1_108	0	0.35888306319447	19.4088474852262	0.000116175036085399	3.60759493670701	1
ENSG00000162769.12	FLVCR1	1	212858367	1_108	0	0.0313545802795414	8.10761153749623	4.23988453104327e-06	0.153225806451597	1
ENSG00000143494.15	VASH2	1	212950961	1_108	0	0.0278868760168847	7.59988265138421	3.53481637243398e-06	-0.749999999999718	1
ENSG00000174606.13	ANGEL2	1	213019116	1_108	0	0.0245888311810955	6.45231026592494	2.64614253309668e-06	0.65116279069777	1
ENSG00000143499.13	SMYD2	1	214243158	1_108	0	0.0237023177419463	6.19363609897628	2.44848025744992e-06	-0.61031518624657	1
ENSG00000152104.11	PTPN14	1	214552234	1_109	0	0.0800647130606557	13.9752971027086	1.86621771013523e-05	-1.76948350012932	2
ENSG00000117724.12	CENPF	1	214602949	1_109	0	0.0568162996995064	10.7392953665132	1.01767437347655e-05	1.39401754594054	2
ENSG00000136636.12	KCTD3	1	215567710	1_109	0	0.0676956882040869	12.3880505367546	1.39869841151594e-05	-1.55797101449264	1
ENSG00000092978.10	GPATCH2	1	217631425	1_110	0	0.0152537618727058	4.77912963268377	1.21586646055924e-06	0.110389610389633	1
ENSG00000215817.5	ZC3H11B	1	219613461	1_112	0	0.0193653129331084	9.39820284751415	3.03549442351922e-06	-1.02564102564107	1
ENSG00000136628.17	EPRS	1	220043811	1_112	0	0.0395958555606871	16.033647412248	1.05886883440859e-05	1.62962962962968	1
ENSG00000162813.17	BPNT1	1	220090248	1_112	0	0.0138157974685109	6.28081662788431	1.44727872421411e-06	0.855647143597543	2
ENSG00000067704.9	IARS2	1	220093626	1_112	0	0.0201081685330335	9.74603468091276	3.26859095506085e-06	1.6817606009064	2
ENSG00000118873.15	RAB3GAP2	1	220272146	1_112	0	0.0222223266523701	10.6708593313368	3.95502312861647e-06	-1.66190476190471	1
ENSG00000116141.15	MARK1	1	220528008	1_112	0	0.0173663428997822	8.39161453570746	2.43060285721254e-06	-0.998211091233724	1
ENSG00000162817.6	C1orf115	1	220688896	1_112	0	0.0122001861365582	5.13433006463619	1.04474510857929e-06	0.649653363879098	2
ENSG00000117791.15	MARC2	1	220695166	1_112	0	0.0131489900889795	5.82470253742832	1.27739806754672e-06	0.837004405286121	1
ENSG00000186205.12	MARC1	1	220787573	1_112	0	0.110943823903808	25.7585503039552	4.76633598902444e-05	3.30872483221521	1
ENSG00000143507.17	DUSP10	1	221742291	1_113	0	0.211926290030887	28.9014759716409	0.000102156254967505	-3.08205128205041	1
ENSG00000143512.12	HHIPL2	1	222547946	1_114	0	0.0190165583340741	4.92166300608273	1.5610035801629e-06	0.260869565217399	1
ENSG00000143498.17	TAF1A	1	222589893	1_114	0	0.0195794193667432	5.1912490798596	1.69524230318046e-06	0.349315068493195	1
ENSG00000154305.16	MIA3	1	222618304	1_114	0	0.0184044660978173	4.61934078027796	1.41795788289759e-06	-0.0248962655601553	1
ENSG00000186063.12	AIDA	1	222712777	1_114	0	0.0223787144452582	6.42723444159484	2.39893997767032e-06	-0.728323699422096	1
ENSG00000197520.10	FAM177B	1	222736869	1_114	0	0.0208013585469093	5.75104260755894	1.99525492099981e-06	-0.574184572838656	2
ENSG00000154309.8	DISP1	1	222872138	1_114	0	0.0184738248464083	4.65409354333748	1.43400952246471e-06	0.119999999999916	1
ENSG00000203697.11	CAPN8	1	223665771	1_114	0	0.0201315349511793	5.44836540005879	1.82937702817152e-06	0.51461988304112	1
ENSG00000162909.17	CAPN2	1	223701253	1_114	0	0.0193951702026884	5.1038768395848	1.65102590185144e-06	-0.405714285714421	1
ENSG00000143514.16	TP53BP2	1	223846177	1_114	0	0.0186826615489584	4.75796754563023	1.48258747629031e-06	0.262443438914078	1
ENSG00000143771.11	CNIH4	1	224356827	1_114	0	0.0184506728430162	4.64251049991534	1.42864790440158e-06	0.107382550335609	1
ENSG00000162923.14	WDR26	1	224436689	1_114	0	0.0187305174812688	4.78159760008967	1.49376715707711e-06	0.308165948851969	2
ENSG00000185155.11	MIXL1	1	226114034	1_115	0	0.0247013793872725	7.82491565570427	3.22374719023566e-06	-1.59732260994358	2
ENSG00000243709.1	LEFTY1	1	225911608	1_115	0	0.0378198219018036	9.14431132726514	5.76807088099493e-06	-0.87817258883286	1
ENSG00000143751.9	SDE2	1	225999428	1_115	0	0.0454149976440709	12.713674402334	9.6300931172254e-06	-2.26178010471285	1
ENSG00000163041.9	H3F3A	1	226066225	1_115	0	0.150735929963566	20.1649769670304	5.06961081411548e-05	-2.11888111888136	1
ENSG00000183814.15	LIN9	1	226309688	1_115	0	0.0221954561577623	4.74065304619907	1.75494032133152e-06	0.53319502074713	1
ENSG00000203685.9	STUM	1	226596487	1_115	0	0.0278987042033025	6.74749310479893	3.13968868096483e-06	-0.808000000000062	1
ENSG00000143772.9	ITPKB	1	226738931	1_116	0	0.0173021837261965	5.2610022915143	1.51820184852013e-06	0.105891969970181	2
ENSG00000143801.16	PSEN2	1	226870643	1_116	0	0.041099618434966	15.8443474040341	1.08610609713102e-05	2.55555555555509	1
ENSG00000163050.16	COQ8A	1	226897454	1_116	0	0.0190220345415459	6.29640168083226	1.99760445419616e-06	0.984126984126795	1
ENSG00000143776.18	CDC42BPA	1	227318982	1_116	0	0.044409056684811	12.9970911677061	9.62670844779286e-06	-1.22992700729897	1
ENSG00000181450.17	ZNF678	1	227563411	1_116	0	0.0158411762180085	4.62288362312849	1.22140724368004e-06	-0.114649681528663	1
ENSG00000143740.14	SNAP47	1	227730861	1_116	0	0.0223468197043174	7.19825387417872	2.6828907635835e-06	-0.431506849315139	1
ENSG00000143761.15	ARF1	1	228083263	1_116	0	0.0586846230342771	17.0362243523657	1.66746902621204e-05	2.22784810126519	1
ENSG00000162910.18	MRPL55	1	228109044	1_116	0	0.0267848824991201	9.39207742060254	4.19576846962787e-06	-1.49999999999945	1
ENSG00000143774.16	GUK1	1	228140298	1_116	0	0.0230041249247915	7.73895509866621	2.96925946723601e-06	-1.07324840764324	1
ENSG00000162931.11	TRIM17	1	228416547	1_116	0	0.0160708203207934	4.84101354599159	1.29758091412442e-06	0.635944700460718	1
ENSG00000181218.5	HIST3H2A	1	228457362	1_116	0	0.0159873032303404	4.78035844190264	1.27466417533257e-06	0.685534591195247	1
ENSG00000168159.11	RNF187	1	228486817	1_116	0	0.0300525338308586	10.3051882854267	5.16531880482935e-06	-1.02380952380923	1
ENSG00000168118.11	RAB4A	1	229271486	1_117	0	0.0163036199875473	5.27737766679346	1.43503444151925e-06	0.523437500000155	1
ENSG00000154429.10	CCSAP	1	229333259	1_117	0	0.0318473327857163	11.1924565858285	5.94509214234472e-06	-1.33823529411718	1
ENSG00000143632.14	ACTA1	1	229434388	1_117	2	0.450104764637804	19.2752111703037	0.00014470144248634	-4.07272727272717	1
ENSG00000135744.7	AGT	1	230713948	1_118	0	0.0664795610571503	13.2216470010101	1.46599944807068e-05	-1.68722466960439	1
ENSG00000143643.12	TTC13	1	230978849	1_118	0	0.0291986379547974	5.53380884568616	2.69492604693773e-06	-0.460317460317439	1
ENSG00000173409.13	ARV1	1	230978719	1_118	0	0.0282564636374441	5.22946457028075	2.46453584191071e-06	-0.51231181647036	3
ENSG00000182118.7	FAM89A	1	231039898	1_118	0	0.03137242849156	6.20052337661531	3.24441643583085e-06	-0.621118012422586	1
ENSG00000116903.7	EXOC8	1	231337950	1_118	0	0.0767095202256747	14.5741370265772	1.86462808181193e-05	1.70497427101156	1
ENSG00000010072.15	SPRTN	1	231334904	1_118	0	0.0278105365396191	5.08190646949666	2.35719841821411e-06	-0.503875968992448	1
ENSG00000135766.8	EGLN1	1	231426482	1_118	0	0.0409958561061529	8.69049734290764	5.94216486082936e-06	0.989406779660863	1
ENSG00000116918.13	TSNAX	1	231528861	1_118	0	0.0322343727417976	6.45233848847119	3.46893747008068e-06	-0.867132867133102	1
ENSG00000162946.21	DISC1	1	231626594	1_118	0	0.0295700304180727	5.65111866531727	2.78705990675935e-06	0.664062499999985	1
ENSG00000116991.10	SIPA1L2	1	232561778	1_119	0	0.0351720822031624	9.166234999213	5.37711311249435e-06	-1.08179419525032	1
ENSG00000212916.4	MAP10	1	232805207	1_119	0	0.0433542880440409	11.1153157399798	8.03737012011185e-06	1.29737917398897	2
ENSG00000135778.11	NTPCR	1	232950261	1_119	0	0.0297240580032889	7.60227481582049	3.76887532035276e-06	1.04310610407987	2
ENSG00000135750.14	KCNK1	1	233388543	1_120	0	0.0278163584333694	4.60046915881764	2.13433459117923e-06	0.0651872366494311	2
ENSG00000059588.9	TARBP1	1	234474793	1_121	0	0.0554284455342645	13.7663007107167	1.27265315001129e-05	1.58341306488771	3
ENSG00000173726.10	TOMM20	1	235129054	1_121	0	0.0260471376875996	6.72911497482212	2.92333145862668e-06	0.676470588235132	1
ENSG00000116957.12	TBCE	1	235413634	1_121	0	0.0271724216812336	7.12121565843387	3.22732416154859e-06	-0.887096774193598	1
ENSG00000168243.10	GNG4	1	235651207	1_121	0	0.0553213265477476	13.7481610159531	1.26851994762005e-05	1.53205128205132	1
ENSG00000143669.13	LYST	1	235883940	1_122	0	0.0202469899917253	4.97133540077847	1.67877942700721e-06	0.288659793814499	1
ENSG00000116977.18	LGALS8	1	236524587	1_122	0	0.024231236977191	6.63367457895207	2.680957031742e-06	0.895522388059845	1
ENSG00000116984.12	MTR	1	236795503	1_122	0	0.0927595219792109	19.2082802290202	2.97171454890445e-05	-1.93898809523725	1
ENSG00000117009.11	KMO	1	241532545	1_127	0	0.0237564421486954	5.86906963444524	2.32547014089036e-06	0.577669902912573	1
ENSG00000203668.2	CHML	1	241640356	1_127	0	0.0216180832473042	4.99604203559056	1.80137186037373e-06	0.330882352941103	1
ENSG00000143702.15	CEP170	1	243254880	1_128	0	0.0352633823083125	9.17078173775632	5.39374522548813e-06	1.29545454545498	1
ENSG00000054282.15	SDCCAG8	1	243257086	1_128	0	0.0257090291699901	6.23680692793935	2.67428742662223e-06	0.862595419847416	1
ENSG00000173728.10	C1orf100	1	244353032	1_129	0	0.0298905663848692	5.00230858818493	2.49381785167275e-06	-0.301470588235351	1
ENSG00000179397.17	C1orf101	1	244454264	1_129	0	0.0439766211050693	8.59661057801421	6.30535027064666e-06	-1.01929260450157	1
ENSG00000121644.18	DESI2	1	244649133	1_129	0	0.0602094323616013	11.540008458139	1.15885944712482e-05	-1.33576642335779	1
ENSG00000203666.12	EFCAB2	1	244961739	1_129	0	0.0298059217413901	4.97598207509788	2.473668334255e-06	0.329304921449736	2
ENSG00000197472.14	ZNF695	1	247008034	1_130	0	0.0203136158202052	6.44033923607281	2.18200672137327e-06	0.775119617224859	1
ENSG00000185420.18	SMYD3	1	246507807	1_130	0	0.0231603643756501	7.65377116246655	2.95652098955198e-06	0.929539295392849	1
ENSG00000143653.9	SCCPDH	1	246724292	1_130	0	0.0326187125286404	10.8296895165628	5.89173122596515e-06	1.60384615384681	1
ENSG00000153207.14	AHCTF1	1	246932175	1_130	0	0.0209982861451929	6.74691381696969	2.36292054181639e-06	0.806896551723832	1
ENSG00000277462.1	ZNF670	1	247078730	1_130	0	0.020958854128115	6.72951776149825	2.35240224020216e-06	-0.742331288343431	1
ENSG00000188295.14	ZNF669	1	247104384	1_130	0	0.0212771162566675	6.86891033645245	2.43759033616298e-06	0.932242990653789	1
ENSG00000196418.12	ZNF124	1	247123343	1_130	0	0.0202536610151294	6.41301177322454	2.16633531599186e-06	0.710144927535963	1
ENSG00000189181.4	OR14I1	1	248682055	1_131	0	0.0346395796271477	9.37967800797938	5.41901868396364e-06	-1.30366492146637	1
ENSG00000188558.5	OR2G6	1	248358745	1_131	0	0.0223591626500419	5.14387494624203	1.91825369138718e-06	0.370588235294029	1
ENSG00000162714.12	ZNF496	1	247330860	1_131	0	0.0430316549312733	10.779133960595	7.73627721617648e-06	-1.03846153846181	1
ENSG00000175137.10	SH3BP5L	1	248826485	1_131	0	0.0444389648083591	11.6098913985172	8.60502619022928e-06	1.50106635462591	2
ENSG00000171163.15	ZNF692	1	248859244	1_131	0	0.0273698376683622	7.08919794109945	3.23615585914538e-06	-0.905775075987772	1
ENSG00000184731.5	FAM110C	2	47011	2_1	0	0.0317728225716222	8.17213873451697	4.33063552283284e-06	-0.944237918215063	1
ENSG00000143727.15	ACP1	2	264429	2_1	0	0.0309868461246209	7.93945614900464	4.10325243094855e-06	1.04580152671706	1
ENSG00000035115.21	SH3YL1	2	266895	2_1	0	0.0237217152865969	5.46198465680194	2.16100947226206e-06	0.608823255140354	2
ENSG00000151353.14	TMEM18	2	677295	2_1	0	0.0813081934355211	16.9798806959777	2.30265594366067e-05	-1.9900990099021	1
ENSG00000130508.10	PXDN	2	1744782	2_1	0	0.0566502402359342	13.5701972381018	1.28217711624577e-05	1.59276018099479	1
ENSG00000032389.12	TSSC1	2	3378347	2_2	0	0.0205707621477023	5.93447018298593	2.03606875939148e-06	0.629629629629817	1
ENSG00000171853.15	TRAPPC12	2	3379591	2_2	0	0.0182106717451136	4.80807525253031	1.46035125422609e-06	-0.223616807142581	2
ENSG00000182551.13	ADI1	2	3519673	2_2	0	0.0219170901379309	6.52089771113624	2.38369336216289e-06	0.681528662420522	1
ENSG00000118004.17	COLEC11	2	3577209	2_2	0	0.0193568008859339	5.37210293072191	1.73435506727698e-06	-0.453224582787713	2
ENSG00000151692.14	RNF144A	2	6916540	2_5	0	0.0276614189853627	5.74087493504983	2.64857726238772e-06	0.538461538461597	1
ENSG00000115738.9	ID2	2	8678763	2_6	0	0.0235142049774956	5.41964209149695	2.12549952539524e-06	0.434667770301574	2
ENSG00000134313.15	KIDINS220	2	8837975	2_6	0	0.0227939379423842	5.13164701448842	1.95090554214637e-06	-0.342281879194559	1
ENSG00000143797.11	MBOAT2	2	9003515	2_6	0	0.023371093479636	5.36311219064303	2.09052815099644e-06	-0.331898153160525	2
ENSG00000119203.13	CPSF3	2	9424405	2_6	0	0.123925041611979	21.0524497679973	4.35132797427017e-05	-3.14379084967369	1
ENSG00000134330.18	IAH1	2	9474089	2_6	0	0.16284435449786	23.7183054992319	6.44193696950391e-05	3.30263157894684	1
ENSG00000151694.12	ADAM17	2	9555777	2_6	0	0.0721113705304334	15.8820822081777	1.91016681106244e-05	2.39259259259314	1
ENSG00000115750.16	TAF1B	2	9841283	2_6	0	0.0450234772580929	11.4580520777584	8.60418878771452e-06	-1.46481275920132	2
ENSG00000134317.17	GRHL1	2	9952004	2_6	0	0.0219981846909784	4.80278186152443	1.76213757226505e-06	0.223880597014827	1
ENSG00000205795.4	CYS1	2	10080534	2_6	0	0.0273043450353739	6.80435372450778	3.09869442828514e-06	-0.711864406780019	1
ENSG00000115756.12	HPCAL1	2	10303214	2_7	0	0.0350981295256947	12.1541623773279	7.1149051052551e-06	-1.42376194251529	2
ENSG00000115761.15	NOL10	2	10689644	2_7	0	0.0164844925649048	5.15368337962517	1.41694640080899e-06	-0.416378304741062	2
ENSG00000143882.10	ATP6V1C2	2	10722013	2_7	0	0.0156779697032001	4.69063788023292	1.22654033015285e-06	0.227053140096609	1
ENSG00000134318.13	ROCK2	2	11347918	2_7	0	0.0159114566623233	4.82707796490452	1.28101542512524e-06	0.268457442511272	2
ENSG00000169016.16	E2F6	2	11466058	2_7	0	0.0344734120310345	11.9870998263135	6.89220993995109e-06	-1.38470421333903	2
ENSG00000151779.12	NBAS	2	15560914	2_9	0	0.0408052934453528	10.4144062543661	7.08779464063456e-06	-1.4393939393933	1
ENSG00000079785.14	DDX1	2	15591459	2_9	0	0.0694108779899426	15.3961221700111	1.78237463092031e-05	1.72100837009615	2
ENSG00000197872.11	FAM49A	2	16666179	2_10	0	0.0150114793263385	4.80352413479657	1.2026619617904e-06	0.290502793296151	1
ENSG00000163032.11	VSNL1	2	17538936	2_10	0	0.0443336568857798	14.6726827545103	1.08493367385353e-05	1.739298111979	3
ENSG00000178295.14	GEN1	2	17753771	2_10	0	0.0248217834416647	9.38828406511973	3.886684689915e-06	1.11073966684122	2
ENSG00000240857.1	RDH14	2	18560992	2_11	0	0.0244628200587437	4.94770772360443	2.01869479369868e-06	-0.283687943262391	1
ENSG00000185013.16	NT5C1B	2	18589274	2_11	0	0.0349862740250886	8.26863928902413	4.82493920610457e-06	-0.87333333333348	1
ENSG00000183891.5	TTC32	2	19901956	2_12	0	0.235275531421574	26.3918632030006	0.000103563547880839	-3.38248847926306	1
ENSG00000118965.14	WDR35	2	19990398	2_12	0	0.02825721787725	6.10594983594968	2.87768158616991e-06	-0.57703081232479	1
ENSG00000068697.6	LAPTM4A	2	20051914	2_12	0	0.0377098841359846	8.78800799985541	5.52720722285393e-06	-0.854838709677315	1
ENSG00000055917.15	PUM2	2	20352364	2_12	0	0.086814375919938	16.6249184044574	2.40719501643321e-05	1.98016997167122	1
ENSG00000143869.6	GDF7	2	20679060	2_12	0	0.0255167101239727	5.16012162971344	2.19606264205747e-06	-0.359999999999978	1
ENSG00000118961.14	LDAH	2	20683456	2_12	0	0.025648852224342	5.20798658949493	2.22791131011075e-06	-0.430555555555586	1
ENSG00000173960.13	UBXN2A	2	23927293	2_14	0	0.147172016526933	19.7194006632907	4.84037553633276e-05	2.94230769230856	1
ENSG00000163026.11	WDCP	2	24049787	2_14	0	0.050514339400338	9.52880771524719	8.02811059606978e-06	-1.46590909090953	1
ENSG00000119782.13	FKBP1B	2	24049787	2_14	0	0.050514339400338	9.52880771524719	8.02811059606978e-06	-1.46590909090953	1
ENSG00000219626.8	FAM228B	2	24077362	2_14	0	0.0419238858194794	7.78659410509696	5.44464002843231e-06	1.26404494382015	1
ENSG00000115129.13	TP53I3	2	24084905	2_14	0	0.0297335219417172	4.58954030684842	2.27601776966948e-06	0.174825174825273	1
ENSG00000176732.6	PFN4	2	24123648	2_14	0	0.0435056482759689	8.13225109260618	5.90087655697897e-06	1.31073446327727	1
ENSG00000198399.14	ITSN2	2	24360992	2_14	0	0.0307605939570214	4.90486167095753	2.51641106585857e-06	-0.609297644328059	2
ENSG00000084676.15	NCOA1	2	24492449	2_15	0	0.0168237234933843	8.39821045745905	2.35650834056973e-06	0.551181102362172	1
ENSG00000138031.14	ADCY3	2	24939798	2_15	0	0.0115741898121308	9.42175493611913	1.81878979925652e-06	-0.319727891156484	1
ENSG00000115137.11	DNAJC27	2	24971717	2_15	0	0.0172862070765234	9.32125331519893	2.68741122836798e-06	0.781482726589346	2
ENSG00000119772.16	DNMT3A	2	25343038	2_15	0	0.00980903931285226	4.72225732441743	7.72567135457329e-07	-0.626984126984228	1
ENSG00000138101.18	DTNB	2	25673259	2_15	0	0.0368980418068904	15.8083537434329	9.72859378093133e-06	1.44845360824747	1
ENSG00000143970.16	ASXL2	2	25878778	2_15	0	0.0194483180229141	10.4934055659426	3.40375750270808e-06	1.16788321167864	1
ENSG00000084731.14	KIF3C	2	25983137	2_15	0	0.0113602477867805	6.40989904551988	1.21450441892279e-06	1.05673758865239	1
ENSG00000157833.12	GAREM2	2	26175455	2_15	0	0.0275254610415148	14.5354018053486	6.67300959213915e-06	-1.82352941176514	1
ENSG00000138029.13	HADHB	2	26241540	2_15	0	0.0112687592750039	6.07430520243722	1.14164956700917e-06	-0.909461527829905	2
ENSG00000084754.10	HADHA	2	26244798	2_15	0	0.0102581675863646	4.95205594988595	8.47257531747486e-07	-0.188405797101414	1
ENSG00000173567.14	ADGRF3	2	26347104	2_15	0	0.0135003813270284	7.3706471782432	1.65963186172205e-06	-0.758333333333992	1
ENSG00000115155.16	OTOF	2	26558897	2_15	0	0.0526602246731746	20.5834877039855	1.80784743574462e-05	2.42635658914671	1
ENSG00000138080.13	EMILIN1	2	27078189	2_16	0	0.021662144627858	4.87064562852206	1.75973831305918e-06	-0.56637168141599	1
ENSG00000138030.12	KHK	2	27151141	2_16	0	0.0224133251119221	5.44828214628645	2.03669494881663e-06	-0.875000000000244	1
ENSG00000138028.15	CGREF1	2	27117951	2_16	0	0.026203223529774	6.2440286837337	2.72885033150749e-06	-0.289062500000017	1
ENSG00000138073.13	PREB	2	27134751	2_16	0	0.0216006316375444	4.75569774466348	1.71332913858226e-06	-0.086705202312152	1
ENSG00000138085.16	ATRAID	2	27212506	2_16	0	0.0229865628826207	6.43220977672274	2.46600721361717e-06	-1.1544117647056	1
ENSG00000138074.14	SLC5A6	2	27212506	2_16	0	0.0229865628826207	6.43220977672273	2.46600721361717e-06	1.1544117647056	1
ENSG00000084774.13	CAD	2	27217854	2_16	0	0.0211935503229174	4.7263264196126	1.67065791845145e-06	-0.272413793103375	1
ENSG00000115194.10	SLC30A3	2	27275976	2_16	0	0.023386890972499	7.14969161213603	2.78881628867381e-06	1.45766277638151	2
ENSG00000163794.6	UCN	2	27308797	2_16	0	0.0240922696158942	5.61961556659825	2.2581065324843e-06	-0.373493975903575	1
ENSG00000115211.15	EIF2B4	2	27369556	2_16	1	0.102196856554009	20.7926769071626	3.54411698259611e-05	-4.11718750000123	1
ENSG00000163795.13	ZNF513	2	27380806	2_16	0	0.0262363758387766	9.53640093702354	4.17300063600599e-06	1.96116504854354	1
ENSG00000115216.13	NRBP1	2	27427062	2_16	1	0.0618418227294886	17.814190834875	1.83742020394553e-05	3.83333333333386	1
ENSG00000198522.13	GPN1	2	27628084	2_16	0	0.0885718565835149	16.5703196474511	2.44786092592531e-05	1.79487179487086	1
ENSG00000176714.9	CCDC121	2	27629397	2_16	0	0.119639955761854	19.2722070311296	3.84563269782951e-05	1.97790055248531	1
ENSG00000243147.7	MRPL33	2	27770976	2_16	0	0.0307767846800562	8.39497014994729	4.30925811332166e-06	1.2580645161289	1
ENSG00000158019.20	BRE	2	27889824	2_16	0	0.0468413647550898	11.3715921138659	8.88404846893099e-06	1.2979351032448	1
ENSG00000171174.13	RBKS	2	27891044	2_16	0	0.0265176727617688	10.8618372003986	4.80395357459141e-06	2.39130434782563	1
ENSG00000075426.11	FOSL2	2	28391472	2_17	0	0.0167416872933615	4.96170308887543	1.38544759671862e-06	-0.114285714285716	1
ENSG00000213639.9	PPP1CB	2	28751273	2_17	0	0.0404004979665836	13.369151333085	9.00846225206813e-06	2.07010862192039	2
ENSG00000171103.10	TRMT61B	2	28869984	2_17	0	0.0278834204019123	10.3237145829353	4.80111536309918e-06	-1.99206349206391	1
ENSG00000115295.19	CLIP4	2	29097582	2_18	0	0.0289679948023693	4.64999457654906	2.24662706146936e-06	-0.189729149764144	2
ENSG00000172954.13	LCLAT1	2	30443328	2_19	0	0.0474649508993263	11.4692550314315	9.07963418647943e-06	1.54366850109744	2
ENSG00000158089.14	GALNT14	2	31123880	2_19	0	0.0480103842051416	11.5761252613408	9.26954686531709e-06	1.39873417721553	1
ENSG00000162959.13	MEMO1	2	32015107	2_20	0	0.0262370939579735	5.5652627833989	2.43535071049002e-06	-0.783068783068779	1
ENSG00000162961.13	DPY30	2	32040056	2_20	0	0.0823442850247078	16.2683489983261	2.23427717664257e-05	2.5217391304358	1
ENSG00000021574.11	SPAST	2	32064971	2_20	0	0.0965011793956977	17.7790140251529	2.86154380959672e-05	-2.63043478260873	1
ENSG00000152683.14	SLC30A6	2	32165765	2_20	0	0.0283060640228704	6.26885475881853	2.95956442372355e-06	-0.0753768844221084	1
ENSG00000091106.18	NLRC4	2	32264089	2_20	0	0.0757380721388381	15.4755062024835	1.95487600305007e-05	2.58139534883677	1
ENSG00000119820.10	YIPF4	2	32276095	2_20	0	0.0237399816604522	4.63867204733693	1.83668277820156e-06	0.286919831223601	1
ENSG00000115760.13	BIRC6	2	32356560	2_20	0	0.0538326682299026	12.2611046969533	1.10086892486813e-05	1.61539606728713	2
ENSG00000018699.11	TTC27	2	32648206	2_20	0	0.0251622241186982	5.17754138418463	2.1728648313406e-06	-0.686635239049946	2
ENSG00000049323.15	LTBP1	2	32947295	2_20	0	0.0417905795608676	9.89288599568571	6.89543238136158e-06	-1.32183908045953	1
ENSG00000152689.17	RASGRP3	2	33436636	2_21	0	0.0201186399559231	6.60749459044365	2.21715237046292e-06	0.769416220345008	4
ENSG00000171055.14	FEZ2	2	36646439	2_23	0	0.0153272517460344	5.34418170479616	1.36617272988912e-06	-0.434210526315783	1
ENSG00000115808.11	STRN	2	36965352	2_23	0	0.0202926545045355	7.93634590665778	2.68608378525094e-06	1.30645161290313	1
ENSG00000008869.11	HEATR5B	2	37084196	2_23	0	0.014519610762183	4.84473372764186	1.17323495124472e-06	0.17292505109289	2
ENSG00000055332.16	EIF2AK2	2	37156965	2_23	0	0.125019085600444	25.0170500535532	5.21641963759988e-05	-3.13259518802182	2
ENSG00000218739.9	CEBPZOS	2	37195255	2_23	0	0.014474503315871	4.81599247685878	1.16265155153697e-06	0.184443841138922	2
ENSG00000115816.14	CEBPZ	2	37231568	2_23	0	0.213453926773055	30.2982724350291	0.000107865390624894	3.52755905511765	1
ENSG00000115825.9	PRKD3	2	37324893	2_23	0	0.0464911326881435	15.6378570894317	1.21257182464599e-05	-2.1205673758869	1
ENSG00000115828.15	QPCT	2	37365901	2_23	0	0.0260381349802333	10.2439483442369	4.44874342808643e-06	-1.09333329915013	2
ENSG00000115841.19	RMDN2	2	37923332	2_24	0	0.0228993035504272	4.70690971949311	1.79770426224009e-06	0.156327543424313	1
ENSG00000143889.15	HNRNPLL	2	38603270	2_24	0	0.064600784854686	14.3768279249995	1.54903408722207e-05	-1.902857142857	1
ENSG00000143891.16	GALM	2	38666042	2_24	0	0.111709349496045	19.5856258582913	3.64911106977107e-05	-2.12953367875677	1
ENSG00000115875.18	SRSF7	2	38751622	2_24	0	0.0250555573437435	5.54025788974086	2.31523006914171e-06	-0.388059701492466	1
ENSG00000163214.20	DHX57	2	38875912	2_25	0	0.0204423844180341	4.71196095273906	1.60654664440613e-06	-0.12107623318391	1
ENSG00000188010.12	MORN2	2	38875912	2_25	0	0.0204423844180341	4.71196095273906	1.60654664440613e-06	-0.12107623318391	1
ENSG00000115904.12	SOS1	2	39124428	2_25	0	0.038356263231872	10.5506213420313	6.74954399744416e-06	-1.49787234042584	1
ENSG00000205086.6	C2orf91	2	41938322	2_26	0	0.0727663955064279	22.5845196061246	2.74095449402395e-05	-2.37226277372242	1
ENSG00000162878.12	PKDCC	2	42047712	2_26	0	0.0105737120905099	4.65867944158579	8.2158105204239e-07	0.216216216216299	1
ENSG00000115944.14	COX7A2L	2	42379633	2_26	0	0.0119822586005196	5.81078373540393	1.16127080056212e-06	-0.630856009696217	3
ENSG00000162881.6	OXER1	2	42764706	2_26	0	0.0199000839120559	10.4926010335673	3.48255651589829e-06	-1.27777777777813	1
ENSG00000162882.14	HAAO	2	42783599	2_26	0	0.0105937983318682	4.67615997013955	8.26230393302087e-07	0.140740740740799	1
ENSG00000152518.7	ZFP36L2	2	43226582	2_27	1	0.322954957497843	40.6697797008001	0.000219065446481954	-6.3596491228079	1
ENSG00000115970.18	THADA	2	43595379	2_27	0	0.0845276149977931	26.5973560030479	3.74970573608565e-05	-4.15923566878966	1
ENSG00000152527.13	PLEKHH2	2	43636315	2_27	0	0.695350241770948	22.189479877794	0.000257342098467162	-4.46951219512092	1
ENSG00000138036.18	DYNC2LI1	2	43774077	2_27	0	0.0336331078964676	14.6838425897535	8.23695752215631e-06	-1.99773242630378	1
ENSG00000138095.18	LRPPRC	2	43995742	2_27	0	0.0219417668322942	10.4928197918689	3.83993537512666e-06	1.36138613861444	1
ENSG00000138032.20	PPM1B	2	44167954	2_28	0	0.0208046558392112	6.0090069025971	2.08508298520568e-06	-0.802547770700545	1
ENSG00000138079.13	SLC3A1	2	44275649	2_28	0	0.0180156387134489	4.67857610622753	1.40579977022149e-06	-0.400000000000093	1
ENSG00000138078.15	PREPL	2	44352940	2_28	0	0.0221140514058757	6.57365695504311	2.42457407522751e-06	-0.657741266310145	2
ENSG00000143919.14	CAMKMT	2	44362007	2_28	0	0.0190414919179444	5.19028588516205	1.64836110436036e-06	0.610862307448901	2
ENSG00000068784.12	SRBD1	2	45609017	2_28	0	0.0473604185192305	13.6532934295033	1.07848239736334e-05	-1.68181818181774	1
ENSG00000171132.13	PRKCE	2	45650417	2_28	0	0.0179365417350662	4.63792840220775	1.38746762430489e-06	-0.0903954802259802	1
ENSG00000250565.6	ATP6V1E2	2	46541996	2_29	0	0.0463633678811557	9.9019591998413	7.65695710469897e-06	-1.33825836817107	2
ENSG00000119729.11	RHOQ	2	46541511	2_29	0	0.027155332650983	4.92347668325453	2.22990888692121e-06	-0.304347826086997	1
ENSG00000119878.5	CRIPT	2	46616492	2_29	0	0.0300739294920995	5.87065366317151	2.94467075301892e-06	0.743999999999937	1
ENSG00000171150.7	SOCS5	2	46698925	2_29	0	0.0285239219934236	5.37954529786347	2.55926297907411e-06	0.518248175182469	1
ENSG00000068724.15	TTC7A	2	46917255	2_29	0	0.0265092401987401	4.70021687273511	2.07814230307564e-06	-0.208904109589163	1
ENSG00000180398.11	MCFD2	2	46862334	2_29	0	0.0281016985093624	5.24119298693992	2.45653426869874e-06	-0.417703731316932	2
ENSG00000239605.9	C2orf61	2	47155161	2_30	0	0.0217486240813005	4.70761754812572	1.70762720570942e-06	-0.20418848167548	1
ENSG00000143933.16	CALM2	2	47176244	2_30	0	0.0443060142629423	11.3183990310568	8.36387992901037e-06	-1.39301310043712	1
ENSG00000119888.10	EPCAM	2	47345021	2_30	0	0.0218114612825953	4.73431092747197	1.72227161956607e-06	-0.200000000000068	1
ENSG00000095002.13	MSH2	2	47403074	2_30	0	0.0238406665512784	5.55772062416749	2.20991317420718e-06	-0.558510638297914	1
ENSG00000184261.4	KCNK12	2	47728230	2_30	0	0.0221448319054883	4.87465929183575	1.80043215328034e-06	-0.272727272727215	1
ENSG00000116062.14	MSH6	2	47728230	2_30	0	0.0221448319054883	4.87465929183575	1.80043215328034e-06	-0.272727272727215	1
ENSG00000162869.15	PPP1R21	2	48440605	2_31	0	0.0361473027836838	12.9093334640637	7.78287081510169e-06	2.18668890533244	2
ENSG00000138039.14	LHCGR	2	48755483	2_31	0	0.0195014763944898	5.74065032861932	1.86719076792684e-06	0.392806606943357	2
ENSG00000068912.13	ERLEC1	2	53787421	2_35	0	0.0643951332211659	11.5733554960218	1.24300376767056e-05	-1.60997067448654	1
ENSG00000115239.21	ASB3	2	53787421	2_35	0	0.0319827953613149	5.03149690927381	2.68394576130214e-06	0.62572123822043	2
ENSG00000119737.5	GPR75	2	53860333	2_35	0	0.0797171767374452	13.5905329281923	1.80695984687822e-05	1.78362573099399	1
ENSG00000170634.12	ACYP2	2	53970692	2_35	0	0.0530234456612235	9.74763379564065	8.62039679918371e-06	-1.20845921450156	1
ENSG00000214595.11	EML6	2	54723342	2_36	0	0.0256732251841996	5.66684511765585	2.4265088444979e-06	-0.589931889271214	2
ENSG00000115310.17	RTN4	2	55113676	2_36	0	0.0228575601687915	4.5909646084191	1.75022515752509e-06	0.1037037037037	1
ENSG00000143947.13	RPS27A	2	55233148	2_36	0	0.0252278006245097	5.50468748473704	2.31617923453775e-06	-0.545226130653549	1
ENSG00000162994.15	CLHC1	2	55231958	2_36	0	0.0238129349717048	4.97006224288012	1.9739441432198e-06	0.280519480519499	1
ENSG00000115355.15	CCDC88A	2	55424581	2_36	0	0.0247047241357533	5.31057216986397	2.18817186416095e-06	0.42405063291139	1
ENSG00000163001.11	CFAP36	2	55521949	2_36	0	0.101933687370785	18.6073127428325	3.16345380845992e-05	-2.14379084967278	1
ENSG00000115380.19	EFEMP1	2	55923729	2_36	0	0.0283950649652571	6.60119895950226	3.12626504500983e-06	-0.621693187806481	2
ENSG00000028116.16	VRK2	2	57907323	2_38	0	0.0189509141780566	4.75242731175746	1.50212389083123e-06	0.105926073986719	2
ENSG00000115421.12	PAPOLG	2	60755661	2_40	0	0.0201068215424173	5.79903992640926	1.94473140613546e-06	-1.21774193548397	1
ENSG00000162928.8	PEX13	2	61017275	2_40	0	0.0199716220989848	12.5346412920274	4.17527759945798e-06	-3.12883435582637	1
ENSG00000162927.13	PUS10	2	61018416	2_40	0	0.0210597663303812	12.1720092849494	4.27539188605609e-06	-2.97546012270111	1
ENSG00000162929.13	KIAA1841	2	61065721	2_40	0	0.019910211664277	9.03370103169636	2.999864897391e-06	2.20202020202043	1
ENSG00000237651.6	C2orf74	2	61144588	2_40	0	0.0195624280480686	25.9237538584744	8.45825457564999e-06	5.47576834932827	2
ENSG00000173209.22	AHSA2	2	61177796	2_40	0	0.0236571749485556	22.4450629746221	8.85612658275069e-06	-4.96296296296163	1
ENSG00000170264.12	FAM161A	2	61853338	2_40	0	0.0197724000624995	4.96369495983199	1.63690916046517e-06	-0.522014474136174	2
ENSG00000115484.14	CCT4	2	61889168	2_40	0	0.0195104205265909	4.714495381539	1.53412925037104e-06	-0.23287671232872	1
ENSG00000186889.9	TMEM17	2	62511442	2_41	0	0.0280230119025013	5.05229848067441	2.36136932232981e-06	-0.346256048378637	2
ENSG00000014641.17	MDH1	2	63588667	2_41	0	0.0271897618809412	4.75331186103535	2.15556845151366e-06	0.284722222222249	1
ENSG00000169764.15	UGP2	2	63840574	2_41	0	0.0482406481161574	10.0811348944502	8.11115434485861e-06	1.56790123456805	1
ENSG00000143952.19	VPS54	2	64018703	2_41	0	0.0360832075976697	7.36310512092492	4.43124990646294e-06	0.882943143812994	1
ENSG00000197329.11	PELI1	2	64144184	2_41	0	0.0303554526985882	5.78374764449411	2.92823653690164e-06	0.532467532467366	1
ENSG00000119862.12	LGALSL	2	64453888	2_42	0	0.0255833073512429	5.93627957139788	2.53297637970506e-06	-0.645161290322587	1
ENSG00000119844.15	AFTPH	2	64524123	2_42	0	0.0367109934363322	9.29011413354272	5.68823188250352e-06	-1.10613484151106	2
ENSG00000115902.10	SLC1A4	2	64987896	2_42	0	0.0410362781810252	10.3279527138859	7.06874494400147e-06	1.32716280689918	2
ENSG00000011523.13	CEP68	2	65056040	2_42	0	0.0249037041385308	5.6868096816884	2.3620699135197e-06	-0.570422535211376	1
ENSG00000138069.16	RAB1A	2	65129770	2_42	0	0.0229331189151298	4.92346143911733	1.88318839597268e-06	-0.418732782369032	1
ENSG00000138071.13	ACTR2	2	65228167	2_42	0	0.0288258630116847	7.04292453328422	3.38606631082416e-06	1.28148148148144	1
ENSG00000198369.9	SPRED2	2	65433000	2_42	0	0.143093594813145	22.1872667725978	5.29522117779286e-05	-2.85119047619173	1
ENSG00000143971.7	ETAA1	2	67397667	2_44	0	0.0178647850578445	4.70482353854291	1.401849012645e-06	-0.328782337755998	2
ENSG00000243667.6	WDR92	2	68157965	2_45	0	0.0331069581160444	6.51178262370817	3.59566546998502e-06	0.890087560105387	2
ENSG00000115946.7	PNO1	2	68157965	2_45	0	0.0312488681712158	5.97506613445479	3.11413269426212e-06	0.697674418604857	1
ENSG00000221823.10	PPP3R1	2	68255078	2_45	0	0.068136397916558	13.2650549366092	1.50746878854147e-05	-1.641986556435	2
ENSG00000115956.9	PLEK	2	68364808	2_45	0	0.0321773080814496	6.24706131317065	3.35262965921572e-06	0.948529411764443	1
ENSG00000204923.3	FBXO48	2	68467123	2_45	0	0.0270089838993013	4.62189083374619	2.08203504366428e-06	0.0569852941176612	1
ENSG00000163219.11	ARHGAP25	2	68679529	2_45	0	0.0292146024728169	5.35007924894998	2.60687556842638e-06	0.396739130434845	1
ENSG00000169604.19	ANTXR1	2	69012709	2_46	0	0.0741643180989303	14.6884602212853	1.81690150647112e-05	1.65397923875405	1
ENSG00000198380.12	GFPT1	2	69387029	2_46	0	0.0251629397039336	4.58821028286036	1.92559432087302e-06	-0.0315283846608773	2
ENSG00000169599.12	NFU1	2	69423598	2_46	0	0.0282315734298908	5.65500562105099	2.66273673527939e-06	0.598901098900964	1
ENSG00000087338.4	GMCL1	2	69829233	2_46	0	0.0434215061982698	9.66060636466818	6.99631534503868e-06	-1.56962025316459	1
ENSG00000124380.10	SNRNP27	2	69892946	2_46	0	0.0312663735679646	6.6027834596891	3.4432192110849e-06	-0.887615288703587	2
ENSG00000059728.10	MXD1	2	69897673	2_46	0	0.0935354456897613	16.8928150784924	2.63535031326035e-05	2.2960000000003	1
ENSG00000116001.15	TIA1	2	70249121	2_46	0	0.0269669323707473	5.22995849849186	2.35228475625273e-06	-0.435999999999844	1
ENSG00000143977.13	SNRPG	2	70294146	2_46	0	0.0251789721047578	4.59411147119568	1.92929940756515e-06	-0.179310344827613	1
ENSG00000035141.7	FAM136A	2	70302482	2_46	0	0.031906811451753	6.79115116223215	3.61398968717071e-06	-0.984962406015108	1
ENSG00000075340.22	ADD2	2	70768085	2_47	0	0.0167633690992212	4.59678567935555	1.28521465405293e-06	0.00775193798449801	1
ENSG00000144043.11	TEX261	2	70993663	2_47	0	0.0560783495164862	15.8197901435087	1.47963994353477e-05	-1.80934914593154	3
ENSG00000124357.12	NAGK	2	71063928	2_47	0	0.018544804195164	5.52962224512268	1.71032176074559e-06	-0.509409619125936	2
ENSG00000124383.8	MPHOSPH10	2	71130580	2_47	0	0.0186332075940816	5.5735648910545	1.73213122161054e-06	0.477611940298334	1
ENSG00000124374.8	PAIP2B	2	71229441	2_47	0	0.0169906836393852	4.72115540636959	1.33788645065628e-06	-0.201257861635333	1
ENSG00000135636.13	DYSF	2	71453820	2_47	0	0.0210857696482224	6.71672804639103	2.36214921320206e-06	-0.676348547717796	1
ENSG00000135625.7	EGR4	2	73294038	2_48	0	0.0624940651760134	14.1937278496335	1.47943318265689e-05	-1.61923076923005	1
ENSG00000135631.16	RAB11FIP5	2	73156970	2_48	0	0.0242390024733949	5.36241713995325	2.16788102004273e-06	0.532973184835432	2
ENSG00000135632.11	SMYD5	2	73214385	2_48	0	0.0270591784762402	6.38236617269212	2.88042406003626e-06	-0.695000000000019	1
ENSG00000135617.3	PRADC1	2	73233389	2_48	0	0.0236328679970708	5.12789976694937	2.02123152083201e-06	0.351239669421545	1
ENSG00000135624.15	CCT7	2	73233389	2_48	0	0.0236328679970708	5.12789976694937	2.02123152083201e-06	0.351239669421545	1
ENSG00000163013.11	FBXO41	2	73274325	2_48	0	0.0397465342525396	9.95639289912162	6.60026538013376e-06	1.28651685393255	1
ENSG00000144034.14	TPRKB	2	73737087	2_48	0	0.0242057030467141	5.34968508817647	2.15976264052294e-06	0.511665956063862	2
ENSG00000124356.15	STAMBP	2	73829186	2_48	0	0.0291991646076536	7.08843568202914	3.45208066264713e-06	-0.845441371032403	2
ENSG00000114956.19	DGUOK	2	73924637	2_48	0	0.0711056683286047	15.4110406183263	1.82766373034902e-05	1.82997696728826	2
ENSG00000114978.17	MOB1A	2	74178740	2_48	0	0.0597719165817608	13.7747884698964	1.37322665802833e-05	1.62626262626205	1
ENSG00000065911.11	MTHFD2	2	74198911	2_48	0	0.0229303253489089	4.84851059223123	1.85429433323037e-06	-0.275590551181072	1
ENSG00000188687.17	SLC4A5	2	74343527	2_48	0	0.024472842668782	5.45134255095778	2.22509212574389e-06	0.547738693467458	1
ENSG00000204843.12	DCTN1	2	74391633	2_48	0	0.0325914381371399	8.10917119944557	4.40798491402517e-06	1.02884615384647	1
ENSG00000284308.1	C2orf81	2	74421241	2_48	0	0.0261051125050305	6.04959693493932	2.6339778273876e-06	-0.715789473684594	1
ENSG00000005448.16	WDR54	2	74421241	2_48	0	0.0261051125050305	6.04959693493932	2.6339778273876e-06	0.715789473684594	1
ENSG00000114993.16	RTKN	2	74442009	2_48	0	0.0249063382871083	5.61399216367883	2.33207111712994e-06	0.5491032002362	2
ENSG00000115275.11	MOGS	2	74465520	2_48	0	0.0259703768483947	6.00163571016457	2.59960873792479e-06	-0.694915254237396	1
ENSG00000135637.13	CCDC142	2	74483364	2_48	0	0.0256678199374865	5.89303266925588	2.52282971863478e-06	0.672316384180884	1
ENSG00000115282.19	TTC31	2	74483364	2_48	0	0.0256678199374865	5.89303266925588	2.52282971863478e-06	-0.672316384180884	1
ENSG00000179528.15	LBX2	2	74505288	2_48	0	0.0256836801043467	5.89875698609177	2.52684069323117e-06	-0.674033149171387	1
ENSG00000115289.13	PCGF1	2	74508487	2_48	0	0.0257046946075727	5.90633642071301	2.53215761202215e-06	0.674285714285737	1
ENSG00000115325.13	DOK1	2	74548714	2_48	0	0.0224071779853152	4.63489961965871	1.73215839221046e-06	0.158602150537632	1
ENSG00000115350.11	POLE4	2	74958729	2_48	0	0.0410089480792756	10.2479320056255	7.00930519436668e-06	1.22480620155002	1
ENSG00000115363.13	EVA1A	2	75569460	2_49	0	0.047212428078281	8.83195750777247	6.95462012152279e-06	-1.05949829112234	2
ENSG00000005436.13	GCFC2	2	75711125	2_49	0	0.0562949772542202	10.4803050199698	9.84019435122654e-06	-1.07471264367811	1
ENSG00000172023.7	REG1B	2	79088225	2_51	0	0.0239434809383184	4.59407010901163	1.83461530904512e-06	-0.128571428571432	1
ENSG00000115423.18	DNAH6	2	84516948	2_53	0	0.0152302726709815	4.65626190481442	1.18278330199689e-06	-0.159695817490531	1
ENSG00000034510.5	TMSB10	2	84905643	2_53	0	0.0211142286845384	7.67397229003081	2.70243684391349e-06	-0.941666666666577	1
ENSG00000186854.10	TRABD2A	2	84906737	2_53	0	0.015328570338222	4.71562714142349	1.20559438140899e-06	0.154775626734198	2
ENSG00000176407.17	KCMF1	2	84970689	2_54	0	0.0423718927965497	12.3395999156361	8.72045307099499e-06	-1.61825726141126	1
ENSG00000042445.13	RETSAT	2	85333536	2_54	0	0.0346164821816124	10.4562865006788	6.03699076565842e-06	-1.37984496124042	1
ENSG00000042493.15	CAPG	2	85420466	2_54	0	0.10580006130775	20.9790888851154	3.70196789403397e-05	2.23845432498625	2
ENSG00000115486.11	GGCX	2	85561052	2_54	0	0.0702604393040741	17.0846721751413	2.00206243206218e-05	1.82791460806076	2
ENSG00000168899.4	VAMP5	2	85580487	2_54	0	0.0417706662596288	12.2062586642047	8.5038203536067e-06	-1.47462085008188	2
ENSG00000168887.10	C2orf68	2	85610982	2_54	0	0.0188610942818925	4.82834266166729	1.51888563749004e-06	-0.277343749999952	1
ENSG00000068654.15	POLR1A	2	86105686	2_54	0	0.0250885465453904	7.4681614571748	3.12499485175744e-06	-0.988165680473368	1
ENSG00000132300.18	PTCD3	2	86105686	2_54	0	0.0250885465453904	7.4681614571748	3.12499485175744e-06	-0.988165680473368	1
ENSG00000132305.20	IMMT	2	86195484	2_54	0	0.0894119764881319	19.3703742851526	2.88864261078836e-05	2.52673137269367	2
ENSG00000132313.14	MRPL35	2	86199443	2_54	0	0.0223254556003958	6.38773047107766	2.37852115715162e-06	-0.709401709401325	1
ENSG00000068615.17	REEP1	2	86338344	2_54	0	0.0186272530276684	4.71306147137651	1.46423918078432e-06	0.118541033434649	1
ENSG00000115561.15	CHMP3	2	86563593	2_54	0	0.0191996755583939	4.99277739928067	1.59880758212503e-06	0.304514943355337	2
ENSG00000153563.15	CD8A	2	86808016	2_54	0	0.0539004660931428	14.5906014243956	1.31167372842903e-05	1.83225806451675	1
ENSG00000172086.7	KRCC1	2	88056216	2_55	0	0.0345485693728365	8.65809388020682	4.9889880590566e-06	1.07692307692295	1
ENSG00000115593.14	SMYD1	2	88067657	2_55	0	0.0575547472004057	13.426323770932	1.28883811809595e-05	1.55390946705179	2
ENSG00000163586.9	FABP1	2	88128319	2_55	0	0.022564860868596	4.70652462176019	1.77130398893607e-06	0.0892857142856849	1
ENSG00000144115.16	THNSL2	2	88153919	2_55	0	0.027998367302977	6.70552713758904	3.13130763310869e-06	0.74447705535781	3
ENSG00000153574.8	RPIA	2	88691440	2_55	0	0.0320274552333378	7.95368214051536	4.24864817611879e-06	0.952979009228229	2
ENSG00000144029.11	MRPS5	2	95149561	2_57	0	0.0233338106662606	5.59504690479028	2.17745659631442e-06	0.567901234568231	1
ENSG00000144026.11	ZNF514	2	95156702	2_57	0	0.0277854603213852	7.21304680661744	3.34269269378993e-06	-1.04314842861738	2
ENSG00000233757.6	AC092835.2	2	95207631	2_57	0	0.056088664227874	13.7622473578031	1.28743277861261e-05	-1.75609756097469	1
ENSG00000155066.15	PROM2	2	95274094	2_57	0	0.0282944131927051	7.38141828134268	3.48337806762341e-06	0.94389438943892	1
ENSG00000174501.14	ANKRD36C	2	95991827	2_57	0	0.0210658123857922	4.64882996693433	1.63336023978663e-06	0.240310077519343	1
ENSG00000274286.1	ADRA2B	2	96116114	2_57	0	0.0227282284621636	5.35163300613098	2.02867284235369e-06	0.410914395777269	2
ENSG00000188886.3	ASTL	2	96138165	2_57	0	0.0242834507238628	5.96444841087113	2.41568772754492e-06	0.829457364340888	1
ENSG00000158050.4	DUSP2	2	96145593	2_57	0	0.0325551597675337	8.68382883556684	4.71510307613447e-06	-1.21846153846178	1
ENSG00000084090.13	STARD7	2	95243740	2_57	0	0.0452457896263537	11.7507695866773	8.86756923572821e-06	1.66086541328923	2
ENSG00000144021.2	CIAO1	2	96262227	2_57	0	0.024827451846334	6.1696416183297	2.55477225658753e-06	0.740458015267415	1
ENSG00000144028.14	SNRNP200	2	96305617	2_57	0	0.0272316756554298	7.0263207131675	3.19126184952559e-06	0.860465116279233	1
ENSG00000198885.9	ITPRIPL1	2	96325607	2_57	0	0.0279713742230144	7.27484537399606	3.39388932686107e-06	-0.772648193881045	2
ENSG00000196843.15	ARID5A	2	96536506	2_57	0	0.0209306851835348	4.58930748182871	1.60210400975028e-06	0.0937500000000302	1
ENSG00000114988.11	LMAN2L	2	96730666	2_57	0	0.0209551234154201	4.60010005924824	1.60774662616255e-06	0.282456719204332	3
ENSG00000144199.11	FAHD2B	2	97091610	2_57	0	0.0226169747507156	5.30621618850205	2.00161044677334e-06	0.775119617224977	1
ENSG00000135976.17	ANKRD36	2	97113454	2_57	0	0.0216677438686993	4.9094546727405	1.77421829617776e-06	0.638497652582297	1
ENSG00000196912.12	ANKRD36B	2	97589725	2_57	0	0.093811152082381	18.6266886413689	2.91440719336627e-05	-2.48854961832078	1
ENSG00000115073.7	ACTR1B	2	97663111	2_57	0	0.0217616323473351	4.94945628478737	1.79642490432727e-06	-0.573781107487137	2
ENSG00000228486.10	LINC01125	2	97663552	2_57	0	0.0209235355531107	4.58614658776304	1.60045367814996e-06	-0.0975772037565794	3
ENSG00000115085.13	ZAP70	2	97713755	2_57	0	0.129261906335887	21.7094460316155	4.68036155835461e-05	-2.54999999999976	1
ENSG00000075568.16	TMEM131	2	97995803	2_57	0	0.0213212127085308	4.76029627440019	1.69280133132267e-06	0.0402684563758325	1
ENSG00000185674.9	LYG2	2	99254906	2_58	0	0.0438718029061773	13.5398343243406	9.90738267191096e-06	1.63483146067436	1
ENSG00000040933.15	INPP4A	2	98444410	2_58	0	0.0914922712091768	20.464914709142	3.12287393772452e-05	-2.43884892086274	1
ENSG00000115446.11	UNC50	2	98608705	2_58	0	0.051459655768985	15.031684649783	1.2901334584882e-05	2.07142857142884	1
ENSG00000135951.14	TSGA10	2	99157239	2_58	0	0.0167731932672174	4.62016000791723	1.29250690892247e-06	0.0708661417322798	1
ENSG00000144182.16	LIPT1	2	99155218	2_58	0	0.0184261486893834	5.48827913396159	1.68667290510227e-06	0.480274808909195	2
ENSG00000158411.11	MITD1	2	99178686	2_58	0	0.0169270739124804	4.70448454114528	1.32817114845785e-06	-0.148437499999988	1
ENSG00000185414.19	MRPL30	2	99180175	2_58	0	0.0178663832134347	5.20327045854937	1.55050492812494e-06	-0.395348837209129	1
ENSG00000144214.9	LYG1	2	99305023	2_58	0	0.0174816647489996	5.002209423063	1.4584943899507e-06	-0.39873382511677	2
ENSG00000158417.10	EIF5B	2	99338145	2_58	0	0.0180942528992766	5.32034762653266	1.60561261348213e-06	0.369565217391405	1
ENSG00000115514.11	TXNDC9	2	99340840	2_58	0	0.0199863070625723	6.23946594121547	2.07988862364018e-06	0.73387096774186	1
ENSG00000135945.9	REV1	2	99490335	2_58	0	0.017316961337123	4.91477728476206	1.41950077923837e-06	-0.39200000000009	1
ENSG00000144218.18	AFF3	2	100142995	2_58	0	0.118921872016128	22.9778156582604	4.55754099258106e-05	2.7654388693543	2
ENSG00000115526.10	CHST10	2	100417235	2_58	0	0.0173673865644088	4.9416388466822	1.43141504931916e-06	-0.44354838709662	1
ENSG00000158435.7	CNOT11	2	101252269	2_59	0	0.022736056770536	7.95765350597475	3.01759030425299e-06	-1.10300429184618	1
ENSG00000163162.8	RNF149	2	101308564	2_59	0	0.0159837989117133	4.83970558811687	1.29020599616984e-06	-0.561680201600152	2
ENSG00000115590.13	IL1R2	2	101991888	2_59	0	0.0836003007550075	22.4741269202558	3.13365206688059e-05	2.72310405643689	1
ENSG00000115594.11	IL1R1	2	102064141	2_59	0	0.0227159078065431	7.46682678852273	2.82895656779873e-06	0.537142857142752	1
ENSG00000115616.2	SLC9A2	2	102619621	2_60	0	0.0129530522104625	6.23593428260682	1.34720520278898e-06	1.75185185185205	1
ENSG00000115604.10	IL18R1	2	102311189	2_60	0	0.0231532999276318	11.000266920001	4.24791899666077e-06	-1.36776859504115	1
ENSG00000115607.9	IL18RAP	2	102417503	2_60	0	0.0129232952718249	4.65035602403954	1.00235041809585e-06	-0.0168700495310993	2
ENSG00000135973.2	GPR45	2	105241362	2_62	0	0.0363554773594946	8.04941004747084	4.88083367643669e-06	-0.977099236641386	1
ENSG00000135972.8	MRPS9	2	105038258	2_62	0	0.02503546912226	4.58559426174185	1.9147472946787e-06	-0.0818599872864206	2
ENSG00000135966.12	TGFBRAP1	2	105330291	2_62	0	0.0352445104769262	7.76059233804315	4.56190733301057e-06	1.08865248226916	1
ENSG00000135974.9	C2orf49	2	105337683	2_62	0	0.0366837092118694	8.13307806870212	4.97609071283922e-06	0.957446808511076	1
ENSG00000071051.13	NCK2	2	105744677	2_63	0	0.0313525201576932	5.06928325143762	2.65081317153551e-06	0.371145356078183	2
ENSG00000119147.9	C2orf40	2	106063128	2_63	0	0.0475565494012769	8.95152435058586	7.1001486064241e-06	-1.12423622353693	2
ENSG00000115652.14	UXS1	2	106194311	2_63	0	0.0441802560234243	8.26330089211615	6.08894289261107e-06	-1.08370044052832	1
ENSG00000198203.9	SULT1C2	2	108288295	2_65	0	0.0261727071552437	4.59909393100214	2.00761776999479e-06	0.098165602586377	2
ENSG00000135968.20	GCC2	2	108448667	2_65	0	0.0407959808642111	8.72489340845206	5.93659763719819e-06	-1.19199999999977	1
ENSG00000153201.15	RANBP2	2	108713317	2_65	0	0.0397250994313356	8.47689673240833	5.61645121610629e-06	0.99492740096193	2
ENSG00000163006.11	CCDC138	2	108786656	2_65	0	0.0266566421655342	4.76892990811316	2.12024714500536e-06	0.228591199384765	2
ENSG00000186522.14	SEPT10	2	109614115	2_65	0	0.0373832335123142	7.91076615190695	4.93236850272777e-06	1.36734693877498	1
ENSG00000198142.4	SOWAHC	2	109613671	2_65	0	0.0261350035217693	4.58573165626754	1.99890109555917e-06	0.15888355039835	2
ENSG00000115008.5	IL1A	2	112784230	2_66	0	0.0473060656574645	17.7916050396621	1.40375741974737e-05	1.94743433132824	2
ENSG00000125571.9	IL37	2	112920596	2_66	0	0.0139140875002348	6.7521903435326	1.56696577977806e-06	-0.629464285714311	1
ENSG00000136688.10	IL36G	2	112973583	2_66	0	0.0391681648143619	16.3486917102299	1.06801249463028e-05	1.86178861788633	1
ENSG00000169679.14	BUB1	2	110678318	2_66	0	0.0168327101841924	8.538326003997	2.39710404262113e-06	-1.16442048517452	1
ENSG00000153093.18	ACOXL	2	110732860	2_66	0	0.0122703789716583	5.59946206181382	1.14594662067613e-06	-0.75505050505005	1
ENSG00000153094.22	BCL2L11	2	111119597	2_66	0	0.0860848176576524	23.9005841241938	3.43158834872092e-05	2.50190114068278	1
ENSG00000153214.9	TMEM87B	2	112055279	2_66	0	0.0112375080844827	4.67797785706248	8.76775255395878e-07	0.0165922354924776	2
ENSG00000169629.11	RGPD8	2	112434559	2_66	0	0.0115862554830273	5.02157860947279	9.70383653242436e-07	-0.358381502890069	1
ENSG00000114999.7	TTL	2	112481811	2_66	0	0.0146046607592795	7.26257388725135	1.76905828948259e-06	-0.91901586075228	2
ENSG00000125630.15	POLR1B	2	112557723	2_66	0	0.0561597729182879	19.1273721223434	1.79159877064295e-05	-2.04838709677472	1
ENSG00000125611.15	CHCHD5	2	112584474	2_66	0	0.098056908609903	24.6382932443896	4.02947924173842e-05	-2.52142089513868	2
ENSG00000144136.10	SLC20A1	2	112645515	2_66	0	0.105131692398103	24.9481328665832	4.37453413352341e-05	2.52504816502854	2
ENSG00000136689.18	IL1RN	2	113106928	2_66	0	0.0227293561581879	11.107294832085	4.21071201348399e-06	-1.36250000000041	1
ENSG00000125618.16	PAX8	2	113277339	2_67	0	0.0550412295276703	15.9071243805363	1.4602926833469e-05	2.45736434108486	1
ENSG00000115084.13	SLC35F5	2	113756521	2_67	0	0.0194052560172605	6.21185728985474	2.01048553217001e-06	0.548387096774256	1
ENSG00000115091.11	ACTR3	2	113889855	2_67	0	0.0176454990796894	5.33350936086637	1.56966550225465e-06	-0.573839662447065	1
ENSG00000088205.12	DDX18	2	117815316	2_69	0	0.0163836205454894	4.60331266567879	1.25788361603694e-06	0.0774173183402589	2
ENSG00000125633.10	CCDC93	2	118013990	2_69	0	0.0278485474656487	9.51131395350899	4.41777070392084e-06	1.139534883721	1
ENSG00000125629.14	INSIG2	2	118088243	2_69	0	0.020418947474599	6.63761011935746	2.26050356729034e-06	0.713541558541872	2
ENSG00000115107.19	STEAP3	2	119223670	2_69	0	0.0164205835596557	4.62411740194048	1.26641937035245e-06	0.0863874345549215	1
ENSG00000186132.14	C2orf76	2	119366128	2_69	0	0.04666472089288	14.3165877324804	1.11426450735465e-05	-1.66883116883054	1
ENSG00000155368.16	DBI	2	119366701	2_69	0	0.0195771107050325	6.24835518474994	2.0402078352188e-06	-0.657407407406999	1
ENSG00000171227.6	TMEM37	2	119429724	2_69	0	0.0165232555192913	4.68166328222702	1.29019661870209e-06	0.118686868686857	1
ENSG00000144120.12	TMEM177	2	119680947	2_69	0	0.102262410214096	21.728561976855	3.70601450746294e-05	2.3216374268996	1
ENSG00000088179.8	PTPN4	2	119759674	2_69	0	0.0172427184135283	5.07521370580641	1.45955402734792e-06	0.269503546099241	1
ENSG00000115109.13	EPB41L5	2	120013132	2_69	0	0.0167867781479413	4.8277519775663	1.35167539070818e-06	0.203947368421119	1
ENSG00000226479.3	TMEM185B	2	120221746	2_69	0	0.0217982988778865	7.24224828232016	2.63303188294736e-06	-0.763157894736717	1
ENSG00000115112.7	TFCP2L1	2	121285630	2_70	0	0.0734784302908985	14.2772609178213	1.74970515718782e-05	-1.98688524590221	1
ENSG00000074054.17	CLASP1	2	121649389	2_70	0	0.0283797599366069	5.38037597204609	2.54672145796748e-06	0.47156270966657	2
ENSG00000136732.14	GYPC	2	126650125	2_74	0	0.0165377979350789	5.94289661129156	1.63921515930759e-06	0.605128205128315	1
ENSG00000136717.14	BIN1	2	127106970	2_74	0	0.0206046266548164	7.95132396099351	2.73252600409906e-06	1.37500000000018	1
ENSG00000163161.12	ERCC3	2	127292558	2_75	0	0.0225039761606722	4.86477953141914	1.82592328838972e-06	0.920169614915488	2
ENSG00000169967.16	MAP3K2	2	127388669	2_75	0	0.183941634612743	24.7675635548724	7.5984224121591e-05	-3.42904746375433	2
ENSG00000115718.17	PROC	2	127418286	2_75	0	0.105037724470485	19.3050488007255	3.3820211098285e-05	-3.09230769230871	1
ENSG00000163166.14	IWS1	2	127526497	2_75	0	0.0230693085845306	5.09431193275002	1.96010897814211e-06	-0.204225352112647	1
ENSG00000169994.18	MYO7B	2	127536206	2_75	0	0.0230818010640963	5.09942859317843	1.96314018927413e-06	-0.758064516129108	1
ENSG00000072163.19	LIMS2	2	127681837	2_75	0	0.0458985638018565	11.4895266292686	8.79551630412819e-06	1.48087431693946	1
ENSG00000136709.11	WDR33	2	127810860	2_75	0	0.0225473132617027	4.88243813390408	1.83608022559532e-06	0.112903225806428	1
ENSG00000144231.10	POLR2D	2	127857158	2_75	0	0.0362240876339678	9.2819766226859	5.60787121764956e-06	1.53408933193846	2
ENSG00000136699.19	SMPD4	2	130182517	2_78	0	0.032285551264997	6.06745772617058	3.26719511427327e-06	-0.570490413683562	2
ENSG00000152082.13	MZT2B	2	130181775	2_78	0	0.0302903832817489	5.47493837280717	2.76594862578654e-06	0.519083969465578	1
ENSG00000136710.9	CCDC115	2	130343161	2_78	0	0.02761774176316	4.61776168164064	2.12706022061422e-06	-0.0192307692307816	1
ENSG00000136718.9	IMP4	2	130342325	2_78	0	0.0277994090656136	4.67857174775236	2.16924679117685e-06	-0.0413039213158733	2
ENSG00000072135.12	PTPN18	2	130356437	2_78	0	0.0307064213732388	5.60160723898884	2.8688111854792e-06	0.600000000000051	1
ENSG00000136002.18	ARHGEF4	2	130837191	2_78	0	0.0278701611225939	4.70214851685873	2.18572705084008e-06	0.203761755485874	1
ENSG00000115762.16	PLEKHB2	2	131104007	2_78	0	0.125770038104804	18.9049182351036	3.96562917890686e-05	2.18674698795177	1
ENSG00000075886.10	TUBA3D	2	131475952	2_78	0	0.0351531240295779	6.85866214757962	4.02127193073098e-06	-0.954495399032892	2
ENSG00000173272.15	MZT2A	2	131492500	2_78	0	0.0853735128404236	15.1898184054365	2.16289700398658e-05	2.11926605504449	1
ENSG00000152127.8	MGAT5	2	134117775	2_79	0	0.0706968943726503	12.993793059984	1.53213272088624e-05	-1.59312346397991	2
ENSG00000115850.9	LCT	2	135836190	2_80	0	0.0336970559286903	6.37220244065441	3.58130763766814e-06	1.05298013245057	1
ENSG00000152128.13	TMEM163	2	134719289	2_80	0	0.0366490829915981	7.15352044649665	4.37263312917173e-06	1.11931818181821	1
ENSG00000082258.12	CCNT2	2	134918338	2_80	0	0.0734395975998827	13.6691305759707	1.67429232456517e-05	-1.88590604026853	1
ENSG00000115839.17	RAB3GAP1	2	135052002	2_80	0	0.0278003385255839	4.58588741541692	2.1263442565306e-06	0.220833333333443	1
ENSG00000121988.17	ZRANB3	2	135530703	2_80	0	0.0282123681938483	4.72236638303264	2.22207814174106e-06	0.439582239250242	2
ENSG00000144224.16	UBXN4	2	135741596	2_80	0	0.0450673773027511	9.0816923212708	6.82635979769182e-06	-1.37658037129052	2
ENSG00000076003.4	MCM6	2	135876201	2_80	0	0.0356524882386405	6.89689041765011	4.10112754971835e-06	1.13138605976827	2
ENSG00000115866.10	DARS	2	135985573	2_80	0	0.0560793928397489	11.128510651143	1.04087949785142e-05	1.0367432285973	2
ENSG00000121966.6	CXCR4	2	136117336	2_80	0	0.0528313495490789	10.5690149432048	9.31292964714531e-06	-1.20547945205489	1
ENSG00000150540.13	HNMT	2	137963983	2_82	0	0.0384658369508974	7.08270912530424	4.54396207923322e-06	-0.799554565701502	1
ENSG00000144228.8	SPOPL	2	138501652	2_82	0	0.0377691309112657	6.91244687345479	4.35440583886257e-06	0.89090909090894	1
ENSG00000115919.14	KYNU	2	142877245	2_85	0	0.0266787931638351	4.60034384780642	2.0469940457019e-06	-0.19580419580413	1
ENSG00000169554.18	ZEB2	2	144524878	2_86	0	0.0311284262400435	9.87355733349876	5.12614542393143e-06	-1.1137640449443	1
ENSG00000121989.14	ACVR2A	2	147844091	2_88	0	0.13243765831014	21.1878879865926	4.68014455273258e-05	-3.74164049328307	2
ENSG00000115947.13	ORC4	2	148020474	2_88	0	0.0140141169266096	4.75056099258053	1.11037772431933e-06	-0.458715596330366	1
ENSG00000204406.12	MBD5	2	148020703	2_88	0	0.069941546634871	16.9006676482098	1.97151097366066e-05	-3.44776119403153	1
ENSG00000150556.16	LYPD6B	2	149037889	2_88	0	0.0151620341349114	5.3373899588929	1.34972878476354e-06	-0.429687500000046	1
ENSG00000184898.6	RBM43	2	151261757	2_90	0	0.0545091972782946	14.3221064954933	1.30207736945409e-05	-2.33870967741899	1
ENSG00000123609.10	NMI	2	151290144	2_90	0	0.0359359452867698	10.4307357620666	6.25178627426953e-06	1.92380444855521	2
ENSG00000080345.17	RIF1	2	151410217	2_90	0	0.0413816990044322	11.7455319634953	8.10664423437297e-06	-1.92000000000005	1
ENSG00000183091.19	NEB	2	151734675	2_91	0	0.0336404920188506	6.54124960639233	3.67014452319414e-06	-0.72427983539071	1
ENSG00000162980.16	ARL5A	2	151828599	2_91	0	0.0322129101818944	6.13831969062788	3.29791585406124e-06	-0.795454545454656	1
ENSG00000182389.19	CACNB4	2	152099291	2_91	0	0.0272760482640494	4.59405403379085	2.08995846278717e-06	-0.180235370248431	2
ENSG00000115145.9	STAM2	2	152176179	2_91	0	0.0870733084665485	15.4673323708482	2.24626282616124e-05	-2.81168831168899	1
ENSG00000177917.10	ARL6IP6	2	152713220	2_91	0	0.0274016649026279	4.63662729570462	2.1190404362339e-06	0.106084887678321	2
ENSG00000177519.3	RPRM	2	153479455	2_92	0	0.0242874036472559	4.86057069085412	1.96892176601223e-06	0.136904761904774	1
ENSG00000115165.9	CYTIP	2	157488690	2_94	0	0.030143315961018	8.14863066401949	4.09671512509264e-06	0.978529741303144	2
ENSG00000115170.13	ACVR1	2	157876051	2_95	0	0.0240845389016968	4.58550307615368	1.84198220760668e-06	0.0113636363636378	1
ENSG00000144283.21	PKP4	2	158456265	2_95	0	0.0408341983854498	9.49042281349372	6.46352899457947e-06	1.34507042253492	1
ENSG00000136536.14	MARCH7	2	159712477	2_96	0	0.0136032193407557	6.39185038844493	1.45020169166754e-06	-0.881688623936799	2
ENSG00000153250.19	RBMS1	2	160494127	2_96	0	0.0116554575558746	6.71045921685381	1.3044927628545e-06	-1.47933407049441	2
ENSG00000136560.13	TANK	2	161137211	2_97	0	0.0287203300533686	7.72448259804718	3.70014660018709e-06	1.09504269033015	2
ENSG00000115233.11	PSMD14	2	161308497	2_97	0	0.0589345557910432	14.4316252132836	1.41855233131692e-05	1.82222222222199	1
ENSG00000197635.9	DPP4	2	162074564	2_97	0	0.0244988250928268	6.25062544395613	2.55404672469026e-06	0.728278041073935	1
ENSG00000123607.14	TTC21B	2	165954060	2_100	0	0.0269163657552649	5.68568696078053	2.55246309532347e-06	-0.568933537239559	2
ENSG00000163072.15	NOSTRIN	2	168862392	2_102	0	0.0184088444464069	7.18447451062188	2.20587877470877e-06	0.841463414634554	1
ENSG00000163093.11	BBS5	2	169480139	2_103	0	0.0314238522284397	4.85403197695612	2.54402961382308e-06	0.331753554502289	1
ENSG00000138398.15	PPIG	2	169584236	2_103	0	0.0357735727997314	6.05937396962781	3.6153485968824e-06	0.862903225806116	1
ENSG00000213160.9	KLHL23	2	169693645	2_103	0	0.0578754785042163	10.5556240640982	1.0189165462253e-05	1.52354993942723	3
ENSG00000144357.16	UBR3	2	169827007	2_103	0	0.0389413068136573	6.84947544986282	4.44864694707409e-06	-0.890668813645815	2
ENSG00000071909.18	MYO3B	2	170178390	2_103	0	0.0337903196592646	5.52882320463008	3.11591146028004e-06	0.422535211267623	1
ENSG00000204334.7	ERICH2	2	170784224	2_104	0	0.0205320948145189	5.37028829769307	1.83903911986149e-06	-0.681818181818112	1
ENSG00000128683.13	GAD1	2	170813566	2_104	0	0.0470724163048606	13.0794770085523	1.02687357071973e-05	-1.57768052516336	1
ENSG00000115806.12	GORASP2	2	170928918	2_104	0	0.07370522513381	17.2943088073016	2.12599183444101e-05	1.92699094390105	2
ENSG00000071967.11	CYBRD1	2	171522147	2_104	0	0.119258343037926	21.887966122423	4.35365774176564e-05	-2.78362573099348	1
ENSG00000077380.15	DYNC1I2	2	171687141	2_104	0	0.0189825497954437	4.64486311883022	1.4705763371452e-06	0.108262108262156	1
ENSG00000172878.13	METAP1D	2	171999243	2_104	0	0.0203685883111534	5.29635140797284	1.79927617092577e-06	0.406876790830911	1
ENSG00000144355.14	DLX1	2	172084313	2_104	0	0.0392259831948717	11.3774163267624	7.44350687383693e-06	-1.50306748466248	1
ENSG00000091409.14	ITGA6	2	172427651	2_105	0	0.0216854131592235	71.2898249197414	2.57843005392748e-05	-0.443262411347455	1
ENSG00000152256.13	PDK1	2	172555453	2_105	0	0.0104562499463492	6.70493027010942	1.1693117863987e-06	0.813852813852869	1
ENSG00000144354.13	CDCA7	2	173355045	2_105	0	0.0123571777717365	8.08052081874021	1.66540074128777e-06	0.916967509025757	1
ENSG00000138430.15	OLA1	2	174248967	2_105	0	0.0223383532080116	13.6455626614966	5.08396681712837e-06	1.44623524873315	2
ENSG00000138433.15	CIR1	2	174400463	2_105	0	0.00846264181281375	4.69076226979273	6.62078504900464e-07	-0.213333333333281	1
ENSG00000144306.14	SCRN3	2	174394688	2_105	0	0.00858175886259371	4.88853696913259	6.9970554664127e-07	-0.0984729896200843	2
ENSG00000163328.13	GPR155	2	174487330	2_105	0	0.0121760369537107	7.77323313716786	1.57858421748861e-06	1.13064629016985	2
ENSG00000128656.13	CHN1	2	175004641	2_106	0	0.0274031531344099	5.34254780565274	2.44179421328965e-06	-0.375350140055962	1
ENSG00000115966.16	ATF2	2	175168302	2_106	0	0.0273637227769722	5.32920824748297	2.43219268984235e-06	0.417227169090427	2
ENSG00000154518.9	ATP5G3	2	175184841	2_106	0	0.0341701716268725	7.39196675297306	4.21276535866079e-06	-0.945783132530414	1
ENSG00000128654.13	MTX2	2	176269444	2_106	0	0.0282421077933228	5.62227556565953	2.64831316725522e-06	-0.472972972973105	1
ENSG00000116044.15	NFE2L2	2	177392552	2_107	0	0.0253589372250479	4.69907714530925	1.98748440288131e-06	-0.103332210479357	2
ENSG00000196659.9	TTC30B	2	177553217	2_107	0	0.039545770748953	8.82741535683956	5.82228837345705e-06	-1.32163742690022	1
ENSG00000155636.14	RBM45	2	178112094	2_108	0	0.0181506353151609	7.30040805137346	2.21003459466525e-06	-0.854765991622134	2
ENSG00000180228.12	PRKRA	2	178451344	2_108	0	0.0164416850976276	6.38717350581504	1.75152018023785e-06	-0.659919028340223	1
ENSG00000204311.12	DFNB59	2	178451344	2_108	0	0.0164416850976276	6.38717350581504	1.75152018023785e-06	0.659919028340223	1
ENSG00000079150.17	FKBP7	2	178478636	2_108	0	0.0135827483382119	4.62472587789254	1.04769230836484e-06	0.12244897959192	1
ENSG00000155657.26	TTN	2	178831108	2_108	0	0.0153764043314045	5.7688907484803	1.47947356759564e-06	-0.615384615384598	1
ENSG00000163492.14	CCDC141	2	179050394	2_108	0	0.0158983449443495	6.07696604139121	1.61138319697676e-06	-0.619047619047827	1
ENSG00000187231.13	SESTD1	2	179264718	2_108	0	0.018830033630692	7.63994494275455	2.39939323529702e-06	1.10884353741501	1
ENSG00000163510.13	CWC22	2	180007524	2_108	0	0.0241731209275	9.95068300121806	4.01185955767738e-06	-1.08040201005061	1
ENSG00000170035.15	UBE2E3	2	180969697	2_109	0	0.0244695897850319	4.93709252904939	2.01492117545215e-06	0.554744525547358	1
ENSG00000162992.3	NEUROD1	2	181680491	2_110	0	0.0279084551818893	7.94953434973423	3.70030560429053e-06	-0.976562499999734	1
ENSG00000188452.13	CERKL	2	181680491	2_110	0	0.0279084551818893	7.94953434973423	3.70030560429053e-06	-0.976562499999734	1
ENSG00000115232.13	ITGA4	2	181456814	2_110	0	0.0228653348592935	6.10281579012425	2.32738340186759e-06	0.566972477064222	1
ENSG00000138434.16	SSFA2	2	181892173	2_110	0	0.0195020085305488	4.63112152187721	1.50634907393061e-06	0.0219512195121975	1
ENSG00000162998.4	FRZB	2	182866860	2_110	0	0.0199638810465522	4.84751072462953	1.6140755454474e-06	0.201923076923156	1
ENSG00000061676.14	NCKAP1	2	183037928	2_110	0	0.0277968803197617	7.91238949831179	3.6682913409262e-06	0.974068240729456	2
ENSG00000163002.12	NUP35	2	183118011	2_110	0	0.0194059983543052	4.58550334969089	1.48416816147843e-06	0.00729927007299244	1
ENSG00000170396.7	ZNF804A	2	184598393	2_112	0	0.0174002103382258	11.4255809563108	3.31583487960096e-06	1.41667936407155	2
ENSG00000065548.17	ZC3H15	2	186486293	2_112	0	0.0105853155567334	6.21487873840035	1.09722722272297e-06	0.224561403508731	1
ENSG00000138448.11	ITGAV	2	186591394	2_112	0	0.0102058748255605	8.70786333010199	1.48225166611254e-06	-1.74436090225521	1
ENSG00000144369.12	FAM171B	2	186693557	2_112	0	0.0086343286244901	6.13707012808392	8.83791388452026e-07	-1.27067669172904	1
ENSG00000064989.12	CALCRL	2	187448790	2_112	0	0.00857482845607049	4.60497889212595	6.58587054786023e-07	-0.0579279125294063	2
ENSG00000168542.14	COL3A1	2	188973663	2_112	0	0.00912748740540625	5.14498449969847	7.83241009757129e-07	-0.380410508084755	2
ENSG00000204262.11	COL5A2	2	189180039	2_113	0	0.126576150384653	20.8266927670041	4.39675533414159e-05	3.23102914103429	2
ENSG00000115368.9	WDR75	2	189441060	2_113	0	0.0822650480540808	16.700274810479	2.29139034608204e-05	-2.94890510948851	1
ENSG00000138449.10	SLC40A1	2	189584697	2_113	0	0.0284875673210641	6.7739027656714	3.21850678091643e-06	-0.913294797688247	1
ENSG00000138381.9	ASNSD1	2	189661397	2_113	0	0.0233377028887946	4.92587177088717	1.91734963152368e-06	-0.226835126964215	2
ENSG00000128699.13	ORMDL1	2	189783978	2_113	0	0.0246457561061967	5.43087506598588	2.23240025884405e-06	-0.416554650161084	2
ENSG00000064933.17	PMS1	2	189783978	2_113	0	0.0226074899170413	4.63163367907463	1.74641179010138e-06	-0.0147106444658778	2
ENSG00000198130.15	HIBCH	2	190319798	2_113	0	0.045205199787147	11.0715885790922	8.34753863066794e-06	-1.41567988284793	2
ENSG00000151689.12	INPP1	2	190342721	2_113	0	0.0253582014573545	5.69494653646911	2.40861953667874e-06	-0.596578441642239	2
ENSG00000189362.11	NEMP2	2	190534707	2_113	0	0.0288838843213162	6.90207586395538	3.32502895127234e-06	0.73287671232898	1
ENSG00000138378.17	STAT4	2	191150346	2_114	0	0.0639410700069378	16.9284809998634	1.80533580519936e-05	-2.07454971969447	2
ENSG00000128641.18	MYO1B	2	191244832	2_114	0	0.0190878970140217	5.67140143264672	1.80554608255142e-06	-0.416666666666695	1
ENSG00000173559.12	NABP1	2	191677959	2_114	0	0.0578178167222203	15.9816676782789	1.54114637613316e-05	-1.88969545096013	2
ENSG00000196950.13	SLC39A10	2	195575506	2_116	0	0.0680408269248656	15.2844008207236	1.73451518737283e-05	1.94008671428631	2
ENSG00000138411.10	HECW2	2	196593392	2_116	0	0.0572833762807763	13.6645619739486	1.30552270004451e-05	1.65536622435695	2
ENSG00000144395.17	CCDC150	2	196640040	2_116	0	0.0339590637715467	8.78066165945898	4.97328167269781e-06	-1.20817843866131	1
ENSG00000119041.10	GTF3C3	2	196799713	2_116	0	0.0711330735516546	15.7040336527029	1.86312887715425e-05	1.78816199376953	1
ENSG00000115520.8	COQ10B	2	197453059	2_117	0	0.0180954760559843	5.61547298558313	1.69479221698294e-06	-1.50806451612903	1
ENSG00000162944.10	RFTN2	2	197675986	2_117	0	0.0226822586303981	7.42642056633312	2.80947999372342e-06	1.22492401215805	1
ENSG00000115896.15	PLCL1	2	197805030	2_117	0	0.145352338648198	19.4204434145193	4.70805221723131e-05	3.70676691729316	1
ENSG00000226124.6	FTCDNL1	2	199760858	2_118	0	0.0377557205470165	18.5478160568748	1.16798065246899e-05	-2.9850585275543	2
ENSG00000178074.5	C2orf69	2	199911021	2_118	0	0.0143398707653816	8.3101564477417	1.98753389096717e-06	1.75806451612918	1
ENSG00000162971.10	TYW5	2	199955782	2_118	0	0.0191820773149254	11.6799024276051	3.7367578664227e-06	-2.56050955413998	1
ENSG00000155729.12	KCTD18	2	200519526	2_118	0	0.0491633870169717	20.5648697005224	1.6862729089854e-05	-2.56540084388193	1
ENSG00000013441.15	CLK1	2	200864612	2_119	0	0.0591939433621814	14.3957700238583	1.42125589246836e-05	1.93223819301791	1
ENSG00000240344.8	PPIL3	2	200885129	2_119	0	0.0341057944206444	9.24372056839448	5.25817558229305e-06	-1.53703703703716	1
ENSG00000119013.8	NDUFB3	2	201071148	2_119	0	0.0512385908151939	13.0416204644018	1.11452249869497e-05	1.82388663967618	1
ENSG00000003402.19	CFLAR	2	201116120	2_119	0	0.0421439190344186	11.2149273963948	7.8829993523783e-06	-1.66122448979574	1
ENSG00000003400.14	CASP10	2	201183110	2_119	0	0.03456560331527	9.36826480797075	5.40086603907335e-06	1.28834355828272	1
ENSG00000064012.21	CASP8	2	201233250	2_119	0	0.0723332809984761	16.2851086940651	1.96466691672121e-05	1.91610190856735	2
ENSG00000082146.12	STRADB	2	201388133	2_119	0	0.028028969106261	7.42124968208956	3.46931931332684e-06	-0.985074626865391	1
ENSG00000003393.14	ALS2	2	201780628	2_119	0	0.025071383957359	6.38749862998702	2.67097137414329e-06	0.944751381215577	1
ENSG00000116030.16	SUMO1	2	202238678	2_120	0	0.025849308216239	8.02769642362767	3.46098702604785e-06	-1.08730158730175	1
ENSG00000138439.11	FAM117B	2	202634789	2_120	0	0.0516552169367055	14.4742910421863	1.24701476689819e-05	2.15999999999984	1
ENSG00000163596.16	ICA1L	2	202871528	2_120	0	0.0196690878876667	5.49889705114092	1.80393097359978e-06	1.02185792349762	1
ENSG00000138380.17	CARF	2	202912242	2_120	0	0.0241374697946967	7.39301924778365	2.97627931325765e-06	-1.29793732824502	2
ENSG00000119004.15	CYP20A1	2	203240680	2_120	0	0.0214384649804409	6.29534623569517	2.25098920582586e-06	-0.535999999999841	1
ENSG00000138443.15	ABI2	2	203326184	2_120	0	0.0182684002868745	4.8160530066986	1.46741138030881e-06	0.035460992907805	1
ENSG00000163600.12	ICOS	2	203937045	2_120	0	0.0295748471756993	9.27648072114739	4.57578764208107e-06	-1.11494252873594	1
ENSG00000023228.13	NDUFS1	2	206128713	2_122	0	0.133722462598781	16.4952522971086	3.67894617535494e-05	3.65873015873082	1
ENSG00000114942.13	EEF1B2	2	206159383	2_122	0	0.155383552661388	17.4947303276044	4.5339048837602e-05	-3.69841269841326	1
ENSG00000204186.7	ZDBF2	2	206276156	2_122	0	0.0473795743926214	13.2679037933435	1.04846412397362e-05	-2.41269841269832	1
ENSG00000114948.12	ADAM23	2	206443099	2_122	0	0.0238169684740597	4.79916479068175	1.90639218976074e-06	0.271317829457414	1
ENSG00000138400.12	MDH1B	2	206765369	2_122	0	0.0398304986051329	9.47374896383129	6.29357948011511e-06	-1.2735376102124	2
ENSG00000118246.13	FASTKD2	2	206765369	2_122	0	0.0233550248642774	4.62451699581031	1.80138615044821e-06	0.232477751239176	2
ENSG00000118263.14	KLF7	2	207167000	2_122	0	0.0321480489151159	7.65144933196722	4.10259298156367e-06	-0.890243902439182	1
ENSG00000144401.14	METTL21A	2	207628851	2_122	0	0.0281248672827078	6.34353280287303	2.97564951856009e-06	-0.715189873417826	1
ENSG00000178385.14	PLEKHM3	2	208025325	2_123	0	0.0332765863652982	7.12868985399635	3.95647653481553e-06	-0.999999999999882	1
ENSG00000138413.13	IDH1	2	208266212	2_123	0	0.029189656335078	5.91154991592091	2.87799773926965e-06	-0.524911032028401	1
ENSG00000115020.16	PIKFYVE	2	208266091	2_123	0	0.0258339164964859	4.77894783127446	2.05912469293338e-06	-0.145608005363527	2
ENSG00000197713.14	RPE	2	210002122	2_124	0	0.0153839553765857	4.82764880826196	1.23869329419633e-06	-0.242063492063392	1
ENSG00000144451.18	SPAG16	2	213283575	2_126	0	0.0340108891436383	5.85885761087122	3.32346442803513e-06	0.999999999999732	1
ENSG00000030419.16	IKZF2	2	213153600	2_126	0	0.0957358936714812	15.5886341964828	2.48910356742014e-05	2.10884353741448	1
ENSG00000138376.10	BARD1	2	214808273	2_127	0	0.018619131125029	5.50923043531182	1.71084416953936e-06	0.5084388185654	1
ENSG00000138363.14	ATIC	2	215312120	2_127	0	0.0465428601709864	14.5809584604497	1.13187702984417e-05	-1.86453201970529	1
ENSG00000115414.18	FN1	2	215435759	2_127	0	0.0183531972339688	6.4136491511559	1.96325646481046e-06	-1.45454545454556	1
ENSG00000118242.15	MREG	2	216033935	2_127	0	0.0195041184828105	5.89288238522264	1.91696509576279e-06	0.570370370370414	1
ENSG00000163449.10	TMEM169	2	216082628	2_127	0	0.017159384705373	4.71390891751857	1.34909646216104e-06	-0.187050359712229	1
ENSG00000115425.13	PECR	2	216082628	2_127	0	0.017159384705373	4.71390891751857	1.34909646216104e-06	-0.187050359712229	1
ENSG00000138375.12	SMARCAL1	2	216412526	2_127	0	0.0171100654310391	4.69007598422879	1.33841764875994e-06	-0.171331283754175	2
ENSG00000197756.9	RPL37A	2	216498338	2_127	0	0.0170704652468944	4.66916136032701	1.3293653240423e-06	-0.129032258064502	1
ENSG00000127831.10	VIL1	2	218419492	2_129	0	0.01978756511226	4.72451979563301	1.55922983271761e-06	-0.396946564885597	1
ENSG00000188282.12	RUFY4	2	218034910	2_129	0	0.0260724329616417	10.4247235604669	4.53321390619811e-06	-2.32868051136286	2
ENSG00000163464.7	CXCR1	2	218166777	2_129	0	0.0617516977938669	18.6767803576881	1.92358339545071e-05	2.77573529411788	1
ENSG00000163466.15	ARPC2	2	218216699	2_129	0	0.0850759913372809	16.8186801401458	2.38648679204687e-05	1.51282051282042	1
ENSG00000179921.14	GPBAR1	2	218259499	2_129	0	0.0389770473604472	25.7081635175305	1.67124490380257e-05	5.04838709677474	1
ENSG00000127837.9	AAMP	2	218270205	2_129	1	0.129062666977393	35.9032579155477	7.72848911679667e-05	-5.64285714285653	1
ENSG00000127838.13	PNKD	2	218270227	2_129	0	0.0344160610695763	24.4173007001658	1.40158332146557e-05	-4.95967741935412	1
ENSG00000135926.14	TMBIM1	2	218292881	2_129	0	0.0559621675764199	28.914602087477	2.69880715750436e-05	-5.17089367552846	2
ENSG00000018280.16	SLC11A1	2	218381984	2_129	0	0.0250691896414202	6.78764905767429	2.8380482920467e-06	-0.748175182481655	1
ENSG00000144579.7	CTDSP1	2	218398735	2_129	0	0.0203028016854362	4.84753961207745	1.64148698911394e-06	-0.27196652719666	1
ENSG00000135913.10	USP37	2	218568666	2_129	0	0.0384899886912484	11.7198652510452	7.52368332264264e-06	-2.04941860465124	1
ENSG00000144580.13	CNOT9	2	218568666	2_129	0	0.0384899886912484	11.7198652510452	7.52368332264264e-06	-2.04941860465124	1
ENSG00000115556.13	PLCD4	2	218607609	2_129	0	0.0396858075598141	12.0185751029078	7.95514883461767e-06	-2.07580174927021	1
ENSG00000074582.12	BCS1L	2	218658710	2_129	0	0.0215961799641549	6.11927787270239	2.20413006303771e-06	-1.18548387096729	1
ENSG00000115568.15	ZNF142	2	218659366	2_129	0	0.0552750195113847	15.2848067976149	1.40912319489953e-05	2.34210526315774	1
ENSG00000163481.7	RNF25	2	218672514	2_129	0	0.0453393561212753	13.3349507531801	1.00838614516754e-05	-2.18823529411908	1
ENSG00000163482.11	STK36	2	218672243	2_129	0	0.0201476910864602	4.74726847131809	1.59525157470536e-06	0.126630569699455	2
ENSG00000135929.8	CYP27A1	2	218782732	2_129	0	0.0468075119231115	12.98279370073	1.01354682679623e-05	-1.89891696750882	1
ENSG00000115596.3	WNT6	2	218861775	2_129	0	0.0198639199327773	4.71575973750741	1.56234424417603e-06	0.30817610062898	1
ENSG00000187736.12	NHEJ1	2	219160586	2_129	0	0.0316384813533325	8.54530671254548	4.50924040701465e-06	-0.915384615384628	1
ENSG00000213901.10	SLC23A3	2	219169108	2_129	0	0.0231755930695109	6.47005233172192	2.50091398799852e-06	0.858279596779748	3
ENSG00000144567.10	FAM134A	2	219176369	2_129	0	0.0205379662484747	5.10237927054831	1.74779413989089e-06	-0.404761904761806	1
ENSG00000115649.15	CNPPD1	2	219177206	2_129	0	0.0243797684456079	7.06321404245437	2.87205035003092e-06	1.0240388744776	2
ENSG00000115657.12	ABCB6	2	219218557	2_129	0	0.0224387167877534	5.85908155621729	2.19274266017828e-06	-0.752427184466232	1
ENSG00000198925.10	ATG9A	2	219229829	2_129	0	0.0216989746957008	5.53886865920417	2.00456612036762e-06	0.557307117391966	2
ENSG00000163516.13	ANKZF1	2	219230067	2_129	0	0.0198046156414522	4.62183351228418	1.52665470703289e-06	-0.0375939849623862	1
ENSG00000115661.13	STK16	2	219243578	2_129	0	0.0199810136551847	4.74016823089706	1.57968821237598e-06	0.394230769230827	1
ENSG00000127824.13	TUBA4A	2	219278362	2_129	0	0.0231865951317902	6.12295716071092	2.36787245350334e-06	0.650205761317217	1
ENSG00000135924.15	DNAJB2	2	219279688	2_129	0	0.0205732099551196	4.96786583343755	1.70463743716623e-06	0.355828220858808	1
ENSG00000054356.13	PTPRN	2	219309334	2_129	0	0.0249792273336824	6.87513922952461	2.86431385434584e-06	-0.847715736040494	1
ENSG00000123992.18	DNPEP	2	219400504	2_129	0	0.0257723943211732	7.07015650445594	3.039092371954e-06	-0.820557491288965	1
ENSG00000175084.11	DES	2	219418233	2_129	0	0.0197161315014992	4.59352768342563	1.51052580786558e-06	0.0916030534350857	1
ENSG00000123989.13	CHPF	2	219541422	2_129	0	0.0198425587260251	4.665732290929	1.54410772691546e-06	0.255841908380065	2
ENSG00000188760.10	TMEM198	2	219541422	2_129	0	0.020476051285472	5.0192923457464	1.71414993225612e-06	0.482517482517476	1
ENSG00000124006.14	OBSL1	2	219572251	2_129	0	0.0197426565027774	4.59978725061821	1.51461913829595e-06	0.0312499999999891	1
ENSG00000144589.21	STK11IP	2	219597759	2_130	0	0.0234511221454506	5.01181092982551	1.96028137307141e-06	0.313701258075582	2
ENSG00000116106.11	EPHA4	2	221574191	2_130	0	0.0231555187926759	4.89436921400369	1.89021562641821e-06	0.276758409785889	1
ENSG00000163082.9	SGPP2	2	222423650	2_131	0	0.0469923039120996	11.5416523860157	9.04596355006854e-06	-1.43356643356599	1
ENSG00000116120.9	FARSB	2	222656186	2_131	0	0.0222436635120429	4.58905757819887	1.70251100967103e-06	-0.0344827586206961	1
ENSG00000123983.13	ACSL3	2	222860362	2_131	0	0.032601398928843	8.13395064320121	4.42280584062781e-06	-0.990026956155397	2
ENSG00000171951.4	SCG2	2	223601626	2_131	0	0.0334600188338152	8.37559511617186	4.67414264108479e-06	1.02534562211918	1
ENSG00000135900.3	MRPL44	2	223957073	2_131	0	0.0222426491574259	4.58863556561475	1.70227681500501e-06	-0.00775193798449564	1
ENSG00000135919.12	SERPINE2	2	224039199	2_132	0	0.0252005332106706	5.48326531372065	2.30467184217582e-06	0.534351145037938	1
ENSG00000124019.9	FAM124B	2	224402283	2_132	0	0.0302340780338055	7.17222105808653	3.61668347558903e-06	-0.881578947368311	1
ENSG00000036257.12	CUL3	2	224584259	2_132	0	0.027471572920664	6.28311213028659	2.87884605727232e-06	-0.66129032258053	1
ENSG00000135905.18	DOCK10	2	224966520	2_132	0	0.0233681322785344	4.78407684612713	1.86458529564475e-06	-0.244604316546731	1
ENSG00000081052.11	COL4A4	2	227163403	2_133	0	0.0269318512183605	5.94173282591429	2.66894381718185e-06	-0.605943365685184	2
ENSG00000153823.18	PID1	2	229270456	2_135	0	0.0194731844904932	9.26333750539147	3.00860083460135e-06	1.05223880597016	1
ENSG00000163053.10	SLC16A14	2	230068255	2_135	0	0.0177579033886681	8.12549158486659	2.40658629600374e-06	0.758865248226928	1
ENSG00000079263.18	SP140	2	230203060	2_135	1	0.36476701693929	23.0361328045719	0.00014014746309757	-4.5431438171743	2
ENSG00000135899.17	SP110	2	230225228	2_135	1	0.0286451123376378	14.9847535979179	7.15912987914973e-06	-3.66303237757166	2
ENSG00000135932.10	CAB39	2	230712812	2_135	0	0.0358710505573157	15.049912007871	9.00405548172012e-06	1.70776255707702	1
ENSG00000135916.15	ITM2C	2	230864420	2_135	0	0.0456600809794501	16.9585741480261	1.29147533881762e-05	-1.72893772893777	1
ENSG00000177673.3	TEX44	2	231569050	2_136	0	0.0294544000826843	4.83682404893146	2.37613207243151e-06	0.32229642352093	2
ENSG00000204128.5	C2orf72	2	231037242	2_136	0	0.0478767743146291	9.36170950480639	7.47549832647954e-06	-1.18563489191182	2
ENSG00000173692.12	PSMD1	2	231056872	2_136	0	0.0288059580986469	4.63023141731073	2.22456514158633e-06	-0.202380952380968	1
ENSG00000135914.5	HTR2B	2	231125386	2_136	0	0.0315522776469377	5.47569713979836	2.88157707132546e-06	0.503164556962196	1
ENSG00000135931.17	ARMC9	2	231199000	2_136	0	0.0324623011988069	5.73988784640591	3.10772667273879e-06	-0.627586206896368	1
ENSG00000115053.15	NCL	2	231483427	2_136	0	0.0287345896871085	4.60721352795156	2.20802225472561e-06	0.0792079207920411	1
ENSG00000171596.6	NMUR1	2	231530546	2_136	0	0.0393010591530396	7.51894572741795	4.92857432496201e-06	0.833333333333479	1
ENSG00000187514.16	PTMA	2	231707301	2_136	0	0.0290049220005045	4.69410455348309	2.27082970188619e-06	-0.0884955752212203	1
ENSG00000144524.17	COPS7B	2	231781537	2_136	0	0.0353738374520247	6.538587024902	3.85767991368483e-06	0.700680272108862	1
ENSG00000156973.13	PDE6D	2	231788301	2_136	0	0.0299196212647529	4.98229004545139	2.48625233402362e-06	-0.324990052355001	2
ENSG00000135930.13	EIF4E2	2	232550011	2_136	0	0.0321108587828549	5.63873512385175	3.01990805537181e-06	-0.586419753086567	1
ENSG00000204120.14	GIGYF2	2	232697500	2_137	0	0.0202094458943364	5.27805992740016	1.77905276331135e-06	0.101562500000003	1
ENSG00000182600.9	C2orf82	2	232856815	2_137	0	0.0196141158288506	5.07946313319646	1.66167717268862e-06	-0.146881287726432	1
ENSG00000066248.14	NGEF	2	233013260	2_137	0	0.020555561452938	5.50316687105695	1.88669687949336e-06	0.379613356766119	1
ENSG00000168918.13	INPP5D	2	233059939	2_137	0	0.0188399561092268	4.88682422647247	1.53555971680117e-06	0.433070866141786	1
ENSG00000085978.21	ATG16L1	2	233211879	2_137	0	0.0339830888545589	10.5417261846755	5.97495567847387e-06	1.35714285714304	1
ENSG00000085982.13	USP40	2	233566344	2_137	0	0.0185826447093996	5.98239876534678	1.85414198119302e-06	-1.21400039436891	2
ENSG00000123485.11	HJURP	2	233854579	2_137	0	0.0879006128878992	18.4970606935954	2.71178172955903e-05	-2.17032967032939	1
ENSG00000188042.7	ARL4C	2	234290943	2_138	0	0.0269984277145267	4.98785539100516	2.24601386367839e-06	-0.292812028100554	2
ENSG00000198612.10	COPS8	2	237085776	2_140	0	0.02365079892365	6.9332894242538	2.73492392969121e-06	-0.978618218711577	2
ENSG00000115648.13	MLPH	2	237484645	2_140	0	0.0616218542098271	15.8598244705449	1.63002116736556e-05	1.80202613792614	2
ENSG00000124839.12	RAB17	2	237601116	2_140	0	0.152670654981528	24.5461442107954	6.25027255188414e-05	2.47767857142924	1
ENSG00000177483.11	RBM44	2	237774727	2_140	0	0.018949118637591	4.88309115282653	1.54327724157448e-06	0.218024021577697	3
ENSG00000132329.10	RAMP1	2	237858483	2_141	0	0.0241814445665889	6.48162954790353	2.61412621735233e-06	-1.30863422614145	3
ENSG00000184182.18	UBE2F	2	237966849	2_141	0	0.025372291824979	8.30702274060029	3.51532273414693e-06	1.89062500000034	1
ENSG00000132330.16	SCLY	2	238060509	2_141	1	0.132106756243938	18.4354038720293	4.06198009503599e-05	4.05555555555434	1
ENSG00000144488.14	ESPNL	2	238099874	2_141	0	0.0230173002805909	7.89402012823887	3.03048904569446e-06	-1.97656250000027	1
ENSG00000168427.8	KLHL30	2	238138383	2_141	0	0.0229176609767836	4.86209248189046	1.8584616831685e-06	-0.491416309012999	1
ENSG00000132323.8	ILKAP	2	238203982	2_141	0	0.0242533373217192	5.31684385151	2.15072814546393e-06	-0.454545454545522	1
ENSG00000204104.11	TRAF3IP1	2	238320731	2_141	0	0.0320603179606489	8.12072141277292	4.34232717719949e-06	1.07096418207145	2
ENSG00000065802.11	ASB1	2	238426679	2_141	0	0.0379636821886638	10.0843155045613	6.38520521215838e-06	-1.49206349206342	1
ENSG00000233608.3	TWIST2	2	238847617	2_141	0	0.0346170919401299	8.04034316798917	4.64221523219101e-06	-0.871794871794955	1
ENSG00000068024.16	HDAC4	2	239412530	2_142	0	0.0146866211608476	5.17988720166028	1.26882667556261e-06	0.437198067632955	1
ENSG00000130414.11	NDUFA10	2	240025297	2_142	0	0.013924811883784	4.68857247156319	1.08890520990052e-06	0.124037358920079	2
ENSG00000188542.9	DUSP28	2	240560414	2_142	0	0.114064067557382	24.3634885237241	4.63498607485959e-05	-2.74384236453254	1
ENSG00000144504.15	ANKMY1	2	240566924	2_142	0	0.0203607942310463	8.19695015373852	2.78360183802414e-06	-1.10208333333356	1
ENSG00000142330.19	CAPN10	2	240586128	2_142	0	0.0754273108059125	20.416926710889	2.56849721754551e-05	-2.29655650150344	2
ENSG00000172478.17	C2orf54	2	240896369	2_143	0	0.0129845703614282	5.30677818013423	1.14926088150583e-06	-0.722222222222267	1
ENSG00000178623.11	GPR35	2	240627012	2_143	0	0.0297014985575803	26.4344828331689	1.30951140607393e-05	-3.48031496063028	1
ENSG00000130294.15	KIF1A	2	240820795	2_143	0	0.0161229443842512	6.7004302621251	1.80180236614235e-06	0.1459854014599	1
ENSG00000115687.13	PASK	2	241150035	2_143	0	0.0783260291279977	20.8444894220444	2.72306167024583e-05	2.18749999999959	1
ENSG00000115685.14	PPP1R7	2	241149506	2_143	0	0.0542728098705011	17.5675330739754	1.59020528448322e-05	2.0100235250677	2
ENSG00000146205.13	ANO7	2	241188486	2_143	0	0.0626347154809599	19.1316145237674	1.99860438712339e-05	1.91446345256646	1
ENSG00000168385.17	SEPT2	2	241237291	2_144	0	0.0171855051049411	11.9286919465605	3.41912698005046e-06	2.57911487046563	2
ENSG00000115677.16	HDLBP	2	241314902	2_144	0	0.0500437209559869	18.7247036764665	1.56287647108533e-05	-2.50817797536802	2
ENSG00000006607.13	FARP2	2	241355498	2_144	0	0.0876468004484891	20.6338895788665	3.01631903263184e-05	1.57786350619007	2
ENSG00000115694.14	STK25	2	241509931	2_144	0	0.0157774102034572	7.08853620344898	1.86531586676905e-06	-0.887931034482651	1
ENSG00000168393.12	DTYMK	2	241687407	2_144	0	0.0146194739555087	6.41876162179436	1.56510363020901e-06	-0.457746478873376	1
ENSG00000168395.15	ING5	2	241686546	2_144	0	0.0143757807826044	6.58094275690784	1.57790066908243e-06	-0.939028147907188	2
ENSG00000180902.17	D2HGDH	2	241753075	2_144	0	0.0540798407989222	17.9900358194473	1.62266002815788e-05	-1.66935107635174	2
ENSG00000154252.11	GAL3ST2	2	241774926	2_144	0	0.0158715630492204	7.25389037312369	1.92021913052964e-06	0.955947136564099	1
ENSG00000216921.7	AC131097.4	2	241902068	2_144	0	0.152088584513608	28.6679162960444	7.27198293847255e-05	3.16438356164345	1
ENSG00000134121.9	CHL1	3	196883	3_1	0	0.0321155667063222	5.48400243472646	2.93746928649017e-06	-0.594467917736533	2
ENSG00000072756.16	TRNT1	3	3126901	3_3	0	0.0263157555816297	5.93417321704698	2.60457080839371e-06	-0.585467614171028	3
ENSG00000113851.14	CRBN	3	3180226	3_3	0	0.0242333517727703	5.17034023880051	2.08974221178114e-06	-0.406593406593645	1
ENSG00000170364.12	SETMAR	3	4303252	3_3	0	0.0443862335684435	10.7966278098421	7.9927555367881e-06	1.32258064516109	1
ENSG00000144455.13	SUMF1	3	4467058	3_4	0	0.0231600760209547	5.96964543947425	2.30594329596826e-06	-0.649635036496472	1
ENSG00000134107.4	BHLHE40	3	4978463	3_4	0	0.0792312380454623	17.4639108912945	2.30779939128525e-05	-1.8999999999998	1
ENSG00000182533.6	CAV3	3	8733693	3_7	0	0.0629133626278522	13.4173618707325	1.40789457925265e-05	-1.56634114828408	2
ENSG00000125046.14	SSUH2	3	8744602	3_7	0	0.0251801443834131	4.87597495038346	2.04776345148291e-06	0.276490044453106	2
ENSG00000180914.10	OXTR	3	8768776	3_7	0	0.0716058192353984	14.6379587295649	1.74819124833538e-05	1.66326530612211	1
ENSG00000070950.9	RAD18	3	8961440	3_7	0	0.0283086552621806	5.96173177202597	2.814827451338e-06	0.612021857923487	1
ENSG00000196220.15	SRGAP3	3	9363193	3_7	0	0.0244244998934663	4.59371616520085	1.87132811827748e-06	-0.0236220472440924	1
ENSG00000168137.15	SETD5	3	9397385	3_7	0	0.0608294649512789	13.1003997174051	1.32910303293633e-05	-1.53555497367302	2
ENSG00000114026.21	OGG1	3	9748846	3_8	0	0.0280146553529265	5.52426064949758	2.58118748728937e-06	-0.534923339011908	1
ENSG00000134072.10	CAMK1	3	9769618	3_8	0	0.0334946880938222	7.18335994091754	4.0129492917706e-06	0.904056311646349	2
ENSG00000214021.15	TTLL3	3	9807893	3_8	0	0.026413356737532	4.97847200987367	2.19320775229933e-06	-0.29297450208196	2
ENSG00000156990.14	RPUSD3	3	9843931	3_8	0	0.0254446023904572	4.63215468429482	1.96579772425197e-06	0.111940298507424	1
ENSG00000187288.10	CIDEC	3	9879932	3_8	0	0.0260661372685981	4.85580239379657	2.11104644571757e-06	0.143749999999939	1
ENSG00000171135.13	JAGN1	3	9890289	3_8	0	0.0269077044868192	5.15037588283024	2.31140304303479e-06	-0.447488584474935	1
ENSG00000163701.18	IL17RE	3	9902449	3_8	0	0.17308746316851	22.8050332751864	6.58349376565784e-05	2.41638294759143	2
ENSG00000163702.18	IL17RC	3	9917190	3_8	0	0.0540778186676932	11.6548701324884	1.05120328505466e-05	-1.63114754098333	1
ENSG00000163703.17	CRELD1	3	9933125	3_8	0	0.0253289052100552	4.58992746426984	1.93902025891088e-06	-0.278145695364238	1
ENSG00000125037.12	EMC3	3	10010880	3_8	0	0.045996950526911	10.1394219964787	7.77861620734033e-06	1.90866258438827	2
ENSG00000144554.10	FANCD2	3	10045136	3_8	0	0.0731296454623792	14.496273956009	1.76811277236763e-05	1.56250000000001	1
ENSG00000254999.3	BRK1	3	10115653	3_8	0	0.0980118616811142	17.2794265828555	2.82467229542472e-05	2.47065562196048	2
ENSG00000134086.7	VHL	3	10140878	3_8	0	0.0319896513226224	6.75606748512574	3.60465405476056e-06	1.26865671641799	1
ENSG00000157014.10	TATDN2	3	10247632	3_8	0	0.030580551752345	6.33760458029278	3.23244066336778e-06	0.666666666666399	1
ENSG00000197548.12	ATG7	3	11228341	3_9	0	0.0220083723546961	6.85700822857261	2.51699702009175e-06	1.08260753922824	2
ENSG00000144559.10	TAMM41	3	11837258	3_9	0	0.0305130161106679	9.88526339269209	5.03075872974647e-06	1.14173228346454	1
ENSG00000157152.16	SYN2	3	12004293	3_9	0	0.0174634687958889	4.71867397956709	1.37439191087184e-06	0.267015706806375	1
ENSG00000157150.4	TIMP4	3	12159406	3_9	0	0.0258478355088008	8.34605066982005	3.59803433897002e-06	1.14074074074131	1
ENSG00000132170.19	PPARG	3	12288284	3_9	0	0.0188967943741599	5.44744704575907	1.71688521253288e-06	0.343589743589891	1
ENSG00000154743.17	TSEN2	3	12483642	3_9	0	0.0214887525099635	6.6358904418542	2.37832125336887e-06	-0.776178304836281	2
ENSG00000075975.15	MKRN2	3	12538445	3_9	0	0.0225930286030875	7.09958479770989	2.67526931642185e-06	-0.989132548909013	3
ENSG00000225526.4	MKRN2OS	3	12560995	3_9	0	0.019296583108542	5.64089741604471	1.81546851569402e-06	-0.638982538536488	2
ENSG00000144712.11	CAND2	3	12796583	3_9	0	0.0230824158084605	7.29795720610288	2.80958825130706e-06	0.820000000000224	1
ENSG00000144713.12	RPL32	3	12831746	3_9	0	0.036883048310948	11.6481029928238	7.1654276467338e-06	1.31658774269405	2
ENSG00000131379.9	C3orf20	3	14674864	3_10	0	0.0366724891562203	12.0675971306343	7.3811035394503e-06	1.4193548387097	1
ENSG00000144711.13	IQSEC1	3	13077176	3_10	0	0.070905081873187	18.2454172833074	2.15770102954346e-05	2.14074074074001	1
ENSG00000132182.11	NUP210	3	13419856	3_10	0	0.0163880889578042	4.60461486602257	1.25858261822315e-06	0.056910569105693	1
ENSG00000163517.14	HDAC11	3	13479647	3_10	0	0.0222089029012689	7.4137102037576	2.74614090186966e-06	0.863970588235402	1
ENSG00000163520.13	FBLN2	3	13548704	3_10	0	0.0312325256965299	10.5745719248628	5.50845755079609e-06	1.44025157232717	1
ENSG00000163528.12	CHCHD4	3	14124463	3_10	0	0.0624386867815006	17.0463592318599	1.77519269617066e-05	2.16176470588311	1
ENSG00000170876.7	TMEM43	3	14124463	3_10	0	0.0172867863042303	5.09756667977992	1.46972907024902e-06	0.606333518000736	2
ENSG00000131389.16	SLC6A6	3	14402293	3_10	0	0.0511990857974354	15.1831323699428	1.29653334370052e-05	-1.77096774193531	1
ENSG00000154781.15	CCDC174	3	14652153	3_10	0	0.0186592174872894	5.80332185077441	1.80605174645727e-06	0.615999999999889	1
ENSG00000177463.15	NR2C2	3	14947241	3_11	0	0.0784724384256295	12.8939357329164	1.68757372427791e-05	-1.64903846153896	1
ENSG00000131381.12	RBSN	3	15099772	3_11	0	0.0341600238189626	5.09624064627903	2.90354256990939e-06	-0.46534653465366	1
ENSG00000131375.9	CAPN7	3	15206289	3_11	0	0.0352279934105082	5.38259843407837	3.16256887714737e-06	0.511764705882273	1
ENSG00000131370.15	SH3BP5	3	15341039	3_11	0	0.0385238923376527	6.21528708674002	3.9934795032636e-06	0.728682170542902	1
ENSG00000206562.11	METTL6	3	15444611	3_11	0	0.0340813227263692	5.07479033291034	2.88466012483239e-06	-0.370588235294168	1
ENSG00000144597.13	EAF1	3	15424866	3_11	0	0.08521625147265	13.6765171554136	1.94382895272568e-05	1.69082125603884	1
ENSG00000206561.12	COLQ	3	15521671	3_11	0	0.059256869496215	10.2435003265324	1.01238848180157e-05	-1.33734939759	1
ENSG00000131373.14	HACL1	3	15601536	3_11	0	0.0369744954117829	5.83295488262765	3.59708730498278e-06	0.635468259196244	2
ENSG00000154813.9	DPH3	3	16264511	3_12	0	0.0891828808411622	16.5802108836595	2.46621907626924e-05	1.94444444444521	1
ENSG00000154814.13	OXNAD1	3	16265068	3_12	0	0.0416267611515709	9.40831606141919	6.53197667540379e-06	-1.36720194315725	2
ENSG00000131378.13	RFTN1	3	16513716	3_12	0	0.0326430621307225	7.14481533367345	3.88993196540256e-06	-0.779904306220075	1
ENSG00000154822.17	PLCL2	3	16802230	3_12	0	0.0756291147320625	15.0151063543753	1.89398936102402e-05	-1.90647482014372	1
ENSG00000182568.16	SATB1	3	18445845	3_13	0	0.0165593005321485	5.50758562063508	1.52111956066241e-06	-0.546728971962903	1
ENSG00000163576.17	EFHB	3	19944997	3_14	0	0.0297535971154068	7.9880529174424	3.9640627156484e-06	1.0067409841625	3
ENSG00000144566.10	RAB5A	3	19946616	3_14	0	0.0240894241755556	6.03011677938891	2.42277033418675e-06	0.70460704607024	1
ENSG00000183977.13	PP2D1	3	20010674	3_14	0	0.0327170114316127	8.86994185640411	4.84010189158419e-06	1.09492527447465	2
ENSG00000182247.9	UBE2E2	3	23203514	3_17	0	0.0245430975475249	5.59063902395547	2.28850007368512e-06	0.37650602409651	1
ENSG00000170142.11	UBE2E1	3	23805720	3_18	0	0.0355003925994442	10.2827178298361	6.08837199907411e-06	1.1294964028775	1
ENSG00000197885.10	NKIRAS1	3	23946351	3_18	0	0.0273982941323225	7.87637399557359	3.59923297407978e-06	-0.916785498264721	2
ENSG00000077092.18	RARB	3	25174179	3_18	0	0.116797168536667	21.5220974906139	4.19253806540322e-05	-2.64480874316921	1
ENSG00000077097.15	TOP2B	3	25663941	3_19	0	0.057869526264575	9.66940493730798	9.33275318949173e-06	-1.21363636363618	1
ENSG00000151093.7	OXSM	3	25782726	3_19	0	0.0401541677895347	6.25008964925399	4.185785620958e-06	0.705776173285007	1
ENSG00000163491.16	NEK10	3	27369070	3_20	0	0.0345651119770306	7.53618576397943	4.34459870926919e-06	1.07746478873254	1
ENSG00000033867.16	SLC4A7	3	27485025	3_20	0	0.0254988792434774	4.71220976145656	2.00403735472616e-06	0.289062499999996	1
ENSG00000163512.13	AZI2	3	28348860	3_22	0	0.0167662412788043	9.82843461134772	2.74840145582346e-06	-1.17778803675034	2
ENSG00000144642.21	RBMS3	3	28575079	3_22	0	0.0378669580758533	17.2753859931783	1.09105912094979e-05	-1.7752777348947	2
ENSG00000144645.13	OSBPL10	3	32075520	3_23	0	0.0298460242824613	4.76586108838078	2.37240031640426e-06	-0.0974580965680201	2
ENSG00000152642.10	GPD1L	3	32107224	3_23	0	0.0403368653510351	7.56788617419139	5.09139559351399e-06	0.881481481481625	1
ENSG00000144635.8	DYNC1LI1	3	32570569	3_24	0	0.0280440104784385	7.44837848269046	3.48387017722613e-06	0.82786616466638	3
ENSG00000182973.18	CNOT10	3	32684690	3_24	0	0.0244896191997257	6.24469648142932	2.55066529092635e-06	0.613588110403477	1
ENSG00000188167.8	TMPPE	3	33097285	3_24	0	0.0504307639717193	12.5750142246294	1.05770397835665e-05	-1.47169811320735	1
ENSG00000170266.15	GLB1	3	33097411	3_24	0	0.0239848104892734	6.10194644148303	2.44098318819598e-06	0.529850746268911	1
ENSG00000170275.14	CRTAP	3	33113772	3_24	0	0.0689930745524479	15.1244775988679	1.74038762870978e-05	1.75089214249421	2
ENSG00000173705.8	SUSD5	3	33218930	3_25	0	0.0228013882849364	5.07195949744802	1.92884430286344e-06	-0.18348623853212	1
ENSG00000153558.13	FBXL2	3	33273247	3_25	0	0.0561998908304362	13.4714255771779	1.26272603160222e-05	1.87647058823571	1
ENSG00000153560.11	UBP1	3	33441741	3_25	0	0.0355550609124704	9.19416902423514	5.45222809173623e-06	-1.24208144796403	1
ENSG00000170248.13	PDCD6IP	3	33798622	3_25	0	0.0550541947802736	13.2781584248659	1.21923765406191e-05	-1.86428571428574	1
ENSG00000168016.13	TRANK1	3	36944995	3_27	0	0.0334775142521649	4.83985718005606	2.70237649855345e-06	-0.205882352941072	1
ENSG00000178567.7	EPM2AIP1	3	36993455	3_27	0	0.0424363780279854	7.04848550338702	4.98877854706717e-06	-0.96666666666701	1
ENSG00000076242.14	MLH1	3	36993455	3_27	0	0.0424363780279854	7.04848550338702	4.98877854706717e-06	-0.96666666666701	1
ENSG00000093167.17	LRRFIP2	3	37183347	3_27	0	0.0351496905169346	5.2931756426085	3.10311532747578e-06	0.653225806451503	1
ENSG00000144674.16	GOLGA4	3	37243272	3_27	0	0.0474895729084638	8.09948808594466	6.41528478707578e-06	-0.987288135593295	1
ENSG00000198590.11	C3orf35	3	37386585	3_27	0	0.03653309709848	5.65242285149034	3.44414351744023e-06	0.564841498559295	1
ENSG00000136059.14	VILL	3	37987184	3_27	0	0.0519886868481651	8.94679962769469	7.75776580111579e-06	-1.1533742331294	1
ENSG00000187091.13	PLCD1	3	38029249	3_27	0	0.0326784084937039	4.61527992539865	2.51546946503275e-06	-0.00902647355700177	2
ENSG00000172940.11	SLC22A13	3	38266019	3_27	0	0.0343778899749657	5.08664651094411	2.91655976941441e-06	-0.398119122257096	1
ENSG00000179934.6	CCR8	3	39330021	3_28	0	0.0233603742441668	4.59966199213235	1.79211477446973e-06	0.0320441006150103	2
ENSG00000093217.9	XYLB	3	38346523	3_28	0	0.0378913731284688	9.09014349460932	5.7447507204424e-06	1.07918552036186	1
ENSG00000168356.11	SCN11A	3	38947836	3_28	0	0.025235430253459	5.31474739237362	2.23693542263618e-06	-0.610526315789237	1
ENSG00000168026.18	TTC21A	3	39107689	3_28	0	0.0304406524777607	7.05410658283487	3.5814268063639e-06	1.00002961244644	2
ENSG00000144655.14	CSRNP1	3	39154473	3_28	0	0.0402441190688901	9.6515012566643	6.47824550539121e-06	1.43939393939347	1
ENSG00000168334.8	XIRP1	3	39192679	3_28	0	0.0610815873415817	13.557636869792	1.38119315610796e-05	1.65775401069474	1
ENSG00000168329.13	CX3CR1	3	39296109	3_28	0	0.0235622255308371	4.67932138183561	1.83890497740179e-06	0.259541984732939	1
ENSG00000144659.10	SLC25A38	3	39383433	3_28	0	0.0235032119186051	4.65609996161894	1.8251964593315e-06	-0.00646551724137666	1
ENSG00000168028.13	RPSA	3	39406713	3_28	0	0.125542938322733	20.4197769228436	4.27566221590226e-05	-2.56198404419153	2
ENSG00000170011.13	MYRIP	3	39808955	3_28	0	0.0240781627201827	4.87989722784287	1.95972045815783e-06	-0.320261437908568	1
ENSG00000188846.13	RPL14	3	40457354	3_29	0	0.019779017547659	4.61214731509997	1.52148610967444e-06	-0.060249497043734	2
ENSG00000177873.12	ZNF619	3	40477330	3_29	0	0.0210496696591367	5.18789970977199	1.82136489676654e-06	0.399999999999971	1
ENSG00000177842.11	ZNF620	3	40507337	3_29	0	0.0263134421741698	7.25449758581824	3.18379509860538e-06	-0.882812500000097	1
ENSG00000168036.16	CTNNB1	3	41195090	3_30	0	0.2430734107503	28.7416364443262	0.000116522301000175	3.40322580645198	1
ENSG00000168038.10	ULK4	3	41962012	3_30	0	0.0365578369955037	10.5789548868496	6.4503512239811e-06	-2.00508699932303	2
ENSG00000182606.14	TRAK1	3	42014240	3_30	0	0.0255632631342085	7.56612464549903	3.22589247659342e-06	-0.888382687927048	1
ENSG00000114812.12	VIPR1	3	42488258	3_30	0	0.652460847328542	22.8249970363244	0.000248384957662853	-3.69999999999913	1
ENSG00000114857.17	NKTR	3	42597960	3_31	0	0.0278316049256228	6.34636326351081	2.94593583842619e-06	0.700313778829051	2
ENSG00000157119.11	KLHL40	3	42685151	3_31	0	0.0267022421645344	5.96222448224528	2.65531567563803e-06	-0.680136172023816	2
ENSG00000010282.14	HHATL	3	42702091	3_31	0	0.0231555929229226	4.64198256990634	1.79274911593397e-06	-0.136452241715457	1
ENSG00000244607.5	CCDC13	3	42773176	3_31	0	0.0261343650702977	5.76295342901071	2.51198573639258e-06	0.577922077922301	1
ENSG00000144648.15	ACKR2	3	42804792	3_31	0	0.0260641692035831	5.73802369281682	2.49440132801418e-06	-0.555214723926593	1
ENSG00000144649.8	FAM198A	3	42979515	3_31	0	0.0243416951784664	5.10454886342304	2.07237474284955e-06	-0.528301886792421	1
ENSG00000144647.5	POMGNT2	3	43106046	3_31	0	0.0557603397369085	12.8251981972194	1.1927504856316e-05	-1.64516129032249	1
ENSG00000011198.7	ABHD5	3	43690090	3_31	0	0.0286794670175281	6.62475975319182	3.16884732125878e-06	-0.767676767677081	1
ENSG00000160746.12	ANO10	3	43691692	3_31	0	0.0239959069827269	4.97204126961501	1.98990342778927e-06	-0.378906249999828	1
ENSG00000179152.19	TCAIM	3	44338357	3_31	0	0.0630210843981441	13.9757382859089	1.46899641750361e-05	-1.76878612716767	1
ENSG00000225873.3	LINC00694	3	44439661	3_31	0	0.0638594561762527	14.1001765368024	1.50179229385953e-05	-1.77586206896577	1
ENSG00000178917.15	ZNF852	3	44510851	3_31	0	0.030511271507603	7.19946122556219	3.66370425741095e-06	-0.906644555450248	2
ENSG00000196345.12	ZKSCAN7	3	44555404	3_31	0	0.0230147409840709	4.58550022658805	1.76016311685579e-06	-0.0458015267175623	1
ENSG00000144792.9	ZNF660	3	44578138	3_31	0	0.0230315357401041	4.59225302681554	1.76404155836188e-06	-0.00763358778626135	1
ENSG00000186448.14	ZNF197	3	44584405	3_31	0	0.0231177387506629	4.62683655400174	1.78397849621278e-06	0.0526315789473504	1
ENSG00000169981.10	ZNF35	3	44649020	3_31	0	0.0321145132101829	7.6751564430293	4.11101144119761e-06	-0.994565217391164	1
ENSG00000196653.11	ZNF502	3	44712685	3_31	0	0.0249189663785753	5.32166267457695	2.21175731383995e-06	-0.59532931825154	2
ENSG00000186446.11	ZNF501	3	44721338	3_31	0	0.0234522988735348	4.75985786805754	1.86182779854282e-06	0.0903225806451269	1
ENSG00000163807.5	KIAA1143	3	44761638	3_31	0	0.0257614120904979	5.62973741660687	2.41889997082083e-06	0.577702702702603	1
ENSG00000163808.16	KIF15	3	44761638	3_31	0	0.0257614120904979	5.62973741660687	2.41889997082083e-06	0.577702702702603	1
ENSG00000169964.7	TMEM42	3	44861857	3_31	0	0.0233051812687535	4.70159693669945	1.82750252451585e-06	0.24398625429568	1
ENSG00000075914.12	EXOSC7	3	44976704	3_31	0	0.0230157264602811	4.58589659765703	1.7603906410729e-06	-0.057620710321504	2
ENSG00000163814.7	CDCP1	3	45145928	3_32	0	0.0433577837490329	13.7698368150352	9.95762974941655e-06	1.76124570178741	2
ENSG00000249992.1	TMEM158	3	45226624	3_32	0	0.022867364385123	7.82537547637673	2.98456748117338e-06	1.0659340659341	1
ENSG00000011376.9	LARS2	3	45388191	3_32	0	0.021114583473904	7.08754408433527	2.49596446109164e-06	0.556399638335109	2
ENSG00000144791.9	LIMD1	3	45554458	3_32	0	0.0524304938210473	15.5466127756291	1.35950195151665e-05	-2.01689972378334	2
ENSG00000211456.10	SACM1L	3	45688625	3_32	0	0.0192291761656684	6.22260840350861	1.9956907984228e-06	0.725663716814055	1
ENSG00000163818.16	LZTFL1	3	45916204	3_32	0	0.131209705879182	24.2715167322	5.3115709119429e-05	2.84896121818729	2
ENSG00000172215.5	CXCR6	3	45940922	3_32	0	0.0177935230836911	5.50564435594492	1.63391780672982e-06	0.706349206349173	1
ENSG00000163820.14	FYCO1	3	45995029	3_32	0	0.0166158277987462	4.87331344895232	1.35053683601757e-06	-0.685053688849371	2
ENSG00000163823.3	CCR1	3	46208883	3_32	0	0.0442908456287348	13.968847491853	1.03189296974999e-05	-2.26126126126199	1
ENSG00000121807.5	CCR2	3	46353822	3_32	0	0.034686264287025	11.690754942575	6.76332397639976e-06	-2.07905138339901	1
ENSG00000160791.13	CCR5	3	46370817	3_32	0	0.0460618522899579	14.3345037892701	1.10124555296496e-05	-1.79426831727663	2
ENSG00000178038.16	ALS2CL	3	46694155	3_33	0	0.0140578687923694	5.41182707094901	1.26888861834972e-06	-0.174242424242442	1
ENSG00000160801.13	PTH1R	3	46877889	3_33	0	0.0143285833034013	4.91228428302489	1.17394256816237e-06	0.14196571575858	2
ENSG00000160796.16	NBEAL2	3	46979634	3_33	0	0.0137132361406082	5.19402141891926	1.1879654124959e-06	0.547619047619162	1
ENSG00000160799.11	CCDC12	3	46982458	3_33	0	0.0153492351230914	5.6568339565545	1.44817243109966e-06	-0.102362204724417	1
ENSG00000076201.14	PTPN23	3	47380662	3_33	0	0.0168994827625526	7.96251535812475	2.24431494306235e-06	1.37301587301619	1
ENSG00000114650.18	SCAP	3	47476755	3_33	0	0.0166605201674255	7.7966821447507	2.16649899280527e-06	1.34719428250323	2
ENSG00000163832.15	ELP6	3	47513447	3_33	0	0.0151852425975348	5.55661858249213	1.40731859828065e-06	-0.628140703517773	1
ENSG00000114646.9	CSPG5	3	47580841	3_33	0	0.0139682899883403	4.89041658812879	1.13932913699439e-06	-0.282442748091582	1
ENSG00000173473.10	SMARCC1	3	47781387	3_34	0	0.0109269777536138	5.05794644565876	9.21795091326839e-07	-0.811188811189006	1
ENSG00000164045.11	CDC25A	3	48187406	3_34	0	0.0160382513896646	8.23333789990124	2.20238409217722e-06	0.458962035431307	2
ENSG00000164048.13	ZNF589	3	48241205	3_34	0	0.0111967624805428	6.01324947006396	1.12295355092076e-06	-0.97193128364513	2
ENSG00000172113.8	NME6	3	48301516	3_34	0	0.011923636516066	6.50476387861606	1.29360108263345e-06	0.243048234912278	2
ENSG00000164049.14	FBXW12	3	48372047	3_34	0	0.0132525600210011	7.07548111476325	1.56392478194139e-06	1.67479674796746	1
ENSG00000164054.15	SHISA5	3	48518906	3_34	0	0.0154077333757192	13.2281531701668	3.39936716478651e-06	-3.46853146853125	1
ENSG00000114268.11	PFKFB4	3	48562511	3_34	0	0.0360551692469351	29.4960434793421	1.77374591751194e-05	4.41758241758004	1
ENSG00000225697.12	SLC26A6	3	48634901	3_34	1	0.37187965750445	54.7319021337277	0.00033947130476938	7.10050251256061	1
ENSG00000008300.16	CELSR3	3	48658401	3_34	2	0.799108699324586	30.5040528720936	0.000406558934148592	5.02116402116168	1
ENSG00000213672.7	NCKIPSD	3	48685869	3_34	0	0.0176721914880177	15.2305637286272	4.48917455314236e-06	-1.10687022900778	1
ENSG00000068745.14	IP6K2	3	48740313	3_34	0	0.269079269487646	35.5235343869061	0.00015942503264753	-3.7863720073663	1
ENSG00000114302.15	PRKAR2A	3	48847779	3_34	0	0.0142790477018548	35.8124028378372	8.52889584935066e-06	6.04347826086963	1
ENSG00000221883.2	ARIH2OS	3	48919714	3_34	0	0.0192047575486073	14.0659990770734	4.5054639483985e-06	0.699999999999754	1
ENSG00000177479.19	ARIH2	3	48917953	3_34	0	0.0149372632763259	6.59092790896847	1.64201720252091e-06	0.0322580645161181	1
ENSG00000178252.17	WDR6	3	49007280	3_34	0	0.0109726640497889	24.1342684131605	4.41678568615911e-06	4.07130368250005	2
ENSG00000178149.16	DALRD3	3	49015352	3_34	0	0.0178847781357397	13.6586226737773	4.07427716797523e-06	-0.792307692307396	1
ENSG00000177352.9	CCDC71	3	49165349	3_34	0	0.0114153208850268	11.1382535035503	2.12063208368999e-06	1.2047244094489	1
ENSG00000185909.14	KLHDC8B	3	49171625	3_34	0	0.0210644478716782	22.6921363423057	7.97233555847545e-06	-4.78672837405977	2
ENSG00000188315.7	C3orf62	3	49277527	3_34	0	0.0390319365138622	51.1598910248006	3.33050289129897e-05	-7.05102040815835	1
ENSG00000114316.12	USP4	3	49340655	3_35	0	0.0130533497348695	18.3847497504595	4.0025779855697e-06	-3.45390070922073	1
ENSG00000233276.3	GPX1	3	49354285	3_35	0	0.0240686625870129	75.2024407668017	3.0188671423453e-05	9.90648443604532	2
ENSG00000067560.10	RHOA	3	49413431	3_35	0	0.0244905473926345	49.5163494444789	2.02258702533526e-05	7.95999999999838	1
ENSG00000145022.4	TCTA	3	49411094	3_35	0	0.0434640874377668	45.2907549558704	3.2832218648772e-05	-7.18656063254232	2
ENSG00000145020.15	AMT	3	49422917	3_35	0	0.0130530303040668	18.4004264084616	4.00589294856981e-06	3.45390070921952	1
ENSG00000145029.13	NICN1	3	49429438	3_35	0	0.0143980683946351	48.4167103305635	1.16267843084659e-05	-6.93818348379383	2
ENSG00000173531.15	MST1	3	49689668	3_35	0	0.0129996764186899	5.30419754142899	1.15003838916869e-06	0.822900763359228	1
ENSG00000164068.15	RNF123	3	49699132	3_35	0	0.0132267498153105	43.216346742458	9.53369592031291e-06	-7.64227642276282	1
ENSG00000173540.12	GMPPB	3	49724180	3_35	0	0.0132334528524759	43.0108657702007	9.49317451363678e-06	-7.62601626016396	1
ENSG00000183763.8	TRAIP	3	49856597	3_35	0	0.0156052940761509	29.8936634461064	7.78056622396005e-06	-6.56617647058778	1
ENSG00000164078.12	MST1R	3	49903379	3_35	0	0.0139440941498353	26.6002043938795	6.18636280122618e-06	5.9510608213238	2
ENSG00000004534.14	RBM6	3	49940636	3_35	0	0.0132164991183739	25.8604215016396	5.70048931696378e-06	5.83739837398496	1
ENSG00000003756.16	RBM5	3	50088563	3_35	0	0.0134992769226386	27.8801426045731	6.27719475060104e-06	6.03252032520252	1
ENSG00000012171.19	SEMA3B	3	50267802	3_35	0	0.0392013101984646	16.6607500237608	1.08931939526748e-05	1.84422110552778	1
ENSG00000243477.5	NAT6	3	50295266	3_35	0	0.016860968955437	5.99269187281912	1.68525095697088e-06	-0.635455308084041	2
ENSG00000007402.11	CACNA2D2	3	50504338	3_35	0	0.0479248320653496	13.0727239461577	1.04492903206678e-05	0.00540540540540695	1
ENSG00000114735.9	HEMK1	3	50569633	3_35	0	0.019233022722969	7.32183858610813	2.34870136765563e-06	0.417112299465047	1
ENSG00000114738.10	MAPKAPK3	3	50611291	3_35	0	0.0132699824688463	6.50002153143564	1.4386172051516e-06	1.42843124606652	2
ENSG00000114737.15	CISH	3	50612068	3_35	0	0.0147998633133644	8.7334885192548	2.15578558523289e-06	1.90957446808507	1
ENSG00000164080.13	RAD54L2	3	51535000	3_35	0	0.0320143204693506	11.072922183257	5.91243856942427e-06	-1.3046491124964	3
ENSG00000164081.12	TEX264	3	51661849	3_35	0	0.0135653211212933	5.66659235021732	1.28207123261941e-06	-0.85380116959089	1
ENSG00000114767.6	RRP9	3	51941929	3_36	0	0.0499078105290342	15.0778519090232	1.25507042757371e-05	1.97570850202409	1
ENSG00000041880.14	PARP3	3	51941930	3_36	0	0.0417356567298693	13.4050566539367	9.33116805299052e-06	-1.84435797665361	1
ENSG00000239732.3	TLR9	3	52227015	3_36	0	0.0203257235800265	6.66837133475533	2.26061131276097e-06	1.34883720930204	1
ENSG00000164088.17	PPM1M	3	52245935	3_36	0	0.0166572934330858	4.86188326618583	1.3507316277043e-06	0.11290322580646	1
ENSG00000164091.11	WDR82	3	52288401	3_36	0	0.0221659592714694	7.43245946824811	2.74776246076413e-06	-1.55223880596996	1
ENSG00000114841.17	DNAH1	3	52316729	3_36	0	0.0172470596064335	5.18298390339744	1.49092236638059e-06	0.226372187821046	2
ENSG00000114854.7	TNNC1	3	52454186	3_36	0	0.0198505048749643	6.4577625938258	2.13802971880016e-06	0.700471899932385	2
ENSG00000010322.15	NISCH	3	52455611	3_36	0	0.0161724792032216	4.59255148253753	1.2387701743093e-06	0.122448979591812	1
ENSG00000010327.10	STAB1	3	52495757	3_36	0	0.0169070469161327	4.98993313573999	1.4070923100609e-06	-0.385454545454617	1
ENSG00000168273.7	SMIM4	3	52533279	3_36	0	0.0427955772528738	13.6197025692442	9.72135085916997e-06	1.78148479769969	2
ENSG00000168268.10	NT5DC2	3	52533601	3_36	0	0.0235444517784651	8.01506618716612	3.14742797913403e-06	1.49206349206307	1
ENSG00000163938.16	GNL3	3	52685800	3_36	0	0.0217492636199781	7.3300290665441	2.65895115683523e-06	1.50781249999972	1
ENSG00000163939.18	PBRM1	3	52685382	3_36	0	0.0209964637432463	6.98317737240887	2.44545308325034e-06	1.55356916365375	2
ENSG00000016864.18	GLT8D1	3	52706166	3_36	0	0.0195100154846951	6.28985266517062	2.04671886341761e-06	1.43999999999978	1
ENSG00000162267.12	ITIH3	3	52794612	3_36	0	0.0417367600255576	13.2580017690185	9.22904812201983e-06	-2.30534351145033	1
ENSG00000055955.15	ITIH4	3	52830844	3_36	0	0.0959591657433493	20.8750413505698	3.34098029063929e-05	-2.94594594594685	1
ENSG00000272573.5	MUSTN1	3	52826800	3_36	0	0.0752945497932069	18.6563628519275	2.34288313577162e-05	-2.47826086956521	1
ENSG00000213533.11	TMEM110	3	52889698	3_36	0	0.0639662298624476	17.268507936897	1.8423225779693e-05	1.92307692307618	1
ENSG00000163933.9	RFT1	3	53130177	3_36	0	0.0523936707962407	15.4887714985311	1.35349266129432e-05	2.08888888888906	1
ENSG00000163932.13	PRKCD	3	53155654	3_36	0	0.0176007731888618	5.37710136824102	1.57848360651681e-06	-0.486301369862935	1
ENSG00000163931.15	TKT	3	53255618	3_36	0	0.0720214266511382	18.4442567918073	2.21555729550496e-05	2.01863354037316	1
ENSG00000157388.15	CACNA1D	3	53328538	3_36	0	0.0161682695951565	4.59097952369245	1.23802382782499e-06	0.279069767441886	1
ENSG00000272886.5	DCP1A	3	53346026	3_36	0	0.0164302412226245	4.73599103891522	1.29782135859975e-06	0.456906702518138	2
ENSG00000016391.10	CHDH	3	53846340	3_36	0	0.123134484330221	23.5478361859954	4.83605027912514e-05	2.40521739130369	1
ENSG00000056736.9	IL17RB	3	53844589	3_36	0	0.0252973970147588	8.71469022293177	3.67695145571229e-06	1.00759367041781	2
ENSG00000113812.13	ACTR8	3	53882103	3_36	0	0.0204913612025142	6.78898570133814	2.3202554865124e-06	-0.857142857142844	1
ENSG00000113811.10	SELENOK	3	53893983	3_36	0	0.0164389679294913	4.74669788482565	1.30144627482417e-06	0.253968253968218	1
ENSG00000180376.16	CCDC66	3	56557037	3_39	0	0.0362197999803628	7.295239653689	4.40702705381234e-06	0.959486096703267	3
ENSG00000163946.13	FAM208A	3	56682894	3_39	0	0.0299889036132597	5.540471617796	2.77119717994705e-06	0.596774193548066	1
ENSG00000163947.11	ARHGEF3	3	57078950	3_39	0	0.0409750004323157	8.44453506226119	5.77104971607748e-06	0.967032967032541	1
ENSG00000163666.8	HESX1	3	57226802	3_39	0	0.0280209946634386	4.910623412004	2.29498728125024e-06	0.388888888888983	1
ENSG00000239388.8	ASB14	3	57292659	3_39	0	0.0316717167447568	6.0474914161868	3.19452999899622e-06	0.495815899581756	1
ENSG00000174840.8	PDE12	3	57556472	3_39	0	0.0274749067646979	4.72807834776394	2.16661126775858e-06	0.368421052631465	1
ENSG00000168374.10	ARF4	3	57598389	3_39	0	0.0724301602156859	13.7897864995527	1.6658546049714e-05	-1.73709471762729	2
ENSG00000174839.12	DENND6A	3	57692733	3_39	0	0.027223229819216	4.64273443044574	2.1080145168973e-06	-0.0601497658384364	2
ENSG00000163684.11	RPP14	3	58306531	3_40	0	0.0199720337056418	6.47177681202732	2.15578739138384e-06	0.934782608695177	1
ENSG00000163689.19	C3orf67	3	59049363	3_40	0	0.023901947758404	8.13380761864039	3.24255457707442e-06	-0.987261146496659	1
ENSG00000189283.9	FHIT	3	61252842	3_41	0	0.0190797215583585	4.58880358600663	1.4602647682006e-06	-0.0161290322580644	1
ENSG00000144724.19	PTPRG	3	61561600	3_41	0	0.0248050540071679	7.01684222742143	2.90296629936396e-06	-0.786069651741232	1
ENSG00000114405.10	C3orf14	3	62319398	3_41	0	0.0197381628617462	4.90240841036507	1.61389888784596e-06	0.266272189349059	1
ENSG00000163618.17	CADPS	3	62875758	3_42	0	0.152567711489249	20.6846964234038	5.26346681149586e-05	-2.20399999999971	1
ENSG00000163632.12	C3orf49	3	63819161	3_43	0	0.0250787062042107	5.8814733993409	2.46009212318746e-06	-0.65110565110534	1
ENSG00000144741.17	SLC25A26	3	66303698	3_45	0	0.0313015248676771	9.23623517758238	4.82192646554712e-06	-1.27777777777779	1
ENSG00000144749.13	LRIG1	3	66501565	3_45	0	0.0413602599495056	11.8297664230342	8.16055196888816e-06	1.36866359446992	1
ENSG00000172340.14	SUCLG2	3	67654746	3_45	0	0.0517581890551716	13.9260900907325	1.20217689963721e-05	1.76744186046468	1
ENSG00000163378.13	EOGT	3	68985386	3_46	0	0.0301524660204714	6.60137467645058	3.31984131327579e-06	0.678787878787771	1
ENSG00000144747.15	TMF1	3	69052218	3_46	0	0.0265315785738863	5.41454919085015	2.3959927497909e-06	0.426395939086302	1
ENSG00000144744.16	UBA3	3	69079592	3_46	0	0.032584324005723	7.32188144320948	3.97916102001482e-06	0.82945736434151	1
ENSG00000187098.14	MITF	3	69739170	3_47	0	0.0219137207207226	4.85960886272333	1.7761414251825e-06	0.0791366906474587	1
ENSG00000144736.13	SHQ1	3	72861639	3_49	0	0.0252896057691866	4.58559333189959	1.9341836246235e-06	0.0218978102189721	1
ENSG00000163605.14	PPP4R2	3	72996737	3_49	0	0.0408893209738058	9.0507915724276	6.17243560671829e-06	1.31060606060549	1
ENSG00000255423.1	EBLN2	3	73060925	3_49	0	0.0510996191167515	11.1339473686643	9.48914171497412e-06	1.62903225806459	1
ENSG00000227124.8	ZNF717	3	75785558	3_51	0	0.0223750187923848	4.68004084681573	1.74651836977551e-06	-0.16042780748663	1
ENSG00000114480.12	GBE1	3	81761728	3_54	0	0.023312366487219	4.7428212280525	1.84409471207235e-06	-0.262513617504965	2
ENSG00000083937.8	CHMP2B	3	87227121	3_57	0	0.0208359949791285	5.41677843807822	1.88241520320979e-06	-0.497941891996356	2
ENSG00000175105.6	ZNF654	3	88058839	3_58	0	0.0210998881206045	4.77616197662312	1.68081263826798e-06	-0.201005025125625	1
ENSG00000163320.10	CGGBP1	3	88122078	3_58	0	0.0405256716255257	10.8348195292456	7.32338740037093e-06	-1.45226130653306	1
ENSG00000179021.9	C3orf38	3	88150148	3_58	0	0.0225108405745982	5.37506586841784	2.01806712880762e-06	-0.465116279069722	1
ENSG00000178700.7	DHFR2	3	94062771	3_59	0	0.0538580230140638	10.580605629858	9.50431978777499e-06	1.49781659388584	1
ENSG00000178694.9	NSUN3	3	94062771	3_59	0	0.0538580230140638	10.5806056298579	9.5043197877749e-06	-1.49781659388584	1
ENSG00000269028.3	MTRNR2L12	3	96618327	3_61	0	0.0429800470705249	11.862904308469	8.50389755276499e-06	1.28823529411787	1
ENSG00000080200.9	CRYBG3	3	97822174	3_61	0	0.0218912353850659	5.59636999221777	2.04332192740729e-06	-0.447154471544765	1
ENSG00000231861.2	OR5K2	3	98497231	3_62	0	0.0295159662980568	5.30235505891433	2.61027291591051e-06	-0.732919254658525	1
ENSG00000080822.16	CLDND1	3	98523270	3_62	0	0.0430680077572378	8.80183006764019	6.32248587539431e-06	-1.16901408450739	1
ENSG00000154165.4	GPR15	3	98532142	3_62	0	0.779627672914182	20.3342026212886	0.000264407943529541	-3.87356321839021	1
ENSG00000064225.12	ST3GAL6	3	98731659	3_62	0	0.0324246407500788	6.16557137157998	3.33433021569544e-06	0.744680851063637	1
ENSG00000057019.15	DCBLD2	3	98901239	3_62	0	0.0959386569107273	16.8183448714461	2.69114435083136e-05	-2.19093019960843	2
ENSG00000144810.15	COL8A1	3	99637984	3_62	0	0.029024321553367	4.92050100549741	2.3819437828314e-06	0.230188679245405	1
ENSG00000036054.12	TBC1D23	3	100261437	3_63	0	0.0344840816026255	9.34761476052839	5.37625148342925e-06	1.30344827586192	1
ENSG00000206535.7	LNP1	3	100401425	3_63	0	0.0340488347062767	9.2294827662205	5.24130848994231e-06	1.25594429193441	2
ENSG00000181458.10	TMEM45A	3	100492450	3_63	0	0.0248572847292947	6.30935095939046	2.61576351809826e-06	0.97569366955546	2
ENSG00000114354.13	TFG	3	100709512	3_63	0	0.0207274819308686	4.62763893054979	1.5998015630461e-06	-0.217923993765046	2
ENSG00000154175.16	ABI3BP	3	100993920	3_64	0	0.0197582599865186	5.05469068935582	1.66572531633883e-06	-0.0285714285714236	1
ENSG00000081148.11	IMPG2	3	101320737	3_64	0	0.0278673314760797	11.2935298567834	5.24910419223753e-06	-1.98795180722968	1
ENSG00000138468.15	SENP7	3	101513077	3_64	0	0.0191479189415514	9.20618741775583	2.94009590933367e-06	-2.479864257841	2
ENSG00000081154.11	PCNP	3	101574721	3_64	0	0.0349176306007011	12.9136353368795	7.52061558125521e-06	2.57738095238186	1
ENSG00000066422.4	ZBTB11	3	101677685	3_64	0	0.0199970247070079	5.13722081410339	1.71338011483198e-06	0.0232558139534965	1
ENSG00000144815.15	NXPE3	3	101779233	3_64	0	0.0263199681991304	7.67415482828643	3.36880616167757e-06	-1.01588536789651	2
ENSG00000170017.12	ALCAM	3	105363204	3_66	0	0.0195515025031617	4.58802596609015	1.49611890455797e-06	-0.00751879699248137	1
ENSG00000114455.13	HHLA2	3	108296400	3_67	0	0.0359928649771807	12.992827205678	7.79974106919639e-06	-1.75199999999946	1
ENSG00000114446.4	IFT57	3	108222767	3_67	0	0.0376324993647392	13.4076236663539	8.41540419144929e-06	1.45700649202628	2
ENSG00000144821.9	MYH15	3	108529575	3_67	0	0.0176638958478877	6.39629420168745	1.88440840253941e-06	-0.684210526315485	1
ENSG00000198919.12	DZIP3	3	108590476	3_67	0	0.0413785492346323	14.2918841354347	9.86335926336783e-06	-1.8607416424555	2
ENSG00000163519.13	TRAT1	3	108822296	3_67	0	0.0205706686245233	7.80423875414631	2.67755907197168e-06	1.08771929824491	1
ENSG00000172139.14	SLC9C1	3	112293993	3_69	0	0.02694225223459	8.85479391893608	3.97898646111863e-06	-1.56944444444402	1
ENSG00000153283.12	CD96	3	111292748	3_69	0	0.0170325780579031	4.61234258185758	1.31027378046399e-06	0.182539682539636	1
ENSG00000177494.5	ZBED2	3	111595007	3_69	0	0.0382516712274188	12.1118072086539	7.72715224769935e-06	1.38271604938328	1
ENSG00000240891.7	PLCXD2	3	111674240	3_69	0	0.0200479060000188	6.11840920187689	2.04582104756539e-06	0.587301587301434	1
ENSG00000144824.20	PHLDB2	3	111732536	3_69	0	0.0172538471293966	4.73153770241776	1.36159628074274e-06	-0.257142857142827	1
ENSG00000144827.8	ABHD10	3	111978835	3_69	0	0.027266725089041	8.96586531299758	4.07741856121677e-06	-1.05223880597042	1
ENSG00000174500.12	GCSAM	3	112133043	3_69	0	0.0418710725716122	12.9546320214922	9.04688922912139e-06	-1.81599331718686	2
ENSG00000144848.10	ATG3	3	112561859	3_69	0	0.0185758805359316	5.41353913227751	1.67722294640789e-06	-0.453339111192968	2
ENSG00000138459.8	SLC35A5	3	112561371	3_69	0	0.0181489609107456	5.19871981314136	1.57365049409779e-06	-0.376681614349829	1
ENSG00000091986.15	CCDC80	3	112649146	3_69	0	0.0170778621998582	4.63686114630478	1.32074112608152e-06	-0.183585313175031	1
ENSG00000163606.10	CD200R1	3	112974906	3_69	0	0.159349151675953	25.6811040394695	6.82532838999842e-05	-2.69905963613339	2
ENSG00000163608.14	NEPRO	3	113019778	3_69	0	0.0172815337672017	4.74634482191608	1.36804907368157e-06	-0.123617966936097	2
ENSG00000144857.14	BOC	3	113210770	3_70	0	0.0283486982769244	5.17917697233619	2.44880373119992e-06	-0.420408163265192	1
ENSG00000206530.10	CFAP44	3	113440894	3_70	0	0.0492476096493553	10.3232389562823	8.47932422295993e-06	1.55583936692146	2
ENSG00000163611.11	SPICE1	3	113515105	3_70	0	0.0274688915758557	4.88674253379562	2.23882784028477e-06	-0.228486646884374	1
ENSG00000072858.10	SIDT1	3	113532232	3_70	0	0.085632891256453	15.5378312760845	2.21917276719325e-05	-2.02173913043611	1
ENSG00000121579.12	NAA50	3	113746012	3_70	0	0.0467024327381752	9.82687996086133	7.65447237850873e-06	1.3461538461541	1
ENSG00000114573.9	ATP6V1A	3	113746914	3_70	0	0.0531981192295031	11.0460096693764	9.80080623449689e-06	1.46923076923032	1
ENSG00000178075.19	GRAMD1C	3	113827178	3_70	0	0.031041221279984	6.02142186068881	3.11743897122562e-06	-0.662162162162313	1
ENSG00000184307.14	ZDHHC23	3	113948387	3_70	0	0.027871722520212	5.02176965200437	2.33442917926326e-06	0.345299145299105	1
ENSG00000151576.10	QTRT2	3	114006229	3_70	0	0.0296309981964301	5.58971579951593	2.76246074309944e-06	-0.540983606557503	1
ENSG00000163617.10	CCDC191	3	114055424	3_70	0	0.0568268457793089	11.6650934389289	1.10560979677976e-05	1.37951021130596	2
ENSG00000181847.11	TIGIT	3	114277245	3_71	0	0.0271784505676075	5.93622036428039	2.69088299496338e-06	-0.63380281690159	1
ENSG00000113845.9	TIMMDC1	3	119497707	3_74	0	0.0242110685313387	4.6788057206762	1.88933545621214e-06	-0.0181040849407463	3
ENSG00000121578.12	B4GALT4	3	119241202	3_74	0	0.0420152793542484	9.80115648226792	6.86822768979751e-06	-1.22222222222286	1
ENSG00000163389.10	POGLUT1	3	119468017	3_74	0	0.180037026713038	23.7026795148296	7.11736735490761e-05	2.63473358290569	2
ENSG00000121594.11	CD80	3	119559846	3_74	0	0.024861488240102	4.92436318443551	2.04191332788223e-06	0.206185567010308	1
ENSG00000144843.11	ADPRH	3	119579733	3_74	0	0.0239708240086611	4.58645172392524	1.83366457792138e-06	-0.1091445427729	1
ENSG00000121577.13	POPDC2	3	119656594	3_74	0	0.0264237555284439	5.48912606774916	2.41912245907921e-06	-0.459677419354888	1
ENSG00000183833.16	MAATS1	3	119702707	3_74	0	0.0406199821731651	9.48612680800816	6.42671083999658e-06	-1.18689180323783	2
ENSG00000163428.3	LRRC58	3	120349385	3_74	0	0.0253536510683778	5.10598408479386	2.15913636183521e-06	0.435897435897546	1
ENSG00000065518.7	NDUFB4	3	120596114	3_74	0	0.0348842489003396	8.0683810423877	4.69435449581257e-06	-1.00256410256348	1
ENSG00000144840.8	RABL3	3	120743477	3_74	0	0.0277799684361777	5.95323434988465	2.7583211690539e-06	-0.589610389610724	1
ENSG00000153767.9	GTF2E1	3	120742729	3_74	0	0.0277211239933679	5.93356698346912	2.74338519391733e-06	0.666140239406324	2
ENSG00000145103.12	ILDR1	3	122021982	3_75	0	0.0667347850014149	12.5178254822644	1.3932891776509e-05	1.53623188405898	1
ENSG00000051341.13	POLQ	3	121546329	3_75	0	0.0319660120293271	5.74253575447283	3.06162694941907e-06	-0.837209302325758	1
ENSG00000163833.7	FBXO40	3	121592799	3_75	0	0.0306609404036867	5.4047699108052	2.76390293261566e-06	0.818897637795257	1
ENSG00000180353.10	HCLS1	3	121659058	3_75	0	0.0292209462062405	4.6927599256223	2.2870871682274e-06	-0.0748663101604214	1
ENSG00000173230.15	GOLGB1	3	121749947	3_75	0	0.0346224222079802	7.15306117819428	4.13056530832021e-06	1.61888005342752	2
ENSG00000173226.16	IQCB1	3	121835482	3_75	0	0.0366741581732019	6.59519823308733	4.03411350107354e-06	0.77832512315267	1
ENSG00000163406.10	SLC15A2	3	121893969	3_75	0	0.0508226302206692	10.2226966058627	8.66528227659573e-06	1.8145783495378	2
ENSG00000121552.3	CSTA	3	122325535	3_76	0	0.0504010110028951	9.33945281263581	7.85092422854174e-06	-1.05604203152336	1
ENSG00000160124.9	CCDC58	3	122408942	3_76	0	0.0315091977027016	4.95989477955529	2.60657313063704e-06	-0.176056338028162	1
ENSG00000114023.15	FAM162A	3	122384273	3_76	0	0.0789081315376352	13.5608964856984	1.78472072262079e-05	1.73991935483864	1
ENSG00000196981.3	WDR5B	3	122416042	3_76	0	0.051339570568093	9.51228047508106	8.145110574477e-06	-1.49599999999976	1
ENSG00000114030.12	KPNA1	3	122514621	3_76	0	0.0935700141378455	15.1805653620539	2.36910738620657e-05	-2.39080459770036	1
ENSG00000138496.16	PARP9	3	122564248	3_76	0	0.110814943135035	16.8005787959908	3.10515066449855e-05	-2.51136363636445	1
ENSG00000173200.12	PARP15	3	122577094	3_76	0	0.111092922632099	16.8251657055211	3.11749559183365e-05	-2.45333333333398	1
ENSG00000173193.13	PARP14	3	122679801	3_76	0	0.0687057038325313	12.2513210209047	1.40389885020856e-05	-1.41767199258365	2
ENSG00000169087.10	HSPBAP1	3	122793842	3_76	0	0.0683684143770902	12.2049294616981	1.39171685521379e-05	1.64628820960742	1
ENSG00000138463.8	DIRC2	3	122795125	3_76	0	0.0422465513907234	7.68984154023437	5.41837126300567e-06	1.16379310344773	1
ENSG00000065485.19	PDIA5	3	123066749	3_76	0	0.0304633658822069	4.64642047577487	2.36078534609983e-06	0.154929577464791	1
ENSG00000121542.11	SEC22A	3	123201160	3_76	0	0.0343299901016347	5.75685899526334	3.29624418039424e-06	-0.69182389937078	1
ENSG00000206527.9	HACD2	3	123580733	3_76	0	0.0313902083414558	4.92476984365847	2.57834033434225e-06	-0.418271477197933	2
ENSG00000160145.15	KALRN	3	124079393	3_77	0	0.0254219909163328	4.75028297712131	2.01413764355102e-06	-0.333333333333163	1
ENSG00000114491.13	UMPS	3	124730083	3_77	0	0.0280886614943974	5.84665494834884	2.73904150839292e-06	1.08534828790036	2
ENSG00000082781.11	ITGB5	3	124894905	3_77	0	0.0964379850523465	17.6171061416805	2.8336277978501e-05	-2.41918328985175	2
ENSG00000173706.12	HEG1	3	125059839	3_77	0	0.043754033798073	9.63265892562166	7.02949921105058e-06	-1.06766917293232	1
ENSG00000221955.10	SLC12A8	3	125212648	3_77	0	0.0263247347044588	5.05824673201354	2.22087501526014e-06	0.438095238095457	1
ENSG00000163848.19	ZNF148	3	125375658	3_78	0	0.041771565988069	6.75961719041837	4.70937164173735e-06	-0.771611729451497	2
ENSG00000144909.7	OSBPL11	3	125594988	3_78	0	0.0384793821376169	5.99426417760715	3.84701672738752e-06	0.827922077921915	1
ENSG00000189366.9	ALG1L	3	125931033	3_78	0	0.0333544793565451	4.66409667718523	2.59466811775281e-06	-0.426037923708083	2
ENSG00000114544.16	SLC41A3	3	126101864	3_78	0	0.0331461865043367	4.60585645525872	2.54626777654333e-06	0.0118354722612556	2
ENSG00000144908.13	ALDH1L1	3	126197935	3_78	0	0.0364661942019655	5.49383296233326	3.34138098499932e-06	0.657037167942097	2
ENSG00000070476.14	ZXDC	3	126475233	3_78	0	0.0453434144380789	7.52565955002027	5.6913971662434e-06	0.909774436090667	1
ENSG00000159685.10	CHCHD6	3	126704594	3_79	0	0.0260842050376626	5.03845141196946	2.19197090751892e-06	-0.36144578313268	1
ENSG00000114554.11	PLXNA1	3	126987682	3_79	0	0.0452920416482092	10.1715441774643	7.68367334109967e-06	1.29772656392809	2
ENSG00000114631.10	PODXL2	3	127628671	3_79	0	0.0286908380247666	5.92174332483986	2.83369378983644e-06	-0.647435897436078	1
ENSG00000114626.17	ABTB1	3	127672535	3_79	0	0.0361546172579124	8.07042796669857	4.86654159220006e-06	-0.993548387096399	1
ENSG00000074416.13	MGLL	3	127755187	3_79	0	0.0249021024077675	4.60869591537083	1.91414209601588e-06	-0.05298013245033	1
ENSG00000175792.11	RUVBL1	3	128153759	3_79	0	0.0250885430518458	4.67780037261058	1.95738939633706e-06	-0.142936787455083	2
ENSG00000132394.10	EEFSEC	3	128153759	3_79	0	0.0250899309768153	4.67831311641039	1.95771224675461e-06	0.160587919136916	2
ENSG00000163902.11	RPN1	3	128683168	3_80	0	0.0491443236671378	9.28609815560631	7.61143842026665e-06	-1.24752475247498	1
ENSG00000177646.18	ACAD9	3	128822417	3_80	0	0.0334059549091026	5.68614749501045	3.16812360232877e-06	-0.571428571428643	1
ENSG00000172780.16	RAB43	3	129122809	3_80	0	0.0299163902824222	4.66120204437959	2.32577246267965e-06	-0.165319197090284	2
ENSG00000240682.9	ISY1	3	129161573	3_80	0	0.0312171847530616	5.05642974969541	2.63267844767281e-06	0.36744186046505	1
ENSG00000181789.14	COPG1	3	129249281	3_80	0	0.0320054917064726	5.2881083268797	2.82283148254377e-06	0.439959739628181	2
ENSG00000183624.13	HMCES	3	129278028	3_80	0	0.03456059746681	6.00212965252585	3.45976594667095e-06	0.600270346469289	2
ENSG00000184897.5	H1FX	3	129315915	3_80	0	0.0343924092673332	5.95675512487886	3.41690144870688e-06	-0.544728662631805	2
ENSG00000172771.11	EFCAB12	3	129428575	3_80	0	0.033653007040148	5.75465470981505	3.23000542827404e-06	0.592794801937835	2
ENSG00000163913.11	IFT122	3	129442145	3_80	0	0.0296744757041462	4.58583217902281	2.26966268458569e-06	-0.053571428571419	1
ENSG00000251287.8	ALG1L2	3	130095685	3_80	0	0.0314265310046061	5.11851639962974	2.68287630019095e-06	-0.417808219178111	1
ENSG00000196455.7	PIK3R4	3	130746630	3_81	0	0.0292890867509036	4.58568288854055	2.24011314666508e-06	-0.00641025641025859	1
ENSG00000017260.19	ATP2C1	3	130860227	3_81	0	0.0303845372054812	4.91623079368813	2.4914088006663e-06	-0.316479400749184	1
ENSG00000198585.11	NUDT16	3	131381465	3_81	0	0.0304562429137866	4.94207567819757	2.5104167545658e-06	0.30402930402926	1
ENSG00000114686.8	MRPL3	3	131502955	3_81	0	0.0368256751321844	6.72401187624713	4.12989770901857e-06	0.805714285714157	1
ENSG00000170819.4	BFSP2	3	133466088	3_82	0	0.0623447916109788	11.3900038331552	1.18436115120221e-05	1.37007874015695	1
ENSG00000196353.11	CPNE4	3	132285293	3_82	0	0.0320470410335023	5.17143121140291	2.7641320985667e-06	-0.519230769230821	1
ENSG00000014257.15	ACPP	3	132317024	3_82	0	0.0403276903575499	7.31047779453002	4.91710200416217e-06	1.18953342928445	2
ENSG00000129048.6	ACKR4	3	132597261	3_82	0	0.0418963560190024	7.66639173095066	5.35707052289215e-06	-0.853018372703328	1
ENSG00000081307.12	UBA5	3	132654315	3_82	0	0.0310667573784944	4.88281350991677	2.5300329008626e-06	-0.317307692307642	1
ENSG00000113971.19	NPHP3	3	132710678	3_82	0	0.0300911736234476	4.58653732848273	2.30188787100418e-06	0.0337078651685419	1
ENSG00000091527.15	CDV3	3	133570429	3_83	0	0.0193654940401795	4.63734856265243	1.49781586724287e-06	-0.072264450614773	2
ENSG00000163781.12	TOPBP1	3	133661592	3_83	0	0.0205507246953534	5.18655299553313	1.77773108609607e-06	0.348017621145191	1
ENSG00000091513.14	TF	3	133745840	3_83	0	0.0386799683179229	11.0546266647668	7.13165450505605e-06	-1.43076923076949	1
ENSG00000154917.10	RAB6B	3	133894944	3_83	0	0.0838948541735206	18.3296136414597	2.56477185901102e-05	-2.05511811023626	1
ENSG00000174640.12	SLCO2A1	3	134051958	3_83	0	0.0196394892542574	4.76721669093283	1.56154745858352e-06	-0.201086956521879	1
ENSG00000114019.14	AMOTL2	3	134375499	3_83	0	0.0248097924707187	6.92974359710924	2.86748003601868e-06	-0.811023622047241	1
ENSG00000182923.16	CEP63	3	134486229	3_83	0	0.0199304699100732	4.90318573830449	1.62988134531043e-06	0.590909090909046	1
ENSG00000129055.12	ANAPC13	3	134487078	3_83	0	0.0213321559460313	5.53172854281736	1.96813876488971e-06	0.787878787878782	1
ENSG00000154928.16	EPHB1	3	134597811	3_83	0	0.0211739972307046	5.46289015115091	1.92923630155133e-06	0.771428571428542	1
ENSG00000174579.3	MSL2	3	136198785	3_84	0	0.0352430656220298	7.50131026563934	4.40931283992083e-06	1.1528662420381	1
ENSG00000118007.12	STAG1	3	136751475	3_84	0	0.0649549624304184	13.2220638317935	1.43242433651907e-05	1.97267792455126	2
ENSG00000066405.12	CLDN18	3	137998902	3_85	0	0.0190174700944771	4.60863273173319	1.46178986860857e-06	-0.0293408971853891	2
ENSG00000114098.17	ARMC8	3	138187696	3_85	0	0.0817593591001724	18.2236927378692	2.48504334554206e-05	-1.89405684754569	1
ENSG00000181322.13	NME9	3	138329935	3_85	0	0.019130591157863	4.66344657201231	1.48797454435187e-06	0.137037037037063	1
ENSG00000114107.8	CEP70	3	138594992	3_85	0	0.0190203208433298	4.61001848723075	1.46244860017697e-06	-0.0564516129032376	1
ENSG00000051382.8	PIK3CB	3	138833967	3_85	0	0.0204707264785674	5.28940075262755	1.80592551399448e-06	-0.685483870967603	1
ENSG00000163864.15	NMNAT3	3	139674109	3_85	0	0.022676588607763	6.23614455260116	2.35859840415429e-06	0.758361545925223	3
ENSG00000069849.10	ATP1B3	3	141851136	3_87	0	0.138271039405749	22.2781977681532	5.13773130992108e-05	2.67499504700549	2
ENSG00000114126.17	TFDP2	3	142149359	3_87	0	0.038757617817852	10.2205940080798	6.60683283747661e-06	1.64705882352949	1
ENSG00000175066.15	GK5	3	142226081	3_87	0	0.0388072355620187	10.2325129922198	6.62300552196559e-06	-1.27272727272735	1
ENSG00000114127.10	XRN1	3	142438693	3_87	0	0.0224840576162835	5.16560242692571	1.93711664342465e-06	0.451977401129839	1
ENSG00000175054.14	ATR	3	142579130	3_87	0	0.021926633857542	4.93328029725623	1.80413013984294e-06	0.23799126637554	1
ENSG00000120756.12	PLS1	3	142596343	3_87	0	0.0238853583053836	5.72531118216907	2.2808197374106e-06	0.63778633802543	2
ENSG00000163710.7	PCOLCE2	3	142889245	3_87	0	0.0315267976991017	8.29956670192118	4.36410695000867e-06	1.1089743589746	1
ENSG00000163714.17	U2SURP	3	142996107	3_87	0	0.0211223739863312	4.58757060817129	1.61616461921869e-06	0.070866141732287	1
ENSG00000181744.8	C3orf58	3	143972262	3_88	0	0.0249127088530183	4.87758511135604	2.0266834195345e-06	-0.284697508896723	1
ENSG00000114698.14	PLSCR4	3	146250765	3_90	0	0.0299582491757789	4.90448337820851	2.45058517142012e-06	0.337078651685405	1
ENSG00000188313.12	PLSCR1	3	146544787	3_90	0	0.0474380511701829	9.1858248359619	7.26783575910565e-06	1.31112701085862	2
ENSG00000153002.11	CPB1	3	148791221	3_91	0	0.0292095971640695	10.7817586664543	5.25261149436005e-06	-1.22956907482567	2
ENSG00000163754.17	GYG1	3	148991343	3_91	0	0.0175115273009341	6.13278893337704	1.79119203492e-06	-0.653225806451766	1
ENSG00000071794.15	HLTF	3	149083285	3_91	0	0.108977143702188	22.3755643978142	4.06695648014103e-05	-2.56507191307602	2
ENSG00000163755.8	HPS3	3	149210028	3_91	0	0.0155410579304952	4.92025738246475	1.27534741587857e-06	0.0599078341013617	1
ENSG00000047457.13	CP	3	149221606	3_91	0	0.0288955209443729	10.5388526191858	5.07906727466922e-06	1.33006562647074	2
ENSG00000169908.11	TM4SF1	3	149378008	3_92	0	0.0267869978750329	5.39038458192695	2.40826292745947e-06	-0.442446043165448	1
ENSG00000114744.8	COMMD2	3	149752844	3_92	0	0.0260722978734392	5.13970116520866	2.23499874509703e-06	-0.40177447543269	2
ENSG00000082996.19	RNF13	3	149812676	3_92	0	0.0247286563536433	4.6494184465665	1.91760546740886e-06	-0.086206896551712	1
ENSG00000070087.13	PFN2	3	150049879	3_92	0	0.0464976575936421	10.5225568349312	8.16041904565387e-06	-1.48818897637833	1
ENSG00000138271.5	GPR87	3	151316814	3_93	0	0.0990988602796365	18.0495290645889	2.98328428521262e-05	2.36609784943176	2
ENSG00000144895.11	EIF2A	3	150546641	3_93	0	0.0236144501431598	4.60484354874222	1.81364725384566e-06	0.124682048810568	2
ENSG00000198843.12	SELENOT	3	150599002	3_93	0	0.0562877862804129	12.6947488035135	1.19178629273595e-05	-1.5529953917049	1
ENSG00000120742.10	SERP1	3	150603228	3_93	0	0.0431663641225162	10.2104925745783	7.35109895999624e-06	-1.29197417764557	2
ENSG00000144893.12	MED12L	3	151085984	3_93	0	0.037322143870667	8.85418313239033	5.5115682359742e-06	0.961240310077112	1
ENSG00000174944.8	P2RY14	3	151278646	3_93	0	0.114607900778775	19.4451074736856	3.71693538365291e-05	-2.47368421052628	1
ENSG00000181631.6	P2RY13	3	151329464	3_93	0	0.0244397230103381	4.92296274229824	2.00670223346704e-06	0.309882747068742	1
ENSG00000169313.9	P2RY12	3	151384664	3_93	0	0.041871846054879	9.92634708360026	6.9322093662426e-06	-1.382113821138	1
ENSG00000152580.8	IGSF10	3	151458602	3_93	0	0.024076379969076	4.78423629380976	1.92116168039775e-06	-0.291553133514985	1
ENSG00000152601.17	MBNL1	3	152292969	3_94	0	0.0362000859562771	9.47898593729633	5.72310331918657e-06	-1.15346534653438	1
ENSG00000169860.6	P2RY1	3	152834408	3_94	0	0.0276268377878827	6.96810087262197	3.21074424166538e-06	-0.956129323895137	2
ENSG00000114790.12	ARHGEF26	3	154120579	3_95	0	0.0377797672633992	8.21379415875614	5.17562972909376e-06	1.31843575418978	1
ENSG00000174953.13	DHX36	3	154324761	3_95	0	0.0261457193888591	4.79428365288819	2.09066489415763e-06	-0.485714285714392	1
ENSG00000240045.1	RP11-451G4.2	3	155293729	3_96	0	0.0499908600913048	9.9884099583974	8.32812190010908e-06	-1.20578231292504	1
ENSG00000114805.16	PLCH1	3	155745426	3_96	0	0.0324350680558663	5.95444165090124	3.22118718717859e-06	0.541353383458614	1
ENSG00000174928.15	C3orf33	3	155806061	3_96	0	0.0334780908104769	6.24864357990093	3.48904476892151e-06	-0.611111111111206	1
ENSG00000169359.13	SLC33A1	3	155766053	3_96	0	0.0404426688724001	8.00823105726051	5.40177522061573e-06	0.877222460751542	2
ENSG00000163655.15	GMPS	3	155871632	3_96	0	0.0304281685541825	5.36112883550853	2.72077208411931e-06	-0.428571428571465	1
ENSG00000169282.17	KCNAB1	3	156037571	3_96	0	0.0326084877584799	6.00400101568652	3.26536340413821e-06	0.68192771084343	1
ENSG00000114850.6	SSR3	3	156554137	3_97	0	0.110022480337419	17.7356698978547	3.25453640543668e-05	2.46301801893663	2
ENSG00000163659.12	TIPARP	3	156672810	3_97	0	0.0274145056306835	4.67109901011233	2.1357951550979e-06	0.382978723404259	1
ENSG00000197980.12	LEKR1	3	156826795	3_97	0	0.131414920547613	19.4525016360176	4.26363720157707e-05	2.5800000000011	1
ENSG00000163660.11	CCNL1	3	157160775	3_97	0	0.0286432568332968	5.07781756980234	2.42582572184191e-06	0.373303621207687	2
ENSG00000163661.3	PTX3	3	157437072	3_97	0	0.0287302457176121	5.10595549176857	2.44667604953053e-06	-0.455284552845662	1
ENSG00000168779.19	SHOX2	3	158106687	3_98	0	0.0341881381800884	8.33267393617267	4.75138195606005e-06	-1.47402048062258	2
ENSG00000174891.12	RSRC1	3	158106120	3_98	0	0.0245351055381137	5.25352360149144	2.14980329251903e-06	-0.165183353187326	2
ENSG00000168827.14	GFM1	3	158644602	3_98	0	0.0232090270499122	4.73911767714396	1.83448655472341e-06	0.114864864864849	1
ENSG00000079257.7	LXN	3	158672071	3_98	0	0.0257409601371852	5.69818822798758	2.44636716364739e-06	-0.585311206265134	3
ENSG00000118849.9	RARRES1	3	158732291	3_98	0	0.0350000618392031	8.55073665588403	4.99151578175495e-06	0.621118012422096	1
ENSG00000118855.18	MFSD1	3	158741943	3_98	0	0.0248535833036202	5.37314480184898	2.22729459337805e-06	-0.666666666666983	1
ENSG00000151967.18	SCHIP1	3	159839749	3_99	0	0.0516858246267272	10.5541107434375	9.09815229208213e-06	1.32768361581929	1
ENSG00000168811.6	IL12A	3	160013032	3_99	0	0.0337365812557823	6.57358397314278	3.69882165304534e-06	0.734374999999909	1
ENSG00000068885.14	IFT80	3	160401737	3_99	0	0.0363082047470379	7.25700235761264	4.39462827442895e-06	0.999999999999823	1
ENSG00000113810.15	SMC4	3	160399019	3_99	0	0.0586196730870346	11.7351633810769	1.1473413296557e-05	-1.51408450704246	1
ENSG00000186432.8	KPNA4	3	160557243	3_99	0	0.0276392760613019	4.72246731865233	2.17698647215017e-06	-0.215579064225726	2
ENSG00000163590.13	PPM1L	3	160755120	3_99	0	0.0335972985487449	6.53512066349441	3.66199776478966e-06	-0.840277777778032	1
ENSG00000169255.13	B3GALNT1	3	161105371	3_99	0	0.0428650260026844	8.80428023206608	6.29443936625303e-06	-0.970723663993928	2
ENSG00000114200.9	BCHE	3	165837050	3_102	0	0.0247319441412811	4.60748387052868	1.90056263184897e-06	0.127809240676031	2
ENSG00000114209.14	PDCD10	3	167734716	3_103	0	0.026716075775621	4.73860496526571	2.11146203650571e-06	-0.19317067235343	2
ENSG00000163536.12	SERPINI1	3	167735203	3_103	0	0.0267153940073227	4.73836837290046	2.11130273419071e-06	-0.192052980132422	1
ENSG00000173905.8	GOLIM4	3	168096432	3_103	0	0.0363027402428829	7.58675704968607	4.59362660674507e-06	0.961538461538412	1
ENSG00000188306.6	LRRIQ4	3	169822202	3_104	0	0.0228813811390453	6.52025336278943	2.4883233370103e-06	0.712918660287453	1
ENSG00000184378.2	ACTRT3	3	169769962	3_104	0	0.0186737692316662	4.64097977862578	1.44544565930395e-06	0.187399030694649	1
ENSG00000171757.15	LRRC34	3	169813035	3_104	0	0.025386100620612	7.48227746046739	3.16803456615178e-06	0.790356394129725	1
ENSG00000173890.16	GPR160	3	170038072	3_104	0	0.0194191855882421	5.00272489169077	1.620308606479e-06	0.231740315223293	2
ENSG00000173889.15	PHC3	3	170181879	3_104	0	0.0203443892516637	5.43302385380053	1.84351371975402e-06	-0.470588235294338	1
ENSG00000136603.13	SKIL	3	170357913	3_104	0	0.0196664340065775	5.11967602872042	1.67929967733354e-06	-0.399999999999987	1
ENSG00000163577.7	EIF5A2	3	170908398	3_104	0	0.0187601776980096	4.68363887147251	1.46548188705455e-06	0.115273780321388	2
ENSG00000075651.15	PLD1	3	171810805	3_105	0	0.0352643242705348	9.20246491458515	5.41252408953333e-06	-1.08888888888869	1
ENSG00000121858.10	TNFSF10	3	172523209	3_105	0	0.0405341299030566	10.5415295423156	7.12663622004319e-06	1.36969696969751	1
ENSG00000144962.6	SPATA16	3	172954477	3_106	0	0.0542360024067801	12.0783294618052	1.0925835277955e-05	-1.41592920353907	1
ENSG00000144959.9	NCEH1	3	172711343	3_106	0	0.0267918328299094	5.50646140784211	2.46056663147345e-06	-0.464285714285494	1
ENSG00000172667.10	ZMAT3	3	179072373	3_110	0	0.0637412910613372	13.8318572187715	1.47048791117063e-05	1.5748031496066	1
ENSG00000121879.3	PIK3CA	3	179147773	3_110	0	0.128257320719422	20.5008397828256	4.38544754247769e-05	-2.38216560509565	1
ENSG00000171121.16	KCNMB3	3	179266787	3_110	0	0.0310808653616269	7.12034411321155	3.69108622364663e-06	-0.876811594202574	1
ENSG00000171109.18	MFN1	3	179347700	3_110	0	0.123547962984214	20.1382869690386	4.14971451709769e-05	-2.50000000000118	1
ENSG00000114450.9	GNB4	3	179451249	3_110	0	0.0255186882952542	5.2911225904369	2.25198906078251e-06	-0.750376573486823	2
ENSG00000058056.8	USP13	3	179652649	3_110	0	0.0381443735704136	9.02507993436433	5.74171523790778e-06	1.11518324607372	1
ENSG00000114757.18	PEX5L	3	180037206	3_111	0	0.0357577271895998	6.07187975121371	3.62120552515895e-06	0.691703389806622	2
ENSG00000114416.17	FXR1	3	180867167	3_111	0	0.0307759023064358	4.67714303377981	2.40077550712734e-06	-0.124293785310704	1
ENSG00000145075.11	CCDC39	3	180870597	3_111	0	0.0918987636463259	14.9456835860021	2.29079147289354e-05	-1.93641618497161	1
ENSG00000205981.6	DNAJC19	3	180990173	3_111	0	0.0479972833066591	8.81803835627381	7.05909043472923e-06	-1.55555555555511	1
ENSG00000058063.15	ATP11B	3	182793079	3_112	0	0.0582814973821267	14.7626391696987	1.43500961709571e-05	1.85221674876807	1
ENSG00000078070.12	MCCC1	3	183083204	3_112	0	0.0374302101497336	10.6222141726976	6.63128089696866e-06	-1.49932655314444	2
ENSG00000176597.11	B3GNT5	3	183253017	3_112	0	0.0209349844973314	5.23142631533417	1.82663957186738e-06	-0.369829683698288	1
ENSG00000053524.12	MCF2L2	3	183423240	3_112	0	0.0244015461182818	6.64960452992604	2.7062833631657e-06	-0.761904761904694	1
ENSG00000172578.11	KLHL6	3	183555341	3_112	0	0.0250053240574842	6.87601874971392	2.86767311676591e-06	0.872180451128243	1
ENSG00000180834.7	MAP6D1	3	183825503	3_112	0	0.0242530434872661	6.59306731163542	2.66694378010185e-06	0.62698412698395	1
ENSG00000175193.13	PARL	3	183884463	3_112	0	0.0198511149987428	4.73983694348496	1.56930880865303e-06	-0.0487804878048721	1
ENSG00000114770.16	ABCC5	3	184019094	3_112	0	0.0340375072287862	9.73807714174064	5.52829312851668e-06	-1.49193548387098	1
ENSG00000145191.12	EIF2B5	3	184135073	3_113	0	0.026309083427372	5.2403634837287	2.2994672862747e-06	0.625806451613329	1
ENSG00000161202.17	DVL3	3	184153137	3_113	0	0.313864759441606	29.2057883329088	0.000152887364768265	-3.21231334202304	2
ENSG00000161203.13	AP2M1	3	184174505	3_113	0	0.0308646369848677	6.72202999291608	3.46036351940136e-06	-1.19047619047577	1
ENSG00000161204.11	ABCF3	3	184187521	3_113	0	0.0530230705248832	11.7687196136425	1.04076863429081e-05	-1.43735224586295	1
ENSG00000145198.14	VWA5B2	3	184230365	3_113	0	0.0260464933259155	5.14736591752395	2.23611641704609e-06	0.23555033973075	2
ENSG00000145194.17	ECE2	3	184250056	3_113	0	0.0263456693346834	5.253245788507	2.30832557462554e-06	0.604316546762488	1
ENSG00000175166.16	PSMD2	3	184298477	3_113	0	0.0348829187644046	7.85958332187983	4.57269720865292e-06	-1.14812684094432	2
ENSG00000114859.15	CLCN2	3	184362172	3_113	0	0.0308158034841223	6.70730337016381	3.44731962178493e-06	0.610738255033782	1
ENSG00000182580.2	EPHB3	3	184564574	3_113	0	0.0287300623054138	6.0567540711378	2.90226198496185e-06	-0.64556962025306	1
ENSG00000177383.4	MAGEF1	3	184711626	3_113	0	0.256749463042114	27.0918793136824	0.00011601356749987	2.99295774647999	1
ENSG00000156931.15	VPS8	3	184812350	3_113	0	0.0251207489143831	4.81201647239441	2.01613585694574e-06	0.570281124497821	1
ENSG00000113790.10	EHHADH	3	185284438	3_113	0	0.0457651056278667	10.3909078983005	7.93136743891717e-06	-1.62416107382538	1
ENSG00000073803.13	MAP3K13	3	185284438	3_113	0	0.0457651056278667	10.3909078983005	7.93136743891717e-06	-1.62416107382538	1
ENSG00000145192.12	AHSG	3	186613180	3_114	0	0.0501212724672381	11.9646492801291	1.0001892131766e-05	-1.48587570621449	1
ENSG00000113889.11	KNG1	3	186717030	3_114	0	0.0337803427967953	8.28406072735093	4.66731843019804e-06	1.01062325201606	2
ENSG00000163898.9	LIPH	3	185553061	3_114	0	0.0231666122552496	4.78523058332866	1.84895143979747e-06	0.34972677595623	1
ENSG00000163904.12	SENP2	3	185582607	3_114	0	0.0592814220383123	13.5391521103428	1.33865968993468e-05	1.64893025059641	2
ENSG00000058866.14	DGKG	3	186362201	3_114	0	0.0231172738508281	4.76549325631012	1.83740368331297e-06	-0.202072538860122	1
ENSG00000213139.7	CRYGS	3	186504714	3_114	0	0.0307752517208637	7.41830042172644	3.80772992010308e-06	0.856000000000123	1
ENSG00000156976.16	EIF4A2	3	186783242	3_114	0	0.024290402512426	5.22385393832037	2.11634195886925e-06	-0.411089866156652	1
ENSG00000163918.10	RFC4	3	186807133	3_114	0	0.025705658279496	5.74850206036345	2.46458344451326e-06	-0.543506424670397	2
ENSG00000181092.9	ADIPOQ	3	186842019	3_114	0	0.0781613429867941	16.1480398394303	2.10509611964262e-05	-1.76708860759508	1
ENSG00000073849.14	ST6GAL1	3	186930256	3_114	0	0.0342538166668512	8.41349607555668	4.80668399185067e-06	-1.00590465225728	2
ENSG00000136514.2	RTP4	3	187368612	3_115	0	0.00678429982090245	6.04632583548372	6.84158434924864e-07	-0.514767932489335	1
ENSG00000145012.13	LPP	3	188152990	3_115	0	0.0308384058618687	19.6715152802273	1.01178873547643e-05	-2.015151515152	1
ENSG00000090530.9	P3H2	3	190122493	3_116	0	0.0482187106158789	7.9909328595207	6.42648029594787e-06	0.909604519773797	1
ENSG00000152492.13	CCDC50	3	191320340	3_117	0	0.0291000249707197	9.91940404622973	4.81436538585892e-06	-1.28859060402701	1
ENSG00000188958.9	UTS2B	3	191321457	3_117	0	0.0348322063547747	11.5899561025346	6.73322118528721e-06	-1.44727950025202	2
ENSG00000180611.6	MB21D2	3	192900531	3_118	0	0.27587596858237	29.2005106884504	0.000134358276252583	-3.3129770992356	1
ENSG00000198836.8	OPA1	3	193593967	3_118	0	0.165484483672809	24.0216392208051	6.63009917679242e-05	-2.65632175225272	2
ENSG00000145014.17	TMEM44	3	194615918	3_119	0	0.030462691641437	5.14242978039547	2.6127433441955e-06	0.38996138996143	1
ENSG00000041802.10	LSG1	3	194656983	3_119	0	0.0316910691446237	5.5095996242987	2.91217210088635e-06	-0.495137021789034	2
ENSG00000185112.5	FAM43A	3	194685776	3_119	0	0.0287396623762185	4.60197969207529	2.20590327422082e-06	-0.055118110236232	1
ENSG00000173950.15	XXYLT1	3	195271242	3_120	0	0.0225721412929837	5.09093287450467	1.91659449532857e-06	0.422818791946546	1
ENSG00000114331.13	ACAP2	3	195443245	3_120	0	0.0255265281918502	6.23002821239942	2.65241741247621e-06	-0.831739961758852	1
ENSG00000184203.7	PPP1R2	3	195577923	3_120	0	0.0215115126979976	4.6455902633234	1.66675574060035e-06	0.123076923076904	1
ENSG00000072274.12	TFRC	3	196082264	3_120	0	0.0369485653682533	9.66450896035843	5.95576398208505e-06	-1.18749999999974	1
ENSG00000163959.9	SLC51A	3	196211106	3_120	0	0.145018172877172	22.6323917028465	5.47410326164963e-05	-2.51063829787201	1
ENSG00000161217.11	PCYT1A	3	196287495	3_121	0	0.0667240173292246	16.460947518429	1.83188042676437e-05	-2.45823579102197	2
ENSG00000213123.10	TCTEX1D2	3	196317854	3_121	0	0.0212441888873101	6.04344978199738	2.14133777039754e-06	-0.970439583508002	3
ENSG00000145107.15	TM4SF19	3	196338325	3_121	0	0.0598229402916236	15.6773733914043	1.56423198679632e-05	-1.76691729323268	1
ENSG00000163960.11	UBXN7	3	196432798	3_121	0	0.0234640629341425	7.00978324135013	2.74326592607597e-06	0.722727272726879	1
ENSG00000163961.4	RNF168	3	196503573	3_121	0	0.0210624529279667	5.98540996693254	2.10263047989558e-06	-0.474358974359191	1
ENSG00000185798.7	WDR53	3	196567846	3_121	0	0.0705936522912014	16.9700813093949	1.9980653123219e-05	2.16535433070799	1
ENSG00000174004.5	NRROS	3	196641320	3_121	0	0.0755274804546341	17.7489361025816	2.23582304748116e-05	1.80459770114973	1
ENSG00000119231.10	SENP5	3	196872451	3_121	0	0.0202082574063032	5.5833391779449	1.88184124113294e-06	-0.608391608391374	1
ENSG00000114503.10	NCBP2	3	196943041	3_121	0	0.0202135991617446	5.58113490845623	1.88159554192429e-06	0.591549295774433	1
[truncated: 6,965 more rows]
