# Supplementary material for: Adjusting for genetic confounders in transcriptome-wide association studies improves discovery of risk genes of complex traits
Source: Nat Genet. 2024 Jan 26;56(2):336–47. doi: 10.1038/s41588-023-01648-9 (PMC10864181; doi:10.1038/s41588-023-01648-9)
Supplement: Supplementary file 5 — cTWAS results of all analyzed genes across all tissues for IBD, SCZ, and SBP. Results are stored separately for each combination of traits and tissues. Column legends for each set of results are the same as in Supplementary Table 1. [file 41588_2023_1648_MOESM5_ESM.zip › IBD_Colon_Sigmoid.csv]

id	genename	chrom	pos	region_tag	cs_index	PIP	tau2	PVE	z	num_eqtl
ENSG00000237330.2	RNF223	1	1074660	1_1	0	0.0185623475554666	9.62353882185487	2.97939310380432e-06	-1.03333333333338	1
ENSG00000188976.10	NOC2L	1	959139	1_1	0	0.0208400325463727	11.0287710964623	3.83341308932683e-06	-1.34710743801646	1
ENSG00000187961.13	KLHL17	1	960326	1_1	0	0.0111343446341448	4.99110904322085	9.26876397982182e-07	0.316666666666591	1
ENSG00000187583.10	PLEKHN1	1	966179	1_1	0	0.0110424757655426	4.9103502381826	9.04355179636368e-07	0.27935222672076	1
ENSG00000187642.9	PERM1	1	978509	1_1	0	0.011860453635949	5.54107088531952	1.09611245273845e-06	-0.482993197279068	1
ENSG00000187608.8	ISG15	1	1002308	1_1	0	0.0154708388826983	7.90876980208435	2.04071757039873e-06	0.873350923482612	1
ENSG00000188157.14	AGRN	1	981935	1_1	0	0.0124695984478592	5.84517642231326	1.2156545998489e-06	-0.45918367346927	1
ENSG00000131591.17	C1orf159	1	1091327	1_1	0	0.0134567480821678	6.68247043721778	1.49981355371639e-06	0.703491776467738	2
ENSG00000162571.13	TTLL10	1	1173724	1_1	0	0.0409877892631368	22.1177672404037	1.5120142479123e-05	3.4402985074627	1
ENSG00000186891.13	TNFRSF18	1	1172462	1_1	0	0.0385270067898719	21.2682998133604	1.36665265326545e-05	-3.35856573705171	1
ENSG00000186827.10	TNFRSF4	1	1214801	1_1	0	0.0116648627652789	8.49049909524444	1.65185894482297e-06	-2.11520737327227	1
ENSG00000162572.20	SCNN1D	1	1280332	1_1	0	0.0165962447198258	11.7373578856831	3.24892946336498e-06	2.53227785981417	2
ENSG00000131584.18	ACAP3	1	1290579	1_1	0	0.0140708598135082	10.767817024493	2.52701842735874e-06	-2.44230769230779	1
ENSG00000127054.20	INTS11	1	1323147	1_1	0	0.0393668993656504	17.5337097538358	1.15123803289987e-05	2.0720338983056	1
ENSG00000224051.6	CPTP	1	1327586	1_1	0	0.0155212912102819	14.0325463538664	3.63265737745617e-06	3.26953124999982	1
ENSG00000169962.4	TAS1R3	1	1331096	1_1	0	0.0114195489124974	6.99147437991071	1.33161238307225e-06	1.60740740740759	1
ENSG00000107404.19	DVL1	1	1351587	1_1	0	0.0111410965908822	6.64750518474767	1.23522686845012e-06	-1.53731343283568	1
ENSG00000162576.16	MXRA8	1	1361438	1_1	0	0.0155446971185043	14.8939061169859	3.86145503444109e-06	-3.25679345771206	3
ENSG00000175756.13	AURKAIP1	1	1375267	1_1	0	0.0156507936021756	11.2215385238931	2.92919898154199e-06	-2.43212237093819	1
ENSG00000221978.11	CCNL2	1	1400410	1_1	1	0.285090771906353	28.4119568716719	0.000135096597827025	-5.10119047618894	1
ENSG00000242485.5	MRPL20	1	1407232	1_1	0	0.0197381000462012	16.0624046427197	5.28781209567804e-06	3.03723404255202	1
ENSG00000235098.8	ANKRD65	1	1418181	1_1	0	0.0456013100798201	25.9030296948983	1.97009871928857e-05	-4.15216242507078	2
ENSG00000215915.9	ATAD3C	1	1434243	1_1	0	0.0133656722449448	12.4312275599952	2.77118123270378e-06	-3.17490477132059	2
ENSG00000179403.11	VWA1	1	1434687	1_1	0	0.0177012677927721	16.596317693643	4.89977590388273e-06	3.60117126431706	2
ENSG00000160072.19	ATAD3B	1	1497606	1_1	0	0.010729599438658	4.80899100672001	8.60592544760652e-07	-0.628456928951501	3
ENSG00000205090.8	TMEM240	1	1544846	1_1	0	0.0152184444280893	8.81776992498463	2.23814970033617e-06	-1.89709762533037	1
ENSG00000215790.6	SLC35E2	1	1697467	1_1	0	0.0142836236943544	16.273309434467	3.87680885007111e-06	3.63087608125842	3
ENSG00000008130.15	NADK	1	1781909	1_1	2	0.123894983049004	24.2658170741761	5.01428189381603e-05	4.48818897637803	1
ENSG00000078369.17	GNB1	1	1890472	1_1	0	0.0110457108328196	6.89912571973304	1.27100668311356e-06	1.47524752475251	1
ENSG00000169885.9	CALML6	1	1910480	1_1	0	0.0173824123436126	9.81482165301508	2.84546053090924e-06	1.4275417073761	2
ENSG00000178821.12	TMEM52	1	1918989	1_1	0	0.0192102106762845	17.8782052358218	5.72817334246192e-06	3.82945736434101	1
ENSG00000205116.3	TMEM88B	1	1425822	1_1	0	0.0203896770430965	13.0582166257231	4.44072951877658e-06	2.29376854599461	1
ENSG00000187730.8	GABRD	1	2017202	1_2	0	0.0125418368046597	4.63063585263443	9.68638843930604e-07	0.15202013279694	2
ENSG00000067606.16	PRKCZ	1	2050397	1_2	0	0.012578772113278	4.6504984327063	9.75658555267426e-07	0.13714285714281	1
ENSG00000162585.16	FAAP20	1	2163093	1_2	0	0.0126541052100979	4.73835584505963	1.0000442548204e-06	-0.249267390933055	3
ENSG00000157933.9	SKI	1	2228951	1_2	0	0.0145560857797383	6.12842077195684	1.48782991895748e-06	0.574380165289296	1
ENSG00000116151.13	MORN1	1	2367197	1_2	0	0.0139162308324824	5.57595825194968	1.29419954544785e-06	0.481212372691612	2
ENSG00000157916.19	RER1	1	2391287	1_2	0	0.0169915281270396	7.03269756864976	1.99303298274889e-06	0.528384279475919	1
ENSG00000157911.9	PEX10	1	2409065	1_2	0	0.0132288245942329	5.02498941159944	1.10870629807907e-06	-0.0428571428571486	1
ENSG00000149527.17	PLCH2	1	2425928	1_2	0	0.0129951464111269	5.0703846510141	1.09896077022964e-06	0.291322314049562	1
ENSG00000157870.14	FAM213B	1	2569625	1_2	0	0.0365504005892156	13.5663695788949	8.2701976858408e-06	-1.24804948759678	2
ENSG00000142606.15	MMEL1	1	2632573	1_2	0	0.0129412182830779	12.004781697243	2.59113198433411e-06	2.83210263731292	2
ENSG00000215912.12	TTC34	1	2800905	1_2	0	0.0130040438799436	12.7840685567368	2.77273026462319e-06	-2.98368811928084	2
ENSG00000130762.14	ARHGEF16	1	3454845	1_2	0	0.0149254981878846	6.17509385699592	1.53720753494354e-06	-0.611111111111326	1
ENSG00000162591.15	MEGF6	1	3562032	1_2	0	0.0145535027697296	6.04447355859432	1.46718919686708e-06	0.624113475177368	1
ENSG00000078900.14	TP73	1	3661226	1_2	0	0.0135947593468093	5.37224683160826	1.21811302812637e-06	0.427312775330474	1
ENSG00000116213.15	WRAP73	1	3654319	1_2	0	0.0182395301825602	8.11144171647115	2.46758320148862e-06	0.940298507462562	1
ENSG00000235169.7	SMIM1	1	3772285	1_3	0	0.0389406854400488	12.3593278115355	8.02709769600632e-06	-1.45399281508894	2
ENSG00000130764.9	LRRC47	1	3796763	1_3	0	0.0260841796589607	8.6086800185349	3.74518998999232e-06	1.12337662337692	1
ENSG00000116198.12	CEP104	1	3852155	1_3	0	0.0302303782781658	9.98716810005359	5.03553996351136e-06	-1.28148148148166	1
ENSG00000169598.15	DFFB	1	3857251	1_3	0	0.0254847151487992	8.39162867576852	3.56686069076931e-06	-1.0748788406226	2
ENSG00000198912.10	C1orf174	1	3891607	1_3	0	0.0555448884577275	15.704090854962	1.45484593103204e-05	1.76258216673366	3
ENSG00000069424.14	KCNAB2	1	5991819	1_5	0	0.0179750668753432	4.64517296499813	1.3926196222856e-06	0.176258992805669	1
ENSG00000158286.12	RNF207	1	6206026	1_5	0	0.2160851563399	28.427796924607	0.000102453840966903	2.79774843416719	2
ENSG00000116251.9	RPL22	1	6209280	1_5	0	0.0259268554635481	8.05894696728526	3.48488338658045e-06	-1.1811320754716	1
ENSG00000116237.15	ICMT	1	6235565	1_5	0	0.0185781742941997	4.95237395038637	1.53453418984159e-06	-0.547752808988491	1
ENSG00000069812.11	HES2	1	6424818	1_5	0	0.187078669908965	26.9657134507513	8.41387962291782e-05	-3.61012961633061	2
ENSG00000187017.15	ESPN	1	6424818	1_5	0	0.0182653676445476	4.79430518436313	1.46054250200232e-06	0.384868421052569	1
ENSG00000215788.9	TNFRSF25	1	6466259	1_5	0	0.164600639219801	25.6874139540351	7.05199519111666e-05	3.38515901060074	1
ENSG00000162408.10	NOL9	1	6554170	1_5	0	0.0304904100282237	9.57418995440534	4.86883895788514e-06	-1.40641711229959	1
ENSG00000204859.12	ZBTB48	1	6589543	1_5	0	0.0416358910607463	12.4948113697074	8.67676176282522e-06	-1.59840425531936	1
ENSG00000041988.15	THAP3	1	6625791	1_5	0	0.0181345435985361	4.72736371430568	1.42983443773394e-06	-0.0671641791044753	1
ENSG00000007923.15	DNAJC11	1	6701642	1_5	0	0.018995872588507	5.15932853225235	1.63460392349374e-06	-0.635972032300279	2
ENSG00000049245.12	VAMP3	1	7773891	1_6	0	0.0104399102698797	4.66823640203738	8.12848694161754e-07	0.0128205128205099	1
ENSG00000116288.12	PARK7	1	7954388	1_6	0	0.0478655681684252	44.1478176943754	3.52445982510355e-05	-6.19115794166675	3
ENSG00000116285.12	ERRFI1	1	8026467	1_6	0	0.0553436281661409	30.6764093019643	2.83160229811408e-05	-4.33858267716697	1
ENSG00000074800.13	ENO1	1	8887489	1_6	0	0.0322207168156353	14.7529568888981	7.92819597562356e-06	-1.35999999999976	1
ENSG00000180758.11	GPR157	1	9128930	1_6	0	0.0192708120419486	10.3306691052542	3.320385986539e-06	-1.14480408858642	1
ENSG00000049239.12	H6PD	1	9235735	1_6	0	0.0249499799113022	12.5264031674141	5.21262750617699e-06	1.60946499921284	3
ENSG00000171612.6	SLC25A33	1	9539060	1_7	0	0.0348463462322738	10.7079856527119	6.22336300189501e-06	1.29591836734644	1
ENSG00000171608.15	PIK3CD	1	9689877	1_7	0	0.023883999039386	7.16566818885147	2.85445923143398e-06	0.753731343283597	1
ENSG00000171603.16	CLSTN1	1	9824341	1_7	0	0.0259879015888085	8.03921374450192	3.48453551117488e-06	-1.00888888888822	1
ENSG00000173614.13	NMNAT1	1	9943262	1_7	0	0.0193222427671951	5.27917584237789	1.7013112269983e-06	-0.43195266272178	1
ENSG00000162444.11	RBP7	1	9908130	1_7	0	0.0220306113514781	6.45688627634854	2.37251950722897e-06	0.673913043478407	1
ENSG00000130939.18	UBE4B	1	10033012	1_7	0	0.0188399986429683	4.96604433511916	1.56045613580675e-06	-0.451301950938562	2
ENSG00000054523.17	KIF1B	1	10210438	1_7	0	0.0223320343955623	6.51783605674101	2.42768215560779e-06	0.633802816901768	1
ENSG00000142657.20	PGD	1	10398423	1_7	0	0.0199953570200814	5.52411981175757	1.84226608832659e-06	0.532258064516222	1
ENSG00000175279.21	CENPS	1	10429947	1_7	0	0.0181739149119	4.65035111346168	1.40959496716834e-06	-0.126893052744507	2
ENSG00000241563.3	CORT	1	10440280	1_7	0	0.0181217813899718	4.62230549020496	1.39707473040947e-06	0.0680382334486393	2
ENSG00000175262.14	C1orf127	1	10982502	1_8	0	0.017272213037427	4.61959086192605	1.33079636260883e-06	0.101910828025476	1
ENSG00000116649.9	SRM	1	11060199	1_8	0	0.0197501160808092	5.86737167984963	1.93273965952737e-06	-0.647986330197425	2
ENSG00000171824.13	EXOSC10	1	11067454	1_8	0	0.0286884941536182	9.35003399904724	4.4738461850626e-06	-1.46757003899813	2
ENSG00000171819.4	ANGPTL7	1	11189075	1_8	0	0.0366229120209163	11.635914094112	7.10744463785052e-06	-1.75177304964527	1
ENSG00000198793.12	MTOR	1	11262099	1_8	0	0.0397872344965623	12.4135661944264	8.23759476151645e-06	-1.77697841726544	1
ENSG00000116661.9	FBXO2	1	11656698	1_8	0	0.0172904357662911	4.62940093144916	1.33502942845089e-06	-0.0912698412698254	1
ENSG00000116663.10	FBXO6	1	11661797	1_8	0	0.0174878403948002	4.73501566204562	1.38107640750426e-06	-0.154826597108427	2
ENSG00000162490.6	DRAXIN	1	11692083	1_8	0	0.0237757510237411	7.59626527210749	3.01227399336055e-06	0.828947368421484	1
ENSG00000204518.2	AADACL4	1	12644197	1_9	0	0.0195206941526147	7.76690783596604	2.52873613385325e-06	0.870703764320294	1
ENSG00000177674.15	AGTRAP	1	11738678	1_9	0	0.0228071441529684	9.21672990904615	3.5059674042162e-06	-1.0193721821994	2
ENSG00000177000.10	MTHFR	1	11809173	1_9	0	0.0153282977939601	5.51762566893212	1.41060775837667e-06	-0.666666666666646	1
ENSG00000011021.21	CLCN6	1	11806394	1_9	0	0.0257604472878952	10.3527346524316	4.44803901628718e-06	-1.34207680076902	2
ENSG00000116685.15	KIAA2013	1	11926564	1_9	0	0.0785219684066654	20.8526992879792	2.73094883780776e-05	-2.58730158730045	1
ENSG00000083444.16	PLOD1	1	11940783	1_9	0	0.0161198303865372	5.98571516391401	1.60929855036806e-06	-0.724137931034664	1
ENSG00000120949.14	TNFRSF8	1	12080531	1_9	0	0.120079389536692	24.9419237619951	4.99526490520053e-05	2.93793103448273	1
ENSG00000048707.13	VPS13D	1	12230088	1_9	0	0.0200316542886658	8.00754335844046	2.67532298576949e-06	-0.924242424242004	1
ENSG00000162496.8	DHRS3	1	12588370	1_9	0	0.0640809148974141	18.9185234707308	2.02197623715768e-05	-1.99596774193474	1
ENSG00000162493.16	PDPN	1	13582937	1_10	0	0.0327540778900909	9.04054153496347	4.93878282110171e-06	1.05187743420042	2
ENSG00000116731.22	PRDM2	1	13699077	1_10	0	0.0322931613733138	8.90786749294667	4.7978251487203e-06	-1.18161434977596	1
ENSG00000189337.16	KAZN	1	13892372	1_10	0	0.0243819753137309	6.28190002464891	2.55458297320272e-06	-0.674999999999781	1
ENSG00000142621.19	FHAD1	1	15246763	1_11	0	0.00929731939445244	5.40495526808188	8.38127248529539e-07	0.412196485962164	3
ENSG00000142634.12	EFHD2	1	15411324	1_11	0	0.0104721106874835	6.49270818850389	1.13401869358946e-06	0.652631578947571	1
ENSG00000132906.17	CASP9	1	15526794	1_11	0	0.00894941588409748	4.99938289253346	7.46227407460749e-07	-0.382113821138194	1
ENSG00000116138.12	DNAJC16	1	15527056	1_11	0	0.00937164916354738	5.36809249599571	8.39065989791737e-07	-0.723880597014661	1
ENSG00000116771.5	AGMAT	1	15584636	1_11	0	0.0107954094125632	6.65107677210435	1.19754318577073e-06	-0.916660747003216	2
ENSG00000197312.11	DDI2	1	15617889	1_11	0	0.0131237965185715	8.57375690318246	1.87668230560342e-06	1.07333333333299	1
ENSG00000116786.11	PLEKHM2	1	15684135	1_11	0	0.0215168667511955	12.9191505878286	4.63631672260015e-06	1.91187739463675	1
ENSG00000162461.7	SLC25A34	1	15735883	1_11	0	0.00858366364142116	4.62414885623773	6.62010080721301e-07	0.0399999999999938	1
ENSG00000162458.12	FBLIM1	1	15756481	1_11	0	0.0092602021053011	5.25467590409436	8.11570973693973e-07	0.790598290598117	1
ENSG00000116809.11	ZBTB17	1	15976487	1_11	0	0.012603780513941	8.06314253930635	1.69498271791514e-06	-1.18897637795226	1
ENSG00000186510.11	CLCNKA	1	16018873	1_11	0	0.0151738451905793	9.89906536338069	2.50524351377428e-06	-1.19367588932741	1
ENSG00000173641.17	HSPB7	1	16019124	1_11	0	0.0146204816673381	9.42128367172484	2.29737487207907e-06	-1.41198941381211	2
ENSG00000184908.17	CLCNKB	1	16043720	1_11	0	0.0594684891261612	22.4062333413961	2.22236743636447e-05	-2.45406555429823	2
ENSG00000142627.12	EPHA2	1	16204221	1_11	0	0.00942308350990584	5.46472714188424	8.58858518885606e-07	-0.666666666666636	1
ENSG00000142632.16	ARHGEF19	1	16203554	1_11	0	0.00996992604094027	5.98235633949076	9.94773758781678e-07	0.542857142857073	1
ENSG00000132881.11	RSG1	1	16237140	1_11	0	0.00870489362257143	4.76396611954403	6.91659327387381e-07	0.0218978102189806	1
ENSG00000055070.16	SZRD1	1	16352580	1_11	0	0.0234819169327762	13.8247658321623	5.41441371125836e-06	-1.65648854961864	1
ENSG00000157191.19	NECAP2	1	16444979	1_11	0	0.00859300494661797	4.63115781956258	6.63735044316256e-07	0.0431654676259056	1
ENSG00000183888.4	C1orf64	1	16004227	1_11	0	0.0172694204518592	11.127513782336	3.2050588603669e-06	-1.29094729086529	2
ENSG00000058453.16	CROCC	1	16949400	1_12	0	0.020537292708026	5.37132080287908	1.83985835778036e-06	-0.506666666666619	1
ENSG00000117122.13	MFAP2	1	16988930	1_12	0	0.0194721565128051	4.87532263470568	1.58335215893741e-06	0.375999999999934	1
ENSG00000159363.17	ATP13A2	1	17011965	1_12	0	0.0214219221231453	5.76424241933062	2.05949517497258e-06	0.614285714285821	1
ENSG00000117118.9	SDHB	1	17053774	1_12	0	0.0228656940879707	6.37223693658742	2.43016862831822e-06	-0.708154506437634	1
ENSG00000179051.13	RCC2	1	17439009	1_12	0	0.0189576413200491	4.62600740346346	1.4626847423779e-06	-0.0620155038759717	1
ENSG00000159423.16	ALDH4A1	1	18902884	1_13	0	0.00310212394949594	4.76047684356865	2.46303004277318e-07	-0.443526170798904	1
ENSG00000127481.14	UBR4	1	19214169	1_13	0	0.00795302581687063	13.0474567788881	1.73068633532366e-06	-1.43195266272176	1
ENSG00000127463.13	EMC1	1	19078790	1_13	0	0.00311896303110637	4.89625665226952	2.54703262158501e-07	0.515267524613487	3
ENSG00000053372.4	MRTO4	1	19251698	1_13	0	0.00308777763232282	4.65176501291121	2.3956528775104e-07	0.147142028170377	2
ENSG00000162482.4	AKR7A3	1	19288862	1_13	0	0.00551233752316749	9.40594853084152	8.64765799281816e-07	-1.0522175857195	2
ENSG00000053371.12	AKR7A2	1	19311815	1_13	0	0.00346271183111779	5.79669084770306	3.34777757053782e-07	-0.564625850340135	1
ENSG00000040487.12	PQLC2	1	19312089	1_13	0	0.00308692448016401	4.65426384816373	2.39627750054855e-07	-0.132642555813201	2
ENSG00000173436.13	MINOS1	1	19572856	1_13	0	0.00311563178754359	4.69774737045939	2.44115800277742e-07	0.0400000000000066	1
ENSG00000158747.13	NBL1	1	19640599	1_13	0	0.027754850780265	23.3816646064864	1.08236671639214e-05	-1.93226599314488	2
ENSG00000169914.5	OTUD3	1	19882976	1_13	0	0.00323790531559054	16.777709399235	9.06059917060833e-07	-3.29775678491809	2
ENSG00000188257.10	PLA2G2A	1	19979653	1_13	0	0.00353005912360194	8.40513107738644	4.94864813863239e-07	-2.18181818181894	1
ENSG00000127472.10	PLA2G5	1	20028276	1_13	0	0.00454385309880678	8.08153124626823	6.12460443258664e-07	0.185061179426049	2
ENSG00000117215.14	PLA2G2D	1	20115561	1_13	0	0.00535494299683015	9.94894298116033	8.88570517918291e-07	1.25190839694644	1
ENSG00000162545.5	CAMK2N1	1	20487951	1_14	0	0.0157239352544849	4.87978109857764	1.27973984772577e-06	0.344259225403047	2
ENSG00000090432.6	MUL1	1	20500192	1_14	0	0.0212647937440018	7.68930356422714	2.72714535964621e-06	0.862243343934729	2
ENSG00000183114.7	FAM43B	1	20551955	1_14	0	0.017144380829947	5.68408125352139	1.62533238285327e-06	-0.491695730767811	2
ENSG00000158825.5	CDA	1	20589208	1_14	0	0.0153067293140933	4.6297877232868	1.18196219727577e-06	-0.0448985726980616	2
ENSG00000158828.7	PINK1	1	20633253	1_14	0	0.0588711997395088	17.2402102069884	1.69279960412751e-05	-1.83333333333418	1
ENSG00000117245.12	KIF17	1	20717668	1_14	0	0.0155047741921366	4.7492927789674	1.22815871558341e-06	-0.211678832116751	1
ENSG00000189410.11	SH2D5	1	20732634	1_14	0	0.0245085855429575	9.01307426036561	3.68426875119167e-06	1.3191398110721	2
ENSG00000117298.14	ECE1	1	21298652	1_14	0	0.0170237601335872	5.61840773717929	1.59525035692964e-06	-0.602739726027362	1
ENSG00000187980.6	PLA2G2C	1	20174949	1_14	0	0.0326052539150076	11.6807525014232	6.35211737123711e-06	-1.35513803942792	2
ENSG00000142794.18	NBPF3	1	21438718	1_15	0	0.0129357072129217	4.66321453675725	1.00608732789386e-06	-0.197368421052584	1
ENSG00000090686.15	USP48	1	21783303	1_15	0	0.0158878335001812	6.72739852099415	1.78267404291276e-06	0.926231679572123	3
ENSG00000142798.17	HSPG2	1	21847061	1_15	0	0.0132419951267025	4.80494580602718	1.06121168416501e-06	-0.117424242424269	1
ENSG00000142789.19	CELA3A	1	22001714	1_15	0	0.0130923799107764	4.77590565163795	1.04288025100102e-06	0.308931185944526	1
ENSG00000070831.15	CDC42	1	22031964	1_15	0	0.0251087939427165	11.4116055867874	4.77895246984001e-06	-1.2726204205164	2
ENSG00000162552.14	WNT4	1	22143622	1_15	0	0.0156641198905226	6.3955204343306	1.67086743575632e-06	0.506867941132596	2
ENSG00000184677.16	ZBTB40	1	22453334	1_15	0	0.0136469159699695	5.05296198124148	1.1501133738755e-06	0.148437500000082	1
ENSG00000173372.16	C1QA	1	22634461	1_15	0	0.0129345854972196	4.65752657391376	1.0047730152586e-06	-0.214747015223598	2
ENSG00000169641.13	LUZP1	1	23238934	1_16	0	0.0143626905040644	4.92284077591719	1.1792657815649e-06	-0.299435028248764	1
ENSG00000204219.9	TCEA3	1	23424647	1_16	0	0.0390181808966301	14.248589660284	9.27254613951356e-06	-1.67915893854539	2
ENSG00000088280.18	ASAP3	1	23495685	1_16	0	0.152173766042117	27.274979630728	6.92252175580818e-05	2.70588235294087	1
ENSG00000179546.4	HTR1D	1	23194847	1_16	0	0.0146031458082443	5.07712228011109	1.23658550198889e-06	-0.323353293413007	1
ENSG00000142676.12	RPL11	1	23691734	1_17	0	0.0190200451787478	5.39415166453618	1.71117648248738e-06	0.426136363636281	1
ENSG00000011007.12	ELOA	1	23743147	1_17	0	0.0178090482672015	4.79884111149977	1.42540142070701e-06	0.344000000000008	1
ENSG00000057757.9	PITHD1	1	23782193	1_17	0	0.0175512574232873	4.65613300597837	1.36299329494456e-06	0.24799999999999	1
ENSG00000117308.14	GALE	1	23801170	1_17	0	0.0211708503828598	6.36208562152373	2.24645600707545e-06	-0.653061224490031	1
ENSG00000142677.3	IL22RA1	1	24145574	1_17	0	0.0201583734227773	5.92443947657892	1.99187856779894e-06	0.419512195121864	1
ENSG00000185436.11	IFNLR1	1	24187118	1_17	0	0.0175101323770017	4.63541997833223	1.35375047856957e-06	-0.119402985074579	1
ENSG00000158055.15	GRHL3	1	24318866	1_17	0	0.0201467240205052	5.99261901989422	2.01363713250895e-06	-0.714285714285722	1
ENSG00000001460.17	STPG1	1	24417389	1_17	0	0.0232694061477438	7.39677414833092	2.87069969879487e-06	1.00818373966267	2
ENSG00000001461.16	NIPAL3	1	24415329	1_17	0	0.0237121639326903	7.56774505064419	2.99293845992429e-06	-1.03046663060366	2
ENSG00000117602.11	RCAN3	1	24502439	1_17	0	0.0238338716641744	7.57467992955486	3.01105707987738e-06	0.947955390334556	1
ENSG00000169504.14	CLIC4	1	24743739	1_17	0	0.018357780220954	5.01443277152375	1.53533123325687e-06	0.117647058823518	1
ENSG00000117614.9	SYF2	1	25232900	1_18	0	0.0127300151918821	4.64054039857795	9.85275276822388e-07	0.0623052959501458	1
ENSG00000188672.17	RHCE	1	25430290	1_18	0	0.0134787610864567	5.16585772848483	1.1613216493299e-06	-0.318840662411095	2
ENSG00000204178.9	TMEM57	1	25430290	1_18	0	0.0332047581962434	13.5111949680052	7.48262858139855e-06	-1.44544541930399	2
ENSG00000157978.11	LDLRAP1	1	25543527	1_18	0	0.0420216255758344	15.7077868078344	1.10090020491994e-05	-1.66853932584199	1
ENSG00000117643.14	MAN1C1	1	25744418	1_18	0	0.0131267164006047	4.93627372800543	1.08072560840741e-06	0.164062500000028	1
ENSG00000117640.17	MTFR1L	1	25818183	1_18	0	0.0136139725502538	5.31523020988405	1.20688823949899e-06	0.366400388958915	2
ENSG00000158006.13	PAFAH2	1	25998029	1_18	0	0.0153341580111789	6.33540568853944	1.62029641064405e-06	0.434108527131723	1
ENSG00000158022.6	TRIM63	1	26067922	1_18	0	0.0164863863324822	7.01109584847104	1.92784219977577e-06	-0.920481927710709	1
ENSG00000197245.5	FAM110D	1	26158522	1_18	0	0.0190830091622184	8.40960763272447	2.67659521833886e-06	-1.31881350810257	2
ENSG00000236782.6	RP11-96L14.7	1	26170849	1_18	0	0.0140849431699118	5.64729569722739	1.32664808044324e-06	0.317821364385905	2
ENSG00000142675.17	CNKSR1	1	26170849	1_18	0	0.0147684641487496	6.09973255655575	1.50247146419024e-06	0.430641921078049	2
ENSG00000130695.14	CEP85	1	26233875	1_18	0	0.0941085716936866	23.4758261374989	3.68476819575585e-05	2.92121212121255	1
ENSG00000158062.20	UBXN11	1	26151149	1_18	0	0.145438981605656	27.3632662241548	6.63756621086031e-05	3.05016222638977	2
ENSG00000176092.14	AIM1L	1	26360390	1_18	0	0.0700370395459468	20.2274879557171	2.36281564099225e-05	2.69626168224206	1
ENSG00000117682.16	DHDDS	1	26430365	1_18	0	0.0242942457950885	11.0683534289159	4.48483577812421e-06	1.49840381724479	3
ENSG00000198830.10	HMGN2	1	26471849	1_18	0	0.0127207751732206	4.63319615855804	9.83001929156665e-07	-0.10702341137126	1
ENSG00000117713.18	ARID1A	1	26693642	1_18	0	0.0323107678531808	13.0583121878213	7.03711149081935e-06	-1.64473684210527	1
ENSG00000060642.10	PIGV	1	26787956	1_18	0	0.0352005779600586	13.8465751228239	8.12928343797673e-06	-1.70925110132261	1
ENSG00000175793.11	SFN	1	26863833	1_18	0	0.0209683461617912	9.15407241465981	3.20139031607136e-06	1.10810810810855	1
ENSG00000142751.14	GPN2	1	26890178	1_18	0	0.0389792715907455	14.7830682148509	9.61077490353404e-06	1.77973568281991	1
ENSG00000090273.13	NUDC	1	26899598	1_18	0	0.0306610635019953	12.5725430220536	6.42940006972919e-06	1.60087719298271	1
ENSG00000090020.10	SLC9A1	1	27167188	1_19	0	0.0130850063786946	5.34695238559693	1.16691805914426e-06	0.43240569485531	2
ENSG00000186501.14	TMEM222	1	27335461	1_19	0	0.025252246667871	11.4662826689698	4.82928429241556e-06	1.30434782608699	1
ENSG00000142765.17	SYTL1	1	27342195	1_19	0	0.0695427143323202	20.9950221295009	2.43516324424608e-05	-2.14039891572697	2
ENSG00000142733.14	MAP3K6	1	27367112	1_19	0	0.0328652524618461	13.9293494682411	7.63533176948522e-06	-1.56671589102738	2
ENSG00000142748.12	FCN3	1	27375143	1_19	0	0.02106696717896	9.77646438757109	3.435136087183e-06	-1.12735849056646	1
ENSG00000181773.6	GPR3	1	27392588	1_19	0	0.0125018596029548	4.92360945547487	1.02664032810393e-06	-0.313901345291386	1
ENSG00000158195.10	WASF2	1	27484872	1_19	0	0.115029746879813	25.8258080906204	4.95477787019146e-05	2.45402703419967	2
ENSG00000126705.13	AHDC1	1	27604387	1_19	0	0.0137233111636695	5.78934090347802	1.3250984313923e-06	0.515463917525788	1
ENSG00000000938.12	FGR	1	27636786	1_19	0	0.0136546948840527	5.74278398068376	1.30787002420505e-06	0.501607717041618	1
ENSG00000126709.14	IFI6	1	27671883	1_19	0	0.012120964581569	4.63634108631969	9.37287157385361e-07	0.0790123456789981	1
ENSG00000130775.15	THEMIS2	1	27872858	1_19	0	0.0257994850847767	11.6663958158137	5.02004778162995e-06	1.47909464102574	2
ENSG00000117748.9	RPA2	1	27914481	1_19	0	0.0132530738940817	5.46547311349761	1.20810445885052e-06	-0.41556967702056	2
ENSG00000158156.7	XKR8	1	27958990	1_19	0	0.0160771099270157	7.26057370761439	1.94687929066692e-06	-0.765656565657024	1
ENSG00000158161.15	EYA3	1	28088578	1_19	0	0.0135302829936093	5.6577596979511	1.27676651305295e-06	-0.542857142857162	1
ENSG00000169403.11	PTAFR	1	28193650	1_19	0	0.0247810994802776	11.2904449994056	4.66650500703626e-06	1.12119659560738	2
ENSG00000130770.17	ATPIF1	1	28236165	1_19	0	0.0145322462740157	6.32148631904554	1.53218800150426e-06	0.624399172648628	2
ENSG00000204138.12	PHACTR4	1	28366038	1_19	0	0.0145427745613574	6.3282326932867	1.53493439348667e-06	-0.991390303996533	3
ENSG00000180198.15	RCC1	1	28318402	1_19	0	0.0133106012817656	5.50570569938379	1.22228018979005e-06	-0.480431829638549	2
ENSG00000180098.9	TRNAU1AP	1	28553045	1_19	0	0.0135934684732362	5.70103715972359	1.2925408024993e-06	-0.562604340567906	1
ENSG00000188060.7	RAB42	1	28590743	1_19	0	0.0588748491409792	19.4147263848156	1.90643142088398e-05	-2.38731960561156	2
ENSG00000198492.15	YTHDF2	1	28736724	1_19	0	0.0225015668555193	10.3904435595883	3.89948230255977e-06	-1.61904761904817	1
ENSG00000159023.19	EPB41	1	28886806	1_19	0	0.0480093578373255	17.488351065039	1.40034442061182e-05	1.97656249999972	1
ENSG00000253304.1	TMEM200B	1	29123661	1_19	0	0.0352061920099724	14.5738420675342	8.55762433331591e-06	-1.61290322580563	1
ENSG00000116353.15	MECR	1	29230712	1_19	0	0.0196676502771036	9.13620864378214	2.99694375076402e-06	1.09090909090884	1
ENSG00000060656.19	PTPRU	1	29235857	1_19	0	0.0194716973349888	9.04296188384197	2.93680165475276e-06	-1.06467661691492	1
ENSG00000134644.15	PUM1	1	31066204	1_20	0	0.0169234295622939	5.597705114601	1.5800051406415e-06	0.562499999999841	1
ENSG00000084628.9	NKAIN1	1	31239088	1_20	0	0.0159931303524619	5.07189598500917	1.35289446807512e-06	0.383468834688326	1
ENSG00000121766.15	ZCCHC17	1	31292838	1_20	0	0.0153305739260022	4.67854111491184	1.19626933348895e-06	0.133333333333315	1
ENSG00000168528.11	SERINC2	1	31409124	1_20	0	0.0155566088663311	4.81461512727552	1.24921334251124e-06	0.596761587175765	2
ENSG00000142910.15	TINAGL1	1	31576075	1_20	0	0.0413755255058974	13.9491498093625	9.626122116231e-06	1.59250585480067	1
ENSG00000162517.12	PEF1	1	31640893	1_20	0	0.0156107566676703	4.84689668233942	1.26196648767182e-06	-0.135080561450779	2
ENSG00000084636.17	COL16A1	1	31703950	1_20	0	0.0583755395288564	17.1944206016674	1.67408906300919e-05	-1.74210526315849	1
ENSG00000121753.12	ADGRB2	1	31764679	1_20	0	0.0155789069338058	4.82791648495821	1.25446005642962e-06	0.198847262247802	1
ENSG00000134668.12	SPOCD1	1	31815803	1_20	0	0.0210011948733887	7.60736189280608	2.66463781682225e-06	-0.903061224489842	1
ENSG00000184007.18	PTP4A2	1	31945136	1_20	0	0.0167932478119367	5.52587512105491	1.54773237963358e-06	0.38596491228079	1
ENSG00000121775.17	TMEM39B	1	32071019	1_21	0	0.0162097163512414	5.00892390192409	1.35419109820609e-06	-0.342569269521428	1
ENSG00000025800.13	KPNA6	1	32108863	1_21	0	0.0159248096294062	4.82459463573781	1.28143087734842e-06	-0.259842519685028	1
ENSG00000084652.15	TXLNA	1	32179560	1_21	0	0.0156155886990764	4.62693681064232	1.20506933588416e-06	0.0748031496062766	1
ENSG00000160051.11	IQCC	1	32205464	1_21	0	0.0159413001796694	4.79978631540019	1.27616182350791e-06	0.165354330708722	1
ENSG00000084623.11	EIF3I	1	32222176	1_21	0	0.0156331549016578	4.63091211058611	1.20746145338752e-06	-0.00784313725490085	1
ENSG00000160055.19	TMEM234	1	32222176	1_21	0	0.0156331549016578	4.63091211058611	1.20746145338752e-06	0.00784313725490084	1
ENSG00000183615.5	FAM167B	1	32246849	1_21	0	0.0158429531019006	4.75624964888989	1.25678469783835e-06	-0.168749999999936	1
ENSG00000116478.11	HDAC1	1	32272462	1_21	0	0.0166908494347151	5.27139899114096	1.46745378974003e-06	-0.464070734150718	2
ENSG00000162526.6	TSSK3	1	32366691	1_21	0	0.0156297600319975	4.63717633799479	1.20883221957262e-06	-0.0699481865284934	1
ENSG00000225828.1	FAM229A	1	32366691	1_21	0	0.0156297600319975	4.63717633799479	1.20883221957262e-06	-0.0699481865284934	1
ENSG00000162521.18	RBBP4	1	32651491	1_21	0	0.0225920080776555	8.02885021892153	3.02529894758179e-06	0.92105263157917	1
ENSG00000162520.14	SYNC	1	32705224	1_21	0	0.0163626955224638	5.04616930191259	1.3771358113648e-06	-0.342182890855531	1
ENSG00000162522.10	KIAA1522	1	32743022	1_21	0	0.0156129606318665	4.62439882271934	1.20420562678531e-06	0.0354223433242691	1
ENSG00000116497.17	S100PBP	1	32838507	1_21	0	0.0921171367350647	21.5085193922911	3.30454029025547e-05	-2.36775362318826	1
ENSG00000134684.10	YARS	1	32817927	1_21	0	0.018144241715113	6.04817739396497	1.83030492806482e-06	-0.602870813397087	1
ENSG00000160097.16	FNDC5	1	32876829	1_21	0	0.031157449114731	12.2289256866482	6.35492319178024e-06	1.990196078431	1
ENSG00000142920.16	AZIN2	1	33080995	1_21	0	0.0164928357023719	5.1100514946738	1.40566138619869e-06	0.423543574720805	2
ENSG00000116525.13	TRIM62	1	33182762	1_21	0	0.0168684735877155	5.38333580795067	1.51456306836931e-06	0.479166666666523	1
ENSG00000184389.9	A3GALT2	1	33321277	1_21	0	0.0158119766765483	5.04317302892826	1.32999540185818e-06	-0.605450497233715	2
ENSG00000134686.18	PHC2	1	33431196	1_21	0	0.0302375470907118	10.5656292779269	5.32846394640022e-06	-1.16784869976334	1
ENSG00000121903.14	ZSCAN20	1	33468801	1_21	0	0.0178153771394344	5.68437697577948	1.68903246703853e-06	0.226562500000016	1
ENSG00000189280.3	GJB5	1	34780696	1_22	0	0.0193363707701829	7.42232580547726	2.393729568721e-06	-0.993055555555572	1
ENSG00000188910.7	GJB3	1	34780696	1_22	0	0.0295209106398966	11.3695267012581	5.59799159006886e-06	-1.45260085266999	2
ENSG00000187513.8	GJA4	1	34791815	1_22	0	0.0200442006568871	7.75712209847047	2.593280381969e-06	-1.04137931034478	1
ENSG00000163866.8	SMIM12	1	34855089	1_22	0	0.0143410957371629	4.64267195779664	1.11047922716285e-06	-0.0664363455499505	2
ENSG00000116544.11	DLGAP3	1	34930171	1_22	0	0.0169700333802026	6.20749359975551	1.75694870649374e-06	0.654545454545123	1
ENSG00000243749.1	TMEM35B	1	34984759	1_22	0	0.0220539725484951	8.6474125013033	3.18077618825586e-06	0.96277915632722	1
ENSG00000197056.9	ZMYM1	1	35059408	1_22	0	0.0156735411179332	5.46843220175823	1.42951943834561e-06	0.479991072187503	2
ENSG00000020129.15	NCDN	1	35557823	1_22	0	0.0143279585118332	4.63415675620947	1.10742708508266e-06	0.102272727272737	1
ENSG00000116819.6	TFAP2E	1	35573174	1_22	0	0.0232594634482392	9.1435566830301	3.5471124715353e-06	1.06854838709682	1
ENSG00000126067.11	PSMB2	1	35641909	1_22	0	0.0160951777816521	5.71522035693826	1.53422432253512e-06	-0.507246376811654	1
ENSG00000142686.7	C1orf216	1	35718988	1_22	0	0.0143052342979995	4.61940620718099	1.10215134365224e-06	0.0244050751537253	2
ENSG00000134698.10	AGO4	1	35808004	1_22	0	0.0175983864800608	6.54575852798193	1.92129006422236e-06	0.820228332316917	2
ENSG00000092847.11	AGO1	1	35870261	1_22	0	0.0255858624148144	10.033083053897	4.2814864421738e-06	1.21546961325976	1
ENSG00000116863.10	ADPRHL2	1	36088235	1_22	0	0.0217159403357804	8.50347119664299	3.07988847262749e-06	0.977528089887328	1
ENSG00000116871.15	MAP7D1	1	36155585	1_22	0	0.0146215543957626	4.82266316902236	1.17609006218292e-06	0.325925925925963	1
ENSG00000054116.11	TRAPPC3	1	36136601	1_22	0	0.0185775483754674	7.04964681566614	2.18431800703833e-06	-0.752761635535073	2
ENSG00000054118.13	THRAP3	1	36225269	1_22	0	0.0169890020710991	6.2179160534359	1.76186581566361e-06	0.605263157894993	1
ENSG00000214193.10	SH3D21	1	36286551	1_22	0	0.134180038004505	25.7712513502285	5.7674458121609e-05	-2.78461538461622	1
ENSG00000142694.6	EVA1B	1	36323945	1_22	0	0.115822493880172	24.336641057599	4.70125333148374e-05	-2.70769230769193	1
ENSG00000196182.10	STK40	1	36385841	1_22	0	0.0168318119232684	6.13145287901328	1.72129128668769e-06	-0.60101010101014	1
ENSG00000181817.5	LSM10	1	36397922	1_22	0	0.0661050270348097	18.9565262833905	2.09003399511251e-05	-2.43954563665001	2
ENSG00000116885.18	OSCP1	1	36451700	1_22	0	0.0389743137072357	13.9697344825563	9.08085484814012e-06	-2.32075471698198	1
ENSG00000116898.11	MRPS15	1	36464387	1_22	0	0.0143375228963111	4.64034659554006	1.10964650600222e-06	-0.051401869158875	1
ENSG00000163873.9	GRIK3	1	36865100	1_22	0	0.0152708607752615	5.22647510215015	1.33116689678112e-06	0.409090909090891	1
ENSG00000163875.15	MEAF6	1	37513172	1_23	0	0.019576136207669	4.90174568162544	1.60043432991732e-06	-0.225806451612835	1
ENSG00000163877.10	SNIP1	1	37553609	1_23	0	0.0192929439292407	4.76606527079378	1.53362293030882e-06	-0.17355371900831	1
ENSG00000134697.12	GNL2	1	37595971	1_23	0	0.0352589938071421	10.3968636900529	6.11409764433303e-06	-1.16666666666606	1
ENSG00000116922.14	C1orf109	1	37691932	1_23	0	0.0190958878902684	4.67048215653712	1.48751611412732e-06	0.193750000000079	1
ENSG00000134690.10	CDCA8	1	37692539	1_23	0	0.0190733892893936	4.65950681092395	1.48227208334862e-06	-0.181249999999987	1
ENSG00000188786.9	MTF1	1	37859751	1_23	0	0.0598911571887205	15.386019915548	1.53691234930178e-05	1.72323232323304	1
ENSG00000204084.12	INPP5B	1	37946598	1_23	0	0.0613121041235649	15.6081636924079	1.59609279564781e-05	-1.75257731958723	1
ENSG00000183431.11	SF3A3	1	37989717	1_23	0	0.0190093244059649	4.62818405477059	1.46736247823687e-06	-0.180078231055738	2
ENSG00000183386.9	FHL3	1	37996149	1_23	0	0.0190664796917015	4.65613387592126	1.48066250791561e-06	-0.345323741007252	1
ENSG00000183520.11	UTP11	1	38009833	1_23	0	0.03286671025799	9.73870507815817	5.33847921163234e-06	1.1369047619046	1
ENSG00000185668.7	POU3F1	1	38047752	1_23	0	0.0329791825815879	9.77068920387767	5.37434066418652e-06	1.09065155807393	1
ENSG00000116954.7	RRAGC	1	38859391	1_24	0	0.0219206817833221	4.62616177883033	1.69135580886147e-06	0.0839694656488288	1
ENSG00000131233.9	GJA9	1	38883809	1_24	0	0.0286855505545722	7.13642602887053	3.41431875561036e-06	0.806153846153267	1
ENSG00000158315.10	RHBDL2	1	38941917	1_24	0	0.0242068430238006	5.55124813027488	2.24124275857249e-06	-0.443708609271415	1
ENSG00000168653.10	NDUFS5	1	39026790	1_24	0	0.0236685755418659	5.3414784671346	2.10859760502736e-06	0.362962962962904	1
ENSG00000183682.7	BMP8A	1	39491497	1_24	0	0.0227012369567591	4.95233464290436	1.87507917703919e-06	-0.185310150585469	2
ENSG00000090621.13	PABPC4	1	39578100	1_24	0	0.0531300662448739	12.9238183120605	1.14522628393097e-05	-1.61486486486568	1
ENSG00000116983.12	HPCAL4	1	39692702	1_24	0	0.022649867570527	4.93121290135561	1.86285703383723e-06	-0.163468522186282	2
ENSG00000084072.16	PPIE	1	39738494	1_26	0	0.0280562068792839	17.5708253078866	8.22207098216761e-06	-1.85294117646999	1
ENSG00000043514.15	TRIT1	1	39880989	1_26	0	0.00768429057387521	5.55740164147709	7.12255267088764e-07	-0.519987094667323	4
ENSG00000168389.17	MFSD2A	1	39954009	1_26	0	0.00798717321036402	5.91777605848934	7.88336681276576e-07	0.573643410852547	1
ENSG00000131236.16	CAP1	1	40040252	1_26	0	0.00950266970868119	7.5320561164078	1.1937662241519e-06	0.827289311589543	2
ENSG00000131238.16	PPT1	1	40100040	1_26	0	0.0122817253822011	9.8910639340014	2.02610756000465e-06	1.22727272727249	1
ENSG00000084073.8	ZMPSTE24	1	40257123	1_26	0	0.00720794151138871	4.97045799885727	5.9754108011704e-07	-0.247468364099874	2
ENSG00000049089.13	COL9A2	1	40296176	1_26	0	0.0069761335386922	4.66453736499816	5.42729548750715e-07	0.146646946967465	3
ENSG00000187815.9	ZFP69	1	40477297	1_26	0	0.00871824004962596	6.72620194175195	9.78044984746631e-07	-0.737804878049134	1
ENSG00000164002.11	EXO5	1	40508753	1_26	0	0.0435982689504951	21.4715650737107	1.56132406369848e-05	-2.6429502098659	3
ENSG00000117010.15	ZNF684	1	40531781	1_26	0	0.00760849218932658	5.46617552403709	6.93653014329008e-07	-0.480000000000265	1
ENSG00000171790.15	SLFNL1	1	41025213	1_26	0	0.0159658909149817	12.310374174163	3.27811750399944e-06	-1.51999999999984	1
ENSG00000010803.16	SCMH1	1	41239838	1_26	0	0.0108506065902426	8.76812685715115	1.58679545441379e-06	-0.982349388259722	2
ENSG00000204060.6	FOXO6	1	41363187	1_26	0	0.00703030403021432	4.7379349062088	5.55550192071198e-07	0.159763313609488	1
ENSG00000127129.9	EDN2	1	41484884	1_26	0	0.00712764806971489	4.87396272443106	5.79413429702176e-07	0.324840333987539	2
ENSG00000127124.14	HIVEP3	1	42036610	1_26	0	0.00721407536742413	5.01723159555274	6.03677416584203e-07	-0.535211267605568	1
ENSG00000177181.14	RIMKLA	1	42380694	1_26	0	0.00739808289394583	5.14097092043942	6.34343429871005e-07	0.0307692307692337	1
ENSG00000066185.12	ZMYND12	1	42452404	1_26	0	0.0070236326789449	4.71589948897159	5.52441679226119e-07	0.0114911409336646	2
ENSG00000127125.8	PPCS	1	42452404	1_26	0	0.0070142456623542	4.74830526635786	5.5549443131051e-07	-0.366974008180097	2
ENSG00000171960.10	PPIH	1	42666942	1_26	0	0.0377695181101976	20.7079579252505	1.30448420014837e-05	-2.35483870967756	1
ENSG00000117385.15	P3H1	1	42767206	1_26	0	0.00712616635515839	4.8922079995059	5.81461514894269e-07	-0.387755102040945	1
ENSG00000164008.14	C1orf50	1	42767127	1_26	0	0.00811105269561929	6.19446737216714	8.37994750853812e-07	0.992192838071868	2
ENSG00000274386.5	TMEM269	1	42784384	1_26	0	0.00892651893322383	6.96616475757444	1.03713664126699e-06	0.77073675251327	2
ENSG00000177868.11	SVBP	1	42818381	1_26	0	0.00703889135946756	4.78179074162709	5.61377412712793e-07	-0.462686567164311	1
ENSG00000164010.13	ERMAP	1	42777709	1_26	0	0.00734667051189419	5.17197108493671	6.33733633405172e-07	0.483374028769738	4
ENSG00000117394.20	SLC2A1	1	42959206	1_26	0	0.00702998103670161	4.73893619880099	5.55642070345577e-07	-0.192496651184169	2
ENSG00000243710.7	CFAP57	1	43232297	1_26	0	0.011501166399806	9.37236402772977	1.79784042301109e-06	1.15107913669112	1
ENSG00000117395.12	EBNA1BP2	1	43223072	1_26	0	0.00724816166896969	5.01638269389648	6.06427152105398e-07	0.289655172413839	1
ENSG00000253313.5	C1orf210	1	43285638	1_26	0	0.02169320504356	15.1971755132226	5.49853135566001e-06	1.60805084745658	1
ENSG00000066056.13	TIE1	1	43300755	1_27	0	0.0387692339595446	13.0842137335368	8.4604790668675e-06	1.5236941607238	2
ENSG00000117400.16	MPL	1	43337551	1_27	0	0.0364903789126839	12.5051363181459	7.61074040735708e-06	1.44881889763714	1
ENSG00000117399.13	CDC20	1	43359194	1_27	0	0.0151588493282985	4.62482608726402	1.16928868733291e-06	0.0188679245283064	1
ENSG00000066322.14	ELOVL1	1	43367735	1_27	0	0.0664942353757012	18.4501979464	2.04618610833798e-05	2.03326403326423	1
ENSG00000159479.16	MED8	1	43389875	1_27	0	0.037039529021587	12.6998910718942	7.84558907097451e-06	-1.47513089526422	2
ENSG00000142949.16	PTPRF	1	43565822	1_27	0	0.0272191114980994	10.1117362707603	4.5904978066481e-06	-1.3150684931504	1
ENSG00000126091.19	ST3GAL3	1	43705540	1_27	0	0.0160092237548364	5.10119758679906	1.36207971687539e-06	0.139860139860155	1
ENSG00000117408.10	IPO13	1	43947230	1_27	0	0.0184937276583967	6.4986534828583	2.00450869220062e-06	-0.757575757575668	1
ENSG00000117410.13	ATP6V0B	1	43977258	1_27	0	0.0194992249609148	6.90581039095087	2.24590874044022e-06	-0.755208333333227	1
ENSG00000117411.16	B4GALT2	1	44076672	1_27	0	0.0196108945197143	7.06902705267029	2.31215610999423e-06	0.915178571429071	1
ENSG00000196517.11	SLC6A9	1	44031577	1_27	0	0.0217875543392387	7.84713931078801	2.85154317496489e-06	-0.744525547445225	1
ENSG00000178028.13	DMAP1	1	44215441	1_27	0	0.0202806017649454	7.01812156493091	2.37389676929031e-06	-0.408759124087555	1
ENSG00000198520.10	C1orf228	1	44672527	1_28	0	0.019698327978622	4.96975938384192	1.63276932331091e-06	-0.178005788191882	2
ENSG00000142945.12	KIF2C	1	44719589	1_28	0	0.0206762936498305	5.68045042472172	1.95891490643045e-06	-1.37232350592328	2
ENSG00000142937.11	RPS8	1	44775441	1_28	0	0.0400533371630594	12.1630644103578	8.12534516009923e-06	-2.29378084187199	2
ENSG00000142959.4	BEST4	1	44786343	1_28	0	0.0189083682580166	4.83954543632596	1.52622558352577e-06	0.620561914207023	2
ENSG00000222009.8	BTBD19	1	44808328	1_28	0	0.0190714011441989	4.89265817023511	1.55627944403482e-06	-0.355421686746801	1
ENSG00000117425.13	PTCH2	1	44842737	1_28	0	0.0495155459964453	14.6792796690721	1.21228972038065e-05	-2.45736434108573	1
ENSG00000070785.16	EIF2B3	1	44938641	1_28	0	0.0200542929584673	5.17509747022155	1.73095586431019e-06	0.547540983606245	1
ENSG00000126107.14	HECTD3	1	45011467	1_28	0	0.0189057647309008	4.69366150587613	1.48001501336924e-06	0.141153081510919	1
ENSG00000126088.13	UROD	1	45012003	1_28	0	0.032688269221041	10.1407292319543	5.52867700571747e-06	-2.197183098592	1
ENSG00000162415.6	ZSWIM5	1	45298586	1_28	0	0.0258370589597849	9.39186198077816	4.04720202377583e-06	-1.7428571428573	1
ENSG00000186603.5	HPDL	1	45325517	1_28	0	0.0429814809618048	14.1661887765036	1.01553408809417e-05	3.11792452830133	1
ENSG00000132781.17	MUTYH	1	45340760	1_28	0	0.0317521987992392	8.6213164959857	4.56570134082256e-06	-0.270833333333419	1
ENSG00000070759.16	TESK2	1	45491618	1_28	0	0.0243584248578226	6.6120569752127	2.68624669323616e-06	-0.206106870229045	1
ENSG00000280670.2	CCDC163	1	45499668	1_28	0	0.0249845616959933	6.81790007532588	2.84107352050798e-06	-0.244274809160225	1
ENSG00000117450.13	PRDX1	1	45523019	1_28	0	0.0217485389367212	5.71947241303719	2.07465631156399e-06	-0.206084944840112	2
ENSG00000159588.14	CCDC17	1	45624542	1_28	0	0.0318198136218647	11.3378439903098	6.01711364220085e-06	-2.57258064516149	1
ENSG00000159592.10	GPBP1L1	1	45687876	1_28	0	0.0426280970244605	13.2275335511475	9.40448293965045e-06	-2.66121739126135	2
ENSG00000159596.6	TMEM69	1	45687531	1_28	0	0.0210318035994166	5.50383333248349	1.93064265544833e-06	-0.477202051820286	2
ENSG00000197429.10	IPP	1	45752932	1_28	0	0.0203502147807656	5.42047937992011	1.83978383835224e-06	-0.769620253164068	1
ENSG00000086015.20	MAST2	1	45807728	1_28	0	0.0188720114735016	4.68649604892107	1.47511728748534e-06	-0.565217391304676	1
ENSG00000117461.14	PIK3R3	1	46132597	1_28	0	0.0263888194034342	9.35857952410056	4.11898302006716e-06	-2.47885850681206	2
ENSG00000117472.9	TSPAN1	1	46174934	1_28	0	0.0198572071235426	5.25166847448278	1.73930431212341e-06	-0.761306007005625	2
ENSG00000171357.5	LURAP1	1	46204587	1_28	0	0.0252218318240391	7.97294262702451	3.35394062547367e-06	1.84615384615366	1
ENSG00000173660.11	UQCRH	1	46309111	1_28	0	0.0208789341490288	5.46176404820115	1.90195993628642e-06	0.219512195121851	1
ENSG00000117481.10	NSUN4	1	46341925	1_28	0	0.0243614641648335	7.16942873459595	2.91305070634266e-06	-1.40624999999972	1
ENSG00000117480.15	FAAH	1	46413890	1_28	0	0.136278163155909	24.2385770789578	5.50926290813965e-05	-3.15000000000028	1
ENSG00000079277.19	MKNK1	1	46539192	1_29	0	0.0192368066829965	6.33664838991878	2.03307170297027e-06	-0.490844674814066	2
ENSG00000142961.14	MOB3C	1	46617353	1_29	0	0.0162126656631101	4.74532098857211	1.28315797407907e-06	-0.335664335664303	1
ENSG00000123472.12	ATPAF1	1	46673908	1_29	0	0.0165092518017703	4.91390113925131	1.35305020659649e-06	-0.302143141716271	2
ENSG00000159658.10	EFCAB14	1	46719410	1_29	0	0.0167074274213904	5.02488284521845	1.4002179134626e-06	0.396735823183387	2
ENSG00000142973.13	CYP4B1	1	46755473	1_29	0	0.0200226047255366	6.70952127623938	2.24064066600595e-06	-0.78450720039532	2
ENSG00000186377.7	CYP4X1	1	47023329	1_29	0	0.021417568994586	7.33694898120068	2.62087180837305e-06	-1.03791237949158	2
ENSG00000162366.7	PDZK1IP1	1	47191326	1_29	0	0.0160113956366689	4.62915408099641	1.2362062387033e-06	0.0955414012738545	1
ENSG00000162367.11	TAL1	1	47203653	1_29	0	0.0163017432776419	4.79626770440424	1.3040599897934e-06	-0.105263157894739	1
ENSG00000123473.15	STIL	1	47314279	1_29	0	0.0631395509720608	17.4842541495458	1.84123281032025e-05	-2.23577235772378	1
ENSG00000162368.13	CMPK1	1	47333168	1_29	0	0.0161968484587488	4.73622972597037	1.27945019159337e-06	-0.0865603644646944	1
ENSG00000186790.5	FOXE3	1	47416825	1_29	0	0.048106104348268	14.9138562450824	1.19660344040062e-05	1.93749999999964	1
ENSG00000117834.12	SLC5A9	1	48222058	1_30	0	0.0155679993949256	4.61955259056647	1.19947949254909e-06	0.0808180768638738	3
ENSG00000132122.11	SPATA6	1	48471887	1_30	0	0.0220007792869508	7.83883014945721	2.87640095378527e-06	-0.964219339862241	3
ENSG00000162373.12	BEND5	1	48777294	1_31	0	0.129121296376147	26.9829801159815	5.81096014254771e-05	3.30656934306689	1
ENSG00000123091.4	RNF11	1	51235789	1_32	0	0.0165026440303279	6.4121386117374	1.76488551766471e-06	0.669047996190833	2
ENSG00000169213.6	RAB3B	1	51992595	1_33	0	0.0354555323294933	12.4937175543132	7.38815161970261e-06	-1.49324324324232	1
ENSG00000085831.15	TTC39A	1	51344915	1_33	0	0.0245163620131692	9.04392365154481	3.6980520416421e-06	-1.05861801719188	2
ENSG00000085832.16	EPS15	1	51521804	1_33	0	0.0153003662722596	4.65383133121411	1.18760651695204e-06	0.257575757575776	1
ENSG00000117859.18	OSBPL9	1	51577431	1_33	0	0.0419625775563639	14.0744696669663	9.85040987649089e-06	-2.19842364311912	2
ENSG00000078618.21	NRDC	1	51826904	1_33	0	0.0333946754835123	11.9326531260642	6.6462144337147e-06	-1.32967032967046	1
ENSG00000198841.3	KTI12	1	52034079	1_33	0	0.0184580343679658	6.39896129413631	1.96994925507365e-06	-0.794573643410471	1
ENSG00000157077.14	ZFYVE9	1	52142437	1_33	0	0.0814011980139464	20.3499044802458	2.76282436439679e-05	2.06143344710005	1
ENSG00000154222.14	CC2D1B	1	52352516	1_33	0	0.0166045960777191	5.41443387932934	1.49948275523761e-06	0.574803149606248	1
ENSG00000134748.12	PRPF38A	1	52423164	1_33	0	0.0310608425469081	11.2544871225731	5.83040933436376e-06	-1.52189781021878	1
ENSG00000134744.13	ZCCHC11	1	52538149	1_33	0	0.0260745338094208	9.61904236703423	4.1831987159712e-06	-1.357664233577	1
ENSG00000116157.5	GPX7	1	52602421	1_33	0	0.0242214301905783	8.93102497157221	3.60795566621492e-06	-1.25512936001036	3
ENSG00000182183.14	FAM159A	1	52609649	1_33	0	0.0287421687740728	10.5290206581017	5.0473987821415e-06	-1.46848220544037	2
ENSG00000121310.16	ECHDC2	1	52921197	1_33	0	0.0153209614636327	4.66633301064779	1.1923996903216e-06	0.212638900248801	2
ENSG00000116171.17	SCP2	1	52926925	1_33	0	0.022769575859228	8.35450919783575	3.1727509873199e-06	-1.04343009947991	2
ENSG00000174348.13	PODN	1	53061947	1_33	0	0.0900150946569152	21.3133153280421	3.19982670364827e-05	2.35373603885375	2
ENSG00000157184.6	CPT2	1	53197151	1_33	0	0.0152454113993669	4.62038239730421	1.17483580681648e-06	0.00657894736842221	1
ENSG00000162384.13	C1orf123	1	53219252	1_33	0	0.0217859997249817	7.94287627065768	2.88612672829047e-06	1.02571794772981	3
ENSG00000174332.5	GLIS1	1	53737935	1_33	0	0.0305590107192789	11.1021306595154	5.65855746336485e-06	1.42081447963872	1
ENSG00000058799.14	YIPF1	1	53889973	1_34	0	0.0165200782822623	8.7511885008989	2.41123336887575e-06	-1.01023071346766	2
ENSG00000211452.10	DIO1	1	53890974	1_34	0	0.0106796019787025	4.66497228170938	8.30929619733072e-07	-0.0915032679738542	1
ENSG00000081870.11	HSPB11	1	53946508	1_34	0	0.0146627507583909	7.62065765179287	1.86366568979874e-06	0.826589595375746	1
ENSG00000116212.14	LRRC42	1	53945795	1_34	0	0.0130459077304607	6.52830949284464	1.42048006537255e-06	-0.648648648648538	1
ENSG00000116205.12	TCEANC2	1	54029029	1_34	0	0.0136048585027995	6.8952899441503	1.56461203906034e-06	-0.75469630729917	2
ENSG00000116221.15	MRPL37	1	54183963	1_34	0	0.0115325956048731	5.36172408511245	1.03131570322915e-06	-0.401347650515952	2
ENSG00000215883.10	CYB5RL	1	54154524	1_34	0	0.0393096645331231	16.8076632978337	1.10196241610409e-05	1.75184926483002	2
ENSG00000162390.17	ACOT11	1	54535746	1_34	0	0.0223618816970235	11.4890935619207	4.28503345793994e-06	1.34256055363288	1
ENSG00000184313.19	MROH7	1	54608974	1_34	0	0.0407304427588573	17.190538028654	1.16780063240331e-05	1.86132511556315	1
ENSG00000243725.6	TTC4	1	54707757	1_34	0	0.0134100835650051	6.79345124783285	1.51943474370343e-06	0.719560915965771	2
ENSG00000162396.5	PARS2	1	54764778	1_34	0	0.0133650290117509	6.71256536898189	1.49629952965821e-06	-0.718597095059612	2
ENSG00000006555.10	TTC22	1	54754925	1_34	0	0.0301251203869547	14.1434761979724	7.10632491875756e-06	-1.56249999999964	1
ENSG00000116133.11	DHCR24	1	54886292	1_34	0	0.0169603784990725	8.83118265220576	2.49812699727893e-06	-1.1380343738406	2
ENSG00000162402.13	USP24	1	55171947	1_34	0	0.0233357153095233	11.6247658446637	4.52444629135784e-06	1.41830065359503	1
ENSG00000173406.15	DAB1	1	58546313	1_37	0	0.0166994867536173	5.02053231895833	1.3983406934395e-06	-0.422947575679931	2
ENSG00000162600.11	OMA1	1	58546315	1_37	0	0.0166913926590816	5.01602327927276	1.39640766118111e-06	-0.381823262471386	2
ENSG00000184292.6	TACSTD2	1	58577781	1_37	0	0.0173752675465869	5.38954387409695	1.56186544968065e-06	-0.532374100719541	1
ENSG00000162601.9	MYSM1	1	58696006	1_37	0	0.0190686475972215	6.25503091111204	1.98934203101761e-06	0.593582887700688	1
ENSG00000177606.6	JUN	1	58590052	1_37	0	0.0173790463528259	5.39156729142029	1.56279163186906e-06	0.398950131233736	1
ENSG00000172456.17	FGGY	1	59296555	1_37	0	0.0682841539714566	18.2281490301708	2.07597734207989e-05	2.04115226337427	1
ENSG00000134709.10	HOOK1	1	59814713	1_38	0	0.0169485043886605	4.62751147173298	1.30809410889876e-06	0.133126934984528	1
ENSG00000134716.9	CYP2J2	1	59745773	1_38	0	0.0183703144769681	5.3770365332418	1.64747822722615e-06	-0.473487303481447	2
ENSG00000162599.15	NFIA	1	60864880	1_38	0	0.0732637775176431	18.3672185723736	2.24436148423754e-05	1.96078431372639	1
ENSG00000162604.12	TM2D1	1	61723869	1_39	0	0.0139054747432346	4.86695363912944	1.12876396259666e-06	0.2534788294627	2
ENSG00000132849.19	PATJ	1	61742713	1_39	0	0.0166459100575193	6.538998760396	1.81542747688814e-06	0.734693877551046	1
ENSG00000240563.1	L1TD1	1	62187779	1_39	0	0.0181765033319271	7.35738765011505	2.23045818063938e-06	0.820713107520727	4
ENSG00000132854.18	KANK4	1	62309615	1_39	0	0.0399423699602262	14.7131079487936	9.80163118494019e-06	-1.62654672524823	2
ENSG00000162607.12	USP1	1	62436136	1_39	0	0.024425447019669	10.1107570633169	4.11894792899563e-06	-1.51191158938979	2
ENSG00000116641.17	DOCK7	1	62688195	1_39	0	0.0209003645851674	8.65762931231058	3.01795635322853e-06	-1.11417322834701	1
ENSG00000125703.14	ATG4C	1	62784304	1_39	0	0.0199417690559676	8.22029445821341	2.73407965137919e-06	-1.15745791572625	2
ENSG00000187140.5	FOXD3	1	63322827	1_40	0	0.0421338125040031	13.5296689986084	9.50775617240005e-06	1.33712121212156	1
ENSG00000088035.15	ALG6	1	63367779	1_40	0	0.01915885069035	6.39835482198537	2.04455067295393e-06	-0.752248951622868	3
ENSG00000203965.12	EFCAB7	1	63523814	1_40	0	0.0160029843497503	4.67351439384	1.24739692951539e-06	0.0526315789473786	1
ENSG00000142856.16	ITGB3BP	1	63593973	1_40	0	0.0371343526579774	12.5248117295811	7.75723895026496e-06	-1.5333333333335	1
ENSG00000079739.15	PGM1	1	63594192	1_40	0	0.0550222466599167	16.1807388556168	1.484898518027e-05	-1.83116883116948	1
ENSG00000162437.14	RAVER2	1	64745289	1_41	0	0.0264062652703765	9.96261846251899	4.38773697664705e-06	1.24713958810157	1
ENSG00000162434.11	JAK1	1	64966741	1_41	0	0.100003555989308	22.1128113857419	3.68824285987466e-05	2.29122807017428	1
ENSG00000162433.14	AK4	1	65147680	1_41	0	0.0180560500146764	6.29658586670922	1.89621677754067e-06	0.603549505355446	3
ENSG00000116675.15	DNAJC6	1	65248258	1_41	0	0.0157658737977816	5.0896478353427	1.33833823318654e-06	0.259842519685045	1
ENSG00000118473.21	SGIP1	1	66530457	1_42	0	1.18581741093138e-08	10.6239522529575	2.10118377411489e-12	1.98026315789488	1
ENSG00000152760.9	TCTEX1D1	1	66752321	1_42	0	1.55998669537638e-07	37.7747700227229	9.8284001294845e-11	-2.91240875912461	1
ENSG00000152763.16	WDR78	1	66925320	1_42	0	4.57316946533837e-08	19.7029738018572	1.50282766260846e-11	1.48951048951013	1
ENSG00000116704.7	SLC35D1	1	67054457	1_42	0	2.92291341130735e-08	27.1076534286236	1.32150247269869e-11	-2.67132867132767	1
ENSG00000081985.10	IL12RB2	1	67307648	1_42	0	9.82416092920602e-09	6.29589652379296	1.03160432715731e-12	1.11384615384619	1
ENSG00000116717.11	GADD45A	1	67684588	1_42	0	1.22589373097171e-08	7.31544988485544	1.4957326339013e-12	1.25000000000012	1
ENSG00000172380.5	GNG12	1	67833648	1_42	0	1.45909179183334e-08	11.935119056208	2.90448725744563e-12	-1.65648854961841	1
ENSG00000172410.4	INSL5	1	66801664	1_42	0	1.09889960464571e-08	5.41331968065524	9.9216019095233e-13	0.937853107344202	1
ENSG00000162595.5	DIRAS3	1	68117603	1_43	0	0.108639718355506	22.2534415613522	4.03223580843941e-05	-2.23023698593952	2
ENSG00000116729.13	WLS	1	68232448	1_43	0	0.0372819209049199	12.0926547563604	7.51934550022736e-06	-1.68531842715062	2
ENSG00000024526.16	DEPDC1	1	68497714	1_43	0	0.0167829308631507	4.64174014825196	1.29929789670637e-06	0.0720000000000257	1
ENSG00000033122.18	LRRC7	1	69567941	1_44	0	0.0480217482885576	12.5033340549058	1.00143763155668e-05	1.62467147877637	2
ENSG00000118454.12	ANKRD13C	1	70349109	1_44	0	0.0473985212804414	12.3802595394779	9.78711401903582e-06	1.37127371273771	1
ENSG00000197568.13	HHLA3	1	70355624	1_44	0	0.0228754536638359	5.55669280149996	2.12005051461686e-06	0.653577151264149	2
ENSG00000116761.11	CTH	1	70411075	1_44	0	0.0739068514949913	16.587009667646	2.04462141243341e-05	1.9685039370078	1
ENSG00000050628.20	PTGER3	1	71047847	1_45	0	0.0141217033582691	5.03103295797831	1.18496180626524e-06	0.364864864864835	1
ENSG00000132485.13	ZRANB2	1	71081716	1_45	0	0.0148444007935739	5.49481516348273	1.36042895030347e-06	0.506787330316491	1
ENSG00000172260.14	NEGR1	1	72280279	1_46	0	0.0196364590663032	5.67072838115581	1.85721476612722e-06	0.716981132075592	1
ENSG00000254685.6	FPGT	1	74198465	1_47	0	0.0251255635260504	6.40330286301734	2.68336629353174e-06	0.764227642276228	1
ENSG00000116783.14	TNNI3K	1	74235423	1_47	0	0.0219950180972056	5.16217894192921	1.89372749218184e-06	-0.398981107894429	3
ENSG00000116791.13	CRYZ	1	74706317	1_47	0	0.0210316788688044	4.74481081832629	1.66438176400199e-06	-0.122751007433733	4
ENSG00000162623.15	TYW3	1	74733103	1_47	0	0.0207506709435998	4.61948867845485	1.59877061050922e-06	0.0568089003355758	2
ENSG00000137968.16	SLC44A5	1	75610705	1_47	0	0.0234810358671357	5.77174295940848	2.26039500718446e-06	0.640546232611982	2
ENSG00000117054.13	ACADM	1	75632795	1_47	0	0.0281933418065752	7.47913437387159	3.51688363026615e-06	-1.00652043260184	2
ENSG00000137955.15	RABGGTB	1	75786199	1_47	0	0.0335403953116992	9.10374970677784	5.09270583891947e-06	-1.28184281842863	1
ENSG00000057468.6	MSH4	1	75779738	1_47	0	0.0220341328984925	5.17874037299511	1.90318150716952e-06	-0.386553118952799	4
ENSG00000117069.14	ST6GALNAC5	1	76867974	1_48	0	0.0135648435398258	7.47062830763204	1.69017636201315e-06	-0.937007874015739	1
ENSG00000036549.12	ZZZ3	1	77683032	1_48	0	0.0128275643131447	6.95157254719686	1.48726160292641e-06	0.680952380952066	1
ENSG00000077254.14	USP33	1	77759973	1_48	0	0.0127341109529269	6.88369497096501	1.46201003262961e-06	0.99999999999962	1
ENSG00000162614.18	NEXN	1	77888019	1_48	0	0.0416345158865731	17.9369271956588	1.245551445676e-05	-2.12597367368133	2
ENSG00000162613.16	FUBP1	1	77979478	1_48	0	0.0180633613205207	10.1333288629809	3.05288757996039e-06	1.42144177449189	1
ENSG00000162616.8	DNAJB4	1	77979478	1_48	0	0.0180633613205207	10.1333288629809	3.05288757996039e-06	-1.42144177449189	1
ENSG00000122420.9	PTGFR	1	78303991	1_48	0	0.0100505757867011	4.68739805110936	7.85747274798767e-07	0.0978260869565748	1
ENSG00000162618.13	ADGRL4	1	79241755	1_49	0	0.0781330133655961	17.7671073360263	2.31532203905086e-05	-2.10666666666689	1
ENSG00000117114.19	ADGRL2	1	81517491	1_50	0	0.0140667051477239	5.25950812846938	1.23395016537245e-06	0.384615384615338	1
ENSG00000137941.16	TTLL7	1	83998735	1_51	0	0.0286192686273905	9.22147332466056	4.40168491116594e-06	-1.15804597701175	1
ENSG00000142875.19	PRKACB	1	84077863	1_51	0	0.02033682199689	6.03403166282788	2.04668392098552e-06	0.629139072847866	1
ENSG00000203943.8	SAMD13	1	84298566	1_51	0	0.0175023908671543	4.63677454731713	1.353547383792e-06	0.0776515151515173	1
ENSG00000117133.10	RPF1	1	84479257	1_52	0	0.0737009566381508	15.9027798838413	1.95481777047725e-05	-1.78582592908138	3
ENSG00000174021.10	GNG5	1	84506653	1_52	0	0.0451851876757347	11.2723295927126	8.49512697749148e-06	1.50568181818202	1
ENSG00000122432.17	SPATA1	1	84506136	1_52	0	0.0224815109613797	4.73708631625723	1.77622059048883e-06	-0.131645569620211	1
ENSG00000117151.12	CTBS	1	84558579	1_52	0	0.0261006567118384	6.12969465168707	2.66839661510876e-06	0.706024934863141	2
ENSG00000117155.16	SSX2IP	1	84691138	1_52	0	0.0223490576820453	4.6819984332667	1.74522162637095e-06	0.184971098265917	1
ENSG00000162643.12	WDR63	1	84999160	1_52	0	0.0287386829867188	7.02915412547755	3.36922514596938e-06	0.862903225806391	1
ENSG00000055732.12	MCOLN3	1	85048087	1_52	0	0.0230083397652693	4.95305974296195	1.9007235426013e-06	0.272727272727252	1
ENSG00000097096.8	SYDE2	1	85201203	1_52	0	0.027312281341321	6.55346479788266	2.98530737562277e-06	-0.701834862385164	1
ENSG00000153904.18	DDAH1	1	85579421	1_52	0	0.0932560581183615	18.1543209313022	2.82369099165886e-05	1.97183098591568	1
ENSG00000117174.10	ZNHIT6	1	85707615	1_52	0	0.0222343453370626	4.63402690909354	1.71847414977445e-06	0.00557404191482727	2
ENSG00000171502.14	COL24A1	1	86171193	1_53	0	0.0360641775244999	9.10308029209813	5.47550917614296e-06	1.13953488372075	1
ENSG00000122417.15	ODF2L	1	86396707	1_53	0	0.0224756248196003	4.68317210173028	1.7555451260755e-06	-0.233500389583087	2
ENSG00000016602.9	CLCA4	1	86546111	1_53	0	0.0476629427750517	11.723554862188	9.31966450150351e-06	1.40736745215683	2
ENSG00000097033.14	SH3GLB1	1	86704350	1_53	0	0.0239652521534373	5.28163565597368	2.11110846570033e-06	-0.422222222222163	1
ENSG00000183291.15	SELENOF	1	86913954	1_53	0	0.0357616948949784	9.02410916068622	5.38248142007506e-06	-1.14693877551077	1
ENSG00000153936.16	HS2ST1	1	86913144	1_53	0	0.0262339801991747	6.12580768152617	2.68032619078856e-06	0.905361130759244	2
ENSG00000065243.19	PKN2	1	88684130	1_54	0	0.0157661130563388	4.77193009465236	1.25481243840143e-06	-0.0417582417582481	1
ENSG00000137944.17	KYAT3	1	88969840	1_54	0	0.0362033554930494	12.5286845842805	7.56509534941699e-06	-1.98917685163629	2
ENSG00000213516.9	RBMXL1	1	89028548	1_54	0	0.199933523117812	28.9834107173547	9.66485217187531e-05	-3.33112582781462	1
ENSG00000117226.11	GBP3	1	89015900	1_54	0	0.0282225190200661	10.1978335330681	4.80024935954905e-06	-1.6442211919182	2
ENSG00000162645.12	GBP2	1	89151259	1_54	0	0.0330724725999902	11.681225471145	6.44340125971531e-06	-1.68170426065227	1
ENSG00000213512.1	GBP7	1	89184141	1_54	0	0.0239994439224096	8.6844958147492	3.47620912154501e-06	1.2764227642275	1
ENSG00000162654.8	GBP4	1	89199262	1_54	0	0.0206941657597982	7.30313421306705	2.5206776518382e-06	-1.04545454545416	1
ENSG00000154451.14	GBP5	1	89276834	1_54	0	0.0186643782681362	6.34178787585599	1.97417362128286e-06	-0.804687500000071	1
ENSG00000197147.13	LRRC8B	1	89557240	1_54	0	0.0163387742743888	5.1036977520869	1.39079949857487e-06	0.398373983739885	1
ENSG00000162664.16	ZNF326	1	89994423	1_55	0	0.0239971042195543	5.91281559744899	2.36653688681871e-06	-0.553398058252538	1
ENSG00000122482.20	ZNF644	1	91022402	1_55	0	0.0832025639313828	17.6278288236575	2.44622071596617e-05	-1.90878938640056	1
ENSG00000162669.15	HFM1	1	91403932	1_55	0	0.0711826228518415	16.1390310230745	1.91607078157627e-05	-1.99600661848391	2
ENSG00000097046.12	CDC7	1	91500849	1_56	0	0.0108312299266192	4.66292915698897	8.42357987072138e-07	-0.183653540105082	2
ENSG00000172031.6	EPHX4	1	92029879	1_56	0	0.0111711716565223	4.8946251647556	9.11965206895251e-07	0.0438421660666232	2
ENSG00000284413.1	BTBD8	1	92080411	1_56	0	0.0172167121740187	9.21305705316437	2.64553849470694e-06	-2.13344450326184	2
ENSG00000122484.8	RPAP2	1	92296097	1_56	0	0.0108006048811092	4.6642658549603	8.40217031537188e-07	0.599999999999931	1
ENSG00000162676.11	GFI1	1	92487304	1_56	0	0.0167234366932419	9.09196257020326	2.53596511600179e-06	-1.59354838709717	1
ENSG00000067208.14	EVI5	1	92789516	1_56	0	0.0186569184689165	10.0803105837791	3.13670685162571e-06	-1.65628235275503	2
ENSG00000122406.12	RPL5	1	92831623	1_56	0	0.011827462572089	5.50914802213968	1.08676621638766e-06	0.496402877697849	1
ENSG00000154511.11	FAM69A	1	92962430	1_56	0	0.0804931413036199	23.6126566833083	3.17003337552479e-05	2.52277657266936	1
ENSG00000143033.17	MTF2	1	93079600	1_57	0	0.0142947399090556	5.13571318930693	1.2244389193697e-06	0.796610169491585	1
ENSG00000117500.12	TMED5	1	93180650	1_57	1	0.391256025308833	25.2039045835932	0.000164470862945774	4.74701908217837	2
ENSG00000122483.17	CCDC18	1	93179625	1_57	1	0.126760513681591	22.4868324876093	4.75414453225018e-05	4.40853147324296	2
ENSG00000117505.12	DR1	1	93346012	1_57	1	0.074637503380365	21.0216836058874	2.61688540319793e-05	-4.23571428571584	1
ENSG00000067334.13	DNTTIP2	1	93880063	1_57	0	0.0264914671014396	9.82282567799761	4.34012814670263e-06	-0.946058091286048	1
ENSG00000023909.9	GCLM	1	93904963	1_57	0	0.0395829713352488	12.8425543126978	8.47851725788303e-06	-1.03787878787832	1
ENSG00000137962.12	ARHGAP29	1	94070511	1_58	0	0.0228666600946152	6.46982866486036	2.46749125122604e-06	0.712418300653472	1
ENSG00000117528.11	ABCD3	1	94409571	1_58	0	0.0363296373965529	10.7976873755247	6.54262333128991e-06	-1.35935860495207	2
ENSG00000143036.16	SLC44A3	1	94842418	1_58	0	0.0255989819266564	7.52285490030195	3.21192565721581e-06	-0.9824259449085	2
ENSG00000117519.15	CNN3	1	94902902	1_58	0	0.0358890019582759	10.6832440239304	6.3947656769948e-06	1.29959812464455	2
ENSG00000172339.9	ALG14	1	95073027	1_58	0	0.0200141188043941	5.22817996360305	1.74520764751913e-06	0.421538461538434	1
ENSG00000152078.9	TMEM56	1	95140279	1_58	0	0.0238917867298387	6.87882625344638	2.74108861015321e-06	0.776041666666653	1
ENSG00000122481.16	RWDD3	1	95234048	1_58	0	0.0187805061071017	4.63582488174728	1.45209295833862e-06	0.0593798774466877	3
ENSG00000117569.18	PTBP2	1	96719390	1_59	0	0.0564196212497954	12.8292140127476	1.20723084132259e-05	1.55652173913037	1
ENSG00000162627.16	SNX7	1	98651799	1_60	0	0.031076146327926	8.25264712365883	4.27740663488099e-06	-1.01952265372442	2
ENSG00000099260.10	PALMD	1	99678047	1_61	0	0.0161606354794477	5.39059977073209	1.45296659123031e-06	0.343750000000037	1
ENSG00000156869.12	FRRS1	1	99766518	1_61	0	0.0968570943937593	21.5519469550255	3.48159340959721e-05	2.27972027972179	1
ENSG00000162688.16	AGL	1	99758579	1_61	0	0.055796960016849	16.6164983427976	1.5463583795939e-05	1.95782090122794	2
ENSG00000117620.14	SLC35A3	1	99969523	1_61	0	0.0554271974456149	16.9047650115334	1.56275955779306e-05	-2.02246861601716	2
ENSG00000156875.13	MFSD14A	1	100038319	1_61	0	0.0184735602469683	6.60359028770986	2.03465522001272e-06	0.765682656826522	1
ENSG00000156876.9	SASS6	1	100132743	1_61	0	0.0237261179092353	8.94256093205658	3.53874034865813e-06	1.16326530612203	1
ENSG00000122477.12	LRRC39	1	100178174	1_61	0	0.0558463096407885	16.8798788496164	1.57225835337771e-05	2.04651162790633	1
ENSG00000137996.12	RTCA	1	100274929	1_61	0	0.0374781259603051	13.2146966971331	8.26028766186404e-06	-1.564516129033	1
ENSG00000079335.18	CDC14A	1	100353172	1_61	0	0.0372040464420658	13.1037206450138	8.13101775340577e-06	1.61971830985886	1
ENSG00000181656.6	GPR88	1	100538206	1_62	0	0.0222484372248069	8.28910135196375	3.07586355353382e-06	1.15322580645184	1
ENSG00000162692.10	VCAM1	1	100717840	1_62	0	0.0193988725427563	7.01222160019973	2.26877917614019e-06	0.976000000000108	1
ENSG00000162694.13	EXTL2	1	100895622	1_62	0	0.031892477212482	11.6522903742753	6.19811540328566e-06	1.60989010988921	1
ENSG00000162695.11	SLC30A7	1	100895622	1_62	0	0.0440438806531197	14.6807809781897	1.07843715545804e-05	-2.02446108073158	2
ENSG00000117543.20	DPH5	1	101025552	1_62	0	0.0272949655920772	10.1966143834543	4.64193069620002e-06	-1.80116959064307	1
ENSG00000185946.15	RNPC3	1	103540130	1_65	0	0.0231184572920219	8.08808631616061	3.11863632393792e-06	1.00694444444482	1
ENSG00000240038.6	AMY2B	1	103554070	1_65	0	0.0571640835435756	16.5814337354546	1.5809037532328e-05	1.90697674418582	1
ENSG00000198890.7	PRMT6	1	107056380	1_66	0	0.179730772322878	28.3823640753821	8.50807114368219e-05	3.05007825801268	2
ENSG00000162631.18	NTNG1	1	107135646	1_66	0	0.0265446168295534	10.0956810000808	4.46963630235915e-06	-0.994587744349011	2
ENSG00000134215.15	VAV3	1	107965542	1_67	0	0.0556599251672362	16.4900716420722	1.53082401320964e-05	1.78354978354926	1
ENSG00000085491.15	SLC25A24	1	108200518	1_67	0	0.0162681658642582	4.97665825112527	1.35031942690653e-06	-0.625850340136154	1
ENSG00000162636.15	FAM102B	1	108571155	1_67	0	0.0345302335846309	11.9984775030514	6.91012276865593e-06	1.26333333333394	1
ENSG00000116266.10	STXBP3	1	108746731	1_67	0	0.0670678295125585	18.2568339166327	2.0422072894905e-05	2.2229729729732	1
ENSG00000162641.18	AKNAD1	1	108834814	1_67	0	0.0170959308120342	5.43825080801426	1.55064395403874e-06	-0.419512160505215	2
ENSG00000121957.12	GPSM2	1	108838396	1_67	0	0.0183017556448681	6.0724172960532	1.8535933673472e-06	0.556106683551027	2
ENSG00000121940.15	CLCC1	1	108958227	1_67	0	0.0251748279221756	9.0438608694583	3.79734878564154e-06	1.01787009452575	2
ENSG00000085433.15	WDR47	1	109040930	1_67	0	0.0186763626949439	6.26100624657948	1.95027809090561e-06	-0.613636363636357	1
ENSG00000197780.9	TAF13	1	109075155	1_67	0	0.0403915982743598	13.4692396868357	9.07390494006924e-06	-1.67318435754194	1
ENSG00000215717.5	TMEM167B	1	109090133	1_67	0	0.0157165355015205	4.65589775947826	1.2204510303766e-06	-0.0347222222222254	1
ENSG00000116299.16	KIAA1324	1	109113798	1_67	0	0.0166737430891474	5.20566392615612	1.44766921148772e-06	0.318840579710136	1
ENSG00000031698.12	SARS	1	109213564	1_67	0	0.015689944596906	4.64015504800614	1.21426648471855e-06	-0.199612403100758	1
ENSG00000143126.7	CELSR2	1	109241238	1_67	0	0.0207485050456799	7.24079509399701	2.50572366099924e-06	0.895999999999806	1
ENSG00000134222.16	PSRC1	1	109279521	1_67	0	0.0197991675708167	6.80456091148727	2.24702106063288e-06	-0.936514622740218	2
ENSG00000134243.11	SORT1	1	109397881	1_67	0	0.0507478518817478	15.6175677293192	1.32187736858191e-05	1.90000000000001	1
ENSG00000143106.12	PSMA5	1	109424465	1_67	0	0.0809920582228498	20.0543201504864	2.7090092320294e-05	2.2952029520292	1
ENSG00000143028.8	SYPL2	1	109465030	1_67	0	0.0574062565137365	16.7822185632106	1.60682546443161e-05	1.98630136986393	1
ENSG00000162650.16	ATXN7L2	1	109483259	1_67	0	0.0263983782594998	9.48689803024955	4.17697220861336e-06	-1.26993711866612	2
ENSG00000181754.6	AMIGO1	1	109509517	1_67	0	0.0219886148434922	7.78174658956097	2.85387575374877e-06	-0.890625000000132	1
ENSG00000156097.12	GPR61	1	109539929	1_67	0	0.0307997952260484	10.9281450810077	5.61376704464175e-06	1.45194805194755	1
ENSG00000065135.10	GNAI3	1	109548649	1_67	0	0.0156592621363554	4.62195656124309	1.20713893916229e-06	0.0253164556961995	1
ENSG00000168765.16	GSTM4	1	109416410	1_67	0	0.0187803588175186	6.31269733902888	1.97732910474769e-06	-0.741532976826968	1
ENSG00000134184.12	GSTM1	1	109671748	1_67	0	0.0709433520342067	18.7909836623321	2.22341906537327e-05	2.08437499999949	1
ENSG00000213366.12	GSTM2	1	109668049	1_67	0	0.0587965620589304	17.0086907780076	1.66794960199857e-05	2.00452863779217	2
ENSG00000134201.10	GSTM5	1	109710593	1_67	0	0.0162588644134549	4.97133295827775	1.34810328273225e-06	-0.116042411129135	3
ENSG00000134202.10	GSTM3	1	109739319	1_67	0	0.17129232352763	27.3453554085928	7.81234795874828e-05	-2.94532033923891	2
ENSG00000179902.12	C1orf194	1	109112918	1_67	0	0.0182114446580547	6.0263784287242	1.83046278571652e-06	0.648148148147997	1
ENSG00000198758.10	EPS8L3	1	109763909	1_68	0	0.0178959313500495	5.92157674437606	1.76746886771192e-06	0.575163398692825	1
ENSG00000168710.17	AHCYL1	1	109984850	1_68	0	0.0389364913382665	13.1825399408139	8.56083280053793e-06	1.51204819277101	1
ENSG00000143093.14	STRIP1	1	110034040	1_68	0	0.0588097530913086	17.0684912328257	1.67418942749578e-05	2.0080000000005	1
ENSG00000197106.6	SLC6A17	1	110150641	1_68	0	0.0225380449540374	8.06964307111624	3.03340691328543e-06	0.910957728072997	2
ENSG00000116396.14	KCNC4	1	110211143	1_68	0	0.128468412871588	24.5654312206631	5.26357549648039e-05	2.49999999999994	1
ENSG00000168679.17	SLC16A4	1	110367775	1_68	0	0.0210583194502698	7.43665661703722	2.61193006126945e-06	0.97580645161292	1
ENSG00000134248.13	LAMTOR5	1	110407655	1_68	0	0.0181143766549232	6.03446730867085	1.8231501532946e-06	0.540540540540504	1
ENSG00000143125.5	PROK1	1	110451117	1_68	0	0.0221721286704581	7.91702898494211	2.9277212892887e-06	-0.839285714286035	1
ENSG00000177301.14	KCNA2	1	110636327	1_68	0	0.0235598545501826	8.48317090003465	3.33342683138179e-06	-1.13122171945745	1
ENSG00000121931.15	LRIF1	1	110964484	1_68	0	0.0162193855371429	5.00658721876042	1.35436676829073e-06	-0.433734939759183	1
ENSG00000156171.14	DRAM2	1	111139496	1_68	0	0.0802706750372738	20.0260312855619	2.68109319947565e-05	2.64492753623102	1
ENSG00000064886.13	CHI3L2	1	111193972	1_68	0	0.0886092316452555	20.972391323082	3.09946708624834e-05	2.5820895522387	1
ENSG00000085465.12	OVGP1	1	111425705	1_69	0	0.0159880856832473	4.99250743930669	1.33129804216163e-06	0.380952380952341	1
ENSG00000143110.11	C1orf162	1	111388294	1_69	0	0.0153913524134567	4.62237356905087	1.1865934017364e-06	-0.107049608355094	1
ENSG00000116473.14	RAP1A	1	111526151	1_69	0	0.0234398607200076	8.48187904612692	3.3159441513946e-06	1.07575757575747	1
ENSG00000121933.18	TMIGD3	1	111489509	1_69	0	0.0184917060378405	6.34067584803415	1.95556672053443e-06	0.746510095734116	2
ENSG00000197852.9	FAM212B	1	111712767	1_69	0	0.0202146553458524	7.13731571127464	2.40636418096226e-06	-0.790266770581638	2
ENSG00000064703.11	DDX20	1	111754860	1_69	0	0.0167931316040356	5.46221977231735	1.5298926811997e-06	0.397975090081822	2
ENSG00000143079.14	CTTNBP2NL	1	112396295	1_69	0	0.0159727421047663	4.9255051772193	1.3121707879216e-06	0.0757575757575783	1
ENSG00000134245.17	WNT2B	1	112464917	1_69	0	0.0191939807644947	7.84800073080272	2.51237345208679e-06	1.5111111111101	1
ENSG00000007341.18	ST7L	1	112613804	1_69	0	0.104576517730492	16.5265205184495	2.8825424321113e-05	3.44641735565194	2
ENSG00000155363.18	MOV10	1	112673015	1_69	0	0.0968848308567355	22.3756127291299	3.61568699997927e-05	3.3618421052643	1
ENSG00000116793.15	PHTF1	1	113758713	1_70	0	0.0483975442997661	14.0102960273677	1.13091702826587e-05	2.21333333333361	1
ENSG00000188761.11	BCL2L15	1	113887734	1_70	0	0.0182112857796356	4.86648786114913	1.47814268863543e-06	-0.512478936416875	2
ENSG00000134262.12	AP4B1	1	113904943	1_70	0	0.0895559974096701	19.8570364717084	2.96598680191478e-05	-2.64233576642433	1
ENSG00000118655.4	DCLRE1B	1	113904412	1_70	0	0.113716335779589	22.1603753146405	4.20300662188131e-05	2.70542635658857	1
ENSG00000163349.21	HIPK1	1	113928961	1_70	0	0.0344774084379261	10.8243271986663	6.22437329910053e-06	-1.37335870113855	2
ENSG00000134200.3	TSHB	1	115020165	1_71	0	0.0315301852179347	9.72045288600238	5.11179144883605e-06	-1.33377349079461	2
ENSG00000197323.11	TRIM33	1	114511320	1_71	0	0.0212648339332797	6.04284064667724	2.14320267586544e-06	-0.684210526316019	1
ENSG00000116752.5	BCAS2	1	114577676	1_71	0	0.0182765931202913	4.63263871335237	1.41215959499727e-06	0.119885385407746	2
ENSG00000175984.14	DENND2C	1	114669904	1_71	0	0.0240947936311574	7.20772924038087	2.89655500769278e-06	0.86335403726704	1
ENSG00000009307.15	CSDE1	1	114758064	1_71	0	0.018281887526979	4.6353343492233	1.41339061698288e-06	0.0704225352112734	1
ENSG00000134198.9	TSPAN2	1	115077023	1_71	0	0.0881394190514133	19.4369424609147	2.85731577070362e-05	-2.08375939272554	2
ENSG00000118729.11	CASQ2	1	115558513	1_72	0	0.0139183893601894	6.49137976491685	1.50690580003949e-06	-0.776480342611054	3
ENSG00000163393.12	SLC22A15	1	115976190	1_72	0	0.0122611992967098	5.31404798904723	1.08672217532545e-06	-0.394952511943662	2
ENSG00000143061.17	IGSF3	1	116669972	1_72	0	0.0132844932555343	6.0583796622305	1.34233707094029e-06	0.623529411764586	1
ENSG00000134256.12	CD101	1	117001709	1_72	0	0.0692325700822759	21.5234305579119	2.48531850244614e-05	-2.15564202334616	1
ENSG00000116830.11	TTF2	1	117060534	1_72	0	0.0120996732096359	5.19093464099364	1.04756096550197e-06	-0.37323943661986	1
ENSG00000134253.9	TRIM45	1	117122142	1_72	0	0.0158574524992321	7.70356694807246	2.037442616437e-06	0.869047619047623	1
ENSG00000198162.12	MAN1A2	1	117369211	1_72	0	0.0115700607554768	4.77547756741951	9.21536527702525e-07	0.382812500000153	1
ENSG00000183508.4	FAM46C	1	117601710	1_72	0	0.0118285438721832	4.98055356430875	9.82582456480219e-07	-0.407835701982224	3
ENSG00000196505.10	GDAP2	1	117931602	1_72	0	0.0115961215829125	4.79635960892757	9.27650969536414e-07	-0.241935483870976	1
ENSG00000092607.13	TBX15	1	118989141	1_73	0	0.022534268766238	9.20148653713724	3.45829128670166e-06	1.23809523809524	1
ENSG00000116874.11	WARS2	1	119012523	1_73	0	0.0137714097424495	4.61931939321509	1.06100272020295e-06	-0.0683470304509285	2
ENSG00000143067.4	ZNF697	1	119648421	1_73	0	0.0200259575597813	8.10187353927696	2.70606894361418e-06	1.02858760421395	2
ENSG00000134240.11	HMGCS2	1	119766535	1_73	0	0.110393782120465	24.2242605315453	4.46020938197173e-05	-2.32539682539667	1
ENSG00000131791.7	PRKAB2	1	147172842	1_73	0	0.0445627255078138	15.584335744774	1.15829757328748e-05	1.83827493261538	1
ENSG00000131778.18	CHD1L	1	147243149	1_73	0	0.0137916020416025	4.63293040285468	1.06568928403044e-06	0.0716417910447662	1
ENSG00000131781.12	FMO5	1	147247454	1_73	0	0.0160895456531729	6.06523064092697	1.6276132110382e-06	-0.713286713286779	1
ENSG00000162836.11	ACP6	1	147647471	1_73	0	0.0139446501487166	4.73545629059089	1.10136066292225e-06	-0.195175106521656	2
ENSG00000188092.14	GPR89B	1	147928711	1_73	0	0.026449848983094	10.6963386858273	4.71865741968675e-06	-1.31358024691337	1
ENSG00000203782.5	LOR	1	153259400	1_75	0	0.0723432500056783	16.7937633821535	2.02631122786553e-05	-1.87142857142845	1
ENSG00000143556.8	S100A7	1	153460592	1_75	0	0.0325039470904509	9.24892354472115	5.01403541773674e-06	1.17224880382779	1
ENSG00000197956.9	S100A6	1	153520107	1_75	0	0.0205344297618005	4.96096953371386	1.69906233534832e-06	0.322362475877768	2
ENSG00000196420.7	S100A5	1	153541765	1_75	0	0.0210879953014942	5.20879974279356	1.83203203133003e-06	-0.455830388692501	1
ENSG00000188015.9	S100A3	1	153549456	1_75	0	0.0351646623643753	9.98585162862711	5.85668230467534e-06	1.19118782908134	3
ENSG00000196154.11	S100A4	1	153549456	1_75	0	0.0289590843157292	8.16862921277316	3.94542792529023e-06	0.95371910242643	2
ENSG00000196754.10	S100A2	1	153567710	1_75	0	0.0230514838124977	6.03864112396068	2.32165782341449e-06	-0.690184049079804	1
ENSG00000188643.10	S100A16	1	153614780	1_75	0	0.0208087783873089	5.08454358650183	1.76465034428223e-06	-0.159090909090925	1
ENSG00000189334.8	S100A14	1	153616367	1_75	0	0.0212146900265837	5.26453411590552	1.86275930088748e-06	-0.235881728557715	2
ENSG00000160678.11	S100A1	1	153637410	1_75	0	0.0200401645212659	4.73405541519069	1.58232148661893e-06	0.411290322580781	1
ENSG00000189171.14	S100A13	1	153612510	1_75	0	0.0213936908298129	5.34282017495012	1.9064103104253e-06	-0.240601503759435	1
ENSG00000160679.12	CHTOP	1	153635640	1_75	0	0.0204873182928764	4.93951716075525	1.68783395242454e-06	-0.112903225806448	1
ENSG00000143553.10	SNAPIN	1	153658595	1_75	0	0.019913302900789	4.67486302651729	1.55264545368744e-06	0.00775193798449429	1
ENSG00000169418.9	NPR1	1	153746270	1_75	0	0.0207178154851263	5.04371677354305	1.7428289186167e-06	-0.015503875968996	1
ENSG00000143624.13	INTS3	1	153746270	1_75	0	0.0207178154851263	5.04371677354305	1.7428289186167e-06	-0.015503875968996	1
ENSG00000143554.13	SLC27A3	1	153766793	1_75	0	0.0431554508288796	11.9079054998423	8.57099304957535e-06	-1.25096682278954	2
ENSG00000198837.9	DENND4B	1	153940147	1_75	0	0.0197948710092739	4.61932972877709	1.525076907291e-06	-0.0885245901639265	1
ENSG00000160741.16	CRTC2	1	153959736	1_75	0	0.0203413151244843	4.87297782335207	1.65323110728402e-06	0.577777777777544	1
ENSG00000143570.17	SLC39A1	1	153968263	1_75	0	0.0226244766851422	5.86422873715093	2.21283763930837e-06	0.398373983739697	1
ENSG00000143578.15	CREB3L4	1	153966654	1_75	0	0.0217721939805098	5.50629492182301	1.99950166205492e-06	0.314516129032148	1
ENSG00000143569.18	UBAP2L	1	154219953	1_75	0	0.0211372389509974	5.23050759701184	1.84396298869267e-06	-0.340116279070034	1
ENSG00000143515.16	ATP8B2	1	154325898	1_75	0	0.268769437567011	29.7585546330961	0.00013339876897684	-3.60804020100516	1
ENSG00000160712.12	IL6R	1	154405422	1_75	0	0.028079671250515	7.88052227669084	3.69068623866836e-06	1.15230962767955	2
ENSG00000169291.9	SHE	1	154502081	1_75	0	0.0659092489753123	15.9081434626698	1.74874291278098e-05	2.29019946697808	2
ENSG00000163239.12	TDRD10	1	154500057	1_75	0	0.0550959584775067	14.2106989283333	1.30585599361509e-05	-1.77419354838768	1
ENSG00000163344.5	PMVK	1	154937272	1_77	0	0.00487286702308565	4.7195657994387	3.83571835604979e-07	-0.137010676156554	1
ENSG00000163348.3	PYGO2	1	154957827	1_77	0	0.00905828451767265	9.88854014070199	1.49395750385952e-06	0.823691460055241	1
ENSG00000160691.18	SHC1	1	154974220	1_77	0	0.0181208121669983	16.3464008330086	4.94037492038316e-06	-1.46938775510213	1
ENSG00000163354.14	DCST2	1	155033615	1_77	0	0.00569673418615546	5.87430760034371	5.58139482076669e-07	0.28966911969711	2
ENSG00000163357.10	DCST1	1	155033975	1_77	0	0.00792583580564621	8.75786709509746	1.15771997603973e-06	0.918128654970816	1
ENSG00000143537.13	ADAM15	1	155051833	1_77	0	0.00564949737372811	5.8235618917484	5.48729883302628e-07	0.118279569892489	1
ENSG00000243364.7	EFNA4	1	155053638	1_77	0	0.00512991339446522	5.15978263724753	4.41470354810034e-07	-0.266666666666674	1
ENSG00000143590.13	EFNA3	1	155078247	1_77	0	0.00536798492749002	5.46526655562475	4.89308479332004e-07	-0.279116465863481	1
ENSG00000169242.11	EFNA1	1	155127376	1_77	0	0.00709642694520341	14.4748014510767	1.71321732314642e-06	-3.28235294117593	1
ENSG00000169241.17	SLC50A1	1	155135691	1_77	0	0.00541216200984207	5.49880404919656	4.96362699511773e-07	0.11926605504588	1
ENSG00000185499.16	MUC1	1	155199564	1_77	0	0.155631084012358	37.8246278155962	9.81818274647702e-05	5.41732283464597	1
ENSG00000177628.15	GBA	1	155244216	1_77	0	0.0089210098917587	18.901592192574	2.81237038077191e-06	-4.40164097206666	2
ENSG00000160767.20	FAM189B	1	155254510	1_77	0	0.106322045976459	43.1004794626563	7.64302943615586e-05	5.67361111111063	1
ENSG00000143630.9	HCN3	1	155277916	1_77	0	0.0655696215179936	38.6807170697997	4.23016491537495e-05	-5.52142857142788	1
ENSG00000160753.15	RUSC1	1	155321640	1_77	0	0.0281044075801105	23.1167504231508	1.08358085931571e-05	3.04362416107413	1
ENSG00000116539.12	ASH1L	1	155566646	1_77	0	0.0317212840765757	30.0075784329818	1.58760264843595e-05	4.87050359712159	1
ENSG00000163374.19	YY1AP1	1	155688145	1_77	0	0.00499809755493719	6.68994583479772	5.576830381701e-07	-1.78790172529051	2
ENSG00000116580.18	GON4L	1	155859720	1_77	0	0.0424091179333871	30.9803485319826	2.19131920294592e-05	4.59558823529568	1
ENSG00000132718.8	SYT11	1	155859720	1_77	0	0.042409117933387	30.9803485319826	2.19131920294592e-05	-4.59558823529568	1
ENSG00000143622.10	RIT1	1	155911161	1_77	0	0.0165317431044535	20.7897700482485	5.73229377117444e-06	-3.86259541984707	1
ENSG00000116584.17	ARHGEF2	1	156006597	1_77	0	0.00571110063589597	7.79687956177693	7.42678316514644e-07	-2.21093749999917	1
ENSG00000163479.13	SSR2	1	156020665	1_77	0	0.00681507181353036	7.6635307281106	8.71082813637613e-07	-0.939285714285853	1
ENSG00000160803.7	UBQLN4	1	156061029	1_77	0	0.0121657340094239	16.195577276324	3.28620653589786e-06	-2.96732026143821	1
ENSG00000132698.14	RAB25	1	156061029	1_77	0	0.0121657340094239	16.195577276324	3.28620653589786e-06	-2.96732026143821	1
ENSG00000196189.12	SEMA4A	1	156180397	1_77	0	0.0146643619436087	15.9352472588274	3.89746374008612e-06	2.01550387596912	1
ENSG00000160785.13	SLC25A44	1	156193927	1_77	0	0.0129238536430808	14.5564877698688	3.13768062936905e-06	-1.85806229298008	2
ENSG00000160783.19	PMF1	1	156212919	1_77	0	0.00876984463530861	10.6850534535711	1.56289105038255e-06	-1.48062015503915	1
ENSG00000242252.1	BGLAP	1	156244130	1_77	0	0.00637286734952747	7.09115977549312	7.53723845481306e-07	0.667594151739188	2
ENSG00000160781.15	PAQR6	1	156248323	1_77	0	0.00560917773822933	5.99162502379346	5.60536546179429e-07	0.481726360068599	2
ENSG00000198952.8	SMG5	1	156283240	1_77	0	0.00482234914965052	4.65764447211477	3.74614938363779e-07	0.123580762864884	2
ENSG00000163472.18	TMEM79	1	156283240	1_77	0	0.0067755627950894	7.91646108187626	8.94615794238103e-07	-0.933823529411644	1
ENSG00000198715.11	GLMP	1	156302480	1_77	0	0.0123381569854255	13.4690202951037	2.7717011665172e-06	1.4919354838705	1
ENSG00000163468.14	CCT3	1	156357925	1_77	0	0.00669633910741241	7.80978095380523	8.72240799594552e-07	0.919979331454271	2
ENSG00000125462.16	C1orf61	1	156438812	1_77	0	0.00481192499462979	4.62508606071723	3.71192141332606e-07	-0.0252525252525288	1
ENSG00000160818.16	GPATCH4	1	156601543	1_77	0	0.00785334787196146	9.15562857647932	1.19923171935826e-06	1.04026200348164	2
ENSG00000132702.12	HAPLN2	1	156619658	1_77	0	0.00503021402341641	5.03652826597928	4.22549745865572e-07	-0.306122448979583	1
ENSG00000132692.18	BCAN	1	156629196	1_77	0	0.00492037513659127	4.82994630404687	3.96369860158165e-07	0.232394366197197	1
ENSG00000143320.8	CRABP2	1	156705979	1_77	0	0.00485991207283909	4.72117195704646	3.82682265490259e-07	-0.100628930817654	1
ENSG00000143319.16	ISG20L2	1	156728554	1_77	0	0.073522428144583	29.8315178427264	3.6580976817314e-05	2.60897435897464	1
ENSG00000143314.12	MRPL24	1	156737905	1_77	0	0.00722428875351089	8.36405835262463	1.00779513135372e-06	-0.984732824427282	1
ENSG00000198400.11	NTRK1	1	156815564	1_77	0	0.0110709808010206	12.3440326402701	2.27930931113301e-06	1.34586466165358	1
ENSG00000027869.11	SH2D2A	1	156815987	1_77	0	0.00824018491646717	9.53454445070673	1.31037926127223e-06	-1.20149253731301	1
ENSG00000187800.13	PEAR1	1	156893398	1_77	0	0.00518966864060289	5.28114333206211	4.5711733303754e-07	0.615000000000055	1
ENSG00000160838.13	LRRC71	1	156920880	1_77	0	0.110375275953627	33.0644614033733	6.08686066957216e-05	-3.25294117647054	1
ENSG00000132694.18	ARHGEF11	1	157045172	1_77	0	0.00480923922171306	4.61988843921488	3.70568051800639e-07	-0.0146576865749547	2
ENSG00000160856.20	FCRL3	1	157700967	1_77	0	0.0100340120923371	11.3075711962407	1.89236129422823e-06	1.44484236658314	2
ENSG00000158473.6	CD1D	1	158180266	1_78	0	0.0191506268942888	8.16544760357802	2.60809314143448e-06	-0.944909246243136	2
ENSG00000158488.15	CD1E	1	158353463	1_78	0	0.0188490851193091	8.01770699347248	2.52058044234439e-06	-0.982107355865058	1
ENSG00000163565.18	IFI16	1	158997555	1_78	0	0.0441887130152007	15.9848018919688	1.17809067066239e-05	-1.9330646689815	2
ENSG00000163568.14	AIM2	1	159195043	1_78	0	0.0208330699648978	8.94970297598186	3.10972510738836e-06	1.29577464788737	1
ENSG00000179639.10	FCER1A	1	159281721	1_78	0	0.013756941001965	5.0893249780089	1.16772926367722e-06	-0.507884023531845	2
ENSG00000158716.8	DUSP23	1	159781012	1_78	0	0.0130794781450768	4.62026926818122	1.0079008442308e-06	0.0117647058823498	1
ENSG00000188004.9	C1orf204	1	159839478	1_78	0	0.0132818631587195	4.76287849044011	1.05508781879737e-06	0.19100636983778	2
ENSG00000243284.1	VSIG8	1	159856126	1_78	0	0.0143790455952625	5.50024231074623	1.3190825920445e-06	0.425373134328458	1
ENSG00000213085.9	CFAP45	1	159899758	1_78	0	0.0144017791852521	5.51492053206872	1.32469382602643e-06	0.463302752293472	1
ENSG00000158710.14	TAGLN2	1	159925320	1_78	0	0.160175958035355	28.3494004153633	7.57358168563922e-05	2.66457536445176	2
ENSG00000239887.4	C1orf226	1	162383151	1_80	0	0.0117295190712116	5.13412355601594	1.0043998226103e-06	-0.326086956521961	1
ENSG00000152332.15	UHMK1	1	162496869	1_80	0	0.0111080308765313	4.62887218654549	8.57575515313712e-07	0.0555555555555601	1
ENSG00000117143.13	UAP1	1	162560869	1_80	0	0.0236518784592842	11.6579159373692	4.59882267023381e-06	-1.35776079588393	2
ENSG00000162733.16	DDR2	1	162631124	1_80	0	0.0125980861629288	5.79731126824045	1.21812343630621e-06	-0.515254237287878	1
ENSG00000132196.13	HSD17B7	1	162790775	1_80	0	0.0122958317443551	5.57183529509721	1.14265805987248e-06	-0.465631929046597	1
ENSG00000143228.12	NUF2	1	163266611	1_80	0	0.0360568141491163	15.6002170643213	9.38162562126367e-06	-1.770161290323	1
ENSG00000162763.3	LRRC52	1	165544180	1_81	0	0.0234190975209945	5.02921300172379	1.96440165020303e-06	-0.336585365853456	1
ENSG00000162761.14	LMX1A	1	165356504	1_81	0	0.0252691666910281	5.73859933404511	2.41856035400385e-06	-0.579621556539158	2
ENSG00000143198.12	MGST3	1	165634340	1_81	0	0.0231219544610368	4.91012818276876	1.89355305034996e-06	0.255411255411093	1
ENSG00000143149.12	ALDH9A1	1	165698175	1_81	0	0.0287130292627164	6.93194310477593	3.31966384600491e-06	0.749489118465818	2
ENSG00000188859.6	FAM78B	1	166148631	1_81	0	0.102297781816195	18.9563518243196	3.2343058240994e-05	-2.43055555555603	1
ENSG00000143195.12	ILDR2	1	166905259	1_82	0	0.0212146259537739	12.8299966049851	4.53964639596624e-06	1.73880973721485	3
ENSG00000143194.12	MAEL	1	166806201	1_82	0	0.00878737872503543	4.69121783659748	6.87551208563194e-07	-0.0241935483871025	1
ENSG00000143157.11	POGK	1	166839016	1_82	0	0.0192615328952945	11.9375425730481	3.83500456927039e-06	-1.48881482537197	2
ENSG00000152382.5	TADA1	1	166876710	1_82	0	0.0302255921008462	16.1558268825677	8.14449411085239e-06	1.73150422339953	2
ENSG00000143167.11	GPA33	1	167166436	1_82	0	0.0123042677660283	7.81641007770253	1.60406962598419e-06	0.937254901961354	1
ENSG00000143190.21	POU2F1	1	167221225	1_82	0	0.0533649230307872	21.4956767686882	1.91322970838389e-05	2.15756302521126	1
ENSG00000198821.10	CD247	1	167518349	1_82	0	0.012784098321399	8.16380244864274	1.74069505111875e-06	-1.01807228915663	1
ENSG00000143162.7	CREG1	1	167548592	1_82	0	0.0106198146007573	6.44972853699465	1.14240074200005e-06	-0.667539753570228	2
ENSG00000198771.10	RCSD1	1	167630296	1_82	0	0.0152988520406017	9.85150783202619	2.51374753071364e-06	1.14364640883977	1
ENSG00000197965.11	MPZL1	1	167705500	1_82	0	0.00876979579446246	4.67124776487373	6.83254482433774e-07	0.124059066586803	2
ENSG00000143199.17	ADCY10	1	167917264	1_82	0	0.0416429510801674	19.1642547440973	1.33104745533684e-05	2.0138888888891	1
ENSG00000143164.15	DCAF6	1	167936173	1_82	0	0.0186642407516788	11.6690611508351	3.63250607377368e-06	-1.39986156038935	2
ENSG00000143158.10	MPC2	1	167936173	1_82	0	0.00937812817548422	5.2891317417299	8.27295485280536e-07	0.450729773050052	2
ENSG00000143147.14	GPR161	1	168137980	1_82	0	0.0114062749028626	7.11159086867807	1.35291559692495e-06	0.840490797545866	1
ENSG00000143155.12	TIPRL	1	168178654	1_82	0	0.00917678577039993	5.08950205552234	7.78979435954744e-07	0.296781063811378	2
ENSG00000143178.12	TBX19	1	168281906	1_82	0	0.0122310973930838	7.7418360910645	1.57931769820206e-06	0.868194842406712	1
ENSG00000143185.3	XCL2	1	168544200	1_82	0	0.0499794729253076	20.8447807692692	1.73759720481622e-05	-1.98809523809542	1
ENSG00000143196.4	DPT	1	168728523	1_82	0	0.0132316035464969	8.37032535928225	1.84720427488387e-06	-0.841269841270114	1
ENSG00000143153.12	ATP1B1	1	169129496	1_83	0	0.0182167553604951	6.07855491526293	1.84684937266174e-06	0.583333333333218	1
ENSG00000143156.13	NME7	1	169330256	1_83	0	0.0158365389457464	4.80650399847822	1.26954963998843e-06	-0.453237185457727	3
ENSG00000117475.13	BLZF1	1	169368138	1_83	0	0.0162045748750934	5.00684619371499	1.35320002725505e-06	0.499999999999849	1
ENSG00000117477.12	CCDC181	1	169447020	1_83	0	0.0197295937562196	7.00314224209529	2.30447072824793e-06	-0.891191709844507	1
ENSG00000198734.10	F5	1	169584820	1_83	0	0.0211493309287585	7.44880227748582	2.62750278348546e-06	0.782258064516208	1
ENSG00000000460.16	C1orf112	1	169910890	1_83	0	0.0471345687604386	13.7676541887136	1.08232974136108e-05	1.46376811594234	1
ENSG00000188404.8	SELL	1	169710412	1_83	0	0.0277615258165348	9.16345444965191	4.24289869861154e-06	0.794326241134938	1
ENSG00000007908.15	SELE	1	169764425	1_83	0	0.0303183919644626	11.0728126044951	5.59917728859223e-06	1.81619353843585	2
ENSG00000171806.11	METTL18	1	169795279	1_83	0	0.066782931273578	18.8883972197438	2.10387866870289e-05	-3.47826086956734	1
ENSG00000000457.13	SCYL3	1	169891332	1_83	0	0.0271002494726299	9.06043500670821	4.09526909305572e-06	0.573374113580427	2
ENSG00000116132.11	PRRX1	1	170663243	1_84	0	0.0104176594134588	6.04760193274178	1.05078401526893e-06	0.588957055215016	1
ENSG00000007933.12	FMO3	1	171090963	1_84	0	0.00925308063383534	4.9405313143432	7.62465343923247e-07	0.354716495868181	2
ENSG00000094963.13	FMO2	1	171185164	1_84	0	0.0112745056748081	6.74140053448378	1.26767447641129e-06	0.726350304461417	2
ENSG00000010932.16	FMO1	1	171248552	1_84	0	0.0327640868867809	16.7020152534738	9.12697898409119e-06	-1.70796460177014	1
ENSG00000076258.9	FMO4	1	171313714	1_84	0	0.0153840706310349	9.42987540763126	2.41956517692443e-06	-0.9335117484867	2
ENSG00000034971.16	MYOC	1	171652835	1_84	0	0.016506985029542	9.93488315640932	2.73520969249792e-06	-1.24264705882417	1
ENSG00000117533.14	VAMP4	1	171735817	1_84	0	0.0173008846471142	10.5559433218693	3.04596890693557e-06	-1.49807489487853	2
ENSG00000010165.19	METTL13	1	171781634	1_84	0	0.0142916130086367	9.02816572716545	2.15199310756852e-06	-1.32374100719432	1
ENSG00000197959.13	DNM3	1	171836704	1_84	0	0.0099584699532802	5.56871204489505	9.24927057350383e-07	0.735948677724594	3
ENSG00000135845.9	PIGC	1	172411786	1_84	0	0.0104302221410927	6.01241036505633	1.04592917775982e-06	-0.650483215862258	2
ENSG00000094975.13	SUCO	1	172532059	1_84	0	0.00951469903890012	5.07200879615739	8.04887456311885e-07	-0.331028583220866	3
ENSG00000117560.7	FASLG	1	172658724	1_84	0	0.013695205520956	7.78340834011204	1.77786375021027e-06	-0.430167597765402	1
ENSG00000120337.8	TNFSF18	1	173051090	1_84	0	0.134976606507755	28.1247743339208	6.33151524991083e-05	-2.57236842105285	1
ENSG00000117586.10	TNFSF4	1	173208174	1_85	0	0.0241630613071666	7.59815702013241	3.06210674148036e-06	-0.834138486312229	1
ENSG00000076321.10	KLHL20	1	173714815	1_85	0	0.0199496347047237	5.69743256058435	1.89572023847852e-06	0.398437500000083	1
ENSG00000117593.9	DARS2	1	173823764	1_85	0	0.0191830870556737	5.33678843422261	1.7074916545425e-06	-0.0388516141341321	3
ENSG00000117601.13	SERPINC1	1	173916899	1_85	0	0.0176052825438719	4.74353564137724	1.39285296501448e-06	0.303191489361764	1
ENSG00000120333.4	MRPS14	1	175023749	1_85	0	0.0198481033662545	5.87996010844378	1.94649592244184e-06	0.594470046083313	1
ENSG00000120332.15	TNN	1	175069235	1_85	0	0.0242984694569111	8.07483304325334	3.27244665462161e-06	-1.20915032679777	1
ENSG00000152092.15	ASTN1	1	177165470	1_86	0	0.0247903338584945	7.01951815762398	2.90234999505083e-06	-0.824675324675102	1
ENSG00000116147.16	TNR	1	175744070	1_86	0	0.0194412371516109	4.75396874892046	1.54148863117083e-06	-0.135531135531053	1
ENSG00000235750.9	KIAA0040	1	175193060	1_86	0	0.0199806130662419	5.0088084847021	1.66918065039515e-06	0.3635008867493	2
ENSG00000143207.19	RFWD2	1	176207677	1_86	0	0.0193513671928848	4.71082734651231	1.52043881055828e-06	-0.104333868378775	1
ENSG00000198797.6	BRINP2	1	177170676	1_86	0	0.0257771651196108	7.38385746409836	3.1745236264612e-06	-0.879478827361512	1
ENSG00000120341.18	SEC16B	1	177966530	1_87	0	0.0246368961372012	6.87316644186189	2.82424884103354e-06	-0.693307022011207	2
ENSG00000075391.16	RASAL2	1	178094621	1_87	0	0.0197289746725025	4.80236469215298	1.58022801974092e-06	-0.286214399661155	2
ENSG00000116199.11	FAM20B	1	179039800	1_89	0	0.0173303256586781	5.0901068369665	1.47127456547348e-06	-0.0236220472440893	1
ENSG00000186283.13	TOR3A	1	179081458	1_89	0	0.0211681133104312	6.9524023163671	2.45457978238676e-06	0.400003564732607	2
ENSG00000143322.19	ABL2	1	179229518	1_89	0	0.016483808433965	4.62435420974547	1.27136062385116e-06	-0.423649904074424	2
ENSG00000057252.12	SOAT1	1	179293868	1_89	0	0.0204412985231858	6.62710725036625	2.25939719548853e-06	-0.918896152432502	2
ENSG00000162782.15	TDRD5	1	179591583	1_89	0	0.0207859764859913	6.78277855707053	2.35146314186757e-06	0.460431654676124	1
ENSG00000169905.12	TOR1AIP2	1	179878267	1_89	0	0.0167552008857653	4.77623427726889	1.334735974e-06	-0.0680272108843647	1
ENSG00000135837.15	CEP350	1	179954679	1_89	0	0.0164765580000209	4.62026863589065	1.26967867229731e-06	0.0106808365969994	2
ENSG00000116260.16	QSOX1	1	180154677	1_89	0	0.0190962442611946	5.99321974932528	1.90883446877147e-06	-0.649999999999737	1
ENSG00000230124.6	ACBD6	1	180502528	1_89	0	0.018965238758071	5.9291380647097	1.87546940351896e-06	-0.62213740458012	1
ENSG00000203730.2	TEDDM1	1	182400603	1_90	0	0.0182784422095477	5.57795549227518	1.70049097041181e-06	-0.565789473684174	1
ENSG00000135828.11	RNASEL	1	182569090	1_90	0	0.0207135902061454	6.74249201776967	2.32935631576442e-06	-0.800832722020763	3
ENSG00000143333.6	RGS16	1	182633925	1_90	0	0.016613822784865	4.68957877498581	1.29946179267272e-06	-0.0967741935484061	1
ENSG00000135838.13	NPL	1	182771820	1_90	0	0.0164886502113074	4.61924283697127	1.27032839167915e-06	-0.0073529411764738	1
ENSG00000135862.5	LAMC1	1	183023026	1_91	0	0.0189224813425273	5.42463165218096	1.71201846704267e-06	0.282258064516238	1
ENSG00000058085.14	LAMC2	1	183186170	1_91	0	0.0173539189589785	4.61934723421268	1.33702115759475e-06	-0.153846153846105	1
ENSG00000157064.10	NMNAT2	1	183418808	1_91	0	0.0231007820767996	7.28352614153534	2.80626365805963e-06	1.11229946524056	1
ENSG00000116698.21	SMG7	1	183471970	1_91	0	0.0300756513160004	9.7472956831872	4.8894418706989e-06	1.3991215720138	2
ENSG00000162704.15	ARPC5	1	183635502	1_91	0	0.105384537390274	21.6243130379588	3.80083764345741e-05	-2.77733351924346	2
ENSG00000198756.10	COLGALT2	1	183998053	1_91	0	0.0264107147096839	8.53302760773672	3.75874973327203e-06	-0.936464186507036	2
ENSG00000198860.11	TSEN15	1	184051811	1_91	0	0.0191213926803845	5.5219903171449	1.76106451676049e-06	-0.465648854961645	1
ENSG00000116667.12	C1orf21	1	184378307	1_91	0	0.043981268786904	13.3112982340226	9.76446095590487e-06	-1.53824967478574	2
ENSG00000116406.18	EDEM3	1	184756487	1_92	0	0.0174099703654996	4.73929227542918	1.37616855527567e-06	0.0320000000000038	1
ENSG00000135842.16	FAM129A	1	184974052	1_92	0	0.0233966713787048	7.49217064605493	2.92362617407351e-06	1.2019724649928	2
ENSG00000121486.11	TRMT1L	1	185156912	1_92	0	0.0187045526906804	5.4067412401449	1.68672008958362e-06	-0.328467153284864	1
ENSG00000116668.12	SWT1	1	185156912	1_92	0	0.0187045526906804	5.4067412401449	1.68672008958362e-06	0.328467153284864	1
ENSG00000116679.15	IVNS1ABP	1	185317057	1_92	0	0.0175087874088615	4.79195398652255	1.39935793357022e-06	0.185185185185235	1
ENSG00000047410.13	TPR	1	186376034	1_92	0	0.0353577233339449	11.3521143085741	6.69454637453309e-06	-1.7692307692308	1
ENSG00000157181.15	C1orf27	1	186376310	1_92	0	0.0365494278947517	11.6628864239446	7.1096256716754e-06	1.31850789096149	1
ENSG00000262180.1	OCLM	1	186400270	1_92	0	0.0519096743486802	14.9628705370921	1.29545797305054e-05	-2.06936416185019	1
ENSG00000073756.11	PTGS2	1	186680089	1_92	0	0.0176596241980663	4.8717664864262	1.43492111564989e-06	0.564938926899686	2
ENSG00000090104.11	RGS1	1	192575665	1_96	0	0.0332301791817633	11.0574991141932	6.12843666072067e-06	-1.33128834355851	1
ENSG00000116747.12	TROVE2	1	193037020	1_96	0	0.0169618867551135	4.78351461692103	1.35326039034049e-06	-0.151665236868261	2
ENSG00000023572.8	GLRX2	1	193105954	1_96	0	0.0176586219325814	5.15801388745789	1.51914567375992e-06	0.449913954518384	3
ENSG00000134371.10	CDC73	1	193121735	1_96	0	0.0168883896078708	4.74312243101543	1.33601913993061e-06	-0.0902255639097607	1
ENSG00000000971.15	CFH	1	196650372	1_98	0	0.0788496199317114	20.3571295329523	2.67717185078291e-05	2.08163265306072	1
ENSG00000177888.7	ZBTB41	1	197200897	1_98	0	0.0147449217859311	4.62183507204614	1.13662452498947e-06	0.149253731343276	1
ENSG00000213047.12	DENND1B	1	197774968	1_99	0	0.0134309447447057	13.3517047330439	2.99091029432991e-06	3.08132554105968	2
ENSG00000151414.14	NEK7	1	198156916	1_99	0	0.0134200152136998	4.63869757154186	1.03826729125613e-06	-0.243362831858372	1
ENSG00000081237.18	PTPRC	1	198638824	1_99	2	0.259616110983615	21.025798911845	9.10425162002222e-05	-4.14745308311143	1
ENSG00000081248.10	CACNA1S	1	201113217	1_101	0	0.0150162262052159	10.874063909539	2.72340850001855e-06	0.977900552486496	1
ENSG00000163362.10	C1orf106	1	200890285	1_101	0	0.15131552230787	48.090773741218	0.000121368323078907	-5.61059795759032	2
ENSG00000118197.13	DDX59	1	200670028	1_101	0	0.0338075098624344	24.1231112990612	1.36021202387647e-05	-3.62891941868159	2
ENSG00000118200.14	CAMSAP2	1	200741058	1_101	0	0.0230353008803174	16.8670516821579	6.48027103528147e-06	2.60103626943035	1
ENSG00000232237.3	ASCL5	1	201116393	1_101	0	0.00823810214547238	6.20445970408244	8.52493833909276e-07	-0.874015748031517	1
ENSG00000116857.16	TMEM9	1	201173236	1_101	0	0.00865695256840693	6.24407853122022	9.01557644281426e-07	-0.645299145298634	1
ENSG00000163395.16	IGFN1	1	201406685	1_101	0	0.0175857953444617	13.3765549812684	3.92343443325259e-06	1.70312499999976	1
ENSG00000081277.12	PKP1	1	201283573	1_101	0	0.00839071161916982	5.82955536397775	8.15819969763695e-07	0.342105263157781	1
ENSG00000118194.18	TNNT2	1	201378187	1_101	0	0.0123526185437873	9.51768694679625	1.9608779003779e-06	-1.02790697674424	1
ENSG00000159166.13	LAD1	1	201400120	1_101	0	0.0178914829138761	13.8772063062358	4.14103106426858e-06	-1.81060606060552	1
ENSG00000174307.6	PHLDA3	1	201467340	1_101	0	0.00755174522807345	4.97959713531176	6.27193637178625e-07	0.240497852328102	2
ENSG00000159176.13	CSRP1	1	201509697	1_101	0	0.0171971406802677	12.4333704139737	3.56619610952823e-06	1.86345381526033	1
ENSG00000198700.9	IPO9	1	201828710	1_102	0	0.0540960769102925	15.7376967873051	1.41993037643131e-05	1.97087747329965	3
ENSG00000198892.6	SHISA4	1	201888432	1_102	0	0.0179502112712117	5.40888507080349	1.61933768805353e-06	0.444444444444435	1
ENSG00000134375.10	TIMM17A	1	201955775	1_102	0	0.0477686255677039	14.5641649827983	1.16034848936664e-05	-1.5506735677289	2
ENSG00000176393.10	RNPEP	1	201979953	1_102	0	0.0349366347011854	11.6250833179761	6.77387609872034e-06	-1.33752391144694	2
ENSG00000163435.15	ELF3	1	202007718	1_102	0	0.0173136817851753	5.07295375785886	1.4649083021912e-06	-0.243445692884018	1
ENSG00000170075.8	GPR37L1	1	202113933	1_102	0	0.0181228883280639	5.4979776172206	1.66184489529302e-06	-0.470007490954842	2
ENSG00000143862.7	ARL8A	1	202144707	1_102	0	0.0165419097487248	4.64879860027982	1.28258596804088e-06	-0.109375000000028	1
ENSG00000143851.15	PTPN7	1	202161992	1_102	0	0.0423766746034907	13.437016009563	9.49707382089074e-06	1.53276955602519	1
ENSG00000133067.17	LGR6	1	202194236	1_102	0	0.0369685779085887	12.155072691333	7.49463368370837e-06	1.42281879194606	1
ENSG00000077157.21	PPP1R12B	1	202348568	1_102	0	0.017105605645202	4.96047470953004	1.41521297253396e-06	0.279541270015138	2
ENSG00000143858.11	SYT2	1	202710717	1_102	0	0.0437904321790998	13.7455992462925	1.00392903506823e-05	-1.57812500000033	1
ENSG00000183155.4	RABIF	1	202889900	1_102	0	0.0164977477177698	4.62393646368601	1.27232078390994e-06	0.0238361327413644	2
ENSG00000117153.15	KLHL12	1	202928138	1_102	0	0.0221339239804398	7.36009948568343	2.71707861475042e-06	0.809523809523941	1
ENSG00000159346.12	ADIPOR1	1	202958751	1_102	0	0.0399306360745638	12.8784073627261	8.57686337910501e-06	1.42885375494046	1
ENSG00000159348.12	CYB5R1	1	202967673	1_102	0	0.0167900523330198	4.78728133202992	1.34060583581018e-06	-0.230769230769162	1
ENSG00000163444.11	TMEM183A	1	203025505	1_102	0	0.0172576409636457	5.04279148444385	1.4514849791194e-06	-0.338709677419425	1
ENSG00000143847.15	PPFIA4	1	203025545	1_102	0	0.0173701133728034	5.10322848530908	1.47845384787662e-06	-0.383565472901554	2
ENSG00000133048.12	CHI3L1	1	203186952	1_102	0	0.287652095318297	32.1793326810029	0.000154384850336659	-3.15068493150686	1
ENSG00000133063.15	CHIT1	1	203274075	1_102	0	0.0216335359055978	7.14696580292477	2.57875045972368e-06	0.743169398906888	1
ENSG00000122176.10	FMOD	1	203352044	1_102	0	0.0181407696455804	5.50715284197595	1.66626067196973e-06	-0.49110320284683	1
ENSG00000174567.7	GOLT1A	1	204212189	1_103	0	0.0308737078854002	8.33224625663298	4.29053049613066e-06	1.06031746031733	1
ENSG00000188783.5	PRELP	1	203475432	1_103	0	0.0208697329546159	4.67673512058321	1.62787019140459e-06	0.15789473684219	1
ENSG00000188770.9	OPTC	1	203492286	1_103	0	0.0248838464674704	6.31703036973391	2.62174581534777e-06	0.697841726618655	1
ENSG00000122188.12	LAX1	1	203764698	1_103	0	0.0213256964995063	4.87811471313351	1.73506335977553e-06	0.379179721059189	2
ENSG00000257315.2	ZBED6	1	203795675	1_103	0	0.027071044009769	7.10356588704059	3.20731432116966e-06	-0.837988826815393	1
ENSG00000182004.12	SNRPE	1	203861428	1_103	0	0.0329297863805365	8.93564313807901	4.90766415447152e-06	1.09144604294263	2
ENSG00000143845.14	ETNK2	1	204151824	1_103	0	0.0209026185929617	4.691402923347	1.63554890959567e-06	-0.0200949719681954	2
ENSG00000143850.13	PLEKHA6	1	204277042	1_103	0	0.0262774512984255	6.82571875343471	2.99151879046867e-06	-0.984210306657504	2
ENSG00000133056.13	PIK3C2B	1	204454683	1_103	0	0.0265502758238066	6.92214726668566	3.06527877017718e-06	-0.696165191740606	1
ENSG00000198625.12	MDM4	1	204515489	1_103	0	0.0405208565510455	10.8809169810912	7.35367140008059e-06	1.32307430409744	2
ENSG00000170382.11	LRRN2	1	204685959	1_103	0	0.0361359831298645	9.80613713960361	5.91014237279807e-06	-1.24074074074091	1
ENSG00000163531.15	NFASC	1	204828332	1_104	0	0.0183846857245263	5.95747009525273	1.82674609160707e-06	-0.641860465116204	1
ENSG00000184144.11	CNTN2	1	204990430	1_104	0	0.0160950183804556	4.72013509358284	1.26708576295427e-06	0.108527131782916	1
ENSG00000174529.7	TMEM81	1	205084986	1_104	0	0.0173916545337831	5.44077000749755	1.5781975810692e-06	-0.669354838709725	1
ENSG00000117222.13	RBBP5	1	205121305	1_104	0	0.0178495631419758	5.68257682236523	1.69173764197569e-06	0.440038069416734	2
ENSG00000133059.16	DSTYK	1	205210869	1_104	0	0.01814769315563	5.83672045763566	1.76664963057458e-06	0.768000000000059	1
ENSG00000133069.15	TMCC2	1	205228311	1_104	0	0.0169822705251651	5.21918510379149	1.47828632775988e-06	0.379032258064255	1
ENSG00000163545.8	NUAK2	1	205321732	1_104	0	0.0178975509936525	5.70756931373103	1.70374623217151e-06	-0.49063670411984	1
ENSG00000162873.14	KLHDC8A	1	205355501	1_104	0	0.0984188894285849	21.7670222178126	3.5730375983529e-05	-2.32894736842076	1
ENSG00000117266.15	CDK18	1	205526264	1_104	0	0.0324590802432492	11.2621661734257	6.09702879623783e-06	1.31280788177413	1
ENSG00000174514.12	MFSD4A	1	205583736	1_104	0	0.0346574982298975	11.8760020095728	6.86479508022463e-06	-1.44067796610108	1
ENSG00000158711.13	ELK4	1	205632336	1_104	0	0.0162281180540937	4.79671728494234	1.29829201548036e-06	0.0979020979021212	1
ENSG00000158715.5	SLC45A3	1	205680319	1_104	0	0.0186847060139328	6.10818713274043	1.90352554085998e-06	-0.839650145772478	1
ENSG00000069275.12	NUCKS1	1	205749730	1_104	0	0.0978109307897343	21.7046223068687	3.54078641405417e-05	-3.03199999999988	1
ENSG00000117280.12	RAB29	1	205770138	1_104	0	0.267068591195654	31.716222529868	0.000141274694682851	3.53529247298706	2
ENSG00000133065.10	SLC41A1	1	205813269	1_104	0	0.0212390038361092	7.30153847146275	2.58647703529023e-06	1.13197969543147	1
ENSG00000263528.7	IKBKE	1	206470431	1_105	0	0.0324730020849745	16.4372861818071	8.90251394254457e-06	1.52981306854262	2
ENSG00000143479.15	DYRK3	1	206634569	1_105	0	0.0104362568057157	10.8605949088248	1.89042076040069e-06	-2.87499999999984	1
ENSG00000162889.10	MAPKAPK2	1	206684062	1_105	0	0.00857147586384144	4.77185479800147	6.82186203893216e-07	0.346405228758193	1
ENSG00000162894.11	FCMR	1	206923405	1_105	0	0.0204790076252936	18.3931643646702	6.28239827338525e-06	3.36800000000033	1
ENSG00000162896.5	PIGR	1	206945992	1_105	0	0.0153939073878286	12.7612528482778	3.27644052402643e-06	-2.37096774193471	1
ENSG00000123843.12	C4BPB	1	207096513	1_105	0	0.0575863171863613	22.0563834436938	2.1184280283746e-05	2.17916666666573	1
ENSG00000196352.14	CD55	1	207321071	1_105	0	0.00952497916151551	5.53233749400382	8.78886524423459e-07	0.3292999840077	3
ENSG00000117335.19	CD46	1	207749736	1_105	0	0.00985348253468599	6.01260659657613	9.88126725608364e-07	0.484505526486906	2
ENSG00000174059.16	CD34	1	207925686	1_105	0	0.00992383409060582	6.30620872644789	1.04377752626048e-06	-0.903225806451199	1
ENSG00000076356.6	PLXNA2	1	208243841	1_106	0	0.00888395610494008	4.70016988957928	6.96434160895031e-07	0.158940397351004	1
ENSG00000008118.9	CAMK1G	1	209584155	1_106	0	0.00937078329434782	5.23136505387542	8.17619097911683e-07	-0.45736434108539	1
ENSG00000123689.5	G0S2	1	209675255	1_106	0	0.00903512880524293	5.75940527204736	8.67904806353605e-07	-0.973856209150409	1
ENSG00000009790.14	TRAF3IP3	1	209755954	1_106	0	0.0155081877488087	12.9704050436938	3.35486226121552e-06	2.25165562913879	1
ENSG00000117595.10	IRF6	1	209806682	1_106	0	0.0104542538629198	17.974080605195	3.1340060643343e-06	-3.83200000000049	1
ENSG00000117597.17	DIEXF	1	209823230	1_106	0	0.0090391260890228	14.1260291068641	2.12964221415599e-06	3.32252841253976	2
ENSG00000143473.12	KCNH1	1	211134467	1_107	0	0.0277570366453007	12.4864769147622	5.78060272017872e-06	1.50358422939101	1
ENSG00000117625.13	RCOR3	1	211258687	1_107	0	0.0228599693709448	10.6748291314531	4.0700212983486e-06	-1.50400000000043	1
ENSG00000082512.14	TRAF5	1	211326378	1_107	0	0.0120470080301306	4.71656486994117	9.47687423700538e-07	-0.141283527483504	2
ENSG00000170385.9	SLC30A1	1	211578806	1_107	0	0.013448282968579	5.73833364148671	1.28710133226862e-06	0.664948453607856	1
ENSG00000117650.12	NEK2	1	211675781	1_107	0	0.0121985665210603	4.83263018048327	9.83223989330834e-07	-0.305135951661755	1
ENSG00000143493.12	INTS7	1	212035474	1_107	0	0.0190773315586809	8.9895482022854	2.8603264275688e-06	-1.12189616252849	1
ENSG00000066027.11	PPP2R5A	1	212285049	1_107	0	0.0123928899023443	4.97936081026041	1.02921544282745e-06	0.290300556696712	3
ENSG00000065600.12	TMEM206	1	212414848	1_107	0	0.0119537236243213	4.64440372440953	9.25962248300616e-07	0.140023325073297	2
ENSG00000162772.16	ATF3	1	212565261	1_107	0	0.042188259680599	16.4089671999333	1.15460374822159e-05	1.78918918919019	1
ENSG00000123685.8	BATF3	1	212699839	1_109	0	0.0307555034115604	16.6662872737862	8.5491277933682e-06	-1.5328185328187	1
ENSG00000117697.14	NSL1	1	212792127	1_109	0	0.198585560272861	21.96891124677	7.27639566443381e-05	3.60759493670701	1
ENSG00000203705.10	TATDN3	1	212789657	1_109	0	0.201540883055011	22.0448696359915	7.41021480939728e-05	-3.61234156770806	2
ENSG00000143494.15	VASH2	1	212950961	1_109	0	0.0110312955063943	7.59531282183395	1.39743716665537e-06	-0.749999999999718	1
ENSG00000174606.13	ANGEL2	1	213015952	1_109	0	0.0130556568976505	9.05011655263117	1.97066592049135e-06	0.920402750325823	2
ENSG00000136643.11	RPS6KC1	1	213051377	1_109	0	0.00871449409280045	5.40078955986176	7.84981715493998e-07	-0.22962962962953	1
ENSG00000143499.13	SMYD2	1	214280940	1_109	0	0.00808683243338903	4.7913574228882	6.46244885624224e-07	-0.16913841803834	2
ENSG00000152104.11	PTPN14	1	214361311	1_109	0	0.0378816252738916	19.1714198785439	1.21127565389769e-05	1.96157803507793	2
ENSG00000117724.12	CENPF	1	214603593	1_109	0	0.0152697058773764	10.6778528630417	2.71941012092914e-06	1.2340425531921	1
ENSG00000136636.12	KCTD3	1	215567710	1_109	0	0.0217733406305971	13.9664310371158	5.07189920050813e-06	1.55797101449264	1
ENSG00000196482.16	ESRRG	1	217113145	1_110	0	0.0248633529356107	12.0136906568817	4.98191421954565e-06	-1.3808952317507	2
ENSG00000092978.10	GPATCH2	1	217631425	1_110	0	0.0114604137525587	4.80844005035726	9.19103899152199e-07	0.110389610389633	1
ENSG00000162814.10	SPATA17	1	217631425	1_110	0	0.0114604137525587	4.80844005035726	9.19103899152199e-07	-0.110389610389633	1
ENSG00000067533.5	RRP15	1	218285209	1_110	0	0.0310602939076612	14.0929579879195	7.30075582722787e-06	-1.54687500000048	1
ENSG00000092969.11	TGFB2	1	218348267	1_110	0	0.0395024644867446	16.3462544598646	1.07696738711425e-05	1.91764705882304	1
ENSG00000143353.11	LYPLAL1	1	219173128	1_111	0	0.0273065826032228	8.73774804259394	3.97948594311323e-06	1.01587301587307	1
ENSG00000215817.5	ZC3H11B	1	219613548	1_112	0	0.0116715525068426	7.04571689034612	1.37155719322218e-06	0.798387096774233	1
ENSG00000136628.17	EPRS	1	220043811	1_112	0	0.0317275769082958	16.3596711183786	8.65708296950786e-06	1.62962962962968	1
ENSG00000067704.9	IARS2	1	220093626	1_112	0	0.0105751442190142	6.13015775811602	1.08122992106653e-06	1.11311716631059	2
ENSG00000116141.15	MARK1	1	220528008	1_112	0	0.0135370720112957	8.42252973797967	1.90163603216155e-06	-0.998211091233724	1
ENSG00000162817.6	C1orf115	1	220692533	1_112	0	0.0673909537594952	23.4537281425231	2.63617110385867e-05	-3.12676056338079	1
ENSG00000117791.15	MARC2	1	220747806	1_112	0	0.0535477609596367	21.2764565878257	1.90020616680784e-05	-2.94966042990233	2
ENSG00000186205.12	MARC1	1	220786518	1_112	0	0.0107488696395797	6.28145945330934	1.12611686391794e-06	-0.405693950178161	1
ENSG00000143498.17	TAF1A	1	222569334	1_114	0	0.0154236062455846	5.47477709592541	1.40835609203093e-06	0.406015037594099	1
ENSG00000154305.16	MIA3	1	222574675	1_114	0	0.0146706958099369	5.00962855610941	1.22579076116975e-06	0.336019480922145	3
ENSG00000162819.11	BROX	1	222712777	1_114	0	0.017150768437169	6.46183917312409	1.84841648742397e-06	0.728323699422096	1
ENSG00000186063.12	AIDA	1	222712777	1_114	0	0.017150768437169	6.46183917312409	1.84841648742397e-06	-0.728323699422096	1
ENSG00000197520.10	FAM177B	1	222736869	1_114	0	0.0141995932821049	4.70634222923294	1.11460122256788e-06	-0.0725806451612886	1
ENSG00000154309.8	DISP1	1	222862817	1_114	0	0.0144074062025215	4.84135215112265	1.16335585520749e-06	0.286995515695048	1
ENSG00000143502.14	SUSD4	1	223364043	1_114	0	0.0158530041848488	5.73008643659215	1.51507053819972e-06	-0.438144031660869	2
ENSG00000203697.11	CAPN8	1	223666090	1_114	0	0.0174620703658545	6.62917925261045	1.93070358051514e-06	-0.777358986289364	2
ENSG00000162909.17	CAPN2	1	223701253	1_114	0	0.0149765632407449	5.20140945813468	1.29925175860638e-06	0.405714285714421	1
ENSG00000143514.16	TP53BP2	1	223886893	1_114	0	0.0318881213445029	12.246816584099	6.51346754036425e-06	-1.35606060606054	1
ENSG00000143756.11	FBXO28	1	224114528	1_114	0	0.0157064136060572	5.64371338817929	1.47843449053132e-06	0.401332284906786	2
ENSG00000143748.17	NVL	1	224330205	1_114	0	0.0141454417988777	4.67084432522641	1.10197569181427e-06	-0.122676579925728	1
ENSG00000143771.11	CNIH4	1	224360250	1_114	0	0.0141333334941317	4.66289023599463	1.09915744203083e-06	0.0933333333333231	1
ENSG00000162923.14	WDR26	1	224436689	1_114	0	0.0141011438410044	4.64170459828639	1.09167143465964e-06	0.0675675675675419	1
ENSG00000143815.14	LBR	1	225461806	1_115	0	0.0183771494019256	5.6085124417964	1.71903982963542e-06	-0.708955223880515	1
ENSG00000185842.15	DNAH14	1	224895916	1_115	0	0.0166374807034286	4.64061960853714	1.28772652382523e-06	0.136111111111181	1
ENSG00000143742.12	SRP9	1	225777848	1_115	0	0.025935789679962	8.53490100678025	3.69196920211399e-06	0.855072463767687	1
ENSG00000143819.12	EPHX1	1	225809711	1_115	0	0.0538532440812219	16.2128078088751	1.45623079235667e-05	-1.94117647058838	1
ENSG00000196187.11	TMEM63A	1	225878055	1_115	0	0.0262064466262391	9.44284115086187	4.12734647530924e-06	1.52272727272734	1
ENSG00000243709.1	LEFTY1	1	225912195	1_115	0	0.016801995950373	4.84408181597273	1.35747690937254e-06	0.167441149311342	2
ENSG00000143811.18	PYCR2	1	225920087	1_115	0	0.031676630088693	10.2315963559053	5.40558221696935e-06	1.28108108108209	1
ENSG00000143768.12	LEFTY2	1	225941740	1_115	0	0.0419505570367399	13.378313648903	9.3605035239205e-06	1.4561403508774	1
ENSG00000143751.9	SDE2	1	225999428	1_115	0	0.0360130367843823	13.2559762034023	7.96217220051076e-06	-2.26178010471285	1
ENSG00000163041.9	H3F3A	1	226070308	1_115	0	0.0770553717116679	16.9378468530344	2.17681352511945e-05	-1.78873239436642	1
ENSG00000183814.15	LIN9	1	226309688	1_115	0	0.0166971758767688	4.7862355639826	1.33289886084132e-06	0.53319502074713	1
ENSG00000203685.9	STUM	1	226549501	1_115	0	0.016770053507516	4.76486298552493	1.33273858303844e-06	0.422680412371161	1
ENSG00000143772.9	ITPKB	1	226739756	1_116	0	0.0133838284675946	5.30217938653653	1.18357255055825e-06	0.0866141732283534	1
ENSG00000163050.16	COQ8A	1	226897945	1_116	0	0.0322527581643877	17.2165750243594	9.2613378034208e-06	-2.91724137931034	1
ENSG00000143776.18	CDC42BPA	1	227318012	1_116	0	0.0124232194151589	4.73998084184655	9.82134229896581e-07	-0.123464728601009	2
ENSG00000181450.17	ZNF678	1	227563411	1_116	0	0.0122376286325432	4.65605538471801	9.5033234969615e-07	-0.114649681528663	1
ENSG00000143740.14	SNAP47	1	227730861	1_116	0	0.0172144892864916	7.22069209165481	2.07316120974776e-06	-0.431506849315139	1
ENSG00000081692.12	JMJD4	1	227739541	1_116	0	0.0178310108009857	7.52210991717504	2.23705027235101e-06	0.422619047619003	1
ENSG00000143816.7	WNT9A	1	227945621	1_116	0	0.0595397834271149	19.5402340472069	1.94042614421308e-05	2.36904761904767	1
ENSG00000162910.18	MRPL55	1	228109044	1_116	0	0.0198608492669263	9.0460651736685	2.99652312278836e-06	-1.49999999999945	1
ENSG00000143774.16	GUK1	1	228140298	1_116	0	0.0178870987003644	7.84746014737248	2.34114939378601e-06	-1.07324840764324	1
ENSG00000198835.3	GJC2	1	228149213	1_116	0	0.0160849891066024	6.9054966908897	1.85257499622462e-06	-0.929032258064381	1
ENSG00000181873.12	IBA57	1	228163386	1_116	0	0.0300515011303832	12.7510972437572	6.39107382348009e-06	1.86821705426373	1
ENSG00000154358.20	OBSCN	1	228201455	1_116	0	0.0269903815653173	11.7634172414965	5.29544706806583e-06	-1.79069767441854	1
ENSG00000162913.9	C1orf145	1	228213931	1_116	0	0.0323834287791778	13.2411532317453	7.15169108918732e-06	-1.9843750000007	1
ENSG00000196890.4	HIST3H2BB	1	228458562	1_116	0	0.0165697141525309	7.37741017802683	2.03882078549422e-06	-0.971830985914993	1
ENSG00000168159.11	RNF187	1	228484557	1_116	0	0.0133135730114673	5.41761772836076	1.20299296453709e-06	0.774639345781233	2
ENSG00000116574.5	RHOU	1	229117820	1_117	0	0.0123450158718692	5.30153853236658	1.09157525105311e-06	-0.616541353383683	1
ENSG00000154429.10	CCSAP	1	229321892	1_117	0	0.012410105085842	5.12607787308848	1.06101314414059e-06	0.21052631578944	1
ENSG00000143632.14	ACTA1	1	229433845	1_117	2	0.435137751030349	20.3082360606655	0.000147386963437654	4.14545454545485	1
ENSG00000069248.11	NUP133	1	229508410	1_117	2	0.0628406262543654	15.8146887142914	1.65752946749156e-05	3.47058823529374	1
ENSG00000135763.9	URB2	1	229626572	1_117	0	0.0120325435121527	6.23307743377863	1.25089273039943e-06	1.41721854304583	1
ENSG00000135744.7	AGT	1	230714337	1_118	0	0.0231417895989079	5.6718932707562	2.18919827041549e-06	0.56122448979568	1
ENSG00000135773.12	CAPN9	1	230748383	1_118	0	0.0421587594099634	11.2851851829192	7.93517699390521e-06	-1.37432885414655	2
ENSG00000119280.16	C1orf198	1	230865121	1_118	0	0.0207032987747874	4.63406907892248	1.60015538942802e-06	-0.00150121050690519	2
ENSG00000143643.12	TTC13	1	230978719	1_118	0	0.0214385651670788	4.95923265543447	1.77325137118664e-06	-0.331081081081014	1
ENSG00000173409.13	ARV1	1	230979465	1_118	0	0.0220181196946737	5.20783653732199	1.91248341693298e-06	-0.490214958656979	2
ENSG00000143633.12	C1orf131	1	231220172	1_118	0	0.0682085903368209	15.8307016219673	1.80094041008925e-05	-1.79104477611909	1
ENSG00000116906.11	GNPAT	1	231240905	1_118	0	0.0207317377068379	4.64685736194759	1.60677532213063e-06	0.153631510527413	2
ENSG00000116903.7	EXOC8	1	231332860	1_118	0	0.0216053262869721	5.03144227028728	1.81306522914122e-06	-0.496124031007697	1
ENSG00000010072.15	SPRTN	1	231359570	1_118	0	0.0218438884580442	5.13378755315309	1.87037181110415e-06	-0.562499999999872	1
ENSG00000162946.21	DISC1	1	231627073	1_118	0	0.0206816918902409	4.62434148113937	1.59512993825883e-06	-0.130119506306201	2
ENSG00000212916.4	MAP10	1	232794311	1_119	0	0.016725835717008	4.65982131542142	1.29992170709593e-06	-0.272727272727329	1
ENSG00000135778.11	NTPCR	1	232950261	1_119	0	0.0761148651380983	18.8864317942008	2.39761530589503e-05	2.18354430379694	1
ENSG00000135749.18	PCNX2	1	233296553	1_120	0	0.0210321720150077	4.87681439201756	1.71072600660771e-06	-0.242647058823506	1
ENSG00000135750.14	KCNK1	1	233614738	1_120	0	0.0304778339844232	8.33935213813368	4.23912787503849e-06	-0.99127906976739	1
ENSG00000059588.9	TARBP1	1	234478952	1_121	0	0.0160959427414754	5.29220705468821	1.42073588952572e-06	0.431122448979623	1
ENSG00000188739.14	RBM34	1	235160983	1_121	0	0.0170816891095772	5.84500945952019	1.66523732725223e-06	-0.670212765957911	1
ENSG00000116957.12	TBCE	1	235375152	1_121	0	0.0811547056462405	20.4879723616081	2.77314636538622e-05	-2.10119047619107	1
ENSG00000116962.14	NID1	1	236065637	1_122	0	0.0155668385854294	4.87895723899599	1.26674016052609e-06	0.232185042940624	2
ENSG00000077585.13	GPR137B	1	236135156	1_122	0	0.023332095600036	8.64671004273647	3.36484255954965e-06	0.935199335367415	2
ENSG00000086619.13	ERO1B	1	236261292	1_122	0	0.0158967339973922	5.07392390028783	1.34527775849169e-06	0.480314960629921	1
ENSG00000119285.10	HEATR1	1	236604526	1_122	0	0.0415152301944338	14.0384045396832	9.72042623926368e-06	2.4186046511624	1
ENSG00000077522.12	ACTN2	1	236698621	1_122	0	0.0157235073280292	4.97207138198393	1.30390781410192e-06	0.469767441860432	1
ENSG00000133019.11	CHRM3	1	239386955	1_124	0	0.0861400790047247	18.4404793479114	2.64933927300246e-05	-1.93962264150951	1
ENSG00000155816.19	FMN2	1	240356377	1_125	0	0.016203011684006	4.6326267128341	1.25193896885583e-06	0.011049723756906	1
ENSG00000162843.17	WDR64	1	241770219	1_127	0	0.050810867483916	15.9911292909125	1.35517646199563e-05	1.77058823529429	1
ENSG00000117009.11	KMO	1	241531649	1_127	0	0.016887555522674	5.68602531317898	1.60153223442867e-06	0.519417475728489	1
ENSG00000203668.2	CHML	1	241640356	1_127	0	0.0229915067075083	8.55939171830324	3.28224080763814e-06	0.989894011928442	2
ENSG00000054277.13	OPN3	1	241627815	1_127	0	0.0199131135712878	7.21985287055521	2.39788098436136e-06	0.822622348724681	2
ENSG00000174371.16	EXO1	1	241847755	1_127	0	0.180917151989695	28.2524770719932	8.5250390922147e-05	-2.97925311203353	1
ENSG00000180287.16	PLD5	1	242524418	1_128	0	0.0233874224170332	7.91878907839914	3.08888145183898e-06	-1.01058201058153	1
ENSG00000143702.15	CEP170	1	243254880	1_128	0	0.0275643461413114	9.45260318341496	4.34569484937725e-06	1.29545454545499	1
ENSG00000054282.15	SDCCAG8	1	243256404	1_128	0	0.0339286974522224	11.3958566700277	6.44873114342379e-06	-1.47395833333276	1
ENSG00000117020.16	AKT3	1	243851261	1_128	0	0.0167470024169075	4.80845858139038	1.34308366803116e-06	-0.237822349570314	1
ENSG00000035687.9	ADSS	1	244452097	1_129	0	0.0245598155847452	6.32739837528346	2.5918531152022e-06	0.68106312292385	1
ENSG00000179397.17	C1orf101	1	244454264	1_129	0	0.0314624613431905	8.6416554439762	4.5347123829957e-06	-1.01929260450157	1
ENSG00000203666.12	EFCAB2	1	245040099	1_129	0	0.046858337417769	12.3802908311373	9.67559826368136e-06	1.43511450381723	1
ENSG00000185420.18	SMYD3	1	246507596	1_130	0	0.0136050432781323	5.03476341305565	1.14245499490934e-06	0.31612903225803	1
ENSG00000162852.13	CNST	1	246566688	1_130	0	0.013913070667208	5.24274200541827	1.21658255101697e-06	0.437037037037076	1
ENSG00000143653.9	SCCPDH	1	246720005	1_130	0	0.0284203873120497	11.8958068600372	5.63876508750596e-06	1.69355781403506	4
ENSG00000277462.1	ZNF670	1	247077561	1_130	0	0.0130261447494154	4.63090330760092	1.00610131936815e-06	0.0232792289778454	2
ENSG00000188295.14	ZNF669	1	247104366	1_130	0	0.0224430884357121	9.69201182222572	3.62791131054221e-06	-1.20155038759666	1
ENSG00000162714.12	ZNF496	1	247330860	1_131	0	0.0342918303235371	10.9883982298221	6.28470883507372e-06	-1.03846153846181	1
ENSG00000162711.16	NLRP3	1	247409271	1_131	0	0.0164412534255988	4.66030195390724	1.27793594516073e-06	-0.103448275862074	1
ENSG00000162722.8	TRIM58	1	247683459	1_131	0	0.0224193157427056	7.49744474560413	2.80346883625245e-06	-0.919708029196956	1
ENSG00000238243.3	OR2W3	1	247879635	1_131	0	0.0163953769491767	4.62323951051987	1.26423527697017e-06	-0.0530248128397515	3
ENSG00000175137.10	SH3BP5L	1	248826839	1_131	0	0.0173283947505396	5.14639338137659	1.48737822196004e-06	0.472481971087067	2
ENSG00000143727.15	ACP1	2	264227	2_1	0	0.0173005252425462	4.810669332206	1.38811325141973e-06	-0.235316256685417	2
ENSG00000035115.21	SH3YL1	2	242793	2_1	0	0.0295858506112219	9.81380564497779	4.84263368313757e-06	1.24552795472265	2
ENSG00000172554.11	SNTG2	2	1092878	2_1	0	0.0248786270577518	8.19515000155617	3.40050503812816e-06	-0.895999999999851	1
ENSG00000115705.20	TPO	2	1374163	2_1	0	0.0556486932780015	15.7492571822814	1.46175689626422e-05	-2.24542224415332	2
ENSG00000130508.10	PXDN	2	1745487	2_1	0	0.0170697698894112	4.68575396923201	1.33403509203572e-06	0.135483870967745	1
ENSG00000032389.12	TSSC1	2	3375593	2_2	0	0.0135181925398459	4.73616001848704	1.0678373339131e-06	0.177914110429457	1
ENSG00000171853.15	TRAPPC12	2	3379970	2_2	0	0.0164878970372336	6.5818954714114	1.80999074073862e-06	-0.723793658555754	2
ENSG00000182551.13	ADI1	2	3519553	2_2	0	0.0133959651542026	4.65179386300251	1.03933266329728e-06	0.0548569439916331	3
ENSG00000171865.9	RNASEH1	2	3486145	2_2	0	0.117870396595138	25.1494696025174	4.9441732511735e-05	2.43749999999998	1
ENSG00000118004.17	COLEC11	2	3594575	2_2	0	0.021006031395435	8.8361927462699	3.09577434234969e-06	-1.00659642375896	3
ENSG00000214866.8	DCDC2C	2	3703501	2_2	0	0.0135996165513231	4.79194189807401	1.08692183314752e-06	-0.188976377952728	1
ENSG00000176887.6	SOX11	2	5540132	2_3	0	0.0445141826146579	13.3955602762132	9.94533442902433e-06	1.48031496063007	1
ENSG00000151692.14	RNF144A	2	6916540	2_5	0	0.0203047305378585	5.80454786257338	1.96573844995005e-06	-0.538461538461597	1
ENSG00000115738.9	ID2	2	8678930	2_6	0	0.0755870197780422	18.7972545065648	2.36974573137516e-05	1.94382022472013	1
ENSG00000134313.15	KIDINS220	2	8837975	2_6	0	0.01777892752915	5.20508284992824	1.54345265393692e-06	-0.342281879194559	1
ENSG00000143797.11	MBOAT2	2	9004209	2_6	0	0.0170209862043536	4.79974081873273	1.36258188802179e-06	-0.0984251968504096	1
ENSG00000151693.9	ASAP2	2	9394269	2_6	0	0.0213122223193878	6.89281663236225	2.45010992003733e-06	0.633165829145847	1
ENSG00000134330.18	IAH1	2	9476032	2_6	0	0.021269348962603	6.8742600041298	2.43859824353289e-06	0.919708029197109	1
ENSG00000151694.12	ADAM17	2	9555759	2_6	0	0.170287039337414	26.685307184401	7.57903489874588e-05	3.38012568171509	2
ENSG00000115750.16	TAF1B	2	9843557	2_6	0	0.0282097493159736	9.50922638666078	4.47408797232253e-06	-1.25599999999987	1
ENSG00000172059.10	KLF11	2	10042369	2_6	0	0.0395757489550039	12.679970705284	8.36965387509587e-06	1.53548387096819	1
ENSG00000205795.4	CYS1	2	10080534	2_6	0	0.0213576776867573	6.91277317126986	2.46244444040971e-06	-0.711864406780019	1
ENSG00000171848.13	RRM2	2	10122793	2_6	0	0.0171023834212958	4.84412876387428	1.38175938525786e-06	0.253521126760447	1
ENSG00000115761.15	NOL10	2	10689644	2_7	0	0.0123550054185193	4.89111229538694	1.00788429894911e-06	-0.239709443099239	1
ENSG00000143882.10	ATP6V1C2	2	10722013	2_7	0	0.0121408399676128	4.72876993609266	9.5754022112113e-07	0.227053140096609	1
ENSG00000162976.12	PQLC3	2	11156148	2_7	0	0.0130266562619472	5.38266016112049	1.16947251686699e-06	-0.481751824817537	1
ENSG00000134318.13	ROCK2	2	11347918	2_7	0	0.0214934296915505	10.040439138138	3.59930404603067e-06	-1.19163763066254	1
ENSG00000169016.16	E2F6	2	11466649	2_7	0	0.0162914915738319	7.46094797446893	2.027285739094e-06	0.725261184809483	2
ENSG00000134324.11	LPIN1	2	11784824	2_7	0	0.0159267840450386	7.25043471302186	1.92598208561053e-06	0.832061068702069	1
ENSG00000162981.13	FAM84A	2	14406711	2_9	0	0.0246061112567236	8.16423918423969	3.35057087068906e-06	-1.1594202898548	1
ENSG00000151779.12	NBAS	2	15561827	2_9	0	0.0318916339497194	10.5877153636912	5.6316950938616e-06	1.43939393939399	1
ENSG00000079785.14	DDX1	2	15591481	2_9	0	0.0451471671934086	13.8493309787134	1.04284414032194e-05	1.53543307086648	1
ENSG00000197872.11	FAM49A	2	16666648	2_10	0	0.0469658679929363	17.9134042589136	1.40320326188475e-05	1.95999999999994	1
ENSG00000163032.11	VSNL1	2	17538936	2_10	0	0.0535313561044359	19.1358343853714	1.70850303523996e-05	-2.06976744185964	1
ENSG00000178295.14	GEN1	2	17753453	2_10	0	0.0115217557762072	4.91167420682488	9.43861611877387e-07	-0.186779743910791	3
ENSG00000163029.15	SMC6	2	17799244	2_10	0	0.0138268478348592	6.63116904052512	1.52923203780326e-06	-0.771973854665647	2
ENSG00000170745.11	KCNS3	2	17877126	2_10	0	0.0111879328011605	4.64262546024991	8.66310550398333e-07	0.00787401574803128	1
ENSG00000143867.6	OSR1	2	19359082	2_11	0	0.0171435822331346	4.66288773283018	1.33326549513232e-06	-0.123417721518965	1
ENSG00000183891.5	TTC32	2	19902364	2_12	0	0.0212394563815258	6.11788443147683	2.16722883949444e-06	0.614289670931907	2
ENSG00000118965.14	WDR35	2	19989254	2_12	0	0.20729820569201	27.9213113464148	9.65364801887978e-05	3.42396313364086	1
ENSG00000132031.12	MATN3	2	20009334	2_12	0	0.031311700962088	9.74161882132292	5.08742357722887e-06	1.57190420588191	2
ENSG00000115884.10	SDC1	2	20136087	2_12	0	0.0181894762741063	4.67436079293581	1.41808587387159e-06	0.346153846153791	1
ENSG00000118960.12	HS1BP3	2	20637959	2_12	0	0.0185200172218227	4.84196464026903	1.49562634096501e-06	-0.281870880375682	2
ENSG00000118961.14	LDAH	2	20683801	2_12	0	0.0194671591486819	5.30629042172283	1.72287472903589e-06	-0.44137931034474	1
ENSG00000084674.14	APOB	2	21044589	2_13	0	0.0224496577644678	5.58879583630914	2.09260893374623e-06	-0.428571428571435	1
ENSG00000119778.14	ATAD2B	2	23926569	2_14	0	0.106432033745861	19.2296548017816	3.41353181243971e-05	2.74939639303826	2
ENSG00000173960.13	UBXN2A	2	23927293	2_14	0	0.111419519833315	19.6728868933292	3.65585938487559e-05	2.94230769230856	1
ENSG00000205639.9	MFSD2B	2	24009668	2_14	0	0.0438133804943458	10.7857475644104	7.88164954810074e-06	1.53465346534638	1
ENSG00000163026.11	WDCP	2	24049787	2_14	0	0.0401422366630668	9.9632697657479	6.67057946319246e-06	-1.46590909090953	1
ENSG00000119782.13	FKBP1B	2	24049787	2_14	0	0.0401422366630668	9.9632697657479	6.67057946319246e-06	-1.46590909090953	1
ENSG00000219626.8	FAM228B	2	24119662	2_14	0	0.0283580371941682	6.70801047332201	3.17270728190762e-06	0.934523809523705	1
ENSG00000115129.13	TP53I3	2	24083717	2_14	0	0.0237646561655078	5.05808701346098	2.00483177494071e-06	-0.3674888924901	2
ENSG00000176732.6	PFN4	2	24123824	2_14	0	0.027366258521954	6.37538518476419	2.90992609942613e-06	1.00000000000014	1
ENSG00000186453.12	FAM228A	2	24175577	2_14	0	0.0226722330670244	4.61928137576039	1.74674223115574e-06	-0.186488996454006	3
ENSG00000198399.14	ITSN2	2	24360902	2_14	0	0.0247257914411642	5.4280419604818	2.23848146919894e-06	-0.739116860863178	2
ENSG00000173557.14	C2orf70	2	26562410	2_15	0	0.00926170814367289	6.32992475497211	9.77799350400484e-07	0.484732824427591	1
ENSG00000084676.15	NCOA1	2	24492054	2_15	0	0.0127649729136201	7.67956684374648	1.63499612636988e-06	0.134671813115853	3
ENSG00000138092.10	CENPO	2	24791738	2_15	0	0.0310443783237877	23.6602608425539	1.22507478498881e-05	4.04954954955071	1
ENSG00000138031.14	ADCY3	2	24921004	2_15	0	0.00779847046246207	5.50729715054441	7.16321599755193e-07	0.882079684931219	2
ENSG00000115137.11	DNAJC27	2	24971717	2_15	0	0.00872835856272303	7.2509796536897	1.05557566836921e-06	1.26001666275966	2
ENSG00000084710.13	EFR3B	2	25046325	2_15	0	0.515678315056731	26.4313793621844	0.00022733107350462	5.8079999999982	1
ENSG00000119772.16	DNMT3A	2	25343038	2_15	0	0.00761719084281365	4.74995035035345	6.03453780418163e-07	-0.626984126984228	1
ENSG00000138101.18	DTNB	2	25673259	2_15	0	0.0291967772398726	16.0687492913566	7.82486938277598e-06	1.44845360824747	1
ENSG00000143970.16	ASXL2	2	25878534	2_15	0	0.015615634841238	11.3560582446337	2.95765396507547e-06	-1.41176470588225	1
ENSG00000084731.14	KIF3C	2	25983137	2_15	0	0.00890665491236142	6.54237826227261	9.7187493517349e-07	1.05673758865239	1
ENSG00000157833.12	GAREM2	2	26165399	2_15	0	0.0128783821140238	9.29783136192214	1.99711501760574e-06	-1.01703124523783	2
ENSG00000138029.13	HADHB	2	26241540	2_15	0	0.00846415838480141	5.80914219574443	8.20079383968743e-07	-0.844262295082103	1
ENSG00000084754.10	HADHA	2	26244785	2_15	0	0.00847816728304329	5.59620825555349	7.91326946667284e-07	0.455519296135959	2
ENSG00000157856.10	DRC1	2	26401975	2_15	0	0.00996823245041245	7.00597837878893	1.16478844876048e-06	-0.684491978609694	1
ENSG00000115155.16	OTOF	2	26475151	2_15	0	0.00772796416829824	4.80620268349152	6.19479996057196e-07	-0.158730158730118	1
ENSG00000157884.10	CIB4	2	26641739	2_15	0	0.0140954030883989	10.3740252880564	2.43884897650647e-06	1.23161764705849	1
ENSG00000115163.14	CENPA	2	26536792	2_15	0	0.0239985860328723	15.7839336500054	6.31772919987329e-06	-1.98437499999979	1
ENSG00000171303.6	KCNK3	2	26686605	2_16	0	0.0152327609964639	4.62541013339833	1.17513830032655e-06	0.00826446280992129	1
ENSG00000213699.8	SLC35F6	2	26764620	2_16	0	0.0415078371625349	14.1357684234331	9.78609960283476e-06	1.92063492063543	1
ENSG00000228474.5	OST4	2	27071114	2_16	0	0.0158262911147108	4.96845400043717	1.31147654820902e-06	0.522123893805252	1
ENSG00000138080.13	EMILIN1	2	27078189	2_16	0	0.0176669463083879	6.68547576457199	1.96994414961926e-06	-1.24495270200869	2
ENSG00000138030.12	KHK	2	27086538	2_16	0	0.0294883866113437	10.2163717071689	5.02467299341511e-06	-1.1705426356591	1
ENSG00000138073.13	PREB	2	27134751	2_16	0	0.0154957680311358	4.75965782866952	1.23012414931772e-06	-0.086705202312152	1
ENSG00000138085.16	ATRAID	2	27209632	2_16	0	0.0163961967134221	6.50657066747001	1.77932539309206e-06	-1.27722730751696	2
ENSG00000138074.14	SLC5A6	2	27215949	2_16	0	0.0160596721978734	6.28911092294953	1.68455826406649e-06	1.30612244897941	1
ENSG00000084774.13	CAD	2	27217016	2_16	0	0.0161519664194532	5.68547224019019	1.53162360862427e-06	0.960921142163296	2
ENSG00000115194.10	SLC30A3	2	27275976	2_16	0	0.0183164349051851	7.32175213861246	2.23674293975341e-06	-1.19516271764215	2
ENSG00000163794.6	UCN	2	27302395	2_16	0	0.020201871507217	7.72077701997768	2.60143344886273e-06	0.995828459733192	2
ENSG00000115207.13	GTF3C2	2	27356305	2_16	0	0.0169316061133485	5.5309887906917	1.56192810883362e-06	0.459214501510428	1
ENSG00000163795.13	ZNF513	2	27380806	2_16	1	0.0526086415214228	19.7178190536727	1.73011937585094e-05	3.83350387789683	2
ENSG00000115216.13	NRBP1	2	27428187	2_16	1	0.0736831453477325	20.2267766821342	2.48573565419521e-05	4.08661417322919	1
ENSG00000138002.14	IFT172	2	27490767	2_16	1	0.126876412963126	22.5391209408602	4.76955620914726e-05	-4.27343749999832	1
ENSG00000243943.9	ZNF512	2	27585287	2_16	0	0.0260379800990057	9.73948426396181	4.22963953232511e-06	1.22516556291446	1
ENSG00000198522.13	GPN1	2	27628084	2_16	0	0.0196947567658828	11.9733878909082	3.93303471112636e-06	2.79253195795473	2
ENSG00000176714.9	CCDC121	2	27629397	2_16	0	0.108660908701598	21.4558548659865	3.88847455127457e-05	1.97790055248531	1
ENSG00000158019.20	BRE	2	27889824	2_16	0	0.0326302176995481	11.2809651395545	6.13940571350595e-06	1.2979351032448	1
ENSG00000171174.13	RBKS	2	27891044	2_16	0	0.0200312979193805	11.2243748705414	3.75000078373872e-06	2.39130434782563	1
ENSG00000213639.9	PPP1CB	2	28643166	2_17	0	0.0117960892249048	4.64886979941514	9.14630200791672e-07	0.229629629629588	1
ENSG00000163806.15	SPDYA	2	28782736	2_17	0	0.0191742373790834	9.5825333353106	3.06449236726696e-06	-1.80314960629905	1
ENSG00000171103.10	TRMT61B	2	28869984	2_17	0	0.0165835338957954	8.29260666402069	2.29365584831272e-06	-1.71904210239849	2
ENSG00000189350.12	TOGARAM2	2	28956147	2_17	0	0.0132422373350489	5.61400118443262	1.23992087802095e-06	0.32935715807502	3
ENSG00000179270.6	C2orf71	2	29057287	2_18	0	0.0551276229737381	13.4162880371691	1.23356416868778e-05	-1.63116919008812	3
ENSG00000115295.19	CLIP4	2	29099518	2_18	0	0.0234739066219838	5.40823354060203	2.11739028173479e-06	-0.393103448275904	1
ENSG00000171094.16	ALK	2	29919355	2_18	0	0.0256733432786876	6.24393494998359	2.67362752273669e-06	-0.672000000000072	1
ENSG00000119801.12	YPEL5	2	30057177	2_18	0	0.0234856308216131	5.41289119697556	2.12027226728701e-06	0.452757093736806	2
ENSG00000172954.13	LCLAT1	2	30448107	2_19	0	0.016850645393887	4.66792761673361	1.31190007828794e-06	-0.0068493150684954	1
ENSG00000158089.14	GALNT14	2	31239507	2_19	0	0.0622301974958525	16.9104361767829	1.75515750124624e-05	-2.0845070422532	1
ENSG00000013016.15	EHD3	2	31234492	2_19	0	0.0175030355160067	5.02129079416875	1.46584770930055e-06	0.377133105802289	1
ENSG00000162959.13	MEMO1	2	32011261	2_20	0	0.0374329042024623	11.0157319964528	6.87744284309116e-06	1.55445544554534	1
ENSG00000162961.13	DPY30	2	32130145	2_20	0	0.0210515293039577	5.63642493056151	1.97900769877201e-06	0.591715976331092	1
ENSG00000021574.11	SPAST	2	32064971	2_20	0	0.0878969832457924	19.0971809207979	2.79964739969852e-05	-2.63043478260873	1
ENSG00000119820.10	YIPF4	2	32276095	2_20	0	0.0189894609707781	4.67631156229357	1.48107203328005e-06	0.286919831223601	1
ENSG00000115760.13	BIRC6	2	32356560	2_20	0	0.0404817705154938	11.7507495373738	7.93387171067617e-06	1.48765682698658	2
ENSG00000018699.11	TTC27	2	32626815	2_20	0	0.0208084753793887	5.52818437467925	1.91859313263229e-06	-0.75441389785124	2
ENSG00000049323.15	LTBP1	2	32947291	2_20	0	0.0231146675286912	6.50789450000216	2.50892835998045e-06	0.76973684210506	1
ENSG00000152689.17	RASGRP3	2	33436636	2_21	0	0.0153115911419164	6.53417970088061	1.66867401684029e-06	0.750626376335097	2
ENSG00000150938.9	CRIM1	2	36478436	2_23	0	0.0109663268803354	4.65199629704259	8.50864987232165e-07	-0.0145985401459838	1
ENSG00000205221.12	VIT	2	36715123	2_23	0	0.0156226980332143	7.93880765674571	2.06857572535497e-06	1.03100775193804	1
ENSG00000115808.11	STRN	2	36965723	2_23	0	0.029963702423866	14.0091479628579	7.00111647966014e-06	1.61392405063255	1
ENSG00000008869.11	HEATR5B	2	37084350	2_23	0	0.0109817665640799	4.66505759903385	8.54455252273743e-07	0.211594202898522	1
ENSG00000152133.14	GPATCH11	2	37097965	2_23	0	0.0321456178195625	14.6666543977301	7.86344658607064e-06	2.14960629921182	1
ENSG00000218739.9	CEBPZOS	2	37195255	2_23	0	0.0189679571247222	9.74368463221216	3.08250566807237e-06	1.90953646880733	3
ENSG00000115816.14	CEBPZ	2	37231568	2_23	0	0.145391736052567	29.0566062457937	7.04603370060511e-05	3.52755905511765	1
ENSG00000003509.15	NDUFAF7	2	37231568	2_23	0	0.145391736052567	29.0566062457937	7.04603370060511e-05	-3.52755905511765	1
ENSG00000115825.9	PRKD3	2	37262480	2_23	0	0.0220175080107693	11.1322738980361	4.08801190399933e-06	1.95539246823246	2
ENSG00000115828.15	QPCT	2	37345207	2_23	0	0.0173487479695332	8.91334501247781	2.57910462809969e-06	1.76799999999966	1
ENSG00000138061.11	CYP1B1	2	38087878	2_24	0	0.0166013672267727	4.66458817993421	1.29156797933104e-06	0.207563144508507	2
ENSG00000152147.10	GEMIN6	2	38751622	2_24	0	0.0180760845816537	5.45633085162873	1.64499721432906e-06	-0.388059701492466	1
ENSG00000143891.16	GALM	2	38848214	2_25	0	0.015510806758084	4.91938042173907	1.27263804211512e-06	0.162790697674413	1
ENSG00000163214.20	DHX57	2	38875912	2_25	0	0.0152314564841494	4.75044083449101	1.2068004211531e-06	-0.12107623318391	1
ENSG00000188010.12	MORN2	2	38882417	2_25	0	0.0150659526112258	4.64888821433735	1.16816934690016e-06	0.0842105263157827	1
ENSG00000214694.10	ARHGEF33	2	38882417	2_25	0	0.0150659526112258	4.64888821433735	1.16816934690016e-06	-0.0842105263157827	1
ENSG00000115904.12	SOS1	2	39124428	2_25	0	0.0291020646363507	10.7838988965995	5.23431330321246e-06	-1.49787234042584	1
ENSG00000143924.18	EML4	2	42168854	2_26	0	0.00968882073370181	6.17648052028309	9.98095510552965e-07	-0.718391739614761	3
ENSG00000115944.14	COX7A2L	2	42425044	2_26	0	0.0126102389022285	8.62196026460615	1.81338256987849e-06	1.01319605506116	2
ENSG00000057935.13	MTA3	2	42495376	2_26	0	0.0184092513806869	12.1389112144491	3.72714225252486e-06	-1.38461538461542	1
ENSG00000162882.14	HAAO	2	42764883	2_26	0	0.00845194058062748	4.91014058930848	6.92166327590815e-07	0.224806201550374	1
ENSG00000152527.13	PLEKHH2	2	43709835	2_27	0	0.0215929668133946	12.7594331405918	4.59519349471331e-06	-1.40709721234165	2
ENSG00000223658.7	C1GALT1C1L	2	43676123	2_27	0	0.0108502127331876	6.56040465188556	1.18721393813486e-06	0.838790931989867	1
ENSG00000138036.18	DYNC2LI1	2	43771587	2_27	0	0.0127996212023391	8.8875232788571	1.8973085944317e-06	-1.81673068445877	2
ENSG00000138095.18	LRPPRC	2	43916077	2_27	0	0.00960080864642421	5.34211332651154	8.55423183537368e-07	-0.681642091207733	2
ENSG00000143919.14	CAMKMT	2	44361802	2_28	0	0.0146652194430843	4.99656216164245	1.22213720769048e-06	-0.321848926215645	2
ENSG00000068784.12	SRBD1	2	45612248	2_28	0	0.0144340103179967	4.84888874151128	1.1673184136263e-06	-0.245522453003822	2
ENSG00000250565.6	ATP6V1E2	2	46539307	2_29	0	0.0489793216359758	13.6791610420463	1.11746089428873e-05	-1.71868826695498	3
ENSG00000119729.11	RHOQ	2	46542063	2_29	0	0.025200234405497	7.44937684568229	3.13101126951108e-06	-0.91652561735028	2
ENSG00000151665.12	PIGF	2	46612338	2_29	0	0.0281931928154039	8.49745534590118	3.9957035376566e-06	-1.18016194198388	2
ENSG00000068724.15	TTC7A	2	46913816	2_29	0	0.0186022063908206	4.62007361038022	1.43341999835009e-06	0.0210311006442387	2
ENSG00000180398.11	MCFD2	2	46941458	2_29	0	0.0244952678032891	7.18459844502321	2.93524797721597e-06	0.790043290043313	1
ENSG00000239605.9	C2orf61	2	47131922	2_30	0	0.0153496665214767	4.70962113506527	1.20571599422504e-06	-0.159999999999977	1
ENSG00000119888.10	EPCAM	2	47364630	2_30	0	0.0172923344130315	5.81782167228238	1.67793114919841e-06	-0.541671589849896	2
ENSG00000095002.13	MSH2	2	47403074	2_30	0	0.0169193804513055	5.61499665909908	1.58450664156156e-06	-0.558510638297914	1
ENSG00000116062.14	MSH6	2	47694698	2_30	0	0.0551548957514415	16.6772621268207	1.53415390033567e-05	1.83035714285724	1
ENSG00000170820.11	FSHR	2	48595242	2_31	0	0.0260979388945224	13.5405445531426	5.89389569769124e-06	2.11999999999981	1
ENSG00000243244.5	STON1	2	48524469	2_31	0	0.0274591646435235	13.7942314214268	6.31749540056747e-06	-2.08209723997927	2
ENSG00000242441.7	GTF2A1L	2	48595242	2_31	0	0.0263071948982769	13.6229661210746	5.97731749153114e-06	2.12705116071741	2
ENSG00000138039.14	LHCGR	2	48595242	2_31	0	0.0844796525912016	23.7005816057321	3.33942141911982e-05	2.59846527637828	3
ENSG00000068781.21	STON1-GTF2A1L	2	48595242	2_31	0	0.0322501792555102	15.7380598987074	8.4653210278578e-06	2.2863077065379	2
ENSG00000170802.15	FOXN2	2	48327816	2_31	1	0.712009771314505	21.7794633306469	0.000258638536040938	4.29533678756312	1
ENSG00000162869.15	PPP1R21	2	48440605	2_31	0	0.0119531599239989	4.87343051822974	9.71577870188584e-07	0.572959779567756	2
ENSG00000179915.22	NRXN1	2	51019299	2_33	0	0.0289022970138243	6.0436658538389	2.91335166135664e-06	0.614333501109243	2
ENSG00000143942.4	CHAC2	2	53767465	2_35	0	0.0235969066260757	4.87230394566638	1.91756260753123e-06	-0.26746987951805	1
ENSG00000068912.13	ERLEC1	2	53787421	2_35	0	0.0500881853984678	11.9265053293292	9.96342395535559e-06	-1.60997067448654	1
ENSG00000115239.21	ASB3	2	53689712	2_35	0	0.0264341053613862	5.93192104188471	2.6152913891056e-06	0.841448282311774	2
ENSG00000119737.5	GPR75	2	53860333	2_35	0	0.0623941231147974	14.0036427443139	1.45728607075798e-05	1.78362573099399	1
ENSG00000068878.14	PSME4	2	53970692	2_35	0	0.0404188396911771	9.90793271155092	6.67923918706984e-06	1.20845921450156	1
ENSG00000170634.12	ACYP2	2	53973998	2_35	0	0.0631229924999176	14.1138251669781	1.48590970222044e-05	-1.6614173228358	1
ENSG00000177994.15	C2orf73	2	54324169	2_35	0	0.0250510367534238	5.43023950440481	2.268844828873e-06	-0.533350875182667	2
ENSG00000115306.15	SPTBN1	2	54456574	2_35	0	0.0274601370534597	6.28759153825894	2.87969920737802e-06	0.643939393939346	1
ENSG00000214595.11	EML6	2	54724316	2_36	0	0.0213662492558071	6.20964003597359	2.2128644995155e-06	-1.0393700787405	1
ENSG00000115310.17	RTN4	2	55114980	2_36	0	0.0180794207279855	4.65413555188055	1.40340702115722e-06	-0.0479999999999951	1
ENSG00000162994.15	CLHC1	2	55231526	2_36	0	0.020574669252922	5.85789414476846	2.01017786992744e-06	-0.703915744908735	2
ENSG00000085760.14	MTIF2	2	55269694	2_36	0	0.0186164451448098	4.92656238510127	1.52968091123173e-06	0.27212020033381	1
ENSG00000275052.4	PPP4R3B	2	55619377	2_36	0	0.018874569288245	5.05473130413216	1.59123832468775e-06	0.204287868224528	2
ENSG00000138035.14	PNPT1	2	55693981	2_36	0	0.0284644507928342	8.88633303977421	4.21876660839251e-06	-1.25806451612866	1
ENSG00000115380.19	EFEMP1	2	55923714	2_36	0	0.0224608643154329	6.67530270993701	2.50067662545385e-06	-0.712571589384963	2
ENSG00000028116.16	VRK2	2	57907469	2_38	0	0.0230645610784009	9.49266290645663	3.65168543126974e-06	1.21107588348526	2
ENSG00000162928.8	PEX13	2	61017528	2_40	0	0.0155851944199102	12.6461830030689	3.2872428702669e-06	3.10429447852655	1
ENSG00000162927.13	PUS10	2	61017315	2_40	0	0.0170635214421919	11.1443846997367	3.17164713518009e-06	-2.61922167470009	2
ENSG00000162929.13	KIAA1841	2	61065721	2_40	0	0.0153051863263634	9.17616919359595	2.34239503761399e-06	2.20202020202043	1
ENSG00000237651.6	C2orf74	2	61144588	2_40	0	0.0150212458007394	26.5306634493085	6.64682383923071e-06	5.46675565874115	2
ENSG00000173209.22	AHSA2	2	61173681	2_40	0	0.0167688550148407	28.0026984122877	7.83183264172594e-06	-5.62404657416467	2
ENSG00000115464.14	USP34	2	61470194	2_40	0	0.0460286868777583	13.1333887585393	1.00824363929262e-05	-0.126373626373624	1
ENSG00000082898.16	XPO1	2	61538854	2_40	0	0.0270737861706031	9.30638121631788	4.20232791955414e-06	0.304093567251547	1
ENSG00000170264.12	FAM161A	2	61877999	2_40	0	0.0152163599505519	5.38770035265141	1.36733305321579e-06	0.922727272727225	1
ENSG00000115484.14	CCT4	2	61890135	2_40	0	0.0150056838067856	6.58683231641983	1.64851348513957e-06	1.65648854961816	1
ENSG00000170340.10	B3GNT2	2	62348308	2_41	0	0.0644301615227677	15.4775735295569	1.66322958535261e-05	1.90624999999966	1
ENSG00000186889.9	TMEM17	2	62464140	2_41	0	0.021469793012449	4.99723047818609	1.78944083263267e-06	0.0208455261457243	3
ENSG00000143951.15	WDPCP	2	63584750	2_41	0	0.0205205880289751	4.62047940860692	1.58138256484456e-06	0.0735294117646755	1
ENSG00000169764.15	UGP2	2	63842598	2_41	0	0.0215368949012656	5.07744022969072	1.82384536575057e-06	-0.350318471337519	1
ENSG00000143952.19	VPS54	2	64018703	2_41	0	0.0221166792791732	5.34840004045905	1.97289471373734e-06	0.438070457228139	2
ENSG00000197329.11	PELI1	2	64144184	2_41	0	0.0233881888067705	5.8290142920584	2.27379766866297e-06	-0.532467532467366	1
ENSG00000119844.15	AFTPH	2	64524123	2_42	0	0.0379423411104781	12.8117324119376	8.10759580015519e-06	-1.43913982071162	2
ENSG00000179833.4	SERTAD2	2	64751025	2_42	0	0.0433853602377516	14.0709477034198	1.01818492419473e-05	1.60370370370358	1
ENSG00000115902.10	SLC1A4	2	64988123	2_42	0	0.0284347486682115	10.1108113491638	4.79507613031294e-06	-1.26263208445906	2
ENSG00000011523.13	CEP68	2	65056838	2_42	0	0.0253898394783625	9.05295051298096	3.83363010707917e-06	-1.18604651162835	1
ENSG00000138069.16	RAB1A	2	65129770	2_42	0	0.0164898983873487	5.03227814765053	1.38402113700873e-06	-0.418732782369032	1
ENSG00000143971.7	ETAA1	2	67394715	2_44	0	0.0210193457987089	8.80665385079414	3.08738100003958e-06	0.919311873983895	3
ENSG00000243667.6	WDR92	2	68157965	2_45	0	0.02270144069891	5.99294830634481	2.26910219971179e-06	-0.697674418604857	1
ENSG00000115946.7	PNO1	2	68157965	2_45	0	0.02270144069891	5.99294830634481	2.26910219971179e-06	0.697674418604857	1
ENSG00000221823.10	PPP3R1	2	68250817	2_45	0	0.027658336701156	7.8361924303094	3.61485812653314e-06	0.918803418803331	1
ENSG00000119865.8	CNRIP1	2	68320518	2_45	0	0.0409621746235369	11.5147873370932	7.86681671289262e-06	1.38551401869236	1
ENSG00000204923.3	FBXO48	2	68467123	2_45	0	0.0196733511187677	4.65898722177871	1.52872711229555e-06	0.0569852941176612	1
ENSG00000169621.9	APLF	2	68472328	2_45	0	0.0195986655341559	4.6235685853598	1.51134603597073e-06	0.0326086956521645	1
ENSG00000163219.11	ARHGAP25	2	68679529	2_45	0	0.0212934406300288	5.39613273044054	1.91641062640544e-06	0.396739130434845	1
ENSG00000169604.19	ANTXR1	2	69012709	2_46	0	0.0568170311228056	15.0758095539556	1.4286284180806e-05	1.65397923875405	1
ENSG00000198380.12	GFPT1	2	69386794	2_46	0	0.0235065047283632	6.79530434589669	2.66414019609866e-06	-0.767496524662226	2
ENSG00000169599.12	NFU1	2	69423598	2_46	0	0.0210140958414996	5.75046912128718	2.01545956682811e-06	0.598901098900964	1
ENSG00000196975.15	ANXA4	2	69645260	2_46	0	0.0211557375072996	5.81306057487303	2.05112970355498e-06	0.553772070626065	1
ENSG00000087338.4	GMCL1	2	69829233	2_46	0	0.0428546027520665	12.416658586492	8.87487651537185e-06	-1.88815597919234	2
ENSG00000124380.10	SNRNP27	2	69893476	2_46	0	0.0408508211138233	11.966604748613	8.15327034250243e-06	-1.75162929997756	2
ENSG00000059728.10	MXD1	2	69895600	2_46	0	0.0188797348669528	4.75299714470776	1.49666137257478e-06	-0.486206896551419	1
ENSG00000244617.2	ASPRV1	2	69964228	2_46	0	0.041422140588565	12.0970945857592	8.35744871565432e-06	1.52059925093699	1
ENSG00000115998.7	C2orf42	2	70248695	2_46	0	0.0210459956548724	5.76460152294174	2.02347980392452e-06	0.567999999999996	1
ENSG00000116001.15	TIA1	2	70249066	2_46	0	0.0205244516298621	5.53082266207189	1.89330857449572e-06	-0.512000000000073	1
ENSG00000116005.11	PCYOX1	2	70255319	2_46	0	0.0222716404721007	6.29213220790228	2.3372768206769e-06	0.857024344296557	2
ENSG00000035141.7	FAM136A	2	70301695	2_46	0	0.0227449017514173	6.48816488996438	2.46130848723644e-06	-0.894736842105005	1
ENSG00000163235.15	TGFA	2	70549252	2_47	0	0.0249833554444779	11.0428318260322	4.6014142239164e-06	-1.30971389791562	2
ENSG00000075340.22	ADD2	2	70767997	2_47	0	0.0127974397863699	4.8170428952343	1.02816712644265e-06	-0.271317829457328	1
ENSG00000152672.7	CLEC4F	2	70887870	2_47	0	0.0135151878729952	5.32384621066901	1.20007308144379e-06	-0.582130226704152	2
ENSG00000116031.8	CD207	2	70875156	2_47	0	0.0150821195576715	6.34310199306839	1.5956005574989e-06	-0.814006787885002	2
ENSG00000116035.2	VAX2	2	70900566	2_47	0	0.0192340257857423	8.60513296240155	2.76050084708328e-06	-1.03980099502501	1
ENSG00000116039.11	ATP6V1B1	2	70939601	2_47	0	0.110656598972638	25.1264167393083	4.6373297875828e-05	-2.44696969696914	1
ENSG00000144043.11	TEX261	2	70992614	2_47	0	0.0172152020494688	7.57314923663932	2.17444659104902e-06	-0.955360824863057	2
ENSG00000124357.12	NAGK	2	71078326	2_47	0	0.0131806685746396	5.0910595933088	1.1191949095709e-06	0.343283582089568	1
ENSG00000124370.10	MCEE	2	71126820	2_47	0	0.036284881157245	14.5332802248159	8.79527571063235e-06	1.59701430687315	3
ENSG00000144036.15	EXOC6B	2	72821809	2_47	0	0.0139500856425797	5.6180474369882	1.30714083243092e-06	0.862916836852397	2
ENSG00000135625.7	EGR4	2	73294038	2_48	0	0.0473888136305188	14.591251001199	1.15326329591531e-05	-1.61923076923005	1
ENSG00000115297.10	TLX2	2	74513834	2_48	0	0.0169632789042097	4.98505024914819	1.4103907421619e-06	-0.382513661202164	1
ENSG00000135632.11	SMYD5	2	73214257	2_48	0	0.0203838716119151	6.69488526194205	2.27609256026701e-06	-0.730000000000093	1
ENSG00000135624.15	CCT7	2	73233389	2_48	0	0.0174598811351523	5.25347886904902	1.52984833463366e-06	0.351239669421545	1
ENSG00000163013.11	FBXO41	2	73334357	2_48	0	0.0213324093271375	7.11863816181433	2.5327768754208e-06	-0.801470588235516	1
ENSG00000116127.17	ALMS1	2	73369090	2_48	0	0.016602190801997	4.78492477353136	1.3249534510294e-06	0.294736842105351	1
ENSG00000144035.3	NAT8	2	73644562	2_48	0	0.0164620885299464	4.70610969405253	1.29213260195026e-06	0.233333333333269	1
ENSG00000144034.14	TPRKB	2	73737087	2_48	0	0.0172376472107759	5.13430441410095	1.47611335061797e-06	0.397723571462171	2
ENSG00000124356.15	STAMBP	2	73828835	2_48	0	0.0176721895820194	5.36593216946744	1.58159632041438e-06	-0.408683982682154	2
ENSG00000163017.13	ACTG2	2	73892213	2_48	0	0.0225093181379614	7.61917687990699	2.86042457660034e-06	-0.867647058823847	1
ENSG00000114956.19	DGUOK	2	73963398	2_48	0	0.0209265439383773	6.93965431841087	2.42211886871216e-06	0.770992366412408	1
ENSG00000114978.17	MOB1A	2	74178740	2_48	0	0.0452199985329506	14.1501454480608	1.06721409744041e-05	-1.62626262626205	1
ENSG00000188687.17	SLC4A5	2	74361478	2_48	0	0.0495867498488147	15.0185405224089	1.24209118531444e-05	-1.76829268292767	1
ENSG00000204843.12	DCTN1	2	74372241	2_48	0	0.0948819677811218	21.1910672330556	3.35348692972358e-05	2.17730953177116	2
ENSG00000284308.1	C2orf81	2	74421241	2_48	0	0.0194759196147603	6.27053321088965	2.03686643356024e-06	-0.715789473684595	1
ENSG00000005448.16	WDR54	2	74421241	2_48	0	0.0194759196147603	6.27053321088965	2.03686643356024e-06	0.715789473684594	1
ENSG00000114993.16	RTKN	2	74442009	2_48	0	0.0182575473028082	5.66916784069656	1.7263221978931e-06	-0.681243464890139	2
ENSG00000239779.6	WBP1	2	74458316	2_48	0	0.0657709828301342	17.6906467247158	1.94060947343138e-05	-1.93846153846145	1
ENSG00000115275.11	MOGS	2	74469037	2_48	0	0.0185364326761637	5.81026226652863	1.79631294651771e-06	-0.618784530386681	1
ENSG00000135637.13	CCDC142	2	74483364	2_48	0	0.0190534728477796	6.06635810032532	1.92780141350395e-06	0.672316384180884	1
ENSG00000115282.19	TTC31	2	74483364	2_48	0	0.0190534728477796	6.06635810032532	1.92780141350395e-06	-0.672316384180884	1
ENSG00000179528.15	LBX2	2	74499633	2_48	0	0.0172512392025433	5.14163701754456	1.47938706209971e-06	-0.439560439560531	1
ENSG00000115289.13	PCGF1	2	74508487	2_48	0	0.0191164842660876	6.09709575908957	1.9439771027147e-06	-0.674285714285737	1
ENSG00000115307.16	AUP1	2	74534295	2_48	0	0.019869004759261	6.4566093460856	2.13964010584359e-06	-0.749999999999718	1
ENSG00000115325.13	DOK1	2	74548714	2_48	0	0.016414254847424	4.67904803873475	1.28096947731093e-06	-0.158602150537632	1
ENSG00000159399.9	HK2	2	74880240	2_48	0	0.214761071357688	29.2444948991272	0.000104751389426606	2.83734939759135	1
ENSG00000115350.11	POLE4	2	74958729	2_48	0	0.017671435141663	5.36553491807588	1.58141171681548e-06	-0.399987618878579	2
ENSG00000115353.10	TACR1	2	75168548	2_48	0	0.0164278986811979	4.6867748671948	1.28415135280052e-06	-0.207692307692315	1
ENSG00000115363.13	EVA1A	2	75569824	2_49	0	0.0358889381546079	9.19854940903873	5.50604884922688e-06	-1.07971014492796	1
ENSG00000115364.13	MRPL19	2	75656150	2_49	0	0.023467832841351	5.22714839388395	2.04596368638532e-06	0.279720279720271	1
ENSG00000005436.13	GCFC2	2	75710675	2_49	0	0.0408727347717513	10.4188163820685	7.10251544640097e-06	1.07650273224071	1
ENSG00000143954.12	REG3G	2	79025824	2_51	0	0.0281636933773146	8.56639433691042	4.02390552319011e-06	1.08125000000007	1
ENSG00000163541.11	SUCLG1	2	84459875	2_54	0	0.00706672727664193	6.67297819203927	7.86498941009735e-07	-0.743902439024419	1
ENSG00000115423.18	DNAH6	2	84516948	2_54	0	0.00571449662804335	4.70583123601568	4.48512379377765e-07	-0.159695817490531	1
ENSG00000186854.10	TRABD2A	2	84904611	2_54	0	0.00669969993129715	6.17889463812996	6.90440482055e-07	0.644620402320686	2
ENSG00000176407.17	KCMF1	2	84970689	2_54	0	0.01545609378875	13.9341761251837	3.5920398462198e-06	-1.61825726141126	1
ENSG00000152291.13	TGOLN2	2	85328087	2_54	0	0.013158335679621	12.4387059571342	2.72983418790255e-06	-1.40615384615391	1
ENSG00000115459.17	ELMOD3	2	85355541	2_54	0	0.0189044328166282	15.8076143989516	4.984138372436e-06	1.61904761904864	1
ENSG00000042493.15	CAPG	2	85414064	2_54	0	0.0102882792389617	10.1549241158567	1.74252706029988e-06	1.19415170521145	2
ENSG00000168906.12	MAT2A	2	85538082	2_54	0	0.00901457439690711	8.92923466019754	1.34251630588242e-06	1.09523809523833	1
ENSG00000115486.11	GGCX	2	85560000	2_54	0	0.0125347045791177	11.9878098264044	2.50619034849348e-06	1.38025387750801	2
ENSG00000118640.10	VAMP8	2	85561147	2_54	0	0.0338652386988308	21.249932125316	1.20025021891986e-05	2.14400000000004	1
ENSG00000168899.4	VAMP5	2	85584469	2_54	0	0.00738119017519789	7.07635865993787	8.71156812664241e-07	-0.829999999999819	1
ENSG00000168894.9	RNF181	2	85596916	2_54	0	0.00717244919867388	6.81055743456997	8.14723505413944e-07	0.788235294117888	1
ENSG00000168883.19	USP39	2	85600891	2_54	0	0.00910695362414959	9.02376770926213	1.37063285426804e-06	-1.12403100775197	1
ENSG00000168887.10	C2orf68	2	85614435	2_54	0	0.00578289702523649	4.81600714941878	4.6450745397354e-07	0.247240618101666	1
ENSG00000168878.16	SFTPB	2	85689364	2_54	0	0.00777036352167226	7.55247764010911	9.78793080923816e-07	-0.789062499999779	1
ENSG00000115523.16	GNLY	2	85685839	2_54	0	0.00903105163414508	8.94614164343795	1.34751683887225e-06	0.944745746233462	2
ENSG00000115525.17	ST3GAL5	2	85904899	2_54	0	0.011813363913905	11.4375752766415	2.25355236312105e-06	-1.48387096774248	1
ENSG00000068654.15	POLR1A	2	86105686	2_54	0	0.00827236016551769	8.13269239436507	1.12208016747926e-06	-0.988165680473368	1
ENSG00000132300.18	PTCD3	2	86105686	2_54	0	0.00827236016551769	8.13269239436507	1.12208016747926e-06	0.988165680473368	1
ENSG00000132305.20	IMMT	2	86195484	2_54	0	0.0299786442617829	20.1090075321414	1.00545521501006e-05	2.30519404855032	3
ENSG00000132313.14	MRPL35	2	86197203	2_54	0	0.00567275104616472	4.63794126174849	4.38812584762985e-07	-0.0814116941206043	3
ENSG00000068615.17	REEP1	2	86338344	2_54	0	0.00570633401047871	4.692595743614	4.46612050122791e-07	-0.118541033434649	1
ENSG00000115561.15	CHMP3	2	86414231	2_54	0	0.0175231583094615	15.1015025242607	4.41359673504933e-06	1.65840078657764	2
ENSG00000239305.6	RNF103	2	86623855	2_54	0	0.0078049034377784	7.59358672422231	9.88495273762048e-07	0.868354430379569	1
ENSG00000153563.15	CD8A	2	86807953	2_54	0	0.0269067733037337	19.0986698636816	8.57086879638627e-06	1.97222222222202	1
ENSG00000172086.7	KRCC1	2	88053385	2_55	0	0.0394828564490818	12.9688620149477	8.54024913261387e-06	1.50187242803234	2
ENSG00000115593.14	SMYD1	2	88067820	2_55	0	0.0471422849409127	14.6361642115482	1.15079510933301e-05	1.61764705882359	1
ENSG00000163586.9	FABP1	2	88129052	2_55	0	0.0177084514407749	5.479049422881	1.61825109072659e-06	-0.428571428571344	1
ENSG00000144115.16	THNSL2	2	88161470	2_55	0	0.0166050995136973	4.8805980009006	1.35168229716808e-06	-0.205806588078132	3
ENSG00000172071.11	EIF2AK3	2	88633362	2_55	0	0.0357214751747065	12.0295853902765	7.16704531382114e-06	-1.58593750000053	1
ENSG00000144029.11	MRPS5	2	95149561	2_57	0	0.018482695878314	5.54705422902725	1.70996741557493e-06	0.567901234568231	1
ENSG00000144026.11	ZNF514	2	95167442	2_57	0	0.0204228870364083	6.4765084137795	2.20606434152754e-06	0.860049817853755	2
ENSG00000275111.4	ZNF2	2	95164907	2_57	0	0.0325596848689191	10.8312202993925	5.88190069039577e-06	1.59230769230778	1
ENSG00000233757.6	AC092835.2	2	95207631	2_57	0	0.0451529411768409	13.8998761462096	1.04678401186713e-05	-1.75609756097469	1
ENSG00000155066.15	PROM2	2	95283239	2_57	0	0.0548600727570289	15.7363250887025	1.4398584640567e-05	-1.95104895104892	1
ENSG00000174501.14	ANKRD36C	2	95991827	2_57	0	0.0168293569031415	4.67514074076058	1.31226732656199e-06	0.240310077519343	1
ENSG00000186281.12	GPAT2	2	96025125	2_57	0	0.0270695215817823	9.10445364247569	4.11049926389466e-06	1.31660495932046	2
ENSG00000274286.1	ADRA2B	2	96116114	2_57	0	0.0172256225625624	4.89163114304731	1.40536370708022e-06	-0.422858157057955	3
ENSG00000158050.4	DUSP2	2	96145593	2_57	0	0.0205445614487835	6.53180551016053	2.23815533924305e-06	-0.51028430222659	2
ENSG00000084090.13	STARD7	2	96208677	2_57	0	0.0371839715866656	12.0755541646258	7.48898482163362e-06	-1.55733333333334	1
ENSG00000144021.2	CIAO1	2	96275963	2_57	0	0.0193758837158158	5.98637656354205	1.93457538192831e-06	0.666666666666568	1
ENSG00000198885.9	ITPRIPL1	2	96325607	2_57	0	0.0226187539815569	7.42813756923267	2.80226189134936e-06	-0.772373903583755	2
ENSG00000114988.11	LMAN2L	2	96734587	2_57	0	0.0183702351208646	5.4902439177049	1.68215673964901e-06	-0.506148151648901	2
ENSG00000158158.11	CNNM4	2	96757889	2_57	0	0.016934267998285	4.73293987793204	1.33677255887839e-06	-0.0551181102361976	1
ENSG00000163126.14	ANKRD23	2	96856083	2_57	0	0.0178497661007699	5.22277918031612	1.55487077012882e-06	0.706896551723798	1
ENSG00000144199.11	FAHD2B	2	97095539	2_57	0	0.0375041674395572	12.1561183755167	7.60386775473183e-06	1.80000000000011	1
ENSG00000115073.7	ACTR1B	2	97658891	2_57	0	0.0284908463333703	9.58259349319692	4.5535333437268e-06	1.52477389913234	2
ENSG00000228486.10	LINC01125	2	97663552	2_57	0	0.0172712013017788	4.91621076970811	1.41616268068118e-06	-0.309010912298236	2
ENSG00000115085.13	ZAP70	2	97713755	2_57	0	0.113978356900515	22.7260138271102	4.3202190151482e-05	-2.54999999999976	1
ENSG00000075568.16	TMEM131	2	97995531	2_57	0	0.0167358454079461	4.62331284785757	1.29050901636698e-06	0.248098672417346	2
ENSG00000185674.9	LYG2	2	99254906	2_58	0	0.0184079438503267	7.63921954349662	2.34538626710816e-06	1.07904982164759	2
ENSG00000040933.15	INPP4A	2	98409213	2_58	0	0.0359825817219611	13.8975146370191	8.34045159295312e-06	-1.85013549863478	2
ENSG00000183513.8	COA5	2	98608535	2_58	0	0.042868834650967	15.5415095357171	1.11120703589753e-05	2.07142857142796	1
ENSG00000115446.11	UNC50	2	98608705	2_58	0	0.0428557616509794	15.538641867314	1.11066319569948e-05	2.07142857142884	1
ENSG00000071073.12	MGAT4A	2	98709464	2_58	0	0.0277850913026894	11.4780748828046	5.3191346898249e-06	-1.42468639467946	2
ENSG00000158411.11	MITD1	2	99179774	2_58	0	0.0139347876653555	5.05059595429402	1.17382427750873e-06	-0.350597252162324	2
ENSG00000144214.9	LYG1	2	99304742	2_58	0	0.0150699901073107	5.77835516148916	1.45237011725352e-06	-0.642434178058834	2
ENSG00000115514.11	TXNDC9	2	99340840	2_58	0	0.0159859230095954	6.3268588570082	1.68688691196541e-06	0.73387096774186	1
ENSG00000135945.9	REV1	2	99489284	2_58	0	0.0310753710701485	12.5244114059438	6.49133098512107e-06	1.38123167155462	1
ENSG00000115526.10	CHST10	2	100433891	2_58	0	0.015091760562162	5.79177602058209	1.45784640546219e-06	-0.796296296296132	1
ENSG00000115539.13	PDCL3	2	100562880	2_58	0	0.013583392596012	4.81333279387193	1.09047132168757e-06	0.147773022886727	2
ENSG00000175874.9	CREG2	2	101387171	2_59	0	0.0120753731402431	4.94850301254832	9.96631258437515e-07	0.332443694261335	2
ENSG00000204634.12	TBC1D8	2	101250727	2_59	0	0.0138263368747967	5.833262032434	1.34517480760201e-06	0.110389610389607	1
ENSG00000158435.7	CNOT11	2	101252269	2_59	0	0.0199926292541516	9.33345122781713	3.1122342688836e-06	1.10898986519908	2
ENSG00000163162.8	RNF149	2	101284542	2_59	0	0.019945198305737	8.73747401045134	2.90659392280593e-06	0.43199999999993	1
ENSG00000196460.12	RFX8	2	101474758	2_59	0	0.0229842366520062	12.0512191584068	4.6197787261206e-06	-1.84285714285682	1
ENSG00000115590.13	IL1R2	2	101991888	2_59	0	0.0651507814678532	23.1160250380574	2.51184531524243e-05	2.72310405643689	1
ENSG00000115616.2	SLC9A2	2	102619621	2_60	0	0.0115524539150018	6.6403228004271	1.27945065851643e-06	1.75185185185205	1
ENSG00000115598.9	IL1RL2	2	102186984	2_60	0	0.0105186507144583	4.76075839473014	8.35211146156271e-07	-0.192857142857106	1
ENSG00000115602.16	IL1RL1	2	102310626	2_60	1	0.36947395816128	36.5886351357824	0.000225470718136938	6.68292682926875	1
ENSG00000115604.10	IL18R1	2	102311266	2_60	0	0.0264083472271311	24.025953140827	1.05823458979892e-05	5.30069930070145	1
ENSG00000115607.9	IL18RAP	2	102418289	2_60	0	0.0104402833865066	6.27075092592539	1.09192282323765e-06	1.32126696832543	1
ENSG00000135953.10	MFSD9	2	102740305	2_60	0	0.0115153936693152	5.59525865681087	1.07463025359543e-06	-0.50735294117638	1
ENSG00000170417.15	TMEM182	2	102738292	2_60	0	0.0125986514873407	6.21750164894343	1.30647191148664e-06	-0.592000000000031	1
ENSG00000135973.2	GPR45	2	105240850	2_62	0	0.0193452517759541	5.08735213569701	1.64144483443128e-06	-0.344444444444455	1
ENSG00000198914.3	POU3F3	2	104783703	2_62	0	0.0184018980635867	4.62196278939794	1.41856477315729e-06	0.086823458856876	2
ENSG00000135972.8	MRPS9	2	105038372	2_62	0	0.0190284559873634	4.93362566483998	1.56577678705629e-06	0.20457024127022	2
ENSG00000135966.12	TGFBRAP1	2	105330291	2_62	0	0.0262577583357444	7.93579245268269	3.47542606243085e-06	1.08865248226916	1
ENSG00000135974.9	C2orf49	2	105337683	2_62	0	0.0271348203327	8.24263909557286	3.73038228940171e-06	0.957446808511076	1
ENSG00000071051.13	NCK2	2	105744677	2_63	0	0.0214525567069969	4.72166845039055	1.68940841242293e-06	0.255813953488391	1
ENSG00000119147.9	C2orf40	2	106062918	2_63	0	0.0562134658064707	13.7535859556579	1.28948535422842e-05	-1.53218541175901	2
ENSG00000144057.15	ST6GAL2	2	106886868	2_64	0	0.0294335349003185	9.22406353049469	4.52819180158398e-06	-1.21212121212123	1
ENSG00000115665.8	SLC5A7	2	108028702	2_65	0	0.0209901012224391	5.08627768623751	1.78063417915437e-06	-0.353146853147024	1
ENSG00000198203.9	SULT1C2	2	108287884	2_65	0	0.0240137230248511	6.34088948182181	2.53962612785264e-06	0.700364297981934	3
ENSG00000198075.9	SULT1C4	2	108378352	2_65	0	0.0209091159100542	5.05025988486553	1.7612033508773e-06	-0.427760169746113	2
ENSG00000135968.20	GCC2	2	108450343	2_65	0	0.0251158747279915	6.75960358127918	2.8315852487331e-06	0.85421318286185	2
ENSG00000169756.16	LIMS1	2	108558159	2_65	0	0.0328834123754989	9.27839982841777	5.08873772441282e-06	1.2580645161293	1
ENSG00000153201.15	RANBP2	2	108719562	2_65	0	0.0277154393142236	7.6792922170332	3.54979330882755e-06	0.850415512464962	1
ENSG00000163006.11	CCDC138	2	108786656	2_65	0	0.0338706545931309	9.55543429076744	5.39801548359562e-06	1.10493827160463	1
ENSG00000186522.14	SEPT10	2	109574715	2_65	0	0.0218865539407483	5.4760092820354	1.99894878882042e-06	0.879985420463875	2
ENSG00000198142.4	SOWAHC	2	109614275	2_65	0	0.0352456575265603	9.92821850517919	5.8362924976634e-06	1.60784313725463	1
ENSG00000115008.5	IL1A	2	112784348	2_66	0	0.0172766157733469	11.3227818442801	3.26266076369824e-06	1.32089552238772	1
ENSG00000144061.12	NPHP1	2	110205149	2_66	0	0.00926956268130752	5.85164906704297	9.04685488199368e-07	0.694968553459166	1
ENSG00000175701.10	LINC00116	2	110692685	2_66	0	0.00834130129107158	4.83252831102565	6.72308064778061e-07	-0.376873661670454	1
ENSG00000169679.14	BUB1	2	110678318	2_66	0	0.0126859003703456	8.78409893989255	1.85856870748595e-06	-1.16442048517452	1
ENSG00000153094.22	BCL2L11	2	111120167	2_66	0	0.329699034207274	39.627518299763	0.000217908743123621	3.93229166666619	1
ENSG00000153107.11	ANAPC1	2	111884781	2_66	0	0.00822383646507596	4.62145519012972	6.33889149128598e-07	0.0362318840579732	1
ENSG00000153208.16	MERTK	2	111898795	2_66	0	0.01653901001887	10.994914933242	3.0329237326336e-06	1.30966656013189	2
ENSG00000153214.9	TMEM87B	2	112054279	2_66	0	0.011739972168653	7.68135730602743	1.50405992611774e-06	-0.858323164205295	2
ENSG00000144152.12	FBLN7	2	112127596	2_66	0	0.00921945116324618	5.63655807743416	8.66720681883767e-07	-0.588821767481039	2
ENSG00000144161.12	ZC3H8	2	112251023	2_66	0	0.00972423857146609	6.10257494074453	9.89757569992667e-07	-0.559893360925466	2
ENSG00000169629.11	RGPD8	2	112431756	2_66	0	0.00845942452246284	4.8396261993201	6.82830237504913e-07	0.242786075282282	3
ENSG00000114999.7	TTL	2	112485744	2_66	0	0.00822899021045065	4.65496380166938	6.38885393764523e-07	0.188976377952717	1
ENSG00000125630.15	POLR1B	2	112541009	2_66	0	0.00902422717853169	5.44715409292541	8.1986016663655e-07	-0.548811700169147	2
ENSG00000125611.15	CHCHD5	2	112586470	2_66	0	0.129684250798851	30.2109272701957	6.53448549622881e-05	-2.88819875776443	1
ENSG00000144136.10	SLC20A1	2	112645515	2_66	0	0.0353499751888762	17.9566631792282	1.05870473482783e-05	1.97546012269983	1
ENSG00000169607.12	CKAP2L	2	112765001	2_66	0	0.011401198254029	7.80022479385558	1.48326149241523e-06	0.971677559912709	1
ENSG00000125618.16	PAX8	2	113232816	2_67	0	0.0484616606583152	17.2544337929076	1.39463034395192e-05	2.27956457991905	2
ENSG00000144134.18	RABL2A	2	113627581	2_67	0	0.019281173882624	8.62966746727899	2.77515751264789e-06	-0.873716766977768	2
ENSG00000115084.13	SLC35F5	2	113754647	2_67	0	0.0134313408052131	5.26785353040166	1.18008466198725e-06	0.463944261896042	3
ENSG00000088205.12	DDX18	2	117815316	2_69	0	0.0131005967725472	4.83754448041549	1.05700284549235e-06	-0.28125000000012	1
ENSG00000125633.10	CCDC93	2	118013446	2_69	0	0.0259264237467522	11.1917687184162	4.83951062043305e-06	-1.3306451612897	1
ENSG00000125629.14	INSIG2	2	118088243	2_69	0	0.0159178220247773	6.64751826099205	1.7648316724474e-06	0.73148734318787	2
ENSG00000115107.19	STEAP3	2	119224189	2_69	0	0.0234625546828142	10.2599755857483	4.01496469511413e-06	1.16722658164627	2
ENSG00000186132.14	C2orf76	2	119322371	2_69	0	0.0224009888906814	9.82824025926407	3.67200328339847e-06	-1.09558823529411	1
ENSG00000155368.16	DBI	2	119366701	2_69	0	0.0152777300699406	6.26595685717139	1.59663754847237e-06	-0.657407407406999	1
ENSG00000171227.6	TMEM37	2	119429768	2_69	0	0.014361102054108	5.69093141994307	1.36311101130364e-06	0.523477858592305	2
ENSG00000144120.12	TMEM177	2	119679105	2_69	0	0.0149274535668091	6.05037326644569	1.50635732269345e-06	0.654255319149036	1
ENSG00000088179.8	PTPN4	2	119724424	2_69	0	0.0396588769875899	15.1706275583351	1.00346923988951e-05	1.64021164021174	1
ENSG00000115109.13	EPB41L5	2	120013281	2_69	0	0.012799418351745	4.62155616390933	9.86594238837188e-07	-0.0522875816993593	1
ENSG00000226479.3	TMEM185B	2	120222852	2_69	0	0.0182947595654032	7.94216075128693	2.42340212776784e-06	-0.887218045112583	1
ENSG00000144118.13	RALB	2	120247403	2_69	0	0.0131559163134845	4.8766788962457	1.07005319556923e-06	-0.185185185185172	1
ENSG00000163083.5	INHBB	2	120590036	2_70	0	0.0221358413686661	5.57753404037724	2.0591992385564e-06	-0.487341772151931	1
ENSG00000074047.21	GLI2	2	120735869	2_70	0	0.0207650106579694	4.98178937758835	1.72535166071319e-06	0.323794408823852	2
ENSG00000115112.7	TFCP2L1	2	121285630	2_70	0	0.057998696770316	14.6128407850579	1.4135559178169e-05	-1.98688524590221	1
ENSG00000074054.17	CLASP1	2	121649389	2_70	0	0.0204904509155258	4.85779099820304	1.66016191614928e-06	0.197871380320508	2
ENSG00000155052.14	CNTNAP5	2	124025249	2_72	0	0.016789111786914	4.75457229360495	1.3313715785696e-06	0.21463414634151	1
ENSG00000136717.14	BIN1	2	127101837	2_74	0	0.0107306363886253	4.75939872065362	8.51800075050827e-07	0.302338199838162	3
ENSG00000186684.12	CYP27C1	2	127176615	2_74	0	0.0268743800040588	13.0658977095404	5.85649549077423e-06	-2.25781250000059	1
ENSG00000163161.12	ERCC3	2	127296171	2_75	0	0.0193644873087421	6.22061851066517	2.00909131881685e-06	1.33342267951716	2
ENSG00000169967.16	MAP3K2	2	127388145	2_75	0	0.037899450767123	12.4936535344012	7.89736989890306e-06	-2.02328740227967	2
ENSG00000115718.17	PROC	2	127418654	2_75	0	0.0163136915785626	4.62543028367901	1.25853266617881e-06	-0.742424242424248	1
ENSG00000163166.14	IWS1	2	127526497	2_75	0	0.0171110399615524	5.06924173601441	1.44670343612442e-06	-0.204225352112647	1
ENSG00000169994.18	MYO7B	2	127536206	2_75	0	0.0203446150104638	6.68043314407363	2.26680521739447e-06	-1.02167202223119	2
ENSG00000144230.16	GPR17	2	127648067	2_75	0	0.157971870516581	26.1638477733669	6.89352698212027e-05	-2.92474745872317	3
ENSG00000072163.19	LIMS2	2	127648067	2_75	0	0.0712590655991998	18.4560297326156	2.19350440051576e-05	-2.38714587898565	2
ENSG00000136709.11	WDR33	2	127811674	2_75	0	0.0340110186612971	11.479194284606	6.51165153410594e-06	1.16774193548368	1
ENSG00000144231.10	POLR2D	2	127857158	2_75	0	0.0277326596606072	9.57026704911028	4.42665508504593e-06	1.07774798927577	1
ENSG00000136731.12	UGGT1	2	128091077	2_75	0	0.0481225826825549	14.7391699453958	1.18299268537375e-05	2.30952380952341	1
ENSG00000222014.5	RAB6C	2	129979360	2_78	0	0.0208706437328746	4.6967489061994	1.63490790273123e-06	-0.186291739894538	1
ENSG00000136699.19	SMPD4	2	130183461	2_78	0	0.0225097022307597	5.4013514094717	2.02783347850797e-06	-0.386363636363536	1
ENSG00000136710.9	CCDC115	2	130350236	2_78	0	0.0212644029692957	4.87089947873561	1.72751754321875e-06	-0.357575757575637	1
ENSG00000136718.9	IMP4	2	130342923	2_78	0	0.0209676381979775	4.73994830627759	1.65761330892381e-06	0.0636942675159309	1
ENSG00000072135.12	PTPN18	2	130356437	2_78	0	0.0230988960717352	5.64226950609894	2.17372778708241e-06	0.600000000000051	1
ENSG00000115762.16	PLEKHB2	2	131104358	2_78	0	0.0209215527343714	4.71944811575663	1.64681659574248e-06	-0.255319148936154	1
ENSG00000075886.10	TUBA3D	2	131475744	2_78	0	0.0979392632572733	19.2782857331786	3.1490920185645e-05	-2.55238792914779	2
ENSG00000173272.15	MZT2A	2	131491799	2_78	0	0.0640547756009889	15.2216355654367	1.62619619131057e-05	2.14815082164098	2
ENSG00000163040.14	CCDC74A	2	131527737	2_78	0	0.0215975191535519	5.01574768496487	1.80675662050157e-06	0.290780141843945	1
ENSG00000183840.6	GPR39	2	132417191	2_79	0	0.0377654190835238	9.78380469531509	6.16257458761983e-06	-1.24242424242456	1
ENSG00000150551.10	LYPD1	2	132630166	2_79	0	0.0289108888505992	7.28194835186737	3.51130976227366e-06	0.789774934288919	2
ENSG00000176771.16	NCKAP5	2	133568910	2_79	0	0.0914939582773289	18.1679426420508	2.77241520769335e-05	2.08196721311425	1
ENSG00000152127.8	MGAT5	2	134073697	2_79	0	0.0230122266353058	5.15158701176353	1.97724182074153e-06	-0.402322129936559	2
ENSG00000152128.13	TMEM163	2	134719225	2_80	0	0.0263708319802768	7.51289749207348	3.304390770861e-06	1.14772727272657	1
ENSG00000082258.12	CCNT2	2	134916341	2_80	0	0.0692435670534521	16.5959153166294	1.91664088436786e-05	-2.07450021091259	2
ENSG00000115839.17	RAB3GAP1	2	135052002	2_80	0	0.0193355479345418	4.61966172699033	1.48979586643077e-06	-0.220833333333443	1
ENSG00000144224.16	UBXN4	2	135741666	2_80	0	0.0222619882028599	5.93265051496189	2.20278859475578e-06	-0.476375914406825	2
ENSG00000076003.4	MCM6	2	135876201	2_80	0	0.0248142371835443	6.94495668389806	2.87428994752386e-06	-1.10855559396645	2
ENSG00000115866.10	DARS	2	135985573	2_80	0	0.0277433384619298	7.98680763747476	3.69566034852958e-06	1.12681724370623	2
ENSG00000144229.11	THSD7B	2	136765308	2_81	0	0.0235914276724867	5.50893074973045	2.1676124778592e-06	-0.527027027027111	1
ENSG00000144227.4	NXPH2	2	138780751	2_82	0	0.0287533501341483	7.29368689444755	3.49780564479375e-06	-0.9790209790207	1
ENSG00000150540.13	HNMT	2	137960025	2_82	0	0.0228923953662868	5.16571266998284	1.97233912286946e-06	-0.396865359444952	2
ENSG00000144228.8	SPOPL	2	138501652	2_82	0	0.0279629706074233	7.03319896998889	3.28016972286737e-06	-0.89090909090894	1
ENSG00000168702.17	LRP1B	2	141692552	2_84	0	0.0190280304886219	4.95443294147881	1.57234519846376e-06	-0.532846715328581	1
ENSG00000115919.14	KYNU	2	142877388	2_85	0	0.0247108175407682	6.37449722500331	2.62720012410878e-06	0.892990378817976	2
ENSG00000075884.13	ARHGAP15	2	143413917	2_85	0	0.0205746605481566	4.66665757916545	1.60139592684443e-06	-0.104166666666623	1
ENSG00000121989.14	ACVR2A	2	147844091	2_89	0	0.0950380527121482	22.6715096496837	3.59366901137585e-05	-3.72195666232553	2
ENSG00000115947.13	ORC4	2	148018368	2_89	0	0.00657644371086319	4.7428408532473	5.20223258351205e-07	-0.250081755614194	2
ENSG00000204406.12	MBD5	2	148020703	2_89	0	0.048510819578151	18.3519650656027	1.48484558300446e-05	3.44776119403153	1
ENSG00000150556.16	LYPD6B	2	149037889	2_89	0	0.00709338636707568	5.40730875631849	6.39727308148148e-07	-0.429687500000046	1
ENSG00000187123.14	LYPD6	2	149332418	2_89	0	0.0251331226294345	17.1419404897675	7.18565792877888e-06	1.73844246734551	2
ENSG00000184898.6	RBM43	2	151261761	2_90	0	0.0369994232803195	13.7122801959185	8.46183863614142e-06	-2.2822580645165	1
ENSG00000123609.10	NMI	2	151289140	2_90	0	0.0664002611198915	19.2277766022267	2.129408387916e-05	-2.6713123639815	2
ENSG00000080345.17	RIF1	2	151402755	2_90	0	0.0386536363182549	14.1230848495221	9.10500167562225e-06	-1.99268051282661	2
ENSG00000183091.19	NEB	2	151734675	2_91	0	0.0246482511363316	6.64014353450295	2.72975508147034e-06	-0.72427983539071	1
ENSG00000162980.16	ARL5A	2	151828599	2_91	0	0.0236072378759427	6.23763648241115	2.45598292482844e-06	-0.795454545454656	1
ENSG00000182389.19	CACNB4	2	152099291	2_91	0	0.0198439537108261	4.61920368834963	1.52881672152521e-06	-0.239468108887267	2
ENSG00000115145.9	STAM2	2	152175694	2_91	0	0.0541569166991542	14.0242908496541	1.26676176478047e-05	-2.60489288502866	2
ENSG00000157827.19	FMNL2	2	152335141	2_91	0	0.0199410668269162	4.66468232591843	1.55142422048258e-06	0.310283687943262	1
ENSG00000177917.10	ARL6IP6	2	152717752	2_91	0	0.0198470832038814	4.62067609704248	1.52954522334653e-06	0.288235294117617	1
ENSG00000177519.3	RPRM	2	153402274	2_92	0	0.0338289320135906	10.1190526983247	5.70937081197469e-06	-0.628787878787988	1
ENSG00000144278.14	GALNT13	2	153872211	2_92	0	0.0180224666105842	5.06646340569098	1.52292755746306e-06	0.424657534246357	1
ENSG00000115159.15	GPD2	2	156434411	2_93	0	0.0277696559658671	9.88156737601393	4.57674210576651e-06	-1.3276335512708	2
ENSG00000115170.13	ACVR1	2	157876051	2_95	0	0.0177688609430047	4.61915316074755	1.36893257147229e-06	0.0113636363636378	1
ENSG00000153237.17	CCDC148	2	158457154	2_95	0	0.0186364467890406	5.06280458171324	1.5736726018715e-06	0.323886639675966	1
ENSG00000144283.21	PKP4	2	158457154	2_95	0	0.0186364467890406	5.06280458171324	1.5736726018715e-06	-0.323886639675966	1
ENSG00000163331.11	DAPL1	2	158809560	2_96	0	0.0167503813913951	11.1758287794773	3.12222750339701e-06	1.1707938156342	2
ENSG00000115183.14	TANC1	2	158968845	2_96	0	0.0175263033338189	11.3783386557204	3.32605391722523e-06	-1.24183888978376	2
ENSG00000196151.10	WDSUB1	2	159286471	2_96	0	0.0603792459782589	22.7887951391081	2.29492847749614e-05	2.32010582010596	1
ENSG00000136536.14	MARCH7	2	159712247	2_96	0	0.0111971065283673	7.19058522322361	1.34285819413477e-06	1.47598919309816	2
ENSG00000241399.6	CD302	2	159789899	2_96	0	0.0126664579366823	7.94203815905352	1.67782731412808e-06	1.45588576909737	2
ENSG00000153246.12	PLA2R1	2	160058624	2_96	0	0.0141144755011952	8.68371991595814	2.04423423475211e-06	-0.923667304095297	3
ENSG00000115221.10	ITGB6	2	160270221	2_96	0	0.0211521860112357	12.4110358830955	4.37848023735939e-06	1.57764645572452	2
ENSG00000153250.19	RBMS1	2	160494127	2_96	0	0.00851923148859213	6.7542923966323	9.59710800549532e-07	-1.4662126564025	2
ENSG00000136560.13	TANK	2	161136430	2_97	0	0.0214378689425128	7.86702012878647	2.81288500907374e-06	1.09668911211011	2
ENSG00000115233.11	PSMD14	2	161308497	2_97	0	0.0451560817267422	14.8392238218859	1.1176029548885e-05	1.82222222222199	1
ENSG00000197635.9	DPP4	2	162074215	2_97	0	0.0156053785663092	4.91156727934672	1.27836393995869e-06	-0.315664859028365	2
ENSG00000115267.5	IFIH1	2	162294461	2_97	0	0.0153341406994237	4.74856899963364	1.21445744719222e-06	-0.226397388666104	2
ENSG00000182263.13	FIGN	2	163614686	2_99	0	0.014327939059011	4.62061473805628	1.10418944213417e-06	-0.010835724313288	2
ENSG00000115290.9	GRB14	2	164622004	2_100	0	0.0215690140035523	6.31091007683083	2.27029550882005e-06	-0.696594427244635	1
ENSG00000082438.15	COBLL1	2	164845067	2_100	0	0.0471676497447818	13.6366665996399	1.07278468545488e-05	-1.69871794871833	1
ENSG00000169507.9	SLC38A11	2	164917183	2_100	0	0.0210954356842922	6.10403040135861	2.14765883461189e-06	0.881418236222578	2
ENSG00000123607.14	TTC21B	2	165954060	2_100	0	0.0207327794731375	5.94246914671848	2.05487102998545e-06	-0.590988582634789	2
ENSG00000169432.14	SCN9A	2	166383760	2_101	0	0.0367416537785675	14.2280992892861	8.71898023606972e-06	-1.55862068965529	1
ENSG00000136546.13	SCN7A	2	166494973	2_101	0	0.014991172496896	5.86439692779687	1.46628727145904e-06	0.556149732620345	1
ENSG00000198648.10	STK39	2	168232736	2_102	0	0.0167121154487589	8.96539044005314	2.49896826187714e-06	1.11728395061749	1
ENSG00000172292.14	CERS6	2	168626783	2_102	0	0.0104219934215235	4.66004353198259	8.1002957176536e-07	0.14383561643836	1
ENSG00000163072.15	NOSTRIN	2	168786836	2_102	0	0.0824724162745159	24.013770965314	3.30315678798516e-05	2.28511530398504	1
ENSG00000152254.10	G6PC2	2	168888041	2_102	0	0.0104275537231885	4.66282888234571	8.10946155956684e-07	0.0534427838361878	2
ENSG00000152253.8	SPC25	2	168874133	2_102	0	0.0135728679018657	7.12352732515515	1.61260062010544e-06	0.812121212121036	1
ENSG00000163093.11	BBS5	2	169479776	2_103	0	0.0233427413778831	4.65179513058811	1.81105877005544e-06	0.0679611650485672	1
ENSG00000239474.6	KLHL41	2	169509786	2_103	0	0.0557910662378612	12.8251492406941	1.19340319028307e-05	1.40900195694679	1
ENSG00000138399.17	FASTKD1	2	169573465	2_103	0	0.0238675375595413	4.85915837447575	1.93432201428623e-06	0.255555555555587	1
ENSG00000138398.15	PPIG	2	169584236	2_103	0	0.0273841574012496	6.14218984567188	2.8053220394989e-06	0.861620707680668	2
ENSG00000154479.12	CCDC173	2	169694453	2_103	0	0.0274375805595664	6.16039714510653	2.81912692342484e-06	0.778643417149918	2
ENSG00000144362.11	PHOSPHO2	2	169694622	2_103	0	0.0342492092501672	8.2347964009374	4.7039589216977e-06	1.11328125000003	1
ENSG00000213160.9	KLHL23	2	169694446	2_103	0	0.023327492121244	4.64569518809101	1.80750234164308e-06	-0.026454925622673	2
ENSG00000144357.16	UBR3	2	169826710	2_103	0	0.0299192399927111	6.96969886738707	3.47796075671365e-06	-0.9087591240878	1
ENSG00000204335.3	SP5	2	170714891	2_104	0	0.0146516626919642	4.76476793172984	1.1643640032222e-06	-0.395522388059781	1
ENSG00000204334.7	ERICH2	2	170783036	2_104	0	0.0151139098369498	5.05344217919082	1.27386742936653e-06	0.141791044776128	1
ENSG00000128683.13	GAD1	2	170813566	2_104	0	0.0229424239475876	8.93862457294445	3.42034648933095e-06	-1.11139740473169	2
ENSG00000115806.12	GORASP2	2	170929058	2_104	0	0.0821577568740157	20.9518789340064	2.87098983523844e-05	2.09309309309383	1
ENSG00000198586.13	TLK1	2	171231129	2_104	0	0.0311879497835396	11.8062883735497	6.14130008046192e-06	1.42231075697154	1
ENSG00000123600.19	METTL8	2	171431665	2_104	0	0.0221764673713472	8.62198855142629	3.18903960816642e-06	-1.35202623668433	2
ENSG00000071967.11	CYBRD1	2	171483909	2_104	0	0.0802761348511462	20.7302428136162	2.77556209884227e-05	-2.65757528681658	2
ENSG00000077380.15	DYNC1I2	2	171687141	2_104	0	0.0159394210592856	5.5478414759803	1.47488001827674e-06	-0.550533936918523	2
ENSG00000128708.12	HAT1	2	171922612	2_104	0	0.0171126211594972	6.20832197164607	1.77194759472559e-06	0.638766519823884	1
ENSG00000115840.13	SLC25A12	2	171994938	2_104	0	0.0146496161198681	4.76346325923354	1.16388258500037e-06	-0.136059458153201	2
ENSG00000144355.14	DLX1	2	172084313	2_104	0	0.0302582283885839	11.5232628935412	5.81539303858538e-06	-1.50306748466248	1
ENSG00000091409.14	ITGA6	2	172414163	2_105	0	0.00746945114969067	6.85047316538264	8.53432871242598e-07	0.547368421052875	1
ENSG00000152256.13	PDK1	2	172555077	2_105	0	0.0138843638896116	48.2414063037498	1.11713601358951e-05	-2.91025641025539	1
ENSG00000091436.16	MAP3K20	2	173075305	2_105	0	0.0152130786402525	13.2791892608642	3.36937055730479e-06	-1.5557599485381	2
ENSG00000138433.15	CIR1	2	174396420	2_105	0	0.00664913113800225	4.88381361739855	5.41606771446939e-07	0.39393939393941	1
ENSG00000144306.14	SCRN3	2	174395627	2_105	0	0.00655644507667064	4.80579163967208	5.25525108585035e-07	-0.232385244709851	2
ENSG00000163328.13	GPR155	2	174443299	2_105	0	0.00667030310296357	4.93733011751724	5.49285127728718e-07	0.372157143263175	3
ENSG00000115935.17	WIPF1	2	174665239	2_105	0	0.0343924126014099	19.60573243675	1.1246200432269e-05	2.26250000000068	1
ENSG00000128656.13	CHN1	2	174997941	2_106	0	0.0328202936628351	10.7351172131217	5.87637305801841e-06	-1.2677165354326	1
ENSG00000154518.9	ATP5G3	2	175185320	2_106	0	0.0260766384573039	8.53958781024643	3.71405747289217e-06	-1.08750000000013	1
ENSG00000144320.13	LNPK	2	176002028	2_106	0	0.0173963928530301	4.82104649492385	1.3988161313678e-06	-0.204799713151047	2
ENSG00000128714.5	HOXD13	2	176092437	2_106	0	0.0276053446515752	9.01583709287716	4.15106309974365e-06	-1.0593471810089	1
ENSG00000128713.13	HOXD11	2	176109376	2_106	0	0.017026118923437	4.69472707683534	1.33317179851024e-06	0.446043165467679	1
ENSG00000128710.5	HOXD10	2	176111245	2_106	0	0.140148879766551	25.0908506806435	5.86496091412511e-05	2.77083333333275	1
ENSG00000175879.8	HOXD8	2	176128401	2_106	0	0.0196822617251655	5.84827049675736	1.91982905343399e-06	0.205882352941163	1
ENSG00000170166.5	HOXD4	2	176128401	2_106	0	0.0199403915906912	6.01354408880522	1.99997371413951e-06	0.34460249916588	2
ENSG00000128652.11	HOXD3	2	176135968	2_106	0	0.0419549346672008	12.604227343211	8.8198131113125e-06	1.11111111111054	1
ENSG00000128645.14	HOXD1	2	176188365	2_106	0	0.502741310228542	23.218873397145	0.000194690975761151	3.72992700729817	1
ENSG00000116044.15	NFE2L2	2	177392552	2_107	0	0.036621236531277	11.0849809151565	6.77061407406371e-06	-1.23512234684849	2
ENSG00000018510.13	AGPS	2	177392486	2_107	0	0.0266367237723992	8.10624032150032	3.60130900939821e-06	-1.20714285714274	1
ENSG00000197557.6	TTC30A	2	177618742	2_107	0	0.0407133955874723	12.0791854316204	8.20228922147528e-06	-1.54578009898385	2
ENSG00000155636.14	RBM45	2	178112893	2_108	0	0.0206965269289476	10.9651844210471	3.78506654187298e-06	-1.3326908189984	2
ENSG00000079156.16	OSBPL6	2	178284795	2_108	0	0.0105403778645384	4.69364430651305	8.25137757932966e-07	0.110236220472458	1
ENSG00000180228.12	PRKRA	2	178461089	2_108	0	0.0111680527184392	5.23036030893927	9.74247204941303e-07	-0.406565656565722	1
ENSG00000204311.12	DFNB59	2	178451344	2_108	0	0.0128242593214205	6.51401820840375	1.39328950296087e-06	0.659919028340223	1
ENSG00000079150.17	FKBP7	2	178471873	2_108	0	0.0127214990546149	6.43931049199035	1.36627386854291e-06	-0.699152542372829	1
ENSG00000155657.26	TTN	2	178831108	2_108	0	0.0118536830649159	5.78334444259151	1.14338496051708e-06	-0.615384615384598	1
ENSG00000163492.14	CCDC141	2	179049913	2_108	0	0.0441126739063927	18.0453407550385	1.32766521383116e-05	-2.20388349514625	1
ENSG00000144331.18	ZNF385B	2	179837621	2_108	0	0.0105346587666927	4.68860852179687	8.23805241552071e-07	-0.141666666666642	1
ENSG00000115232.13	ITGA4	2	181456814	2_110	0	0.0171438106451187	6.15265126460092	1.75925893966957e-06	-0.566972477064222	1
ENSG00000138434.16	SSFA2	2	181892173	2_110	0	0.014619991803569	4.67203685939877	1.13923546192075e-06	-0.0219512195121975	1
ENSG00000150722.10	PPP1R1C	2	181953462	2_110	0	0.015887679232358	5.44497688714057	1.44283480178282e-06	-0.426080803713597	2
ENSG00000077232.17	DNAJC10	2	182715440	2_110	0	0.164342997665841	27.6217834273862	7.57117048773837e-05	-2.64522417154061	1
ENSG00000162998.4	FRZB	2	182866669	2_110	0	0.0271216229846579	10.4277223078357	4.71699306205825e-06	-1.30967741935473	1
ENSG00000162999.12	DUSP19	2	183079224	2_110	0	0.0164681257912195	5.77864606831122	1.58719532925072e-06	0.667774086378857	1
ENSG00000163002.12	NUP35	2	183115667	2_110	0	0.0145715307203702	4.64118310092197	1.12796074076334e-06	0.115151515151507	1
ENSG00000170396.7	ZNF804A	2	184598808	2_114	0	0.00502419798671394	12.0166235650499	1.0069532485385e-06	1.43055555555549	1
ENSG00000188738.14	FSIP2	2	185738225	2_114	0	0.00261241558084413	5.78709218753018	2.52152205722187e-07	-0.762800097603715	2
ENSG00000065548.17	ZC3H15	2	186486293	2_114	0	0.00287669641643695	6.19337561451896	2.97153984287651e-07	0.224561403508731	1
ENSG00000138448.11	ITGAV	2	186590551	2_114	0	0.00242379487619981	6.47882641805874	2.61910140198455e-07	-1.38251877088923	2
ENSG00000144369.12	FAM171B	2	186669456	2_114	0	0.0219271727878202	29.0315729908578	1.06172810059335e-05	3.19420346761833	3
ENSG00000064989.12	CALCRL	2	187448790	2_114	0	0.00347880149099034	8.80345915589389	5.10790847397238e-07	1.32094594594596	1
ENSG00000003436.15	TFPI	2	187566010	2_114	0	0.00262627582970176	5.72307351021997	2.50685818695017e-07	0.664974619289304	1
ENSG00000144366.15	GULP1	2	188291619	2_114	0	0.00255100678945486	5.31026093624766	2.25937116636001e-07	0.347058823529527	1
ENSG00000168542.14	COL3A1	2	188974074	2_114	0	0.00304288530790875	6.96502525620353	3.53482879752408e-07	-0.726315789473503	1
ENSG00000204262.11	COL5A2	2	188979578	2_114	0	0.0355091146212596	28.9637876085265	1.71536009816533e-05	3.06098297174983	3
ENSG00000115368.9	WDR75	2	189442861	2_114	0	0.00237371463806957	4.7151252476961	1.86673146101166e-07	-0.304477611940215	1
ENSG00000138449.10	SLC40A1	2	189584697	2_114	0	0.00327397777256799	7.66774692526607	4.18700618760072e-07	0.913294797688247	1
ENSG00000138381.9	ASNSD1	2	189660929	2_114	0	0.00378588261124047	9.04733719931096	5.71278692744807e-07	1.01987497752603	3
ENSG00000128694.11	OSGEPL1	2	189761107	2_114	0	0.00328149573720382	7.67649957206837	4.20141111503066e-07	0.944078947368148	1
ENSG00000128699.13	ORMDL1	2	189784079	2_114	0	0.00248938798943399	5.17916392585787	2.15036584090938e-07	-0.307333133222441	2
ENSG00000064933.17	PMS1	2	189784079	2_114	0	0.0023495622396621	4.63471710029898	1.81622767823252e-07	-0.00564971751412459	1
ENSG00000151689.12	INPP1	2	190343248	2_114	0	0.00241507744737646	4.8938310235747	1.97124288011517e-07	0.205350287025994	2
ENSG00000138386.16	NAB1	2	190612286	2_114	0	0.00632440552407099	13.7970765832272	1.45534812213741e-06	1.46319795687639	2
ENSG00000115419.12	GLS	2	190967538	2_114	0	0.00237637659246936	4.76023821720015	1.88670525108536e-07	-0.0320000000000069	1
ENSG00000115415.18	STAT1	2	191021099	2_114	0	0.00358903732504323	8.42236222108687	5.04164190611851e-07	1.20634920634937	1
ENSG00000138378.17	STAT4	2	191093855	2_114	0	0.0589339169584832	34.2168058110569	3.36329434803838e-05	2.91399759002363	2
ENSG00000173559.12	NABP1	2	191677959	2_114	0	0.00558826894287468	12.6129948858616	1.17558929895254e-06	-1.41830367621063	2
ENSG00000196950.13	SLC39A10	2	195667377	2_116	0	0.0568583350109627	14.7394760648242	1.39777184979209e-05	1.9039999999998	1
ENSG00000118997.13	DNAH7	2	196068464	2_116	0	0.0235651114282097	6.47568042907254	2.54515954575064e-06	0.730986790194996	2
ENSG00000081320.10	STK17B	2	196155928	2_116	0	0.036885068059427	10.665227880155	6.56116310403815e-06	-1.33558178752066	1
ENSG00000138411.10	HECW2	2	196593392	2_116	0	0.0567904727154474	14.7285326500367	1.39506701736325e-05	1.85816004836279	2
ENSG00000144395.17	CCDC150	2	196640040	2_116	0	0.0300290380927354	8.73942112068463	4.37707706759002e-06	-1.20817843866131	1
ENSG00000119041.10	GTF3C3	2	196799713	2_116	0	0.0638884747347177	15.8440935179894	1.68830156348478e-05	1.78816199376953	1
ENSG00000187944.2	C2orf66	2	196812479	2_116	0	0.0211758966230313	5.47908384332872	1.93512872650816e-06	-0.50980392156862	1
ENSG00000065413.18	ANKRD44	2	197068897	2_116	0	0.020156300912562	5.01937597655563	1.68741018691295e-06	-0.220588235294148	1
ENSG00000115541.10	HSPE1	2	197500319	2_117	0	0.0433502334003928	14.6770131531035	1.06118042231545e-05	-3.18939393939459	1
ENSG00000144381.16	HSPD1	2	197546864	2_117	0	0.0136671345519666	5.29998138567324	1.20812513502868e-06	0.270609318996485	1
ENSG00000162944.10	RFTN2	2	197675986	2_117	0	0.0168589327256583	7.55618000913232	2.12467485759671e-06	1.22492401215805	1
ENSG00000115896.15	PLCL1	2	197805030	2_117	0	0.113566553929052	19.8957435320715	3.76851915671829e-05	-3.70676691729315	1
ENSG00000226124.6	FTCDNL1	2	199756040	2_118	0	0.0194904243502719	14.6890327948357	4.77501346742512e-06	-2.27455070601623	3
ENSG00000178074.5	C2orf69	2	199910402	2_118	0	0.0138909023647129	11.3587805545073	2.63161451815235e-06	2.50624999999979	1
ENSG00000162971.10	TYW5	2	199955035	2_118	0	0.00893652374274312	6.31310802431759	9.40961685037881e-07	-1.30733728508718	2
ENSG00000162972.10	MAIP1	2	199955089	2_118	0	0.013340809007708	10.8057505277113	2.40434734851871e-06	-1.72203389830547	1
ENSG00000196141.13	SPATS2L	2	200304128	2_118	0	0.00741352368920545	4.66291018413427	5.76556450634901e-07	-0.130434782608648	1
ENSG00000155729.12	KCTD18	2	200519526	2_118	0	0.0388559929857752	21.0470109489786	1.36398170322906e-05	-2.56540084388193	1
ENSG00000138356.13	AOX1	2	200585011	2_118	0	0.00759841214715162	4.92444174014933	6.24079555953285e-07	-0.533742331288595	1
ENSG00000013441.15	CLK1	2	200864612	2_119	0	0.0455161028699996	14.8660807640668	1.12855223131742e-05	1.93223819301791	1
ENSG00000240344.8	PPIL3	2	200841624	2_119	0	0.018528481522021	6.46077193906007	1.99656909936899e-06	-1.02402395191711	2
ENSG00000119013.8	NDUFB3	2	201071148	2_119	0	0.0392403081643562	13.4714700082705	8.8167292318064e-06	-1.82388663967618	1
ENSG00000003402.19	CFLAR	2	201116120	2_119	0	0.0226682601043807	8.33927800359316	3.15287494151126e-06	-1.19912475331265	2
ENSG00000003400.14	CASP10	2	201183110	2_119	0	0.02555744391447	9.45841197208525	4.0317699934373e-06	1.28834355828272	1
ENSG00000064012.21	CASP8	2	201139467	2_119	0	0.127612323425085	24.7163370285886	5.26061876807654e-05	-2.80278691274659	2
ENSG00000155749.12	ALS2CR12	2	201320409	2_119	0	0.0203410035211596	7.32977872014311	2.4866997140576e-06	0.967741935484216	1
ENSG00000082146.12	STRADB	2	201388133	2_119	0	0.0205351165609199	7.4182482473108	2.54073073096331e-06	-0.985074626865391	1
ENSG00000115993.12	TRAK2	2	201451036	2_119	0	0.0224236815353097	8.23814184320381	3.08103255891241e-06	1.09629629629644	1
ENSG00000155755.18	TMEM237	2	201643412	2_119	0	0.053907851047977	16.4615823580585	1.48007493665831e-05	1.92633517495475	1
ENSG00000003393.14	ALS2	2	201780819	2_119	0	0.0736759415118664	19.4246162451393	2.38692211145877e-05	2.19337016574606	1
ENSG00000138395.14	CDK15	2	201790118	2_119	0	0.0157392998289611	4.94311525471979	1.29761617631213e-06	0.487975312917572	2
ENSG00000155760.2	FZD7	2	202034208	2_120	0	0.0231527269274388	9.32074006640624	3.59925529161135e-06	-1.23703703703729	1
ENSG00000138439.11	FAM117B	2	202634789	2_120	0	0.0409927153696974	14.6656522148866	1.00269344189305e-05	-2.15999999999984	1
ENSG00000163596.16	ICA1L	2	202871777	2_120	0	0.0196216265362223	7.77863513999388	2.54564894305077e-06	0.78087649402348	1
ENSG00000138380.17	CARF	2	202912242	2_120	0	0.0188465172833798	7.40346225631711	2.32715912021166e-06	-1.29182313498057	2
ENSG00000119004.15	CYP20A1	2	203239523	2_120	0	0.0142209908031722	4.78449563717784	1.13481776029694e-06	-0.117834394904468	1
ENSG00000118257.16	NRP2	2	205681675	2_121	0	0.0439744623836152	13.5418263707498	9.93202685834824e-06	1.5055555555547	1
ENSG00000114933.15	INO80D	2	206081672	2_122	0	0.0199388928999085	5.6129352562717	1.86659964522778e-06	0.566860465116025	1
ENSG00000023228.13	NDUFS1	2	206136174	2_122	0	0.138054850123867	17.5418254396555	4.03911817130723e-05	3.75212503833567	2
ENSG00000114942.13	EEF1B2	2	206159383	2_122	0	0.124349466315076	17.5270247452945	3.635065418831e-05	-3.69841269841326	1
ENSG00000183671.12	GPR1	2	206217980	2_122	0	0.0230830187930221	7.94317400935564	3.05806552919927e-06	-1.47945205479434	1
ENSG00000204186.7	ZDBF2	2	206276156	2_122	0	0.036744184699702	13.4997331943833	8.27320729674797e-06	-2.41269841269832	1
ENSG00000114948.12	ADAM23	2	206443099	2_122	0	0.0184234484270649	4.85522052602393	1.49190094506444e-06	0.271317829457414	1
ENSG00000138400.12	MDH1B	2	206765369	2_122	0	0.0241734441590784	7.4092522032141	2.98725994287447e-06	-1.03882236940565	2
ENSG00000118246.13	FASTKD2	2	206765614	2_122	0	0.0295957116025953	9.0231818656432	4.45398349205838e-06	-1.02061908819016	2
ENSG00000118263.14	KLF7	2	207167000	2_122	0	0.0250058738884758	7.78000115591562	3.24475420312928e-06	-0.890243902439183	1
ENSG00000163249.11	CCNYL1	2	207712007	2_122	0	0.0379832591535694	11.5258738607082	7.30173714199561e-06	-1.38819320214785	1
ENSG00000138413.13	IDH1	2	208266212	2_123	0	0.0209690949252114	5.9454045842466	2.07931939716553e-06	-0.524911032028401	1
ENSG00000115020.16	PIKFYVE	2	208265568	2_123	0	0.0211674790427915	6.03314109108234	2.12996626928782e-06	0.632020058873592	2
ENSG00000078018.19	MAP2	2	209422351	2_124	0	0.0524256050728194	18.8928384818037	1.65196472297081e-05	2.34840588784843	2
ENSG00000197713.14	RPE	2	210002122	2_124	0	0.011672431283562	4.86087441055315	9.46315234838411e-07	-0.242063492063392	1
ENSG00000115365.11	LANCL1	2	210477007	2_124	0	0.0114408419135221	4.67487420086841	8.92047579060634e-07	0.122344793897904	2
ENSG00000021826.14	CPS1	2	210435778	2_124	0	0.0125121893223562	5.50582215435439	1.14898826109554e-06	-0.266391782567631	3
ENSG00000030419.16	IKZF2	2	213152393	2_126	0	0.215536949467675	26.2648085472168	9.44182783097824e-05	-3.03125000000058	1
ENSG00000144451.18	SPAG16	2	213282149	2_126	0	0.0443405819045852	10.9527054268487	8.09996050596227e-06	1.46465953440877	2
ENSG00000138376.10	BARD1	2	214805960	2_127	0	0.0188928604376634	7.98435258804212	2.51592406442911e-06	1.13242176144207	4
ENSG00000138363.14	ATIC	2	215297339	2_127	0	0.0222481422333203	8.89443834825135	3.3004441425921e-06	0.731314937319037	2
ENSG00000115414.18	FN1	2	215435759	2_127	0	0.0143585020056732	6.45519761894044	1.54589068763569e-06	-1.45454545454556	1
ENSG00000079246.15	XRCC5	2	216110582	2_127	0	0.0173662876818875	7.08991631798812	2.05356382772137e-06	0.758064516129177	1
ENSG00000138375.12	SMARCAL1	2	216412329	2_127	0	0.0136509665613848	4.84641864468514	1.10342910520988e-06	0.259041612175925	2
ENSG00000231672.6	DIRC3	2	217755178	2_129	0	0.0170031784422925	4.93053001324888	1.39824677069149e-06	-0.395845848771618	2
ENSG00000188282.12	RUFY4	2	218034950	2_129	0	0.0164531073629824	6.04853711100171	1.65981003846581e-06	-1.38571428571419	1
ENSG00000163464.7	CXCR1	2	218166777	2_129	0	0.052055812549735	18.9704233202558	1.6470483852567e-05	2.77573529411788	1
ENSG00000163466.15	ARPC2	2	218217396	2_129	0	0.0309569648436105	24.6166169044308	1.27100379285003e-05	-4.74796747967471	1
ENSG00000127837.9	AAMP	2	218270205	2_129	1	0.116089087980444	37.0522794820382	7.17408364772476e-05	-5.64285714285653	1
ENSG00000127838.13	PNKD	2	218270227	2_129	0	0.0283328295470419	24.8358751884757	1.17362546219239e-05	-4.95967741935412	1
ENSG00000135926.14	TMBIM1	2	218292256	2_129	0	0.0378142344705027	27.6145404908888	1.74161934205791e-05	-5.10584242512414	2
ENSG00000158428.3	CATIP	2	218352450	2_129	0	0.0183255721459928	5.50379433857646	1.68220858662524e-06	-0.260351965771235	2
ENSG00000018280.16	SLC11A1	2	218381984	2_129	0	0.0208659000081645	6.82681828932731	2.37583114230219e-06	-0.748175182481655	1
ENSG00000144579.7	CTDSP1	2	218401909	2_129	0	0.0274248413958073	9.67567071082979	4.42573402009048e-06	-1.32575757575743	1
ENSG00000135913.10	USP37	2	218567846	2_129	0	0.0164201053614227	4.75142423319341	1.3012473360217e-06	0.420634920635002	1
ENSG00000144580.13	CNOT9	2	218568272	2_129	0	0.018512847736361	6.58136261443434	2.03211908499094e-06	1.28799999999995	1
ENSG00000115556.13	PLCD4	2	218607609	2_129	0	0.0352116237126575	12.7756763332427	7.50291555149267e-06	-2.07580174927021	1
ENSG00000074582.12	BCS1L	2	218658710	2_129	0	0.0175816322619538	5.89405441295903	1.72835694281888e-06	-1.10141535102077	2
ENSG00000115568.15	ZNF142	2	218659366	2_129	0	0.0497816250403775	16.2087176618332	1.34579165906687e-05	2.34210526315774	1
ENSG00000163481.7	RNF25	2	218672514	2_129	0	0.0404638666076869	14.1578154701655	9.55484691764136e-06	-2.18823529411908	1
ENSG00000163482.11	STK36	2	218672243	2_129	0	0.0164218163272913	4.75239634804746	1.30164918094844e-06	-0.379281887419646	2
ENSG00000135929.8	CYP27A1	2	218782732	2_129	0	0.0414727705110221	13.6898047821496	9.46935523910108e-06	1.89891696750882	1
ENSG00000163501.6	IHH	2	219061766	2_129	0	0.0542530501949151	15.2296642159495	1.37808051963843e-05	1.67938931297689	1
ENSG00000187736.12	NHEJ1	2	219160400	2_129	0	0.0252959603530097	8.2506735404232	3.4809732102035e-06	-0.953846153846237	1
ENSG00000213901.10	SLC23A3	2	219170383	2_129	0	0.0240533032013148	8.82139127036903	3.53892954756939e-06	1.21592451486925	2
ENSG00000144567.10	FAM134A	2	219171668	2_129	0	0.0167395621953392	4.77171161240426	1.33222748493192e-06	-0.0725552050473305	1
ENSG00000115649.15	CNPPD1	2	219177636	2_129	0	0.0211636944305261	6.80479589940371	2.40196509293456e-06	-0.621815806984057	2
ENSG00000115657.12	ABCB6	2	219218731	2_129	0	0.0185024737519871	5.80228844207418	1.7905613956825e-06	0.737864077670024	1
ENSG00000198925.10	ATG9A	2	219230067	2_129	0	0.0164906383534117	4.65433748972375	1.28013403468753e-06	0.0375939849623862	1
ENSG00000163516.13	ANKZF1	2	219229829	2_129	0	0.0180926754465415	5.60135329368065	1.69026914628784e-06	0.5560620957609	2
ENSG00000127824.13	TUBA4A	2	219278362	2_129	0	0.019372051369865	6.19731997078682	2.00234836348671e-06	-0.650205761317217	1
ENSG00000054356.13	PTPRN	2	219309183	2_129	0	0.0261307028449094	9.08454873409862	3.95926486399968e-06	-1.12820512820551	1
ENSG00000123992.18	DNPEP	2	219409811	2_129	0	0.0164184838753376	4.62178732852157	1.26561937269328e-06	-0.0673799827154483	2
ENSG00000072195.14	SPEG	2	219434550	2_129	0	0.0214236271203776	7.11303834317026	2.54160617037257e-06	0.870370370370576	1
ENSG00000072182.12	ASIC4	2	219512380	2_129	0	0.0167992906815034	4.85587278552703	1.36056204340561e-06	0.295108684678537	2
ENSG00000123989.13	CHPF	2	219543916	2_129	0	0.0164158381090773	4.61998267648083	1.26492132167805e-06	0.0873015873015872	1
ENSG00000188760.10	TMEM198	2	219543916	2_129	0	0.0164158381090773	4.61998267648083	1.26492132167805e-06	0.0873015873015872	1
ENSG00000123999.4	INHA	2	219569323	2_129	0	0.0164237880896111	4.63603655342333	1.26993148304811e-06	0.0958591788695149	2
ENSG00000144589.21	STK11IP	2	219597918	2_130	0	0.0237698614172812	7.61187825333512	3.01771755102811e-06	0.880195599021739	1
ENSG00000114923.16	SLC4A3	2	219628913	2_130	0	0.0286566134231498	9.35756060762425	4.47247188679192e-06	1.09459459459432	1
ENSG00000116120.9	FARSB	2	222656186	2_131	0	0.0174249016193261	4.62273489337936	1.34347450221594e-06	-0.0344827586206961	1
ENSG00000123983.13	ACSL3	2	222842890	2_131	0	0.017418606742326	4.61937331072574	1.34201256059389e-06	-0.036105361553159	2
ENSG00000171951.4	SCG2	2	223601626	2_131	0	0.0263985732451495	8.49414850431414	3.73990362170078e-06	1.02534562211918	1
ENSG00000135900.3	MRPL44	2	223957073	2_131	0	0.0174243481351144	4.6224393702123	1.34334594492783e-06	-0.00775193798449565	1
ENSG00000135919.12	SERPINE2	2	224039199	2_132	0	0.0181945565381151	5.55035250670744	1.68431046399515e-06	0.534351145037938	1
ENSG00000124019.9	FAM124B	2	224402283	2_132	0	0.0217074967944552	7.19441909709156	2.60474722698071e-06	-0.881578947368311	1
ENSG00000036257.12	CUL3	2	224585652	2_132	0	0.0336579010860751	11.291376951609	6.3386101466525e-06	1.44444444444431	1
ENSG00000081052.11	COL4A4	2	227153955	2_133	0	0.0250796414721936	7.74186747018971	3.23837517683667e-06	0.864017838642086	2
ENSG00000153820.12	SPHKAP	2	228637481	2_135	0	0.00903195318267091	4.66523260972866	7.02773029293308e-07	0.11016949152543	1
ENSG00000153832.11	FBXO36	2	229904475	2_135	0	0.010237251042122	5.65122490939106	9.64908319177568e-07	0.335519978372546	2
ENSG00000163053.10	SLC16A14	2	230067335	2_135	0	0.00926784050530083	4.91184008971556	7.59246635739385e-07	0.387234042552973	1
ENSG00000135899.17	SP110	2	230169929	2_135	0	0.0524345928764057	23.8281604729728	2.08385992193404e-05	3.00525551106746	2
ENSG00000185404.16	SP140L	2	230327973	2_135	0	0.00944076810094463	5.01720359323389	7.90003763346186e-07	0.318346531842256	2
ENSG00000067066.16	SP100	2	230414543	2_135	0	0.0101025782231666	5.9014889004347	9.94383529025652e-07	0.627737226277519	1
ENSG00000135916.15	ITM2C	2	230865845	2_135	0	0.00980858924548422	5.36106227139004	8.77036171581759e-07	-0.272413793103275	1
ENSG00000135898.9	GPR55	2	230960977	2_135	0	0.0304063495923751	15.7303939210245	7.97744811762502e-06	-1.60169491525456	1
ENSG00000163295.4	ALPI	2	232432863	2_136	0	0.0233787802607708	4.93514042383671	1.92433850134139e-06	0.333333333333312	1
ENSG00000204128.5	C2orf72	2	231038211	2_136	0	0.0259975288100698	5.92586502086402	2.56947223184111e-06	-0.61325966850825	1
ENSG00000173692.12	PSMD1	2	231056872	2_136	0	0.0227502991462044	4.68102782807608	1.77618598996678e-06	0.202380952380968	1
ENSG00000135914.5	HTR2B	2	231133296	2_136	0	0.030248468811729	7.34101831981371	3.70356361547803e-06	0.929203539823265	1
ENSG00000135931.17	ARMC9	2	231198864	2_136	0	0.0244814001632493	5.36503954574041	2.19063128593706e-06	0.506944444444359	1
ENSG00000115053.15	NCL	2	231483427	2_136	0	0.0226341437663201	4.63330216561005	1.74910064428207e-06	0.0788695476057195	2
ENSG00000171596.6	NMUR1	2	231529808	2_136	0	0.0226000911002991	4.61926457678583	1.74117784832037e-06	0.0177879019400652	2
ENSG00000187514.16	PTMA	2	231707301	2_136	0	0.0228644655825668	4.72770072866397	1.80289792009629e-06	-0.0884955752212203	1
ENSG00000144535.19	DIS3L2	2	231961176	2_136	0	0.0254265972885042	5.71856631447927	2.42513272421686e-06	0.528169014084221	1
ENSG00000221944.6	TIGD1	2	232550122	2_136	0	0.0253049574878288	5.67380646186485	2.39464001387091e-06	0.58918126344225	2
ENSG00000135930.13	EIF4E2	2	232550972	2_136	0	0.0261718094923521	5.98824564938341	2.61392705320595e-06	0.521978021977788	1
ENSG00000204120.14	GIGYF2	2	232697018	2_137	0	0.0157462558701261	5.64588319373604	1.48275466386598e-06	-0.672105550338374	2
ENSG00000115474.6	KCNJ13	2	232776373	2_137	0	0.0154390417344435	5.1162575320652	1.31744606237329e-06	0.164062500000018	1
ENSG00000182600.9	C2orf82	2	232856815	2_137	0	0.01543066508646	5.12365669358258	1.31863552974084e-06	-0.146881287726432	1
ENSG00000066248.14	NGEF	2	232927497	2_137	0	0.0280330860661019	10.6643331232622	4.98614287375937e-06	1.1479547477507	3
ENSG00000077044.10	DGKD	2	233354365	2_137	0	0.0298953725018509	19.3558865206925	9.65110725419312e-06	-3.36216216216091	1
ENSG00000085982.13	USP40	2	233566344	2_137	0	0.0162251875879343	5.83133756127764	1.57804002569003e-06	0.606115516885746	2
ENSG00000144476.5	ACKR3	2	236646860	2_140	0	0.0340756934716981	13.0868414923263	7.43771701728257e-06	-1.48087431693928	1
ENSG00000198612.10	COPS8	2	237085776	2_140	0	0.0172775047772814	6.74903305597647	1.94483464594065e-06	-1.01890359168189	1
ENSG00000124839.12	RAB17	2	237601116	2_140	0	0.1271640668335	25.6207111578891	5.43395070801343e-05	2.47767857142924	1
ENSG00000177483.11	RBM44	2	237779632	2_140	0	0.0141032750812856	4.86180279874051	1.1436086238738e-06	-0.286118891991299	3
ENSG00000132329.10	RAMP1	2	237883491	2_141	0	0.0165760303904557	4.83248004938529	1.33601307870443e-06	0.294117647058854	1
ENSG00000184182.18	UBE2F	2	237966682	2_141	0	0.0163544277835854	6.30311154750477	1.71929520515619e-06	-1.43271490936819	2
ENSG00000132330.16	SCLY	2	238060509	2_141	1	0.0384840474464955	15.9592489369999	1.0243616146604e-05	3.64144282287629	2
ENSG00000144488.14	ESPNL	2	238100744	2_141	0	0.016330111040608	5.11848978895656	1.39409087535865e-06	0.786599857559027	3
ENSG00000168427.8	KLHL30	2	238127212	2_141	0	0.0164289327506427	6.60391313371899	1.80955092424497e-06	1.53005917025387	3
ENSG00000178752.15	ERFE	2	238158500	2_141	0	0.017389247214781	5.6336096750792	1.63390815670454e-06	-0.778443113772277	1
ENSG00000132323.8	ILKAP	2	238203982	2_141	0	0.0176470978662975	5.45000691018757	1.60409635765762e-06	-0.466537984946632	2
ENSG00000204104.11	TRAF3IP1	2	238320731	2_141	0	0.0385218398294545	13.3010959671288	8.54583598915788e-06	1.73066305719784	3
ENSG00000065802.11	ASB1	2	238426760	2_141	0	0.0249146772712071	9.05850298703624	3.76419231252854e-06	-1.29682598702314	2
ENSG00000233608.3	TWIST2	2	238884695	2_141	0	0.0222197918005231	7.57981042626762	2.80904330702171e-06	0.888235294117705	1
ENSG00000068024.16	HDAC4	2	239187872	2_142	0	0.0131744161935067	6.75762373371499	1.48485994207649e-06	0.735849056603584	1
ENSG00000130414.11	NDUFA10	2	240025784	2_142	0	0.0104658762873291	4.62127824927268	8.06673556819265e-07	-0.0452138811694355	3
ENSG00000172428.10	COPS9	2	240136001	2_142	0	0.0117116558505905	5.66489709398973	1.10654844628347e-06	0.471544715446807	1
ENSG00000142327.12	RNPEPL1	2	240566209	2_142	0	0.102952317173571	26.0996078591828	4.48157030275767e-05	-2.87922705314005	1
ENSG00000144504.15	ANKMY1	2	240570066	2_142	0	0.0945080896042843	25.2750905473933	3.98402275332229e-05	2.83574879227098	1
ENSG00000142330.19	CAPN10	2	240586750	2_142	0	0.0773166219336168	23.3520322907113	3.01132520306643e-05	-2.44362765686447	3
ENSG00000172478.17	C2orf54	2	240896529	2_143	0	0.00951273307283651	4.8779590808436	7.73933363515254e-07	-0.137096774193547	1
ENSG00000130294.15	KIF1A	2	240820475	2_143	0	0.00929871813080629	5.21697246670951	8.09099128777439e-07	0.789062499999973	1
ENSG00000162804.13	SNED1	2	240990973	2_143	0	0.0266848436241813	14.0932996937089	6.27245356631159e-06	-1.38461538461519	1
ENSG00000122085.16	MTERF4	2	241094178	2_143	0	0.0110866227091363	6.38497033085401	1.18064207794265e-06	0.750801404781834	2
ENSG00000115687.13	PASK	2	241150158	2_143	0	0.0612944793762914	21.4139980702064	2.18916867601483e-05	2.17968750000025	1
ENSG00000115685.14	PPP1R7	2	241149230	2_143	0	0.056171604149117	20.5364547145216	1.92398819962702e-05	-2.10081731118172	2
ENSG00000146205.13	ANO7	2	241225147	2_144	0	0.0145998986004375	8.67658075772678	2.11280082828224e-06	-0.816901408450821	1
ENSG00000168385.17	SEPT2	2	241314902	2_144	0	0.0154683737058998	11.2176534139774	2.89405499125482e-06	2.00622159843583	2
ENSG00000115677.16	HDLBP	2	241317232	2_144	0	0.0110677181331108	6.39821568059504	1.18107389808822e-06	-0.733909804746326	2
ENSG00000006607.13	FARP2	2	241356233	2_144	0	0.0388198986069338	15.5491432236796	1.00674844199665e-05	0.36357597425538	2
ENSG00000176720.4	BOK	2	241558436	2_144	0	0.00973677630074665	7.29281434249942	1.18432379631725e-06	-1.83271696739048	2
ENSG00000168397.16	ATG4B	2	241636141	2_144	0	0.0263222611501024	16.2141124655522	7.11830316118878e-06	2.25763173412595	2
ENSG00000168393.12	DTYMK	2	241686546	2_144	0	0.014385335801658	9.45863560838508	2.26938721837549e-06	1.49999999999959	1
ENSG00000168395.15	ING5	2	241691572	2_144	0	0.0336831325981178	22.7297860789062	1.27693246563812e-05	-3.54929577464755	1
ENSG00000180902.17	D2HGDH	2	241734898	2_144	0	0.0182963206367992	10.9015571576118	3.3266905481605e-06	-1.0646748640371	4
ENSG00000216921.7	AC131097.4	2	241902620	2_144	0	0.0859651434808	26.086705029236	3.74025942055069e-05	2.92526690391512	1
ENSG00000134121.9	CHL1	3	131125	3_1	0	0.0335262690038437	8.40480251773652	4.69972930823452e-06	0.99803208634108	3
ENSG00000134115.12	CNTN6	3	844940	3_1	0	0.0232994855422991	5.00434635591605	1.94470529826915e-06	0.384051105707012	2
ENSG00000091181.19	IL5RA	3	3126271	3_4	0	0.0088769713844955	6.72842012394199	9.96180477727317e-07	0.712296983758425	1
ENSG00000072756.16	TRNT1	3	3126390	3_4	0	0.0121764344399733	9.66039290849882	1.96189170430006e-06	-1.10969252239064	2
ENSG00000113851.14	CRBN	3	3178805	3_4	0	0.00904300309836959	6.90023095283141	1.04072601841186e-06	-0.749999999999692	1
ENSG00000175928.5	LRRN1	3	3799747	3_4	0	0.00720623513005536	4.79590276576286	5.76419817385293e-07	0.200000000000094	1
ENSG00000170364.12	SETMAR	3	4303252	3_4	0	0.0149216804132816	11.5489026341856	2.87421042132568e-06	1.32258064516109	1
ENSG00000144455.13	SUMF1	3	4368850	3_4	0	0.00882259349033254	6.67145142082225	9.81695279557285e-07	0.741580140346751	4
ENSG00000134107.4	BHLHE40	3	4980638	3_4	0	0.219208627531673	37.2087741888867	0.000136038899912968	3.28763440860415	1
ENSG00000134108.12	ARL8B	3	5143094	3_4	0	0.0072822914470605	4.89318193785426	5.94318878111764e-07	0.438848920863458	1
ENSG00000134109.10	EDEM1	3	5183011	3_4	0	0.152035574574304	33.5372917165164	8.50419703418553e-05	-3.05904059040618	1
ENSG00000182533.6	CAV3	3	8742925	3_7	0	0.0177725497567321	4.70742817143887	1.39538338147572e-06	-0.21052631578946	1
ENSG00000070950.9	RAD18	3	8963394	3_7	0	0.0176328208595026	4.63398564100704	1.36281399458586e-06	0.110803808056004	3
ENSG00000134077.15	THUMPD3	3	9363240	3_7	0	0.0266202123916063	8.47311504249813	3.76196477558608e-06	1.00000000000005	1
ENSG00000168137.15	SETD5	3	9397385	3_7	0	0.0456609412019295	13.530286823772	1.03041451557866e-05	1.51301115241685	1
ENSG00000144550.12	CPNE9	3	9703359	3_8	0	0.0213800157843724	5.01382465345449	1.78787548127712e-06	-0.320754716981183	1
ENSG00000114026.21	OGG1	3	9749660	3_8	0	0.0258286227513281	6.77685116884943	2.91937108731439e-06	-0.674698795180463	1
ENSG00000134072.10	CAMK1	3	9770367	3_8	0	0.0220628546532091	5.30683706330335	1.95279908594367e-06	-0.517241379310364	1
ENSG00000214021.15	TTLL3	3	9807893	3_8	0	0.0205302664252547	4.63595495883745	1.58742749704644e-06	0.0324617771849039	2
ENSG00000156990.14	RPUSD3	3	9843931	3_8	0	0.0205991277798596	4.66714815363109	1.60346883907104e-06	0.111940298507424	1
ENSG00000187288.10	CIDEC	3	9892921	3_8	0	0.0204968602895067	4.620783420198	1.57965795806774e-06	-0.140740740740787	1
ENSG00000171135.13	JAGN1	3	9754442	3_8	0	0.0231716232455201	5.76399328134739	2.22761446878748e-06	-0.660818296571803	3
ENSG00000163701.18	IL17RE	3	9902449	3_8	0	0.0533826431048825	13.5889442492968	1.20989002290368e-05	1.49616368286471	1
ENSG00000163702.18	IL17RC	3	9923774	3_8	0	0.0204941561128528	4.61955625238571	1.57903008837163e-06	0.212121212121279	1
ENSG00000163704.11	PRRT3	3	9953000	3_8	0	0.0206086869771791	4.67147103001247	1.60569882049615e-06	-0.267275097783747	1
ENSG00000125037.12	EMC3	3	9986610	3_8	0	0.0367790017055853	10.0836099663718	6.18551809049227e-06	1.37199999999995	1
ENSG00000144554.10	FANCD2	3	10025967	3_8	0	0.0369415605549412	10.124959417921	6.23833416370817e-06	1.28447317114609	2
ENSG00000254999.3	BRK1	3	10115548	3_8	0	0.112063673227568	20.6707634346904	3.86350497674918e-05	2.73535855656567	2
ENSG00000134086.7	VHL	3	10140878	3_8	0	0.0254907525929918	6.65397986607737	2.82894331812677e-06	1.26865671641799	1
ENSG00000157017.15	GHRL	3	10284066	3_8	0	0.0206289630930554	4.68063943334968	1.61043311243842e-06	-0.407692307692368	1
ENSG00000157087.17	ATP2B2	3	10708383	3_8	0	0.0356465321150823	9.79033716246835	5.82069763462835e-06	-1.25825825825844	1
ENSG00000157103.10	SLC6A1	3	10978347	3_9	0	0.0136646278193463	4.70739700448997	1.07284934310024e-06	0.13372447398668	4
ENSG00000197548.12	ATG7	3	11230319	3_9	0	0.0140826078403518	4.98731451720304	1.1714127545118e-06	0.571428571428483	1
ENSG00000144560.14	VGLL4	3	11770361	3_9	0	0.0138024505812286	4.80062622633263	1.1051321154812e-06	-0.189873417721597	1
ENSG00000144559.10	TAMM41	3	11808333	3_9	0	0.0174851086505021	6.99927100901133	2.04117974659961e-06	0.792737924865536	2
ENSG00000157152.16	SYN2	3	11950521	3_9	0	0.0224344020640356	9.32044858345507	3.48747754121124e-06	-1.03187250995936	1
ENSG00000157150.4	TIMP4	3	12159406	3_9	0	0.0204259126587676	8.44642782840447	2.87749549012749e-06	1.14074074074131	1
ENSG00000154743.17	TSEN2	3	12484699	3_9	0	0.0154910344500756	5.87314977883807	1.51744025809221e-06	-0.67509254940236	2
ENSG00000075975.15	MKRN2	3	12547742	3_9	0	0.0139440569971264	4.89545167455285	1.13852356149645e-06	-0.291027660230412	2
ENSG00000225526.4	MKRN2OS	3	12561203	3_9	0	0.014382180286112	5.18287838015624	1.24324251153992e-06	0.343065693430764	1
ENSG00000144713.12	RPL32	3	12841340	3_9	0	0.0140297648589448	4.95238108195475	1.15884287192007e-06	-0.307698781737481	2
ENSG00000144711.13	IQSEC1	3	13072626	3_10	0	0.0485087208148474	17.0223168796625	1.37720502549729e-05	1.79611650485477	1
ENSG00000132182.11	NUP210	3	13419856	3_10	0	0.0137031792048433	5.21214276590581	1.19123582504853e-06	0.399309373399622	2
ENSG00000163517.14	HDAC11	3	13480018	3_10	0	0.0201919306958085	8.81772638202871	2.96957686342756e-06	1.0264255910983	1
ENSG00000163520.13	FBLN2	3	13548704	3_10	0	0.0248441261856374	10.7507520299225	4.45474323301519e-06	-1.44025157232717	1
ENSG00000163528.12	CHCHD4	3	14124463	3_10	0	0.0448638998555313	16.2864843238747	1.21866537969711e-05	2.11289561882915	2
ENSG00000170876.7	TMEM43	3	14127579	3_10	0	0.0136406294360706	5.16963526360319	1.17612754057832e-06	0.435185185185252	1
ENSG00000154767.14	XPC	3	14180391	3_10	0	0.0246871011119857	10.6913335676756	4.40212206760135e-06	-1.57142857142877	1
ENSG00000131389.16	SLC6A6	3	14402293	3_10	0	0.0203628743377219	8.89624686048003	3.021384607257e-06	1.03928990902993	2
ENSG00000154781.15	CCDC174	3	14652153	3_10	0	0.0149525595107124	6.02289940405389	1.50203915749871e-06	-0.59490280257746	2
ENSG00000131375.9	CAPN7	3	15206289	3_11	0	0.024460300288118	5.44366225937835	2.22081847876794e-06	0.511764705882273	1
ENSG00000206562.11	METTL6	3	15441199	3_11	0	0.0230044234950614	4.87127344550591	1.86902008607277e-06	-0.238989362080257	2
ENSG00000206561.12	COLQ	3	15472790	3_11	0	0.0224627566442073	4.64910701840377	1.74177760006805e-06	-0.187599815070769	2
ENSG00000131373.14	HACL1	3	15600464	3_11	0	0.0280786645423415	6.73181763761371	3.15260018357778e-06	0.805729828140547	2
ENSG00000206560.11	ANKRD28	3	15869697	3_11	0	0.0456863616792244	11.2959567849356	8.60735472404318e-06	1.30026660645544	2
ENSG00000092345.13	DAZL	3	16611883	3_12	0	0.0566151655659037	15.134517274537	1.42909618769775e-05	-1.78571428571422	1
ENSG00000154813.9	DPH3	3	16264511	3_12	0	0.0873654430463386	19.262851087659	2.80685744718544e-05	2.10190350497154	2
ENSG00000154814.13	OXNAD1	3	16265068	3_12	0	0.0207302898123952	5.71616664010881	1.97637958979604e-06	0.579288025889713	1
ENSG00000154822.17	PLCL2	3	16802230	3_12	0	0.0589944795865086	15.5239668440397	1.52747526574434e-05	1.90647482014372	1
ENSG00000182568.16	SATB1	3	18427031	3_13	0	0.0149644631631778	7.50079624641471	1.87209815574454e-06	0.953147415689357	2
ENSG00000183960.8	KCNH8	3	19148202	3_14	0	0.0157715079916031	4.86985439418003	1.28100050862708e-06	0.232456140350764	1
ENSG00000163576.17	EFHB	3	19946047	3_14	0	0.0191884383006662	6.69430917111693	2.14242437906435e-06	0.753035523863281	2
ENSG00000144566.10	RAB5A	3	19946616	3_14	0	0.0187590384080965	6.48361259273828	2.0285594284303e-06	0.675358314672051	3
ENSG00000183977.13	PP2D1	3	20012243	3_14	0	0.0187335829850771	6.47097577509049	2.02185835977586e-06	0.627350276182011	2
ENSG00000114166.7	KAT2B	3	20031701	3_14	0	0.0155196012605663	4.72016509167866	1.22179362054301e-06	0.144736842105254	1
ENSG00000182247.9	UBE2E2	3	23202760	3_17	0	0.0192603173457262	5.78621404517913	1.85873740748283e-06	-0.499351733321146	2
ENSG00000197885.10	NKIRAS1	3	23946511	3_18	0	0.0152469124397888	4.6378542241347	1.17939452047111e-06	0.0649350649350503	1
ENSG00000077097.15	TOP2B	3	25665355	3_19	0	0.0243817575311492	4.6222569522045	1.87965956027351e-06	0.0310559006211222	1
ENSG00000151093.7	OXSM	3	25782049	3_19	0	0.0246407537420382	4.72084929556358	1.94014518647125e-06	-0.135196562699207	2
ENSG00000163491.16	NEK10	3	27360194	3_20	0	0.0200171235114945	5.43873261912505	1.81576434082793e-06	0.536168103791679	2
ENSG00000033867.16	SLC4A7	3	27485025	3_20	0	0.0185908137534196	4.7504874839112	1.47297943611828e-06	0.289062499999996	1
ENSG00000163512.13	AZI2	3	28348860	3_21	0	0.0277583819820934	8.77500221660973	4.06257590310338e-06	-1.08899155346421	2
ENSG00000144642.21	RBMS3	3	28575079	3_21	0	0.0187348716314018	5.10899114549057	1.59641565249653e-06	-0.453531598512854	1
ENSG00000197385.5	ZNF860	3	31981925	3_23	0	0.0230732015756787	4.87215619667865	1.87494774645427e-06	-0.235555555555643	1
ENSG00000144645.13	OSBPL10	3	32078058	3_23	0	0.0303586752766526	7.4347416319422	3.76451301716136e-06	0.841196467119622	2
ENSG00000170293.8	CMTM8	3	32231930	3_23	0	0.0405940523080616	10.1577478385645	6.87733120554376e-06	1.18015077618756	2
ENSG00000153551.13	CMTM7	3	32397100	3_24	0	0.0148911840516164	4.62899122977931	1.14967660783498e-06	0.13363651898091	2
ENSG00000091317.7	CMTM6	3	32502466	3_24	0	0.0171829186504275	6.13067198599092	1.75697313087274e-06	0.729871027418189	2
ENSG00000182973.18	CNOT10	3	32684690	3_24	0	0.0180068471946884	6.30802806761693	1.89448600686131e-06	0.613588110403477	1
ENSG00000188167.8	TMPPE	3	33097285	3_24	0	0.0394023945766552	13.2419136938153	8.70228844528119e-06	-1.47169811320735	1
ENSG00000170266.15	GLB1	3	33097271	3_24	0	0.0394572668955119	13.0567133818112	8.592528390085e-06	-1.54068883076883	2
ENSG00000170275.14	CRTAP	3	33113385	3_24	0	0.031596064588334	11.3100141866534	5.96013707717989e-06	1.35494667250077	4
ENSG00000173705.8	SUSD5	3	33219383	3_25	0	0.0617192276165156	16.7380725702812	1.72300300353077e-05	-1.85820895522392	1
ENSG00000153558.13	FBXL2	3	33277306	3_25	0	0.0211727456561358	6.69924240922444	2.36571802490631e-06	-0.657534246575091	1
ENSG00000172995.16	ARPP21	3	35639025	3_26	0	0.0627337158776355	15.3415540067655	1.60520488046738e-05	1.74834437086013	1
ENSG00000144681.10	STAC	3	36380068	3_26	0	0.0249832493398495	6.69134207913835	2.78818932870791e-06	-1.12987642834191	3
ENSG00000163673.7	DCLK3	3	36764447	3_27	0	0.0404412892392024	9.02188725965062	6.08530700587097e-06	-0.999999999999554	1
ENSG00000168016.13	TRANK1	3	36908471	3_27	0	0.035563692498722	7.81593973480419	4.63605045811363e-06	1.07432432432431	1
ENSG00000178567.7	EPM2AIP1	3	36993455	3_27	0	0.0333130998801854	7.20344027199014	4.0023504388438e-06	-0.971830155824684	2
ENSG00000076242.14	MLH1	3	36993455	3_27	0	0.0331717179115519	7.16361259497457	3.96332932315054e-06	-0.96666666666701	1
ENSG00000093167.17	LRRFIP2	3	37186242	3_27	0	0.0273490488989362	5.35843100838558	2.44421821755447e-06	0.634146341463582	1
ENSG00000144674.16	GOLGA4	3	37243088	3_27	0	0.0271462016630016	5.2888893364249	2.39460374101254e-06	0.465317919074881	1
ENSG00000198590.11	C3orf35	3	37386585	3_27	0	0.0282694285953586	5.66768845502159	2.67228704037846e-06	0.564841498559295	1
ENSG00000144668.11	ITGA9	3	37452932	3_27	0	0.0267217273167464	5.14169005153705	2.29155627373619e-06	-0.374269005848	1
ENSG00000187091.13	PLCD1	3	38012322	3_27	0	0.0278549928998568	5.52968448061572	2.56899647991059e-06	-0.472727272727153	1
ENSG00000008226.19	DLEC1	3	38045533	3_27	0	0.0259839912424191	4.88026757326775	2.11499624538338e-06	0.257142857142872	1
ENSG00000172940.11	SLC22A13	3	38266019	3_27	0	0.0267247661291075	5.14275208653858	2.29229025422758e-06	-0.398119122257096	1
ENSG00000093217.9	XYLB	3	38346523	3_28	0	0.0299251069600837	9.23555679398414	4.60955392858053e-06	-1.07918552036186	1
ENSG00000114739.13	ACVR2B	3	38454574	3_28	0	0.0183498769536655	4.67373992148428	1.43040099525778e-06	0.149767397040681	2
ENSG00000183873.15	SCN5A	3	38565812	3_28	0	0.0249809157700173	7.54857820233828	3.14509392157715e-06	-0.843749999999996	1
ENSG00000114742.13	WDR48	3	39051835	3_28	0	0.0256922956565806	7.8106596637862	3.34696161173714e-06	-1.17293233082713	1
ENSG00000168026.18	TTC21A	3	39107217	3_28	0	0.0266171194966266	8.14085087718825	3.61402339347094e-06	-1.09571389410523	2
ENSG00000144655.14	CSRNP1	3	39154473	3_28	0	0.0317354270109069	9.78502525382916	5.17924437084537e-06	1.43939393939347	1
ENSG00000168334.8	XIRP1	3	39191707	3_28	0	0.0476864202346367	13.6077847632555	1.08228654316108e-05	-1.60284248236337	2
ENSG00000168329.13	CX3CR1	3	39281672	3_28	0	0.0190489471990297	5.02177222939618	1.59546798611207e-06	0.395348837209365	1
ENSG00000168028.13	RPSA	3	39407090	3_28	0	0.0793974921632041	18.4409859423454	2.44203018302971e-05	-2.30645161290303	1
ENSG00000144659.10	SLC25A38	3	39383433	3_28	0	0.0304878946025181	9.40975825763695	4.78482442407075e-06	-1.41313947128551	3
ENSG00000114784.3	EIF1B	3	40309786	3_29	0	0.0229157322468812	8.83191561459003	3.37558272513625e-06	-1.16197183098634	1
ENSG00000168032.8	ENTPD3	3	40387447	3_29	0	0.0145736738919745	4.61932084454233	1.12281260888237e-06	-0.00746268656716394	1
ENSG00000188846.13	RPL14	3	40457413	3_29	0	0.0422650638503488	14.5604172645321	1.0263971936107e-05	-1.57348703170069	1
ENSG00000177873.12	ZNF619	3	40477330	3_29	0	0.015582360770065	5.24134364970525	1.36218469352363e-06	0.399999999999971	1
ENSG00000172888.11	ZNF621	3	40534570	3_29	0	0.0156400473429116	5.27569703380416	1.37618879155987e-06	0.445312499999951	1
ENSG00000168038.10	ULK4	3	41962012	3_30	0	0.0274866993320979	9.92029366864262	4.5478614566455e-06	-1.9237162450191	2
ENSG00000187094.11	CCK	3	42266417	3_30	0	0.0232011466672319	8.33856980892996	3.22671883402999e-06	-0.927549091726295	3
ENSG00000114857.17	NKTR	3	42603651	3_31	0	0.0254126990285434	7.99980649266115	3.39070791875153e-06	0.923076923077099	1
ENSG00000114853.13	ZBTB47	3	42653125	3_31	0	0.0186436844712045	5.11287883258615	1.5898543905505e-06	0.371859296482303	1
ENSG00000157119.11	KLHL40	3	42685151	3_31	0	0.0197471694900421	5.64824843029887	1.86028185324443e-06	-0.689393939394193	1
ENSG00000010282.14	HHATL	3	42712412	3_31	0	0.0646421671627474	16.7745472008019	1.80853459017902e-05	-2.12676056338029	1
ENSG00000244607.5	CCDC13	3	42773176	3_31	0	0.0177384116077565	4.64965241197366	1.37560999243769e-06	0.0197262189050898	2
ENSG00000181061.13	HIGD1A	3	42710601	3_31	0	0.0992350358479061	20.8708729642433	3.45434532545621e-05	2.40972222222301	1
ENSG00000144648.15	ACKR2	3	42804792	3_31	0	0.0199824776671629	5.75856693427361	1.91921602413371e-06	-0.555214723926593	1
ENSG00000180432.5	CYP8B1	3	42876414	3_31	0	0.022276248021052	6.77106897846252	2.51570311943363e-06	-0.877862595419921	1
ENSG00000182983.14	ZNF662	3	42905991	3_31	0	0.0180461054518596	4.80968633989621	1.44763925613582e-06	-0.458703017126368	2
ENSG00000240747.7	KRBOX1	3	42809828	3_31	0	0.0199297647774978	5.73396915399786	1.90597689144896e-06	0.758865248226863	1
ENSG00000011198.7	ABHD5	3	43690090	3_31	0	0.022035118385052	6.66961168302451	2.45118473268794e-06	-0.767676767677081	1
ENSG00000160746.12	ANO10	3	43691432	3_31	0	0.02011444286542	5.81986916244647	1.95245635625947e-06	0.60573048636847	2
ENSG00000179152.19	TCAIM	3	44338357	3_31	0	0.0480080024780524	13.9624674979672	1.11798484621001e-05	-1.76878612716767	1
ENSG00000225873.3	LINC00694	3	44439661	3_31	0	0.0485403529231691	14.0663911951511	1.13879545835848e-05	-1.77586206896577	1
ENSG00000185219.16	ZNF445	3	44475771	3_31	0	0.0215415182208626	6.45845583374376	2.32041202897456e-06	0.696969696969418	1
ENSG00000178917.15	ZNF852	3	44510929	3_31	0	0.0215804037604475	6.47526997478006	2.33065264295506e-06	-0.826771653543446	1
ENSG00000196345.12	ZKSCAN7	3	44555404	3_31	0	0.0176810823418923	4.61953161067623	1.36228161497975e-06	-0.0458015267175623	1
ENSG00000144792.9	ZNF660	3	44578138	3_31	0	0.0556935418209923	15.3639510940925	1.42714420800661e-05	1.82556002798216	3
ENSG00000186448.14	ZNF197	3	44670605	3_31	0	0.0228011283003708	6.98819177093484	2.65754886262956e-06	-0.921259842519695	1
ENSG00000196653.11	ZNF502	3	44721338	3_31	0	0.0180477230718764	4.81051436483614	1.44801826458705e-06	0.0903225806451269	1
ENSG00000186446.11	ZNF501	3	44713292	3_31	0	0.022168511880699	6.7258707183492	2.48682463978801e-06	-0.883989260644727	3
ENSG00000163808.16	KIF15	3	44761638	3_31	0	0.0200138267357189	5.7731629047213	1.92709912257404e-06	0.577702702702603	1
ENSG00000169964.7	TMEM42	3	44861857	3_31	0	0.0179656518102305	4.76810014561007	1.42872436933702e-06	0.24398625429568	1
ENSG00000075914.12	EXOSC7	3	44975034	3_31	0	0.0178343954846052	4.69986575207884	1.39798963502386e-06	0.183673469387776	1
ENSG00000163812.13	ZDHHC3	3	44976413	3_31	0	0.0180408495178951	4.80696935950159	1.44640010093735e-06	-0.174603174603153	1
ENSG00000163814.7	CDCP1	3	45145928	3_33	0	0.0170286296626523	15.9668351632427	4.53480532514093e-06	1.7791138208058	2
ENSG00000249992.1	TMEM158	3	45226624	3_33	0	0.00747902206510331	8.50022025950631	1.06031547407452e-06	-1.0659340659341	1
ENSG00000011376.9	LARS2	3	45485320	3_33	0	0.00766423602127131	8.94701613923103	1.14368703199277e-06	0.917910447761305	1
ENSG00000144791.9	LIMD1	3	45641871	3_33	0	0.0145291657610107	14.4092001943723	3.4917300416569e-06	-1.69230769230766	1
ENSG00000163817.15	SLC6A20	3	45796686	3_33	0	0.00486796060083472	4.63432238888615	3.76264636333773e-07	0.110091743119282	1
ENSG00000163818.16	LZTFL1	3	45916197	3_33	0	0.00695041864358137	7.82024924033219	9.06549795978083e-07	-0.947878500948376	2
ENSG00000172215.5	CXCR6	3	45940922	3_33	0	0.00596376883506611	6.47073272416352	6.43627168811129e-07	0.706349206349173	1
ENSG00000163820.14	FYCO1	3	45986828	3_33	0	0.00879869384392407	9.80572358302689	1.43899060535383e-06	-1.37960865183511	2
ENSG00000173578.7	XCR1	3	46027351	3_33	0	0.00819074451707791	9.13297866098315	1.2476590705345e-06	1.33552631578944	1
ENSG00000163823.3	CCR1	3	46208517	3_33	0	0.0247043347043396	18.6545285409828	7.68630379819028e-06	-2.37554585152843	1
ENSG00000121807.5	CCR2	3	46354094	3_33	0	0.0465430768234244	22.7072146906608	1.76270266656673e-05	-2.9041095890425	1
ENSG00000160791.13	CCR5	3	46370768	3_33	0	0.0061285751903527	6.89430949340164	7.04709944057815e-07	-0.407860250320004	2
ENSG00000163827.12	LRRC2	3	46556887	3_33	0	0.00494484944151863	4.79802826422611	3.95709047863453e-07	-0.117187500000037	1
ENSG00000181585.3	TMIE	3	46509353	3_33	0	0.0108937689576379	12.3647475153516	2.2465884325728e-06	2.04279600301451	2
ENSG00000261603.1	PRSS46	3	46735496	3_33	0	0.0228383437784336	14.9530519391313	5.69579766703894e-06	-2.76650689913054	2
ENSG00000178038.16	ALS2CL	3	46693608	3_33	0	0.00609222912076823	6.99501887949934	7.10763675934577e-07	0.836230733687057	2
ENSG00000188086.13	PRSS45	3	46744963	3_33	0	0.558855881452044	22.2972880909334	0.000207831789283132	-3.86033519552937	1
ENSG00000178055.11	PRSS42	3	46834226	3_33	0	0.00501224043316528	5.24847745581214	4.38758292052272e-07	0.485596707818892	1
ENSG00000160801.13	PTH1R	3	46877309	3_33	0	0.00578454944573215	5.82923858143243	5.62395029859156e-07	-0.0471199706964828	2
ENSG00000160796.16	NBEAL2	3	46959594	3_33	1	0.592986804118833	24.7462637231816	0.000244745531615846	4.64309764309517	1
ENSG00000160799.11	CCDC12	3	46982458	3_33	0	0.00536283046513997	5.728274316286	5.1236326060439e-07	-0.102362204724417	1
ENSG00000181555.20	SETD2	3	47163449	3_33	0	0.0049792524998733	5.26064905741989	4.36881431194258e-07	-0.216590499000264	2
ENSG00000076201.14	PTPN23	3	47380662	3_33	0	0.0060379831055386	8.05481715914147	8.11162164969872e-07	1.37301587301619	1
ENSG00000114650.18	SCAP	3	47476755	3_33	0	0.00591157614085081	7.81014180605046	7.70056006092856e-07	1.33341310159482	2
ENSG00000163832.15	ELP6	3	47513447	3_33	0	0.00508241378266006	5.25665698308962	4.45594441042263e-07	-0.628140703517773	1
ENSG00000114646.9	CSPG5	3	47580720	3_33	0	0.00491258360460334	4.89571295504778	4.01130797001383e-07	0.351145038168041	1
ENSG00000164045.11	CDC25A	3	48188134	3_34	0	0.0111698068961689	7.37823292743902	1.37454237260785e-06	0.425373134328365	1
ENSG00000164047.4	CAMP	3	48214087	3_34	0	0.0114974799945372	7.62898285348623	1.46294974292618e-06	0.514563323434358	2
ENSG00000164048.13	ZNF589	3	48241205	3_34	0	0.0109008925658921	7.17035068347243	1.30365466017819e-06	0.383458646616569	1
ENSG00000172113.8	NME6	3	48301597	3_34	0	0.00912339461228784	5.81094546624069	8.84226171406154e-07	-0.134328358208955	1
ENSG00000164053.19	ATRIP	3	48446788	3_34	0	0.0258135538939219	11.7004681577578	5.03745459870237e-06	0.128834355828228	1
ENSG00000213689.11	TREX1	3	48465783	3_34	0	0.101108680103729	30.8020214069611	5.19430880294985e-05	3.25966850828746	1
ENSG00000114268.11	PFKFB4	3	48562408	3_34	0	0.031905951519302	30.4797941726521	1.62197380654626e-05	4.41322314049909	1
ENSG00000145040.3	UCN2	3	48563473	3_34	0	0.0108917571148078	10.9263729415472	1.98487916715546e-06	-2.00417664581701	2
ENSG00000183396.3	TMEM89	3	48621034	3_34	0	0.0950363567143415	53.3303591224094	8.45326322741504e-05	5.9515151515163	1
ENSG00000008300.16	CELSR3	3	48662086	3_34	1	0.0287711215813442	51.4123500581221	2.4670863690726e-05	-7.00000000000328	1
ENSG00000213672.7	NCKIPSD	3	48685869	3_34	0	0.0135260909934691	17.7617200005009	4.00698235280777e-06	-1.10687022900778	1
ENSG00000068745.14	IP6K2	3	48694528	3_34	0	0.0114056798022135	9.94717066276877	1.89226017841974e-06	-2.10034394894442	2
ENSG00000114302.15	PRKAR2A	3	48846714	3_34	0	0.0170563054492531	39.1220384277006	1.11292665947309e-05	-6.41127012575393	2
ENSG00000221883.2	ARIH2OS	3	48919714	3_34	0	0.0151891625902372	16.7072145229251	4.23250992909388e-06	0.699999999999754	1
ENSG00000177479.19	ARIH2	3	48919429	3_34	0	0.0151891625902372	16.7072145229251	4.23250992909388e-06	-0.699999999999754	1
ENSG00000178467.17	P4HTM	3	48995534	3_34	0	0.053035439072929	29.3877438520157	2.59951615083213e-05	4.45890410958809	1
ENSG00000178252.17	WDR6	3	49007280	3_34	0	0.00898072985608267	27.3782568278842	4.10088444221157e-06	3.70220734169804	2
ENSG00000198218.10	QRICH1	3	49072486	3_34	0	0.0437642477762615	27.2660902031462	1.99022620801639e-05	-4.35172413792924	1
ENSG00000172046.18	USP19	3	49119040	3_34	1	0.0577097820688894	54.1020877247343	5.20743147933745e-05	-7.11917098445398	1
ENSG00000185909.14	KLHDC8B	3	49173299	3_34	0	0.0110537202445592	11.1929500976071	2.06354118935671e-06	-3.06802721088386	1
ENSG00000173421.16	CCDC36	3	49199961	3_34	0	0.0089519709957232	13.3851205722321	1.99848576708107e-06	-1.09448818897596	1
ENSG00000188315.7	C3orf62	3	49277527	3_34	1	0.0397450563434876	53.3610149035298	3.53726261134892e-05	-7.05102040815835	1
ENSG00000114316.12	USP4	3	49333111	3_35	0	0.0096609799846421	18.3238539117737	2.95255576301602e-06	-3.47952984971847	2
ENSG00000233276.3	GPX1	3	49358927	3_35	0	0.00962232182691214	23.2884716478287	3.7374980244563e-06	-4.16517089680965	2
ENSG00000067560.10	RHOA	3	49413431	3_35	0	0.0179108054333879	50.1937734342652	1.49942610528992e-05	7.95999999999839	1
ENSG00000145022.4	TCTA	3	49412205	3_35	0	0.00996045299957804	17.0470810880466	2.83197374714352e-06	3.11532370135334	2
ENSG00000145020.15	AMT	3	49422917	3_35	0	0.0096678633182169	27.0874204018196	4.36775485911356e-06	4.67399751077924	2
ENSG00000145029.13	NICN1	3	49428588	3_35	0	0.00984582905005571	30.7067982423758	5.04251190301355e-06	5.11204048719841	2
ENSG00000164062.12	APEH	3	49673881	3_35	0	0.0553649776254385	90.1326149135083	8.3229484597439e-05	10.1382113821143	1
ENSG00000173531.15	MST1	3	49689668	3_35	0	0.0255052294602394	21.6955259695521	9.22910365952281e-06	3.41167182405177	3
ENSG00000164068.15	RNF123	3	49699132	3_35	0	0.00969822862629266	44.0568261151646	7.12632673772349e-06	-7.64227642276282	1
ENSG00000176095.11	IP6K1	3	49790588	3_35	0	0.0112429974833734	11.9385329779295	2.23868599539723e-06	-2.05521472392663	1
ENSG00000183763.8	TRAIP	3	49856597	3_35	0	0.0113775803737548	30.1759884757643	5.72626606135242e-06	-6.56617647058778	1
ENSG00000164078.12	MST1R	3	49903379	3_35	0	0.010354410957831	26.9733062762794	4.65821668989508e-06	-5.94059138683122	2
ENSG00000164077.13	MON1A	3	49931139	3_35	0	0.00968330347939161	26.6270123770092	4.30037262698428e-06	5.87804878048885	1
ENSG00000004534.14	RBM6	3	49937901	3_35	0	0.00970740766986966	25.9300973182548	4.1982425002534e-06	5.80487804877936	1
ENSG00000003756.16	RBM5	3	50088563	3_35	0	0.00988305623186026	28.2620778483423	4.65860040703136e-06	6.03252032520252	1
ENSG00000001617.11	SEMA3F	3	50161104	3_35	0	0.010929305600256	19.5479118097854	3.56330540247174e-06	4.98400000000089	1
ENSG00000188338.14	SLC38A3	3	50205849	3_35	0	0.0247164817934087	14.755988465714	6.08296145998914e-06	1.98978102189676	1
ENSG00000179564.3	LSMEM2	3	50278688	3_35	0	0.0363863352535018	18.9909625834606	1.1525118524084e-05	2.05102040816415	1
ENSG00000243477.5	NAT6	3	50295266	3_35	0	0.010697336409163	5.19061856199366	9.260935825557e-07	-0.720049581298755	3
ENSG00000186792.16	HYAL3	3	50295266	3_35	0	0.0121331185362269	7.68369649274996	1.55490101811175e-06	-0.583999999999823	1
ENSG00000068028.17	RASSF1	3	50341515	3_35	0	0.0436800700712442	20.7692594352483	1.51308889280567e-05	-2.16161616161648	1
ENSG00000114395.10	CYB561D2	3	50350442	3_35	0	0.00957038311562108	17.2640643963397	2.75570342755182e-06	4.16972477064362	1
ENSG00000007402.11	CACNA2D2	3	50504338	3_35	0	0.0369058931361544	13.5361542335232	8.33203565249948e-06	-0.00540540540540694	1
ENSG00000114735.9	HEMK1	3	50569633	3_35	0	0.0143681294070268	7.49514267545201	1.7961402319166e-06	0.417112299465047	1
ENSG00000088543.14	C3orf18	3	50572377	3_35	0	0.0144943601911814	7.54697223812283	1.82444975519454e-06	-0.411764705882337	1
ENSG00000114738.10	MAPKAPK3	3	50611291	3_35	0	0.00966619855124695	5.86073490480024	9.44860937772445e-07	-1.17765089082998	2
ENSG00000114737.15	CISH	3	50612068	3_35	0	0.0107902714823477	8.71223752538287	1.56791380685455e-06	-1.90957446808507	1
ENSG00000145050.15	MANF	3	51361527	3_35	0	0.009706560504672	5.05258679882138	8.17973538833943e-07	-0.55088746671481	2
ENSG00000259956.1	RBM15B	3	51391456	3_35	0	0.0189393843938802	10.4698740700336	3.30725302413205e-06	1.14350797266519	1
ENSG00000164080.13	RAD54L2	3	51535000	3_35	0	0.0228181743105665	10.9161113513867	4.15440618459055e-06	-1.5078369592673	2
ENSG00000164081.12	TEX264	3	52069029	3_36	0	0.0154774891642602	6.00874724885513	1.55111697441389e-06	-0.511627906976766	1
ENSG00000114767.6	RRP9	3	51941929	3_36	0	0.0425347452051844	15.4503549110199	1.09608037338409e-05	1.97570850202409	1
ENSG00000041880.14	PARP3	3	51941930	3_36	0	0.0354409344061655	13.7377441860847	8.12046117363626e-06	-1.84435797665361	1
ENSG00000248487.8	ABHD14A	3	51972037	3_36	0	0.0238932056266885	10.0516551351217	4.00564176046203e-06	1.36440677966089	1
ENSG00000239732.3	TLR9	3	52227452	3_36	0	0.013332803179705	4.62275885180424	1.02797561449614e-06	-0.0451388888888694	1
ENSG00000164088.17	PPM1M	3	52245935	3_36	0	0.0168077154338003	6.77542472891024	1.89935138160109e-06	-0.453209831658291	2
ENSG00000164091.11	WDR82	3	52287960	3_36	0	0.0136528522649572	4.84309665650902	1.10282507724245e-06	-0.0842105263157903	1
ENSG00000114841.17	DNAH1	3	52316196	3_36	0	0.0134425406055655	4.69889610910384	1.05350670894078e-06	-0.0308641975308628	1
ENSG00000010319.6	SEMA3G	3	52444898	3_36	0	0.0151848936643274	5.83133871213616	1.47686272269232e-06	-0.860962566845048	1
ENSG00000114854.7	TNNC1	3	52454501	3_36	0	0.0133315413333979	4.6218794061724	1.02768277834728e-06	-0.14438502673803	1
ENSG00000010322.15	NISCH	3	52455611	3_36	0	0.0133422394785344	4.629330058437	1.03016545632443e-06	0.122448979591812	1
ENSG00000010327.10	STAB1	3	52495250	3_36	0	0.0137039682493272	4.87779945904708	1.11488581672476e-06	-0.32967032967032	1
ENSG00000168273.7	SMIM4	3	52533279	3_36	0	0.0250189573288835	10.481215278047	4.37361905692913e-06	1.18834080717456	1
ENSG00000168268.10	NT5DC2	3	52532998	3_36	0	0.0148331020182366	5.61336614634453	1.38872246300589e-06	1.08621820656488	2
ENSG00000163938.16	GNL3	3	52677456	3_36	0	0.0141104731751329	5.14927967943763	1.21184803755961e-06	1.18253968254008	1
ENSG00000163939.18	PBRM1	3	52685800	3_36	0	0.0179603528540959	7.3923714819786	2.21441366720969e-06	-1.50781249999972	1
ENSG00000016864.18	GLT8D1	3	52706166	3_36	0	0.0158959921386082	6.25657329647841	1.65876277891567e-06	1.43999999999978	1
ENSG00000114904.12	NEK4	3	52766268	3_36	0	0.0146899612322505	5.5232058404776	1.35323114355881e-06	1.28346456692912	1
ENSG00000162267.12	ITIH3	3	52794612	3_36	0	0.0325104469222627	12.9278913591554	7.00988251327785e-06	2.30534351145033	1
ENSG00000055955.15	ITIH4	3	52830677	3_36	0	0.0815334047673724	21.6084300911931	2.93845402040248e-05	-2.91902533957461	2
ENSG00000213533.11	TMEM110	3	52897955	3_36	0	0.130309383450031	26.1340747310542	5.67992922467887e-05	-3.38095238095414	1
ENSG00000163935.13	SFMBT1	3	53048921	3_36	0	0.115009834109376	24.9192576409823	4.78002516373096e-05	-3.31000798515903	2
ENSG00000163933.9	RFT1	3	53088241	3_36	0	0.0757323178945472	20.9066013402248	2.64073482461176e-05	2.69079620233749	2
ENSG00000163932.13	PRKCD	3	53155654	3_36	0	0.0145456587446323	5.43162281754463	1.31771989815305e-06	-0.486301369862935	1
ENSG00000163931.15	TKT	3	53256248	3_36	0	0.013601196383309	4.80788182023749	1.09066405632022e-06	-0.280000000000137	1
ENSG00000157388.15	CACNA1D	3	53328538	3_36	0	0.0133699252254675	4.64858503804243	1.03659680042121e-06	0.279069767441886	1
ENSG00000272886.5	DCP1A	3	53347519	3_36	0	0.0147896678648827	5.58622693683336	1.37796155600891e-06	-0.500279484783922	2
ENSG00000016391.10	CHDH	3	53846340	3_36	0	0.0133563886198427	4.63917393151886	1.03345080481694e-06	-0.0197761565268723	2
ENSG00000056736.9	IL17RB	3	53846762	3_36	0	0.0152761292017608	5.88701801558369	1.49992240804493e-06	0.555183946488654	1
ENSG00000113812.13	ACTR8	3	53882103	3_36	0	0.0168944740625163	6.823325864046	1.92265293177147e-06	-0.857142857142844	1
ENSG00000113811.10	SELENOK	3	53892083	3_36	0	0.0179900994932299	7.40791780128396	2.22274593930262e-06	0.94736842105256	1
ENSG00000157445.14	CACNA2D3	3	54122119	3_37	0	0.065469714113385	17.1917696711794	1.87724576859296e-05	1.77165354330696	1
ENSG00000114251.14	WNT5A	3	55561017	3_38	0	0.0156772328572729	4.75516012399058	1.24335361237919e-06	0.238644634987529	2
ENSG00000187672.12	ERC2	3	56468050	3_39	0	0.0208284254983383	4.71980311364378	1.63960951213961e-06	-0.0397350993377392	1
ENSG00000180376.16	CCDC66	3	56557394	3_39	0	0.0221205141609807	5.28068469348738	1.94825392434514e-06	0.482071713147455	1
ENSG00000163946.13	FAM208A	3	56682894	3_39	0	0.0228248248378422	5.57289063217941	2.12152463465395e-06	0.596774193548065	1
ENSG00000163947.11	ARHGEF3	3	57078950	3_39	0	0.0212628074794946	4.91212584664074	1.74200820908604e-06	0.293639826576561	2
ENSG00000144730.17	IL17RD	3	57170597	3_39	0	0.0249791825757811	6.41423794800174	2.67228882011507e-06	0.648648648648735	1
ENSG00000163666.8	HESX1	3	57226802	3_39	0	0.0213510060913096	4.95070155658477	1.76297111414676e-06	0.388888888888983	1
ENSG00000239388.8	ASB14	3	57277512	3_39	0	0.0244031364251814	6.1965436256066	2.52205913338336e-06	0.931250000000105	1
ENSG00000174840.8	PDE12	3	57556472	3_39	0	0.020898178698893	4.75095689631007	1.65595920759588e-06	0.368421052631466	1
ENSG00000168374.10	ARF4	3	57598389	3_39	0	0.0311162552329063	8.46698299824698	4.39416255026321e-06	-1.13265306122443	1
ENSG00000174839.12	DENND6A	3	57692733	3_39	0	0.0208744746599208	4.74038246958262	1.65039934852703e-06	-0.293835014373348	2
ENSG00000163681.14	SLMAP	3	57755619	3_39	0	0.0212780690906129	4.91881032149893	1.74563079981443e-06	-0.367307723035941	2
ENSG00000136068.14	FLNB	3	58059811	3_39	0	0.0892526551696857	18.4274463789534	2.7431301054399e-05	-1.93434343434289	1
ENSG00000163686.14	ABHD6	3	58236095	3_40	0	0.108799115678544	25.2131560190812	4.5752273768554e-05	2.73599999999998	1
ENSG00000163684.11	RPP14	3	58306531	3_40	0	0.0122164443021554	4.63635366341096	9.4467295385283e-07	0.242263191364461	2
ENSG00000168297.15	PXK	3	58332796	3_40	0	0.0242400656478833	11.0117031961541	4.45193068982407e-06	-1.51414597519699	2
ENSG00000168291.12	PDHB	3	58424704	3_40	0	0.0127336218946661	5.02132906544523	1.06642603412573e-06	-0.313751040935844	2
ENSG00000168306.12	ACOX2	3	58506227	3_40	0	0.0138722163450172	5.8167637003129	1.34582124653641e-06	0.686984482915591	2
ENSG00000168309.16	FAM107A	3	58586513	3_40	0	0.0121943552902387	4.61955160315389	9.39547567931189e-07	0.184079601990052	1
ENSG00000163689.19	C3orf67	3	59050797	3_40	0	0.0237347047413482	10.8151753124604	4.28131815746562e-06	-1.27741935483853	1
ENSG00000144724.19	PTPRG	3	61561600	3_41	0	0.0193217185284187	7.10510066987148	2.28968686324092e-06	-0.786069651741232	1
ENSG00000114405.10	C3orf14	3	62319398	3_41	0	0.0153144870507387	4.94282894943662	1.26251963807668e-06	0.266272189349059	1
ENSG00000163630.10	SYNPR	3	63321387	3_42	0	0.0258860810616424	6.22539995463462	2.68777970656999e-06	-0.637795275590637	1
ENSG00000163618.17	CADPS	3	62875367	3_42	0	0.0951495017093783	18.5199646701176	2.9390486682739e-05	2.25134841626964	2
ENSG00000163634.11	THOC7	3	63863496	3_43	0	0.0218999038151663	7.27129299250213	2.65591369060642e-06	0.902155887229999	1
ENSG00000163635.17	ATXN7	3	63864984	3_43	0	0.0413123569701841	13.2077481886331	9.10057554482568e-06	2.05434782608609	1
ENSG00000163636.10	PSMD6	3	64024465	3_43	0	0.0508549034183876	15.1645824626995	1.2862441024747e-05	-1.63296703296716	1
ENSG00000151276.23	MAGI1	3	66040764	3_44	0	0.040214058424704	12.5075697896025	8.38901449822602e-06	1.37886597938121	1
ENSG00000144741.17	SLC25A26	3	66236632	3_45	0	0.0195564852351889	7.22441919761063	2.35642622831175e-06	-1.02083333333372	1
ENSG00000144749.13	LRIG1	3	66451810	3_45	0	0.0273764027396205	10.3613835303265	4.73101403448954e-06	-1.40711293252703	2
ENSG00000172340.14	SUCLG2	3	67426082	3_45	0	0.0150980828667577	4.81741381436796	1.21309793640093e-06	-0.323308270676742	1
ENSG00000144747.15	TMF1	3	69052218	3_46	0	0.0191796391443375	5.40845352328877	1.73010969370715e-06	0.426395939086302	1
ENSG00000144746.6	ARL6IP5	3	69104703	3_46	0	0.0266277389877292	8.467609851172	3.76058350095789e-06	1.00787401574765	1
ENSG00000163380.15	LMOD3	3	69122652	3_46	0	0.0302307257131854	9.65359761811727	4.86740933900567e-06	-1.07738095238048	1
ENSG00000163412.12	EIF4E3	3	71681926	3_48	0	0.0150071150618863	6.26858238734312	1.56901341230836e-06	0.639729345191461	2
ENSG00000170837.2	GPR27	3	71735170	3_48	0	0.0392453810298334	15.3821438990065	1.0068517410348e-05	1.71777266132518	2
ENSG00000163421.8	PROK2	3	71788052	3_48	0	0.013060225225362	5.0103936547609	1.09139666092203e-06	0.271929824561433	1
ENSG00000163602.10	RYBP	3	72348128	3_48	0	0.114121722811759	25.1203636744474	4.78139196455104e-05	-2.42187500000045	1
ENSG00000144736.13	SHQ1	3	72861639	3_49	0	0.0194499515280645	4.61912905596637	1.49843781777641e-06	0.0218978102189721	1
ENSG00000172986.12	GXYLT2	3	72972699	3_49	0	0.0244838425765811	6.76442253764983	2.76229725525453e-06	0.872180451127725	1
ENSG00000255423.1	EBLN2	3	73061902	3_49	0	0.0617223975458328	15.4489033813258	1.59037869831605e-05	1.98387096774234	1
ENSG00000121440.14	PDZRN3	3	73523393	3_49	0	0.0243718462926913	6.72164494996934	2.73227308829157e-06	-0.719696969697014	1
ENSG00000113805.8	CNTN3	3	74520712	3_50	0	0.0418427338744224	12.9475454809925	9.03582066961572e-06	-1.58301399692512	2
ENSG00000227124.8	ZNF717	3	75787604	3_51	0	0.0176120225782076	4.90464885283791	1.44071228270863e-06	-0.285220062079042	2
ENSG00000114480.12	GBE1	3	81761728	3_54	0	0.0171255239270954	4.80254112796976	1.37175030434988e-06	-0.278625954198472	1
ENSG00000175161.13	CADM2	3	84958897	3_56	0	0.0180669622845658	5.57993698557992	1.68141353084254e-06	0.977443609022274	1
ENSG00000064835.10	POU1F1	3	87278826	3_57	0	0.0156703483757986	5.25718419152945	1.3740165077807e-06	0.160000000000006	1
ENSG00000083937.8	CHMP2B	3	87218090	3_57	0	0.0206817846986298	7.81643520249615	2.69622946392942e-06	0.907359267031836	3
ENSG00000179097.5	HTR1F	3	87993465	3_58	0	0.0225088403498627	8.34145792248621	3.13152000037259e-06	-0.866043613707439	1
ENSG00000175105.6	ZNF654	3	88059734	3_58	0	0.0154720427694256	4.85192029688688	1.25204927443464e-06	0.221258134490171	1
ENSG00000163320.10	CGGBP1	3	88078300	3_58	0	0.0356862917110119	12.6488705903583	7.52858357993838e-06	-1.59105002999283	2
ENSG00000184500.14	PROS1	3	93951399	3_59	0	0.0685518362511088	15.5153349094966	1.77394582466922e-05	1.8896551724135	1
ENSG00000178750.2	STX19	3	94032097	3_59	0	0.0655111802424865	15.0843239067302	1.64816762394691e-05	2.00689655172413	1
ENSG00000178700.7	DHFR2	3	94061265	3_59	0	0.02241060661087	5.00945811729794	1.87242515803649e-06	-0.451615134241313	2
ENSG00000178694.9	NSUN3	3	94062771	3_59	0	0.0414419650312264	10.7609413709534	7.43790643291239e-06	-1.49781659388584	1
[truncated: 8,523 more rows]
