# Supplementary material for: Adjusting for genetic confounders in transcriptome-wide association studies improves discovery of risk genes of complex traits
Source: Nat Genet. 2024 Jan 26;56(2):336–47. doi: 10.1038/s41588-023-01648-9 (PMC10864181; doi:10.1038/s41588-023-01648-9)
Supplement: Supplementary file 5 — cTWAS results of all analyzed genes across all tissues for IBD, SCZ, and SBP. Results are stored separately for each combination of traits and tissues. Column legends for each set of results are the same as in Supplementary Table 1. [file 41588_2023_1648_MOESM5_ESM.zip › IBD_Colon_Transverse.csv]

id	genename	chrom	pos	region_tag	cs_index	PIP	tau2	PVE	z	num_eqtl
ENSG00000237330.2	RNF223	1	1074098	1_1	0	0.00943436146707299	4.72787194680013	7.43940706108486e-07	-0.0408163265306012	1
ENSG00000188976.10	NOC2L	1	958339	1_1	0	0.0163741819897338	9.95887633596944	2.71975671795482e-06	-1.12043795620502	1
ENSG00000187961.13	KLHL17	1	960326	1_1	0	0.00976427986040107	5.07256776220661	8.26091552963519e-07	0.316666666666591	1
ENSG00000187642.9	PERM1	1	978953	1_1	0	0.0107242207205311	5.9342236260408	1.06142608820741e-06	-0.510204081632437	1
ENSG00000187608.8	ISG15	1	1000018	1_1	0	0.0545368159795244	20.9096319646364	1.9019376397334e-05	1.96524064171037	1
ENSG00000131591.17	C1orf159	1	1091327	1_1	0	0.0119564625343952	6.89813271747648	1.37560694153799e-06	0.720279720279568	1
ENSG00000186827.10	TNFRSF4	1	1213065	1_1	0	0.00944837030542844	4.81871427287612	7.59360822692712e-07	-0.311999999999879	1
ENSG00000078808.16	SDF4	1	1229930	1_1	0	0.046516520815997	25.5779511068536	1.98441765780894e-05	-3.73003802281226	1
ENSG00000160087.20	UBE2J2	1	1274159	1_1	0	0.0249765672180401	14.1951137585793	5.91332476539656e-06	1.70555555555487	1
ENSG00000162572.20	SCNN1D	1	1280024	1_1	0	0.0174182645430556	11.5893442712729	3.36685064959183e-06	1.92696281429328	2
ENSG00000131584.18	ACAP3	1	1307327	1_1	0	0.0272256799179158	20.8421005682391	9.4641219355186e-06	-3.54893617021268	1
ENSG00000169972.11	PUSL1	1	1407232	1_1	0	0.0196712845950605	16.4933092786292	5.41128776847185e-06	-3.03723404255202	1
ENSG00000242485.5	MRPL20	1	1407014	1_1	0	0.102886296321605	33.8152323647826	5.8026986294627e-05	4.36852745783861	3
ENSG00000127054.20	INTS11	1	1322213	1_1	0	0.036548786733128	22.6141906337844	1.37852332607783e-05	3.37353415454576	2
ENSG00000169962.4	TAS1R3	1	1329726	1_1	0	0.01075377611704	6.19333473802817	1.11082501110198e-06	0.720070422535132	1
ENSG00000107404.19	DVL1	1	1345428	1_1	0	0.0104261446973674	5.84125244296104	1.0157570122615e-06	0.375302663438259	1
ENSG00000162576.16	MXRA8	1	1361679	1_1	0	0.0297562226553708	22.100453464721	1.09682941788432e-05	-4.00565511347678	2
ENSG00000175756.13	AURKAIP1	1	1375642	1_1	0	0.0127507969419547	13.5908794051674	2.89031378417672e-06	3.17733990147875	1
ENSG00000179403.11	VWA1	1	1434687	1_1	0	0.0249510714344778	20.5232244327286	8.540728169969e-06	3.8122482059283	2
ENSG00000215915.9	ATAD3C	1	1440430	1_1	0	0.018071839742058	17.0251269582936	5.13160041327073e-06	-3.5207100591726	1
ENSG00000160072.19	ATAD3B	1	1524911	1_1	0	0.0165026622777381	11.3871408827863	3.13421519251542e-06	-1.91224489795975	1
ENSG00000197530.12	MIB2	1	1594614	1_1	0	0.0105735647514043	6.47429097704566	1.14175717372825e-06	1.15083798882693	1
ENSG00000215790.6	SLC35E2	1	1740343	1_1	0	0.0100156895303496	11.1644701410876	1.86500102913741e-06	2.56028368794309	1
ENSG00000078369.17	GNB1	1	1890472	1_1	0	0.00971564864098906	7.11347164682257	1.15269261534376e-06	1.47524752475251	1
ENSG00000169885.9	CALML6	1	1915022	1_1	0	0.0164132566310383	12.1944212704398	3.33822849339894e-06	1.96824050472867	2
ENSG00000178821.12	TMEM52	1	1919746	1_1	0	0.0224624752106473	15.5502781509266	5.82580411768199e-06	2.42261904761839	1
ENSG00000205116.3	TMEM88B	1	1426253	1_1	0	0.00981923973911625	8.22031227978056	1.34625176385687e-06	2.23076923076955	1
ENSG00000162585.16	FAAP20	1	2168443	1_2	0	0.0120246943159795	4.90797122813592	9.84319657920792e-07	-0.18941302737345	4
ENSG00000157933.9	SKI	1	2228951	1_2	0	0.0138106753399216	6.32418174150131	1.45673100426196e-06	-0.574380165289296	1
ENSG00000116151.13	MORN1	1	2364499	1_2	0	0.014112482354345	6.33221210761764	1.49045535354877e-06	0.634571370035214	3
ENSG00000157916.19	RER1	1	2391287	1_2	0	0.0176090029589202	8.02651982158128	2.35733961485825e-06	0.676257125091305	2
ENSG00000157911.9	PEX10	1	2412603	1_2	0	0.0127731962006925	5.34896236858952	1.13953909975674e-06	0.186666666666685	1
ENSG00000149527.17	PLCH2	1	2416027	1_2	0	0.0169171355943119	9.09733749260966	2.56685444417991e-06	-1.43599567034505	2
ENSG00000157873.17	TNFRSF14	1	2556224	1_2	1	0.511775893188482	28.8186768111436	0.000245988025844075	-5.08799999999891	1
ENSG00000142606.15	MMEL1	1	2632573	1_2	0	0.0122844289540961	12.7005593258522	2.60218354346805e-06	2.8519367311355	2
ENSG00000215912.12	TTC34	1	2800905	1_2	0	0.0121338654114416	13.1487734494987	2.660997837813e-06	-2.94878213505868	2
ENSG00000130762.14	ARHGEF16	1	3454845	1_2	0	0.0141082704504572	6.34579581517775	1.49320685798001e-06	-0.611111111111326	1
ENSG00000162591.15	MEGF6	1	3614027	1_2	0	0.0117793847578764	4.71353608998612	9.26039581267956e-07	0.0121951219512208	1
ENSG00000158109.14	TPRG1L	1	3641358	1_2	0	0.0150395601596164	6.91629292928559	1.73487672150908e-06	0.639143730886941	1
ENSG00000116213.15	WRAP73	1	3654319	1_2	0	0.0172512688087804	8.3307185884264	2.39697559483042e-06	0.940298507462562	1
ENSG00000235169.7	SMIM1	1	3772081	1_3	0	0.0363959548624129	12.5752737522274	7.63362236050093e-06	-1.45905247904529	2
ENSG00000130764.9	LRRC47	1	3796513	1_3	0	0.0192704778335395	6.51501551958504	2.09395837275596e-06	0.712238589173731	2
ENSG00000116198.12	CEP104	1	3854983	1_3	0	0.0216803378465906	7.63500240386349	2.76080243466637e-06	-0.943067106774128	3
ENSG00000169598.15	DFFB	1	3857024	1_3	0	0.0159409804182914	4.71423646563765	1.25339078316002e-06	-0.0818425298219426	4
ENSG00000198912.10	C1orf174	1	3891607	1_3	0	0.0392475738084875	13.2974304250222	8.70443621377464e-06	1.50684931506818	1
ENSG00000069424.14	KCNAB2	1	5991653	1_5	0	0.0195372594319883	6.08220322850921	1.98191341116903e-06	0.505128205127954	1
ENSG00000131697.17	NPHP4	1	5897529	1_5	0	0.0170337851318659	4.78004460497838	1.35801078642922e-06	-0.0546874999999862	1
ENSG00000158286.12	RNF207	1	6205436	1_5	0	0.218633079315704	29.6797759137393	0.00010822724288108	2.85557670255089	3
ENSG00000116251.9	RPL22	1	6208961	1_5	0	0.0227698356940136	7.53797863667473	2.86269384762527e-06	-1.05648084435547	2
ENSG00000116237.15	ICMT	1	6235565	1_5	0	0.0252139717568249	8.5081350352609	3.57796214757778e-06	1.07306317187296	2
ENSG00000069812.11	HES2	1	6166880	1_5	0	0.0418154421517245	13.341472262886	9.30466103420029e-06	1.66744414888901	2
ENSG00000187017.15	ESPN	1	6423976	1_5	0	0.15133498457729	25.9130026124142	6.54059384342275e-05	3.35117793614721	2
ENSG00000215788.9	TNFRSF25	1	6465855	1_5	0	0.227805445515185	30.1044844209705	0.000114381398094036	3.62357414448623	1
ENSG00000116273.5	PHF13	1	6433586	1_5	0	0.017567150157114	5.07274355464706	1.48629263860795e-06	0.562372188138734	1
ENSG00000162413.16	KLHL21	1	6572891	1_5	0	0.0239478964608403	8.01809924501658	3.20257201882014e-06	1.14871794871725	1
ENSG00000041988.15	THAP3	1	6625791	1_5	0	0.0171796426386062	4.86095777671378	1.39282348158341e-06	-0.0671641791044753	1
ENSG00000007923.15	DNAJC11	1	6701642	1_5	0	0.0179770069421648	5.29175441521423	1.58663551976479e-06	-0.641791044776052	1
ENSG00000049247.13	UTS2	1	7915535	1_6	0	0.00935163656974081	5.67747036699508	8.85528620638307e-07	1.00489112749022	2
ENSG00000049245.12	VAMP3	1	7781270	1_6	0	0.0238922924056403	12.1108261644952	4.82604866814548e-06	-0.569148936170195	1
ENSG00000116288.12	PARK7	1	7954388	1_6	0	0.0345936364294772	28.2130669080112	1.62782090360801e-05	-4.26085420058632	3
ENSG00000116285.12	ERRFI1	1	8026467	1_6	0	0.0521755815132556	32.058378188872	2.78977354500103e-05	-4.33858267716697	1
ENSG00000162426.14	SLC45A1	1	8319003	1_6	0	0.0103130631330552	8.4973094565747	1.46160229642514e-06	2.26785714285792	1
ENSG00000142599.17	RERE	1	8835484	1_6	0	0.0180279556172896	14.1880094877132	4.26607077309034e-06	-2.60227272727304	1
ENSG00000074800.13	ENO1	1	8887528	1_6	0	0.0540225387210107	20.6794176239916	1.86325973501015e-05	-1.71812080536877	1
ENSG00000180758.11	GPR157	1	9128930	1_6	0	0.0214074826032404	12.6116277234738	4.50294713025685e-06	-1.3346741695573	2
ENSG00000049239.12	H6PD	1	9221777	1_6	0	0.0180693957146619	10.7725002537589	3.24653618295554e-06	-1.41271636563633	2
ENSG00000171621.13	SPSB1	1	9292645	1_6	0	0.0168750775835093	10.1290875865657	2.85086209906195e-06	1.13580246913624	1
ENSG00000171608.15	PIK3CD	1	9688387	1_7	0	0.0255426703637537	8.61314636490872	3.66934233523403e-06	0.931818181818208	1
ENSG00000171603.16	CLSTN1	1	9824341	1_7	0	0.0243568759914151	8.24666828227471	3.3501188634138e-06	-1.00888888888822	1
ENSG00000178585.14	CTNNBIP1	1	9908035	1_7	0	0.0289017221003207	9.70975700653948	4.68049933560128e-06	1.09826589595353	1
ENSG00000173614.13	NMNAT1	1	9944289	1_7	0	0.0272258003160921	9.22859652476288	4.1906020344743e-06	-1.02909090909104	1
ENSG00000162444.11	RBP7	1	9991107	1_7	0	0.0209861713830004	6.76849515485821	2.36911118509702e-06	0.674576271186743	1
ENSG00000130939.18	UBE4B	1	10033012	1_7	0	0.0203871435474032	6.44725167522868	2.19225520604972e-06	-0.862152200669073	2
ENSG00000054523.17	KIF1B	1	10210333	1_7	0	0.0349044968640316	11.5706979717817	6.73598397302585e-06	-1.53114467929364	2
ENSG00000142657.20	PGD	1	10398423	1_7	0	0.0186993234578167	5.66104870993529	1.76556166815444e-06	0.532258064516222	1
ENSG00000175279.21	CENPS	1	10429947	1_7	0	0.0171499381251267	4.8574693327873	1.38941739083014e-06	-0.228239097128005	2
ENSG00000241563.3	CORT	1	10451532	1_7	0	0.0240804804216764	8.10116980273363	3.25366614119124e-06	0.912698412698031	1
ENSG00000204624.7	DISP3	1	11478999	1_9	0	0.014052294404104	6.41581585963871	1.50369320183069e-06	-0.651162790697901	1
ENSG00000130940.14	CASZ1	1	10803870	1_9	0	0.0128139783041141	5.54150036291452	1.18432652438626e-06	-0.526785714285584	1
ENSG00000175262.14	C1orf127	1	10982502	1_9	0	0.0117412863055862	4.71329555846661	9.22997358019985e-07	0.101910828025476	1
ENSG00000120948.16	TARDBP	1	11012522	1_9	0	0.021101293589243	10.2751349262853	3.61623561466769e-06	-1.37174721189581	1
ENSG00000009724.16	MASP2	1	11047382	1_9	0	0.0207771215832421	10.127947037974	3.50967505039649e-06	-1.4934210526311	1
ENSG00000116649.9	SRM	1	11060199	1_9	0	0.0141358443024072	6.47201502889321	1.52588349602672e-06	-0.704272933277421	2
ENSG00000171824.13	EXOSC10	1	11100055	1_9	0	0.0281355061169505	13.0141951799135	6.10705952752212e-06	-1.77482087529908	2
ENSG00000171819.4	ANGPTL7	1	11187963	1_9	0	0.0135656101189312	6.08169306380708	1.37601742860075e-06	-0.6616915422881	1
ENSG00000198793.12	MTOR	1	11262571	1_9	0	0.0353120730904499	15.1836118501946	8.94248897428312e-06	-1.92700729926996	1
ENSG00000132879.13	FBXO44	1	11654311	1_9	0	0.013018893063297	5.6918354076105	1.23590900988323e-06	-0.497076023391864	1
ENSG00000116663.10	FBXO6	1	11658138	1_9	0	0.0220080048892328	10.6752153732683	3.91847811145491e-06	-1.18012422360212	1
ENSG00000011021.21	CLCN6	1	11712172	1_9	0	0.0283737586895775	13.094612558172	6.19683067630274e-06	-1.56201970254045	2
ENSG00000177674.15	AGTRAP	1	11733242	1_9	0	0.0120942357294226	4.99383198526222	1.00733160803395e-06	-0.217782812017206	2
ENSG00000177000.10	MTHFR	1	11804111	1_9	0	0.0119992240159102	4.91912230078629	9.8446637504869e-07	-0.323899344645151	2
ENSG00000116685.15	KIAA2013	1	11926801	1_9	0	0.0135509286444243	6.07142497500001	1.37220752549662e-06	0.541333333333713	1
ENSG00000083444.16	PLOD1	1	11940783	1_9	0	0.0140900161066849	6.4412228114703	1.51370037127212e-06	-0.724137931034664	1
ENSG00000116688.16	MFN2	1	11996888	1_9	0	0.0146358233739209	6.80158340708317	1.66030277380557e-06	1.06923076923099	1
ENSG00000116691.10	MIIP	1	12023126	1_9	0	0.152466704861013	29.4504073014568	7.48904474551401e-05	-2.84892086330987	1
ENSG00000028137.18	TNFRSF1B	1	12163425	1_9	0	0.0304286759037572	13.7616621155732	6.9841579200392e-06	1.48872180451131	1
ENSG00000048707.13	VPS13D	1	12229378	1_9	0	0.0179129614800136	8.71875814035197	2.60484645198525e-06	-1.12820512820481	1
ENSG00000162496.8	DHRS3	1	12610221	1_9	0	0.0586705486121874	20.0611568118068	1.96307199483601e-05	1.99270072992636	1
ENSG00000162493.16	PDPN	1	13605932	1_10	0	0.0210543876993845	5.92819710219347	2.08173457891404e-06	0.552238805970208	1
ENSG00000171729.13	TMEM51	1	15213457	1_11	0	0.0141437385910425	10.1350939806536	2.39084877258724e-06	-1.22699386503102	1
ENSG00000142621.19	FHAD1	1	15247273	1_11	0	0.00821466903032053	4.95887785764851	6.79412585058749e-07	-0.264998402148547	2
ENSG00000142634.12	EFHD2	1	15409565	1_11	0	0.0246784043069938	15.4722532859764	6.36840605986856e-06	1.60000000000111	1
ENSG00000132906.17	CASP9	1	15526794	1_11	0	0.00833645167439345	5.11210038271939	7.10789028723726e-07	-0.382113821138194	1
ENSG00000116138.12	DNAJC16	1	15526794	1_11	0	0.00877094941528367	5.55362093349448	8.12424375458088e-07	-0.643221107163497	2
ENSG00000116771.5	AGMAT	1	15584923	1_11	0	0.00818588074186921	4.93546774884203	6.73835422008482e-07	0.327998768729698	2
ENSG00000197312.11	DDI2	1	15617889	1_11	0	0.00851606009152162	5.35016640590127	7.5991691732901e-07	0.343492134763525	2
ENSG00000162461.7	SLC25A34	1	15735471	1_11	0	0.00800455903135566	4.74213499289666	6.33098712165363e-07	0.0866666666666584	1
ENSG00000162458.12	FBLIM1	1	15756481	1_11	0	0.00862195770151963	5.36680191337169	7.71758745259525e-07	0.790598290598118	1
ENSG00000186510.11	CLCNKA	1	16017907	1_11	0	0.0085262856277506	5.28523029827621	7.51595028629592e-07	-0.714285714285892	1
ENSG00000173641.17	HSPB7	1	16019240	1_11	0	0.0112404202767113	7.83949541895343	1.46970701113114e-06	-1.12729588415992	2
ENSG00000184908.17	CLCNKB	1	16043381	1_11	0	0.0520734746175139	22.2203600540427	1.92986866465336e-05	-2.39230769230717	1
ENSG00000142627.12	EPHA2	1	16156481	1_11	0	0.0148219383867143	10.4356594487142	2.57979387517012e-06	-1.40625	1
ENSG00000142632.16	ARHGEF19	1	16213082	1_11	0	0.00932676876848304	6.17502074992959	9.60571587557383e-07	0.544217687074863	1
ENSG00000132881.11	RSG1	1	16237140	1_11	0	0.00810185444025335	4.86448422494872	6.5732680283275e-07	0.0218978102189806	1
ENSG00000037637.10	FBXO42	1	16352580	1_11	0	0.0190639123298336	12.8444656080095	4.0840229877188e-06	1.5165074360595	2
ENSG00000055070.16	SZRD1	1	16352580	1_11	0	0.00960662683788149	6.43242022451698	1.0306363020394e-06	-0.734936924651524	2
ENSG00000157191.19	NECAP2	1	16440373	1_11	0	0.00802222648787632	4.76059933372607	6.36966593945388e-07	0.0700426247958197	2
ENSG00000058453.16	CROCC	1	16949400	1_12	0	0.018398290150806	5.52190545508589	1.69444132875208e-06	-0.506666666666619	1
ENSG00000117122.13	MFAP2	1	16980375	1_12	0	0.0177937652346896	5.20466024316624	1.54461534922065e-06	-0.208000000000028	1
ENSG00000159363.17	ATP13A2	1	17009758	1_12	0	0.023871255067631	7.99773997388576	3.1842168701105e-06	0.976220746768829	2
ENSG00000117118.9	SDHB	1	17053774	1_12	0	0.0204421294704187	6.52274455195081	2.22390694386722e-06	-0.708154506437634	1
ENSG00000117115.12	PADI2	1	17115232	1_12	0	0.0642846690416854	17.4941763921725	1.87568981024347e-05	-1.98312236286899	1
ENSG00000179051.13	RCC2	1	17439260	1_12	0	0.0339014719487899	11.3431612119333	6.41376088925327e-06	-1.36231884057948	1
ENSG00000142623.9	PADI1	1	17229592	1_12	0	0.0258027800671758	8.73864574487183	3.76071775172022e-06	-1.07471264367854	1
ENSG00000117148.7	ACTL8	1	17784206	1_12	0	0.0381004513646372	12.4601832715542	7.91798466788393e-06	1.37478521884269	2
ENSG00000158816.15	VWA5B1	1	20289228	1_14	0	0.0289642410594457	11.3908005936927	5.50270851203016e-06	1.2415730337078	1
ENSG00000162545.5	CAMK2N1	1	20492442	1_14	0	0.0146200482142644	4.89109684245304	1.19265593103891e-06	-0.107692307692268	1
ENSG00000090432.6	MUL1	1	20500192	1_14	0	0.0161740022017126	5.84922285386926	1.57788654063394e-06	-0.506535848838529	2
ENSG00000183114.7	FAM43B	1	20559125	1_14	0	0.0310435840223774	12.0523714543119	6.24028563655344e-06	-1.31249999999961	1
ENSG00000158825.5	CDA	1	20587958	1_14	0	0.014348746033354	4.71349175497201	1.1280200163851e-06	-0.0805070978988263	3
ENSG00000158828.7	PINK1	1	20633253	1_14	0	0.0155596094369064	5.48181633293199	1.42260155019891e-06	-0.465633298370506	2
ENSG00000117245.12	KIF17	1	20685321	1_14	0	0.0165790059730019	6.08390912109087	1.68229173670741e-06	0.652082398927466	2
ENSG00000189410.11	SH2D5	1	20733213	1_14	0	0.0161872661149739	5.85700354554136	1.58128116863792e-06	-0.466836734693731	1
ENSG00000187980.6	PLA2G2C	1	20174949	1_14	0	0.0336557290291785	12.8240787407081	7.19855428300483e-06	-1.4282389411157	2
ENSG00000142794.18	NBPF3	1	21440283	1_15	0	0.0154118385661258	7.02639809725811	1.80612294104567e-06	0.651942917807926	2
ENSG00000076864.19	RAP1GAP	1	21669538	1_15	0	0.0118614713013062	4.75765023001977	9.41220068799846e-07	-0.028436914149371	2
ENSG00000090686.15	USP48	1	21783303	1_15	0	0.0124047087921971	5.22774486010266	1.0815860138012e-06	0.491611926515209	2
ENSG00000187942.11	LDLRAD2	1	21811974	1_15	0	0.0145424198727323	6.3398234280982	1.5377082610936e-06	0.318840579710191	1
ENSG00000142798.17	HSPG2	1	21859325	1_15	0	0.0122220591845843	5.10136559975202	1.03989846527297e-06	-0.660899653979302	1
ENSG00000142789.19	CELA3A	1	22001714	1_15	0	0.0120058488557494	4.87709356682777	9.76594029365745e-07	0.308931185944526	1
ENSG00000070831.15	CDC42	1	22031964	1_15	0	0.0190198529212718	9.59235537701043	3.04293390995729e-06	-1.03511530226204	2
ENSG00000184677.16	ZBTB40	1	22453334	1_15	0	0.0125223118264364	5.16352633687091	1.07842765505803e-06	0.148437500000082	1
ENSG00000173372.16	C1QA	1	22636557	1_15	0	0.0118965726089768	4.82127015946556	9.56628759270397e-07	-0.323144104803341	1
ENSG00000173369.15	C1QB	1	22653162	1_15	0	0.0128287161315381	5.36645753704903	1.14823557507472e-06	0.295999999999928	1
ENSG00000004487.15	KDM1A	1	23000786	1_16	0	0.0130139153023618	4.84005966943621	1.05055500769585e-06	0.249554367201566	1
ENSG00000169641.13	LUZP1	1	23178302	1_16	0	0.0756453062480506	21.6759033010574	2.73476048403292e-05	-2.25806451612915	1
ENSG00000125945.14	ZNF436	1	23367745	1_16	0	0.0255401625390913	11.2437501677889	4.78955262662014e-06	1.24459234609036	1
ENSG00000204219.9	TCEA3	1	23424647	1_16	0	0.0128733631214157	4.73716033572307	1.01711535210452e-06	0.0296647191527428	2
ENSG00000088280.18	ASAP3	1	23483896	1_16	0	0.185312459228709	30.5839808078286	9.45276230715739e-05	2.84906466116176	2
ENSG00000179546.4	HTR1D	1	23206502	1_16	0	0.0863704291353025	22.9689826415013	3.30877276639555e-05	-2.30400000000032	1
ENSG00000188822.7	CNR2	1	23919433	1_17	0	0.0167314902965559	4.88382042417612	1.36286995742322e-06	-0.257871064467708	1
ENSG00000142676.12	RPL11	1	23691734	1_17	0	0.0179611365677324	5.55278513559057	1.66343099473984e-06	0.426136363636281	1
ENSG00000011007.12	ELOA	1	23743147	1_17	0	0.0166783560681976	4.86253669161864	1.35262135092635e-06	0.344000000000008	1
ENSG00000057757.9	PITHD1	1	23775590	1_17	0	0.0175867705642331	5.36845568900056	1.57469183726178e-06	0.537878787878827	1
ENSG00000117308.14	GALE	1	23800401	1_17	0	0.0203358951122373	6.77735385509066	2.29870669205665e-06	0.689532113446074	2
ENSG00000142661.18	MYOM3	1	24087227	1_17	0	0.0176564547850073	5.34313596472163	1.57347496658028e-06	0.573205088647222	2
ENSG00000142677.3	IL22RA1	1	24143324	1_17	0	0.122171355185804	23.6360898576411	4.81620683023075e-05	-2.65151515151446	1
ENSG00000185436.11	IFNLR1	1	24187118	1_17	0	0.0164409863284686	4.72695014942837	1.29619098323973e-06	-0.119402985074579	1
ENSG00000001460.17	STPG1	1	24417003	1_17	0	0.0166647672514275	4.97121334727555	1.38172545973843e-06	0.473404255319299	1
ENSG00000001461.16	NIPAL3	1	24415622	1_17	0	0.0166561561043405	4.93929260729215	1.37214384829249e-06	-0.399730055536072	2
ENSG00000117602.11	RCAN3	1	24502439	1_17	0	0.0225583923057155	7.79900465767729	2.934319706823e-06	-0.947955390334556	1
ENSG00000169504.14	CLIC4	1	24745177	1_17	0	0.018102359134372	5.63485258087819	1.70128800787731e-06	-0.428977272727649	1
ENSG00000131910.4	NR0B2	1	26914534	1_18	0	0.0186922719208388	7.76580744702328	2.42107818077346e-06	-0.930635838150251	1
ENSG00000117614.9	SYF2	1	25232900	1_18	0	0.0133740325587789	4.73748088426027	1.05674439336007e-06	-0.0623052959501458	1
ENSG00000187010.19	RHD	1	25257119	1_18	0	0.0159782828188402	6.4121382113975	1.70880727546744e-06	0.658227848101495	1
ENSG00000188672.17	RHCE	1	25382613	1_18	0	0.0136938215549963	4.95793143490083	1.13236199862299e-06	-0.165354330708637	1
ENSG00000204178.9	TMEM57	1	25430369	1_18	0	0.013822595769033	5.04602766272945	1.16332038996727e-06	-0.201612903225827	1
ENSG00000117643.14	MAN1C1	1	25771240	1_18	0	0.0140415060743748	5.22015470019157	1.22252337394993e-06	0.258064516128941	1
ENSG00000162430.16	SELENON	1	25799884	1_18	0	0.017913305737426	7.50727652482252	2.24294310329981e-06	-1.06321824451187	2
ENSG00000117640.17	MTFR1L	1	25820023	1_18	0	0.0150669991527368	5.80180090779012	1.45797370385478e-06	-0.639999999999966	1
ENSG00000158006.13	PAFAH2	1	25998029	1_18	0	0.0162906802955484	6.57213909737558	1.78569002607235e-06	0.434108527131723	1
ENSG00000158008.9	EXTL1	1	26020058	1_18	0	0.0219790713020914	9.38363120337807	3.43985688562764e-06	-1.03947368421043	1
ENSG00000158014.14	SLC30A2	1	26028859	1_18	0	0.0405399795702608	15.3107090717154	1.03523497335349e-05	1.6874373351844	2
ENSG00000175087.9	PDIK1L	1	26110771	1_18	0	0.0282026458377674	11.6698222940623	5.48926505911105e-06	-1.26380368098131	1
ENSG00000197245.5	FAM110D	1	26158943	1_18	0	0.0225114842099703	9.65578235937023	3.62536471334244e-06	-1.4070505064085	3
ENSG00000236782.6	RP11-96L14.7	1	26170849	1_18	0	0.0134473649054506	4.82381613744328	1.08190229392733e-06	0.0749966047349943	2
ENSG00000142675.17	CNKSR1	1	26170849	1_18	0	0.014616587180784	5.63380450287092	1.37343420577591e-06	0.375321268371733	2
ENSG00000130695.14	CEP85	1	26233678	1_18	0	0.0439579056940009	16.1831496061715	1.18647925049618e-05	2.07553434393442	2
ENSG00000169442.8	CD52	1	26317723	1_18	0	0.0562064945356668	18.2936342114706	1.71493078597079e-05	-2.59333445829037	2
ENSG00000158062.20	UBXN11	1	26317588	1_18	0	0.075615528561806	21.5729371684781	2.72069824478393e-05	2.96124031007749	1
ENSG00000176092.14	AIM1L	1	26360390	1_18	0	0.0161072968217634	6.39136645177398	1.71702447646454e-06	0.537795371694167	2
ENSG00000176083.17	ZNF683	1	26370675	1_18	0	0.0145768671936285	5.61480720528434	1.36508329218037e-06	-1.02873836466726	3
ENSG00000117682.16	DHDDS	1	26400476	1_18	0	0.0355659405987075	14.3594037854914	8.5178661718839e-06	1.65243305031893	2
ENSG00000198830.10	HMGN2	1	26474738	1_18	0	0.0751067942963974	21.1866708160222	2.65400691629746e-05	-2.81159420289793	1
ENSG00000117676.13	RPS6KA1	1	26529971	1_18	0	0.0133857499958737	4.7531574344567	1.06117012373311e-06	0.0202020202020117	1
ENSG00000117713.18	ARID1A	1	26693253	1_18	0	0.0367847316109523	14.0858562645939	8.64193408948976e-06	-1.69469026548638	1
ENSG00000060642.10	PIGV	1	26787521	1_18	0	0.0416188665356327	15.2499411533318	1.05856741587599e-05	-1.78761061946795	1
ENSG00000175793.11	SFN	1	26863833	1_18	0	0.0219887782955596	9.32697271650419	3.42059701505986e-06	-1.10810810810855	1
ENSG00000142751.14	GPN2	1	26890178	1_18	0	0.0413508725413728	15.1851782506414	1.04728450449539e-05	1.77973568281991	1
ENSG00000090273.13	NUDC	1	26896515	1_18	0	0.0188629679399823	7.97326434104366	2.50845488670398e-06	1.06430255511323	2
ENSG00000174950.10	CD164L2	1	27355003	1_19	0	0.0391852977952862	16.3238871360577	1.06685854629662e-05	-1.67112299465172	1
ENSG00000090020.10	SLC9A1	1	27167335	1_19	0	0.0123049932849408	5.3016095212282	1.08805092913407e-06	0.392307692307664	1
ENSG00000186501.14	TMEM222	1	27335461	1_19	0	0.0244248545002246	11.8108179931639	4.81140669165674e-06	1.30434782608699	1
ENSG00000142765.17	SYTL1	1	27342195	1_19	0	0.0172672724430661	8.51432905236746	2.45207797950434e-06	-0.977097519616006	2
ENSG00000142733.14	MAP3K6	1	27357905	1_19	0	0.0236321576945651	11.4967456000228	4.53146263145315e-06	-1.31686436098148	2
ENSG00000126705.13	AHDC1	1	27604387	1_19	0	0.0130984748285213	5.89370133726725	1.28756439803555e-06	0.515463917525788	1
ENSG00000126709.14	IFI6	1	27671883	1_19	0	0.0115860565578824	4.73136033131611	9.14285377759889e-07	0.0790123456789981	1
ENSG00000130775.15	THEMIS2	1	27877435	1_19	0	0.0296720648891416	13.6654754703788	6.76289465613778e-06	1.64053319050927	2
ENSG00000117748.9	RPA2	1	27914481	1_19	0	0.0125584937156232	5.49479164933286	1.1509299397369e-06	-0.394807790630048	2
ENSG00000130768.14	SMPDL3B	1	27935082	1_19	0	0.0151147053048348	7.25099389234772	1.82792060726842e-06	-0.766650539325576	2
ENSG00000158156.7	XKR8	1	27959314	1_19	0	0.0302985416553339	13.8647810377116	7.00639868260901e-06	1.60773394628487	2
ENSG00000158161.15	EYA3	1	28089646	1_19	0	0.0187301906682167	9.28640026522327	2.90101318593342e-06	-0.854304635761962	1
ENSG00000169403.11	PTAFR	1	28193722	1_19	0	0.0554886094099173	19.6670775421929	1.82013573723385e-05	1.96726190476171	1
ENSG00000130770.17	ATPIF1	1	28235495	1_19	0	0.0127822342045936	5.66207734822555	1.20709839967882e-06	0.204289652036984	2
ENSG00000180198.15	RCC1	1	28510006	1_19	0	0.0183828317571423	9.10877849349842	2.79275384957649e-06	1.15229885057425	1
ENSG00000180098.9	TRNAU1AP	1	28553045	1_19	0	0.013010448794003	5.82980788869083	1.26504690052349e-06	-0.562604340567906	1
ENSG00000188060.7	RAB42	1	28592480	1_19	0	0.0611139745365797	20.5992874812379	2.09967865403549e-05	-2.38461538461583	1
ENSG00000162419.12	GMEB1	1	28666286	1_19	0	0.01162684708574	4.76464478863379	9.23958776711861e-07	-0.074626865671665	1
ENSG00000198492.15	YTHDF2	1	28736724	1_19	0	0.0215921680241062	10.6378842297454	3.83099527510803e-06	-1.61904761904817	1
ENSG00000159023.19	EPB41	1	28886822	1_19	0	0.0558674404950351	19.7327320518486	1.83867977669184e-05	2.09126984127083	1
ENSG00000253304.1	TMEM200B	1	29123661	1_19	0	0.0353359881933255	15.3341424555895	9.03726131670167e-06	-1.61290322580563	1
ENSG00000060656.19	PTPRU	1	29236440	1_19	0	0.0138321563063626	6.41023629520243	1.47884968220489e-06	-0.543604059327259	2
ENSG00000162510.5	MATN1	1	30723617	1_20	0	0.0145065754996877	5.00757783889746	1.21158173341777e-06	0.216730038022848	1
ENSG00000162512.15	SDC3	1	30872105	1_20	0	0.0178376912884572	6.96888522087291	2.07329958461269e-06	0.724293669247899	2
ENSG00000134644.15	PUM1	1	31066204	1_20	0	0.0156763582653952	5.74309175514924	1.50158887043643e-06	0.562499999999841	1
ENSG00000084628.9	NKAIN1	1	31239088	1_20	0	0.0148287365043288	5.21586782807352	1.29000333011838e-06	0.424900054346374	2
ENSG00000060688.12	SNRNP40	1	31294043	1_20	0	0.0147707969338646	5.178725069757	1.27581260539544e-06	-0.157232704402513	1
ENSG00000121766.15	ZCCHC17	1	31294043	1_20	0	0.014683850823328	5.12276789872269	1.25459845601644e-06	0.63977312170526	2
ENSG00000121769.7	FABP3	1	31377211	1_20	0	0.0146194512588393	5.08108913890827	1.23893348579961e-06	0.657894736841945	1
ENSG00000168528.11	SERINC2	1	31409124	1_20	0	0.0152550384565739	5.48468405066934	1.39548453250026e-06	0.815999999999865	1
ENSG00000162517.12	PEF1	1	31640893	1_20	0	0.0143280043186902	4.89013238381659	1.1686014629533e-06	-0.101562500000045	1
ENSG00000084636.17	COL16A1	1	31703950	1_20	0	0.0561370149104695	17.925102827289	1.67830572691633e-05	-1.74210526315849	1
ENSG00000184007.18	PTP4A2	1	31944881	1_20	0	0.0220094627570459	8.96594401376902	3.2912856022284e-06	0.907787481243865	2
ENSG00000084652.15	TXLNA	1	32179560	1_21	0	0.0144734810596798	4.72145216987261	1.13974762838093e-06	0.0748031496062766	1
ENSG00000160051.11	IQCC	1	32205429	1_21	0	0.0144734123766175	4.71710794908637	1.13869353990606e-06	-0.023622047244096	1
ENSG00000084623.11	EIF3I	1	32222176	1_21	0	0.0144903734259978	4.72562733788887	1.14208690891995e-06	-0.00784313725490084	1
ENSG00000160055.19	TMEM234	1	32222176	1_21	0	0.0144903734259978	4.72562733788887	1.14208690891995e-06	0.00784313725490084	1
ENSG00000183615.5	FAM167B	1	32232333	1_21	0	0.0144792360488876	4.71995130125584	1.13983836799936e-06	0.0411620709445514	2
ENSG00000116478.11	HDAC1	1	32291652	1_21	0	0.0272040508742941	10.6665169606378	4.8396762688045e-06	-1.17627272198275	2
ENSG00000162526.6	TSSK3	1	32366691	1_21	0	0.0144823654229763	4.72859218007048	1.14217188798654e-06	-0.0699481865284934	1
ENSG00000225828.1	FAM229A	1	32366691	1_21	0	0.0144823654229763	4.72859218007048	1.14217188798654e-06	-0.0699481865284934	1
ENSG00000160058.18	BSDC1	1	32397196	1_21	0	0.0176920007202607	6.69741897981188	1.97626201135346e-06	-0.713855421686753	1
ENSG00000176261.15	ZBTB8OS	1	32650758	1_21	0	0.0430241461698565	15.2681989752948	1.0956205688469e-05	1.64516129032225	1
ENSG00000162521.18	RBBP4	1	32651536	1_21	0	0.0166136832756192	6.00737118096022	1.66460233366505e-06	0.554572271386439	1
ENSG00000116497.17	S100PBP	1	32815115	1_21	0	0.027886225643368	11.2062121107322	5.2120512955505e-06	1.40243902439019	1
ENSG00000134684.10	YARS	1	32817927	1_21	0	0.0168590145421561	6.19470213226526	1.74185788702212e-06	-0.602870813397088	1
ENSG00000160097.16	FNDC5	1	32872031	1_21	0	0.0147485113271624	5.05943873224067	1.24454508150067e-06	-0.582066390738967	2
ENSG00000004455.16	AK2	1	33080995	1_21	0	0.0169860968302229	6.19743920693331	1.75576333819886e-06	-0.657142857142624	1
ENSG00000142920.16	AZIN2	1	33081259	1_21	0	0.0288778976328201	11.2835056611599	5.43462683960708e-06	-1.21489971346775	1
ENSG00000116525.13	TRIM62	1	33181349	1_21	0	0.0167191459082275	5.98583122953025	1.66916266171658e-06	0.530612244897845	1
ENSG00000184389.9	A3GALT2	1	33321277	1_21	0	0.0154799571721821	5.30720917301307	1.37023818239829e-06	-0.169863758370407	2
ENSG00000134686.18	PHC2	1	33430931	1_21	0	0.0271067332678512	10.3150035021315	4.66344294393031e-06	-1.073732718894	1
ENSG00000121903.14	ZSCAN20	1	33465938	1_21	0	0.0157098883433299	5.37671482928969	1.40880280237615e-06	-0.155405405405402	1
ENSG00000121904.17	CSMD2	1	34165500	1_21	0	0.0195060675364404	7.52732842167146	2.44889798625833e-06	-0.819226349596963	2
ENSG00000188910.7	GJB3	1	34783218	1_22	0	0.0200471472868426	8.74883071200493	2.9252480589625e-06	-1.14737507757401	2
ENSG00000187513.8	GJA4	1	34791862	1_22	0	0.0186196421470477	8.04634099204227	2.49879063103471e-06	-1.04109589041105	1
ENSG00000163866.8	SMIM12	1	34857485	1_22	0	0.0154585391816187	6.2788276720815	1.6188519035893e-06	-0.534578380572127	2
ENSG00000197056.9	ZMYM1	1	35059408	1_22	0	0.0139194864406825	5.2611005460861	1.22140563594431e-06	0.398236465294706	2
ENSG00000020129.15	NCDN	1	35557823	1_22	0	0.0131665045194919	4.72830604201686	1.03833185235679e-06	0.102272727272737	1
ENSG00000116819.6	TFAP2E	1	35573174	1_22	0	0.0223435432723591	9.69043388585185	3.6112318637768e-06	1.06854838709682	1
ENSG00000126067.11	PSMB2	1	35641909	1_22	0	0.015113139261782	6.00415701111948	1.51344565369604e-06	-0.507246376811654	1
ENSG00000142686.7	C1orf216	1	35719866	1_22	0	0.0131557517984015	4.72036526422006	1.03574151164793e-06	-0.0562770562770602	1
ENSG00000134698.10	AGO4	1	35808004	1_22	0	0.0144478743762403	5.60418047438417	1.35044274189304e-06	0.516068052930015	1
ENSG00000092847.11	AGO1	1	35870261	1_22	0	0.0231049337535075	10.1740234768643	3.92064543655586e-06	1.21546961325976	1
ENSG00000092850.11	TEKT2	1	36090234	1_22	0	0.0136461982181373	5.0803043611871	1.15627600315604e-06	-0.312827225130862	1
ENSG00000116863.10	ADPRHL2	1	36088841	1_22	0	0.0148242263773711	5.80989779848184	1.43648348306428e-06	0.437500000000023	1
ENSG00000116871.15	MAP7D1	1	36155585	1_22	0	0.0133725776130679	4.91151220800037	1.09544470535576e-06	0.325925925925963	1
ENSG00000054116.11	TRAPPC3	1	36136601	1_22	0	0.0168665215868886	7.11804036825948	2.00237806307175e-06	-0.757202495196909	2
ENSG00000054118.13	THRAP3	1	36224998	1_22	0	0.0133606055953368	4.89333382451332	1.09041318404262e-06	0.281249999999854	1
ENSG00000142694.6	EVA1B	1	36323945	1_22	0	0.128753614932088	26.9773783225979	5.79321010128097e-05	-2.69367576107916	2
ENSG00000196182.10	STK40	1	36385841	1_22	0	0.0146904776111024	5.83035472892528	1.42853537718802e-06	-0.60101010101014	1
ENSG00000181817.5	LSM10	1	36393562	1_22	0	0.0136368117881172	5.09572803206298	1.15898867682966e-06	0.387779138059708	3
ENSG00000116885.18	OSCP1	1	36451700	1_22	0	0.0277679834124406	10.5338947700367	4.8785799029767e-06	-2.32075471698198	1
ENSG00000116898.11	MRPS15	1	36464387	1_22	0	0.0134356157146169	4.89847222342889	1.09768651504771e-06	-0.051401869158875	1
ENSG00000119535.17	CSF3R	1	36482287	1_22	0	0.0585127463874577	19.0409717680252	1.85823098559501e-05	1.99497487437126	1
ENSG00000163873.9	GRIK3	1	36880237	1_22	0	0.0131741960580014	4.73096862579682	1.03952346215622e-06	0.0747663551402387	1
ENSG00000183317.16	EPHA10	1	37765311	1_23	0	0.0294465493746396	9.14138466118863	4.48958811778882e-06	-1.18072289156674	1
ENSG00000163875.15	MEAF6	1	37476352	1_23	0	0.0215774102422108	6.18010076526009	2.22410343329749e-06	-0.750000000000054	1
ENSG00000163879.10	DNALI1	1	37556733	1_23	0	0.0404929807157233	12.1871125460443	8.23077394311459e-06	-1.52080309128776	3
ENSG00000134697.12	GNL2	1	37596105	1_23	0	0.0238389725998075	7.12837795143636	2.83425132453864e-06	-0.888888888888976	1
ENSG00000169218.13	RSPO1	1	37635248	1_23	0	0.0188875231585779	4.91467716145957	1.54821086285174e-06	-0.191082802547816	1
ENSG00000116922.14	C1orf109	1	37715481	1_23	0	0.0295971434145561	9.19006436815104	4.53657876633534e-06	1.15200000000001	1
ENSG00000134690.10	CDCA8	1	37691932	1_23	0	0.0185597621304633	4.74840399180062	1.46987421964344e-06	-0.193750000000079	1
ENSG00000185090.14	MANEAL	1	37794831	1_23	0	0.0211444309422237	5.98734789152079	2.11149764029771e-06	-0.640287769784105	1
ENSG00000197982.13	C1orf122	1	37803164	1_23	0	0.024510902367411	7.39297469935904	3.02230733793767e-06	0.878571428571385	1
ENSG00000204084.12	INPP5B	1	37943401	1_23	0	0.0783904395073782	18.5641380095465	2.42715769241953e-05	-2.05489343968401	3
ENSG00000183431.11	SF3A3	1	37990434	1_23	0	0.0199060461811287	5.41368427082423	1.79737226854374e-06	-0.674242424242576	1
ENSG00000183386.9	FHL3	1	37996149	1_23	0	0.0302853602176528	9.40941068889003	4.75286275412157e-06	-1.35356420252939	2
ENSG00000183520.11	UTP11	1	38009833	1_23	0	0.0322597084483537	10.0123695876495	5.38712950572471e-06	1.1369047619046	1
ENSG00000185668.7	POU3F1	1	38047752	1_23	0	0.0328530867319727	10.1864792073785	5.58162157702091e-06	1.09065155807393	1
ENSG00000131233.9	GJA9	1	38881233	1_24	0	0.0254867390632429	6.82125805162496	2.89960511774789e-06	-0.806451612903193	1
ENSG00000174574.15	AKIRIN1	1	38991334	1_24	0	0.0249134753952158	6.60460258886036	2.74436019301752e-06	0.648437499999957	1
ENSG00000168653.10	NDUFS5	1	39026255	1_24	0	0.0213206754369458	5.12278239699276	1.82165853562356e-06	0.259012377827607	2
ENSG00000183682.7	BMP8A	1	39524254	1_24	0	0.0207050452793003	4.84422347798419	1.67286332629572e-06	-0.078486807615889	2
ENSG00000090621.13	PABPC4	1	39529402	1_24	0	0.0691708009687487	16.4042006376992	1.89250912714397e-05	-1.87586206896494	1
ENSG00000163909.7	HEYL	1	39640410	1_24	0	0.0204826063861331	4.74155077346289	1.61981617080083e-06	-0.116299622997238	2
ENSG00000116983.12	HPCAL4	1	39693503	1_24	0	0.0210075149995107	4.98209544408545	1.74560843222007e-06	0.369432917248199	2
ENSG00000084072.16	PPIE	1	39738050	1_25	0	0.0551498500390129	18.4270500962382	1.69496313936474e-05	-1.9457364341095	1
ENSG00000198754.5	OXCT2	1	39779987	1_25	0	0.0187132577115604	8.20471923102239	2.56078565340357e-06	0.878712871287355	1
ENSG00000116985.11	BMP8B	1	39789001	1_25	0	0.0129796187955081	4.71851256857496	1.02147362979997e-06	-0.0984848484848419	1
ENSG00000043514.15	TRIT1	1	39883661	1_25	0	0.0135586023052368	5.13680770110412	1.16163138145252e-06	0.31682066000352	2
ENSG00000116990.10	MYCL	1	39877760	1_25	0	0.0299967217693755	12.6551697039778	6.3314309347441e-06	-1.47200000000012	1
ENSG00000168389.17	MFSD2A	1	39952917	1_25	0	0.0150701573344213	6.14066543703843	1.54345271234738e-06	0.620155038759752	1
ENSG00000131236.16	CAP1	1	40039889	1_25	0	0.0151698614735237	6.2065316860731	1.57032916771627e-06	0.695246456223322	2
ENSG00000131238.16	PPT1	1	40085196	1_25	0	0.0141766563691768	5.55388465607497	1.31319969783709e-06	0.581702151985168	2
ENSG00000084073.8	ZMPSTE24	1	40257946	1_25	0	0.0172375595417121	7.33239265850155	2.10805335547364e-06	-0.796208530805541	1
ENSG00000049089.13	COL9A2	1	40312895	1_25	0	0.0145164893921912	5.76295684276488	1.39529832839622e-06	0.494794435690218	2
ENSG00000084070.11	SMAP2	1	40345111	1_25	0	0.0139462360988055	5.40099350707472	1.25629251993561e-06	0.4049079754602	1
ENSG00000187815.9	ZFP69	1	40477181	1_25	0	0.0134377710924702	5.06847874795558	1.13596506166214e-06	-0.349397590361301	1
ENSG00000164002.11	EXO5	1	40508257	1_25	0	0.0378068107189115	14.99736327396	9.4568186297073e-06	-2.23569701299657	4
ENSG00000117010.15	ZNF684	1	40531781	1_25	0	0.0140134270174133	5.47456637605975	1.27954094372464e-06	-0.480000000000265	1
ENSG00000117016.9	RIMS3	1	40664752	1_25	0	0.022361883021264	9.74991225068963	3.63637935883233e-06	-1.20000000000018	1
ENSG00000066136.20	NFYC	1	40688735	1_25	0	0.0153613909561713	6.35322514230082	1.62773946734259e-06	1.02362204724405	1
ENSG00000117013.14	KCNQ4	1	40783570	1_25	0	0.0139237085524411	5.44038714934308	1.26341152959452e-06	-0.318471337579609	1
ENSG00000179862.6	CITED4	1	40863178	1_25	0	0.0393409432105668	15.2149914968106	9.98335667937493e-06	-1.60135135135048	1
ENSG00000171790.15	SLFNL1	1	41022834	1_25	0	0.0393267967142359	15.3770489756612	1.0086062997326e-05	-1.92413371175598	2
ENSG00000010803.16	SCMH1	1	41309917	1_25	0	0.0498443935984341	17.3594214622073	1.44315065130571e-05	-2.00680272108719	1
ENSG00000204060.6	FOXO6	1	41363187	1_25	0	0.0131796173234779	4.84563413871954	1.06515675630709e-06	-0.159763313609488	1
ENSG00000197273.3	GUCA2A	1	41736838	1_26	0	0.0302420915493439	10.4651756862306	5.27859634709798e-06	-2.19777777777793	1
ENSG00000186973.10	FAM183A	1	43114590	1_26	0	0.0269892525808836	7.96985961047804	3.58758033359532e-06	0.853037565566088	3
ENSG00000127124.14	HIVEP3	1	42035651	1_26	0	0.0227926841438695	7.21936045116492	2.74444355928658e-06	-1.37724550898143	1
ENSG00000198815.8	FOXJ3	1	42336538	1_26	0	0.0196157127277796	5.20050360932187	1.70141242624279e-06	-0.493150684931612	1
ENSG00000177181.14	RIMKLA	1	42381115	1_26	0	0.01911039137196	4.8715654192723	1.55273815828677e-06	-0.226129620748121	2
ENSG00000066185.12	ZMYND12	1	42452404	1_26	0	0.019804349792907	5.14133029943023	1.69822879148035e-06	-0.192982456140275	1
ENSG00000127125.8	PPCS	1	42455540	1_26	0	0.0209013257365206	5.87599419926607	2.04840250153886e-06	-0.867187499999975	1
ENSG00000186409.14	CCDC30	1	42464495	1_26	0	0.0203168797158813	5.36760134086562	1.81885202403673e-06	0.261904761904789	1
ENSG00000117385.15	P3H1	1	42767206	1_26	0	0.0384500271735706	11.2074187750397	7.18724346524779e-06	1.15580493419106	2
ENSG00000164008.14	C1orf50	1	42767127	1_26	0	0.0198712264029669	5.37515683019344	1.78145935127221e-06	0.873993839751884	2
ENSG00000274386.5	TMEM269	1	42785273	1_26	0	0.0263429612122357	7.94952322799088	3.49273616176144e-06	0.918968692449177	1
ENSG00000177868.11	SVBP	1	42831411	1_26	0	0.0198680930573265	5.16506468410692	1.71155971431104e-06	-0.00719424460431383	1
ENSG00000164010.13	ERMAP	1	42817988	1_26	0	0.0188271959985122	4.71592923507591	1.48085668101953e-06	0.0803021771358104	2
ENSG00000164011.17	ZNF691	1	42845892	1_26	0	0.0188576667767559	4.74132962413706	1.49124229248858e-06	-0.220858895705469	1
ENSG00000117394.20	SLC2A1	1	42959206	1_26	0	0.0246059931324779	7.22142318790051	2.96362875674561e-06	0.732181425486061	1
ENSG00000117395.12	EBNA1BP2	1	43171303	1_26	0	0.020326434018444	5.36814025858342	1.81989006734574e-06	-0.296705184583608	2
ENSG00000253313.5	C1orf210	1	43285638	1_26	0	0.0554127268521537	14.9943359214867	1.38578821613286e-05	-1.60805084745658	1
ENSG00000066056.13	TIE1	1	43300755	1_27	0	0.0348683723108429	12.8749106406397	7.48748565950027e-06	1.42197580270119	2
ENSG00000117400.16	MPL	1	43337551	1_27	0	0.0349973325585163	12.8995732651476	7.52957378493448e-06	1.44881889763714	1
ENSG00000117399.13	CDC20	1	43359194	1_27	0	0.0562164404920461	17.5365367526841	1.64424783560526e-05	1.86043712723641	2
ENSG00000066322.14	ELOVL1	1	43367735	1_27	0	0.0647350500613135	19.1138361915193	2.06370422589814e-05	2.03326403326423	1
ENSG00000159479.16	MED8	1	43389955	1_27	0	0.0147691686093744	5.01986577725354	1.23654025486075e-06	-0.259541984732859	1
ENSG00000142949.16	PTPRF	1	43526177	1_27	0	0.0170103503875486	6.2776656424767	1.78103127565429e-06	-0.503759398496327	1
ENSG00000126091.19	ST3GAL3	1	43705540	1_27	0	0.015079403703922	5.18542991056432	1.3041544940506e-06	0.139860139860155	1
ENSG00000117408.10	IPO13	1	43947230	1_27	0	0.0175546334278994	6.68564559807208	1.95747048222901e-06	-0.757575757575668	1
ENSG00000117410.13	ATP6V0B	1	43974045	1_27	0	0.04449241593168	15.5624092144734	1.15484294355848e-05	-1.71810699588427	1
ENSG00000117411.16	B4GALT2	1	43982438	1_27	0	0.0143341377853788	4.74038123065741	1.13330016037271e-06	-0.159574468085116	1
ENSG00000159214.12	CCDC24	1	43991070	1_27	0	0.0144443623445716	4.80184343917461	1.15682183160168e-06	0.0884857544243493	3
ENSG00000196517.11	SLC6A9	1	44031577	1_27	0	0.020628851649128	8.03139962677807	2.76328954810392e-06	-0.744525547445225	1
ENSG00000178028.13	DMAP1	1	44205301	1_27	0	0.0178428465389032	6.56476323540768	1.95363448760967e-06	-0.325757575757653	1
ENSG00000198520.10	C1orf228	1	44672527	1_28	0	0.0193098071983665	5.14650398043955	1.65748785976472e-06	-0.160809907571108	2
ENSG00000142937.11	RPS8	1	44775613	1_28	0	0.0372986787912127	11.8534016531302	7.37388830067103e-06	-2.13186813186885	1
ENSG00000142959.4	BEST4	1	44787956	1_28	0	0.025777674495343	8.74443743887967	3.75954870898028e-06	1.84375000000016	1
ENSG00000117425.13	PTCH2	1	44842737	1_28	0	0.0492027168177315	15.282719359107	1.25415099626567e-05	-2.45736434108573	1
ENSG00000126107.14	HECTD3	1	45011467	1_28	0	0.0183400270689931	4.78447277537678	1.46350484866272e-06	0.141153081510919	1
ENSG00000126088.13	UROD	1	45012003	1_28	0	0.0324696025233912	10.6077610313472	5.74461337877082e-06	-2.197183098592	1
ENSG00000070759.16	TESK2	1	45491618	1_28	0	0.0238082638083128	6.79439968649239	2.69798122246157e-06	-0.206106870229045	1
ENSG00000280670.2	CCDC163	1	45499635	1_28	0	0.0216284625757547	6.02300219783993	2.17269505861983e-06	0.375999999999888	1
ENSG00000132763.14	MMACHC	1	45499635	1_28	0	0.0183497859005837	4.76747049326745	1.45908005468599e-06	0.162268144253608	2
ENSG00000117450.13	PRDX1	1	45523019	1_28	0	0.0240018141931538	6.85902984763959	2.74578714659408e-06	-0.207692307692323	1
ENSG00000117448.13	AKR1A1	1	45550079	1_28	0	0.0228608138930884	6.76750105866884	2.58035896098049e-06	-0.028988753449106	2
ENSG00000132780.16	NASP	1	45583288	1_28	0	0.0188774129606273	5.04423394660259	1.58817297863522e-06	-0.409090909091001	1
ENSG00000159588.14	CCDC17	1	45624129	1_28	0	0.047042142758059	14.8845746388515	1.16784076096842e-05	-2.77037037037088	1
ENSG00000159592.10	GPBP1L1	1	45687876	1_28	0	0.0397487871972329	13.1783829448893	8.73667360408373e-06	-2.64102737686377	2
ENSG00000159596.6	TMEM69	1	45687531	1_28	0	0.0224558329509733	8.21886174388339	3.07822917036861e-06	-2.20161290322527	1
ENSG00000086015.20	MAST2	1	45789046	1_28	0	0.0212562967321379	7.66034018064317	2.71578738010358e-06	-2.10399999999984	1
ENSG00000117472.9	TSPAN1	1	46174934	1_28	0	0.0183165354392605	4.81056928042557	1.46960259365767e-06	-0.709677419355068	1
ENSG00000085998.13	POMGNT1	1	46207228	1_28	0	0.0202384610076485	6.82900392362503	2.30512750186573e-06	1.49598406951257	2
ENSG00000171357.5	LURAP1	1	46204587	1_28	0	0.0255955268562336	8.68401954234668	3.70719107720853e-06	1.84615384615366	1
ENSG00000085999.11	RAD54L	1	46248570	1_28	0	0.0198176119560047	5.39593015680827	1.78351902178778e-06	0.414587332053753	1
ENSG00000173660.11	UQCRH	1	46300911	1_28	0	0.0189245197532456	4.99210169746752	1.57568135803884e-06	-0.0191337710180976	2
ENSG00000117481.10	NSUN4	1	46341925	1_28	0	0.025494323056407	8.10750470696105	3.44739303468495e-06	-1.40624999999972	1
ENSG00000117480.15	FAAH	1	46392353	1_28	0	0.0195963900362519	5.40823502009441	1.76763151694526e-06	0.757382663781473	3
ENSG00000079277.19	MKNK1	1	46574922	1_29	0	0.0152833541733961	4.80419505440086	1.22461454933513e-06	0.307497283248199	2
ENSG00000142961.14	MOB3C	1	46617353	1_29	0	0.0153363097750238	4.83700465627801	1.2372500590742e-06	-0.335664335664303	1
ENSG00000186118.8	TEX38	1	46668649	1_29	0	0.0153159634085113	4.82441010680871	1.23239135819895e-06	-0.271428571428653	1
ENSG00000123472.12	ATPAF1	1	46673908	1_29	0	0.0152956270441416	4.81180745699611	1.22753994146525e-06	-0.267305238360156	2
ENSG00000159658.10	EFCAB14	1	46719410	1_29	0	0.0160645535689881	5.27708324877462	1.4139130800065e-06	-0.226027397260309	1
ENSG00000142973.13	CYP4B1	1	46815187	1_29	0	0.0189439383622948	6.84226976894859	2.16187495640468e-06	-0.787709497206689	1
ENSG00000186377.7	CYP4X1	1	47024114	1_29	0	0.0202638815808972	7.48225666076735	2.5288050257963e-06	-1.02941176470618	1
ENSG00000162366.7	PDZK1IP1	1	47191326	1_29	0	0.0151639725647629	4.7298109741094	1.19623603328901e-06	0.0955414012738545	1
ENSG00000162367.11	TAL1	1	47227548	1_29	0	0.0233223208118618	8.819069098466	3.43047782204581e-06	1.18548387096765	1
ENSG00000123473.15	STIL	1	47314279	1_29	0	0.0574646422445312	17.452521392035	1.67270360101126e-05	-2.23577235772378	1
ENSG00000162368.13	CMPK1	1	47333764	1_29	0	0.0655605512920241	18.7270525597633	2.04772735442533e-05	-2.32378870156843	2
ENSG00000186790.5	FOXE3	1	47391589	1_29	0	0.0218746163546312	8.20937459639669	2.99509514831684e-06	1.27737226277363	1
ENSG00000117834.12	SLC5A9	1	48216565	1_30	0	0.014766635528902	4.9157250758105	1.21067966300478e-06	0.270825123738129	4
ENSG00000132122.11	SPATA6	1	48472019	1_30	0	0.018135798168068	6.86592462929717	2.07680543246161e-06	-0.782940366231332	2
ENSG00000185104.19	FAF1	1	50913813	1_32	0	0.0145229231671067	5.9603614246729	1.44373252528831e-06	0.486754966887125	1
ENSG00000123091.4	RNF11	1	51235789	1_32	0	0.0155060251936411	6.58153103218566	1.70210961185185e-06	0.670186571428052	2
ENSG00000169213.6	RAB3B	1	51972739	1_33	0	0.0296092158385111	11.7217709514495	5.78868932920356e-06	1.34913465840042	2
ENSG00000085831.15	TTC39A	1	51344853	1_33	0	0.0155695804710737	5.60875090073638	1.45647544892543e-06	-0.427502752272635	2
ENSG00000117859.18	OSBPL9	1	51675918	1_33	0	0.0287098189567866	11.4275123485447	5.47195174296849e-06	1.30084745762669	1
ENSG00000078618.21	NRDC	1	51826904	1_33	0	0.0349212577458805	13.2977977906948	7.74514775758383e-06	-1.4861690316339	3
ENSG00000198841.3	KTI12	1	52033817	1_33	0	0.0182400084652491	7.11117565917928	2.16334880366435e-06	0.740429248232147	2
ENSG00000157077.14	ZFYVE9	1	52142437	1_33	0	0.0797106359464536	21.2547053645363	2.82573524602913e-05	2.06143344710005	1
ENSG00000154222.14	CC2D1B	1	52352516	1_33	0	0.0153866490063159	5.49664552718752	1.41059351600265e-06	0.574803149606249	1
ENSG00000134748.12	PRPF38A	1	52400660	1_33	0	0.0471537910982667	16.1764308850086	1.2722118229185e-05	-1.88571428571498	1
ENSG00000134744.13	ZCCHC11	1	52538149	1_33	0	0.0244232482774649	9.88665229671023	4.02728895167407e-06	-1.357664233577	1
ENSG00000116157.5	GPX7	1	52587891	1_33	0	0.0262205620106475	10.5629640122996	4.61942480278766e-06	-1.33063112304433	3
ENSG00000162378.12	ZYG11B	1	52732898	1_33	0	0.0227709631873952	9.22000942603461	3.5016511037522e-06	1.12222222222262	1
ENSG00000121310.16	ECHDC2	1	52927236	1_33	0	0.0142815265433822	4.78982432741903	1.14091771219662e-06	-0.12219318937492	2
ENSG00000116171.17	SCP2	1	52926925	1_33	0	0.0143682334513346	4.84721451923186	1.16159764166022e-06	0.307287875394717	2
ENSG00000174348.13	PODN	1	53061947	1_33	0	0.0482121065585551	16.3898582633675	1.31792716959336e-05	1.77483443708681	1
ENSG00000162383.11	SLC1A7	1	53125199	1_33	0	0.0167177021996306	6.28383157347534	1.75210942705601e-06	-0.653846153846055	1
ENSG00000157184.6	CPT2	1	53196294	1_33	0	0.0169860216624801	6.43494581472371	1.82304199686079e-06	0.682936628663237	2
ENSG00000162384.13	C1orf123	1	53220711	1_33	0	0.0189207792717775	7.45920042471419	2.35391838784406e-06	0.930443894127792	2
ENSG00000174332.5	GLIS1	1	53733252	1_33	0	0.032125957248602	12.500490498409	6.69797060123827e-06	1.53094304947519	2
ENSG00000162398.11	LEXM	1	54805572	1_34	0	0.00986019550242245	4.85263290956823	7.98037079737676e-07	-0.342391304347905	1
ENSG00000058804.11	NDC1	1	53838107	1_34	0	0.00984463963543436	4.84502298220113	7.9552855021378e-07	0.184931506849317	1
ENSG00000058799.14	YIPF1	1	53889688	1_34	0	0.0184102985425532	10.8181717781129	3.32181016594696e-06	-1.20797744352209	2
ENSG00000211452.10	DIO1	1	53899521	1_34	0	0.00987569070804561	4.88310416816819	8.04310196640882e-07	-0.212237093690369	1
ENSG00000116209.11	TMEM59	1	54014725	1_34	0	0.0219244628516735	12.3873312709256	4.52967267009326e-06	-1.36950246648763	2
ENSG00000116221.15	MRPL37	1	54183963	1_34	0	0.0173646765896865	10.183753619322	2.94940687607078e-06	-1.13641285905251	2
ENSG00000215883.10	CYB5RL	1	54154524	1_34	0	0.0342784011763576	16.6925893072579	9.54342733869879e-06	1.71011237718111	3
ENSG00000157216.15	SSBP3	1	54413433	1_34	0	0.0117995300288591	6.45536426524918	1.2704148722423e-06	-0.865184237890257	2
ENSG00000162390.17	ACOT11	1	54543040	1_34	0	0.0179882619535195	10.5982851540808	3.17969093866775e-06	1.13664596273304	1
ENSG00000162391.11	FAM151A	1	54623490	1_34	0	0.0166997337308177	9.82984104664456	2.7378909567728e-06	-1.16481481481526	1
ENSG00000184313.19	MROH7	1	54608974	1_34	0	0.0381982831960628	17.7838804441536	1.13300148695015e-05	1.86132511556315	1
ENSG00000243725.6	TTC4	1	54715730	1_34	0	0.0132664432533054	7.6418545176747	1.69088228745179e-06	0.834585207501777	2
ENSG00000162396.5	PARS2	1	54764560	1_34	0	0.00973449944650895	4.73868661492936	7.69363747856117e-07	-0.0793650793651087	1
ENSG00000006555.10	TTC22	1	54795252	1_34	0	0.010402756607831	5.4311164238415	9.42318365929193e-07	0.452229299363177	1
ENSG00000116133.11	DHCR24	1	54887670	1_34	0	0.0108022384987546	5.73004089973	1.03236099882419e-06	-0.572727272726962	1
ENSG00000143001.4	TMEM61	1	54980410	1_34	0	0.00989866039915777	4.88045983697412	8.05744358756037e-07	0.124183006535937	1
ENSG00000169174.10	PCSK9	1	55038977	1_34	0	0.00973169221298253	4.73681828412654	7.68838627849084e-07	0.0522388059701348	1
ENSG00000162402.13	USP24	1	55208131	1_34	0	0.040047155987231	17.6482813663404	1.17878392311886e-05	1.85714285714277	1
ENSG00000162407.8	PLPP3	1	56645496	1_36	0	0.0161139979522105	4.81873686990558	1.29508007495204e-06	-0.153225806451641	1
ENSG00000162409.10	PRKAA2	1	56643094	1_36	0	0.016161864943524	4.84688007510575	1.30651335409238e-06	0.165948275862152	1
ENSG00000187889.12	C1orf168	1	56795349	1_36	0	0.0159910381581637	4.74606089231618	1.26581451423514e-06	0.0835300588642525	2
ENSG00000173406.15	DAB1	1	58546315	1_37	0	0.014751383494208	4.74159685281638	1.16658794720924e-06	-0.188405797101373	1
ENSG00000162600.11	OMA1	1	58546313	1_37	0	0.0163000441098635	5.68857481246702	1.54650867063847e-06	0.571981191264027	2
ENSG00000184292.6	TACSTD2	1	58577785	1_37	0	0.0160725341777573	5.55520612952082	1.48917124574629e-06	-0.546762589927942	1
ENSG00000162601.9	MYSM1	1	58696006	1_37	0	0.0244405339927225	9.53825623857803	3.88812108394789e-06	1.07806354115555	2
ENSG00000172456.17	FGGY	1	59521261	1_38	0	0.0181816507005947	6.06365673418316	1.83877259884963e-06	-0.531623147336044	2
ENSG00000134709.10	HOOK1	1	59814713	1_38	0	0.0157861511031866	4.72272283669671	1.24345141215478e-06	0.133126934984528	1
ENSG00000134716.9	CYP2J2	1	59926822	1_38	0	0.0189210631215541	6.44227450380867	2.03303505066869e-06	0.700163630691865	2
ENSG00000162604.12	TM2D1	1	61723869	1_39	0	0.0136895021672812	5.74281145784755	1.31121019895077e-06	0.539473684210486	1
ENSG00000240563.1	L1TD1	1	62194418	1_39	0	0.0285369308061986	12.7242542539736	6.05619299174613e-06	1.41325866750049	2
ENSG00000116641.17	DOCK7	1	62688195	1_39	0	0.0191666372380962	8.93620154274054	2.85666282929806e-06	1.11417322834701	1
ENSG00000125703.14	ATG4C	1	62784304	1_39	0	0.0214098899856207	9.98811443065982	3.56662993685837e-06	-1.43210657823628	2
ENSG00000187140.5	FOXD3	1	63322827	1_40	0	0.0395600148171136	13.8962611343669	9.1688426101712e-06	1.33712121212156	1
ENSG00000088035.15	ALG6	1	63367779	1_40	0	0.0221258394959062	8.62896669370145	3.18433430759309e-06	-1.06880042870018	2
ENSG00000203965.12	EFCAB7	1	63523814	1_40	0	0.0148642069650365	4.76675045974024	1.18174634128228e-06	0.0526315789473786	1
ENSG00000162437.14	RAVER2	1	64745289	1_41	0	0.024920289896632	10.3133587188723	4.28660355058217e-06	1.24713958810157	1
ENSG00000162434.11	JAK1	1	64869640	1_41	0	0.01419531903452	4.88782868263765	1.15723414340476e-06	-0.0453206353297374	2
ENSG00000162433.14	AK4	1	65139799	1_41	0	0.0139448775896868	4.75203347878046	1.10523417055035e-06	0.0526315789473616	1
ENSG00000116675.15	DNAJC6	1	65248258	1_41	0	0.0141319510121506	4.86497034811915	1.14668049827685e-06	0.132600949421254	2
ENSG00000213625.8	LEPROT	1	65428277	1_41	0	0.014159018546426	4.88966544928613	1.15470860420403e-06	-0.368258132393568	2
ENSG00000116678.19	LEPR	1	65428386	1_41	0	0.0313514150569183	12.230998897989	6.39556887455282e-06	-1.56692913385853	1
ENSG00000162594.15	IL23R	1	67138536	1_42	0	3.69996049354171e-08	43.2567528723544	2.66938433721848e-11	10.2599061522036	2
ENSG00000118473.21	SGIP1	1	66530457	1_42	0	9.9861189317707e-09	7.71796108774142	1.28546253703428e-12	1.6229183762087	2
ENSG00000152760.9	TCTEX1D1	1	66752321	1_42	0	3.45684779246014e-07	50.5136717517377	2.91238845646131e-10	-4.36195310973558	3
ENSG00000152763.16	WDR78	1	66924785	1_42	0	5.66402751367434e-08	20.8344565741953	1.96819279264632e-11	1.577464788732	1
ENSG00000198160.14	MIER1	1	66924733	1_42	0	4.84432197689344e-08	20.3908864961762	1.64751437833391e-11	-1.49650349650364	1
ENSG00000116704.7	SLC35D1	1	67060625	1_42	0	1.5010164222673e-08	13.078614310994	3.27421566477678e-12	-1.04166666666646	1
ENSG00000081985.10	IL12RB2	1	67307648	1_42	0	9.90548165713534e-09	6.45987118842539	1.06723377694689e-12	1.11384615384619	1
ENSG00000116717.11	GADD45A	1	67684588	1_42	0	1.24191460448841e-08	7.52549521692208	1.55878753371636e-12	1.25000000000012	1
ENSG00000172380.5	GNG12	1	67833648	1_42	0	1.80277600625445e-08	13.6296484139658	4.09813752095361e-12	-1.58391927122484	2
ENSG00000172410.4	INSL5	1	66801397	1_42	0	1.63091838367713e-07	26.892254981363	7.3150879843284e-11	2.16326530612216	1
ENSG00000116729.13	WLS	1	68232448	1_43	0	0.018559541475228	6.3996220389592	1.98098721847068e-06	0.640668523676914	1
ENSG00000033122.18	LRRC7	1	69567941	1_44	0	0.223074802955705	29.1878245218241	0.000108595630266885	2.78044280442825	1
ENSG00000197568.13	HHLA3	1	70362560	1_44	0	0.0189530736274219	5.09070085356396	1.6092270809543e-06	0.442307692307771	1
ENSG00000116761.11	CTH	1	70411075	1_44	0	0.0683258257806164	17.3715780980125	1.97963110005366e-05	1.9685039370078	1
ENSG00000050628.20	PTGER3	1	71047606	1_45	0	0.013183662118017	5.17763421664097	1.13848558271558e-06	0.385044812621081	2
ENSG00000132485.13	ZRANB2	1	71080715	1_45	0	0.0145810895622914	6.13266412803021	1.49141759771603e-06	-0.661328763330477	2
ENSG00000172260.14	NEGR1	1	72284787	1_46	0	0.0199920732387084	6.75611693518822	2.25276088826261e-06	0.887499999999885	1
ENSG00000254685.6	FPGT	1	74198025	1_47	0	0.0200752396118105	5.11080836225271	1.71123809533946e-06	0.406902206840634	2
ENSG00000116783.14	TNNI3K	1	74211842	1_47	0	0.0216535597679214	5.83029018319293	2.1056179753172e-06	-0.654098142766859	3
ENSG00000116791.13	CRYZ	1	74702183	1_47	0	0.0195656424224834	4.86647861204126	1.58806778824595e-06	-0.271065615715908	5
ENSG00000162623.15	TYW3	1	74728881	1_47	0	0.0227454215088418	6.29821358473531	2.38930438043128e-06	0.659220984083096	2
ENSG00000137968.16	SLC44A5	1	75397404	1_47	0	0.0227554994916885	6.30242758370718	2.39196236765436e-06	-0.658536585365818	1
ENSG00000137955.15	RABGGTB	1	75786199	1_47	0	0.021307129125366	5.67692767619259	2.01742967513384e-06	-0.520516971423873	2
ENSG00000057468.6	MSH4	1	75779738	1_47	0	0.0192576659990956	4.71573771791648	1.51465386712098e-06	-0.0110418927325923	3
ENSG00000117069.14	ST6GALNAC5	1	76867670	1_48	0	0.00935129074629426	4.86410768476197	7.58638443909692e-07	-0.248640031868475	2
ENSG00000142892.14	PIGK	1	77228410	1_48	0	0.00925150202240688	4.76259457669493	7.34879219410531e-07	0.181208053691321	1
ENSG00000154027.18	AK5	1	77289168	1_48	0	0.0123123420892686	7.46847237807135	1.53367224516016e-06	-0.717741935483718	1
ENSG00000077254.14	USP33	1	77759973	1_48	0	0.0118610648376983	7.11480495952121	1.40749475344761e-06	0.99999999999962	1
ENSG00000162614.18	NEXN	1	77888019	1_48	0	0.00927242530663119	4.78395929469217	7.39845309638527e-07	0.0170355671314743	2
ENSG00000162616.8	DNAJB4	1	77979478	1_48	0	0.0175293502633782	10.8185920075615	3.16298161444251e-06	-1.42144177449189	1
ENSG00000137960.5	GIPC2	1	77979050	1_48	0	0.0132677553788817	8.17662580950978	1.80938791242434e-06	0.852861035422765	1
ENSG00000122420.9	PTGFR	1	78303991	1_48	0	0.00926570462118526	4.7771051303985	7.38249830422156e-07	0.0978260869565748	1
ENSG00000162618.13	ADGRL4	1	79000017	1_48	0	0.00964421906441471	5.15597199571435	8.29349757603894e-07	0.287477934404663	3
ENSG00000137941.16	TTLL7	1	83998735	1_51	0	0.0266557503409346	9.51876640130741	4.23186384820666e-06	-1.15804597701175	1
ENSG00000203943.8	SAMD13	1	84298566	1_51	0	0.0169221030600881	5.19811859968809	1.46710306824028e-06	0.356956523584641	2
ENSG00000171517.5	LPAR3	1	84893414	1_52	0	0.0677304178107079	16.237201470252	1.83423526803677e-05	-1.68504325872021	2
ENSG00000117133.10	RPF1	1	84478281	1_52	0	0.0610054231318702	15.2246947525505	1.54909175814818e-05	-1.6959791913421	3
ENSG00000174021.10	GNG5	1	84506653	1_52	0	0.0416806174092755	11.5578535218677	8.03473273708516e-06	1.50568181818202	1
ENSG00000122432.17	SPATA1	1	84506406	1_52	0	0.030892879300412	8.69259636572484	4.47886535906629e-06	-1.21176470588262	1
ENSG00000117151.12	CTBS	1	84569564	1_52	0	0.0269021866790944	7.37332535409662	3.3083472342113e-06	0.907343361716788	4
ENSG00000117155.16	SSX2IP	1	84698351	1_52	0	0.0328817760820812	9.28844574612962	5.09399391521914e-06	1.01129032258077	1
ENSG00000153898.12	MCOLN2	1	84998055	1_52	0	0.0255322251033613	6.87535680837906	2.92781756421205e-06	-0.810113805131294	2
ENSG00000162643.12	WDR63	1	84999343	1_52	0	0.0209625083087076	4.99882045123678	1.74771611726385e-06	-0.369230769230648	1
ENSG00000055732.12	MCOLN3	1	85030801	1_52	0	0.0204079968011298	4.74397980296585	1.61474264295331e-06	-0.137560108334746	2
ENSG00000097096.8	SYDE2	1	85201203	1_52	0	0.0251080562053967	6.71580416331132	2.81236199938052e-06	-0.701834862385164	1
ENSG00000142867.12	BCL10	1	85276340	1_52	0	0.0205408158494449	4.80564020366434	1.64637607722465e-06	0.179368694626408	3
ENSG00000117174.10	ZNHIT6	1	85708260	1_52	0	0.0207382718315796	4.89658095792637	1.69365757043904e-06	0.255915493235651	3
ENSG00000122417.15	ODF2L	1	86393541	1_53	0	0.0216420637980306	5.08869677896129	1.83681472286994e-06	-0.387596899224686	1
ENSG00000137975.7	CLCA2	1	86424561	1_53	0	0.0208053343529606	4.71380481139015	1.63571034534027e-06	0.0329670329670174	1
ENSG00000016602.9	CLCA4	1	86547045	1_53	0	0.0416326142124742	11.3333406674486	7.8695831970651e-06	1.3167028199572	1
ENSG00000153936.16	HS2ST1	1	86906058	1_53	0	0.0208698818209786	4.74325274227958	1.65103531161345e-06	0.00512049068800914	2
ENSG00000143013.12	LMO4	1	87331207	1_53	0	0.0223090692155125	5.37739683572634	2.00084590969356e-06	0.35546875	1
ENSG00000065243.19	PKN2	1	88642984	1_54	0	0.0159196131847733	5.58772347104945	1.48363654356599e-06	-0.628478889015079	2
ENSG00000137944.17	KYAT3	1	88930764	1_54	0	0.0675795385057861	19.4176354155356	2.18862658281019e-05	-2.68395645192921	3
ENSG00000213516.9	RBMXL1	1	88993078	1_54	0	0.0261167098727864	10.2931805242443	4.48361341327791e-06	-1.57142857142853	1
ENSG00000117226.11	GBP3	1	89015900	1_54	0	0.0277972606176203	10.8875132158002	5.04766820116723e-06	-1.65244823206056	2
ENSG00000162645.12	GBP2	1	89151259	1_54	0	0.0325745880407391	12.4009794661298	6.73744179013031e-06	-1.68170426065227	1
ENSG00000213512.1	GBP7	1	89176923	1_54	0	0.0301290332519173	11.6558712014499	5.85719984336357e-06	1.50723555519519	2
ENSG00000162654.8	GBP4	1	89199262	1_54	0	0.0193934373852388	7.46166024108584	2.41351703179652e-06	-1.04545454545416	1
ENSG00000154451.14	GBP5	1	89272549	1_54	0	0.0160473710663426	5.66356300475635	1.51584130451716e-06	-0.596298967583583	2
ENSG00000197147.13	LRRC8B	1	89525128	1_54	0	0.0148769319392648	4.94519200710465	1.22703412305973e-06	-0.167736626628886	2
ENSG00000162664.16	ZNF326	1	89994923	1_55	0	0.0232710733634205	6.45568562955129	2.5056412745212e-06	-0.627705627705432	1
ENSG00000122482.20	ZNF644	1	91022402	1_55	0	0.0798447989406681	18.3000540811161	2.43702009558528e-05	-1.90878938640056	1
ENSG00000162669.15	HFM1	1	91404853	1_55	0	0.0255670762213349	7.35150485284177	3.13485472779023e-06	-1.05355794484262	2
ENSG00000097046.12	CDC7	1	91502721	1_56	0	0.0200020713163264	11.2769938557091	3.76208341537549e-06	1.17599999999985	1
ENSG00000172031.6	EPHX4	1	92031098	1_56	0	0.0121785681007683	6.55401145405828	1.33126198486356e-06	0.557823129251831	1
ENSG00000284413.1	BTBD8	1	92080411	1_56	0	0.116693902483693	28.7057231420041	5.58697542748456e-05	2.96511627907023	1
ENSG00000122484.8	RPAP2	1	92299545	1_56	0	0.111537657971556	28.0696778805123	5.22178583119291e-05	-3.22580645161345	1
ENSG00000162676.11	GFI1	1	92487304	1_56	0	0.0160350093878855	9.81045969384882	2.62372722601761e-06	-1.59354838709717	1
ENSG00000067208.14	EVI5	1	92744283	1_56	0	0.0125073355304081	7.45301698703423	1.55473729790797e-06	-1.41085271317798	1
ENSG00000122406.12	RPL5	1	92831623	1_56	0	0.0107887486100879	5.64037517857019	1.01493720279823e-06	0.496402877697849	1
ENSG00000154511.11	FAM69A	1	92960610	1_56	0	0.0123975898240644	7.23879890730408	1.49680036812452e-06	-0.942626452194668	2
ENSG00000143033.17	MTF2	1	93072901	1_57	0	0.0130777003481469	5.18472985666857	1.13088285690749e-06	0.742943169303881	2
ENSG00000117500.12	TMED5	1	93180650	1_57	1	0.233579014895898	23.88419205175	9.3047451524129e-05	4.45384615384711	1
ENSG00000122483.17	CCDC18	1	93179625	1_57	0	0.0206256055180681	14.4902654036144	4.98474737006622e-06	3.33321961193143	3
ENSG00000117505.12	DR1	1	93346012	1_57	1	0.108786134819228	22.4443990056503	4.07231752116554e-05	-4.23571428571584	1
ENSG00000067334.13	DNTTIP2	1	93880063	1_57	0	0.025566016593051	10.4700883656723	4.46450711155475e-06	-0.946058091286048	1
ENSG00000117528.11	ABCD3	1	94409571	1_58	0	0.0440787895480475	13.8424511068395	1.01766013837836e-05	-1.4775510204085	1
ENSG00000143036.16	SLC44A3	1	94820529	1_58	0	0.0196146632581556	6.11508125905006	2.00052136852286e-06	0.621544285100065	3
ENSG00000117519.15	CNN3	1	94927032	1_58	0	0.0196730777634156	6.14333383813124	2.01574935911033e-06	0.524806672751742	2
ENSG00000172339.9	ALG14	1	95082340	1_58	0	0.0546898877432511	15.91744488128	1.45191266026751e-05	-1.72777777777889	1
ENSG00000122481.16	RWDD3	1	95234273	1_58	0	0.0185289015528562	5.57412581858089	1.72260834490917e-06	0.575085182736293	3
ENSG00000188641.12	DPYD	1	97921165	1_60	0	0.0238630322615916	6.7436404717085	2.68398535845614e-06	-0.855142294987504	2
ENSG00000162627.16	SNX7	1	98661649	1_60	0	0.0298229252004575	8.86823710233244	4.41110748974736e-06	-1.08563644497187	2
ENSG00000156869.12	FRRS1	1	99766518	1_61	0	0.0559453236422602	17.4063670419042	1.62417205262989e-05	1.87635364085632	2
ENSG00000162688.16	AGL	1	99834868	1_61	0	0.0198947763033505	7.96223378939313	2.64200777415406e-06	1.01492537313433	1
ENSG00000117620.14	SLC35A3	1	99969523	1_61	0	0.0627464347406957	18.8643312041486	1.97419738617339e-05	-2.20792079208005	1
ENSG00000156875.13	MFSD14A	1	100037607	1_61	0	0.0304677473006375	11.9861047426168	6.09085862229633e-06	-1.67109634551479	1
ENSG00000156876.9	SASS6	1	100132743	1_61	0	0.0221223134916737	9.00464002239066	3.32243890546555e-06	1.16326530612203	1
ENSG00000122435.9	TRMT13	1	100132743	1_61	0	0.0221223134916737	9.00464002239066	3.32243890546555e-06	-1.16326530612203	1
ENSG00000122477.12	LRRC39	1	100178174	1_61	0	0.0492826589871612	16.5652291332526	1.36160671550991e-05	2.01755259457469	2
ENSG00000079335.18	CDC14A	1	100342807	1_61	0	0.0311461869961023	12.2429095454049	6.35989042276209e-06	1.54575564385692	2
ENSG00000162692.10	VCAM1	1	100717840	1_62	0	0.0179487614344311	7.26213278984597	2.17399617976391e-06	0.976000000000108	1
ENSG00000162694.13	EXTL2	1	100895622	1_62	0	0.0303319582305973	12.2558492475542	6.20017524988427e-06	1.60989010988921	1
ENSG00000162695.11	SLC30A7	1	100895622	1_62	0	0.0303319582305974	12.2558492475542	6.20017524988429e-06	-1.60989010988921	1
ENSG00000185946.15	RNPC3	1	103540130	1_65	0	0.0219688557787769	8.49815056493897	3.1138089655499e-06	1.00694444444482	1
ENSG00000240038.6	AMY2B	1	103550405	1_65	0	0.0171133109572504	6.12507951092326	1.7482594243927e-06	0.546849228849719	2
ENSG00000198890.7	PRMT6	1	107056380	1_66	0	0.240401491830386	32.8215383632944	0.000131600093178515	3.31982964392103	2
ENSG00000162631.18	NTNG1	1	107135646	1_66	0	0.0188520797154367	7.89092829787545	2.48111828978006e-06	-0.651465798045681	1
ENSG00000162636.15	FAM102B	1	108598472	1_67	0	0.0170499872072704	5.3941159498064	1.53392611269297e-06	-0.552194955669522	2
ENSG00000116266.10	STXBP3	1	108746865	1_67	0	0.0635427214611891	17.9765684693077	1.90516550706876e-05	2.17567567567461	1
ENSG00000197780.9	TAF13	1	109074420	1_67	0	0.0261409252841359	9.45747066279558	4.12340567361687e-06	-1.3089214835282	3
ENSG00000031698.12	SARS	1	109214673	1_67	0	0.016281580685373	4.95646956868242	1.34595058453723e-06	-0.457831325301137	1
ENSG00000143126.7	CELSR2	1	109242316	1_67	0	0.0235876036385546	8.47878037622266	3.33562571263897e-06	1.03200000000009	1
ENSG00000134222.16	PSRC1	1	109282969	1_67	0	0.0178229854527079	5.81503700036027	1.72859415688542e-06	-0.639455782312845	1
ENSG00000134243.11	SORT1	1	109397881	1_67	0	0.0521791465261525	16.0743051291681	1.39890842210409e-05	-1.90000000000001	1
ENSG00000143028.8	SYPL2	1	109465030	1_67	0	0.0592602499986944	17.3018444851995	1.71007827214746e-05	1.98630136986393	1
ENSG00000162650.16	ATXN7L2	1	109488566	1_67	0	0.0166456283782526	5.16631250804362	1.43430321888707e-06	-0.453488372092911	1
ENSG00000181754.6	AMIGO1	1	109509517	1_67	0	0.0192751433112851	6.55896245454743	2.10859351343029e-06	-0.584925421726365	2
ENSG00000156097.12	GPR61	1	109539929	1_67	0	0.0326161942050736	11.5686492394411	6.29326534489697e-06	1.45194805194755	1
ENSG00000065135.10	GNAI3	1	109548825	1_67	0	0.0210399885177646	7.39156418441718	2.59383267288986e-06	-0.748299319728001	1
ENSG00000168765.16	GSTM4	1	109655305	1_67	0	0.0171538919767472	5.45178854819982	1.55977436889583e-06	-0.517151105806293	3
ENSG00000134184.12	GSTM1	1	109612653	1_67	0	0.0493652882873535	15.540701707331	1.27953570053565e-05	1.74714168446799	3
ENSG00000134201.10	GSTM5	1	109709124	1_67	0	0.0464142342860645	14.9479955901955	1.1571622486622e-05	1.97314513747012	3
ENSG00000134202.10	GSTM3	1	109739319	1_67	0	0.176423760780384	28.0738970393836	8.26075770210208e-05	-2.95392912046919	3
ENSG00000168710.17	AHCYL1	1	109984850	1_68	0	0.0366272719271351	13.5454058261191	8.2747846382685e-06	1.51204819277101	1
ENSG00000143093.14	STRIP1	1	110034040	1_68	0	0.0407149372986516	14.5586041718407	9.88629611242026e-06	1.76675566635085	2
ENSG00000197106.6	SLC6A17	1	110131078	1_68	0	0.0145343775956606	4.74761468932793	1.15088521062423e-06	-0.0748987056957201	2
ENSG00000116396.14	KCNC4	1	110211143	1_68	0	0.0859157377372106	21.7776973426168	3.12064802009542e-05	2.26156825192477	2
ENSG00000168679.17	SLC16A4	1	110390514	1_68	0	0.0240251891798686	9.52157305202071	3.81536090639519e-06	1.22608073757445	2
ENSG00000134248.13	LAMTOR5	1	110407098	1_68	0	0.023473245782843	9.30036525434171	3.641105450329e-06	1.19999999999974	1
ENSG00000121931.15	LRIF1	1	110964484	1_68	0	0.0151172653378279	5.12051982149967	1.2910628752142e-06	-0.433734939759183	1
ENSG00000156171.14	DRAM2	1	111139496	1_68	0	0.083906224426036	21.5463699045974	3.01528520236426e-05	2.5805164507182	2
ENSG00000134255.13	CEPT1	1	111139685	1_68	0	0.014809180529448	4.9252759549627	1.21652685715416e-06	0.20100502512559	1
ENSG00000173947.13	PIFO	1	111346062	1_69	0	0.0140667507160264	4.73557249576062	1.11103153585963e-06	-0.0205761316872491	1
ENSG00000085465.12	OVGP1	1	111427097	1_69	0	0.0141938279498451	4.83027001524322	1.14348652447017e-06	0.247783240682296	2
ENSG00000116455.13	WDR77	1	111449473	1_69	0	0.0143994713010303	4.97091044978124	1.19383028439743e-06	-0.32539682539686	1
ENSG00000143110.11	C1orf162	1	111473751	1_69	0	0.0141907813312618	4.80881217698263	1.13816238415314e-06	0.0681818181817916	1
ENSG00000282608.1	ADORA3	1	111504498	1_69	0	0.0153252000732473	5.5431091444179	1.41683634381392e-06	0.447761194029767	1
ENSG00000121933.18	TMIGD3	1	111490893	1_69	0	0.0161742663401723	6.06406196748471	1.63586826167765e-06	0.65308449153264	2
ENSG00000197852.9	FAM212B	1	111755756	1_69	0	0.0151094576241015	5.39090573464997	1.35853464571642e-06	-0.387210579459354	2
ENSG00000064703.11	DDX20	1	111754860	1_69	0	0.0140703567875603	4.73403719771919	1.11095605880033e-06	-0.250000000000061	1
ENSG00000143079.14	CTTNBP2NL	1	112397162	1_69	0	0.0174320333405368	6.40408603039646	1.86193840915218e-06	0.171641791044741	1
ENSG00000116489.12	CAPZA1	1	112620907	1_69	0	0.0151045096982055	6.93939841886605	1.74818971458669e-06	1.49645390070866	1
ENSG00000007341.18	ST7L	1	112540817	1_69	0	0.161213208239786	18.3638805705044	4.93770552646611e-05	3.60369134216529	2
ENSG00000155363.18	MOV10	1	112673015	1_69	0	0.0731975601668387	22.2713254601776	2.71895973008422e-05	3.1673134299738	2
ENSG00000155366.16	RHOC	1	112698930	1_69	0	0.0144623178827719	4.9515552972445	1.19437207870429e-06	-0.0642750373692222	1
ENSG00000155380.11	SLC16A1	1	112956760	1_70	0	0.0193115006456717	6.13832540429213	1.97708816332256e-06	0.716831683168382	1
ENSG00000116793.15	PHTF1	1	113758713	1_70	0	0.0456964394725995	14.3593294615305	1.09440137032531e-05	2.21333333333361	1
ENSG00000134242.15	PTPN22	1	113875583	1_70	0	0.0273207674556094	9.43954710823146	4.30134382024221e-06	-1.71428571428564	1
ENSG00000134262.12	AP4B1	1	113905154	1_70	0	0.0167984223205975	4.81447042611129	1.34889183027577e-06	-0.174242424242462	1
ENSG00000118655.4	DCLRE1B	1	113904943	1_70	0	0.156713338485083	26.4324342529854	6.90880967372084e-05	3.03570195346259	2
ENSG00000134200.3	TSHB	1	115030218	1_71	0	0.0313540384907168	10.6485306819723	5.56856481932282e-06	-1.3658536585366	1
ENSG00000116752.5	BCAS2	1	114581126	1_71	0	0.0184871901935031	5.6192904879129	1.73265660394264e-06	0.606741573033683	1
ENSG00000175984.14	DENND2C	1	114669904	1_71	0	0.0222770924465214	7.39169615820011	2.74639322602567e-06	0.86335403726704	1
ENSG00000134198.9	TSPAN2	1	115089007	1_71	0	0.0386839888581767	12.6573332792177	8.16645495184026e-06	-1.48336257641016	2
ENSG00000173218.14	VANGL1	1	115641042	1_72	0	0.0119256019659856	6.04425378193709	1.20221766907592e-06	-0.550094596631026	3
ENSG00000118729.11	CASQ2	1	115735882	1_72	0	0.0104413582844004	4.78569281625186	8.33416170481626e-07	0.0240000000000068	1
ENSG00000163393.12	SLC22A15	1	115976190	1_72	0	0.0103961467824948	4.74461415158832	8.2268467645503e-07	0.145323512522435	2
ENSG00000163399.15	ATP1A1	1	116374907	1_72	0	0.0145796457573645	7.94853550294779	1.9328323952635e-06	0.857831325301491	1
ENSG00000134247.9	PTGFRN	1	116909755	1_72	0	0.0106813201602465	5.00079308215994	8.90889670358694e-07	-0.241457858769819	1
ENSG00000134256.12	CD101	1	116985657	1_72	0	0.068893298038968	22.7993059082956	2.61974311093252e-05	-2.18477081780251	2
ENSG00000116830.11	TTF2	1	117060534	1_72	0	0.0110653553779567	5.33522743111002	9.84642119309762e-07	-0.37323943661986	1
ENSG00000134253.9	TRIM45	1	117122955	1_72	0	0.0155838193451964	8.58025193407225	2.23014987535824e-06	1.07086614173241	1
ENSG00000198162.12	MAN1A2	1	117269365	1_72	0	0.034019774338398	16.0101028151491	9.08417840962561e-06	1.99393939393892	1
ENSG00000183508.4	FAM46C	1	117605765	1_72	0	0.0194767962986995	10.6971702106312	3.47493378863152e-06	-1.30487804878073	1
ENSG00000196505.10	GDAP2	1	117929798	1_72	0	0.0138988425382489	7.49515167147045	1.73747740684258e-06	0.823038397328861	1
ENSG00000092607.13	TBX15	1	118988874	1_73	0	0.0450295575457163	16.5841190637056	1.24551852781851e-05	-1.74100719424509	1
ENSG00000116874.11	WARS2	1	119052040	1_73	0	0.0261659822220625	11.3936045066308	4.9723110390065e-06	-1.41104294478572	1
ENSG00000143067.4	ZNF697	1	119648421	1_73	0	0.0189804571555383	8.33960660006187	2.64005113275379e-06	1.02763133316923	2
ENSG00000092621.11	PHGDH	1	119659675	1_73	0	0.0168014729689012	7.18176132096317	2.01251177849564e-06	-0.88281249999996	1
ENSG00000131791.7	PRKAB2	1	147172620	1_73	0	0.014018465019941	5.4640625839518	1.27754507730368e-06	0.548145360465341	2
ENSG00000131778.18	CHD1L	1	147243149	1_73	0	0.0129718207462465	4.72860753958406	1.02304400458385e-06	0.0716417910447663	1
ENSG00000162836.11	ACP6	1	147656613	1_73	0	0.0188562458441617	8.27723651265801	2.60315904052823e-06	-0.930604750070691	2
ENSG00000188092.14	GPR89B	1	147928711	1_73	0	0.0252594927249354	11.0577536295819	4.65855942359611e-06	-1.31358024691337	1
ENSG00000159409.14	CELF3	1	151717266	1_74	0	0.0116489180977005	5.58764363240487	1.0856114053909e-06	0.959409594095956	1
ENSG00000143376.12	SNX27	1	151616339	1_74	0	0.0157057266871056	8.9813349555661	2.35265927410426e-06	1.05263157894739	1
ENSG00000143450.16	OAZ3	1	151762965	1_74	0	0.23748612601338	31.4757236432625	0.000124673477183751	2.74519230769255	1
ENSG00000143436.10	MRPL9	1	151762965	1_74	0	0.0266895113916463	12.2500772684766	5.45305096661864e-06	0.234288264448247	2
ENSG00000182134.15	TDRKH	1	151781636	1_74	0	0.0209253479861891	15.3315732153858	5.35080982550301e-06	-3.51446655339825	2
ENSG00000213171.2	LINGO4	1	151805451	1_74	0	0.0239351435032124	14.2366293408371	5.6833358285935e-06	2.12864487199856	2
ENSG00000225556.1	C2CD4D	1	151841315	1_74	0	0.0188196821352074	9.46697346051354	2.97155346847423e-06	-0.89763779527546	1
ENSG00000159445.12	THEM4	1	151909866	1_74	0	0.0112292998008146	4.92128266088436	9.21703194016063e-07	-0.520543919848293	2
ENSG00000197747.8	S100A10	1	151960113	1_74	0	0.0119780765840931	5.85754491159428	1.17020734102509e-06	-0.713765369062292	2
ENSG00000159450.12	TCHH	1	152116368	1_74	0	0.011135136988963	4.79472749314327	8.90470628298572e-07	0.0437500000000119	1
ENSG00000197915.5	HRNR	1	152185794	1_74	0	0.0126844073973345	5.77411977615323	1.22156358059498e-06	-0.127135867558316	2
ENSG00000143631.10	FLG	1	152220810	1_74	0	0.0110703357750749	4.74860837149099	8.76773173052969e-07	-0.472708128762254	2
ENSG00000163207.6	IVL	1	152908247	1_74	0	0.0172460502747481	9.04417859979564	2.601470367528e-06	1.42763157894787	1
ENSG00000241794.1	SPRR2A	1	153057485	1_74	0	0.0255912094366978	12.4762889572103	5.32520512528527e-06	-1.66687372402037	2
ENSG00000160716.5	CHRNB2	1	154566441	1_75	0	0.0240724035368761	6.92833234728415	2.78168707742909e-06	0.562814070351836	1
ENSG00000163220.10	S100A9	1	153357702	1_75	0	0.0206119167688837	5.45210871647195	1.87431677833823e-06	-0.333333333333348	1
ENSG00000143546.9	S100A8	1	153391654	1_75	0	0.0586820931460554	15.4631081751949	1.51343054900065e-05	1.80322192730515	2
ENSG00000143556.8	S100A7	1	153460592	1_75	0	0.0311173176078753	9.37533215232832	4.86574025156905e-06	1.17224880382779	1
ENSG00000196420.7	S100A5	1	153541765	1_75	0	0.0204400535651014	5.37253019096085	1.83155936560142e-06	-0.455830388692501	1
ENSG00000188015.9	S100A3	1	153549049	1_75	0	0.0300823205251494	9.05244031943207	4.5418952119676e-06	1.03761840383106	2
ENSG00000196154.11	S100A4	1	153549456	1_75	0	0.0320454746043161	9.65595982988879	5.1608622097336e-06	1.09606657349462	2
ENSG00000188643.10	S100A16	1	153613108	1_75	0	0.0196997725839855	5.0219188284672	1.65002683349799e-06	-0.0991510134155707	2
ENSG00000189334.8	S100A14	1	153617113	1_75	0	0.0259361817696446	7.63839411795089	3.30421432478874e-06	-0.636363636363584	1
ENSG00000160678.11	S100A1	1	153632043	1_75	0	0.0196853318192177	5.01500844077989	1.6465484469358e-06	0.489358005611657	2
ENSG00000143553.10	SNAPIN	1	153658595	1_75	0	0.0191635440918655	4.75973690128669	1.52131407464494e-06	0.00775193798449429	1
ENSG00000169418.9	NPR1	1	153678582	1_75	0	0.0619824696084378	15.9919305069869	1.65321704993506e-05	2.05363984674375	1
ENSG00000143554.13	SLC27A3	1	153774134	1_75	0	0.0330354673555748	9.94664015824572	5.48045943335016e-06	-1.18076923076916	1
ENSG00000143614.9	GATAD2B	1	153923736	1_75	0	0.0196675711207222	5.00642241806009	1.64224642606493e-06	-0.586466165413852	1
ENSG00000198837.9	DENND4B	1	153940057	1_75	0	0.0190748354357545	4.71566971920183	1.50025224516146e-06	-0.0871803377572838	2
ENSG00000143570.17	SLC39A1	1	153968263	1_75	0	0.0218280689084347	5.99714395201935	2.18333257898962e-06	0.398373983739697	1
ENSG00000143578.15	CREB3L4	1	153968263	1_75	0	0.0218280689084347	5.99714395201935	2.18333257898962e-06	0.398373983739697	1
ENSG00000143569.18	UBAP2L	1	154219953	1_75	0	0.0204225485209698	5.36437024485959	1.82721136164404e-06	-0.340116279070034	1
ENSG00000143515.16	ATP8B2	1	154330350	1_75	0	0.0230528235097481	6.51650816044245	2.50552750341934e-06	-0.708097370396297	2
ENSG00000160712.12	IL6R	1	154434180	1_75	0	0.0403462539581119	11.8596189181934	7.9805726890915e-06	1.69291338582693	1
ENSG00000169291.9	SHE	1	154501655	1_75	0	0.0286835293545703	8.59827403845299	4.11342872025962e-06	1.43975903614498	1
ENSG00000163239.12	TDRD10	1	154500057	1_75	0	0.0934143125505173	19.9851181043117	3.11372495114028e-05	-2.33928478230826	2
ENSG00000160714.9	UBE2Q1	1	154559434	1_75	0	0.0235943699858976	6.73744364046168	2.6513290860481e-06	-0.781395348837055	1
ENSG00000160710.15	ADAR	1	154628057	1_75	0	0.0214448308568084	5.82875275084965	2.08477103337604e-06	-0.600000000000125	1
ENSG00000163344.5	PMVK	1	154936792	1_77	0	0.00843384741691822	11.3758060159334	1.60017699656158e-06	1.59882616332116	2
ENSG00000160691.18	SHC1	1	154974041	1_77	0	0.0115482243519278	13.8037864951847	2.65872580937178e-06	-1.2784431137732	1
ENSG00000173207.12	CKS1B	1	154975020	1_77	0	0.0120255304412298	14.1882972909977	2.84573612725972e-06	1.31343283582167	1
ENSG00000160685.13	ZBTB7B	1	155011887	1_77	0	0.0173528470521019	17.9146145404453	5.18487526256664e-06	-1.98630136986401	1
ENSG00000163354.14	DCST2	1	155033615	1_77	0	0.00726272422303387	9.83315465339642	1.19111180496123e-06	1.44699018493763	2
ENSG00000163357.10	DCST1	1	155033615	1_77	0	0.00723673875802566	9.88674126171988	1.19331793917741e-06	1.53814368960688	2
ENSG00000143537.13	ADAM15	1	155051158	1_77	0	0.28227226502125	51.0010409328265	0.000240108400062552	-5.15898158203041	2
ENSG00000143590.13	EFNA3	1	155081252	1_77	0	0.0043617592285049	10.0716542561065	7.32693945625751e-07	-2.58399999999971	1
ENSG00000169241.17	SLC50A1	1	155135691	1_77	0	0.00841696107550405	19.4760621666437	2.73411373418845e-06	4.20904314897385	2
ENSG00000185499.16	MUC1	1	155197995	1_77	0	0.00422822029217862	5.82734984988394	4.10949828792356e-07	1.53535353535367	1
ENSG00000173171.14	MTX1	1	155203736	1_77	0	0.00431799360841689	5.78204194604002	4.16412098113634e-07	1.40594059405989	1
ENSG00000177628.15	GBA	1	155227811	1_77	0	0.0474533573529751	29.9701031616385	2.37200329441893e-05	-5.46704432131073	3
ENSG00000160767.20	FAM189B	1	155254510	1_77	0	0.0872472163841925	40.6830232941132	5.92004359208206e-05	5.67361111111063	1
ENSG00000116521.10	SCAMP3	1	155262283	1_77	0	0.0447653064926425	35.2288666747518	2.63027005034225e-05	5.44366197183029	1
ENSG00000143630.9	HCN3	1	155277916	1_77	0	0.0589759207824686	37.8102729140481	3.71915816358794e-05	-5.52142857142788	1
ENSG00000125459.14	MSTO1	1	155608258	1_77	0	0.0313760702913423	32.2986699421025	1.69022022185945e-05	4.97142857142889	1
ENSG00000163374.19	YY1AP1	1	155688145	1_77	0	0.00622010423936847	12.7982787564809	1.32772867137793e-06	-2.9258911729972	2
ENSG00000132718.8	SYT11	1	155859720	1_77	0	0.0309428089943103	30.6747586394143	1.58307319833542e-05	-4.59558823529568	1
ENSG00000143622.10	RIT1	1	155911161	1_77	0	0.0124240442540047	20.2897421113383	4.20435735433077e-06	-3.86259541984707	1
ENSG00000132680.10	KIAA0907	1	155934601	1_77	0	0.00513219584018632	6.38797960819876	5.46797911376365e-07	0.247826086956472	1
ENSG00000163479.13	SSR2	1	156020665	1_77	0	0.0047837609188548	5.91355562742466	4.71822077521356e-07	-0.665371466301031	2
ENSG00000116586.11	LAMTOR2	1	156054582	1_77	0	0.0458325487545604	33.1069242448871	2.53077158558188e-05	4.07633587786355	1
ENSG00000132698.14	RAB25	1	156061029	1_77	0	0.0109331427881042	17.3018655772895	3.1549905241605e-06	-2.96732026143821	1
ENSG00000160785.13	SLC25A44	1	156193927	1_77	0	0.0106789233930076	14.3036071307381	2.54761120124138e-06	-1.89747992221598	2
ENSG00000160783.19	PMF1	1	156201443	1_77	0	0.00859208559342051	13.0898891757153	1.87583515196115e-06	-2.07428886747256	2
ENSG00000242252.1	BGLAP	1	156240766	1_77	0	0.004224381867034	4.8134842771238	3.39142980761797e-07	0.0333333333333179	1
ENSG00000160781.15	PAQR6	1	156248323	1_77	0	0.00461809203426211	5.61213593865473	4.32265795044741e-07	0.296799980300405	4
ENSG00000198952.8	SMG5	1	156265329	1_77	0	0.0066205206620632	9.17089391750562	1.01266061795013e-06	1.03705544083684	2
ENSG00000163472.18	TMEM79	1	156282500	1_77	0	0.00587957656325799	8.05098879451088	7.89505896346696e-07	-0.933823529411544	1
ENSG00000198715.11	GLMP	1	156305490	1_77	0	0.0102660262162728	13.3801035358336	2.29098343271531e-06	1.46774193548428	1
ENSG00000163468.14	CCT3	1	156364325	1_77	0	0.00467348469406137	5.84114749267076	4.55301522803872e-07	0.56410143549749	2
ENSG00000116604.17	MEF2D	1	156207494	1_77	0	0.0063750441199133	9.27078787508427	9.85734471871833e-07	1.46715328467111	1
ENSG00000163518.10	FCRL4	1	157595433	1_77	0	0.00423879202809752	4.85608838925524	3.433118526963e-07	-0.234899328859031	1
ENSG00000187862.11	TTC24	1	156579671	1_77	0	0.00436199475933652	5.13221357300576	3.73379066818668e-07	-0.305137173127206	2
ENSG00000163382.11	NAXE	1	156590832	1_77	0	0.00417308250396198	4.7138069026722	3.28086880807855e-07	0.0215827338129474	1
ENSG00000160818.16	GPATCH4	1	156601451	1_77	0	0.00764014810161218	10.4186481437071	1.32761837377636e-06	1.14666666666701	1
ENSG00000132702.12	HAPLN2	1	156619658	1_77	0	0.00436110355051689	5.12996950374874	3.73139553627466e-07	-0.306122448979584	1
ENSG00000132692.18	BCAN	1	156640896	1_77	0	0.0146770100282527	16.5998812975995	4.06352259573815e-06	-1.6428571428577	1
ENSG00000132688.10	NES	1	156677793	1_77	0	0.0123647715526835	14.9361987927264	3.08025227975931e-06	-1.57246376811662	1
ENSG00000143320.8	CRABP2	1	156705979	1_77	0	0.00421346871369188	4.80853483714976	3.37919026886402e-07	-0.100628930817654	1
ENSG00000143319.16	ISG20L2	1	156729510	1_77	0	0.00561276592356275	7.47455323899794	6.99716758905603e-07	0.878698224852393	1
ENSG00000143303.11	RRNAD1	1	156728106	1_77	0	0.0569901449926095	29.4230328506264	2.79670915536053e-05	2.45596868884598	1
ENSG00000143314.12	MRPL24	1	156741833	1_77	0	0.00682295979855252	9.32864595605437	1.06157706911768e-06	-1.07199999999968	1
ENSG00000198400.11	NTRK1	1	156815564	1_77	0	0.025727625016788	21.7650094808446	9.3393932720117e-06	2.12142521335647	2
ENSG00000027869.11	SH2D2A	1	156815987	1_77	0	0.0072945328263675	9.91986493253705	1.20687793557922e-06	-1.20149253731301	1
ENSG00000160838.13	LRRC71	1	156915699	1_77	0	0.00504824241268642	6.50615590930325	5.47803462563088e-07	0.651162790697805	1
ENSG00000132694.18	ARHGEF11	1	157043369	1_77	0	0.00794073217025326	10.6276109738148	1.40752559922457e-06	-1.42127957735491	2
ENSG00000143297.18	FCRL5	1	157552226	1_77	0	0.0349943221644525	24.3885393942514	1.42345414994559e-05	-2.53289473684302	1
ENSG00000160856.20	FCRL3	1	157701026	1_77	0	0.0110147023510382	13.7697341364146	2.52963829020026e-06	1.58064516128977	1
ENSG00000163534.14	FCRL1	1	157819468	1_77	0	0.00600514581213307	8.1646981683418	8.17756108760417e-07	-0.853146853147041	1
ENSG00000158488.15	CD1E	1	158353463	1_78	0	0.0177990089518384	8.27321055882493	2.45600928660488e-06	-0.982107355865058	1
ENSG00000163564.14	PYHIN1	1	158930675	1_78	0	0.0309237342725129	13.5307552561188	6.97869273056732e-06	-1.59880239520967	1
ENSG00000213088.9	ACKR1	1	159204097	1_78	0	0.0498566195992412	18.1069351723937	1.50566335706949e-05	2.21428571428652	1
ENSG00000179639.10	FCER1A	1	159288755	1_78	0	0.0128075385559824	5.15178581700313	1.10048360464051e-06	-0.447589484303345	2
ENSG00000132693.12	CRP	1	159715306	1_78	0	0.0145954675808645	6.39043930870731	1.55563903727204e-06	0.669117647059038	1
ENSG00000158716.8	DUSP23	1	159780839	1_78	0	0.0126436725467216	5.0297730994578	1.06067355027525e-06	0.315789473684181	1
ENSG00000181036.13	FCRL6	1	159800388	1_78	0	0.0829451512879274	23.037140807119	3.18698255330949e-05	-2.21751412429446	1
ENSG00000158714.10	SLAMF8	1	159826512	1_78	0	0.0122575753892322	4.73595831533928	9.68216656779565e-07	-0.0657423053710013	2
ENSG00000188004.9	C1orf204	1	159839478	1_78	0	0.0127073895537064	5.07740162222054	1.07611322004398e-06	0.272583425442256	3
ENSG00000243284.1	VSIG8	1	159856126	1_78	0	0.0139748302882183	5.97845745651307	1.39346412162222e-06	0.512241724540617	2
ENSG00000213085.9	CFAP45	1	159899758	1_78	0	0.0135595099931924	5.69247539328978	1.28737556884625e-06	-0.463302752293472	1
ENSG00000158710.14	TAGLN2	1	159922990	1_78	0	0.0156298961890509	7.03986832445271	1.83518873685781e-06	-0.756353769143086	2
ENSG00000085552.16	IGSF9	1	159945134	1_79	0	0.0118934684281933	17.3965927915485	3.45090359965337e-06	1.7461139896378	1
ENSG00000143315.6	PIGM	1	160031560	1_79	0	0.00506823838067305	9.15391721564461	7.73791793549273e-07	1.03647879229934	2
ENSG00000177807.8	KCNJ10	1	160061518	1_79	0	0.0189456230495325	21.1489305663854	6.68278376855869e-06	-2.11290322580606	1
ENSG00000162729.13	IGSF8	1	160102029	1_79	0	0.00711746596792717	12.1691594074873	1.44459492538105e-06	1.26666666666714	1
ENSG00000018625.14	ATP1A2	1	160101153	1_79	0	0.00430951325776507	7.6002370663178	5.46280207472923e-07	-0.840071013275566	2
ENSG00000132681.16	ATP1A4	1	160150866	1_79	0	0.00315695523305348	4.85447954426397	2.55606094384563e-07	-0.0939756554562566	2
ENSG00000143318.12	CASQ1	1	160177153	1_79	0	0.00315082227333841	4.84248167643955	2.5447902870989e-07	0.174425244333485	2
ENSG00000132716.18	DCAF8	1	160262886	1_79	0	0.00713122663370036	12.0205131714342	1.42970801872805e-06	-1.32000000000015	1
ENSG00000162735.18	PEX19	1	160286214	1_79	0	0.00859415894263649	13.7109407333701	1.9653085363786e-06	-1.45599999999978	1
ENSG00000122218.14	COPA	1	160343540	1_79	0	0.00890634481111874	14.3716168310734	2.13483955152555e-06	-1.48409893992953	1
ENSG00000162736.15	NCSTN	1	160343540	1_79	0	0.00890634481111874	14.3716168310734	2.13483955152555e-06	-1.48409893992953	1
ENSG00000171786.5	NHLH1	1	160362239	1_79	0	0.00733579737965751	12.0812309028578	1.47815037443871e-06	1.2399999999997	1
ENSG00000162738.5	VANGL2	1	160379090	1_79	0	0.00466450225527737	8.11613926225671	6.31415012307848e-07	-0.794398641396103	2
ENSG00000066294.14	CD84	1	160579090	1_79	0	0.00328019257790613	5.14716583042347	2.81596730226781e-07	0.299307260875267	2
ENSG00000117090.14	SLAMF1	1	160647524	1_79	0	0.095683139966046	34.5762284095557	5.51789132613289e-05	2.79180887372058	1
ENSG00000117091.9	CD48	1	160669718	1_79	0	0.00319390367292949	4.8637473870939	2.59091359538343e-07	-0.185454016153495	2
ENSG00000122223.12	CD244	1	160861601	1_79	0	0.00349251992350563	6.63349005109845	3.8640352529042e-07	-1.6049382716054	1
ENSG00000179914.4	ITLN1	1	160884736	1_79	2	0.577712722607084	31.5125111454862	0.000303637250196723	-5.68148148147923	1
ENSG00000215845.10	TSTD1	1	161038745	1_79	0	0.00467789885005177	8.73205784533871	6.81282975353928e-07	1.06175381029903	3
ENSG00000158773.14	USF1	1	161044937	1_79	0	0.00337442835369972	6.28309073873979	3.53617418110841e-07	1.38582677165356	1
ENSG00000162755.13	KLHDC9	1	161098329	1_79	0	0.013877188277989	22.6142850979359	5.23412932728751e-06	-3.07241379310187	1
ENSG00000143256.4	PFDN2	1	161117821	1_79	0	0.0065353481863798	11.9221991629527	1.29952670542658e-06	1.20559440559393	1
ENSG00000158793.13	NIT1	1	161118210	1_79	0	0.0125235508305093	18.4229147655271	3.8480962942145e-06	-1.86486486486558	1
ENSG00000143222.11	UFC1	1	161158854	1_79	0	0.00528858159142975	9.94644541422703	8.77338561266273e-07	1.16387337057811	1
ENSG00000143224.17	PPOX	1	161167668	1_79	0	0.021305118758236	27.4420692318362	9.75126413856605e-06	3.48510638297907	1
ENSG00000158864.12	NDUFS2	1	161196933	1_79	0	0.00680943005258761	11.6037095213548	1.31785526854596e-06	-1.03910761214491	3
ENSG00000158869.10	FCER1G	1	161214307	1_79	0	0.00543193689101373	11.1395281178897	1.00921016281752e-06	1.71886442696718	3
ENSG00000158887.15	MPZ	1	161310092	1_79	0	0.00628244901309882	11.2041018000779	1.17399466778788e-06	-1.18550731817273	2
ENSG00000143252.14	SDHC	1	161327711	1_79	0	0.00504192779700252	10.0489961930717	8.45044168951427e-07	-1.25842696629194	1
ENSG00000143226.13	FCGR2A	1	161505171	1_79	0	0.0427740738570122	24.178632195044	1.72493386805935e-05	0.0326086956521706	1
ENSG00000132185.16	FCRLA	1	161707114	1_79	0	0.00323810809511982	5.84541961809353	3.15694590868804e-07	-0.196969696969732	1
ENSG00000162746.14	FCRLB	1	161721576	1_79	0	0.00312854368087911	4.85622025621995	2.53396554123022e-07	0.140445949970715	2
ENSG00000081721.11	DUSP12	1	161750559	1_79	0	0.00383440358407294	7.00119438581492	4.47744297509216e-07	1.17407407407463	1
ENSG00000118217.5	ATF6	1	161757161	1_79	0	0.00338770380707465	5.33418690881512	3.01393420261867e-07	-0.0888477046680364	2
ENSG00000239887.4	C1orf226	1	162381665	1_80	0	0.0209183660463931	11.5174145857134	4.01830468856046e-06	-1.26363636363685	1
ENSG00000198574.5	SH2D1B	1	162409891	1_80	0	0.0124765503380873	6.613709986511	1.37625774418692e-06	0.687585413329254	2
ENSG00000117143.13	UAP1	1	162561114	1_80	0	0.012908880450091	6.93646930573524	1.4934378473483e-06	-0.719047619047307	1
ENSG00000162733.16	DDR2	1	162631124	1_80	0	0.0116060959007025	5.92866112486841	1.14763262968443e-06	-0.515254237287878	1
ENSG00000132196.13	HSD17B7	1	162790775	1_80	0	0.0113265331587474	5.69775353500953	1.0763679694557e-06	-0.465631929046597	1
ENSG00000117152.13	RGS4	1	163069063	1_80	0	0.0184090634880619	10.3032292279354	3.16348051085141e-06	-1.17322834645697	1
ENSG00000143228.12	NUF2	1	163267542	1_80	0	0.0162651170952548	9.12782506338677	2.47619366347528e-06	1.19620253164511	1
ENSG00000162761.14	LMX1A	1	165356504	1_81	0	0.0234070288259622	5.95827159530816	2.32609094825108e-06	-0.585227272727242	1
ENSG00000143149.12	ALDH9A1	1	165678104	1_81	0	0.0214653047810733	5.1344880789014	1.83820657318422e-06	0.309005061444104	3
ENSG00000143179.14	UCK2	1	165825697	1_81	0	0.0510959380403653	13.424940398472	1.14408646662762e-05	-1.5407523510973	1
ENSG00000188859.6	FAM78B	1	166165156	1_81	0	0.0785224809511073	17.5843093078633	2.30292308265102e-05	-2.27586206896539	1
ENSG00000143194.12	MAEL	1	166975572	1_82	0	0.0152729619941793	10.7104739579942	2.72829964307908e-06	1.58974358974418	1
ENSG00000143157.11	POGK	1	166839016	1_82	0	0.0122117268933643	8.61129969678533	1.75390429964897e-06	-1.1732283464564	1
ENSG00000152382.5	TADA1	1	166875791	1_82	0	0.112631264124123	29.7940859372619	5.59692039717892e-05	2.88587818409779	2
ENSG00000143167.11	GPA33	1	167166436	1_82	0	0.0115445096300733	8.11967893671903	1.5634156425114e-06	0.937254901961353	1
ENSG00000198821.10	CD247	1	167518349	1_82	0	0.0119836191687025	8.46504041868737	1.69190954559473e-06	-1.01807228915663	1
ENSG00000143162.7	CREG1	1	167553767	1_82	0	0.0290202898997604	16.8623190583537	8.1616723227593e-06	-1.69335824569061	2
ENSG00000198771.10	RCSD1	1	167625553	1_82	0	0.0161609892902852	11.2972379034977	3.04509132825576e-06	-1.23664122137419	1
ENSG00000197965.11	MPZL1	1	167721546	1_82	0	0.00828744086532673	4.97684869182944	6.87915326470891e-07	-0.293598733418988	2
ENSG00000143199.17	ADCY10	1	167917264	1_82	0	0.0370346944105056	19.1719190872314	1.18422563613682e-05	2.0138888888891	1
ENSG00000143164.15	DCAF6	1	167936173	1_82	0	0.0443055721597384	20.8882077543644	1.54354620135864e-05	-2.11805555555582	1
ENSG00000143158.10	MPC2	1	167936285	1_82	0	0.00821883396329182	4.89766891805262	6.71366606812375e-07	0.19724770642212	1
ENSG00000143155.12	TIPRL	1	168178654	1_82	0	0.0124841684548269	8.85181626445322	1.84311365439583e-06	0.976298417480047	2
ENSG00000143185.3	XCL2	1	168544005	1_82	0	0.04841030522183	21.712439081731	1.75309939299329e-05	-1.99647498777817	2
ENSG00000143196.4	DPT	1	168729632	1_82	0	0.0127029956470307	9.04069511025848	1.91543790769627e-06	-1.03030303030277	1
ENSG00000143153.12	ATP1B1	1	169128225	1_83	0	0.0221615218022869	9.02444949453258	3.33564945255301e-06	0.994708994709143	1
ENSG00000143156.13	NME7	1	169333834	1_83	0	0.0140387284045632	4.75005088922799	1.11220832165928e-06	-0.0600763902634665	2
ENSG00000117475.13	BLZF1	1	169368138	1_83	0	0.0146732505196704	5.14676558368361	1.25956570167632e-06	0.499999999999849	1
ENSG00000117477.12	CCDC181	1	169435807	1_83	0	0.0168000682694556	6.56245391552597	1.83881237880469e-06	-0.782383419688951	1
ENSG00000174175.16	SELP	1	169630016	1_83	0	0.0577899237701985	17.1704422073766	1.65498364872307e-05	-2.71839688124619	2
ENSG00000000460.16	C1orf112	1	169910890	1_83	0	0.0436152163615843	14.3629176768553	1.04481838994557e-05	1.46376811594234	1
ENSG00000188404.8	SELL	1	169712216	1_83	0	0.0570641493016356	17.61178418186	1.67620374939013e-05	-2.25842696629138	1
ENSG00000007908.15	SELE	1	169764425	1_83	0	0.0300226941378696	12.1339245171255	6.07590614056167e-06	1.89592123769251	1
ENSG00000000457.13	SCYL3	1	169894240	1_83	0	0.0361213254181992	14.0801544536919	8.48264324366316e-06	-3.05853658536496	1
ENSG00000075945.12	KIFAP3	1	170087601	1_83	0	0.014191906781583	4.88859319105388	1.15713692914119e-06	1.14478114478123	1
ENSG00000120370.12	GORAB	1	170532605	1_83	0	0.0507708373737288	16.8910872316495	1.43031613140008e-05	1.79524332963954	2
ENSG00000116132.11	PRRX1	1	170662279	1_84	0	0.0204654617997252	13.0664926952557	4.46005982806251e-06	-1.42335766423336	1
ENSG00000007933.12	FMO3	1	171090009	1_84	0	0.00827873004819391	4.71735726376976	6.51362265083919e-07	-0.00735294117647275	1
ENSG00000094963.13	FMO2	1	171146080	1_84	0	0.00831327877014421	4.76164458302014	6.60221138866079e-07	0.137819408455801	4
ENSG00000010932.16	FMO1	1	171248552	1_84	0	0.0310972341945789	17.3048239114251	8.97530166401813e-06	1.70796460177014	1
ENSG00000076258.9	FMO4	1	171314054	1_84	0	0.0157554287384315	10.5853246407236	2.78159894674656e-06	-1.02249242041137	2
ENSG00000117523.15	PRRC2C	1	171486183	1_84	0	0.0167592419772774	11.2916683163002	3.15625867938742e-06	-1.35454545454538	1
ENSG00000117533.14	VAMP4	1	171742012	1_84	0	0.0242186049084078	14.6365016864433	5.91216457770093e-06	-1.86290165600968	2
ENSG00000197959.13	DNM3	1	171836704	1_84	0	0.00829337803464469	4.73115352811454	6.544230823523e-07	0.205673758865264	1
ENSG00000135845.9	PIGC	1	172411786	1_84	0	0.0139861034926284	9.79388089929253	2.28460783314679e-06	-1.17760617760652	1
ENSG00000094975.13	SUCO	1	172528734	1_84	0	0.00968969078061499	6.73344642849359	1.08819677068465e-06	1.00527170375108	2
ENSG00000117560.7	FASLG	1	172658724	1_84	0	0.0127867050089707	8.03159891567084	1.71285564796524e-06	-0.430167597765402	1
ENSG00000120337.8	TNFSF18	1	173051090	1_84	0	0.128395340358692	28.9140022865691	6.19180940460003e-05	-2.54510406142177	2
ENSG00000076321.10	KLHL20	1	173714815	1_85	0	0.018988057565548	5.77160001112125	1.8278345023348e-06	0.398437500000083	1
ENSG00000120334.15	CENPL	1	173839539	1_85	0	0.0406504807549817	13.4471209132417	9.11706606223866e-06	1.56296296296249	1
ENSG00000117593.9	DARS2	1	173823764	1_85	0	0.0168823021119028	4.86679222436534	1.37035970191296e-06	-0.545504048048435	2
ENSG00000117601.13	SERPINC1	1	173916899	1_85	0	0.0168144596615512	4.82074481508665	1.35193921029916e-06	0.303191489361764	1
ENSG00000152061.23	RABGAP1L	1	174159856	1_85	0	0.0172609824387663	4.96418061250551	1.42913478618546e-06	0.322580645161263	1
ENSG00000116161.17	CACYBP	1	175005599	1_85	0	0.0172541815635907	5.05607412382082	1.45501644397447e-06	-0.316964285714281	1
ENSG00000120333.4	MRPS14	1	175023749	1_85	0	0.0190539196830232	6.03774961191954	1.91875504397684e-06	0.594470046083313	1
ENSG00000120332.15	TNN	1	175069235	1_85	0	0.0235055333213632	8.35266311601517	3.27457679996691e-06	-1.20915032679777	1
ENSG00000152092.15	ASTN1	1	177165470	1_86	0	0.0232993500877237	7.31198687386688	2.84144540272303e-06	-0.824675324675102	1
ENSG00000116147.16	TNR	1	175744070	1_86	0	0.0179921540736619	4.85496260550752	1.45689803059123e-06	-0.135531135531053	1
ENSG00000235750.9	KIAA0040	1	175201083	1_86	0	0.0215632224899199	6.57536099063021	2.36479430245842e-06	-0.640306122448998	1
ENSG00000143207.19	RFWD2	1	176207677	1_86	0	0.0179057059168057	4.80923027346134	1.43624035496769e-06	-0.104333868378775	1
ENSG00000120341.18	SEC16B	1	177967390	1_87	0	0.0214673187570099	6.22717983756411	2.22961213086402e-06	-0.56321839080481	1
ENSG00000075391.16	RASAL2	1	178093563	1_87	0	0.0194524060885602	5.29036543998487	1.7164023699563e-06	-0.456575682381978	1
ENSG00000116191.17	RALGPS2	1	178725006	1_87	0	0.0381591683762289	11.7141604198414	7.45538669124346e-06	1.52447552447573	1
ENSG00000116194.12	ANGPTL1	1	178867836	1_87	0	0.0324009679880957	10.149836280984	5.4850062615637e-06	1.37593984962434	1
ENSG00000162779.21	AXDND1	1	179358923	1_89	0	0.0361771123883974	13.275516524252	8.01023822592677e-06	1.52912621359234	1
ENSG00000116199.11	FAM20B	1	179026365	1_89	0	0.016141886381042	5.59090834038235	1.50520885296583e-06	-0.17829457364343	1
ENSG00000186283.13	TOR3A	1	179079774	1_89	0	0.017177998190955	6.18127581818476	1.77096827430611e-06	0.21855641874124	2
ENSG00000143322.19	ABL2	1	179229941	1_89	0	0.0538197714872017	17.0878650399454	1.5338742626449e-05	-2.36718749999955	1
ENSG00000162782.15	TDRD5	1	179591583	1_89	0	0.0187143312312943	6.99469979770641	2.18325014389888e-06	0.460431654676124	1
ENSG00000169905.12	TOR1AIP2	1	179878267	1_89	0	0.0149985996795143	4.89415330564444	1.22430151944781e-06	-0.0680272108843647	1
ENSG00000135837.15	CEP350	1	179954679	1_89	0	0.0222193985375003	8.62651221949751	3.196889654146e-06	-1.01794506098086	2
ENSG00000116260.16	QSOX1	1	180144788	1_89	0	0.0304194735993336	11.6191800408547	5.89504712541794e-06	1.48484848484871	1
ENSG00000121454.5	LHX4	1	180270400	1_89	0	0.0151284150967093	4.97589111898415	1.25552222966495e-06	-0.262314030557954	2
ENSG00000230124.6	ACBD6	1	180501931	1_89	0	0.01848904517712	6.87974046461111	2.12151762524902e-06	0.731301939057968	1
ENSG00000143324.13	XPR1	1	180633745	1_89	0	0.0185828587244545	6.92780516916872	2.14717922393062e-06	0.708661417322841	1
ENSG00000135835.11	KIAA1614	1	180936558	1_89	0	0.0354770569749733	13.0885938537626	7.74463014947748e-06	1.41007194244619	1
ENSG00000153029.14	MR1	1	181053759	1_89	0	0.0193743755514526	7.32403698272057	2.36667350027447e-06	0.818840579710204	1
ENSG00000198216.10	CACNA1E	1	181412848	1_90	0	0.0149669428367581	4.74694351177953	1.18496976483353e-06	-0.0886699507388486	1
ENSG00000203730.2	TEDDM1	1	182400603	1_90	0	0.0165612420138355	5.70720293807332	1.57643593040855e-06	-0.565789473684174	1
ENSG00000135828.11	RNASEL	1	182574802	1_90	0	0.110133147956651	23.9389099491917	4.39726389138095e-05	-2.41166064368505	2
ENSG00000143333.6	RGS16	1	182612409	1_90	0	0.0155594496555695	5.11518383054281	1.32744208833521e-06	-0.234298470224173	2
ENSG00000135862.5	LAMC1	1	183023890	1_91	0	0.0162954049727857	5.48583044900502	1.49096567170765e-06	0.241935483871006	1
ENSG00000058085.14	LAMC2	1	183186170	1_91	0	0.0152917036459544	4.88272531266907	1.24531228156738e-06	0.115444585787121	2
ENSG00000157064.10	NMNAT2	1	183418808	1_91	0	0.0201363670127558	7.49561709332303	2.51737906796935e-06	1.11229946524056	1
ENSG00000116698.21	SMG7	1	183471970	1_91	0	0.0253398289739847	9.6822786682931	4.0920540642962e-06	1.3477998619753	2
ENSG00000116701.14	NCF2	1	183590706	1_91	0	0.0831919526846496	21.1164430872133	2.92996336404347e-05	2.45888580681786	2
ENSG00000162704.15	ARPC5	1	183635017	1_91	0	0.0494150170869789	16.0715341560393	1.3245745032851e-05	-2.26596137091825	2
ENSG00000198756.10	COLGALT2	1	183966697	1_91	0	0.255092428134822	32.4316875017153	0.000137983520078095	-3.10310657910838	2
ENSG00000198860.11	TSEN15	1	184051811	1_91	0	0.0151959624172642	4.82315505774733	1.22241744900789e-06	-0.0754186152429164	3
ENSG00000116667.12	C1orf21	1	184367432	1_91	0	0.016056092598039	5.34545299403641	1.43147736295534e-06	-0.378571428571341	1
ENSG00000116406.18	EDEM3	1	184775070	1_92	0	0.0169200969200983	5.39416096431195	1.52225305333437e-06	0.32786885245881	1
ENSG00000135842.16	FAM129A	1	184974052	1_92	0	0.0239804139411404	8.70867639429023	3.48312398576509e-06	1.36168353183381	2
ENSG00000121481.10	RNF2	1	185064348	1_92	0	0.169603616570716	27.7424397756263	7.84765434968645e-05	3.15384615384646	1
ENSG00000116668.12	SWT1	1	185156912	1_92	0	0.0167780036493848	5.31414434728252	1.48707796007245e-06	0.328467153284863	1
ENSG00000116679.15	IVNS1ABP	1	185317057	1_92	0	0.0160972830978381	4.9211197090558	1.32122449613926e-06	0.185185185185235	1
ENSG00000157181.15	C1orf27	1	186376310	1_92	0	0.0342269987426583	12.1019696170078	6.90851942000125e-06	1.31850789096149	1
ENSG00000262180.1	OCLM	1	186400270	1_92	0	0.0504096651135126	15.8148406559429	1.32965428772228e-05	-2.06936416185019	1
ENSG00000162670.10	BRINP3	1	190480250	1_95	0	0.0232609513111345	5.15009342052709	1.99803312878688e-06	-0.341614906832371	1
ENSG00000150681.9	RGS18	1	192159053	1_96	0	0.0152206087461487	4.72061188981294	1.19836860778992e-06	0.104477611940271	1
ENSG00000090104.11	RGS1	1	192571314	1_96	0	0.0242559084247431	9.1481135275655	3.70091572266428e-06	-1.09165959690213	2
ENSG00000127074.14	RGS13	1	192635184	1_96	0	0.0154306472518706	4.85060741228198	1.24836152469657e-06	0.228373702422111	1
ENSG00000116741.7	RGS2	1	192808677	1_96	0	0.0281515629349627	10.5671365758001	4.96157930443456e-06	-1.10000000000039	1
ENSG00000023572.8	GLRX2	1	193106302	1_96	0	0.0156974558265465	5.01322614418671	1.31252224005302e-06	0.32278549892421	2
ENSG00000134371.10	CDC73	1	193120351	1_96	0	0.015815340913545	5.08420411288305	1.34110147804749e-06	-0.227898416087665	2
ENSG00000162687.16	KCNT2	1	196608415	1_98	0	0.0138630406271734	4.74939590610115	1.09813813901315e-06	-0.051724137931043	1
ENSG00000000971.15	CFH	1	196651341	1_98	0	0.0473163052762925	16.451067253985	1.29826996065576e-05	-1.75149700598833	1
ENSG00000244414.6	CFHR1	1	196820070	1_98	0	0.0450734839135039	15.9843639041472	1.20164612856075e-05	1.70588235294114	1
ENSG00000151414.14	NEK7	1	198156916	1_99	0	0.0124098499542016	4.73351970187113	9.79739967901626e-07	-0.243362831858372	1
ENSG00000081237.18	PTPRC	1	198638198	1_99	2	0.212388597951715	20.8358349046666	7.38077916265915e-05	-4.05675675675764	1
ENSG00000116833.13	NR5A2	1	200024914	1_100	0	0.0133486386898686	4.77395187486362	1.06285769301958e-06	0.115755627009619	1
ENSG00000170128.4	GPR25	1	200872878	1_101	0	0.00942080681784674	49.1891620461852	7.72889893038127e-06	-6.91354074577449	2
ENSG00000118193.11	KIF14	1	200620641	1_101	0	0.00706621489903969	4.75678257850632	5.60609235414277e-07	-0.193621867881552	1
ENSG00000118200.14	CAMSAP2	1	200740002	1_101	0	0.00708294357879169	5.06363728318067	5.98186319866483e-07	0.579759862779112	1
ENSG00000116852.14	KIF21B	1	201020647	1_101	0	0.0184813699274122	20.802337667021	6.41219036608162e-06	3.11131683437164	2
ENSG00000232237.3	ASCL5	1	201114802	1_101	0	0.00742898577974382	5.47515855066216	6.78400770797604e-07	-0.645030277247176	2
ENSG00000116857.16	TMEM9	1	201154617	1_101	0	0.0130134360648064	9.83227358845385	2.13405713619809e-06	-0.784949279261316	2
ENSG00000163395.16	IGFN1	1	201188719	1_101	0	0.0082839929089491	6.30891267696112	8.71674498042347e-07	0.668478260869622	1
ENSG00000118194.18	TNNT2	1	201378187	1_101	0	0.01219493592024	9.8254872454456	1.99845201299839e-06	-1.02790697674424	1
ENSG00000159166.13	LAD1	1	201146000	1_101	0	0.00926427555518627	7.38340704663519	1.14084956579102e-06	-0.836538461537931	1
ENSG00000174307.6	PHLDA3	1	201469408	1_101	0	0.00786178767226031	5.65875461034103	7.41997218605422e-07	0.411405295315667	1
ENSG00000159176.13	CSRP1	1	201509697	1_101	0	0.0204306969568459	14.5555063021531	4.95987354792185e-06	-2.01831468950165	2
ENSG00000198700.9	IPO9	1	201828710	1_102	0	0.0300816544902972	11.2888650224276	5.66385471575076e-06	1.46984319594199	2
ENSG00000198892.6	SHISA4	1	201887834	1_102	0	0.0150768405442446	4.71978436275885	1.18684117351659e-06	-0.0132793196588912	2
ENSG00000163431.12	LMOD1	1	201903136	1_102	0	0.0248340969544352	9.46158083447489	3.91897219316469e-06	-1.23083843699035	2
ENSG00000134375.10	TIMM17A	1	201955775	1_102	0	0.036834678277638	13.2241558520449	8.12428117323111e-06	-1.37706716443029	2
ENSG00000176393.10	RNPEP	1	201977799	1_102	0	0.0193569801550905	7.09178946611633	2.28956798972086e-06	-0.767994246305888	3
ENSG00000170075.8	GPR37L1	1	202113933	1_102	0	0.020954672410439	7.84552166931007	2.74197068681544e-06	-0.87116564417178	1
ENSG00000143862.7	ARL8A	1	202153485	1_102	0	0.0152321140059535	4.81696293446113	1.22375249896033e-06	0.157894736842161	1
ENSG00000143851.15	PTPN7	1	202161992	1_102	0	0.0392001300785869	13.8200681412746	9.03561667249694e-06	1.53276955602519	1
ENSG00000133067.17	LGR6	1	202194236	1_102	0	0.116583835284992	24.4058052283296	4.74560497812962e-05	2.32192678125428	2
ENSG00000077157.21	PPP1R12B	1	202348568	1_102	0	0.0302974486706648	11.3570865059852	5.73895867810908e-06	1.44302896730478	2
ENSG00000143858.11	SYT2	1	202710717	1_102	0	0.041071937921622	14.2670621586575	9.77326903121075e-06	-1.57812500000033	1
ENSG00000117139.16	KDM5B	1	202801889	1_102	0	0.0155338047709684	5.00299563922847	1.29618822705908e-06	-0.263020833333357	1
ENSG00000183155.4	RABIF	1	202889900	1_102	0	0.0190162795802481	6.92309033690345	2.1957639876223e-06	-0.724137931034175	1
ENSG00000117153.15	KLHL12	1	202928138	1_102	0	0.0202418708526833	7.51654992317266	2.53763585240435e-06	0.809523809523941	1
ENSG00000159346.12	ADIPOR1	1	202958751	1_102	0	0.0372356207956333	13.3277572992158	8.27705383607975e-06	1.42885375494046	1
ENSG00000133055.8	MYBPH	1	203175705	1_102	0	0.0189973669577621	6.91362471351432	2.19058101123946e-06	0.623966231330463	2
ENSG00000133048.12	CHI3L1	1	203186284	1_102	0	0.281630805471949	33.4620186856045	0.000157178232318899	-3.14582736770484	2
ENSG00000133063.15	CHIT1	1	203274047	1_102	0	0.0152754159784078	4.84388916843356	1.2340914655691e-06	0.360000000000003	1
ENSG00000159388.5	BTG2	1	203305408	1_102	0	0.0162390444267754	5.42422598164168	1.46912365022847e-06	-0.392070484581616	1
ENSG00000122176.10	FMOD	1	203348034	1_102	0	0.0180670519596684	6.43676116902282	1.93961169659441e-06	-0.661876625098708	3
ENSG00000188770.9	OPTC	1	203494364	1_103	0	0.0225499592183065	5.90720782520315	2.22171382077809e-06	0.574050602036059	2
ENSG00000058668.14	ATP2B4	1	203626383	1_103	0	0.022926143646972	6.06461031817004	2.31896404618768e-06	-0.599337645885808	2
ENSG00000122188.12	LAX1	1	203764731	1_103	0	0.0253651161955429	7.0269883558712	2.97280344499224e-06	0.935185059857831	2
ENSG00000257315.2	ZBED6	1	203795675	1_103	0	0.0260263682008393	7.27212836662544	3.15671381946331e-06	-0.837988826815393	1
ENSG00000182004.12	SNRPE	1	203861428	1_103	0	0.0313952732308273	9.06077943165385	4.74449431994651e-06	1.0790818527061	2
ENSG00000143842.14	SOX13	1	204072748	1_103	0	0.0200391873727631	4.78482917879496	1.59921424455087e-06	-0.217054263565892	1
ENSG00000143845.14	ETNK2	1	204151824	1_103	0	0.0208513276855734	5.16244571175839	1.79535078797901e-06	0.441988950276124	1
ENSG00000143850.13	PLEKHA6	1	204328995	1_103	0	0.0222013171208125	5.75899929197726	2.13248444017749e-06	-0.64539007092215	1
ENSG00000158615.8	PPP1R15B	1	204412128	1_103	0	0.0224593627981283	5.8689157612736	2.19844402345176e-06	0.56200527704489	1
ENSG00000133056.13	PIK3C2B	1	204472312	1_103	0	0.0199536862991854	4.74419279250299	1.5788671001628e-06	-0.0207100591715888	1
ENSG00000198625.12	MDM4	1	204523656	1_103	0	0.0250106969514661	6.89299378416047	2.87537032579977e-06	0.862903225806388	1
ENSG00000170382.11	LRRN2	1	204681401	1_103	0	0.0350317740777083	10.1079732371766	5.90590314439169e-06	-1.24840764331245	1
ENSG00000163531.15	NFASC	1	204828864	1_104	0	0.0151186992041706	5.08133749052729	1.28130515326246e-06	-0.367441860465087	1
ENSG00000184144.11	CNTN2	1	205032204	1_104	0	0.0389145998400167	14.0851890198221	9.14187658450847e-06	-1.71102661596885	1
ENSG00000174529.7	TMEM81	1	205085278	1_104	0	0.0160005357311677	5.61909068559281	1.49954903166435e-06	-0.699186991869834	1
ENSG00000117222.13	RBBP5	1	205121757	1_104	0	0.0172342759853854	6.32398524753606	1.81779120175363e-06	-0.838709677419258	1
ENSG00000133059.16	DSTYK	1	205210869	1_104	0	0.0165926403579273	5.9638872241426	1.6504600938245e-06	0.768000000000059	1
ENSG00000133069.15	TMCC2	1	205228229	1_104	0	0.0155581980785957	5.35314783581748	1.38908441672622e-06	0.402862985685019	1
ENSG00000117266.15	CDK18	1	205507061	1_104	0	0.0861499238489727	21.7644629025968	3.12725256712728e-05	-2.32031249999965	1
ENSG00000174514.12	MFSD4A	1	205564053	1_104	0	0.0401073723635066	14.3746213270336	9.61569608465634e-06	1.64364640883946	1
ENSG00000158715.5	SLC45A3	1	205680045	1_104	0	0.014677502606874	4.80046249728509	1.17515554177332e-06	0.138554216867479	1
ENSG00000069275.12	NUCKS1	1	205749730	1_104	0	0.0838304621796642	21.4926518365791	3.00505184870329e-05	-3.03199999999988	1
ENSG00000117280.12	RAB29	1	205770138	1_104	0	0.257104038130531	32.8092699692243	0.000140690758330175	3.56672878874222	2
ENSG00000133065.10	SLC41A1	1	205813269	1_104	0	0.0567624160436107	17.7112446685808	1.67675673987719e-05	2.67165612131273	2
ENSG00000162877.12	PM20D1	1	205805769	1_104	0	0.0567354307216511	17.7060789819141	1.67547078311201e-05	-2.70697711832095	3
ENSG00000117322.17	CR2	1	207454573	1_105	0	0.0227412057619124	14.7934134305701	5.61102221167892e-06	-1.73366834170877	1
ENSG00000162897.14	FCAMR	1	206970205	1_105	0	0.00847437620409042	5.85437768644401	8.27462997744368e-07	0.928619710139272	2
ENSG00000263528.7	IKBKE	1	206473875	1_105	0	0.0415569496972669	17.9119725519171	1.24150131313916e-05	0.938775510203865	1
ENSG00000266094.7	RASSF5	1	206507103	1_105	0	0.0214297502553245	15.1222084093638	5.4049593795826e-06	2.01917808219281	1
ENSG00000143486.15	EIF2D	1	206612602	1_105	0	0.00972658136903315	7.4501129902923	1.20860166800489e-06	-1.05038759689965	1
ENSG00000162896.5	PIGR	1	206945992	1_105	0	0.0121212117654823	10.0266775312686	2.02704407593292e-06	-1.65422759141569	2
ENSG00000123843.12	C4BPB	1	207088956	1_105	0	0.0164153963999089	10.8148154383485	2.96094671868748e-06	-0.394342762063039	1
ENSG00000123838.10	C4BPA	1	207104083	1_105	0	0.0197679394456677	14.3537049943236	4.73244443765977e-06	-1.76246334310877	1
ENSG00000196352.14	CD55	1	207321071	1_105	0	0.00811442804818274	5.40151006234709	7.31026648305461e-07	0.608268789048873	2
ENSG00000203710.10	CR1	1	207496579	1_105	0	0.0122379263734645	9.51200747568249	1.94151220293287e-06	-1.35616438356195	1
ENSG00000117335.19	CD46	1	207751847	1_105	0	0.00770362387064061	4.95162835246479	6.36213992938082e-07	-0.577263367689282	2
ENSG00000174059.16	CD34	1	207911570	1_105	0	0.0502762108188933	21.5535740619502	1.80734865560191e-05	2.09409190372022	1
ENSG00000008118.9	CAMK1G	1	209584155	1_106	0	0.00853822831573892	5.32045382170017	7.57663816952512e-07	-0.45736434108539	1
ENSG00000123689.5	G0S2	1	209672996	1_106	0	0.00806384784313363	5.82723935080273	7.83727862808246e-07	-1.04951089179251	2
ENSG00000117594.9	HSD11B1	1	209606608	1_106	0	0.0256562514596733	15.8223937032979	6.77057410387048e-06	-1.73837209302321	1
ENSG00000117595.10	IRF6	1	209806682	1_106	0	0.00962871862590598	18.5106346209335	2.97269196844276e-06	-3.83200000000049	1
ENSG00000117597.17	DIEXF	1	209827828	1_106	0	0.0150062793355473	19.1107179602837	4.78310742723749e-06	3.40251443312677	2
ENSG00000054392.12	HHAT	1	210327634	1_106	0	0.0237644664091359	13.672522511326	5.41922047381559e-06	-0.969696969696966	1
ENSG00000143473.12	KCNH1	1	211134467	1_107	0	0.025980365205163	12.9275819692488	5.60173625733049e-06	1.50358422939101	1
ENSG00000117625.13	RCOR3	1	211258687	1_107	0	0.0212675832751662	11.0226579944315	3.90989036826806e-06	-1.50400000000043	1
ENSG00000082512.14	TRAF5	1	211326378	1_107	0	0.0110946616859874	4.84974448339448	8.97414385421977e-07	0.157756724286881	3
ENSG00000117650.12	NEK2	1	211676627	1_107	0	0.0109360427970364	4.7133987552574	8.59714970845657e-07	-0.122448979591817	1
ENSG00000123684.12	LPGAT1	1	211830758	1_107	0	0.0204850346026056	10.6662801339531	3.64426368272452e-06	-1.54687499999983	1
ENSG00000143493.12	INTS7	1	212035474	1_107	0	0.0174919378835615	9.16583890324111	2.67405448481787e-06	1.12189616252849	1
ENSG00000143476.17	DTL	1	212035474	1_107	0	0.0174919378835615	9.1658389032411	2.67405448481787e-06	1.12189616252849	1
ENSG00000066027.11	PPP2R5A	1	212285049	1_107	0	0.0119870184010491	5.58238567987335	1.11606918068607e-06	0.463470319634455	1
ENSG00000065600.12	TMEM206	1	212412974	1_107	0	0.0123750255988343	5.88415780570292	1.21448043553137e-06	-0.515451024726855	2
ENSG00000162772.16	ATF3	1	212565261	1_107	0	0.0398948417935472	17.0245958868143	1.1328011066323e-05	1.78918918919019	1
ENSG00000123685.8	BATF3	1	212700127	1_108	0	0.126875408130129	26.2753099878003	5.56013589480431e-05	-2.74693433764108	2
ENSG00000203705.10	TATDN3	1	212779348	1_108	0	0.21971306990045	21.4630041527609	7.86514090379639e-05	-3.48911529872662	2
ENSG00000143494.15	VASH2	1	212908603	1_108	0	0.0218185617690786	8.27322601263023	3.01065584979436e-06	-0.39705882352938	1
ENSG00000174606.13	ANGEL2	1	212998282	1_108	0	0.0270846670617386	10.5799640216678	4.7793385768475e-06	1.07679664933361	3
ENSG00000143499.13	SMYD2	1	214280940	1_108	0	0.0201677193835391	8.00104250897691	2.69130843932842e-06	-0.856382978723626	1
ENSG00000152104.11	PTPN14	1	214552234	1_109	0	0.0293439290838048	7.81266745517093	3.8236462758291e-06	-0.879828326180146	1
ENSG00000117724.12	CENPF	1	214602949	1_109	0	0.0348518698766406	9.45555708470494	5.49633645991767e-06	1.20084452158651	2
ENSG00000136636.12	KCTD3	1	215567710	1_109	0	0.050850686412124	13.0792696880142	1.10927805161167e-05	1.55797101449264	1
ENSG00000196482.16	ESRRG	1	217063459	1_110	0	0.0336387182495175	15.8689894295256	8.90325507154099e-06	1.65384615384585	1
ENSG00000092978.10	GPATCH2	1	217631425	1_110	0	0.0106199693259806	4.91232411047399	8.7010242961637e-07	-0.110389610389633	1
ENSG00000162814.10	SPATA17	1	217581824	1_110	0	0.0103990601317717	4.71333082906938	8.17489379262235e-07	-0.1068883610451	1
ENSG00000067533.5	RRP15	1	218285209	1_110	0	0.0301418328785175	14.8207687559283	7.45075862655477e-06	-1.54687500000048	1
ENSG00000143353.11	LYPLAL1	1	219174448	1_111	0	0.0252111679380928	8.871916301862	3.73052974329847e-06	0.99999999999998	1
ENSG00000136628.17	EPRS	1	220048304	1_112	0	0.0279940524700592	16.5717606208725	7.7373907357267e-06	1.63060926925154	2
ENSG00000162813.17	BPNT1	1	220090556	1_112	0	0.0115379916640281	8.15349226856627	1.56903990905875e-06	-0.858024691358301	1
ENSG00000067704.9	IARS2	1	220083268	1_112	0	0.0106208839288858	7.36927494472649	1.30540577126918e-06	-0.833737467790147	2
ENSG00000118873.15	RAB3GAP2	1	219984573	1_112	0	0.0172173275849574	11.9482874040025	3.43108524966111e-06	-1.76129635635353	2
ENSG00000162817.6	C1orf115	1	220706515	1_112	0	0.0619718305791061	24.1922801410147	2.50052518675257e-05	-3.09154929577435	1
ENSG00000117791.15	MARC2	1	220748603	1_112	0	0.10537004661137	29.3675649914202	5.16113496674014e-05	-3.56111111111283	1
ENSG00000186205.12	MARC1	1	220796686	1_112	0	0.0690138723339474	25.23847452533	2.90509007921462e-05	2.41304347826111	1
ENSG00000136630.12	HLX	1	220878371	1_112	0	0.0738701172025187	25.8989941487966	3.19088969294486e-05	2.72832369942225	1
ENSG00000143507.17	DUSP10	1	221722051	1_113	0	0.0231752602433943	11.4242627361224	4.41583571557197e-06	1.24193548387115	1
ENSG00000143512.12	HHIPL2	1	222547946	1_114	0	0.0132790224110817	5.04580393325657	1.11752328354718e-06	0.260869565217399	1
ENSG00000154305.16	MIA3	1	222618304	1_114	0	0.0275195878272125	11.969601870861	5.49391246963535e-06	-1.29569402647315	2
ENSG00000186063.12	AIDA	1	222777047	1_114	0	0.0153884441542151	6.44363147012165	1.65380961402855e-06	-0.626582278481045	1
ENSG00000197520.10	FAM177B	1	222736869	1_114	0	0.0129319274158356	4.79480624235205	1.0341759310688e-06	-0.0725806451612886	1
ENSG00000154309.8	DISP1	1	222856775	1_114	0	0.0326287619131649	13.5945552812137	7.39819383201428e-06	1.38970588235292	1
ENSG00000187554.11	TLR5	1	223142833	1_114	0	0.165300531322761	29.4281274819735	8.11328970529574e-05	3.35772357723624	1
ENSG00000203697.11	CAPN8	1	223665771	1_114	0	0.0141272020337767	5.6327152124073	1.32719291833156e-06	0.51461988304112	1
ENSG00000143756.11	FBXO28	1	224114528	1_114	0	0.0153831563057701	6.44037065492945	1.6524046975645e-06	0.547619047619135	1
ENSG00000143753.12	DEGS1	1	224176106	1_114	0	0.0154726110009039	6.49535867640565	1.67620391466169e-06	-0.6611111111109	1
ENSG00000143748.17	NVL	1	224330205	1_114	0	0.0129406874196473	4.80122796349014	1.03626249322007e-06	0.130194376493048	2
ENSG00000143771.11	CNIH4	1	224356329	1_114	0	0.0128211745980802	4.71330763258652	1.00789132364621e-06	-0.0268759853351421	2
ENSG00000162923.14	WDR26	1	224436689	1_114	0	0.0129808223293953	4.83057268351598	1.04582960711762e-06	0.191412362697076	2
ENSG00000185155.11	MIXL1	1	226223248	1_115	0	0.0163354033610978	7.16173773610149	1.95122962599218e-06	-1.21212121212081	1
ENSG00000143815.14	LBR	1	225419442	1_115	0	0.0196772656648467	7.0721723930263	2.32101364319718e-06	-0.792899408283985	1
ENSG00000154380.17	ENAH	1	225654042	1_115	0	0.0150789801736224	4.72709747416859	1.18884882652182e-06	0.0045045045045064	1
ENSG00000143742.12	SRP9	1	225777848	1_115	0	0.0238139055843546	8.83695536615903	3.50988909956914e-06	0.855072463767687	1
ENSG00000196187.11	TMEM63A	1	225882793	1_115	0	0.028495983151295	10.1602994151203	4.82892274372268e-06	-0.896874999999666	1
ENSG00000243709.1	LEFTY1	1	225890637	1_115	0	0.0292713244901646	11.7369096188981	5.73002134807446e-06	-1.73684210526284	1
ENSG00000143811.18	PYCR2	1	225920087	1_115	0	0.0290219173529819	10.545071652423	5.10429471084098e-06	-1.28108108108209	1
ENSG00000143751.9	SDE2	1	225999428	1_115	0	0.034103090353389	13.9539163411617	7.93688259529778e-06	-2.26178010471285	1
ENSG00000163041.9	H3F3A	1	226060941	1_115	0	0.0797528532827545	18.6668956957941	2.48300981315134e-05	-1.99170673554098	3
ENSG00000183814.15	LIN9	1	226309688	1_115	0	0.0151109025057509	4.86606590164032	1.22638970305795e-06	0.53319502074713	1
ENSG00000143799.12	PARP1	1	226407676	1_115	0	0.0154404921140249	5.11573458507174	1.31743515383099e-06	0.214285714285719	1
ENSG00000203685.9	STUM	1	226549501	1_115	0	0.169449757284693	27.8043449396421	7.85803075784685e-05	2.84512403560684	2
ENSG00000143772.9	ITPKB	1	226738931	1_116	0	0.0123083685535959	5.43267192500319	1.11525473729027e-06	0.0995457130530479	2
ENSG00000143801.16	PSEN2	1	226870643	1_116	0	0.0302681367928911	16.7167569771166	8.43913282714082e-06	2.55555555555509	1
ENSG00000143776.18	CDC42BPA	1	227316912	1_116	0	0.0149811567367892	7.08127223787633	1.76936219776672e-06	-0.883870967741684	1
ENSG00000181450.17	ZNF678	1	227563411	1_116	0	0.0112283557026115	4.75507499003598	8.90499414258816e-07	-0.114649681528663	1
ENSG00000143740.14	SNAP47	1	227730861	1_116	0	0.015988772413054	7.46422620413434	1.99049008485178e-06	-0.431506849315139	1
ENSG00000081692.12	JMJD4	1	227735217	1_116	0	0.0116836315469456	5.09315277660948	9.92486622983273e-07	0.280000000000012	1
ENSG00000143816.7	WNT9A	1	227901132	1_116	0	0.014096077799022	7.02769192246762	1.65223230126027e-06	0.953846153845743	1
ENSG00000143793.12	C1orf35	1	228106599	1_116	0	0.0394881785103166	16.1374646154689	1.06282683162859e-05	2.15079365079459	1
ENSG00000162910.18	MRPL55	1	228089347	1_116	0	0.0323746190925349	14.4313053615863	7.79238477724725e-06	-2.00709514891401	2
ENSG00000143774.16	GUK1	1	228140298	1_116	0	0.0166099990769708	8.11263545257397	2.2474584682198e-06	-1.07324840764324	1
ENSG00000181873.12	IBA57	1	228117747	1_116	0	0.0265427445137686	12.6516711716252	5.60084853446068e-06	1.83505649367202	2
ENSG00000154358.20	OBSCN	1	228198673	1_116	0	0.0308735852018076	13.9976971272456	7.20781718376694e-06	-1.92187500000098	1
ENSG00000154370.15	TRIM11	1	228407706	1_116	0	0.0115723700521145	4.98272318782688	9.61721176789771e-07	-0.443181818181988	1
ENSG00000181218.5	HIST3H2A	1	228457362	1_116	0	0.0113501889654707	4.93913040100144	9.3500447614903e-07	0.685534591195247	1
ENSG00000196890.4	HIST3H2BB	1	228458562	1_116	0	0.0324687995834686	14.5585349333261	7.88395271576449e-06	-1.54716000506706	2
ENSG00000168159.11	RNF187	1	228484557	1_116	0	0.0124447870709026	5.81640156956682	1.20726318948785e-06	-0.915247753738728	2
ENSG00000116574.5	RHOU	1	228734625	1_116	0	0.0140579678601258	6.78530156081727	1.59093268948131e-06	0.677419354838635	1
ENSG00000168118.11	RAB4A	1	229272092	1_117	0	0.0111776593728822	4.9214963816299	9.17504380785084e-07	-0.134328358208978	1
ENSG00000154429.10	CCSAP	1	229307394	1_117	0	0.0121269673887603	5.62851243864823	1.1384289872862e-06	-0.395522388059735	1
ENSG00000069248.11	NUP133	1	229508410	1_117	0	0.100781961898457	16.7181670869687	2.81016341439851e-05	3.47058823529374	1
ENSG00000135776.4	ABCB10	1	229559119	1_117	0	0.0437885108005757	13.9575266571358	1.01936272124241e-05	-3.17307692307571	1
ENSG00000143641.9	GALNT2	1	230216169	1_117	0	0.0150509323654743	7.28515764775507	1.82878421248861e-06	0.463768115942131	1
ENSG00000177614.10	PGBD5	1	230557565	1_118	0	0.0238747781285783	6.89602148966519	2.74598433937096e-06	-0.761259971075307	2
ENSG00000135775.13	COG2	1	230643327	1_118	0	0.0205092080831487	5.4507441271495	1.86451032426088e-06	0.392405063290996	1
ENSG00000135744.7	AGT	1	230714053	1_118	0	0.0328240281129355	9.9313923308649	5.43703489282155e-06	1.20472440944883	1
ENSG00000135773.12	CAPN9	1	230746467	1_118	0	0.021225698848211	5.77718843299288	2.04521343409568e-06	-0.516438016387836	2
ENSG00000143643.12	TTC13	1	230983111	1_118	0	0.0195508544261356	4.99596254825511	1.62908978933838e-06	-0.37404580152669	1
ENSG00000173409.13	ARV1	1	230955434	1_118	0	0.0270244844631729	8.07629426573758	3.64023698491315e-06	-1.02622422510573	4
ENSG00000116906.11	GNPAT	1	231240905	1_118	0	0.0190721891408124	4.76046519514041	1.51429345364132e-06	0.152870776091779	2
ENSG00000116903.7	EXOC8	1	231337950	1_118	0	0.058494101685362	15.4782265430456	1.51005713647777e-05	1.70497427101156	1
ENSG00000010072.15	SPRTN	1	231334904	1_118	0	0.020032987498448	5.22745396570323	1.74661040318304e-06	-0.503875968992448	1
ENSG00000116918.13	TSNAX	1	231528861	1_118	0	0.0235094191262144	6.74924569347285	2.64641069088932e-06	-0.867132867133102	1
ENSG00000162946.21	DISC1	1	231627073	1_118	0	0.0264035724827341	7.85479093972294	3.45905468775452e-06	0.902386117137125	1
ENSG00000116991.10	SIPA1L2	1	232561778	1_119	0	0.0253247382041749	9.61066296739926	4.05936794065655e-06	-1.08179419525032	1
ENSG00000212916.4	MAP10	1	232805407	1_119	0	0.0153541251315446	4.85539895861042	1.24339782133989e-06	0.0357142857142827	1
ENSG00000135778.11	NTPCR	1	232950261	1_119	0	0.0714170516780096	19.564548587858	2.3304074212452e-05	2.18354430379694	1
ENSG00000135749.18	PCNX2	1	233073608	1_119	0	0.0386010361963769	13.6353262462624	8.77858668681527e-06	1.70666666666609	1
ENSG00000143674.10	MAP3K21	1	233329424	1_120	0	0.0593033684239217	15.5501250942239	1.53806027236324e-05	1.78767123287685	1
ENSG00000135750.14	KCNK1	1	233684807	1_120	0	0.0235786667426695	6.7164084209884	2.64129219050561e-06	0.778571428571482	1
ENSG00000183780.12	SLC35F3	1	233906954	1_120	0	0.019741756711072	5.02746335275896	1.65536898750768e-06	0.249560632688935	1
ENSG00000059588.9	TARBP1	1	234479133	1_121	0	0.0146280364593833	5.02988741008649	1.22716907819501e-06	0.299504950495043	1
ENSG00000173726.10	TOMM20	1	235128439	1_121	0	0.0455079547935989	15.8478635588412	1.20286848643339e-05	-1.77142857142784	1
ENSG00000188739.14	RBM34	1	235161669	1_121	0	0.020317739437128	8.14877622883865	2.76139086593736e-06	-1.05699481865287	1
ENSG00000116957.12	TBCE	1	235401609	1_121	0	0.0151883628883869	5.38636520838481	1.36447903387978e-06	-0.448363855531613	2
ENSG00000143669.13	LYST	1	235876577	1_122	0	0.0158877062069129	6.08090317491451	1.61134818479453e-06	-0.605694838283966	2
ENSG00000116962.14	NID1	1	236065381	1_122	0	0.0137805438390243	4.73157447428577	1.08750720467174e-06	0.118012422360261	1
ENSG00000077585.13	GPR137B	1	236140947	1_122	0	0.0325842162102389	12.9160496415106	7.0193531047444e-06	1.35606060606095	1
ENSG00000086619.13	ERO1B	1	236260619	1_122	0	0.0146093815300734	5.28530253072457	1.28783963796083e-06	0.534722222222139	1
ENSG00000186197.13	EDARADD	1	236348178	1_122	0	0.0145206865176049	5.22756599768481	1.26603811235505e-06	0.279720279720192	1
ENSG00000116977.18	LGALS8	1	236536054	1_122	0	0.0138504218789762	4.77953843504082	1.10410166806373e-06	-0.572660195314005	2
ENSG00000119285.10	HEATR1	1	236646941	1_122	0	0.0241590114420557	10.06343907856	4.05495171281688e-06	1.51960784313639	1
ENSG00000116984.12	MTR	1	236833090	1_122	0	0.0181636780395085	7.35161354860969	2.22713513964733e-06	0.818181818181954	1
ENSG00000133019.11	CHRM3	1	239386955	1_124	0	0.0823661520781002	19.1483422782788	2.6305106528616e-05	-1.93962264150951	1
ENSG00000155816.19	FMN2	1	240017259	1_125	0	0.0150290612437216	4.72739229769816	1.1849870468036e-06	0.0431309904153247	1
ENSG00000162843.17	WDR64	1	241772753	1_127	0	0.0320497008774996	12.3327798699022	6.59242300012366e-06	1.42771084337327	1
ENSG00000117009.11	KMO	1	241532492	1_127	0	0.0164567144810045	5.98948706743055	1.6439661516816e-06	0.557739557739517	1
ENSG00000203668.2	CHML	1	241615528	1_127	0	0.0160937064891622	5.77783737907593	1.55089178779722e-06	0.475862068965653	1
ENSG00000054277.13	OPN3	1	241636236	1_127	0	0.0157846042207119	5.59384543396312	1.47266601475965e-06	0.46616541353388	1
ENSG00000174371.16	EXO1	1	241847942	1_127	0	0.0262575078611317	10.4313534214691	4.56829635349447e-06	-1.29457364341055	1
ENSG00000197769.5	MAP1LC3C	1	241999572	1_128	0	0.0160644064652116	5.33085741814459	1.42830796025757e-06	-0.362416107382456	1
ENSG00000180287.16	PLD5	1	242524418	1_128	0	0.0216026731585829	8.1443259477369	2.93442319572237e-06	1.01058201058153	1
ENSG00000143702.15	CEP170	1	243254880	1_128	0	0.0249630589188329	9.52011631397334	3.96369438864284e-06	1.29545454545499	1
ENSG00000054282.15	SDCCAG8	1	243260250	1_128	0	0.0380513338289054	13.5444143615483	8.59587758540779e-06	1.76263274576321	2
ENSG00000117020.16	AKT3	1	243851261	1_128	0	0.0153754404045948	4.9150154979729	1.26041209327922e-06	0.237822349570314	1
ENSG00000173728.10	C1orf100	1	244352788	1_129	0	0.0213681169786949	5.53555769316497	1.97282126073459e-06	0.432432432432211	1
ENSG00000035687.9	ADSS	1	244452097	1_129	0	0.0238830220806102	6.59409266203392	2.62666345295705e-06	0.68106312292385	1
ENSG00000179397.17	C1orf101	1	244454207	1_129	0	0.0378853511454643	10.9976271023346	6.94912961854031e-06	-1.24574578594129	2
ENSG00000121644.18	DESI2	1	244653666	1_129	0	0.0286049955437784	8.31296266849065	3.96604666824176e-06	-0.947389141830869	2
ENSG00000203667.9	COX20	1	244836094	1_129	0	0.0584893503076851	15.1722284358979	1.48008369987733e-05	1.73184357541901	1
ENSG00000162849.15	KIF26B	1	245155106	1_129	0	0.0313622176871815	9.19106562834321	4.80764883188404e-06	-1.01470588235266	1
ENSG00000197472.14	ZNF695	1	247008088	1_130	0	0.0132529746880644	5.80475751691203	1.28309128945722e-06	0.610328638497399	1
ENSG00000185420.18	SMYD3	1	246488275	1_130	0	0.0462493350615586	17.7138007085201	1.36639842584189e-05	-1.80665642528523	2
ENSG00000162852.13	CNST	1	246566688	1_130	0	0.012744229887658	5.43383520492501	1.15499516358746e-06	0.437037037037076	1
ENSG00000143653.9	SCCPDH	1	246675514	1_130	0	0.0222795776302641	10.735811774303	3.9893482303899e-06	1.52236201265761	5
ENSG00000277462.1	ZNF670	1	247078730	1_130	0	0.0143803334303845	6.57862805400062	1.57784520458012e-06	-0.6684424036781	2
ENSG00000188295.14	ZNF669	1	247103972	1_130	0	0.0211618915644201	10.246430059536	3.61648918128518e-06	-1.23053959836782	3
ENSG00000196418.12	ZNF124	1	247167626	1_130	0	0.0131173617020639	5.7072893450823	1.24863783507814e-06	-0.538592731556172	2
ENSG00000196071.4	OR2L13	1	247965627	1_131	0	0.0153170707951444	5.34780065233999	1.36618978918577e-06	0.381679389312917	1
ENSG00000259823.5	LYPD8	1	248733794	1_131	0	0.0181608073172623	7.05452685312203	2.13679641900032e-06	-0.949999999999872	1
ENSG00000162714.12	ZNF496	1	247330860	1_131	0	0.0612724069397548	17.7433470944755	1.81326214394653e-05	-1.5880904339186	2
ENSG00000162711.16	NLRP3	1	247448900	1_131	0	0.0260700607545137	11.0561190059769	4.80734016369984e-06	-1.7803468208091	1
ENSG00000169224.12	GCSAML	1	247507598	1_131	0	0.0585146550234158	19.291056703861	1.88269848068379e-05	-2.45508982035956	1
ENSG00000162722.8	TRIM58	1	247856300	1_131	0	0.0229543582359471	9.18759874902663	3.51744471893685e-06	1.13168999662789	3
ENSG00000238243.3	OR2W3	1	247865614	1_131	0	0.0264561431890707	10.4054219285618	4.5914127205285e-06	-1.12290129706942	2
ENSG00000175137.10	SH3BP5L	1	248826485	1_131	0	0.0277614489937392	11.0104308973363	5.09807888579302e-06	1.38424766130447	3
ENSG00000171163.15	ZNF692	1	248857802	1_131	0	0.0143924013034599	4.71677813816517	1.13224083633036e-06	-0.101755023627626	2
ENSG00000185220.11	PGBD2	1	248906719	1_131	0	0.0244296004826504	9.78267778047999	3.98597177690057e-06	1.23399014778355	1
ENSG00000184731.5	FAM110C	2	47011	2_1	0	0.0229392501789231	8.54159310088046	3.26797106372334e-06	-0.944237918215063	1
ENSG00000143727.15	ACP1	2	264429	2_1	0	0.022254274898891	8.25318520811681	3.06333960026173e-06	1.04580152671706	1
ENSG00000035115.21	SH3YL1	2	265970	2_1	0	0.0196790340587837	7.08402546536609	2.32511263749404e-06	0.883720930232478	1
ENSG00000151353.14	TMEM18	2	676782	2_1	0	0.0660073475419568	18.6731135499817	2.0557444431577e-05	-2.03499999999897	1
ENSG00000172554.11	SNTG2	2	1093369	2_1	0	0.0204094908310617	7.43038868317574	2.5293201744667e-06	-0.760000000000202	1
ENSG00000115705.20	TPO	2	1373971	2_1	0	0.0570421020135874	17.2606590241989	1.64215066277516e-05	-2.34161413831498	2
ENSG00000130508.10	PXDN	2	1744930	2_1	0	0.0211849166369132	7.78486162794147	2.7506653871582e-06	0.84285714285733	1
ENSG00000032389.12	TSSC1	2	3378853	2_2	0	0.0125815907794249	4.71366959879313	9.89133244849327e-07	0.0322580645161443	1
ENSG00000171853.15	TRAPPC12	2	3379591	2_2	0	0.0125947685219899	4.72358778731152	9.92252694005488e-07	0.0680471416919633	3
ENSG00000171865.9	RNASEH1	2	3558529	2_2	0	0.0126681372479509	4.77862092680489	1.00966068610329e-06	-0.076477676892799	2
ENSG00000118004.17	COLEC11	2	3594371	2_2	0	0.0194725672083451	8.85726046872429	2.87662157477946e-06	-1.00370239041914	4
ENSG00000151360.9	ALLC	2	3577209	2_2	0	0.0134042732355409	5.31387337878843	1.18799490815663e-06	-0.384615384615298	1
ENSG00000214866.8	DCDC2C	2	3704016	2_2	0	0.0125931092578797	4.72233954446474	9.91859796791873e-07	0.044247787610618	1
ENSG00000115738.9	ID2	2	8715045	2_6	0	0.0336815506190054	12.1902503733747	6.84801666209399e-06	-1.45038167938958	1
ENSG00000134313.15	KIDINS220	2	8837975	2_6	0	0.0163755418786439	5.32557645711034	1.45452908419918e-06	-0.342281879194559	1
ENSG00000143797.11	MBOAT2	2	9003515	2_6	0	0.0155303869563665	4.82282092782332	1.24923320430239e-06	-0.0436507936508006	1
ENSG00000151693.9	ASAP2	2	9398461	2_6	0	0.0194867540677619	6.97712522562662	2.2676505390824e-06	0.600000000000016	1
ENSG00000119185.12	ITGB1BP1	2	9412781	2_6	0	0.0155721615760404	4.84830096800395	1.25921120207867e-06	-0.143937513785238	2
ENSG00000119203.13	CPSF3	2	9402086	2_6	0	0.0176086783505696	6.0146361999482	1.76642917825408e-06	0.430693069306899	1
ENSG00000134330.18	IAH1	2	9474089	2_6	0	0.0611990323899768	17.92713132927	1.82984987721094e-05	2.47764926796774	2
ENSG00000151694.12	ADAM17	2	9555759	2_6	0	0.185568414423422	28.9032885850628	8.94564009932568e-05	3.4775701913099	3
ENSG00000115750.16	TAF1B	2	9843557	2_6	0	0.0262003248655244	9.79359939345512	4.27965851712605e-06	-1.25599999999987	1
ENSG00000134317.17	GRHL1	2	9950909	2_6	0	0.0346962756397925	12.4739854325792	7.21852055465624e-06	1.39493287482104	2
ENSG00000205795.4	CYS1	2	10082702	2_6	0	0.0182826641331277	6.37133453228669	1.94280850165278e-06	-0.625000000000317	1
ENSG00000171848.13	RRM2	2	10122793	2_6	0	0.0157405272288834	4.9503223843827	1.2996094581638e-06	0.253521126760447	1
ENSG00000115756.12	HPCAL1	2	10267597	2_7	0	0.027337545513329	13.3813102803964	6.10124220388468e-06	-1.44680851063824	1
ENSG00000115758.12	ODC1	2	10448012	2_7	0	0.0122292767355069	5.7404104828501	1.17085692029586e-06	-0.458904109589058	1
ENSG00000115761.15	NOL10	2	10689255	2_7	0	0.0133182418984281	6.5486638666342	1.45465399348416e-06	-0.69789255698687	3
ENSG00000143882.10	ATP6V1C2	2	10745179	2_7	0	0.0110398588163938	4.7713495476602	8.78546714642711e-07	0.187908156821097	3
ENSG00000162976.12	PQLC3	2	11155741	2_7	0	0.011976893464604	5.54287147845592	1.10723320355352e-06	-0.485714285714319	1
ENSG00000134318.13	ROCK2	2	11347918	2_7	0	0.0276161369232633	13.477964885923	6.20793775099795e-06	-1.48885642371558	2
ENSG00000134324.11	LPIN1	2	11784824	2_7	0	0.0146600926591234	7.45868191366181	1.82372313439982e-06	0.832061068702069	1
ENSG00000071575.11	TRIB2	2	12675414	2_8	0	0.0148554865146424	4.91534742361867	1.21787076348632e-06	-0.0944881889763682	1
ENSG00000079785.14	DDX1	2	15581299	2_9	0	0.0384960096925934	13.3215215125087	8.55322016221002e-06	1.42913853878044	2
ENSG00000134323.11	MYCN	2	15939632	2_9	0	0.0184784681759842	6.32564721927037	1.94953501398987e-06	-0.654135338345852	1
ENSG00000214842.5	RAD51AP2	2	17519967	2_10	0	0.0370673079271147	16.8388461081967	1.04103056161887e-05	-1.86363636363683	1
ENSG00000197872.11	FAM49A	2	16666648	2_10	0	0.0444113580663812	18.5896495110811	1.37697279844747e-05	1.95999999999994	1
ENSG00000163032.11	VSNL1	2	17538936	2_10	0	0.0445759728671898	18.6109584672067	1.3836609231059e-05	-2.01356060458601	2
ENSG00000178295.14	GEN1	2	17753453	2_10	0	0.0102289994547151	4.7393159417303	8.08553799951329e-07	0.146876502479903	3
ENSG00000163029.15	SMC6	2	17799991	2_10	0	0.0172346929247884	9.63739282942612	2.7702771321233e-06	1.02568881635086	2
ENSG00000170745.11	KCNS3	2	17878114	2_10	0	0.0154722487660767	8.65401534876617	2.23321844491146e-06	-1.0580850561706	2
ENSG00000185013.16	NT5C1B	2	18589274	2_11	0	0.023844430927092	8.63680719118188	3.43479080842517e-06	-0.87333333333348	1
ENSG00000183891.5	TTC32	2	19903290	2_12	0	0.0192324589950827	5.73305936633818	1.83899843520313e-06	0.542016806722743	1
ENSG00000118965.14	WDR35	2	19987599	2_12	0	0.0301819639725449	10.0232280187	5.04562781575139e-06	1.53599999999961	1
ENSG00000132031.12	MATN3	2	20009334	2_12	0	0.019647602024555	5.93597690544597	1.9451892500484e-06	-0.603375527425947	1
ENSG00000068697.6	LAPTM4A	2	20052509	2_12	0	0.0247341754220504	8.12578190913763	3.35214428977323e-06	-1.42613636363614	1
ENSG00000115884.10	SDC1	2	20182069	2_12	0	0.0263539819711224	8.72992595068558	3.83722186089366e-06	-0.763358778625877	1
ENSG00000143869.6	GDF7	2	20666960	2_12	0	0.0225231392735221	7.23455030937549	2.71769408408304e-06	0.807142857142792	1
ENSG00000118961.14	LDAH	2	20683456	2_12	0	0.0193513034388165	5.79158490974113	1.86925157996683e-06	-0.517657350300607	4
ENSG00000084674.14	APOB	2	21044375	2_13	0	0.0194170437167704	5.11093325718994	1.65517311553868e-06	0.441673205011598	2
ENSG00000119778.14	ATAD2B	2	23926569	2_14	0	0.0925414772218388	18.8567984646922	2.91047915272131e-05	2.64057545898718	2
ENSG00000205639.9	MFSD2B	2	24011570	2_14	0	0.0221657487319459	5.10809398792027	1.88843217364785e-06	0.580645161290092	1
ENSG00000163026.11	WDCP	2	24049526	2_14	0	0.0300531484886077	8.00810507520935	4.01402289870473e-06	-1.20338983050872	1
ENSG00000119782.13	FKBP1B	2	24049526	2_14	0	0.0336904996352185	9.09915442815967	5.11291523829928e-06	-1.33151730849795	2
ENSG00000115128.6	SF3B6	2	24055971	2_14	0	0.0214910931703484	4.81411799224379	1.72558097143556e-06	0.175058554407586	2
ENSG00000219626.8	FAM228B	2	24077362	2_14	0	0.0248066382238515	6.17930275541413	2.55662771534945e-06	0.776811857804909	3
ENSG00000176732.6	PFN4	2	24123824	2_14	0	0.0259969916959162	6.62572680661122	2.87287497324551e-06	1.00000000000014	1
ENSG00000186453.12	FAM228A	2	24124223	2_14	0	0.0378198764958538	10.2050020331766	6.43714522965919e-06	-1.12931994062337	4
ENSG00000198399.14	ITSN2	2	24360994	2_14	0	0.0219017693099184	4.99412222318644	1.82430930229608e-06	-0.50109890109872	1
ENSG00000173557.14	C2orf70	2	26557983	2_15	0	0.00864415144823139	6.93325352621492	9.99584594118887e-07	0.84073917595738	2
ENSG00000084676.15	NCOA1	2	24491962	2_15	0	0.0269201817394121	17.058902467084	7.65930174439693e-06	2.50393700787416	1
ENSG00000138092.10	CENPO	2	24789280	2_15	0	0.0111598750007105	9.08413815448089	1.69084254204166e-06	1.85784012393475	2
ENSG00000138031.14	ADCY3	2	24914454	2_15	0	0.0229531311774499	16.5230168288657	6.32544945077583e-06	4.86706780393912	2
ENSG00000115137.11	DNAJC27	2	24815399	2_15	0	0.151599900476267	36.5178995742874	9.2334672199481e-05	4.57313807656337	2
ENSG00000084710.13	EFR3B	2	25043984	2_15	0	0.0118845976037947	12.5117286050213	2.48005837180923e-06	3.4293006167141	2
ENSG00000115138.10	POMC	2	25170853	2_15	0	0.00912119498444786	6.2270848373728	9.47319828983707e-07	-0.256603773585016	1
ENSG00000119772.16	DNMT3A	2	25343038	2_15	0	0.00695919799157918	4.88286961836386	5.66753780897323e-07	-0.626984126984228	1
ENSG00000138101.18	DTNB	2	25673919	2_15	0	0.00701508703890441	4.95732921386383	5.80017277644951e-07	-0.707692307692416	1
ENSG00000143970.16	ASXL2	2	25928274	2_15	0	0.0157968644779567	11.8339159650355	3.11788059347856e-06	1.06896551724053	1
ENSG00000084733.10	RAB10	2	26033971	2_15	0	0.00727569580291188	5.09068082444339	6.17746803682085e-07	-0.284768211920654	1
ENSG00000157833.12	GAREM2	2	26164530	2_15	0	0.0230519372098963	16.329072150794	6.27811174535033e-06	-1.80301302507525	2
ENSG00000138029.13	HADHB	2	26241540	2_15	0	0.00772899659931803	5.9173523996919	7.62799949533584e-07	-0.824793596724082	2
ENSG00000084754.10	HADHA	2	26244785	2_15	0	0.00772799323577911	5.68628594196103	7.32918246346226e-07	-0.473437514872862	2
ENSG00000173567.14	ADGRF3	2	26299183	2_15	0	0.00817170903649511	6.27184357659786	8.54807292399028e-07	0.668749999999886	1
ENSG00000157856.10	DRC1	2	26401975	2_15	0	0.0092186092323866	7.26442288688732	1.11693173262538e-06	-0.684491978609694	1
ENSG00000115155.16	OTOF	2	26475151	2_15	0	0.00705618120235418	4.86813544693215	5.72918021768212e-07	-0.158730158730118	1
ENSG00000157884.10	CIB4	2	26641739	2_15	0	0.0130580659725825	10.7005970710729	2.33048855846845e-06	1.23161764705849	1
ENSG00000213699.8	SLC35F6	2	26764620	2_16	0	0.0226272243664153	8.77562395741104	3.31184035624913e-06	1.18647483855293	2
ENSG00000119777.18	TMEM214	2	27031928	2_16	0	0.0226218281925762	8.44052353313247	3.18461686245007e-06	0.95275590551154	1
ENSG00000228474.5	OST4	2	27073017	2_16	0	0.0333757531077349	11.782065246537	6.55862202524547e-06	1.31007751937917	1
ENSG00000138080.13	EMILIN1	2	27078536	2_16	0	0.0164047302560515	7.05360615054688	1.92992488336887e-06	-1.26421404682279	1
ENSG00000138030.12	KHK	2	27092196	2_16	0	0.035351793649035	12.4111836974913	7.31787122461063e-06	-1.36220472440936	1
ENSG00000138028.15	CGREF1	2	27117951	2_16	0	0.0233996136640307	8.55345688386053	3.33818547582902e-06	-0.663689261048474	2
ENSG00000138073.13	PREB	2	27134751	2_16	0	0.0145761396803383	4.81981626651424	1.17174500282333e-06	-0.086705202312152	1
ENSG00000138085.16	ATRAID	2	27209632	2_16	0	0.0152866795489554	6.53656594407072	1.66656752235142e-06	-1.35447134142081	2
ENSG00000138074.14	SLC5A6	2	27178896	2_16	0	0.0192021420222929	8.97107655107757	2.87312383919564e-06	1.73139027206419	2
ENSG00000084774.13	CAD	2	27217854	2_16	0	0.0149697027763732	5.10664734104411	1.27499696247622e-06	-0.272413793103375	1
ENSG00000115194.10	SLC30A3	2	27275976	2_16	0	0.0179717768656062	7.67450164059009	2.30038912953306e-06	-1.16887759808319	2
ENSG00000163794.6	UCN	2	27308797	2_16	0	0.0153260125962519	5.27251336883259	1.34774265397927e-06	-0.373493975903575	1
ENSG00000115211.15	EIF2B4	2	27369556	2_16	1	0.0800753308367672	20.803967416779	2.77846552298464e-05	-4.11718750000123	1
ENSG00000115234.10	SNX17	2	27369556	2_16	1	0.0800753308367672	20.803967416779	2.77846552298464e-05	4.11718750000123	1
ENSG00000115216.13	NRBP1	2	27428508	2_16	1	0.0592042090405037	19.6251082247042	1.93787049014777e-05	3.94399999999913	1
ENSG00000138002.14	IFT172	2	27490767	2_16	1	0.131397109392722	22.8078593050312	4.99839348886201e-05	-4.27343749999832	1
ENSG00000198522.13	GPN1	2	27628253	2_16	0	0.0159698960323728	10.4761539900122	2.79038460963061e-06	2.55284552845486	1
ENSG00000176714.9	CCDC121	2	27629397	2_16	0	0.105623574755194	22.1432732768542	3.90088176573628e-05	1.97790055248531	1
ENSG00000158019.20	BRE	2	27889824	2_16	0	0.0298773110830006	11.3397851464702	5.65075451466017e-06	1.2979351032448	1
ENSG00000171174.13	RBKS	2	27891044	2_16	0	0.0199223148780731	11.8752137288064	3.94585698333302e-06	2.39130434782563	1
ENSG00000163803.12	PLB1	2	28456611	2_17	0	0.011012369289416	4.79291309386529	8.80319711822172e-07	-0.341067285382625	1
ENSG00000213639.9	PPP1CB	2	28751600	2_17	0	0.0559318058351126	20.0423625819092	1.86968249313386e-05	2.59415181181936	2
ENSG00000163806.15	SPDYA	2	28782736	2_17	0	0.045101225425077	18.6149083137738	1.40026214808388e-05	-2.66578188116981	2
ENSG00000171103.10	TRMT61B	2	28865584	2_17	0	0.0182228832532573	9.83741218845982	2.98990966566829e-06	-1.870290155358	2
ENSG00000163811.11	WDR43	2	28888458	2_17	0	0.0315008748165244	14.46466276205	7.59960523259301e-06	-1.96198086377128	2
ENSG00000189350.12	TOGARAM2	2	28957070	2_17	0	0.0114004922587549	5.00009178230221	9.50739824494226e-07	0.113369382100755	2
ENSG00000115295.19	CLIP4	2	29074488	2_19	0	0.270505243569106	37.0209129950743	0.000167025553094439	-3.35759493670773	1
ENSG00000171094.16	ALK	2	29896582	2_19	0	0.010738407803459	5.49996805242763	9.85054286454694e-07	0.437500000000058	1
ENSG00000213626.11	LBH	2	30233256	2_19	0	0.0098820877166016	4.71333536926351	7.76849968424418e-07	0.0318211734683924	2
ENSG00000172954.13	LCLAT1	2	30438362	2_19	0	0.0099680266423261	4.79528493414388	7.97230147957555e-07	0.25255439555112	3
ENSG00000158089.14	GALNT14	2	31154628	2_19	0	0.00991176602595456	4.74171613910213	7.83874792472487e-07	0.0267145605555281	2
ENSG00000021574.11	SPAST	2	32064971	2_20	0	0.0737910642318527	18.5507655636072	2.28310411337155e-05	-2.63043478260873	1
ENSG00000152683.14	SLC30A6	2	32164985	2_20	0	0.0174164189454694	4.72061049699888	1.37125156519027e-06	-0.207070707070799	1
ENSG00000091106.18	NLRC4	2	32264782	2_20	0	0.140003898554969	24.8603909743308	5.80507973382103e-05	3.15267175572511	1
ENSG00000115760.13	BIRC6	2	32356560	2_20	0	0.0400733386778991	12.6632467993734	8.46370862039649e-06	1.59906419890235	2
ENSG00000018699.11	TTC27	2	32678481	2_20	0	0.0192274587910983	5.66004319483374	1.81510494662011e-06	-0.763819095477484	1
ENSG00000049323.15	LTBP1	2	32947291	2_20	0	0.0214187125956555	6.68584053833453	2.38841331205647e-06	0.76973684210506	1
ENSG00000152689.17	RASGRP3	2	33536526	2_21	0	0.0154927381857645	7.57333298578401	1.95693021902973e-06	0.881516587678084	1
ENSG00000171055.14	FEZ2	2	36646439	2_23	0	0.0110279983034338	5.53958850694228	1.01890642721085e-06	-0.434210526315783	1
ENSG00000205221.12	VIT	2	36697520	2_23	0	0.0104801547012383	5.05718467457725	8.83968139538353e-07	-0.242187499999918	1
ENSG00000115808.11	STRN	2	36973596	2_23	0	0.0487702484748258	19.6996052493084	1.60240612916716e-05	2.43181818181919	1
ENSG00000008869.11	HEATR5B	2	37084350	2_23	0	0.0101293624003942	4.73492609593359	7.99936327114349e-07	0.211594202898522	1
ENSG00000152133.14	GPATCH11	2	37081570	2_23	0	0.0205179752020678	11.4282303215414	3.9108718972081e-06	1.93893129771008	1
ENSG00000055332.16	EIF2AK2	2	37156687	2_23	0	0.0463838118981101	19.216351607547	1.4866114687733e-05	-2.72914164070256	2
ENSG00000218739.9	CEBPZOS	2	37195255	2_23	0	0.0101777689651211	4.78006581555449	8.11421610634067e-07	0.690391706734376	3
ENSG00000115816.14	CEBPZ	2	37154663	2_23	0	0.171042034666343	32.0327003035662	9.13811270707198e-05	3.42820766468133	3
ENSG00000115825.9	PRKD3	2	37324893	2_23	0	0.035539323728161	16.6648272017765	9.87802406387575e-06	-2.1205673758869	1
ENSG00000115828.15	QPCT	2	37340493	2_23	0	0.0411490074773671	18.0676762188964	1.24000023988861e-05	2.60483870967723	1
ENSG00000115841.19	RMDN2	2	37923332	2_24	0	0.0157213380150882	5.023585862752	1.3172355420742e-06	0.388719226579252	2
ENSG00000138061.11	CYP1B1	2	38027115	2_24	0	0.0393746300710973	13.7693586169331	9.04253718261449e-06	1.71597633136081	1
ENSG00000143891.16	GALM	2	38666042	2_24	0	0.0845964311156065	21.1580287381504	2.98529566304012e-05	-2.12953367875677	1
ENSG00000163214.20	DHX57	2	38875912	2_25	0	0.0141608076575664	4.85019526862189	1.14553233651772e-06	-0.12107623318391	1
ENSG00000188010.12	MORN2	2	38875912	2_25	0	0.0141608076575664	4.85019526862189	1.14553233651772e-06	-0.12107623318391	1
ENSG00000214694.10	ARHGEF33	2	38886469	2_25	0	0.0164381691055945	6.26464598993006	1.717552748956e-06	0.482587309482013	2
ENSG00000115904.12	SOS1	2	39127552	2_25	0	0.0273575995745142	11.1083594120789	5.06859997540638e-06	-1.50199203187151	1
ENSG00000138050.14	THUMPD2	2	39802679	2_25	0	0.0186682727251882	7.47242739561228	2.32662262188665e-06	0.847328244274755	1
ENSG00000143924.18	EML4	2	42168854	2_26	0	0.00894515624271375	6.3786845614947	9.51654185925849e-07	-0.733566665612306	3
ENSG00000115944.14	COX7A2L	2	42425044	2_26	0	0.0191536961644826	13.5948276623215	4.3429657663427e-06	-1.56593406593361	1
ENSG00000171126.7	KCNG3	2	42260321	2_26	0	0.00785430747158955	5.14860736196997	6.74462452614402e-07	-0.366197183098638	1
ENSG00000057935.13	MTA3	2	42495376	2_26	0	0.0171914824444039	12.5684995818741	3.60376836590033e-06	-1.38461538461542	1
ENSG00000162881.6	OXER1	2	42763196	2_26	0	0.007610951870612	4.85099858156792	6.1578659253666e-07	0.204724409448796	1
ENSG00000162882.14	HAAO	2	42787149	2_26	0	0.00816391552450513	5.51423166994719	7.50833456243636e-07	0.404761904761978	1
ENSG00000143921.6	ABCG8	2	43845437	2_27	0	0.0118266378743478	7.36180566731911	1.45213085592515e-06	0.969924812030412	1
ENSG00000152518.7	ZFP36L2	2	43226582	2_27	1	0.26601503558101	40.0004652921729	0.000177472608668785	-6.3596491228079	1
ENSG00000115970.18	THADA	2	43598160	2_27	1	0.564189747722518	38.6679957515874	0.000363862214053797	-6.5463414634168	1
ENSG00000152527.13	PLEKHH2	2	43711619	2_27	0	0.027666406182649	14.9218579880464	6.88550434639987e-06	-1.42948717948668	1
ENSG00000223658.7	C1GALT1C1L	2	43676123	2_27	0	0.115387019939726	29.8890111059527	5.75212889314218e-05	3.77054591943485	2
ENSG00000138036.18	DYNC2LI1	2	43746385	2_27	0	0.0119056738365745	9.40304873299978	1.86716532322348e-06	-1.88943218315603	2
ENSG00000138075.11	ABCG5	2	43847292	2_27	0	0.0118557522403319	7.3863426817576	1.46055754619322e-06	0.977443609022297	1
ENSG00000138095.18	LRPPRC	2	43995523	2_27	0	0.00990098958901065	5.82564854478469	9.62017539088818e-07	0.697560295786222	3
ENSG00000138079.13	SLC3A1	2	44275649	2_28	0	0.0136785232746861	5.25830612840889	1.19962410999325e-06	0.143719999071444	2
ENSG00000138078.15	PREPL	2	44361802	2_28	0	0.0136848584706007	5.26269487741324	1.20118142287565e-06	-0.571428571428412	1
ENSG00000143919.14	CAMKMT	2	44361802	2_28	0	0.0136251275463612	5.22123251894602	1.1865163203604e-06	0.374266548185297	3
ENSG00000250565.6	ATP6V1E2	2	46539307	2_29	0	0.0422273211411816	13.1324023587598	9.24906469233886e-06	-1.62424235764723	4
ENSG00000119729.11	RHOQ	2	46541404	2_29	0	0.037332315946502	11.9519162784261	7.44187859086251e-06	-1.45625000000029	1
ENSG00000151665.12	PIGF	2	46612542	2_29	0	0.0212128037002932	6.56125490198408	2.3213738556528e-06	-0.819446115915501	2
ENSG00000119878.5	CRIPT	2	46622302	2_29	0	0.0221571264389527	6.97544496048461	2.57777767328941e-06	0.904761904761851	1
ENSG00000068724.15	TTC7A	2	46916048	2_29	0	0.0202758443018449	6.1318198475364	2.07361650041881e-06	-0.602122946913762	2
ENSG00000180398.11	MCFD2	2	46905330	2_29	0	0.0334131980259944	10.8912219164076	6.06952573741143e-06	-1.21352140356381	2
ENSG00000239605.9	C2orf61	2	47155161	2_30	0	0.0145844236654432	4.83650263684564	1.17646986198092e-06	0.20418848167548	1
ENSG00000143933.16	CALM2	2	47175990	2_30	0	0.0149669189237774	5.08199860662054	1.26860685351234e-06	0.317241379310387	1
ENSG00000095002.13	MSH2	2	47403074	2_30	0	0.0160776599400141	5.76107824572786	1.54485142556541e-06	-0.558510638297914	1
ENSG00000116062.14	MSH6	2	47755433	2_30	0	0.0188220456930689	7.25714437901564	2.27820443155979e-06	-0.643939393939431	1
ENSG00000138081.20	FBXO11	2	47901270	2_30	0	0.0144121818389247	4.72385517500757	1.13549810302308e-06	0.0963855421686643	1
ENSG00000243244.5	STON1	2	48595242	2_31	0	0.0248194705022522	14.1220918150287	5.84590358478913e-06	-2.11999999999981	1
ENSG00000242441.7	GTF2A1L	2	48595242	2_31	0	0.0213511925542902	12.1288245276345	4.31917654230068e-06	1.82416563703229	2
ENSG00000138039.14	LHCGR	2	48595242	2_31	0	0.0780702459174877	25.1252278722912	3.27156582004218e-05	2.74985927278654	2
ENSG00000068781.21	STON1-GTF2A1L	2	48595242	2_31	0	0.0374559018824976	18.7087487808202	1.16875937535016e-05	2.52253233752996	2
ENSG00000170802.15	FOXN2	2	48315598	2_31	0	0.667625388902382	21.8297551870974	0.000243075850967021	4.20676400377102	2
ENSG00000162869.15	PPP1R21	2	48439199	2_31	0	0.0113144566396439	4.90767293667138	9.26124600022052e-07	-0.0262913521679475	2
ENSG00000179915.22	NRXN1	2	51000875	2_33	0	0.0248132818741613	5.50525728357726	2.2783578359021e-06	0.401574803149725	1
ENSG00000143942.4	CHAC2	2	53767465	2_35	0	0.0224397845802741	5.22580407121316	1.95583364105513e-06	0.300689131748018	2
ENSG00000068912.13	ERLEC1	2	53787421	2_35	0	0.050950515581575	13.0665403445125	1.11037404710103e-05	-1.60997067448654	1
ENSG00000115239.21	ASB3	2	53785773	2_35	0	0.0246913974328756	6.13580985193204	2.52683956212965e-06	-0.754723674924764	2
ENSG00000119737.5	GPR75	2	53882102	2_35	0	0.0642956245222703	15.3123155517285	1.64203494384385e-05	-1.8834355828219	1
ENSG00000068878.14	PSME4	2	53970692	2_35	0	0.0367867401598678	9.94078572420516	6.09918944278831e-06	1.20845921450156	1
ENSG00000170634.12	ACYP2	2	53962826	2_35	0	0.0403999125082667	10.838046555475	7.30283590909671e-06	1.25424848710053	2
ENSG00000177994.15	C2orf73	2	54330223	2_35	0	0.0223886539404905	5.20410682121998	1.94327512533383e-06	0.331695331695377	1
ENSG00000115306.15	SPTBN1	2	54692022	2_36	0	0.0166948171504555	4.82969128396381	1.34481066229005e-06	0.219354838709733	1
ENSG00000214595.11	EML6	2	54724316	2_36	0	0.017357109637499	5.1989787279564	1.50506602705546e-06	-0.686864668435584	2
ENSG00000115310.17	RTN4	2	55021221	2_36	0	0.017750628929203	5.41180002294857	1.60219580776911e-06	-0.419354838709833	1
ENSG00000143947.13	RPS27A	2	55231526	2_36	0	0.0189199844820872	6.01767993217763	1.89893441858279e-06	-0.704000000000193	1
ENSG00000162994.15	CLHC1	2	55231958	2_36	0	0.0171519598711831	5.08609824858151	1.45498529046758e-06	0.280519480519499	1
ENSG00000115355.15	CCDC88A	2	55420186	2_36	0	0.0176370430999353	5.35085254764629	1.57401499414974e-06	0.55905511811005	1
ENSG00000275052.4	PPP4R3B	2	55619798	2_36	0	0.0164939581317612	4.71482923246111	1.2970328061547e-06	0.00999999999999878	1
ENSG00000138035.14	PNPT1	2	55693981	2_36	0	0.0263496037792687	9.16862804172967	4.02938299279599e-06	1.25806451612866	1
ENSG00000115380.19	EFEMP1	2	55923729	2_36	0	0.0164945809774825	4.71518775922469	1.29718041794229e-06	-0.112149532710246	1
ENSG00000028116.16	VRK2	2	57906783	2_38	0	0.0129692809760485	4.92849819078944	1.06608198919717e-06	-0.360410464719963	2
ENSG00000115392.11	FANCL	2	58238103	2_39	0	0.0158395711318124	4.71892065056019	1.24665475774182e-06	0.174528301886777	1
ENSG00000115421.12	PAPOLG	2	60755711	2_40	0	0.014493466295771	5.32298459958849	1.28673045494344e-06	0.413043478260979	1
ENSG00000162924.13	REL	2	60881694	2_40	0	0.0145427922520686	8.68938427469627	2.10764231541437e-06	1.93023255814004	1
ENSG00000162927.13	PUS10	2	61018416	2_40	0	0.0151220299549415	12.7561714646381	3.21729250960901e-06	-2.97546012270111	1
ENSG00000162929.13	KIAA1841	2	61065721	2_40	0	0.0142213360023861	9.44966426363493	2.24138717085399e-06	2.20202020202043	1
ENSG00000237651.6	C2orf74	2	61144588	2_40	0	0.0139410255071727	27.3142941227762	6.35103942952517e-06	5.46993533585245	2
ENSG00000173209.22	AHSA2	2	61177796	2_40	0	0.0168894338536351	23.5632705153504	6.63759525567191e-06	-4.96296296296163	1
ENSG00000082898.16	XPO1	2	61538854	2_40	0	0.0254989453479721	9.60569752976183	4.0851803182372e-06	0.304093567251547	1
ENSG00000170264.12	FAM161A	2	61853338	2_40	0	0.0138465328113514	4.80183529365655	1.10894090678854e-06	0.1479314889536	2
ENSG00000115484.14	CCT4	2	61888641	2_40	0	0.0148205800076231	5.6284879654636	1.39128802665405e-06	0.601156069364214	1
ENSG00000170340.10	B3GNT2	2	62236215	2_41	0	0.0202423820009531	5.26589737199113	1.77784589258401e-06	-0.0927835051546714	1
ENSG00000186889.9	TMEM17	2	62490663	2_41	0	0.0191623001763468	4.84573084077941	1.54869905006582e-06	0.424846012476821	3
ENSG00000143951.15	WDPCP	2	63819852	2_41	0	0.0350650306637084	10.4904397849042	6.13519009846144e-06	-1.12751677852373	1
ENSG00000169764.15	UGP2	2	63841144	2_41	0	0.0206515775884738	5.53662515203757	1.90703410620277e-06	-0.385906040268418	1
ENSG00000143952.19	VPS54	2	64036747	2_41	0	0.0203762664120803	5.42810351456227	1.8447301119981e-06	0.427015250544687	1
ENSG00000197329.11	PELI1	2	64153963	2_41	0	0.0295000852201043	8.8207111203657	4.33997247615307e-06	0.851851851851891	1
ENSG00000119862.12	LGALSL	2	64453888	2_42	0	0.0175834233289587	6.17432667462082	1.81072768302516e-06	-0.645161290322587	1
ENSG00000119844.15	AFTPH	2	64525160	2_42	0	0.0151637500293332	4.76948893655562	1.2062534483313e-06	0.101562500000014	1
ENSG00000179833.4	SERTAD2	2	64751025	2_42	0	0.0421630765800629	14.5136608311983	1.02063244172136e-05	1.60370370370358	1
ENSG00000115902.10	SLC1A4	2	64988123	2_42	0	0.0215512175602587	8.10762064115238	2.91424014432875e-06	1.07586206896581	1
ENSG00000011523.13	CEP68	2	65057097	2_42	0	0.030421252306753	11.3911825371078	5.77970942564897e-06	-1.40625000000007	1
ENSG00000138069.16	RAB1A	2	65129770	2_42	0	0.0157635812651847	5.13748421802708	1.35072051586093e-06	-0.418732782369032	1
ENSG00000138071.13	ACTR2	2	65227510	2_42	0	0.0192021054918466	7.01070451634752	2.24528057933303e-06	-1.18518518518502	1
ENSG00000143971.7	ETAA1	2	67397667	2_44	0	0.014036132100731	5.93632593110279	1.38971354407248e-06	0.345615069449282	2
ENSG00000197223.11	C1D	2	68111568	2_45	0	0.0238348669733461	7.03992210947456	2.79859911239796e-06	0.74111675126929	1
ENSG00000243667.6	WDR92	2	68154906	2_45	0	0.0192614769780289	5.01411037972935	1.61080727261959e-06	0.243577696627612	2
ENSG00000115946.7	PNO1	2	68178413	2_45	0	0.0557315897304944	15.1710834913767	1.41019163885532e-05	1.76984126984156	1
ENSG00000221823.10	PPP3R1	2	68256264	2_45	0	0.030738616260062	9.46437436971265	4.85217358927504e-06	-1.26388306319553	2
ENSG00000119865.8	CNRIP1	2	68320518	2_45	0	0.0383082576486782	11.5689128390561	7.39171228970199e-06	-1.58076367751561	2
ENSG00000115956.9	PLEK	2	68365452	2_45	0	0.0210569874870876	5.86113334668794	2.05843874011975e-06	-0.562043795620155	1
ENSG00000204923.3	FBXO48	2	68436234	2_45	0	0.0207591250568577	5.72570432950638	1.98243094575803e-06	0.389860139860186	1
ENSG00000169621.9	APLF	2	68313198	2_45	0	0.0197846146192493	5.2687157083423	1.73857113978247e-06	-0.345938333185641	2
ENSG00000163219.11	ARHGAP25	2	68779363	2_45	0	0.0224527288953353	6.47149944680529	2.42345051662744e-06	-0.933333333332953	1
ENSG00000169605.5	GKN1	2	68974762	2_46	0	0.0171541569877176	4.71942432489948	1.35026345148988e-06	-0.141732283464564	1
ENSG00000169604.19	ANTXR1	2	69012709	2_46	0	0.0540499508982563	15.6812417494477	1.41363034605023e-05	1.65397923875405	1
ENSG00000198380.12	GFPT1	2	69387506	2_46	0	0.0171705076712351	4.72846757797537	1.35414028088151e-06	-0.0698407914462883	2
ENSG00000169599.12	NFU1	2	69423598	2_46	0	0.0175111016452645	4.91492525095252	1.4354580057092e-06	-0.186967399812837	2
ENSG00000196975.15	ANXA4	2	69645260	2_46	0	0.019494624571984	5.93402457556893	1.92940909821444e-06	0.553772070626065	1
ENSG00000124380.10	SNRNP27	2	69892946	2_46	0	0.045034786880021	13.9257376701093	1.04598733779284e-05	-1.86956521739099	1
ENSG00000244617.2	ASPRV1	2	69963156	2_46	0	0.0350051221704266	11.5117223524635	6.72097081808656e-06	1.51243781094523	1
ENSG00000115998.7	C2orf42	2	70248695	2_46	0	0.019423373590678	5.89923534450367	1.91108714571488e-06	0.567999999999996	1
ENSG00000143977.13	SNRPG	2	70293743	2_46	0	0.017284891458376	4.79149312856595	1.38133059777535e-06	-0.0460276942505714	2
ENSG00000035141.7	FAM136A	2	70301695	2_46	0	0.0209256308767829	6.60725166989794	2.30600112671234e-06	-0.894736842105005	1
ENSG00000135638.13	EMX1	2	72917282	2_47	0	0.0126197156258723	5.46592690288274	1.15046521917683e-06	0.234285714285744	1
ENSG00000075340.22	ADD2	2	70766068	2_47	0	0.0119868052522218	4.97850022163168	9.9531852168791e-07	0.158423216804076	2
ENSG00000152672.7	CLEC4F	2	70820139	2_47	0	0.0136745278996315	6.22668295911039	1.4201335931837e-06	-0.777623877723449	2
ENSG00000116031.8	CD207	2	71006733	2_47	0	0.0752687319330557	22.5448023810149	2.83022614023438e-05	-2.37333333333375	1
ENSG00000116035.2	VAX2	2	70900154	2_47	0	0.0117514722530567	4.79069505291103	9.38968260372266e-07	-0.155844155844104	1
ENSG00000144043.11	TEX261	2	70940011	2_47	0	0.0871747899473377	23.9771234241702	3.48616624921765e-05	-2.45599923381095	3
ENSG00000124370.10	MCEE	2	71124357	2_47	0	0.0166152548359479	8.07407525893416	2.23748382994168e-06	0.874999999999965	1
ENSG00000075292.18	ZNF638	2	71276848	2_47	0	0.0122355298129098	5.17304765107413	1.05567287820139e-06	0.516784997227824	2
ENSG00000144040.12	SFXN5	2	73074689	2_48	0	0.0214944753660113	7.4357449770478	2.66570103969672e-06	0.909604519773937	1
ENSG00000135632.11	SMYD5	2	73211760	2_48	0	0.0212738735366245	7.33765181101051	2.6035371463419e-06	-0.822050734391746	2
ENSG00000135617.3	PRADC1	2	73231565	2_48	0	0.0172417556225609	5.3412537722155	1.53597732139068e-06	-0.429687500000002	1
ENSG00000135624.15	CCT7	2	73233389	2_48	0	0.0172672168588746	5.35526165149236	1.54227970499414e-06	0.351239669421545	1
ENSG00000116127.17	ALMS1	2	73386661	2_48	0	0.0173069321160616	5.37707009915193	1.55212214068961e-06	0.408759124087633	1
ENSG00000144035.3	NAT8	2	73642539	2_48	0	0.0188262517837893	6.17608411453093	1.93926504958588e-06	-0.683002641215767	2
ENSG00000144034.14	TPRKB	2	73737087	2_48	0	0.0176368194008393	5.5563205581307	1.63443504873362e-06	0.515206602087317	2
ENSG00000144048.10	DUSP11	2	73780218	2_48	0	0.0182174941132744	5.86390321502257	1.78170392615515e-06	-0.569230769230932	1
ENSG00000124356.15	STAMBP	2	73828835	2_48	0	0.0172646962847267	5.35387604586444	1.54165558446759e-06	-0.384343813404415	2
ENSG00000114956.19	DGUOK	2	73895902	2_48	0	0.0246239842970604	8.7290758645279	3.58497968570782e-06	1.06352521017306	2
ENSG00000188687.17	SLC4A5	2	74361478	2_48	0	0.0491960187255638	15.3486122668468	1.25938692144572e-05	-1.76829268292767	1
ENSG00000204843.12	DCTN1	2	74372241	2_48	0	0.114253755177045	23.5541906508729	4.48847462684636e-05	2.29035344182951	2
ENSG00000284308.1	C2orf81	2	74421241	2_48	0	0.0194296749674898	6.47579627556838	2.0985475722597e-06	0.715789473684594	1
ENSG00000005448.16	WDR54	2	74421241	2_48	0	0.0194296749674898	6.47579627556838	2.0985475722597e-06	0.715789473684594	1
ENSG00000114993.16	RTKN	2	74442009	2_48	0	0.0303357078019562	10.7175240340599	5.42261416444592e-06	1.13357413442553	2
ENSG00000115274.14	INO80B	2	74454375	2_48	0	0.017001409689811	5.20800581228087	1.47678236872265e-06	0.405714285714204	1
ENSG00000239779.6	WBP1	2	74458316	2_48	0	0.0162036987329767	4.75194672309819	1.28423892283201e-06	0.135830065249103	2
ENSG00000115275.11	MOGS	2	74465520	2_48	0	0.0193287242159591	6.42630420350152	2.07168907179044e-06	-0.694915254237396	1
ENSG00000135637.13	CCDC142	2	74483364	2_48	0	0.0190803593807298	6.30344102818788	2.00596961410781e-06	0.672316384180884	1
ENSG00000115282.19	TTC31	2	74483364	2_48	0	0.0190803593807298	6.30344102818788	2.00596961410781e-06	-0.672316384180884	1
ENSG00000179528.15	LBX2	2	74502935	2_48	0	0.0215284141518157	7.45074780361316	2.67529703715855e-06	0.778175043023704	2
ENSG00000115289.13	PCGF1	2	74508487	2_48	0	0.019121628909499	6.32396606135216	2.01685428326037e-06	0.674285714285737	1
ENSG00000115325.13	DOK1	2	74548714	2_48	0	0.016253722865131	4.78119488533324	1.29613250546872e-06	0.158602150537632	1
ENSG00000115350.11	POLE4	2	74956862	2_48	0	0.044657065870617	14.4183355914058	1.07390390154623e-05	1.56991610332425	2
ENSG00000115353.10	TACR1	2	75200118	2_48	0	0.0161764575805298	4.73598180357116	1.27777254945427e-06	-0.0917030567685601	1
ENSG00000115364.13	MRPL19	2	75652326	2_49	0	0.0215874023259987	5.31478640391778	1.91357860430177e-06	0.265734265734272	1
ENSG00000005436.13	GCFC2	2	75713253	2_49	0	0.0205056096467759	4.82600167265144	1.6505179787861e-06	0.125984251968507	1
ENSG00000176204.13	LRRTM4	2	77552911	2_50	0	0.0246779346838281	5.04769500513695	2.07760040763639e-06	0.281250000000011	1
ENSG00000143954.12	REG3G	2	79025824	2_51	0	0.026158351714869	8.83240561972523	3.85344784911116e-06	1.08125000000007	1
ENSG00000163541.11	SUCLG1	2	84459875	2_53	0	0.0131034120175468	6.63357941624713	1.44974772323838e-06	-0.743902439024419	1
ENSG00000115423.18	DNAH6	2	84516948	2_53	0	0.010781484865886	4.78615498045939	8.60647755685038e-07	-0.159695817490531	1
ENSG00000034510.5	TMSB10	2	84905643	2_53	0	0.0150470879328197	7.94479922892049	1.99386381250171e-06	-0.941666666666577	1
ENSG00000186854.10	TRABD2A	2	84906737	2_53	0	0.01562079764567	8.29972050528505	2.16235392912714e-06	-0.951669926749358	2
ENSG00000176407.17	KCMF1	2	84970689	2_54	0	0.0319320094042045	12.9397624099966	6.89148247851266e-06	-1.61825726141126	1
ENSG00000042445.13	RETSAT	2	85333536	2_54	0	0.0277143081402125	11.5881036474408	5.35644337184807e-06	-1.37984496124042	1
ENSG00000042493.15	CAPG	2	85417309	2_54	0	0.0165484833376411	6.68436846668867	1.84492486604819e-06	-0.729130924049124	3
ENSG00000115486.11	GGCX	2	85561052	2_54	0	0.0198943985764014	8.43293395589301	2.79814115594518e-06	0.893560117080045	3
ENSG00000168899.4	VAMP5	2	85583547	2_54	0	0.0179409336610172	7.45127713128766	2.22964572447398e-06	-0.927248036439032	2
ENSG00000168890.13	TMEM150A	2	85600891	2_54	0	0.0208784665822407	8.89191792595998	3.09637925962244e-06	-1.12403100775197	1
ENSG00000168883.19	USP39	2	85600891	2_54	0	0.0208784665822407	8.89191792595999	3.09637925962244e-06	-1.12403100775197	1
ENSG00000115523.16	GNLY	2	85685839	2_54	0	0.0215466581710057	9.19136680316117	3.30308785683145e-06	0.923952893614868	2
ENSG00000115525.17	ST3GAL5	2	85904899	2_54	0	0.0299088624348144	12.3148810730206	6.14313731364266e-06	-1.69104447970728	2
ENSG00000068654.15	POLR1A	2	86105686	2_54	0	0.0155783101849354	6.11115519958959	1.5878291323363e-06	-0.671031457853841	2
ENSG00000132300.18	PTCD3	2	86093592	2_54	0	0.0502726958716334	17.2895598114846	1.44969358399717e-05	1.89697907623845	2
ENSG00000132305.20	IMMT	2	86195484	2_54	0	0.0370076499384603	14.3499704735992	8.85732581540438e-06	2.07312485156639	2
ENSG00000132313.14	MRPL35	2	86199115	2_54	0	0.0146789111593808	5.54715166595315	1.35807572914151e-06	-0.346877585672335	3
ENSG00000068615.17	REEP1	2	86338344	2_54	0	0.0135743170896029	4.80547359180879	1.08796341212745e-06	-0.118541033434649	1
ENSG00000115561.15	CHMP3	2	86563844	2_54	0	0.0150660029332748	5.79399075137634	1.45591476650938e-06	0.564734030717771	2
ENSG00000239305.6	RNF103	2	86623855	2_54	0	0.0256936539173859	10.8666496394931	4.65673624561973e-06	1.36307731324823	2
ENSG00000153563.15	CD8A	2	86808016	2_54	0	0.0415122848759232	15.4503123947877	1.06972958879603e-05	-1.83225806451675	1
ENSG00000172086.7	KRCC1	2	88054811	2_55	0	0.0194924750233378	7.15542483627462	2.32628283440556e-06	-0.766763848396131	1
ENSG00000115593.14	SMYD1	2	88067820	2_55	0	0.0174820492442719	6.12160995248882	1.78491730145995e-06	0.608225935776381	2
ENSG00000144115.16	THNSL2	2	88169585	2_55	0	0.0151426478468286	4.75845309660623	1.20178760674415e-06	0.134954365398379	2
ENSG00000153574.8	RPIA	2	88691440	2_55	0	0.0197101471472035	7.26094242578901	2.38694804008997e-06	0.873198847262856	1
ENSG00000168658.18	VWA3B	2	98087196	2_57	0	0.0408505741197811	14.1411478246665	9.63480506613607e-06	1.94444444444446	1
ENSG00000144029.11	MRPS5	2	95149561	2_57	0	0.0169895186528621	5.77887711643666	1.63751256003967e-06	0.567901234568231	1
ENSG00000144026.11	ZNF514	2	95125518	2_57	0	0.0226067509531281	8.49311255955162	3.20232300566519e-06	-1.08196652650855	3
ENSG00000233757.6	AC092835.2	2	95207631	2_57	0	0.0431500090159537	14.6662452880466	1.05550413864836e-05	-1.75609756097469	1
ENSG00000115042.9	FAHD2A	2	95415482	2_57	0	0.0194851711267701	7.08041546274977	2.30103419017477e-06	0.91729323308237	1
ENSG00000174501.14	ANKRD36C	2	95991827	2_57	0	0.0152521985429366	4.75536738311628	1.20969707410135e-06	0.319240323826794	2
ENSG00000186281.12	GPAT2	2	96082306	2_57	0	0.0302041839849746	11.2535707672051	5.66914491953558e-06	1.40740740740692	1
ENSG00000274286.1	ADRA2B	2	96070820	2_57	0	0.0167913007624909	5.66749564475412	1.58721456946101e-06	0.742007129633924	2
ENSG00000188886.3	ASTL	2	96138849	2_57	0	0.0151914322915172	4.71750265919467	1.19528365715777e-06	0.174698795180787	1
ENSG00000158050.4	DUSP2	2	96145593	2_57	0	0.0237109459785775	8.94686069217927	3.5381778699755e-06	-1.21846153846178	1
ENSG00000084090.13	STARD7	2	96208677	2_57	0	0.0343076559516664	12.4701786764524	7.13549042960014e-06	-1.55733333333334	1
ENSG00000198885.9	ITPRIPL1	2	96325607	2_57	0	0.0209220306931484	7.75653879881394	2.70664881200496e-06	-0.773693644966426	2
ENSG00000163121.9	NEURL3	2	96486709	2_57	0	0.015508878664571	4.91365583546335	1.27099908520544e-06	0.13281250000001	1
ENSG00000196843.15	ARID5A	2	96535945	2_57	0	0.0197807860857939	7.22348983559424	2.38314637541565e-06	1.11718749999997	1
ENSG00000114988.11	LMAN2L	2	96739703	2_57	0	0.0151862257803048	4.71425144719959	1.19405051724238e-06	0.238066636895348	2
ENSG00000158158.11	CNNM4	2	96757889	2_57	0	0.0153801910082787	4.834627608396	1.24018039713508e-06	-0.0551181102361976	1
ENSG00000168763.15	CNNM3	2	96818046	2_57	0	0.0151878284312303	4.71525219688148	1.19443003112593e-06	0.351111111111045	1
ENSG00000163126.14	ANKRD23	2	96855717	2_57	0	0.0203393126344988	7.488101135943	2.54020097807913e-06	1.13445378151278	1
ENSG00000213337.8	ANKRD39	2	96922222	2_57	0	0.0202945579791541	7.46716037807483	2.52752337896295e-06	0.709278350515208	1
ENSG00000168754.14	FAM178B	2	96910922	2_57	0	0.0175004992321828	6.06015740540684	1.76886401955117e-06	0.195767195767266	1
ENSG00000144199.11	FAHD2B	2	97095539	2_57	0	0.0350736315064323	12.6814199369645	7.41837399882277e-06	1.80000000000011	1
ENSG00000135976.17	ANKRD36	2	97564157	2_57	0	0.0399408355865328	13.9253233964669	9.27646567152431e-06	1.85314685314658	1
ENSG00000196912.12	ANKRD36B	2	97591883	2_57	0	0.0249200669782771	9.42040757144592	3.91542584924364e-06	-1.59398496240648	1
ENSG00000115073.7	ACTR1B	2	97658891	2_57	0	0.0214429203133572	7.99042922053053	2.85768362401983e-06	1.2126171652349	3
ENSG00000228486.10	LINC01125	2	97655376	2_57	0	0.0162971274858942	5.384015415006	1.4634485648777e-06	-0.51508269911825	4
ENSG00000075568.16	TMEM131	2	97996336	2_57	0	0.0554786376856947	17.0838072098566	1.58077680752522e-05	2.06113537117949	1
ENSG00000185674.9	LYG2	2	99254907	2_58	0	0.015054363016574	6.7672191848814	1.69915396403971e-06	0.895161290322659	1
ENSG00000040933.15	INPP4A	2	98409213	2_58	0	0.0307033487554211	13.5455958595633	6.93655709552112e-06	-1.76394629715135	2
ENSG00000183513.8	COA5	2	98608535	2_58	0	0.0404764017661931	16.1885433994482	1.0928732035384e-05	2.07142857142796	1
ENSG00000115446.11	UNC50	2	98608535	2_58	0	0.0404764017661932	16.1885433994482	1.0928732035384e-05	2.07142857142796	1
ENSG00000135951.14	TSGA10	2	99155218	2_58	0	0.0134302445645843	5.68489303558929	1.27340433629878e-06	0.482309807549077	2
ENSG00000144182.16	LIPT1	2	99155070	2_58	0	0.0122090352277021	4.78157484868481	9.73671394023837e-07	0.0859375000000202	1
ENSG00000158411.11	MITD1	2	99182804	2_58	0	0.0121427296655247	4.72998859538305	9.57936068094656e-07	-0.023437499999987	1
ENSG00000144214.9	LYG1	2	99305372	2_58	0	0.0142334390201291	6.23550227253382	1.48027155054433e-06	-0.716403199550428	3
ENSG00000158417.10	EIF5B	2	99337171	2_58	0	0.0125206503924554	5.02033723774724	1.04838279777271e-06	0.32258064516126	1
ENSG00000135945.9	REV1	2	99489284	2_58	0	0.0291029266193308	13.0348398087873	6.32706750587702e-06	1.38123167155462	1
ENSG00000144218.18	AFF3	2	100142616	2_58	0	0.0761593944538954	22.2868615130653	2.83095197743863e-05	-2.63124277718884	2
ENSG00000115526.10	CHST10	2	100417235	2_58	0	0.0126499186363535	5.11766356068851	1.07974094185734e-06	-0.44354838709662	1
ENSG00000115539.13	PDCL3	2	100562880	2_58	0	0.0121441091574301	4.7310653713016	9.58262993479063e-07	-0.179687499999978	1
ENSG00000170485.16	NPAS2	2	100820707	2_58	0	0.0133371343049861	5.61895848929746	1.24990916866925e-06	-0.565445026178152	1
ENSG00000115598.9	IL1RL2	2	102186984	2_60	0	0.00957068848415887	4.90086944576057	7.82305565103437e-07	-0.192857142857106	1
ENSG00000115602.16	IL1RL1	2	102310521	2_60	1	0.492613910719446	37.7776665903095	0.000310385844470332	6.70731707317206	1
ENSG00000115604.10	IL18R1	2	102349850	2_60	0	0.00942316886552952	4.80377367879957	7.54987250314631e-07	-0.145985401459863	1
ENSG00000135974.9	C2orf49	2	105337683	2_62	0	0.0238861559490139	8.27853913476345	3.29807156467092e-06	0.929336099028281	2
ENSG00000071051.13	NCK2	2	105744677	2_63	0	0.0220588240121955	5.50857986016005	2.02666567193814e-06	0.56670091792237	2
ENSG00000119147.9	C2orf40	2	105960426	2_63	0	0.0305911279091387	8.62391499814751	4.4000748333951e-06	-1.01098073626366	4
ENSG00000115652.14	UXS1	2	106194311	2_63	0	0.0304397546553823	8.57656824820811	4.35426444386138e-06	1.07069599437212	2
ENSG00000144057.15	ST6GAL2	2	106644460	2_63	0	0.0202892332022999	4.71351711636162	1.59503724297235e-06	-0.0158730158730136	1
ENSG00000135960.9	EDAR	2	108989311	2_65	0	0.0196638321481349	5.45842564782479	1.7901757214654e-06	0.351955307262491	1
ENSG00000115665.8	SLC5A7	2	107986299	2_65	0	0.0190672766712129	5.16573119598015	1.64278442755423e-06	-0.350337863252112	2
ENSG00000198203.9	SULT1C2	2	108287884	2_65	0	0.0666258092894575	17.1452451559837	1.90522513465244e-05	1.86656988226713	2
ENSG00000198075.9	SULT1C4	2	108369016	2_65	0	0.018780702235538	5.02188105695055	1.57303488821784e-06	0.265484277688014	3
ENSG00000135968.20	GCC2	2	108443508	2_65	0	0.0217841058164914	6.43182949725249	2.33686899547641e-06	-0.735556222191796	4
ENSG00000169756.16	LIMS1	2	108534528	2_65	0	0.02661848598838	8.33974220277304	3.70250864738422e-06	1.10022900066574	2
ENSG00000153201.15	RANBP2	2	108719562	2_65	0	0.0254805556627385	7.92351639975614	3.3673399380991e-06	0.850415512464962	1
ENSG00000163006.11	CCDC138	2	108786645	2_65	0	0.033938031171772	10.658042274929	6.03287307498047e-06	1.18946148481919	2
ENSG00000186522.14	SEPT10	2	109574715	2_65	0	0.0213497831192387	6.2402943441031	2.22207466762535e-06	-0.452803258546995	2
ENSG00000198142.4	SOWAHC	2	109613916	2_65	0	0.0338658435404503	10.6375344266444	6.00845733690633e-06	1.73903974863782	2
ENSG00000115008.5	IL1A	2	112784230	2_67	0	0.0186088757417847	19.9049692429612	6.17791249205783e-06	1.93022511781305	2
ENSG00000144061.12	NPHP1	2	110205149	2_67	0	0.0041790905323138	6.06048867237835	4.2242491839037e-07	0.694968553459166	1
ENSG00000175701.10	LINC00116	2	110692685	2_67	0	0.00373741320283016	4.96645345599248	3.09583346692926e-07	-0.376873661670453	1
ENSG00000153093.18	ACOXL	2	110732658	2_67	0	0.00391026246600223	5.40718680176848	3.52644722011073e-07	-0.616161616161736	1
ENSG00000153208.16	MERTK	2	111898815	2_67	0	0.00607728786412221	9.47595522354259	9.60490145954615e-07	1.08863571155239	3
ENSG00000153214.9	TMEM87B	2	112055279	2_67	0	0.00598425650725032	9.37192830813372	9.35404088987653e-07	-1.19999999999986	1
ENSG00000144152.12	FBLN7	2	112141356	2_67	0	0.00367231808874791	4.71631162421435	2.88870298543529e-07	0.105821046774069	2
ENSG00000144161.12	ZC3H8	2	112251022	2_67	0	0.00443452850368353	6.41598980207484	4.74538246687522e-07	-0.597765363128584	1
ENSG00000188177.13	ZC3H6	2	112274743	2_67	0	0.00755977006297048	11.4935604143003	1.44918314687142e-06	1.25206611570231	1
ENSG00000169629.11	RGPD8	2	112431756	2_67	0	0.00388359186764453	5.17653427385688	3.35299404715609e-07	0.305799039579112	2
ENSG00000114999.7	TTL	2	112482606	2_67	0	0.00508501865409194	7.96482406582299	6.75505428077961e-07	-0.964028776978691	1
ENSG00000125630.15	POLR1B	2	112544150	2_67	0	0.00393988480838026	5.34682657833785	3.51349814184117e-07	-0.409076585624697	2
ENSG00000125611.15	CHCHD5	2	112584989	2_67	0	0.0201309969120905	20.7729174603724	6.97465745867651e-06	-2.06382978723325	1
ENSG00000144136.10	SLC20A1	2	112647131	2_67	0	0.0316322731871155	24.7025275716211	1.30326250572539e-05	2.24800000000102	1
ENSG00000136689.18	IL1RN	2	113108948	2_67	0	0.00444812670618611	6.52583228348957	4.84142449760352e-07	0.719178082191799	1
ENSG00000125637.15	PSD4	2	113161494	2_67	0	0.0210653150330228	21.0979215119287	7.41255171524204e-06	-2.11036483755336	2
ENSG00000175497.16	DPP10	2	115160044	2_67	0	0.0117733211618053	15.6454394731249	3.07218145728915e-06	1.66935483870988	1
ENSG00000125618.16	PAX8	2	113235767	2_67	0	0.0223590630855104	21.3793309161324	7.97274394449034e-06	2.34155666961697	2
ENSG00000136682.14	CBWD2	2	113435400	2_67	0	0.0110614266216685	15.0726485846532	2.78074280423198e-06	1.60233918128671	1
ENSG00000144134.18	RABL2A	2	113628884	2_67	0	0.00374218545987093	4.88942365690286	3.05170874393496e-07	-0.218275151728383	2
ENSG00000115084.13	SLC35F5	2	113754647	2_67	0	0.00378604083264866	5.00651851913322	3.16141293641277e-07	-0.222827259754036	3
ENSG00000115091.11	ACTR3	2	113889855	2_67	0	0.00412601752124342	5.79242680826801	3.98613247851525e-07	-0.573839662447065	1
ENSG00000088205.12	DDX18	2	117816768	2_69	0	0.0116903307278918	4.716046954793	9.19528138996233e-07	0.0109339912861704	2
ENSG00000125633.10	CCDC93	2	118013446	2_69	0	0.0241642509157901	11.6085257814436	4.67854178403225e-06	-1.3306451612897	1
ENSG00000125629.14	INSIG2	2	118088243	2_69	0	0.0132355104724419	5.89216038592023	1.3006946727347e-06	0.51418631084398	3
ENSG00000019169.10	MARCO	2	118946643	2_69	0	0.0145788033048861	6.80850739801789	1.65551795712869e-06	0.823129251700836	1
ENSG00000115107.19	STEAP3	2	119219679	2_69	0	0.0125306903228026	5.37362929358741	1.12305960250654e-06	0.403781381186746	3
ENSG00000186132.14	C2orf76	2	119366701	2_69	0	0.0138496455530854	6.32205669528213	1.46035065790763e-06	-0.657407407406999	1
ENSG00000155368.16	DBI	2	119367787	2_69	0	0.040371573752748	16.5094756098674	1.11165253799049e-05	1.78676470588225	1
ENSG00000171227.6	TMEM37	2	119429724	2_69	0	0.0121999022901925	5.12018053041617	1.04184168953122e-06	-0.318854519967119	2
ENSG00000080293.9	SCTR	2	119469664	2_69	0	0.016456952466908	7.95798622656475	2.18430210088705e-06	-0.863387978142159	1
ENSG00000144120.12	TMEM177	2	119652040	2_69	0	0.063712906137182	20.9022995120458	2.22116891582674e-05	2.1447262309421	2
ENSG00000088179.8	PTPN4	2	119759674	2_69	0	0.0122947430665472	5.19353903270064	1.06498370520771e-06	0.269503546099241	1
ENSG00000115109.13	EPB41L5	2	120013281	2_69	0	0.0116886215955959	4.71466223945059	9.1912375315614e-07	-0.0522875816993593	1
ENSG00000226479.3	TMEM185B	2	120222852	2_69	0	0.0169329042261079	8.22856187891869	2.32388962446975e-06	-0.887218045112583	1
ENSG00000144118.13	RALB	2	120247403	2_69	0	0.0120159435942256	4.97625643652421	9.97288334167437e-07	-0.185185185185172	1
ENSG00000163083.5	INHBB	2	120590036	2_70	0	0.0202285669652746	5.71149914403642	1.92697171151407e-06	-0.487341772151931	1
ENSG00000074047.21	GLI2	2	120735673	2_70	0	0.0182204049428076	4.71822406159108	1.43382679275294e-06	0.0296296296296217	1
ENSG00000115112.7	TFCP2L1	2	121285630	2_70	0	0.054324036537752	15.1561529069265	1.37322315040384e-05	-1.98688524590221	1
ENSG00000074054.17	CLASP1	2	121649389	2_70	0	0.0202783356187132	5.73484848682129	1.93960975929802e-06	0.492400651292929	2
ENSG00000211460.11	TSN	2	121736192	2_70	0	0.0536945493779668	15.043881259294	1.3472562421626e-05	1.75146771037191	1
ENSG00000155052.14	CNTNAP5	2	124025355	2_72	0	0.0156378957545572	4.90368419974266	1.27897163515261e-06	-0.243902439024388	1
ENSG00000136732.14	GYPC	2	126655525	2_74	0	0.0154243187311179	8.97257841938632	2.30825273747127e-06	1.00709219858166	1
ENSG00000136717.14	BIN1	2	127101837	2_74	0	0.0131458868888097	7.45512568957085	1.63457543000747e-06	1.01595208148315	3
ENSG00000186684.12	CYP27C1	2	127192498	2_74	0	0.0802657087341664	24.2714700468984	3.24927322136596e-05	-3.03968253968271	1
ENSG00000163161.12	ERCC3	2	127294150	2_75	0	0.0149007759032597	5.02129063611662	1.24791311296279e-06	0.959979076010261	2
ENSG00000169967.16	MAP3K2	2	127388145	2_75	0	0.163533172998806	28.2061903187416	7.69325983793722e-05	-3.32537071916733	3
ENSG00000115718.17	PROC	2	127418654	2_75	0	0.0223288966739074	8.86245384120147	3.30051230210753e-06	1.02303704285118	3
ENSG00000163166.14	IWS1	2	127526497	2_75	0	0.0151428504881576	5.17413376410806	1.30678876520867e-06	-0.204225352112647	1
ENSG00000169994.18	MYO7B	2	127536206	2_75	0	0.014532233145368	4.78380618407969	1.15948741246726e-06	-0.758064516129108	1
ENSG00000144230.16	GPR17	2	127648067	2_75	0	0.138313324855602	26.5207146697727	6.11799827129943e-05	-2.94603272394732	3
ENSG00000072163.19	LIMS2	2	127648067	2_75	0	0.129136708196158	25.8348030360557	5.56435682401111e-05	-2.88644688644695	1
ENSG00000136709.11	WDR33	2	127810657	2_75	0	0.0173982349581098	6.49154190905205	1.88370617899668e-06	0.598086124401783	1
ENSG00000144233.9	AMMECR1L	2	127885051	2_75	0	0.0148520580439535	4.99024387460814	1.23614243006094e-06	-0.0376110434312116	2
ENSG00000136715.17	SAP130	2	128029480	2_75	0	0.0210531583504984	8.30300467658065	2.91549731042216e-06	-0.99999999999972	1
ENSG00000136720.6	HS6ST1	2	128319529	2_75	0	0.239502435779382	32.1400603102518	0.00012838572194075	3.45205479452015	1
ENSG00000222014.5	RAB6C	2	129979968	2_78	0	0.0275998970746326	7.99641440336485	3.68097494035691e-06	-1.06569343065657	1
ENSG00000136699.19	SMPD4	2	130183461	2_78	0	0.0212903004995936	5.52537968428453	1.96202268046712e-06	-0.386363636363536	1
ENSG00000152082.13	MZT2B	2	130181715	2_78	0	0.0225368066618129	6.06652003070364	2.28030069953439e-06	0.603053435114767	1
ENSG00000136710.9	CCDC115	2	130342923	2_78	0	0.0197807006321841	4.8263155775821	1.59227285548974e-06	0.0636942675159309	1
ENSG00000136718.9	IMP4	2	130342325	2_78	0	0.0197125717845316	4.7935313323871	1.57600998200514e-06	-0.0407976431530343	2
ENSG00000072135.12	PTPN18	2	130356469	2_78	0	0.0200974647083055	4.97728824263414	1.66837691678042e-06	0.327160493827172	1
ENSG00000115762.16	PLEKHB2	2	131104358	2_78	0	0.0197488568899901	4.81100638660479	1.58466695508258e-06	-0.255319148936154	1
ENSG00000075886.10	TUBA3D	2	131475952	2_78	0	0.0486219052627006	13.4161062253982	1.08797412459869e-05	-1.90361445783111	1
ENSG00000173272.15	MZT2A	2	131487239	2_78	0	0.0394006096111561	11.3977182890848	7.48998530223601e-06	1.84363963169173	3
ENSG00000163040.14	CCDC74A	2	131528704	2_78	0	0.125705073861031	22.6826439692326	4.75561391583277e-05	2.60952380952409	1
ENSG00000152127.8	MGAT5	2	134116666	2_79	0	0.0428364959344008	11.7398884185939	8.38760582606563e-06	-1.38213926028318	2
ENSG00000152128.13	TMEM163	2	134720069	2_80	0	0.0222319247151357	6.41610241849095	2.37907677056042e-06	0.922155688622883	1
ENSG00000082258.12	CCNT2	2	134918197	2_80	0	0.0489317381143289	13.9562976985256	1.13899278487894e-05	-1.81716718474125	2
ENSG00000115839.17	RAB3GAP1	2	135052002	2_80	0	0.0185862800778394	4.71376741783886	1.46123724418745e-06	-0.220833333333443	1
ENSG00000121988.17	ZRANB3	2	135528864	2_80	0	0.0186215082013037	4.73175348398076	1.46959298011066e-06	0.276665630589609	2
ENSG00000048991.16	R3HDM1	2	135531995	2_80	0	0.0188973862144233	4.87143487176079	1.53539013276303e-06	0.0273972602739736	1
ENSG00000144224.16	UBXN4	2	135741666	2_80	0	0.0223658597774439	6.47322480391736	2.4147178523323e-06	-0.556318681219958	2
ENSG00000076003.4	MCM6	2	135876201	2_80	0	0.0240121931275459	7.14908652657358	2.86313935589875e-06	-1.10373069860867	2
ENSG00000115866.10	DARS	2	135985573	2_80	0	0.0188116313046485	4.82823942462834	1.51486998860311e-06	-0.410810810810884	1
ENSG00000144229.11	THSD7B	2	136765297	2_81	0	0.0276891806373978	7.95138101448923	3.67208541499687e-06	0.921296296296068	1
ENSG00000150540.13	HNMT	2	137947222	2_82	0	0.0213710762982304	5.43712688339416	1.93800979815828e-06	0.38281249999989	1
ENSG00000144228.8	SPOPL	2	138501652	2_82	0	0.0258180827774475	7.23619641192319	3.11597841714731e-06	0.89090909090894	1
ENSG00000168702.17	LRP1B	2	141713110	2_85	0	0.0128441233024007	5.44868444645122	1.16722942885889e-06	-0.575117796491154	3
ENSG00000115919.14	KYNU	2	142877245	2_85	0	0.0121888365329563	4.95255367109872	1.00681933915498e-06	0.189623189547602	2
ENSG00000075884.13	ARHGAP15	2	143091525	2_85	0	0.0119939505477916	4.79987406693549	9.60178998189563e-07	0.153374233128808	1
ENSG00000169554.18	ZEB2	2	144524878	2_86	0	0.0217158502249246	10.3813852751754	3.7600381567281e-06	-1.1137640449443	1
ENSG00000121989.14	ACVR2A	2	147844091	2_88	0	0.042210954843188	16.3881718334949	1.15376083063872e-05	-3.28358208955262	1
ENSG00000115947.13	ORC4	2	148020474	2_88	0	0.00998649906209259	4.89267385718811	8.14928747034275e-07	-0.458715596330365	1
ENSG00000204406.12	MBD5	2	148020474	2_88	0	0.00998649906209259	4.89267385718811	8.14928747034275e-07	0.458715596330365	1
ENSG00000150556.16	LYPD6B	2	149061668	2_88	0	0.0115426583943293	6.12573100170234	1.17929883696987e-06	-0.59006211180151	1
ENSG00000187123.14	LYPD6	2	149331292	2_88	0	0.0109127290825873	5.59041784678452	1.01750780426673e-06	-0.516556291390829	1
ENSG00000184898.6	RBM43	2	151502418	2_90	0	0.0132251132184692	4.72874825740287	1.0430513715795e-06	0.0852713178294133	1
ENSG00000123609.10	NMI	2	151291765	2_90	0	0.0139723799760468	5.24973064156854	1.22339728965578e-06	0.384803921568553	1
ENSG00000123610.4	TNFAIP6	2	151357910	2_90	0	0.0175972065446532	7.43789637516093	2.18300113033398e-06	-1.15322580645134	1
ENSG00000080345.17	RIF1	2	151409797	2_90	0	0.0191334829377854	8.23277872715446	2.62724504739351e-06	-1.32820693972582	2
ENSG00000183091.19	NEB	2	151734675	2_91	0	0.0228445838624228	6.85857709187366	2.61322847294227e-06	-0.72427983539071	1
ENSG00000182389.19	CACNB4	2	152099291	2_91	0	0.0182721449983704	4.73578856708222	1.44325125305387e-06	-0.145285152003186	2
ENSG00000115145.9	STAM2	2	152176179	2_91	0	0.0629332571902513	16.5666021944191	1.73889660368257e-05	-2.81168831168899	1
ENSG00000157827.19	FMNL2	2	152335810	2_91	0	0.0182932397378853	4.74674664082271	1.44826082485067e-06	-0.13704327184125	2
ENSG00000177917.10	ARL6IP6	2	152717014	2_91	0	0.0193555270835611	5.28284506425656	1.7054264009119e-06	-0.181818181818197	1
ENSG00000144278.14	GALNT13	2	153876377	2_92	0	0.0278876477065734	10.1781787957666	4.7341505504087e-06	1.26380368098079	1
ENSG00000115159.15	GPD2	2	156434411	2_93	0	0.0148136356563569	4.87908752333727	1.20548100982696e-06	-0.142493017119787	2
ENSG00000136542.8	GALNT5	2	157257153	2_94	0	0.0148329091810792	5.15528521124142	1.27537864370974e-06	-0.371287128712623	1
ENSG00000115165.9	CYTIP	2	157488991	2_94	0	0.0463837024296958	16.0245045393137	1.23968152198215e-05	1.73473282442758	1
ENSG00000123612.15	ACVR1C	2	157638837	2_94	0	0.0241671532355858	9.79259237140266	3.94714679542533e-06	1.12565445026186	1
ENSG00000115170.13	ACVR1	2	157876051	2_95	0	0.0167644502452948	4.96488509729512	1.38822104486898e-06	-0.252400206950762	2
ENSG00000144283.21	PKP4	2	158457154	2_95	0	0.0171640021889818	5.188438811486	1.48530405320052e-06	-0.323886639675966	1
ENSG00000163331.11	DAPL1	2	158791767	2_96	0	0.00766855756330132	4.73572744947193	6.0570406375205e-07	-0.102035613556585	2
ENSG00000115183.14	TANC1	2	158968845	2_96	0	0.0131297996766786	9.90374305531811	2.16879033917013e-06	-1.20100502512565	1
ENSG00000196151.10	WDSUB1	2	159287223	2_96	0	0.0479215560341995	21.7819133859046	1.74095298773239e-05	2.19736842105404	1
ENSG00000136536.14	MARCH7	2	159712509	2_96	0	0.0098726197086425	7.00267903800209	1.15307282025247e-06	-1.05692688282177	2
ENSG00000241399.6	CD302	2	159798013	2_96	0	0.0110340551747763	7.59025655715946	1.39685624101281e-06	1.37586572085009	2
ENSG00000153246.12	PLA2R1	2	160062473	2_96	0	0.0140676825273547	9.33760884298554	2.19087874256118e-06	-0.740025943728723	2
ENSG00000115221.10	ITGB6	2	160270221	2_96	0	0.0320956711465046	18.0278352457351	9.65050738913686e-06	2.33186597349729	3
ENSG00000153250.19	RBMS1	2	160494127	2_96	0	0.00787140092306293	6.90166662864949	9.06079107884388e-07	-1.45767729710121	2
ENSG00000136560.13	TANK	2	161137211	2_97	0	0.0197921647078526	7.89559502772544	2.60638319554421e-06	1.06426898057869	2
ENSG00000115233.11	PSMD14	2	161308497	2_97	0	0.0429906744761279	15.2974702762589	1.09686702962938e-05	1.82222222222199	1
ENSG00000144290.16	SLC4A10	2	161426958	2_97	0	0.0158880674476948	5.80944466611457	1.53945075118633e-06	0.608490566037907	1
ENSG00000197635.9	DPP4	2	162065218	2_97	0	0.028864481452698	11.4873286859551	5.53022642555159e-06	1.28062085781118	2
ENSG00000115267.5	IFIH1	2	162294461	2_97	0	0.0150439400132328	5.29158651192355	1.32772336941824e-06	0.345486111111064	1
ENSG00000182263.13	FIGN	2	163614686	2_99	0	0.0133022997358342	4.71582809176446	1.046272474929e-06	-0.00725514449456089	2
ENSG00000115290.9	GRB14	2	164621393	2_100	0	0.0177229026565069	5.05895475924479	1.49539441169117e-06	0.195474557092037	2
ENSG00000082438.15	COBLL1	2	164843369	2_100	0	0.0341962985203331	11.3181057630154	6.45524831724031e-06	-1.32158590308418	1
ENSG00000153253.16	SCN3A	2	165208466	2_100	0	0.0224947261293897	7.32475843876644	2.7481100629449e-06	0.82685512367447	1
ENSG00000178662.15	CSRNP3	2	165469352	2_100	0	0.0209555215181394	6.65070615419082	2.32448281143099e-06	0.829931972789212	1
ENSG00000115339.13	GALNT3	2	165797731	2_100	0	0.0323615630703605	10.7911605054432	5.82448790465306e-06	-1.2362385321102	1
ENSG00000123607.14	TTC21B	2	165877417	2_100	0	0.0195780089202611	6.0044654425255	1.96066310848047e-06	0.666586726074306	2
ENSG00000169432.14	SCN9A	2	166375953	2_101	0	0.022611385204957	10.6240981505739	4.00663101452537e-06	-1.21383647798801	1
ENSG00000163072.15	NOSTRIN	2	168786836	2_102	0	0.0118924322810846	6.54481735207074	1.29816030074168e-06	-0.642825533977156	2
ENSG00000152254.10	G6PC2	2	168888041	2_102	0	0.00978769728525275	4.71372617475751	7.69493551780425e-07	-0.0298507462686574	1
ENSG00000152253.8	SPC25	2	168881341	2_102	0	0.0141207413195732	8.18873376574748	1.92856532583309e-06	0.927559599583011	2
ENSG00000163093.11	BBS5	2	169480139	2_103	0	0.0216904239002826	5.05727557590698	1.82955202932048e-06	0.331753554502289	1
ENSG00000239474.6	KLHL41	2	169509786	2_103	0	0.0511851098456646	13.2652671930353	1.1324518545084e-05	-1.40900195694679	1
ENSG00000138399.17	FASTKD1	2	169573465	2_103	0	0.0217830648682483	5.09779272128904	1.85208648752812e-06	0.288597037110548	2
ENSG00000138398.15	PPIG	2	169584491	2_103	0	0.0222894315839527	5.31637782621225	1.97640041749589e-06	-0.435483870967874	1
ENSG00000154479.12	CCDC173	2	169694539	2_103	0	0.0303998081130709	8.27291404496434	4.19458944748478e-06	1.15846994535455	1
ENSG00000213160.9	KLHL23	2	169694622	2_103	0	0.0305429884902105	8.31775946378088	4.23719051264404e-06	-1.11328125000003	1
ENSG00000144362.11	PHOSPHO2	2	169694622	2_103	0	0.0305429884902105	8.31775946378089	4.23719051264405e-06	-1.11328125000003	1
ENSG00000138385.15	SSB	2	169350535	2_103	0	0.0853943720415953	18.2266020084424	2.59594248038264e-05	-1.93269230769208	1
ENSG00000138382.14	METTL5	2	169825854	2_103	0	0.0209315145727268	4.71863214685558	1.64731586879338e-06	-0.0279329608938395	1
ENSG00000144357.16	UBR3	2	169827007	2_103	0	0.0346610124597354	9.52597723742901	5.5069469072449e-06	1.29940119760491	1
ENSG00000204335.3	SP5	2	170714891	2_104	0	0.0139855479790411	5.06018926100855	1.18033790371205e-06	-0.52208162390259	2
ENSG00000204334.7	ERICH2	2	170787538	2_104	0	0.0162424929034475	6.47912130195511	1.75520926276467e-06	-0.901960784313669	1
ENSG00000128683.13	GAD1	2	170813566	2_104	0	0.0194154817433224	8.17329964209091	2.64670597234217e-06	-0.98186307845901	2
ENSG00000115806.12	GORASP2	2	170929058	2_104	0	0.0794061476226902	21.6862297381215	2.87209159892064e-05	2.09309309309383	1
ENSG00000123600.19	METTL8	2	171431827	2_104	0	0.0538722959608918	17.9274542888268	1.61080961901536e-05	-2.35016085001296	2
ENSG00000071967.11	CYBRD1	2	171568453	2_104	0	0.0135370872067615	4.75123750625761	1.07273406711886e-06	0.00889139706698205	2
ENSG00000077380.15	DYNC1I2	2	171686195	2_104	0	0.0150145063481318	5.73333954048438	1.43575000294541e-06	-0.561151079136584	1
ENSG00000115840.13	SLC25A12	2	171994938	2_104	0	0.0134854287133238	4.71500976353821	1.0604921535237e-06	0.0671641791044591	1
ENSG00000172878.13	METAP1D	2	171999243	2_104	0	0.0138394103378391	4.96061682920627	1.14502079537295e-06	-0.323975646976837	2
ENSG00000144355.14	DLX1	2	172084313	2_104	0	0.0289705713974419	11.982699124647	5.78991011099038e-06	-1.50306748466248	1
ENSG00000091409.14	ITGA6	2	172427651	2_105	0	0.0159568907720959	76.5559278091944	2.0374511366609e-05	0.443262411347455	1
ENSG00000152256.13	PDK1	2	172555453	2_105	0	0.0113631905383736	44.6255610072565	8.45754044744185e-06	-2.7099995366184	2
ENSG00000091436.16	MAP3K20	2	173075527	2_105	0	0.00962571552597002	9.97194067650967	1.60093173764416e-06	-1.19808306709334	1
ENSG00000144354.13	CDCA7	2	173240836	2_105	0	0.0100290025863549	9.72661662825194	1.62697038412898e-06	1.21362170488156	3
ENSG00000138430.15	OLA1	2	174249822	2_105	0	0.0143371542312413	13.1548358881009	3.1456362228659e-06	1.42835820895506	1
ENSG00000138433.15	CIR1	2	174396420	2_105	0	0.00610763157263472	5.00296176538487	5.09636026401404e-07	0.39393939393941	1
ENSG00000144306.14	SCRN3	2	174395627	2_105	0	0.00593326220002921	4.84328088866912	4.79284410842176e-07	0.0586242431228292	2
ENSG00000163328.13	GPR155	2	174487330	2_105	0	0.00809986923820538	7.5021410220399	1.01349902905582e-06	-0.910447761194251	1
ENSG00000115935.17	WIPF1	2	174679054	2_105	0	0.0228175733651124	16.8605443945655	6.41654366794091e-06	1.99999999999999	1
ENSG00000128656.13	CHN1	2	175004641	2_106	0	0.0188751577553512	6.14039927182283	1.93306878156845e-06	-0.601692701274668	2
ENSG00000115966.16	ATF2	2	175168302	2_106	0	0.019094514330392	6.25016940892813	1.99049234194766e-06	0.627345844504042	1
ENSG00000154518.9	ATP5G3	2	175184841	2_106	0	0.0225676858909912	7.83879988582443	2.95050742341384e-06	-0.945783132530414	1
ENSG00000144320.13	LNPK	2	175944877	2_106	0	0.024154541723642	8.48544724446621	3.41848473923349e-06	-1.21609236337282	2
ENSG00000128714.5	HOXD13	2	176092390	2_106	0	0.0330903397391288	11.4871091529164	6.33974922845472e-06	-1.43615297955369	2
ENSG00000128710.5	HOXD10	2	176109394	2_106	0	0.132882200610253	24.9957790211127	5.53979372265632e-05	-2.60509554140203	1
ENSG00000128709.12	HOXD9	2	176122492	2_106	0	0.0227599943294676	7.91942227536532	3.00625458378461e-06	-0.582089552238729	1
ENSG00000175879.8	HOXD8	2	176139387	2_106	0	0.0286714710082924	10.1189275743845	4.83887683813359e-06	1.09660107334548	1
ENSG00000128652.11	HOXD3	2	176139387	2_106	0	0.0286714710082924	10.1189275743845	4.83887683813359e-06	1.09660107334548	1
ENSG00000170166.5	HOXD4	2	176151087	2_106	0	0.0172065911881982	5.2615600786945	1.50997403616325e-06	0.41543026706243	1
ENSG00000128645.14	HOXD1	2	176188570	2_106	0	0.271350906912075	32.3469763135757	0.000146394605443104	3.56204379561922	1
ENSG00000128654.13	MTX2	2	176269444	2_106	0	0.0183316801416754	5.86292868894914	1.7925735680449e-06	-0.472972972973105	1
ENSG00000116044.15	NFE2L2	2	177392552	2_107	0	0.0660847115948794	17.74858993136	1.95625272583636e-05	-1.84645669291321	1
ENSG00000018510.13	AGPS	2	177392663	2_107	0	0.0345175380584318	11.5022576101246	6.62190594618414e-06	-1.38219895288028	1
ENSG00000196659.9	TTC30B	2	177553107	2_107	0	0.0265397879916937	8.99389374933053	3.98112035837436e-06	-1.28484848484867	1
ENSG00000128655.16	PDE11A	2	178090102	2_108	0	0.00978996978392566	4.8898346792858	7.98427769211265e-07	-0.225806451612897	1
ENSG00000155636.14	RBM45	2	178112094	2_108	0	0.0100260584632876	5.11535997631098	8.55394669233874e-07	-0.299516908212484	1
ENSG00000079156.16	OSBPL6	2	178193987	2_108	0	0.01313175051204	7.6709014484953	1.68007678876673e-06	0.89682539682541	1
ENSG00000180228.12	PRKRA	2	178451344	2_108	0	0.0118291303158291	6.68116497118361	1.31815085987764e-06	-0.659919028340223	1
ENSG00000204311.12	DFNB59	2	178447910	2_108	0	0.0107241776709271	5.75254819470804	1.02892654570142e-06	-0.52586206896574	1
ENSG00000079150.17	FKBP7	2	178478636	2_108	0	0.00965164837275712	4.75517199345979	7.65469386941582e-07	-0.12244897959192	1
ENSG00000155657.26	TTN	2	178831108	2_108	0	0.0109559631380084	5.95499888858152	1.08815898577614e-06	-0.615384615384598	1
ENSG00000163492.14	CCDC141	2	179049620	2_108	0	0.0195176192183725	11.4308990492835	3.72106567986343e-06	-1.58052062862748	2
ENSG00000187231.13	SESTD1	2	179264718	2_108	0	0.0135058224883217	7.93709626057966	1.78789821318797e-06	1.10884353741501	1
ENSG00000163510.13	CWC22	2	180007524	2_108	0	0.0175655547000148	10.4300775477711	3.05569154045015e-06	-1.08040201005061	1
ENSG00000170035.15	UBE2E3	2	180968140	2_109	0	0.0164592183703158	5.00447260995247	1.37381302459216e-06	-0.409090909090918	1
ENSG00000170396.7	ZNF804A	2	184598393	2_112	0	0.0111625992663467	10.5084806650749	1.95643475428029e-06	-1.28137935788368	2
ENSG00000188738.14	FSIP2	2	185737495	2_112	0	0.00658160224661319	5.51658065813443	6.05566316747009e-07	-0.434965683437296	2
ENSG00000065548.17	ZC3H15	2	186486293	2_112	0	0.00754269408601127	6.42149039785984	8.0783457556775e-07	0.224561403508731	1
ENSG00000138448.11	ITGAV	2	186591184	2_112	0	0.0438133728162766	25.2991787914378	1.84872884289558e-05	-4.40000000000068	1
ENSG00000003436.15	TFPI	2	187566010	2_112	0	0.00668470473431893	5.65060191908856	6.29994919697165e-07	0.664974619289304	1
ENSG00000144366.15	GULP1	2	188291383	2_112	0	0.00624467013673746	4.92353768248774	5.12798651248941e-07	-0.216374269005766	1
ENSG00000168542.14	COL3A1	2	188974074	2_112	0	0.0078301283776786	7.04095733426652	9.19518985757535e-07	-0.726315789473503	1
ENSG00000204262.11	COL5A2	2	189180361	2_113	0	0.017396022812928	5.54112978144888	1.60771252877028e-06	-0.656716417910046	1
ENSG00000115368.9	WDR75	2	189447024	2_113	0	0.0160316467494612	4.76598563569805	1.27435659096548e-06	-0.334328358208966	1
ENSG00000138449.10	SLC40A1	2	189584239	2_113	0	0.017727064620725	5.72010574332346	1.69122344595752e-06	-0.793650793650781	1
ENSG00000138381.9	ASNSD1	2	189661498	2_113	0	0.0184311430139217	6.08987531085287	1.87206435931218e-06	0.57746478873229	1
ENSG00000151687.14	ANKAR	2	189672029	2_113	0	0.0585417514645978	17.1401682205662	1.67355849697247e-05	-2.09722222222175	1
ENSG00000128699.13	ORMDL1	2	189784590	2_113	0	0.0169403481797452	5.28913405711122	1.49440052865908e-06	-0.321535184062744	2
ENSG00000064933.17	PMS1	2	189783978	2_113	0	0.0160217793295925	4.76012612100778	1.27200644281428e-06	-0.0129172578053423	2
ENSG00000198130.15	HIBCH	2	190344069	2_113	0	0.0163863027371255	4.97359295572447	1.35928748709468e-06	-0.229729729729736	1
ENSG00000151689.12	INPP1	2	190343248	2_113	0	0.0195180692071464	6.6341892903292	2.15965718268017e-06	-0.754347826087309	1
ENSG00000151690.14	MFSD6	2	190407424	2_113	0	0.0271443213333616	9.7726530396457	4.4243713726103e-06	-1.03882887740196	2
ENSG00000138386.16	NAB1	2	190646582	2_113	0	0.0612502821449664	17.5773761142986	1.79565229475955e-05	1.82191780821914	1
ENSG00000115419.12	GLS	2	190971827	2_113	0	0.0165938172896686	5.0929782666439	1.40954268587391e-06	-0.609375000000095	1
ENSG00000115415.18	STAT1	2	191021817	2_113	0	0.0160694193299465	4.78831232585821	1.28334303996142e-06	0.345323741007176	1
ENSG00000138378.17	STAT4	2	191151202	2_114	0	0.0120162800679892	4.73715021248743	9.49395794942768e-07	0.0538286740529365	2
ENSG00000128641.18	MYO1B	2	191245493	2_114	0	0.0122304972505579	4.90453561759809	1.00046549003947e-06	-0.126865671641821	1
ENSG00000173559.12	NABP1	2	191677959	2_114	0	0.0519873989760387	18.6993401949163	1.62137875360974e-05	-2.00844016569412	2
ENSG00000168497.4	SDPR	2	191836667	2_114	0	0.0205730761108405	9.83871408274968	3.37596300110425e-06	-1.09774436090247	1
ENSG00000144339.11	TMEFF2	2	192199407	2_114	0	0.0416888431123456	16.5779045257795	1.15268219041424e-05	1.74193548387061	1
ENSG00000138411.10	HECW2	2	196593642	2_116	0	0.0423641042481175	13.2648924684713	9.37263851384137e-06	1.73015394463602	2
ENSG00000119041.10	GTF3C3	2	196799713	2_116	0	0.0587019499093788	16.4037924695296	1.60604200321926e-05	1.78816199376953	1
ENSG00000187944.2	C2orf66	2	196810956	2_116	0	0.0467260187808467	14.205752020706	1.10709047436589e-05	-1.76243093922642	1
ENSG00000197121.14	PGAP1	2	196928580	2_116	0	0.0395573899206337	12.6077686293335	8.31813499173872e-06	-1.61500000000009	1
ENSG00000115520.8	COQ10B	2	197453059	2_117	0	0.0132198463124259	5.94755515727198	1.31136923318064e-06	-1.50806451612903	1
ENSG00000162944.10	RFTN2	2	197675986	2_117	0	0.0167289406811332	8.18008623229354	2.28237198903536e-06	1.22492401215805	1
ENSG00000247626.4	MARS2	2	197701099	2_117	0	0.0201368349178709	9.94099942186534	3.33873049480048e-06	1.54838709677423	1
ENSG00000115896.15	PLCL1	2	197804386	2_117	0	0.0154929179340817	7.45185837873928	1.92556382604545e-06	-1.24203821656018	1
ENSG00000226124.6	FTCDNL1	2	199756040	2_118	0	0.0304907237568981	20.6013274020561	1.04766646570293e-05	-2.94388834544347	3
ENSG00000178074.5	C2orf69	2	199910402	2_118	0	0.0126886301173468	11.6256109940281	2.46031452193043e-06	2.50624999999979	1
ENSG00000162971.10	TYW5	2	199955035	2_118	0	0.0100202209662383	8.5616744949517	1.4308566185837e-06	-1.73387096774217	1
ENSG00000162972.10	MAIP1	2	199955089	2_118	0	0.0122862462842573	11.191072093144	2.29324795972524e-06	-1.72203389830547	1
ENSG00000196141.13	SPATS2L	2	200305923	2_118	0	0.0179538787571653	12.9899424375256	3.88978520582903e-06	1.35894017379998	2
ENSG00000163535.17	SGO2	2	200509191	2_118	0	0.0226953579340401	15.675294008083	5.93352583075801e-06	-1.56103178903505	2
ENSG00000155729.12	KCTD18	2	200519526	2_118	0	0.0366840672689169	21.8981300531982	1.33981432682591e-05	-2.56540084388193	1
ENSG00000082153.17	BZW1	2	200810095	2_119	0	0.0653971494546472	19.1823057882314	2.0922796646225e-05	2.0422535211274	1
ENSG00000013441.15	CLK1	2	200864612	2_119	0	0.0431558129258224	15.1763495692122	1.0923623645376e-05	1.93223819301791	1
ENSG00000240344.8	PPIL3	2	200889218	2_119	0	0.0311955708458621	12.0705442058026	6.28029282519514e-06	1.29447852760703	1
ENSG00000155744.9	FAM126B	2	201071148	2_119	0	0.0371547913079265	13.7415781779022	8.51552728524631e-06	-1.82388663967618	1
ENSG00000119013.8	NDUFB3	2	201139953	2_119	0	0.0386827568301484	14.1274232061828	9.11466011510524e-06	-1.80232558139596	1
ENSG00000003402.19	CFLAR	2	201116120	2_119	0	0.0303263040963857	11.8007881292884	5.96884916499856e-06	-1.66122448979573	1
ENSG00000064012.21	CASP8	2	201277115	2_119	0	0.0155767974776392	5.46382507635899	1.41949891868657e-06	-0.599282535107373	2
ENSG00000082146.12	STRADB	2	201388316	2_119	0	0.0147653200480579	4.95639186258923	1.22058662265823e-06	-0.409090909090824	1
ENSG00000115993.12	TRAK2	2	201451036	2_119	0	0.0212111146545937	8.39577752276034	2.97019196507047e-06	-1.09629629629644	1
ENSG00000155754.14	ALS2CR11	2	201480753	2_119	0	0.0174091055035794	6.51916392805342	1.89290345778827e-06	-0.755501222493478	1
ENSG00000082126.17	MPP4	2	201702041	2_119	0	0.0494425985445497	16.4829422798227	1.35923995192264e-05	-1.90476190476199	1
ENSG00000003393.14	ALS2	2	201780819	2_119	0	0.0737310383400413	20.3462693250545	2.50204573891689e-05	2.19337016574606	1
ENSG00000138395.14	CDK15	2	201790118	2_119	0	0.0239312005050526	9.54361254833924	3.80923170667049e-06	-1.05189452156681	2
ENSG00000155760.2	FZD7	2	202030416	2_120	0	0.0287256938627176	12.3375850637526	5.91099774082416e-06	-1.59891357937076	2
ENSG00000116030.16	SUMO1	2	202238678	2_120	0	0.0188974777154458	8.35215785780117	2.63246521663331e-06	-1.08730158730175	1
ENSG00000204217.13	BMPR2	2	202381581	2_120	0	0.0131209277947789	4.89116203333556	1.07037683459746e-06	-0.391304347826102	1
ENSG00000163596.16	ICA1L	2	202871528	2_120	0	0.0142554239407	5.67729122534053	1.34983727091158e-06	1.02185792349762	1
ENSG00000138380.17	CARF	2	202912242	2_120	0	0.0131481379103821	4.9108068222873	1.0769045374298e-06	0.342062193125901	1
ENSG00000144426.18	NBEAL1	2	203016111	2_120	0	0.0136403239700096	5.25916299069353	1.19646891946135e-06	-0.907103825136085	1
ENSG00000114942.13	EEF1B2	2	206159383	2_122	0	0.142311581609978	18.4969546888538	4.39036455582982e-05	-3.69841269841326	1
ENSG00000183671.12	GPR1	2	206217980	2_122	0	0.0191669259742445	5.67713066897671	1.81485303264656e-06	0.181290752648837	2
ENSG00000204186.7	ZDBF2	2	206302221	2_122	0	0.0170300370934703	4.93348808721905	1.40129568066338e-06	-0.604838709677287	1
ENSG00000114948.12	ADAM23	2	206453507	2_122	0	0.0184179201002785	5.37383740463118	1.65076484731366e-06	0.298894323375212	2
ENSG00000138400.12	MDH1B	2	206765180	2_122	0	0.0378304263238208	12.0703485762696	7.61589860262192e-06	-1.44962665386442	3
ENSG00000118246.13	FASTKD2	2	206753868	2_122	0	0.0184198650005946	5.34738692031893	1.64281310236036e-06	-0.0731707317073036	1
ENSG00000144401.14	METTL21A	2	207638686	2_122	0	0.021467130701359	6.93630957328413	2.4834909050616e-06	-0.778481012658107	1
ENSG00000178385.14	PLEKHM3	2	208025325	2_123	0	0.0228160521533917	7.47457241597035	2.8443757037057e-06	-0.999999999999882	1
ENSG00000138413.13	IDH1	2	208266091	2_123	0	0.0170624821638867	4.71332443235726	1.34131150757555e-06	-0.0606860158311534	1
ENSG00000115020.16	PIKFYVE	2	208265568	2_123	0	0.0212173337190582	6.78363172657516	2.40056337324976e-06	0.720352064775059	2
ENSG00000144406.18	UNC80	2	209772425	2_124	0	0.0126974223572877	6.72520811703623	1.42423416619692e-06	-0.838596491228404	1
ENSG00000078018.19	MAP2	2	209423228	2_124	0	0.0483046075878858	19.4579676027931	1.56763929067618e-05	2.33918128654907	1
ENSG00000197713.14	RPE	2	209989752	2_124	0	0.100812489575343	26.6041054153449	4.47324932842835e-05	2.79999999999923	1
ENSG00000115361.7	ACADL	2	210221427	2_124	0	0.0220994679213076	11.9849478275254	4.41751538690967e-06	1.44176706827292	1
ENSG00000115365.11	LANCL1	2	210430295	2_124	0	0.0156790041368128	8.72486929024567	2.28158950072407e-06	1.26403010169424	2
ENSG00000021826.14	CPS1	2	210466153	2_124	0	0.0107628457143643	5.15963825133579	9.26203619945286e-07	-0.106373777136063	2
ENSG00000178568.14	ERBB4	2	211683210	2_125	0	0.107063083541451	23.7061451146238	4.23312206223248e-05	2.56349206349255	1
ENSG00000030419.16	IKZF2	2	213152028	2_126	0	0.0327233883055305	8.79880958765016	4.80222263894292e-06	-1.4559999999997	1
ENSG00000144451.18	SPAG16	2	213332494	2_126	0	0.0244456820047604	6.01791940846433	2.4536275028703e-06	0.598360655737603	1
ENSG00000144452.14	ABCA12	2	215138684	2_127	0	0.0127877340486949	5.17810497129166	1.10439530411966e-06	0.460122699386347	1
ENSG00000138363.14	ATIC	2	215305609	2_127	0	0.0174950995980393	8.09290527805037	2.36146211246375e-06	0.925824946711939	3
ENSG00000118242.15	MREG	2	215996911	2_127	0	0.0123241775405704	4.78384336395636	9.83320295272908e-07	0.0302539594482758	2
ENSG00000163449.10	TMEM169	2	216082628	2_127	0	0.0124075961161481	4.8509043901021	1.00385380306614e-06	-0.187050359712229	1
ENSG00000138375.12	SMARCAL1	2	216412329	2_127	0	0.0135721980947724	5.70967771529435	1.29247422334811e-06	0.524111310144062	2
ENSG00000197756.9	RPL37A	2	216498338	2_127	0	0.0123444908041169	4.80630165587315	9.89564964770384e-07	-0.129032258064502	1
ENSG00000115457.9	IGFBP2	2	216632342	2_127	0	0.0122980120477619	4.77206657180878	9.78817022079594e-07	-0.126796937179371	2
ENSG00000127831.10	VIL1	2	218418011	2_129	0	0.0166163949752371	6.10157147132196	1.69098056168795e-06	-1.19545454545503	1
ENSG00000231672.6	DIRC3	2	217798506	2_129	0	0.0178257080150076	6.09411218418824	1.81182955127908e-06	0.550458715596203	1
ENSG00000188282.12	RUFY4	2	218016229	2_129	0	0.0168892270612766	5.50379222292268	1.55035769886801e-06	-0.361649526212877	3
ENSG00000163464.7	CXCR1	2	218166777	2_129	0	0.0485498331109177	19.4448901624071	1.57453870648129e-05	2.77573529411788	1
ENSG00000163466.15	ARPC2	2	218217396	2_129	0	0.0311063631875819	26.113855094245	1.35481605282031e-05	-4.74796747967471	1
ENSG00000179921.14	GPBAR1	2	218259499	2_129	0	0.0268667344539615	25.6602241923952	1.14983476392448e-05	-4.9158606381944	2
ENSG00000127837.9	AAMP	2	218270227	2_129	0	0.0290547765024424	26.4707837613243	1.28275715267568e-05	-4.95967741935412	1
ENSG00000135926.14	TMBIM1	2	218292256	2_129	0	0.0408815323647314	29.7650242206327	2.02952082494589e-05	-5.10933103755604	2
ENSG00000018280.16	SLC11A1	2	218381984	2_129	0	0.0199945638934989	7.1059079508175	2.36969045389099e-06	-0.748175182481655	1
ENSG00000135913.10	USP37	2	218567846	2_129	0	0.0154694738276764	4.86136917803425	1.25427928792757e-06	0.420634920635002	1
ENSG00000144580.13	CNOT9	2	218568666	2_129	0	0.0319536165990345	12.6998680144719	6.76829583522819e-06	2.04941860465124	1
ENSG00000115556.13	PLCD4	2	218607609	2_129	0	0.0330092494863763	13.0258354379545	7.17135700151645e-06	-2.07580174927021	1
ENSG00000074582.12	BCS1L	2	218658710	2_129	0	0.0169770040966653	6.36285736093621	1.80166211590158e-06	-1.18548387096729	1
ENSG00000115568.15	ZNF142	2	218659583	2_129	0	0.0466880201320976	16.5368063333166	1.28770743534614e-05	2.34017595307811	1
ENSG00000163481.7	RNF25	2	218672243	2_129	0	0.0284199559322237	11.5626527854204	5.48076259021051e-06	-1.95692307692302	1
ENSG00000163482.11	STK36	2	218672514	2_129	0	0.0379572953629669	14.4448116577859	9.14465337753735e-06	2.18823529411908	1
ENSG00000135929.8	CYP27A1	2	218780830	2_129	0	0.0157138586386351	4.84439585622548	1.26964577404335e-06	0.241935483870947	1
ENSG00000163501.6	IHH	2	219061446	2_129	0	0.0560833193299087	16.926922960929	1.58333143034265e-05	1.93877551020348	1
ENSG00000187736.12	NHEJ1	2	219160400	2_129	0	0.0239714885322909	8.45424384888452	3.38010256471682e-06	-0.953846153846237	1
ENSG00000213901.10	SLC23A3	2	219170396	2_129	0	0.0179160996530947	5.89609183211792	1.76184546972034e-06	-0.382180595265576	2
ENSG00000115649.15	CNPPD1	2	219177821	2_129	0	0.0156194667493349	5.02921302008883	1.3101660447087e-06	0.539957683410271	2
ENSG00000158552.12	ZFAND2B	2	219193550	2_129	0	0.0155133193322704	4.76835817975422	1.23376858637308e-06	-0.015503875968989	1
ENSG00000115657.12	ABCB6	2	219218731	2_129	0	0.0173846333074914	5.88968060310465	1.70772282774687e-06	-0.737864077670024	1
ENSG00000198925.10	ATG9A	2	219229951	2_129	0	0.0176759424285384	6.04818062521437	1.78306607283037e-06	-0.76280142800721	2
ENSG00000163516.13	ANKZF1	2	219230067	2_129	0	0.0155520941228224	4.75666671243516	1.23381971117114e-06	-0.0375939849623862	1
ENSG00000163521.15	GLB1L	2	219248662	2_129	0	0.0169354744947492	5.64929192435175	1.59570090728775e-06	-0.457142857142648	1
ENSG00000127824.13	TUBA4A	2	219277241	2_129	0	0.018933224670059	6.57666300512609	2.076778995869e-06	-0.715189873417816	1
ENSG00000054356.13	PTPRN	2	219309801	2_129	0	0.0192447856337176	6.89588675856036	2.2134173227961e-06	-0.807106598984412	1
ENSG00000123992.18	DNPEP	2	219377904	2_129	0	0.023598021764314	8.70862123689389	3.42756030964506e-06	-0.993595321187379	3
ENSG00000072195.14	SPEG	2	219434550	2_129	0	0.0202404973874895	7.28228136732835	2.45837845439853e-06	0.870370370370576	1
ENSG00000123989.13	CHPF	2	219543916	2_129	0	0.0154673156408186	4.7138027194912	1.21603606803075e-06	0.0873015873015872	1
ENSG00000123999.4	INHA	2	219572251	2_129	0	0.0154946658830387	4.72946671443182	1.22223437705479e-06	0.0312499999999891	1
ENSG00000124006.14	OBSL1	2	219572251	2_129	0	0.0216388031418712	8.09676557615668	2.9221661588861e-06	0.98282864179955	2
ENSG00000144589.21	STK11IP	2	219597759	2_130	0	0.01649181860532	5.04696306956241	1.38822154962677e-06	0.266225788223981	2
ENSG00000116106.11	EPHA4	2	221574191	2_130	0	0.0164841669515978	5.04255799949652	1.38636636133922e-06	0.276758409785889	1
ENSG00000116120.9	FARSB	2	222656186	2_131	0	0.0159249871750484	4.71707739576703	1.25288785348334e-06	-0.0344827586206961	1
ENSG00000123983.13	ACSL3	2	222860739	2_131	0	0.0163015994322184	4.93885151993514	1.34281533654428e-06	0.232736572889938	1
ENSG00000152049.6	KCNE4	2	223018214	2_131	0	0.0163726296078617	4.98010769482634	1.35993226303273e-06	0.251968503937036	1
ENSG00000171951.4	SCG2	2	223601626	2_131	0	0.0243635255859884	8.75758246018048	3.55864343346082e-06	1.02534562211918	1
ENSG00000152056.16	AP1S3	2	223837891	2_131	0	0.0177467086842843	5.74504038481723	1.70047797736378e-06	0.453125000000122	1
ENSG00000135900.3	MRPL44	2	223957073	2_131	0	0.0159232799458178	4.71606024846988	1.25248340606983e-06	0.00775193798449564	1
ENSG00000135919.12	SERPINE2	2	224039199	2_132	0	0.0168194751369988	5.68441125657395	1.59462304315462e-06	0.534351145037938	1
ENSG00000124019.9	FAM124B	2	224402283	2_132	0	0.0203015562596423	7.4714434647133	2.52984521973437e-06	-0.881578947368311	1
ENSG00000135905.18	DOCK10	2	225041976	2_133	0	0.0936626630803892	21.6177245599044	3.37704296749167e-05	-2.21032504780186	1
ENSG00000169047.5	IRS1	2	226800135	2_133	0	0.016199456675856	4.77103677070248	1.28906055116018e-06	0.139112903225735	1
ENSG00000144468.16	RHBDD1	2	226836316	2_133	0	0.02087866674582	7.18094521567979	2.50060146568656e-06	0.815789473683816	1
ENSG00000081052.11	COL4A4	2	227163403	2_133	0	0.0186934082980024	6.13039783655535	1.91133695461614e-06	-0.600097590863039	2
ENSG00000168958.19	MFF	2	227325204	2_134	0	0.0245177729047327	6.97271852545544	2.85130225554546e-06	0.708325367062857	2
ENSG00000168955.3	TM4SF20	2	227381136	2_134	0	0.0209375540859095	5.47094399549273	1.91050562580868e-06	0.49557522123889	1
ENSG00000173744.17	AGFG1	2	227496033	2_134	0	0.0274339854172819	8.04334826180842	3.68032254650119e-06	0.958525345622115	1
ENSG00000135917.13	SLC19A3	2	227716026	2_134	0	0.0232177294342218	6.45413975490611	2.49929900695606e-06	-0.666666666666703	1
ENSG00000115009.11	CCL20	2	227815864	2_134	0	0.0968361124217449	20.2080551125235	3.2637882093853e-05	2.11711711711647	1
ENSG00000153820.12	SPHKAP	2	228646213	2_135	0	0.00823809761895467	4.72949902818476	6.49833625480549e-07	0.0680851063829496	1
ENSG00000153823.18	PID1	2	229203436	2_135	0	0.00827804603577464	4.76271900829724	6.57571379591098e-07	-0.132867132867101	1
ENSG00000163053.10	SLC16A14	2	230067335	2_135	0	0.00898236037374667	5.75830948253553	8.62671763358688e-07	0.684428844481006	2
ENSG00000079263.18	SP140	2	230203060	2_135	0	0.0133246122449404	13.1410440243931	2.92041489932333e-06	-2.65196078431232	1
ENSG00000135899.17	SP110	2	230211902	2_135	0	0.0449984313725217	20.8102051094067	1.56183028914678e-05	2.17020769896975	2
ENSG00000185404.16	SP140L	2	230327041	2_135	0	0.0123990773019543	8.62760240874103	1.78418381834493e-06	1.15878572694744	2
ENSG00000135916.15	ITM2C	2	230864420	2_135	0	0.0337375965074302	17.8424452980876	1.00398822518267e-05	1.72893772893777	1
ENSG00000135898.9	GPR55	2	230960977	2_135	0	0.0284940975489274	16.2646075933911	7.72962815619713e-06	1.60169491525456	1
ENSG00000163295.4	ALPI	2	232456175	2_136	0	0.0628487134298548	15.2830172402355	1.60201139295677e-05	-1.70135746606373	1
ENSG00000163286.8	ALPPL2	2	232406557	2_136	0	0.0212902066870178	4.91669831839381	1.7458766018366e-06	0.301178598654065	2
ENSG00000204128.5	C2orf72	2	231038211	2_136	0	0.0286583577742863	7.74661445620194	3.70274110821578e-06	-0.923499062533416	2
ENSG00000173692.12	PSMD1	2	231056872	2_136	0	0.0209587315472781	4.76750690633938	1.66654264555867e-06	0.202380952380968	1
ENSG00000135914.5	HTR2B	2	231125386	2_136	0	0.0230084346631857	5.65492769647118	2.17007245908395e-06	0.545007558827827	3
ENSG00000156966.6	B3GNT7	2	231148590	2_136	0	0.0241831174245293	6.12882757022604	2.4720075521702e-06	0.639097744360892	1
ENSG00000115053.15	NCL	2	231448447	2_136	0	0.020890359943894	4.73644286365074	1.65028264048155e-06	0.086206896551758	1
ENSG00000171596.6	NMUR1	2	231524502	2_136	0	0.0211015084930398	4.83205450060859	1.70061275719972e-06	0.262195121951117	1
ENSG00000221944.6	TIGD1	2	232546212	2_136	0	0.0217010617750966	5.0984543774161	1.8453537268679e-06	0.375796178343998	1
ENSG00000135930.13	EIF4E2	2	232557527	2_136	0	0.0208684939040982	4.72648676630852	1.6450899856649e-06	0.0551724137931082	1
ENSG00000130147.15	SH3BP4	2	234952438	2_138	0	0.0270946903784808	8.88122687586304	4.01344450827345e-06	-1.04735376044615	1
ENSG00000132321.16	IQCA1	2	236503525	2_139	0	0.0192465345965235	5.75304333840614	1.84675930496744e-06	0.525083612040053	1
ENSG00000198612.10	COPS8	2	237085776	2_140	0	0.0165839935642742	6.89280577470284	1.90653712839975e-06	-1.01890359168189	1
ENSG00000115648.13	MLPH	2	237524117	2_140	0	0.0134174224900574	4.8833771300761	1.09282209137407e-06	0.189189189189267	1
ENSG00000124831.18	LRRFIP1	2	237627240	2_140	0	0.01318582388463	4.71836114859004	1.0376683144485e-06	0.149350649350629	1
ENSG00000177483.11	RBM44	2	237779250	2_140	0	0.0131958108662367	4.72553628229308	1.04003340765347e-06	0.00566027187895205	4
ENSG00000132329.10	RAMP1	2	237859174	2_141	0	0.0249044182178532	8.766516228968	3.6413594155781e-06	-0.496158476450044	2
ENSG00000184182.18	UBE2F	2	238039341	2_141	0	0.0159151150421016	7.92628245843219	2.10396946448522e-06	-1.81889763779549	1
ENSG00000132330.16	SCLY	2	238060509	2_141	0	0.0311456695859214	15.7692681583382	8.19161091567945e-06	3.52249891803344	2
ENSG00000144488.14	ESPNL	2	238124947	2_141	0	0.0154195460165643	8.29607156221761	2.13355666911828e-06	2.0361497955901	2
ENSG00000168427.8	KLHL30	2	238127212	2_141	0	0.015637191888887	7.78143448909996	2.02945084438613e-06	1.8011380594075	3
ENSG00000178752.15	ERFE	2	238158500	2_141	0	0.0160497040729118	5.76708962520896	1.54377440243114e-06	-0.778443113772277	1
ENSG00000132323.8	ILKAP	2	238203982	2_141	0	0.0163180787220175	5.54775743875873	1.5098944679741e-06	-0.425103306057502	2
ENSG00000204104.11	TRAF3IP1	2	238317106	2_141	0	0.0255314252354534	10.1796605827165	4.33479398718946e-06	1.3104913469514	3
ENSG00000065802.11	ASB1	2	238421095	2_141	0	0.0420484985576014	15.5915869941388	1.09345501481689e-05	-1.9844876155286	2
ENSG00000068024.16	HDAC4	2	239421819	2_143	0	0.00786004197710821	9.21926216406206	1.20859595389184e-06	1.01562499999978	1
ENSG00000130414.11	NDUFA10	2	240025297	2_143	0	0.00502252051779351	4.9891715932495	4.17936466032126e-07	-0.2697446934594	2
ENSG00000063660.8	GPC1	2	240436215	2_143	0	0.0055431402262236	5.86212568779854	5.41964819974561e-07	-0.723618090452015	1
ENSG00000142330.19	CAPN10	2	240587537	2_143	0	0.00578931123419191	6.27715944647912	6.061082059195e-07	0.766798418972093	1
ENSG00000178623.11	GPR35	2	240597275	2_143	0	0.0264043081420819	28.9334464916615	1.27419256596939e-05	3.57304284560979	2
ENSG00000172478.17	C2orf54	2	240896723	2_143	0	0.00502697726353496	5.02237998185403	4.21091615284509e-07	-0.223999999999991	1
ENSG00000185176.12	AQP12B	2	240682449	2_143	0	0.00673448519355246	7.32027169726292	8.22226951948868e-07	0.529665781694775	2
ENSG00000130294.15	KIF1A	2	240820475	2_143	0	0.00488842258591471	5.29364749119297	4.31602414360599e-07	0.789062499999973	1
ENSG00000172482.4	AGXT	2	240868386	2_143	0	0.00488064486193096	4.7467080879971	3.86393522704091e-07	0.067633700606923	2
ENSG00000122085.16	MTERF4	2	241094178	2_143	0	0.00489908786138715	4.78491816706079	3.90975774471344e-07	-0.0949671566204546	2
ENSG00000115687.13	PASK	2	241150158	2_143	0	0.0414767947781042	24.4883895684513	1.69404724815605e-05	2.17968750000025	1
ENSG00000115685.14	PPP1R7	2	241149506	2_143	0	0.007883459754772	9.01543276738915	1.18539622385318e-06	1.03401360544226	1
ENSG00000168385.17	SEPT2	2	241315963	2_144	0	0.00831134571018155	6.66550133466605	9.23983620329337e-07	1.48735294912939	2
ENSG00000115677.16	HDLBP	2	241317232	2_144	0	0.0103540190676454	6.65611504713035	1.14944947403021e-06	-0.845818083529549	2
ENSG00000006607.13	FARP2	2	241354886	2_144	0	0.162298777439637	29.2267197772999	7.91143801128581e-05	1.93254376038706	3
ENSG00000115694.14	STK25	2	241505142	2_144	0	0.0254865179139178	16.3380769655274	6.94498876296149e-06	-2.37499999999977	1
ENSG00000176720.4	BOK	2	241555444	2_144	0	0.0123442877280682	7.72949068886451	1.59139144811728e-06	-0.0849070729951865	4
ENSG00000168397.16	ATG4B	2	241636141	2_144	0	0.00957715684111871	5.83721637659318	9.32400499594368e-07	-0.0422290294333265	2
ENSG00000168393.12	DTYMK	2	241682911	2_144	0	0.0127499715488563	13.1051485549008	2.78683508545325e-06	2.74647305920788	3
ENSG00000180902.17	D2HGDH	2	241737769	2_144	0	0.0148035222911397	9.87072828564229	2.43710569585351e-06	-0.922483527682794	2
ENSG00000154252.11	GAL3ST2	2	241801052	2_144	0	0.0090412577501906	5.60250547922523	8.44833732250286e-07	-0.480314960629969	1
ENSG00000216921.7	AC131097.4	2	241902238	2_144	0	0.0559282143947361	23.2409537995318	2.1679287603422e-05	2.69230769230866	1
ENSG00000134115.12	CNTN6	3	1092084	3_1	0	0.0212743912167552	4.96215179143234	1.76070781539861e-06	0.284878339736753	2
ENSG00000091181.19	IL5RA	3	3126271	3_4	0	0.00884580026821669	6.90215373250431	1.01831434758676e-06	-0.712296983758425	1
ENSG00000072756.16	TRNT1	3	3126942	3_4	0	0.00994017368449762	8.00584467260885	1.32727599007359e-06	-0.877812207094145	3
ENSG00000113851.14	CRBN	3	3178805	3_4	0	0.00904853412830153	7.1165298670832	1.07400576041796e-06	-0.749999999999692	1
ENSG00000170364.12	SETMAR	3	4303349	3_4	0	0.0127706412968527	10.378582450018	2.21060349315327e-06	1.16917293233013	1
ENSG00000144455.13	SUMF1	3	4368850	3_4	0	0.0107650151523142	8.76044008912311	1.57289841553699e-06	1.01512780573944	3
ENSG00000150995.18	ITPR1	3	4492945	3_4	0	0.00744347688766767	5.26975665989175	6.5422405893452e-07	-0.29687500000015	1
ENSG00000134108.12	ARL8B	3	5123084	3_4	0	0.0073513254455494	5.1519771173535	6.31683714623631e-07	0.313432835820958	1
ENSG00000134109.10	EDEM1	3	5189692	3_4	0	0.0105084140358734	8.5320436325223	1.49537580370401e-06	-1.13691940232929	2
ENSG00000182533.6	CAV3	3	8734869	3_7	0	0.0170554279059305	4.86045693096942	1.38261041706605e-06	-0.19078947368421	1
ENSG00000125046.14	SSUH2	3	8745375	3_7	0	0.0185303817702296	5.64796967429612	1.74556822875371e-06	0.447685662768651	2
ENSG00000180914.10	OXTR	3	8769543	3_7	0	0.0203265484590821	6.52696153562885	2.21276247885192e-06	-0.689021262852099	2
ENSG00000070950.9	RAD18	3	8963418	3_7	0	0.0193565712937925	6.06232374886297	1.95716599981516e-06	0.625411720339187	2
ENSG00000196220.15	SRGAP3	3	9109678	3_7	0	0.0200767677551933	6.40944893071884	2.14622175260294e-06	-0.649875441426065	2
ENSG00000134077.15	THUMPD3	3	9363240	3_7	0	0.0256719939710157	8.74834804345618	3.74581013439555e-06	1.00000000000005	1
ENSG00000163719.19	MTMR14	3	9649842	3_8	0	0.0183671294511208	4.75414166895298	1.45637599383937e-06	-0.132701421800944	1
ENSG00000114026.21	OGG1	3	9749660	3_8	0	0.0237143848915319	7.18333068541814	2.84117398597591e-06	-0.674698795180463	1
ENSG00000134072.10	CAMK1	3	9769618	3_8	0	0.0187820669251808	4.96631179776138	1.55574162411177e-06	0.170269432438994	2
ENSG00000214021.15	TTLL3	3	9807893	3_8	0	0.0186330504114017	4.89065946116725	1.51988765757006e-06	0.189542483660167	1
ENSG00000156990.14	RPUSD3	3	9843931	3_8	0	0.0183975387484147	4.76985060791424	1.46360744172076e-06	0.111940298507424	1
ENSG00000171135.13	JAGN1	3	9928117	3_8	0	0.101328965902401	21.1814845868103	3.57972868799162e-05	-2.0802469135808	1
ENSG00000163703.17	CRELD1	3	9933563	3_8	0	0.0448058658329702	13.2622762829782	9.91089900720356e-06	-2.11140149483432	2
ENSG00000163701.18	IL17RE	3	9902449	3_8	0	0.0432371018014865	12.9205896211634	9.31749168213006e-06	-1.49616368286471	1
ENSG00000163702.18	IL17RC	3	9889345	3_8	0	0.0183074389004618	4.72322642014701	1.44220323064677e-06	0.161571402222791	4
ENSG00000125037.12	EMC3	3	10010880	3_8	0	0.0353740981823181	10.9975378702025	6.48844979542513e-06	1.96407960154971	2
ENSG00000144554.10	FANCD2	3	10050365	3_8	0	0.086470412950016	19.6260836125259	2.83048777384902e-05	1.85358255451735	1
ENSG00000254999.3	BRK1	3	10115548	3_8	0	0.103609547753029	21.3988224404492	3.69785398786182e-05	2.7246741601535	2
ENSG00000134086.7	VHL	3	10137026	3_8	0	0.0201697652321755	5.64353089154206	1.89850548164407e-06	-0.268370607028764	1
ENSG00000157014.10	TATDN2	3	10248460	3_8	0	0.0186977443613666	4.9235763545413	1.53542992512772e-06	-0.307086614173172	1
ENSG00000157017.15	GHRL	3	10295665	3_8	0	0.0217383948201423	6.35561115212863	2.30433117981673e-06	-0.761538461538513	1
ENSG00000157087.17	ATP2B2	3	10707042	3_8	0	0.0367323517882773	11.3584009541018	6.95866670444438e-06	1.21317829457384	1
ENSG00000157103.10	SLC6A1	3	10978347	3_10	0	0.00519248184593679	5.25040402865631	4.54702997191842e-07	-0.337703442047196	2
ENSG00000197548.12	ATG7	3	11271528	3_10	0	0.0072868766978661	8.45265977794478	1.02729438715906e-06	1.12981956798975	2
ENSG00000144559.10	TAMM41	3	11808893	3_10	0	0.00784334207334181	9.14847806680138	1.19676839949277e-06	1.03867760792509	2
ENSG00000154743.17	TSEN2	3	12484699	3_10	0	0.00572107123419474	6.16625960917695	5.88381848201864e-07	-0.637295610918983	2
ENSG00000075975.15	MKRN2	3	12555008	3_10	0	0.00649987744526637	7.37229920218971	7.99223465217875e-07	-0.856236674168091	2
ENSG00000225526.4	MKRN2OS	3	12557284	3_10	0	0.00530926921990538	5.46051570924622	4.83535666893119e-07	-0.483755368082615	2
ENSG00000132155.11	RAF1	3	12663395	3_10	0	0.00490921958155355	4.72053017970577	3.86512320388379e-07	-0.0645161290322656	1
ENSG00000144712.11	CAND2	3	12796841	3_10	0	0.0071423198981655	8.26323296478868	9.84349671057379e-07	0.893792499299766	2
ENSG00000144713.12	RPL32	3	12841494	3_10	0	0.00521321978567002	5.2880558449087	4.59792807485465e-07	0.354357710692607	2
ENSG00000144711.13	IQSEC1	3	13025534	3_10	0	0.00496654775193461	4.83018991433218	4.00109559525055e-07	0.169463329431161	2
ENSG00000163517.14	HDAC11	3	13479647	3_10	0	0.00687151669237507	7.89784139938312	9.05151175168737e-07	0.863970588235402	1
ENSG00000163520.13	FBLN2	3	13450787	3_10	0	0.0065393771815162	7.42956438663672	8.10326130703297e-07	-0.907773248665822	2
ENSG00000163528.12	CHCHD4	3	14124463	3_10	0	0.025506807165218	20.3325713673145	8.6498486755362e-06	2.16176470588311	1
ENSG00000154767.14	XPC	3	14178595	3_10	0	0.0190357625173319	17.5492585916028	5.57171837992223e-06	-1.97590823552342	3
ENSG00000170860.3	LSM3	3	14179017	3_10	0	0.00662400296615429	7.55108794208771	8.34238352920941e-07	0.848396501458006	1
ENSG00000131389.16	SLC6A6	3	14402293	3_10	0	0.0183524238546462	17.2020360806216	5.2654245094732e-06	-1.77096774193531	1
ENSG00000144596.12	GRIP2	3	14533936	3_10	0	0.00819428608334161	9.5624313979049	1.30689158107912e-06	1.05625000000003	1
ENSG00000154781.15	CCDC174	3	14652143	3_10	0	0.0143447298911381	14.8642097255506	3.55626655033193e-06	1.56031139699311	2
ENSG00000131368.7	MRPS25	3	15063435	3_11	0	0.0285196397861127	7.20746378772341	3.42836150903686e-06	-0.708393124373428	2
ENSG00000131381.12	RBSN	3	15099772	3_11	0	0.035671863288268	9.3445260547549	5.5595953086191e-06	-1.25376748139277	2
ENSG00000131375.9	CAPN7	3	15206289	3_11	0	0.0239740655863393	5.5533088199477	2.22051453325921e-06	0.511764705882273	1
ENSG00000131370.15	SH3BP5	3	15332543	3_11	0	0.0233773049722136	5.31339938916553	2.07170068481905e-06	0.304724216080614	2
ENSG00000206562.11	METTL6	3	15362062	3_11	0	0.0369098809768351	9.67094106307476	5.95348805931045e-06	1.1562499999995	1
ENSG00000206561.12	COLQ	3	15521324	3_11	0	0.0220092934698884	4.73971387247487	1.73987613760863e-06	0.0535714285714462	1
ENSG00000131373.14	HACL1	3	15601668	3_11	0	0.0407289671269722	10.6139492841576	7.21008708710918e-06	1.32900432900406	1
ENSG00000206560.11	ANKRD28	3	15859466	3_11	0	0.0271525841328028	6.7391502559132	3.05194296424575e-06	-0.880952380952628	1
ENSG00000131386.17	GALNT15	3	16074865	3_11	0	0.0451952149255825	11.6122434659181	8.75323714012308e-06	1.40939597315479	1
ENSG00000154813.9	DPH3	3	16264511	3_12	0	0.0669298625517275	17.7069990541609	1.97662827175902e-05	1.94444444444521	1
ENSG00000154814.13	OXNAD1	3	16265068	3_12	0	0.0430738844771599	13.4583579612855	9.66865847318373e-06	-1.73241386531212	2
ENSG00000131378.13	RFTN1	3	16514065	3_12	0	0.0178261251703363	5.04418567670355	1.49971288182089e-06	0.350746268656743	1
ENSG00000154822.17	PLCL2	3	16800279	3_12	0	0.0767199542149921	19.0329322105807	2.43542153171906e-05	2.21900826446246	1
ENSG00000182568.16	SATB1	3	18440698	3_13	0	0.0207853062659187	11.5175785634454	3.99280147243846e-06	1.38235294117701	1
ENSG00000183960.8	KCNH8	3	19148202	3_14	0	0.0146976337701565	4.97608494392837	1.21981877203744e-06	-0.232456140350764	1
ENSG00000163576.17	EFHB	3	19946945	3_14	0	0.0153432342214329	5.38378061147008	1.3777308223993e-06	0.428370818611471	2
ENSG00000144566.10	RAB5A	3	19947126	3_14	0	0.020821790212023	8.28291884995779	2.87648145566042e-06	-0.977272727272628	1
ENSG00000183977.13	PP2D1	3	20012089	3_14	0	0.0197874790322568	7.79866387511943	2.57377617139857e-06	0.844036411116063	2
ENSG00000114166.7	KAT2B	3	20031701	3_14	0	0.0144132413523939	4.79081240864705	1.15167762763103e-06	0.114803378650604	2
ENSG00000129810.14	SGO1	3	20187278	3_15	0	0.0289180029984636	11.1377109266874	5.37185579622008e-06	-1.73387096774167	1
ENSG00000182247.9	UBE2E2	3	23198143	3_17	0	0.015772244698274	4.79390295077636	1.26108061443072e-06	0.121893619027482	2
ENSG00000170142.11	UBE2E1	3	23805720	3_18	0	0.0257037427235777	10.6991299800928	4.58674857605321e-06	1.1294964028775	1
ENSG00000197885.10	NKIRAS1	3	23946511	3_18	0	0.0136906651223988	4.71509503054785	1.07665138488446e-06	0.0272527793354101	2
ENSG00000151090.17	THRB	3	24495732	3_18	0	0.0147047130949276	5.39252772579002	1.32254070524183e-06	-0.305263157894681	1
ENSG00000077092.18	RARB	3	25174179	3_18	0	0.0916284281622234	22.9421777072568	3.5061055121743e-05	-2.64480874316921	1
ENSG00000151093.7	OXSM	3	25782726	3_19	0	0.035922633783259	9.15942976964207	5.48778026382795e-06	1.0285773789477	2
ENSG00000179796.11	LRRC3B	3	26622421	3_19	0	0.0225877231452557	4.73437121251726	1.78358934261568e-06	0.0802139037432894	1
ENSG00000163491.16	NEK10	3	27369070	3_20	0	0.0236811737936371	7.87478875284595	3.11029973221348e-06	-1.07746478873254	1
ENSG00000033867.16	SLC4A7	3	27484217	3_20	0	0.0245328876543066	8.21114697200945	3.35979362171736e-06	-1.08196721311533	1
ENSG00000163512.13	AZI2	3	28348860	3_21	0	0.0257720428109064	8.96515977411626	3.85360310731258e-06	-1.07921554713931	2
ENSG00000144642.21	RBMS3	3	28575079	3_21	0	0.0173846422638928	5.22169861961651	1.5140411046566e-06	-0.453531598512854	1
ENSG00000163527.9	STT3B	3	31532766	3_23	0	0.0413425902240143	11.4245944230592	7.87768443564714e-06	1.4782608695657	1
ENSG00000152642.10	GPD1L	3	32070270	3_23	0	0.0857222874366287	18.4750167974903	2.64142752357691e-05	-1.99999999999955	1
ENSG00000170293.8	CMTM8	3	32238241	3_23	0	0.0259599794905375	6.97844156109434	3.02150207318451e-06	0.727905798532985	2
ENSG00000153551.13	CMTM7	3	32391850	3_24	0	0.0152251400302315	5.59415451411532	1.42054782307583e-06	-0.601031424938458	2
ENSG00000091317.7	CMTM6	3	32504580	3_24	0	0.0194536440643112	8.00464309471006	2.59718594369858e-06	0.960396039604178	1
ENSG00000144635.8	DYNC1LI1	3	32570569	3_24	0	0.0205365813022614	8.40846284715641	2.88008207361396e-06	1.04470588235365	1
ENSG00000182973.18	CNOT10	3	32684690	3_24	0	0.0158299613628038	5.83045154117411	1.53936692336985e-06	0.458230761392708	2
ENSG00000188167.8	TMPPE	3	33097052	3_24	0	0.0139742461332344	4.72054428577143	1.10022262174897e-06	0.125578111189283	2
ENSG00000170275.14	CRTAP	3	33113900	3_24	0	0.0349917747915618	13.3728928112839	7.80461419957873e-06	1.37707948244035	1
ENSG00000173705.8	SUSD5	3	33218930	3_25	0	0.0163328652478043	5.1860268220432	1.41272373961223e-06	-0.18348623853212	1
ENSG00000153558.13	FBXL2	3	33252688	3_25	0	0.0549704395978757	16.7762502307362	1.53809872072908e-05	1.92934782608667	1
ENSG00000153560.11	UBP1	3	33441741	3_25	0	0.0260208905997258	9.61334171068628	4.17211856749918e-06	-1.24208144796403	1
ENSG00000144681.10	STAC	3	36380068	3_26	0	0.0315740992265846	9.83140569622239	5.17734007687734e-06	-1.54735580185815	2
ENSG00000168016.13	TRANK1	3	36923635	3_27	0	0.0280289460009664	6.55464044233341	3.06419038667568e-06	0.84227039256591	2
ENSG00000178567.7	EPM2AIP1	3	36993455	3_27	0	0.0304415164694882	7.3423060686991	3.72785381380534e-06	-0.96666666666701	1
ENSG00000076242.14	MLH1	3	36993455	3_27	0	0.0304415164694882	7.3423060686991	3.72785381380534e-06	-0.96666666666701	1
ENSG00000093167.17	LRRFIP2	3	37183347	3_27	0	0.0249506914533442	5.44612807265993	2.26636858342369e-06	0.653225806451503	1
ENSG00000144674.16	GOLGA4	3	37243088	3_27	0	0.0301567149988143	7.25259725372336	3.64785610323596e-06	0.961311698329052	2
ENSG00000198590.11	C3orf35	3	37386585	3_27	0	0.0258322591734468	5.77683322939338	2.48892795142301e-06	0.564841498559295	1
ENSG00000144668.11	ITGA9	3	37533779	3_27	0	0.0237327165080341	4.96966758337783	1.96713831404962e-06	0.207999999999964	1
ENSG00000144677.14	CTDSPL	3	37878271	3_27	0	0.0232551554857973	4.77621347453386	1.85252075626941e-06	-0.0555555555555697	1
ENSG00000136059.14	VILL	3	37987123	3_27	0	0.0386085294084614	9.61435700688984	6.19103999939879e-06	1.17791411042946	1
ENSG00000187091.13	PLCD1	3	38029646	3_27	0	0.0232395054205253	4.76980771863923	1.84879117254332e-06	0.0403120539871632	2
ENSG00000008226.19	DLEC1	3	38039540	3_27	0	0.0263685738753944	5.97260264159918	2.62669936760318e-06	-0.57037037037036	1
ENSG00000172939.8	OXSR1	3	38173945	3_27	0	0.0326155730802401	8.00098206932645	4.35239614049748e-06	0.898876404494232	1
ENSG00000172940.11	SLC22A13	3	38266019	3_27	0	0.02443707224448	5.24807617463834	2.13899322221211e-06	-0.398119122257096	1
ENSG00000093217.9	XYLB	3	38346523	3_28	0	0.0279790082383405	9.52701341730851	4.44579259952391e-06	1.07918552036186	1
ENSG00000168356.11	SCN11A	3	38950616	3_28	0	0.0212407881555934	6.9037728881519	2.44577909821311e-06	0.992307692307725	1
ENSG00000114745.13	GORASP1	3	39107217	3_28	0	0.0363644282098292	12.0305214188692	7.29661311378624e-06	-1.29238329238393	1
ENSG00000168026.18	TTC21A	3	39107217	3_28	0	0.0241078067144929	8.10830916685265	3.26022900038085e-06	-1.06886270508417	2
ENSG00000168334.8	XIRP1	3	39192679	3_28	0	0.0452843816396776	14.1331484975135	1.06744982292583e-05	-1.65775401069474	1
ENSG00000168329.13	CX3CR1	3	39281932	3_28	0	0.0210945585419021	6.83809001789352	2.40583234980488e-06	0.855172413792984	1
ENSG00000144659.10	SLC25A38	3	39383433	3_28	0	0.0477074207457645	14.6337416612149	1.16439793604817e-05	-2.05564910645934	2
ENSG00000168028.13	RPSA	3	39407090	3_28	0	0.0735435485760064	18.8159459261995	2.30797310276859e-05	-2.30645161290303	1
ENSG00000170011.13	MYRIP	3	39808955	3_28	0	0.0170120102993856	4.79484474461277	1.36047414279079e-06	-0.207192991823648	2
ENSG00000168032.8	ENTPD3	3	40387447	3_29	0	0.0133354774859582	4.7220311796295	1.05026169561422e-06	-0.00746268656716394	1
ENSG00000188846.13	RPL14	3	40457354	3_29	0	0.0134007094187263	4.76827857534319	1.0657357041832e-06	0.165413533834573	1
ENSG00000177873.12	ZNF619	3	40477330	3_29	0	0.0140834349215239	5.23930408260362	1.23067194958758e-06	0.399999999999971	1
ENSG00000172888.11	ZNF621	3	40539391	3_29	0	0.103751496365944	24.4192765129824	4.22558913620707e-05	-2.32374100719474	1
ENSG00000168036.16	CTNNB1	3	41189991	3_30	0	0.222123329948462	31.4391686645354	0.00011647301957366	3.38533288264692	2
ENSG00000168038.10	ULK4	3	41962206	3_30	0	0.0813906977199638	21.3686751528053	2.90076451463228e-05	-2.92528735632051	1
ENSG00000182606.14	TRAK1	3	42013418	3_30	0	0.026421765310799	10.5501084924235	4.64920677469322e-06	-1.9348837209304	1
ENSG00000187094.11	CCK	3	42266417	3_30	0	0.0208087727517532	8.2781524295495	2.87302888254698e-06	-0.90399999999964	1
ENSG00000114857.17	NKTR	3	42603651	3_31	0	0.023016912799229	8.28579163947089	3.18083532595497e-06	0.923076923077098	1
ENSG00000114853.13	ZBTB47	3	42653821	3_31	0	0.0205726848118704	7.21813485795396	2.47671520193241e-06	0.801075268817122	1
ENSG00000157119.11	KLHL40	3	42685151	3_31	0	0.0177656478133181	5.82452830190474	1.72584549744556e-06	-0.687121180078192	2
ENSG00000010282.14	HHATL	3	42696805	3_31	0	0.0279140575298994	10.1230317916588	4.71295915088087e-06	-1.41467217632781	2
ENSG00000244607.5	CCDC13	3	42770079	3_31	0	0.0158972131223804	4.76987770963633	1.26470241202496e-06	0.0895033268691772	2
ENSG00000181061.13	HIGD1A	3	42800848	3_31	0	0.139311008929761	25.7275821922983	5.97784317516291e-05	2.62913907284744	1
ENSG00000144648.15	ACKR2	3	42804792	3_31	0	0.0177246049983685	5.80256919867068	1.71536679657317e-06	-0.555214723926593	1
ENSG00000180432.5	CYP8B1	3	42903968	3_31	0	0.0822902831798448	20.5288859742848	2.81756565570432e-05	-2.00000000000012	1
ENSG00000240747.7	KRBOX1	3	42809828	3_31	0	0.0175198511985802	5.69225679083466	1.66331690977752e-06	0.758865248226863	1
ENSG00000144649.8	FAM198A	3	43028466	3_31	0	0.0257653927217699	9.35970185914814	4.02215578097022e-06	1.15882352941152	1
ENSG00000144647.5	POMGNT2	3	43105337	3_31	0	0.0634330994507675	17.999945982167	1.90435205830052e-05	-2.06205979299173	2
ENSG00000163788.13	SNRK	3	43296030	3_31	0	0.0233301584568056	8.4144204108279	3.27417585113989e-06	-0.987623762376329	1
ENSG00000011198.7	ABHD5	3	43690090	3_31	0	0.0197529758298088	6.83170806812372	2.2507224235028e-06	-0.767676767677081	1
ENSG00000160746.12	ANO10	3	43691432	3_31	0	0.0180001762737787	5.94905427241979	1.7860137359413e-06	0.605553175409969	2
ENSG00000179152.19	TCAIM	3	44338996	3_31	0	0.0163703249923358	5.04813299670416	1.37831408777259e-06	-0.22695035460993	1
ENSG00000225873.3	LINC00694	3	44439661	3_31	0	0.0447205864192708	14.6310984002576	1.0913009330313e-05	-1.77586206896577	1
ENSG00000178917.15	ZNF852	3	44510851	3_31	0	0.020088084076916	6.99157240451281	2.34246700621611e-06	-0.886048819160142	2
ENSG00000196345.12	ZKSCAN7	3	44533027	3_31	0	0.0196976142365409	6.8050385768584	2.23565263024728e-06	0.666677898258759	2
ENSG00000186448.14	ZNF197	3	44533027	3_31	0	0.018045139768368	5.97274412939854	1.79760499384052e-06	-0.680649331211749	3
ENSG00000144792.9	ZNF660	3	44578401	3_31	0	0.0748842796791124	19.6100845208339	2.44923370713871e-05	2.12239510624743	2
ENSG00000196653.11	ZNF502	3	44712685	3_31	0	0.0166099525658835	5.1860341567672	1.43669265221667e-06	-0.530437300471931	2
ENSG00000186446.11	ZNF501	3	44721338	3_31	0	0.0161718085208119	4.93236342275634	1.33037404853265e-06	0.0903225806451269	1
ENSG00000163807.5	KIAA1143	3	44761331	3_31	0	0.0453481110895286	14.7649103247438	1.11673498279335e-05	1.77419354838687	1
ENSG00000163808.16	KIF15	3	44761638	3_31	0	0.0178086537221291	5.84748483805005	1.73684194716603e-06	0.577702702702603	1
ENSG00000169964.7	TMEM42	3	44861942	3_31	0	0.0167352636392492	5.25736349075464	1.46744106718385e-06	0.420875420875466	1
ENSG00000075914.12	EXOSC7	3	44971089	3_31	0	0.0159482687408291	4.80029867222068	1.27685596779059e-06	0.130106805306579	2
ENSG00000163812.13	ZDHHC3	3	44976413	3_31	0	0.0160959965249624	4.88777893597546	1.31216826672858e-06	-0.174603174603153	1
ENSG00000183625.14	CCR3	3	46162887	3_32	0	0.0311857802729901	13.9959039321862	7.27977024786158e-06	2.15789473684103	1
ENSG00000011376.9	LARS2	3	45396883	3_32	0	0.021889776757309	10.6235740057473	3.87857403390028e-06	1.06995700397454	2
ENSG00000211456.10	SACM1L	3	45689445	3_32	0	0.0121480066370994	5.03538512573152	1.02022936317258e-06	0.25215517241379	1
ENSG00000163817.15	SLC6A20	3	45796521	3_32	0	0.0154588744784272	7.32005986877591	1.88735071277714e-06	-0.897196261681929	1
ENSG00000172215.5	CXCR6	3	45940922	3_32	0	0.013969218746818	6.35904612551333	1.48157690258687e-06	0.706349206349173	1
ENSG00000163820.14	FYCO1	3	45980067	3_32	0	0.0451996201789767	17.5487193495797	1.32294052275541e-05	-2.19071314023649	2
ENSG00000173578.7	XCR1	3	46027351	3_32	0	0.0122559718023501	5.119172120393	1.0464237563406e-06	0.551737901644133	2
ENSG00000163823.3	CCR1	3	46208857	3_32	0	0.0209704208281835	10.2151247772672	3.57281827629297e-06	-1.29078014184388	1
ENSG00000121807.5	CCR2	3	46354094	3_32	0	0.0746259678826845	22.387476605369	2.78647549097956e-05	-2.9041095890425	1
ENSG00000160791.13	CCR5	3	46370768	3_32	0	0.0146363498021214	6.80091556875397	1.66019946359852e-06	-0.408636336401054	2
ENSG00000012223.12	LTF	3	46485538	3_32	0	0.0171140123552336	8.2852438299317	2.36492428359614e-06	1.55118110236222	1
ENSG00000241186.9	TDGF1	3	46574146	3_32	0	0.0241279325923458	11.5498553838658	4.64789986412356e-06	1.34059945504098	1
ENSG00000261603.1	PRSS46	3	46735496	3_33	0	0.0114035336599733	7.83704143729688	1.49056767057759e-06	0.892880197784812	2
ENSG00000188086.13	PRSS45	3	46744963	3_33	0	0.121720828445167	25.0434073053693	5.08415078189252e-05	-2.18521221936187	2
ENSG00000178038.16	ALS2CL	3	46693690	3_33	0	0.0097469219385885	5.01420078177349	8.15134573183376e-07	0.296820516117295	2
ENSG00000181585.3	TMIE	3	46700908	3_33	0	0.0470247648764905	19.2731315879132	1.51160745426769e-05	2.21784776902811	1
ENSG00000178055.11	PRSS42	3	46835174	3_33	0	0.0258949278320008	13.4673462633036	5.81643443762717e-06	1.03571428571441	1
ENSG00000160801.13	PTH1R	3	46877889	3_33	0	0.0107100538911356	5.58439826249655	9.97535005769169e-07	-0.0940455997981482	2
ENSG00000160796.16	NBEAL2	3	46980769	3_33	0	0.320547262343119	32.6738745497996	0.00017468387406109	4.51600359866462	2
ENSG00000160799.11	CCDC12	3	46982458	3_33	0	0.0126078217828319	6.9092126735095	1.45287659568176e-06	-0.102362204724417	1
ENSG00000181555.20	SETD2	3	47163449	3_33	0	0.0103005924814199	5.73754078203529	9.85707581121016e-07	-0.475750142632753	2
ENSG00000076201.14	PTPN23	3	47380662	3_33	0	0.0108123053007869	7.64427920582591	1.37852595323059e-06	1.37301587301619	1
ENSG00000114650.18	SCAP	3	47476020	3_33	0	0.0104389303699104	5.70726487542953	9.9367447732949e-07	0.623465211459432	1
ENSG00000163832.15	ELP6	3	47513447	3_33	0	0.0113941085510878	6.13320742957964	1.16554249243572e-06	-0.628140703517773	1
ENSG00000114646.9	CSPG5	3	47580841	3_33	0	0.00982818377979422	5.0252237814854	8.2373739278201e-07	0.282442748091582	1
ENSG00000164045.11	CDC25A	3	48187406	3_34	0	0.0257918966332977	14.4423953044611	6.21273190503002e-06	1.16580310880813	1
ENSG00000164047.4	CAMP	3	48226335	3_34	0	0.0110609405568306	7.53651683175349	1.39034582586818e-06	0.39849624060157	1
ENSG00000164048.13	ZNF589	3	48241756	3_34	0	0.00813601290684285	4.79309077955635	6.50410268127824e-07	-0.218428876920574	2
ENSG00000172113.8	NME6	3	48301800	3_34	0	0.00913845957881487	6.02877898788056	9.18887754396566e-07	-0.1417910447761	1
ENSG00000164049.14	FBXW12	3	48372047	3_34	0	0.0110425365493743	8.28291454181567	1.52549971751995e-06	1.67479674796746	1
ENSG00000114268.11	PFKFB4	3	48562408	3_34	0	0.0311546457383411	31.4082461435589	1.6320242538239e-05	4.41322314049909	1
ENSG00000145040.3	UCN2	3	48563473	3_34	0	0.0108394039292742	11.2825362657082	2.03972793719993e-06	-2.00837968069831	2
ENSG00000183396.3	TMEM89	3	48621034	3_34	0	0.096428669835002	55.6000167894492	8.94213463283747e-05	5.9515151515163	1
ENSG00000008300.16	CELSR3	3	48662086	3_34	0	0.00840427816972311	33.9124637077788	4.7535696986309e-06	-4.38462618167819	2
ENSG00000213672.7	NCKIPSD	3	48685869	3_34	0	0.0136735251364402	18.6055528586431	4.24309913254538e-06	-1.10687022900778	1
ENSG00000068745.14	IP6K2	3	48694528	3_34	0	0.00824641818563709	5.76893255981195	7.93452480493473e-07	-1.22846441947636	1
ENSG00000114302.15	PRKAR2A	3	48847779	3_34	0	0.00883026897901573	41.3177382773275	6.08514006026612e-06	-6.04347826086963	1
ENSG00000178537.9	SLC25A20	3	48903390	3_34	0	0.0341469705515436	21.9459399734055	1.24987468685528e-05	2.82451253481867	1
ENSG00000221883.2	ARIH2OS	3	48919429	3_34	0	0.0151625257967122	17.3326946420612	4.38326516731638e-06	0.699999999999754	1
ENSG00000177479.19	ARIH2	3	48919714	3_34	0	0.0151625257967122	17.3326946420612	4.38326516731638e-06	-0.699999999999753	1
ENSG00000178467.17	P4HTM	3	49003029	3_34	0	0.0477567452794001	28.8977109115741	2.30175061988056e-05	4.37931034483001	1
ENSG00000178252.17	WDR6	3	49007280	3_34	0	0.00883173499999712	29.1476167529597	4.29347744289435e-06	3.77958071286849	2
ENSG00000178149.16	DALRD3	3	49023895	3_34	0	0.035152030770033	25.4607969003644	1.49273431971441e-05	4.21088435374257	1
ENSG00000198218.10	QRICH1	3	49088219	3_34	0	0.03003146497969	24.2943171368478	1.21686197491657e-05	-4.21539971504509	2
ENSG00000177352.9	CCDC71	3	49144918	3_34	0	0.00873575180981601	5.16980513958027	7.53242066889345e-07	-0.122340425531883	1
ENSG00000185909.14	KLHDC8B	3	49171432	3_34	0	0.00826105202640504	13.2266990260157	1.82241354289769e-06	1.39819461813135	2
ENSG00000173421.16	CCDC36	3	49199961	3_34	0	0.00883783461280197	13.9247203296342	2.05254391151706e-06	-1.09448818897596	1
ENSG00000188315.7	C3orf62	3	49277527	3_34	1	0.0570955982938323	55.8529294463315	5.31873913504929e-05	-7.05102040815835	1
ENSG00000164076.16	CAMKV	3	49870590	3_35	0	0.0154924584015219	46.4039012358296	1.19904349711363e-05	-7.32047428162338	2
ENSG00000114316.12	USP4	3	49340655	3_35	0	0.00759395424250331	18.9286810454756	2.39744379689246e-06	-3.45390070922073	1
ENSG00000233276.3	GPX1	3	49354285	3_35	0	0.0145248300129106	52.2780493115471	1.26645726046463e-05	7.85714285714443	1
ENSG00000067560.10	RHOA	3	49412205	3_35	0	0.00756287396128719	19.2671281754383	2.43032276442793e-06	-3.51063829787222	1
ENSG00000145022.4	TCTA	3	49412205	3_35	0	0.00826285746548194	17.2140133424509	2.37231580395243e-06	3.03502975910326	2
ENSG00000145020.15	AMT	3	49422917	3_35	0	0.00759017845951115	18.9430338411987	2.39806873958432e-06	3.45390070921952	1
ENSG00000145029.13	NICN1	3	49428588	3_35	0	0.00766410353563041	32.3190241616079	4.13123317285894e-06	5.20047901858903	2
ENSG00000173402.11	DAG1	3	49466685	3_35	0	0.0168590615990621	55.1032962083575	1.54942686439959e-05	7.99200000000059	1
ENSG00000164061.4	BSN	3	49556627	3_35	0	0.0075487833399317	19.5208911247273	2.4577443451634e-06	3.54609929078103	1
ENSG00000164062.12	APEH	3	49671714	3_35	0	0.0123785215503611	31.8002490007059	6.56537297666806e-06	5.38339920948682	1
ENSG00000173531.15	MST1	3	49688745	3_35	0	0.0141751904320845	13.900330310778	3.28635237293651e-06	2.23399641667404	3
ENSG00000164068.15	RNF123	3	49687375	3_35	0	0.00821247524077185	33.5786357609989	4.59935812008772e-06	-5.96057108573156	2
ENSG00000176095.11	IP6K1	3	49787936	3_35	0	0.00903428953834995	12.400567229091	1.86851101268212e-06	-2.17682926829373	1
ENSG00000185614.4	FAM212A	3	49797334	3_35	0	0.00999715906147924	33.2579537948469	5.54539176653955e-06	6.54074074074284	1
ENSG00000183763.8	TRAIP	3	49856597	3_35	0	0.00986406882936719	33.0959461248907	5.4449136972989e-06	-6.56617647058778	1
ENSG00000164078.12	MST1R	3	49903379	3_35	0	0.00810316298760039	28.4835902501638	3.84954507845794e-06	-5.93963669214616	2
ENSG00000004534.14	RBM6	3	49937901	3_35	0	0.00766906995051286	27.294261708029	3.4911953948076e-06	5.80487804877936	1
[truncated: 8,648 more rows]
