# Supplementary material for: Adjusting for genetic confounders in transcriptome-wide association studies improves discovery of risk genes of complex traits
Source: Nat Genet. 2024 Jan 26;56(2):336–47. doi: 10.1038/s41588-023-01648-9 (PMC10864181; doi:10.1038/s41588-023-01648-9)
Supplement: Supplementary file 5 — cTWAS results of all analyzed genes across all tissues for IBD, SCZ, and SBP. Results are stored separately for each combination of traits and tissues. Column legends for each set of results are the same as in Supplementary Table 1. [file 41588_2023_1648_MOESM5_ESM.zip › IBD_Esophagus_Gastroesophageal_Junction.csv]

id	genename	chrom	pos	region_tag	cs_index	PIP	tau2	PVE	z	num_eqtl
ENSG00000237330.2	RNF223	1	1074660	1_1	0	0.0183759499514579	9.67471463041644	2.96515956173875e-06	1.03333333333338	1
ENSG00000188976.10	NOC2L	1	959139	1_1	0	0.0205789796301074	10.9970392892214	3.77450251887816e-06	-1.34710743801646	1
ENSG00000187642.9	PERM1	1	979472	1_1	0	0.0130645990604474	6.59214657525611	1.43642530402493e-06	-0.705898737979462	2
ENSG00000187608.8	ISG15	1	995634	1_1	0	0.0177370421194253	9.21923226466758	2.72731976228253e-06	1.04724409448803	1
ENSG00000188157.14	AGRN	1	921096	1_1	0	0.0169854754057447	8.98327746067239	2.54491115918461e-06	1.03125000000022	1
ENSG00000131591.17	C1orf159	1	1091327	1_1	0	0.0111874885374623	5.2421819899991	9.78148521847428e-07	-0.455788962813307	3
ENSG00000186827.10	TNFRSF4	1	1211917	1_1	0	0.0135866824144347	10.6504797863849	2.41347443032453e-06	-2.40182648401787	1
ENSG00000176022.4	B3GALT6	1	1235997	1_1	0	0.014893584718192	11.9127950539888	2.95919112642462e-06	-2.57276995305007	1
ENSG00000160087.20	UBE2J2	1	1256271	1_1	0	0.186114220414979	31.4517261862906	9.76301933029814e-05	-3.16633266533237	1
ENSG00000162572.20	SCNN1D	1	1280044	1_1	0	0.0117888786168652	6.02626343248286	1.18489731171996e-06	1.06227891125296	3
ENSG00000131584.18	ACAP3	1	1306366	1_1	0	0.0373647946639402	20.5386369841029	1.27995388960124e-05	-3.21975308641766	1
ENSG00000127054.20	INTS11	1	1323147	1_1	0	0.0207351229390754	15.1565848045555	5.24165067063029e-06	3.04410069229609	2
ENSG00000169962.4	TAS1R3	1	1331096	1_1	0	0.0114232755619599	7.17312876645295	1.36665654620167e-06	1.60740740740759	1
ENSG00000107404.19	DVL1	1	1345428	1_1	0	0.0118160119955116	5.83655331742028	1.15023740365731e-06	0.375302663438259	1
ENSG00000162576.16	MXRA8	1	1361438	1_1	0	0.0167499945969433	15.4563503949689	4.31799098694384e-06	-3.24386307405204	3
ENSG00000175756.13	AURKAIP1	1	1375267	1_1	0	0.0149231388441236	11.0820440740408	2.75829148212232e-06	2.43212237093819	1
ENSG00000221978.11	CCNL2	1	1401298	1_1	0	0.0215881574356352	13.6199870290581	4.90402161973774e-06	2.45861297539046	1
ENSG00000242485.5	MRPL20	1	1407014	1_1	0	0.0145759893294181	11.8413705872359	2.87872460805637e-06	-2.49295945621604	2
ENSG00000235098.8	ANKRD65	1	1417000	1_1	0	0.0105468234129845	7.5950573584002	1.33601962690821e-06	-2.23437500000071	1
ENSG00000179403.11	VWA1	1	1434687	1_1	0	0.0110748365652402	8.5337741814295	1.57629891995927e-06	2.2804232804236	1
ENSG00000205090.8	TMEM240	1	1544846	1_1	0	0.016027440520606	9.32484735167085	2.49267702341069e-06	-1.89709762533037	1
ENSG00000189339.11	SLC35E2B	1	1679993	1_1	0	0.0107162005985171	5.18827146633553	9.27307200040262e-07	0.803921568627355	1
ENSG00000008128.22	CDK11A	1	1724489	1_1	0	0.0105369756570921	6.06473015601529	1.06582907785189e-06	1.29487179487181	1
ENSG00000215790.6	SLC35E2	1	1742468	1_1	0	0.0107526345912919	10.3307310879892	1.85270404539999e-06	2.567375886525	1
ENSG00000008130.15	NADK	1	1777680	1_1	0	0.0168768712471117	12.5519138265085	3.53314931625707e-06	2.30611617769644	2
ENSG00000078369.17	GNB1	1	1890472	1_1	0	0.0117906987811387	7.43270103798268	1.46165984070435e-06	1.47524752475251	1
ENSG00000169885.9	CALML6	1	1913254	1_1	2	0.147370280442876	29.7727657130845	7.31794591573512e-05	4.69719641565302	2
ENSG00000178821.12	TMEM52	1	1919475	1_1	0	0.0352292155797367	18.6633692714275	1.09661233802117e-05	2.74925373134276	1
ENSG00000205116.3	TMEM88B	1	1426175	1_1	0	0.015976228315996	10.0843770135857	2.68709757982599e-06	-1.86581469648519	1
ENSG00000187730.8	GABRD	1	2016961	1_3	0	0.00902229307370939	5.41804677477466	8.15304399637789e-07	0.467105263157875	1
ENSG00000067606.16	PRKCZ	1	2050574	1_3	0	0.0196332105791804	12.5690917389928	4.11581007890125e-06	-1.44869565217416	1
ENSG00000162585.16	FAAP20	1	2179409	1_3	0	0.00901213715351123	5.42468637133011	8.15384652220927e-07	-0.430379746835439	1
ENSG00000157933.9	SKI	1	2228951	1_3	0	0.00945349498040682	5.95789789683905	9.39389193280923e-07	-0.574380165289296	1
ENSG00000116151.13	MORN1	1	2343517	1_3	0	0.00822977859019258	4.6064081022287	6.3228178156698e-07	0.148205970100274	2
ENSG00000157916.19	RER1	1	2391287	1_3	0	0.00929628660234849	5.58889378273315	8.66553670036375e-07	0.454315141914371	3
ENSG00000157911.9	PEX10	1	2398369	1_3	0	0.0327888269227894	18.5918941201256	1.01673932730394e-05	2.23447368223623	2
ENSG00000149527.17	PLCH2	1	2422265	1_3	0	0.00859452453981446	5.0813855471037	7.28390226009328e-07	-0.474342942511434	2
ENSG00000157873.17	TNFRSF14	1	2555429	1_3	0	0.0109034179804419	12.99008549665	2.36229851012644e-06	-2.77586206896459	1
ENSG00000157870.14	FAM213B	1	2581616	1_3	0	0.0148191669349409	9.53112347789371	2.35574344774491e-06	0.768865924330329	2
ENSG00000142606.15	MMEL1	1	2632557	1_3	0	0.0086122068465575	11.5729811801421	1.66233980610606e-06	2.80166765698213	2
ENSG00000215912.12	TTC34	1	2800905	1_3	0	0.00863351948862079	12.4963192549264	1.79940984077646e-06	-3.00735294117615	1
ENSG00000130762.14	ARHGEF16	1	3453189	1_3	0	0.0181067228385209	11.6815290992113	3.52776506045225e-06	-1.33526011560698	1
ENSG00000162591.15	MEGF6	1	3563178	1_3	0	0.00985626303267173	6.27453249894816	1.03146326061478e-06	0.680851063829841	1
ENSG00000078900.14	TP73	1	3569771	1_3	0	0.00839543843497326	4.76662904231067	6.6744401266032e-07	-0.195652173913021	1
ENSG00000116213.15	WRAP73	1	3654319	1_3	0	0.0109231083227058	7.18941550707042	1.30978475174994e-06	0.814805130288959	2
ENSG00000116198.12	CEP104	1	3640696	1_3	0	0.00947289045133703	5.86139897075175	9.26070189327534e-07	-0.602858021996813	4
ENSG00000235169.7	SMIM1	1	3772081	1_3	0	0.00824810886722371	4.60453250134679	6.33432048864657e-07	-0.110236220472428	1
ENSG00000130764.9	LRRC47	1	3780573	1_3	0	0.00874483515922997	5.14535757980249	7.504595605295e-07	-0.352112676056302	1
ENSG00000169598.15	DFFB	1	3857024	1_3	0	0.0082384634773055	4.5958425802036	6.31497260444199e-07	0.0511326808773898	3
ENSG00000198912.10	C1orf174	1	3891607	1_3	0	0.0225258527183766	13.7858410038815	5.17934226282822e-06	1.55372317467192	2
ENSG00000069424.14	KCNAB2	1	5991206	1_5	0	0.029994275938432	8.87011325429052	4.43739053912525e-06	-1.08324336860065	2
ENSG00000131697.17	NPHP4	1	5897529	1_5	0	0.0189245637581902	4.61917592169527	1.45797637040578e-06	-0.0546874999999862	1
ENSG00000158286.12	RNF207	1	6206026	1_5	0	0.268631863098955	29.9048040156937	0.000133985743421867	3.05761302163807	3
ENSG00000116251.9	RPL22	1	6209280	1_5	0	0.0249374661709542	7.16342798165016	2.97943097487312e-06	-1.1811320754716	1
ENSG00000116237.15	ICMT	1	6214244	1_5	0	0.0273662084250824	8.02174922157894	3.66137166855366e-06	1.26708655918892	3
ENSG00000158292.6	GPR153	1	6280705	1_5	0	0.038410404979432	11.162606674166	7.15112902548204e-06	1.76732673267331	1
ENSG00000097021.19	ACOT7	1	6394534	1_5	0	0.0385639204071371	11.1996512103138	7.20353683243388e-06	-1.82949308755817	1
ENSG00000187017.15	ESPN	1	6424818	1_5	0	0.019532636128529	4.91053618498657	1.59974175654749e-06	-0.384868421052569	1
ENSG00000007923.15	DNAJC11	1	6701642	1_5	0	0.0201531519319131	5.19872066201397	1.74742911341701e-06	-0.641791044776053	1
ENSG00000171735.18	CAMTA1	1	7679190	1_6	0	0.0130771708185906	10.648160260293	2.32246127437296e-06	-2.48854961832031	1
ENSG00000049245.12	VAMP3	1	7773425	1_6	0	0.0140614468311975	6.49588299007343	1.52345036086859e-06	0.0670393185604026	2
ENSG00000116288.12	PARK7	1	7954388	1_6	0	0.0366378981373524	26.085599832048	1.59401162416117e-05	-4.22876342999318	2
ENSG00000116285.12	ERRFI1	1	8026467	1_6	0	0.0567413298564873	30.1793083907415	2.85607033747472e-05	-4.33858267716697	1
ENSG00000074800.13	ENO1	1	8887489	1_6	0	0.0331621496513977	14.4755594784019	8.0064157598024e-06	-1.35999999999976	1
ENSG00000142583.17	SLC2A5	1	9087812	1_6	0	0.0110059056480742	4.74382327834679	8.70791924422883e-07	-0.214899713466968	1
ENSG00000180758.11	GPR157	1	9128930	1_6	0	0.0240006105065304	11.9232934642106	4.77285925562617e-06	-1.32822581758739	2
ENSG00000049239.12	H6PD	1	9235385	1_6	0	0.0143691257321665	7.09375500987717	1.70006934386495e-06	1.00677086909606	2
ENSG00000171612.6	SLC25A33	1	9539060	1_7	0	0.036496313267098	10.5178067566611	6.40227446793374e-06	1.29591836734644	1
ENSG00000171608.15	PIK3CD	1	9651429	1_7	0	0.0192117091843316	4.60332634288331	1.47501988058187e-06	0.0445771538354455	3
ENSG00000171603.16	CLSTN1	1	9824341	1_7	0	0.0326839054283387	9.59426727276992	5.23005027265235e-06	-1.23200861997167	2
ENSG00000162444.11	RBP7	1	9991107	1_7	0	0.0236230596672081	6.50805828732232	2.56417514617281e-06	0.674576271186743	1
ENSG00000130939.18	UBE4B	1	10033012	1_7	0	0.0191482117214946	4.57404577237239	1.46079351657344e-06	-0.16748678119555	2
ENSG00000054523.17	KIF1B	1	10210333	1_7	0	0.0408050759126278	11.5029427644655	7.82858469774384e-06	-1.55434782608684	1
ENSG00000142657.20	PGD	1	10398423	1_7	0	0.0211310146982416	5.46942178760168	1.92762199884407e-06	0.532258064516222	1
ENSG00000175279.21	CENPS	1	10429947	1_7	0	0.0204120696707334	5.16891591797032	1.75973233883905e-06	-0.431671747054345	3
ENSG00000241563.3	CORT	1	10449646	1_7	0	0.0249390581135092	7.02661392690325	2.9227134957425e-06	0.810699588477425	1
ENSG00000160049.11	DFFA	1	10448079	1_7	0	0.0228423714700476	6.17814456591956	2.35374473656772e-06	0.637795275590579	1
ENSG00000204624.7	DISP3	1	11502219	1_8	0	0.0196653505883219	5.10981291728438	1.67597215436285e-06	-0.383233532934158	1
ENSG00000175262.14	C1orf127	1	10982502	1_8	0	0.0185497851941709	4.57185846956602	1.41446357470522e-06	0.101910828025476	1
ENSG00000120948.16	TARDBP	1	11012522	1_8	0	0.0309008585671852	9.28261896404502	4.78411020799951e-06	-1.37174721189581	1
ENSG00000009724.16	MASP2	1	11047382	1_8	0	0.0294013532002291	8.82230784496522	4.32623028155135e-06	-1.4934210526311	1
ENSG00000116649.9	SRM	1	11060199	1_8	0	0.020827753939258	5.63906383729433	1.9588877704177e-06	-0.640687563219269	2
ENSG00000171824.13	EXOSC10	1	11100055	1_8	0	0.0401109990173382	11.7017526121634	7.82842683135615e-06	-1.76145488877101	3
ENSG00000171819.4	ANGPTL7	1	11189075	1_8	0	0.0372376860729586	11.011490962576	6.83894196940517e-06	-1.75177304964527	1
ENSG00000198793.12	MTOR	1	11262508	1_8	0	0.0493532753072461	13.6321279321481	1.12212112490436e-05	-1.96323529411785	1
ENSG00000116661.9	FBXO2	1	11664881	1_8	0	0.0219837856721989	6.13712627048447	2.25023381045669e-06	-0.6439393939396	1
ENSG00000116663.10	FBXO6	1	11673018	1_8	0	0.0242958892656538	7.0598158015915	2.86079195008723e-06	-0.780487804877982	1
ENSG00000177674.15	AGTRAP	1	11734619	1_9	0	0.0154660523537898	4.80378712002359	1.23914844129536e-06	0.349960154301602	2
ENSG00000177000.10	MTHFR	1	11811651	1_9	0	0.0223086417583038	8.17764434267793	3.04271624777126e-06	-1.19841269841257	1
ENSG00000011021.21	CLCN6	1	11806385	1_9	0	0.0361733881379444	12.647655282486	7.63061099735292e-06	-1.70960299102887	3
ENSG00000120937.8	NPPB	1	11859214	1_9	0	0.0186607600490553	6.53200936691446	2.03299463672586e-06	0.920634920634809	1
ENSG00000116685.15	KIAA2013	1	11926801	1_9	0	0.0168008395957158	5.56539866902001	1.55950715219933e-06	0.541333333333713	1
ENSG00000083444.16	PLOD1	1	11942107	1_9	0	0.0174020820146463	5.88901328053203	1.70924315915005e-06	-0.695402298850694	1
ENSG00000028137.18	TNFRSF1B	1	12166660	1_9	0	0.0175432582589002	5.96341302643927	1.74487874355478e-06	-0.587472327958991	2
ENSG00000048707.13	VPS13D	1	12229081	1_9	0	0.0192418323631345	6.81446566403058	2.18694741150512e-06	-0.725782367903317	2
ENSG00000162493.16	PDPN	1	13582937	1_10	0	0.0350210243913642	9.06960373176718	5.29757682189279e-06	1.0744353296238	3
ENSG00000189337.16	KAZN	1	13892372	1_10	0	0.0256774486266774	6.19793557504317	2.65435515985835e-06	0.674999999999781	1
ENSG00000142621.19	FHAD1	1	15247279	1_11	0	0.00902901125902977	4.82576405090958	7.26718780944405e-07	0.233240808930664	2
ENSG00000142634.12	EFHD2	1	15409565	1_11	0	0.0262077366807312	14.6579331249159	6.40711262440688e-06	-1.60000000000111	1
ENSG00000142615.7	CELA2A	1	15456801	1_11	0	0.084270099471236	25.1086922922215	3.52904914698561e-05	2.71559633027687	1
ENSG00000132906.17	CASP9	1	15525539	1_11	0	0.00898325805366273	4.75040028137222	7.11744610066526e-07	-0.266129032258093	1
ENSG00000116138.12	DNAJC16	1	15527155	1_11	0	0.00911839506346968	4.88594132598585	7.43064917645511e-07	-0.333333333333265	1
ENSG00000116771.5	AGMAT	1	15584923	1_11	0	0.00881107341178566	4.57663849724562	6.72566969301926e-07	0.090324383688106	2
ENSG00000197312.11	DDI2	1	15617889	1_11	0	0.0133242444885079	8.3834280040925	1.86304925827397e-06	1.07333333333299	1
ENSG00000116786.11	PLEKHM2	1	15684135	1_11	0	0.0208499291603729	12.2429411189002	4.25745876284146e-06	1.91187739463675	1
ENSG00000162458.12	FBLIM1	1	15749411	1_11	0	0.013401477480764	8.31306175045989	1.85812015019078e-06	1.17910447761158	1
ENSG00000116809.11	ZBTB17	1	15976487	1_11	0	0.0129878880001217	8.02165212761947	1.73765063978284e-06	-1.18897637795226	1
ENSG00000186510.11	CLCNKA	1	16018713	1_11	0	0.00944908016220813	5.18266992516174	8.16776416050144e-07	0.648108247224264	2
ENSG00000173641.17	HSPB7	1	16019124	1_11	0	0.0220687179718293	12.8163119932208	4.71737369810636e-06	-1.77932064841311	2
ENSG00000184908.17	CLCNKB	1	16044169	1_11	0	0.0159508057633583	9.92220523613246	2.63967791026445e-06	-1.38383250850209	2
ENSG00000142632.16	ARHGEF19	1	16178825	1_11	0	0.0095047765044155	5.25684905055678	8.33350156662125e-07	0.364422384220368	2
ENSG00000132881.11	RSG1	1	16237140	1_11	0	0.00892652243744219	4.70793369078905	7.00926926377545e-07	0.0218978102189806	1
ENSG00000037637.10	FBXO42	1	16352086	1_11	0	0.0462048886961802	19.5667790247828	1.50788206044806e-05	2.16666666666696	1
ENSG00000055070.16	SZRD1	1	16352086	1_11	0	0.0337857920994534	16.7124871313042	9.41749279788906e-06	-1.97068367579646	2
ENSG00000157191.19	NECAP2	1	16440864	1_11	0	0.00949371761539564	5.26673026964926	8.33945159639518e-07	0.380753138075413	1
ENSG00000058453.16	CROCC	1	16949400	1_12	0	0.0206496282877627	5.27994218550192	1.81845061479881e-06	-0.506666666666619	1
ENSG00000117122.13	MFAP2	1	16988930	1_12	0	0.0196067190954382	4.80235649783225	1.57043305784394e-06	0.375999999999934	1
ENSG00000159363.17	ATP13A2	1	17008224	1_12	0	0.0235528223142041	6.4931778024427	2.55070572302595e-06	0.780660963873514	2
ENSG00000117118.9	SDHB	1	17051461	1_12	0	0.0236897829596767	6.54666897194097	2.58667323338612e-06	0.782258064516406	1
ENSG00000159339.13	PADI4	1	17307077	1_12	0	0.0232323649033175	6.36676413292707	2.46701782259812e-06	-0.709923664121952	1
ENSG00000179051.13	RCC2	1	17439260	1_12	0	0.0374350329209586	10.7806210726505	6.73103899066083e-06	-1.36231884057948	1
ENSG00000074964.16	ARHGEF10L	1	17561813	1_12	0	0.0381876959836932	10.965409165143	6.98406710701476e-06	1.34429824561337	1
ENSG00000117154.11	IGSF21	1	18107631	1_12	0	0.0311141244476874	9.06634389773359	4.70489437963231e-06	-1.07656823919719	2
ENSG00000142623.9	PADI1	1	17204859	1_12	0	0.0712685044693644	16.7948032366868	1.99633155350653e-05	-2.40106182661108	2
ENSG00000169991.10	IFFO2	1	18956450	1_13	0	0.00448780620648681	7.14535327813145	5.34832643213289e-07	-0.671532846715392	1
ENSG00000127481.14	UBR4	1	19207821	1_13	0	0.00598018136565559	9.74387265826686	9.71865265111471e-07	-1.0114942528729	1
ENSG00000127463.13	EMC1	1	19202710	1_13	0	0.00348057967348425	4.86895298298574	2.82648878091477e-07	0.00552390282037079	3
ENSG00000162482.4	AKR7A3	1	19293479	1_13	0	0.0035264562955053	5.32008544006424	3.12908397563931e-07	0.578616352201314	1
ENSG00000053371.12	AKR7A2	1	19311815	1_13	0	0.00338214049625707	4.86965867735239	2.74694694791653e-07	-0.250202212286867	2
ENSG00000040487.12	PQLC2	1	19321896	1_13	0	0.00332506200755411	4.65659952937909	2.58243110554777e-07	0.0588235294117376	1
ENSG00000077549.17	CAPZB	1	19485983	1_13	0	0.00347327352651861	5.38078082451451	3.1170544873468e-07	0.794720837880216	2
ENSG00000173436.13	MINOS1	1	19595253	1_13	0	0.00426588194630695	6.77651459819302	4.82142390101524e-07	-0.538004270480336	2
ENSG00000158747.13	NBL1	1	19146560	1_13	0	0.00343755614494723	5.21906281189341	2.99228137496702e-07	0.667057447015493	3
ENSG00000169914.5	OTUD3	1	19882976	1_13	0	0.00432257666732472	19.0694138595251	1.37480199824444e-06	-4.08508608045456	3
ENSG00000188257.10	PLA2G2A	1	19979653	1_13	0	0.00334487568468289	5.59504699800564	3.1213597508693e-07	-1.22893666036685	3
ENSG00000127472.10	PLA2G5	1	20000500	1_13	0	0.00448308126776265	7.20118423781223	5.38444120990771e-07	0.820298109686044	2
ENSG00000117215.14	PLA2G2D	1	20119239	1_13	0	0.00331456432032018	5.13136990390479	2.83674226493114e-07	0.273076923076929	1
ENSG00000162543.5	UBXN10	1	20186547	1_14	0	0.0466771255123191	14.3907503401277	1.12033433934751e-05	1.63576158940415	1
ENSG00000162545.5	CAMK2N1	1	20339045	1_14	0	0.0166462218571725	4.85347541564333	1.34749951710612e-06	-0.163261345119078	2
ENSG00000090432.6	MUL1	1	20503268	1_14	0	0.0162978347974918	4.6588541520706	1.26639483823499e-06	0.141455523472088	2
ENSG00000183114.7	FAM43B	1	20551955	1_14	0	0.0171102046693788	5.10648665338468	1.4572615671375e-06	-0.384508210748203	2
ENSG00000158825.5	CDA	1	20588925	1_14	0	0.0195745569441891	6.3455573231585	2.07167592048939e-06	-0.803884984084949	2
ENSG00000117245.12	KIF17	1	20685321	1_14	0	0.0163964080303979	4.71433662814965	1.28922706185753e-06	0.176470588235347	1
ENSG00000189410.11	SH2D5	1	20733294	1_14	0	0.0175662900060284	5.34863974123703	1.56705233471218e-06	-0.480549199084713	1
ENSG00000187980.6	PLA2G2C	1	20174949	1_14	0	0.0322271058508251	10.9500929312468	5.88571482848812e-06	-1.30638637549331	3
ENSG00000142794.18	NBPF3	1	21438718	1_15	0	0.0155027051694568	5.57678123046014	1.44195332005244e-06	0.403923365457711	2
ENSG00000090686.15	USP48	1	21782877	1_15	0	0.0141906372197901	4.8720882628387	1.15312702504697e-06	0.0774640339513067	3
ENSG00000142789.19	CELA3A	1	22001714	1_15	0	0.0138725622387081	4.72366434524732	1.09293873316226e-06	0.308931185944526	1
ENSG00000070831.15	CDC42	1	22052387	1_15	0	0.0136909985411683	4.57743562739364	1.04524349945691e-06	0.23493975903605	1
ENSG00000162552.14	WNT4	1	22143622	1_15	0	0.0164663334154087	6.25611580062509	1.71815282049634e-06	0.493245665686449	2
ENSG00000173369.15	C1QB	1	22653162	1_15	0	0.0147945922101239	5.18457388451237	1.27931111304132e-06	0.295999999999928	1
ENSG00000004487.15	KDM1A	1	23017420	1_16	0	0.0157018490785358	4.9947026147161	1.30803853842654e-06	-0.368131868131949	1
ENSG00000169641.13	LUZP1	1	23178302	1_16	0	0.0897448983520025	21.2113173602947	3.1749545848053e-05	-2.25806451612915	1
ENSG00000125945.14	ZNF436	1	23367745	1_16	0	0.0294102632675468	10.782072645089	5.28885026038465e-06	1.24459234609036	1
ENSG00000204219.9	TCEA3	1	23423100	1_16	0	0.0161478160223099	5.25234959353449	1.41458003104307e-06	-0.445595854922003	1
ENSG00000088280.18	ASAP3	1	23484995	1_16	0	0.0657128182427744	18.2686459680203	2.00224196013495e-05	2.01481481481466	1
ENSG00000117318.8	ID3	1	23559007	1_16	0	0.0160917604486285	5.22035578684788	1.40108268890317e-06	0.396103896103947	1
ENSG00000142676.12	RPL11	1	23691734	1_17	0	0.0200247855975733	5.32882537951495	1.77975191740237e-06	0.426136363636281	1
ENSG00000011007.12	ELOA	1	23743147	1_17	0	0.0186431808547144	4.68170857464221	1.45574227640012e-06	0.344000000000008	1
ENSG00000057757.9	PITHD1	1	23757004	1_17	0	0.0186256529806278	4.67378447350667	1.45191199876214e-06	0.313432835821048	1
ENSG00000117308.14	GALE	1	23800401	1_17	0	0.0303788694041225	9.33003622248607	4.72732044529641e-06	1.00728120263272	2
ENSG00000117305.14	HMGCL	1	23838758	1_17	0	0.0184790961313391	4.59679399296688	1.41675864522903e-06	-0.280000000000017	1
ENSG00000142661.18	MYOM3	1	24088636	1_17	0	0.0208964153049631	5.76726108103877	2.01002523010719e-06	-0.358208955223808	1
ENSG00000142677.3	IL22RA1	1	24143324	1_17	0	0.118611058375154	21.5348861439291	4.2601791909533e-05	-2.65151515151446	1
ENSG00000185436.11	IFNLR1	1	24154859	1_17	0	0.132805815843238	22.3863490475228	4.95861592309115e-05	-2.68025758415005	2
ENSG00000158055.15	GRHL3	1	24318866	1_17	0	0.0212943679238714	5.96000108558772	2.11675794224491e-06	0.714285714285722	1
ENSG00000001460.17	STPG1	1	24416496	1_17	0	0.0236561937009152	7.07297363535495	2.79066054604839e-06	1.02489548994587	3
ENSG00000001461.16	NIPAL3	1	24415329	1_17	0	0.0222998996005639	6.26299543494414	2.32940556395491e-06	0.701183028570319	2
ENSG00000117602.11	RCAN3	1	24502439	1_17	0	0.0486922232983085	13.4608300133543	1.09317968008876e-05	1.54274040244718	2
ENSG00000184454.6	NCMAP	1	24556314	1_17	0	0.0199905637227742	5.22465603285943	1.7419787406717e-06	-0.25000000000004	1
ENSG00000169504.14	CLIC4	1	24747080	1_17	0	0.0194292928353064	4.99530896952992	1.61874878282485e-06	0.132352941176502	1
ENSG00000117614.9	SYF2	1	25232900	1_18	0	0.0150292017785975	4.59235086042366	1.15114778456933e-06	0.0623052959501458	1
ENSG00000187010.19	RHD	1	25257119	1_18	0	0.0178364549976235	6.15493788192302	1.83101677108741e-06	0.658227848101495	1
ENSG00000183726.10	TMEM50A	1	25336580	1_18	0	0.0149965490791748	4.5731607502644	1.14384691759588e-06	0.0390625000000065	1
ENSG00000188672.17	RHCE	1	25430290	1_18	0	0.0164237808608875	5.40162703926869	1.47964605942915e-06	-0.392263398780654	2
ENSG00000204178.9	TMEM57	1	25430290	1_18	0	0.015858074329507	5.08045943865276	1.3437347333289e-06	-0.293406910364524	2
ENSG00000157978.11	LDLRAP1	1	25563426	1_18	0	0.0151942170931055	4.70766972335652	1.19301092081523e-06	0.190476190476134	1
ENSG00000117643.14	MAN1C1	1	25771240	1_18	0	0.0157155722718056	5.02400871708248	1.31686328681373e-06	0.258064516128941	1
ENSG00000117640.17	MTFR1L	1	25818183	1_18	0	0.0163559854079631	5.43678449063376	1.48312903906209e-06	0.370325031510512	2
ENSG00000158006.13	PAFAH2	1	25998029	1_18	0	0.0180200238217558	6.22405096447128	1.87063306448946e-06	0.434108527131723	1
ENSG00000158008.9	EXTL1	1	26020058	1_18	0	0.0238975221672596	8.79066980614175	3.50376480740084e-06	-1.03947368421043	1
ENSG00000158014.14	SLC30A2	1	26045653	1_18	0	0.031346507860428	11.3640199004155	5.94129691502968e-06	-1.44949494949428	1
ENSG00000158022.6	TRIM63	1	26068506	1_18	0	0.0271124305765198	9.87664214992443	4.46619701817895e-06	-1.16666666666651	1
ENSG00000175087.9	PDIK1L	1	26110771	1_18	0	0.0300263800127493	10.809443050409	5.41335364941129e-06	-1.26380368098131	1
ENSG00000197245.5	FAM110D	1	26158800	1_18	0	0.0299407502991061	10.9240209215496	5.45513255623743e-06	-1.57825859239083	2
ENSG00000236782.6	RP11-96L14.7	1	26170849	1_18	0	0.0150048679805876	4.58029500618887	1.14626685591355e-06	-0.204081632653036	1
ENSG00000142675.17	CNKSR1	1	26170849	1_18	0	0.0162920092168528	5.38865775010366	1.46425040831186e-06	0.383990563196	2
ENSG00000130695.14	CEP85	1	26231468	1_18	0	0.0357347566030848	12.8885771523247	7.68167465847862e-06	1.98484677483009	3
ENSG00000169442.8	CD52	1	26317102	1_18	0	0.0603218437222711	17.4422613904339	1.75483991153119e-05	-2.6372849612386	2
ENSG00000158062.20	UBXN11	1	26306694	1_18	0	0.0533890579304003	16.5206509763649	1.47109093521202e-05	2.46521664532357	2
ENSG00000176092.14	AIM1L	1	26359082	1_18	0	0.0151804332508055	4.68162544151435	1.18533453175078e-06	-0.287804878048778	1
ENSG00000176083.17	ZNF683	1	26353756	1_18	0	0.0152486392111447	4.74539882660936	1.20687950731283e-06	-0.836116517884056	2
ENSG00000117682.16	DHDDS	1	26432111	1_18	0	0.017019962180686	5.93819887202352	1.68567340299269e-06	0.529020378996315	2
ENSG00000198830.10	HMGN2	1	26471849	1_18	0	0.0150005124204383	4.57553913138984	1.14474425956293e-06	-0.10702341137126	1
ENSG00000117676.13	RPS6KA1	1	26529971	1_18	0	0.0150140394792395	4.58862654413577	1.14905382339244e-06	0.0202020202020117	1
ENSG00000117713.18	ARID1A	1	26693253	1_18	0	0.0400710237370432	13.3586965465656	8.92800918013555e-06	-1.69469026548638	1
ENSG00000060642.10	PIGV	1	26787956	1_18	0	0.0405716898947457	13.4728495545343	9.11680494562984e-06	-1.70925110132261	1
ENSG00000142751.14	GPN2	1	26890178	1_18	0	0.0448613020722997	14.3866297793523	1.07644302472416e-05	1.77973568281991	1
ENSG00000090273.13	NUDC	1	26899598	1_18	0	0.0354412200671044	12.2379011139046	7.2339534422562e-06	1.60087719298271	1
ENSG00000253368.3	TRNP1	1	26986325	1_18	0	0.0178972106730866	6.10425617968293	1.82212517054349e-06	-0.571428571428603	1
ENSG00000090020.10	SLC9A1	1	27167188	1_19	0	0.0130220931556206	5.12896767577488	1.11396325476771e-06	0.407474102929643	2
ENSG00000186501.14	TMEM222	1	27335461	1_19	0	0.0251530944928355	11.1915723735287	4.69507609511441e-06	1.30434782608699	1
ENSG00000142765.17	SYTL1	1	27342195	1_19	0	0.0554459201637956	18.5310111423653	1.71367640868288e-05	-1.97133237322495	2
ENSG00000142733.14	MAP3K6	1	27367112	1_19	0	0.145012966811847	27.6753416479717	6.69360274847615e-05	-2.71377277393144	2
ENSG00000142748.12	FCN3	1	27375143	1_19	0	0.0211288507606466	9.5829873986454	3.37704539231675e-06	-1.12735849056646	1
ENSG00000158195.10	WASF2	1	27484872	1_19	0	0.097720257384571	23.8757616827902	3.89136477291215e-05	2.3585946370382	2
ENSG00000126705.13	AHDC1	1	27604387	1_19	0	0.0138696586085107	5.70846946259422	1.32052175097637e-06	-0.515463917525788	1
ENSG00000126709.14	IFI6	1	27671883	1_19	0	0.0122727508989205	4.58446948880459	9.38406725483265e-07	0.079012345678998	1
ENSG00000130775.15	THEMIS2	1	27872858	1_19	0	0.0263284411513658	11.6133894459365	5.09969545833233e-06	1.49611988657303	2
ENSG00000117748.9	RPA2	1	27914481	1_19	0	0.0135263497566031	5.47809679635107	1.23586325646666e-06	-0.408123826028106	2
ENSG00000130768.14	SMPDL3B	1	27935089	1_19	0	0.0135334362859918	5.48291725745646	1.23759880189389e-06	0.534351145038218	1
ENSG00000158156.7	XKR8	1	27954902	1_19	0	0.121259137130893	25.9427000608419	5.24674253919184e-05	2.75733333333338	1
ENSG00000158161.15	EYA3	1	28051873	1_19	0	0.057208929412608	18.8237400847823	1.7960972326694e-05	2.09079606752876	3
ENSG00000169403.11	PTAFR	1	28193492	1_19	0	0.0262318623441277	11.579408147455	5.06612139617576e-06	1.1762427165329	3
ENSG00000130770.17	ATPIF1	1	28236165	1_19	0	0.0140499558827962	5.82720066629832	1.3655104872107e-06	0.518518518518477	1
ENSG00000130766.4	SESN2	1	28258033	1_19	0	0.0125057970021244	4.75726931425208	9.92268531255267e-07	-0.296551724137861	1
ENSG00000130772.13	MED18	1	28329751	1_19	0	0.040929464877122	15.7010657795817	1.07182851103086e-05	-1.72541743970407	1
ENSG00000204138.12	PHACTR4	1	28349072	1_19	0	0.013325286109357	5.34048021182979	1.18690773027322e-06	-0.702668972752658	3
ENSG00000180198.15	RCC1	1	28318402	1_19	0	0.0139019776032112	5.72986280540725	1.32855920726928e-06	-0.563623699298918	2
ENSG00000180098.9	TRNAU1AP	1	28553045	1_19	0	0.0137333854193392	5.61771543058188	1.28675969752239e-06	-0.562604340567907	1
ENSG00000198492.15	YTHDF2	1	28736301	1_19	0	0.0224358326166815	10.1364507423429	3.7930468866428e-06	-1.57936507936497	1
ENSG00000159023.19	EPB41	1	28886822	1_19	0	0.0569437555080978	18.7804239335252	1.78365806963171e-05	2.09126984127083	1
ENSG00000060656.19	PTPRU	1	29236899	1_19	0	0.0143470814234162	6.01956976757305	1.44041992743641e-06	-0.597345132743429	1
ENSG00000162511.7	LAPTM5	1	30757821	1_20	0	0.0220349840117683	7.54659230742937	2.77347166865487e-06	0.918749999999629	1
ENSG00000162512.15	SDC3	1	30852034	1_20	0	0.0177968263690267	5.57830029053019	1.65578734267653e-06	-0.438461538461445	1
ENSG00000134644.15	PUM1	1	31066204	1_20	0	0.0177100951819712	5.53332919481608	1.63443445658343e-06	0.562499999999841	1
ENSG00000084628.9	NKAIN1	1	31239088	1_20	0	0.0167431873875306	5.01656312790311	1.400891580497e-06	0.383468834688326	1
ENSG00000060688.12	SNRNP40	1	31296178	1_20	0	0.0178716444297452	5.61694714098203	1.67426792675258e-06	0.820312500000128	1
ENSG00000121766.15	ZCCHC17	1	31292838	1_20	0	0.0168246745841411	5.0612494961923	1.42024910790372e-06	0.534329330574557	2
ENSG00000168528.11	SERINC2	1	31407531	1_20	0	0.029747251139239	10.3185311428421	5.11946790690299e-06	1.432234432234	1
ENSG00000142910.15	TINAGL1	1	31574708	1_20	0	0.0170232953000358	5.16925494665338	1.467681062062e-06	-0.412217320398261	2
ENSG00000162517.12	PEF1	1	31644486	1_20	0	0.0168111107806551	5.05380770734637	1.41701754978282e-06	-0.246732587009721	2
ENSG00000084636.17	COL16A1	1	31703950	1_20	0	0.0254792857907156	8.88693111879695	3.77658418163403e-06	-0.941486105067455	2
ENSG00000134668.12	SPOCD1	1	31815803	1_20	0	0.0171213609542593	5.22212073020356	1.49123228261146e-06	-0.398865545431095	2
ENSG00000184007.18	PTP4A2	1	31944881	1_20	0	0.0242654992619226	8.43626151034166	3.41428185954237e-06	0.907350184085653	2
ENSG00000142698.14	C1orf94	1	34169243	1_21	0	0.0164329555656878	4.57139711596531	1.2529240235464e-06	0.0382513661201973	1
ENSG00000121775.17	TMEM39B	1	32070338	1_21	0	0.0165065057888875	4.60681216931706	1.2682817976408e-06	0.0797872340425808	1
ENSG00000025800.13	KPNA6	1	32108863	1_21	0	0.0167592735360751	4.77178965329257	1.33381803719571e-06	-0.259842519685028	1
ENSG00000160051.11	IQCC	1	32205429	1_21	0	0.0164374514195152	4.5738695920194	1.25394464729751e-06	-0.023622047244096	1
ENSG00000084623.11	EIF3I	1	32222176	1_21	0	0.0164559961687807	4.58179887472786	1.25753564602374e-06	-0.00784313725490084	1
ENSG00000160055.19	TMEM234	1	32222176	1_21	0	0.0164559961687807	4.58179887472786	1.25753564602374e-06	0.00784313725490084	1
ENSG00000183615.5	FAM167B	1	32246849	1_21	0	0.0166728119396714	4.70373336757929	1.30801177263717e-06	-0.168749999999936	1
ENSG00000116478.11	HDAC1	1	32291945	1_21	0	0.0192570785280015	6.01793369466994	1.93284890395726e-06	-0.609613130128887	1
ENSG00000175130.6	MARCKSL1	1	32316644	1_21	0	0.0164385002851175	4.58050923167484	1.25584506080808e-06	-0.0789473684210304	1
ENSG00000162526.6	TSSK3	1	32366691	1_21	0	0.0164522931209381	4.58817295624139	1.25900172399627e-06	-0.0699481865284934	1
ENSG00000225828.1	FAM229A	1	32366691	1_21	0	0.0164522931209381	4.58817295624139	1.25900172399627e-06	-0.0699481865284934	1
ENSG00000176261.15	ZBTB8OS	1	32650758	1_21	0	0.046790048801296	14.4070483010042	1.12431658202815e-05	1.64516129032225	1
ENSG00000162521.18	RBBP4	1	32650943	1_21	0	0.0177199561321197	5.2534039435246	1.55261416387679e-06	0.421875000000224	1
ENSG00000116497.17	S100PBP	1	32817174	1_21	0	0.0181795957804138	5.52579804650898	1.67548034174047e-06	0.502392344497593	1
ENSG00000134684.10	YARS	1	32817982	1_21	0	0.0287398215857925	9.95335493536988	4.77104666715475e-06	-1.33742331288349	1
ENSG00000160097.16	FNDC5	1	32872031	1_21	0	0.0208480021332833	6.93273619334371	2.41062259533199e-06	-0.950310559005892	1
ENSG00000116514.16	RNF19B	1	32966916	1_21	0	0.0165318642397421	4.80226627844052	1.32412252377988e-06	-0.530701754385821	1
ENSG00000004455.16	AK2	1	33080995	1_21	0	0.0192474365339972	5.9914287629925	1.92337249801797e-06	-0.657142857142624	1
ENSG00000142920.16	AZIN2	1	33080995	1_21	0	0.0170810170990763	4.90991729477668	1.39877547687728e-06	0.365371389419854	2
ENSG00000184389.9	A3GALT2	1	33296987	1_21	0	0.016598979150495	4.79933216009183	1.32868579918382e-06	-0.362522155397578	2
ENSG00000134686.18	PHC2	1	33431196	1_21	0	0.0316475614699776	10.3960033318441	5.48740187945741e-06	-1.16784869976334	1
ENSG00000189280.3	GJB5	1	34787410	1_22	0	0.02249791926973	8.27398710401991	3.10468325474969e-06	-1.12587412587413	1
ENSG00000243749.1	TMEM35B	1	34984759	1_22	0	0.0229100988998701	8.41973447570692	3.21725485846676e-06	0.96277915632722	1
ENSG00000197056.9	ZMYM1	1	35059408	1_22	0	0.0158947375727847	5.04310924425405	1.33693977330925e-06	0.368919098594358	2
ENSG00000116560.10	SFPQ	1	35192273	1_22	0	0.015163210435224	4.60403299515228	1.16436648191552e-06	-0.111111111111163	1
ENSG00000020129.15	NCDN	1	35557823	1_22	0	0.015130625100351	4.58534224547215	1.15714753028071e-06	0.102272727272737	1
ENSG00000116819.6	TFAP2E	1	35573174	1_22	0	0.0250084843719681	9.15425192907249	3.8183025552524e-06	1.06854838709682	1
ENSG00000126067.11	PSMB2	1	35641909	1_22	0	0.0171837499991619	5.7238559942077	1.64046417325199e-06	-0.507246376811654	1
ENSG00000142686.7	C1orf216	1	35719866	1_22	0	0.0151227693525152	4.58105634664647	1.15546572579032e-06	-0.0562770562770602	1
ENSG00000134698.10	AGO4	1	35808004	1_22	0	0.0153952083534388	4.73250069267707	1.21516810708603e-06	0.230057133470214	2
ENSG00000092850.11	TEKT2	1	36066715	1_22	0	0.0227677890805023	8.47832913941291	3.21952081660573e-06	1.12121212121252	1
ENSG00000116863.10	ADPRHL2	1	36088841	1_22	0	0.0169336331133025	5.57770277634638	1.57530851159495e-06	0.437500000000023	1
ENSG00000116871.15	MAP7D1	1	36155585	1_22	0	0.0153598081375708	4.76071734186718	1.21960246457104e-06	0.325925925925963	1
ENSG00000142694.6	EVA1B	1	36323945	1_22	0	0.139842269078468	25.6802250673482	5.98959411555569e-05	-2.70769230769193	1
ENSG00000196182.10	STK40	1	36385841	1_22	0	0.0169046475514831	5.6737942432455	1.59970465436394e-06	-0.60101010101014	1
ENSG00000181817.5	LSM10	1	36397922	1_22	0	0.0214374775354921	7.83180649528218	2.80024310430697e-06	-1.03127512612591	2
ENSG00000116885.18	OSCP1	1	36451700	1_22	0	0.0299266842041275	9.79613695680143	4.88960250056839e-06	-2.32075471698198	1
ENSG00000116898.11	MRPS15	1	36464072	1_22	0	0.0255877533435557	8.85030453104233	3.77703036101981e-06	2.16249999999967	1
ENSG00000163873.9	GRIK3	1	36865100	1_22	0	0.0160118751779128	5.11394488646456	1.36570954498717e-06	0.409090909090891	1
ENSG00000163875.15	MEAF6	1	37522141	1_23	0	0.0208375399226221	4.69458361313891	1.63156217720816e-06	-0.104838709677433	1
ENSG00000163877.10	SNIP1	1	37554146	1_23	0	0.0238788903423167	5.95121451865458	2.37017193813159e-06	0.643678160919539	1
ENSG00000163879.10	DNALI1	1	37548877	1_23	0	0.0493910519676513	12.6904839697284	1.04540979909519e-05	-1.64949338962671	2
ENSG00000134697.12	GNL2	1	37596105	1_23	0	0.0256990639680231	6.62947294634501	2.84155727141783e-06	-0.888888888888976	1
ENSG00000169218.13	RSPO1	1	37635399	1_23	0	0.0305370366111282	8.22419071889613	4.18870879263192e-06	1.06382978723403	1
ENSG00000116922.14	C1orf109	1	37691932	1_23	0	0.0248173039090139	6.3070521772447	2.61060477763546e-06	0.787503033130024	2
ENSG00000134690.10	CDCA8	1	37692539	1_23	0	0.0206175231485852	4.59674097073434	1.58068971716672e-06	-0.181249999999987	1
ENSG00000185090.14	MANEAL	1	37818573	1_23	0	0.0217871597004086	5.10546924303565	1.85522413969248e-06	0.637037037036987	1
ENSG00000197982.13	C1orf122	1	37806635	1_23	0	0.118641418182622	20.9723788857759	4.14996209562141e-05	2.45985005034646	2
ENSG00000188786.9	MTF1	1	37859751	1_23	0	0.0610168746507588	14.6671068036601	1.49263808617546e-05	1.72323232323304	1
ENSG00000204084.12	INPP5B	1	37925045	1_23	0	0.0566611111825823	13.9734178290535	1.32052868090911e-05	-1.66321243523327	1
ENSG00000183431.11	SF3A3	1	37990434	1_23	0	0.021885234573976	5.14688758963313	1.87869376761691e-06	-0.674242424242576	1
ENSG00000183386.9	FHL3	1	37996149	1_23	0	0.0205622867461917	4.57201397151428	1.56797475340446e-06	-0.345323741007252	1
ENSG00000183520.11	UTP11	1	37986909	1_23	0	0.0205592319677969	4.57064441523918	1.56727219132408e-06	-0.28739517122508	2
ENSG00000116981.3	NT5C1A	1	39672606	1_24	0	0.0361760676532092	8.50047585561976	5.12890554292863e-06	-1.03246753246755	1
ENSG00000116954.7	RRAGC	1	38859391	1_24	0	0.0236650466392824	4.57434754808577	1.80549640692057e-06	0.0839694656488288	1
ENSG00000131233.9	GJA9	1	38881233	1_24	0	0.0293169516053594	6.55307410659558	3.20423230731018e-06	-0.806451612903193	1
ENSG00000158315.10	RHBDL2	1	38941917	1_24	0	0.0248757072463485	5.03491013837628	2.08894625504812e-06	-0.30403406830616	2
ENSG00000168653.10	NDUFS5	1	39026408	1_24	0	0.0251918377410216	5.1515202708624	2.16448893011907e-06	0.32163803700756	2
ENSG00000183682.7	BMP8A	1	39491497	1_24	0	0.028867284720832	6.41010493537931	3.08625055056132e-06	0.738870809743568	2
ENSG00000163909.7	HEYL	1	39640410	1_24	0	0.0236844354301149	4.5819056513988	1.80996128137554e-06	-0.0567395169619609	2
ENSG00000116983.12	HPCAL4	1	39691815	1_24	0	0.0262066021803717	5.51628305160816	2.41111188764985e-06	0.551111111111345	1
ENSG00000084072.16	PPIE	1	39739151	1_25	0	0.0617019344332673	17.542317040405	1.80528528084237e-05	-1.96899224806161	1
ENSG00000116985.11	BMP8B	1	39788850	1_25	0	0.027605697627393	10.1010853557811	4.65079153460281e-06	-1.24999999999936	1
ENSG00000043514.15	TRIT1	1	39883661	1_25	0	0.0153858999692922	4.76802138223895	1.22354854376595e-06	-0.281122514752284	2
ENSG00000131236.16	CAP1	1	40039889	1_25	0	0.0239872730519489	8.77567800652796	3.51092590620893e-06	1.07211538461581	1
ENSG00000131238.16	PPT1	1	40097347	1_25	0	0.025986839134915	9.54247542743327	4.13594365764778e-06	1.2947928012777	2
ENSG00000084073.8	ZMPSTE24	1	40257946	1_25	0	0.0194233690679185	6.83864864096517	2.21541432158523e-06	-0.796208530805541	1
ENSG00000049089.13	COL9A2	1	40297423	1_25	0	0.0190937426668077	6.7422090848107	2.14710551347113e-06	-0.600000000000185	1
ENSG00000084070.11	SMAP2	1	40345111	1_25	0	0.0161451564800571	5.21631437643076	1.40464352547069e-06	0.4049079754602	1
ENSG00000187801.14	ZFP69B	1	40449693	1_25	0	0.0218715060822979	7.91652858462568	2.88784300564281e-06	-1.1129032258061	1
ENSG00000187815.9	ZFP69	1	40477181	1_25	0	0.0155525681106659	4.89124075702425	1.26876519871382e-06	-0.349397590361301	1
ENSG00000164002.11	EXO5	1	40506722	1_25	0	0.0686137208543429	18.7345117788344	2.14394409582758e-05	-2.72292229998833	3
ENSG00000117010.15	ZNF684	1	40531781	1_25	0	0.016184957244665	5.26626957189096	1.4215912714101e-06	-0.480000000000265	1
ENSG00000179862.6	CITED4	1	40882698	1_25	0	0.0163928189445332	5.54448540325361	1.51591549537408e-06	0.887323943661771	1
ENSG00000171790.15	SLFNL1	1	41022834	1_25	0	0.022903540461535	8.64997516907902	3.30428567600571e-06	-1.34782608695693	1
ENSG00000010803.16	SCMH1	1	41239838	1_25	0	0.0205843334517583	7.15405525059547	2.45611786464565e-06	-0.575683660464144	2
ENSG00000127129.9	EDN2	1	41472183	1_25	0	0.0178142059378882	6.17436104491888	1.83450371414613e-06	0.736458299589345	2
ENSG00000127124.14	HIVEP3	1	42035651	1_26	0	0.0257221986988615	6.86222559519845	2.94396868215734e-06	-1.37724550898143	1
ENSG00000177181.14	RIMKLA	1	42381115	1_26	0	0.0236207542177868	5.2735084268071	2.07755969136278e-06	0.0390625000000155	1
ENSG00000066185.12	ZMYND12	1	42464495	1_26	0	0.0231172555329805	5.1426168762009	1.98280748595417e-06	-0.261904761904789	1
ENSG00000127125.8	PPCS	1	42464495	1_26	0	0.0231172555329805	5.1426168762009	1.98280748595417e-06	0.261904761904789	1
ENSG00000186409.14	CCDC30	1	42461691	1_26	0	0.0216175335925769	4.6310620833109	1.66973231074408e-06	-0.323968751386508	2
ENSG00000171960.10	PPIH	1	42658184	1_26	0	0.0244287553457195	5.85531557521497	2.38567759659268e-06	-0.962406015037598	1
ENSG00000164007.10	CLDN19	1	42740306	1_26	0	0.0294504824813535	7.41532751754412	3.64235991041799e-06	-0.820740740740577	1
ENSG00000164008.14	C1orf50	1	42767127	1_26	0	0.0232261836932779	5.42930320626705	2.10320719174177e-06	0.970583185382166	2
ENSG00000274386.5	TMEM269	1	42784384	1_26	0	0.0258975427305476	6.28904340125947	2.71645963304344e-06	0.833810888252119	1
ENSG00000177868.11	SVBP	1	42816784	1_26	0	0.023296406436379	5.24055044871181	2.0362258485838e-06	0.214051125531626	2
ENSG00000164010.13	ERMAP	1	42837694	1_26	0	0.0217087717376743	4.64870481257343	1.68316746421576e-06	0.280487804878207	1
ENSG00000117394.20	SLC2A1	1	42959206	1_26	0	0.0344991188555976	8.86064615267294	5.09839526257914e-06	-1.01847221691313	2
ENSG00000243710.7	CFAP57	1	43232297	1_26	0	0.034027810330437	8.90696306786781	5.05503026992033e-06	1.15107913669112	1
ENSG00000179178.10	TMEM125	1	43269525	1_26	0	0.0663609680486699	14.9002327704053	1.64917169103626e-05	-1.69444444444411	1
ENSG00000066056.13	TIE1	1	43300755	1_27	0	0.0436725802634744	13.3493230121712	9.72362494307742e-06	1.5781249999999	1
ENSG00000117400.16	MPL	1	43337449	1_27	0	0.0340300149004597	11.0988616618158	6.29942171439086e-06	1.3937007874019	1
ENSG00000117399.13	CDC20	1	43359194	1_27	0	0.0162219614908233	4.57194864171021	1.23698608675959e-06	0.0188679245283064	1
ENSG00000066322.14	ELOVL1	1	43367735	1_27	0	0.0688278025481238	17.9442851962014	2.05991913930212e-05	2.03326403326423	1
ENSG00000159479.16	MED8	1	43389875	1_27	0	0.0421784806952498	13.0369396484646	9.1712111561269e-06	-1.57126759728198	2
ENSG00000198198.15	SZT2	1	43389819	1_27	0	0.071567878225101	18.0666075980755	2.15652679840511e-05	2.00620352595145	2
ENSG00000142949.16	PTPRF	1	43603087	1_27	0	0.0174722855452978	5.2194832754221	1.52102844016681e-06	-0.269841269841255	1
ENSG00000126091.19	ST3GAL3	1	43705540	1_27	0	0.017166703167845	5.06016432169557	1.44881062913534e-06	0.139860139860155	1
ENSG00000117407.16	ARTN	1	43933936	1_27	0	0.0261348044704398	8.88280402958391	3.87194733663142e-06	1.06965174129338	1
ENSG00000117408.10	IPO13	1	43947230	1_27	0	0.0196619956969214	6.36507844627368	2.0873316713845e-06	-0.757575757575668	1
ENSG00000117410.13	ATP6V0B	1	43974113	1_27	0	0.0212512151935115	7.05099170854234	2.4991601001701e-06	0.8252032520327	1
ENSG00000117411.16	B4GALT2	1	43978466	1_27	0	0.0169268700631854	4.97049746494198	1.40325507844731e-06	-0.425790754258139	1
ENSG00000159214.12	CCDC24	1	43991070	1_27	0	0.0175679074205306	5.33597273969043	1.56348508246504e-06	0.504394686102087	2
ENSG00000196517.11	SLC6A9	1	44030807	1_27	0	0.0248456771123181	8.24638973795827	3.41723463101297e-06	-0.738763602717349	2
ENSG00000117419.14	ERI3	1	44354576	1_27	0	0.0224761088576276	7.73287210217915	2.89882541072252e-06	1.12335047478459	2
ENSG00000198520.10	C1orf228	1	44618544	1_28	0	0.0197217752849103	4.81833018725631	1.58490293379537e-06	0.507966460216714	2
ENSG00000142945.12	KIF2C	1	44739744	1_28	0	0.0197475448580879	4.71282376035591	1.55222407084896e-06	-1.08040859338623	2
ENSG00000142959.4	BEST4	1	44786343	1_28	0	0.0196404126395593	4.67578614943862	1.53167052036144e-06	0.440862002471468	2
ENSG00000173846.12	PLK3	1	44809879	1_28	0	0.0739297431307914	18.0588982588147	2.22674534999961e-05	-2.72868217054339	1
ENSG00000188396.3	TCTEX1D4	1	44806240	1_28	0	0.0339265109486673	9.98893169772743	5.65221076118617e-06	2.12962962962928	1
ENSG00000222009.8	BTBD19	1	44793623	1_28	0	0.0267326236040607	8.03314329645106	3.5816834748488e-06	-1.506523833705	2
ENSG00000070785.16	EIF2B3	1	44985406	1_28	0	0.0450990852940269	13.6720481503811	1.02839846169435e-05	2.83632227151852	2
ENSG00000126107.14	HECTD3	1	45010991	1_28	0	0.0293163155733356	8.57713456695116	4.19383864569117e-06	-2.05530311075726	2
ENSG00000126088.13	UROD	1	45012003	1_28	0	0.0326720391378811	9.64619148918735	5.25644621755966e-06	-2.197183098592	1
ENSG00000132781.17	MUTYH	1	45340760	1_28	0	0.0322438075835817	8.36165864173389	4.49675121042848e-06	-0.270833333333419	1
ENSG00000280670.2	CCDC163	1	45499668	1_28	0	0.0258988552313526	6.7081651727116	2.89763995323414e-06	-0.244274809160225	1
ENSG00000132763.14	MMACHC	1	45499635	1_28	0	0.03903644267374	9.75248382414992	6.34958846720158e-06	0.466384302669859	3
ENSG00000117450.13	PRDX1	1	45520979	1_28	0	0.0583131110556301	14.1986017175854	1.38093073167807e-05	-1.7007125890751	1
ENSG00000117448.13	AKR1A1	1	45550079	1_28	0	0.0220176243654769	5.76369873742317	2.11656610164546e-06	0.0255594097832778	2
ENSG00000159588.14	CCDC17	1	45624129	1_28	0	0.0460854713499749	14.227947010041	1.09361983471522e-05	-2.99078004187933	2
ENSG00000159592.10	GPBP1L1	1	45687876	1_28	0	0.0422426922460484	12.6277979562449	8.89691250080778e-06	-2.68261914788899	2
ENSG00000159596.6	TMEM69	1	45687531	1_28	0	0.0219684173769714	6.8799791919076	2.52084417887327e-06	-1.96580641864277	2
ENSG00000197429.10	IPP	1	45751050	1_28	0	0.0387022700653314	11.8095190771621	7.62304979678788e-06	-2.60740740740727	1
ENSG00000086015.20	MAST2	1	45785201	1_28	0	0.0217337030268238	6.80994968684732	2.46852617912089e-06	-2.02399999999886	1
ENSG00000117461.14	PIK3R3	1	46132601	1_28	0	0.0196545358989151	4.87741384279814	1.59886761290828e-06	-0.327578749228978	2
ENSG00000117472.9	TSPAN1	1	46174934	1_28	0	0.0196613764676788	4.65994058568363	1.52810924782997e-06	-0.709677419355068	1
ENSG00000171357.5	LURAP1	1	46201118	1_28	0	0.0346816550913925	10.6308783662767	6.14934797968135e-06	2.14519862295659	2
ENSG00000085999.11	RAD54L	1	46263241	1_28	0	0.0288040823949772	8.3459430189793	4.00949397705797e-06	1.79411764705939	1
ENSG00000173660.11	UQCRH	1	46309111	1_28	0	0.022095021863395	5.54254109803662	2.04250657537709e-06	0.219512195121851	1
ENSG00000117480.15	FAAH	1	46394077	1_28	0	0.0758133050428607	17.905808859213	2.26412020128204e-05	-2.85418446203138	2
ENSG00000079277.19	MKNK1	1	46616841	1_29	0	0.0172575483257644	4.68794216065293	1.34934016688387e-06	-0.337931034482853	1
ENSG00000142961.14	MOB3C	1	46617353	1_29	0	0.0172522062249639	4.68509230499449	1.34810245056885e-06	-0.335664335664303	1
ENSG00000186118.8	TEX38	1	46668649	1_29	0	0.017225347397674	4.67074871337266	1.34188283595048e-06	-0.271428571428653	1
ENSG00000123472.12	ATPAF1	1	46673908	1_29	0	0.0179284168248084	5.03900580850901	1.50676979364512e-06	-0.184527675935691	2
ENSG00000159658.10	EFCAB14	1	46719410	1_29	0	0.0179079777514132	5.02852677113981	1.50192213653047e-06	0.401161530597288	2
ENSG00000142973.13	CYP4B1	1	46760214	1_29	0	0.0173041572967032	4.71276349555031	1.36014811997204e-06	-0.261389407140905	2
ENSG00000187048.12	CYP4A11	1	46940278	1_29	0	0.0249951464681931	8.10267086108608	3.37787822867066e-06	1.20529801324549	1
ENSG00000162366.7	PDZK1IP1	1	47191326	1_29	0	0.0170754776321677	4.59031229349565	1.30729981307019e-06	0.0955414012738545	1
ENSG00000162367.11	TAL1	1	47215306	1_29	0	0.0232743864538485	7.44426635880059	2.88974985573175e-06	1.06451612903269	1
ENSG00000123473.15	STIL	1	47314279	1_29	0	0.0611901138633723	16.4232668670579	1.67610382374672e-05	2.23577235772378	1
ENSG00000162368.13	CMPK1	1	47333967	1_29	0	0.0677185648354715	17.37505754702	1.96242967629788e-05	2.30081300812905	1
ENSG00000186564.5	FOXD2	1	47435628	1_29	0	0.0274302920689435	8.96148952840187	4.09987616353123e-06	1.45599999999999	1
ENSG00000269113.3	TRABD2B	1	47957449	1_30	0	0.0239124978836675	7.92827474310932	3.16201366005197e-06	0.952755905511926	1
ENSG00000117834.12	SLC5A9	1	48270601	1_30	0	0.0225889782225285	7.40289106468027	2.7890612446222e-06	0.903999999999586	1
ENSG00000132122.11	SPATA6	1	48458452	1_30	0	0.0208591495177729	6.66822610069505	2.31988800728378e-06	-0.809455406510674	3
ENSG00000162373.12	BEND5	1	48777294	1_31	0	0.131826102621772	26.3837479012771	5.80093510079009e-05	3.30656934306689	1
ENSG00000123080.10	CDKN2C	1	50952800	1_32	0	0.063637629822105	18.2977867149709	1.94210480432835e-05	-2.48412698412664	1
ENSG00000123091.4	RNF11	1	51235789	1_32	0	0.0173583640889716	6.24779180393646	1.8088204027023e-06	0.670355120101631	2
ENSG00000085831.15	TTC39A	1	51344915	1_33	0	0.0249778509419397	8.7031396267398	3.62569381929709e-06	-1.07835801805954	2
ENSG00000085832.16	EPS15	1	51497266	1_33	0	0.0395355628751152	12.9552716254757	8.54268819175727e-06	-1.42801463845472	2
ENSG00000117859.18	OSBPL9	1	51577647	1_33	0	0.0166553700974982	4.96792355097626	1.38003244587933e-06	-0.436514955267857	2
ENSG00000078618.21	NRDC	1	51826904	1_33	0	0.0401957945173114	13.1091427514805	8.7885052343615e-06	-1.49381358384988	2
ENSG00000117862.11	TXNDC12	1	52066340	1_33	0	0.0229844826169173	7.93549130925269	3.04206618166714e-06	-1.01495327102885	1
ENSG00000157077.14	ZFYVE9	1	52141237	1_33	0	0.0306766071550922	10.6029652076803	5.42493784470736e-06	1.14603960396056	1
ENSG00000154222.14	CC2D1B	1	52352516	1_33	0	0.0172059705410123	5.26725453234442	1.5115537187573e-06	0.574803149606248	1
ENSG00000134748.12	PRPF38A	1	52423164	1_33	0	0.0333045627586847	11.3641013192133	6.31246435915391e-06	-1.52189781021878	1
ENSG00000116157.5	GPX7	1	52602242	1_33	0	0.0289116528636326	10.054715873253	4.84844897126186e-06	-1.33270940241033	3
ENSG00000182183.14	FAM159A	1	52633413	1_33	0	0.0160472728668692	4.62570020360293	1.23805182660154e-06	-0.336842105263157	1
ENSG00000162377.5	COA7	1	52690195	1_33	0	0.0162013210514285	4.71359372102198	1.27368689527953e-06	-0.146153846153817	1
ENSG00000121310.16	ECHDC2	1	52927839	1_33	0	0.017965293050784	5.66480175305327	1.69738018193367e-06	0.625310173697444	1
ENSG00000116171.17	SCP2	1	52926925	1_33	0	0.0193085353195059	6.32886938094595	2.03814730514426e-06	-0.637900885820195	2
ENSG00000174348.13	PODN	1	53061947	1_33	0	0.0816132756559044	19.7420185585199	2.68727721970823e-05	2.26181889361019	2
ENSG00000162383.11	SLC1A7	1	53088633	1_33	0	0.0174406092663311	5.3919249698033	1.56843165254622e-06	0.531908982656981	3
ENSG00000157184.6	CPT2	1	53196294	1_33	0	0.0275204152974475	9.59873169604923	4.40584223033253e-06	1.25599999999978	1
ENSG00000162384.13	C1orf123	1	53220711	1_33	0	0.015952158822626	4.5710025970241	1.21616090542162e-06	0.155555555555597	1
ENSG00000157193.15	LRP8	1	53293400	1_33	0	0.0627865989819854	17.2718334912865	1.80869570375608e-05	1.9466199412085	2
ENSG00000174332.5	GLIS1	1	53737935	1_33	0	0.0316450685839774	10.8906960369159	5.74806649791441e-06	1.42081447963872	1
ENSG00000058799.14	YIPF1	1	53889688	1_34	0	0.0209280552357154	10.3301393167126	3.60574622167214e-06	-1.20958141781001	2
ENSG00000211452.10	DIO1	1	53891048	1_34	0	0.0112373976321108	4.57394409681	8.57268184914186e-07	0.0419354838709642	1
ENSG00000116212.14	LRRC42	1	53945795	1_34	0	0.0137790891088818	6.45377252737012	1.48318139238264e-06	-0.648648648648538	1
ENSG00000116221.15	MRPL37	1	54183963	1_34	0	0.0125874997475794	5.59910017577929	1.17548696648087e-06	-0.486798259315142	2
ENSG00000215883.10	CYB5RL	1	54154524	1_34	0	0.0384018226691862	15.9034215438019	1.01859728465133e-05	1.70102906053708	3
ENSG00000157216.15	SSBP3	1	54413895	1_34	0	0.0113300699745581	4.63661526945827	8.76180853746298e-07	-0.339207048458278	1
ENSG00000162390.17	ACOT11	1	54542148	1_34	0	0.0133911556484196	6.19785170903414	1.38426533885117e-06	0.635658914728487	1
ENSG00000184313.19	MROH7	1	54604117	1_34	0	0.0287715506143164	13.1606437019064	6.31539480605074e-06	1.54986938789643	3
ENSG00000243725.6	TTC4	1	54588832	1_34	0	0.0143835434820896	6.81685852514751	1.63534834977922e-06	0.765151515151834	1
ENSG00000162396.5	PARS2	1	54764778	1_34	0	0.0133075038767964	6.09371757347112	1.35250546613522e-06	-0.642518453620578	2
ENSG00000116133.11	DHCR24	1	54886940	1_34	0	0.0305236888215512	13.6031072181941	6.92524662231856e-06	-1.69903822067172	2
ENSG00000143001.4	TMEM61	1	54980410	1_34	0	0.0114529098473727	4.73068670558778	9.03649754912044e-07	0.124183006535937	1
ENSG00000162402.13	USP24	1	55208155	1_34	0	0.0308564540071352	13.4315620496395	6.91246020695972e-06	1.5855824428507	2
ENSG00000162407.8	PLPP3	1	56645496	1_36	0	0.0183962237099273	4.66716957529245	1.43199785845266e-06	-0.153225806451641	1
ENSG00000162409.10	PRKAA2	1	56645496	1_36	0	0.0183962237099273	4.66716957529245	1.43199785845266e-06	0.153225806451641	1
ENSG00000173406.15	DAB1	1	58546732	1_37	0	0.01715548482753	4.71221536445134	1.34830527192653e-06	-0.293840099347181	2
ENSG00000162600.11	OMA1	1	58550926	1_37	0	0.0176554698498086	4.97665787255559	1.46547080443848e-06	-0.384615384615308	1
ENSG00000184292.6	TACSTD2	1	58577781	1_37	0	0.0182949648273735	5.30425496105608	1.61851256647168e-06	-0.532374100719541	1
ENSG00000162601.9	MYSM1	1	58700166	1_37	0	0.047781811957295	14.1901593266002	1.13086299279094e-05	-1.8110236220477	1
ENSG00000172456.17	FGGY	1	59296796	1_37	0	0.0179138498488398	5.11041444012546	1.52688088039345e-06	-0.396946564885503	1
ENSG00000134709.10	HOOK1	1	59814713	1_38	0	0.0180470361100521	4.57914834618972	1.37832205675686e-06	0.133126934984528	1
ENSG00000134716.9	CYP2J2	1	59926822	1_38	0	0.0201298076293981	5.58521777811825	1.87516652670772e-06	-0.49166666666642	1
ENSG00000162604.12	TM2D1	1	61723869	1_39	0	0.0159645917698423	5.52386771888315	1.47082564375435e-06	0.539473684210486	1
ENSG00000132849.19	PATJ	1	61741582	1_39	0	0.0205933940843758	7.86821426697904	2.70249073736524e-06	0.951546115642891	2
ENSG00000240563.1	L1TD1	1	62194418	1_39	0	0.0211416911093701	8.11044131018176	2.85985697984452e-06	0.997456730801626	4
ENSG00000132854.18	KANK4	1	62322452	1_39	0	0.0334433922505485	12.3483915315806	6.88780462087832e-06	-1.44663589718911	2
ENSG00000162607.12	USP1	1	62436136	1_39	0	0.0263295547838848	10.1356521102842	4.45097665840728e-06	-1.54015631720535	2
ENSG00000116641.17	DOCK7	1	62688195	1_39	0	0.0220800720331444	8.51091523789911	3.13427325451238e-06	-1.11417322834701	1
ENSG00000125703.14	ATG4C	1	62784595	1_39	0	0.0145222722110316	4.65300186647031	1.12701035247461e-06	-0.0119047619047629	1
ENSG00000187140.5	FOXD3	1	63322827	1_40	0	0.0429278698775516	13.2113256562599	9.45901343766172e-06	1.33712121212156	1
ENSG00000088035.15	ALG6	1	63366181	1_40	0	0.0365761228619458	12.0874185269232	7.37379964181835e-06	-1.51522926154349	2
ENSG00000203965.12	EFCAB7	1	63523814	1_40	0	0.0165680534775535	4.58951444010202	1.26823091014584e-06	0.0526315789473786	1
ENSG00000142856.16	ITGB3BP	1	63593973	1_40	0	0.0384563340493871	12.3683033240551	7.93301206287853e-06	-1.5333333333335	1
ENSG00000079739.15	PGM1	1	63621773	1_40	0	0.0586835963689958	16.1880088230863	1.58441979383848e-05	1.65178571428594	1
ENSG00000162437.14	RAVER2	1	64740216	1_41	0	0.0276208740897992	9.75734022363549	4.49499250743648e-06	-0.990430622009689	1
ENSG00000162434.11	JAK1	1	64966237	1_41	0	0.0261149352019466	9.32512060074391	4.06165952664017e-06	1.03989222741519	2
ENSG00000162433.14	AK4	1	65148046	1_41	0	0.0243109310750864	8.67783993068075	3.51862782386397e-06	0.953130182227941	2
ENSG00000116675.15	DNAJC6	1	65248435	1_41	0	0.0154048623621009	4.57056273997878	1.17432309699818e-06	-0.0934616791181141	2
ENSG00000213625.8	LEPROT	1	65419674	1_41	0	0.0756302563292581	19.4203683268201	2.44970134357291e-05	1.94366197183114	1
ENSG00000116678.19	LEPR	1	65476583	1_41	0	0.0161599738904864	4.97408098041203	1.34064444139339e-06	-0.637096774193609	1
ENSG00000184588.17	PDE4B	1	65792155	1_41	0	0.0171849710381189	5.50948805350877	1.57913825965959e-06	-0.746835443038184	1
ENSG00000198160.14	MIER1	1	66923262	1_42	0	2.50132546786297e-07	25.0971715068743	1.04702026888386e-10	-1.66680943514706	2
ENSG00000116704.7	SLC35D1	1	67054400	1_42	0	1.76417255248751e-08	16.9975308155233	5.00134718628465e-12	1.05027932960884	1
ENSG00000081985.10	IL12RB2	1	67307648	1_42	0	9.97328364338301e-09	6.21158136710878	1.03323820151323e-12	1.11384615384619	1
ENSG00000142864.14	SERBP1	1	67409520	1_42	0	9.77172672778082e-08	25.7207879852847	4.19194608495072e-11	-2.55474452554652	1
ENSG00000116717.11	GADD45A	1	67684588	1_42	0	1.24149844848986e-08	7.20836476309865	1.4925986406151e-12	1.25000000000012	1
ENSG00000172380.5	GNG12	1	67833367	1_42	0	1.1285899104152e-08	8.26452320276593	1.55565780493253e-12	1.48997772828443	1
ENSG00000116729.13	WLS	1	68255075	1_43	0	0.0399708643356068	11.9519685956692	7.96788557267586e-06	-1.69158878504664	1
ENSG00000116745.6	RPE65	1	68442800	1_43	0	0.0180574909640284	4.60689644027412	1.38747753961113e-06	-0.150326797385607	1
ENSG00000118454.12	ANKRD13C	1	70354325	1_44	0	0.0221752254719649	4.63674494114351	1.71491009433177e-06	0.277777777777922	1
ENSG00000197568.13	HHLA3	1	70355624	1_44	0	0.0247517812939502	5.65109858879462	2.33291786347541e-06	0.705240871825499	2
ENSG00000116761.11	CTH	1	70411075	1_44	0	0.0763300058443661	16.1415580113877	2.0549480750311e-05	1.9685039370078	1
ENSG00000050628.20	PTGER3	1	71047606	1_45	0	0.0147590320188294	4.87401640654061	1.19978925237141e-06	0.380415437049773	2
ENSG00000132485.13	ZRANB2	1	71081716	1_45	0	0.0156782271010255	5.42967301769533	1.41981164260616e-06	0.506787330316491	1
ENSG00000172260.14	NEGR1	1	72282986	1_46	0	0.0184872993322186	4.62162164435814	1.4250429931369e-06	0.136642271625422	2
ENSG00000116783.14	TNNI3K	1	74234228	1_47	0	0.0232879837850489	5.19764761560965	2.01882571497433e-06	-0.449823578804907	3
ENSG00000116791.13	CRYZ	1	74702349	1_47	0	0.0579135499723252	13.6557131517676	1.31903001488172e-05	-1.71499429307499	6
ENSG00000162623.15	TYW3	1	74733103	1_47	0	0.021759218177099	4.57130816810707	1.65899047291553e-06	0.0154812716935739	2
ENSG00000137968.16	SLC44A5	1	75431114	1_47	0	0.0249613148414518	5.83814990559564	2.43054018521882e-06	-0.60975609756086	1
ENSG00000117054.13	ACADM	1	75724060	1_47	0	0.0218120921873471	4.59368932196849	1.67116391698732e-06	-0.134920634920661	1
ENSG00000137955.15	RABGGTB	1	75786199	1_47	0	0.0217778534591278	4.57920245767996	1.66327868444105e-06	0.000246170584611402	2
ENSG00000057468.6	MSH4	1	75779738	1_47	0	0.0218849858537404	4.62445650920239	1.68797913980239e-06	-0.087182277771167	2
ENSG00000117069.14	ST6GALNAC5	1	76867670	1_48	0	0.0109920036837625	5.23917563410163	9.6050566022189e-07	0.391100702576159	1
ENSG00000142892.14	PIGK	1	77219998	1_48	0	0.0114784484117716	5.63679525827483	1.0791344393453e-06	0.618251825865041	2
ENSG00000154027.18	AK5	1	77282053	1_48	0	0.0337543589176382	15.5791548236287	8.77069205514315e-06	-1.7591623036641	1
ENSG00000077254.14	USP33	1	77760195	1_48	0	0.0135876429847823	7.18651490448246	1.62863049897301e-06	1.06428571428566	1
ENSG00000162614.18	NEXN	1	77888397	1_48	0	0.0427717521762268	17.7773756239251	1.26819137803796e-05	-2.12536443148606	1
ENSG00000162613.16	FUBP1	1	77979050	1_48	0	0.0144480402155789	7.75088742774283	1.86775744721139e-06	-0.852861035422765	1
ENSG00000137960.5	GIPC2	1	77979050	1_48	0	0.0144480402155789	7.75088742774283	1.86775744721139e-06	0.852861035422765	1
ENSG00000162616.8	DNAJB4	1	77979478	1_48	0	0.0295434429039455	14.3452389950512	7.06852826515249e-06	-1.74797679054009	2
ENSG00000122420.9	PTGFR	1	78303482	1_48	0	0.0269561609623821	13.4979555933636	6.06856686688452e-06	-1.75999999999992	1
ENSG00000137965.10	IFI44	1	78649621	1_48	0	0.0102549950046977	4.6020710604608	7.87134375240411e-07	-0.106870229007657	1
ENSG00000162618.13	ADGRL4	1	78797145	1_48	0	0.0186235956226976	10.0869074411308	3.13315351447203e-06	-1.27664000251884	2
ENSG00000137941.16	TTLL7	1	83998735	1_51	0	0.0302555077297597	9.09689431215678	4.59047577727816e-06	-1.15804597701175	1
ENSG00000142875.19	PRKACB	1	84081322	1_51	0	0.020105044659765	5.32318368889545	1.78499334185125e-06	-0.337979094076495	1
ENSG00000203943.8	SAMD13	1	84298566	1_51	0	0.0185619853976031	4.58752954776783	1.42024545051853e-06	0.0776515151515173	1
ENSG00000117133.10	RPF1	1	84479072	1_52	0	0.0916854713903484	17.2825478375945	2.64282493339576e-05	-2.06328290366677	2
ENSG00000174021.10	GNG5	1	84506653	1_52	0	0.0456597582664234	10.7320921470603	8.17293615637464e-06	1.50568181818202	1
ENSG00000117151.12	CTBS	1	84478795	1_52	0	0.0351742867996935	8.3076868592214	4.87377554294408e-06	1.08024691358073	1
ENSG00000117155.16	SSX2IP	1	84693856	1_52	0	0.024680422824602	5.02981287429469	2.07044896286038e-06	0.309815950920196	1
ENSG00000153898.12	MCOLN2	1	84984944	1_52	0	0.0311278883016357	7.17540360382674	3.72525579830667e-06	-0.911290322580403	1
ENSG00000055732.12	MCOLN3	1	85048551	1_52	0	0.0236992329343557	4.65534169680952	1.84011920645976e-06	-0.199729013465201	2
ENSG00000097096.8	SYDE2	1	85200644	1_52	0	0.0244345881912541	4.93739258420683	2.01216129115276e-06	-0.294817438452351	2
ENSG00000142867.12	BCL10	1	85276655	1_52	0	0.0276250422503271	6.07106901841239	2.79723031736568e-06	0.622516556291649	1
ENSG00000153904.18	DDAH1	1	85546248	1_52	0	0.0252490926251733	5.24015656569709	2.20673480156939e-06	0.411985018726757	1
ENSG00000117174.10	ZNHIT6	1	85707615	1_52	0	0.0240757233792435	4.80081321181327	1.9277657468358e-06	-0.219184192339775	3
ENSG00000171502.14	COL24A1	1	86154916	1_53	0	0.0262481812140138	5.67958378508475	2.486427680022e-06	0.713286713286762	1
ENSG00000122417.15	ODF2L	1	86396707	1_53	0	0.0238455526599731	4.79312651909689	1.90627868000464e-06	-0.32558139534887	1
ENSG00000137975.7	CLCA2	1	86424561	1_53	0	0.0232777214293725	4.5707145511255	1.77453541795418e-06	-0.0329670329670174	1
ENSG00000016602.9	CLCA4	1	86546626	1_53	0	0.0233554610167683	4.60148017567721	1.79244610074656e-06	-0.132508322083784	2
ENSG00000097033.14	SH3GLB1	1	86704350	1_53	0	0.0249723140510549	5.21935378062521	2.17388031011114e-06	-0.422222222222163	1
ENSG00000183291.15	SELENOF	1	86913954	1_53	0	0.0371027263579776	8.88380452516023	5.49749601072074e-06	-1.14693877551077	1
ENSG00000153936.16	HS2ST1	1	86914303	1_53	0	0.0268740280212727	5.89731785741337	2.64330579165867e-06	0.879120879120952	1
ENSG00000143013.12	LMO4	1	87331207	1_53	0	0.0248951326845263	5.19076846481497	2.15529245402911e-06	0.35546875	1
ENSG00000065243.19	PKN2	1	88658442	1_54	0	0.016947347769017	4.93047333719276	1.39363954686311e-06	-0.147978245682896	2
ENSG00000137944.17	KYAT3	1	88972915	1_54	0	0.098479114754863	21.328153064236	3.5031399721837e-05	-2.88157699066419	2
ENSG00000213516.9	RBMXL1	1	88992247	1_54	0	0.0174078976686954	5.1772671881711	1.50316622604828e-06	0.238095238095159	1
ENSG00000117226.11	GBP3	1	89015900	1_54	0	0.0274449294875283	9.37594872439432	4.29177996930605e-06	-1.56060606060559	1
ENSG00000117228.9	GBP1	1	89040410	1_54	0	0.0322462840369053	10.8675918079206	5.84484634380227e-06	1.65022282576905	2
ENSG00000162645.12	GBP2	1	89151259	1_54	0	0.0356003553683779	11.7846752280153	6.99732518335248e-06	-1.68170426065227	1
ENSG00000213512.1	GBP7	1	89182399	1_54	0	0.0273315347264594	9.33770026446805	4.25661188924692e-06	1.24390243902456	1
ENSG00000162654.8	GBP4	1	89198593	1_54	0	0.0337771827636558	11.2973024711475	6.36441200033773e-06	-1.70952424968495	2
ENSG00000154451.14	GBP5	1	89272549	1_54	0	0.0247327178021923	8.41469781301586	3.47112674750314e-06	-1.21259842519692	1
ENSG00000197147.13	LRRC8B	1	89515817	1_54	0	0.0166119105153434	4.74650623538521	1.3150847581223e-06	0.207591545346609	2
ENSG00000171488.14	LRRC8C	1	89633156	1_55	0	0.0218646111195684	4.61187762467496	1.6818204845899e-06	0.120000000000007	1
ENSG00000162664.16	ZNF326	1	89994923	1_55	0	0.025955599654227	6.19490646002146	2.68179715415551e-06	-0.627705627705432	1
ENSG00000122482.20	ZNF644	1	91022402	1_55	0	0.163530330546228	23.5628024700218	6.42666056760369e-05	-2.83951252882176	2
ENSG00000162669.15	HFM1	1	91404853	1_55	0	0.0557665554899446	13.2981899318253	1.23687683965001e-05	-1.74675324675326	1
ENSG00000097046.12	CDC7	1	91500849	1_56	0	0.0131155298525583	5.87985576251662	1.28621218176399e-06	0.496930893653689	3
ENSG00000172031.6	EPHX4	1	92029879	1_56	0	0.0152042045436341	7.40701758798359	1.87830962966789e-06	-1.09057971014534	1
ENSG00000284413.1	BTBD8	1	92080411	1_56	0	0.124810240648319	27.1575301450757	5.65328130630431e-05	2.96511627907023	1
ENSG00000069712.12	KIAA1107	1	92163769	1_56	0	0.019125407842039	9.80997178917014	3.12923781021025e-06	-2.43410852713247	1
ENSG00000162676.11	GFI1	1	92487304	1_56	0	0.0175060921133451	8.96315330620836	2.6170386677872e-06	-1.59354838709717	1
ENSG00000067208.14	EVI5	1	92789287	1_56	0	0.0161349985223773	8.52006447646776	2.29283032403834e-06	-1.68461538461529	1
ENSG00000122406.12	RPL5	1	92831623	1_56	0	0.0123777540053799	5.42658302516109	1.12028470028878e-06	0.496402877697849	1
ENSG00000154511.11	FAM69A	1	92961790	1_56	0	0.0225127831802475	11.7636610014042	4.41704470754951e-06	1.86831514731137	2
ENSG00000143033.17	MTF2	1	93079600	1_57	0	0.0155886989162095	5.14531163701402	1.33777063461282e-06	0.796610169491586	1
ENSG00000117500.12	TMED5	1	93180650	1_57	1	0.294453691105316	24.1730602693434	0.000118715860060033	4.73972652461051	2
ENSG00000122483.17	CCDC18	1	93179625	1_57	1	0.283769281975829	24.0526827273472	0.000113838459348062	4.72974607872648	2
ENSG00000117505.12	DR1	1	93345317	1_57	1	0.114795359817351	21.8074009129065	4.17530636035547e-05	-4.45325462930005	2
ENSG00000137942.16	FNBP1L	1	93448904	1_57	0	0.0315679746831231	11.742779525247	6.18269370986696e-06	-1.56768558952046	1
ENSG00000067334.13	DNTTIP2	1	93879527	1_57	0	0.0247706485307699	8.73674101292045	3.60949915665252e-06	-0.892783972885051	2
ENSG00000117528.11	ABCD3	1	94411329	1_58	0	0.0563310346751883	14.348354042321	1.34806215969755e-05	-1.60719640179938	1
ENSG00000143036.16	SLC44A3	1	94818674	1_58	0	0.0385203330176347	10.8066541108146	6.94290766974614e-06	-1.43294984327466	2
ENSG00000117519.15	CNN3	1	94899861	1_58	0	0.0247195872995544	6.70022200041943	2.76242511576235e-06	0.773972602739429	1
ENSG00000172339.9	ALG14	1	95073027	1_58	0	0.0200369599638149	4.76310988639149	1.59177814261683e-06	0.240555139440937	2
ENSG00000152078.9	TMEM56	1	95140279	1_58	0	0.0249423667899821	6.78306377297009	2.82178335449172e-06	0.776041666666653	1
ENSG00000122481.16	RWDD3	1	95232272	1_58	0	0.0254874064491786	6.98268397621119	2.9683023601558e-06	0.791551453454399	4
ENSG00000117569.18	PTBP2	1	96569918	1_59	0	0.0331947770944786	7.28039972359151	4.03074279872782e-06	-0.937984496123844	1
ENSG00000188641.12	DPYD	1	97918144	1_60	0	0.0241397939857388	5.49255111707337	2.21140237874294e-06	-0.508442307879155	2
ENSG00000162627.16	SNX7	1	98661649	1_60	0	0.030936328955319	7.78546881850099	4.01710933569934e-06	-0.981737518974346	2
ENSG00000117600.12	PLPPR4	1	99263142	1_60	0	0.0219217720726353	4.60330565171456	1.68308316422704e-06	-0.108860759493663	1
ENSG00000099260.10	PALMD	1	99650697	1_61	0	0.0220762315278253	7.54059242212828	2.77645419497088e-06	0.883720930232684	1
ENSG00000156869.12	FRRS1	1	99766518	1_61	0	0.106503308709626	21.5819223856286	3.83365769198557e-05	2.27972027972179	1
ENSG00000117620.14	SLC35A3	1	99969054	1_61	0	0.04547781787504	14.2499145264802	1.08086631681064e-05	-1.84412710622182	2
ENSG00000156875.13	MFSD14A	1	100037607	1_61	0	0.0343205929555439	11.596521176391	6.63808200869391e-06	-1.67109634551479	1
ENSG00000156876.9	SASS6	1	100132743	1_61	0	0.0253518811089766	8.87997433626311	3.75475847063238e-06	1.16326530612203	1
ENSG00000122477.12	LRRC39	1	100178174	1_61	0	0.0494647939435202	14.9840407762019	1.23619008528801e-05	1.91962075463621	2
ENSG00000137992.14	DBT	1	100249898	1_61	0	0.026589330053619	9.27522991826502	4.11331703754274e-06	-1.17261904761913	1
ENSG00000137996.12	RTCA	1	100262745	1_61	0	0.0159688383415385	4.64319137791187	1.236659147434e-06	0.0927930187720322	2
ENSG00000079335.18	CDC14A	1	100353172	1_61	0	0.0393482895363897	12.8949754688654	8.46265203918739e-06	1.61971830985886	1
ENSG00000162692.10	VCAM1	1	100721765	1_62	0	0.015725567811684	4.57505360101288	1.19994855721295e-06	0.111111111111144	1
ENSG00000162694.13	EXTL2	1	100895622	1_62	0	0.0347701658546808	11.8990475722274	6.90047630133402e-06	1.60989010988921	1
ENSG00000162695.11	SLC30A7	1	100896815	1_62	0	0.0300724033699058	10.5544409632515	5.29375062112441e-06	-1.77914110429538	1
ENSG00000118733.16	OLFM3	1	101995957	1_63	0	0.0234775743716807	5.68517748475669	2.2261650385206e-06	-0.586956521739157	1
ENSG00000185946.15	RNPC3	1	103529760	1_65	0	0.0195262293385753	5.95054227189698	1.93791639157975e-06	0.553254511266325	2
ENSG00000240038.6	AMY2B	1	103558289	1_65	0	0.0195340785618046	5.95424508012304	1.9399017824668e-06	0.563496872751417	2
ENSG00000162631.18	NTNG1	1	107135646	1_66	0	0.019854378252294	6.61739744004307	2.19130896843366e-06	-0.651465798045681	1
ENSG00000134215.15	VAV3	1	107965542	1_67	0	0.0592457077332537	16.1047085319514	1.5913652364415e-05	-1.78354978354926	1
ENSG00000085491.15	SLC25A24	1	108199152	1_67	0	0.0171084255370145	4.59201300604257	1.31030759675903e-06	-0.220317107912275	3
ENSG00000162636.15	FAM102B	1	108571155	1_67	0	0.0370073269324436	11.7187616510122	7.23318450993864e-06	1.26333333333394	1
ENSG00000116266.10	STXBP3	1	108746865	1_67	0	0.0665936406806637	17.2016877044651	1.91057426170779e-05	2.17567567567461	1
ENSG00000162641.18	AKNAD1	1	108834814	1_67	0	0.0176362949158827	4.87173644577538	1.43301667378536e-06	-0.2504233520604	2
ENSG00000121957.12	GPSM2	1	108830912	1_67	0	0.0182818042700351	5.20270962536653	1.58638556039793e-06	0.388487804399016	3
ENSG00000121940.15	CLCC1	1	108958227	1_67	0	0.0191801076368837	5.64449469300939	1.80566098650264e-06	0.444444444444375	1
ENSG00000197780.9	TAF13	1	109075155	1_67	0	0.043553346044706	13.232228552477	9.61201909849842e-06	-1.67318435754194	1
ENSG00000215717.5	TMEM167B	1	109090133	1_67	0	0.0171419950826154	4.61005702593877	1.31803750803441e-06	-0.0347222222222254	1
ENSG00000031698.12	SARS	1	109213564	1_67	0	0.0175501728471921	4.82667268088229	1.4128281906417e-06	-0.45996508706999	2
ENSG00000134222.16	PSRC1	1	109278889	1_67	0	0.0230231143062061	7.32809526401407	2.8139429075865e-06	-0.997817836912905	3
ENSG00000221986.6	MYBPHL	1	109306632	1_67	0	0.0194775505811695	5.78625944729458	1.87971648115233e-06	0.536231884057868	1
ENSG00000143028.8	SYPL2	1	109466191	1_67	0	0.0259307527241149	8.42602655201729	3.64416516782339e-06	0.963235294118171	1
ENSG00000174151.14	CYB561D1	1	109494012	1_67	0	0.025521451857928	8.27908765986425	3.52409788913373e-06	1.12171778405137	2
ENSG00000181754.6	AMIGO1	1	109509517	1_67	0	0.0233942752932587	7.47566388933533	2.91688608547766e-06	-0.862950732372546	2
ENSG00000156097.12	GPR61	1	109539929	1_67	0	0.0345656919761385	11.0856995770834	6.39099482831819e-06	1.45194805194755	1
ENSG00000065135.10	GNAI3	1	109548825	1_67	0	0.0222989266173916	7.03325339531898	2.61577466090262e-06	-0.748299319728001	1
ENSG00000168765.16	GSTM4	1	109635226	1_67	0	0.0170844077566589	4.57908470826357	1.30478426719576e-06	0.0540540540540383	1
ENSG00000134184.12	GSTM1	1	109703649	1_67	0	0.0475786639968335	14.0554856621291	1.11536806316319e-05	1.56981341268691	3
ENSG00000213366.12	GSTM2	1	109668049	1_67	0	0.0656467929725458	17.0671363150215	1.86867715914144e-05	2.02310553260309	2
ENSG00000134201.10	GSTM5	1	109704237	1_67	0	0.0209264058386933	6.44748996486355	2.25032592767545e-06	0.890246712046241	2
ENSG00000134202.10	GSTM3	1	109704237	1_67	0	0.194666353567143	27.5300055403371	8.93834880367708e-05	-3.00140529453437	3
ENSG00000179902.12	C1orf194	1	109113798	1_67	0	0.0181880286769922	5.15535560321546	1.56388337560877e-06	0.318840579710136	1
ENSG00000168710.17	AHCYL1	1	109984850	1_68	0	0.0410277143502023	12.9964332325886	8.89327268272464e-06	1.51204819277101	1
ENSG00000143093.14	STRIP1	1	110034040	1_68	0	0.0608370842835353	16.6727949915782	1.69175281309063e-05	2.0080000000005	1
ENSG00000197106.6	SLC6A17	1	110150825	1_68	0	0.0165958511338821	4.63190333735374	1.28209180334664e-06	0.215086462849712	2
ENSG00000168679.17	SLC16A4	1	110392105	1_68	0	0.0228783183409492	7.58968974845077	2.89606448244734e-06	1.05223880596984	1
ENSG00000134248.13	LAMTOR5	1	110407817	1_68	0	0.0296433480771775	9.98276046080988	4.93557788266378e-06	1.31451612903278	1
ENSG00000143125.5	PROK1	1	110450835	1_68	0	0.0224460905367205	7.41374471054608	2.77548217871224e-06	-0.803571428571754	1
ENSG00000177301.14	KCNA2	1	110629119	1_68	0	0.0728905337148636	18.3718595149206	2.23349174471214e-05	-2.07500000000089	1
ENSG00000121931.15	LRIF1	1	110964484	1_68	0	0.0171881996322899	4.95468605898429	1.42038682884643e-06	-0.433734939759183	1
ENSG00000156171.14	DRAM2	1	111139496	1_68	0	0.0792364575323814	19.1589767431444	2.5319636524043e-05	2.64492753623102	1
ENSG00000134255.13	CEPT1	1	111139496	1_68	0	0.0952586860077281	20.9047070370623	3.32130514156322e-05	2.76510554155312	2
ENSG00000064886.13	CHI3L2	1	111195494	1_68	0	0.0305228587145315	10.2531701374032	5.21967515853047e-06	1.97727272727263	1
ENSG00000173947.13	PIFO	1	111346062	1_69	0	0.0161077283158781	4.59320207838227	1.23398520904162e-06	-0.0205761316872491	1
ENSG00000085465.12	OVGP1	1	111426672	1_69	0	0.0165392406056278	4.85526430363175	1.33933293062831e-06	0.349206349206502	1
ENSG00000121933.18	TMIGD3	1	111497300	1_69	0	0.0200230002895426	6.60611582725463	2.20615206100825e-06	0.782258064516264	1
ENSG00000197852.9	FAM212B	1	111755544	1_69	0	0.0160658446596279	4.57030611275408	1.22464146062103e-06	0.122760282696228	3
ENSG00000064703.11	DDX20	1	111759075	1_69	0	0.0269034381821367	9.28680948666707	4.16710484069964e-06	1.17391304347877	1
ENSG00000143079.14	CTTNBP2NL	1	112395875	1_69	0	0.0218237879249864	6.87467226267501	2.50231648538796e-06	-0.263910898935359	2
ENSG00000116489.12	CAPZA1	1	112620907	1_69	0	0.0171413092924526	6.74910323546624	1.92952392557699e-06	1.49645390070866	1
ENSG00000007341.18	ST7L	1	112611778	1_69	0	0.356633367789913	19.8920115385622	0.000118320714297134	4.00000000000057	1
ENSG00000155363.18	MOV10	1	112673015	1_69	0	0.0735978554534272	20.4077128709478	2.50506846908795e-05	3.35066495963753	2
ENSG00000081026.18	MAGI3	1	113886839	1_70	0	0.0795437871692022	17.7120050773897	2.34981730609556e-05	2.57317073170645	1
ENSG00000116793.15	PHTF1	1	113758270	1_70	0	0.0333553417765969	9.59197849794857	5.3362196426246e-06	1.68631179404285	2
ENSG00000081019.13	RSBN1	1	113776105	1_70	0	0.0307921348514569	8.85156115593284	4.54589897358777e-06	1.61718749999955	1
ENSG00000134262.12	AP4B1	1	113904943	1_70	0	0.039960300686666	11.2683998147594	7.51019305261032e-06	-1.72295623104986	2
ENSG00000163349.21	HIPK1	1	113929596	1_70	0	0.024701715091892	6.8143051322494	2.80742905625769e-06	-0.761194029850884	1
ENSG00000116774.11	OLFML3	1	113979663	1_70	0	0.029219730765027	8.36663626842946	4.07743648235267e-06	1.00760456273737	1
ENSG00000134200.3	TSHB	1	115053631	1_71	0	0.0219191572392384	5.62485079596584	2.05634019453993e-06	-0.637795275590776	1
ENSG00000197323.11	TRIM33	1	114498310	1_71	0	0.0196233141240618	4.6049737837647	1.50716091685515e-06	-0.159999999999989	1
ENSG00000116752.5	BCAS2	1	114581126	1_71	0	0.0214245822148358	5.41440322172895	1.93474201458051e-06	0.606741573033683	1
ENSG00000175984.14	DENND2C	1	114669904	1_71	0	0.0256448384842173	7.07364150761024	3.02554153740047e-06	0.86335403726704	1
ENSG00000213281.4	NRAS	1	114716978	1_71	0	0.029287399276926	8.30126916524123	4.05494912266548e-06	0.954022988505767	1
ENSG00000134198.9	TSPAN2	1	115089303	1_71	0	0.0333329351841916	9.49913146622481	5.28101695331298e-06	-1.23642172523984	1
ENSG00000173218.14	VANGL1	1	115641998	1_72	0	0.0129884915356994	5.27879012347738	1.14354488779491e-06	-0.446700507614025	1
ENSG00000163393.12	SLC22A15	1	115976190	1_72	0	0.0122353248334405	4.72998173479091	9.65239471311226e-07	-0.161971830985906	1
ENSG00000143061.17	IGSF3	1	116669972	1_72	0	0.0140587925160459	6.00653341094104	1.40841948338172e-06	0.623529411764586	1
ENSG00000134247.9	PTGFRN	1	116909755	1_72	0	0.0123653639046185	4.8270964597411	9.95526866377477e-07	-0.241457858769819	1
ENSG00000134256.12	CD101	1	116997764	1_72	0	0.0188651819979784	8.71232101541199	2.7412899508074e-06	-1.04393638650701	3
ENSG00000116830.11	TTF2	1	117060534	1_72	0	0.0128056892485336	5.14855591366791	1.09963485679956e-06	-0.37323943661986	1
ENSG00000134253.9	TRIM45	1	117119955	1_72	0	0.0171788135283253	7.85013444648278	2.24921186564389e-06	-0.909420289855478	1
ENSG00000198162.12	MAN1A2	1	117332841	1_72	0	0.0142559978991711	6.13459975657381	1.45862603602535e-06	0.890510948904913	1
ENSG00000183508.4	FAM46C	1	117605765	1_72	0	0.019241473253521	8.89422468448631	2.85434538714995e-06	-1.14898309580216	2
ENSG00000092607.13	TBX15	1	118974734	1_73	0	0.0272078553721927	10.2680103975808	4.65951501672114e-06	-1.25196850393639	1
ENSG00000116874.11	WARS2	1	119012523	1_73	0	0.014869145960367	4.69921729567957	1.16539099469521e-06	-0.247999999999962	1
ENSG00000203859.9	HSD3B2	1	119413721	1_73	0	0.016277743968236	5.53175086824444	1.50181670746285e-06	-0.479591836734613	1
ENSG00000143067.4	ZNF697	1	119637503	1_73	0	0.0221265020734741	8.35943080685884	3.08496027287932e-06	1.04707602747303	2
ENSG00000092621.11	PHGDH	1	119659675	1_73	0	0.0148175070061766	4.66722732969927	1.15343785808559e-06	-0.273514727367965	2
ENSG00000131791.7	PRKAB2	1	147171976	1_73	0	0.0150027365922902	4.78146736851529	1.19644237460957e-06	0.318095279714248	3
ENSG00000131778.18	CHD1L	1	147243149	1_73	0	0.0146970024245544	4.59213947039167	1.12565146572107e-06	0.104342232771641	2
ENSG00000162836.11	ACP6	1	147656613	1_73	0	0.0300614650634506	11.1903635568775	5.61066636276638e-06	-1.3327734832497	2
ENSG00000265107.2	GJA5	1	147773193	1_73	0	0.0177999446955786	6.35453314536871	1.88652431832454e-06	-0.722772277227683	1
ENSG00000188092.14	GPR89B	1	147928711	1_73	0	0.0279590792205389	10.5197813331165	4.90557232141953e-06	-1.31358024691337	1
ENSG00000163220.10	S100A9	1	153366838	1_75	0	0.0396420947226546	10.2286470712378	6.76293003456831e-06	1.35567010309303	1
ENSG00000143556.8	S100A7	1	153460515	1_75	0	0.0456032213530928	11.5317117086464	8.77100591472978e-06	1.46082949308754	1
ENSG00000197956.9	S100A6	1	153535924	1_75	0	0.0215182588187066	4.57590556566661	1.64226896429064e-06	-0.0190839694656631	1
ENSG00000196420.7	S100A5	1	153541765	1_75	0	0.0230272245931288	5.20103761257723	1.99752257821649e-06	-0.455830388692501	1
ENSG00000188015.9	S100A3	1	153549456	1_75	0	0.0290221311710397	7.33835457346527	3.5521238389297e-06	0.822581073810625	3
ENSG00000196154.11	S100A4	1	153549456	1_75	0	0.0285764765353657	7.19523661445156	3.42936621711025e-06	0.797356828193762	1
ENSG00000196754.10	S100A2	1	153567844	1_75	0	0.0265098606655738	6.50139739858232	2.87457910115485e-06	-0.778461538461844	1
ENSG00000189334.8	S100A14	1	153617113	1_75	0	0.0299602857436708	7.63252656537242	3.81394460771413e-06	0.636363636363584	1
ENSG00000189171.14	S100A13	1	153622972	1_75	0	0.0295764517550472	7.51348678212493	3.70636088069288e-06	1.17037986304394	2
ENSG00000143553.10	SNAPIN	1	153659467	1_75	0	0.0350688214910979	9.09099295055477	5.31731756024876e-06	1.21794871794858	1
ENSG00000143621.16	ILF2	1	153674846	1_75	0	0.0216939906098553	4.65090407237045	1.68281717353007e-06	-0.0971786833855613	1
ENSG00000169418.9	NPR1	1	153678582	1_75	0	0.0239743728289443	5.5730919502716	2.22845346207782e-06	1.00159106334493	2
ENSG00000143554.13	SLC27A3	1	153774305	1_75	0	0.0415151520326558	10.6577476428089	7.37958893401755e-06	-1.32307692307613	1
ENSG00000198837.9	DENND4B	1	153940147	1_75	0	0.0215072315140947	4.57118013222767	1.6397322980878e-06	-0.0885245901639265	1
ENSG00000160741.16	CRTC2	1	153959736	1_75	0	0.0219650973952927	4.76545509961625	1.74581258895484e-06	0.577777777777544	1
ENSG00000143570.17	SLC39A1	1	153968263	1_75	0	0.0248116383888471	5.88984965028445	2.43736043643837e-06	0.398373983739697	1
ENSG00000143578.15	CREB3L4	1	153968263	1_75	0	0.0248116383888471	5.88984965028445	2.43736043643837e-06	0.398373983739697	1
ENSG00000143545.8	RAB13	1	153985724	1_75	0	0.0231992753267554	5.26975090456336	2.03903467715836e-06	-0.786764705882129	1
ENSG00000143552.9	NUP210L	1	154155073	1_75	0	0.0215054549198725	4.57041888884923	1.63932380504496e-06	-0.171348314606647	1
ENSG00000143569.18	UBAP2L	1	154219953	1_75	0	0.0228625296837535	5.13479161910547	1.95797531250209e-06	-0.340116279070034	1
ENSG00000143575.14	HAX1	1	154266858	1_75	0	0.045100274367994	11.4284175748718	8.59657368145042e-06	1.47052155227898	2
ENSG00000143595.12	AQP10	1	154321199	1_75	0	0.0732679257835421	15.9719979032555	1.95179071166105e-05	2.02651929593759	2
ENSG00000143515.16	ATP8B2	1	154325898	1_75	0	0.268958727293308	28.6881377835527	0.000128690978979592	-3.60804020100516	1
ENSG00000160712.12	IL6R	1	154424940	1_75	0	0.0271434921037668	6.71964802418606	3.04209205071279e-06	0.679999999999978	1
ENSG00000169291.9	SHE	1	154502081	1_75	0	0.072855085507061	15.918661727739	1.93431202583919e-05	2.33670434332311	2
ENSG00000163239.12	TDRD10	1	154502081	1_75	0	0.0279807719902779	7.00057893156938	3.26703475631179e-06	1.34337349397617	1
ENSG00000160714.9	UBE2Q1	1	154559434	1_75	0	0.0263977137797438	6.46218478524716	2.84515409965091e-06	-0.781395348837055	1
ENSG00000160710.15	ADAR	1	154627302	1_75	0	0.024511459639756	5.77745034630092	2.36192172697182e-06	0.354838709677369	1
ENSG00000143603.18	KCNN3	1	154870871	1_76	0	0.0137837300221115	7.29053951539191	1.67604830788228e-06	1.3593750000006	1
ENSG00000163348.3	PYGO2	1	154981990	1_76	0	0.0328209120668456	14.2250020885756	7.78687297062619e-06	1.15645161290276	1
ENSG00000160691.18	SHC1	1	154974220	1_76	0	0.0373457970472251	15.6981799866273	9.77802498109302e-06	-1.46938775510213	1
ENSG00000163354.14	DCST2	1	155034523	1_76	0	0.0139906817411521	7.32048837437451	1.7082012614987e-06	1.43511450381687	1
ENSG00000163357.10	DCST1	1	155033974	1_76	0	0.0161794699977822	8.10253320484095	2.1864785245052e-06	0.964497041419768	1
ENSG00000143537.13	ADAM15	1	155121795	1_76	0	0.132914718315144	25.4414821045694	5.63995434636259e-05	-5.41600000000013	1
ENSG00000169242.11	EFNA1	1	155127376	1_76	0	0.0230914714283591	19.0094115928574	7.32116824835107e-06	-3.95416983215803	2
ENSG00000169241.17	SLC50A1	1	155135691	1_76	0	0.0150978719823008	16.4515677263513	4.14269665661396e-06	4.19845925562219	2
ENSG00000173171.14	MTX1	1	155203736	1_76	0	0.0107351491908241	5.6179558605414	1.0058807864032e-06	1.40594059405989	1
ENSG00000177628.15	GBA	1	155244216	1_76	0	0.012476894121434	7.3481042093321	1.52912117372617e-06	-1.25853658536658	1
ENSG00000160767.20	FAM189B	1	155254510	1_76	0	0.119305596811238	35.7556582970833	7.11484922946815e-05	5.67361111111063	1
ENSG00000116521.10	SCAMP3	1	155262283	1_76	0	0.0642321745214398	29.5858385469765	3.16954274715635e-05	5.44366197183029	1
ENSG00000143630.9	HCN3	1	155277916	1_76	0	0.0819619283436906	31.8288596716416	4.35104277343508e-05	-5.52142857142788	1
ENSG00000176444.18	CLK2	1	155278322	1_76	0	0.0737230574300259	30.7416978440734	3.77999558959776e-05	5.46808510638361	1
ENSG00000160753.15	RUSC1	1	155321640	1_76	0	0.0540195844491148	21.0875104032068	1.89992586194709e-05	-3.04362416107413	1
ENSG00000163374.19	YY1AP1	1	155689149	1_76	0	0.0264990819892169	17.2125614290364	7.60740324820234e-06	-4.10273972602604	1
ENSG00000116580.18	GON4L	1	155855602	1_76	0	0.0105822459988923	4.72556971803795	8.34050089917669e-07	0.546436285097154	1
ENSG00000132718.8	SYT11	1	155859720	1_76	0	0.0630260866694785	25.7755650410355	2.7094967997583e-05	-4.59558823529568	1
ENSG00000143622.10	RIT1	1	155911161	1_76	0	0.0194242543670131	13.5220065567838	4.38072109864382e-06	-3.59310036707464	2
ENSG00000163479.13	SSR2	1	156020665	1_76	0	0.0142167198488761	7.15943579436922	1.69761150432081e-06	-0.939285714285853	1
ENSG00000196189.12	SEMA4A	1	156182924	1_76	0	0.0267072336438737	13.8555040097539	6.17179283223187e-06	1.90697674418563	1
ENSG00000160785.13	SLC25A44	1	156193927	1_76	0	0.0238415200867079	12.5148372381737	4.97644550921157e-06	-1.61799639166182	3
ENSG00000242252.1	BGLAP	1	156240066	1_76	0	0.0105372923911132	4.60538721375851	8.09385253526153e-07	-0.213333333333267	1
ENSG00000160781.15	PAQR6	1	156247610	1_76	0	0.0114874006490654	5.46212618498005	1.04651053059054e-06	-0.659090909090908	1
ENSG00000198952.8	SMG5	1	156282500	1_76	0	0.0145858466155483	7.69309682251864	1.87151342214952e-06	0.933823529411544	1
ENSG00000163472.18	TMEM79	1	156282500	1_76	0	0.0145858466155483	7.69309682251864	1.87151342214952e-06	-0.933823529411544	1
ENSG00000198715.11	GLMP	1	156254032	1_76	0	0.0126922189708194	6.24316161377676	1.32160672268907e-06	0.516845746904683	2
ENSG00000163468.14	CCT3	1	156343491	1_76	0	0.0108448803931915	4.88552518224267	8.83682243263453e-07	0.326651927526114	2
ENSG00000160818.16	GPATCH4	1	156601451	1_77	0	0.0249882255402421	9.6984396376702	4.0420100581171e-06	1.14666666666701	1
ENSG00000132702.12	HAPLN2	1	156619658	1_77	0	0.0150004128480296	4.99663449637737	1.25008890198587e-06	-0.306122448979583	1
ENSG00000143320.8	CRABP2	1	156723226	1_77	0	0.0147103878230705	4.81709688468416	1.18186972922275e-06	0.268608414239581	1
ENSG00000143319.16	ISG20L2	1	156728554	1_77	0	0.0919608611214707	21.8650412218106	3.35361679072361e-05	2.60897435897464	1
ENSG00000143303.11	RRNAD1	1	156728106	1_77	0	0.190993553843737	28.9548038539421	9.22357837935977e-05	2.9867829857426	2
ENSG00000143314.12	MRPL24	1	156725712	1_77	0	0.0184279685719096	6.89039622497054	2.11778449691882e-06	0.694869845362876	2
ENSG00000198400.11	NTRK1	1	156815564	1_77	0	0.0558745614109995	17.170640636203	1.60015013208421e-05	2.15749862398407	2
ENSG00000027869.11	SH2D2A	1	156815979	1_77	0	0.024732664672916	9.60351692906593	3.96151515064562e-06	-1.50769230769222	1
ENSG00000187800.13	PEAR1	1	156893825	1_77	0	0.015621681270478	5.3698974847668	1.39911648284885e-06	-0.750000000000077	1
ENSG00000160838.13	LRRC71	1	156920880	1_77	0	0.157446348963062	27.0449383712016	7.10196775101608e-05	3.25294117647054	1
ENSG00000132694.18	ARHGEF11	1	157045172	1_77	0	0.0145361099820571	4.70752563740523	1.14130310737155e-06	-0.244959238661697	2
ENSG00000117036.11	ETV3	1	157138367	1_77	0	0.0148500165024383	4.90397092425673	1.21460461918859e-06	0.312871287128572	1
ENSG00000158473.6	CD1D	1	158180389	1_78	0	0.018107939455252	7.88871324630202	2.38251316516639e-06	-0.906735751295369	1
ENSG00000158488.15	CD1E	1	158353463	1_78	0	0.018265806865747	7.96864087783936	2.4276340586939e-06	-0.982107355865058	1
ENSG00000163564.14	PYHIN1	1	158930485	1_78	0	0.0211328967002099	9.31198882234581	3.28217385553219e-06	1.29251700680268	1
ENSG00000163565.18	IFI16	1	159000146	1_78	0	0.0943962464458188	23.2734532379698	3.66417036792474e-05	-2.4760000000004	1
ENSG00000163568.14	AIM2	1	159170586	1_78	0	0.0654233468397211	19.8074429198673	2.16133096745077e-05	2.6505102829455	2
ENSG00000162706.12	CADM3	1	159172360	1_78	0	0.283623787769857	34.1434142197281	0.000161513826048576	-3.56701030927808	1
ENSG00000213088.9	ACKR1	1	159203354	1_78	0	0.0153815846416128	6.3870813795066	1.63856485234001e-06	1.0490797546012	1
ENSG00000179639.10	FCER1A	1	159288755	1_78	0	0.0130401015512999	4.86891765637163	1.05894525549983e-06	-0.48255275919977	2
ENSG00000158716.8	DUSP23	1	159780839	1_78	0	0.013107913303865	4.91655608701724	1.07486683693667e-06	0.315789473684181	1
ENSG00000181036.13	FCRL6	1	159800388	1_78	0	0.0818203478533954	21.9171030423634	2.99091848302097e-05	-2.21751412429446	1
ENSG00000158714.10	SLAMF8	1	159831365	1_78	0	0.0749755601233388	21.091843873948	2.63751156409304e-05	-2.11188811188839	1
ENSG00000188004.9	C1orf204	1	159839478	1_78	0	0.0126941595944999	4.62185706241653	9.78544476429473e-07	0.108487921096728	2
ENSG00000243284.1	VSIG8	1	159856126	1_78	0	0.0128748621304554	4.75172183518788	1.02036065030469e-06	0.148705771720567	2
ENSG00000213085.9	CFAP45	1	159899758	1_78	0	0.0139316520753826	5.47670466837525	1.27257107526106e-06	0.463302752293472	1
ENSG00000158710.14	TAGLN2	1	159922127	1_78	0	0.0128410183934059	4.7275389758528	1.01249920683939e-06	0.196969696969657	1
ENSG00000085552.16	IGSF9	1	159945134	1_79	0	0.0133392062058832	16.530858955093	3.6777780136157e-06	1.7461139896378	1
ENSG00000143315.6	PIGM	1	160031560	1_79	0	0.00371293464249933	4.76963244096079	2.9536723855483e-07	0.223650385604163	1
ENSG00000162728.4	KCNJ9	1	160082306	1_79	0	0.0070550310248565	10.2747569708419	1.20901194526328e-06	1.16489361702121	1
ENSG00000162729.13	IGSF8	1	160099056	1_79	0	0.0074003954215921	10.8239274330427	1.33597983586794e-06	1.20398225221559	2
ENSG00000018625.14	ATP1A2	1	160131110	1_79	0	0.00506280281831373	7.47416638124686	6.31122815009462e-07	-0.883333333333411	1
ENSG00000132681.16	ATP1A4	1	160144553	1_79	0	0.00370618722857452	4.735594359779	2.92726442882774e-07	0.183045890764224	2
ENSG00000132716.18	DCAF8	1	160262886	1_79	0	0.00807527400866648	11.4681819918684	1.54458548569128e-06	-1.32000000000015	1
ENSG00000162735.18	PEX19	1	160287649	1_79	0	0.00890636663458766	12.6391849578755	1.87749912766157e-06	1.42899408284072	1
ENSG00000122218.14	COPA	1	160343943	1_79	0	0.00475188686369954	6.82960893481671	5.41280067074079e-07	0.758064516129034	1
ENSG00000162736.15	NCSTN	1	160342835	1_79	0	0.00953039793025468	13.211275874534	2.09998359241927e-06	-1.44483985765127	1
ENSG00000171786.5	NHLH1	1	160367549	1_79	0	0.00937422142617173	12.7936057896875	2.00026841756064e-06	1.34444444444389	1
ENSG00000162738.5	VANGL2	1	160410508	1_79	0	0.00591161029306209	8.74012952118643	8.61754918360517e-07	-0.920318725099144	1
ENSG00000066294.14	CD84	1	160578605	1_79	0	0.00368829280503191	4.77207243100293	2.9355705609619e-07	0.274715748487125	2
ENSG00000117090.14	SLAMF1	1	160647238	1_79	0	0.0036207192131501	4.57359171528669	2.76192794780303e-07	0.118421052631666	1
ENSG00000117091.9	CD48	1	160711718	1_79	0	0.00450713321461904	6.37654731384408	4.79342665457186e-07	0.433260393873145	1
ENSG00000122223.12	CD244	1	160862395	1_79	0	0.00429160749433211	5.87979001371236	4.20864134095219e-07	-0.579710144927348	1
ENSG00000215845.10	TSTD1	1	161038745	1_79	0	0.0068907996666201	10.8146808831475	1.24292075027429e-06	1.36994527099664	3
ENSG00000158773.14	USF1	1	161081344	1_79	0	0.00462857829784569	8.07437985532166	6.23328374783666e-07	1.70469798657673	1
ENSG00000162755.13	KLHDC9	1	161098329	1_79	0	0.0164166864949753	21.8574810037769	5.98474595474896e-06	-3.07241379310187	1
ENSG00000143256.4	PFDN2	1	161117821	1_79	0	0.00773321619254208	11.6171843985394	1.49837714532969e-06	-1.20559440559393	1
ENSG00000158793.13	NIT1	1	161118210	1_79	0	0.0134985116881522	17.1750883313285	3.86674000676292e-06	-1.86486486486558	1
ENSG00000143222.11	UFC1	1	161158854	1_79	0	0.00607087961466457	9.53270971522685	9.6522396188411e-07	1.16387337057811	1
ENSG00000143224.17	PPOX	1	161165947	1_79	0	0.0135825813185363	20.6849536697703	4.68594268041782e-06	3.17928586903439	2
ENSG00000158850.14	B4GALT3	1	161177981	1_79	0	0.0124815128982261	15.7310140266258	3.27479451065773e-06	-1.76876767828949	2
ENSG00000158864.12	NDUFS2	1	161196933	1_79	0	0.0197673754162159	19.8442145463565	6.5424894303878e-06	-1.88656204130724	3
ENSG00000158869.10	FCER1G	1	161215085	1_79	0	0.0107168200879407	17.613159235814	3.14820719366329e-06	2.76942207745364	2
ENSG00000158874.11	APOA2	1	161223893	1_79	0	0.00362184937065713	5.32713799651152	3.21798812483429e-07	-1.16406250000007	1
ENSG00000248485.1	PCP4L1	1	161259053	1_79	0	0.00811844978687437	10.7217073264549	1.45176780958666e-06	0.662193712374204	2
ENSG00000158887.15	MPZ	1	161310092	1_79	0	0.00584162478937289	8.83619417599143	8.60912502996879e-07	-0.934782608695683	1
ENSG00000143252.14	SDHC	1	161317093	1_79	0	0.0100863016020931	14.2071885839678	2.39001265866727e-06	-2.14432989690745	1
ENSG00000173110.7	HSPA6	1	161524102	1_79	0	0.0111485682025618	28.0370169132821	5.21327943783218e-06	4.09420289855117	1
ENSG00000203747.10	FCGR3A	1	161550682	1_79	0	0.00389423752821572	5.3346751267842	3.4648985238691e-07	1.35479186438124	2
ENSG00000132185.16	FCRLA	1	161707945	1_79	0	0.0173790039970608	19.1173108360648	5.54130162338049e-06	2.32820512820576	1
ENSG00000162746.14	FCRLB	1	161721796	1_79	0	0.00492190677227722	7.89376125868761	6.48003685939492e-07	1.56117886131327	2
ENSG00000081721.11	DUSP12	1	161749589	1_79	0	0.00402470495461815	5.30137412319808	3.55862813348229e-07	-0.220183486238586	1
ENSG00000118217.5	ATF6	1	161766683	1_79	0	0.00374180656522793	4.8454000962047	3.02392546177007e-07	-0.261682242990846	1
ENSG00000239887.4	C1orf226	1	162083718	1_79	0	0.00618248346919847	9.31219675773491	9.60229873352897e-07	-1.03030303030283	1
ENSG00000198574.5	SH2D1B	1	162412043	1_80	0	0.0133396937610913	5.88121518002079	1.30849791424786e-06	0.597009780163195	2
ENSG00000117143.13	UAP1	1	162561114	1_80	0	0.0178858259648563	8.57866168690763	2.55910819326201e-06	-1.00858815557851	2
ENSG00000162733.16	DDR2	1	162631124	1_80	0	0.0131053378685919	5.71833707776878	1.24990809164328e-06	-0.515254237287878	1
ENSG00000132196.13	HSD17B7	1	162790775	1_80	0	0.0125999765362943	5.35701892189114	1.12577868673071e-06	0.46760189312875	2
ENSG00000185860.13	CCDC190	1	162869417	1_80	0	0.0117201271051871	4.69210593780167	9.17191953934298e-07	0.178571428571406	1
ENSG00000117152.13	RGS4	1	163044890	1_80	0	0.0116308219045197	4.62186022969332	8.96576433096144e-07	0.0749999999999971	1
ENSG00000143228.12	NUF2	1	163266468	1_80	0	0.0510014466854268	18.2811195232585	1.55505369300563e-05	2.20043409818947	2
ENSG00000185630.18	PBX1	1	164553791	1_80	0	0.0116522221863428	4.63874198474815	9.0150695117171e-07	0.137931034482745	1
ENSG00000162763.3	LRRC52	1	165544180	1_81	0	0.0248569653379899	4.97446193483249	2.06231178826962e-06	-0.336585365853456	1
ENSG00000162761.14	LMX1A	1	165356504	1_81	0	0.0256912657963175	5.27933502288284	2.26216787532216e-06	0.420961800330088	2
ENSG00000143198.12	MGST3	1	165664399	1_81	0	0.0821958875184557	16.1254354265245	2.210658432718e-05	1.95588235294082	1
ENSG00000143149.12	ALDH9A1	1	165698175	1_81	0	0.0307491105356059	6.94091386080687	3.55966655309755e-06	0.762097658662339	2
ENSG00000188859.6	FAM78B	1	166172580	1_81	0	0.0526553169350189	11.9405318073141	1.04863900242974e-05	-1.86619718309867	1
ENSG00000143195.12	ILDR2	1	166974886	1_82	0	0.0287664669697808	15.1681866356393	7.2774678493852e-06	1.98351108058772	2
ENSG00000143157.11	POGK	1	166838846	1_82	0	0.0216752750590616	12.5792421510373	4.54756798469362e-06	-1.5452140575291	2
ENSG00000152382.5	TADA1	1	166876513	1_82	0	0.0171711732092344	10.4571419918009	2.99483623955121e-06	-1.31845238095285	1
ENSG00000198842.9	DUSP27	1	167094253	1_82	0	0.0188470336791582	11.2849541799767	3.5473407858595e-06	1.5562324692758	2
ENSG00000143190.21	POU2F1	1	167221225	1_82	0	0.0543096191214713	21.1092734436608	1.91209800466369e-05	2.15756302521126	1
ENSG00000198821.10	CD247	1	167546035	1_82	0	0.077061610148889	24.4026332182893	3.13642478388535e-05	-2.32544378698299	1
ENSG00000143162.7	CREG1	1	167548592	1_82	0	0.010561067570018	6.0012956329176	1.05709239433088e-06	-0.563523318892349	4
ENSG00000198771.10	RCSD1	1	167630073	1_82	0	0.00951754542837024	5.04483615117433	8.00814871449308e-07	-0.322649790632486	2
ENSG00000197965.11	MPZL1	1	167705500	1_82	0	0.00925170105255602	4.78761762991833	7.38756226394769e-07	0.242827408555816	2
ENSG00000143199.17	ADCY10	1	167918686	1_82	0	0.0391549702476952	18.0681141866934	1.17993974583775e-05	1.95833333333311	1
ENSG00000143164.15	DCAF6	1	167875985	1_82	0	0.0111991044943814	6.53370650755616	1.22040232022518e-06	-0.811594202898376	1
ENSG00000143158.10	MPC2	1	167936749	1_82	0	0.00903667868309244	4.57057159461966	6.88873474300704e-07	0.0137614678899001	1
ENSG00000143147.14	GPR161	1	168137545	1_82	0	0.0113299688825782	6.6473241895237	1.25613316576401e-06	0.785361136698184	2
ENSG00000143155.12	TIPRL	1	168178654	1_82	0	0.0094123167867578	4.94291467822555	7.75960751895089e-07	0.267146321452171	2
ENSG00000143178.12	TBX19	1	168289142	1_82	0	0.00962015511301606	5.14658561534057	8.25774336974723e-07	0.41538461538462	1
ENSG00000143185.3	XCL2	1	168544200	1_82	0	0.0506307379166309	20.4276551294626	1.72501501594666e-05	-1.98809523809542	1
ENSG00000143196.4	DPT	1	168728935	1_82	0	0.0308187188079243	16.0032719897897	8.22590088663642e-06	-1.89990496320065	2
ENSG00000143153.12	ATP1B1	1	169119441	1_83	0	0.0199674086086353	6.28049433070679	2.09158557908901e-06	0.653513752249311	2
ENSG00000143156.13	NME7	1	169330256	1_83	0	0.0168847851985164	4.75745089922909	1.33976910996167e-06	-0.457119353835896	3
ENSG00000117475.13	BLZF1	1	169368400	1_83	0	0.0172514651941784	4.94401952920452	1.42254583830762e-06	0.500000000000095	1
ENSG00000117477.12	CCDC181	1	169447020	1_83	0	0.0191579931835129	6.03362963405571	1.92791893191922e-06	-0.726520789730511	3
ENSG00000198734.10	F5	1	169579654	1_83	0	0.0324733448943335	10.9636644941631	5.93803656661802e-06	1.50393700787365	1
ENSG00000007908.15	SELE	1	169764425	1_83	0	0.0340662386023114	11.4407016284019	6.50035311057911e-06	1.89592123769251	1
ENSG00000000457.13	SCYL3	1	169891332	1_83	0	0.0174171855066246	5.03214076473838	1.46180978359318e-06	-0.793599176662158	3
ENSG00000075945.12	KIFAP3	1	170081461	1_83	0	0.0168957403716462	4.90823827600679	1.38312990299026e-06	0.5270444458917	2
ENSG00000120370.12	GORAB	1	170532026	1_83	0	0.0259669078910212	8.65099911180516	3.74668007241107e-06	1.13750000000038	1
ENSG00000007933.12	FMO3	1	171090963	1_85	0	0.00487604602449077	4.94371467777021	4.02051141664161e-07	0.374380050909689	2
ENSG00000094963.13	FMO2	1	171187344	1_85	0	0.0060693966537243	6.93103273112092	7.01622610622928e-07	0.770034843205413	1
ENSG00000010932.16	FMO1	1	171248552	1_85	0	0.0111580048733706	12.6116854878148	2.3470361781686e-06	1.49341704239942	2
ENSG00000076258.9	FMO4	1	171314054	1_85	0	0.0071922956661723	8.29888488431792	9.95514014836342e-07	-0.821401291511804	2
ENSG00000117523.15	PRRC2C	1	171493432	1_85	0	0.00696126031160949	8.21958544484872	9.54328501010865e-07	-0.945812807881425	1
ENSG00000117533.14	VAMP4	1	171742190	1_85	0	0.00586501669374162	6.53420548018848	6.39178481605874e-07	-0.709821420789729	2
ENSG00000010165.19	METTL13	1	171781437	1_85	0	0.00526374843352873	5.60327995919743	4.91923480291682e-07	-0.580071730701518	2
ENSG00000197959.13	DNM3	1	171841377	1_85	0	0.008755696037693	10.4832556614705	1.5309004796314e-06	1.1962421711903	1
ENSG00000135845.9	PIGC	1	172444386	1_85	0	0.00469736226830952	4.57548719560593	3.5846891792072e-07	0.00799999999999749	1
ENSG00000094975.13	SUCO	1	172532503	1_85	0	0.00689383807581279	7.51699756182129	8.64302149998758e-07	-0.694444444444592	1
ENSG00000117560.7	FASLG	1	172658079	1_85	0	0.00537701283296643	5.60958954129481	5.03074452544598e-07	0.112200672559021	2
ENSG00000120337.8	TNFSF18	1	172801624	1_85	0	0.0100360574125574	12.2740365686116	2.05452133506371e-06	-1.94581361806426	3
ENSG00000117593.9	DARS2	1	173823772	1_85	0	0.00479596700662344	4.80875674860865	3.8465297978893e-07	-0.557971014492583	1
ENSG00000117601.13	SERPINC1	1	173916899	1_85	0	0.00474777242244773	4.69198555249481	3.71540931211669e-07	0.28924467901117	2
ENSG00000152061.23	RABGAP1L	1	174159002	1_85	0	0.00723482666759256	8.37675737338265	1.01079753211304e-06	0.943074521146453	2
ENSG00000120333.4	MRPS14	1	175023749	1_85	0	0.00538329319924946	5.85974632679817	5.26122597034201e-07	0.594470046083313	1
ENSG00000120332.15	TNN	1	175068086	1_85	0	0.0047133631168842	4.60491025281283	3.62003004522739e-07	0.126884231636103	2
ENSG00000152092.15	ASTN1	1	177165470	1_86	0	0.026270952206249	7.00726756900062	3.07032692432266e-06	-0.824675324675102	1
ENSG00000235750.9	KIAA0040	1	175184769	1_86	0	0.0369216478689521	10.1580776735084	6.25536579359777e-06	1.20594114885309	2
ENSG00000143207.19	RFWD2	1	176207223	1_86	0	0.0300759147715645	8.25786581269032	4.14234982366513e-06	1.18518518518551	1
ENSG00000120341.18	SEC16B	1	177967390	1_87	0	0.0232872312596206	5.71593681298301	2.22006341927238e-06	-0.495650701468308	2
ENSG00000116191.17	RALGPS2	1	178695216	1_87	0	0.0904220510912698	18.3731746652896	2.77088603214577e-05	2.18110236220491	1
ENSG00000116194.12	ANGPTL1	1	178869250	1_87	0	0.0394133360531428	10.5861974736303	6.95894321852532e-06	1.41573033707797	1
ENSG00000116199.11	FAM20B	1	179025509	1_89	0	0.107067783392128	21.7615406235164	3.88605153319487e-05	2.85406121514606	2
ENSG00000186283.13	TOR3A	1	179079774	1_89	0	0.0204606951353828	6.30220035021521	2.15066464379232e-06	-1.31993219018545	3
ENSG00000143322.19	ABL2	1	179189646	1_89	0	0.021931974965328	6.94231209031004	2.5394635316339e-06	0.61467889908251	1
ENSG00000057252.12	SOAT1	1	179294221	1_89	0	0.0203805894242662	6.26609762083159	2.12997252868789e-06	-0.852112676056192	1
ENSG00000162782.15	TDRD5	1	179592019	1_89	0	0.0194821149332945	5.85053765557349	1.90104319808279e-06	0.287769784172676	1
ENSG00000169905.12	TOR1AIP2	1	179878267	1_89	0	0.0172626858541455	4.73681194090018	1.36381234027595e-06	-0.0680272108843647	1
ENSG00000135837.15	CEP350	1	179954679	1_89	0	0.0173390989870243	4.77747644128713	1.38160910191728e-06	-0.244457444315962	2
ENSG00000116260.16	QSOX1	1	180154677	1_89	0	0.0196232733986939	5.91711846824671	1.93660845997742e-06	-0.649999999999737	1
ENSG00000121454.5	LHX4	1	180228613	1_89	0	0.0172251000465647	4.71675417772919	1.35508051781172e-06	0.170266684346097	4
ENSG00000230124.6	ACBD6	1	180511523	1_89	0	0.0177953487163542	5.01657702955217	1.48892935942981e-06	-0.343750000000117	1
ENSG00000153029.14	MR1	1	181052721	1_89	0	0.0233079946923714	7.50373942813897	2.91704252654404e-06	0.898550724638	1
ENSG00000198216.10	CACNA1E	1	181412848	1_90	0	0.0171329362565247	4.60247377801927	1.31517403908018e-06	-0.0886699507388486	1
ENSG00000135821.17	GLUL	1	182392343	1_90	0	0.0432282128084196	13.1597973222036	9.48804174925176e-06	-1.66442953020136	1
ENSG00000203730.2	TEDDM1	1	182400603	1_90	0	0.0186166235831585	5.36712453449674	1.66648993749955e-06	-0.565789473684174	1
ENSG00000135828.11	RNASEL	1	182569447	1_90	0	0.0235698983986146	7.54194430869479	2.96483915279193e-06	-0.968500709659051	3
ENSG00000143333.6	RGS16	1	182604092	1_90	0	0.0188030805744149	5.45889996601335	1.71196250493887e-06	0.461928934009928	1
ENSG00000135862.5	LAMC1	1	183023026	1_91	0	0.01915855933911	5.35975500370571	1.71264713513998e-06	0.282258064516238	1
ENSG00000058085.14	LAMC2	1	183186170	1_91	0	0.017586694975162	4.57142604469538	1.3408989017057e-06	-0.153846153846105	1
ENSG00000157064.10	NMNAT2	1	183418808	1_91	0	0.0235848467979819	7.27614576791735	2.8621642713297e-06	1.11229946524056	1
ENSG00000116698.21	SMG7	1	183471970	1_91	0	0.0297982663466047	9.43682515152948	4.69004502112537e-06	1.37572805947631	2
ENSG00000116701.14	NCF2	1	183591057	1_91	0	0.0646106957350811	16.6433385905555	1.79351482844424e-05	1.97424892703838	1
ENSG00000143344.15	RGL1	1	183636108	1_91	0	0.0481196758631078	13.8864850679946	1.11448731649313e-05	2.21899736147784	1
ENSG00000198756.10	COLGALT2	1	184037985	1_91	0	0.0189206726655627	5.24466725013546	1.65506333338242e-06	-0.414814814814851	1
ENSG00000198860.11	TSEN15	1	184051811	1_91	0	0.0193580536813965	5.45518641279943	1.76129211636667e-06	-0.465648854961645	1
ENSG00000116667.12	C1orf21	1	184606961	1_91	0	0.154774855379808	24.9903577068629	6.45108827988288e-05	-2.52671755725172	1
ENSG00000116406.18	EDEM3	1	184736303	1_92	0	0.03119531439227	9.70133122944238	5.0475520410628e-06	1.04838709677434	1
ENSG00000135842.16	FAM129A	1	184901717	1_92	0	0.0189254599399535	5.08749801235368	1.60587153839239e-06	-0.408856219067248	2
ENSG00000121486.11	TRMT1L	1	185156912	1_92	0	0.0194534465082671	5.34095737959376	1.7329090629428e-06	-0.328467153284864	1
ENSG00000116668.12	SWT1	1	185156912	1_92	0	0.0194534465082671	5.34095737959376	1.7329090629428e-06	0.328467153284864	1
ENSG00000116679.15	IVNS1ABP	1	185317057	1_92	0	0.0182181716321949	4.73671865546394	1.43927070131363e-06	0.185185185185235	1
ENSG00000047410.13	TPR	1	186376034	1_92	0	0.0364486513505452	11.1437407655212	6.77442703776606e-06	-1.7692307692308	1
ENSG00000157181.15	C1orf27	1	186376310	1_92	0	0.0377558330707692	11.4707406430517	7.22329951327031e-06	1.31850789096149	1
ENSG00000262180.1	OCLM	1	186400270	1_92	0	0.0532606482671926	14.6744659513442	1.30355349591113e-05	-2.06936416185019	1
ENSG00000116703.13	PDC	1	186466092	1_92	0	0.0273158450899188	8.47297777273395	3.86020895458955e-06	1.27868852459026	1
ENSG00000090104.11	RGS1	1	192575665	1_96	0	0.0314816023248896	10.1255752794963	5.3166324909491e-06	-1.24828090953132	2
ENSG00000127074.14	RGS13	1	192636377	1_96	0	0.0172697192031063	4.58411070193999	1.32038468599927e-06	-0.0725806451613052	1
ENSG00000116741.7	RGS2	1	192808677	1_96	0	0.031225661122639	10.0499972665557	5.23404788313152e-06	-1.10000000000039	1
ENSG00000116750.13	UCHL5	1	193058704	1_96	0	0.0177562128858924	4.83984844925875	1.43331686709633e-06	0.280936454849408	1
ENSG00000023572.8	GLRX2	1	193105954	1_96	0	0.0230917640932476	7.2612880815335	2.79660342231736e-06	0.891439356850158	2
ENSG00000134371.10	CDC73	1	193121735	1_96	0	0.017475952087848	4.69338480316487	1.3680032014601e-06	-0.0902255639097607	1
ENSG00000162687.16	KCNT2	1	196606472	1_98	0	0.0296100763273498	10.3115045842697	5.09239017612694e-06	1.46093749999972	1
ENSG00000000971.15	CFH	1	196651341	1_98	0	0.0186832860532435	6.06164976261828	1.88887930466122e-06	0.713131347411892	2
ENSG00000177888.7	ZBTB41	1	197200897	1_98	0	0.0159005593984705	4.57717754601546	1.21386466046941e-06	0.149253731343276	1
ENSG00000213047.12	DENND1B	1	197774968	1_99	0	0.0165845015896755	12.3358707967679	3.41218321195238e-06	2.62698412698428	1
ENSG00000151414.14	NEK7	1	198156916	1_99	0	0.0140280054791329	4.58923114779682	1.07373216949316e-06	-0.243362831858372	1
ENSG00000081237.18	PTPRC	1	198638643	1_99	0	0.0273016516616409	10.1893980392426	4.63978177542586e-06	1.18599562363175	1
ENSG00000081248.10	CACNA1S	1	201113217	1_101	0	0.0167358041652091	10.7048205880016	2.98803777681494e-06	-0.977900552486496	1
ENSG00000118197.13	DDX59	1	200667218	1_101	0	0.00835620559022854	5.47605704194492	7.63197932957128e-07	-0.99430932588274	2
ENSG00000116852.14	KIF21B	1	201012797	1_101	0	0.00822048022788213	48.6582800109572	6.67135495026145e-06	7.26717557252079	1
ENSG00000232237.3	ASCL5	1	201116393	1_101	0	0.00922383979290187	6.12784078001144	9.42712637911109e-07	-0.874015748031517	1
ENSG00000116857.16	TMEM9	1	201151602	1_101	0	0.0159808258828854	10.1149684082042	2.69602463336054e-06	-0.881361123112314	3
ENSG00000163395.16	IGFN1	1	201190333	1_101	0	0.00877092080879738	5.92492385432885	8.6673846130515e-07	0.751879699248066	1
ENSG00000081277.12	PKP1	1	201282928	1_101	0	0.00849481935064322	5.02748620281536	7.12303602261083e-07	-0.431718061674128	1
ENSG00000174307.6	PHLDA3	1	201468871	1_101	0	0.00872640554648707	5.16364817204936	7.5154007119568e-07	0.325203252032459	1
ENSG00000159173.18	TNNI1	1	201661333	1_102	0	0.0326213701467577	10.4948310050245	5.71002162954406e-06	-1.22627737226291	1
ENSG00000198700.9	IPO9	1	201828710	1_102	0	0.0256348695917714	8.26565842556823	3.53401730956466e-06	1.13266206508058	2
ENSG00000198892.6	SHISA4	1	201888432	1_102	0	0.0185160780214465	5.2655973761775	1.62613559462326e-06	0.444444444444435	1
ENSG00000163431.12	LMOD1	1	201900129	1_102	0	0.0374436892867087	11.7731800969623	7.35245755236452e-06	-1.5638552941026	2
ENSG00000134375.10	TIMM17A	1	201955775	1_102	0	0.0405984865568324	12.5245121758309	8.48068180865211e-06	-1.37752297993327	2
ENSG00000176393.10	RNPEP	1	201977433	1_102	0	0.0289709595694895	9.39639350563561	4.54029615142157e-06	-1.10616484282336	2
ENSG00000170075.8	GPR37L1	1	202113933	1_102	0	0.019145985495202	5.57372242688383	1.77984903746685e-06	-0.511309721975537	2
ENSG00000143862.7	ARL8A	1	202144707	1_102	0	0.0172287691991552	4.60216123011613	1.32244064331056e-06	-0.109375000000028	1
ENSG00000143851.15	PTPN7	1	202161992	1_102	0	0.0440765671052041	13.2890086042996	9.76923260852021e-06	1.53276955602519	1
ENSG00000133067.17	LGR6	1	202194388	1_102	0	0.0298485729564074	9.67246423149035	4.8152718495235e-06	1.16265060240936	1
ENSG00000077157.21	PPP1R12B	1	202348568	1_102	0	0.0354086722124011	11.2547350515438	6.64668386139293e-06	1.45517308096074	2
ENSG00000117139.16	KDM5B	1	202808087	1_102	0	0.0171694176277561	4.57039801648044	1.30878917007223e-06	0.00879765395894301	1
ENSG00000183155.4	RABIF	1	202864723	1_102	0	0.0624440880440132	16.5432304377875	1.72294634152743e-05	1.8055187467339	2
ENSG00000117153.15	KLHL12	1	202928138	1_102	0	0.0231521336964308	7.32528155051284	2.82862547861753e-06	0.809523809523941	1
ENSG00000159346.12	ADIPOR1	1	202958751	1_102	0	0.0409196195327695	12.5977314382909	8.59773466702591e-06	1.42885375494046	1
ENSG00000143847.15	PPFIA4	1	203027461	1_102	0	0.0172856453119566	4.63249843263148	1.33555255957874e-06	-0.132364096449046	2
ENSG00000133048.12	CHI3L1	1	203186284	1_102	0	0.276763186085871	31.0612836534532	0.000143379752620156	-3.08720648070016	3
ENSG00000133063.15	CHIT1	1	203274075	1_102	0	0.0228530301191997	7.20529631568815	2.74634911220008e-06	0.743169398906888	1
ENSG00000159388.5	BTG2	1	203305808	1_102	0	0.0172057823888468	4.58987183392201	1.31714955663491e-06	-0.0280898876404585	1
ENSG00000122176.10	FMOD	1	203352044	1_102	0	0.0187720400914815	5.39203707783427	1.68820214820387e-06	-0.49110320284683	1
ENSG00000174567.7	GOLT1A	1	204214495	1_103	0	0.0624569175103361	14.0216218503006	1.46062558044157e-05	-2.08910891089086	1
ENSG00000188783.5	PRELP	1	203478100	1_103	0	0.0241926789394785	5.20781711963978	2.10135676486423e-06	-0.421965317919213	1
ENSG00000188770.9	OPTC	1	203534139	1_103	0	0.0259930129008351	5.87062634944459	2.54507841348126e-06	-0.607594936708653	1
ENSG00000058668.14	ATP2B4	1	203627152	1_103	0	0.0227456255033817	4.63865687795017	1.75974702177461e-06	-0.0952908050089402	2
ENSG00000122188.12	LAX1	1	203764731	1_103	0	0.0226299883107871	4.59163827653387	1.73305403081082e-06	0.205875366480546	2
ENSG00000058673.16	ZC3H11A	1	203795675	1_103	0	0.0290033005291124	6.88352091933874	3.32980012212108e-06	0.837988826815393	1
ENSG00000257315.2	ZBED6	1	203759089	1_103	0	0.0761728658417273	15.8897250856958	2.01872324701809e-05	-1.79545454545494	1
ENSG00000182004.12	SNRPE	1	203861428	1_103	0	0.0348528667342027	8.58483469410448	4.99034473920949e-06	1.08270524713753	2
ENSG00000143842.14	SOX13	1	204072756	1_103	0	0.0256012691172615	5.73035242743437	2.44682513520523e-06	0.480446927374411	1
ENSG00000143845.14	ETNK2	1	204151824	1_103	0	0.0236203839294417	4.98686371311058	1.96460188981225e-06	0.441988950276124	1
ENSG00000158615.8	PPP1R15B	1	204412110	1_103	0	0.0243021659011757	5.24951122488951	2.12776644407407e-06	-0.594117647058774	1
ENSG00000133056.13	PIK3C2B	1	204495022	1_103	0	0.050766804708152	12.0829318096221	1.02308627763398e-05	1.48550724637761	1
ENSG00000198625.12	MDM4	1	204525308	1_103	0	0.0278157289713669	6.49694349605738	3.01411377201356e-06	0.862903225806853	1
ENSG00000170382.11	LRRN2	1	204619973	1_103	0	0.0230829421855222	4.77446630270905	1.83812948666806e-06	-0.126666666666696	1
ENSG00000163531.15	NFASC	1	204828864	1_104	0	0.0176616785347953	4.92421586809699	1.45053818066726e-06	-0.367441860465087	1
ENSG00000184144.11	CNTN2	1	204977540	1_104	0	0.0169995577322868	4.57250534511291	1.2964385909141e-06	-0.0865800865800698	1
ENSG00000174529.7	TMEM81	1	205084986	1_104	0	0.0185084112781216	5.3553866200401	1.65317974743652e-06	-0.669354838709725	1
ENSG00000133059.16	DSTYK	1	205210869	1_104	0	0.0186821263344359	5.44142390225689	1.69550459131015e-06	0.695076255115924	2
ENSG00000133069.15	TMCC2	1	205228229	1_104	0	0.0182774659793447	5.23977053853972	1.59730686588276e-06	0.402862985685019	1
ENSG00000163545.8	NUAK2	1	205321732	1_104	0	0.0191050030645591	5.64760053577062	1.79958012481117e-06	-0.49063670411984	1
ENSG00000162873.14	KLHDC8A	1	205354897	1_104	0	0.0975941952252092	20.8558561005095	3.39478374812281e-05	-2.29605263157866	1
ENSG00000117266.15	CDK18	1	205505034	1_104	0	0.0307993411949401	10.0562209930312	5.16578517097399e-06	-1.13649337883191	2
ENSG00000174514.12	MFSD4A	1	205553598	1_104	0	0.027711244725147	9.0787709026686	4.19607455822328e-06	0.819999999999981	1
ENSG00000158711.13	ELK4	1	205631216	1_104	0	0.017004471444197	4.57516309170566	1.29756709217361e-06	-0.122304735994402	2
ENSG00000158715.5	SLC45A3	1	205680045	1_104	0	0.0207251347356306	6.39764555958493	2.21145264461542e-06	-0.861520020135853	2
ENSG00000069275.12	NUCKS1	1	205749340	1_104	0	0.18851766088344	27.2452415225572	8.56648798645172e-05	-3.41352510906023	2
ENSG00000117280.12	RAB29	1	205775418	1_104	0	0.0761228695362816	18.4996241193024	2.34875739830863e-05	2.38194444444393	1
ENSG00000133065.10	SLC41A1	1	205813381	1_104	0	0.0457584485022398	13.7304661123385	1.0478923670517e-05	2.38781116359407	2
ENSG00000162877.12	PM20D1	1	205805769	1_104	0	0.088341113237411	19.9072327648537	2.93314726207689e-05	-2.81860477463927	2
ENSG00000263528.7	IKBKE	1	206470213	1_105	0	0.0547285864760163	21.452777928669	1.95820373270833e-05	2.16292340112272	2
ENSG00000266094.7	RASSF5	1	206507103	1_105	0	0.0233742951160455	14.3068487090058	5.57753896800901e-06	2.01917808219281	1
ENSG00000162889.10	MAPKAPK2	1	206688684	1_105	0	0.010233691872098	9.86117271663691	1.68314297045552e-06	-2.74496644295357	1
ENSG00000162894.11	FCMR	1	206922206	1_105	0	0.00898862125289845	4.97457968633673	7.45778019127762e-07	-0.262295081967206	1
ENSG00000162896.5	PIGR	1	206945992	1_105	0	0.0158637496756335	12.7844802316619	3.38258742312273e-06	-2.37096774193471	1
ENSG00000182795.12	C1orf116	1	207032059	1_105	0	0.0275635521403925	15.124085189884	6.95287473868115e-06	1.6529411764706	1
ENSG00000123838.10	C4BPA	1	207104083	1_105	0	0.0217031711709081	13.628733094951	4.93331432864122e-06	-1.76246334310877	1
ENSG00000196352.14	CD55	1	207321334	1_105	0	0.0099395435344275	5.81661452353184	9.64265945254566e-07	0.579750411689379	2
ENSG00000203710.10	CR1	1	207496579	1_105	0	0.0113791008755717	6.6824202415204	1.26824113983726e-06	-0.368987318403252	2
ENSG00000117335.19	CD46	1	207761504	1_105	0	0.0178774122168686	11.3521591175292	3.38487963199548e-06	1.35999999999983	1
ENSG00000174059.16	CD34	1	207911570	1_105	0	0.0537245409379801	20.4373622138822	1.83129226432951e-05	2.09409190372021	1
ENSG00000076356.6	PLXNA2	1	208243841	1_106	0	0.0093647076495551	4.64932386343129	7.26179741300166e-07	0.158940397351004	1
ENSG00000123689.5	G0S2	1	209675255	1_106	0	0.00952260705149988	5.69140976847838	9.03932131265532e-07	-0.973856209150409	1
ENSG00000117595.10	IRF6	1	209806682	1_106	0	0.0108865270810069	17.5658833126804	3.18947686484151e-06	-3.83200000000049	1
ENSG00000117597.17	DIEXF	1	209827828	1_106	0	0.0125046919085442	9.78042854814099	2.03981596357445e-06	1.98846752820377	3
ENSG00000143473.12	KCNH1	1	211084819	1_107	0	0.012508623753564	4.67867198597353	9.7609532729928e-07	0.0849861590327046	2
ENSG00000117625.13	RCOR3	1	211258687	1_107	0	0.0236046384374489	10.5243306734272	4.14335307541075e-06	-1.50400000000043	1
ENSG00000082512.14	TRAF5	1	211326278	1_107	0	0.0124052564218397	4.60244105854642	9.5225680900765e-07	0.121770419928511	2
ENSG00000170385.9	SLC30A1	1	211578806	1_107	0	0.0139171209036439	5.65919627253102	1.31360339480403e-06	0.664948453607856	1
ENSG00000117650.12	NEK2	1	211675781	1_107	0	0.012643284857918	4.77704679188399	1.00734798888191e-06	-0.305135951661755	1
ENSG00000123684.12	LPGAT1	1	211830758	1_107	0	0.0226792250311922	10.1553343088956	3.84133815998849e-06	-1.54687499999983	1
ENSG00000143493.12	INTS7	1	212035474	1_107	0	0.0194623508716785	8.74514676994289	2.83871966344137e-06	-1.12189616252849	1
ENSG00000143476.17	DTL	1	212035474	1_107	0	0.0194623508716785	8.7451467699429	2.83871966344138e-06	1.12189616252849	1
ENSG00000066027.11	PPP2R5A	1	212286128	1_107	0	0.0124230715335142	4.61562408306557	9.56355857626874e-07	0.0953895071542647	1
ENSG00000065600.12	TMEM206	1	212414848	1_107	0	0.0123633585728871	4.57136196712876	9.42632005705279e-07	0.0646624713299441	3
ENSG00000117691.9	NENF	1	212433402	1_107	0	0.0157097674301365	6.77332921831655	1.77472900157615e-06	-0.830769230769273	1
ENSG00000162772.16	ATF3	1	212565261	1_107	0	0.0430217065121852	16.0840430740075	1.1540987385281e-05	1.78918918919019	1
ENSG00000123685.8	BATF3	1	212700127	1_108	0	0.0856999769878877	19.8937399902928	2.84352629279503e-05	-2.0543933054395	1
ENSG00000117697.14	NSL1	1	212790876	1_108	0	0.0163296056201121	4.84583978491276	1.31979005930707e-06	0.527272727272723	1
ENSG00000203705.10	TATDN3	1	212708415	1_108	0	0.26421722606295	21.5943562269558	9.51615474573687e-05	-3.52882015863754	2
ENSG00000174606.13	ANGEL2	1	213004666	1_108	0	0.028087404846214	9.42373436796928	4.41463452735016e-06	0.938418632387628	2
ENSG00000136643.11	RPS6KC1	1	213051377	1_108	0	0.0177008887050232	5.35454030699635	1.58080160849781e-06	-0.22962962962953	1
ENSG00000143499.13	SMYD2	1	214238055	1_108	0	0.0160918355145698	4.57049642382556	1.22667372737346e-06	0.00557758832190664	3
ENSG00000152104.11	PTPN14	1	214552794	1_109	0	0.0515066902658789	11.6264086702047	9.9877884197135e-06	1.55519480519533	1
ENSG00000117724.12	CENPF	1	214603487	1_109	0	0.0271828315722596	5.69257284572436	2.58085375983028e-06	0.504762461674227	2
ENSG00000136636.12	KCTD3	1	215567710	1_109	0	0.0561062946655896	12.4258358066003	1.16277933390822e-05	1.55797101449264	1
ENSG00000196482.16	ESRRG	1	217137681	1_110	0	0.0119320409930768	4.57984047766274	9.11433933005725e-07	-0.00987654320987444	1
ENSG00000092978.10	GPATCH2	1	217631213	1_110	0	0.015435137417263	6.94575143109634	1.78809192930139e-06	-0.828228818996553	2
ENSG00000067533.5	RRP15	1	218285209	1_110	0	0.0332827966961805	14.035902947762	7.79148563566695e-06	-1.54687500000048	1
ENSG00000143353.11	LYPLAL1	1	219173128	1_111	0	0.0288358291982764	8.5934116128478	4.13293109225885e-06	1.01587301587307	1
ENSG00000136628.17	EPRS	1	220067520	1_112	0	0.0200819410591755	11.4349859073871	3.83002340018097e-06	1.23926380368081	1
ENSG00000162813.17	BPNT1	1	220089206	1_112	0	0.0114872214749699	6.29734334712623	1.20651429745263e-06	-0.553704067947326	2
ENSG00000067704.9	IARS2	1	220094327	1_112	0	0.0208101616696454	11.763294936935	4.08286054014274e-06	-1.44740973312363	1
ENSG00000116141.15	MARK1	1	220527011	1_112	0	0.0360477915497549	16.8416766621863	1.01256775633681e-05	-2.36734693877599	1
ENSG00000162817.6	C1orf115	1	220689350	1_112	0	0.0193761086528117	11.1051652184266	3.58882011907966e-06	-1.70871926151915	2
ENSG00000186205.12	MARC1	1	220786898	1_112	0	0.0132371932013086	7.59991327480749	1.67789449658616e-06	1.10429447852696	1
ENSG00000143512.12	HHIPL2	1	222547946	1_114	0	0.0150689539158158	4.87635118171992	1.22557017920629e-06	0.260869565217399	1
ENSG00000143498.17	TAF1A	1	222566559	1_114	0	0.0155601108081298	5.17133096631218	1.34206986442501e-06	0.35338345864669	1
ENSG00000154305.16	MIA3	1	222617179	1_114	0	0.016758954837704	5.85423138350367	1.63635270886815e-06	-0.570285022879707	2
ENSG00000197520.10	FAM177B	1	222736869	1_114	0	0.0147227475402745	4.66260556621873	1.1449266079243e-06	-0.0725806451612886	1
ENSG00000154309.8	DISP1	1	222872138	1_114	0	0.0146793757163504	4.63548535155672	1.13491387332821e-06	0.119999999999916	1
ENSG00000187554.11	TLR5	1	223142735	1_114	0	0.168205555214102	27.5305564800039	7.72352275476133e-05	3.32478289329406	3
ENSG00000143502.14	SUSD4	1	223364591	1_114	0	0.0179258991991835	6.4738066061452	1.93553387689122e-06	-0.628571428571444	1
ENSG00000203697.11	CAPN8	1	223681238	1_114	0	0.023083808598896	8.8045406086219	3.38980152793894e-06	-1.12890625000005	1
ENSG00000143756.11	FBXO28	1	224114528	1_114	0	0.0174361621947959	6.21881860748425	1.80850159114215e-06	0.547619047619135	1
ENSG00000143753.12	DEGS1	1	224199365	1_114	0	0.0146557398962335	4.62067006762488	1.1294650942746e-06	-0.16489361702133	1
ENSG00000143748.17	NVL	1	224330140	1_114	0	0.0145827879258365	4.57478552483859	1.11268287464196e-06	-0.0408921933085389	1
ENSG00000143771.11	CNIH4	1	224356329	1_114	0	0.0145756933898092	4.5703119553101	1.11105401798588e-06	-0.0352188246025331	2
ENSG00000162923.14	WDR26	1	224436689	1_114	0	0.0146139073805593	4.59438813394226	1.11983525959893e-06	0.067567567567542	1
ENSG00000185842.15	DNAH14	1	224895338	1_115	0	0.0200807683374373	5.74940211540798	1.92558686989475e-06	0.614406779661225	1
ENSG00000143815.14	LBR	1	225438447	1_115	0	0.0176885548917287	4.60829580871561	1.35954256166568e-06	0.0659898477157558	1
ENSG00000154380.17	ENAH	1	225649736	1_115	0	0.0310159851195098	9.65094679766648	4.99247164243715e-06	-1.1105001891104	2
ENSG00000143819.12	EPHX1	1	225810039	1_115	0	0.0176233999231914	4.6093966314101	1.3548583191279e-06	-0.016000000000002	1
ENSG00000243709.1	LEFTY1	1	225912195	1_115	0	0.017620509491871	4.6069369438424	1.3539132402793e-06	-0.0583210167520005	2
ENSG00000143768.12	LEFTY2	1	225941740	1_115	0	0.0438145376505926	13.1110968705333	9.58114394440263e-06	1.4561403508774	1
ENSG00000143751.9	SDE2	1	225999428	1_115	0	0.0371936813873019	12.9132732204033	8.01061043459243e-06	-2.26178010471285	1
ENSG00000163041.9	H3F3A	1	226078328	1_115	0	0.0888343685061721	17.4568377614368	2.58646556474129e-05	-1.85211267605705	1
ENSG00000183814.15	LIN9	1	226309688	1_115	0	0.0176756184101008	4.72796982148774	1.39382875092299e-06	0.53319502074713	1
ENSG00000203685.9	STUM	1	226601745	1_115	0	0.0451239977714203	12.8550898949208	9.6748177488836e-06	1.55474452554775	1
ENSG00000143772.9	ITPKB	1	226730197	1_116	0	0.0171278917699249	8.84206864567521	2.52591014869609e-06	-1.84061214391847	2
ENSG00000143801.16	PSEN2	1	226902799	1_116	0	0.0463246554334381	15.535247704682	1.20030187800007e-05	-1.39130434782575	1
ENSG00000163050.16	COQ8A	1	226898123	1_116	0	0.0592234656008654	22.1972323627589	2.19256638469281e-05	-3.19234929409358	2
ENSG00000143776.18	CDC42BPA	1	227312600	1_116	0	0.0338708800213331	13.0067278285913	7.34775451994513e-06	1.49776192000068	3
ENSG00000143740.14	SNAP47	1	227729944	1_116	0	0.0135126398531601	5.1401364858566	1.15844377019311e-06	0.454545454545566	1
ENSG00000081692.12	JMJD4	1	227735217	1_116	0	0.0132607867000563	4.9731843465298	1.0999272285036e-06	0.280000000000012	1
ENSG00000143816.7	WNT9A	1	227901132	1_116	0	0.015850769193911	6.75806868311683	1.78662352840674e-06	0.953846153845743	1
ENSG00000162910.18	MRPL55	1	228109044	1_116	0	0.0210602595330133	9.16399844897552	3.21890998041189e-06	-1.49999999999945	1
ENSG00000143774.16	GUK1	1	228140298	1_116	0	0.0185622754064558	7.76847676894735	2.40506705261862e-06	-1.07324840764324	1
ENSG00000181873.12	IBA57	1	228163386	1_116	0	0.0322092945030571	12.9376240337203	6.95017667114643e-06	1.86821705426373	1
ENSG00000162913.9	C1orf145	1	228213931	1_116	0	0.0347650327789034	13.4349100157512	7.7900009520024e-06	-1.9843750000007	1
ENSG00000154370.15	TRIM11	1	228407706	1_116	0	0.0130998976545282	4.84066722291134	1.05762872057921e-06	-0.443181818181988	1
ENSG00000162931.11	TRIM17	1	228416547	1_116	0	0.0127780200479185	4.62479986903649	9.85636129962459e-07	0.132388790091929	2
ENSG00000196890.4	HIST3H2BB	1	228458562	1_116	0	0.0171065288785431	7.25273963298695	2.0693030001542e-06	-0.971830985914993	1
ENSG00000168159.11	RNF187	1	228484557	1_116	0	0.0142721640276703	5.6272281555797	1.33950536647194e-06	0.620483358525117	3
ENSG00000168118.11	RAB4A	1	229271486	1_117	0	0.0127445305184858	5.27948999401148	1.12221460964891e-06	-0.523437500000155	1
ENSG00000069248.11	NUP133	1	229508410	1_117	0	0.0998904962590032	15.8872119804304	2.64686606884463e-05	3.47058823529375	1
ENSG00000135744.7	AGT	1	230716787	1_118	0	0.0245903212215153	5.68870032085465	2.3331215408168e-06	0.64835164835136	1
ENSG00000135773.12	CAPN9	1	230747823	1_118	0	0.0476275325902608	11.8179147174293	9.38769648837144e-06	-1.42834455184275	2
ENSG00000119280.16	C1orf198	1	230865487	1_118	0	0.0263863224235884	6.3397513324245	2.79004491123183e-06	0.798465621257689	2
ENSG00000173409.13	ARV1	1	230978719	1_118	0	0.0236013463715563	5.30979915638933	2.09013808318198e-06	0.391860258547689	2
ENSG00000116906.11	GNPAT	1	231241335	1_118	0	0.0221589720186964	4.7280086179087	1.74738246857572e-06	0.264000000000015	1
ENSG00000116903.7	EXOC8	1	231337950	1_118	0	0.0642693344221463	14.6208057298863	1.56723894286788e-05	1.70497427101156	1
ENSG00000010072.15	SPRTN	1	231341128	1_118	0	0.0259514287637475	6.18621841546277	2.67760572620153e-06	-0.843750000000023	1
ENSG00000116918.13	TSNAX	1	231528861	1_118	0	0.0267122036582602	6.45316721801357	2.87503238935215e-06	-0.867132867133102	1
ENSG00000116991.10	SIPA1L2	1	232562054	1_119	0	0.0216116489569869	6.62576541430489	2.38827353278687e-06	-0.720364741641264	1
ENSG00000212916.4	MAP10	1	232805207	1_119	0	0.0316813737982511	10.159595949859	5.36834659717266e-06	1.18530685600919	2
ENSG00000135778.11	NTPCR	1	232950261	1_119	0	0.0776751281550183	18.5328782166405	2.40096017238837e-05	2.18354430379694	1
ENSG00000135750.14	KCNK1	1	233663763	1_120	0	0.0269923438816828	6.52699925594983	2.93842267678646e-06	0.711111111111462	1
ENSG00000168275.14	COA6	1	234372231	1_120	0	0.0218403048398899	4.57184126534548	1.66536696156801e-06	0.0476190476190308	1
ENSG00000173726.10	TOMM20	1	235128439	1_121	0	0.0503256996001905	15.1808131997592	1.27422160010956e-05	-1.77142857142784	1
ENSG00000152904.11	GGPS1	1	235326535	1_121	0	0.022569266205391	7.74619411074162	2.9158549788008e-06	0.946153846154274	1
ENSG00000116957.12	TBCE	1	235375152	1_121	0	0.0270883559824094	9.43134377209483	4.26104704189644e-06	-1.16327420978911	2
ENSG00000168243.10	GNG4	1	235581803	1_121	0	0.0459533856310675	14.3334180301572	1.09856911811984e-05	1.57855918090216	2
ENSG00000143669.13	LYST	1	235876281	1_122	0	0.0177591332173069	5.75834539280229	1.7056094024391e-06	-0.621802460862265	2
ENSG00000116962.14	NID1	1	236065381	1_122	0	0.0156418901474281	4.59012734358673	1.19749599998482e-06	0.118012422360261	1
ENSG00000077585.13	GPR137B	1	236135545	1_122	0	0.0177222594749364	5.73921353128795	1.6964129523417e-06	-0.607086702144906	2
ENSG00000086619.13	ERO1B	1	236261292	1_122	0	0.0163793563852958	5.01395723487711	1.3697381865451e-06	0.480314960629921	1
ENSG00000116977.18	LGALS8	1	236494632	1_122	0	0.0163378064747947	4.9905463840045	1.35988426748089e-06	0.0833378429318226	3
ENSG00000119285.10	HEATR1	1	236604526	1_122	0	0.04254549421429	13.8365029874059	9.81838413857738e-06	2.4186046511624	1
ENSG00000077522.12	ACTN2	1	236689867	1_122	0	0.0202110109765449	6.94963281532877	2.34266399442211e-06	1.24031007751924	1
ENSG00000116984.12	MTR	1	236795952	1_122	0	0.0174666925284471	5.6054811482332	1.63299057141278e-06	-0.469230769230783	1
ENSG00000198626.15	RYR2	1	237112768	1_122	0	0.0156221618240892	4.57851792994237	1.19296075547565e-06	0.0270270270270331	1
ENSG00000182901.16	RGS7	1	241357612	1_126	0	0.0379732918905159	12.2563853255609	7.76248473889887e-06	-1.41666666666682	1
ENSG00000117009.11	KMO	1	241531649	1_127	0	0.0178421328206233	5.61027271513026	1.66951700290663e-06	0.519417475728489	1
ENSG00000203668.2	CHML	1	241640356	1_127	0	0.0166412640112943	4.96892904823659	1.37914272136855e-06	0.330882352941103	1
ENSG00000054277.13	OPN3	1	241632982	1_127	0	0.0163043854149598	4.78074369952	1.30004983316568e-06	0.246268656716279	1
ENSG00000174371.16	EXO1	1	241847755	1_127	0	0.184516522865162	27.6275987673906	8.50234077701144e-05	-2.97925311203353	1
ENSG00000180287.16	PLD5	1	242524418	1_128	0	0.0242831918354661	7.78890057423052	3.15458356541208e-06	-1.01058201058153	1
ENSG00000143702.15	CEP170	1	243254761	1_128	0	0.0445946618095253	13.421179029303	9.98236969656354e-06	1.78269339728223	2
ENSG00000054282.15	SDCCAG8	1	243248552	1_128	0	0.0209221862798432	6.41466375080034	2.23841736439119e-06	-0.691316027049579	2
ENSG00000117020.16	AKT3	1	243851993	1_128	0	0.0295101168700341	9.59037520714866	4.72026774505787e-06	1.19727891156475	1
ENSG00000173728.10	C1orf100	1	244353032	1_129	0	0.0230481853389195	4.99664218728318	1.92076880438926e-06	-0.301470588235351	1
ENSG00000035687.9	ADSS	1	244452097	1_129	0	0.0267166813708961	6.36040595622671	2.83418015114263e-06	0.68106312292385	1
ENSG00000179397.17	C1orf101	1	244454207	1_129	0	0.0330728244135011	8.33503720269532	4.59768203687212e-06	-0.986013986013815	1
ENSG00000203667.9	COX20	1	244834651	1_129	0	0.110101187140282	19.6272738144181	3.60422660789366e-05	2.17901234568005	1
ENSG00000162849.15	KIF26B	1	245155106	1_129	0	0.0347412702654286	8.79116638991846	5.09392210251529e-06	1.01470588235266	1
ENSG00000185420.18	SMYD3	1	246508586	1_130	0	0.0139686085532165	4.87033495266597	1.13467655948161e-06	0.301136363636385	1
ENSG00000143653.9	SCCPDH	1	246710390	1_130	0	0.0135201111853646	4.57038961197968	1.03060819778175e-06	0.156914893617061	1
ENSG00000153207.14	AHCTF1	1	246930108	1_130	0	0.0216540087075895	8.90584895786266	3.21642728759002e-06	1.15200000000002	1
ENSG00000277462.1	ZNF670	1	247078334	1_130	0	0.0193613490373075	7.87440071574526	2.5428060229359e-06	-0.925051663925329	3
ENSG00000188295.14	ZNF669	1	247104366	1_130	0	0.0228539019779644	9.40329322247913	3.58426775149849e-06	-1.20155038759666	1
ENSG00000196418.12	ZNF124	1	247128051	1_130	0	0.0307776746576964	12.1537830026739	6.23889085705652e-06	1.42950335992062	3
ENSG00000162714.12	ZNF496	1	247332083	1_131	0	0.117753316622224	21.8232715169698	4.28600930778809e-05	-2.0538461538457	1
ENSG00000162711.16	NLRP3	1	247390245	1_131	0	0.0304856471448256	9.78584833436099	4.97569790573425e-06	0.894586894587032	1
ENSG00000162722.8	TRIM58	1	247857146	1_131	0	0.0248658626619998	8.33663790922929	3.45743938678914e-06	1.09672470013321	2
ENSG00000238243.3	OR2W3	1	247858854	1_131	0	0.0168334732203972	4.71421172987334	1.32355783161441e-06	0.308647109314136	2
ENSG00000175137.10	SH3BP5L	1	248826485	1_131	0	0.0406760438965018	12.9016567204252	8.75274538582005e-06	1.60986547085293	1
ENSG00000171163.15	ZNF692	1	248859244	1_131	0	0.0217505738969184	7.08699305400767	2.57094527958606e-06	-0.905775075987773	1
ENSG00000184731.5	FAM110C	2	47011	2_1	0	0.0257985943871846	8.09517737691041	3.4832329442638e-06	-0.944237918215063	1
ENSG00000143727.15	ACP1	2	263270	2_1	0	0.04463915306917	13.1777597342796	9.81109851872595e-06	-1.699126866535	2
ENSG00000172554.11	SNTG2	2	1093369	2_1	0	0.023851044801672	7.37044398578105	2.93198108165982e-06	-0.77519710584836	2
ENSG00000115705.20	TPO	2	1375197	2_1	0	0.0333072623108189	10.4583285253804	5.80980188347591e-06	-1.28274503927504	2
ENSG00000130508.10	PXDN	2	1744782	2_1	0	0.0468000954600877	13.6181009983598	1.0629758438687e-05	1.59276018099479	1
ENSG00000186487.17	MYT1L	2	1799285	2_2	0	0.0252050762562559	9.93560117337906	4.17678645073577e-06	1.25080985061815	2
ENSG00000171853.15	TRAPPC12	2	3379970	2_2	0	0.0181180862122095	6.89159690148339	2.08253493004773e-06	-0.788841627950101	3
ENSG00000182551.13	ADI1	2	3519673	2_2	0	0.0174091844196815	6.52414119881688	1.89435724452933e-06	0.681528662420522	1
ENSG00000171865.9	RNASEH1	2	3558879	2_2	0	0.0160227927947919	5.76046345505137	1.53941511987356e-06	-0.563909774436172	1
ENSG00000171863.12	RPS7	2	3577209	2_2	0	0.0374218928677138	13.5938740574119	8.48455557539006e-06	-1.60527730381278	3
ENSG00000151360.9	ALLC	2	3577209	2_2	0	0.0162720802269658	5.90250423237535	1.60191507929378e-06	-0.59431934516787	2
ENSG00000118004.17	COLEC11	2	3594771	2_2	0	0.0243843399669599	9.6299413084786	3.91646951528283e-06	-1.16752187825157	4
ENSG00000214866.8	DCDC2C	2	3706944	2_2	0	0.0154700857764483	5.43754500199044	1.40299360531864e-06	-0.473537604456885	1
ENSG00000134326.11	CMPK2	2	6869802	2_5	0	0.0678489383955556	16.3776317358625	1.85333643563159e-05	-1.80645161290284	1
ENSG00000151692.14	RNF144A	2	6917071	2_5	0	0.0212091825170527	5.57161241196762	1.97090155544303e-06	0.514925373134359	1
ENSG00000134313.15	KIDINS220	2	8837357	2_6	0	0.0201007417625357	5.91675255350056	1.98360683741245e-06	-0.547297297297492	1
ENSG00000143797.11	MBOAT2	2	9004209	2_6	0	0.017692588589179	4.74135053727147	1.39911543961551e-06	-0.0984251968504095	1
ENSG00000151693.9	ASAP2	2	9163467	2_6	0	0.0174515866185119	4.61509987487702	1.34330962555664e-06	0.0975781983088766	2
ENSG00000119185.12	ITGB1BP1	2	9414151	2_6	0	0.0185840820826824	5.19399956599191	1.60991567743233e-06	-0.435527015943921	3
ENSG00000134330.18	IAH1	2	9474089	2_6	0	0.0236857873457716	7.43033418941147	2.93532557530257e-06	1.08363720564063	2
ENSG00000151694.12	ADAM17	2	9555759	2_6	0	0.166067338730236	25.7927189942644	7.14400020346965e-05	3.37521521297912	2
ENSG00000134308.13	YWHAQ	2	9557243	2_6	0	0.0413268843315979	12.5842138006009	8.67398882768537e-06	2.22556390977391	1
ENSG00000115750.16	TAF1B	2	9843557	2_6	0	0.022211308289003	6.83724131101367	2.53288314300635e-06	-0.874528714176528	2
ENSG00000134317.17	GRHL1	2	9951172	2_6	0	0.0764006306204493	18.3357334976628	2.33644378823146e-05	1.95534956936616	2
ENSG00000172059.10	KLF11	2	10063157	2_6	0	0.0198991578783374	5.82386147923798	1.93288421763804e-06	-0.533834586466056	1
ENSG00000205795.4	CYS1	2	10088738	2_6	0	0.0174531732958726	4.61593846411498	1.34367586665915e-06	0.0932038834951569	1
ENSG00000171848.13	RRM2	2	10121909	2_6	0	0.0191889819562736	5.48904605257873	1.756745762131e-06	0.457831325301436	1
ENSG00000115758.12	ODC1	2	10448012	2_7	0	0.0139000739011204	5.53514479934783	1.28323501449934e-06	0.458904109589058	1
ENSG00000115761.15	NOL10	2	10689644	2_7	0	0.0212435376839215	9.43944128602645	3.34451568081904e-06	-1.17400751746637	2
ENSG00000143882.10	ATP6V1C2	2	10722013	2_7	0	0.0126572931630451	4.67443772818995	9.86802686893919e-07	0.227053140096609	1
ENSG00000162976.12	PQLC3	2	11155741	2_7	0	0.0136117875605567	5.34251005241499	1.2128877674602e-06	-0.485714285714319	1
ENSG00000134318.13	ROCK2	2	11347918	2_7	0	0.0222808150907543	9.87906649982274	3.67119192007298e-06	-1.19163763066254	1
ENSG00000169006.6	NTSR2	2	11669965	2_7	0	0.0138165589095463	5.47975198400677	1.26276024645551e-06	0.505882352941254	1
ENSG00000134324.11	LPIN1	2	11784824	2_7	0	0.0165576161258133	7.14414989656544	1.97291544828126e-06	0.832061068702069	1
ENSG00000151779.12	NBAS	2	15560878	2_9	0	0.0328519065467626	10.2472389566146	5.61471282027199e-06	1.42424242424255	1
ENSG00000079785.14	DDX1	2	15591459	2_9	0	0.0326405873579931	10.1874607952111	5.54605307207195e-06	1.2741580044955	2
ENSG00000197872.11	FAM49A	2	16666179	2_10	0	0.0284971396262701	12.7505315492332	6.06023780155212e-06	1.55843604019324	2
ENSG00000163032.11	VSNL1	2	17538936	2_10	0	0.0666923757823542	20.59973127666	2.29138385729527e-05	-2.18474339443169	2
ENSG00000178295.14	GEN1	2	17716552	2_10	0	0.0134013043618292	5.81983231432862	1.30082132493498e-06	0.651190042555657	2
ENSG00000170745.11	KCNS3	2	17924048	2_10	0	0.0202136808617581	9.5417095262322	3.21685660121178e-06	1.02362204724365	1
ENSG00000240857.1	RDH14	2	18560992	2_11	0	0.0188529268773789	4.93312584336492	1.55117602284749e-06	-0.283687943262391	1
ENSG00000118965.14	WDR35	2	19973494	2_13	0	0.0110736156865612	6.26351992456764	1.15682593341529e-06	0.847910513525131	2
ENSG00000132031.12	MATN3	2	20012886	2_13	0	0.0180958300659048	10.778592196571	3.25312428471799e-06	1.43951663842158	2
ENSG00000068697.6	LAPTM4A	2	20052246	2_13	0	0.00938870806904357	4.74857196265293	7.43582165588566e-07	0.307142857142848	1
ENSG00000055917.15	PUM2	2	20352364	2_13	0	0.0409996122144563	18.3402799597474	1.25413941033442e-05	1.98016997167122	1
ENSG00000118960.12	HS1BP3	2	20641962	2_13	0	0.00942373959919873	4.78273795311577	7.51726688149303e-07	-0.257861635220108	1
ENSG00000143869.6	GDF7	2	20618194	2_13	0	0.0109357305857491	6.1484624555143	1.12143584452354e-06	-0.580861167552824	2
ENSG00000118961.14	LDAH	2	20683456	2_13	0	0.00992989512221587	5.26281948847424	8.71612081453425e-07	-0.430555555555586	1
ENSG00000084674.14	APOB	2	21039999	2_13	0	0.0102491755928357	5.55327317895891	9.49288188637436e-07	-0.457510047937857	3
ENSG00000119778.14	ATAD2B	2	23927186	2_14	0	0.0467284851813053	10.9626505604713	8.54392404994932e-06	1.54521528638008	2
ENSG00000173960.13	UBXN2A	2	23927186	2_14	0	0.0234467956168786	4.57150529129805	1.78773371293668e-06	-0.0806833061555925	3
ENSG00000205639.9	MFSD2B	2	24012104	2_14	0	0.0266777350978149	5.76357905006432	2.56449180434197e-06	-0.917241379310453	1
ENSG00000163026.11	WDCP	2	24047480	2_14	0	0.149628017359556	22.0093355885778	5.49262512720785e-05	2.46954314720696	1
ENSG00000119782.13	FKBP1B	2	24031978	2_14	0	0.0402022009554158	9.56288278478148	6.41207757937975e-06	-1.36438853673079	2
ENSG00000219626.8	FAM228B	2	24064728	2_14	0	0.0296695979414051	6.74635868522213	3.33842169820116e-06	0.933822094145084	2
ENSG00000115129.13	TP53I3	2	24084887	2_14	0	0.0235845040853179	4.62554570969607	1.81949066309441e-06	-0.224520025205039	2
ENSG00000176732.6	PFN4	2	24123159	2_14	0	0.0253377413750284	5.28751879634849	2.23449778637156e-06	0.759218745119415	2
ENSG00000186453.12	FAM228A	2	24124223	2_14	0	0.0381584123421703	9.07822283560171	5.77765015419378e-06	-1.05565305659559	4
ENSG00000198399.14	ITSN2	2	24359729	2_14	0	0.0261822565352845	5.59035937699956	2.44121992983364e-06	-0.754104820935786	2
ENSG00000084676.15	NCOA1	2	24488675	2_15	0	0.0589563694506239	23.3834062008323	2.29931573459359e-05	3.010992488683	2
ENSG00000138092.10	CENPO	2	24795392	2_15	0	0.0161301326364041	10.7296224045904	2.88657258576273e-06	1.93548387096758	1
ENSG00000138031.14	ADCY3	2	24921458	2_15	0	0.0461139744810953	21.8623936106777	1.68147482538895e-05	-2.59999999999972	1
ENSG00000115137.11	DNAJC27	2	24971717	2_15	0	0.0128748968081542	8.61206387685341	1.84931590506063e-06	1.20061728395093	1
ENSG00000119772.16	DNMT3A	2	25343038	2_15	0	0.00793999451569138	4.695359345946	6.21797745984814e-07	-0.626984126984228	1
ENSG00000138101.18	DTNB	2	25673259	2_15	0	0.0305369329973256	15.874711386915	8.08521103414289e-06	1.44845360824747	1
ENSG00000143970.16	ASXL2	2	25878778	2_15	0	0.0157442996457776	10.4591866931674	2.74651115546737e-06	-1.16788321167864	1
ENSG00000157833.12	GAREM2	2	26165399	2_15	0	0.0106220815562571	7.10662780539753	1.25902196805872e-06	-0.72701949860677	1
ENSG00000138029.13	HADHB	2	26241540	2_15	0	0.00884634767452985	5.76961969889615	8.51277779179271e-07	-0.844262295082103	1
ENSG00000084754.10	HADHA	2	26244785	2_15	0	0.00914291093325892	5.92374841717794	9.03319114853835e-07	-0.638157894736707	1
ENSG00000157884.10	CIB4	2	26570247	2_15	0	0.0252924931866507	15.2233888031787	6.42189331657908e-06	-1.78496099629029	2
ENSG00000084764.10	MAPRE3	2	26971145	2_16	0	0.0221456111577166	6.99819936051992	2.58484250116342e-06	-0.89682539682562	1
ENSG00000228474.5	OST4	2	27068793	2_16	0	0.0201831648703117	6.05814596083557	2.03933750414392e-06	0.333333333333301	1
ENSG00000138080.13	EMILIN1	2	27078189	2_16	0	0.0172966902852614	4.97198128948606	1.43434161929975e-06	-0.56637168141599	1
ENSG00000138030.12	KHK	2	27086538	2_16	0	0.0311373279398383	9.89699156442248	5.13978137597338e-06	-1.1705426356591	1
ENSG00000138028.15	CGREF1	2	27101095	2_16	0	0.0481545313338368	16.6998056260146	1.34124674898161e-05	-2.64841254243083	2
ENSG00000138073.13	PREB	2	27134751	2_16	0	0.0168338799686414	4.68113234113893	1.31430224907947e-06	-0.086705202312152	1
ENSG00000138085.16	ATRAID	2	27209632	2_16	0	0.0171074967238501	5.94002025361137	1.69486260200243e-06	-1.35438302066959	2
ENSG00000138074.14	SLC5A6	2	27235922	2_16	0	0.0191669084775639	7.44366315753205	2.37957220138151e-06	1.65168539325888	1
ENSG00000084774.13	CAD	2	27215949	2_16	0	0.0175697634162232	5.60267360466679	1.64180412182587e-06	1.03502128767615	2
ENSG00000115194.10	SLC30A3	2	27275976	2_16	0	0.0198539755007662	8.28658928997686	2.7439955426074e-06	1.95454545454458	1
ENSG00000138100.13	TRIM54	2	27264937	2_16	0	0.0285711744810472	12.904927393196	6.14955605210815e-06	-2.63725490196062	1
ENSG00000163794.6	UCN	2	27308797	2_16	0	0.0176229934806326	5.07192541413901	1.49077686521385e-06	-0.373493975903575	1
ENSG00000115234.10	SNX17	2	27369556	2_16	1	0.074954384372743	20.0712056189259	2.50917300863174e-05	4.11718750000123	1
ENSG00000163795.13	ZNF513	2	27380806	2_16	1	0.0557168632817389	19.4282786633265	1.80543180293225e-05	3.86422541326919	2
ENSG00000115216.13	NRBP1	2	27428187	2_16	1	0.0701977923665295	19.7223603034689	2.30909844315225e-05	4.08661417322919	1
ENSG00000138002.14	IFT172	2	27489541	2_16	0	0.0176152164749054	5.05960076906072	1.48649803732012e-06	-0.419014084507268	1
ENSG00000084734.8	GCKR	2	27497518	2_16	0	0.0178673547080803	5.18218534131481	1.54430581343773e-06	0.45936395759731	1
ENSG00000221843.4	C2orf16	2	27527679	2_16	1	0.117673274976958	20.2843829367123	3.98106938480855e-05	4.36666316201125	2
ENSG00000243943.9	ZNF512	2	27584757	2_16	0	0.021232694323599	11.0023856805273	3.89629721275212e-06	-2.74796747967492	1
ENSG00000198522.13	GPN1	2	27628084	2_16	0	0.023802095300308	12.4692871837478	4.95013362700726e-06	2.90208989975441	2
ENSG00000176714.9	CCDC121	2	27629397	2_16	0	0.112562997275693	20.8397909039975	3.91245280242955e-05	1.97790055248531	1
ENSG00000158019.20	BRE	2	27891044	2_16	0	0.0215490309806031	10.8080969827257	3.8845175162553e-06	2.39130434782563	1
ENSG00000171174.13	RBKS	2	27891044	2_16	0	0.0215490309806031	10.8080969827257	3.8845175162553e-06	2.39130434782563	1
ENSG00000179270.6	C2orf71	2	29074004	2_18	0	0.0516315315177281	12.2898997109471	1.05833571438778e-05	-1.53020134228191	1
ENSG00000171094.16	ALK	2	29874613	2_18	0	0.0316282533066885	7.73458812317691	4.08011595614763e-06	-0.927419354838742	1
ENSG00000213626.11	LBH	2	30252208	2_19	0	0.0207730749588967	5.74321251444984	1.98982911198926e-06	-0.513333333333382	1
ENSG00000172954.13	LCLAT1	2	30448107	2_19	0	0.0188207949735616	4.83382495596014	1.51736124946564e-06	-0.173510994736881	2
ENSG00000158089.14	GALNT14	2	31158089	2_19	0	0.0189665336064109	4.90487326767346	1.55158603109754e-06	-0.365517241379371	1
ENSG00000214711.9	CAPN14	2	31231799	2_19	0	0.0183363213003833	4.59365308425787	1.40485179204178e-06	0.0346320346320258	1
ENSG00000013016.15	EHD3	2	31234492	2_19	0	0.019156262124652	4.99656028324341	1.5964010625521e-06	0.377133105802289	1
ENSG00000152683.14	SLC30A6	2	32163854	2_20	0	0.0206124937657615	4.91260557074126	1.6888945694506e-06	-0.865079365079544	1
ENSG00000091106.18	NLRC4	2	32264782	2_20	0	0.152287228007375	23.7095236187285	6.02207853840511e-05	3.15267175572511	1
ENSG00000119820.10	YIPF4	2	32264782	2_20	0	0.0373678479863984	10.4130521308809	6.48987356107209e-06	1.97019191536148	3
ENSG00000115760.13	BIRC6	2	32354691	2_20	0	0.0399985831889741	11.0449030922696	7.36828852594864e-06	1.83214219421732	2
ENSG00000018699.11	TTC27	2	32678481	2_20	0	0.0218397271540323	5.44575475827068	1.98365158477584e-06	-0.763819095477484	1
ENSG00000049323.15	LTBP1	2	32947291	2_20	0	0.0242591818882103	6.41514178370813	2.59562838983994e-06	0.76973684210506	1
ENSG00000152689.17	RASGRP3	2	33531453	2_21	0	0.0169610288409933	7.01655292621197	1.98488844581679e-06	0.842857142857034	1
ENSG00000119812.18	FAM98A	2	33598472	2_21	0	0.0189080032648766	8.01706173121087	2.52825573975436e-06	0.959883989268492	2
ENSG00000205221.12	VIT	2	36705350	2_23	0	0.0120619057575277	5.21496920087732	1.04912632435565e-06	-0.347826086956447	1
ENSG00000115808.11	STRN	2	36965464	2_23	0	0.0684468494682613	21.2962610632914	2.4311789703219e-05	2.5034965034965	1
ENSG00000008869.11	HEATR5B	2	37084196	2_23	0	0.0116441886974521	4.89121624382483	9.49918189754978e-07	0.107748176575281	2
ENSG00000152133.14	GPATCH11	2	37097965	2_23	0	0.0310635332011815	13.9321505056686	7.21820337569749e-06	2.14960629921182	1
ENSG00000055332.16	EIF2AK2	2	37156965	2_23	0	0.0817280842531505	22.9652488523729	3.1304197893512e-05	-3.14706101183574	2
ENSG00000218739.9	CEBPZOS	2	37195255	2_23	0	0.0165448108772602	8.12018749773301	2.24072195803468e-06	1.74935568185548	3
ENSG00000115816.14	CEBPZ	2	37231568	2_23	0	0.138802394450445	28.0334114207965	6.4898254245893e-05	3.52755905511765	1
ENSG00000003509.15	NDUFAF7	2	37231568	2_23	0	0.138802394450445	28.0334114207965	6.4898254245893e-05	-3.52755905511765	1
ENSG00000115825.9	PRKD3	2	37227075	2_23	0	0.0495192603242713	18.2619166438689	1.50827527112412e-05	2.8846153846149	1
ENSG00000163171.7	CDC42EP3	2	37729698	2_23	0	0.0147175765667626	7.0436274036294	1.72899120404061e-06	-0.780669144981571	1
ENSG00000115841.19	RMDN2	2	37923332	2_24	0	0.0177513113987912	4.69152496287498	1.38900746453619e-06	0.156327543424313	1
ENSG00000143889.15	HNRNPLL	2	38603270	2_24	0	0.051301580845202	14.5182455904845	1.24223852075777e-05	-1.902857142857	1
ENSG00000143891.16	GALM	2	38666042	2_24	0	0.0913328308476295	19.9457690299642	3.03835006577982e-05	-2.12953367875677	1
ENSG00000152147.10	GEMIN6	2	38751622	2_24	0	0.0193749629178844	5.49755425872596	1.77652167222965e-06	-0.388059701492466	1
ENSG00000163214.20	DHX57	2	38875912	2_25	0	0.0162265490310974	4.69909019540928	1.27174504156909e-06	-0.12107623318391	1
ENSG00000188010.12	MORN2	2	38875912	2_25	0	0.0162265490310974	4.69909019540928	1.27174504156909e-06	-0.12107623318391	1
ENSG00000214694.10	ARHGEF33	2	38882417	2_25	0	0.0160514868103329	4.59928930172885	1.23130629557192e-06	-0.0842105263157827	1
ENSG00000011566.14	MAP4K3	2	39390328	2_25	0	0.0166188007812317	4.91887481987253	1.36340712009071e-06	-0.373762376237454	1
ENSG00000152154.10	TMEM178A	2	39665237	2_25	0	0.0262004281881787	9.11569501131361	3.98344000749305e-06	1.12698412698406	1
ENSG00000138050.14	THUMPD2	2	39782915	2_25	0	0.0297484111898042	10.2898175588597	5.10542094849685e-06	1.26190476190484	1
ENSG00000143924.18	EML4	2	42169582	2_26	0	0.0100496112467874	6.02794402252345	1.01036566278761e-06	0.562973890607968	2
ENSG00000115944.14	COX7A2L	2	42425044	2_26	0	0.0212084268054457	12.8960288566843	4.56167727017537e-06	1.56593406593361	1
ENSG00000162881.6	OXER1	2	42764706	2_26	0	0.0162280340468244	10.431013525139	2.82327072116419e-06	-1.27777777777813	1
ENSG00000162882.14	HAAO	2	42763196	2_26	0	0.0090296772214995	5.04599634455352	7.59939927818014e-07	-0.37183459545042	2
ENSG00000152518.7	ZFP36L2	2	43226582	2_27	1	0.501971921550404	38.456325945578	0.000321964004714553	-6.3596491228079	1
ENSG00000115970.18	THADA	2	43595379	2_27	0	0.0992008667053271	27.9851037724169	4.63022924606347e-05	4.15923566878966	1
ENSG00000152527.13	PLEKHH2	2	43711419	2_27	0	0.0245769973322411	13.061678837736	5.35411788364374e-06	-1.40467714486187	2
ENSG00000223658.7	C1GALT1C1L	2	43676123	2_27	0	0.0150422294799422	8.17401413325835	2.05072629325622e-06	0.989294007402997	2
ENSG00000138036.18	DYNC2LI1	2	43771587	2_27	0	0.0162446161167319	9.77055181179119	2.6472115588036e-06	-1.79994380223149	2
ENSG00000138095.18	LRPPRC	2	43995523	2_27	0	0.00963281896985413	4.60586567204207	7.39988161820084e-07	0.0184874774357464	2
ENSG00000138079.13	SLC3A1	2	44275649	2_28	0	0.0147100043983991	4.66462548393659	1.14443119878566e-06	-0.400000000000093	1
ENSG00000138078.15	PREPL	2	44361802	2_28	0	0.0153851487909427	5.07730731210798	1.30285251854033e-06	-0.571428571428412	1
ENSG00000143919.14	CAMKMT	2	44361802	2_28	0	0.0151250979229423	4.92052300008907	1.24127945374914e-06	-0.30766743222789	2
ENSG00000170577.7	SIX2	2	45009664	2_28	0	0.0174981941259189	6.2614869159087	1.82738818772573e-06	-0.596774193548428	1
ENSG00000068784.12	SRBD1	2	45607790	2_28	0	0.0294983646084107	11.0797643418682	5.45115546694624e-06	-1.4570570523022	3
ENSG00000250565.6	ATP6V1E2	2	46539307	2_29	0	0.0435372843953678	11.8899735713589	8.63380690877895e-06	-1.59006620426833	2
ENSG00000119729.11	RHOQ	2	46541404	2_29	0	0.0357825938461613	10.0677172612838	6.00845668926907e-06	-1.33867567527282	3
ENSG00000151665.12	PIGF	2	46614722	2_29	0	0.0247313634641266	6.64986395154267	2.74296916744659e-06	-0.932330827067937	1
ENSG00000119878.5	CRIPT	2	46616492	2_29	0	0.0269290572970279	7.43624038873942	3.33990932673144e-06	1.06471696269167	2
ENSG00000171150.7	SOCS5	2	46698650	2_29	0	0.023378990074334	6.13080870855104	2.39058184940633e-06	-0.736434108527184	1
ENSG00000143933.16	CALM2	2	47176244	2_30	0	0.0335636070757864	11.3994123175281	6.38132988509086e-06	-1.39301310043712	1
ENSG00000119888.10	EPCAM	2	47345224	2_30	0	0.0300238034414807	10.3674227507649	5.19154498830329e-06	-1.22990092588625	2
ENSG00000095002.13	MSH2	2	47403074	2_30	0	0.0178596610463465	5.57402001699832	1.66035839300066e-06	-0.558510638297914	1
ENSG00000170820.11	FSHR	2	48595242	2_31	0	0.0309525215839093	14.4192687560673	7.44388023744287e-06	2.11999999999981	1
ENSG00000243244.5	STON1	2	48529543	2_31	0	0.0230588549746763	11.6293548309627	4.47253208960122e-06	-1.87146465783851	2
ENSG00000242441.7	GTF2A1L	2	48595242	2_31	0	0.0310866683656322	14.4630450017002	7.49883889329133e-06	2.12361465968407	2
ENSG00000068781.21	STON1-GTF2A1L	2	48595242	2_31	0	0.0309525215839093	14.4192687560673	7.44388023744287e-06	2.11999999999981	1
ENSG00000170802.15	FOXN2	2	48315598	2_31	0	0.595045809980714	20.7399099125183	0.00020583412266827	4.15288227670299	2
ENSG00000162869.15	PPP1R21	2	48441151	2_31	0	0.0131429384462	4.83345567180591	1.05952283097856e-06	0.0109489051094889	1
ENSG00000138039.14	LHCGR	2	48727766	2_31	0	0.0160648158263804	6.74254057899553	1.80658926569807e-06	0.662919801765759	4
ENSG00000143942.4	CHAC2	2	53767569	2_36	0	0.0179560045690551	10.2072502690387	3.05688130607515e-06	1.16428985535191	2
ENSG00000068912.13	ERLEC1	2	53785773	2_36	0	0.0303522178742759	15.0517892727006	7.61971391835311e-06	-1.65217391304371	1
ENSG00000115239.21	ASB3	2	53787166	2_36	0	0.0231491489580539	12.548566719212	4.84494955039639e-06	-1.48717948717962	1
ENSG00000119737.5	GPR75	2	53860333	2_36	0	0.0334999149163628	15.9655266999772	8.92045609427014e-06	1.78362573099399	1
ENSG00000068878.14	PSME4	2	53970692	2_36	0	0.0098524864220082	4.6910957827788	7.70868414099572e-07	-0.293414311214106	2
ENSG00000170634.12	ACYP2	2	53971158	2_36	0	0.0101361260574191	4.95157191358914	8.37095870349007e-07	-0.442748091603022	1
ENSG00000115306.15	SPTBN1	2	54456574	2_36	0	0.0135841577180218	7.64065255508956	1.73110444780331e-06	0.900028747613956	2
ENSG00000214595.11	EML6	2	54710605	2_36	0	0.0167623487919907	9.57403925704259	2.67664134921293e-06	-1.45658072266641	2
ENSG00000143947.13	RPS27A	2	55233148	2_36	0	0.0108088811346079	5.54144387378054	9.98996082956035e-07	-0.545226130653549	1
ENSG00000162994.15	CLHC1	2	55231189	2_36	0	0.0118941766434928	6.42002765577553	1.27359512640564e-06	0.782104866247383	2
ENSG00000085760.14	MTIF2	2	55244314	2_36	0	0.0119314563702498	6.44876974176694	1.28330661666994e-06	-0.790432258021704	2
ENSG00000275052.4	PPP4R3B	2	55619377	2_36	0	0.0102008882763667	5.01002387989221	8.52389109873904e-07	0.225700373906622	2
ENSG00000115380.19	EFEMP1	2	55924122	2_36	0	0.0130215497146892	7.25193577498021	1.57498611040642e-06	-0.816513761467565	1
ENSG00000028116.16	VRK2	2	57906783	2_39	0	0.00997723313137433	4.90914769788182	8.16913972649007e-07	0.184234956619703	2
ENSG00000119866.20	BCL11A	2	60554901	2_40	0	0.0845874987904177	20.1052361264713	2.83645218494747e-05	-2.08000000000088	1
ENSG00000115421.12	PAPOLG	2	60754753	2_40	0	0.0153334827510976	7.38877108232127	1.88961412249749e-06	-2.02649006622519	1
ENSG00000162928.8	PEX13	2	61017275	2_40	0	0.0159154414977621	12.5918931047092	3.34248775045571e-06	3.12883435582637	1
ENSG00000162927.13	PUS10	2	61018416	2_40	0	0.016796003835154	12.2325080609403	3.42674337116776e-06	-2.97546012270111	1
ENSG00000162929.13	KIAA1841	2	61065721	2_40	0	0.0157955865861623	8.97785114433048	2.36520214667092e-06	2.20202020202043	1
ENSG00000237651.6	C2orf74	2	61145372	2_40	0	0.0161286362028127	27.7638839831331	7.46857888722004e-06	5.6319999999998	1
ENSG00000173209.22	AHSA2	2	61177796	2_40	0	0.015440170788056	16.0528708695242	4.13394712650838e-06	-4.08519984264777	2
ENSG00000082898.16	XPO1	2	61538854	2_40	0	0.028037759960666	9.2082337795886	4.30605681361311e-06	0.304093567251547	1
ENSG00000170264.12	FAM161A	2	61854082	2_40	0	0.0159349640544089	4.98862888183592	1.32584388666613e-06	0.301402154671061	2
ENSG00000186889.9	TMEM17	2	62506118	2_41	0	0.0221841239324628	4.84858961466401	1.79398090146869e-06	-0.0268664141848104	2
ENSG00000014641.17	MDH1	2	63588667	2_41	0	0.021880305279644	4.72890273666507	1.72573403465777e-06	0.284722222222249	1
ENSG00000143951.15	WDPCP	2	63822493	2_41	0	0.0411505808029546	10.5130452308166	7.21546970755433e-06	-1.17449664429538	1
ENSG00000169764.15	UGP2	2	63841144	2_41	0	0.0233801918855939	5.37292850165846	2.09516986100624e-06	-0.385906040268418	1
ENSG00000143952.19	VPS54	2	64036747	2_41	0	0.0219109818445026	4.77857232886846	1.74630504428973e-06	0.27142301830162	2
ENSG00000197329.11	PELI1	2	64144830	2_41	0	0.0419047469234727	10.791834367735	7.54255696615858e-06	-1.48888888888908	1
ENSG00000119862.12	LGALSL	2	64453833	2_42	0	0.0457083564624035	13.8857187549865	1.05858095399971e-05	1.679104477612	1
ENSG00000115902.10	SLC1A4	2	64988655	2_42	0	0.0199928738030141	6.23073607107818	2.07766098985863e-06	-0.639528728767152	2
ENSG00000138069.16	RAB1A	2	65129770	2_42	0	0.0173951973006214	4.94889963266913	1.43581375871462e-06	-0.418732782369032	1
ENSG00000138071.13	ACTR2	2	65226589	2_42	0	0.0340745684163923	11.1569579512642	6.34068627565028e-06	-1.76433121019136	1
ENSG00000143971.7	ETAA1	2	67397170	2_44	0	0.0178898894414796	6.76555505563232	2.01869726563213e-06	0.650903151337965	2
ENSG00000197223.11	C1D	2	68111647	2_45	0	0.0230327391615793	5.34305001281199	2.0525556194001e-06	-0.445993031358985	1
ENSG00000243667.6	WDR92	2	68157965	2_45	0	0.024382933056932	5.86879155761195	2.38668298404423e-06	-0.697674418604857	1
ENSG00000115946.7	PNO1	2	68159129	2_45	0	0.0399409995733839	10.4382565024479	6.95355669081414e-06	1.39370078740177	1
ENSG00000119865.8	CNRIP1	2	68320518	2_45	0	0.0434176037869434	11.2142753843588	8.1207693079334e-06	1.38551401869236	1
ENSG00000115956.9	PLEK	2	68365183	2_45	0	0.0294129401982759	7.60190954957949	3.7292478105056e-06	1.07621826670889	2
ENSG00000204923.3	FBXO48	2	68467123	2_45	0	0.0215204792832688	4.71666768329087	1.69296244248919e-06	0.165706628887438	2
ENSG00000169621.9	APLF	2	68462021	2_45	0	0.0214285179132935	4.67717982921137	1.67161518678304e-06	0.139175257731978	1
ENSG00000169618.6	PROKR1	2	68653304	2_45	0	0.0215877309956399	4.74543961415092	1.70861240299453e-06	0.307692307692296	1
ENSG00000163219.11	ARHGAP25	2	68679972	2_45	0	0.0461906349894699	11.7907324227729	9.08353349231635e-06	-1.54716981132089	1
ENSG00000169604.19	ANTXR1	2	69012709	2_46	0	0.0574736388543039	14.8258030349877	1.42117325643032e-05	1.65397923875405	1
ENSG00000198380.12	GFPT1	2	69387541	2_46	0	0.0243960935988991	6.86813117136456	2.79459564197886e-06	-0.741171060348166	2
ENSG00000169599.12	NFU1	2	69423598	2_46	0	0.0192240973448456	4.67105955469287	1.49768840307198e-06	-0.127812121316757	2
ENSG00000244617.2	ASPRV1	2	69964228	2_46	0	0.0419269070347013	11.8836551257143	8.31003725483722e-06	1.52059925093699	1
ENSG00000115998.7	C2orf42	2	70248695	2_46	0	0.0214609601577191	5.68548814466286	2.03505903480484e-06	0.567999999999996	1
ENSG00000116005.11	PCYOX1	2	70254543	2_46	0	0.0233366185990022	6.45834715521043	2.51373458213547e-06	0.881561529514126	2
ENSG00000143977.13	SNRPG	2	70293366	2_46	0	0.0196504207546478	4.87313494210517	1.59713047695086e-06	-0.425269759231386	2
ENSG00000035141.7	FAM136A	2	70301469	2_46	0	0.0238844010630488	6.67246722200493	2.65803631286443e-06	-0.899131163214148	2
ENSG00000183733.6	FIGLA	2	70791083	2_47	0	0.014254465028531	5.27838487383676	1.25490856098926e-06	-0.575849005762079	2
ENSG00000075340.22	ADD2	2	70767997	2_47	0	0.0134661511531172	4.75545378284479	1.0680597668571e-06	-0.271317829457328	1
ENSG00000152672.7	CLEC4F	2	70884060	2_47	0	0.0181937138344352	7.52333798595904	2.28292707100547e-06	-1.00742865385403	2
ENSG00000116031.8	CD207	2	70836138	2_47	0	0.0158311850647598	6.24317484731023	1.64846233799926e-06	-0.791211127858983	2
ENSG00000116035.2	VAX2	2	70900566	2_47	0	0.0203641654307795	8.56155071825254	2.90789791301272e-06	-1.03980099502501	1
ENSG00000116039.11	ATP6V1B1	2	70874717	2_47	0	0.0181635103217978	7.50803955375298	2.27450262573275e-06	-1.00000000000003	1
ENSG00000144043.11	TEX261	2	70994388	2_47	0	0.044380312916666	15.7724004219858	1.16747680199924e-05	1.77611940298531	1
ENSG00000124357.12	NAGK	2	71063928	2_47	0	0.0134235493683418	4.72633278147684	1.05816103913416e-06	-0.187050359712225	1
ENSG00000124370.10	MCEE	2	71124357	2_47	0	0.023906769480539	10.0407486555679	4.00356694832453e-06	1.1386375680431	2
ENSG00000124383.8	MPHOSPH10	2	71130504	2_47	0	0.0234952763037276	9.88051088758963	3.8718637244343e-06	1.11064409519682	2
ENSG00000075292.18	ZNF638	2	71298568	2_47	0	0.0132003094628999	4.57221731374123	1.00663281139839e-06	0.151999999999977	1
ENSG00000003137.8	CYP26B1	2	72129135	2_47	0	0.0165826596069432	6.66986585893835	1.84472397155873e-06	-0.71982758620723	1
ENSG00000144036.15	EXOC6B	2	72821809	2_47	0	0.0168289899121357	6.8055120655073	1.91020054201078e-06	1.11579380456701	2
ENSG00000135625.7	EGR4	2	73294038	2_48	0	0.0509306407308822	14.2227189117798	1.20815282137562e-05	-1.61923076923005	1
ENSG00000115297.10	TLX2	2	74513834	2_48	0	0.0188439006096423	5.01373776835799	1.57576890421048e-06	-0.382513661202164	1
ENSG00000135631.16	RAB11FIP5	2	73156338	2_48	0	0.0182936921107738	4.74083311903557	1.44649234331598e-06	-0.14198494422688	2
ENSG00000135632.11	SMYD5	2	73214385	2_48	0	0.0218277646050347	6.36843778428494	2.31847425416849e-06	-0.695000000000019	1
ENSG00000135624.15	CCT7	2	73234064	2_48	0	0.0179609597553969	4.57181529553789	1.36955135400811e-06	-0.0373831775701018	1
ENSG00000116127.17	ALMS1	2	73386661	2_48	0	0.0192009920647023	5.18665768348329	1.66100660511516e-06	0.408759124087633	1
ENSG00000144035.3	NAT8	2	73641201	2_48	0	0.0180183150594339	4.60117047730644	1.38274662345136e-06	0.1677852348993	1
ENSG00000144034.14	TPRKB	2	73737087	2_48	0	0.0196709766652234	5.40944432882246	1.7747561279599e-06	0.514733413676821	2
ENSG00000144048.10	DUSP11	2	73780218	2_48	0	0.0202818798962836	5.69126670606102	1.92520619427335e-06	-0.569230769230932	1
ENSG00000124356.15	STAMBP	2	73828835	2_48	0	0.0220600073529308	6.46604301670716	2.37905426377115e-06	-0.711166958254094	3
ENSG00000163017.13	ACTG2	2	73892381	2_48	0	0.0195608083302052	5.35769864458059	1.74793462444154e-06	-0.427893957577922	2
ENSG00000114956.19	DGUOK	2	73938926	2_48	0	0.0504876172467231	14.1411698753928	1.19077667676789e-05	1.58957944972673	2
ENSG00000187605.15	TET3	2	73983315	2_48	0	0.0234368518802892	7.02457228974988	2.74586554159234e-06	0.815217391304185	1
ENSG00000188687.17	SLC4A5	2	74343527	2_48	0	0.0544465730522907	14.8463231670381	1.34818523086888e-05	-1.78309642473623	2
ENSG00000204843.12	DCTN1	2	74372241	2_48	0	0.102303066427012	20.7982650225747	3.54875375380866e-05	2.18509615384569	1
ENSG00000284308.1	C2orf81	2	74421241	2_48	0	0.0217208911493527	6.3231749168252	2.29072492097132e-06	-0.715789473684594	1
ENSG00000005448.16	WDR54	2	74421241	2_48	0	0.0217208911493527	6.3231749168252	2.29072492097132e-06	0.715789473684594	1
ENSG00000114993.16	RTKN	2	74442009	2_48	0	0.0185893316434905	4.88846864062835	1.51564229013199e-06	-0.454837711603135	2
ENSG00000239779.6	WBP1	2	74454375	2_48	0	0.0199436110457487	5.53627457718041	1.84154155160787e-06	-0.475786759573297	2
ENSG00000115275.11	MOGS	2	74465520	2_48	0	0.021578127255413	6.2623674078406	2.25378455971005e-06	-0.694915254237396	1
ENSG00000135637.13	CCDC142	2	74483364	2_48	0	0.0213026397411963	6.14389333884943	2.18291686384984e-06	0.672316384180884	1
ENSG00000115282.19	TTC31	2	74483364	2_48	0	0.0213026397411963	6.14389333884943	2.18291686384984e-06	-0.672316384180884	1
ENSG00000179528.15	LBX2	2	74502935	2_48	0	0.0184749051817275	4.83160459732321	1.48879091367388e-06	0.243107769423511	1
ENSG00000115289.13	PCGF1	2	74548714	2_48	0	0.0180972189568852	4.64140334685616	1.40094555490228e-06	0.158602150537632	1
ENSG00000115325.13	DOK1	2	74548714	2_48	0	0.0180972189568852	4.64140334685616	1.40094555490228e-06	0.158602150537632	1
ENSG00000115350.11	POLE4	2	74956893	2_48	0	0.0225274896654609	6.65945882142877	2.50214136426604e-06	0.780141843971714	1
ENSG00000115353.10	TACR1	2	75160999	2_48	0	0.0233390386736611	6.98597997884342	2.71938317293475e-06	-0.879999999999972	1
ENSG00000115363.13	EVA1A	2	75569460	2_49	0	0.03772820220281	8.93844532652972	5.62455547572553e-06	-1.0676221938057	2
ENSG00000115364.13	MRPL19	2	75652326	2_49	0	0.0251161190732985	5.17186107525816	2.166503971125e-06	0.265734265734272	1
ENSG00000005436.13	GCFC2	2	75702004	2_49	0	0.0346400574157839	8.14622707450345	4.70646919597066e-06	0.894749305668778	2
ENSG00000176204.13	LRRTM4	2	77593322	2_50	0	0.0937883140691599	16.1250046023768	2.52236935806389e-05	1.8127490039838	1
ENSG00000163541.11	SUCLG1	2	84459875	2_53	0	0.0148455477464297	6.3624705143648	1.57536834408416e-06	-0.743902439024419	1
ENSG00000115423.18	DNAH6	2	84482091	2_53	0	0.0174793464656215	7.86507003994003	2.29291465891374e-06	-0.994733636298199	2
ENSG00000034510.5	TMSB10	2	84905643	2_53	0	0.0170911729412262	7.65835119876355	2.18306794507255e-06	-0.941666666666577	1
ENSG00000176407.17	KCMF1	2	84970689	2_54	0	0.0347653221497248	12.3144705315972	7.14039286712593e-06	-1.61825726141126	1
ENSG00000152291.13	TGOLN2	2	85328087	2_54	0	0.0155905969530896	4.9125866346637	1.27741811995558e-06	-0.315153211050848	2
ENSG00000115459.17	ELMOD3	2	85286115	2_54	0	0.016335501749241	5.34196160794185	1.45543678287627e-06	-0.305343511450404	1
ENSG00000042493.15	CAPG	2	85414064	2_54	0	0.0295765711092453	10.8175102790699	5.33623867094589e-06	1.34358974358989	1
ENSG00000152292.16	SH2D6	2	85418827	2_54	0	0.0191748984656233	6.81737999831876	2.18027201610043e-06	-0.82743362831831	1
ENSG00000115486.11	GGCX	2	85561052	2_54	0	0.0300832515799014	10.974538001982	5.50644274541443e-06	1.16346159715228	2
ENSG00000118640.10	VAMP8	2	85561017	2_54	0	0.0187234098488446	6.59789408090468	2.06039453301606e-06	0.581779004063936	2
ENSG00000168899.4	VAMP5	2	85584469	2_54	0	0.0190659949392885	6.76491568241127	2.15120583360686e-06	-0.829999999999819	1
ENSG00000168883.19	USP39	2	85616225	2_54	0	0.0150229363599683	4.57146089027293	1.14543366123479e-06	0.0540540540540548	1
ENSG00000168878.16	SFTPB	2	85660396	2_54	0	0.0150370164801157	4.58007558528735	1.14866774615377e-06	-0.079245283018873	1
ENSG00000115523.16	GNLY	2	85705880	2_54	0	0.0238500417901298	8.82903590702561	3.51206490233196e-06	0.940000000000363	1
ENSG00000168874.12	ATOH8	2	85822344	2_54	0	0.0196502442396616	7.04297706065042	2.30825790843629e-06	0.813636363636619	1
ENSG00000115525.17	ST3GAL5	2	85904899	2_54	0	0.0260895465304213	9.65778516711906	4.20246569205206e-06	-1.48387096774248	1
ENSG00000068654.15	POLR1A	2	86105533	2_54	0	0.0175127409378436	5.98239714890307	1.74738848601554e-06	-0.688343455324849	2
ENSG00000132300.18	PTCD3	2	86105686	2_54	0	0.0211810071909678	7.73434313748262	2.73231111650736e-06	0.988165680473368	1
ENSG00000132305.20	IMMT	2	86195484	2_54	0	0.0254129137618095	9.41508936140723	3.99060750206268e-06	-1.21459138008169	2
ENSG00000132313.14	MRPL35	2	86198734	2_54	0	0.0183110771096497	6.39282289108867	1.95239042825789e-06	0.802731972129749	3
ENSG00000068615.17	REEP1	2	86208944	2_54	0	0.101130976045055	22.3314507344151	3.76670181842564e-05	2.66956472037615	2
ENSG00000115548.16	KDM3A	2	86438385	2_54	0	0.0154050662243798	4.80247143673925	1.23392415437164e-06	0.299999999999983	1
ENSG00000115561.15	CHMP3	2	86563593	2_54	0	0.0156733895765661	4.96130664044687	1.29693766840449e-06	0.246435539381905	3
ENSG00000172086.7	KRCC1	2	88056216	2_55	0	0.0270695555464932	8.7869743727228	3.96716798485635e-06	1.07692307692295	1
ENSG00000115593.14	SMYD1	2	88070279	2_55	0	0.0181127596757384	5.08099071020254	1.53494610551825e-06	0.322033898305118	1
ENSG00000163586.9	FABP1	2	88136482	2_55	0	0.0171380968809963	4.57178422120111	1.30679788685149e-06	0.00807541158232806	2
ENSG00000144115.16	THNSL2	2	88153919	2_55	0	0.0218837358866334	6.82373907811901	2.49059999240882e-06	0.772566013615985	4
ENSG00000144029.11	MRPS5	2	95149561	2_57	0	0.019184829291621	5.60946114058524	1.79489558183547e-06	0.567901234568231	1
ENSG00000144026.11	ZNF514	2	95125518	2_57	0	0.0685386916848949	17.4350272517866	1.99305161587128e-05	-2.12072045379681	4
ENSG00000233757.6	AC092835.2	2	95207631	2_57	0	0.046435590710122	13.7914716911385	1.06812404680011e-05	-1.75609756097469	1
ENSG00000115041.12	KCNIP3	2	95296800	2_57	0	0.0179436242418263	4.99348318082526	1.49442410151622e-06	-0.555461794929141	2
ENSG00000186281.12	GPAT2	2	96025125	2_57	0	0.0263873857759103	8.55000724679047	3.76290240685639e-06	1.27080945687833	2
ENSG00000274286.1	ADRA2B	2	96090799	2_57	0	0.0171391324568871	4.57121758511926	1.30671487366964e-06	0.198671216015308	2
ENSG00000158050.4	DUSP2	2	96145593	2_57	0	0.0240439756700588	7.69110163556949	3.08428808315263e-06	-0.783487767753272	2
ENSG00000084090.13	STARD7	2	96208677	2_57	0	0.037498960105229	11.8038220738189	7.38247499099949e-06	-1.55733333333334	1
ENSG00000144021.2	CIAO1	2	96268766	2_57	0	0.0211334217566234	6.50090411618186	2.29141465528029e-06	0.77519379844945	1
ENSG00000198885.9	ITPRIPL1	2	96325754	2_57	0	0.0232183844765103	7.36864518642187	2.85351230063762e-06	-0.777777777777834	1
ENSG00000163121.9	NEURL3	2	96506388	2_57	0	0.0176340531735908	4.83326846003144	1.42152064023273e-06	0.431818181818107	1
ENSG00000196843.15	ARID5A	2	96535945	2_57	0	0.0221694606037663	6.94226162770443	2.5669429033546e-06	1.11718749999997	1
ENSG00000114988.11	LMAN2L	2	96730666	2_57	0	0.0179015258053455	4.9718541623493	1.48446012288324e-06	-0.262630374984471	3
ENSG00000158158.11	CNNM4	2	96759824	2_57	0	0.0172509927244334	4.63109653913575	1.33247181651483e-06	0.400118456134833	2
ENSG00000168758.10	SEMA4C	2	96921312	2_57	0	0.017198989918807	4.60330751871711	1.32048367342569e-06	0.197368421052649	1
ENSG00000144199.11	FAHD2B	2	97095539	2_57	0	0.0369310621994261	11.662334646574	7.18352162755219e-06	1.80000000000011	1
ENSG00000135976.17	ANKRD36	2	97109064	2_57	0	0.0388539567616014	12.1335305926191	7.86289629252949e-06	1.92877737376857	2
ENSG00000196912.12	ANKRD36B	2	97589830	2_57	0	0.0646165186955442	16.8812496371995	1.81931648145546e-05	-2.36641221374051	1
ENSG00000115073.7	ACTR1B	2	97658891	2_57	0	0.0174730393299241	4.74881873718993	1.38393009265974e-06	-0.0343056462139731	2
ENSG00000228486.10	LINC01125	2	97663552	2_57	0	0.0174405598228229	4.73169433554521	1.37637637177291e-06	0.317744154057863	1
ENSG00000115085.13	ZAP70	2	97713755	2_57	0	0.10841252587433	21.7834212426774	3.9388156830782e-05	-2.54999999999976	1
ENSG00000075568.16	TMEM131	2	97995803	2_57	0	0.0174621997279649	4.74310628191338	1.38140782937332e-06	0.0402684563758325	1
ENSG00000185674.9	LYG2	2	99254906	2_58	0	0.036578137468828	13.5333862957975	8.25635145765188e-06	1.63483146067436	1
ENSG00000040933.15	INPP4A	2	98444410	2_58	0	0.0775618217207819	20.560658456234	2.65977638248129e-05	-2.43884892086273	1
ENSG00000115446.11	UNC50	2	98608705	2_58	0	0.0434994772380962	15.1435336944287	1.09868038635213e-05	2.07142857142884	1
ENSG00000135951.14	TSGA10	2	99155070	2_58	0	0.0151378911664072	5.38904361081114	1.36062103960307e-06	0.452498739852871	2
ENSG00000144182.16	LIPT1	2	99154805	2_58	0	0.0149633545564669	5.28239562187358	1.31831743745723e-06	0.429741924471845	3
ENSG00000158411.11	MITD1	2	99180175	2_58	0	0.0148202374224468	5.19401910258959	1.28386337336928e-06	-0.395348837209129	1
ENSG00000185414.19	MRPL30	2	99178686	2_58	0	0.0140304515616652	4.69052671771633	1.09762342865079e-06	0.148437499999988	1
ENSG00000144214.9	LYG1	2	99287422	2_58	0	0.015020278554683	5.31731758981019	1.33208118089072e-06	-0.556366501274125	3
ENSG00000135945.9	REV1	2	99489284	2_58	0	0.0186590724870169	7.31368179705284	2.27607316573853e-06	0.934686151029114	2
ENSG00000144218.18	AFF3	2	100143348	2_58	0	0.0331682127551075	12.6258200117644	6.98460370528705e-06	-1.88356164383656	1
ENSG00000170500.12	LONRF2	2	100334113	2_58	0	0.0297232927790733	11.6107537013029	5.75595562902639e-06	-1.21874999999961	1
ENSG00000163162.8	RNF149	2	101303817	2_59	0	0.0213874357975866	8.93353924089805	3.18670875727484e-06	0.498180009107581	2
ENSG00000196460.12	RFX8	2	101474758	2_59	0	0.0286355079554534	13.6535165424116	6.52092969244862e-06	-1.975850773822	2
ENSG00000115590.13	IL1R2	2	101991888	2_59	0	0.0659988934949377	22.6588245566787	2.49421643617379e-05	2.72310405643689	1
ENSG00000115598.9	IL1RL2	2	102186984	2_60	0	0.0100673697543329	4.91138762348046	8.24670267232052e-07	-0.192857142857106	1
ENSG00000115602.16	IL1RL1	2	102309801	2_60	0	0.0324826950306867	17.10763957015	9.26834629571344e-06	1.95169082125514	1
ENSG00000115604.10	IL18R1	2	102311189	2_60	0	0.0135485301474023	15.4210655698975	3.48471023865143e-06	4.64811788951366	2
ENSG00000170417.15	TMEM182	2	102735320	2_60	0	0.011845337192181	6.36490363489434	1.25747501961509e-06	-0.88188976377975	1
ENSG00000198914.3	POU3F3	2	104855039	2_62	0	0.0207198615813865	5.28988930496682	1.82807302199525e-06	0.492307692307633	1
ENSG00000135966.12	TGFBRAP1	2	105330291	2_62	0	0.0271976664342967	7.80063279742128	3.53851941892854e-06	1.08865248226917	1
ENSG00000135974.9	C2orf49	2	105336368	2_62	0	0.0243614226159482	6.7833860148756	2.75619082801837e-06	0.756410256410296	1
ENSG00000071051.13	NCK2	2	105744677	2_63	0	0.0243011152417698	5.21490006187037	2.11364623609961e-06	0.530870698203621	2
ENSG00000119147.9	C2orf40	2	106022264	2_63	0	0.0511607139418998	12.1208916178144	1.03426367026331e-05	1.42249844952737	4
ENSG00000115665.8	SLC5A7	2	107986299	2_65	0	0.0218747281217462	5.01624697312798	1.83012890452669e-06	-0.350773973806579	2
ENSG00000198203.9	SULT1C2	2	108287884	2_65	0	0.0377514797308781	10.0636810151648	6.33652200513729e-06	1.25469316763958	2
ENSG00000198075.9	SULT1C4	2	108328271	2_65	0	0.0372180780523901	9.93158869314945	6.16499563296815e-06	-1.32874036488247	2
ENSG00000135968.20	GCC2	2	108450343	2_65	0	0.025055008738594	6.26885661018585	2.61964836714978e-06	0.769841269841321	1
ENSG00000153201.15	RANBP2	2	108719562	2_65	0	0.0286762232305675	7.51632201155244	3.59490514662351e-06	0.850415512464962	1
ENSG00000163006.11	CCDC138	2	108791703	2_65	0	0.0253493774028717	6.37672793803142	2.69603354231523e-06	-0.657587548637826	1
ENSG00000186522.14	SEPT10	2	109574715	2_65	0	0.0487503935236914	12.4424619177268	1.01168323113686e-05	-1.40613718411616	1
ENSG00000198142.4	SOWAHC	2	109614115	2_65	0	0.029845686602433	7.88604434886113	3.92555344945539e-06	1.36734693877498	1
ENSG00000115008.5	IL1A	2	112784230	2_66	0	0.0400946350370099	17.8881773594255	1.19622386494232e-05	1.9367131199864	2
ENSG00000144061.12	NPHP1	2	110205149	2_66	0	0.0103952055716178	5.79551403634986	1.00481277917596e-06	0.694968553459166	1
ENSG00000169679.14	BUB1	2	110678318	2_66	0	0.0135918390622352	8.32403602747546	1.88700165174532e-06	-1.16442048517452	1
ENSG00000153094.22	BCL2L11	2	111118962	2_66	1	0.564824545113637	25.1410462102305	0.000236841069255873	4.63725490196278	1
ENSG00000153107.11	ANAPC1	2	112773135	2_66	0	0.0177134492329729	10.4157325248018	3.07718113485167e-06	-1.27941176470621	1
ENSG00000153208.16	MERTK	2	111898795	2_66	0	0.0162445173140384	9.70086130019377	2.62831378074425e-06	1.22338886377674	4
ENSG00000153214.9	TMEM87B	2	112055305	2_66	0	0.134668841863269	29.2129214940655	6.56148624021949e-05	2.82991202345979	1
ENSG00000144152.12	FBLN7	2	112137935	2_66	0	0.0273549000622351	14.2628710145394	6.50732043303159e-06	-1.97623236574604	3
ENSG00000144161.12	ZC3H8	2	112258785	2_66	0	0.00923591591785267	4.62348230343498	7.12211981957157e-07	0.140350877192978	1
ENSG00000188177.13	ZC3H6	2	112274635	2_66	0	0.0115040560210929	6.55751467587499	1.25820198125998e-06	0.927419354838896	1
ENSG00000169629.11	RGPD8	2	112434543	2_66	0	0.00955980257570865	4.97761811644858	7.93652892748456e-07	-0.360848274649659	2
ENSG00000125630.15	POLR1B	2	112544150	2_66	0	0.00933225114061009	4.69834352635228	7.31292788711562e-07	0.309090909090772	1
ENSG00000125611.15	CHCHD5	2	112584474	2_66	0	0.130756273187715	28.9974717601897	6.32386767054458e-05	-2.85864785569915	2
ENSG00000144136.10	SLC20A1	2	112646085	2_66	0	0.0365194222528858	17.0593163250278	1.03907196193812e-05	1.96319018404848	1
ENSG00000169607.12	CKAP2L	2	112765001	2_66	0	0.012596673733229	7.62300766046122	1.60155678844397e-06	0.971677559912709	1
ENSG00000175497.16	DPP10	2	114778464	2_67	0	0.0132080494050654	4.84570065201952	1.0674692465272e-06	0.193548387096808	1
ENSG00000125618.16	PAX8	2	113232816	2_67	0	0.0588944844315192	18.6815543573857	1.83504930576518e-05	2.45953537692097	2
ENSG00000136682.14	CBWD2	2	113438850	2_67	0	0.0703596042105688	20.352334809027	2.38834868643215e-05	2.14367816091993	1
ENSG00000144134.18	RABL2A	2	113627581	2_67	0	0.0156289534978631	6.39295936113004	1.66644869771386e-06	0.519230769230735	1
ENSG00000115084.13	SLC35F5	2	113754647	2_67	0	0.0136779645593724	5.16700400857793	1.17874639670871e-06	0.467543834828016	2
ENSG00000115091.11	ACTR3	2	113889855	2_67	0	0.0138400627232504	5.27528608875597	1.21771086531136e-06	-0.573839662447065	1
ENSG00000088205.12	DDX18	2	117812637	2_69	0	0.0142635823589288	5.21915538494276	1.24162070612569e-06	-0.402262620810227	2
ENSG00000125633.10	CCDC93	2	118013438	2_69	0	0.0671711328302616	19.5828415168923	2.19390838221581e-05	-2.10126378242336	2
ENSG00000125629.14	INSIG2	2	118004610	2_69	0	0.029682679860225	11.9752683756836	5.92854975124994e-06	1.45285889096515	2
ENSG00000019169.10	MARCO	2	118946643	2_69	0	0.01645559217638	6.533971952983	1.79329148806967e-06	0.823129251700836	1
ENSG00000115107.19	STEAP3	2	119263743	2_69	0	0.0164436225743042	6.52727459071809	1.79015027117124e-06	0.642113037257724	2
ENSG00000186132.14	C2orf76	2	119366701	2_69	0	0.0157848126505982	6.15108112024806	1.61938827962952e-06	-0.657407407406999	1
ENSG00000155368.16	DBI	2	119366701	2_69	0	0.0157848126505982	6.15108112024806	1.61938827962952e-06	-0.657407407406999	1
ENSG00000171227.6	TMEM37	2	119429724	2_69	0	0.013426396242649	4.66317236928422	1.0442417061858e-06	-0.118686868686857	1
ENSG00000144120.12	TMEM177	2	119679105	2_69	0	0.015488002001194	5.97647009135936	1.54383275906149e-06	0.654255319149036	1
ENSG00000088179.8	PTPN4	2	119724424	2_69	0	0.0265718450225646	10.9516655872277	4.85357774276179e-06	1.2907356123251	2
ENSG00000115109.13	EPB41L5	2	120013132	2_69	0	0.0136408079506012	4.80878153071962	1.09404515464323e-06	0.203947368421119	1
ENSG00000226479.3	TMEM185B	2	120222852	2_69	0	0.0190486630638902	7.88114709991721	2.50388304390277e-06	-0.887218045112583	1
ENSG00000144118.13	RALB	2	120236344	2_69	0	0.0138048097713841	4.91862881070185	1.13249053601395e-06	-0.234060023801421	2
ENSG00000074047.21	GLI2	2	120735673	2_70	0	0.0235155310739321	5.66478263930092	2.22176513470574e-06	-0.486960680777863	2
ENSG00000115112.7	TFCP2L1	2	121285174	2_70	0	0.0215468282447201	4.85826705831053	1.74592200864617e-06	-0.307692307692287	1
ENSG00000074054.17	CLASP1	2	121649389	2_70	0	0.0217809903786028	4.95793738093364	1.80110389765717e-06	0.274853801169733	1
ENSG00000155438.11	NIFK	2	121736192	2_70	0	0.0592382435281308	14.2449458819401	1.40741793818805e-05	1.75146771037191	1
ENSG00000136717.14	BIN1	2	127101837	2_74	0	0.0114234989180199	4.76676843452238	9.08203780279497e-07	0.400210969306938	3
ENSG00000186684.12	CYP27C1	2	127238080	2_74	0	0.0172298960097196	8.48271228583651	2.43768451665917e-06	0.867346938775206	1
ENSG00000163161.12	ERCC3	2	127288972	2_75	0	0.0213674850510354	7.09302550429063	2.52781354019619e-06	1.51457784071978	2
ENSG00000169967.16	MAP3K2	2	127388145	2_75	0	0.0685276070163129	17.9212560067614	2.04830259831226e-05	-2.79035199023444	3
ENSG00000115718.17	PROC	2	127418286	2_75	0	0.0915162045284458	20.6532956054964	3.15244462668089e-05	3.09230769230871	1
ENSG00000163166.14	IWS1	2	127524687	2_75	0	0.0255596471134069	8.74625054718598	3.72852340096262e-06	-1.1245464479473	2
ENSG00000169994.18	MYO7B	2	127665171	2_75	0	0.0164506121275093	4.6845299161448	1.2853108836368e-06	-0.323529411764768	1
ENSG00000144230.16	GPR17	2	127647887	2_75	0	0.125971799326658	23.7168328916937	4.98299133328272e-05	-2.73582930266611	4
ENSG00000072163.19	LIMS2	2	127648067	2_75	0	0.0797885815182806	19.3585532757153	2.57616542874958e-05	-2.32364876653145	3
ENSG00000136709.11	WDR33	2	127811674	2_75	0	0.0330127214777358	11.1129056207663	6.11883946939844e-06	1.16774193548368	1
ENSG00000144231.10	POLR2D	2	127858003	2_75	0	0.0264563688195877	9.06479443158561	3.99989233543663e-06	-1.06944444444447	1
ENSG00000136731.12	UGGT1	2	128091085	2_75	0	0.0411772028113508	13.1631018269329	9.040140660041e-06	2.15748031496061	1
ENSG00000136720.6	HS6ST1	2	128319352	2_75	0	0.296586504547369	32.2921068497779	0.000159737863719762	3.61290322580475	1
ENSG00000152076.18	CCDC74B	2	130144976	2_78	0	0.0249645921287631	5.54831519797734	2.31017939388765e-06	0.567164179104674	1
ENSG00000136699.19	SMPD4	2	130182517	2_78	0	0.0243925368900563	5.33429046211148	2.17016990308604e-06	0.51145038167946	1
ENSG00000152082.13	MZT2B	2	130181715	2_78	0	0.0253846750207168	5.7024132605778	2.41429536924118e-06	0.603053435114767	1
ENSG00000136710.9	CCDC115	2	130343161	2_78	0	0.0225307237318794	4.60161340385038	1.72920059914716e-06	-0.0192307692307816	1
ENSG00000136718.9	IMP4	2	130342325	2_78	0	0.0547394067363598	12.8372923840651	1.17201622697085e-05	-1.51012891344306	1
ENSG00000072135.12	PTPN18	2	130356437	2_78	0	0.0250503682423052	5.57998590148776	2.33134916055072e-06	0.600000000000051	1
ENSG00000136002.18	ARHGEF4	2	130830034	2_78	0	0.0234561753924777	4.97300409668215	1.94552189601359e-06	0.30534351145039	1
ENSG00000115762.16	PLEKHB2	2	131104358	2_78	0	0.0227308992884467	4.68321125086484	1.77549916256532e-06	-0.255319148936154	1
ENSG00000075886.10	TUBA3D	2	131475952	2_78	0	0.094494484111574	17.9823277297016	2.83408239562254e-05	-2.4490106558492	2
ENSG00000173272.15	MZT2A	2	131573672	2_78	0	0.0607867006860832	13.8182939624429	1.40095151373039e-05	2.06923076923094	1
ENSG00000163040.14	CCDC74A	2	131527737	2_78	0	0.0242197371789412	5.26866548625492	2.12828682824112e-06	-0.716954224618216	2
ENSG00000183840.6	GPR39	2	132417191	2_79	0	0.0396493660702	9.613021013482	6.35705904571731e-06	-1.24242424242456	1
ENSG00000150551.10	LYPD1	2	132619006	2_79	0	0.0334583279560483	8.03786138019605	4.48543793258259e-06	0.941070289684727	2
ENSG00000152127.8	MGAT5	2	134120375	2_79	0	0.0495882497406209	11.6952692051617	9.67273095934339e-06	-1.43396226415058	1
ENSG00000152128.13	TMEM163	2	134719289	2_80	0	0.0211172483385897	4.6231853696832	1.62831618604891e-06	0.44058603530745	2
ENSG00000082258.12	CCNT2	2	134918338	2_80	0	0.0573870416942883	13.8981788127406	1.33024562103077e-05	-1.88590604026853	1
ENSG00000115839.17	RAB3GAP1	2	135052002	2_80	0	0.0209965287064207	4.57032964320292	1.60049798274289e-06	-0.220833333333443	1
ENSG00000121988.17	ZRANB3	2	135530703	2_80	0	0.0244581096719583	5.97812562454148	2.43864189598845e-06	0.871134020618532	1
ENSG00000144224.16	UBXN4	2	135741596	2_80	0	0.024898893151441	6.14303088534399	2.55107276281639e-06	0.994688288510468	2
ENSG00000076003.4	MCM6	2	135876201	2_80	0	0.0259060787856681	6.50925095991114	2.81250176298253e-06	-1.06650601881525	3
ENSG00000115866.10	DARS	2	135985573	2_80	0	0.0303170261780386	7.96294898322977	4.02643449103462e-06	1.14521030238929	2
ENSG00000121966.6	CXCR4	2	136122815	2_80	0	0.042194735488994	11.0294365760343	7.76196539050324e-06	1.45833333333308	1
ENSG00000144229.11	THSD7B	2	136765297	2_81	0	0.0229453211136671	4.76168777521993	1.82228021824715e-06	-0.265504820659648	2
ENSG00000150540.13	HNMT	2	137964027	2_82	0	0.0263447288287946	6.0208962745211	2.645543967486e-06	-0.632812499999831	1
ENSG00000115919.14	KYNU	2	142877245	2_85	0	0.0248950487380452	5.90303696667301	2.45102978781138e-06	0.744531209081393	3
ENSG00000169554.18	ZEB2	2	144524878	2_86	0	0.0244079084057969	9.88341313184627	4.02344084024808e-06	-1.1137640449443	1
ENSG00000121989.14	ACVR2A	2	147844091	2_88	0	0.0436634256344298	15.4994602799312	1.12874148357419e-05	-3.28358208955262	1
ENSG00000115947.13	ORC4	2	148020474	2_88	0	0.0125228304297856	6.51642466810751	1.36104343324686e-06	-1.44634400937645	2
ENSG00000204406.12	MBD5	2	148020474	2_88	0	0.011393761671339	4.73682244986805	9.00148874580861e-07	0.458715596330366	1
ENSG00000187123.14	LYPD6	2	149329628	2_88	0	0.0113548746561915	4.57071500216671	8.65618625661341e-07	-0.0899941067283032	2
ENSG00000115963.13	RND3	2	150496125	2_89	0	0.0339830889568109	9.45186383819978	5.357231509602e-06	1.06567796610205	1
ENSG00000123610.4	TNFAIP6	2	151357910	2_90	0	0.0194593610855089	7.1152465065185	2.30929084148222e-06	-1.15322580645134	1
ENSG00000080345.17	RIF1	2	151415393	2_90	0	0.0374877368131675	13.176043047179	8.23823797040566e-06	-1.90216004291308	2
ENSG00000183091.19	NEB	2	151734675	2_91	0	0.0256194939917624	6.53617503358267	2.79289319015259e-06	-0.72427983539071	1
ENSG00000162980.16	ARL5A	2	151828599	2_91	0	0.0245190092800933	6.13083927191388	2.50716521845351e-06	-0.795454545454656	1
ENSG00000157827.19	FMNL2	2	152335141	2_91	0	0.0207900764932617	4.60898981956414	1.59816620086734e-06	0.310283687943262	1
ENSG00000177917.10	ARL6IP6	2	152717014	2_91	0	0.0209948329757571	4.69926351359494	1.64551683001143e-06	0.0709308438258426	2
ENSG00000177519.3	RPRM	2	153502723	2_92	0	0.0199095693483965	5.44268868772475	1.80732171172655e-06	0.626984126984128	1
ENSG00000162989.4	KCNJ3	2	154694783	2_93	0	0.0447181527079731	13.8477031336496	1.03281302164088e-05	-1.85039370078736	1
ENSG00000115159.15	GPD2	2	156437527	2_93	0	0.0255323211578119	8.65276468686306	3.68472683569827e-06	-1.15999999999977	1
ENSG00000136542.8	GALNT5	2	157257153	2_94	0	0.0168333740546899	4.98092013707563	1.39843040518924e-06	-0.371287128712623	1
ENSG00000115165.9	CYTIP	2	157488690	2_94	0	0.0237501287675482	8.15304732620928	3.22957992970604e-06	0.980296709748713	2
ENSG00000115170.13	ACVR1	2	157876051	2_95	0	0.0190035784247159	4.64995454715899	1.47381916887603e-06	-0.177901295927283	2
ENSG00000153237.17	CCDC148	2	158456264	2_95	0	0.0291195233696072	8.58873367476391	4.17131996193305e-06	1.23943661971806	1
ENSG00000144283.21	PKP4	2	158456221	2_95	0	0.0230280124592673	6.42069451250884	2.46603120955356e-06	-0.813407186178807	2
ENSG00000163331.11	DAPL1	2	158794343	2_96	0	0.00944049600147612	5.18700708918555	8.16717308822731e-07	-0.609999999999998	1
ENSG00000196151.10	WDSUB1	2	159254554	2_96	0	0.0522257020683241	20.9497845864246	1.82483647982084e-05	2.51385551352078	2
ENSG00000136536.14	MARCH7	2	159712509	2_96	0	0.0106668970197248	6.27973775415514	1.11722260844356e-06	-0.904792481091151	2
ENSG00000241399.6	CD302	2	159798611	2_96	0	0.0103056788247546	5.93044456229969	1.01935148434833e-06	0.68461538461541	1
ENSG00000153246.12	PLA2R1	2	160062473	2_96	0	0.0154056468188097	8.72654723628827	2.24224201794481e-06	-0.686090313950236	2
ENSG00000115221.10	ITGB6	2	160267510	2_96	0	0.0207553836345664	11.6608405069598	4.03664656709713e-06	1.54565813873961	3
ENSG00000153250.19	RBMS1	2	160494213	2_96	0	0.0102572881823536	6.18598565436092	1.05828239486107e-06	-0.916943521594776	1
ENSG00000136560.13	TANK	2	161137402	2_97	0	0.0198241454823951	6.63280438788496	2.19306634991244e-06	0.951596503296481	2
ENSG00000197635.9	DPP4	2	162074215	2_97	0	0.0163242363200519	4.8442490126724	1.31892298940978e-06	-0.310394918590235	2
ENSG00000182263.13	FIGN	2	163614686	2_99	0	0.0151601302073515	4.57296694178563	1.15627490153584e-06	-0.00595238095238012	1
ENSG00000115290.9	GRB14	2	164569876	2_100	0	0.0452660796889747	12.4653080625563	9.41100502205401e-06	1.50746268656697	1
ENSG00000082438.15	COBLL1	2	164843369	2_100	0	0.0377100960056977	10.7673791514445	6.77216841287456e-06	-1.32158590308418	1
ENSG00000169507.9	SLC38A11	2	164970433	2_100	0	0.019419895984039	4.63296124663591	1.50060252360447e-06	0.0620155038759832	1
ENSG00000115339.13	GALNT3	2	165796128	2_100	0	0.0251144399614065	7.00461896639852	2.9340541135171e-06	0.896039603960416	1
ENSG00000123607.14	TTC21B	2	165954060	2_100	0	0.0231491939424013	6.25248788756929	2.41406432496383e-06	-0.616900549483981	2
ENSG00000169432.14	SCN9A	2	166375953	2_101	0	0.0253572045450923	10.1185043122838	4.2793499263969e-06	-1.21383647798801	1
ENSG00000136546.13	SCN7A	2	166493861	2_101	0	0.01590633140872	5.82069233248474	1.54420436760841e-06	0.556868700002976	2
ENSG00000163092.19	XIRP2	2	166888047	2_102	0	0.0108664150547263	4.60501048740313	8.34597382915921e-07	0.0652173913043712	1
ENSG00000198648.10	STK39	2	168246633	2_102	0	0.0108463419106583	4.59198745190674	8.30699767380507e-07	-0.0599078341014045	1
ENSG00000172292.14	CERS6	2	168616761	2_102	0	0.0130196553830242	6.2625095700554	1.3599032045468e-06	0.749999999999886	1
ENSG00000163072.15	NOSTRIN	2	168786836	2_102	0	0.0840128570721453	23.5456567698556	3.29926096515114e-05	2.28511530398504	1
ENSG00000152253.8	SPC25	2	168874133	2_102	0	0.016063629260932	8.20127446549909	2.19727859100565e-06	0.970130638850621	2
ENSG00000073737.16	DHRS9	2	169079550	2_102	0	0.0145249599803858	7.2412706416208	1.75424331231857e-06	-0.799999999999962	1
ENSG00000163093.11	BBS5	2	169478998	2_103	0	0.0243536799436472	4.72778620751139	1.92035945994166e-06	0.239766678290093	2
ENSG00000239474.6	KLHL41	2	169509786	2_103	0	0.0569994045298023	12.6239619193937	1.2001239425127e-05	1.40900195694679	1
ENSG00000138399.17	FASTKD1	2	169573465	2_103	0	0.0246954496352506	4.85644282876976	2.00030087036305e-06	0.255555555555587	1
ENSG00000138398.15	PPIG	2	169584491	2_103	0	0.0253277822018391	5.08990617473373	2.15014151844575e-06	-0.435483870967874	1
ENSG00000154479.12	CCDC173	2	169694453	2_103	0	0.0374238455436097	8.70382281743013	5.43273547306321e-06	1.26138007295718	2
ENSG00000213160.9	KLHL23	2	169694539	2_103	0	0.0332164122454746	7.59784595561669	4.20923634336901e-06	-1.13270029424544	2
ENSG00000144362.11	PHOSPHO2	2	169716023	2_103	0	0.103214512901489	18.2317916918883	3.13855846489929e-05	-2.45323741007145	1
ENSG00000138382.14	METTL5	2	169825274	2_103	0	0.0239554183720306	4.57558662990315	1.82814503755691e-06	-0.0803374811221476	2
ENSG00000144357.16	UBR3	2	169827007	2_103	0	0.0385534262424112	8.9798940504587	5.77423291590684e-06	1.29940119760491	1
ENSG00000115844.10	DLX2	2	172103018	2_104	0	0.0232262984207181	8.43642783110504	3.26812532998811e-06	1.06329113924064	1
ENSG00000204335.3	SP5	2	170705962	2_104	0	0.0164531219490515	5.25987483871909	1.44339046580371e-06	-0.604204216319304	2
ENSG00000204334.7	ERICH2	2	170784224	2_104	0	0.0175819229333584	5.87060533867671	1.72150925891516e-06	-0.808698681773837	2
ENSG00000128683.13	GAD1	2	170813566	2_104	0	0.0206362659954373	7.34606652351564	2.52840173456721e-06	-0.90252595550184	2
ENSG00000198586.13	TLK1	2	171231129	2_104	0	0.0325361725203768	11.552229410481	6.2689148738993e-06	1.42231075697154	1
ENSG00000123600.19	METTL8	2	171431665	2_104	0	0.0386508509499872	13.1494510115316	8.47669948664653e-06	-1.92881145840902	2
ENSG00000115827.13	DCAF17	2	171435106	2_104	0	0.0153588463254672	4.62670556250046	1.18519705334871e-06	0.217687074829806	1
ENSG00000071967.11	CYBRD1	2	171505166	2_104	0	0.0247753982660087	9.03227017858566	3.73230967060816e-06	1.22267510196832	3
ENSG00000077380.15	DYNC1I2	2	171687403	2_104	0	0.0169191674352444	5.51692502155815	1.55681201807014e-06	-0.561151079136927	1
ENSG00000128708.12	HAT1	2	171922612	2_104	0	0.0181001307430272	6.13801452397174	1.85297572237584e-06	0.638766519823884	1
ENSG00000115840.13	SLC25A12	2	171759913	2_104	0	0.0229079356581899	8.309126138032	3.17469064405859e-06	1.03649635036536	1
ENSG00000172878.13	METAP1D	2	171999243	2_104	0	0.0165169618756644	5.29551256289451	1.45880846462349e-06	0.406876790830911	1
ENSG00000144355.14	DLX1	2	172084313	2_104	0	0.024383170730678	8.88510139020763	3.61337198587016e-06	-1.22159401947765	2
ENSG00000091409.14	ITGA6	2	172427651	2_105	0	0.0174892212379316	74.0351066337636	2.15957496087488e-05	-0.443262411347455	1
ENSG00000152256.13	PDK1	2	172548683	2_105	0	0.0172452838511781	14.5090150654154	4.17319217446016e-06	-1.44715844633476	2
ENSG00000091428.17	RAPGEF4	2	172635859	2_105	0	0.0459919965026119	18.5317121349803	1.42153616708545e-05	0.901162790697671	1
ENSG00000091436.16	MAP3K20	2	173075305	2_105	0	0.0106190724151143	8.95945710238659	1.58682261904954e-06	-1.08823529411754	1
ENSG00000138430.15	OLA1	2	174248983	2_105	0	0.0084666252116895	6.85679265707397	9.68258811843653e-07	-0.731868131868007	1
ENSG00000138433.15	CIR1	2	174396420	2_105	0	0.00682021808897459	4.82837855711503	5.4923686601486e-07	0.39393939393941	1
ENSG00000144306.14	SCRN3	2	174396715	2_105	0	0.00811144999541347	6.39523997921203	8.6519788014823e-07	-0.710003633107514	2
ENSG00000115935.17	WIPF1	2	174665239	2_105	0	0.0348198687102688	19.2916062851838	1.12035491779158e-05	2.26250000000068	1
ENSG00000116044.15	NFE2L2	2	177392552	2_107	0	0.0332412459435077	9.56121507689446	5.30091068415402e-06	-1.0890198438183	2
ENSG00000196659.9	TTC30B	2	177553107	2_107	0	0.0300283238295064	8.62001041540068	4.31716837345714e-06	-1.28484848484867	1
ENSG00000155636.14	RBM45	2	178112893	2_108	0	0.0157241273221609	7.94300460841588	2.08310648937142e-06	-0.968503937007862	1
ENSG00000079156.16	OSBPL6	2	178194574	2_108	0	0.0112766605337076	4.88767049134971	9.19268824850651e-07	0.301242236024748	1
ENSG00000180228.12	PRKRA	2	178461089	2_108	0	0.0116166113504124	5.16040934578959	9.99824370450049e-07	-0.406565656565722	1
ENSG00000204311.12	DFNB59	2	178446633	2_108	0	0.0115228751270622	5.08600720515283	9.77457609959049e-07	-0.403257766559026	2
ENSG00000079150.17	FKBP7	2	178471873	2_108	0	0.0131903850887048	6.32755360296452	1.39204544411034e-06	-0.699152542372829	1
ENSG00000116095.10	PLEKHA3	2	178471873	2_108	0	0.0131903850887048	6.32755360296452	1.39204544411034e-06	0.699152542372829	1
ENSG00000155657.26	TTN	2	178830510	2_108	0	0.0251502921401748	12.271138008571	5.14740073399209e-06	-1.34970991380645	2
ENSG00000163492.14	CCDC141	2	179049620	2_108	0	0.0228395406030258	11.3815762437208	4.33560673057183e-06	-1.63442346970139	2
ENSG00000187231.13	SESTD1	2	179341707	2_108	0	0.0225459945480613	11.262253152801	4.23501339596607e-06	1.3149999999994	1
ENSG00000170035.15	UBE2E3	2	180967386	2_109	0	0.0233059383368556	6.80408741661619	2.64482281919095e-06	-0.957317073170632	1
ENSG00000138434.16	SSFA2	2	181892173	2_110	0	0.0158106944601707	4.6101564826561	1.21570084495306e-06	-0.0219512195121975	1
ENSG00000150722.10	PPP1R1C	2	181953928	2_110	0	0.0495446263647723	15.1770897487477	1.25413753340948e-05	-1.65192190561117	2
ENSG00000077232.17	DNAJC10	2	182716886	2_110	0	0.0194419592691987	6.51341517475888	2.11207286106781e-06	0.733333333333447	1
ENSG00000162998.4	FRZB	2	182866669	2_110	0	0.0290425411720744	10.2175972958962	4.94929683182517e-06	-1.30967741935473	1
ENSG00000162999.12	DUSP19	2	183071139	2_110	0	0.0181259688323813	5.8678861179143	1.77395668371128e-06	0.714790029765695	2
ENSG00000163002.12	NUP35	2	183118011	2_110	0	0.0157427409642505	4.57053504233633	1.20007253931202e-06	0.00729927007299244	1
ENSG00000170396.7	ZNF804A	2	184598393	2_112	0	0.0144229536261722	11.5196186790569	2.77110138931609e-06	-1.42697087260529	2
ENSG00000188738.14	FSIP2	2	185425362	2_112	0	0.0099081563550445	7.89601934455889	1.30485171453451e-06	-1.0530303030305	1
ENSG00000065548.17	ZC3H15	2	186486293	2_112	0	0.00851289030138469	6.20645332411986	8.81212474088042e-07	0.224561403508731	1
ENSG00000138448.11	ITGAV	2	186590551	2_112	0	0.00708714511385611	5.06546465414855	5.98757160516032e-07	-0.598591549295764	1
ENSG00000144369.12	FAM171B	2	186693557	2_112	0	0.00690110677432909	5.34435601263202	6.15140375322335e-07	0.884168019577034	2
ENSG00000064989.12	CALCRL	2	187448790	2_112	0	0.00977962032083057	8.2959630371365	1.35315924243774e-06	1.32094594594596	1
ENSG00000003436.15	TFPI	2	187566010	2_112	0	0.00752856893068066	5.44214736551681	6.83349426626006e-07	0.664974619289304	1
ENSG00000144366.15	GULP1	2	188291903	2_112	0	0.00703254498543737	4.73824427350198	5.55763563977412e-07	0.198830409356645	1
ENSG00000168542.14	COL3A1	2	188973663	2_112	0	0.00780402130744584	5.68932883778192	7.40524767335193e-07	-0.527353696465401	2
ENSG00000204262.11	COL5A2	2	189180039	2_113	0	0.107581056701964	21.1675449158529	3.79810005476215e-05	3.21187550322449	2
ENSG00000115368.9	WDR75	2	189460946	2_113	0	0.0182880060714072	4.63554882484873	1.41392906671678e-06	-0.121301775147927	1
ENSG00000138381.9	ASNSD1	2	189661397	2_113	0	0.0190039794003074	4.98922609401445	1.58138582507675e-06	0.269021880339695	2
ENSG00000128699.13	ORMDL1	2	189784079	2_113	0	0.0192260932418059	5.09626363237428	1.63419183382845e-06	-0.306826711078009	2
ENSG00000064933.17	PMS1	2	189783193	2_113	0	0.0220824466004427	6.37296830652162	2.34719436121016e-06	-0.700773068965253	3
ENSG00000198130.15	HIBCH	2	190341243	2_113	0	0.0310419331885071	9.51932166138013	4.92850120940792e-06	-1.20472440944857	1
ENSG00000151689.12	INPP1	2	190343248	2_113	0	0.0210650269571978	5.93810712365137	2.08626826950055e-06	0.604323794833631	2
ENSG00000151690.14	MFSD6	2	190408754	2_113	0	0.0191907136867386	5.07933360200003	1.6257657467087e-06	-0.333333333333337	1
ENSG00000189362.11	NEMP2	2	190534430	2_113	0	0.0183525886205176	4.66803651251581	1.42886658404787e-06	0.163398692810426	1
ENSG00000138386.16	NAB1	2	190646582	2_113	0	0.0664337349837417	16.60882950116	1.84029650828129e-05	1.82191780821914	1
ENSG00000115419.12	GLS	2	190967766	2_113	0	0.0194657455890404	5.21045750499034	1.69163634262302e-06	0.071428571428579	1
ENSG00000138378.17	STAT4	2	191151202	2_114	0	0.136844156470301	26.2972293191006	6.00200504307819e-05	2.73029045643012	1
ENSG00000128641.18	MYO1B	2	191245493	2_114	0	0.0137235078331921	4.79669664834813	1.09791190398205e-06	-0.126865671641821	1
ENSG00000173559.12	NABP1	2	191677959	2_114	0	0.0547540261963729	17.5991837978972	1.60719544124096e-05	-1.97795775536549	2
ENSG00000168497.4	SDPR	2	191834973	2_114	0	0.0267135016365386	10.9331528129678	4.87120428910289e-06	-1.27972027972027	1
ENSG00000144339.11	TMEFF2	2	192148802	2_114	0	0.0270752681841198	11.0574524742963	4.99330338700621e-06	1.24816048974073	2
ENSG00000196950.13	SLC39A10	2	195575506	2_115	0	0.0158616583441378	5.26138764878254	1.39190308556224e-06	0.423452768729762	1
ENSG00000118997.13	DNAH7	2	196068738	2_116	0	0.0220043236909324	5.39904058719727	1.98145732276749e-06	0.459915611814536	1
ENSG00000081320.10	STK17B	2	196216491	2_116	0	0.102933904718608	19.8130901615953	3.40150230144077e-05	-2.25925925925928	1
ENSG00000138411.10	HECW2	2	196593392	2_116	0	0.0578702543340192	14.3731678690108	1.38729235979987e-05	1.86208791991033	2
ENSG00000144395.17	CCDC150	2	196640040	2_116	0	0.0304767782794391	8.40801967036791	4.27388547230458e-06	-1.20817843866131	1
ENSG00000119041.10	GTF3C3	2	196799713	2_116	0	0.0655544988060277	15.5423659018191	1.69933787039653e-05	1.78816199376953	1
ENSG00000187944.2	C2orf66	2	196761227	2_116	0	0.0235578285852937	6.02839089493937	2.3686275055144e-06	-0.619009437966586	2
ENSG00000197121.14	PGAP1	2	196928772	2_116	0	0.0451905733788193	12.0642006614982	9.09298572727513e-06	1.61728395061759	1
ENSG00000115520.8	COQ10B	2	197453059	2_117	0	0.0148546388115511	5.69255361049798	1.41035788647428e-06	-1.50806451612903	1
ENSG00000115541.10	HSPE1	2	197500319	2_117	0	0.0518330624486023	17.2527545103949	1.49150741689495e-05	3.18939393939459	1
ENSG00000162944.10	RFTN2	2	197675986	2_117	0	0.0175527133946602	7.22803942741896	2.11604490676299e-06	-1.18223829169056	2
ENSG00000115896.15	PLCL1	2	197804386	2_117	0	0.0522728807780112	17.3323023448314	1.51109857744686e-05	-2.96516185033509	2
ENSG00000119042.16	SATB2	2	199484076	2_118	0	0.00918470724099063	5.79091381188491	8.87099888586353e-07	-0.135384615384621	1
ENSG00000226124.6	FTCDNL1	2	199851396	2_118	0	0.0182784287480681	13.4829616544772	4.11040168644689e-06	-2.72784810126613	1
ENSG00000178074.5	C2orf69	2	199911021	2_118	0	0.0115206498449622	8.31130924650287	1.59700591394093e-06	1.75806451612918	1
ENSG00000162971.10	TYW5	2	199938354	2_118	0	0.00772691208513543	4.69480739855197	6.05039678857422e-07	-0.0842490842491068	1
ENSG00000162972.10	MAIP1	2	199955089	2_118	0	0.011398901296174	8.62027820055248	1.63886952905679e-06	2.05747582660429	2
ENSG00000163535.17	SGO2	2	200510475	2_118	0	0.0212121570864475	12.997680255396	4.59844280629246e-06	-1.33552631579004	1
ENSG00000155729.12	KCTD18	2	200519526	2_118	0	0.039862879257346	20.681496991419	1.37502546396601e-05	-2.56540084388193	1
ENSG00000240344.8	PPIL3	2	200885129	2_119	0	0.0194518986697382	6.29015239261151	2.04071929813517e-06	-1.06355349532444	2
ENSG00000119013.8	NDUFB3	2	201074667	2_119	0	0.0186169100337795	5.88601322596274	1.82763278158321e-06	-0.890243902439542	1
ENSG00000003402.19	CFLAR	2	201116120	2_119	0	0.0368988540426689	12.2075618390758	7.51280154972585e-06	-1.66122448979574	1
ENSG00000003400.14	CASP10	2	201183110	2_119	0	0.0286072630208898	9.84995608629039	4.69970619785385e-06	1.28834355828272	1
ENSG00000064012.21	CASP8	2	201233408	2_119	0	0.0346967685808056	11.6368094623545	6.73415422609942e-06	1.39556962025327	1
ENSG00000155749.12	ALS2CR12	2	201320409	2_119	0	0.0217411249765859	7.31565516032111	2.65274401864915e-06	0.967741935484216	1
ENSG00000082146.12	STRADB	2	201387816	2_119	0	0.0222565616813258	7.53174688623773	2.79585017832252e-06	-1.00746268656729	1
ENSG00000115993.12	TRAK2	2	201451036	2_119	0	0.0238916721991024	8.18584341143967	3.26189581632334e-06	-1.09629629629644	1
ENSG00000082126.17	MPP4	2	201664756	2_119	0	0.0165539935759965	4.80486199138244	1.32661164732883e-06	0.111702127659604	1
ENSG00000003393.14	ALS2	2	201780819	2_119	0	0.0789232968589078	19.3182944217429	2.54292824099771e-05	2.19337016574606	1
ENSG00000155760.2	FZD7	2	202034208	2_120	0	0.0236390083575085	9.15137692259484	3.60807704781643e-06	-1.23703703703729	1
ENSG00000116030.16	SUMO1	2	202238678	2_120	0	0.0208203104073502	7.98018718988591	2.77115223246968e-06	1.08730158730175	1
ENSG00000138439.11	FAM117B	2	202634789	2_120	0	0.0417955248905388	14.4283335968995	1.00578710739065e-05	-2.15999999999984	1
ENSG00000163596.16	ICA1L	2	202871528	2_120	0	0.0158470563030093	5.46698066680802	1.44496139624014e-06	1.02185792349762	1
ENSG00000138380.17	CARF	2	202912242	2_120	0	0.0143808881619636	4.57408865735956	1.09711055296953e-06	-0.429052879982994	3
ENSG00000138442.9	WDR12	2	203014780	2_120	0	0.0154760245877449	5.24899082789561	1.35486283692246e-06	0.446043165467718	1
ENSG00000144426.18	NBEAL1	2	203014780	2_120	0	0.0153553374791001	5.1770400601203	1.32587016138179e-06	-0.937112071858982	2
ENSG00000119004.15	CYP20A1	2	203239523	2_120	0	0.0146453757228751	4.74163352532188	1.15821346162283e-06	-0.117834394904468	1
ENSG00000178562.17	CD28	2	203708579	2_120	0	0.0332865232653191	12.315806939622	6.83740671192532e-06	-1.73584905660325	1
ENSG00000118257.16	NRP2	2	205681675	2_121	0	0.0460397712480973	13.2835618234656	1.02001792570061e-05	1.5055555555547	1
ENSG00000023228.13	NDUFS1	2	206159383	2_122	0	0.137777390259557	17.6477251479224	4.05533551528379e-05	3.69841269841326	1
ENSG00000183671.12	GPR1	2	206217980	2_122	0	0.0243791708975217	7.90353064277279	3.21366186156675e-06	-1.47945205479434	1
ENSG00000204186.7	ZDBF2	2	206276156	2_122	0	0.0392565794577499	13.4062390369282	8.77767546713078e-06	-2.41269841269832	1
ENSG00000114948.12	ADAM23	2	206443099	2_122	0	0.0213214987063969	5.54543631654503	1.97203017578633e-06	0.194255066711115	3
ENSG00000138400.12	MDH1B	2	206764159	2_122	0	0.0363865403965324	10.4937466366355	6.36841629676124e-06	-1.35581985857076	3
ENSG00000118246.13	FASTKD2	2	206765614	2_122	0	0.0322992854045185	9.30066601908727	5.01033851264417e-06	-1.07061665324773	2
ENSG00000118263.14	KLF7	2	207167000	2_122	0	0.0260936311518369	7.67042436198338	3.33821278715843e-06	-0.890243902439182	1
ENSG00000144401.14	METTL21A	2	207632745	2_122	0	0.0344061541608256	10.233932382966	5.87271303166925e-06	-1.21538461538491	1
ENSG00000163249.11	CCNYL1	2	207712007	2_122	0	0.0393397721005645	11.3174525351008	7.4257551827113e-06	-1.38819320214785	1
ENSG00000178385.14	PLEKHM3	2	208025325	2_123	0	0.0258434206918773	7.15325142251766	3.08328445097142e-06	-0.999999999999882	1
ENSG00000138413.13	IDH1	2	208266212	2_123	0	0.0224906822732865	5.87061656126341	2.20214773633886e-06	-0.524911032028401	1
ENSG00000115020.16	PIKFYVE	2	208241865	2_123	0	0.0222982764503288	5.79136768824893	2.15383554444145e-06	0.576355439627813	3
ENSG00000144406.18	UNC80	2	209772023	2_124	0	0.0170453961434541	7.84676085258158	2.23078451515587e-06	-1.08153793694007	2
ENSG00000078018.19	MAP2	2	209419488	2_124	0	0.0119409244986293	4.57465926053618	9.11080621729204e-07	-0.102189781021929	1
ENSG00000197713.14	RPE	2	210002122	2_124	0	0.012250780120585	4.80996810481371	9.8280203544373e-07	-0.242063492063392	1
ENSG00000115365.11	LANCL1	2	210477778	2_124	0	0.0124388390592951	4.94991173006868	1.02692188348385e-06	0.552845528455196	1
ENSG00000021826.14	CPS1	2	210477778	2_124	0	0.0124388390592951	4.94991173006868	1.02692188348385e-06	0.552845528455196	1
ENSG00000030419.16	IKZF2	2	213152028	2_126	0	0.0366405858533321	8.41731814402694	5.14394429526209e-06	-1.4559999999997	1
ENSG00000144451.18	SPAG16	2	213282149	2_126	0	0.0485059215164537	11.0266078292988	8.92065603617061e-06	1.52697443076915	2
ENSG00000138376.10	BARD1	2	214805837	2_127	0	0.0238137275942618	9.74863446181498	3.87196366545516e-06	1.36663336982707	3
ENSG00000138363.14	ATIC	2	215312057	2_127	0	0.0222433165565572	8.61100635668096	3.19457845226047e-06	0.807480514584579	3
ENSG00000118242.15	MREG	2	216033935	2_127	0	0.0160063530723055	5.94524702979076	1.5871661867823e-06	-0.570370370370414	1
ENSG00000163449.10	TMEM169	2	216082628	2_127	0	0.0139583754011177	4.68699616163876	1.09116286551615e-06	-0.187050359712229	1
ENSG00000079246.15	XRCC5	2	216108211	2_127	0	0.0307046251770697	11.9528156963381	6.12116559812293e-06	1.35294117647057	1
ENSG00000138375.12	SMARCAL1	2	216412329	2_127	0	0.0137968286629367	4.58184154211347	1.05433698679496e-06	0.0679241323002691	3
ENSG00000115457.9	IGFBP2	2	216632342	2_127	0	0.0146129186652191	5.09327393108627	1.24134959545415e-06	-0.32236842105261	1
ENSG00000163497.2	FEV	2	218984911	2_129	0	0.0186928246830529	5.21347928272063	1.62540911354179e-06	0.208556149732619	1
ENSG00000171450.5	CDK5R2	2	218959212	2_129	0	0.0700446801659936	17.4092593935498	2.03383425813169e-05	-1.8880407124683	1
ENSG00000231672.6	DIRC3	2	217764120	2_129	0	0.0247209111697597	7.70104380494223	3.17522257311749e-06	-0.920634920635018	1
ENSG00000188282.12	RUFY4	2	218034950	2_129	0	0.0191059501355205	5.52702143479691	1.76124549145526e-06	-0.468474264750871	2
ENSG00000163464.7	CXCR1	2	218166777	2_129	0	0.0500747085383325	18.141339488335	1.51512298376056e-05	2.77573529411788	1
ENSG00000163466.15	ARPC2	2	218216699	2_129	0	0.0844269271183802	17.568799049222	2.4739058273198e-05	1.51282051282042	1
ENSG00000179921.14	GPBAR1	2	218259499	2_129	0	0.0353898143309007	27.0976641976411	1.59944844597897e-05	-5.04838709677474	1
ENSG00000135926.14	TMBIM1	2	218292256	2_129	0	0.0406859542758317	28.1354145322809	1.90922859581359e-05	-5.09943580949792	2
ENSG00000018280.16	SLC11A1	2	218381258	2_129	0	0.022997431756101	7.28570199100363	2.79454332827518e-06	-0.874354188551624	2
ENSG00000135913.10	USP37	2	218568666	2_129	0	0.0365128642508714	12.6576397058795	7.70830228859379e-06	-2.04941860465124	1
ENSG00000144580.13	CNOT9	2	218568666	2_129	0	0.0365128642508714	12.6576397058795	7.70830228859379e-06	2.04941860465124	1
ENSG00000115556.13	PLCD4	2	218607609	2_129	0	0.0184122795849769	5.06642216256407	1.55585471842575e-06	0.167808052870269	2
ENSG00000074582.12	BCS1L	2	218658710	2_129	0	0.0187956347318308	6.0912750331758	1.90952483571047e-06	-1.18548387096729	1
ENSG00000115568.15	ZNF142	2	218658710	2_129	0	0.0388660143524181	13.940698950698	9.03679979819818e-06	2.30780005675818	2
ENSG00000163481.7	RNF25	2	218672243	2_129	0	0.0323843442419317	11.5208854682919	6.22273164062634e-06	-1.95692307692302	1
ENSG00000135929.8	CYP27A1	2	218782764	2_129	0	0.0200686957975618	5.80303150905425	1.94237993993822e-06	0.343999999999991	1
ENSG00000187736.12	NHEJ1	2	219160586	2_129	0	0.0275489206956522	8.45160328441179	3.88332552718405e-06	-0.915384615384628	1
ENSG00000213901.10	SLC23A3	2	219170383	2_129	0	0.0219881390118564	7.26315850553879	2.66363125047841e-06	1.09072627083679	2
ENSG00000158552.12	ZFAND2B	2	219193550	2_129	0	0.0173579693573759	4.63642112383333	1.34227622788647e-06	-0.015503875968989	1
ENSG00000115657.12	ABCB6	2	219218557	2_129	0	0.0196486506135565	5.85369339751318	1.91832774099136e-06	-0.752427184466232	1
ENSG00000198925.10	ATG9A	2	219229250	2_129	0	0.0174944857804488	4.71796263146869	1.37662541769798e-06	0.145543371457128	2
ENSG00000163521.15	GLB1L	2	219248662	2_129	0	0.0180291236443626	5.05336703782836	1.51955199802115e-06	-0.464765329766827	2
ENSG00000115661.13	STK16	2	219241237	2_129	0	0.0381767861126565	12.3120360415247	7.83951776387422e-06	-1.59067357513025	1
ENSG00000127824.13	TUBA4A	2	219278362	2_129	0	0.0201759300473743	6.04992468285283	2.0358399718652e-06	-0.650205761317217	1
ENSG00000054356.13	PTPRN	2	219312881	2_129	0	0.02637870476009	8.69930329669528	3.82734882135535e-06	-1.1300813008135	1
ENSG00000123992.18	DNPEP	2	219399651	2_129	0	0.0219078439978272	6.77083403592885	2.47401263896306e-06	-0.7678883071557	1
ENSG00000123989.13	CHPF	2	219543916	2_129	0	0.0172428351789178	4.57154080062526	1.31471428755407e-06	0.0873015873015872	1
ENSG00000188760.10	TMEM198	2	219543916	2_129	0	0.0172428351789178	4.57154080062526	1.31471428755407e-06	0.0873015873015872	1
ENSG00000123999.4	INHA	2	219572251	2_129	0	0.0172646926495437	4.58373318207708	1.31989166529472e-06	0.0312499999999891	1
ENSG00000124006.14	OBSL1	2	219572251	2_129	0	0.0172646926495437	4.58373318207708	1.31989166529472e-06	0.0312499999999891	1
ENSG00000144589.21	STK11IP	2	219597759	2_130	0	0.0185123765156785	4.76343058307988	1.4707610530926e-06	0.20545913131669	2
ENSG00000116106.11	EPHA4	2	221574191	2_130	0	0.0187463535549336	4.87910160524374	1.52551601518327e-06	0.276758409785889	1
ENSG00000163082.9	SGPP2	2	222426505	2_131	0	0.0346042360429291	10.4805827343505	6.04887767578285e-06	1.33561643835549	1
ENSG00000123983.13	ACSL3	2	222860958	2_131	0	0.02814757102732	8.56869402986992	4.0226816521363e-06	-1.04761904761923	1
ENSG00000152056.16	AP1S3	2	223837891	2_131	0	0.0202825263433658	5.54398004025944	1.87544275420145e-06	-0.453125000000122	1
ENSG00000135919.12	SERPINE2	2	224039199	2_132	0	0.0191494486406378	5.4787766876679	1.74984660329937e-06	0.534351145037938	1
ENSG00000036257.12	CUL3	2	224584259	2_132	0	0.0207874485004464	6.23508608639183	2.16174142997015e-06	-0.66129032258053	1
ENSG00000135905.18	DOCK10	2	225041976	2_133	0	0.0996711961593588	20.4049481898448	3.3920736421962e-05	-2.21032504780186	1
ENSG00000169047.5	IRS1	2	226800135	2_133	0	0.0183531577639984	4.62614366583228	1.41608727151028e-06	0.139112903225735	1
ENSG00000081052.11	COL4A4	2	227152676	2_133	0	0.0239639670118788	7.08526506135877	2.83188048436078e-06	0.81526993144972	4
ENSG00000169031.18	COL4A3	2	227152676	2_133	0	0.032787985139666	9.98395730101901	5.4598102576992e-06	1.18182053484119	3
ENSG00000168958.19	MFF	2	227321093	2_134	0	0.0223263973349847	4.70712221606933	1.75280752706602e-06	-0.203584037082417	2
ENSG00000173744.17	AGFG1	2	227469803	2_134	0	0.0220333942070275	4.58527978907228	1.68502888974007e-06	-0.0716524009578086	3
ENSG00000135917.13	SLC19A3	2	227717801	2_134	0	0.0328150741978944	8.26654887249627	4.52436603918617e-06	0.968033001758263	2
ENSG00000153823.18	PID1	2	229280662	2_135	0	0.00960961583250997	4.70216549215117	7.53640174799572e-07	-0.12552301255234	1
ENSG00000163053.10	SLC16A14	2	230067335	2_135	0	0.00977081384597511	4.86801454239261	7.93309603436094e-07	0.387234042552973	1
ENSG00000135899.17	SP110	2	230227818	2_135	0	0.0626926358494924	25.6305497648564	2.67999853733582e-05	3.22900763358907	1
ENSG00000185404.16	SP140L	2	230328083	2_135	0	0.00968421150405341	4.84443320768867	7.82469366387861e-07	-0.448303719143133	2
ENSG00000067066.16	SP100	2	230415917	2_135	0	0.0114550900836629	6.04527241833747	1.15498007125671e-06	0.345588235294164	1
ENSG00000135916.15	ITM2C	2	230860693	2_135	0	0.00992198333064953	4.940223957645	8.17532894531567e-07	-0.158857556157776	2
ENSG00000135898.9	GPR55	2	230908490	2_135	0	0.00961341515667113	4.70109315576883	7.53766202388228e-07	-0.183835082752032	3
ENSG00000204128.5	C2orf72	2	231037334	2_136	0	0.0406611955928239	9.70293045228779	6.58026173664528e-06	-1.23116612220732	2
ENSG00000135914.5	HTR2B	2	231125386	2_136	0	0.0241999041880302	4.89783803023887	1.97687027470139e-06	-0.333005140592394	2
ENSG00000135931.17	ARMC9	2	231198788	2_136	0	0.0242682663333225	4.92387924975705	1.99299519699492e-06	0.394533702260269	2
ENSG00000115053.15	NCL	2	231483427	2_136	0	0.0234191727042711	4.59517469849589	1.79487282336295e-06	-0.0802336842957938	2
ENSG00000171596.6	NMUR1	2	231526615	2_136	0	0.0235270076037613	4.63756853775676	1.81977267459625e-06	0.116999158499742	4
ENSG00000187514.16	PTMA	2	231707301	2_136	0	0.0236231409896589	4.67519953336707	1.84203508733789e-06	-0.0884955752212203	1
ENSG00000144524.17	COPS7B	2	231781537	2_136	0	0.0290327867129236	6.58018729779783	3.18630308968183e-06	0.700680272108862	1
ENSG00000156973.13	PDE6D	2	231789271	2_136	0	0.0239263659175363	4.79291134198942	1.91265324447102e-06	0.230125523012458	1
ENSG00000144535.19	DIS3L2	2	231961176	2_136	0	0.0262541798621782	5.6502483228573	2.47415040336018e-06	0.528169014084221	1
ENSG00000221944.6	TIGD1	2	232550122	2_136	0	0.0254511552875816	5.36330615949002	2.27667057924885e-06	0.537037037037036	1
ENSG00000135930.13	EIF4E2	2	232549631	2_136	0	0.0401376324681516	9.58248375232612	6.41490086199943e-06	1.29457364341078	1
ENSG00000115468.11	EFHD1	2	232623867	2_136	0	0.0314704288220458	7.32626143041112	3.8454323744926e-06	-0.827814569536896	1
ENSG00000204120.14	GIGYF2	2	232694905	2_137	0	0.0160100450567334	4.99856314805632	1.33474358655885e-06	-0.0208889077237156	2
ENSG00000115474.6	KCNJ13	2	232776373	2_137	0	0.0160568683038195	5.02298130360073	1.34518653842695e-06	0.164062500000018	1
ENSG00000182600.9	C2orf82	2	232856815	2_137	0	0.016126390080079	5.06998451483812	1.3636530844812e-06	-0.146881287726432	1
ENSG00000066248.14	NGEF	2	233013260	2_137	0	0.0168923505959698	5.4882527576562	1.5462663198897e-06	0.379613356766119	1
ENSG00000077044.10	DGKD	2	233354365	2_137	0	0.0309076748224869	18.9678251310507	9.77786365629218e-06	3.36216216216091	1
ENSG00000085982.13	USP40	2	233566344	2_137	0	0.0171618174415249	5.80008555338483	1.66018995967804e-06	0.553899161599343	2
ENSG00000123485.11	HJURP	2	233854491	2_137	0	0.0175014950201903	6.16961102388401	1.80091426540716e-06	-0.796992481203138	1
ENSG00000130147.15	SH3BP4	2	234952438	2_138	0	0.0306491669147624	8.46969435892545	4.3295874730845e-06	-1.04735376044615	1
ENSG00000157985.18	AGAP1	2	235492560	2_139	0	0.0278364232082479	7.60829416109971	3.53232643663314e-06	0.913580246913661	1
ENSG00000132321.16	IQCA1	2	236508787	2_139	0	0.0201389686007174	4.62089757142546	1.55211420014458e-06	0.10101010101005	1
ENSG00000198612.10	COPS8	2	237085776	2_140	0	0.01850769008382	6.62573851822433	2.04525101442241e-06	-1.01890359168189	1
ENSG00000124839.12	RAB17	2	237597210	2_140	0	0.0588821784176005	17.3569955953699	1.70458447127121e-05	1.86204769239333	3
ENSG00000177483.11	RBM44	2	237779250	2_140	0	0.0149958493619796	4.68942195208392	1.17287164448206e-06	-0.222227197484145	3
ENSG00000132329.10	RAMP1	2	237858561	2_141	0	0.0179584355469882	4.89442766139929	1.46598835326376e-06	0.236170739565927	2
ENSG00000184182.18	UBE2F	2	237966682	2_141	0	0.0173817877783612	6.20211226790733	1.79801856694524e-06	-1.42187499999973	1
ENSG00000132330.16	SCLY	2	238060509	2_141	0	0.0315663817735326	14.9217225631475	7.85604335018512e-06	3.50954458317653	2
ENSG00000144488.14	ESPNL	2	238099977	2_141	0	0.0173703309248319	4.9483527124596	1.43360281782299e-06	0.684038147164709	3
ENSG00000168427.8	KLHL30	2	238124947	2_141	0	0.0174919157775633	7.27508249494047	2.12243991988131e-06	1.8307692307692	1
ENSG00000178752.15	ERFE	2	238158500	2_141	0	0.0183577371544532	5.48931324534424	1.68072734987554e-06	-0.778443113772277	1
ENSG00000132323.8	ILKAP	2	238159318	2_141	0	0.0389298032990973	10.8818506478643	7.06553538788651e-06	0.707692307692205	1
ENSG00000144485.10	HES6	2	238239952	2_141	0	0.0363636140128385	10.8546777108252	6.58330654486063e-06	-1.02803738317825	1
ENSG00000204104.11	TRAF3IP1	2	238320731	2_141	0	0.0456125018517185	14.2496329777299	1.08404591721236e-05	1.8710761770356	3
ENSG00000065802.11	ASB1	2	238426679	2_141	0	0.0265433013280737	8.98381643672581	3.97718609597069e-06	-1.31665375594836	2
ENSG00000233608.3	TWIST2	2	238851092	2_141	0	0.0197017693520206	5.71681666082094	1.87853633903102e-06	0.485294117647115	1
ENSG00000130414.11	NDUFA10	2	240025297	2_142	0	0.0112634009775002	4.80660114998654	9.02958388365195e-07	0.209226508420739	3
ENSG00000063660.8	GPC1	2	240468024	2_142	0	0.0160743617803487	8.07544443380366	2.1650118479254e-06	-1.22885572139281	1
ENSG00000188542.9	DUSP28	2	240560414	2_142	0	0.0803206886431878	23.0252639917865	3.08455236254564e-05	-2.74384236453254	1
ENSG00000142327.12	RNPEPL1	2	240566209	2_142	0	0.106337449945019	25.6928883503201	4.55679274962911e-05	2.87922705314005	1
ENSG00000142330.19	CAPN10	2	240586423	2_142	0	0.0751972728912157	22.4027552337792	2.80972380010608e-05	-2.45127840199291	2
ENSG00000178623.11	GPR35	2	240605715	2_142	0	0.0164228954314333	8.27277327923812	2.26600547880787e-06	-1.040201005025	1
ENSG00000130294.15	KIF1A	2	240820795	2_144	0	0.00686999767619556	6.77873037051255	7.76721014943668e-07	-0.1459854014599	1
ENSG00000162804.13	SNED1	2	240958781	2_144	0	0.122329614387505	32.5202456368184	6.63507031462371e-05	-3.00744029164431	3
ENSG00000122085.16	MTERF4	2	241094178	2_144	0	0.00614311201446927	6.33026688071128	6.48590465328392e-07	0.759767954498013	2
ENSG00000115687.13	PASK	2	241150158	2_144	0	0.0418954583710242	22.9261533287138	1.60198425937063e-05	2.17968750000025	1
ENSG00000115685.14	PPP1R7	2	241147445	2_144	0	0.00623578480004083	6.45694835179201	6.71550284149529e-07	0.729729279197992	2
ENSG00000146205.13	ANO7	2	241189001	2_144	0	0.0185393874435132	15.4901650004585	4.78973548555545e-06	-1.52025454300023	2
ENSG00000168385.17	SEPT2	2	241315452	2_144	0	0.011332091875815	14.1659117421842	2.67740903259199e-06	2.32796198109785	2
ENSG00000115677.16	HDLBP	2	241317232	2_144	0	0.00798299016450621	9.32639666220221	1.24176547900402e-06	-1.33206106870249	1
ENSG00000006607.13	FARP2	2	241256909	2_144	0	0.0692336693732555	24.5292493696904	2.8324464880419e-05	1.47070731536725	3
ENSG00000115694.14	STK25	2	241509731	2_144	0	0.00528763302453439	5.14516226498654	4.53754022198092e-07	-0.595588235294144	1
ENSG00000176720.4	BOK	2	241558436	2_144	0	0.00640820552656507	12.082389846117	1.29136610213988e-06	-2.91258174747696	2
ENSG00000168397.16	ATG4B	2	241670838	2_144	0	0.0245481384736574	18.5618833354014	7.59977454591303e-06	-2.46540880503111	1
ENSG00000168393.12	DTYMK	2	241682911	2_144	0	0.0104914721492156	15.6196301054796	2.73317401192002e-06	3.12147660113977	2
ENSG00000168395.15	ING5	2	241687407	2_144	0	0.00647022431046729	6.54794787077065	7.06617934471918e-07	-0.457746478873376	1
ENSG00000180902.17	D2HGDH	2	241737769	2_144	0	0.0120863874389517	12.0820706740079	2.43555526845666e-06	-1.15839465650617	4
ENSG00000154252.11	GAL3ST2	2	241767686	2_144	0	0.0105550735298676	10.7749326044794	1.89686285037023e-06	0.985815602836817	1
ENSG00000204099.11	NEU4	2	241811186	2_144	0	0.0103497880059945	11.0774377683595	1.91218927818466e-06	1.32926829268319	1
ENSG00000188011.5	RTP5	2	241869928	2_144	0	0.0150319922035076	14.1812262593173	3.55541609096911e-06	-2.09787234042445	1
ENSG00000216921.7	AC131097.4	2	241902238	2_144	0	0.0424314936637509	23.4800820529265	1.66168246051854e-05	2.69230769230866	1
ENSG00000134121.9	CHL1	3	197407	3_1	0	0.030255218949574	6.93459120432732	3.49930075241778e-06	0.809523809523862	1
ENSG00000134115.12	CNTN6	3	870095	3_1	0	0.0274165643646261	6.02342284657291	2.7543332749875e-06	0.6658500951623	3
ENSG00000091181.19	IL5RA	3	3126901	3_4	0	0.00835379272302173	5.20146878031901	7.24719249563081e-07	0.411764705882243	1
ENSG00000072756.16	TRNT1	3	3129338	3_4	0	0.00986227348002933	6.72437467602291	1.10608639586907e-06	-0.736196319018489	1
ENSG00000113851.14	CRBN	3	3178805	3_4	0	0.00995135881172715	6.80689884700908	1.12977455212434e-06	-0.749999999999691	1
ENSG00000175928.5	LRRN1	3	3821595	3_4	0	0.00781484520273446	4.58989407778992	5.98250608183796e-07	0.0466666666666548	1
ENSG00000170364.12	SETMAR	3	4303252	3_4	0	0.0162715072917403	11.3247455649091	3.07338059003156e-06	1.32258064516109	1
ENSG00000144455.13	SUMF1	3	4368850	3_4	0	0.00981410964243479	6.67944774537634	1.09333076244704e-06	0.765271005038094	4
ENSG00000150995.18	ITPR1	3	4492945	3_4	0	0.00825728161662553	5.09489668980493	7.01669476046709e-07	-0.29687500000015	1
ENSG00000134109.10	EDEM1	3	5183011	3_4	0	0.157277230422874	32.6156582713655	8.55563220531259e-05	-3.05904059040618	1
ENSG00000071282.11	LMCD1	3	8502071	3_6	0	0.0264689328767633	7.36798125176848	3.25270779375737e-06	-0.880952380952576	1
ENSG00000182533.6	CAV3	3	8733537	3_7	0	0.0674869567220939	16.502148816559	1.85746418767562e-05	-1.83099550787339	2
ENSG00000180914.10	OXTR	3	8769543	3_7	0	0.0468945685323742	13.0957524097874	1.02426682266254e-05	-1.58407079646055	1
ENSG00000070950.9	RAD18	3	8963418	3_7	0	0.0198605516366369	5.14088574475767	1.70290085881232e-06	0.439321847467997	2
ENSG00000196220.15	SRGAP3	3	9363240	3_7	0	0.0282478975187827	8.39223984324389	3.95388580224158e-06	-1.00000000000005	1
ENSG00000168137.15	SETD5	3	9397062	3_7	0	0.0230729590342174	6.52324993214654	2.51031036333336e-06	0.694656488549835	1
ENSG00000163719.19	MTMR14	3	9649842	3_8	0	0.0217827766034336	4.60540329536356	1.67317362695968e-06	-0.132701421800944	1
ENSG00000134072.10	CAMK1	3	9769618	3_8	0	0.0309487971610393	7.84996596007813	4.05202068514971e-06	0.924865831842699	1
ENSG00000214021.15	TTLL3	3	9807893	3_8	0	0.0221218601545686	4.74785742505384	1.75177940842389e-06	0.189542483660167	1
ENSG00000156990.14	RPUSD3	3	9843931	3_8	0	0.0217945503702589	4.61038448807089	1.6758886694051e-06	0.111940298507424	1
ENSG00000171135.13	JAGN1	3	9890653	3_8	0	0.0222287387788841	4.79231989775331	1.7767271069601e-06	-0.36029411764717	1
ENSG00000163701.18	IL17RE	3	9897936	3_8	0	0.032959912809847	8.4329081541181	4.63578760600398e-06	0.963757071386987	2
ENSG00000163703.17	CRELD1	3	9933563	3_8	0	0.0224818805672549	4.8968110305154	1.83614124703477e-06	0.873292857392456	2
ENSG00000125037.12	EMC3	3	10010880	3_8	0	0.0401665319429009	10.26728527868	6.87828347170433e-06	1.96337494770137	2
ENSG00000144554.10	FANCD2	3	10025967	3_8	0	0.0415121771133	10.5739495786985	7.32104120783288e-06	1.40413005111731	2
ENSG00000254999.3	BRK1	3	10115548	3_8	0	0.113245127127785	20.0253212994201	3.7823274285364e-05	2.73845072790087	2
ENSG00000134086.7	VHL	3	10141318	3_8	0	0.0242804617395028	5.60687610245426	2.27058626488606e-06	-0.364238410596024	1
ENSG00000157017.15	GHRL	3	10290784	3_8	0	0.060916255888781	14.153490890504	1.43799334990989e-05	-1.90294691726653	2
ENSG00000157087.17	ATP2B2	3	10708383	3_8	0	0.0374333217763175	9.61313293213895	6.00182628095588e-06	-1.25825825825844	1
ENSG00000157103.10	SLC6A1	3	10992142	3_9	0	0.0144779619397761	4.85747689196507	1.17294670455847e-06	0.257812500000095	1
ENSG00000197548.12	ATG7	3	11272224	3_9	0	0.0140517805124338	4.58278852331964	1.07404203787028e-06	0.114415301008612	3
ENSG00000157150.4	TIMP4	3	12159406	3_9	0	0.0211093847591425	8.32888344425562	2.93239497037617e-06	-1.14074074074131	1
ENSG00000132170.19	PPARG	3	12288284	3_9	0	0.0154264547514209	5.4410229070158	1.39993151219247e-06	0.343589743589891	1
ENSG00000154743.17	TSEN2	3	12484699	3_9	0	0.0150558693382558	5.21736912348015	1.31013939677715e-06	0.382513661202391	1
ENSG00000075975.15	MKRN2	3	12547742	3_9	0	0.0143932675739705	4.80352846025907	1.15313425334308e-06	-0.360471070685057	2
ENSG00000225526.4	MKRN2OS	3	12561203	3_9	0	0.0148595855566702	5.09669365372115	1.26315118174037e-06	0.343065693430764	1
ENSG00000088726.15	TMEM40	3	12769053	3_9	0	0.021461514444729	8.48141749843962	3.03591013817468e-06	-1.03448275862011	1
ENSG00000144712.11	CAND2	3	12796841	3_9	0	0.0483848829844605	16.0133441264677	1.29226576004309e-05	-1.71974522293065	1
ENSG00000144713.12	RPL32	3	12841340	3_9	0	0.0178606380298852	6.78927690284278	2.02246305262663e-06	-0.765903307887692	1
ENSG00000144711.13	IQSEC1	3	13073352	3_10	0	0.0361435110688049	13.8759426106045	8.36474949274456e-06	-1.66225165562821	1
ENSG00000132182.11	NUP210	3	13419856	3_10	0	0.0132057240816148	4.58719420514123	1.0103444298727e-06	0.056910569105693	1
ENSG00000163517.14	HDAC11	3	13480018	3_10	0	0.0204492439766835	8.61119418690459	2.93697834879348e-06	1.0264255910983	1
ENSG00000163520.13	FBLN2	3	13517555	3_10	0	0.143381002789309	26.8948076595843	6.43161681214334e-05	-2.83451622498065	2
ENSG00000163528.12	CHCHD4	3	14124463	3_10	0	0.0510642206646795	17.091213638005	1.45562570615319e-05	2.16176470588311	1
ENSG00000170876.7	TMEM43	3	14127579	3_10	0	0.0154737975743463	6.04435731009353	1.5599373131312e-06	0.603709453043158	2
ENSG00000131389.16	SLC6A6	3	14394914	3_10	0	0.0147527743156055	5.60551370669829	1.37926978731346e-06	-0.513513513513521	1
ENSG00000144596.12	GRIP2	3	14532402	3_10	0	0.0238430052111083	10.0273064707804	3.98754307981048e-06	1.18238993710664	1
ENSG00000154781.15	CCDC174	3	14660765	3_10	0	0.0149929230321685	5.75400205094577	1.43885300926947e-06	-0.538461538461288	1
ENSG00000154783.11	FGD5	3	14850291	3_11	0	0.0256778238766854	4.66729410648387	1.99886512078631e-06	0.237410071942394	1
ENSG00000131368.7	MRPS25	3	15064685	3_11	0	0.03088805655143	6.37543832028044	3.28443550172584e-06	0.714285714285893	1
ENSG00000131381.12	RBSN	3	15099772	3_11	0	0.0269651926075284	5.11925300625876	2.30234406858976e-06	-0.46534653465366	1
ENSG00000131375.9	CAPN7	3	15206289	3_11	0	0.0277388239295749	5.38069750221573	2.4893543811776e-06	0.511764705882273	1
ENSG00000131370.15	SH3BP5	3	15340705	3_11	0	0.0319193922772638	6.67952179826639	3.55598639864235e-06	0.715073529411763	1
ENSG00000206562.11	METTL6	3	15420851	3_11	0	0.0301334155799711	6.14651788722474	3.0891401815546e-06	-0.642857142857249	1
ENSG00000144597.13	EAF1	3	15429031	3_11	0	0.028086323297584	5.49579509854373	2.5744563256163e-06	-0.52881355932197	1
ENSG00000206561.12	COLQ	3	15474411	3_11	0	0.0289136456756616	5.76425076727522	2.77975055907828e-06	-0.61578771806907	3
ENSG00000131373.14	HACL1	3	15601668	3_11	0	0.048356639541887	10.5385355034181	8.49956072915869e-06	1.40776745183506	2
ENSG00000206560.11	ANKRD28	3	15859466	3_11	0	0.0311927708361706	6.46631153124308	3.36411384407747e-06	-0.880952380952628	1
ENSG00000154814.13	OXNAD1	3	16265068	3_12	0	0.0226528538656424	5.87290973736932	2.21889297407701e-06	0.579288025889713	1
ENSG00000131378.13	RFTN1	3	16378893	3_12	0	0.0398091712558515	11.090778371688	7.36385568923097e-06	-1.28813946982942	2
ENSG00000183960.8	KCNH8	3	19148202	3_14	0	0.0164291182285946	4.81650769482453	1.31979542617556e-06	0.232456140350764	1
ENSG00000144566.10	RAB5A	3	19946616	3_14	0	0.017504591772461	5.40008012874218	1.57656650920177e-06	0.452426514821342	2
ENSG00000183977.13	PP2D1	3	20012089	3_14	0	0.0222642621255598	7.6162605977477	2.82820058316506e-06	0.875223114768692	2
ENSG00000182247.9	UBE2E2	3	23202760	3_17	0	0.0200996158020028	5.68880944595716	1.90708147896898e-06	-0.495327102803605	1
ENSG00000197885.10	NKIRAS1	3	23946511	3_18	0	0.0157703039962923	4.58886193093368	1.2069941399309e-06	0.0649350649350503	1
ENSG00000077092.18	RARB	3	25174821	3_18	0	0.0939767673960331	21.2032792025371	3.32340783836746e-05	-2.62032085561529	1
ENSG00000163491.16	NEK10	3	27369070	3_20	0	0.0269571429254861	7.56992111440823	3.40349659615654e-06	1.07746478873254	1
ENSG00000033867.16	SLC4A7	3	27484217	3_20	0	0.0195046933914426	4.58432426272669	1.49133277434553e-06	0.140465333538633	2
ENSG00000163512.13	AZI2	3	28348860	3_21	0	0.0290397977284627	8.62548225035428	4.17769834816174e-06	-1.08943923983398	2
ENSG00000197385.5	ZNF860	3	31981522	3_23	0	0.025320794851393	5.26994012229104	2.22557954393409e-06	-0.431313547992371	2
ENSG00000144645.13	OSBPL10	3	31979041	3_23	0	0.0353441679213359	8.35596104822235	4.92577164355309e-06	-1.01842996878273	2
ENSG00000170293.8	CMTM8	3	32238447	3_23	0	0.0451399518107419	10.6290773922721	8.00233569524507e-06	1.24770804641804	2
ENSG00000153551.13	CMTM7	3	32391850	3_24	0	0.0165988308469958	4.87601983312848	1.34990457188813e-06	0.36946872485515	2
ENSG00000091317.7	CMTM6	3	32502466	3_24	0	0.0230966320205377	8.03223426821372	3.09417681331096e-06	1.01485148514807	1
ENSG00000144635.8	DYNC1LI1	3	32374954	3_24	0	0.0163526301086483	4.70528393133911	1.28331583777299e-06	-0.172675521821635	1
ENSG00000182973.18	CNOT10	3	32684690	3_24	0	0.0194132833451461	6.21066521522758	2.01093122713037e-06	0.613588110403477	1
ENSG00000188167.8	TMPPE	3	33097052	3_24	0	0.0226537990846382	7.65401781494793	2.89194892623166e-06	1.1096085924068	2
ENSG00000170266.15	GLB1	3	33103989	3_24	0	0.0173686753448937	5.26807291170616	1.52608449549933e-06	-0.54857142857134	1
ENSG00000170275.14	CRTAP	3	33113893	3_24	0	0.0206002753389483	6.95702073080396	2.39032210739918e-06	0.873490468825177	2
ENSG00000173705.8	SUSD5	3	33219383	3_25	0	0.062509725866047	16.4896267878024	1.71916882122013e-05	-1.85820895522392	1
ENSG00000153558.13	FBXL2	3	33277306	3_25	0	0.0219192416753455	6.75703881125259	2.47025646235694e-06	0.95345178577084	2
ENSG00000153560.11	UBP1	3	33443467	3_25	0	0.0196578770156234	5.75334675623188	1.88632825128412e-06	0.502347417840318	1
ENSG00000170248.13	PDCD6IP	3	33797856	3_25	0	0.116410617220256	22.3853307351984	4.34626510259688e-05	-2.55072463768212	1
ENSG00000172995.16	ARPP21	3	35639025	3_26	0	0.0654079281405059	15.0508753168169	1.64192099533678e-05	1.74834437086013	1
ENSG00000144681.10	STAC	3	36380288	3_26	0	0.0819507720750475	17.1758702109889	2.34764218498482e-05	-2.29729729729794	1
ENSG00000178567.7	EPM2AIP1	3	36993455	3_27	0	0.0352010492342472	7.16628057455829	4.20735852913681e-06	-0.96666666666701	1
ENSG00000076242.14	MLH1	3	36996225	3_27	0	0.0287341953663497	5.28658123005189	2.53357669470434e-06	-0.367454068241545	1
ENSG00000093167.17	LRRFIP2	3	37186242	3_27	0	0.0288132719285935	5.31199743898026	2.55276325855747e-06	0.634146341463582	1
ENSG00000144674.16	GOLGA4	3	37243088	3_27	0	0.0273256250292965	4.8218785444325	2.19758902283257e-06	0.298645468740665	2
ENSG00000198590.11	C3orf35	3	37386585	3_27	0	0.0298119477131853	5.62718562316428	2.797961265076e-06	0.564841498559295	1
ENSG00000144668.11	ITGA9	3	37452932	3_27	0	0.0280554293625571	5.06552887523634	2.3702918348681e-06	-0.374269005848	1
ENSG00000172940.11	SLC22A13	3	38266019	3_27	0	0.0280773900277241	5.07276315609085	2.37553496091918e-06	-0.398119122257096	1
ENSG00000144671.10	SLC22A14	3	38281135	3_27	0	0.0287810863536616	5.30166100639793	2.54494993483629e-06	0.408484176412234	2
ENSG00000093217.9	XYLB	3	38345025	3_28	0	0.0202675515824912	5.28185801319904	1.78545173597588e-06	-0.467783100056988	2
ENSG00000114739.13	ACVR2B	3	38454702	3_28	0	0.0189556476694418	4.66530229922029	1.47495416140662e-06	0.206349206349285	1
ENSG00000183873.15	SCN5A	3	38558965	3_28	0	0.0618493177074042	15.6370743663597	1.61305999382772e-05	-1.77702702702749	1
ENSG00000168356.11	SCN11A	3	38947836	3_28	0	0.0202208233469825	5.2605861151049	1.77416119110571e-06	0.610526315789237	1
ENSG00000114742.13	WDR48	3	39051835	3_28	0	0.026356990521572	7.70588690525312	3.38749417285825e-06	-1.17293233082713	1
ENSG00000114745.13	GORASP1	3	39107217	3_28	0	0.0382446911586642	11.1532990124653	7.11433987911286e-06	-1.24539119587177	2
ENSG00000168026.18	TTC21A	3	39108012	3_28	0	0.021379932428898	5.7743897370861	2.05907671159369e-06	-0.741116751268916	1
ENSG00000168334.8	XIRP1	3	39192679	3_28	0	0.049020120238198	13.4629657986712	1.10071585004855e-05	-1.65775401069474	1
ENSG00000168329.13	CX3CR1	3	39406713	3_28	0	0.0818839638074472	18.2790334694659	2.49638860358067e-05	2.43076923076911	1
ENSG00000144659.10	SLC25A38	3	39383433	3_28	0	0.0192014807665821	4.7839977221498	1.53209533914692e-06	-0.23308221915394	2
ENSG00000168028.13	RPSA	3	39407090	3_28	0	0.0762930471142116	17.6110791839524	2.24094416650832e-05	-2.30645161290303	1
ENSG00000114784.3	EIF1B	3	40309786	3_29	0	0.0241341970760199	8.66411768353073	3.4875247871668e-06	-1.16197183098633	1
ENSG00000168032.8	ENTPD3	3	40387447	3_29	0	0.0154772101411625	4.57113956775609	1.17998711868078e-06	-0.00746268656716394	1
ENSG00000188846.13	RPL14	3	40396629	3_29	0	0.0193553138529835	6.62934377925168	2.1400842184689e-06	-0.726223859275176	2
ENSG00000177873.12	ZNF619	3	40477330	3_29	0	0.0164933216982951	5.15612564874844	1.41837715432124e-06	0.399999999999971	1
ENSG00000172888.11	ZNF621	3	40524103	3_29	0	0.0192698950930712	6.58859804097232	2.11754412428826e-06	0.773437500000186	1
ENSG00000168036.16	CTNNB1	3	41195090	3_30	0	0.220789226756159	29.0900413500529	0.000107122900344962	3.40322580645198	1
ENSG00000168038.10	ULK4	3	41962012	3_30	0	0.0282947643832103	9.5282461699901	4.49654719824367e-06	-1.89632935888048	2
ENSG00000182606.14	TRAK1	3	42014240	3_30	0	0.022317255314498	7.33766626981851	2.73123357666527e-06	-0.888382687927048	1
ENSG00000187094.11	CCK	3	42261819	3_30	0	0.0222347740114081	7.30353878492152	2.70848331915013e-06	-0.817460317460418	1
ENSG00000114812.12	VIPR1	3	42557488	3_32	0	0.00665732766606775	4.73680408493349	5.25951213092224e-07	0.208955223880571	1
ENSG00000114857.17	NKTR	3	42600359	3_32	0	0.00959089153962522	8.08479494716575	1.29326669877373e-06	0.93499070119708	2
ENSG00000093183.13	SEC22C	3	42615379	3_32	0	0.00991678734115353	8.39142968484724	1.38792840990832e-06	-0.981012658228508	1
ENSG00000114853.13	ZBTB47	3	42653125	3_32	0	0.0075441417976081	5.88312643933072	7.40249513344033e-07	0.578640864391263	2
ENSG00000157119.11	KLHL40	3	42685226	3_32	0	0.00671973326554232	4.82231724928423	5.40465427506609e-07	-0.300653594771301	1
ENSG00000010282.14	HHATL	3	42682335	3_32	0	0.00654365639577059	4.57896657964567	4.99744549342332e-07	-0.0534351145038109	1
ENSG00000244607.5	CCDC13	3	42770079	3_32	0	0.00654766689442043	4.5845813881268	5.00664005534198e-07	-0.0701646878034672	2
ENSG00000181061.13	HIGD1A	3	42800848	3_32	0	0.0813128877970001	27.8949541342443	3.78307666430987e-05	2.62913907284744	1
ENSG00000144648.15	ACKR2	3	42804792	3_32	0	0.00722656257605048	5.48883887258219	6.61564747778801e-07	-0.531351759860189	2
ENSG00000180432.5	CYP8B1	3	42876414	3_32	0	0.00859699053731666	7.08113274369021	1.01533484315406e-06	-0.877862595419921	1
ENSG00000182983.14	ZNF662	3	42905991	3_32	0	0.00676149070011223	4.87909421845666	5.50226832280902e-07	-0.424050632911265	1
ENSG00000144647.5	POMGNT2	3	43106160	3_32	0	0.0231643084502702	16.1952454613357	6.25701188008437e-06	-1.79032258064489	1
ENSG00000011198.7	ABHD5	3	43689274	3_32	0	0.0153711962964587	12.4175984168136	3.18350389104586e-06	-1.36240041479628	2
ENSG00000160746.12	ANO10	3	43691432	3_32	0	0.00756263101179899	5.90556808408435	7.44894379888698e-07	0.605110485149148	2
ENSG00000179152.19	TCAIM	3	44338372	3_32	0	0.0125799959907086	10.5756046141305	2.2189413020178e-06	-1.33637251646558	2
ENSG00000225873.3	LINC00694	3	44439661	3_32	0	0.0218194486562624	15.6435276611155	5.69296576887653e-06	-1.77586206896577	1
ENSG00000178917.15	ZNF852	3	44510929	3_32	0	0.00841360857423002	6.88337184485299	9.65925519513462e-07	-0.826771653543446	1
ENSG00000196345.12	ZKSCAN7	3	44555404	3_32	0	0.00653991934889064	4.57373086435825	4.98888052711691e-07	-0.0458015267175623	1
ENSG00000144792.9	ZNF660	3	44578516	3_32	0	0.039694685244983	21.1804140985588	1.40225473422735e-05	2.14454283248976	2
ENSG00000186448.14	ZNF197	3	44584405	3_32	0	0.00655174973256523	4.59029437867831	5.01600479808885e-07	0.0526315789473504	1
ENSG00000169981.10	ZNF35	3	44631938	3_32	0	0.0074516700273618	5.77005361141288	7.17122863926415e-07	0.55238121645126	2
ENSG00000196653.11	ZNF502	3	44712685	3_32	0	0.00707141821005397	5.28989506356368	6.23898131690358e-07	-0.506359170779317	2
ENSG00000163807.5	KIAA1143	3	44761638	3_32	0	0.00748497083965616	5.81093310187797	7.25430972509454e-07	0.577702702702603	1
ENSG00000163808.16	KIF15	3	44761638	3_32	0	0.00748497083965616	5.81093310187797	7.25430972509454e-07	0.577702702702603	1
ENSG00000169964.7	TMEM42	3	44861857	3_32	0	0.0066736447865855	4.7592400020228	5.29737599072813e-07	0.24398625429568	1
ENSG00000163815.5	CLEC3B	3	45002501	3_32	0	0.00653989057047744	4.57369053027193	4.98881457898283e-07	0.0480000000000028	1
ENSG00000163814.7	CDCP1	3	45120530	3_32	0	0.0181026547044953	13.9227848755922	4.20366874806637e-06	1.51891891891875	1
ENSG00000249992.1	TMEM158	3	45120530	3_32	0	0.00811379519972832	6.55060648122846	8.86473296240651e-07	0.68173033994081	2
ENSG00000011376.9	LARS2	3	45388191	3_32	0	0.00986571352537158	8.34407279828817	1.37298783899723e-06	0.832210193175194	2
ENSG00000144791.9	LIMD1	3	45554458	3_32	0	0.0176894690222698	13.7100393566838	4.04495415871638e-06	-1.68944028755727	2
ENSG00000211456.10	SACM1L	3	45679619	3_32	0	0.0075282253260508	5.8637396812412	7.36253541266058e-07	-0.672049499529426	2
ENSG00000163817.15	SLC6A20	3	45796521	3_32	0	0.00868940223975656	7.17924487459356	1.04046811036333e-06	-0.897196261681929	1
ENSG00000172215.5	CXCR6	3	45940684	3_32	0	0.0230228826403824	16.1386952266408	6.19709602167972e-06	1.67774086378696	1
ENSG00000163820.14	FYCO1	3	45921310	3_32	0	0.0140161277733329	11.5690018114533	2.70448167185231e-06	-1.58867196628942	2
ENSG00000163823.3	CCR1	3	46208517	3_32	0	0.0287605933343387	18.1940965968397	8.72747157641947e-06	-2.37554585152843	1
ENSG00000121797.9	CCRL2	3	46406413	3_32	0	0.00865081182927674	7.13834369918633	1.02994592982244e-06	-0.937499999999963	1
ENSG00000012223.12	LTF	3	46485538	3_32	0	0.0108659617871075	9.23048449726009	1.67283372790027e-06	1.55118110236222	1
ENSG00000241186.9	TDGF1	3	46574146	3_32	0	0.0136384100103438	11.3179521976228	2.5744929290767e-06	1.34059945504098	1
ENSG00000261603.1	PRSS46	3	46735496	3_33	0	0.0307219673860188	14.4751501311756	7.41706706869427e-06	-2.0739570736135	2
ENSG00000163827.12	LRRC2	3	46625734	3_33	0	0.0106122225508813	4.99263675912128	8.83682846098133e-07	0.535999999999831	1
ENSG00000178038.16	ALS2CL	3	46676002	3_33	0	0.0127680179385283	6.59953282156239	1.40538975351694e-06	1.23259736097953	2
ENSG00000181585.3	TMIE	3	46698154	3_33	0	0.0116043910425294	5.23789590018286	1.01376973940963e-06	0.290902435170951	2
ENSG00000188086.13	PRSS45	3	46744963	3_33	0	0.248227624392905	20.8198692242607	8.61962185851391e-05	-3.44776439527714	2
ENSG00000160801.13	PTH1R	3	46877889	3_33	0	0.0120563245129799	5.55074700469316	1.11616003432513e-06	-0.0838738266081157	2
ENSG00000160796.16	NBEAL2	3	46979634	3_33	0	0.0105386712839165	5.21049593427882	9.15851424813581e-07	0.547619047619162	1
ENSG00000160799.11	CCDC12	3	46982458	3_33	0	0.0116721772515197	5.60148829986463	1.09047424501449e-06	-0.102362204724417	1
ENSG00000181555.20	SETD2	3	47163449	3_33	0	0.0105441710373869	5.19137833518607	9.12967311339573e-07	-0.531746031746073	1
ENSG00000076201.14	PTPN23	3	47380662	3_33	0	0.0129449261969152	7.893489149927	1.70423194092359e-06	1.37301587301619	1
ENSG00000114650.18	SCAP	3	47476020	3_33	0	0.0140829577026372	7.04644443114166	1.65509913567643e-06	0.623465211459432	1
ENSG00000163832.15	ELP6	3	47513447	3_33	0	0.0114920064600611	5.44692170338222	1.04401586808405e-06	-0.628140703517773	1
ENSG00000114646.9	CSPG5	3	47580841	3_33	0	0.0106946932658287	4.86762995812355	8.68252403117067e-07	0.282442748091582	1
ENSG00000173473.10	SMARCC1	3	47781357	3_34	0	0.0098108994307764	5.27830986805509	8.63701774270947e-07	0.429487179487168	1
ENSG00000047849.21	MAP4	3	48089403	3_34	0	0.013046254497703	7.54881613665648	1.64257345222722e-06	0.789473684210437	1
ENSG00000164045.11	CDC25A	3	48188134	3_34	0	0.0118907817261795	6.884276983142	1.36530238252586e-06	0.425373134328365	1
ENSG00000164047.4	CAMP	3	48226335	3_34	0	0.0117093020396967	6.75845040988752	1.31989154176635e-06	0.39849624060157	1
ENSG00000164048.13	ZNF589	3	48234587	3_34	0	0.0286323934816487	15.916429690991	7.60087192046718e-06	-2.26101681470425	2
ENSG00000172113.8	NME6	3	48301179	3_34	0	0.00948035349415188	5.44802124327641	8.6143681688392e-07	0.151075453857759	2
ENSG00000164054.15	SHISA5	3	48527074	3_34	0	0.0171036531546348	20.4464704044814	5.83266904672941e-06	3.68862275449036	1
ENSG00000114268.11	PFKFB4	3	48562408	3_34	0	0.0303357541428081	29.2894520964313	1.48192474235685e-05	4.41322314049909	1
ENSG00000145040.3	UCN2	3	48563473	3_34	0	0.0120502189099627	10.6971231179305	2.14991869636382e-06	-1.99960525227163	2
ENSG00000008300.16	CELSR3	3	48662086	3_34	0	0.0094399336242168	33.7763968406177	5.31792691830207e-06	-4.4500655723378	2
ENSG00000213672.7	NCKIPSD	3	48685869	3_34	0	0.0150267610623974	17.9667999791316	4.50294061314437e-06	-1.10687022900778	1
ENSG00000068745.14	IP6K2	3	48694528	3_34	0	0.0167208888809194	18.8896404074723	5.26796834821404e-06	-3.64284719734049	3
ENSG00000114302.15	PRKAR2A	3	48845667	3_34	0	0.0605542254416223	29.0892854380061	2.93790407850413e-05	-4.55172413792979	1
ENSG00000221883.2	ARIH2OS	3	48919429	3_34	0	0.0161878201002433	16.4393110846708	4.43845773488644e-06	0.699999999999753	1
ENSG00000177479.19	ARIH2	3	48917953	3_34	0	0.0177286316388107	16.5040988563187	4.88008221148809e-06	-0.674006154698842	2
ENSG00000178252.17	WDR6	3	49007280	3_34	0	0.0103516566136427	26.1838427110849	4.52067562704575e-06	3.36147436139647	2
ENSG00000178057.14	NDUFAF3	3	49023895	3_34	0	0.0344715522103324	22.8773253765043	1.315304161564e-05	4.21088435374257	1
ENSG00000178149.16	DALRD3	3	49023895	3_34	0	0.0344715522103325	22.8773253765043	1.31530416156401e-05	4.21088435374257	1
ENSG00000198218.10	QRICH1	3	49088219	3_34	0	0.0506660776400618	27.083142821347	2.28863454963265e-05	-4.43835616438175	1
ENSG00000185909.14	KLHDC8B	3	49171432	3_34	0	0.00913864581683965	23.4069845955222	3.56769254396816e-06	3.29216945538055	2
ENSG00000173421.16	CCDC36	3	49199901	3_34	0	0.00955461687693415	13.4977587711765	2.15097342688708e-06	-1.18110236220428	1
ENSG00000188315.7	C3orf62	3	49277527	3_34	1	0.0330622635259948	53.7316192026454	2.9629383620866e-05	-7.05102040815835	1
ENSG00000114316.12	USP4	3	49340655	3_35	0	0.00888297995527287	17.8826856128942	2.64942438490561e-06	-3.45390070922073	1
ENSG00000233276.3	GPX1	3	49359318	3_35	0	0.00880633815483634	18.4632002043793	2.71182988508777e-06	-3.56028368794301	1
ENSG00000145022.4	TCTA	3	49327397	3_35	0	0.0144346906217028	14.9669004841917	3.60329199351404e-06	-3.38709677419319	1
ENSG00000145020.15	AMT	3	49422917	3_35	0	0.00887767589229793	17.8941527359481	2.64954030983911e-06	3.45390070921952	1
ENSG00000145029.13	NICN1	3	49429438	3_35	0	0.00884415587519971	18.1308843624935	2.67445615119358e-06	3.49645390070912	1
ENSG00000164062.12	APEH	3	49673046	3_35	0	0.0151300599982638	112.901347398999	2.84904875165815e-05	11.871428571427	1
ENSG00000173531.15	MST1	3	49688745	3_35	0	0.0106241346039242	6.68904600562111	1.18527153018931e-06	0.78174266719106	2
ENSG00000164068.15	RNF123	3	49687375	3_35	0	0.00952418789692133	33.7865397374338	5.36700223236851e-06	-6.2033175711322	2
ENSG00000176095.11	IP6K1	3	49785476	3_35	0	0.0113944037258404	11.9880550950193	2.27824506963771e-06	-2.06134969325253	1
ENSG00000187492.8	CDHR4	3	49798017	3_35	0	0.0110061792146694	11.803978278235	2.16683123532397e-06	-2.08536585365793	1
ENSG00000183763.8	TRAIP	3	49856597	3_35	0	0.0113647799920683	31.9392472283995	6.05404736499554e-06	-6.56617647058778	1
ENSG00000164078.12	MST1R	3	49903379	3_35	0	0.00945262763112476	27.4153569825546	4.32221693764606e-06	-5.93956654605466	2
ENSG00000004534.14	RBM6	3	49937901	3_35	0	0.00893754289562332	26.2785336662098	3.9172327147094e-06	5.80487804877936	1
ENSG00000003756.16	RBM5	3	50088563	3_35	0	0.00917532339978178	28.616053295682	4.37916412451046e-06	6.03252032520252	1
ENSG00000188338.14	SLC38A3	3	50204954	3_35	0	0.013553582595676	22.3619595318359	5.05503386620248e-06	-5.06349206349299	1
ENSG00000012171.19	SEMA3B	3	50267465	3_35	0	0.307965339617536	25.2228548803168	0.0001295555993352	-2.60776699029124	1
ENSG00000179564.3	LSMEM2	3	50278688	3_35	0	0.0441276528912888	20.6484367007563	1.51970086475094e-05	2.05102040816415	1
ENSG00000214706.10	IFRD2	3	50280884	3_35	0	0.0737387910742237	20.355465447516	2.5034398216271e-05	0.731448763250572	1
ENSG00000243477.5	NAT6	3	50295266	3_35	0	0.00902805384797345	6.28374972666895	9.46178609662854e-07	0.546379277521147	2
ENSG00000186792.16	HYAL3	3	50295266	3_35	0	0.0116098372792937	8.15162075417358	1.57844772951396e-06	-0.583999999999823	1
ENSG00000068028.17	RASSF1	3	50336862	3_35	0	0.0517480400145103	21.2662957015172	1.8354639507022e-05	-1.9606741573021	1
ENSG00000114395.10	CYB561D2	3	50350442	3_35	0	0.00879058496724094	17.3688686875849	2.54653361547552e-06	4.16972477064362	1
ENSG00000007402.11	CACNA2D2	3	50504484	3_35	0	0.0307185316145442	12.7277996374377	6.52099530573935e-06	0.0162162162162202	1
ENSG00000114735.9	HEMK1	3	50569633	3_35	0	0.0122139539124043	7.11737056052843	1.44989302339672e-06	0.417112299465047	1
ENSG00000114738.10	MAPKAPK3	3	50611291	3_35	0	0.0218668944506579	15.1161190578418	5.51299397804101e-06	1.93154055378943	2
ENSG00000114737.15	CISH	3	50611939	3_35	0	0.00887411629860824	6.15597083615534	9.11132997496257e-07	-1.41326530612245	1
ENSG00000164080.13	RAD54L2	3	51535000	3_35	0	0.0191838572470585	10.5089815255464	3.36245645042376e-06	-1.37423512824303	2
ENSG00000164081.12	TEX264	3	51672163	3_35	0	0.00944922441661167	5.24653832356153	8.26854546252922e-07	-0.348314606741629	1
ENSG00000164082.14	GRM2	3	51702328	3_35	0	0.0106417941826642	5.98264743109775	1.06186271209679e-06	-0.15730337078654	1
ENSG00000114767.6	RRP9	3	51941929	3_36	0	0.0463581561104767	15.6420024759089	1.20942407501818e-05	1.97570850202409	1
ENSG00000041880.14	PARP3	3	51940709	3_36	0	0.0296169556108583	11.4834375945033	5.67247296389855e-06	-1.54237288135619	1
ENSG00000248487.8	ABHD14A	3	51972037	3_36	0	0.0244802979092205	9.72315309044474	3.9699398614181e-06	1.36440677966089	1
ENSG00000162244.10	RPL29	3	51993314	3_36	0	0.0198306881549132	7.78048971751185	2.57338534750715e-06	-0.964566929133842	1
ENSG00000239732.3	TLR9	3	52227452	3_36	0	0.0140010884129212	4.5770755160107	1.06883331341266e-06	-0.0451388888888694	1
ENSG00000164088.17	PPM1M	3	52244928	3_36	0	0.0147820919879869	5.07609964289924	1.2514864296333e-06	0.584926931836517	3
ENSG00000168237.17	GLYCTK	3	52291743	3_36	0	0.0195870289234135	7.66636154837815	2.50448230207362e-06	1.40322580645135	1
ENSG00000114841.17	DNAH1	3	52316196	3_36	0	0.0141318838513275	4.66255628406882	1.09896598990506e-06	-0.0308641975308628	1
ENSG00000163930.9	BAP1	3	52407847	3_36	0	0.0163580003984467	6.00781786963048	1.63910614449039e-06	-0.72134038800684	1
ENSG00000010319.6	SEMA3G	3	52443064	3_36	0	0.013991856645785	4.57101098753118	1.06671331894265e-06	-0.0646925277725426	2
ENSG00000114854.7	TNNC1	3	52454186	3_36	0	0.0169062999708144	6.31125998175293	1.77960962765501e-06	0.680303039024178	2
ENSG00000010322.15	NISCH	3	52455611	3_36	0	0.0140064768043785	4.58061091899908	1.07007056034897e-06	0.122448979591812	1
ENSG00000010327.10	STAB1	3	52495250	3_36	0	0.0143402392142173	4.79708608201002	1.14734496301043e-06	-0.32967032967032	1
ENSG00000168273.7	SMIM4	3	52533601	3_36	0	0.0203914342670326	8.03724332406156	2.73347430543136e-06	1.49206349206307	1
ENSG00000168268.10	NT5DC2	3	52532898	3_36	0	0.0167833632917872	6.24400910301156	1.74784384097052e-06	1.21774193548368	1
ENSG00000163938.16	GNL3	3	52685800	3_36	0	0.0194952946219867	7.62322966069311	2.47872822533282e-06	1.50781249999972	1
ENSG00000163939.18	PBRM1	3	52686064	3_36	0	0.0197290192297716	7.73297544149968	2.54455728586652e-06	-1.57723577235786	1
ENSG00000016864.18	GLT8D1	3	52708016	3_36	0	0.0579172368424769	17.721025458015	1.71181484821358e-05	-2.05165289256221	1
ENSG00000114904.12	NEK4	3	52771077	3_36	0	0.0172680045401211	6.50596491762418	1.87376005696421e-06	1.45238095238083	1
ENSG00000055955.15	ITIH4	3	52830844	3_36	0	0.0748072254014318	20.1230792551613	2.51071889122492e-05	-2.76892345362317	3
ENSG00000272573.5	MUSTN1	3	52833204	3_36	0	0.0142173274914902	4.71796894180532	1.11875026336084e-06	0.110749185667802	1
ENSG00000213533.11	TMEM110	3	52897955	3_36	0	0.147979081166552	26.6507265214789	6.57763067376538e-05	-3.38095238095414	1
ENSG00000163935.13	SFMBT1	3	53046971	3_36	0	0.0385524461459165	13.9268784032676	8.95500491389999e-06	-1.76237623762295	1
ENSG00000163933.9	RFT1	3	53088241	3_36	0	0.0892872409341118	21.7985614602708	3.2462154696203e-05	2.71470796150896	2
ENSG00000163932.13	PRKCD	3	53155654	3_36	0	0.0152421210247525	5.35795734311397	1.36208673331228e-06	-0.486301369862935	1
ENSG00000272886.5	DCP1A	3	53347519	3_36	0	0.016086845162111	5.85410093761768	1.57069258546666e-06	0.620227038183574	1
ENSG00000016391.10	CHDH	3	53848876	3_36	0	0.0152206965884909	5.34501612202934	1.3568869131878e-06	-0.36764705882358	1
ENSG00000056736.9	IL17RB	3	53852885	3_36	0	0.0183874212105057	7.08443773614447	2.17263273169254e-06	-0.887218045112965	1
ENSG00000180376.16	CCDC66	3	56554921	3_39	0	0.0220510598415754	4.59898579126077	1.69142069972891e-06	0.164296614247136	2
ENSG00000163946.13	FAM208A	3	56682894	3_39	0	0.024296236672305	5.49362981555722	2.22617092564354e-06	0.596774193548065	1
ENSG00000163947.11	ARHGEF3	3	57078950	3_39	0	0.0227764544378344	4.89754189063707	1.86047733758328e-06	0.323906361160841	2
ENSG00000144730.17	IL17RD	3	57170417	3_39	0	0.0228814499758773	4.93997580441809	1.8852479151865e-06	-0.434108527131629	1
ENSG00000157500.10	APPL1	3	57229366	3_39	0	0.023912500770564	5.34668972395825	2.13240692736658e-06	-0.551181102362331	1
ENSG00000239388.8	ASB14	3	57292659	3_39	0	0.0256741870407959	6.00299430230099	2.57054219727651e-06	0.495815899581756	1
[truncated: 8,486 more rows]
