# Supplementary material for: Adjusting for genetic confounders in transcriptome-wide association studies improves discovery of risk genes of complex traits
Source: Nat Genet. 2024 Jan 26;56(2):336–47. doi: 10.1038/s41588-023-01648-9 (PMC10864181; doi:10.1038/s41588-023-01648-9)
Supplement: Supplementary file 5 — cTWAS results of all analyzed genes across all tissues for IBD, SCZ, and SBP. Results are stored separately for each combination of traits and tissues. Column legends for each set of results are the same as in Supplementary Table 1. [file 41588_2023_1648_MOESM5_ESM.zip › IBD_Esophagus_Mucosa.csv]

id	genename	chrom	pos	region_tag	cs_index	PIP	tau2	PVE	z	num_eqtl
ENSG00000176022.4	B3GALT6	1	1230159	1_1	0	0.0335764649235619	16.7984313304593	9.40727421882399e-06	-3.00000000000029	1
ENSG00000237330.2	RNF223	1	1074061	1_1	0	0.0153555333068403	4.61944810102928	1.18308269550804e-06	0.178899082568845	1
ENSG00000187634.11	SAMD11	1	921096	1_1	0	0.0242642776892602	8.8866595660871	3.59638366565135e-06	1.03125000000022	1
ENSG00000188976.10	NOC2L	1	973443	1_1	0	0.0175297000365298	5.8653016590605	1.71484528423856e-06	-0.536585365853544	1
ENSG00000187961.13	KLHL17	1	959193	1_1	0	0.0158699337303772	4.94438647840098	1.30872268041424e-06	0.32083333333331	1
ENSG00000187583.10	PLEKHN1	1	979472	1_1	0	0.0180989979463744	6.04282469065079	1.82412515079789e-06	-0.578231292516933	1
ENSG00000187642.9	PERM1	1	982112	1_1	0	0.0215001252127238	7.45820509695375	2.6744557507327e-06	-0.778846153845977	1
ENSG00000188290.10	HES4	1	999842	1_1	0	0.0167865575107399	5.34474624738662	1.49640392718226e-06	0.373959753403362	2
ENSG00000188157.14	AGRN	1	1017844	1_1	0	0.01914306943078	6.89586944158623	2.20171301942858e-06	0.885106382979117	1
ENSG00000131591.17	C1orf159	1	1083800	1_1	0	0.0167511493379529	5.42523657986533	1.5157354127633e-06	0.48299179009077	3
ENSG00000162571.13	TTLL10	1	1159358	1_1	0	0.0179863837368347	6.17930362242356	1.85371726703009e-06	0.767964514685791	2
ENSG00000186891.13	TNFRSF18	1	1188054	1_1	0	0.0171332046630844	8.73441858070763	2.49593177037395e-06	-2.40449438202244	1
ENSG00000186827.10	TNFRSF4	1	1211917	1_1	0	0.0186669512078272	9.63657367267071	3.00024101536729e-06	-2.2373039430758	2
ENSG00000078808.16	SDF4	1	1229930	1_1	0	0.0679286663823692	24.018343721517	2.72117360394283e-05	-3.73003802281226	1
ENSG00000160087.20	UBE2J2	1	1274159	1_1	0	0.0310192527747062	11.8630927068679	6.13746970936019e-06	1.70555555555487	1
ENSG00000162572.20	SCNN1D	1	1280342	1_1	0	0.02582644635211	12.5009251529586	5.38476696323411e-06	2.6381418092903	1
ENSG00000131584.18	ACAP3	1	1309988	1_1	1	0.531458780821473	28.1165146898527	0.000249224754707843	-5.34146341463493	1
ENSG00000127054.20	INTS11	1	1337898	1_1	1	0.149731766153418	24.5381806289854	6.12796691590569e-05	5.04597701149545	1
ENSG00000162576.16	MXRA8	1	1362042	1_1	0	0.0196858803420628	12.6468831789957	4.15239303103484e-06	-3.22957198443381	1
ENSG00000175756.13	AURKAIP1	1	1375267	1_1	0	0.0233705210362903	11.1133893707317	4.33186617197609e-06	2.43212237093819	1
ENSG00000242485.5	MRPL20	1	1407014	1_1	0	0.0244301698743562	12.3494859889832	5.0319402333646e-06	2.61486180418183	3
ENSG00000235098.8	ANKRD65	1	1422081	1_1	0	0.0732227476784079	27.8272456049493	3.39841450292091e-05	-4.53602900837748	2
ENSG00000179403.11	VWA1	1	1433374	1_1	0	0.0222757797767644	14.6027980584865	5.42536674075434e-06	3.56405978841919	2
ENSG00000215915.9	ATAD3C	1	1440430	1_1	0	0.0188315188643677	11.4724255664355	3.60330234125097e-06	-3.06500517278874	3
ENSG00000160072.19	ATAD3B	1	1524911	1_1	0	0.0276677750413763	11.0977289477476	5.1211612988717e-06	-1.91224489795975	1
ENSG00000160075.11	SSU72	1	1560765	1_1	0	0.11643390352463	26.8028875627155	5.20500496132015e-05	3.54954366476321	2
ENSG00000189339.11	SLC35E2B	1	1689465	1_1	0	0.0324824667662634	15.9073888728026	8.61803009488198e-06	2.73076923076932	1
ENSG00000008128.22	CDK11A	1	1724489	1_1	0	0.0230399531441314	7.69692308436104	2.9577321616769e-06	0.435357983891203	2
ENSG00000215790.6	SLC35E2	1	1762664	1_1	0	0.0163262033418421	5.24742281168586	1.42886555104832e-06	-0.699999999999806	1
ENSG00000008130.15	NADK	1	1756753	1_1	0	0.0154536094412602	4.93787995584608	1.27271324958675e-06	-0.455047290926483	2
ENSG00000078369.17	GNB1	1	1890472	1_1	0	0.0158087258686611	6.85960171764345	1.80865558854549e-06	1.47524752475251	1
ENSG00000169885.9	CALML6	1	1906935	1_1	0	0.0193584187285047	7.77441447944337	2.51013844692054e-06	-1.14117647058826	1
ENSG00000178821.12	TMEM52	1	1922670	1_1	2	0.0906777680095727	21.3159638675486	3.22378375582835e-05	-4.37653968403598	2
ENSG00000205116.3	TMEM88B	1	1426175	1_1	0	0.0205026061041549	9.02939229867079	3.08764737494433e-06	1.86581469648519	1
ENSG00000067606.16	PRKCZ	1	2050574	1_2	0	0.0386254854101581	12.2929479330973	7.91936022545629e-06	1.44869565217416	1
ENSG00000162585.16	FAAP20	1	2163093	1_2	0	0.0171583972600425	4.77921772925396	1.36770879781806e-06	-0.198319606658051	2
ENSG00000157933.9	SKI	1	2228951	1_2	0	0.0195884010242754	6.11039339062556	1.99631129228706e-06	0.574380165289296	1
ENSG00000116151.13	MORN1	1	2366816	1_2	0	0.0249391187846867	7.97003151808215	3.31513522603112e-06	0.856742737414119	2
ENSG00000157916.19	RER1	1	2392128	1_2	0	0.021971238821201	7.10508961436306	2.60365963545884e-06	0.852756222215081	2
ENSG00000149527.17	PLCH2	1	2419657	1_2	0	0.116173287620478	22.6296901050751	4.38475156752202e-05	-2.48674186506637	2
ENSG00000157873.17	TNFRSF14	1	2556224	1_2	1	0.531895573494973	27.4552837580152	0.000243563618925842	-5.08799999999891	1
ENSG00000157870.14	FAM213B	1	2585342	1_2	0	0.0194687176850508	12.9358785681662	4.20042643647492e-06	-2.9490952108043	2
ENSG00000142606.15	MMEL1	1	2632528	1_2	0	0.0175760985598267	5.04361064705721	1.47850956235417e-06	0.452717239393311	2
ENSG00000215912.12	TTC34	1	2800905	1_2	0	0.0171669745005468	12.7303699136764	3.64497782895427e-06	-3.00735294117614	1
ENSG00000130762.14	ARHGEF16	1	3453260	1_2	0	0.025863896045689	8.49128779258606	3.66292150643751e-06	-0.999999999999834	1
ENSG00000162591.15	MEGF6	1	3529732	1_2	0	0.108738700511468	21.7228643661603	3.93968351078797e-05	2.18385411767342	2
ENSG00000116213.15	WRAP73	1	3654319	1_2	0	0.0261307899483615	8.67551739846525	3.78101177231434e-06	1.02172303943335	2
ENSG00000235169.7	SMIM1	1	3772844	1_3	0	0.0234992575329981	5.02472882235968	1.96936799089528e-06	-0.308370044052868	1
ENSG00000130764.9	LRRC47	1	3796763	1_3	0	0.0349003022061382	8.69845155095441	5.06327180902581e-06	-1.12337662337692	1
ENSG00000116198.12	CEP104	1	3857024	1_3	0	0.0303376428656944	7.39510120754594	3.74184731374475e-06	-0.936123724025527	2
ENSG00000169598.15	DFFB	1	3857024	1_3	0	0.0225281231650406	4.63366840236193	1.7410452903642e-06	-0.211874695010223	2
ENSG00000198912.10	C1orf174	1	3900386	1_3	0	0.0421540561154595	10.4594088907998	7.3537119822091e-06	1.31423431876992	2
ENSG00000196581.10	AJAP1	1	4654467	1_4	0	0.126237294538434	23.3177150306542	4.90946054720544e-05	2.41044776119437	1
ENSG00000069424.14	KCNAB2	1	5999377	1_5	0	0.0266033252961595	5.65914500221535	2.51100080711294e-06	0.576271186440844	1
ENSG00000131697.17	NPHP4	1	5938960	1_5	0	0.0332886075802674	7.7421920278684	4.298527148236e-06	-0.928571428571747	1
ENSG00000116254.17	CHD5	1	6218354	1_5	0	0.0366586302243638	8.63997347626147	5.28261241914339e-06	-1.1167883211681	1
ENSG00000158286.12	RNF207	1	6206026	1_5	0	0.25843751599923	27.494404858726	0.000118511361401776	2.84075335238189	2
ENSG00000116251.9	RPL22	1	6171507	1_5	0	0.104495302168578	18.5199942871886	3.22773387461032e-05	1.99395464104423	3
ENSG00000116237.15	ICMT	1	6236734	1_5	0	0.0354001252764029	8.31427142254567	4.9089555838373e-06	-1.26086956521725	1
ENSG00000097021.19	ACOT7	1	6349434	1_5	0	0.11472390523491	19.4183499718945	3.71557773403263e-05	-2.72429906541894	1
ENSG00000069812.11	HES2	1	6424818	1_5	0	0.0246622272332736	4.95643850210028	2.03874130804649e-06	0.384868421052569	1
ENSG00000187017.15	ESPN	1	6424615	1_5	0	0.22381054979748	26.0127865554212	9.7101857343318e-05	3.59058393786038	3
ENSG00000215788.9	TNFRSF25	1	6489459	1_5	0	0.0550188928616214	12.4377486207268	1.14133655587095e-05	1.81862745097961	1
ENSG00000171680.21	PLEKHG5	1	6489459	1_5	0	0.0550188928616214	12.4377486207268	1.14133655587095e-05	1.81862745097961	1
ENSG00000162408.10	NOL9	1	6554593	1_5	0	0.0363150908971399	8.55268223820607	5.18023638432222e-06	-1.40217391304323	1
ENSG00000173662.20	TAS1R1	1	6555635	1_5	0	0.036130782985195	8.50527616298395	5.12537797544782e-06	1.39673913043498	1
ENSG00000041988.15	THAP3	1	6625714	1_5	0	0.0263869465845807	5.58342035854334	2.45725127608359e-06	-0.570135218432318	2
ENSG00000007923.15	DNAJC11	1	6701201	1_5	0	0.0250895396201657	5.11566116839866	2.14069389008592e-06	-0.383875837924555	3
ENSG00000049245.12	VAMP3	1	7781270	1_6	0	0.0353490738320897	11.6049421237753	6.84196934387079e-06	-0.569148936170195	1
ENSG00000049249.8	TNFRSF9	1	7936834	1_6	0	0.0333387992324899	21.8651799375313	1.21580273215742e-05	3.88799999999987	1
ENSG00000116288.12	PARK7	1	7954388	1_6	0	0.0315535634265994	40.4755015514605	2.1301037500666e-05	-6.39352900906875	2
ENSG00000142599.17	RERE	1	8424763	1_6	0	0.0183103321745444	6.69645119496742	2.04503637224141e-06	0.443697076278146	2
ENSG00000074800.13	ENO1	1	8887528	1_6	0	0.0739922617783912	19.2406788522565	2.37447061465737e-05	-1.71812080536877	1
ENSG00000142583.17	SLC2A5	1	9088125	1_6	0	0.0346736855337615	12.8496315740192	7.43106033360966e-06	-1.3764044943826	1
ENSG00000180758.11	GPR157	1	9128930	1_6	0	0.026118299527198	10.196449319177	4.44174854365894e-06	1.14480408858642	1
ENSG00000049239.12	H6PD	1	9221777	1_6	0	0.0456633557810969	15.1695329857245	1.15531427816639e-05	1.86667373708225	3
ENSG00000171621.13	SPSB1	1	9281073	1_6	0	0.0142183318648679	4.62846027007652	1.09760301788455e-06	-0.131343269942614	2
ENSG00000188807.12	TMEM201	1	9590099	1_7	0	0.0312531518176681	7.11694850440328	3.70977654129862e-06	0.779527559054963	1
ENSG00000171608.15	PIK3CD	1	9643802	1_7	0	0.0598020430508445	13.0924045728228	1.30585676718819e-05	-1.44897959183686	1
ENSG00000171603.16	CLSTN1	1	9865323	1_7	0	0.028466238643576	6.28350034177988	2.98326501069262e-06	-0.651315789473689	1
ENSG00000173614.13	NMNAT1	1	9944289	1_7	0	0.0374247440402673	8.81629316255789	5.50306911607799e-06	-1.02909090909104	1
ENSG00000162444.11	RBP7	1	9997145	1_7	0	0.0283667625660703	6.2826075390156	2.97241750512966e-06	0.703030303030036	1
ENSG00000130939.18	UBE4B	1	9998812	1_7	0	0.0283108830586059	6.18464125222205	2.92030380524523e-06	-0.790087264375605	2
ENSG00000054523.17	KIF1B	1	10206826	1_7	0	0.0416029808267473	9.77419723744991	6.78212285915698e-06	-1.31207521945656	2
ENSG00000142657.20	PGD	1	10398423	1_7	0	0.0264462399155624	5.59982688370675	2.47000959441141e-06	0.532258064516222	1
ENSG00000175279.21	CENPS	1	10429947	1_7	0	0.0242386119556741	4.80530973576564	1.94262618229808e-06	-0.271764626730478	2
ENSG00000241563.3	CORT	1	10450625	1_7	0	0.0309995498830834	7.10028841543968	3.67106000831765e-06	0.810699588477543	1
ENSG00000160049.11	DFFA	1	10466087	1_7	0	0.0377152795363361	8.88375504127371	5.58822664099226e-06	1.05540262677881	2
ENSG00000120948.16	TARDBP	1	11012060	1_8	0	0.0586183288124874	13.7401722515304	1.34333928478814e-05	-1.86891981555589	2
ENSG00000116649.9	SRM	1	11043291	1_8	0	0.0220026888810403	4.60609323186588	1.69031866734177e-06	-0.15780566248794	2
ENSG00000171824.13	EXOSC10	1	11077721	1_8	0	0.0403371473361021	10.239092899883	6.88853343046879e-06	-1.62782246363254	2
ENSG00000198793.12	MTOR	1	11262571	1_8	0	0.0586794578332496	13.7499741004689	1.34569946034114e-05	-1.92700729926996	1
ENSG00000132879.13	FBXO44	1	11657243	1_8	0	0.0516007454233416	12.5426827063724	1.07945990836311e-05	-1.43030303030276	1
ENSG00000116663.10	FBXO6	1	11663463	1_8	0	0.0222212540739817	4.69764752949114	1.74104140138491e-06	-0.130952380952377	1
ENSG00000177674.15	AGTRAP	1	11731833	1_9	0	0.0183616213549398	4.63874845205039	1.42060047429595e-06	0.169920510277763	3
ENSG00000177000.10	MTHFR	1	11804111	1_9	0	0.0210424544874798	5.89977491631824	2.07057966814553e-06	-0.91296919628364	2
ENSG00000011021.21	CLCN6	1	11805747	1_9	0	0.0995239916029357	20.4668230678682	3.39733463506394e-05	-2.26446380549944	2
ENSG00000116685.15	KIAA2013	1	11926801	1_9	0	0.0203684590221985	5.59840151028667	1.90187654072232e-06	-0.541333333333713	1
ENSG00000116688.16	MFN2	1	11971524	1_9	0	0.0783325182900941	18.1850515763644	2.37583749222254e-05	2.37057511732221	2
ENSG00000116691.10	MIIP	1	12017057	1_9	0	0.0556055040234835	14.9511176323128	1.38660111689902e-05	-2.0065789473681	1
ENSG00000048707.13	VPS13D	1	12230088	1_9	0	0.034473350354296	10.481764062061	6.02667786651263e-06	-1.369063573249	2
ENSG00000162493.16	PDPN	1	13583657	1_10	0	0.0262586942552703	4.84135930019619	2.1203157870434e-06	0.259668508287304	1
ENSG00000116731.22	PRDM2	1	13619984	1_10	0	0.0807386398623154	15.3613660989211	2.06857548785625e-05	1.77189038258685	2
ENSG00000142634.12	EFHD2	1	15400852	1_11	0	0.0172099637011113	8.02879536163815	2.30457288952822e-06	0.900094678674069	2
ENSG00000142615.7	CELA2A	1	15456801	1_11	0	0.107943614149977	24.7809098413244	4.46143231015109e-05	2.71559633027687	1
ENSG00000132906.17	CASP9	1	15525539	1_11	0	0.0127139131283061	5.16386285217047	1.09499981168141e-06	-0.56064037131999	2
ENSG00000116138.12	DNAJC16	1	15527155	1_11	0	0.0123293761194435	4.91071757761097	1.00982510850657e-06	-0.333333333333265	1
ENSG00000197312.11	DDI2	1	15617889	1_11	0	0.0125740572441214	5.1247509281329	1.0747520978736e-06	0.298010655754361	2
ENSG00000116786.11	PLEKHM2	1	15683319	1_11	0	0.015760707433021	7.03030370169734	1.84803375431953e-06	-1.19457012057753	3
ENSG00000162461.7	SLC25A34	1	15737203	1_11	0	0.0145814979234125	6.37550758070315	1.55051871422392e-06	-0.927536231884215	1
ENSG00000233954.6	UQCRHL	1	15809022	1_11	0	0.0132720498895675	5.52025980654313	1.22196179855254e-06	0.60103626943009	1
ENSG00000186510.11	CLCNKA	1	16018713	1_11	0	0.0174017934620025	8.004485596179	2.32320504885636e-06	1.20799999999954	1
ENSG00000173641.17	HSPB7	1	16020038	1_11	0	0.0130687262713491	5.40217424929383	1.17750281925633e-06	-0.679425837320824	1
ENSG00000184908.17	CLCNKB	1	16044182	1_11	0	0.0132327152076307	5.5196472688528	1.21820505287632e-06	-0.686932821997206	2
ENSG00000185519.8	FAM131C	1	16073889	1_11	0	0.0265542334771944	11.8937686476626	5.26760694487328e-06	1.62043795620455	1
ENSG00000142627.12	EPHA2	1	16085382	1_11	0	0.0122154157475545	4.8163512603397	9.81265457432952e-07	0.378048780487812	1
ENSG00000142632.16	ARHGEF19	1	16212818	1_11	0	0.0147465131762072	6.56167730266547	1.61385427559378e-06	0.643835616438103	1
ENSG00000132881.11	RSG1	1	16237140	1_11	0	0.0119008399789023	4.59190433540839	9.11445180614823e-07	0.188509917151193	2
ENSG00000037637.10	FBXO42	1	16331141	1_11	0	0.0129261749262874	5.35594605413298	1.15469245611825e-06	0.270833333333312	1
ENSG00000055070.16	SZRD1	1	16352580	1_11	0	0.0322241306274014	13.6604925595408	7.34188662997294e-06	-1.65648854961865	1
ENSG00000157191.19	NECAP2	1	16440864	1_11	0	0.0120142162119857	4.67443119659551	9.36665061026227e-07	0.129953499474822	2
ENSG00000117122.13	MFAP2	1	16988930	1_12	0	0.0257924297686849	4.84279108145256	2.08328216643226e-06	0.375999999999934	1
ENSG00000159363.17	ATP13A2	1	16999460	1_12	0	0.025213187067947	4.63211681263062	1.94790312586417e-06	0.170319498172288	2
ENSG00000117115.12	PADI2	1	17095253	1_12	0	0.051639437760213	11.3134406584187	9.74397843011284e-06	1.47286821705421	1
ENSG00000159339.13	PADI4	1	17305756	1_12	0	0.0552479484643964	11.947240566898	1.10088985628321e-05	-1.44248448040341	2
ENSG00000074964.16	ARHGEF10L	1	17522711	1_12	0	0.0489242769364586	10.807226357367	8.81858223765061e-06	1.25870646766222	1
ENSG00000142623.9	PADI1	1	17134229	1_12	0	0.0338374558877416	7.36527342366535	4.1566808641932e-06	0.953397417627155	4
ENSG00000142619.4	PADI3	1	17191166	1_12	0	0.315113250247489	29.0498760083815	0.000152676098675512	-3.52941176470419	1
ENSG00000179023.8	KLHDC7A	1	18471209	1_13	0	0.0127859604582905	14.4224537996349	3.07561959393654e-06	-1.59082964210103	4
ENSG00000159423.16	ALDH4A1	1	18902477	1_13	0	0.00444016975676298	4.96150193024231	3.67428504074304e-07	-0.481925916000347	2
ENSG00000127481.14	UBR4	1	19208650	1_13	0	0.00498278556179477	6.35995912150348	5.285506693836e-07	-0.9291338582677	1
ENSG00000127463.13	EMC1	1	19246729	1_13	0	0.00438051955052998	4.65798623370113	3.40317223390552e-07	0.113643898185772	2
ENSG00000053372.4	MRTO4	1	19253475	1_13	0	0.00431206483542124	4.59522632846417	3.30485412241643e-07	0.0559440559440518	1
ENSG00000162482.4	AKR7A3	1	19288862	1_13	0	0.00821386020197579	9.92761925368405	1.36004264203019e-06	-1.1309045735717	2
ENSG00000053371.12	AKR7A2	1	19193766	1_13	0	0.00492758801477933	5.8056497931898	4.77139455591977e-07	-0.692601048563538	4
ENSG00000173436.13	MINOS1	1	19596819	1_13	0	0.0189859169729422	17.1400656786618	5.4275541452349e-06	-1.54545454545503	1
ENSG00000158747.13	NBL1	1	19638205	1_13	0	0.00430680589245347	4.60576435931667	3.30839319544961e-07	0.0724637681159173	1
ENSG00000169914.5	OTUD3	1	19882213	1_13	0	0.00487359243083063	9.5706266813078	7.77946424142758e-07	-2.08036525861035	4
ENSG00000188257.10	PLA2G2A	1	19975471	1_13	0	0.0055326759821257	9.19174284171234	8.48190117154255e-07	-2.25308455419223	2
ENSG00000127472.10	PLA2G5	1	20008930	1_13	0	0.0167731403678881	15.2012397791262	4.25258983240002e-06	1.19173249813333	2
ENSG00000117215.14	PLA2G2D	1	20115561	1_13	0	0.00741560390720997	9.84997014868683	1.21826437481034e-06	1.25106882141496	2
ENSG00000162545.5	CAMK2N1	1	20482821	1_14	0	0.0460635310219029	12.2929770042576	9.44440061355903e-06	1.4157608695646	1
ENSG00000090432.6	MUL1	1	20500193	1_14	0	0.0239807000982405	6.21722137422151	2.48667080106704e-06	0.626828295584101	2
ENSG00000183114.7	FAM43B	1	20550427	1_14	0	0.0215202072142829	5.21424221542352	1.87153414849602e-06	-0.455506877927733	3
ENSG00000158825.5	CDA	1	20589745	1_14	0	0.021151800798314	5.0543516682373	1.78308854097405e-06	0.333849227684392	2
ENSG00000158828.7	PINK1	1	20589208	1_14	0	0.0206332797131152	4.82457527472348	1.66030340311138e-06	-0.182899157127175	2
ENSG00000117245.12	KIF17	1	20685321	1_14	0	0.0204325289051645	4.73407584962569	1.61330856508361e-06	0.176470588235347	1
ENSG00000189410.11	SH2D5	1	20508105	1_14	0	0.0257031859619951	6.86043853446649	2.94102652621428e-06	-0.783624658095309	2
ENSG00000187980.6	PLA2G2C	1	20174949	1_14	0	0.0415283963519748	11.3242815898921	7.84360882409744e-06	-1.34999307892431	2
ENSG00000142794.18	NBPF3	1	21439197	1_15	0	0.0188009645587295	5.24440374926346	1.64450938208333e-06	0.33592894051467	2
ENSG00000076864.19	RAP1GAP	1	21620723	1_15	0	0.0570266246176735	14.9724644714575	1.42406910121464e-05	1.59259621956189	2
ENSG00000090686.15	USP48	1	21782050	1_15	0	0.0467141440869604	13.7468668402319	1.07105612075129e-05	1.91594809544436	3
ENSG00000142798.17	HSPG2	1	21936377	1_15	0	0.0173590027999421	4.61035340760357	1.33480890823945e-06	0.186813186813256	1
ENSG00000070831.15	CDC42	1	22049997	1_15	0	0.0180697121543676	4.97440252795443	1.49917477225503e-06	-0.17271424138675	2
ENSG00000162552.14	WNT4	1	22186518	1_15	0	0.140990517418821	23.1333280451801	5.43986505447115e-05	2.05862358536741	2
ENSG00000173372.16	C1QA	1	22636557	1_15	0	0.0174465518082065	4.70053912943235	1.36778356902686e-06	-0.323144104803341	1
ENSG00000133216.16	EPHB2	1	22848863	1_16	0	0.0217163773134417	5.89950193500023	2.13679486935378e-06	0.59090909090916	1
ENSG00000169641.13	LUZP1	1	23177591	1_16	0	0.0293938052971845	8.70716078125268	4.26866902439118e-06	-1.07804878048745	1
ENSG00000125944.18	HNRNPR	1	23350098	1_16	0	0.0188511096813042	4.58991164451675	1.44311636403223e-06	0.0185185185185228	1
ENSG00000204219.9	TCEA3	1	23420932	1_16	0	0.023473168583475	6.62018062212882	2.59180105402679e-06	-0.755560462865682	2
ENSG00000088280.18	ASAP3	1	23484588	1_16	0	0.0670248278267375	16.417618919638	1.83529543074824e-05	1.85906805253147	2
ENSG00000142676.12	RPL11	1	23691734	1_17	0	0.0240855413056433	5.39606859842073	2.16767405165948e-06	0.426136363636281	1
ENSG00000117308.14	GALE	1	23800401	1_17	0	0.0276892652748825	6.7325759380827	3.10922963345169e-06	0.717132764341913	2
ENSG00000117305.14	HMGCL	1	23838758	1_17	0	0.022246623100927	4.66784691151233	1.73197176198344e-06	-0.280000000000017	1
ENSG00000142677.3	IL22RA1	1	24126588	1_17	0	0.0577142450553297	13.6365812920988	1.31264905583854e-05	1.65121707849877	2
ENSG00000185436.11	IFNLR1	1	24189333	1_17	0	0.0285440706786516	7.01609466507715	3.34019217119056e-06	-0.792592592592396	1
ENSG00000158055.15	GRHL3	1	24314529	1_17	0	0.0290878209695713	7.05482055681404	3.42260882514232e-06	-0.82962962962982	1
ENSG00000001460.17	STPG1	1	24414863	1_17	0	0.0220910400959925	4.63314948748007	1.70707492200493e-06	0.229133929016911	2
ENSG00000001461.16	NIPAL3	1	24415622	1_17	0	0.0224737936618304	4.87733780040905	1.82818158589387e-06	-0.459051539095649	2
ENSG00000133226.16	SRRM1	1	24602497	1_17	0	0.0798258173465259	17.1760248517251	2.28678923654152e-05	2.04999999999953	1
ENSG00000169504.14	CLIC4	1	24745177	1_17	0	0.0239459682955837	5.34358914994973	2.13415308253117e-06	-0.428977272727649	1
ENSG00000175707.8	KDF1	1	26952062	1_18	0	0.0660810201748243	15.9511852159488	1.75804425182626e-05	2.32142857142926	1
ENSG00000117614.9	SYF2	1	25232900	1_18	0	0.0195747551233606	4.60601995545965	1.50377291594701e-06	0.0623052959501458	1
ENSG00000187010.19	RHD	1	25257119	1_18	0	0.0231267795106473	6.15001738802036	2.37220167986046e-06	0.658227848101495	1
ENSG00000183726.10	TMEM50A	1	25336580	1_18	0	0.0195469481904663	4.59286670389628	1.49734855824638e-06	0.0390625000000065	1
ENSG00000188672.17	RHCE	1	25430369	1_18	0	0.0201959804285161	4.89513923432406	1.64888396969945e-06	-0.201612903225827	1
ENSG00000204178.9	TMEM57	1	25430369	1_18	0	0.0201959804285161	4.89513923432406	1.64888396969945e-06	0.201612903225827	1
ENSG00000157978.11	LDLRAP1	1	25542771	1_18	0	0.0195410733939793	4.59008569443578	1.49599215170245e-06	-0.0422960725075353	1
ENSG00000162430.16	SELENON	1	25766161	1_18	0	0.0299961665046911	8.56329763250428	4.2841720168425e-06	-1.27647889917911	2
ENSG00000117640.17	MTFR1L	1	25818183	1_18	0	0.0208582750429558	5.19384662809448	1.80687295060999e-06	0.289860379076902	2
ENSG00000117632.22	STMN1	1	25929240	1_18	0	0.0195924856720304	4.61440143001244	1.50787387465209e-06	0.0671140939597563	1
ENSG00000158006.13	PAFAH2	1	25998029	1_18	0	0.0234205967852779	6.26699906138272	2.44803539320446e-06	0.434108527131723	1
ENSG00000158008.9	EXTL1	1	26019793	1_18	0	0.0221326610410806	5.74295868522476	2.11996861005403e-06	-0.376540334454736	2
ENSG00000175087.9	PDIK1L	1	26111250	1_18	0	0.0416841794563688	11.6279733347273	8.08416910783802e-06	-1.26993865030719	1
ENSG00000197245.5	FAM110D	1	26158522	1_18	0	0.033471055983876	9.58257095319394	5.34947994135494e-06	-1.44852941176448	1
ENSG00000142675.17	CNKSR1	1	26171145	1_18	0	0.0206701503804607	5.10998497107872	1.76166515659708e-06	0.574324324324178	1
ENSG00000130695.14	CEP85	1	26233678	1_18	0	0.0464009450458023	12.6301173604492	9.77449474730618e-06	1.87111053801876	2
ENSG00000142669.14	SH3BGRL3	1	26271790	1_18	0	0.162242655710708	24.585811838144	6.65288023987899e-05	-3.09489051094845	1
ENSG00000169442.8	CD52	1	26317723	1_18	0	0.0202140406494215	4.90345723744362	1.65316283203605e-06	0.577235772357913	1
ENSG00000158062.20	UBXN11	1	26317588	1_18	0	0.0519773143769891	13.6933012295169	1.18708578292011e-05	2.32637299843522	2
ENSG00000176092.14	AIM1L	1	26356868	1_18	0	0.0513378289283697	13.5771451388098	1.16253507425632e-05	1.69600000000007	1
ENSG00000176083.17	ZNF683	1	26372612	1_18	0	0.0203018077223871	4.94351100801153	1.67390312987898e-06	-0.109489051094924	1
ENSG00000117682.16	DHDDS	1	26419708	1_18	0	0.0723479515453253	16.807523638082	2.02810331698528e-05	2.13693231527828	3
ENSG00000198830.10	HMGN2	1	26471849	1_18	0	0.0473403854185888	12.8176682754734	1.01204756129981e-05	-2.11648674515716	2
ENSG00000117676.13	RPS6KA1	1	26533204	1_18	0	0.114815668425973	21.2153708510103	4.06267322441692e-05	-2.76027397260176	1
ENSG00000117713.18	ARID1A	1	26693253	1_18	0	0.0507362232222611	13.4663733444349	1.13953820904574e-05	-1.69469026548638	1
ENSG00000060642.10	PIGV	1	26787956	1_18	0	0.0513901475301993	13.5864349160926	1.16451606108953e-05	-1.70925110132261	1
ENSG00000204160.11	ZDHHC18	1	26827212	1_18	0	0.0225757153519185	5.92658776776277	2.23154858403813e-06	-0.599118942731304	1
ENSG00000175793.11	SFN	1	26863833	1_18	0	0.0309929592287974	8.86702291876885	4.58353953336917e-06	-1.10810810810855	1
ENSG00000090273.13	NUDC	1	26896515	1_18	0	0.0286083780724331	8.12314807454572	3.87594594884602e-06	1.06800899132654	2
ENSG00000253368.3	TRNP1	1	26986611	1_18	0	0.0703380688770297	16.5411185695133	1.9405079260896e-05	-1.90804597701101	1
ENSG00000174950.10	CD164L2	1	27367112	1_19	0	0.0630551014630444	17.4020806896777	1.83012819780128e-05	-2.00414078674998	1
ENSG00000142733.14	MAP3K6	1	27357905	1_19	0	0.0189387228018989	6.19311587200756	1.95623037810417e-06	-0.729495460284833	3
ENSG00000142748.12	FCN3	1	27367112	1_19	0	0.0630551014630444	17.4020806896777	1.83012819780128e-05	-2.00414078674998	1
ENSG00000090020.10	SLC9A1	1	27123409	1_19	0	0.0167024538402834	5.03132634896634	1.40159607884003e-06	0.328265038513228	2
ENSG00000186501.14	TMEM222	1	27307573	1_19	0	0.0449244079883843	14.2203139287698	1.06549557959698e-05	1.59358826919296	2
ENSG00000142765.17	SYTL1	1	27340744	1_19	0	0.0579134702858646	16.601434900737	1.60356039632828e-05	-1.76654965982048	3
ENSG00000126705.13	AHDC1	1	27604387	1_19	0	0.0179083680710428	5.6757603181076	1.6952750280983e-06	-0.515463917525788	1
ENSG00000126709.14	IFI6	1	27671883	1_19	0	0.0159601274568841	4.61122895332352	1.22747638854375e-06	0.0790123456789981	1
ENSG00000130775.15	THEMIS2	1	27881801	1_19	0	0.0802235333836469	19.6795287992095	2.63315598778762e-05	2.2167665357558	3
ENSG00000117748.9	RPA2	1	27912369	1_19	0	0.0204675313011569	6.91145177119273	2.35936346820761e-06	-0.795912878526028	2
ENSG00000130768.14	SMPDL3B	1	27934515	1_19	0	0.0286036616097254	10.0143709468654	4.77755187548415e-06	1.32579713577519	3
ENSG00000158156.7	XKR8	1	27959966	1_19	0	0.090790131409095	20.8569825593537	3.15827707750709e-05	2.26883699723838	2
ENSG00000158161.15	EYA3	1	28088507	1_19	0	0.0190601293748346	6.2522346513487	1.98756444345998e-06	-0.477683313328386	2
ENSG00000169403.11	PTAFR	1	28193341	1_19	0	0.0559951337643195	16.2848514785319	1.52087735689322e-05	1.76184069816504	2
ENSG00000126698.10	DNAJC8	1	28232589	1_19	0	0.0379731557480877	12.6505258763205	8.01208181524646e-06	2.03614457831352	1
ENSG00000130770.17	ATPIF1	1	28236165	1_19	0	0.0159233466089346	4.58991248217101	1.21898639622203e-06	0.0126519726764378	2
ENSG00000130766.4	SESN2	1	28259165	1_19	0	0.0185374434022494	5.99503657877231	1.85353922433422e-06	-0.68571428571446	1
ENSG00000204138.12	PHACTR4	1	28366038	1_19	0	0.0162916214941771	4.80117218645809	1.30458295095061e-06	-0.185185185185069	1
ENSG00000180198.15	RCC1	1	28318402	1_19	0	0.0172982207811601	5.35527370381631	1.54505240209076e-06	-0.461562982421985	2
ENSG00000180098.9	TRNAU1AP	1	28553045	1_19	0	0.0178037247012085	5.62157703137155	1.66927981475351e-06	-0.562604340567907	1
ENSG00000188060.7	RAB42	1	28592480	1_19	0	0.0799427915353872	19.6460667268517	2.61947965514454e-05	-2.38461538461583	1
ENSG00000198492.15	YTHDF2	1	28736724	1_19	0	0.0291351184008597	10.1853437597905	4.9494003434954e-06	-1.61904761904817	1
ENSG00000159023.19	EPB41	1	28886822	1_19	0	0.0707391343512223	18.4875345187517	2.18121685231889e-05	2.09126984127083	1
ENSG00000253304.1	TMEM200B	1	29123661	1_19	0	0.0172221334343743	5.31450278026981	1.52654529111129e-06	-0.175895903238079	2
ENSG00000116350.16	SRSF4	1	29184422	1_19	0	0.0188739071877632	6.16142861762464	1.93956054961181e-06	0.991935483870908	1
ENSG00000116353.15	MECR	1	29130966	1_19	0	0.0542295864978856	15.9839680915338	1.4457093920631e-05	-2.0354606254629	3
ENSG00000060656.19	PTPRU	1	29236440	1_19	0	0.0242632466350297	8.48736589121051	3.43464569441732e-06	-1.14814814814801	1
ENSG00000162511.7	LAPTM5	1	30757348	1_20	0	0.0224083575234575	4.83452545755469	1.80685782993049e-06	-0.327642951643399	2
ENSG00000162512.15	SDC3	1	30909289	1_20	0	0.022536081091231	4.88717887357332	1.83694746905615e-06	-0.292682926829208	1
ENSG00000121766.15	ZCCHC17	1	31292838	1_20	0	0.0219513331969866	4.64365411220102	1.70012506743969e-06	0.133333333333315	1
ENSG00000168528.11	SERINC2	1	31425792	1_20	0	0.0493642196512535	12.1865901607257	1.00335492685403e-05	1.60162601626029	1
ENSG00000142910.15	TINAGL1	1	31572137	1_20	0	0.0263405172316625	6.33339691465137	2.78240990318616e-06	-0.760997996043537	2
ENSG00000162517.12	PEF1	1	31645212	1_20	0	0.0224527080680667	4.85283204294995	1.81728941013918e-06	-0.159999999999937	1
ENSG00000084636.17	COL16A1	1	31704334	1_20	0	0.024971320524722	5.83824684899921	2.43155483711339e-06	0.69155877002101	2
ENSG00000134668.12	SPOCD1	1	31814028	1_20	0	0.0218248939859261	4.59015367369618	1.6708577365033e-06	0.0180091013533862	2
ENSG00000025800.13	KPNA6	1	32108863	1_21	0	0.021413455351431	4.78289707461081	1.7081967569703e-06	-0.259842519685028	1
ENSG00000084652.15	TXLNA	1	32179560	1_21	0	0.0210256605791167	4.59649713787391	1.61189500264887e-06	-0.0748031496062766	1
ENSG00000084623.11	EIF3I	1	32222176	1_21	0	0.0210597885878967	4.60426138492864	1.61723854378994e-06	-0.00784313725490084	1
ENSG00000160055.19	TMEM234	1	32222176	1_21	0	0.0210597885878967	4.60426138492864	1.61723854378994e-06	0.00784313725490085	1
ENSG00000116478.11	HDAC1	1	32291945	1_21	0	0.0256744288310261	6.36609952455665	2.72605315767064e-06	0.560439244533069	2
ENSG00000162526.6	TSSK3	1	32366691	1_21	0	0.0210438445930718	4.60714018483517	1.61702456874372e-06	-0.0699481865284934	1
ENSG00000225828.1	FAM229A	1	32366691	1_21	0	0.0210438445930718	4.60714018483517	1.61702456874372e-06	-0.0699481865284934	1
ENSG00000176261.15	ZBTB8OS	1	32650758	1_21	0	0.0581298054791108	14.2382393496066	1.38043278309064e-05	1.64516129032225	1
ENSG00000162521.18	RBBP4	1	32650943	1_21	0	0.0226269417666251	5.25927362344461	1.98477705709806e-06	0.421875000000224	1
ENSG00000162520.14	SYNC	1	32705224	1_21	0	0.0220725780210571	5.03108195346403	1.85214318508543e-06	-0.342182890855531	1
ENSG00000162522.10	KIAA1522	1	32739814	1_21	0	0.0216352065698355	4.8247472611861	1.74098776861766e-06	0.165413533834561	1
ENSG00000134684.10	YARS	1	32817927	1_21	0	0.0235965536217325	5.67639510882457	2.23399038583517e-06	0.602870813397087	1
ENSG00000160097.16	FNDC5	1	32871796	1_21	0	0.0243041753103241	5.81385196839977	2.35670359538104e-06	-0.409665112497185	2
ENSG00000121905.9	HPCA	1	32886832	1_21	0	0.0868770485340601	17.2898343161969	2.50527840791583e-05	1.6918767507003	1
ENSG00000004455.16	AK2	1	33080995	1_21	0	0.0245985694600716	6.00036634428671	2.46177140793923e-06	-0.657142857142624	1
ENSG00000142920.16	AZIN2	1	33080995	1_21	0	0.0226586592967164	5.25268934666388	1.98507093913219e-06	0.480573730620003	2
ENSG00000116525.13	TRIM62	1	33181349	1_21	0	0.0238598893431514	5.65523870870082	2.25050235666741e-06	0.530612244897845	1
ENSG00000160094.14	ZNF362	1	33257610	1_21	0	0.0590003344244405	13.1419419661908	1.29322509630543e-05	-1.18978102189798	1
ENSG00000134686.18	PHC2	1	33431196	1_21	0	0.0406728918274626	10.4576858330738	7.09415622286303e-06	-1.16784869976334	1
ENSG00000121903.14	ZSCAN20	1	33468801	1_21	0	0.0241525624578951	5.69075463166916	2.2924146750829e-06	0.226562500000016	1
ENSG00000189280.3	GJB5	1	34630051	1_22	0	0.019857376407863	4.82246427937277	1.59716944491851e-06	-0.238417649872438	3
ENSG00000188910.7	GJB3	1	34783625	1_22	0	0.0199144409723294	4.86365206106297	1.61543959637718e-06	0.309941520467769	1
ENSG00000189433.5	GJB4	1	34759991	1_22	0	0.0219924977053153	5.7540371963829	2.11060676547776e-06	-0.519885530028453	3
ENSG00000187513.8	GJA4	1	34789622	1_22	0	0.0241377778900631	6.62239284089253	2.66607481185196e-06	0.693277310924107	1
ENSG00000163866.8	SMIM12	1	34855641	1_22	0	0.0220265130744142	5.76185688967561	2.1167439350425e-06	0.727041776078564	2
ENSG00000243749.1	TMEM35B	1	34984759	1_22	0	0.0293308196644215	8.44929379105756	4.13337412607745e-06	0.96277915632722	1
ENSG00000163867.16	ZMYM6	1	35031112	1_22	0	0.0207295881539322	5.22341263644193	1.80594747421463e-06	0.422572178477562	1
ENSG00000197056.9	ZMYM1	1	35080556	1_22	0	0.0207214301471803	5.22248306178413	1.80491548876015e-06	0.42028985507261	1
ENSG00000020129.15	NCDN	1	35557823	1_22	0	0.0193886194412768	4.60342757696852	1.48863527887188e-06	0.102272727272737	1
ENSG00000116819.6	TFAP2E	1	35573174	1_22	0	0.0316956535450401	9.12111742734089	4.82178524476916e-06	1.06854838709682	1
ENSG00000126067.11	PSMB2	1	35641909	1_22	0	0.0219182976982203	5.71745751803325	2.09011351397135e-06	-0.507246376811654	1
ENSG00000142686.7	C1orf216	1	35719866	1_22	0	0.0193898467984105	4.60481417803595	1.48917793497449e-06	-0.0562770562770602	1
ENSG00000134698.10	AGO4	1	35808529	1_22	0	0.0193789881271202	4.5973658041532	1.48593654343468e-06	0.105935151404104	2
ENSG00000116863.10	ADPRHL2	1	36088841	1_22	0	0.021517147994941	5.53953557507984	1.988008185737e-06	0.437500000000023	1
ENSG00000116871.15	MAP7D1	1	36157269	1_22	0	0.0193990431847577	4.61626376452769	1.49358874060251e-06	0.156716417910505	1
ENSG00000054116.11	TRAPPC3	1	36155585	1_22	0	0.0199077920551842	4.86318554541449	1.61474534356104e-06	-0.270404865951288	2
ENSG00000054118.13	THRAP3	1	36224998	1_22	0	0.0197616350888241	4.79887489778384	1.5816937899982e-06	0.281249999999854	1
ENSG00000142694.6	EVA1B	1	36322287	1_22	0	0.15774950541053	24.5683066388768	6.46402958963433e-05	-2.63082915993725	2
ENSG00000196182.10	STK40	1	36385841	1_22	0	0.0218386698982662	5.74883725241847	2.09394998172728e-06	-0.60101010101014	1
ENSG00000181817.5	LSM10	1	36397922	1_22	0	0.0545256087976912	14.311251871866	1.30148226390679e-05	-2.22812809445401	2
ENSG00000116885.18	OSCP1	1	36399959	1_22	0	0.0239466316542942	6.69797367478455	2.67514899711835e-06	-1.40875651644658	3
ENSG00000119535.17	CSF3R	1	36482335	1_22	0	0.0912198789088513	19.1510363342224	2.91368016309485e-05	2.11282843895056	1
ENSG00000163873.9	GRIK3	1	36865100	1_22	0	0.0205541202715241	5.14877457225755	1.76507383306614e-06	0.409090909090891	1
ENSG00000163874.10	ZC3H12A	1	37474837	1_23	0	0.0306351370193717	6.01421711994076	3.07297505768528e-06	0.687999999999939	1
ENSG00000163875.15	MEAF6	1	37513172	1_23	0	0.027146953258842	4.89142247081318	2.21470749344388e-06	-0.225806451612835	1
ENSG00000163877.10	SNIP1	1	37525857	1_23	0	0.0265044150407761	4.66912460909906	2.06401948924501e-06	-0.177427323869908	2
ENSG00000163879.10	DNALI1	1	37558221	1_23	0	0.0448479591390972	9.56674300932572	7.15594341905839e-06	-1.30263157894764	1
ENSG00000134697.12	GNL2	1	37595971	1_23	0	0.047483332329848	10.1009475561133	7.99951047672989e-06	-1.16666666666606	1
ENSG00000169218.13	RSPO1	1	37635399	1_23	0	0.0391615107751385	8.30049948163624	5.42155377835998e-06	1.06382978723403	1
ENSG00000116922.14	C1orf109	1	37692045	1_23	0	0.0334295791364435	6.8260891025495	3.80594902757131e-06	0.888797580974015	3
ENSG00000134690.10	CDCA8	1	37692586	1_23	0	0.043825029774287	9.35103646649432	6.83505598286367e-06	1.15757575757577	1
ENSG00000185090.14	MANEAL	1	37794831	1_23	0	0.0296533223448715	5.71150354826227	2.82477535217737e-06	-0.640287769784105	1
ENSG00000197982.13	C1orf122	1	37806635	1_23	0	0.145309310813751	20.7581664855674	5.03086356184416e-05	-2.4558185072093	2
ENSG00000188786.9	MTF1	1	37859751	1_23	0	0.0764351408794974	14.5830176613119	1.85909069731737e-05	1.72323232323304	1
ENSG00000204084.12	INPP5B	1	37946386	1_23	0	0.0319614412059351	6.40827255149696	3.4160752937318e-06	-0.823036384230024	2
ENSG00000183431.11	SF3A3	1	37990219	1_23	0	0.0279419469246723	5.15938106924571	2.40444238372538e-06	-0.670473957929321	2
ENSG00000183386.9	FHL3	1	37996149	1_23	0	0.026293224801852	4.59489358733689	2.01502026506391e-06	-0.345323741007252	1
ENSG00000183520.11	UTP11	1	37996149	1_23	0	0.026293224801852	4.59489358733689	2.01502026506391e-06	-0.345323741007252	1
ENSG00000185668.7	POU3F1	1	38047752	1_23	0	0.0452659013800992	9.65347425449908	7.28811003851897e-06	-1.09065155807393	1
ENSG00000116981.3	NT5C1A	1	39672451	1_24	0	0.152499876200327	20.3457241636587	5.1749093786613e-05	2.18589743589735	1
ENSG00000116954.7	RRAGC	1	38853575	1_24	0	0.0289642214466744	4.60723009862027	2.22567561472757e-06	-0.100719424460471	1
ENSG00000214114.8	MYCBP	1	38875190	1_24	0	0.0407443816004232	7.78439731292694	5.28996538598002e-06	1.00000000000009	1
ENSG00000131233.9	GJA9	1	38882116	1_24	0	0.0411784189079515	7.88331759657616	5.41425612315891e-06	1.01333333333328	1
ENSG00000158315.10	RHBDL2	1	38943030	1_24	0	0.0359503158745693	6.61710865607159	3.96762924032424e-06	0.708171247905364	2
ENSG00000174574.15	AKIRIN1	1	38991334	1_24	0	0.0294180160886908	4.75164519633114	2.33140375324682e-06	0.204407523871339	2
ENSG00000168653.10	NDUFS5	1	39026255	1_24	0	0.030424107018753	5.06412820811371	2.56970126190999e-06	0.290494507712411	2
ENSG00000127603.23	MACF1	1	39155285	1_24	0	0.0360170661202048	6.63438671615189	3.98537526932053e-06	0.830882352941328	1
ENSG00000183682.7	BMP8A	1	39420305	1_24	0	0.029129969075807	4.66023532626799	2.26416450022799e-06	-0.13162937008831	2
ENSG00000090621.13	PABPC4	1	39570256	1_24	0	0.0948053027588996	15.7467917729034	2.48991670949423e-05	-1.87261146496743	1
ENSG00000163909.7	HEYL	1	39640410	1_24	0	0.0289106456226382	4.59003291831201	2.21326642589793e-06	-0.0139489288529913	2
ENSG00000084072.16	PPIE	1	39738752	1_25	0	0.0761661155300577	17.0500325923686	2.16594351322047e-05	-1.94573643410856	1
ENSG00000116985.11	BMP8B	1	39788850	1_25	0	0.0360513304186619	10.0771202031315	6.05923562072264e-06	-1.24999999999936	1
ENSG00000043514.15	TRIT1	1	39883661	1_25	0	0.028077545889998	7.82954994261567	3.6665368149144e-06	0.963235294117698	1
ENSG00000131236.16	CAP1	1	40039999	1_25	0	0.0203214198774669	4.81346276465933	1.63144249887744e-06	-0.14040192433284	3
ENSG00000131238.16	PPT1	1	40096750	1_25	0	0.0374655373446076	10.455815343263	6.5335613891846e-06	1.40004081118613	2
ENSG00000084073.8	ZMPSTE24	1	40256236	1_25	0	0.0409493425824312	11.2409543907748	7.6773302917311e-06	-1.3280000000003	1
ENSG00000049089.13	COL9A2	1	40312895	1_25	0	0.0220834335240216	5.57453643975422	2.05321988916304e-06	0.502512910881217	2
ENSG00000084070.11	SMAP2	1	40388068	1_25	0	0.0561303756042974	14.1767711959337	1.32719697797412e-05	1.70608224598777	2
ENSG00000187815.9	ZFP69	1	40476033	1_25	0	0.0214220945516903	5.35434730127268	1.91305992878982e-06	-0.507872874320449	2
ENSG00000117010.15	ZNF684	1	40531781	1_25	0	0.0214064875055	5.34082902094359	1.90683973023735e-06	-0.480000000000265	1
ENSG00000179862.6	CITED4	1	40862628	1_25	0	0.0511928790973566	13.2218048414851	1.12891281534932e-05	-1.61572814795173	5
ENSG00000171793.13	CTPS1	1	40979451	1_25	0	0.0204220713470572	4.84526750174867	1.65035606545172e-06	0.168250530066671	2
ENSG00000171790.15	SLFNL1	1	41023050	1_25	0	0.0623409836585078	15.3435559765432	1.5953639648366e-05	-1.99557284815502	3
ENSG00000186973.10	FAM183A	1	43110773	1_26	0	0.0354268808457869	6.9152633565207	4.08603183862927e-06	0.730979376003062	3
ENSG00000127124.14	HIVEP3	1	41646383	1_26	0	0.0275808744602908	4.69289849667388	2.1587845337767e-06	0.0319999999999941	1
ENSG00000198815.8	FOXJ3	1	42335341	1_26	0	0.0435973745615245	9.03960401384349	6.5730940854178e-06	1.23389830508526	1
ENSG00000177181.14	RIMKLA	1	42390069	1_26	0	0.0272835005953302	4.65604987939712	2.11874075848389e-06	-0.298387096774179	1
ENSG00000066185.12	ZMYND12	1	42452404	1_26	0	0.0333196051194824	6.42216283220665	3.56895657858369e-06	-0.774314992111115	2
ENSG00000186409.14	CCDC30	1	42463308	1_26	0	0.0272755136077407	4.62028407727377	2.10185001286436e-06	-0.245906653376294	2
ENSG00000171960.10	PPIH	1	42659030	1_26	0	0.118863234866904	19.1066162585275	3.78783831053782e-05	-2.63492063492103	1
ENSG00000164007.10	CLDN19	1	42740306	1_26	0	0.0372671353036943	7.48191517103801	4.65049193605145e-06	-0.820740740740577	1
ENSG00000117385.15	P3H1	1	42766833	1_26	0	0.0273307654718175	4.62503816340223	2.10827481932305e-06	0.0319771702413375	3
ENSG00000164008.14	C1orf50	1	42767127	1_26	0	0.0274393615899587	4.65260082504875	2.12926591344218e-06	0.262068965517128	1
ENSG00000274386.5	TMEM269	1	42784384	1_26	0	0.0369602852355772	7.46686396839253	4.60292246254886e-06	0.901176283389383	2
ENSG00000177868.11	SVBP	1	42816309	1_26	0	0.0287532361255798	5.04118084212484	2.41757031047859e-06	-0.0238280677459869	2
ENSG00000164010.13	ERMAP	1	42838697	1_26	0	0.0272269513236647	4.59596781740081	2.08706559783681e-06	0.16463414634142	1
ENSG00000117394.20	SLC2A1	1	42959206	1_26	0	0.044314695503302	9.07885872704377	6.71025668406426e-06	-1.05134270926061	2
ENSG00000179178.10	TMEM125	1	43269525	1_26	0	0.0814009659529996	14.7382783507992	2.00095083849965e-05	-1.69444444444411	1
ENSG00000117395.12	EBNA1BP2	1	43223072	1_26	0	0.0288129211627609	5.11539464054241	2.45825278940504e-06	0.289655172413839	1
ENSG00000253313.5	C1orf210	1	43280777	1_26	0	0.039880194604983	8.1948116836278	5.45075111653794e-06	-1.00177011908487	2
ENSG00000066056.13	TIE1	1	43300755	1_27	0	0.059926229295742	14.141080626687	1.41338232420638e-05	1.5781249999999	1
ENSG00000117400.16	MPL	1	43338669	1_27	0	0.0259849774396765	6.72526340299098	2.91468582154882e-06	0.698550724637729	1
ENSG00000117399.13	CDC20	1	43359194	1_27	0	0.0207111843550112	4.5910890420372	1.58591810030362e-06	-0.0188679245283064	1
ENSG00000066322.14	ELOVL1	1	43365847	1_27	0	0.0212393045001124	4.80618940780438	1.70255550340364e-06	-0.0972720994417576	3
ENSG00000159479.16	MED8	1	43389819	1_27	0	0.020722692438028	4.59496217893184	1.58813796551488e-06	0.125417711182712	2
ENSG00000198198.15	SZT2	1	43370338	1_27	0	0.0713398102006203	15.9734847452666	1.90060438309092e-05	1.84064012434049	3
ENSG00000142949.16	PTPRF	1	43526161	1_27	0	0.0223119005285064	5.23234963052111	1.94712317972137e-06	-0.285714285714335	1
ENSG00000117408.10	IPO13	1	43947230	1_27	0	0.025281649945179	6.46124450582008	2.72446789876669e-06	-0.757575757575668	1
ENSG00000132768.13	DPH2	1	43973302	1_27	0	0.0226291297773277	5.44034068821082	2.05330779502642e-06	-0.530612244897885	1
ENSG00000117410.13	ATP6V0B	1	43974113	1_27	0	0.0268427635736979	6.98400607317484	3.12674122820526e-06	-0.8252032520327	1
ENSG00000117411.16	B4GALT2	1	43978466	1_27	0	0.020974147672832	4.69704025631195	1.64311783379961e-06	-0.136490267001541	2
ENSG00000159214.12	CCDC24	1	43991070	1_27	0	0.0281020520420084	7.41562896072517	3.47573079004159e-06	-0.890066887626901	2
ENSG00000196517.11	SLC6A9	1	44014338	1_27	0	0.022360665094404	5.21370602215671	1.94442574281774e-06	-0.221896003933444	3
ENSG00000178028.13	DMAP1	1	44213884	1_27	0	0.0639223599823978	14.9231724135344	1.59101422535706e-05	-1.72356004987071	2
ENSG00000126106.13	TMEM53	1	44673580	1_28	0	0.0270384813975332	5.21996630012497	2.35401974251012e-06	-0.0624999999999968	1
ENSG00000198520.10	C1orf228	1	44674693	1_28	0	0.0274903726083221	5.45268420162783	2.50006371930317e-06	-0.36557059961317	1
ENSG00000142945.12	KIF2C	1	44739744	1_28	0	0.0614084888572235	12.8450642445346	1.31560282290779e-05	1.32665639445209	1
ENSG00000142937.11	RPS8	1	44775613	1_28	0	0.0497033163672978	11.3936658780875	9.44515202097952e-06	-2.13186813186885	1
ENSG00000188396.3	TCTEX1D4	1	44806240	1_28	0	0.0447060793139109	10.4676487377059	7.8050525326157e-06	2.12962962962928	1
ENSG00000222009.8	BTBD19	1	44808328	1_28	0	0.02524451297209	4.91254342481437	2.06839512006408e-06	-0.355421686746801	1
ENSG00000126107.14	HECTD3	1	45010991	1_28	0	0.0393049343219825	9.23297422841354	6.05269519229366e-06	-2.09455324272192	2
ENSG00000162415.6	ZSWIM5	1	45299929	1_28	0	0.0252862674793863	4.72268637531216	1.99174593304196e-06	0.0842911877394519	1
ENSG00000132781.17	MUTYH	1	45336998	1_28	0	0.0254355229533797	5.81070041529872	2.46507002999722e-06	0.686683070754989	2
ENSG00000070759.16	TESK2	1	45491156	1_28	0	0.051914339606947	10.1758528236189	8.81085910361863e-06	0.414965986394611	1
ENSG00000280670.2	CCDC163	1	45499668	1_28	0	0.0320462859760655	6.51623788761603	3.48284975623557e-06	-0.244274809160225	1
ENSG00000132763.14	MMACHC	1	45500626	1_28	0	0.0487583703485536	9.72806924895117	7.91108299642639e-06	0.358108108108214	1
ENSG00000117450.13	PRDX1	1	45522595	1_28	0	0.047023036150193	9.4727353598346	7.42927059837407e-06	0.324324324324314	1
ENSG00000117448.13	AKR1A1	1	45546834	1_28	0	0.046167777085636	10.2175435533592	7.86765970836207e-06	-1.64657469964246	2
ENSG00000159588.14	CCDC17	1	45624129	1_28	0	0.0585765306484687	13.7091609460873	1.33935167924224e-05	-2.77037037037088	1
ENSG00000159592.10	GPBP1L1	1	45688394	1_28	0	0.0563298152235353	11.7891834797821	1.10759799031386e-05	-1.47511312217127	1
ENSG00000159596.6	TMEM69	1	45687531	1_28	0	0.0469637726641519	11.7609054204088	9.21221022547277e-06	2.67966887830808	2
ENSG00000197429.10	IPP	1	45746959	1_28	0	0.0268350665925909	5.20117628026296	2.32790019248229e-06	-0.0684931506849401	1
ENSG00000086015.20	MAST2	1	45787339	1_28	0	0.0339210534515333	8.20602461209156	4.64261052906843e-06	-2.18978102189754	1
ENSG00000117461.14	PIK3R3	1	46132601	1_28	0	0.0334001430430456	8.06273223428352	4.49149240193546e-06	-2.18248175182406	1
ENSG00000117472.9	TSPAN1	1	46174934	1_28	0	0.0249337891394982	4.69528395868154	1.95258635648605e-06	-0.709677419355068	1
ENSG00000171357.5	LURAP1	1	46201118	1_28	0	0.0448436218359392	10.9562111712905	8.19447588305025e-06	2.15698160897227	2
ENSG00000085999.11	RAD54L	1	46263241	1_28	0	0.0363450148305714	8.35679658715645	5.0657620610816e-06	1.79411764705939	1
ENSG00000173660.11	UQCRH	1	46309111	1_28	0	0.0280857888960674	5.56962814498461	2.60899311689433e-06	0.219512195121851	1
ENSG00000117480.15	FAAH	1	46392353	1_28	0	0.0788930276917841	15.95388876209	2.09925544623515e-05	-2.56001028774831	3
ENSG00000079277.19	MKNK1	1	46574922	1_29	0	0.0217047421892874	4.58998185355791	1.66159702428377e-06	-0.0171125668281353	2
ENSG00000142961.14	MOB3C	1	46639328	1_29	0	0.0223034876742826	4.84201678917531	1.80118854806013e-06	-0.123287671232841	1
ENSG00000186118.8	TEX38	1	46668649	1_29	0	0.021948995816007	4.69362767803476	1.71823830857247e-06	0.271428571428653	1
ENSG00000123472.12	ATPAF1	1	46673908	1_29	0	0.0226286108730915	4.97609164262733	1.87804662424498e-06	0.300933179948693	2
ENSG00000159658.10	EFCAB14	1	46716796	1_29	0	0.0233998959367199	5.28664831800067	2.06326234626901e-06	-0.361524230606841	2
ENSG00000142973.13	CYP4B1	1	46819478	1_29	0	0.025253292773313	5.99333004969125	2.52433107780489e-06	-0.666666666666636	1
ENSG00000187048.12	CYP4A11	1	46943747	1_29	0	0.0358412117407559	9.24740694924058	5.52793286056122e-06	1.38879630633452	2
ENSG00000186377.7	CYP4X1	1	47025688	1_29	0	0.0448586876763261	11.3417608107958	8.48568984290548e-06	1.54688007788832	2
ENSG00000162365.11	CYP4A22	1	47137271	1_29	0	0.0220110557584794	4.71977260976007	1.73269473257122e-06	-0.367463313650217	2
ENSG00000162366.7	PDZK1IP1	1	47191326	1_29	0	0.0217383893498856	4.6043283474889	1.66937442354402e-06	-0.0955414012738545	1
ENSG00000162367.11	TAL1	1	47227548	1_29	0	0.0329790381174656	8.47258120944671	4.66029952565448e-06	1.18548387096765	1
ENSG00000123473.15	STIL	1	47316447	1_29	0	0.0220681800183747	4.74378034343468	1.74602796314932e-06	-0.319277108433725	1
ENSG00000162368.13	CMPK1	1	47333764	1_29	0	0.0999598484877484	18.9118249023941	3.1529648779461e-05	-2.36678948919678	2
ENSG00000269113.3	TRABD2B	1	47997102	1_30	0	0.020730068553205	4.71820652170546	1.63131485303022e-06	-0.19434628975266	1
ENSG00000117834.12	SLC5A9	1	48212526	1_30	0	0.0459740199135206	12.1250799152458	9.29730749498039e-06	1.45162382265216	3
ENSG00000132122.11	SPATA6	1	48472491	1_30	0	0.0215197561652268	5.06435454756445	1.81769726633828e-06	0.364928909952754	1
ENSG00000162373.12	BEND5	1	48777294	1_31	0	0.160285727753672	26.4162245502911	7.06196737086216e-05	3.30656934306689	1
ENSG00000123091.4	RNF11	1	51236170	1_32	0	0.0178915650929115	4.60085705374974	1.37292615474998e-06	-0.00884955752212274	1
ENSG00000142700.11	DMRTA2	1	50423583	1_32	0	0.0552997960252375	15.1014297368267	1.39284150997544e-05	2.24999999999995	1
ENSG00000203995.9	ZYG11A	1	52842285	1_33	0	0.0385424801188025	9.95006297609198	6.39625238815915e-06	1.30708661417349	1
ENSG00000085831.15	TTC39A	1	51268714	1_33	0	0.0776287400903937	16.528147434303	2.13996574437216e-05	-1.89913939692689	2
ENSG00000078618.21	NRDC	1	51826904	1_33	0	0.0216546464381128	4.59401010321806	1.65921684737904e-06	0.142126584110559	2
ENSG00000198841.3	KTI12	1	52034079	1_33	0	0.0260376565011284	6.30246720406734	2.73698610953071e-06	-0.794573643410471	1
ENSG00000134717.17	BTF3L4	1	52056854	1_33	0	0.0388662690896877	10.0281158877638	6.50058292703771e-06	1.1784615384623	1
ENSG00000154222.14	CC2D1B	1	52352516	1_33	0	0.0233145773128297	5.27823301661153	2.05246713045883e-06	0.574803149606248	1
ENSG00000134748.12	PRPF38A	1	52400660	1_33	0	0.0679920884419849	15.2737530002473	1.73206525482237e-05	-1.88571428571498	1
ENSG00000116157.5	GPX7	1	52602242	1_33	0	0.0381734277513279	9.86036127449173	6.27789563710328e-06	-1.28615546884588	3
ENSG00000182183.14	FAM159A	1	52633013	1_33	0	0.0279877116522029	6.97276444174024	3.25486132752071e-06	-0.820000000000237	1
ENSG00000162378.12	ZYG11B	1	52732158	1_33	0	0.0316818617237299	8.12475595520295	4.29320003855748e-06	1.10483870967712	1
ENSG00000121310.16	ECHDC2	1	52926925	1_33	0	0.0217659321784657	4.64147989953609	1.68497651151683e-06	-0.160859586273104	3
ENSG00000116171.17	SCP2	1	52926925	1_33	0	0.0221125137491799	4.78779323352105	1.76576786204221e-06	-0.195934093906132	3
ENSG00000162383.11	SLC1A7	1	53105300	1_33	0	0.0265087864331656	6.46885562948335	2.86007492617968e-06	0.755268619950832	3
ENSG00000157184.6	CPT2	1	53196294	1_33	0	0.0257860546352865	6.21239147820297	2.67179922398936e-06	0.692890131237015	2
ENSG00000162384.13	C1orf123	1	53218652	1_33	0	0.0295207830350617	7.46808950783249	3.67703270755948e-06	0.975604186135089	2
ENSG00000174332.5	GLIS1	1	53737935	1_33	0	0.042422308116822	10.8452703276516	7.67352268208655e-06	1.42081447963872	1
ENSG00000203985.10	LDLRAD1	1	54017963	1_34	0	0.0140738372131585	4.67389498852793	1.09711355171105e-06	0.177589838935814	2
ENSG00000162398.11	LEXM	1	54806101	1_34	0	0.0156618295580387	5.58414511603491	1.45867753614579e-06	0.557726411606057	2
ENSG00000058799.14	YIPF1	1	53890329	1_34	0	0.0145299536510742	4.9611726401547	1.20228844866196e-06	0.258086028036562	3
ENSG00000211452.10	DIO1	1	53890974	1_34	0	0.0140233109700169	4.6389883636212	1.08501053103641e-06	-0.0915032679738542	1
ENSG00000081870.11	HSPB11	1	53945795	1_34	0	0.0171333758024703	6.49520193569668	1.85607578226435e-06	0.648648648648538	1
ENSG00000116209.11	TMEM59	1	54014725	1_34	0	0.0140413522363146	4.64729368681523	1.08835144523865e-06	0.0873015873015803	1
ENSG00000116205.12	TCEANC2	1	54022577	1_34	0	0.0140032736555678	4.62721879272979	1.08071136012111e-06	0.0870326139378874	2
ENSG00000116221.15	MRPL37	1	54183963	1_34	0	0.0151465229515224	5.33474649632356	1.34768017491066e-06	-0.401657914267155	2
ENSG00000215883.10	CYB5RL	1	54154524	1_34	0	0.0522840221140044	16.8530088616096	1.4696250446285e-05	1.76408295514239	3
ENSG00000157216.15	SSBP3	1	54413433	1_34	0	0.197312072985031	29.0307396823273	9.55370586755308e-05	-2.87869822485181	1
ENSG00000162390.17	ACOT11	1	54538733	1_34	0	0.0162352609176057	5.9522206815361	1.61175268615687e-06	-0.595639816260037	2
ENSG00000162391.11	FAM151A	1	54569596	1_34	0	0.0160934023555808	5.87355194039092	1.57655377408999e-06	-0.523437499999778	1
ENSG00000184313.19	MROH7	1	54608974	1_34	0	0.0483942933587502	16.1765318250121	1.30568878807611e-05	1.81205009869527	2
ENSG00000243725.6	TTC4	1	54713332	1_34	0	0.0147905755719067	5.15057870652941	1.27057764060871e-06	0.37106918238996	1
ENSG00000162396.5	PARS2	1	54764162	1_34	0	0.0140532035587694	4.6564000996824	1.09140448074305e-06	-0.134825807425863	3
ENSG00000006555.10	TTC22	1	54795252	1_34	0	0.0168412328181302	6.36158128456558	1.78689513325931e-06	0.797595133166643	2
ENSG00000116133.11	DHCR24	1	54863432	1_34	0	0.0389238865106056	13.8740320455634	9.00697581243249e-06	-1.65994342439669	2
ENSG00000143001.4	TMEM61	1	54980410	1_34	0	0.0155632485535032	5.63317009254777	1.4622216971243e-06	-0.564352923587016	2
ENSG00000162402.13	USP24	1	55216272	1_34	0	0.0274194687871806	10.4944861629958	4.79932678058879e-06	1.28671328671316	1
ENSG00000173406.15	DAB1	1	58546759	1_37	0	0.0210573158117658	4.7944479481662	1.68384349763344e-06	-0.338588860494786	2
ENSG00000162600.11	OMA1	1	58546732	1_37	0	0.021803565493177	5.11692679434765	1.86078770592844e-06	0.470654689078285	2
ENSG00000184292.6	TACSTD2	1	58575905	1_37	0	0.0312263548988727	8.44956100541457	4.40063696807297e-06	-1.07797361515093	2
ENSG00000162601.9	MYSM1	1	58700166	1_37	0	0.058857628551911	14.3735297003555	1.41099766846804e-05	1.8110236220477	1
ENSG00000134716.9	CYP2J2	1	59926822	1_38	0	0.0247461406553351	4.66189139609508	1.9241092817797e-06	0.10864092206921	2
ENSG00000162604.12	TM2D1	1	61723869	1_39	0	0.0229777557935191	7.18024484417146	2.75173728784039e-06	0.888300301410903	2
ENSG00000132849.19	PATJ	1	62017951	1_39	0	0.0188955976815508	5.36945269242588	1.6921963715029e-06	-0.539215686274439	1
ENSG00000132854.18	KANK4	1	62318984	1_39	0	0.0889130169172318	19.8553159129521	2.94443691256282e-05	-2.01550387596995	1
ENSG00000162607.12	USP1	1	62435141	1_39	0	0.0175203704960286	4.67066965790026	1.36484251832099e-06	-0.659090909090912	1
ENSG00000116641.17	DOCK7	1	62684169	1_39	0	0.0173698598056379	4.59089767406581	1.33000732158968e-06	-0.103301944584247	2
ENSG00000125703.14	ATG4C	1	62784304	1_39	0	0.0559047721156324	15.4666680003382	1.44213444626491e-05	-2.22174830347348	2
ENSG00000187140.5	FOXD3	1	63322827	1_40	0	0.0534155608057971	13.0838135066349	1.16563409766227e-05	1.33712121212156	1
ENSG00000088035.15	ALG6	1	63373549	1_40	0	0.0242473452558837	5.96951942625235	2.41414678086037e-06	0.689655172413829	1
ENSG00000203965.12	EFCAB7	1	63523814	1_40	0	0.0211482721614173	4.63405853116568	1.63454360673532e-06	0.0526315789473786	1
ENSG00000142856.16	ITGB3BP	1	63593973	1_40	0	0.0340228077298715	9.03554158343549	5.12724942923236e-06	-1.1571511563687	2
ENSG00000079739.15	PGM1	1	63592409	1_40	0	0.0211466141305794	4.62827533244061	1.63237574503729e-06	-0.0151515151515173	1
ENSG00000162437.14	RAVER2	1	64745289	1_41	0	0.0216717719561688	4.83101549968865	1.74619587747835e-06	0.426697801326578	2
ENSG00000162434.11	JAK1	1	64966741	1_41	0	0.129686133554607	21.3038817185565	4.60799914903059e-05	2.29122807017428	1
ENSG00000162433.14	AK4	1	65149741	1_41	0	0.0225409462595669	5.28025059807374	1.98512008553173e-06	-0.424107142857116	1
ENSG00000213625.8	LEPROT	1	65420279	1_41	0	0.0286834871332168	7.40197793054173	3.54111344348531e-06	0.78846770626906	2
ENSG00000118473.21	SGIP1	1	66607631	1_42	0	1.35542785884013e-08	10.1186818464852	2.28749658412961e-12	2.34677419354824	1
ENSG00000152760.9	TCTEX1D1	1	66752321	1_42	0	1.98059088463154e-07	37.3356437248637	1.23332781215397e-10	-2.91240875912461	1
ENSG00000152763.16	WDR78	1	66924785	1_42	0	7.00193746316913e-08	20.0060714426163	2.33636207823762e-11	1.577464788732	1
ENSG00000116704.7	SLC35D1	1	67054457	1_42	0	3.75142920061577e-08	26.9024527293544	1.68325044176803e-11	-2.67132867132767	1
ENSG00000081985.10	IL12RB2	1	67223925	1_42	0	1.55350818875633e-08	108.263307799815	2.80514260568173e-11	-15.2962962962889	1
ENSG00000116717.11	GADD45A	1	67687523	1_42	0	1.29798840564632e-08	6.39420478926101	1.38425933248644e-12	1.41714285714306	1
ENSG00000172380.5	GNG12	1	67833367	1_42	0	1.86868857054989e-08	11.6715449567178	3.63768745288753e-12	1.63503664746948	2
ENSG00000116729.13	WLS	1	68232448	1_43	0	0.0266016354760272	6.40609008595561	2.84224483034813e-06	-0.800331107783962	3
ENSG00000024526.16	DEPDC1	1	68497714	1_43	0	0.021918072673427	4.61078070762295	1.68553174159673e-06	0.0720000000000257	1
ENSG00000033122.18	LRRC7	1	69568154	1_44	0	0.0916677020692386	16.1712328799455	2.47240481967263e-05	1.90506329113958	1
ENSG00000066557.5	LRRC40	1	70204629	1_44	0	0.0282905169492741	5.13451185043525	2.42270284588934e-06	0.528138528138594	1
ENSG00000116754.13	SRSF11	1	70207243	1_44	0	0.0309317105426733	5.96378898929953	3.07670822013435e-06	-0.60698689956324	1
ENSG00000197568.13	HHLA3	1	70356074	1_44	0	0.0319469571668051	6.26407916762107	3.33769649678047e-06	0.875000000000256	1
ENSG00000116761.11	CTH	1	70411075	1_44	0	0.0916520709861707	16.1696259764732	2.47173759163326e-05	1.9685039370078	1
ENSG00000050628.20	PTGER3	1	71047606	1_45	0	0.0178051175445489	4.59609211911014	1.36487750264908e-06	0.131944444444441	1
ENSG00000132485.13	ZRANB2	1	71080715	1_45	0	0.0325405958553006	10.1867452330194	5.52867487880638e-06	1.33200643101873	2
ENSG00000162620.15	LRRIQ3	1	74198025	1_47	0	0.0338708267502561	6.06860554487697	3.42826837610573e-06	0.731707317073122	1
ENSG00000254685.6	FPGT	1	74194517	1_47	0	0.0395349381430867	7.50951393880648	4.95168485840455e-06	1.0252535408545	2
ENSG00000116783.14	TNNI3K	1	74234228	1_47	0	0.0327097366323542	5.74402183741256	3.13366982190997e-06	-0.604895399619336	2
ENSG00000116791.13	CRYZ	1	74703302	1_47	0	0.0290418523769601	4.63841362927437	2.24674556573321e-06	0.107450048754177	4
ENSG00000162623.15	TYW3	1	74733056	1_47	0	0.02911887992104	4.6630187466473	2.26465438486217e-06	0.174499958273916	2
ENSG00000137968.16	SLC44A5	1	75399340	1_47	0	0.0338790622403338	6.0708680134759	3.43038036061513e-06	-0.658309571533147	2
ENSG00000117054.13	ACADM	1	75724883	1_47	0	0.0320601821756876	5.55744508038385	2.97167472869698e-06	0.43535474381342	2
ENSG00000137955.15	RABGGTB	1	75786326	1_47	0	0.0291950994096405	4.6873022106247	2.28240662478469e-06	-0.121691269540886	2
ENSG00000057468.6	MSH4	1	75779738	1_47	0	0.0293370971801615	4.73237624417878	2.31556251594577e-06	-0.186841507096154	3
ENSG00000117069.14	ST6GALNAC5	1	76867670	1_48	0	0.0148883585761025	5.25675537670583	1.30534314584204e-06	0.391100702576159	1
ENSG00000142892.14	PIGK	1	77221177	1_48	0	0.0144894013724477	5.00593545425755	1.20975045518128e-06	0.404503896480066	2
ENSG00000077254.14	USP33	1	77760195	1_48	0	0.018367069446786	7.19728781807534	2.2047981917557e-06	1.06428571428566	1
ENSG00000162614.18	NEXN	1	77888019	1_48	0	0.0363495593139386	13.5311402746217	8.20339553342537e-06	-1.71485584071506	2
ENSG00000162613.16	FUBP1	1	77979478	1_48	0	0.0152113469190132	5.45496537905594	1.38394800960732e-06	0.565918792425574	2
ENSG00000162616.8	DNAJB4	1	77888900	1_48	0	0.013921558626301	4.63681660814226	1.07663349149655e-06	-0.0134228187919455	1
ENSG00000137960.5	GIPC2	1	77979050	1_48	0	0.0282182078878713	11.1759212092418	5.25984402189661e-06	1.26369624556389	2
ENSG00000122420.9	PTGFR	1	78303482	1_48	0	0.0359987645726171	13.4407648934867	8.06996565999841e-06	-1.75999999999992	1
ENSG00000137959.15	IFI44L	1	78619516	1_48	0	0.0195562485927744	7.77759971365969	2.53682928524476e-06	0.895408163265801	1
ENSG00000137965.10	IFI44	1	78649621	1_48	0	0.0139031835028568	4.6246305209208	1.07238665652508e-06	-0.106870229007657	1
ENSG00000162618.13	ADGRL4	1	79006491	1_48	0	0.0138778790619168	4.60781266920238	1.06654213791815e-06	0.0113502466248519	3
ENSG00000137941.16	TTLL7	1	83998785	1_51	0	0.0225288137558847	4.61105024726002	1.73259990058787e-06	0.040322580645161	1
ENSG00000203943.8	SAMD13	1	84298566	1_51	0	0.0297975360304972	7.20526553634797	3.58088562517518e-06	0.839741559651114	2
ENSG00000171517.5	LPAR3	1	84882605	1_52	0	0.0377680832000351	6.85600576594047	4.31873169418016e-06	0.829233914326844	2
ENSG00000117133.10	RPF1	1	84478825	1_52	0	0.0955301025823133	15.5988072165134	2.48537394058284e-05	-1.75599716310073	4
ENSG00000174021.10	GNG5	1	84506653	1_52	0	0.0296494669222938	4.60366835994854	2.27657008788807e-06	0.127432192115308	2
ENSG00000122432.17	SPATA1	1	84506243	1_52	0	0.0301465226462648	4.75815677731273	2.39241257971107e-06	0.1636566405628	2
ENSG00000117151.12	CTBS	1	84570855	1_52	0	0.0408255305487034	7.58218244322361	5.16281036345494e-06	0.982197301877719	2
ENSG00000117155.16	SSX2IP	1	84691138	1_52	0	0.0297131717000029	4.62361052382786	2.29134435292689e-06	0.0353832058986752	2
ENSG00000153898.12	MCOLN2	1	84940211	1_52	0	0.04073424847362	7.56128909552349	5.13707204826671e-06	-0.987664194826096	2
ENSG00000055732.12	MCOLN3	1	85043600	1_52	0	0.0382032002436388	6.9628076409319	4.43653842861484e-06	-0.907727611838434	2
ENSG00000097096.8	SYDE2	1	85244232	1_52	0	0.0361920012495737	6.45873393798001	3.8987025160371e-06	0.611111111111175	1
ENSG00000162642.13	C1orf52	1	85168634	1_52	0	0.17052281503974	21.2263418291332	6.03695241873272e-05	-2.30158730158661	1
ENSG00000142867.12	BCL10	1	85276340	1_52	0	0.0297119375417438	4.62322459761127	2.29105793294661e-06	0.102399137482718	3
ENSG00000153904.18	DDAH1	1	85461724	1_52	0	0.0346086621679825	6.04210565867778	3.4876527098493e-06	-0.667900075497922	2
ENSG00000117174.10	ZNHIT6	1	85707295	1_52	0	0.0362844185935753	6.48250176342675	3.92304163847034e-06	0.773486818519851	3
ENSG00000171502.14	COL24A1	1	86154916	1_53	0	0.0345408821590082	5.61579047175928	3.23522452615572e-06	0.683483801630419	2
ENSG00000122417.15	ODF2L	1	86379880	1_53	0	0.0310108912457686	4.61284680589634	2.38585137066635e-06	0.0472440944881759	1
ENSG00000016602.9	CLCA4	1	86527555	1_53	0	0.0634428783671974	11.3075545043585	1.19649716471883e-05	-1.25967725887607	2
ENSG00000183291.15	SELENOF	1	86913954	1_53	0	0.0496913671250807	9.01194277982924	7.46894869961331e-06	-1.14693877551077	1
ENSG00000153936.16	HS2ST1	1	86914303	1_53	0	0.0554975051204312	10.0486261355482	9.30122721968886e-06	1.50010881302773	2
ENSG00000143013.12	LMO4	1	87401883	1_53	0	0.0673574095915721	11.8723428441211	1.33377297023373e-05	1.3793103448274	1
ENSG00000065243.19	PKN2	1	88684130	1_54	0	0.0225052019693671	4.72782958673892	1.7746178048653e-06	-0.0417582417582481	1
ENSG00000137944.17	KYAT3	1	88969840	1_54	0	0.0374384868702541	9.45615394358007	5.9046332414868e-06	-1.64738781531241	2
ENSG00000117226.11	GBP3	1	89015900	1_54	0	0.0419701562014759	10.5221096390425	7.36552170921942e-06	-1.64277384097902	2
ENSG00000162645.12	GBP2	1	89151259	1_54	0	0.0480954691669797	11.7960047240119	9.46235437892592e-06	-1.68170426065227	1
ENSG00000213512.1	GBP7	1	89185167	1_54	0	0.0378509741637249	9.55825356883881	6.03414461838399e-06	1.29268292682936	1
ENSG00000162654.8	GBP4	1	89198593	1_54	0	0.0397165109907668	10.0069439883878	6.62876563034828e-06	-1.52592592592563	1
ENSG00000154451.14	GBP5	1	89276834	1_54	0	0.0265234942797821	6.2509605478486	2.76527038267435e-06	-0.804687500000071	1
ENSG00000197147.13	LRRC8B	1	89522381	1_54	0	0.022655429848257	4.78947242611663	1.80975626799284e-06	0.268292682926796	1
ENSG00000171488.14	LRRC8C	1	89633156	1_55	0	0.0291900075309521	4.62863831902314	2.25344809430657e-06	0.120000000000007	1
ENSG00000162664.16	ZNF326	1	89996218	1_55	0	0.054306448160746	10.4230368092094	9.44073432888366e-06	1.23569023569019	1
ENSG00000122482.20	ZNF644	1	91022402	1_55	0	0.108577908754357	16.99633532087	3.07791674971709e-05	-1.90878938640056	1
ENSG00000162669.15	HFM1	1	91404853	1_55	0	0.0728287383316019	13.188687680938	1.60200724527954e-05	-1.74675324675326	1
ENSG00000097046.12	CDC7	1	91500849	1_56	0	0.0208459125582847	8.31909164736084	2.89239049727706e-06	0.828016222862941	2
ENSG00000172031.6	EPHX4	1	92029879	1_56	0	0.0186600847856647	7.62505027368047	2.37310213322604e-06	-1.09057971014534	1
ENSG00000284413.1	BTBD8	1	92080411	1_56	0	0.143003308952874	26.8528645684376	6.40467082767644e-05	2.96511627907023	1
ENSG00000069712.12	KIAA1107	1	92167501	1_56	0	0.0314511026629954	12.7281091486879	6.67666940542713e-06	-2.71317829457387	1
ENSG00000174842.16	GLMN	1	92299545	1_56	0	0.139974159303204	26.4779068049524	6.18146796059142e-05	3.22580645161345	1
ENSG00000067208.14	EVI5	1	92744283	1_56	0	0.016943273496092	6.98652484347974	1.974324953055e-06	-1.38514028427898	2
ENSG00000154511.11	FAM69A	1	92960610	1_56	0	0.019802593050065	7.92318558778981	2.61686908709811e-06	-0.773700305810688	1
ENSG00000117500.12	TMED5	1	93180650	1_57	1	0.115631996671828	19.8441603551743	3.82710923519311e-05	4.29444459493671	2
ENSG00000122483.17	CCDC18	1	93179181	1_57	0	0.0187048666924941	8.12355915628442	2.53431777918992e-06	2.06525994591117	2
ENSG00000117505.12	DR1	1	93350843	1_57	1	0.506853616913434	24.5650389285236	0.000207663472664434	-4.71317829457251	1
ENSG00000137942.16	FNBP1L	1	93448904	1_57	0	0.0204865217347677	7.47643073880199	2.55459847605705e-06	-1.56768558952046	1
ENSG00000067334.13	DNTTIP2	1	93879160	1_57	0	0.036715235016606	10.0055615351224	6.12700007063616e-06	0.697390267317069	2
ENSG00000023909.9	GCLM	1	93909020	1_57	0	0.0184688264439398	4.74155250741546	1.46056190827232e-06	-0.326237411507095	2
ENSG00000117528.11	ABCD3	1	94411329	1_58	0	0.0666140863326449	14.3060618477496	1.58944783595935e-05	-1.60719640179938	1
ENSG00000143036.16	SLC44A3	1	94818674	1_58	0	0.0267557074231114	5.78046813470418	2.57952389513757e-06	0.658426891537848	5
ENSG00000117519.15	CNN3	1	94902902	1_58	0	0.0433718028959925	10.2776482180078	7.43466372143007e-06	1.30952380952354	1
ENSG00000172339.9	ALG14	1	95073027	1_58	0	0.0244692097320759	4.95184787151425	2.02091172222452e-06	0.416120962228395	2
ENSG00000122481.16	RWDD3	1	95234422	1_58	0	0.023892304139671	4.73066359494445	1.88512522962927e-06	-0.184251968503956	1
ENSG00000188641.12	DPYD	1	97918144	1_60	0	0.0312179820072533	5.05240264376854	2.6306488788059e-06	-0.326881720429951	1
ENSG00000162627.16	SNX7	1	98661649	1_60	0	0.036351364614807	6.4692879620548	3.92226838412255e-06	-0.775616580520339	2
ENSG00000099260.10	PALMD	1	99665088	1_61	0	0.0200007825229638	4.59504805386033	1.53284114962104e-06	-0.127999999999985	1
ENSG00000162688.16	AGL	1	99848136	1_61	0	0.0235598590043292	6.09583763355244	2.39533457577563e-06	0.671548117154994	1
ENSG00000117620.14	SLC35A3	1	99968379	1_61	0	0.029890475750508	8.34016841301605	4.15783981360657e-06	-1.13967870140366	2
ENSG00000156875.13	MFSD14A	1	100037134	1_61	0	0.0245011472237714	6.49757879237324	2.65520514018366e-06	0.711602564082557	2
ENSG00000156876.9	SASS6	1	100132743	1_61	0	0.0308007563389193	8.57966031088302	4.40749248138173e-06	1.16326530612203	1
ENSG00000122435.9	TRMT13	1	100133310	1_61	0	0.0637188097478465	15.2849970670008	1.62440052055409e-05	-1.9509202453996	1
ENSG00000122477.12	LRRC39	1	100178174	1_61	0	0.063598152625795	15.3102107888735	1.62399907014005e-05	1.90391698886561	2
ENSG00000137992.14	DBT	1	100240012	1_61	0	0.0329843591026031	9.17256624236647	5.04613671182064e-06	-1.38333333333379	1
ENSG00000137996.12	RTCA	1	100269328	1_61	0	0.120191714093931	21.3819559682729	4.28629507565035e-05	-2.28882737304022	3
ENSG00000079335.18	CDC14A	1	100353172	1_61	0	0.0494990384930446	12.9751520552482	1.07119694286878e-05	1.61971830985886	1
ENSG00000181656.6	GPR88	1	100538206	1_62	0	0.0289476891358027	8.28958234716517	4.00227250948805e-06	1.15322580645184	1
ENSG00000162692.10	VCAM1	1	100716391	1_62	0	0.0194570288155436	4.60708586673775	1.49507484471872e-06	0.208622325047257	2
ENSG00000162694.13	EXTL2	1	100895622	1_62	0	0.0413276971263349	11.604899690678	7.99912903577294e-06	1.60989010988921	1
ENSG00000162695.11	SLC30A7	1	100895622	1_62	0	0.0413276971263349	11.604899690678	7.99912903577294e-06	-1.60989010988921	1
ENSG00000185946.15	RNPC3	1	103519124	1_65	0	0.0495151723069257	11.952882788344	9.87122522523375e-06	1.3794671206153	2
ENSG00000240038.6	AMY2B	1	103509781	1_65	0	0.0720050106727854	15.477143260943	1.85871852442322e-05	-1.78712871287195	1
ENSG00000162631.18	NTNG1	1	107135646	1_66	0	0.0268706941807462	6.63510282305064	2.97362808039094e-06	-0.651465798045681	1
ENSG00000134215.15	VAV3	1	107965542	1_67	0	0.0709818635979501	16.2150188002586	1.91966284623672e-05	-1.78354978354926	1
ENSG00000085491.15	SLC25A24	1	108199501	1_67	0	0.0207013015906907	4.71170456102854	1.62680616315167e-06	0.0387925965891896	2
ENSG00000162636.15	FAM102B	1	108558011	1_67	0	0.0702666045944228	16.1192659555943	1.88909733184463e-05	1.86792452830238	1
ENSG00000162639.15	HENMT1	1	108662004	1_67	0	0.0204659597979087	4.60586971513088	1.57218580689951e-06	-0.0759999999999757	1
ENSG00000134186.11	PRPF38B	1	108678631	1_67	0	0.0213224427790917	4.98541396355646	1.77295735223606e-06	0.346031746031835	1
ENSG00000116266.10	STXBP3	1	108748271	1_67	0	0.0714079371440942	16.2716150134437	1.93792628402503e-05	2.10079761042395	2
ENSG00000162641.18	AKNAD1	1	108834814	1_67	0	0.0227215646358584	5.57405950730729	2.11236975464756e-06	-0.469325153374256	1
ENSG00000121957.12	GPSM2	1	108830106	1_67	0	0.023438787157901	5.86202828097458	2.29162288292209e-06	0.783542174657837	2
ENSG00000121940.15	CLCC1	1	108929298	1_67	0	0.0215275496717906	5.07406090932919	1.82184062350143e-06	-0.331852491888199	2
ENSG00000197780.9	TAF13	1	109027758	1_67	0	0.0286764386747028	7.73308888230526	3.69860815416803e-06	-1.1167146915438	4
ENSG00000031698.12	SARS	1	109214673	1_67	0	0.0215013080204635	5.06276652982212	1.81556953472319e-06	-0.508827740429045	2
ENSG00000143126.7	CELSR2	1	109247173	1_67	0	0.211663049698455	26.8286921310409	9.47119234764424e-05	-2.82485875706152	1
ENSG00000134222.16	PSRC1	1	109274857	1_67	0	0.0228341733762162	5.61986894830591	2.14028490280086e-06	-0.907937378336134	2
ENSG00000134243.11	SORT1	1	109397881	1_67	0	0.0660810100366237	15.5392257862888	1.71264028411213e-05	-1.90000000000001	1
ENSG00000143106.12	PSMA5	1	109419102	1_67	0	0.0221177543488824	5.32455292429852	1.9641935653428e-06	-0.475016788061306	2
ENSG00000162650.16	ATXN7L2	1	109480522	1_67	0	0.0420717652001114	11.3023448905642	7.93084377881641e-06	-1.60268846416869	2
ENSG00000174151.14	CYB561D1	1	109494012	1_67	0	0.118390979506561	21.0996185809912	4.16632671917938e-05	2.42028985507179	1
ENSG00000181754.6	AMIGO1	1	109509517	1_67	0	0.0279124964118256	7.48235561016201	3.48335013627517e-06	-0.890625000000132	1
ENSG00000156097.12	GPR61	1	109539929	1_67	0	0.0382521804796895	10.4141511011342	6.64416144008777e-06	1.45194805194755	1
ENSG00000065135.10	GNAI3	1	109548825	1_67	0	0.026935769260593	7.15170023474988	3.2129117091274e-06	-0.748299319728001	1
ENSG00000168765.16	GSTM4	1	109632269	1_67	0	0.020463868412653	4.60492433653009	1.57170248132787e-06	-0.127533307072208	4
ENSG00000213366.12	GSTM2	1	109666812	1_67	0	0.0437390289204764	11.6654471479348	8.51002101795969e-06	1.48195238473275	4
ENSG00000134184.12	GSTM1	1	109648984	1_67	0	0.0249129279844182	6.42747103099503	2.6706993831765e-06	0.846550058204087	4
ENSG00000134202.10	GSTM3	1	109635226	1_67	0	0.170345104135545	24.6552710432046	7.00486133953462e-05	-2.83471674592061	2
ENSG00000134201.10	GSTM5	1	109712056	1_67	0	0.104421533113275	19.8905588874345	3.46415373268474e-05	2.52897804386008	3
ENSG00000184371.13	CSF1	1	109957553	1_68	0	0.169869004695813	24.7167290937268	7.00269554928935e-05	2.65322580645132	1
ENSG00000168710.17	AHCYL1	1	109984850	1_68	0	0.0528599254569402	13.5281190680632	1.19268036344452e-05	1.51204819277101	1
ENSG00000143093.14	STRIP1	1	110034040	1_68	0	0.0430848043949054	11.6136503886264	8.3455118719213e-06	1.65652012715599	2
ENSG00000197106.6	SLC6A17	1	110150641	1_68	0	0.0292878313159641	8.01818630745323	3.91672845593781e-06	-0.957363551474015	2
ENSG00000168679.17	SLC16A4	1	110373396	1_68	0	0.0346152580658617	9.57235783912392	5.52645457411226e-06	1.21739130434776	1
ENSG00000134248.13	LAMTOR5	1	110379690	1_68	0	0.0298839428648084	8.20535797376764	4.08973846045286e-06	1.04680498533476	2
ENSG00000143125.5	PROK1	1	110450727	1_68	0	0.0279772316838238	7.5929892757101	3.54305285686961e-06	-0.832335329340957	1
ENSG00000143119.12	CD53	1	110873219	1_68	0	0.0502802603679103	13.0583899034064	1.09508355042608e-05	-1.42035165957497	2
ENSG00000121931.15	LRIF1	1	110964484	1_68	0	0.021156198953147	5.00210673988638	1.76502435702109e-06	-0.433734939759183	1
ENSG00000156171.14	DRAM2	1	111137593	1_68	0	0.0286763383039033	7.82225607003502	3.74124224634464e-06	1.13470336669697	2
ENSG00000134255.13	CEPT1	1	111137326	1_68	0	0.074652905640751	16.7814064741466	2.08946537357365e-05	-2.13245033112544	1
ENSG00000162777.16	DENND2D	1	111192559	1_68	0	0.149858245970659	23.4795976365133	5.86855799640528e-05	-2.94286413038755	2
ENSG00000064886.13	CHI3L2	1	111200918	1_69	0	0.0493940847929259	12.8765889686363	1.06080578975011e-05	-1.44690265486691	1
ENSG00000173947.13	PIFO	1	111346034	1_69	0	0.0202654918708901	4.59715637656747	1.5538408389102e-06	0.0625000000000204	1
ENSG00000085465.12	OVGP1	1	111427097	1_69	0	0.020564927771916	4.7419325180111	1.62645728992775e-06	0.261904761904854	1
ENSG00000143110.11	C1orf162	1	111473751	1_69	0	0.0204263420087079	4.6641472696957	1.58899656937114e-06	0.0681818181817917	1
ENSG00000282608.1	ADORA3	1	111485955	1_69	0	0.0220292756749372	5.35915600643949	1.9690499032782e-06	-0.492063492063438	1
ENSG00000116473.14	RAP1A	1	111613057	1_69	0	0.0271686018800374	7.29071313532816	3.30367567749037e-06	0.972602739725848	1
ENSG00000197852.9	FAM212B	1	111726071	1_69	0	0.024362870714729	6.26910925809473	2.54738393100843e-06	0.864431424537305	4
ENSG00000064703.11	DDX20	1	111755261	1_69	0	0.0277839831476222	7.52196819402697	3.48566868822315e-06	0.948186528497408	1
ENSG00000171385.9	KCND3	1	112070406	1_69	0	0.0272642237513655	7.34777782782287	3.34125221030213e-06	-0.862903225806313	1
ENSG00000143079.14	CTTNBP2NL	1	112398322	1_69	0	0.0385730765280213	9.73752656148891	6.26459558099891e-06	0.630769230769332	1
ENSG00000116489.12	CAPZA1	1	112620907	1_69	0	0.0215562841472756	6.31258504703982	2.26955779938679e-06	1.49645390070866	1
ENSG00000155363.18	MOV10	1	112673164	1_69	0	0.0219786276863729	6.61161052989391	2.42363904537987e-06	-1.60283687943294	1
ENSG00000155366.16	RHOC	1	112708839	1_69	0	0.190319908048479	25.1752340856413	7.99130749750352e-05	3.55633802816842	1
ENSG00000184599.13	FAM19A3	1	112720490	1_69	0	0.108253309945541	21.5797713491578	3.89626178163398e-05	-2.77486910994794	1
ENSG00000155380.11	SLC16A1	1	112950240	1_70	0	0.0343202780501671	8.36551974755964	4.78854785546993e-06	-0.902255639097742	1
ENSG00000081026.18	MAGI3	1	113223600	1_70	0	0.0679710526102122	14.7673623918726	1.67412173066038e-05	1.70895522388062	1
ENSG00000116793.15	PHTF1	1	113758713	1_70	0	0.06064529845458	13.6918748793629	1.38490557976838e-05	2.21333333333361	1
ENSG00000188761.11	BCL2L15	1	113886718	1_70	0	0.0670291587276294	14.6354249005843	1.63617295513045e-05	-2.49865806978622	2
ENSG00000134262.12	AP4B1	1	113905292	1_70	0	0.117838705195317	20.0155960746156	3.93383912661603e-05	-2.96992481203057	1
ENSG00000163349.21	HIPK1	1	113905292	1_70	0	0.225731296397327	26.4422881901176	9.95522122999312e-05	-3.44198095853414	2
ENSG00000116774.11	OLFML3	1	113979261	1_70	0	0.0250166855915593	5.42792959299647	2.26476988577002e-06	0.552988303355977	2
ENSG00000116752.5	BCAS2	1	114581126	1_71	0	0.0259423514667875	5.47945521202775	2.37086500253422e-06	0.606741573033683	1
ENSG00000175984.14	DENND2C	1	114669904	1_71	0	0.0309837449764603	7.12860221486685	3.68381995536909e-06	-0.86335403726704	1
ENSG00000213281.4	NRAS	1	114716596	1_71	0	0.0268286775487947	5.79117132586748	2.59134826845113e-06	-0.631578947368237	1
ENSG00000134198.9	TSPAN2	1	115089792	1_71	0	0.0240943395800923	4.79414437925286	1.92657642426588e-06	-0.306054886546796	2
ENSG00000134258.16	VTCN1	1	117210906	1_72	0	0.0184819157420997	6.50766433532366	2.00600603638139e-06	-0.634980988593246	1
ENSG00000173218.14	VANGL1	1	115642000	1_72	0	0.0150838674548869	4.62998579234855	1.16480297562912e-06	0.0676328502415174	1
ENSG00000118729.11	CASQ2	1	115558513	1_72	0	0.0242105808211335	9.00758216063203	3.63725329657892e-06	-1.19216737607538	2
ENSG00000163393.12	SLC22A15	1	115976971	1_72	0	0.0200790578461456	7.27448439131943	2.43615912894551e-06	-0.904423849041906	2
ENSG00000173212.4	MAB21L3	1	116125196	1_72	0	0.0156539128705305	4.97263052796198	1.29828251950659e-06	-0.340782122904941	1
ENSG00000163399.15	ATP1A1	1	116285665	1_72	0	0.0302624603034054	11.0784826380194	5.59170974289955e-06	-1.35999999999977	1
ENSG00000116815.15	CD58	1	116547871	1_72	0	0.0190720166171732	6.79838068767803	2.16253030413905e-06	0.756867440519761	2
ENSG00000143061.17	IGSF3	1	116621969	1_72	0	0.0370914082301105	12.9721394133119	8.02499989320776e-06	1.57008356363113	2
ENSG00000116824.4	CD2	1	116755162	1_72	0	0.0223986183954903	8.28670190555696	3.0957298353779e-06	0.993464052287718	1
ENSG00000134247.9	PTGFRN	1	116931588	1_72	0	0.0810407847601543	20.3162109549309	2.74603745874617e-05	-2.09239169700717	2
ENSG00000134256.12	CD101	1	116982694	1_72	0	0.0791117436798564	20.0874679649826	2.65049054626321e-05	-2.07899459670033	3
ENSG00000116830.11	TTF2	1	117060534	1_72	0	0.0159554935599086	5.1489246128946	1.37020920829085e-06	-0.37323943661986	1
ENSG00000134253.9	TRIM45	1	117122142	1_72	0	0.0246491200014476	9.17402549472004	3.77156387603939e-06	1.18615230150244	2
ENSG00000198162.12	MAN1A2	1	117332841	1_72	0	0.019845857326121	7.16638119182079	2.37208297075358e-06	1.059159244969	2
ENSG00000196505.10	GDAP2	1	117929798	1_72	0	0.0199244276739317	7.20294027694043	2.39362313970928e-06	0.823038397328861	1
ENSG00000155761.13	SPAG17	1	118187210	1_72	0	0.0150240382895576	4.59327982271448	1.15098507148648e-06	-0.016666666666675	1
ENSG00000177551.5	NHLH2	1	115815630	1_72	0	0.0329331652741357	11.8648924648025	6.51714502899058e-06	-1.51765377281512	2
ENSG00000092607.13	TBX15	1	118988780	1_73	0	0.0201108121836249	4.64099660796221	1.55668581029018e-06	-0.143646408839775	1
ENSG00000116874.11	WARS2	1	119012523	1_73	0	0.0203480834457502	4.74955225418901	1.61189328348965e-06	0.183248671177082	2
ENSG00000143067.4	ZNF697	1	119648421	1_73	0	0.0245806764849715	6.50012411223482	2.66486728680566e-06	0.788359788359913	1
ENSG00000092621.11	PHGDH	1	119659675	1_73	0	0.0201069948073463	4.63923968775692	1.55580112933875e-06	0.217595411455448	2
ENSG00000134240.11	HMGCS2	1	119770159	1_73	0	0.0204814637317746	4.81002493335001	1.64311675402938e-06	-0.212663593152049	2
ENSG00000131778.18	CHD1L	1	147243149	1_73	0	0.0200322995263318	4.60479518376375	1.53851320744143e-06	0.0716417910447662	1
ENSG00000131781.12	FMO5	1	147245375	1_73	0	0.0252893415425396	6.76368908098131	2.85286527438801e-06	-0.855172413793084	1
ENSG00000162836.11	ACP6	1	147656613	1_73	0	0.0285131618126914	7.87720534092308	3.74608520302111e-06	-0.920367036570855	2
ENSG00000244094.1	SPRR2F	1	153113709	1_75	0	0.0517370619450551	21.2748917810197	1.83581632494781e-05	-2.11354309165617	1
ENSG00000163202.4	LCE3D	1	152578800	1_75	0	0.00873900903655178	4.62939964341701	6.74756330664156e-07	0.0155038759689956	1
ENSG00000185966.3	LCE3E	1	152582700	1_75	0	0.00891939211621062	4.78195817351171	7.11379155609341e-07	-0.116279069767426	1
ENSG00000283227.1	RP1-20N18.10	1	152948153	1_75	0	0.0100556655252476	5.86059602589814	9.82907640726304e-07	-0.640692640692528	1
ENSG00000143450.16	OAZ3	1	151762531	1_75	0	0.0189198881355891	11.3407366670631	3.57865585529642e-06	-0.949904286672306	2
ENSG00000182134.15	TDRKH	1	151789148	1_75	0	0.00887392298981238	5.46383211828692	8.08673306652127e-07	0.776923076923029	1
ENSG00000213171.2	LINGO4	1	151805451	1_75	0	0.01698231607489	11.0068242076695	3.11759040104398e-06	1.43239475738737	2
ENSG00000143365.17	RORC	1	151829475	1_75	0	0.0122941833873781	10.7212194623526	2.19838614684674e-06	-2.41666666666535	1
ENSG00000225556.1	C2CD4D	1	151853515	1_75	0	0.0367768233636515	18.5571186407707	1.13826888334965e-05	2.17518248175202	1
ENSG00000196407.11	THEM5	1	151855337	1_75	0	0.0205681482708877	14.2207345445489	4.87839912993006e-06	2.18617878162767	2
ENSG00000159445.12	THEM4	1	151907622	1_75	0	0.00882032235828911	4.70162536611667	6.91659878530582e-07	-0.200471698113237	1
ENSG00000197747.8	S100A10	1	151993591	1_75	0	0.0279385955866471	14.3925932686398	6.70662045758838e-06	1.50384553484351	2
ENSG00000197915.5	HRNR	1	152220810	1_75	0	0.0123743872407598	7.68257744524367	1.58558947770189e-06	-0.594672502705687	2
ENSG00000143631.10	FLG	1	152325041	1_75	0	0.0102168342495204	6.32805802002207	1.07831812652257e-06	-1.00588235294157	1
ENSG00000143536.7	CRNN	1	152415152	1_75	0	0.0133502450863287	8.65743141236338	1.92769536789919e-06	1.08682718843096	2
ENSG00000169509.5	CRCT1	1	152513776	1_75	0	0.0171237442629987	11.7320517548409	3.35067888537053e-06	-1.86046511627971	1
ENSG00000163207.6	IVL	1	152908196	1_75	0	0.0091472323466355	5.01122814862552	7.64529049443396e-07	0.414014735325583	2
ENSG00000241794.1	SPRR2A	1	153057485	1_75	0	0.0111437622302477	6.78940344173229	1.26189598612155e-06	0.873684210526837	1
ENSG00000159516.8	SPRR2G	1	153141601	1_75	0	0.00882104267145789	4.71921620394639	6.9430437665071e-07	0.176680881329439	2
ENSG00000159527.3	PGLYRP3	1	153304947	1_75	0	0.00879137551967868	4.69080792963646	6.87803826077365e-07	0.126841423150065	2
ENSG00000163218.14	PGLYRP4	1	153348872	1_75	0	0.0100341268945667	5.90761368250815	9.88670969767754e-07	0.557471264367736	1
ENSG00000203782.5	LOR	1	153260702	1_75	0	0.00961589128067453	5.50253382965199	8.82495239491089e-07	0.522428674411443	2
ENSG00000163220.10	S100A9	1	153357702	1_75	0	0.00923619743469106	5.14871907590674	7.93144852491532e-07	-0.333333333333348	1
ENSG00000143556.8	S100A7	1	153460264	1_75	0	0.0110434994659122	6.7751256173398	1.24791260631086e-06	0.766081871344951	1
ENSG00000197956.9	S100A6	1	153535924	1_75	0	0.00871232946144041	4.60480205820368	6.69122081421508e-07	0.0905671928195327	2
ENSG00000196420.7	S100A5	1	153541765	1_75	0	0.00942034169287975	5.31787591246451	8.35535603444975e-07	-0.455830388692501	1
ENSG00000188015.9	S100A3	1	153549020	1_75	0	0.0105684228188744	6.37217570462394	1.12320241377362e-06	-0.694303051840884	4
ENSG00000196154.11	S100A4	1	153549456	1_75	0	0.0156050520208199	9.97459623798282	2.59609542139194e-06	1.1431297878018	2
ENSG00000196754.10	S100A2	1	153567710	1_75	0	0.010461651439944	6.27501136094951	1.09490103974419e-06	-0.690184049079804	1
ENSG00000188643.10	S100A16	1	153567844	1_75	0	0.00930118343762876	5.236938752157	8.12411027660472e-07	-0.238835958110148	2
ENSG00000189334.8	S100A14	1	153567844	1_75	0	0.0102947627623481	6.18630312409072	1.06220329633716e-06	0.469303151026086	3
ENSG00000160678.11	S100A1	1	153628302	1_75	0	0.00873772832146347	4.62649469031947	6.74234095847104e-07	0.259072625045425	2
ENSG00000189171.14	S100A13	1	153627648	1_75	0	0.00991815181263445	5.83865596434266	9.6583678696556e-07	0.395348837209184	1
ENSG00000143553.10	SNAPIN	1	153657644	1_75	0	0.00914323654143345	5.0728110727697	7.73586262960724e-07	0.201612903225912	1
ENSG00000169418.9	NPR1	1	153678582	1_75	0	0.0350000743128455	17.2074797510197	1.00449166906695e-05	2.05363984674375	1
ENSG00000143554.13	SLC27A3	1	153774134	1_75	0	0.0158523380337412	10.1066554888939	2.67215036110066e-06	-1.18076923076916	1
ENSG00000198837.9	DENND4B	1	153940057	1_75	0	0.00869903159456031	4.59125195681639	6.66134827141662e-07	-0.086207046528238	2
ENSG00000143570.17	SLC39A1	1	153969609	1_75	0	0.00896183068240586	4.87910528574542	7.2928457815571e-07	0.153374233128826	1
ENSG00000143578.15	CREB3L4	1	153966654	1_75	0	0.00952765120769583	5.45967934810397	8.67587113007568e-07	0.314516129032148	1
ENSG00000143545.8	RAB13	1	153956889	1_75	0	0.0165421668792985	10.3691247833742	2.86084681619904e-06	1.45599346022436	2
ENSG00000143552.9	NUP210L	1	154155073	1_75	0	0.00872582627446061	4.61689757690557	6.71918978318731e-07	-0.171348314606647	1
ENSG00000143569.18	UBAP2L	1	154219315	1_75	0	0.0442220753277174	19.3645404169841	1.42825719266558e-05	-2.20161290322558	1
ENSG00000143612.19	C1orf43	1	154217487	1_75	0	0.0143478155777104	9.07517634405686	2.17170566438828e-06	-1.3114419801433	2
ENSG00000143595.12	AQP10	1	154321199	1_75	0	0.0379507107112099	18.0426420051429	1.14203693847775e-05	2.00047887681504	2
ENSG00000143515.16	ATP8B2	1	154321449	1_75	0	0.0417686291739043	18.7658529252515	1.30731015889197e-05	-2.24285830704676	2
ENSG00000160712.12	IL6R	1	154422736	1_75	0	0.0190933697826886	11.6273515053338	3.70274233008054e-06	1.6635308527557	2
ENSG00000169291.9	SHE	1	154502081	1_75	0	0.0421282429907741	18.8464499268352	1.32422873397797e-05	2.25078260252773	2
ENSG00000163239.12	TDRD10	1	154500057	1_75	0	0.0137097443842894	8.79364795035949	2.01075213244257e-06	-0.980083819140779	2
ENSG00000160714.9	UBE2Q1	1	154559434	1_75	0	0.0110899322231104	6.81173706950862	1.25993132449087e-06	0.781395348837055	1
ENSG00000132677.12	RHBG	1	156369792	1_77	0	0.0180691427857115	4.83220886956592	1.45627486422883e-06	-0.223587223587336	1
ENSG00000187862.11	TTC24	1	156579671	1_77	0	0.0183474875970526	4.97357325330645	1.52196696929587e-06	-0.304538175313535	2
ENSG00000163382.11	NAXE	1	156590832	1_77	0	0.0176018428972716	4.58993583441914	1.34748785739785e-06	0.0215827338129474	1
ENSG00000160818.16	GPATCH4	1	156601724	1_77	0	0.0202477486324901	5.88533841553708	1.98750525968498e-06	0.582623068694565	2
ENSG00000132688.10	NES	1	156677793	1_77	0	0.0451725898509846	13.3456185608255	1.00548085053598e-05	1.57246376811662	1
ENSG00000143320.8	CRABP2	1	156689976	1_77	0	0.017944290369184	4.76809396180907	1.42702374298672e-06	-0.118377777297468	2
ENSG00000143319.16	ISG20L2	1	156728554	1_77	0	0.165610866810715	25.7553043639848	7.11402885516839e-05	2.60897435897463	1
ENSG00000143303.11	RRNAD1	1	156728554	1_77	0	0.0190868095141814	5.33896431021445	1.69961463702447e-06	-0.548808177705697	2
ENSG00000143294.14	PRCC	1	156750590	1_77	0	0.0289980332424957	9.21536919395484	4.45698721130432e-06	-1.03199999999983	1
ENSG00000198400.11	NTRK1	1	156815564	1_77	0	0.0424718362641802	12.7693953935734	9.04547709772714e-06	-1.34586466165358	1
ENSG00000027869.11	SH2D2A	1	156815979	1_77	0	0.0318791310299731	10.095754114485	5.36791147425751e-06	-1.50769230769222	1
ENSG00000027644.4	INSRR	1	156836231	1_77	0	0.0741293338987028	18.0042803884078	2.22600415717622e-05	-2.15671641791052	1
ENSG00000132694.18	ARHGEF11	1	157045172	1_77	0	0.243237466825977	29.6235326940809	0.000120178678902292	-3.36220472440937	1
ENSG00000117036.11	ETV3	1	157138777	1_77	0	0.171529281070834	26.1028591523727	7.46769295378309e-05	2.74644549763229	1
ENSG00000143297.18	FCRL5	1	157552226	1_77	0	0.0875325271765767	19.5821129184743	2.85883521725761e-05	-2.53289473684303	1
ENSG00000160856.20	FCRL3	1	157700967	1_77	0	0.0285714341855842	9.07771263719392	4.32582132476995e-06	1.33093085054808	2
ENSG00000163534.14	FCRL1	1	157819468	1_77	0	0.0244643671665878	7.63767366386217	3.11641431044419e-06	-0.85314685314704	1
ENSG00000158477.6	CD1A	1	158254492	1_78	0	0.215698857397134	28.4510175614879	0.00010235422018778	3.19594594594636	1
ENSG00000158485.10	CD1B	1	158328539	1_78	0	0.0846530462728214	19.3168267473522	2.72733497087526e-05	-2.68027210884362	1
ENSG00000158488.15	CD1E	1	158353463	1_78	0	0.0252208223872431	7.97321980082947	3.35392298565922e-06	-0.982107355865058	1
ENSG00000163563.7	MNDA	1	158831951	1_78	0	0.0433660280891605	13.0172482049618	9.41518673882862e-06	-1.57419354838666	1
ENSG00000163564.14	PYHIN1	1	158930485	1_78	0	0.0304139451227646	9.71143993714372	4.92625050138122e-06	1.29251700680268	1
ENSG00000163565.18	IFI16	1	159000146	1_78	0	0.0469408377881498	13.7579920272215	1.07712472612116e-05	-1.66957093802306	2
ENSG00000163568.14	AIM2	1	159193329	1_78	0	0.0201437502987099	5.89083155697774	1.97914238430075e-06	0.846153846153546	1
ENSG00000179639.10	FCER1A	1	159289239	1_78	0	0.0257653363780604	8.17134286919659	3.51147318387036e-06	-1.06709265175718	1
ENSG00000158716.8	DUSP23	1	159752563	1_78	0	0.0997317932483025	20.8818893010657	3.47346976401058e-05	2.14994522206003	2
ENSG00000158714.10	SLAMF8	1	159834863	1_78	0	0.0177383979289891	4.71453967579606	1.39480595795783e-06	-0.205832695549804	2
ENSG00000188004.9	C1orf204	1	159838871	1_78	0	0.0180917400087541	4.89691608056558	1.47762117141084e-06	-0.290111147053938	2
ENSG00000243284.1	VSIG8	1	159847488	1_78	0	0.0477376334418985	13.915564965808	1.10795426634866e-05	-1.55805366089101	2
ENSG00000158710.14	TAGLN2	1	159926113	1_78	0	0.0175977101654733	4.64091791803076	1.36213500380701e-06	0.115436241610709	1
ENSG00000162761.14	LMX1A	1	165356504	1_81	0	0.0326787505218522	5.77349157332355	3.14676335981881e-06	0.585227272727242	1
ENSG00000143149.12	ALDH9A1	1	165695645	1_81	0	0.0304194375998895	5.1073030132121	2.59121179035197e-06	-0.343508333420844	2
ENSG00000143183.16	TMCO1	1	165808704	1_81	0	0.0329640406725985	5.85435924684795	3.21869567064895e-06	-0.586538461538491	1
ENSG00000143179.14	UCK2	1	165846702	1_81	0	0.0293392519236165	4.771340918407	2.33479949328023e-06	-0.157480314960687	1
ENSG00000188859.6	FAM78B	1	166167240	1_81	0	0.0386399476655747	7.33421301187455	4.72661418928581e-06	0.886710239651239	1
ENSG00000143195.12	ILDR2	1	166974886	1_83	0	0.0371820440817415	21.8284572483383	1.35368123762717e-05	2.31468531468566	1
ENSG00000152382.5	TADA1	1	166875791	1_83	0	0.0499409978843183	24.5779516865097	2.04721289120012e-05	2.4668619474048	2
ENSG00000143167.11	GPA33	1	167055371	1_83	0	0.0529463459446239	25.1499501076971	2.22092159196118e-05	2.4399999999994	1
ENSG00000143190.21	POU2F1	1	167221225	1_83	0	0.038674360394056	22.273170247578	1.436697321869e-05	2.15756302521126	1
ENSG00000198821.10	CD247	1	167518220	1_83	0	0.0598456218910135	26.3539331069727	2.63049771679862e-05	-2.38384278169952	2
ENSG00000143162.7	CREG1	1	167545895	1_83	0	0.00623778311139089	5.44814146147446	5.66811628281166e-07	-0.462600287230127	2
ENSG00000198771.10	RCSD1	1	167630073	1_83	0	0.0056978402046568	4.61570366727193	4.38640057510613e-07	0.0832422940792109	2
ENSG00000197965.11	MPZL1	1	167705500	1_83	0	0.00615750944159665	5.32980355250703	5.47364205954558e-07	-0.419466256119045	4
ENSG00000143164.15	DCAF6	1	167936173	1_83	0	0.00838268443776391	8.16269443443075	1.1412394150095e-06	-0.961339589357955	2
ENSG00000143158.10	MPC2	1	167936173	1_83	0	0.00958883752336215	9.39798757352153	1.50300675299088e-06	1.1182940794694	2
ENSG00000143155.12	TIPRL	1	168178854	1_83	0	0.00680967723847881	6.2582284242262	7.10784656564776e-07	0.611362023515982	3
ENSG00000213064.9	SFT2D2	1	168225689	1_83	0	0.0072881805156978	6.87777660771009	8.36040453385506e-07	-0.759124087591124	1
ENSG00000143178.12	TBX19	1	168281906	1_83	0	0.00796794623432051	7.70152314834807	1.02348887316597e-06	0.868194842406712	1
ENSG00000143185.3	XCL2	1	168544200	1_83	0	0.0310391066478513	20.2501493073544	1.04832887567071e-05	-1.98809523809542	1
ENSG00000143184.4	XCL1	1	168544200	1_83	0	0.0310391066478513	20.2501493073544	1.04832887567071e-05	1.98809523809542	1
ENSG00000143196.4	DPT	1	168728523	1_83	0	0.00964744337734957	9.4782607173517	1.52510938816831e-06	-1.03862247592047	2
ENSG00000143153.12	ATP1B1	1	168894016	1_83	0	0.00646109494658875	5.75235927328142	6.19886575905424e-07	0.534399412447202	2
ENSG00000143156.13	NME7	1	169320485	1_83	0	0.00568381294675602	4.59423011929612	4.35524536458324e-07	-0.0230925782530039	3
ENSG00000117475.13	BLZF1	1	169364597	1_83	0	0.00612086715324878	5.27320841580757	5.38329272387738e-07	0.480784865333565	2
ENSG00000117477.12	CCDC181	1	169456327	1_83	0	0.00692862328317134	6.49829927627453	7.50942636666464e-07	-0.773195876288926	1
ENSG00000198734.10	F5	1	169589797	1_83	0	0.0150892593590982	13.7324954111106	3.45602990319518e-06	1.6740740740741	1
ENSG00000000460.16	C1orf112	1	169661963	1_83	0	0.0109751201324659	11.2833373311535	2.06541325791062e-06	2.50810810810886	1
ENSG00000007908.15	SELE	1	169763878	1_83	0	0.0254466120152641	18.2950683385408	7.76468979107677e-06	-2.12340576159982	2
ENSG00000171806.11	METTL18	1	169794673	1_83	0	0.0462229430311154	24.6254781250976	1.89846402003163e-05	-3.42028985507063	1
ENSG00000000457.13	SCYL3	1	169894024	1_83	0	0.0231062475825397	18.1430273526939	6.99196560715405e-06	3.02439024390334	1
ENSG00000075945.12	KIFAP3	1	170084040	1_83	0	0.00980537253206937	9.9453823406839	1.62646861624614e-06	2.00727272727281	1
ENSG00000120370.12	GORAB	1	170532434	1_83	0	0.0131990612005671	12.4099492001667	2.73195254914237e-06	-1.40531561461783	1
ENSG00000007933.12	FMO3	1	171090009	1_84	0	0.012830303713832	4.59491354005316	9.83273617053572e-07	-0.00735294117647275	1
ENSG00000094963.13	FMO2	1	171185893	1_84	0	0.0131619220465729	4.83996148257345	1.06248137401883e-06	0.281421301417596	2
ENSG00000010932.16	FMO1	1	171169250	1_84	0	0.0156059999464938	6.49547056163232	1.69068354382784e-06	0.752100840335842	1
ENSG00000076258.9	FMO4	1	171169250	1_84	0	0.0162783612116612	6.93528961260644	1.88293526062828e-06	0.994265921145077	3
ENSG00000117523.15	PRRC2C	1	171486183	1_84	0	0.025226168041904	10.7410273106699	4.51915472558065e-06	-1.35454545454538	1
ENSG00000034971.16	MYOC	1	171647381	1_84	0	0.0128343440762563	4.64905387671669	9.95172491666281e-07	0.119047619047618	1
ENSG00000117533.14	VAMP4	1	171742012	1_84	0	0.0321336229032553	12.8860066647288	6.9061840801446e-06	-1.79354838709669	1
ENSG00000010165.19	METTL13	1	171781437	1_84	0	0.0145454501165579	5.61234252749654	1.36154324383704e-06	-0.596804656732337	3
ENSG00000197959.13	DNM3	1	171836704	1_84	0	0.0134628706814058	5.00299664492121	1.12338337225147e-06	0.489594377849698	2
ENSG00000135845.9	PIGC	1	172495953	1_84	0	0.0505265305431862	16.6606190595699	1.40401167133404e-05	-1.85308056871965	1
ENSG00000094975.13	SUCO	1	172495953	1_84	0	0.0129066235810135	4.92935662121977	1.06111630679754e-06	0.378197112587255	3
ENSG00000117560.7	FASLG	1	172658724	1_84	0	0.01994242513185	7.88282572028813	2.62192340767996e-06	-0.430167597765402	1
ENSG00000120337.8	TNFSF18	1	173051434	1_84	0	0.0193171564119904	8.87127413898684	2.85817819631493e-06	1.27878787878762	1
ENSG00000117592.8	PRDX6	1	173477795	1_85	0	0.0234853071063107	5.06387545463984	1.98353270177503e-06	0.391890009571323	2
ENSG00000117593.9	DARS2	1	173823764	1_85	0	0.0224191372110715	4.7389365496934	1.77198440118982e-06	-0.557343043988869	2
ENSG00000152061.23	RABGAP1L	1	174159856	1_85	0	0.0230432496328113	4.86713587321826	1.87058436751971e-06	0.322580645161264	1
ENSG00000120333.4	MRPS14	1	175023749	1_85	0	0.0251657219165337	5.80869743797314	2.43808169890611e-06	0.594470046083313	1
ENSG00000120332.15	TNN	1	175068086	1_85	0	0.0224680363735271	4.70811131167359	1.76429801693375e-06	0.417495450608935	2
ENSG00000235750.9	KIAA0040	1	175193060	1_86	0	0.060513722060648	12.001264881039	1.21127008920962e-05	-1.384667989898	2
ENSG00000143207.19	RFWD2	1	176207359	1_86	0	0.02947143939502	5.27860699433687	2.59466194312137e-06	-0.385164665992553	2
ENSG00000240021.9	TEX35	1	178512615	1_87	0	0.0386238118464517	8.50367856462789	5.47800058179849e-06	1.07932929872719	2
ENSG00000120341.18	SEC16B	1	177921018	1_87	0	0.0331250383203339	7.07306693052422	3.90772742325168e-06	0.769230769231031	1
ENSG00000075391.16	RASAL2	1	178093563	1_87	0	0.0265021362694889	5.000468546195	2.21030236373656e-06	-0.353345446177951	2
ENSG00000116191.17	RALGPS2	1	178632357	1_87	0	0.0307606310977986	6.38435822494615	3.27546221715171e-06	-0.744287129414793	3
ENSG00000116199.11	FAM20B	1	179026386	1_89	0	0.0352385746849809	8.94901616612466	5.25961229759803e-06	1.4881450023527	2
ENSG00000186283.13	TOR3A	1	179081458	1_89	0	0.0255057794564667	5.94493466748965	2.52898231252555e-06	0.220971024341835	2
ENSG00000143322.19	ABL2	1	179134699	1_89	0	0.259166114467259	28.200010116675	0.000121895475922345	3.18490172251665	2
ENSG00000162782.15	TDRD5	1	179591583	1_89	0	0.0270692473492085	6.49702897567142	2.93326357852168e-06	0.460431654676124	1
ENSG00000143337.18	TOR1AIP1	1	179881408	1_89	0	0.0221254066700457	4.62725233632807	1.70755440909615e-06	0.00781249999999875	1
ENSG00000135837.15	CEP350	1	179954679	1_89	0	0.0349644884398631	8.87622559366033	5.17625443499764e-06	-1.12390532510781	2
ENSG00000116260.16	QSOX1	1	180154450	1_89	0	0.0445635871255422	11.1395213189339	8.27955082531057e-06	1.37572254335328	1
ENSG00000121454.5	LHX4	1	180270400	1_89	0	0.0224808122592758	4.77487084731104	1.79033265641524e-06	-0.228193306745126	2
ENSG00000230124.6	ACBD6	1	180502528	1_89	0	0.0220364105077835	4.58992409802563	1.68696651973349e-06	0.00771279472866404	2
ENSG00000143324.13	XPR1	1	180633745	1_89	0	0.0276533606701233	6.69524088312761	3.08797823297501e-06	0.708661417322841	1
ENSG00000203730.2	TEDDM1	1	182400603	1_90	0	0.0236047501028641	5.5434296778975	2.18241860432595e-06	-0.565789473684174	1
ENSG00000143333.6	RGS16	1	182633925	1_90	0	0.0214516730523163	4.65737106778713	1.66633423002296e-06	-0.0967741935484061	1
ENSG00000135862.5	LAMC1	1	183023890	1_91	0	0.0230924372303217	5.27672399737796	2.03233013144725e-06	0.241935483871006	1
ENSG00000058085.14	LAMC2	1	183186170	1_91	0	0.0227695759222806	5.14626679677469	1.95437250938961e-06	0.335107672967499	2
ENSG00000157064.10	NMNAT2	1	183418808	1_91	0	0.0287148446683612	7.29817359734893	3.49527029722317e-06	-1.11229946524056	1
ENSG00000116698.21	SMG7	1	183472962	1_91	0	0.04898496155164	12.277842810697	1.00310165288302e-05	1.55038759689909	1
ENSG00000116701.14	NCF2	1	183591057	1_91	0	0.0266097848642689	6.59131765062392	2.92532222518073e-06	0.560075839186698	2
ENSG00000162704.15	ARPC5	1	183635017	1_91	0	0.0578432393861756	13.8374675118731	1.33496330001118e-05	-2.13262761530068	3
ENSG00000143344.15	RGL1	1	183635770	1_91	0	0.0965363013112875	18.6904982328884	3.00934264400854e-05	-2.49954599453084	2
ENSG00000198756.10	COLGALT2	1	183966697	1_91	0	0.247705197519281	27.9877317666731	0.000115627977139957	-2.86046511627786	1
ENSG00000198860.11	TSEN15	1	184046529	1_91	0	0.0585837111643541	13.9574260649476	1.36377373315329e-05	1.65844485331182	2
ENSG00000116667.12	C1orf21	1	184606961	1_91	0	0.184046063267525	24.9771016499939	7.66705677487896e-05	-2.52671755725172	1
ENSG00000116406.18	EDEM3	1	184755965	1_92	0	0.0232431150256348	4.76450920175345	1.84702429102608e-06	0.0719999999999837	1
ENSG00000135842.16	FAM129A	1	184934371	1_92	0	0.0228177505633905	4.59337064597382	1.74809256041881e-06	-0.0476190476190538	1
ENSG00000121486.11	TRMT1L	1	185156912	1_92	0	0.0247971860833931	5.36444842164147	2.21864379048665e-06	-0.328467153284864	1
ENSG00000116668.12	SWT1	1	185156912	1_92	0	0.0247971860833931	5.36444842164147	2.21864379048665e-06	0.328467153284864	1
ENSG00000116679.15	IVNS1ABP	1	185317057	1_92	0	0.0232253756645626	4.75743909836486	1.8428758987408e-06	0.185185185185235	1
ENSG00000157181.15	C1orf27	1	186376310	1_92	0	0.0477246843781372	11.461360626592	9.12303514932555e-06	1.31850789096149	1
ENSG00000262180.1	OCLM	1	186400270	1_92	0	0.0786191037627646	16.1631281944657	2.11940332680348e-05	-2.10737918506765	2
ENSG00000150681.9	RGS18	1	192159053	1_96	0	0.023228930846781	4.59655790132084	1.78082835403717e-06	0.104477611940271	1
ENSG00000090104.11	RGS1	1	192575665	1_96	0	0.0319789079704002	7.56399715587032	4.03436410987784e-06	-0.915375343182905	2
ENSG00000116741.7	RGS2	1	192808677	1_96	0	0.0416638626071216	10.0292258329349	6.96926609335348e-06	-1.10000000000039	1
ENSG00000116750.13	UCHL5	1	193058704	1_96	0	0.0238817480681337	4.85342780835914	1.9331911234069e-06	0.280936454849408	1
ENSG00000023572.8	GLRX2	1	193106302	1_96	0	0.0292522156902716	6.73561541544314	3.28621637072003e-06	0.745762711863965	1
ENSG00000134371.10	CDC73	1	193121735	1_96	0	0.0235228775050067	4.7130929723507	1.84908365425744e-06	-0.0902255639097606	1
ENSG00000162687.16	KCNT2	1	196606472	1_98	0	0.0353988023654684	10.0368687081873	5.92579901878473e-06	1.40389965158106	2
ENSG00000116785.13	CFHR3	1	196762056	1_98	0	0.0204737046164122	4.95452066509583	1.6918356924643e-06	-0.256249999999997	1
ENSG00000177888.7	ZBTB41	1	197229295	1_98	0	0.0205731040108988	4.99936074208608	1.71543553771772e-06	0.288808664259891	1
ENSG00000213047.12	DENND1B	1	197774968	1_99	0	0.0208755188871167	12.4700836560383	4.3417693828169e-06	2.62698412698428	1
ENSG00000151414.14	NEK7	1	198156916	1_99	0	0.01894713127146	5.35371077987786	1.69183683199253e-06	-0.54649600546045	3
ENSG00000116833.13	NR5A2	1	200052133	1_100	0	0.0270571472274598	7.87829075128611	3.55528249842859e-06	0.710691823899212	1
ENSG00000163362.10	C1orf106	1	200894323	1_101	0	0.0436726378636653	74.0592917649416	5.39447375567461e-05	-8.82236796669272	2
ENSG00000118197.13	DDX59	1	200669007	1_101	0	0.0190243439384771	14.4362283109164	4.58061231484654e-06	-2.82448932237858	3
ENSG00000118200.14	CAMSAP2	1	200694546	1_101	0	0.223002115288337	41.0524108694651	0.000152689001477336	5.20152767246709	2
ENSG00000116852.14	KIF21B	1	201022624	1_101	0	0.00988672617260888	5.39157203952605	8.89053761774079e-07	-0.869999999999506	1
ENSG00000116857.16	TMEM9	1	201128481	1_101	0	0.0179241263498617	9.94687902767672	2.97361636637702e-06	-0.82106051625135	2
ENSG00000081277.12	PKP1	1	201331714	1_101	0	0.0132478905840998	7.81950785788071	1.7277713114851e-06	0.749019607842885	1
ENSG00000118194.18	TNNT2	1	201376224	1_101	0	0.0317343103936594	15.1003146604704	7.99236240100894e-06	-1.56692913385831	1
ENSG00000159166.13	LAD1	1	201395528	1_101	0	0.0190448234249976	10.7155225985881	3.40369324343583e-06	-1.2846707854217	2
ENSG00000159173.18	TNNI1	1	201406530	1_101	0	0.022594127715884	13.325040387625	5.02139307065583e-06	1.65625000000014	1
ENSG00000174307.6	PHLDA3	1	201468349	1_101	0	0.284512718894813	35.2879522994841	0.000167451194238482	3.5063291139228	1
ENSG00000159176.13	CSRP1	1	201509697	1_101	0	0.0224477423882008	12.507531467913	4.68278673556092e-06	1.86345381526033	1
ENSG00000198700.9	IPO9	1	201828710	1_102	0	0.0329302860343038	7.26278119138674	3.98894978129204e-06	0.924434913948422	2
ENSG00000198892.6	SHISA4	1	201887393	1_102	0	0.0247057122703749	4.59397071797506	1.89297861362009e-06	-0.0173921608942985	3
ENSG00000163431.12	LMOD1	1	201918254	1_102	0	0.0304736056663155	6.54179358290196	3.32491682365341e-06	0.562499999999915	1
ENSG00000134375.10	TIMM17A	1	201963880	1_102	0	0.057415338483642	12.4592590769526	1.1931093569702e-05	-1.37795275590543	1
ENSG00000176393.10	RNPEP	1	201979953	1_102	0	0.0247758686590783	4.62026461449355	1.90921942823822e-06	-0.159179712897884	2
ENSG00000170075.8	GPR37L1	1	202113933	1_102	0	0.0339532362156162	7.5474595884542	4.27407439055661e-06	-0.87116564417178	1
ENSG00000143862.7	ARL8A	1	202144707	1_102	0	0.0247969557144208	4.62815325788451	1.91410696624772e-06	-0.109375000000028	1
ENSG00000143851.15	PTPN7	1	202161992	1_102	0	0.0622893882886189	13.2260605271013	1.37405677352334e-05	1.53276955602519	1
ENSG00000077152.9	UBE2T	1	202333104	1_102	0	0.0247574591671712	4.61337223671608	1.90495479716229e-06	-0.11557788944723	1
ENSG00000077157.21	PPP1R12B	1	202348568	1_102	0	0.0462016303294435	10.4215961683987	8.0306675386544e-06	1.40768414467941	2
ENSG00000117139.16	KDM5B	1	202809133	1_102	0	0.0275823074817299	5.61582350242068	2.58347433338714e-06	0.534391534391433	1
ENSG00000183155.4	RABIF	1	202888450	1_102	0	0.0263416557250989	5.18868541428299	2.27960980117225e-06	-0.417322834645759	1
ENSG00000117153.15	KLHL12	1	202928138	1_102	0	0.034454625184083	7.68391893840807	4.41560696778903e-06	0.907867047577586	3
ENSG00000159346.12	ADIPOR1	1	202937378	1_102	0	0.0265502591962885	5.26187730782748	2.33007332558147e-06	0.455770835518488	2
ENSG00000159348.12	CYB5R1	1	202968506	1_102	0	0.038332845982808	8.67773696294282	5.54801531897539e-06	1.05882352941191	1
ENSG00000163485.16	ADORA1	1	203090600	1_102	0	0.0514531924036839	11.4299350873691	9.80880713197825e-06	-1.44029850746271	1
ENSG00000133048.12	CHI3L1	1	203186575	1_102	0	0.0386779305206331	8.76132089146912	5.65187985905255e-06	1.02702702702661	1
ENSG00000122176.10	FMOD	1	203348034	1_102	0	0.0304093437962352	6.52217591493359	3.30795552974199e-06	-0.752570663053495	2
ENSG00000174567.7	GOLT1A	1	204214495	1_103	0	0.0767166473398253	14.2997347116104	1.82969078660319e-05	-2.08910891089086	1
ENSG00000188783.5	PRELP	1	203475432	1_103	0	0.0273606323380735	4.64639422499658	2.12032430054671e-06	0.15789473684219	1
ENSG00000058668.14	ATP2B4	1	203550520	1_103	0	0.0705513298212935	13.5069227170628	1.58935797235055e-05	1.56074230125401	2
ENSG00000122188.12	LAX1	1	203764731	1_103	0	0.0272424662805384	4.60621875949213	2.09291257461594e-06	0.205629257132157	2
ENSG00000058673.16	ZC3H11A	1	203795675	1_103	0	0.0347825826473717	6.87759845197575	3.98987001636643e-06	-0.837988826815393	1
ENSG00000257315.2	ZBED6	1	203795675	1_103	0	0.0347825826473717	6.87759845197575	3.98987001636643e-06	-0.837988826815393	1
ENSG00000182004.12	SNRPE	1	203861428	1_103	0	0.0434634231320863	8.95579364686574	6.49214351547569e-06	1.12654873371171	2
ENSG00000143842.14	SOX13	1	204077146	1_103	0	0.0319709997830744	6.09325045497337	3.24911701676487e-06	0.619359014583325	2
ENSG00000143845.14	ETNK2	1	204151824	1_103	0	0.0284900348231294	5.02195669843647	2.38630553928153e-06	-0.441988950276124	1
ENSG00000133056.13	PIK3C2B	1	204430938	1_103	0	0.0324815218439954	6.24061833779983	3.38083594674989e-06	0.827630240986248	2
ENSG00000198625.12	MDM4	1	204517114	1_103	0	0.0438720126219487	9.04324075230851	6.61716183979518e-06	1.12977099236654	1
ENSG00000170382.11	LRRN2	1	204535399	1_103	0	0.0310584821203122	5.82398131518555	3.0168957677456e-06	-0.562213330709229	2
ENSG00000186007.9	LEMD1	1	205457492	1_104	0	0.0819052332593106	17.8275927343334	2.43536724879091e-05	-1.82745098039221	1
ENSG00000163531.15	NFASC	1	204828864	1_104	0	0.0206513535690395	4.94522133707204	1.70331261252286e-06	-0.367441860465087	1
ENSG00000184144.11	CNTN2	1	205043956	1_104	0	0.0321370790057628	9.04784205027689	4.84966250481864e-06	-1.26515151515142	1
ENSG00000174529.7	TMEM81	1	205084091	1_104	0	0.102683925240562	19.985112933339	3.4227026742018e-05	-2.5245901639342	1
ENSG00000133059.16	DSTYK	1	205114992	1_104	0	0.0234440960005122	6.11999038244755	2.39300902393902e-06	0.883613558502208	2
ENSG00000133069.15	TMCC2	1	205228229	1_104	0	0.0213298699505791	5.24452210505401	1.86575336413996e-06	0.402862985685019	1
ENSG00000117266.15	CDK18	1	205504306	1_104	0	0.12552414743352	21.9216690203349	4.58945379871799e-05	-2.44606888530076	2
ENSG00000174514.12	MFSD4A	1	205574159	1_104	0	0.0586731495198224	14.674984609554	1.43607513083953e-05	-1.59745762711778	1
ENSG00000158711.13	ELK4	1	205631216	1_104	0	0.045550721225406	12.3008387048422	9.34523199431178e-06	-1.42857142857088	1
ENSG00000069275.12	NUCKS1	1	205749340	1_104	0	0.226242805748218	27.7568172616153	0.00010473806587902	-3.42156349235774	2
ENSG00000117280.12	RAB29	1	205775418	1_104	0	0.0884743848013669	18.5611169614768	2.7389352442465e-05	2.38194444444393	1
ENSG00000133065.10	SLC41A1	1	205813381	1_104	0	0.0531876685465519	13.7522134580845	1.21995458610342e-05	2.35229043454537	2
ENSG00000162877.12	PM20D1	1	205820154	1_104	0	0.0681865988984461	16.0903863667718	1.82989262523491e-05	-2.51595016559323	2
ENSG00000117322.17	CR2	1	207454573	1_105	0	0.023153592172708	14.465161211712	5.58601069780767e-06	-1.75069070871497	2
ENSG00000263528.7	IKBKE	1	206473875	1_105	0	0.0644649525993578	21.6481440282936	2.32757906274166e-05	1.6030236753329	2
ENSG00000266094.7	RASSF5	1	206507103	1_105	0	0.0219342290975681	14.7326844640263	5.38969722061036e-06	2.01917808219281	1
ENSG00000143486.15	EIF2D	1	206608919	1_105	0	0.0103044296854248	8.06521619992488	1.38611760478134e-06	-1.34688133992351	2
ENSG00000162889.10	MAPKAPK2	1	206667058	1_105	0	0.00815644190045151	6.81564484611565	9.2718800476098e-07	-1.98949335359087	2
ENSG00000136634.5	IL10	1	206773321	1_105	0	0.517512196563161	24.7160060508248	0.000213333465344009	4.39215686274466	1
ENSG00000162892.15	IL24	1	206895327	1_105	0	0.0192123447068119	16.0548385801628	5.14453846947496e-06	2.79838709677355	1
ENSG00000162894.11	FCMR	1	206923405	1_105	0	0.0216235122655248	18.7035015740834	6.74542414889762e-06	3.36800000000033	1
ENSG00000162896.5	PIGR	1	206945992	1_105	0	0.0154854942370745	13.1031656829573	3.38424198460343e-06	-2.37096774193471	1
ENSG00000182795.12	C1orf116	1	207032059	1_105	0	0.022093240489757	14.0869171903823	5.19081423764378e-06	1.6529411764706	1
ENSG00000123843.12	C4BPB	1	207088956	1_105	0	0.0165328863213096	10.4747494722333	2.88836736775741e-06	-0.394342762063039	1
ENSG00000123838.10	C4BPA	1	207105106	1_105	0	0.0255706924693246	15.4368507214274	6.58356759832032e-06	1.58730158730253	1
ENSG00000196352.14	CD55	1	207320873	1_105	0	0.00792289466411167	4.92670225557592	6.51028954290064e-07	0.512912712209437	2
ENSG00000117335.19	CD46	1	207751561	1_105	0	0.00826269123736656	5.5303625603892	7.62140838720882e-07	0.891596675149197	2
ENSG00000174059.16	CD34	1	207911570	1_105	0	0.0548362275416349	21.3937881039721	1.95665999374041e-05	2.09409190372021	1
ENSG00000076356.6	PLXNA2	1	208229913	1_105	0	0.0133960102387599	9.38538781771114	2.09694866822541e-06	-0.91979990572928	2
ENSG00000196878.14	LAMB3	1	209654144	1_106	0	0.0378334697189285	14.999590682104	9.46489250408966e-06	1.71014492753601	1
ENSG00000009790.14	TRAF3IP3	1	209756234	1_106	0	0.0252234441484525	13.9946777325848	5.88745221014134e-06	2.30263157894807	1
ENSG00000162757.4	C1orf74	1	209785254	1_106	1	0.412366292091832	34.9713583615691	0.000240522530763296	5.35256410256543	1
ENSG00000117597.17	DIEXF	1	209828198	1_106	0	0.0576318444404341	29.1776556105554	2.80461348847355e-05	4.79999999999841	1
ENSG00000082497.11	SERTAD4	1	210233595	1_106	0	0.0154130903221382	6.69604573420502	1.72134625986074e-06	0.722222222222419	1
ENSG00000143473.12	KCNH1	1	211134467	1_107	0	0.0387101359984927	12.2722730506739	7.92336772690801e-06	1.50358422939101	1
ENSG00000117625.13	RCOR3	1	211254784	1_107	0	0.0178625522381898	5.09433833088831	1.51771910793577e-06	-0.3855421686749	1
ENSG00000082512.14	TRAF5	1	211326378	1_107	0	0.0174772951136661	4.89274697509102	1.42622183898732e-06	-0.258682800540125	2
ENSG00000170385.9	SLC30A1	1	211602400	1_107	0	0.0201410997430147	6.20492364622922	2.08439358300938e-06	-0.490683229813486	1
ENSG00000117650.12	NEK2	1	211675781	1_107	0	0.0173052153123325	4.80127755443013	1.38577883906271e-06	-0.305135951661755	1
ENSG00000143493.12	INTS7	1	212035474	1_107	0	0.0265244160405128	8.75603094883517	3.87358619928466e-06	1.12189616252849	1
ENSG00000143476.17	DTL	1	212035474	1_107	0	0.0265244160405128	8.75603094883517	3.87358619928466e-06	1.12189616252849	1
ENSG00000065600.12	TMEM206	1	212414864	1_107	0	0.0177915007079393	5.05748680580248	1.50074687002066e-06	0.289422515873779	3
ENSG00000123685.8	BATF3	1	212699839	1_108	0	0.0763468427007908	15.6780648393366	1.99638199066269e-05	-1.5328185328187	1
ENSG00000117697.14	NSL1	1	212792127	1_108	0	0.380447653970259	19.1234297186999	0.000121344696571618	3.60759493670701	1
ENSG00000203705.10	TATDN3	1	212706610	1_108	0	0.0233571393544663	6.14038022678835	2.39207626543197e-06	1.26526893506876	2
ENSG00000162769.12	FLVCR1	1	212859565	1_108	0	0.0221682669260374	4.83467719264149	1.78755465596514e-06	-0.0331759856681637	3
ENSG00000174606.13	ANGEL2	1	212994848	1_108	0	0.0262439885692841	6.31409530742672	2.76376478265219e-06	0.556099649265514	3
ENSG00000143499.13	SMYD2	1	214280940	1_108	0	0.029914073370964	7.65465357725163	3.81910150172986e-06	-0.856382978723626	1
ENSG00000152104.11	PTPN14	1	214495426	1_109	0	0.100460565728877	15.2922943602603	2.56229054609848e-05	1.80949284122308	2
ENSG00000117724.12	CENPF	1	214602949	1_109	0	0.0371563003848572	5.91563988260688	3.66601551856802e-06	0.70686070686116	1
ENSG00000136636.12	KCTD3	1	215591054	1_109	0	0.053853146459844	9.38614505642317	8.43059933647277e-06	1.19199999999972	1
ENSG00000196482.16	ESRRG	1	217137681	1_110	0	0.0161461154630704	4.59941663903896	1.23859953160916e-06	-0.00987654320987445	1
ENSG00000092978.10	GPATCH2	1	217631425	1_110	0	0.0164599886919815	4.77732305356836	1.31151797854592e-06	-0.110389610389633	1
ENSG00000067533.5	RRP15	1	218285209	1_110	0	0.0443611395508561	13.9834843171646	1.03461363844246e-05	-1.54687500000048	1
ENSG00000092969.11	TGFB2	1	218649719	1_111	0	0.0228932229254792	4.59582150358258	1.75481038422915e-06	0.101449275362336	1
ENSG00000143353.11	LYPLAL1	1	219173128	1_111	0	0.0353738143395429	8.63716009498895	5.09580695533545e-06	1.01587301587307	1
ENSG00000136628.17	EPRS	1	220043811	1_112	0	0.0406407403401486	15.7265137794949	1.06599256628621e-05	1.62962962962968	1
ENSG00000162813.17	BPNT1	1	220090556	1_112	0	0.0171593636884082	7.7232021986853	2.21033799833806e-06	-0.8580246913583	1
ENSG00000067704.9	IARS2	1	220093626	1_112	0	0.0168326672088225	7.54517045830129	2.11827381887727e-06	1.39209669698987	2
ENSG00000116141.15	MARK1	1	220527011	1_112	0	0.0439366556653812	16.4540968343748	1.2057607733822e-05	-2.36734693877599	1
ENSG00000162817.6	C1orf115	1	220661426	1_112	0	0.034990554005169	14.3306077424967	8.36325873777413e-06	2.24569430750371	3
ENSG00000117791.15	MARC2	1	220748603	1_112	0	0.141823941210269	27.5929239483171	6.52690632264047e-05	3.56111111111283	1
ENSG00000186205.12	MARC1	1	220786518	1_112	0	0.0140803969760015	5.89634982504257	1.38470814493681e-06	-0.405693950178161	1
ENSG00000136630.12	HLX	1	220887051	1_112	0	0.14467234949716	27.7953346085451	6.70683383571217e-05	3.00000000000074	1
ENSG00000143498.17	TAF1A	1	222566559	1_114	0	0.0234007573361611	6.304343194467	2.46053680567075e-06	0.613445351953645	2
ENSG00000154305.16	MIA3	1	222622827	1_114	0	0.029154516393856	8.34401934472226	4.05733857224939e-06	0.987341772151788	1
ENSG00000162819.11	BROX	1	222708030	1_114	0	0.0235196052328012	6.35130540388791	2.49145547329587e-06	0.69343065693413	1
ENSG00000186063.12	AIDA	1	222712777	1_114	0	0.0234777816276208	6.33481416051025	2.48056746521707e-06	-0.728323699422096	1
ENSG00000197520.10	FAM177B	1	222736869	1_114	0	0.0219939489529984	5.72996075913283	2.10191411243143e-06	-0.573028744246302	2
ENSG00000187554.11	TLR5	1	223129512	1_114	0	0.115890353799388	21.3499557841193	4.12671402742445e-05	2.9303361067641	2
ENSG00000203697.11	CAPN8	1	223665771	1_114	0	0.0215605317737435	5.5456347000098	1.99420973622989e-06	0.522861589982954	2
ENSG00000162909.17	CAPN2	1	223704636	1_114	0	0.03471403611261	9.9672154074949	5.77084036222527e-06	1.19495079075844	2
ENSG00000143756.11	FBXO28	1	224114528	1_114	0	0.0231020955050452	6.18533767395868	2.38327904456106e-06	0.547619047619135	1
ENSG00000143753.12	DEGS1	1	224176106	1_114	0	0.0231974361003556	6.22349627944805	2.4078782671464e-06	0.6611111111109	1
ENSG00000143771.11	CNIH4	1	224356827	1_114	0	0.01955470914303	4.64174944833488	1.51388595788663e-06	0.107382550335609	1
ENSG00000143786.7	CNIH3	1	224435983	1_114	0	0.0228647785264647	6.08965703846595	2.3223086459738e-06	-0.621380846325119	1
ENSG00000162923.14	WDR26	1	224437373	1_114	0	0.0200081816901749	4.85388755443608	1.61978524764141e-06	0.313432835820985	1
ENSG00000185842.15	DNAH14	1	224895916	1_115	0	0.0232781348652645	4.60700918547469	1.78865822414384e-06	0.136111111111181	1
ENSG00000154380.17	ENAH	1	225649736	1_115	0	0.026665135811256	5.74909031155537	2.55683696563871e-06	-0.403596074501103	2
ENSG00000143742.12	SRP9	1	225778101	1_115	0	0.0233268636679238	4.75356794654453	1.84942260995808e-06	0.465203849290874	2
ENSG00000143819.12	EPHX1	1	225809711	1_115	0	0.0381187661776203	9.07651249403833	5.77055985904059e-06	0.913564340292097	2
ENSG00000196187.11	TMEM63A	1	225880099	1_115	0	0.0463997297461535	11.3673705438949	8.79701988360174e-06	-1.6718750000003	1
ENSG00000243709.1	LEFTY1	1	225911608	1_115	0	0.023549980882451	4.97479732793782	1.95400673761202e-06	0.406500477576702	2
ENSG00000143811.18	PYCR2	1	225925202	1_115	0	0.0233599805000396	4.7036578128489	1.83260261165517e-06	-0.480769230768945	1
ENSG00000143751.9	SDE2	1	225999428	1_115	0	0.0480982014523247	12.812177771054	1.02780777469712e-05	-2.26178010471285	1
ENSG00000163041.9	H3F3A	1	226070308	1_115	0	0.10183248311479	16.3525073918151	2.77735115643126e-05	-1.78873239436642	1
ENSG00000182827.8	ACBD3	1	226129783	1_115	0	0.0561718422266097	11.2665584622442	1.05552870286715e-05	0.884404146933985	2
ENSG00000203685.9	STUM	1	226539678	1_115	0	0.0243708090685404	5.07761488522936	2.06390551380995e-06	-0.341626600193475	3
ENSG00000143772.9	ITPKB	1	226738931	1_116	0	0.0176437807576912	4.73764503881551	1.3941653246931e-06	0.282945736434143	1
ENSG00000143801.16	PSEN2	1	226870643	1_116	0	0.0435242838243309	15.4463128093868	1.12128642653093e-05	2.55555555555509	1
ENSG00000163050.16	COQ8A	1	226897761	1_116	0	0.0466515871209713	17.2128920817223	1.33930772812907e-05	-2.9724137931036	1
ENSG00000143776.18	CDC42BPA	1	227338776	1_116	0	0.0175875387394611	4.78312524694001	1.40306220418386e-06	-0.669354838709787	1
ENSG00000143740.14	SNAP47	1	227729944	1_116	0	0.0174995909287392	4.62633036749612	1.350282518011e-06	-0.0317177444201484	2
ENSG00000081692.12	JMJD4	1	227735217	1_116	0	0.0182117716136334	4.99718214831465	1.51788014738617e-06	0.280000000000012	1
ENSG00000143816.7	WNT9A	1	227901132	1_116	0	0.0218159992930917	6.81447021289973	2.47951827722226e-06	0.953846153845743	1
ENSG00000162910.18	MRPL55	1	228109044	1_116	0	0.029813939101581	9.51205271094752	4.72991911295125e-06	-1.49999999999945	1
ENSG00000143774.16	GUK1	1	228140298	1_116	0	0.0253310438786345	7.75354886926698	3.27577241393897e-06	-1.07324840764324	1
ENSG00000162913.9	C1orf145	1	228203890	1_116	0	0.0174397817536767	4.62121242346456	1.34417892994315e-06	-0.124031007751921	1
ENSG00000162931.11	TRIM17	1	228417087	1_116	0	0.0174851168520134	4.6386045586468	1.35274517968246e-06	0.376146788990649	1
ENSG00000196890.4	HIST3H2BB	1	228458562	1_116	0	0.0234137070538778	7.25875375381353	2.83460369878456e-06	-0.971830985914993	1
ENSG00000168159.11	RNF187	1	228484557	1_116	0	0.0174470133289178	4.59982697294667	1.3385133096672e-06	-0.0174216027874669	1
ENSG00000168118.11	RAB4A	1	229271486	1_117	0	0.0159804041599781	5.25237311408129	1.39992069586573e-06	0.523437500000155	1
ENSG00000154429.10	CCSAP	1	229330094	1_117	0	0.0152767014771104	4.60126262629735	1.17237546174308e-06	0.0992366412213919	1
ENSG00000143632.14	ACTA1	1	229433845	1_117	2	0.499733912349535	20.063583159685	0.000167227394768578	4.14545454545485	1
ENSG00000069248.11	NUP133	1	229508410	1_117	2	0.0750166475077907	15.6418808316162	1.9570716692033e-05	3.47058823529374	1
ENSG00000135801.9	TAF5L	1	229626572	1_117	0	0.0158244312784379	6.1883211791834	1.63328157227496e-06	1.41721854304583	1
ENSG00000143641.9	GALNT2	1	230059935	1_117	0	0.0459670309155622	14.4531451223326	1.1080744010964e-05	-1.77124183006497	1
ENSG00000177614.10	PGBD5	1	230427709	1_117	0	0.0209133200177259	7.21910265917031	2.51806134649907e-06	0.941176470588437	1
ENSG00000135744.7	AGT	1	230713948	1_118	0	0.0713580763364601	13.2022995894722	1.57127725190115e-05	1.68722466960439	1
ENSG00000135773.12	CAPN9	1	230745584	1_118	0	0.0298355805313484	5.03850842556999	2.50724392296097e-06	-0.224770642201844	1
ENSG00000119280.16	C1orf198	1	230866337	1_118	0	0.0302233315901023	5.15850202649673	2.60031551370191e-06	-0.486350620533166	2
ENSG00000143643.12	TTC13	1	230978719	1_118	0	0.0295674234382487	4.95462019626945	2.44334028251576e-06	-0.331081081081014	1
ENSG00000173409.13	ARV1	1	230978849	1_118	0	0.0284631777708956	4.60106798548267	2.18424897854745e-06	-0.122403294185485	2
ENSG00000182118.7	FAM89A	1	231016391	1_118	0	0.0331641923056025	6.02198714895075	3.33095951881631e-06	0.579365079365207	1
ENSG00000143633.12	C1orf131	1	231241335	1_118	0	0.0289054064915615	4.74425883581902	2.28721800874845e-06	0.264000000000015	1
ENSG00000116906.11	GNPAT	1	231240905	1_118	0	0.0291084996837229	4.80929526899741	2.33486281529331e-06	0.28483993706895	2
ENSG00000116903.7	EXOC8	1	231332860	1_118	0	0.029801631620189	5.02792977578604	2.49913289507739e-06	-0.496124031007697	1
ENSG00000135766.8	EGLN1	1	231426482	1_118	0	0.0441330520589017	8.686573049301	6.39399870904571e-06	0.989406779660863	1
ENSG00000116918.13	TSNAX	1	231528861	1_118	0	0.0345939125338064	6.41483517591497	3.70122332662386e-06	-0.867132867133102	1
ENSG00000162946.21	DISC1	1	231627258	1_118	0	0.0360204917046078	6.79118386029648	4.07995366519799e-06	0.89473684210519	1
ENSG00000116991.10	SIPA1L2	1	232562054	1_119	0	0.0273851814759289	5.99755513511801	2.73936547504205e-06	0.603991231413885	2
ENSG00000212916.4	MAP10	1	232808823	1_119	0	0.0246973904815326	5.03916283865371	2.07572380749969e-06	-0.49275362318833	1
ENSG00000135778.11	NTPCR	1	232935057	1_119	0	0.0264353242300963	5.6699308642677	2.49989927379867e-06	0.697668310648223	2
ENSG00000135749.18	PCNX2	1	233079296	1_119	0	0.0235531476636172	4.59940166150705	1.80680131590576e-06	0.0342465753424635	1
ENSG00000143674.10	MAP3K21	1	233329424	1_120	0	0.0783431631908087	14.7713413704645	1.9301059217997e-05	1.78767123287685	1
ENSG00000135750.14	KCNK1	1	233658857	1_120	0	0.0274449048457227	4.94726093998766	2.2645747076225e-06	0.369863013698563	1
ENSG00000183780.12	SLC35F3	1	234311686	1_120	0	0.139857690401058	20.3389670905513	4.74433504416103e-05	2.23505728539351	2
ENSG00000168275.14	COA6	1	234375757	1_120	0	0.0270549074765121	4.81441410705103	2.17244905882349e-06	0.274193548387031	1
ENSG00000059588.9	TARBP1	1	234410268	1_120	0	0.0310034876281974	6.0798348952189	3.14385452833534e-06	-0.687732342007763	1
ENSG00000173726.10	TOMM20	1	235119391	1_121	0	0.035339623216217	9.99399432726802	5.89062151126077e-06	-1.23534699813522	2
ENSG00000116957.12	TBCE	1	235368142	1_121	0	0.0215338367478849	5.39463503926792	1.93750838517629e-06	-0.534203557088105	3
ENSG00000168243.10	GNG4	1	235626574	1_121	0	0.0244292301096081	6.56354340956947	2.6742884448317e-06	0.76625221902259	2
ENSG00000143669.13	LYST	1	235900299	1_122	0	0.020435270263621	4.59011132310424	1.56445728484984e-06	-0.0314960629921244	1
ENSG00000116962.14	NID1	1	236065637	1_122	0	0.0323978338829596	8.86530879213374	4.79037979833364e-06	-1.0646319569124	1
ENSG00000077585.13	GPR137B	1	236143661	1_122	0	0.0225434098472105	5.49926771421807	2.06768594060994e-06	0.459595959595908	1
ENSG00000086619.13	ERO1B	1	236233511	1_122	0	0.0218212691276972	5.19769153059132	1.89169280870933e-06	0.527559055117891	1
ENSG00000186197.13	EDARADD	1	236472846	1_122	0	0.0220071577392901	5.27625446047256	1.93664399793606e-06	0.385185185185257	1
ENSG00000116977.18	LGALS8	1	236531362	1_122	0	0.0341478452477051	9.35486709980811	5.32796093929141e-06	1.28279883381938	1
ENSG00000077522.12	ACTN2	1	236688982	1_122	0	0.0288533943626544	7.78839556254885	3.74804691059542e-06	1.34883720930207	1
ENSG00000116984.12	MTR	1	236795503	1_122	0	0.0967861161123942	19.1611830421101	3.09311087406726e-05	-1.93898809523725	1
ENSG00000198626.15	RYR2	1	237112768	1_122	0	0.0204507857487041	4.59713637362431	1.5680412801602e-06	0.0270270270270331	1
ENSG00000133019.11	CHRM3	1	239386955	1_124	0	0.103194707633036	17.958992434717	3.09100350865541e-05	-1.93962264150951	1
ENSG00000155816.19	FMN2	1	240418878	1_126	0	0.0204721467798239	4.67797500444697	1.59728123360718e-06	-0.132075471698084	1
ENSG00000091483.6	FH	1	241520642	1_127	0	0.0263005889335177	7.12638129027269	3.12604074418289e-06	-0.802884615384721	1
ENSG00000203668.2	CHML	1	241641753	1_127	0	0.0549278848814965	13.9953228319973	1.28214133695036e-05	1.55172413793085	1
ENSG00000054277.13	OPN3	1	241638293	1_127	0	0.0298244210728655	8.29385053749417	4.12561153402668e-06	1.00206377051361	3
ENSG00000174371.16	EXO1	1	241847755	1_127	0	0.0291025547755546	8.06621961019591	3.91526590785695e-06	1.01542597806457	2
ENSG00000197769.5	MAP1LC3C	1	242021608	1_128	0	0.0243603052537168	5.12394910620981	2.08184139186051e-06	0.370879120879021	1
ENSG00000180287.16	PLD5	1	242524418	1_128	0	0.0325217703756893	7.80717090814881	4.23475189816998e-06	-1.01058201058153	1
ENSG00000143702.15	CEP170	1	243254880	1_128	0	0.0380837793553893	9.27746771637318	5.89290714156985e-06	1.29545454545499	1
ENSG00000054282.15	SDCCAG8	1	243256404	1_128	0	0.0231145331944506	4.63740667798519	1.78780610428233e-06	0.235504188109638	2
ENSG00000117020.16	AKT3	1	243848640	1_128	0	0.0432425359235703	10.4632284160668	7.54635039542155e-06	-1.30769230769267	1
ENSG00000179456.10	ZBTB18	1	244245806	1_129	0	0.0284549682367264	5.030164611778	2.3872637766007e-06	0.429687500000047	1
ENSG00000035687.9	ADSS	1	244407083	1_129	0	0.0291184716182119	5.24425181216833	2.54690190555531e-06	0.417251664326853	2
ENSG00000121644.18	DESI2	1	244665454	1_129	0	0.02716009804202	4.59776192732421	2.0827537188317e-06	-0.0354609929077954	1
ENSG00000203667.9	COX20	1	244836094	1_129	0	0.0774927934605258	14.4151546919833	1.86311957777639e-05	1.73184357541901	1
ENSG00000203666.12	EFCAB2	1	244972007	1_129	0	0.0316520419950864	6.01965610115586	3.17785092165658e-06	0.607843137254964	1
ENSG00000162849.15	KIF26B	1	245155106	1_129	0	0.0426300215969585	8.79454034893486	6.2530054040465e-06	-1.01470588235266	1
ENSG00000197472.14	ZNF695	1	247008034	1_130	0	0.0220330272128219	6.38111411049623	2.34493488407834e-06	0.775119617224859	1
ENSG00000185420.18	SMYD3	1	246488275	1_130	0	0.0255278350903494	7.74570630856989	3.29788203718417e-06	-0.799742476316234	2
ENSG00000162852.13	CNST	1	246566688	1_130	0	0.0194204782519156	5.2127417321144	1.68844234103408e-06	0.437037037037076	1
ENSG00000143653.9	SCCPDH	1	246721765	1_130	0	0.0310307009560865	9.55827723992462	4.94687930829542e-06	1.43498412820976	2
ENSG00000277462.1	ZNF670	1	247078730	1_130	0	0.0227819662803578	6.69076163891121	2.54230041609131e-06	-0.742331288343431	1
ENSG00000188295.14	ZNF669	1	247104366	1_130	0	0.0291660312134027	8.98242426771109	4.36949257908314e-06	-1.12940030625081	2
ENSG00000196418.12	ZNF124	1	247128051	1_130	0	0.0227080739113749	6.66066649392074	2.52265635443685e-06	-0.784881016986612	2
ENSG00000162714.12	ZNF496	1	247321312	1_131	0	0.0260318243391636	5.6307151710573	2.44471518316172e-06	-0.246470753919294	2
ENSG00000162722.8	TRIM58	1	247856300	1_131	0	0.0538136949691246	12.38467498613	1.1115718298036e-05	1.50450120657761	3
ENSG00000238243.3	OR2W3	1	247863850	1_131	0	0.0241344314178651	5.12947945467333	2.06476424951484e-06	0.544117647058728	1
ENSG00000175137.10	SH3BP5L	1	248826485	1_131	0	0.0366660778093536	9.02090773498107	5.51664200880324e-06	1.21263986680145	2
ENSG00000171161.12	ZNF672	1	248834509	1_131	0	0.025072441777941	5.46405816888158	2.28492553514296e-06	0.622950819672055	1
ENSG00000171163.15	ZNF692	1	248859244	1_131	0	0.0299047551874356	7.11347598872366	3.54798869147026e-06	-0.905775075987772	1
ENSG00000143727.15	ACP1	2	264429	2_1	0	0.0338617679654512	8.00169772484384	4.51909921591042e-06	1.04580152671706	1
ENSG00000035115.21	SH3YL1	2	242793	2_1	0	0.0279019185706855	6.20213523103836	2.88625968912407e-06	-0.663467849880298	2
ENSG00000189292.15	ALKAL2	2	200477	2_1	0	0.0407814271546811	9.73476873788	6.6213746877182e-06	-1.46774193548437	1
ENSG00000151353.14	TMEM18	2	676782	2_1	0	0.0713963376086911	14.9933727471123	1.78539937379418e-05	-1.80747281961211	3
ENSG00000172554.11	SNTG2	2	951538	2_1	0	0.0290513363327548	6.57702995673559	3.18680903553762e-06	-0.670408679861974	2
ENSG00000115705.20	TPO	2	1139377	2_1	0	0.0284036492960826	6.36763258847622	3.01656191753065e-06	-0.653656393576046	3
ENSG00000130508.10	PXDN	2	1744657	2_1	0	0.0314334546121805	7.30942878474167	3.83208963000389e-06	0.822695035461468	1
ENSG00000032389.12	TSSC1	2	3401074	2_2	0	0.0196226795315164	4.75569943337601	1.55644154859902e-06	-0.214285714285693	1
ENSG00000171853.15	TRAPPC12	2	3379970	2_2	0	0.0263883557411421	7.50040361495101	3.3010877594522e-06	0.84079111060663	3
ENSG00000171865.9	RNASEH1	2	3558879	2_2	0	0.0200111951698155	4.9371269939646	1.6478111288822e-06	0.324602705622391	3
ENSG00000171863.12	RPS7	2	3562665	2_2	0	0.0202100320966643	5.0286323644618	1.69502846186597e-06	0.335392795470117	2
ENSG00000118004.17	COLEC11	2	3594575	2_2	0	0.0228501681606522	6.16558670682026	2.34976221391872e-06	-0.635665196323769	3
ENSG00000214866.8	DCDC2C	2	3693825	2_2	0	0.0204576956978466	5.14136637030036	1.75426570166531e-06	-0.353764168335386	2
ENSG00000115738.9	ID2	2	8678930	2_6	0	0.095797477566488	18.2020751956622	2.90827241226208e-05	1.94382022472013	1
ENSG00000134313.15	KIDINS220	2	8837357	2_6	0	0.025997107874388	5.95983007279366	2.58415773496737e-06	-0.547297297297492	1
ENSG00000143797.11	MBOAT2	2	9004209	2_6	0	0.0228524742816804	4.76450822371903	1.81598148085117e-06	-0.0984251968504095	1
ENSG00000151693.9	ASAP2	2	9169750	2_6	0	0.0225440697127651	4.63864245393767	1.74414795360279e-06	0.232165352254999	2
ENSG00000119185.12	ITGB1BP1	2	9407999	2_6	0	0.0447566982641851	11.0172230983683	8.22413612960756e-06	2.26220847190777	2
ENSG00000134330.18	IAH1	2	9388407	2_6	0	0.10729173158235	19.2866464838478	3.45130292988087e-05	2.83349040482763	4
ENSG00000151694.12	ADAM17	2	9555759	2_6	0	0.223874642402174	26.530156257678	9.90614814794179e-05	3.52384279938171	2
ENSG00000134308.13	YWHAQ	2	9661659	2_6	0	0.0810224469964627	16.6058764738301	2.24402279372001e-05	-1.8576413436732	2
ENSG00000115750.16	TAF1B	2	9838855	2_6	0	0.0338642509346561	8.41632387147201	4.75361514970503e-06	-1.13163255928719	2
ENSG00000134317.17	GRHL1	2	9874278	2_6	0	0.0536361333194697	12.7129358407998	1.13726957926348e-05	-1.6791044776124	1
ENSG00000205795.4	CYS1	2	10080534	2_6	0	0.028520377307487	6.81963122989995	3.2439657717142e-06	0.71186440678002	1
ENSG00000115756.12	HPCAL1	2	10302415	2_7	0	0.107800053694687	22.4569417586297	4.03765953499798e-05	2.48555849983224	2
ENSG00000115758.12	ODC1	2	10407975	2_7	0	0.0730041222465864	18.7411895209337	2.28194220997163e-05	2.24444444444427	1
ENSG00000115761.15	NOL10	2	10647841	2_7	0	0.0165200405077002	4.88537002913809	1.34607319873352e-06	0.251249464498053	3
ENSG00000143882.10	ATP6V1C2	2	10720843	2_7	0	0.0163689806210378	4.8004811968499	1.31058898348637e-06	-0.227696404793732	1
ENSG00000162975.4	KCNF1	2	10868816	2_7	0	0.0691662503020505	18.2305140976161	2.10306770053668e-05	1.95364238410547	1
ENSG00000162976.12	PQLC3	2	11148932	2_7	0	0.0179454710444611	5.65043010784945	1.69120586235408e-06	-0.553956834532247	1
ENSG00000134318.13	ROCK2	2	11347918	2_7	0	0.028414302515078	9.90822140103362	4.69561853120302e-06	-1.19006999996887	2
ENSG00000169016.16	E2F6	2	11466058	2_7	0	0.0201582169446444	6.72605694849811	2.26137590522971e-06	-0.839673750856458	2
ENSG00000196208.13	GREB1	2	11472941	2_7	0	0.0282554352011126	9.85614787287595	4.6448245835287e-06	1.12617702448252	1
ENSG00000134324.11	LPIN1	2	11727299	2_7	0	0.0415627834248124	13.4490863781068	9.32303925137761e-06	1.5511811023625	1
ENSG00000162981.13	FAM84A	2	14297684	2_9	0	0.0246350318860827	4.9681342722037	2.04129870090362e-06	-0.433070866141803	1
ENSG00000151779.12	NBAS	2	15561827	2_9	0	0.0442953156954077	10.4282519742913	7.70423325637527e-06	1.43939393939399	1
ENSG00000079785.14	DDX1	2	15590379	2_9	0	0.0599902021168201	13.2726604432515	1.32800103844185e-05	1.51537655050933	2
ENSG00000134323.11	MYCN	2	15997489	2_9	0	0.0236574560954491	4.59277284769465	1.81218743433973e-06	0.080645161290318	1
ENSG00000197872.11	FAM49A	2	16632988	2_10	0	0.0599323320260395	16.8207208160393	1.68138003046213e-05	-1.92307692307637	1
ENSG00000163032.11	VSNL1	2	17541387	2_10	0	0.0161206237540471	4.7263803943152	1.27078072710876e-06	-0.302158273381241	1
ENSG00000178295.14	GEN1	2	17752895	2_10	0	0.0162512275407578	4.81231669194266	1.30436902378283e-06	0.320648280536796	2
ENSG00000163029.15	SMC6	2	17789464	2_10	0	0.0176267625766338	5.57349183456131	1.63855124990609e-06	-0.546298081827406	3
ENSG00000170745.11	KCNS3	2	17879175	2_10	0	0.0226812020612466	7.90075734209394	2.98878652555849e-06	-1.00000000000037	1
ENSG00000240857.1	RDH14	2	18556522	2_11	0	0.025455185873554	5.9388054841314	2.52136360167198e-06	-0.589552238805985	1
ENSG00000118965.14	WDR35	2	19989328	2_12	0	0.023046984893876	4.66902533931167	1.79473550151342e-06	-0.0472092330239859	2
ENSG00000132031.12	MATN3	2	20009334	2_12	0	0.0259755392696839	5.77809728716371	2.50328056751964e-06	-0.603375527425947	1
ENSG00000068697.6	LAPTM4A	2	20052509	2_12	0	0.033232617005889	8.06706768043336	4.47136732298859e-06	-1.42613636363614	1
ENSG00000055917.15	PUM2	2	20352364	2_12	0	0.085531087160561	16.9468549711046	2.41753745122493e-05	1.98016997167122	1
ENSG00000143869.6	GDF7	2	20969651	2_13	0	0.128919355661701	18.9874316879112	4.0826716794971e-05	2.23387096774298	1
ENSG00000084674.14	APOB	2	21044338	2_13	0	0.0375538379927909	7.30559602857683	4.57583217469104e-06	-0.828780535892205	2
ENSG00000119771.14	KLHL29	2	23386174	2_15	0	0.0162633068730933	14.2248313243427	3.85847852704064e-06	1.62381535483527	2
ENSG00000119778.14	ATAD2B	2	23920505	2_15	0	0.0181716802218385	15.212936647466	4.61071467873376e-06	1.7081730703515	2
ENSG00000173960.13	UBXN2A	2	23929664	2_15	0	0.0152781298572844	13.5981935010159	3.46506606623083e-06	1.59798994974867	1
ENSG00000205639.9	MFSD2B	2	24009112	2_15	0	0.00624312694039919	5.56527256999968	5.79493689017623e-07	-0.625578115261649	2
ENSG00000163026.11	WDCP	2	24049787	2_15	0	0.0129909278324847	12.1492256816211	2.63238177444684e-06	-1.46590909090953	1
ENSG00000119782.13	FKBP1B	2	24048636	2_15	0	0.00710937980243442	6.60907525623553	7.836687315818e-07	-0.920241745019272	2
ENSG00000115128.6	SF3B6	2	24078062	2_15	0	0.00561832036701127	4.75099761056771	4.45196167904906e-07	-0.0664339063101098	2
ENSG00000219626.8	FAM228B	2	24064728	2_15	0	0.00762273763777899	7.39460674580004	9.40126209746725e-07	0.907601300282434	2
ENSG00000115129.13	TP53I3	2	24064728	2_15	0	0.00652820796728992	5.92807042027349	6.45457186788617e-07	0.738543180873073	3
ENSG00000176732.6	PFN4	2	24123159	2_15	0	0.00953733881503671	9.30010306112147	1.47936410942301e-06	1.21794332956174	2
ENSG00000186453.12	FAM228A	2	24174047	2_15	0	0.00712531473061118	7.03271826020803	8.35771152921235e-07	-0.653466668869433	4
ENSG00000198399.14	ITSN2	2	24361149	2_15	0	0.00619030323744185	5.52420224117818	5.70350201275061e-07	-0.572687224669396	1
ENSG00000084676.15	NCOA1	2	24427587	2_15	0	0.0115725261307669	10.6400857404398	2.05368297721433e-06	0.933036403010845	2
ENSG00000138092.10	CENPO	2	24791113	2_15	0	0.00645052735210228	8.22448153671478	8.84838185857179e-07	-2.23484848484873	1
ENSG00000115137.11	DNAJC27	2	24971258	2_15	0	0.0744488571419482	25.362065870131	3.14921830443495e-05	2.17827959240073	2
ENSG00000115138.10	POMC	2	25166290	2_15	0	0.0311949183306594	18.1177694780044	9.42646128392116e-06	1.55384615384595	1
ENSG00000119772.16	DNMT3A	2	25260101	2_15	0	0.00565262530531119	5.71558305627237	5.38853668770837e-07	0.320628982568522	2
ENSG00000138101.18	DTNB	2	25673919	2_15	0	0.00559478852028661	4.87736926032178	4.55123664406943e-07	0.707692307692416	1
ENSG00000143970.16	ASXL2	2	25868775	2_15	0	0.0180097325820497	15.0203328447551	4.51176973209829e-06	1.50029664305605	2
ENSG00000084731.14	KIF3C	2	25983137	2_15	0	0.006368543420887	6.40212251182944	6.80023937195389e-07	1.05673758865239	1
ENSG00000157833.12	GAREM2	2	26164530	2_15	0	0.00789425404855748	7.66275791192251	1.00891901978602e-06	-0.774999999999828	1
ENSG00000138029.13	HADHB	2	26241540	2_15	0	0.00625539687678778	5.93316529960113	6.19015355748129e-07	-0.844262295082103	1
ENSG00000084754.10	HADHA	2	26244785	2_15	0	0.00621945458217499	5.58327724795085	5.79164055294983e-07	-0.438008881423027	2
ENSG00000173567.14	ADGRF3	2	26311933	2_15	0	0.0088206809384529	8.66582726778838	1.27488862679764e-06	0.963768115942158	1
ENSG00000115155.16	OTOF	2	26488238	2_15	0	0.00897947306312186	8.74961592651522	1.31038812023292e-06	-0.806451612903195	1
ENSG00000084764.10	MAPRE3	2	26971145	2_16	0	0.0257892359153339	6.88677989330345	2.96220276807346e-06	-0.896825396825619	1
ENSG00000138080.13	EMILIN1	2	27078536	2_16	0	0.0216289242422816	6.61605177341368	2.38667849609182e-06	1.26421404682279	1
ENSG00000138030.12	KHK	2	27086538	2_16	0	0.0357300891224126	9.68246100852129	5.77005511881433e-06	-1.1705426356591	1
ENSG00000138028.15	CGREF1	2	27111471	2_16	0	0.0492443496789432	12.9467073339029	1.06334903871383e-05	-1.67473918677469	2
ENSG00000138085.16	ATRAID	2	27209632	2_16	0	0.0212791317663025	6.43197467863468	2.28274991584283e-06	-1.27638194467513	2
ENSG00000138074.14	SLC5A6	2	27214170	2_16	0	0.0222859428212825	6.88049365568362	2.55747099075608e-06	1.44494446299335	2
ENSG00000084774.13	CAD	2	27218777	2_16	0	0.0204910259380441	6.11842150748216	2.09104414513241e-06	1.3265306122446	1
ENSG00000115194.10	SLC30A3	2	27275976	2_16	0	0.0225328764249124	7.15695226857284	2.6897063069658e-06	-1.36424317937975	2
ENSG00000163794.6	UCN	2	27308797	2_16	0	0.0229830289314542	5.78558974037284	2.21776233614947e-06	-0.373493975903575	1
ENSG00000115211.15	EIF2B4	2	27369556	2_16	1	0.0974740334718479	20.8873465392339	3.39572346131957e-05	-4.11718750000123	1
ENSG00000163795.13	ZNF513	2	27380806	2_16	0	0.0240391507816345	9.31350562513006	3.73415557863306e-06	1.96116504854354	1
ENSG00000115216.13	NRBP1	2	27428508	2_16	1	0.0744086521562465	19.0536601119526	2.36462325929188e-05	3.94399999999913	1
ENSG00000198522.13	GPN1	2	27628084	2_16	0	0.0300202855403785	13.2514710574107	6.63497081197409e-06	2.90151158047575	2
ENSG00000176714.9	CCDC121	2	27629397	2_16	0	0.130618552988108	20.7440934623441	4.51917786263732e-05	1.97790055248531	1
ENSG00000119760.15	SUPT7L	2	27674968	2_16	0	0.0217168567891026	5.65900185560626	2.04973118847619e-06	-0.766467065868129	1
ENSG00000158019.20	BRE	2	27889824	2_16	0	0.0440452983061675	11.4056282105263	8.37874304754858e-06	1.2979351032448	1
ENSG00000171174.13	RBKS	2	27891044	2_16	0	0.0444533860523054	10.6578364505642	7.90194503092654e-06	-0.482327312958513	2
ENSG00000213639.9	PPP1CB	2	28751273	2_17	0	0.0816232360829113	20.0083660038612	2.7238647396742e-05	2.66232898590692	2
ENSG00000163806.15	SPDYA	2	28782736	2_17	0	0.0616893742537544	17.9501709866864	1.84688162502557e-05	-2.68614408714618	2
ENSG00000171103.10	TRMT61B	2	28869813	2_17	0	0.02617383637629	9.9952703248664	4.36336991543673e-06	-2.01587301587327	1
ENSG00000163811.11	WDR43	2	28895415	2_17	0	0.0209687111493401	7.33138928904956	2.5640006058583e-06	-0.987234042553336	1
ENSG00000189350.12	TOGARAM2	2	28957070	2_17	0	0.0158390253812194	4.82870235419932	1.27561317521752e-06	-0.330905255535207	2
ENSG00000179270.6	C2orf71	2	29072810	2_18	0	0.0279500512169384	4.87823878228155	2.27408015433101e-06	0.291431918700455	2
ENSG00000115295.19	CLIP4	2	29053434	2_18	0	0.0733831118048275	13.9131968722487	1.70287653091182e-05	-1.66075301744304	3
ENSG00000119801.12	YPEL5	2	30166676	2_18	0	0.0285011004113973	5.05953280687271	2.40509452713508e-06	0.359060402684729	1
ENSG00000214711.9	CAPN14	2	31231799	2_19	0	0.0216641073910199	4.59820548972447	1.66145767025315e-06	0.0346320346320258	1
ENSG00000162949.16	CAPN13	2	30729624	2_19	0	0.0349161699371946	9.0294489487612	5.25833136971778e-06	1.13333333333359	1
ENSG00000172954.13	LCLAT1	2	30443328	2_19	0	0.0275976146700794	6.84260230367173	3.14958222921978e-06	0.903600185386171	2
ENSG00000158089.14	GALNT14	2	31154628	2_19	0	0.148030452579885	22.737520647128	5.61376565194863e-05	-2.80723245718295	2
ENSG00000013016.15	EHD3	2	31218327	2_19	0	0.138119623539349	22.0603018699338	5.08190968433987e-05	-2.74553268029358	3
ENSG00000158125.9	XDH	2	31429541	2_20	0	0.0282592910989323	5.35885787126338	2.5257688767256e-06	-0.720207253886232	1
ENSG00000162961.13	DPY30	2	32040056	2_20	0	0.0865178651249051	15.8538959450376	2.28771491415021e-05	2.5217391304358	1
ENSG00000152683.14	SLC30A6	2	32165299	2_20	0	0.0324817221223894	6.65309297104196	3.60431504477888e-06	-1.18907790824308	2
ENSG00000091106.18	NLRC4	2	32264782	2_20	0	0.182297930342369	23.0893108475493	7.02025381613464e-05	3.15267175572511	1
ENSG00000119820.10	YIPF4	2	32277438	2_20	0	0.0327858293203638	6.73978381836256	3.6854646150572e-06	0.918032786885149	1
ENSG00000115760.13	BIRC6	2	32356560	2_20	0	0.0544861830672765	11.4852581252569	1.04372779956915e-05	1.54953188040894	2
ENSG00000018699.11	TTC27	2	32678481	2_20	0	0.0286970196182104	5.50154359403526	2.63318552376653e-06	-0.763819095477484	1
ENSG00000049323.15	LTBP1	2	32947295	2_20	0	0.026589410531921	4.79342920438822	2.12576441401634e-06	-0.366321564381305	2
ENSG00000152689.17	RASGRP3	2	33531453	2_21	0	0.0228045572486202	7.0096472228497	2.66610906793381e-06	0.842857142857034	1
ENSG00000119812.18	FAM98A	2	33596331	2_21	0	0.0414329376237218	12.5612676343745	8.68039125323005e-06	1.484076433121	1
ENSG00000150938.9	CRIM1	2	36392488	2_23	0	0.0202707191670843	7.49334039542534	2.53340558698793e-06	-0.81725799260485	2
ENSG00000171055.14	FEZ2	2	36575370	2_23	0	0.0656897247556325	18.4592414412869	2.02242021694865e-05	-1.917622331657	3
ENSG00000205221.12	VIT	2	36712445	2_23	0	0.0325327810235687	11.8819868294896	6.4471884125075e-06	-1.31275630852885	2
ENSG00000115808.11	STRN	2	36962758	2_23	0	0.0148787540081131	4.63448864065609	1.15008116546386e-06	0.28078817733978	1
ENSG00000008869.11	HEATR5B	2	37084350	2_23	0	0.0149136804128724	4.6561341346103	1.15816495893798e-06	-0.211594202898522	1
ENSG00000152133.14	GPATCH11	2	37081570	2_23	0	0.0267552528709821	10.0652838141851	4.49153916417975e-06	1.93893129771008	1
ENSG00000055332.16	EIF2AK2	2	37156965	2_23	0	0.160054978520081	27.012194015442	7.21089469606856e-05	3.32279678477787	2
ENSG00000218739.9	CEBPZOS	2	37198486	2_23	0	0.116572365745797	23.9223472530584	4.65114100685739e-05	3.31250000000063	1
ENSG00000115816.14	CEBPZ	2	37231568	2_23	0	0.205847430852342	29.5181373777952	0.000101343174988169	3.58526456505296	2
ENSG00000003509.15	NDUFAF7	2	37255382	2_23	0	0.0152366573319149	4.85393373645819	1.23351276838792e-06	-0.0163043478260807	1
ENSG00000115825.9	PRKD3	2	37262480	2_23	0	0.0148267377188325	4.60211027267936	1.1380536378765e-06	0.246703859480344	3
ENSG00000115841.19	RMDN2	2	37944992	2_24	0	0.0365496844533232	9.63418743468333	5.87298415033853e-06	1.3419354838709	1
ENSG00000143891.16	GALM	2	38666042	2_24	0	0.107463273862634	19.8108838837909	3.55078212763258e-05	-2.12953367875677	1
ENSG00000115875.18	SRSF7	2	38751622	2_24	0	0.0234548800154182	5.51280950349318	2.15658364248194e-06	-0.388059701492466	1
ENSG00000163214.20	DHX57	2	38875912	2_25	0	0.0230437663951411	5.9506545176563	2.28706393920748e-06	-0.563729304509524	2
ENSG00000188010.12	MORN2	2	38875912	2_25	0	0.0201446957079658	4.70555763657186	1.58100016220016e-06	-0.12107623318391	1
ENSG00000214694.10	ARHGEF33	2	38882417	2_25	0	0.0215434108531091	5.32700324496579	1.91406874130032e-06	0.282354643396498	2
ENSG00000115904.12	SOS1	2	39124428	2_25	0	0.0385426394988119	10.730819118808	6.89817857503169e-06	-1.49787234042584	1
ENSG00000152154.10	TMEM178A	2	39665237	2_25	0	0.0331317389444341	9.32170012009879	5.15109386556054e-06	1.12698412698406	1
ENSG00000138050.14	THUMPD2	2	39778359	2_25	0	0.0210625289704793	5.11798617016702	1.7979173737788e-06	-0.32505643340852	1
ENSG00000162878.12	PKDCC	2	42042073	2_26	0	0.012246539856571	5.0980855079924	1.04131139593102e-06	0.394117647058844	1
ENSG00000143924.18	EML4	2	42168806	2_26	0	0.0170162242496011	8.13524771770991	2.30884132779504e-06	0.945978462013298	2
ENSG00000115944.14	COX7A2L	2	42397070	2_26	0	0.0143379985921006	6.55323089487544	1.56712669653976e-06	-0.800800468031728	2
ENSG00000162881.6	OXER1	2	42764706	2_26	0	0.0218386465065382	10.4437393252626	3.80401173058762e-06	-1.27777777777813	1
ENSG00000162882.14	HAAO	2	42787032	2_26	0	0.011632470899873	4.62358126891811	8.97037452906046e-07	-0.124081335162091	2
ENSG00000115970.18	THADA	2	43598160	2_27	1	0.747294654286237	35.5448446000306	0.000443025374135428	-6.5463414634168	1
ENSG00000152527.13	PLEKHH2	2	43658440	2_27	0	0.117057584231793	30.5504820112182	5.96455063020173e-05	-4.27999999999999	1
ENSG00000223658.7	C1GALT1C1L	2	43676344	2_27	0	0.0130782227122972	5.20534901670652	1.13542561728781e-06	0.435714285714384	1
ENSG00000138036.18	DYNC2LI1	2	43771587	2_27	0	0.012680749331762	6.32707075070486	1.33815898383861e-06	-1.7029967448559	3
ENSG00000138095.18	LRPPRC	2	43954295	2_27	0	0.0125186102228165	4.6819173056858	9.77552209839381e-07	0.305582177194251	3
ENSG00000143919.14	CAMKMT	2	44361802	2_28	0	0.0207804174743266	4.95661251244361	1.71790578693145e-06	-0.319052643487379	2
ENSG00000170577.7	SIX2	2	45009664	2_28	0	0.023981550653794	6.28380653046994	2.51339167418494e-06	-0.596774193548428	1
ENSG00000250565.6	ATP6V1E2	2	46513385	2_29	0	0.0532037452727279	11.9578559230969	1.06109832136436e-05	-1.58709218861679	3
ENSG00000119729.11	RHOQ	2	46540365	2_29	0	0.0413787888215832	9.60529089473012	6.62900584590479e-06	-1.3258462533719	2
ENSG00000151665.12	PIGF	2	46617108	2_29	0	0.0241855276967896	4.61077602958842	1.85990045144527e-06	0.0560747663551462	1
ENSG00000119878.5	CRIPT	2	46616492	2_29	0	0.0276485507263098	5.85219221539159	2.6986779413141e-06	0.743999999999937	1
ENSG00000068724.15	TTC7A	2	46898371	2_29	0	0.115432426790059	19.3133208739642	3.71830394759042e-05	2.17210903621054	2
ENSG00000180398.11	MCFD2	2	46941864	2_29	0	0.0247733134857512	4.83340809466015	1.99709014683162e-06	0.240786422260606	2
ENSG00000143933.16	CALM2	2	47176244	2_30	0	0.0588294998417948	14.5084012327475	1.42355686246246e-05	-1.70389347717471	2
ENSG00000119888.10	EPCAM	2	47363623	2_30	0	0.0233364816379411	5.88578073403547	2.29086535391641e-06	-0.570833333333313	1
ENSG00000095002.13	MSH2	2	47403074	2_30	0	0.0225821745477364	5.58133762561032	2.10215221694516e-06	-0.558510638297914	1
ENSG00000184261.4	KCNK12	2	47584758	2_30	0	0.0206736837609204	4.76363304967595	1.64254120823372e-06	0.229916897507024	1
ENSG00000116062.14	MSH6	2	47792275	2_30	0	0.0532515759432202	13.5724337261934	1.20545305019382e-05	2.01273885350215	1
ENSG00000138081.20	FBXO11	2	47901270	2_30	0	0.0203183461399691	4.60315125878127	1.55992495639462e-06	0.0963855421686643	1
ENSG00000243244.5	STON1	2	48528021	2_31	0	0.0648979159633191	17.5982365064405	1.90484659655685e-05	-2.24917824373231	2
ENSG00000242441.7	GTF2A1L	2	48595242	2_31	0	0.0272951157716448	8.9465881322802	4.07288821708577e-06	1.38028584536581	2
ENSG00000068781.21	STON1-GTF2A1L	2	48595242	2_31	0	0.0469792181059928	14.7149409733605	1.15298700969747e-05	2.11999999999981	1
ENSG00000170802.15	FOXN2	2	48305249	2_31	0	0.0182491684352107	5.47807192394392	1.66736589956554e-06	0.967741935484082	1
ENSG00000162869.15	PPP1R21	2	48439199	2_31	0	0.01800901371825	4.70204756358012	1.41233282312955e-06	0.0117705751504729	3
ENSG00000138039.14	LHCGR	2	48727766	2_31	0	0.0263849938519193	8.1919462871898	3.6049911173467e-06	0.852243586756912	3
ENSG00000179915.22	NRXN1	2	51224848	2_33	0	0.0416585965805743	6.1663896878314	4.28445619967613e-06	-0.651972157772773	1
ENSG00000143942.4	CHAC2	2	53767465	2_35	0	0.0583727777177361	11.2326093390316	1.09358141357549e-05	1.35062393938206	3
ENSG00000068912.13	ERLEC1	2	53786407	2_35	0	0.0381349955576008	7.24732911268337	4.60958459423672e-06	1.13039833611419	2
ENSG00000115239.21	ASB3	2	53787166	2_35	0	0.0503760504020325	9.84943130203212	8.27552158551173e-06	1.46136708281342	2
ENSG00000119737.5	GPR75	2	53710040	2_35	0	0.0377271034476758	7.14706780131706	4.49719242603602e-06	1.08186684995921	2
ENSG00000170634.12	ACYP2	2	54069519	2_35	0	0.0585165414826992	11.2557709840998	1.09853526645903e-05	1.32487309644679	1
ENSG00000115306.15	SPTBN1	2	54455804	2_35	0	0.029494758561541	4.85624342907518	2.38894086523079e-06	0.367346938775477	1
ENSG00000214595.11	EML6	2	54723899	2_36	0	0.0276351580677675	5.82016508504772	2.6826089048117e-06	-0.674071501788996	2
ENSG00000115310.17	RTN4	2	54922335	2_36	0	0.0258312285583779	5.1937197921067	2.23760633484129e-06	-0.411414428967804	2
ENSG00000143947.13	RPS27A	2	55233148	2_36	0	0.0268207328424731	5.54251129624115	2.47934711131099e-06	-0.545226130653549	1
ENSG00000162994.15	CLHC1	2	55231958	2_36	0	0.0252605906141397	4.98651390336488	2.10087706697493e-06	0.280519480519499	1
ENSG00000115355.15	CCDC88A	2	55419625	2_36	0	0.025112445368797	4.93195830044258	2.06570597896908e-06	-0.423681054108168	2
ENSG00000163001.11	CFAP36	2	55521949	2_36	0	0.0933918141517122	17.2521475363245	2.68727480766272e-05	-2.14379084967278	1
ENSG00000275052.4	PPP4R3B	2	55619377	2_36	0	0.109877415888715	18.8102230441229	3.44716830458259e-05	2.09068312816847	2
ENSG00000138035.14	PNPT1	2	55692356	2_36	0	0.0291282783609913	6.30882396772465	3.06494955822301e-06	0.872433981685604	2
ENSG00000115380.19	EFEMP1	2	55923246	2_36	0	0.0280100063103725	5.94525323763174	2.77743350572623e-06	0.519366197182867	1
ENSG00000028116.16	VRK2	2	58111318	2_39	0	0.0278824530081396	5.82232146849835	2.70761720472485e-06	0.410071942446121	1
ENSG00000119866.20	BCL11A	2	60286515	2_40	0	0.0281480488372112	7.22026948526799	3.38970425620276e-06	0.779832342820672	2
ENSG00000162924.13	REL	2	60881694	2_40	0	0.021927697852191	8.33915305551179	3.04982618450619e-06	-1.93023255814004	1
ENSG00000162927.13	PUS10	2	61017315	2_40	0	0.023915991969243	10.9114564726823	4.35242432699125e-06	-2.57878407568652	2
ENSG00000162929.13	KIAA1841	2	61065721	2_40	0	0.0214740301742177	9.08036177879731	3.25219678820999e-06	-2.20202020202043	1
ENSG00000237651.6	C2orf74	2	61145163	2_40	0	0.0213279977241242	27.131014592174	9.65108690353199e-06	5.55569285759104	2
ENSG00000173209.22	AHSA2	2	61177796	2_40	0	0.0251809526848406	22.4424895662113	9.42547605612015e-06	-4.9584879270009	2
ENSG00000082898.16	XPO1	2	61538854	2_40	0	0.0378192950378202	9.22142642521499	5.81663269751251e-06	0.304093567251547	1
ENSG00000170264.12	FAM161A	2	61854082	2_40	0	0.0208149932939469	4.68442782941824	1.62627105851392e-06	-0.216150180226783	2
ENSG00000115484.14	CCT4	2	61888641	2_40	0	0.0223813443575496	5.45171164837045	2.0350690618317e-06	0.601156069364214	1
ENSG00000170340.10	B3GNT2	2	62415168	2_41	0	0.179368621140614	22.1784719273429	6.63495826778076e-05	-2.73943661971753	1
ENSG00000186889.9	TMEM17	2	62506118	2_41	0	0.0282630472646358	4.60860691099025	2.17244483462222e-06	0.407692307692353	1
ENSG00000115504.14	EHBP1	2	62579224	2_41	0	0.0307009245882344	5.37724940962495	2.75341542467141e-06	0.23703703703699	1
ENSG00000014641.17	MDH1	2	63588667	2_41	0	0.0302489884498284	5.23942259721004	2.64334829338987e-06	-0.120007441149673	3
ENSG00000197329.11	PELI1	2	64144908	2_41	0	0.0656421350837003	12.4867166906607	1.3670709737983e-05	-1.64492753623225	1
ENSG00000119862.12	LGALSL	2	64453833	2_42	0	0.0230873200014272	5.62566229602771	2.16624356869682e-06	-0.45498350648947	2
ENSG00000119844.15	AFTPH	2	64524123	2_42	0	0.0412747567163089	11.0273892431426	7.59132058353074e-06	1.3250883392225	1
ENSG00000179833.4	SERTAD2	2	64751025	2_42	0	0.0555192000440902	13.8033819988619	1.27817056637225e-05	1.60370370370358	1
ENSG00000115902.10	SLC1A4	2	64988123	2_42	0	0.0486425764115589	12.5632193162367	1.01924271655556e-05	1.5978845066783	2
ENSG00000011523.13	CEP68	2	65051010	2_42	0	0.0517192476956554	13.1379548503649	1.13328742452151e-05	-1.55399061032887	1
ENSG00000138069.16	RAB1A	2	65129770	2_42	0	0.0215534770175172	4.98885454043594	1.79340463467189e-06	-0.418732782369032	1
ENSG00000143995.19	MEIS1	2	66409804	2_43	0	0.0338948078386275	9.22776074124669	5.21662486624393e-06	1.2058823529417	1
ENSG00000143971.7	ETAA1	2	67397667	2_44	0	0.017442983826046	5.02821373818048	1.46283254514042e-06	-0.629937712673303	3
ENSG00000197223.11	C1D	2	68046965	2_45	0	0.0397175170075577	8.53141537393118	5.65149415769053e-06	0.981227886231663	2
ENSG00000243667.6	WDR92	2	68157965	2_45	0	0.0300661377145509	5.93936210495314	2.97836247617636e-06	-0.697674418604857	1
ENSG00000115946.7	PNO1	2	68164821	2_45	0	0.0285493382230236	5.45845928655142	2.59911937469121e-06	0.571593820835892	2
ENSG00000221823.10	PPP3R1	2	68241155	2_45	0	0.0280285799779817	5.28751667125288	2.47179785354709e-06	0.409296283396619	2
ENSG00000119865.8	CNRIP1	2	68320518	2_45	0	0.0534319332191951	11.3065577495135	1.00760751640505e-05	1.38551401869236	1
ENSG00000115956.9	PLEK	2	68364808	2_45	0	0.0314285192465407	6.35127992413844	3.32924134522996e-06	0.948529411764443	1
ENSG00000204923.3	FBXO48	2	68467123	2_45	0	0.0265441032680346	4.78240568954556	2.11726187922901e-06	-0.270868285220452	2
ENSG00000169621.9	APLF	2	68467927	2_45	0	0.0260377385531927	4.60369436588692	1.99926264285688e-06	-0.00111956534220295	2
ENSG00000163219.11	ARHGAP25	2	68679529	2_45	0	0.0282481827787625	5.35997882263245	2.52530415918104e-06	0.401261533407868	2
ENSG00000169604.19	ANTXR1	2	69012709	2_46	0	0.0713983424294091	14.771507784294	1.75902925593626e-05	-1.65397923875405	1
ENSG00000169599.12	NFU1	2	69423598	2_46	0	0.0269310392083747	5.65123394402858	2.53837922048021e-06	0.598901098900964	1
ENSG00000196975.15	ANXA4	2	69550140	2_46	0	0.0677599489477161	14.277205148547	1.61352751468822e-05	-1.98718947206268	3
ENSG00000124380.10	SNRNP27	2	69892946	2_46	0	0.0628393859493759	13.5660916677674	1.42182709297571e-05	-1.93343543468356	2
ENSG00000059728.10	MXD1	2	69897673	2_46	0	0.0889556598457342	16.8586837891358	2.50125146453818e-05	2.2960000000003	1
ENSG00000244617.2	ASPRV1	2	69944578	2_46	0	0.0241111998099813	4.62534904429696	1.86004494884584e-06	-0.127272727272709	1
ENSG00000115998.7	C2orf42	2	70248695	2_46	0	0.0271953108779049	5.74186580302107	2.60439690999164e-06	0.567999999999996	1
ENSG00000116001.15	TIA1	2	70249121	2_46	0	0.0257432880243944	5.23271721569664	2.24673259892733e-06	-0.435999999999844	1
ENSG00000116005.11	PCYOX1	2	70255319	2_46	0	0.0270870531364809	5.70484595941401	2.57730482909561e-06	0.77272727272768	1
ENSG00000143977.13	SNRPG	2	70294146	2_46	0	0.0240386460386862	4.59741206355192	1.84324701518939e-06	-0.179310344827613	1
ENSG00000035141.7	FAM136A	2	70302110	2_46	0	0.0277866456046038	5.94155449629915	2.75357121152e-06	-0.815840112566571	2
ENSG00000075340.22	ADD2	2	70705223	2_47	0	0.0195070144872294	5.24807072627361	1.70746020793942e-06	0.411764705882379	1
ENSG00000152672.7	CLEC4F	2	70820139	2_47	0	0.018447974862296	4.73170996721053	1.45588449273271e-06	0.102211421113569	2
ENSG00000116035.2	VAX2	2	70899595	2_47	0	0.0187668858595484	4.89023393301979	1.53067134859104e-06	-0.285365853658593	1
ENSG00000116039.11	ATP6V1B1	2	70887150	2_47	0	0.0241540852544654	7.22697054328294	2.91143423843698e-06	-0.936000000000188	1
ENSG00000144043.11	TEX261	2	70992614	2_47	0	0.0268471512779682	8.20742727865452	3.67506782782596e-06	-1.0216077569472	2
ENSG00000124357.12	NAGK	2	71063928	2_47	0	0.0181930709630151	4.60303419143597	1.39672311306402e-06	0.0942429521702992	4
ENSG00000124370.10	MCEE	2	71070852	2_47	0	0.0430941393055326	12.6129429703067	9.06556234326492e-06	1.43939393939415	1
ENSG00000003137.8	CYP26B1	2	72022281	2_47	0	0.0187541280213461	4.88394477602799	1.5276635852163e-06	0.264000000000113	1
ENSG00000115297.10	TLX2	2	74513834	2_48	0	0.0220720871394573	4.78736716470287	1.76238279480125e-06	-0.382513661202164	1
ENSG00000144040.12	SFXN5	2	73073331	2_48	0	0.0218453507758203	4.69172875567933	1.70943276703e-06	0.147619047619009	1
ENSG00000135631.16	RAB11FIP5	2	73109319	2_48	0	0.0304650165156851	7.77717479972752	3.95169469318126e-06	0.929020629249325	2
ENSG00000135632.11	SMYD5	2	73214385	2_48	0	0.0264263477500587	6.45647112545622	2.84572195405906e-06	-0.695000000000019	1
ENSG00000135624.15	CCT7	2	73233389	2_48	0	0.0230856250564535	5.20329286608274	2.00345694690037e-06	0.351239669421545	1
ENSG00000116127.17	ALMS1	2	73451886	2_48	0	0.081795904664498	17.0409989572753	2.32480598778641e-05	1.82508250825098	1
ENSG00000144034.14	TPRKB	2	73737715	2_48	0	0.0237189994489898	5.45412416565098	2.15765245225407e-06	0.496124031007884	1
ENSG00000124356.15	STAMBP	2	73829186	2_48	0	0.0242959015649074	5.67688727384576	2.3004001934792e-06	-0.510460251046109	1
ENSG00000163017.13	ACTG2	2	73892895	2_48	0	0.0231159860909933	5.2154713696332	2.01078712474632e-06	-0.384070796460332	1
ENSG00000114956.19	DGUOK	2	73908670	2_48	0	0.0481829318771184	12.0526073394417	9.68577411107922e-06	1.48211584399255	4
ENSG00000163170.11	BOLA3	2	74127352	2_48	0	0.0439027646435225	11.1822705038544	8.18807795771842e-06	1.2265625000005	1
ENSG00000114978.17	MOB1A	2	74185066	2_48	0	0.0216899864454623	4.62562752491058	1.67336254844418e-06	0.0810810810811138	1
ENSG00000065911.11	MTHFD2	2	74198911	2_48	0	0.0218055011073637	4.67482108334865	1.70016539035786e-06	0.275590551181072	1
ENSG00000188687.17	SLC4A5	2	74343527	2_48	0	0.0566577525053869	13.5721964589083	1.28253606405143e-05	-1.77939479895091	2
ENSG00000204843.12	DCTN1	2	74372241	2_48	0	0.175212828875737	24.4161664223345	7.13515617719034e-05	2.54881801243961	2
ENSG00000284308.1	C2orf81	2	74421241	2_48	0	0.0245520907366193	5.77414442658484	2.36448317774164e-06	0.715789473684595	1
ENSG00000005448.16	WDR54	2	74421241	2_48	0	0.0245520907366193	5.77414442658484	2.36448317774164e-06	0.715789473684594	1
ENSG00000114993.16	RTKN	2	74442009	2_48	0	0.0582606751821047	13.8346678175157	1.34432524637423e-05	1.5481992325428	2
ENSG00000115274.14	INO80B	2	74451794	2_48	0	0.0217277999602877	4.64176089194096	1.68212639264106e-06	0.274285714285695	1
ENSG00000115275.11	MOGS	2	74451794	2_48	0	0.0217277999602877	4.64176089194096	1.68212639264106e-06	-0.274285714285695	1
ENSG00000239779.6	WBP1	2	74460654	2_48	0	0.0359558333694118	9.31909071620789	5.58859971223382e-06	-1.19536423841055	1
ENSG00000135637.13	CCDC142	2	74483364	2_48	0	0.0242233287100445	5.64916155553525	2.28232728948875e-06	0.672316384180884	1
ENSG00000115282.19	TTC31	2	74483364	2_48	0	0.0242233287100445	5.64916155553525	2.28232728948875e-06	-0.672316384180884	1
ENSG00000179528.15	LBX2	2	74502935	2_48	0	0.0231766537367564	5.23974905006006	2.02544906183999e-06	0.243107769423511	1
ENSG00000115289.13	PCGF1	2	74506707	2_48	0	0.147374331845207	22.7108847344084	5.58233644669838e-05	2.41333333333332	1
ENSG00000115317.11	HTRA2	2	74530427	2_48	0	0.0426060369944299	10.9021697540402	7.7471896168953e-06	1.36574074074065	1
ENSG00000115325.13	DOK1	2	74548714	2_48	0	0.0216587951942165	4.61230159140445	1.66614232770465e-06	0.158602150537632	1
ENSG00000115350.11	POLE4	2	74958729	2_48	0	0.0427278518090876	10.9288142219035	7.7883275434485e-06	1.31879825306131	2
ENSG00000115353.10	TACR1	2	75155265	2_48	0	0.0217205894422718	4.63868618719327	1.68045429597148e-06	-0.187574178267394	2
ENSG00000115363.13	EVA1A	2	75569824	2_49	0	0.0453596310713926	9.12999315598633	6.90716882498923e-06	-1.07971014492796	1
ENSG00000115364.13	MRPL19	2	75652326	2_49	0	0.0296277148966955	5.16069408675041	2.55015382809853e-06	0.265734265734272	1
ENSG00000005436.13	GCFC2	2	75711125	2_49	0	0.0300211826764993	5.28325946461959	2.64539082200058e-06	0.353849974939416	2
ENSG00000143954.12	REG3G	2	79026020	2_51	0	0.0268211287919612	4.79113492206278	2.14326345221257e-06	0.217391304347809	1
ENSG00000163541.11	SUCLG1	2	84460497	2_53	0	0.0551184813435304	15.7967420404633	1.45219479201067e-05	1.77346278317148	1
ENSG00000186854.10	TRABD2A	2	84887576	2_53	0	0.0185649482298518	5.66887360792652	1.7552970470959e-06	-0.538461538461536	1
ENSG00000176407.17	KCMF1	2	84970689	2_54	0	0.0441257103915845	12.3945956812432	9.12187633556251e-06	-1.61825726141126	1
ENSG00000152284.4	TCF7L1	2	85131018	2_54	0	0.0229008520831475	6.29376577471889	2.40393280272218e-06	-0.658730158730355	1
ENSG00000152291.13	TGOLN2	2	85328139	2_54	0	0.0289579360947327	8.47069250954651	4.09116153859564e-06	1.01574803149612	1
ENSG00000042445.13	RETSAT	2	85399583	2_54	0	0.0523511934628272	13.995146555162	1.22198012717432e-05	-1.68000000000062	1
ENSG00000115459.17	ELMOD3	2	85355541	2_54	0	0.0591669945567675	15.1448440020027	1.49452925034539e-05	1.61904761904864	1
ENSG00000042493.15	CAPG	2	85394936	2_54	0	0.0252659635437017	7.20484300540568	3.03613090569365e-06	-0.832027890424778	4
ENSG00000118640.10	VAMP8	2	85560000	2_54	0	0.0652800573057717	16.0710667198751	1.74978760851665e-05	-1.90087259004642	2
ENSG00000168899.4	VAMP5	2	85535086	2_54	0	0.0237091487166397	6.61521310536068	2.61589257813533e-06	-0.93128285389236	3
ENSG00000168890.13	TMEM150A	2	85591674	2_54	0	0.0282747508706309	8.24897038041796	3.89008093209352e-06	-1.17910447761255	1
ENSG00000168883.19	USP39	2	85593250	2_54	0	0.0224362473073236	6.10387531518875	2.28410454333343e-06	-0.681750923431925	2
ENSG00000168887.10	C2orf68	2	85613235	2_54	0	0.0196007955726436	4.85302024402431	1.58652130215023e-06	0.30022075055178	1
ENSG00000115523.16	GNLY	2	85685839	2_54	0	0.0217083772915164	5.79838358445058	2.09939620948661e-06	0.458667605424716	3
ENSG00000168874.12	ATOH8	2	85711284	2_54	0	0.0274514283997765	7.97455167064486	3.65116390424847e-06	-0.828947368421153	1
ENSG00000115525.17	ST3GAL5	2	85905905	2_54	0	0.0444141324120836	12.455464545579	9.22658991579563e-06	-1.69924812030087	1
ENSG00000068654.15	POLR1A	2	86105533	2_54	0	0.0221139030290841	5.96981956071886	2.20184483658065e-06	-0.671375962165123	2
ENSG00000132305.20	IMMT	2	86195693	2_54	0	0.0452067236175964	12.6208661326655	9.51595321770756e-06	1.95967741935466	1
ENSG00000132313.14	MRPL35	2	86198734	2_54	0	0.0401421648102777	11.5109047339654	7.70673374161891e-06	-1.42567807708189	3
ENSG00000068615.17	REEP1	2	86338344	2_54	0	0.0192659153389797	4.69357942939119	1.5081825962511e-06	0.118541033434649	1
ENSG00000115561.15	CHMP3	2	86563593	2_54	0	0.0195139427680414	4.81193039175851	1.56611795567781e-06	0.196368042375134	2
ENSG00000153563.15	CD8A	2	86807953	2_54	0	0.0714622591425339	16.9256788952452	2.01735785875766e-05	-1.97222222222202	1
ENSG00000172116.21	CD8B	2	86862772	2_54	0	0.0193062780958391	4.7129423973596	1.51757720654961e-06	0.149425287356347	1
ENSG00000183281.14	PLGLB1	2	86924219	2_54	0	0.0214381367408097	5.6823977805072	2.03178979325495e-06	-0.555422639429042	2
ENSG00000172086.7	KRCC1	2	88053385	2_55	0	0.0531202562838271	13.1860522712965	1.16824803779911e-05	1.53734515340177	2
ENSG00000163586.9	FABP1	2	88129052	2_55	0	0.0231317306278277	5.44080080121105	2.09908999004759e-06	-0.428571428571344	1
ENSG00000144115.16	THNSL2	2	88169585	2_55	0	0.0212118453601676	4.63823495805164	1.6409347144506e-06	0.135318330283668	2
ENSG00000153574.8	RPIA	2	88692315	2_55	0	0.0298087077914578	7.79379029325663	3.87482391446515e-06	-1.08407966628427	2
ENSG00000144029.11	MRPS5	2	95149561	2_57	0	0.0238669480617412	5.65560727583544	2.25131486081642e-06	0.567901234568231	1
ENSG00000144026.11	ZNF514	2	95125518	2_57	0	0.0715678759530888	15.9185179686382	1.90011928438133e-05	-1.97132709894125	5
ENSG00000233757.6	AC092835.2	2	95207631	2_57	0	0.0571474030933128	13.7970384527887	1.31505064955794e-05	-1.75609756097469	1
ENSG00000115041.12	KCNIP3	2	95296800	2_57	0	0.0336830850441858	8.85494522722048	4.9745963465496e-06	-1.30985915492933	1
ENSG00000174501.14	ANKRD36C	2	95991827	2_57	0	0.021432147139083	4.65873478600175	1.66530495881305e-06	0.240310077519343	1
ENSG00000186281.12	GPAT2	2	96082306	2_57	0	0.0408285850067386	10.6480702694206	7.25095722188844e-06	1.40740740740692	1
ENSG00000274286.1	ADRA2B	2	96092356	2_57	0	0.0250685737333896	6.11101982349275	2.55507365330876e-06	-0.655700509343126	2
ENSG00000188886.3	ASTL	2	96138165	2_57	0	0.0230323373444004	5.32573093249108	2.04586672853283e-06	-0.653970286290946	2
ENSG00000158050.4	DUSP2	2	96145593	2_57	0	0.032602022187523	8.55136655063834	4.64986310218245e-06	-1.21846153846178	1
ENSG00000084090.13	STARD7	2	96208677	2_57	0	0.0460348998815575	11.7694815415197	9.03659129745815e-06	-1.55733333333334	1
ENSG00000135956.8	TMEM127	2	96243311	2_57	0	0.0214446921399365	4.66415100750802	1.66821692963598e-06	-0.0705521472392729	1
ENSG00000144028.14	SNRNP200	2	96305671	2_57	0	0.0301642370486344	7.82878540922458	3.93864501036977e-06	0.99236641221353	1
ENSG00000198885.9	ITPRIPL1	2	96325754	2_57	0	0.0282850194006407	7.23119608484587	3.41135349583372e-06	-0.777777777777834	1
ENSG00000163121.9	NEURL3	2	96506388	2_57	0	0.0219340028919853	4.87308908749543	1.78271678266135e-06	-0.431818181818107	1
ENSG00000196843.15	ARID5A	2	96533514	2_57	0	0.0212810405587169	4.59321592286482	1.63030862700653e-06	0.152147540184711	2
ENSG00000114988.11	LMAN2L	2	96739703	2_57	0	0.0223283389384835	5.03813429118997	1.87623079992805e-06	0.67220773125345	2
ENSG00000163126.14	ANKRD23	2	96855717	2_57	0	0.0279735709089658	7.12844930516457	3.32585322996463e-06	1.13445378151278	1
ENSG00000213337.8	ANKRD39	2	96862002	2_57	0	0.0239449173455281	5.68584398047414	2.27074510319098e-06	-0.653361344537771	1
ENSG00000144199.11	FAHD2B	2	97091610	2_57	0	0.0315765029684888	8.2541657124283	4.34707687377438e-06	1.42197286805174	2
ENSG00000135976.17	ANKRD36	2	97113454	2_57	0	0.0569514518972012	13.7648421240404	1.30748326984315e-05	2.10378023956822	2
ENSG00000135940.6	COX5B	2	97648394	2_57	0	0.102111131115738	19.3016863909493	3.28721755561666e-05	2.5813953488373	1
ENSG00000115073.7	ACTR1B	2	97658891	2_57	0	0.0440588801299696	11.3593281178225	8.34730349917666e-06	1.80949114187481	3
ENSG00000228486.10	LINC01125	2	97663552	2_57	0	0.0257395889356638	6.35603513514574	2.72865106058154e-06	-0.894100589617932	2
ENSG00000115085.13	ZAP70	2	97713755	2_57	0	0.120491270886377	20.8952668819798	4.19917150978163e-05	-2.54999999999976	1
ENSG00000075568.16	TMEM131	2	97980069	2_57	0	0.030554442905586	7.94827047509781	4.05048578864071e-06	-1.11832527763161	2
ENSG00000144191.11	CNGA3	2	98362265	2_57	0	0.0214650068767982	4.6729164858991	1.67293534540634e-06	-0.00787401574803242	1
ENSG00000040933.15	INPP4A	2	98444410	2_58	0	0.0649887367646619	16.3790104853789	1.77535767449994e-05	-2.11458498970801	2
ENSG00000183513.8	COA5	2	98608705	2_58	0	0.0585756493121252	15.4005008783237	1.50456883880075e-05	2.07142857142884	1
ENSG00000115446.11	UNC50	2	98621329	2_58	0	0.0222247336670427	6.36631203512476	2.35985105028498e-06	1.05517241379292	1
ENSG00000071073.12	MGAT4A	2	98731454	2_58	0	0.0213538296230551	5.99610644426319	2.13552771840651e-06	0.745222929935989	1
ENSG00000196872.11	KIAA1211L	2	98927015	2_58	0	0.0197692718323658	5.28240657154006	1.74173710228749e-06	0.386075949367009	1
ENSG00000144182.16	LIPT1	2	99155070	2_58	0	0.0204823028020821	5.6103309315566	1.9165818329808e-06	0.505858600808467	2
ENSG00000158411.11	MITD1	2	99183057	2_58	0	0.0183960991519087	4.61643087806807	1.41642043732797e-06	-0.0468750000000022	1
ENSG00000185414.19	MRPL30	2	99179774	2_58	0	0.0186454301183048	4.740943863144	1.4743389011301e-06	0.251700680272162	1
ENSG00000144214.9	LYG1	2	99305111	2_58	0	0.0215348281215288	6.07426810357272	2.18170221282791e-06	-0.677557223265283	2
ENSG00000158417.10	EIF5B	2	99337171	2_58	0	0.0188238364749325	4.82902419220496	1.51609923324314e-06	0.32258064516126	1
ENSG00000115514.11	TXNDC9	2	99340840	2_58	0	0.0218247004165234	6.19808300370869	2.25613864457341e-06	0.73387096774186	1
ENSG00000135945.9	REV1	2	99490335	2_58	0	0.0188583483417026	4.84596997953502	1.52420884846648e-06	-0.39200000000009	1
ENSG00000115526.10	CHST10	2	100417235	2_58	0	0.0192307825317043	5.02688670517401	1.61233825973142e-06	-0.44354838709662	1
ENSG00000115539.13	PDCL3	2	100562583	2_58	0	0.0184722698130446	4.65464593372997	1.43405900181882e-06	0.0329225550311656	2
ENSG00000170485.16	NPAS2	2	100819337	2_58	0	0.0209236687397862	5.80769185070608	2.02675618237954e-06	-0.611697819931347	2
ENSG00000204634.12	TBC1D8	2	101119527	2_58	0	0.0185830551199783	4.70994896830984	1.45980021165813e-06	0.306451612903095	1
ENSG00000175874.9	CREG2	2	101386663	2_60	0	0.0159797844990305	9.99760308038285	2.66456865305738e-06	1.65055866500549	2
ENSG00000158435.7	CNOT11	2	101252764	2_60	0	0.0115475547840928	5.54295235817774	1.06755751658145e-06	0.120000000000004	1
ENSG00000163162.8	RNF149	2	101308657	2_60	0	0.0144849161205372	7.27294526162657	1.7570592602018e-06	0.470557018190824	2
ENSG00000196460.12	RFX8	2	101419993	2_60	0	0.0309626238835983	15.5566109412934	8.03364900643357e-06	-2.06187612765344	3
ENSG00000071054.16	MAP4K4	2	101699471	2_60	0	0.0241943208019475	11.4901959015043	4.63661433557745e-06	0.976190476190435	1
ENSG00000115590.13	IL1R2	2	101982292	2_60	0	0.0102582904845152	10.1596798554228	1.73826154054747e-06	2.61219257609675	2
ENSG00000115594.11	IL1R1	2	102064141	2_60	0	0.0116770189532037	5.37794733244529	1.04739051203854e-06	0.218673003910818	2
ENSG00000115616.2	SLC9A2	2	102619188	2_60	0	0.0143750433884114	9.91848467626409	2.37801503691962e-06	-1.98412698412593	1
ENSG00000115598.9	IL1RL2	2	102177822	2_60	0	0.0102474403686252	6.76912637223885	1.1569327826143e-06	-2.2118000265723	2
ENSG00000115602.16	IL1RL1	2	102310626	2_60	3	0.0842694553519792	37.5989651165358	5.28452776517927e-05	6.68292682926875	1
ENSG00000115604.10	IL18R1	2	102380164	2_60	0	0.0116225867692685	10.7887992991756	2.09139476609723e-06	-2.95256916995974	1
ENSG00000115607.9	IL18RAP	2	102380164	2_60	0	0.0253322541737149	24.8340708377871	1.04925695853839e-05	-5.98470581974062	2
ENSG00000135953.10	MFSD9	2	102718510	2_60	0	0.0116208797666554	5.63616177880949	1.09240219452214e-06	-0.305970149253755	1
ENSG00000135973.2	GPR45	2	105241362	2_62	0	0.0256679528458077	5.45280596546096	2.33437907831931e-06	-0.506409335992632	2
ENSG00000135972.8	MRPS9	2	105053782	2_62	0	0.023768819559169	4.74005302911437	1.87910444401674e-06	-0.233333333333441	1
ENSG00000135966.12	TGFBRAP1	2	105330291	2_62	0	0.0335214720337746	7.93282773663665	4.43517959741843e-06	1.08865248226916	1
ENSG00000071051.13	NCK2	2	105731829	2_63	0	0.0315200519363651	6.01327737655628	3.16124581311312e-06	-0.628456340452882	2
ENSG00000119147.9	C2orf40	2	106023277	2_63	0	0.0381379478859275	7.78781630753612	4.95373905435544e-06	-0.900270491130472	4
ENSG00000144057.15	ST6GAL2	2	106886900	2_64	0	0.0242835606253318	5.04014532913917	2.04134087196881e-06	-0.459586407184371	2
ENSG00000135960.9	EDAR	2	108989311	2_65	0	0.0271107414018594	4.58990785948001	2.07541746646304e-06	-0.0397971791646799	2
ENSG00000196228.3	SULT1C3	2	108238712	2_65	0	0.0366293215325736	7.38814962522968	4.51361656109047e-06	-0.858138176058962	2
ENSG00000115665.8	SLC5A7	2	108080697	2_65	0	0.0342346042997332	6.75843524497416	3.85897153455077e-06	0.819548872180267	1
ENSG00000198203.9	SULT1C2	2	108287884	2_65	0	0.0460169271411111	9.51827169966713	7.30526235990597e-06	1.16571428571431	1
ENSG00000198075.9	SULT1C4	2	108370544	2_65	0	0.0311155205264966	5.86973031547013	3.04617832973648e-06	0.598329104882824	3
ENSG00000135968.20	GCC2	2	108432164	2_65	0	0.0382970402544369	7.80317958756751	4.98421673495461e-06	1.03747520047849	2
ENSG00000169756.16	LIMS1	2	108534528	2_65	0	0.0522392278712202	10.7062762006516	9.32814520569843e-06	-1.29372197309411	1
ENSG00000153201.15	RANBP2	2	108719562	2_65	0	0.0371503668424247	7.51978476086997	4.65938526681445e-06	0.850415512464962	1
ENSG00000163006.11	CCDC138	2	108786314	2_65	0	0.0272729401387536	4.6452736658984	2.11301884047193e-06	0.127321659266532	3
ENSG00000186522.14	SEPT10	2	109574715	2_65	0	0.0738330419692942	13.9656844478636	1.71978078617848e-05	-1.95790314217084	3
ENSG00000198142.4	SOWAHC	2	109613916	2_65	0	0.0553968641287645	11.256941606924	1.04007749671299e-05	1.90996411387983	2
ENSG00000115008.5	IL1A	2	112766390	2_67	0	0.0097986301679881	10.3281194797602	1.68790004691635e-06	1.22535820662692	2
ENSG00000136696.10	IL36B	2	113037600	2_67	0	0.010690433680005	11.1420737029707	1.98665043246553e-06	-1.33657951783529	2
ENSG00000136695.14	IL36RN	2	113058420	2_67	0	0.00864709716153367	9.22087217236231	1.3298493518438e-06	-1.15702361727437	2
ENSG00000136697.12	IL1F10	2	113068898	2_67	0	0.0100846956143881	10.6692003313343	1.79454672165777e-06	-1.31746031746002	1
ENSG00000144063.3	MALL	2	110119880	2_67	0	0.0208984950969362	16.8129978832796	5.86030578295307e-06	-1.6590909090912	1
ENSG00000169679.14	BUB1	2	110678318	2_67	0	0.00817708887482038	8.84111607611785	1.20577400315257e-06	-1.16442048517452	1
ENSG00000153107.11	ANAPC1	2	111884781	2_67	0	0.00533896759090013	4.76140183957051	4.23986692274784e-07	0.135530231116791	2
ENSG00000153208.16	MERTK	2	111898795	2_67	0	0.00803018775148123	8.52262247676125	1.14145568696544e-06	0.994507101284478	3
ENSG00000153214.9	TMEM87B	2	112055279	2_67	0	0.00845828499354695	9.04836778586181	1.27647603214385e-06	-1.19999999999986	1
ENSG00000144152.12	FBLN7	2	112137935	2_67	0	0.00559506440077318	5.19830222819621	4.85094913712169e-07	-0.444174949395434	2
ENSG00000188177.13	ZC3H6	2	112274743	2_67	0	0.0104714624036928	10.9362369036966	1.91000873250724e-06	1.25206611570231	1
ENSG00000169629.11	RGPD8	2	112431756	2_67	0	0.00548363213329983	4.97381562831382	4.54902266699977e-07	0.263530191128191	3
ENSG00000114999.7	TTL	2	112481811	2_67	0	0.0135879552910647	13.2835553356499	3.010430075007e-06	1.4438860971531	1
ENSG00000125630.15	POLR1B	2	112545886	2_67	0	0.00524621171759621	4.62422259605098	4.0461748866981e-07	0.118217956621454	3
ENSG00000125611.15	CHCHD5	2	112582142	2_67	0	0.0526980426806124	25.7891787057286	2.26668986128797e-05	-2.4344445968531	2
ENSG00000144136.10	SLC20A1	2	112645729	2_67	0	0.0143391131032747	13.7252448169788	3.28248307621785e-06	1.50340136054371	1
ENSG00000169607.12	CKAP2L	2	112765001	2_67	0	0.00729064365033427	7.79782745240136	9.48199229485335e-07	0.971677559912709	1
ENSG00000136689.18	IL1RN	2	113106928	2_67	0	0.0113290884939323	11.6508645490286	2.20147231360414e-06	-1.36250000000041	1
ENSG00000125637.15	PSD4	2	113108948	2_67	0	0.345978363440123	30.8624380270986	0.000178089894430805	-3.78158917281887	2
ENSG00000115084.13	SLC35F5	2	113754647	2_67	0	0.00549951670688764	5.07483063986613	4.65485529438916e-07	0.4387786059837	2
ENSG00000088205.12	DDX18	2	117812637	2_69	0	0.0177193043479469	4.60698411071764	1.36151831452477e-06	-0.108500926865949	2
ENSG00000125633.10	CCDC93	2	118013438	2_69	0	0.0410738249274008	12.4124216776152	8.50318786649501e-06	-1.47391304347772	1
ENSG00000125629.14	INSIG2	2	118088243	2_69	0	0.0415200328092892	12.5132980898599	8.66541933791549e-06	1.45519029287493	2
ENSG00000115107.19	STEAP3	2	119219679	2_69	0	0.019058905944195	5.28099837581939	1.67870392675064e-06	0.416733580210436	2
ENSG00000186132.14	C2orf76	2	119278003	2_69	0	0.034173367887968	10.6978921358048	6.09741987728968e-06	-1.18939393939385	1
ENSG00000155368.16	DBI	2	119350514	2_69	0	0.0360104110064257	11.1855139907892	6.71806388122228e-06	-1.289887640449	1
ENSG00000171227.6	TMEM37	2	119429724	2_69	0	0.0184021495569809	4.95664212033277	1.52130476172581e-06	0.278403187802596	2
ENSG00000080293.9	SCTR	2	119501009	2_69	0	0.0243139339858933	7.53605702900205	3.05604338304256e-06	-0.861804593948434	2
ENSG00000144120.12	TMEM177	2	119667896	2_69	0	0.109513803398245	21.6822507832985	3.96034783180212e-05	2.34953515250191	2
ENSG00000226479.3	TMEM185B	2	120221746	2_69	0	0.0236477215081254	7.27851601827552	2.8707293525795e-06	-0.763157894736717	1
ENSG00000144118.13	RALB	2	120240632	2_69	0	0.0179486973325544	4.72591761081623	1.41474831654568e-06	-0.230513193625456	2
ENSG00000074047.21	GLI2	2	120735812	2_70	0	0.202392584658043	23.8747989144699	8.05924622728055e-05	-2.54067834766459	2
ENSG00000115112.7	TFCP2L1	2	121294179	2_70	0	0.0700214407769371	13.5842258194334	1.58644872778157e-05	-1.92857142857014	1
ENSG00000074054.17	CLASP1	2	121648873	2_70	0	0.03432938487142	6.90416607798713	3.95309596056211e-06	-1.05566771852709	2
ENSG00000211460.11	TSN	2	121736192	2_70	0	0.0753788207090946	14.2819551726543	1.79554837355911e-05	1.75146771037191	1
ENSG00000136732.14	GYPC	2	126601913	2_74	0	0.0166455612275342	6.421969334291	1.78289914030535e-06	0.720765773451976	3
ENSG00000136717.14	BIN1	2	127107345	2_74	0	0.0141986299809128	4.92121756794021	1.16541099959555e-06	-0.61412851358478	2
ENSG00000186684.12	CYP27C1	2	127178739	2_74	0	0.0219384680986073	8.87719260561854	3.24819465256025e-06	-1.6171875000001	1
ENSG00000163161.12	ERCC3	2	127292424	2_75	0	0.0217608014020417	4.84293046809727	1.75769381590409e-06	0.834895214337422	2
ENSG00000169967.16	MAP3K2	2	127388669	2_75	0	0.126661258875798	21.4188404382645	4.52480493281924e-05	-3.0961907240055	3
ENSG00000115718.17	PROC	2	127428112	2_75	0	0.0763325487305543	16.5713900766103	2.10973938081605e-05	2.1278195488728	1
ENSG00000163166.14	IWS1	2	127526497	2_75	0	0.0224010896682976	5.11150147607187	1.90975537310275e-06	-0.204225352112647	1
ENSG00000169994.18	MYO7B	2	127673095	2_75	0	0.0215309032204767	4.74455147155429	1.70379569622572e-06	-0.275362318840619	1
ENSG00000144230.16	GPR17	2	127647887	2_75	0	0.148640339291413	22.9819483775677	5.69749087582668e-05	-2.61810862700258	3
ENSG00000072163.19	LIMS2	2	127643208	2_75	0	0.0443923542859425	11.4730499294879	8.49468280951573e-06	-1.59248654926162	3
ENSG00000136709.11	WDR33	2	127811674	2_75	0	0.0442597743020532	11.4450013973086	8.44860781445973e-06	1.16774193548368	1
ENSG00000136715.17	SAP130	2	128029482	2_75	0	0.0282202064545257	7.25314553085929	3.41386767726153e-06	-0.905405405405141	1
ENSG00000136731.12	UGGT1	2	128091077	2_75	0	0.0647220732400531	15.0118984345634	1.62049667253874e-05	2.30631789012408	2
ENSG00000136720.6	HS6ST1	2	128490001	2_75	0	0.0564207653977795	13.720165503159	1.29109568369405e-05	1.49090909090879	1
ENSG00000222014.5	RAB6C	2	129979058	2_78	0	0.0334600310642256	6.53003488487816	3.64419784342946e-06	-0.836602818015838	2
ENSG00000136699.19	SMPD4	2	130182517	2_78	0	0.0296450089341669	5.40437698102325	2.67212842347082e-06	0.51145038167946	1
ENSG00000152082.13	MZT2B	2	130181715	2_78	0	0.0308813482567035	5.78410348675287	2.97915029316391e-06	0.603053435114767	1
ENSG00000136718.9	IMP4	2	130346951	2_78	0	0.0271657016166664	4.59331032665416	2.08116646541087e-06	0.0812500000000202	1
ENSG00000072135.12	PTPN18	2	130363576	2_78	0	0.0273696853632823	4.66274818045915	2.12849126252788e-06	0.217391304347789	1
ENSG00000136002.18	ARHGEF4	2	130916712	2_78	0	0.0291377569288703	5.24403628675287	2.54848399101991e-06	-0.443609022556424	1
ENSG00000115762.16	PLEKHB2	2	131098926	2_78	0	0.0499632953535258	10.2732336735411	8.56087876756544e-06	1.1413982732866	3
ENSG00000075886.10	TUBA3D	2	131475454	2_78	0	0.0284154672158833	5.01089892459924	2.37481918898635e-06	-0.606272782749085	2
ENSG00000173272.15	MZT2A	2	131493083	2_78	0	0.0647540763787562	12.7105912474422	1.37275480170126e-05	1.85185185185272	1
ENSG00000163040.14	CCDC74A	2	131527783	2_78	0	0.0458018670808895	9.45905817545309	7.22588730694504e-06	1.55936620726844	2
ENSG00000150551.10	LYPD1	2	132651812	2_79	0	0.0345361052034665	5.69660391228294	3.28132681783749e-06	-0.557603686635899	1
ENSG00000176771.16	NCKAP5	2	133568910	2_79	0	0.121069903906338	17.5504315844685	3.54392158621406e-05	2.08196721311425	1
ENSG00000152127.8	MGAT5	2	134120375	2_79	0	0.0652717194082318	11.6576169971415	1.26909736245318e-05	-1.43396226415058	1
ENSG00000152128.13	TMEM163	2	134723708	2_80	0	0.0259389776259593	4.59120986576099	1.98627833253929e-06	0.345864661654123	1
ENSG00000082258.12	CCNT2	2	134918338	2_80	0	0.0719524956031489	14.132811031439	1.69603386360183e-05	-1.88590604026853	1
ENSG00000115839.17	RAB3GAP1	2	135051671	2_80	0	0.0373366148913763	7.97768180630234	4.9678875415356e-06	1.18407960198915	1
ENSG00000121988.17	ZRANB3	2	135528864	2_80	0	0.0267816934740209	4.88786958980469	2.18332179887482e-06	0.504504504504541	1
ENSG00000048991.16	R3HDM1	2	135530703	2_80	0	0.0260130127252135	4.61765236222439	2.00341994528004e-06	-0.311891601746512	2
ENSG00000144224.16	UBXN4	2	135741666	2_80	0	0.0325478883456413	6.69955380896755	3.63687858531767e-06	-0.661644210334125	2
ENSG00000076003.4	MCM6	2	135875441	2_80	0	0.0399327167469037	8.60458219496291	5.73084616503335e-06	-1.33694011988472	3
ENSG00000115866.10	DARS	2	135985573	2_80	0	0.0283835898190891	5.42714103035295	2.56920367756704e-06	0.211213825823161	2
ENSG00000121966.6	CXCR4	2	136117336	2_80	0	0.049481418369666	10.609108513574	8.75550372582585e-06	-1.20547945205489	1
ENSG00000144229.11	THSD7B	2	136765297	2_81	0	0.0397004693858363	7.07986857779621	4.68792811062166e-06	0.80150391634437	3
ENSG00000150540.13	HNMT	2	137964079	2_82	0	0.0338102361188325	6.78128215094039	3.82401972599895e-06	0.758823529411916	1
ENSG00000115919.14	KYNU	2	142877384	2_85	0	0.0294874179516573	4.67926932472557	2.30130877606538e-06	-0.0547419434551601	2
ENSG00000121989.14	ACVR2A	2	147844091	2_88	0	0.123835160803482	19.9564492428087	4.12180412804133e-05	-3.66257576020922	2
ENSG00000115947.13	ORC4	2	148020474	2_88	0	0.0152556527056067	4.76557468756408	1.21256821348813e-06	-0.458715596330366	1
ENSG00000204406.12	MBD5	2	148020474	2_88	0	0.0174015980349868	6.19161133960467	1.79702005972058e-06	-0.993250264111308	2
ENSG00000150556.16	LYPD6B	2	149036478	2_88	0	0.0161583963143217	5.14923865884844	1.3877185143803e-06	0.368571231097541	2
ENSG00000187123.14	LYPD6	2	149339585	2_88	0	0.0267080797078217	9.82199168229119	4.37524453758852e-06	1.12582781456959	1
ENSG00000184898.6	RBM43	2	151261761	2_90	0	0.0510563017629847	13.9798178628163	1.19044948779211e-05	-2.2822580645165	1
ENSG00000123609.10	NMI	2	151289680	2_90	0	0.0419973273869629	12.1523466591743	8.51220176401768e-06	-2.07736427315022	2
ENSG00000123610.4	TNFAIP6	2	151357910	2_90	0	0.0243715198672529	7.09052902947445	2.88218171541555e-06	-1.15322580645134	1
ENSG00000080345.17	RIF1	2	151433909	2_90	0	0.020645913395727	5.55368872043042	1.9123868163656e-06	-0.651515151515247	1
ENSG00000183091.19	NEB	2	151733507	2_91	0	0.0323821462072876	6.91960221487715	3.73720450687031e-06	0.921212121211838	1
ENSG00000162980.16	ARL5A	2	151828599	2_91	0	0.0297171679099132	6.12119063251368	3.03391513643106e-06	-0.795454545454656	1
ENSG00000182389.19	CACNB4	2	152039785	2_91	0	0.105891491652021	18.0789881085589	3.19297332817595e-05	-3.1503759398485	1
ENSG00000115145.9	STAM2	2	152121827	2_91	0	0.0763018271192577	14.9548899193863	1.90317298266515e-05	-2.83195416775035	2
ENSG00000157827.19	FMNL2	2	152335141	2_91	0	0.0253241130856476	4.63620166476611	1.95819829621903e-06	0.310283687943262	1
ENSG00000177917.10	ARL6IP6	2	152717752	2_91	0	0.0252041139962929	4.5921337244247	1.93039448065482e-06	0.288235294117617	1
ENSG00000115159.15	GPD2	2	156433100	2_93	0	0.0454179391627672	11.1753348129159	8.46541148917672e-06	-1.51636363636423	1
ENSG00000115170.13	ACVR1	2	157876051	2_95	0	0.022915919497029	4.5899132791606	1.75429196263303e-06	0.0113636363636378	1
ENSG00000153237.17	CCDC148	2	158456264	2_95	0	0.0358588542029829	8.74895497340765	5.23254166852723e-06	1.23943661971806	1
ENSG00000144283.21	PKP4	2	158456265	2_95	0	0.0243547647372937	5.15432511338831	2.093706748438e-06	0.541340031322086	3
ENSG00000163331.11	DAPL1	2	158749925	2_96	0	0.0153472951491442	6.79171492573337	1.73848680778021e-06	-0.887634473556757	5
ENSG00000115183.14	TANC1	2	159198421	2_96	0	0.0349853137257631	14.8061840133216	8.63950819399627e-06	1.94488188976323	1
ENSG00000123636.17	BAZ2B	2	159615286	2_96	0	0.0127582836793351	5.16767915233288	1.09963334705287e-06	0.0802919708029064	1
ENSG00000136536.14	MARCH7	2	159714171	2_96	0	0.0127831143195735	5.18437378753569	1.1053328685803e-06	0.0829268292682958	1
ENSG00000241399.6	CD302	2	159789899	2_96	0	0.0208807438931222	9.10002912212717	3.16919421450525e-06	1.6111111111107	1
ENSG00000054219.10	LY75	2	159904571	2_96	0	0.0127620139518082	5.26329893772712	1.12030779518339e-06	-0.145833333333333	1
ENSG00000153246.12	PLA2R1	2	160055121	2_96	0	0.0252345373426731	10.432928861145	4.3909824197344e-06	-1.20765666815998	4
ENSG00000136560.13	TANK	2	161136430	2_97	0	0.0282391785612416	7.8470896800564	3.69590484282384e-06	1.10052723948274	2
ENSG00000115233.11	PSMD14	2	161310502	2_97	0	0.0415865089878166	11.4506643085915	7.94224451166188e-06	-1.44041450777234	1
ENSG00000197635.9	DPP4	2	162074215	2_97	0	0.0203582382253329	4.81369361439629	1.6344767307511e-06	-0.280303030303019	1
ENSG00000078098.13	FAP	2	162230915	2_97	0	0.0457417230671919	12.3406857479771	9.41481778513285e-06	1.46336996336982	1
ENSG00000115267.5	IFIH1	2	162294461	2_97	0	0.0210719802799976	5.13267743245207	1.80388741331652e-06	0.345486111111064	1
ENSG00000182263.13	FIGN	2	163614686	2_99	0	0.0188178319481703	4.59645669659681	1.44262304107278e-06	-0.0674083859471744	2
ENSG00000115290.9	GRB14	2	164621693	2_100	0	0.0603918089050493	13.418106120639	1.35154143920694e-05	1.58000000000035	1
ENSG00000082438.15	COBLL1	2	164843369	2_100	0	0.023517434001575	4.6204006142813	1.81229825553642e-06	-0.252163872797395	2
ENSG00000169507.9	SLC38A11	2	164946589	2_100	0	0.0249173283383637	5.15643220359269	2.14294434797324e-06	-0.209279649142799	2
ENSG00000178662.15	CSRNP3	2	165469352	2_100	0	0.0287557738441114	6.48607235057447	3.11076320779331e-06	0.829931972789212	1
ENSG00000123607.14	TTC21B	2	165954114	2_100	0	0.0235238132300902	4.62291415831089	1.81377602679996e-06	-0.0551724137930823	1
ENSG00000136546.13	SCN7A	2	166493861	2_101	1	0.0209750578097465	6.3880168537935	2.2347519521983e-06	0.684615384615566	1
ENSG00000198648.10	STK39	2	168213827	2_102	0	0.0265797676659707	9.73749752035626	4.31676737893883e-06	1.27343749999947	1
ENSG00000163072.15	NOSTRIN	2	168804475	2_102	0	0.0235177924421687	8.69716137894112	3.4114121144484e-06	-1.01489390038497	2
ENSG00000163093.11	BBS5	2	169430656	2_103	0	0.0312302036298001	4.63163698068923	2.41251173418011e-06	0.0146547820814748	2
ENSG00000239474.6	KLHL41	2	169509786	2_103	0	0.0723036389962168	12.4953206286791	1.50684182310321e-05	-1.40900195694679	1
ENSG00000138399.17	FASTKD1	2	169577669	2_103	0	0.0312898556242178	4.64938273790252	2.42638081643011e-06	-0.164788732394394	1
ENSG00000154479.12	CCDC173	2	169694446	2_103	0	0.0361466530413478	5.99226985238306	3.61259734950413e-06	-0.840000000000093	1
ENSG00000144362.11	PHOSPHO2	2	169693645	2_103	0	0.0332688555972446	5.21981522688327	2.8963637111176e-06	0.472392638036698	1
ENSG00000213160.9	KLHL23	2	169694622	2_103	0	0.0339095802683505	5.39735852069083	3.05255703244711e-06	0.51094103465253	2
ENSG00000138382.14	METTL5	2	169824241	2_103	0	0.0322960357993589	4.94372466614	2.66295359674152e-06	-0.429091762981346	2
ENSG00000144357.16	UBR3	2	169827007	2_103	0	0.0504547267969603	9.10809396510065	7.66459950715006e-06	-1.29940119760491	1
ENSG00000071909.18	MYO3B	2	170178390	2_103	0	0.0344688624787605	5.54961871493532	3.19043721825077e-06	-0.422535211267623	1
ENSG00000128683.13	GAD1	2	170813566	2_104	0	0.054159571256492	13.8235956233572	1.24869491833171e-05	-1.66128455993329	3
ENSG00000115806.12	GORASP2	2	170928386	2_104	0	0.0758532977136973	16.9999387044835	2.15071036186899e-05	1.80861217647574	2
ENSG00000198586.13	TLK1	2	171231129	2_104	0	0.0427484906841755	11.6080201956196	8.27635377344039e-06	1.42231075697154	1
ENSG00000123600.19	METTL8	2	171431665	2_104	0	0.0517944232027724	13.4046429245713	1.15797279469836e-05	-1.96470588235337	1
ENSG00000115827.13	DCAF17	2	171435106	2_104	0	0.0201844354351486	4.63430852174416	1.56013311446043e-06	0.217687074829806	1
ENSG00000071967.11	CYBRD1	2	171521922	2_104	0	0.104025524348949	20.010251371213	3.4717829298409e-05	-2.5976638863293	2
ENSG00000077380.15	DYNC1I2	2	171686195	2_104	0	0.0222503515036283	5.53659624368275	2.05465938181712e-06	-0.561151079136584	1
ENSG00000128708.12	HAT1	2	171922612	2_104	0	0.0238331038321589	6.17331125943057	2.45391144043639e-06	0.638766519823884	1
ENSG00000172878.13	METAP1D	2	172035855	2_104	0	0.0227513750519944	5.74289698631401	2.17920848642524e-06	-0.692369057530871	2
ENSG00000144355.14	DLX1	2	172083184	2_104	0	0.022620173990887	5.68929091893707	2.14641744035108e-06	0.56490051748791	2
ENSG00000091409.14	ITGA6	2	172382234	2_105	0	0.021887055619031	16.8141009331454	6.13791821318202e-06	-0.595701674381841	2
ENSG00000152256.13	PDK1	2	172555453	2_105	0	0.0130585902720288	8.30941596463445	1.80978465370209e-06	-0.116920604506912	2
ENSG00000091428.17	RAPGEF4	2	173009553	2_105	0	0.0103574270851584	6.20113573784683	1.0712312365515e-06	-0.69402985074631	1
ENSG00000091436.16	MAP3K20	2	173075305	2_105	0	0.0143281484596861	9.03198417912536	2.15840702843778e-06	-1.08823529411754	1
ENSG00000144354.13	CDCA7	2	173356289	2_105	0	0.00948282554146929	5.14038648865338	8.13005792278231e-07	0.432748538011746	1
ENSG00000138430.15	OLA1	2	174248967	2_105	0	0.0266533328920612	14.7509426745341	6.5573958933247e-06	1.52597402597412	1
ENSG00000138433.15	CIR1	2	174396420	2_105	0	0.00920070744034263	4.87562298840581	7.48189214032238e-07	0.39393939393941	1
ENSG00000144306.14	SCRN3	2	174395627	2_105	0	0.00893756477931818	4.71477739782989	7.02814157032037e-07	0.067804758487161	2
ENSG00000163328.13	GPR155	2	174507323	2_105	0	0.0090716437667554	4.84542173720681	7.33124404150196e-07	0.230263157894871	1
ENSG00000115935.17	WIPF1	2	174665239	2_105	0	0.0465134455536469	19.3215421415726	1.49892672817941e-05	2.26250000000068	1
ENSG00000128656.13	CHN1	2	175004641	2_106	0	0.0252948124587558	5.22368135678744	2.20378004677081e-06	-0.417560098958335	3
ENSG00000115966.16	ATF2	2	175168302	2_106	0	0.028119046586167	6.29564968675192	2.95257712747411e-06	-0.744940158762903	2
ENSG00000154518.9	ATP5G3	2	175178369	2_106	0	0.029830516466774	6.65864255871272	3.31288667701923e-06	-0.79513828330634	3
ENSG00000144320.13	LNPK	2	176002028	2_106	0	0.027575816194102	6.21834627871738	2.85998255438379e-06	-1.1078960324898	3
ENSG00000128709.12	HOXD9	2	176116615	2_106	0	0.107023717846691	19.4241195691868	3.46722066179602e-05	2.42361111111208	1
ENSG00000128652.11	HOXD3	2	176136443	2_106	0	0.300188010474292	18.1480851770393	9.08624111148559e-05	3.59077658542422	2
ENSG00000170166.5	HOXD4	2	176151101	2_106	0	0.0243029349043682	4.97960387018	2.01842968638398e-06	0.465116279069986	1
ENSG00000128645.14	HOXD1	2	176188365	2_106	0	0.443083254920965	19.6935543740212	0.000145535703470893	3.72992700729817	1
ENSG00000116044.15	NFE2L2	2	177392552	2_107	0	0.0844946964227276	16.7081418229541	2.35460308407423e-05	1.84645669291321	1
ENSG00000018510.13	AGPS	2	177392663	2_107	0	0.046250114332931	11.0279293068716	8.50681307100575e-06	1.38219895288028	1
ENSG00000155636.14	RBM45	2	178111787	2_108	0	0.0185604751620626	6.68783189047472	2.07030601416359e-06	-0.751713876590637	2
ENSG00000079156.16	OSBPL6	2	178194574	2_108	0	0.0171290429211954	5.9457393732903	1.69863110101124e-06	-0.497596802769355	2
ENSG00000204311.12	DFNB59	2	178447910	2_108	0	0.0155089874768992	5.02764553992441	1.30049354899304e-06	-0.37164157585496	2
ENSG00000079150.17	FKBP7	2	178471873	2_108	0	0.0179419663892435	6.37440628855743	1.90752344814917e-06	-0.69915254237283	1
ENSG00000155657.26	TTN	2	178831108	2_108	0	0.0152114294483118	4.84870274662557	1.23014326510884e-06	0.279073749017348	2
ENSG00000187231.13	SESTD1	2	179264306	2_108	0	0.0150015132312811	4.72035921660506	1.18105527702021e-06	-0.295595014753549	2
ENSG00000144331.18	ZNF385B	2	179861799	2_108	0	0.0154303902683022	4.9807124628262	1.28182425931259e-06	-0.305343511450296	1
ENSG00000163510.13	CWC22	2	180007524	2_108	0	0.0297680274200612	11.0663307242063	5.49431820200542e-06	-1.20943352935818	2
ENSG00000170035.15	UBE2E3	2	180964569	2_109	0	0.0252400647305545	5.79736309760829	2.44051269826978e-06	0.594772948096838	2
ENSG00000188452.13	CERKL	2	181680491	2_110	0	0.0312354859618471	8.05764622398728	4.19774997939999e-06	0.976562499999733	1
ENSG00000138434.16	SSFA2	2	181892173	2_110	0	0.0216043692158361	4.63730779551257	1.67096602201125e-06	0.0219512195121975	1
ENSG00000162998.4	FRZB	2	182866669	2_110	0	0.0257657353212452	6.26990703827791	2.69441041474859e-06	-0.775013124799055	2
ENSG00000162999.12	DUSP19	2	183094733	2_110	0	0.0215168505871601	4.59971886121903	1.65070739829865e-06	-0.0529801324503108	1
ENSG00000163002.12	NUP35	2	183115667	2_110	0	0.0215590652748148	4.61786903239122	1.6604723368392e-06	0.115151515151507	1
ENSG00000170396.7	ZNF804A	2	184598393	2_112	0	0.0121311284035337	7.12468782593337	1.44154148558952e-06	-0.862244897959207	1
ENSG00000188738.14	FSIP2	2	185739764	2_112	0	0.0108808033377784	6.43906859956747	1.1685414398712e-06	-0.965694649382447	2
ENSG00000138448.11	ITGAV	2	186591394	2_112	1	0.135747354563596	24.9071420068605	5.63917246888792e-05	-4.63161803841446	2
ENSG00000144369.12	FAM171B	2	186669456	2_112	0	0.112438641827301	35.8897429220509	6.73048009354436e-05	4.45967741935499	1
ENSG00000064989.12	CALCRL	2	187448790	2_112	0	0.0124415812339537	7.95824581509258	1.65140286852655e-06	-1.32094594594596	1
ENSG00000144366.15	GULP1	2	188279894	2_112	0	0.00919734760676261	4.6684291114006	7.16132650317414e-07	0.37795275590548	1
ENSG00000168542.14	COL3A1	2	188974074	2_112	0	0.0117360008350325	6.79908823221518	1.33085553264401e-06	-0.726315789473503	1
ENSG00000204262.11	COL5A2	2	189180361	2_113	0	0.0259730940677775	5.34802727759373	2.31674059005591e-06	-0.656716417910046	1
ENSG00000115368.9	WDR75	2	189443611	2_113	0	0.0240441451708618	4.63240319596635	1.85770093456609e-06	-0.333333333333414	1
ENSG00000138449.10	SLC40A1	2	189576083	2_113	0	0.0279292992185142	6.02195041646347	2.80515794753681e-06	1.07638888888907	1
ENSG00000138381.9	ASNSD1	2	189661397	2_113	0	0.0239392105122845	4.59185469972476	1.83340354418223e-06	-0.124239732451558	2
ENSG00000151687.14	ANKAR	2	189674447	2_113	0	0.0320955341696461	7.31401002234243	3.91525691060636e-06	1.00651465798058	1
ENSG00000128699.13	ORMDL1	2	189780324	2_113	0	0.0254212382652079	5.14879549366316	2.18304379844288e-06	-0.311516600660949	3
ENSG00000064933.17	PMS1	2	189784079	2_113	0	0.0277700330904396	5.96884304320828	2.76456408461955e-06	-0.599578116198599	2
ENSG00000198130.15	HIBCH	2	190344069	2_113	0	0.0245008858144352	4.8068514294371	1.96427636472127e-06	-0.229729729729736	1
ENSG00000151689.12	INPP1	2	190343621	2_113	0	0.0339779384880181	7.84429999843816	4.44540492066802e-06	0.934306569342973	1
ENSG00000151690.14	MFSD6	2	190407424	2_113	0	0.0558512536208561	12.4897836450071	1.16345059630554e-05	1.32954545454558	1
ENSG00000189362.11	NEMP2	2	190534402	2_113	0	0.0239421533610114	4.59299300018083	1.83408347309541e-06	0.0718954248366089	1
ENSG00000138386.16	NAB1	2	190646582	2_113	0	0.0859341673324829	16.5624285368797	2.37383208853096e-05	-1.82191780821914	1
ENSG00000138378.17	STAT4	2	191237092	2_114	0	0.020742341691063	5.56113932599321	1.92389632722383e-06	-0.401515151515162	1
ENSG00000173559.12	NABP1	2	191630999	2_114	0	0.0197196635579686	5.09318399454821	1.67513175794855e-06	-0.371387817276028	2
ENSG00000144339.11	TMEFF2	2	192199407	2_114	0	0.0606938557510335	15.5688413070752	1.57601782694657e-05	1.74193548387061	1
ENSG00000196950.13	SLC39A10	2	195785826	2_116	0	0.0748634324135522	15.0466451583093	1.87875227723167e-05	1.94400000000017	1
ENSG00000081320.10	STK17B	2	196173006	2_116	0	0.0418548330447694	9.58206173162451	6.6890537218643e-06	-1.45637583892612	1
ENSG00000138411.10	HECW2	2	196593392	2_116	0	0.0666494768504564	13.9480844451237	1.55049874298828e-05	-1.84766458152345	2
ENSG00000144395.17	CCDC150	2	196640040	2_116	0	0.0952665648442538	17.3396983096283	2.75513033239489e-05	-2.24616607685562	2
ENSG00000119041.10	GTF3C3	2	196799713	2_116	0	0.0780113931208651	15.4373924716458	2.00859364689135e-05	1.78816199376953	1
ENSG00000187944.2	C2orf66	2	196810956	2_116	0	0.0245043347881899	4.60218793416636	1.88090721512051e-06	-0.011892151833606	3
ENSG00000197121.14	PGAP1	2	196928772	2_116	0	0.0530136115085279	11.7942708205991	1.04284218908486e-05	1.61728395061759	1
ENSG00000115520.8	COQ10B	2	197453059	2_117	0	0.0176646538566476	5.66385253822241	1.6686958083759e-06	-1.50806451612903	1
ENSG00000115541.10	HSPE1	2	197500319	2_117	0	0.055731796307803	14.2342306928046	1.32311364072529e-05	-3.18939393939459	1
ENSG00000144381.16	HSPD1	2	197546864	2_117	0	0.0182215532407968	5.28524824716356	1.60624167864501e-06	-0.270609318996485	1
ENSG00000162944.10	RFTN2	2	197675986	2_117	0	0.0221712446377608	7.44908283943574	2.7545647373964e-06	1.22492401215805	1
ENSG00000115896.15	PLCL1	2	197805030	2_117	0	0.149591121296837	19.2049486777122	4.79158364685887e-05	-3.70676691729315	1
ENSG00000226124.6	FTCDNL1	2	199760858	2_118	0	0.0133995178131661	7.72865701126595	1.72724247868154e-06	-1.30627761535857	2
ENSG00000178074.5	C2orf69	2	199911021	2_118	0	0.0151598186408312	8.3373988646162	2.10806836105632e-06	1.75806451612918	1
ENSG00000162971.10	TYW5	2	199955782	2_118	0	0.0204224777707828	11.8659033671665	4.04174904925554e-06	-2.56050955413998	1
ENSG00000162972.10	MAIP1	2	199954933	2_118	0	0.0239071619506112	13.3049217308897	5.30518402456071e-06	2.68700181888036	2
ENSG00000196141.13	SPATS2L	2	200305923	2_118	0	0.0262196749322552	12.3615057023963	5.40578516586971e-06	1.38346575066263	2
ENSG00000155729.12	KCTD18	2	200510969	2_118	0	0.0297100005837661	14.9107158283008	7.3885847517919e-06	-1.85549877835674	2
ENSG00000013441.15	CLK1	2	200864612	2_119	0	0.0605639011046063	15.1132858757906	1.52662666769022e-05	1.93223819301791	1
ENSG00000240344.8	PPIL3	2	200889218	2_119	0	0.0402939054702701	11.2949359778711	7.59072472914073e-06	1.29447852760703	1
ENSG00000155744.9	FAM126B	2	201166268	2_119	0	0.0758077776689875	17.2333773105755	2.17893496279981e-05	2.11023622047162	1
ENSG00000003402.19	CFLAR	2	201116120	2_119	0	0.102819398766731	20.1380048803157	3.45343755383951e-05	2.52278490417591	2
ENSG00000003400.14	CASP10	2	201183110	2_119	0	0.0196198003242031	4.61081813730326	1.50880349559024e-06	-0.222154774135909	3
ENSG00000064012.21	CASP8	2	201267682	2_119	0	0.0418454174383346	11.6476730937367	8.12918829815819e-06	-1.80000000000011	1
ENSG00000155749.12	ALS2CR12	2	201357198	2_119	0	0.0289873413300689	8.22895800136108	3.97844479170498e-06	0.944447466845204	2
ENSG00000115993.12	TRAK2	2	201450484	2_119	0	0.0198205005693833	4.70499441691263	1.55537042412666e-06	-0.269230769230773	1
ENSG00000155755.18	TMEM237	2	201643412	2_119	0	0.0674694197833059	16.1311966572797	1.81523838563815e-05	1.92633517495475	1
ENSG00000003393.14	ALS2	2	201780819	2_119	0	0.0912152103482578	18.9924882102467	2.8894104226937e-05	2.19337016574606	1
ENSG00000155760.2	FZD7	2	202030416	2_120	0	0.0420575466911324	11.8967611792556	8.34512381823296e-06	-1.60609521513809	2
ENSG00000116030.16	SUMO1	2	202238678	2_120	0	0.0277475851167006	8.02479455410215	3.71380605990935e-06	-1.08730158730175	1
ENSG00000055044.10	NOP58	2	202270116	2_120	0	0.0210316920219296	5.45585848812311	1.91380381669256e-06	-0.819587628865991	1
ENSG00000138439.11	FAM117B	2	202631852	2_120	0	0.0556501782812634	14.5188157135301	1.34759024449315e-05	2.30105409580166	2
ENSG00000163596.16	ICA1L	2	202871528	2_120	0	0.0210226668773015	5.45190021149241	1.91159467609278e-06	1.02185792349762	1
ENSG00000138380.17	CARF	2	202912242	2_120	0	0.0259733209707135	7.41165080630767	3.2107207718044e-06	-1.3205295829033	2
ENSG00000138442.9	WDR12	2	203014780	2_120	0	0.0206808463574761	5.30007925083887	1.8281455821513e-06	0.446043165467718	1
ENSG00000144426.18	NBEAL1	2	203016111	2_120	0	0.0201696720250006	5.06847272948621	1.70504582653229e-06	-0.907103825136086	1
ENSG00000119004.15	CYP20A1	2	203239523	2_120	0	0.0194850286264245	4.7488371955227	1.54329317172289e-06	-0.117834394904468	1
ENSG00000178562.17	CD28	2	203706103	2_120	0	0.0260183354832205	7.42760032000092	3.22320658073386e-06	-1.13740458015262	1
ENSG00000118257.16	NRP2	2	205681675	2_121	0	0.0556039148729116	13.2669380768621	1.2303712584853e-05	1.5055555555547	1
ENSG00000023228.13	NDUFS1	2	206158029	2_122	0	0.0482778377353404	11.9753307541244	9.64262846664525e-06	2.89373146892699	2
ENSG00000204186.7	ZDBF2	2	206292888	2_122	0	0.0257984100945701	4.85526927201403	2.08913434292881e-06	-0.682926829268194	1
ENSG00000114948.12	ADAM23	2	206448479	2_122	0	0.0259809480093186	4.9357188415183	2.13877703370918e-06	0.746268656716546	1
ENSG00000138400.12	MDH1B	2	206702719	2_122	0	0.0433253506214655	9.76787062928854	7.05833213534768e-06	-1.45801350463436	4
ENSG00000118246.13	FASTKD2	2	206765369	2_122	0	0.0256975120538423	4.60939469446038	1.97558209586558e-06	0.343756845931302	2
ENSG00000144401.14	METTL21A	2	207627845	2_122	0	0.0272849864014783	5.12681125268282	2.33308830182292e-06	-0.323076923076825	1
ENSG00000163249.11	CCNYL1	2	207666959	2_122	0	0.0723051038985456	14.3150315898299	1.72632027355207e-05	-1.68241197340676	2
ENSG00000163251.3	FZD5	2	207844965	2_123	0	0.0598034083852929	13.2967918833731	1.32627295430994e-05	1.74242424242434	1
ENSG00000138413.13	IDH1	2	208266212	2_123	0	0.0269993614898264	5.87174830273156	2.64411920214027e-06	-0.524911032028401	1
ENSG00000115020.16	PIKFYVE	2	208266091	2_123	0	0.0261424817354305	5.57247030236002	2.42971134480837e-06	0.489798153404002	2
ENSG00000078018.19	MAP2	2	209422351	2_124	0	0.017830013947349	5.47658328682431	1.62862645542465e-06	-0.391689703919177	2
ENSG00000197713.14	RPE	2	210002122	2_124	0	0.0166266836155334	4.8306702695748	1.33959381261877e-06	-0.242063492063392	1
ENSG00000115365.11	LANCL1	2	210477778	2_124	0	0.0168948458160487	4.97854270083169	1.40286724351062e-06	0.552845528455196	1
ENSG00000021826.14	CPS1	2	210466153	2_124	0	0.0163241530358705	4.6609752550858	1.26901735177587e-06	0.0950686115819828	2
ENSG00000030419.16	IKZF2	2	213152260	2_126	0	0.151397285985255	19.7849466661226	4.99589243727001e-05	2.55701918716583	2
ENSG00000144451.18	SPAG16	2	213283575	2_126	0	0.035133572347183	5.91411432205367	3.46554970067521e-06	0.999999999999731	1
ENSG00000144452.14	ABCA12	2	215138684	2_127	0	0.0190685680137843	5.02636321931143	1.59857145803532e-06	-0.460122699386347	1
ENSG00000138376.10	BARD1	2	214809500	2_127	0	0.0292380126315239	9.06031547239565	4.41826005683232e-06	1.28956035929398	2
ENSG00000138363.14	ATIC	2	215312057	2_127	0	0.0332199676956562	10.712764500151	5.93554865363825e-06	1.56803063095616	3
ENSG00000115414.18	FN1	2	215435759	2_127	0	0.0197090148345142	6.4063174241473	2.10587929928325e-06	-1.45454545454556	1
ENSG00000115425.13	PECR	2	216180331	2_127	0	0.0427435714191903	12.4022883653227	8.84163814908291e-06	1.59712230215854	1
ENSG00000079246.15	XRCC5	2	216108009	2_127	0	0.0394764588449993	11.6909771520178	7.69748950747132e-06	1.5040650406503	1
ENSG00000138375.12	SMARCAL1	2	216412329	2_127	0	0.0184354149275774	4.67978028025739	1.43892608430107e-06	0.193088128637286	3
ENSG00000115457.9	IGFBP2	2	216540689	2_127	0	0.0352281091813418	10.6516420861898	6.25843872063095e-06	1.21807296389371	2
ENSG00000231672.6	DIRC3	2	217428841	2_129	0	0.134406790592878	27.3244708451409	6.12538057431835e-05	-2.57399028574744	2
ENSG00000188282.12	RUFY4	2	218034910	2_129	0	0.0147027672900601	8.47171167005249	2.07744892561783e-06	-1.56028350682965	2
ENSG00000163464.7	CXCR1	2	218162165	2_129	0	0.0121633309082263	19.9657651981929	4.05040627352217e-06	-4.42402216574535	2
ENSG00000163466.15	ARPC2	2	218216699	2_129	0	0.0539863582151327	17.7505559748917	1.59829189815746e-05	-1.51282051282042	1
ENSG00000127837.9	AAMP	2	218270205	2_129	1	0.120182085301411	39.1609508698749	7.84970018167632e-05	-5.64285714285653	1
ENSG00000127838.13	PNKD	2	218263372	2_129	0	0.0118435064901377	10.7207147355501	2.11769859314846e-06	-2.65809693281416	2
ENSG00000135926.14	TMBIM1	2	218292256	2_129	0	0.0242802390081162	27.8185103022588	1.12654081923476e-05	-5.01817240357528	2
ENSG00000018280.16	SLC11A1	2	218381984	2_129	0	0.014397746165205	6.86820430907683	1.64929303088639e-06	-0.748175182481655	1
ENSG00000135913.10	USP37	2	218567846	2_129	0	0.0112388550984814	4.7269193606404	8.86054368237967e-07	0.420634920635002	1
ENSG00000144580.13	CNOT9	2	218568666	2_129	0	0.0271339644670673	14.0602631600282	6.36307155097521e-06	-2.04941860465124	1
ENSG00000115556.13	PLCD4	2	218608011	2_129	0	0.0112325302759693	4.74183583354093	8.88350227061471e-07	0.448818897637794	1
ENSG00000074582.12	BCS1L	2	218658710	2_129	0	0.012481478098453	6.37885717456607	1.32791110491696e-06	-1.18548387096729	1
ENSG00000115568.15	ZNF142	2	218659366	2_129	0	0.0266196779723926	14.6179134061535	6.49005366346093e-06	2.25301105085862	2
ENSG00000163481.7	RNF25	2	218672243	2_129	0	0.0237511164762412	12.7958479232262	5.06889394794293e-06	-1.95692307692302	1
ENSG00000163482.11	STK36	2	218672452	2_129	0	0.014100541591606	6.70510022937031	1.57688918158218e-06	0.814565516895318	2
ENSG00000135912.10	TTLL4	2	218710630	2_129	0	0.0112603868846854	4.79069031621079	8.99728578902369e-07	0.54224284653903	2
ENSG00000135929.8	CYP27A1	2	218758088	2_129	0	0.0138405628915521	6.31045017912773	1.45671368777997e-06	-0.448000000000021	1
ENSG00000163501.6	IHH	2	219061090	2_129	0	0.0338427671456071	14.1153979909987	7.96744545886117e-06	1.41036254423336	2
ENSG00000187736.12	NHEJ1	2	219160400	2_129	0	0.0187846311414368	8.93022046304331	2.79785341844955e-06	-0.953846153846238	1
ENSG00000213901.10	SLC23A3	2	219170383	2_129	0	0.0271367024009803	13.6382371527762	6.17270348564606e-06	1.74585635359141	1
ENSG00000144567.10	FAM134A	2	219176369	2_129	0	0.0118833169060374	5.35561553383836	1.06146866279997e-06	-0.606692461157393	2
ENSG00000115649.15	CNPPD1	2	219178043	2_129	0	0.0114310588038338	4.72670371730047	9.01166304864511e-07	-0.117486338797835	1
ENSG00000158552.12	ZFAND2B	2	219221819	2_129	0	0.0140591555517048	6.64981183405907	1.55929647855303e-06	-0.774869109947447	1
ENSG00000115657.12	ABCB6	2	219216694	2_129	0	0.0144132041959191	6.8507128386489	1.6468589661099e-06	-0.775405194112619	2
ENSG00000198925.10	ATG9A	2	219230067	2_129	0	0.0112816405186167	4.62332994346501	8.69935894409806e-07	0.0375939849623862	1
ENSG00000163516.13	ANKZF1	2	219229585	2_129	0	0.0128558584638453	5.93310643692471	1.2721646614079e-06	-0.655678925386652	2
ENSG00000163521.15	GLB1L	2	219243701	2_129	0	0.0150972559769246	7.54862795806283	1.90075501705296e-06	-0.993939393939078	1
ENSG00000127824.13	TUBA4A	2	219277241	2_129	0	0.0149831723862162	7.21332675790169	1.8026005018888e-06	-0.832956710972091	2
ENSG00000135924.15	DNAJB2	2	219279688	2_129	0	0.011746144214694	4.98984972560808	9.77558825268839e-07	-0.355828220858808	1
ENSG00000123992.18	DNPEP	2	219391349	2_129	0	0.0164815319443609	8.16074589901477	2.24330093607793e-06	-0.965204236005908	1
ENSG00000175084.11	DES	2	219418537	2_129	0	0.0117520879647904	5.01229160910612	9.82452289063761e-07	0.353518821604035	1
ENSG00000072195.14	SPEG	2	219434550	2_129	0	0.0149057712793684	7.23140920789933	1.79778393983131e-06	-0.870370370370576	1
ENSG00000123989.13	CHPF	2	219543916	2_129	0	0.0112340179885014	4.59328784377438	8.60634759299601e-07	0.0873015873015872	1
ENSG00000188760.10	TMEM198	2	219547560	2_129	0	0.0132976299886661	6.20612204492731	1.376431686341e-06	0.701271186440651	1
ENSG00000124006.14	OBSL1	2	219556695	2_129	0	0.0113243609115683	4.65270831408584	8.78778927647523e-07	0.0549440012060455	3
ENSG00000144589.21	STK11IP	2	219597759	2_130	0	0.0255079819474673	4.94940366807469	2.10566404950177e-06	0.286764098554666	2
ENSG00000116106.11	EPHA4	2	221574191	2_130	0	0.0253680236464695	4.89837087977581	2.0725184433399e-06	0.276758409785889	1
ENSG00000163082.9	SGPP2	2	222423832	2_131	0	0.0326722133645619	7.22718307041315	3.93829022968608e-06	0.885245901639495	1
ENSG00000123983.13	ACSL3	2	222819468	2_131	0	0.024733533626278	4.64201069670426	1.91492782594988e-06	0.155989220181167	2
ENSG00000152049.6	KCNE4	2	223050132	2_131	0	0.0259994397006024	5.10496547850873	2.21369051373726e-06	-0.396946564885518	1
ENSG00000085449.14	WDFY1	2	223944812	2_131	0	0.0325438531136025	7.19056311094893	3.90294093578416e-06	0.880952380952502	1
ENSG00000135919.12	SERPINE2	2	224040838	2_132	0	0.026190065056139	6.51655798916262	2.84652463729458e-06	0.687150837989061	1
ENSG00000124019.9	FAM124B	2	224441115	2_132	0	0.0228056733231543	5.23367023271866	1.99071624011373e-06	-0.520724562249602	2
ENSG00000144460.12	NYAP2	2	225444263	2_133	0	0.0371274240338512	8.57884993352844	5.31231714737039e-06	-1.04487179487165	1
ENSG00000135905.18	DOCK10	2	225041976	2_133	0	0.12540753103839	20.0995645160576	4.20407418801077e-05	-2.21032504780186	1
ENSG00000169047.5	IRS1	2	226800135	2_133	0	0.0243125797013763	4.64422672851934	1.88323519336172e-06	-0.139112903225735	1
ENSG00000144468.16	RHBDD1	2	226836316	2_133	0	0.0309852435872263	6.89554316971889	3.56355529429382e-06	0.815789473683816	1
ENSG00000081052.11	COL4A4	2	227153955	2_133	0	0.0329932018197539	7.47951397251426	4.11583491516974e-06	0.861765715932828	2
ENSG00000169031.18	COL4A3	2	227153955	2_133	0	0.0333472788199505	7.57884072311255	4.21524950757425e-06	0.876923076922927	1
ENSG00000168958.19	MFF	2	227325269	2_134	0	0.0324992078872132	6.67713496389251	3.61928711047121e-06	0.702857142856995	1
ENSG00000135917.13	SLC19A3	2	227717801	2_134	0	0.0383385217213142	8.21605465878874	5.25362159546803e-06	0.958078487326843	2
ENSG00000115009.11	CCL20	2	227836452	2_134	0	0.0587641428677659	12.2145927252549	1.19715808325709e-05	1.48275862068951	1
ENSG00000153832.11	FBXO36	2	229865428	2_136	0	0.0168925752032727	11.9251270790522	3.35984298733214e-06	1.58095238095166	1
ENSG00000163053.10	SLC16A14	2	230060869	2_136	0	0.0151900711800932	10.3605202900032	2.62483180726101e-06	-1.13580246913602	1
ENSG00000079263.18	SP140	2	230203422	2_136	0	0.0125424081780635	12.2646062569627	2.56563366776286e-06	2.5789473684203	1
ENSG00000135899.17	SP110	2	230178660	2_136	0	0.0135117478242688	8.81623460162713	1.9868028536581e-06	0.705517010002264	2
ENSG00000135932.10	CAB39	2	230720539	2_136	0	0.00996374426365065	6.5942968217975	1.09585014478701e-06	0.638418079096018	1
ENSG00000135898.9	GPR55	2	230961356	2_136	0	0.0177104541595284	11.8742431000432	3.5074843321449e-06	1.36488258489537	2
ENSG00000204128.5	C2orf72	2	231040165	2_136	0	0.0123362137838815	8.63606908649714	1.77688000572742e-06	-1.02009091607469	2
ENSG00000173692.12	PSMD1	2	231058845	2_136	0	0.00992280296688552	6.64093827533209	1.0990663645841e-06	0.719696969696938	1
ENSG00000135914.5	HTR2B	2	231125386	2_136	0	0.00884947327674956	5.5898139067166	8.25039758318322e-07	0.503164556962196	1
ENSG00000135931.17	ARMC9	2	231197437	2_136	0	0.00856706228829307	5.28700971944295	7.55443761116777e-07	-0.446931792708449	2
ENSG00000156966.6	B3GNT7	2	231394665	2_136	0	0.0124183853710604	8.73451854186917	1.80910681461054e-06	-0.955555555555532	1
ENSG00000115053.15	NCL	2	231483427	2_136	0	0.00795129835542718	4.60754873817038	6.1103782217864e-07	0.0792079207920411	1
ENSG00000171596.6	NMUR1	2	231529808	2_136	0	0.00793603334128612	4.59028061845854	6.0757909892e-07	-0.0163349106307674	2
ENSG00000187514.16	PTMA	2	231636550	2_136	0	0.00807611758011173	4.75015445175841	6.39838648966628e-07	0.21011796988828	3
ENSG00000156973.13	PDE6D	2	231784663	2_136	0	0.0110054189115367	7.57791904914425	1.39096641949308e-06	0.904950495050067	1
ENSG00000144535.19	DIS3L2	2	231961176	2_136	0	0.00972250223032056	6.44465821418276	1.0450523518696e-06	0.714021939652538	2
ENSG00000221944.6	TIGD1	2	232550122	2_136	0	0.00893448302514033	5.67461367489505	8.45601673742499e-07	0.537037037037036	1
ENSG00000135930.13	EIF4E2	2	232550122	2_136	0	0.00794342020341998	4.59821116843782	6.09195314891679e-07	-0.0785496820787806	2
ENSG00000244122.2	UGT1A7	2	233681597	2_137	0	0.0201803348601164	5.02856907500085	1.69251643345636e-06	-0.516089023325721	2
ENSG00000242515.5	UGT1A10	2	233635253	2_137	0	0.0195554397541918	5.23041380792769	1.70593995881086e-06	0.903225806451612	1
ENSG00000242366.3	UGT1A8	2	233616985	2_137	0	0.031359257280254	8.34086600299146	4.36251585182603e-06	-0.560364464692444	1
ENSG00000167165.18	UGT1A6	2	233691470	2_137	0	0.0268227964587368	8.10521819342234	3.62600893733539e-06	-1.2550335570474	1
ENSG00000244474.5	UGT1A4	2	233718402	2_137	0	0.0461679689240274	11.689371321886	9.00102626766266e-06	-1.01369863013752	1
ENSG00000204120.14	GIGYF2	2	232693280	2_137	0	0.020008047831936	5.01426077238701	1.6732920155398e-06	-0.496796251799159	3
ENSG00000182600.9	C2orf82	2	232856815	2_137	0	0.0210180291058368	5.25967077317998	1.84378660369625e-06	-0.332908329431584	2
ENSG00000066248.14	NGEF	2	233013260	2_137	0	0.0223980862830854	5.96515535223167	2.22839808981926e-06	0.684422563487689	2
ENSG00000085978.21	ATG16L1	2	233211910	2_137	0	0.0411095100797405	96.4249742649117	6.61137723949181e-05	10.3062211897834	3
ENSG00000085982.13	USP40	2	233565958	2_137	0	0.0214733022464834	5.94819374020649	2.13031609326842e-06	0.83887981935755	3
ENSG00000185038.14	MROH2A	2	233828479	2_137	0	0.0205775095495377	5.11740161301998	1.75631503512081e-06	-0.398843930635883	1
ENSG00000123485.11	HJURP	2	233856106	2_137	0	0.0194668309806849	4.70543474514774	1.5277599425327e-06	0.203539823008846	1
ENSG00000188042.7	ARL4C	2	234498502	2_138	0	0.0349374918573813	7.8847372959163	4.59450848230676e-06	0.932203389830354	1
ENSG00000130147.15	SH3BP4	2	234951552	2_138	0	0.0268545092579207	5.4388517106299	2.43604072277747e-06	-0.495659311001265	2
ENSG00000132321.16	IQCA1	2	236506648	2_140	0	0.0647499035855683	20.5171262635695	2.21572451493413e-05	-2.31098193631645	2
ENSG00000115648.13	MLPH	2	237489522	2_140	0	0.0291422546454168	13.052739068587	6.34431752350756e-06	-1.5033557046987	1
ENSG00000124839.12	RAB17	2	237582615	2_140	0	0.0187268038751798	8.95413753480802	2.79671060069276e-06	-1.04362281112352	2
ENSG00000124831.18	LRRFIP1	2	237627240	2_140	0	0.0117012592971021	4.61113505705919	8.99913053631891e-07	0.149350649350629	1
ENSG00000177483.11	RBM44	2	237783839	2_140	0	0.021058181864742	10.0399315399219	3.52623887581491e-06	-1.15636743177759	2
ENSG00000132329.10	RAMP1	2	237867634	2_141	0	0.0618171943831672	16.5653739967819	1.707932258767e-05	-2.25536213639043	2
ENSG00000184182.18	UBE2F	2	237960370	2_141	1	0.149342965427961	19.0023089580584	4.73316071480352e-05	-4.09941520467913	1
ENSG00000132330.16	SCLY	2	238098489	2_141	1	0.0486171133678504	16.7198119407093	1.35575327753324e-05	3.61702127659585	1
ENSG00000144488.14	ESPNL	2	238099356	2_141	0	0.021021388882306	4.88017723841404	1.71102796242774e-06	0.625276867510544	3
ENSG00000168427.8	KLHL30	2	238142909	2_141	0	0.0225511350646278	5.71974508376294	2.15132084525875e-06	0.811320754716855	1
ENSG00000178752.15	ERFE	2	238157706	2_141	0	0.0341235948168005	9.51207143656536	5.41364764030585e-06	-1.28666666666644	1
ENSG00000132323.8	ILKAP	2	238202829	2_141	0	0.0226865999438062	5.35625348021743	2.0267054706425e-06	-0.439393939393864	1
ENSG00000144485.10	HES6	2	238234995	2_141	0	0.0212907565595013	4.82241609776718	1.71244203622898e-06	0.333333333333321	1
ENSG00000204104.11	TRAF3IP1	2	238320731	2_141	0	0.0360872120584111	10.096345343152	6.07683765720896e-06	1.39153821168166	2
ENSG00000065802.11	ASB1	2	238426593	2_141	0	0.0393189223164815	11.1223536991498	7.29387662947282e-06	-1.62135884815319	2
ENSG00000068024.16	HDAC4	2	239166779	2_144	0	0.00675404565554083	12.025849876884	1.3546898463091e-06	1.33544303797511	1
ENSG00000130414.11	NDUFA10	2	240025784	2_144	0	0.00303900713664484	4.6909176949335	2.37765938127599e-07	-0.175964888756559	3
ENSG00000172428.10	COPS9	2	240044593	2_144	0	0.00304681416475139	4.72187251049181	2.3994976481673e-07	0.165517241379332	1
ENSG00000063660.8	GPC1	2	240235586	2_144	0	0.00473231143124608	8.55867682016178	6.75522860589964e-07	-1.11798997459548	3
ENSG00000188542.9	DUSP28	2	240572854	2_144	0	0.00315273526180504	5.07367611519898	2.66790493109492e-07	0.260273972602703	1
ENSG00000142327.12	RNPEPL1	2	240584791	2_144	0	0.0257074001096453	23.9817519903454	1.02825106950997e-05	2.27547169811195	1
ENSG00000144504.15	ANKMY1	2	240540529	2_144	0	0.00300496426068719	4.59116122925393	2.30102830511212e-07	-0.0697674418604627	1
ENSG00000178623.11	GPR35	2	240596709	2_144	0	0.0192865509227046	22.3252370160598	7.18142703223455e-06	2.39057077115246	2
ENSG00000172478.17	C2orf54	2	240879596	2_144	0	0.00323704483636544	5.51243928387655	2.97613508341821e-07	-0.604239311237454	2
ENSG00000142330.19	CAPN10	2	240639691	2_144	0	0.0461743801983684	45.6211263147929	3.51339665349673e-05	-5.62992125984149	1
ENSG00000130294.15	KIF1A	2	240819820	2_144	0	0.00321380242879221	5.53373582875672	2.9661813711081e-07	-0.795275590551278	1
ENSG00000226321.5	CROCC2	2	240896369	2_144	0	0.00324117493152598	5.52344834916544	2.98588360406518e-07	-0.722222222222267	1
ENSG00000162804.13	SNED1	2	240988183	2_144	0	0.0151824603223459	18.8040599376611	4.76161071939146e-06	-1.78531944349129	2
ENSG00000115687.13	PASK	2	241125889	2_144	0	0.0443778641204211	28.7632872785011	2.12894783678629e-05	2.45740862136146	3
ENSG00000115685.14	PPP1R7	2	241149506	2_144	0	0.00500368902795312	8.97600185257783	7.4908888010792e-07	1.03401360544226	1
ENSG00000146205.13	ANO7	2	241189299	2_144	0	0.00584454510924815	10.4513131472645	1.01878298013686e-06	-1.10078727286157	3
ENSG00000168385.17	SEPT2	2	241315322	2_144	0	0.00672156803465573	15.476877640828	1.73505822550941e-06	2.62429021938187	2
ENSG00000115677.16	HDLBP	2	241317232	2_144	0	0.0042718207064717	7.65727301798798	5.45565946150543e-07	-0.90763148147692	2
ENSG00000006607.13	FARP2	2	241356233	2_144	0	0.0833144172257923	31.2169901323057	4.33781767002411e-05	1.91288214572779	2
ENSG00000115694.14	STK25	2	241509931	2_144	0	0.00430560852750816	7.80323074732548	5.60362540617417e-07	-0.887931034482651	1
ENSG00000176720.4	BOK	2	241558436	2_144	0	0.00961356044458794	22.1061389901008	3.54451862797999e-06	3.58068102960763	2
ENSG00000168397.16	ATG4B	2	241636141	2_144	0	0.00333849923624252	5.34763211621814	2.97764493481999e-07	-0.221796180733194	3
ENSG00000168393.12	DTYMK	2	241687407	2_144	0	0.0283837333422321	23.0920193204332	1.09317964328577e-05	-2.02366838604332	2
ENSG00000168395.15	ING5	2	241687407	2_144	0	0.00341547218458549	9.0922103778299	5.17941051785072e-07	-2.13901893171685	2
ENSG00000180902.17	D2HGDH	2	241732943	2_144	0	0.00480166623723999	8.63577377209988	6.91597367345508e-07	-0.802640431666011	4
ENSG00000188011.5	RTP5	2	241869928	2_144	0	0.0101132714216232	16.0389615063835	2.70537837175014e-06	-2.09787234042445	1
ENSG00000216921.7	AC131097.4	2	241901621	2_144	0	0.0297298115830783	26.0279705994294	1.29060270162106e-05	-2.70848708487049	1
ENSG00000091181.19	IL5RA	3	3126271	3_4	0	0.0135534965853624	6.65498761853614	1.50438400792999e-06	-0.712296983758425	1
ENSG00000113851.14	CRBN	3	3176089	3_4	0	0.0110929396410968	4.80682054474021	8.89333525166156e-07	-0.233558237217957	2
ENSG00000170364.12	SETMAR	3	4303349	3_4	0	0.0192803384229511	9.91163686442056	3.18727943478537e-06	1.16917293233013	1
ENSG00000144455.13	SUMF1	3	4368850	3_4	0	0.0178368795715491	9.19190562204178	2.73454164840476e-06	1.11048908802866	3
ENSG00000150995.18	ITPR1	3	4735860	3_4	0	0.0109774068597792	4.71028359313058	8.62396374514019e-07	-0.138461538461522	1
ENSG00000134109.10	EDEM1	3	5190141	3_4	0	0.0201993175725979	10.3425021752641	3.48435522013183e-06	-1.34408602150586	1
ENSG00000071282.11	LMCD1	3	8504663	3_6	0	0.0280904959800958	5.12292419793728	2.40014479691267e-06	0.41184769618422	2
ENSG00000182533.6	CAV3	3	8730403	3_7	0	0.0540974407972601	12.5026406351426	1.12807655748127e-05	-1.46137208508468	2
ENSG00000125046.14	SSUH2	3	8644682	3_7	0	0.0376083400653495	9.10236089124814	5.70950320722514e-06	1.12665107462106	2
ENSG00000180914.10	OXTR	3	8769477	3_7	0	0.0338517258605403	8.12211568508853	4.58574701167856e-06	0.956571477230547	2
ENSG00000070950.9	RAD18	3	8959911	3_7	0	0.0260315192961963	5.68132650848291	2.46666045054897e-06	0.578375270464434	3
ENSG00000196220.15	SRGAP3	3	9147938	3_7	0	0.0432543424296474	10.4077830333673	7.50841121568363e-06	1.27782065498042	3
ENSG00000168137.15	SETD5	3	9397385	3_7	0	0.0586812370411782	13.2668929417616	1.29846004555839e-05	1.51301115241685	1
ENSG00000132164.9	SLC6A11	3	10798999	3_8	0	0.0293418951889872	4.85656580693581	2.37671739555898e-06	0.240183197448221	2
ENSG00000163719.19	MTMR14	3	9649842	3_8	0	0.0286194188114521	4.6249933565102	2.20765918691978e-06	0.132701421800944	1
ENSG00000114026.21	OGG1	3	9749660	3_8	0	0.0349086202339702	6.47223778820305	3.76831547629687e-06	-0.674698795180463	1
ENSG00000134072.10	CAMK1	3	9769618	3_8	0	0.0285597557445288	4.60561132433273	2.19382448216519e-06	-0.153786549906508	2
ENSG00000241553.12	ARPC4	3	9788307	3_8	0	0.0390950841814848	7.52781477897792	4.90852698578593e-06	0.779487179486744	1
ENSG00000214021.15	TTLL3	3	9807893	3_8	0	0.0291611597958927	4.79916946694704	2.33416194461384e-06	0.198181689072664	3
ENSG00000156990.14	RPUSD3	3	9843931	3_8	0	0.028653548247518	4.63606102780861	2.21558113879533e-06	0.111940298507424	1
ENSG00000171135.13	JAGN1	3	9890513	3_8	0	0.0366240911541996	6.9191323543309	4.22647787669474e-06	0.99421965317932	1
ENSG00000163702.18	IL17RC	3	9920473	3_8	0	0.0357675963354522	6.69864384352518	3.9961036908146e-06	0.819599757803667	2
ENSG00000254999.3	BRK1	3	10115653	3_8	0	0.0837443699243204	14.6931612734813	2.05225333663145e-05	2.03867571145845	2
ENSG00000134086.7	VHL	3	10140878	3_8	0	0.0410275922820263	7.97808892659328	5.45927547525757e-06	1.17502630927953	2
ENSG00000134070.4	IRAK2	3	10164461	3_8	0	0.0375714904206128	7.15699602899709	4.48486428179909e-06	0.381046105790589	2
ENSG00000157014.10	TATDN2	3	10273419	3_8	0	0.0585472077219956	11.3093319903873	1.10434112653771e-05	-1.57142857142906	1
ENSG00000157087.17	ATP2B2	3	10708383	3_8	0	0.0488798197223059	9.61554337766836	7.83905176764084e-06	-1.25825825825844	1
ENSG00000157103.10	SLC6A1	3	11057018	3_9	0	0.0250851624403516	7.4373023297303	3.11166230897627e-06	0.875912408759041	1
ENSG00000196639.6	HRH1	3	11131989	3_9	0	0.0189613337255949	4.84518979265808	1.53228581520816e-06	-0.218978102189798	1
ENSG00000197548.12	ATG7	3	11271528	3_9	0	0.018448884136682	4.59177725586295	1.41289868697345e-06	0.224524248604292	4
ENSG00000144559.10	TAMM41	3	11803811	3_9	0	0.0298508542211319	9.05184646189166	4.50665225354832e-06	1.09355492143609	3
ENSG00000157152.16	SYN2	3	11999743	3_9	0	0.0184980733531819	4.61640206401709	1.42426312203693e-06	0.169815598193727	2
ENSG00000157150.4	TIMP4	3	12156985	3_9	0	0.0191029990692426	4.91404742609255	1.56567278894641e-06	-0.338582677165268	1
ENSG00000132170.19	PPARG	3	12288284	3_9	0	0.0194423683772611	5.0769782434601	1.64632121775091e-06	0.20765079726806	2
ENSG00000154743.17	TSEN2	3	12484507	3_9	0	0.0239922173847507	7.02421540128301	2.81078944685184e-06	-0.900269014983819	3
ENSG00000075975.15	MKRN2	3	12555749	3_9	0	0.0201310188846421	5.39906175999795	1.81277606034104e-06	-0.574814731158481	3
ENSG00000225526.4	MKRN2OS	3	12560995	3_9	0	0.0208357186930545	5.71750875704346	1.98689734454414e-06	-0.653225806451598	1
ENSG00000132155.11	RAF1	3	12664356	3_9	0	0.0252178744280178	7.4862048985538	3.14869281441936e-06	-0.901515151515084	1
ENSG00000088726.15	TMEM40	3	12769053	3_9	0	0.0278286827153811	8.40033546645658	3.89896543187256e-06	-1.03448275862011	1
ENSG00000144712.11	CAND2	3	12796583	3_9	0	0.0297275581276517	9.01339441846098	4.46897287226262e-06	1.06131783043455	3
ENSG00000144713.12	RPL32	3	12841572	3_9	0	0.019617224418384	5.15981144931708	1.68822955047451e-06	0.370165745856417	1
ENSG00000154764.5	WNT7A	3	13827279	3_10	0	0.029603225481175	9.36406916699041	4.62342430361318e-06	1.39705882352985	1
ENSG00000144711.13	IQSEC1	3	13072626	3_10	0	0.0638877605623032	16.5564156352538	1.76418486227641e-05	1.79611650485477	1
ENSG00000163517.14	HDAC11	3	13475146	3_10	0	0.0201236801848864	5.7852974307899	1.94174950834199e-06	0.57827077608547	2
ENSG00000163520.13	FBLN2	3	13517555	3_10	0	0.178797604744337	26.4718434581169	7.89416115462473e-05	-2.88409996791547	2
ENSG00000163528.12	CHCHD4	3	14124463	3_10	0	0.056580598932364	15.4131576095594	1.45451855327617e-05	1.93641686647053	2
ENSG00000154767.14	XPC	3	14179017	3_10	0	0.0177812506940922	4.64053476893703	1.37622816487017e-06	0.073686670099997	2
ENSG00000154781.15	CCDC174	3	14652153	3_10	0	0.0204814996427661	5.94842006295357	2.03199898918235e-06	0.615999999999889	1
ENSG00000131368.7	MRPS25	3	15065408	3_11	0	0.0599665907343279	10.7664117060493	1.07681339035298e-05	-1.4785714285716	1
ENSG00000131381.12	RBSN	3	15090344	3_11	0	0.0310099510427775	4.60215969185615	2.38025162592363e-06	-0.117398693651796	2
ENSG00000131375.9	CAPN7	3	15206289	3_11	0	0.0314922739304527	4.74565819534031	2.49264586066606e-06	0.2401231636302	2
ENSG00000131370.15	SH3BP5	3	15335400	3_11	0	0.0318320222562538	4.84544227731795	2.5725140753036e-06	-0.321369301123863	2
ENSG00000206562.11	METTL6	3	15442762	3_11	0	0.0313440207764537	4.70178278552062	2.45797450365646e-06	-0.152600247677685	2
ENSG00000144597.13	EAF1	3	15429031	3_11	0	0.0342667630477758	5.53120578436099	3.1612074983936e-06	-0.52881355932197	1
ENSG00000206561.12	COLQ	3	15521671	3_11	0	0.0550495110553663	9.96210794620681	9.14670799939063e-06	-1.33734939759	1
ENSG00000131373.14	HACL1	3	15601536	3_11	0	0.0370584725918172	6.26073113976619	3.86965881127745e-06	0.773421790163167	2
ENSG00000169814.12	BTD	3	15601668	3_11	0	0.0536822393982427	9.72597906108699	8.70811308670493e-06	1.32900432900406	1
ENSG00000206560.11	ANKRD28	3	15857377	3_11	0	0.0323771349965153	5.0033670831748	2.70184784910972e-06	-0.480000000000155	1
ENSG00000131386.17	GALNT15	3	16187291	3_11	0	0.0806953562378717	13.5725153329269	1.82670740669899e-05	-1.68253968253924	1
ENSG00000154814.13	OXNAD1	3	16265068	3_12	0	0.0401915359165772	9.65879960116454	6.47467336726698e-06	-1.33924354874993	2
ENSG00000131378.13	RFTN1	3	16478928	3_12	0	0.0403869623682364	9.70405231734279	6.53663785312675e-06	-1.05177507460016	2
ENSG00000182568.16	SATB1	3	18440698	3_13	0	0.0288259183675943	11.0366486385585	5.30616162761493e-06	1.38235294117701	1
ENSG00000163576.17	EFHB	3	19946690	3_14	0	0.0239089007765718	6.3533044308717	2.53349108929842e-06	0.698876320478553	2
ENSG00000144566.10	RAB5A	3	20004209	3_14	0	0.0255860766902123	6.98195564498956	2.97948283904071e-06	0.792000000000014	1
ENSG00000183977.13	PP2D1	3	20012089	3_14	0	0.039283903060079	10.9695884727025	7.1872883928583e-06	1.33333333333329	1
ENSG00000129810.14	SGO1	3	20187278	3_15	0	0.0432806530306818	10.587446484426	7.64267054344536e-06	-1.73387096774167	1
ENSG00000170142.11	UBE2E1	3	23796770	3_18	0	0.0218947028478984	4.98325409798189	1.81975195041255e-06	-0.255474452554787	1
ENSG00000197885.10	NKIRAS1	3	23946455	3_18	0	0.0209964393525091	4.59534062884598	1.60924980932478e-06	0.0398656148983162	2
ENSG00000151090.17	THRB	3	24447374	3_18	0	0.0698714199251027	15.8185193905032	1.84342513956207e-05	2.20820912534181	2
ENSG00000077092.18	RARB	3	25173356	3_18	0	0.0573089387320301	13.9504967448697	1.33343590111767e-05	1.65326100402319	2
ENSG00000077097.15	TOP2B	3	25644817	3_19	0	0.0320648270726783	5.04575988684246	2.69845753159531e-06	-0.377622377622546	1
ENSG00000151093.7	OXSM	3	25782726	3_19	0	0.0367164206697693	6.30686089754889	3.86219053355111e-06	0.705776173285007	1
ENSG00000163491.16	NEK10	3	27369070	3_20	0	0.0328841488553273	7.62304296974797	4.1809510106868e-06	-1.07746478873254	1
ENSG00000033867.16	SLC4A7	3	27484217	3_20	0	0.0441586184250866	10.3719481142013	7.63898959420604e-06	-1.34356979298796	3
ENSG00000163508.12	EOMES	3	27723132	3_20	0	0.0332624711918486	7.72948231059057	4.28810118391384e-06	-0.952380952380862	1
ENSG00000163512.13	AZI2	3	28348860	3_21	0	0.0346529523030917	8.43931146223508	4.87761324902459e-06	-1.05489366168468	2
ENSG00000144642.21	RBMS3	3	28575079	3_21	0	0.0241791129421362	5.09616879547269	2.0551535413367e-06	-0.453531598512854	1
ENSG00000197385.5	ZNF860	3	31986180	3_24	0	0.0157273894608536	5.10774391915382	1.33981816773419e-06	0.411809022189545	3
ENSG00000144645.13	OSBPL10	3	31985554	3_24	0	0.029499321800844	10.8908488774526	5.35838443751914e-06	1.31298885584513	3
ENSG00000152642.10	GPD1L	3	32046642	3_24	0	0.0328790183713498	11.8962900884787	6.52364762029451e-06	1.40245112269471	3
ENSG00000170293.8	CMTM8	3	32238447	3_24	0	0.014993837293041	4.66803659330114	1.16736629847922e-06	0.0498907784876419	2
ENSG00000153551.13	CMTM7	3	32391850	3_24	0	0.0168328882419128	5.81193964712432	1.63169822620855e-06	-0.660447761193862	1
ENSG00000091317.7	CMTM6	3	32466689	3_24	0	0.0187659198394158	6.80686018655676	2.13047671863227e-06	0.772358116521608	2
ENSG00000182973.18	CNOT10	3	32684690	3_24	0	0.0180367907853457	6.3093473925219	1.89803323900435e-06	0.613588110403477	1
ENSG00000170275.14	CRTAP	3	33113772	3_24	0	0.0211176976580003	7.80571119985045	2.74928113688324e-06	0.953630057406043	2
ENSG00000173705.8	SUSD5	3	33219383	3_25	0	0.0823876330037744	16.2416798365121	2.23178871146882e-05	-1.85820895522392	1
ENSG00000153560.11	UBP1	3	33441741	3_25	0	0.0387026772506146	9.13746914866612	5.89830243921932e-06	-1.24208144796403	1
ENSG00000170248.13	PDCD6IP	3	33804220	3_25	0	0.0256379248362789	5.30765234716608	2.2695797310363e-06	0.171874999999968	1
ENSG00000144681.10	STAC	3	36380643	3_26	0	0.027129222129617	5.20513393511194	2.35520847841052e-06	0.403461711911553	2
ENSG00000163673.7	DCLK3	3	36764355	3_28	0	0.0139575875068665	5.16912811558911	1.20333835928314e-06	-0.356589147286959	1
ENSG00000168016.13	TRANK1	3	36904159	3_28	0	0.0235825290578801	10.0196581883108	3.94097236979612e-06	1.2314190831382	2
ENSG00000178567.7	EPM2AIP1	3	36993455	3_28	0	0.0181945075667228	7.61842166309764	2.31188069109053e-06	-0.96666666666701	1
ENSG00000076242.14	MLH1	3	36993455	3_28	0	0.0233788814060858	9.93927933821617	3.87559806044523e-06	-1.20767297476864	2
ENSG00000093167.17	LRRFIP2	3	37183476	3_28	0	0.0147709353007656	5.69207629266585	1.40229315419366e-06	-0.645161290322472	1
ENSG00000144674.16	GOLGA4	3	37228850	3_28	0	0.0338623941409304	13.3795370184248	7.55646806779975e-06	1.60528416933415	4
ENSG00000144677.14	CTDSPL	3	37939233	3_28	0	0.118276103596882	25.1911979594266	4.96942265219858e-05	2.41406249999998	1
ENSG00000136059.14	VILL	3	37989859	3_28	0	0.0131091517670466	4.59028873071327	1.00363246369038e-06	0.00348432055749152	1
ENSG00000187091.13	PLCD1	3	38029646	3_28	0	0.0131476884707541	4.61737782603229	1.0125230616682e-06	0.0438799076212246	1
ENSG00000008226.19	DLEC1	3	38039461	3_28	0	0.0131181394207758	4.59661360939706	1.00570439133889e-06	0.0610687022900861	1
ENSG00000060971.17	ACAA1	3	38188430	3_28	0	0.013319616755713	4.73727923204328	1.05239995055815e-06	-0.191489361702206	1
ENSG00000172939.8	OXSR1	3	37785574	3_28	0	0.0166396624332889	6.79259445752557	1.8851256537094e-06	0.72464035298431	2
ENSG00000172940.11	SLC22A13	3	38255326	3_28	0	0.013839908109083	5.09096618418684	1.17515059418575e-06	0.308270676691761	1
ENSG00000144671.10	SLC22A14	3	38310449	3_28	0	0.014765994063467	5.6889865986653	1.40106313429683e-06	0.474308078804495	2
ENSG00000179934.6	CCR8	3	39330021	3_28	0	0.0422872484402487	15.4509803817435	1.08974672856913e-05	-1.62934362934406	1
ENSG00000093217.9	XYLB	3	38346523	3_28	0	0.0190283880080672	8.03289707131056	2.54937842623487e-06	0.939040774044819	2
ENSG00000114739.13	ACVR2B	3	38446311	3_28	0	0.0204902392935813	8.71780959430829	2.97930191142412e-06	1.02272727272716	1
ENSG00000157036.12	EXOG	3	38493677	3_28	0	0.0212702934378812	9.06370538661564	3.21543227993094e-06	1.09139376436064	2
ENSG00000168356.11	SCN11A	3	38947836	3_28	0	0.0144741453563402	5.50464718730705	1.32887008229984e-06	0.610526315789237	1
ENSG00000114745.13	GORASP1	3	39107217	3_28	0	0.0277746959966645	11.5373674966166	5.34461155195097e-06	-1.29238329238393	1
ENSG00000168026.18	TTC21A	3	39107217	3_28	0	0.0254370096843681	10.7215048520238	4.54864357376001e-06	-1.41129750284129	3
ENSG00000168334.8	XIRP1	3	39192679	3_28	0	0.0372207547921658	14.2602650250126	8.85264152254603e-06	1.65775401069474	1
ENSG00000144659.10	SLC25A38	3	39360438	3_28	0	0.0207257445400039	8.82359490467894	3.05011214568534e-06	-1.05563595743978	2
ENSG00000168028.13	RPSA	3	39406933	3_28	0	0.0937743265018659	22.9616679563169	3.59126532008455e-05	-2.5478991346108	2
ENSG00000114784.3	EIF1B	3	40309786	3_29	0	0.030066053366491	8.7904922947135	4.408082633397e-06	-1.16197183098633	1
ENSG00000188846.13	RPL14	3	40457354	3_29	0	0.019473818211001	4.76378576887668	1.54726050434908e-06	-0.173385970622521	2
ENSG00000177873.12	ZNF619	3	40477330	3_29	0	0.0203233322245638	5.15892097622604	1.74869431292614e-06	0.399999999999971	1
ENSG00000172888.11	ZNF621	3	40532253	3_29	0	0.0422326249477818	11.95576371218	8.42142343380752e-06	-1.4005602240899	1
ENSG00000168036.16	CTNNB1	3	41195090	3_30	0	0.257235589564801	29.112414406688	0.000124901997824427	3.40322580645198	1
ENSG00000168038.10	ULK4	3	41962012	3_30	0	0.0368794372359887	10.3635849201189	6.37462147207772e-06	-1.96424998177383	2
ENSG00000182606.14	TRAK1	3	42014240	3_30	0	0.0202928798488482	4.81813319859234	1.63073199284122e-06	0.173431303744104	2
ENSG00000164045.11	CDC25A	3	48187406	3_34	0	0.0155307205681338	7.09601385945657	1.83808743597619e-06	0.436431918628912	2
ENSG00000164047.4	CAMP	3	48226335	3_34	0	0.0151223045382315	6.8812177990352	1.73557501460896e-06	0.39849624060157	1
ENSG00000164048.13	ZNF589	3	48265345	3_34	0	0.0148300782905551	6.81952861319387	1.68677791147565e-06	0.992248062015411	1
ENSG00000172113.8	NME6	3	48292016	3_34	0	0.0133547975228934	12.8475931301115	2.86166761027328e-06	2.02957377292165	2
ENSG00000164049.14	FBXW12	3	48370245	3_34	0	0.0162583301339401	8.04312963983023	2.18102735284351e-06	1.57936388899164	2
ENSG00000164054.15	SHISA5	3	48503583	3_34	0	0.0464900798290827	28.5164344942453	2.21113684153355e-05	-4.61033340677121	2
ENSG00000114268.11	PFKFB4	3	48562511	3_34	0	0.0396757085713851	29.5720686273691	1.956890399307e-05	4.41758241758004	1
ENSG00000145040.3	UCN2	3	48562712	3_34	0	0.0230483824404167	14.3949600860523	5.53364153106171e-06	-2.3768838244918	2
ENSG00000008300.16	CELSR3	3	48662086	3_34	1	0.0384652049727362	52.2166103636375	3.34993849028273e-05	-7.00000000000328	1
ENSG00000213672.7	NCKIPSD	3	48685869	3_34	0	0.0188697865540011	17.8733833327941	5.62514683002261e-06	-1.10687022900778	1
ENSG00000068745.14	IP6K2	3	48735675	3_34	0	0.0764490747109377	29.1246237091655	3.71357895470077e-05	4.55479452054642	1
ENSG00000114302.15	PRKAR2A	3	48847779	3_34	0	0.0125602297630636	39.9014132373174	8.35883913690902e-06	-6.04347826086963	1
ENSG00000177479.19	ARIH2	3	48919714	3_34	0	0.0203793610062984	16.3784454373645	5.56702724102293e-06	-0.699999999999753	1
ENSG00000178252.17	WDR6	3	48997778	3_34	0	0.0119034072342812	31.9573249114803	6.34456448020397e-06	4.36112008294791	2
ENSG00000178149.16	DALRD3	3	48997778	3_34	0	0.0200282716230586	16.2653304682829	5.43333483425757e-06	-0.713178294573778	1
ENSG00000178057.14	NDUFAF3	3	49023895	3_34	0	0.0438369067423437	22.91400317733	1.6753323554854e-05	4.21088435374257	1
ENSG00000198218.10	QRICH1	3	49088219	3_34	0	0.0643583593018136	27.1415286733385	2.91339502369898e-05	-4.43835616438175	1
ENSG00000172046.18	USP19	3	49120338	3_34	0	0.0122993081155451	14.9833583017843	3.07361843253091e-06	-1.58015267175554	1
ENSG00000185909.14	KLHDC8B	3	49171432	3_34	0	0.0170038269898618	46.8589027892109	1.32892018607084e-05	-7.00931413987748	2
ENSG00000173421.16	CCDC36	3	49199961	3_34	0	0.0124859569571316	13.4610161734645	2.80323679538886e-06	-1.09448818897596	1
ENSG00000188315.7	C3orf62	3	49277527	3_34	1	0.0453949497080652	53.8530868958924	4.07735238798322e-05	-7.05102040815835	1
ENSG00000114316.12	USP4	3	49340655	3_35	0	0.0124183670077606	18.3661109773931	3.80401131848705e-06	-3.45390070922073	1
ENSG00000233276.3	GPX1	3	49354285	3_35	0	0.0207279538360554	47.5793075915721	1.64488165069898e-05	7.85714285714443	1
ENSG00000067560.10	RHOA	3	49413431	3_35	0	0.0230918341459401	49.6635024136892	1.91273973154662e-05	7.95999999999838	1
ENSG00000145022.4	TCTA	3	49412205	3_35	0	0.0132068238540233	16.6188891953947	3.6606691838002e-06	3.04091355878979	2
ENSG00000145020.15	AMT	3	49422917	3_35	0	0.012415891085947	18.3807172996584	3.80627756682523e-06	3.45390070921952	1
ENSG00000145029.13	NICN1	3	49429438	3_35	0	0.0128655008662402	8.90250324471711	1.91028842681612e-06	1.34836138603461	2
ENSG00000173402.11	DAG1	3	49470414	3_35	0	0.0289349168901938	53.8590630479599	2.59920862130598e-05	8.16666666666722	1
ENSG00000164062.12	APEH	3	49673046	3_35	0	0.0327997274429904	105.66811260197	5.78061826435585e-05	11.2636252012591	3
ENSG00000173531.15	MST1	3	49684923	3_35	0	0.0183138815006588	105.915889702962	3.23520365104474e-05	11.6690435362466	2
ENSG00000164068.15	RNF123	3	49699132	3_35	0	0.0125832731196603	43.2002810454442	9.06651325518135e-06	-7.64227642276282	1
ENSG00000176095.11	IP6K1	3	49787937	3_35	0	0.0125635701830988	43.6985421569913	9.15672400701272e-06	-7.68292682926525	1
ENSG00000187492.8	CDHR4	3	49898669	3_35	0	0.0128298251262129	29.0364831640225	6.21333624555321e-06	-6.22580645161471	1
ENSG00000164078.12	MST1R	3	49903379	3_35	0	0.0135176341184444	26.5672307731893	5.98972772373951e-06	-5.93982956231716	2
ENSG00000004534.14	RBM6	3	49937901	3_35	0	0.0126008863717507	25.4226518943838	5.34296158563142e-06	5.80487804877936	1
ENSG00000003756.16	RBM5	3	50088563	3_35	0	0.0127524348989154	27.6485865433699	5.88066113950586e-06	6.03252032520252	1
ENSG00000001617.11	SEMA3F	3	50150357	3_35	0	0.0126509781956132	13.3332814188814	2.8133337643018e-06	4.40458015267307	1
ENSG00000188338.14	SLC38A3	3	50204954	3_35	0	0.0183784079626701	21.9646103259832	6.73273461500735e-06	-5.06349206349299	1
ENSG00000012171.19	SEMA3B	3	50267802	3_35	0	0.0328625479741811	15.0896865012795	8.27068643467236e-06	-1.84422110552778	1
ENSG00000179564.3	LSMEM2	3	50278688	3_35	0	0.0428412540456661	17.7566096355391	1.26876832460906e-05	-2.05102040816415	1
ENSG00000243477.5	NAT6	3	50295266	3_35	0	0.0128219439850182	6.22153968653159	1.33049074105235e-06	0.561299407572858	2
ENSG00000186792.16	HYAL3	3	50295266	3_35	0	0.0155300549254301	5.81046748130888	1.50502658784049e-06	0.619715969389754	2
ENSG00000068028.17	RASSF1	3	50341515	3_35	0	0.0511039136775778	19.4567730809316	1.65838392843563e-05	-2.16161616161648	1
ENSG00000007402.11	CACNA2D2	3	50504338	3_35	0	0.0482116619821242	13.6605656438522	1.09845151242727e-05	0.00540540540540695	1
ENSG00000114735.9	HEMK1	3	50568943	3_35	0	0.0135819599990474	6.33981711090158	1.43614827962609e-06	1.04444444444441	1
ENSG00000114738.10	MAPKAPK3	3	50611939	3_35	0	0.0125584259547441	6.30636595176438	1.32091381904952e-06	1.41326530612245	1
ENSG00000114737.15	CISH	3	50612068	3_35	0	0.0138907429030501	8.46567097959998	1.96131325915966e-06	1.90957446808507	1
ENSG00000088538.12	DOCK3	3	50673652	3_35	0	0.0130311818576007	5.73891272952882	1.2473074944275e-06	-1.04102564102514	1
ENSG00000145050.15	MANF	3	51384757	3_35	0	0.0151332398958914	6.22667856614006	1.57162333832584e-06	-0.690021231422307	1
ENSG00000259956.1	RBM15B	3	51391456	3_35	0	0.0234552949056719	9.94272572065907	3.88961362216701e-06	1.14350797266519	1
ENSG00000164080.13	RAD54L2	3	51589531	3_35	0	0.0454209867284157	14.7112364059957	1.11446348809199e-05	0.276315789473755	1
ENSG00000164081.12	TEX264	3	51669048	3_35	0	0.0137804529965385	5.43956051670147	1.25022279337244e-06	-0.293785310734337	1
ENSG00000164082.14	GRM2	3	51703949	3_35	0	0.0348248904363727	13.5247062660931	7.85557005688769e-06	1.50109409190378	1
ENSG00000114779.19	ABHD14B	3	51099271	3_35	0	0.0310091857309929	12.474963229685	6.45193141379004e-06	1.31669865642988	1
ENSG00000114767.6	RRP9	3	51941929	3_36	0	0.0562947319537844	15.4392423579455	1.44961891040255e-05	1.97570850202409	1
ENSG00000248487.8	ABHD14A	3	51972037	3_36	0	0.0226357406585154	6.92398106638933	2.61403071773537e-06	0.927234010120206	2
ENSG00000162244.10	RPL29	3	51993314	3_36	0	0.0253085545476278	7.95628509132703	3.3584414702258e-06	-0.964566929133842	1
ENSG00000164086.9	DUSP7	3	52057238	3_36	0	0.0211096234546801	6.29765143463252	2.2172732197061e-06	0.595375722543413	1
ENSG00000168237.17	GLYCTK	3	52291743	3_36	0	0.0248985009202682	7.74151673911904	3.21483999621774e-06	1.40322580645135	1
ENSG00000114841.17	DNAH1	3	52316196	3_36	0	0.018482814430821	5.04172704452481	1.55420226787204e-06	0.154047147338863	2
ENSG00000010318.20	PHF7	3	52414035	3_36	0	0.0333275324452735	10.5047837667828	5.83916009503538e-06	1.09230769230812	1
ENSG00000010319.6	SEMA3G	3	52444898	3_36	0	0.019915231481646	5.77922560005631	1.91961932067608e-06	0.860962566845048	1
ENSG00000114854.7	TNNC1	3	52454186	3_36	0	0.0212434390640239	6.30241784846855	2.23301748786561e-06	0.653486418973838	2
ENSG00000010322.15	NISCH	3	52454501	3_36	0	0.0176102303439556	4.59528607347357	1.34970139016697e-06	0.14438502673803	1
ENSG00000010327.10	STAB1	3	52495757	3_36	0	0.0183818070783016	4.97855179791643	1.52634018844558e-06	-0.385454545454617	1
ENSG00000168268.10	NT5DC2	3	52532998	3_36	0	0.0184795689133235	5.02540144995234	1.54889758345998e-06	0.813724244745189	2
ENSG00000163938.16	GNL3	3	52688546	3_36	0	0.0258703377844841	8.21960182779145	3.54660633018543e-06	-0.842364532019619	1
ENSG00000163939.18	PBRM1	3	52685800	3_36	0	0.0235331055830778	7.28464357594039	2.85922054818778e-06	1.47848887140742	2
ENSG00000016864.18	GLT8D1	3	52706166	3_36	0	0.0213971334788629	6.36460281578903	2.27136541170146e-06	1.43999999999978	1
ENSG00000114904.12	NEK4	3	52768386	3_36	0	0.0194312114510445	5.47898234449777	1.77566029775465e-06	1.25196850393739	1
ENSG00000055957.10	ITIH1	3	52777156	3_36	0	0.0181225782057952	4.84781101519848	1.46529736727738e-06	-1.00775193798416	1
ENSG00000162267.12	ITIH3	3	52794612	3_36	0	0.044868086113858	13.1676005235615	9.85381246900344e-06	-2.30534351145033	1
ENSG00000055955.15	ITIH4	3	52830677	3_36	0	0.134724187189458	23.3486605467821	5.24647549765296e-05	-3.03833991073502	3
ENSG00000272573.5	MUSTN1	3	52833204	3_36	0	0.0665178451643353	16.7251775989971	1.8555344227965e-05	-2.39802027047358	2
ENSG00000163933.9	RFT1	3	53088241	3_36	0	0.116570354777774	22.2252314388877	4.32110197950077e-05	2.72388648090437	2
ENSG00000163932.13	PRKCD	3	53155654	3_36	0	0.0182314101844243	4.92058284602239	1.49622503147716e-06	-0.325902576002315	2
ENSG00000163931.15	TKT	3	53254208	3_36	0	0.0222978197407124	6.75375191020326	2.51169909547183e-06	1.24173105669	2
ENSG00000157388.15	CACNA1D	3	53464915	3_36	0	0.169006145326952	25.7571892221634	7.26040873441758e-05	2.79999999999906	1
ENSG00000272886.5	DCP1A	3	53347519	3_36	0	0.0201503520591131	5.83051673044483	1.95952040303905e-06	0.620227038183574	1
ENSG00000056736.9	IL17RB	3	53846762	3_36	0	0.022607431158055	6.92094028255954	2.60961490713302e-06	-0.867015254127958	2
ENSG00000113812.13	ACTR8	3	53881903	3_36	0	0.0220823550211942	6.69871809699582	2.46715931759027e-06	-0.849624060150224	1
ENSG00000157445.14	CACNA2D3	3	54121968	3_37	0	0.0414096582495327	10.3900663886832	7.17596107786126e-06	1.17829457364305	1
ENSG00000114251.14	WNT5A	3	55511475	3_38	0	0.0291484019227423	8.11361649784523	3.94447611998909e-06	1.1081081081081	1
ENSG00000187672.12	ERC2	3	56471448	3_39	0	0.0323954674621711	5.66103543889571	3.05872357461086e-06	-0.769841269841179	1
ENSG00000180376.16	CCDC66	3	56557180	3_39	0	0.0346551013583368	6.28852006612528	3.6347599160316e-06	0.643598615916879	1
ENSG00000163946.13	FAM208A	3	56682894	3_39	0	0.0318777913422732	5.51120276496988	2.93018282747084e-06	0.596774193548065	1
ENSG00000144730.17	IL17RD	3	57123950	3_39	0	0.0434001191233241	8.38728955946653	6.07117377458278e-06	1.07546093876005	2
ENSG00000157500.10	APPL1	3	57219295	3_39	0	0.034396058001918	6.2186755406701	3.5675221340627e-06	-0.943749999999799	1
ENSG00000239388.8	ASB14	3	57292659	3_39	0	0.0335811249864543	5.9954634700829	3.35798002135822e-06	0.495815899581756	1
ENSG00000174840.8	PDE12	3	57556472	3_39	0	0.0293190710709564	4.73348898357757	2.31468385548143e-06	0.368421052631466	1
ENSG00000168374.10	ARF4	3	57597538	3_39	0	0.0525986712727798	10.1870424397503	8.93681966292981e-06	-1.40130573624987	2
ENSG00000174839.12	DENND6A	3	57692733	3_39	0	0.0302492419690625	5.02369882386527	2.53453443806053e-06	-0.405809604973121	2
ENSG00000163681.14	SLMAP	3	57759311	3_39	0	0.0303881299776743	5.06627464600981	2.56775042856617e-06	0.440559440559555	1
ENSG00000136068.14	FLNB	3	57958780	3_39	0	0.0519381513423759	10.0684924339867	8.72189875787594e-06	1.19638473912553	3
ENSG00000163687.13	DNASE1L3	3	58201595	3_40	0	0.0210127380018385	6.54991538801579	2.29550604570919e-06	0.770988364187553	2
ENSG00000163686.14	ABHD6	3	58236095	3_40	0	0.17188444224965	26.444297331176	7.58103857339943e-05	2.94535905107	3
ENSG00000163684.11	RPP14	3	58305894	3_40	0	0.0225850587106584	7.21817093122428	2.71899551787561e-06	1.22986791635291	2
ENSG00000168297.15	PXK	3	58332721	3_40	0	0.0261653627372006	8.58239878940409	3.74537714495504e-06	-1.01908065609336	2
ENSG00000168291.12	PDHB	3	58434315	3_40	0	0.0170125159676429	4.59641827522212	1.30421200695802e-06	0.163743142907463	2
ENSG00000168309.16	FAM107A	3	58578972	3_40	0	0.0170051799352347	4.59243119733295	1.30251878597715e-06	0.135712728023594	3
ENSG00000198643.6	FAM3D	3	58674582	3_40	0	0.0247170992435288	8.05426317317609	3.32034661815789e-06	0.964285714285317	1
ENSG00000163689.19	C3orf67	3	59049363	3_40	0	0.0250009787691232	8.16016085309931	3.40263869508091e-06	-0.98726114649666	1
ENSG00000189283.9	FHIT	3	61250788	3_41	0	0.0273811186085362	7.06827411905607	3.22793421971615e-06	-0.87730530146526	2
ENSG00000144724.19	PTPRG	3	61561600	3_41	0	0.0280896027574519	7.30543673287471	3.42256643588151e-06	-0.802536528824218	2
ENSG00000163618.17	CADPS	3	62875160	3_42	0	0.0866242385434481	14.1874456404117	2.04976345627237e-05	1.92349726775972	1
ENSG00000163632.12	C3orf49	3	63819161	3_43	0	0.026560568860909	5.87226803274955	2.60137731129908e-06	-0.65110565110534	1
[truncated: 8,992 more rows]
