# Supplementary material for: Adjusting for genetic confounders in transcriptome-wide association studies improves discovery of risk genes of complex traits
Source: Nat Genet. 2024 Jan 26;56(2):336–47. doi: 10.1038/s41588-023-01648-9 (PMC10864181; doi:10.1038/s41588-023-01648-9)
Supplement: Supplementary file 5 — cTWAS results of all analyzed genes across all tissues for IBD, SCZ, and SBP. Results are stored separately for each combination of traits and tissues. Column legends for each set of results are the same as in Supplementary Table 1. [file 41588_2023_1648_MOESM5_ESM.zip › IBD_Esophagus_Muscularis.csv]

id	genename	chrom	pos	region_tag	cs_index	PIP	tau2	PVE	z	num_eqtl
ENSG00000237330.2	RNF223	1	1074660	1_1	0	0.0123300105643681	10.0235248463206	2.06131339538901e-06	-1.03333333333338	1
ENSG00000187634.11	SAMD11	1	936972	1_1	0	0.00791039791339943	5.87059472226671	7.74534086786068e-07	0.47337278106501	1
ENSG00000187961.13	KLHL17	1	959193	1_1	0	0.0074076246765975	5.27132722541345	6.51266968550676e-07	0.320658150305168	3
ENSG00000187642.9	PERM1	1	978953	1_1	0	0.00853721265151508	6.55775454885556	9.33751606985344e-07	-0.620941119070416	2
ENSG00000188290.10	HES4	1	1000112	1_1	0	0.0112237988538418	9.04855404408609	1.69386644610202e-06	-0.979057591623419	1
ENSG00000131591.17	C1orf159	1	1095680	1_1	0	0.00982598125563983	8.21971713552936	1.34707851460835e-06	-1.07467532467472	1
ENSG00000186891.13	TNFRSF18	1	1206770	1_1	0	0.017652374160661	17.5873453306339	5.17801758375342e-06	-2.97603272302737	2
ENSG00000078808.16	SDF4	1	1231507	1_1	0	0.0452542926892788	29.806560177184	2.24973697536382e-05	-4.25000000000223	1
ENSG00000160087.20	UBE2J2	1	1256271	1_1	0	0.0253111382885647	17.5437067867318	7.40616089152225e-06	-1.8405245629722	2
ENSG00000162572.20	SCNN1D	1	1280024	1_1	0	0.00863261165504781	6.4507196568394	9.28774916908415e-07	0.497576713730463	4
ENSG00000127054.20	INTS11	1	1323147	1_1	0	0.0173356542526605	19.7971849984795	5.72405481110792e-06	3.53662922459687	2
ENSG00000169962.4	TAS1R3	1	1331096	1_1	0	0.00795545543770548	7.65523669681606	1.01574285582347e-06	1.60740740740759	1
ENSG00000162576.16	MXRA8	1	1361311	1_1	0	0.0108970218929101	13.6516178818257	2.48114446906779e-06	-2.73101435008586	3
ENSG00000242485.5	MRPL20	1	1402457	1_1	0	0.107243451341547	32.2754606940689	5.77302366441014e-05	4.65682460977207	3
ENSG00000235098.8	ANKRD65	1	1418223	1_1	0	0.0310730742752987	25.9408003517309	1.3443975117001e-05	-3.93117408906741	1
ENSG00000215915.9	ATAD3C	1	1425095	1_1	0	0.0219215928493792	22.9603274930961	8.39479878899978e-06	-4.09732213922836	2
ENSG00000160072.19	ATAD3B	1	1499639	1_1	0	0.00708684355443345	4.99460395180191	5.90356035538389e-07	-0.592356687898164	1
ENSG00000197785.13	ATAD3A	1	1519938	1_1	0	0.0122450479849096	12.6442930015319	2.58235026000325e-06	-2.45341614906851	1
ENSG00000205090.8	TMEM240	1	1544846	1_1	0	0.0107999733666964	9.67824506028055	1.74332920071703e-06	-1.89709762533037	1
ENSG00000160075.11	SSU72	1	1575421	1_1	0	0.0554879543678751	28.8367313535097	2.6687313132115e-05	3.65499357799497	2
ENSG00000189339.11	SLC35E2B	1	1680556	1_1	0	0.007483368847094	7.78445207726119	9.71595079251339e-07	1.78000000000001	1
ENSG00000008128.22	CDK11A	1	1724489	1_1	0	0.0108789756808197	8.31779920424912	1.5092338719577e-06	0.551703302020206	2
ENSG00000215790.6	SLC35E2	1	1845552	1_1	0	0.052231285217022	25.8545614689978	2.25230911194398e-05	-2.65604026845761	1
ENSG00000008130.15	NADK	1	1755713	1_1	0	0.0136740626096941	19.0198908292634	4.33776169636397e-06	3.74303365359922	2
ENSG00000078369.17	GNB1	1	1890472	1_1	0	0.00729065785101368	7.24508437777486	8.80988563471835e-07	1.47524752475251	1
ENSG00000169885.9	CALML6	1	1913254	1_1	0	0.0267391943594506	20.7715127192069	9.26353079271267e-06	2.66462829099322	2
ENSG00000178821.12	TMEM52	1	1919749	1_1	0	0.0182232835301969	16.5241939839014	5.02235055250611e-06	2.47321428571471	1
ENSG00000205116.3	TMEM88B	1	1425936	1_1	0	0.0175681144095112	15.7304384294236	4.60920563136724e-06	-2.34615384615207	1
ENSG00000187730.8	GABRD	1	2017202	1_2	0	0.00890389821275806	4.76441183553863	7.07537702475036e-07	0.0677991342632449	2
ENSG00000067606.16	PRKCZ	1	2049679	1_2	0	0.0128091887142211	8.19107528570171	1.74993794063989e-06	-0.864376173095773	2
ENSG00000162585.16	FAAP20	1	2189186	1_2	0	0.00934549635786608	5.21608325037088	8.1303078904327e-07	0.249999999999997	1
ENSG00000157933.9	SKI	1	2228951	1_2	0	0.0103981895549012	6.36878912036168	1.10452284985428e-06	-0.574380165289296	1
ENSG00000116151.13	MORN1	1	2335858	1_2	0	0.01411488646498	9.1317631082667	2.14977066061139e-06	1.00042409308938	3
ENSG00000157916.19	RER1	1	2391602	1_2	0	0.031070007375249	16.4102342883264	8.50386277445278e-06	1.68948650139838	3
ENSG00000157911.9	PEX10	1	2395636	1_2	0	0.00897348017064892	4.89747935872363	7.32982536011957e-07	0.279411764705801	1
ENSG00000149527.17	PLCH2	1	2415085	1_2	0	0.0475202713927953	22.3198143641584	1.76900718184969e-05	-2.48047539452886	2
ENSG00000157873.17	TNFRSF14	1	2535194	1_2	0	0.00912345601197062	12.1648069640899	1.85107795972093e-06	-2.78484399647275	2
ENSG00000157870.14	FAM213B	1	2512216	1_2	0	0.0114983635992072	11.6310679604634	2.2305693823323e-06	2.18960144186401	2
ENSG00000142606.15	MMEL1	1	2633026	1_2	0	0.00946842880359156	12.2647375479811	1.93685131457203e-06	2.70454545454552	1
ENSG00000215912.12	TTC34	1	2800905	1_2	0	0.00931329174298445	13.5279957183982	2.10134214225673e-06	-3.00001413921243	3
ENSG00000130762.14	ARHGEF16	1	3454845	1_2	0	0.0184689852280225	11.5470456356867	3.5569193801024e-06	-1.2571043054703	2
ENSG00000162591.15	MEGF6	1	3563178	1_2	0	0.0107183774807957	6.57306964979384	1.1750528164193e-06	0.680851063829841	1
ENSG00000158109.14	TPRG1L	1	3617753	1_2	0	0.0158586706888625	10.0917143666756	2.66926588767235e-06	1.01410788229062	2
ENSG00000116213.15	WRAP73	1	3656210	1_2	0	0.00912869087172941	5.00942516037971	7.62704834033889e-07	0.257142857142933	1
ENSG00000235169.7	SMIM1	1	3776468	1_3	0	0.0142912733138398	6.30266708002883	1.50229560930054e-06	-0.601503759398434	1
ENSG00000130764.9	LRRC47	1	3780573	1_3	0	0.0122697895964378	4.84203195265514	9.90888691534057e-07	-0.080057092389231	3
ENSG00000116198.12	CEP104	1	3856592	1_3	0	0.0121755578796215	4.7682249191312	9.68290583016753e-07	-0.00409618819415691	3
ENSG00000169598.15	DFFB	1	3856947	1_3	0	0.0138990284383039	6.03603690973153	1.3992536094703e-06	0.482717984121066	2
ENSG00000198912.10	C1orf174	1	3891607	1_3	0	0.0321090094708396	14.0832897100405	7.54207986857695e-06	1.55035184893742	2
ENSG00000069424.14	KCNAB2	1	5999377	1_5	0	0.0146163903444655	5.89655992806013	1.43747054719316e-06	0.576271186440844	1
ENSG00000131697.17	NPHP4	1	5897529	1_5	0	0.0130789505443537	4.83190551874533	1.05402627407408e-06	-0.0546874999999862	1
ENSG00000158286.12	RNF207	1	6198983	1_5	0	0.209083775641071	32.0571566758597	0.00011179063919319	2.90919360688395	4
ENSG00000116251.9	RPL22	1	6185755	1_5	0	0.0211616541169133	9.44692342703999	3.33426499044291e-06	1.03115264797523	1
ENSG00000116237.15	ICMT	1	6235565	1_5	0	0.0135869350823911	5.19696729002322	1.1776916322507e-06	-0.547752808988491	1
ENSG00000187017.15	ESPN	1	6424818	1_5	0	0.0750640777781303	21.7216366282499	2.71947332476814e-05	-2.96367816781009	2
ENSG00000215788.9	TNFRSF25	1	6466259	1_5	0	0.140100499839853	27.9333758123527	6.52714430929679e-05	3.38515901060075	1
ENSG00000171680.21	PLEKHG5	1	6495329	1_5	0	0.038957404180313	15.3304332982168	9.9610368473733e-06	2.00528775088048	2
ENSG00000173662.20	TAS1R1	1	6555635	1_5	0	0.0215860709528183	9.63804324197118	3.46994488162384e-06	-1.39673913043498	1
ENSG00000204859.12	ZBTB48	1	6589543	1_5	0	0.0306076598274728	12.9996869213656	6.63625590261029e-06	-1.59840425531936	1
ENSG00000041988.15	THAP3	1	6625791	1_5	0	0.0131574139536184	4.88917416629961	1.07291706385145e-06	-0.0671641791044753	1
ENSG00000007923.15	DNAJC11	1	6701642	1_5	0	0.013870447142435	5.39474122984844	1.2480189648536e-06	-0.641791044776053	1
ENSG00000171735.18	CAMTA1	1	6830383	1_5	0	0.0167315277888747	7.192273885772	2.00706723793706e-06	0.932330827067811	1
ENSG00000049245.12	VAMP3	1	7781270	1_6	0	0.0193695490647863	12.3933792980553	4.00377217659638e-06	-0.569148936170195	1
ENSG00000116288.12	PARK7	1	7954508	1_6	0	0.0309257149884454	41.2490486555081	2.127618663817e-05	-5.69074586259648	3
ENSG00000116285.12	ERRFI1	1	8026467	1_6	0	0.0436578669358806	33.0269790587565	2.40486925136566e-05	-4.33858267716697	1
ENSG00000162426.14	SLC45A1	1	8317768	1_6	0	0.00752463805631642	5.84379786472471	7.33400000105545e-07	1.43020066017413	2
ENSG00000074800.13	ENO1	1	8887489	1_6	0	0.0241570685673601	15.6326260883816	6.29848758785357e-06	-1.35999999999976	1
ENSG00000142583.17	SLC2A5	1	9088411	1_6	0	0.00812951066857159	5.66909003567312	7.68666342980762e-07	-0.349999999999943	1
ENSG00000180758.11	GPR157	1	9128930	1_6	0	0.0164296090477938	12.4064825207496	3.39966405047289e-06	-1.29279873699151	2
ENSG00000049239.12	H6PD	1	9221777	1_6	0	0.0176147728092824	12.8167086397842	3.76542206669055e-06	1.55319946735378	4
ENSG00000171608.15	PIK3CD	1	9651286	1_7	0	0.0158686663188474	6.83705353294731	1.80954552626779e-06	0.648342147268442	2
ENSG00000171603.16	CLSTN1	1	9824341	1_7	0	0.0226824048290244	10.374110711888	3.92464230879067e-06	-1.23770093128227	2
ENSG00000162441.11	LZIC	1	9943171	1_7	0	0.0178918153213811	7.92193781306809	2.36399166634221e-06	-0.830882352941506	1
ENSG00000162444.11	RBP7	1	9991107	1_7	0	0.0172881300483519	7.67721702865863	2.21366523343183e-06	0.80431834747838	2
ENSG00000130939.18	UBE4B	1	10033012	1_7	0	0.0127729298028296	4.77593108156786	1.01743970592288e-06	-0.0608903051996867	2
ENSG00000054523.17	KIF1B	1	10206613	1_7	0	0.0127862829939808	4.77913037859068	1.01918564113933e-06	-0.0222222222222171	1
ENSG00000142657.20	PGD	1	10398376	1_7	0	0.0140589344342554	5.68005545488119	1.33187996769534e-06	0.507744325450148	2
ENSG00000175279.21	CENPS	1	10429947	1_7	0	0.0131641014143846	5.06557666991829	1.1121931551803e-06	-0.310208295257985	2
ENSG00000241563.3	CORT	1	10449646	1_7	0	0.0167880469012044	7.40646901019291	2.07382205773197e-06	0.810699588477425	1
ENSG00000160049.11	DFFA	1	10476578	1_7	0	0.0210751781939684	9.5463996452258	3.35560607825559e-06	1.06451612903237	1
ENSG00000009724.16	MASP2	1	11047382	1_8	0	0.020704982503599	9.90344551157424	3.41996207352754e-06	-1.4934210526311	1
ENSG00000116649.9	SRM	1	11060199	1_8	0	0.0138822843067825	6.06883914805698	1.40516287448436e-06	-0.643672924218757	2
ENSG00000171824.13	EXOSC10	1	11100055	1_8	0	0.0613288161814503	20.4079383276518	2.08748719638896e-05	-2.04166666666703	1
ENSG00000171819.4	ANGPTL7	1	11188180	1_8	0	0.0139266319411316	6.09939413710042	1.4167489569407e-06	-0.659523809523748	1
ENSG00000198793.12	MTOR	1	11262508	1_8	0	0.036525261898138	15.3725665331271	9.36482843819769e-06	-1.96323529411786	1
ENSG00000116661.9	FBXO2	1	11648679	1_8	0	0.0136670659345776	5.91916445533098	1.3492604848244e-06	-0.539913636121974	2
ENSG00000116663.10	FBXO6	1	11673018	1_8	0	0.0159497243290956	7.39932912017617	1.9683649896936e-06	-0.780487804877982	1
ENSG00000116670.14	MAD2L2	1	11684155	1_8	0	0.0164643289236245	7.70381855193065	2.11548614185011e-06	-0.804597701149259	1
ENSG00000177674.15	AGTRAP	1	11737129	1_9	0	0.0148272731479637	8.48583110630669	2.09853287690672e-06	-0.971830985914898	1
ENSG00000177000.10	MTHFR	1	11794614	1_9	0	0.0206984994124139	11.686408136316	4.03440985944536e-06	-1.39235495975822	2
ENSG00000011021.21	CLCN6	1	11806394	1_9	0	0.0248016271779633	13.4251842554137	5.5534201961111e-06	-1.6850442979333	2
ENSG00000120937.8	NPPB	1	11859214	1_9	0	0.0126485941687543	6.96349213640528	1.46902590240843e-06	0.920634920634809	1
ENSG00000083444.16	PLOD1	1	11960355	1_9	0	0.0114352802951527	5.99815439549776	1.14399614333804e-06	-0.651428571428588	1
ENSG00000116688.16	MFN2	1	11986006	1_9	0	0.0152707700450228	8.76832478725581	2.2332516888146e-06	1.23846153846188	1
ENSG00000028137.18	TNFRSF1B	1	12163394	1_9	0	0.0204400074547911	11.5657062267997	3.94287775398552e-06	1.24812030075163	1
ENSG00000048707.13	VPS13D	1	12229081	1_9	0	0.0157332107930523	9.0543025741314	2.37592359495781e-06	1.00385870157544	2
ENSG00000162494.5	LRRC38	1	13512630	1_10	0	0.0181632628286614	7.11578402162511	2.15564246738106e-06	-0.766917293233125	1
ENSG00000162493.16	PDPN	1	13582937	1_10	0	0.0243533686635316	9.93355736264436	4.03481802946806e-06	1.09878789444878	3
ENSG00000142634.12	EFHD2	1	15411556	1_11	0	0.0125069669518554	11.7285968937369	2.44657293963343e-06	1.24580122905655	2
ENSG00000142615.7	CELA2A	1	15456727	1_11	0	0.100429533904558	31.2894438489019	5.2410631984223e-05	2.96019900497671	1
ENSG00000215704.9	CELA2B	1	15466305	1_11	0	0.00915072913587101	8.52935766532124	1.30176362557032e-06	1.24203821656102	1
ENSG00000132906.17	CASP9	1	15526794	1_11	0	0.00639151714216124	5.27418785457092	5.62237304792912e-07	-0.382113821138194	1
ENSG00000116138.12	DNAJC16	1	15527155	1_11	0	0.00629936689762223	5.13641363903501	5.39655987628342e-07	-0.333333333333265	1
ENSG00000116771.5	AGMAT	1	15584923	1_11	0	0.00703449205030893	6.15879931350571	7.2258493270684e-07	-0.621013133208253	1
ENSG00000197312.11	DDI2	1	15617889	1_11	0	0.00964731376278638	9.24251470481078	1.48715645069761e-06	1.07333333333299	1
ENSG00000162461.7	SLC25A34	1	15729237	1_11	0	0.00609377993083993	4.83079921955094	4.9098232623408e-07	0.127516778523536	1
ENSG00000162458.12	FBLIM1	1	15760669	1_11	0	0.0120727198663156	11.0059234248422	2.21611205327552e-06	1.60540540540554	1
ENSG00000065526.10	SPEN	1	15847319	1_11	0	0.00788428420251641	7.24701398218916	9.52974929619386e-07	0.919354838709533	1
ENSG00000116809.11	ZBTB17	1	15976487	1_11	0	0.00922187859781076	8.66089069740639	1.33211605918225e-06	1.18897637795226	1
ENSG00000186510.11	CLCNKA	1	16018188	1_11	0	0.00653994531051183	5.46226527506016	5.95808932575034e-07	0.636107160774639	2
ENSG00000173641.17	HSPB7	1	16019124	1_11	0	0.00993017025950982	9.32961569659	1.54518525481485e-06	-1.35158312345936	2
ENSG00000184908.17	CLCNKB	1	16043565	1_11	0	0.00970293880221995	9.19855895451534	1.48861775279408e-06	-1.2589107507616	2
ENSG00000185519.8	FAM131C	1	16073889	1_11	0	0.0142060761258408	12.7994927093786	3.03268288609465e-06	-1.62043795620455	1
ENSG00000142627.12	EPHA2	1	16156481	1_11	0	0.0116702297626153	10.909275765989	2.12341769489505e-06	-1.40625	1
ENSG00000142632.16	ARHGEF19	1	16190090	1_11	0	0.00893116420312701	8.39992541558247	1.25124861451685e-06	0.929214610686112	3
ENSG00000132881.11	RSG1	1	16237140	1_11	0	0.00611567520499412	4.86680053517728	4.96418622690191e-07	0.0223077460163573	2
ENSG00000037637.10	FBXO42	1	16354635	1_11	0	0.034691066244229	21.2578271330754	1.22997596491133e-05	1.99168997254536	2
ENSG00000055070.16	SZRD1	1	16352086	1_11	0	0.0268339517207847	18.786750682316	8.40807179811676e-06	-1.98421041103107	2
ENSG00000219481.10	NBPF1	1	16488717	1_11	0	0.00925195329077921	8.85147463602881	1.36586937116693e-06	0.962406015037572	1
ENSG00000058453.16	CROCC	1	16949400	1_12	0	0.0145343812523138	5.55806172106428	1.34734873455709e-06	-0.506666666666619	1
ENSG00000117122.13	MFAP2	1	16988930	1_12	0	0.0137554445449576	5.03033021823982	1.15406755441103e-06	0.375999999999934	1
ENSG00000159363.17	ATP13A2	1	17011965	1_12	0	0.0151684078222194	5.96725775942624	1.50964523367214e-06	0.614285714285821	1
ENSG00000117118.9	SDHB	1	17023303	1_12	0	0.0162475069728601	6.62609677965676	1.79557939240321e-06	0.732528726780098	2
ENSG00000159339.13	PADI4	1	17305756	1_12	0	0.0179859752433097	7.60120720276546	2.28021956682634e-06	0.947674418604501	1
ENSG00000179051.13	RCC2	1	17438641	1_12	0	0.0183754137405059	7.80679835601587	2.39260052671903e-06	-0.872121073979471	3
ENSG00000074964.16	ARHGEF10L	1	17545342	1_12	0	0.0156572617263686	6.27132488597231	1.6377032725246e-06	0.624864891534066	2
ENSG00000117154.11	IGSF21	1	18103117	1_12	0	0.0213665446477234	9.25506473255708	3.29817625674652e-06	-1.03656337852492	2
ENSG00000158748.3	HTR6	1	19665573	1_13	0	0.0023257532216463	5.054846076904	1.96079265945355e-07	0.11627906976741	1
ENSG00000159423.16	ALDH4A1	1	18902055	1_13	0	0.00230381973665894	5.13044046300713	1.97134779866062e-07	0.549342968170302	2
ENSG00000169991.10	IFFO2	1	18976478	1_13	0	0.00242195733007256	5.32380415287005	2.15054563969417e-07	-0.251968503936983	1
ENSG00000127481.14	UBR4	1	19110691	1_13	0	0.0062393985029362	14.1788660276075	1.47551737855442e-06	-1.47337278106498	1
ENSG00000127463.13	EMC1	1	19227605	1_13	0	0.00238301645890082	5.63328547640733	2.23897326550121e-07	0.744739834724981	3
ENSG00000053372.4	MRTO4	1	19251559	1_13	0	0.00311808294913551	7.49919578488112	3.89998073770647e-07	-0.757341246459381	2
ENSG00000053371.12	AKR7A2	1	19311815	1_13	0	0.00240625563653063	5.52145042016669	2.21592494543598e-07	-0.462195929661	3
ENSG00000040487.12	PQLC2	1	19262503	1_13	0	0.00225890872850665	4.81085916790933	1.81251426288951e-07	-0.152653238192633	2
ENSG00000077549.17	CAPZB	1	19480198	1_13	0	0.00459574831933873	10.8764368174466	8.3368691269033e-07	0.978644484481703	2
ENSG00000173436.13	MINOS1	1	19598288	1_13	0	0.00225293154341255	4.82423714790857	1.81274514125554e-07	0.0945273631840982	1
ENSG00000162542.13	TMCO4	1	19824938	1_13	0	0.00578974703333912	15.1537158239048	1.46331839877774e-06	1.73469387755135	1
ENSG00000169914.5	OTUD3	1	19885299	1_13	0	0.00266747468002515	13.850890498875	6.16223288382507e-07	-2.71063707532287	3
ENSG00000188257.10	PLA2G2A	1	19958722	1_13	0	0.00269283343921023	6.61161070065373	2.96945584031231e-07	-0.686002713101613	2
ENSG00000127472.10	PLA2G5	1	20000500	1_13	0	0.00342328233218758	8.05501823211959	4.59906292834262e-07	0.557619762509517	3
ENSG00000117215.14	PLA2G2D	1	20119239	1_13	0	0.00226966444519461	5.36998368880275	2.03280034854155e-07	0.273076923076929	1
ENSG00000162543.5	UBXN10	1	20186547	1_14	0	0.0338731699031045	15.5585850106136	8.78994268419717e-06	1.63576158940415	1
ENSG00000162545.5	CAMK2N1	1	20487951	1_14	0	0.0116383593136971	5.29515894029419	1.02785266724952e-06	0.451673309410888	2
ENSG00000090432.6	MUL1	1	20504675	1_14	0	0.0115820292441061	5.24872147340314	1.01390739361747e-06	0.33136316130933	2
ENSG00000183114.7	FAM43B	1	20551955	1_14	0	0.0118388092853774	5.45860664401804	1.07782916127264e-06	-0.45982356880215	2
ENSG00000158825.5	CDA	1	20589038	1_14	0	0.0113101276315216	5.02136982360122	9.4721773254167e-07	-0.379114766079163	3
ENSG00000158828.7	PINK1	1	20626815	1_14	0	0.0115924943258841	5.25736345105295	1.01649442059212e-06	-0.361290322580589	1
ENSG00000117245.12	KIF17	1	20685321	1_14	0	0.0124898175613482	5.97106044524584	1.24384901861172e-06	0.59662524762184	2
ENSG00000189410.11	SH2D5	1	20733213	1_14	0	0.0136038028332171	6.78924146257023	1.54042901152339e-06	-0.657724613164472	2
ENSG00000117298.14	ECE1	1	21298652	1_14	0	0.0118666791408849	5.48111591189458	1.08482151976336e-06	-0.506631516532846	2
ENSG00000187980.6	PLA2G2C	1	20174675	1_14	0	0.0131469807706462	6.46208670803769	1.41696431924246e-06	-0.649562386348105	3
ENSG00000142794.18	NBPF3	1	21440603	1_15	0	0.0117358897382011	6.90135908127464	1.35086127093704e-06	0.598241688154333	2
ENSG00000076864.19	RAP1GAP	1	21669538	1_15	0	0.0112649960710941	7.00783620338518	1.31666439778516e-06	-0.735169491525756	1
ENSG00000090686.15	USP48	1	21764182	1_15	0	0.0106573285464309	6.21242585614938	1.10425577362654e-06	-0.448552773136202	5
ENSG00000187942.11	LDLRAD2	1	21811974	1_15	0	0.0113196318529452	6.43375049242669	1.21466529359333e-06	0.318840579710191	1
ENSG00000142798.17	HSPG2	1	21851385	1_15	0	0.00932001410712957	4.87488688644553	7.57776649137437e-07	-0.173584905660361	1
ENSG00000142789.19	CELA3A	1	22001714	1_15	0	0.0093151249411132	4.93113138998749	7.66117467498018e-07	0.308931185944526	1
ENSG00000070831.15	CDC42	1	22052387	1_15	0	0.00918688199052153	4.77156339648213	7.311204668975e-07	0.23493975903605	1
ENSG00000162552.14	WNT4	1	22143622	1_15	0	0.0106961493450844	6.22151586177759	1.10989980836907e-06	0.579310344827481	1
ENSG00000184677.16	ZBTB40	1	22453334	1_15	0	0.00972077417894979	5.22321703311989	8.46835453184825e-07	0.148437500000082	1
ENSG00000173372.16	C1QA	1	22634461	1_15	0	0.00918522488175311	4.7662569199208	7.30175653446378e-07	-0.0815217391304296	1
ENSG00000159189.11	C1QC	1	22644432	1_15	0	0.00968559413505554	5.1707343401605	8.35292529629381e-07	-0.0769230769230719	1
ENSG00000173369.15	C1QB	1	22652153	1_15	0	0.00918568683283061	4.81766430308891	7.38088222457459e-07	-0.199999999999934	1
ENSG00000004487.15	KDM1A	1	23000786	1_16	0	0.0100536853442345	4.79499756071832	8.04032835229147e-07	0.145024106778552	2
ENSG00000169641.13	LUZP1	1	23178302	1_16	0	0.0329387827050616	16.188618213759	8.89359670494204e-06	-1.72451325366673	2
ENSG00000125945.14	ZNF436	1	23366674	1_16	0	0.0105048110383782	5.21487893547731	9.1367676510179e-07	0.356557377049118	1
ENSG00000204219.9	TCEA3	1	23424647	1_16	0	0.0335878208166034	16.3768421143786	9.17428221024322e-06	-1.86466165413521	1
ENSG00000088280.18	ASAP3	1	23484995	1_16	0	0.096008831550304	26.632556070378	4.26465732027111e-05	2.51768358876798	2
ENSG00000142676.12	RPL11	1	23691734	1_17	0	0.0131429591222578	5.66136105030188	1.24100666912054e-06	0.426136363636281	1
ENSG00000057757.9	PITHD1	1	23782193	1_17	0	0.0119888705544908	4.78746946657806	9.57291921183206e-07	0.24799999999999	1
ENSG00000117308.14	GALE	1	23800401	1_17	0	0.0152274900419214	7.13113149379507	1.81111853177104e-06	0.693909567594532	2
ENSG00000117305.14	HMGCL	1	23838758	1_17	0	0.012016724943869	4.80861560507597	9.63754208632756e-07	-0.280000000000017	1
ENSG00000179163.11	FUCA1	1	23868372	1_17	0	0.0145679110486074	6.60457618615222	1.60473136403783e-06	-0.711627906977144	1
ENSG00000142661.18	MYOM3	1	24088636	1_17	0	0.0134470364487673	5.91436880504567	1.32646284658841e-06	-0.358208955223808	1
ENSG00000142677.3	IL22RA1	1	24152784	1_17	0	0.105337938747316	25.37077309202	4.45736935126717e-05	-2.7039999999998	1
ENSG00000185436.11	IFNLR1	1	24187118	1_17	0	0.0192769844625079	9.20406391377069	2.95923073298676e-06	-1.20664760723915	2
ENSG00000001460.17	STPG1	1	24417113	1_17	0	0.0154731541156826	7.4299958729442	1.9174653705314e-06	0.996859750400478	2
ENSG00000169504.14	CLIC4	1	24745177	1_17	0	0.0131807052528454	5.6937562748876	1.25169243359128e-06	-0.428977272727649	1
ENSG00000175707.8	KDF1	1	26875936	1_18	0	0.0620406696204415	22.7409218693659	2.35312310582852e-05	2.5748031496064	1
ENSG00000117614.9	SYF2	1	25232900	1_18	0	0.00997413522987323	4.78555166997088	7.96099529760249e-07	0.0623052959501458	1
ENSG00000187010.19	RHD	1	25257119	1_18	0	0.0119316422874064	6.49014556977425	1.29156054058311e-06	0.658227848101495	1
ENSG00000183726.10	TMEM50A	1	25257119	1_18	0	0.0119316422874064	6.49014556977425	1.29156054058311e-06	-0.658227848101495	1
ENSG00000188672.17	RHCE	1	25430290	1_18	0	0.0106867548187582	5.44142528732933	9.69881380160439e-07	-0.330981247543045	2
ENSG00000204178.9	TMEM57	1	25430369	1_18	0	0.0103038654919621	5.09327943147738	8.75301735826011e-07	-0.201612903225827	1
ENSG00000157978.11	LDLRAP1	1	25568362	1_18	0	0.0102355965104232	5.03984954411347	8.60381046529776e-07	0.224000000000032	1
ENSG00000117643.14	MAN1C1	1	25744418	1_18	0	0.0102811271007446	5.08368522780661	8.7172496901542e-07	0.164062500000028	1
ENSG00000162430.16	SELENON	1	25754560	1_18	0	0.0112083065205921	5.91473452694826	1.10569504087872e-06	-0.652989861045253	2
ENSG00000117640.17	MTFR1L	1	25819958	1_18	0	0.0100474667540161	4.84708980367382	8.12265017531617e-07	-0.197246732917331	2
ENSG00000127423.10	AUNIP	1	25858853	1_18	0	0.0127231306172076	7.03645324284025	1.49316532999534e-06	-0.855713711481068	2
ENSG00000117632.22	STMN1	1	25897811	1_18	0	0.0100068106318805	4.82353645454426	8.0504721511411e-07	-0.106675181958445	3
ENSG00000158006.13	PAFAH2	1	25998029	1_18	0	0.0121187639476917	6.62018973399234	1.3381009169102e-06	0.434108527131723	1
ENSG00000158014.14	SLC30A2	1	26045653	1_18	0	0.0221020693461961	12.4072558748277	4.57371165571061e-06	-1.44949494949428	1
ENSG00000175087.9	PDIK1L	1	26110771	1_18	0	0.01168820752185	6.29595619492706	1.22735364602606e-06	-0.974637456372688	2
ENSG00000197245.5	FAM110D	1	26161449	1_18	0	0.0172796771957441	10.026813554397	2.88973933855749e-06	-1.38901576573898	2
ENSG00000236782.6	RP11-96L14.7	1	26170849	1_18	0	0.0107467994436197	5.53764200936719	9.92576814470911e-07	0.339889025745411	2
ENSG00000142675.17	CNKSR1	1	26170849	1_18	0	0.0137798921780892	7.91739421860502	1.81965139456284e-06	0.764509868505203	3
ENSG00000130695.14	CEP85	1	26233875	1_18	0	0.0208157350853432	11.9125675651041	4.13577815136613e-06	1.61557791641437	2
ENSG00000169442.8	CD52	1	26317369	1_18	0	0.0373584659037063	17.5887555418041	1.09593362609389e-05	-2.56643356643431	1
ENSG00000158062.20	UBXN11	1	26306694	1_18	0	0.0433377274730425	19.070475990298	1.37843970053327e-05	2.48739681730195	3
ENSG00000176083.17	ZNF683	1	26369683	1_18	0	0.010198283749259	5.01724782681576	8.53400219794523e-07	-1.01315789473685	1
ENSG00000117682.16	DHDDS	1	26432257	1_18	0	0.0114679322242848	6.27659432922077	1.2005196785502e-06	0.522776535788516	2
ENSG00000198830.10	HMGN2	1	26474738	1_18	0	0.0585712480876196	21.7937401942498	2.12900339188841e-05	-2.81159420289793	1
ENSG00000060642.10	PIGV	1	26787521	1_18	0	0.0331649879622572	16.1177410471097	8.91546754851263e-06	-1.78881917993982	2
ENSG00000142751.14	GPN2	1	26890178	1_18	0	0.0330011284338682	16.0448984453085	8.83132502129857e-06	1.77973568281991	1
ENSG00000253368.3	TRNP1	1	27041195	1_18	0	0.0154609640772502	9.08423275849133	2.34252875141208e-06	1.04571428571409	1
ENSG00000090020.10	SLC9A1	1	27167188	1_19	0	0.00970777454258287	5.53271298223012	8.95814170827615e-07	0.410039453892102	2
ENSG00000142784.15	WDTC1	1	27234825	1_19	0	0.0405568224512818	19.2731813606065	1.30369930869368e-05	1.91841491841474	1
ENSG00000186501.14	TMEM222	1	27333009	1_19	0	0.0125847816561615	8.01643346793233	1.68262362785119e-06	0.888099269203012	2
ENSG00000142765.17	SYTL1	1	27342119	1_19	0	0.0827043452979136	26.2303353037493	3.61819755531687e-05	-2.34355855239591	2
ENSG00000142733.14	MAP3K6	1	27357905	1_19	0	0.0354351708016593	17.9670097868414	1.06186777289025e-05	-1.804149191709	3
ENSG00000126705.13	AHDC1	1	27604387	1_19	0	0.0101807526964142	5.98770951685496	1.01671847839395e-06	-0.515463917525788	1
ENSG00000126709.14	IFI6	1	27671883	1_19	0	0.00897458011538599	4.78178119220017	7.15754263949937e-07	0.0790123456789981	1
ENSG00000130775.15	THEMIS2	1	27872858	1_19	0	0.0195301626208925	12.2297709645287	3.98367856553054e-06	1.5028911223556	2
ENSG00000117748.9	RPA2	1	27914572	1_19	0	0.00956044667795641	5.38645397278046	8.58897309572428e-07	-0.346289752650236	1
ENSG00000130768.14	SMPDL3B	1	27934515	1_19	0	0.00901996968729746	4.8300163726574	7.26630773229484e-07	0.151465281506951	2
ENSG00000158156.7	XKR8	1	27959966	1_19	0	0.06846466570464	24.3723807741478	2.78307270565276e-05	2.38340792827487	2
ENSG00000158161.15	EYA3	1	28088507	1_19	0	0.0357238288585935	18.0453947833915	1.07518820976305e-05	2.00501438965657	2
ENSG00000169403.11	PTAFR	1	28193341	1_19	0	0.0296324143323112	16.2406879071346	8.02659894767864e-06	1.65294532266505	2
ENSG00000130770.17	ATPIF1	1	28236165	1_19	0	0.0105482266735404	6.32692369639928	1.11309480620801e-06	0.586194986726991	2
ENSG00000130766.4	SESN2	1	28258033	1_19	0	0.00916356782037531	4.98102623865399	7.61278445435475e-07	-0.296551724137861	1
ENSG00000204138.12	PHACTR4	1	28357453	1_19	0	0.0125852696488	8.01681132975487	1.68276818901079e-06	-1.2993436077359	3
ENSG00000180198.15	RCC1	1	28318402	1_19	0	0.00993168709024883	5.75079741855125	9.52601372324528e-07	-0.49300138413546	2
ENSG00000180098.9	TRNAU1AP	1	28553045	1_19	0	0.00901763662309796	4.82754021131779	7.26070407276171e-07	0.0532603995975073	2
ENSG00000188060.7	RAB42	1	28592480	1_19	0	0.0499514333681168	21.2948344028322	1.77411728698593e-05	-2.38461538461583	1
ENSG00000159023.19	EPB41	1	28886806	1_19	0	0.0377160610972788	18.5702628225395	1.16816579750058e-05	1.97656249999972	1
ENSG00000253304.1	TMEM200B	1	29124455	1_19	0	0.0111266938164116	6.83774255705408	1.26893386640072e-06	-0.701067615658244	1
ENSG00000116353.15	MECR	1	29130966	1_19	0	0.0233285700154668	13.9375417319296	5.4229350724154e-06	-1.81775700934639	1
ENSG00000060656.19	PTPRU	1	29271082	1_19	0	0.00957684590075258	5.40285706481879	8.62990635514818e-07	0.503184713375925	1
ENSG00000162511.7	LAPTM5	1	30757348	1_20	0	0.0111982822547011	5.10346748573967	9.53184271778151e-07	-0.360114923624961	2
ENSG00000162512.15	SDC3	1	30819761	1_20	0	0.0254995722345451	12.9979529220007	5.52799905658678e-06	1.32947976878637	1
ENSG00000084628.9	NKAIN1	1	31239088	1_20	0	0.0113883989432088	5.26458200795611	9.99969314272619e-07	0.583110409875063	2
ENSG00000060688.12	SNRNP40	1	31296178	1_20	0	0.012149478574114	5.8837828100168	1.19226934611537e-06	0.820312500000128	1
ENSG00000121766.15	ZCCHC17	1	31296178	1_20	0	0.0113472238351056	5.22991494991943	9.89792944531929e-07	0.513824165894358	2
ENSG00000121769.7	FABP3	1	31374572	1_20	0	0.0152334386741007	8.05056241798223	2.04542837177231e-06	1.24305555555588	1
ENSG00000168528.11	SERINC2	1	31406459	1_20	0	0.0197145830752499	10.5243939248051	3.46054736473182e-06	1.39702654093278	2
ENSG00000142910.15	TINAGL1	1	31576820	1_20	0	0.0453516297086472	18.5609738941629	1.40395686088354e-05	-1.85433070866027	1
ENSG00000162517.12	PEF1	1	31642978	1_20	0	0.0114563735875204	5.32150903462091	1.01681531013864e-06	-0.249668247785743	2
ENSG00000084636.17	COL16A1	1	31703950	1_20	0	0.0445685400504753	18.3919060661099	1.3671471256267e-05	-1.74210526315849	1
ENSG00000121753.12	ADGRB2	1	31764679	1_20	0	0.0110556841377131	4.98082855831941	9.18432664824463e-07	0.198847262247802	1
ENSG00000134668.12	SPOCD1	1	31815509	1_20	0	0.0123423574990991	6.03455401158732	1.24223398366552e-06	-0.540651672223725	3
ENSG00000184007.18	PTP4A2	1	31945136	1_20	0	0.0119309895953825	5.71004614808141	1.13625600316749e-06	0.38596491228079	1
ENSG00000142698.14	C1orf94	1	34167058	1_21	0	0.0130914097093294	6.10649342962489	1.33333234442263e-06	-0.563380281690013	1
ENSG00000025800.13	KPNA6	1	32108863	1_21	0	0.0115780775722748	4.97798337977585	9.61280212894899e-07	-0.259842519685028	1
ENSG00000160051.11	IQCC	1	32205429	1_21	0	0.0113510151506934	4.76731861959271	9.02545255419377e-07	-0.023622047244096	1
ENSG00000222046.2	DCDC2B	1	32208265	1_21	0	0.0113568893316122	4.77092105090955	9.03694687610099e-07	-0.00787401574803343	1
ENSG00000084623.11	EIF3I	1	32222176	1_21	0	0.0113650663433514	4.77651012614616	9.05404781315624e-07	-0.00784313725490084	1
ENSG00000160055.19	TMEM234	1	32222176	1_21	0	0.0113650663433514	4.77651012614616	9.05404781315624e-07	0.00784313725490084	1
ENSG00000183615.5	FAM167B	1	32246849	1_21	0	0.0115242513583835	4.91153603267105	9.44039491573275e-07	-0.168749999999936	1
ENSG00000116478.11	HDAC1	1	32272462	1_21	0	0.0122494468222568	5.52904887296243	1.12960605345518e-06	-0.480233733741875	2
ENSG00000175130.6	MARCKSL1	1	32316644	1_21	0	0.0113519295670865	4.77522750813135	9.04115388347e-07	-0.0789473684210304	1
ENSG00000162526.6	TSSK3	1	32366691	1_21	0	0.011361786125577	4.78320159631262	9.06411487112806e-07	-0.0699481865284934	1
ENSG00000225828.1	FAM229A	1	32366691	1_21	0	0.011361786125577	4.78320159631262	9.06411487112806e-07	-0.0699481865284934	1
ENSG00000176261.15	ZBTB8OS	1	32650758	1_21	0	0.0344051128655677	15.5996420436679	8.95153935611938e-06	1.64516129032225	1
ENSG00000162521.18	RBBP4	1	32651536	1_21	0	0.0130582481918093	6.09057853807611	1.32648875330495e-06	0.554572271386439	1
ENSG00000162520.14	SYNC	1	32701286	1_21	0	0.0114336233828358	4.84068043959351	9.23103508564008e-07	0.113149847094764	1
ENSG00000162522.10	KIAA1522	1	32739814	1_21	0	0.0117128135638817	5.02479263849879	9.81611144185025e-07	-0.165413533834561	1
ENSG00000116497.17	S100PBP	1	32817174	1_21	0	0.0125518009795783	5.75475538158256	1.20473913364213e-06	0.502392344497593	1
ENSG00000134684.10	YARS	1	32817927	1_21	0	0.0131861682278128	6.23129775742596	1.37043115077491e-06	-0.602870813397088	1
ENSG00000160097.16	FNDC5	1	32871796	1_21	0	0.0134211602544724	6.27485743241633	1.40460441940769e-06	-0.493329737990461	2
ENSG00000116514.16	RNF19B	1	32966916	1_21	0	0.0114220223980345	5.02559269281024	9.57393336902732e-07	-0.530701754385821	1
ENSG00000142920.16	AZIN2	1	33080995	1_21	0	0.0120065772988632	5.28195650281898	1.05772835599395e-06	0.418074048144285	2
ENSG00000116525.13	TRIM62	1	33182762	1_21	0	0.0123109584126327	5.59359699482788	1.14853211435451e-06	0.479166666666523	1
ENSG00000160094.14	ZNF362	1	33238115	1_21	0	0.0139223366433513	6.41168583778462	1.48882780467744e-06	-0.311111111111015	1
ENSG00000184389.9	A3GALT2	1	33324895	1_21	0	0.0135801396859057	6.19894036939648	1.40404750272702e-06	0.145833333333336	1
ENSG00000134686.18	PHC2	1	33431196	1_21	0	0.0226572237931854	11.1564824949979	4.21593676524714e-06	-1.16784869976334	1
ENSG00000121903.14	ZSCAN20	1	33471534	1_21	0	0.0122357296188164	5.37411504163127	1.09672296128583e-06	-0.146666666666632	1
ENSG00000121904.17	CSMD2	1	34165500	1_21	0	0.0157660039159807	7.89488212131805	2.07600017413991e-06	-0.859259259259234	1
ENSG00000189280.3	GJB5	1	34793636	1_22	0	0.0172012338598866	9.62282162376653	2.76071860070353e-06	-1.22222222222262	1
ENSG00000188910.7	GJB3	1	34802507	1_22	0	0.0110777463577348	5.38421219926707	9.94795221236921e-07	-0.429394812679822	1
ENSG00000163866.8	SMIM12	1	34850896	1_22	0	0.0112319261311077	5.51672454035438	1.03346469174457e-06	-0.395055663951381	2
ENSG00000243749.1	TMEM35B	1	34984579	1_22	0	0.0114698847084668	5.70567535674655	1.09150622155583e-06	0.497076023391941	1
ENSG00000163867.16	ZMYM6	1	35031112	1_22	0	0.0111662499576594	5.44731240478622	1.01449458627519e-06	0.422572178477562	1
ENSG00000197056.9	ZMYM1	1	35135292	1_22	0	0.0104337694181582	4.79277371016746	8.34042659994627e-07	-0.0535714285714078	1
ENSG00000020129.15	NCDN	1	35557823	1_22	0	0.0104131347618126	4.7775744987045	8.29753441459867e-07	0.102272727272737	1
ENSG00000116819.6	TFAP2E	1	35573174	1_22	0	0.0176345627673702	9.76696442732512	2.87266119452836e-06	1.06854838709682	1
ENSG00000126067.11	PSMB2	1	35641909	1_22	0	0.0119095799905483	6.03205031088717	1.19817845596882e-06	-0.507246376811654	1
ENSG00000142686.7	C1orf216	1	35719096	1_22	0	0.0107985288707892	5.11052919626194	9.2042959238864e-07	0.260504201680675	1
ENSG00000134698.10	AGO4	1	35808529	1_22	0	0.0116892013713468	5.91467295290605	1.15312312477571e-06	0.635714285714554	1
ENSG00000092847.11	AGO1	1	35870261	1_22	0	0.0183194400740924	10.2916917706895	3.14455410801368e-06	1.21546961325976	1
ENSG00000092850.11	TEKT2	1	36066715	1_22	0	0.0158007790390527	8.89008156718017	2.34284928335589e-06	1.12121212121252	1
ENSG00000116863.10	ADPRHL2	1	36088841	1_22	0	0.0117160607678474	5.86454844673696	1.14597805056883e-06	0.437500000000023	1
ENSG00000054116.11	TRAPPC3	1	36136601	1_22	0	0.0133513147892195	7.2036794934991	1.60412616639178e-06	-0.760497846348164	2
ENSG00000214193.10	SH3D21	1	36322287	1_22	0	0.085103383127299	25.3407751745502	3.59688726657854e-05	-2.64615384615404	1
ENSG00000142694.6	EVA1B	1	36323945	1_22	0	0.0966158280591976	26.5980969971652	4.28606695828673e-05	-2.70769230769193	1
ENSG00000196182.10	STK40	1	36385841	1_22	0	0.0118346766781433	6.06864224750534	1.19786545148267e-06	-0.60101010101014	1
ENSG00000181817.5	LSM10	1	36397922	1_22	0	0.0230283765251956	12.2774061907747	4.71552500148318e-06	-2.08136375947434	2
ENSG00000116885.18	OSCP1	1	36399959	1_22	0	0.0143824894995709	7.75801768845117	1.86099384461588e-06	-1.67206988566156	2
ENSG00000163873.9	GRIK3	1	36865100	1_22	0	0.0110636076602089	5.36500187875613	9.8998075091885e-07	0.409090909090891	1
ENSG00000183317.16	EPHA10	1	37722357	1_23	0	0.0139232044551001	4.92318113210071	1.14326029440648e-06	-0.174528301886803	1
ENSG00000163875.15	MEAF6	1	37522141	1_23	0	0.0149338526057368	5.59462112125938	1.39348611854879e-06	-0.365742659668834	2
ENSG00000163877.10	SNIP1	1	37554146	1_23	0	0.0160433607014721	6.2816072461908	1.68083944886535e-06	-0.643678160919539	1
ENSG00000163879.10	DNALI1	1	37548877	1_23	0	0.0344205641145855	13.6250906406519	7.82199419523321e-06	-1.64918660774007	3
ENSG00000134697.12	GNL2	1	37595971	1_23	0	0.0225246289519628	9.53910699726863	3.58364904258966e-06	-1.16480763566999	2
ENSG00000116922.14	C1orf109	1	37691932	1_23	0	0.0169160372725859	6.78955985975398	1.91558029341113e-06	0.801478543203576	2
ENSG00000134690.10	CDCA8	1	37595122	1_23	0	0.0285047171932311	11.805425356865	5.61252749709352e-06	-1.28000000000034	1
ENSG00000197982.13	C1orf122	1	37806635	1_23	0	0.0353655748128254	13.8868098669011	8.19112052403177e-06	1.74399999999987	1
ENSG00000188786.9	MTF1	1	37861712	1_23	0	0.0948622615332504	23.5256004038159	3.72215364049823e-05	2.47482014388586	1
ENSG00000204084.12	INPP5B	1	37946386	1_23	0	0.0142237405870083	5.12778091530511	1.21647556626102e-06	0.316929133858387	1
ENSG00000183431.11	SF3A3	1	37990434	1_23	0	0.0148079928363861	5.51351625806468	1.36171104712911e-06	-0.674242424242576	1
ENSG00000183386.9	FHL3	1	37996149	1_23	0	0.0137095554880433	4.77504654593314	1.0918452487526e-06	-0.345323741007252	1
ENSG00000183520.11	UTP11	1	37987369	1_23	0	0.014116771542305	5.05545736522013	1.19029865848318e-06	-0.569542021574695	2
ENSG00000158315.10	RHBDL2	1	38941917	1_25	0	0.00699631074291096	5.69627562790316	6.64691601815981e-07	-0.443708609271415	1
ENSG00000174574.15	AKIRIN1	1	38993024	1_25	0	0.0114530923747181	10.4086880012968	1.98828602462552e-06	1.11656441717839	1
ENSG00000168653.10	NDUFS5	1	39026790	1_25	0	0.00687201072174426	5.52502879354594	6.33254784382031e-07	0.385490146460682	2
ENSG00000183682.7	BMP8A	1	39524254	1_25	0	0.00846092755961026	7.51261217880828	1.06015423434032e-06	0.8217054263566	1
ENSG00000198754.5	OXCT2	1	39536141	1_25	0	0.0160534172030254	13.643081090608	3.65291913675196e-06	-1.41729938598309	2
ENSG00000084072.16	PPIE	1	39738752	1_25	0	0.0298182832197464	19.5951853716872	9.74523053448973e-06	-1.94573643410856	1
ENSG00000116985.11	BMP8B	1	39788850	1_25	0	0.0124053738306045	11.173192666381	2.31178397698059e-06	-1.24999999999936	1
ENSG00000043514.15	TRIT1	1	39880989	1_25	0	0.00650286111494847	4.99762145349728	5.42035762582846e-07	0.220283428737134	2
ENSG00000131236.16	CAP1	1	40039889	1_25	0	0.00661876302204845	5.16636507156024	5.70324500792995e-07	-0.362169366517737	2
ENSG00000131238.16	PPT1	1	40096357	1_25	0	0.0198010495637661	15.6563205150518	5.17056521348214e-06	-1.45816733067765	1
ENSG00000084073.8	ZMPSTE24	1	40257123	1_25	0	0.00637649669921825	4.81020002258315	5.11570368206898e-07	0.161971830985897	1
ENSG00000049089.13	COL9A2	1	40297423	1_25	0	0.00687358135724625	5.52721176845534	6.336497784947e-07	-0.335220757114264	3
ENSG00000187815.9	ZFP69	1	40476033	1_25	0	0.00699018941093987	5.68792936545468	6.63136975175129e-07	-0.511311145044377	2
ENSG00000164002.11	EXO5	1	40508756	1_25	0	0.0169608638818403	14.1704692830022	4.00859617143619e-06	-1.92375453116301	3
ENSG00000117010.15	ZNF684	1	40531781	1_25	0	0.00698228534090295	5.67711896574867	6.61128217440984e-07	-0.480000000000265	1
ENSG00000117016.9	RIMS3	1	40664752	1_25	0	0.0110223128236654	10.0417409820149	1.84604317090564e-06	1.20000000000018	1
ENSG00000117013.14	KCNQ4	1	40789715	1_25	0	0.0141267970313158	12.41774159105	2.92581208272749e-06	1.31481481481436	1
ENSG00000179862.6	CITED4	1	40862833	1_25	0	0.00699303313432054	5.69176452485085	6.63854060660677e-07	0.362989323843221	1
ENSG00000171793.13	CTPS1	1	40980321	1_25	0	0.00810346329670864	7.09991470551474	9.59586007070077e-07	-0.793939393939308	1
ENSG00000171790.15	SLFNL1	1	41023050	1_25	0	0.0111927449403049	10.1887229342607	1.90202606986032e-06	-1.35746491032073	2
ENSG00000010803.16	SCMH1	1	41239838	1_25	0	0.0154536996460067	13.2776659094781	3.42227030980698e-06	-1.35925169262557	3
ENSG00000204060.6	FOXO6	1	41363187	1_25	0	0.00641630310040919	4.86962522842618	5.21123329235647e-07	0.159763313609488	1
ENSG00000127124.14	HIVEP3	1	42035577	1_26	0	0.0147806257931445	4.87890850286055	1.20275065229702e-06	0.0640000000000013	1
ENSG00000198815.8	FOXJ3	1	42334072	1_26	0	0.0616216916175141	19.5565199022499	2.00995019518692e-05	2.44880738671808	2
ENSG00000177181.14	RIMKLA	1	42380694	1_26	0	0.0158600393835201	5.42709728271373	1.43559512053696e-06	0.0307692307692337	1
ENSG00000066185.12	ZMYND12	1	42459023	1_26	0	0.0146216537391668	4.77031200904387	1.16333122778039e-06	-0.0651293743466013	2
ENSG00000186409.14	CCDC30	1	42464495	1_26	0	0.0157204012938053	5.39687710683001	1.41503200381471e-06	0.261904761904789	1
ENSG00000127125.8	PPCS	1	42455395	1_26	0	0.0161388127031317	5.87473044892019	1.58131951893036e-06	-0.875000000000331	1
ENSG00000171960.10	PPIH	1	42656415	1_26	0	0.070920015006529	20.0310278843449	2.36936604258709e-05	-2.11377245509023	1
ENSG00000164007.10	CLDN19	1	42740306	1_26	0	0.0202908512133589	7.88414912219235	2.66818047571325e-06	-0.820740740740577	1
ENSG00000117385.15	P3H1	1	42766833	1_26	0	0.0147519093228198	4.89835643426932	1.20519889169224e-06	0.537384852025219	2
ENSG00000164008.14	C1orf50	1	42767127	1_26	0	0.0146553821119596	4.79185682899384	1.17128096560381e-06	0.262068965517128	1
ENSG00000274386.5	TMEM269	1	42785273	1_26	0	0.0146204816186944	4.7866524399364	1.16722257639923e-06	0.300422846961668	2
ENSG00000177868.11	SVBP	1	42813461	1_26	0	0.0164538015592095	6.01991510891607	1.65202542831349e-06	-0.922245707669222	2
ENSG00000164010.13	ERMAP	1	42771846	1_26	0	0.0148311336403185	4.90023248131817	1.21213541036175e-06	-0.156126539232472	2
ENSG00000117394.20	SLC2A1	1	42959411	1_26	0	0.0190473389037957	7.2991494553453	2.31881804268755e-06	-0.785079928952186	1
ENSG00000243710.7	CFAP57	1	43232297	1_26	0	0.0236184057428515	9.49949287433826	3.74206309617639e-06	1.15107913669112	1
ENSG00000179178.10	TMEM125	1	43269525	1_26	0	0.04844861348945	16.2096900224584	1.30983372530627e-05	-1.69444444444411	1
ENSG00000117395.12	EBNA1BP2	1	43223072	1_26	0	0.0153970901337951	5.26164000176797	1.35120078320802e-06	0.289655172413839	1
ENSG00000253313.5	C1orf210	1	43285671	1_26	0	0.0161014817961422	5.68264302979272	1.5260765765162e-06	0.442080378250456	1
ENSG00000066056.13	TIE1	1	43300755	1_27	0	0.0339226899388789	15.1439691635973	8.56821005688501e-06	1.5781249999999	1
ENSG00000117400.16	MPL	1	43337449	1_27	0	0.0259511561999087	12.6265008467144	5.46512159933561e-06	1.3937007874019	1
ENSG00000117399.13	CDC20	1	43359194	1_27	0	0.0110634752022629	4.76574221769797	8.79391411276063e-07	0.0188679245283064	1
ENSG00000066322.14	ELOVL1	1	43367735	1_27	0	0.0524755833764864	19.7322041057932	1.72700255475657e-05	2.03326403326423	1
ENSG00000159479.16	MED8	1	43389819	1_27	0	0.0360332998696614	15.7339896047309	9.45590282324672e-06	-1.64563420188248	2
ENSG00000198198.15	SZT2	1	43389819	1_27	0	0.0299234832248315	14.2717756700699	7.12279199846382e-06	1.57080912443493	5
ENSG00000142949.16	PTPRF	1	43528225	1_27	0	0.0145589626681697	7.43928062323372	1.8064314237153e-06	-0.902521255722756	3
ENSG00000066135.12	KDM4A	1	43719555	1_27	0	0.0416528412031452	17.5638001875245	1.22017809452563e-05	-1.77160493827224	1
ENSG00000126091.19	ST3GAL3	1	43801731	1_27	0	0.0129596056007649	6.31574936870403	1.36513869759468e-06	0.662862715361798	2
ENSG00000117407.16	ARTN	1	43933936	1_27	0	0.0181990560281627	9.4479427341798	2.86778256367415e-06	1.06965174129338	1
ENSG00000117408.10	IPO13	1	43947230	1_27	0	0.0136113048583233	6.77534224571441	1.53812313534526e-06	-0.757575757575668	1
ENSG00000117411.16	B4GALT2	1	43976849	1_27	0	0.011063713527795	4.76920875161088	8.80050025552906e-07	0.0308641975308639	1
ENSG00000159214.12	CCDC24	1	43991070	1_27	0	0.0119860784764176	5.56538516083143	1.11258307268902e-06	0.477542642179834	2
ENSG00000196517.11	SLC6A9	1	44032329	1_27	0	0.0110674708645947	4.77199060438413	8.80862401056441e-07	0.025936599423622	1
ENSG00000178028.13	DMAP1	1	44213884	1_27	0	0.0239134239368649	11.7815261459424	4.69897809015092e-06	-1.19531249999965	1
ENSG00000117419.14	ERI3	1	44354576	1_27	0	0.0129513173861121	6.46318526218066	1.39611327544313e-06	0.880554366181913	2
ENSG00000198520.10	C1orf228	1	44672527	1_28	0	0.0142018981222104	5.1031583830367	1.20877521319264e-06	-0.181911786517548	2
ENSG00000142945.12	KIF2C	1	44739744	1_28	0	0.0140358992513205	5.176794090035	1.21188452211689e-06	-1.20163189122072	2
ENSG00000142937.11	RPS8	1	44774829	1_28	0	0.0288921647716512	12.0478674478116	5.80564356871067e-06	-1.97939859494408	2
ENSG00000188396.3	TCTEX1D4	1	44806156	1_28	0	0.0158905583134382	6.62722482302112	1.7564304836213e-06	-0.774390243902157	1
ENSG00000222009.8	BTBD19	1	44809879	1_28	0	0.0303767377159688	13.4749389635695	6.82697077297128e-06	-1.93693639821151	2
ENSG00000117425.13	PTCH2	1	44842737	1_28	0	0.0369078320890047	15.4938210362327	9.53755767003628e-06	-2.45736434108573	1
ENSG00000126107.14	HECTD3	1	45011467	1_28	0	0.0136620445965039	4.83062369337696	1.10072545870948e-06	0.141153081510919	1
ENSG00000126088.13	UROD	1	45010817	1_28	0	0.0250056472682896	11.0293752747332	4.59990772903202e-06	-2.23943661971818	1
ENSG00000162415.6	ZSWIM5	1	45266642	1_28	0	0.0165288590710038	7.3362316157118	2.02244172470842e-06	-0.781250000000256	1
ENSG00000132781.17	MUTYH	1	45336471	1_28	0	0.0956912878537536	22.9289469002836	3.65945670733771e-05	-2.30630630630627	1
ENSG00000070759.16	TESK2	1	45491156	1_28	0	0.0291919812101689	10.7206293522842	5.21968094823066e-06	-0.414965986394611	1
ENSG00000280670.2	CCDC163	1	45499668	1_28	0	0.0173659799556979	6.67648976478334	1.93378233450055e-06	-0.244274809160225	1
ENSG00000132763.14	MMACHC	1	45500626	1_28	0	0.0273436574112931	10.2327503110043	4.6666914435246e-06	0.358108108108214	1
ENSG00000117450.13	PRDX1	1	45523019	1_28	0	0.017085144852685	6.54319665774203	1.8645272895096e-06	-0.207692307692323	1
ENSG00000117448.13	AKR1A1	1	45551015	1_28	0	0.0238967334072475	9.66561559085945	3.85237151611494e-06	-1.45708491941123	2
ENSG00000159588.14	CCDC17	1	45624129	1_28	0	0.034424982259755	14.8240072924522	8.5113696159105e-06	-2.77037037037088	1
ENSG00000159592.10	GPBP1L1	1	45687876	1_28	0	0.0304299337904234	13.5405593968611	6.87223053074334e-06	-2.67799773161315	2
ENSG00000159596.6	TMEM69	1	45688394	1_28	0	0.0217550391888371	8.58349943811376	3.11447148212095e-06	0.872749045030787	2
ENSG00000197429.10	IPP	1	45750903	1_28	0	0.0170364076084572	8.56849760995191	2.43468515561539e-06	-2.18548387096711	1
ENSG00000086015.20	MAST2	1	45787339	1_28	0	0.0170283777514155	8.38701658534177	2.38199520694142e-06	-2.30077041807075	2
ENSG00000117461.14	PIK3R3	1	46132601	1_28	0	0.0137177015718941	5.31617562428082	1.21630019376657e-06	-0.474748293548269	2
ENSG00000117472.9	TSPAN1	1	46174934	1_28	0	0.0136691498194058	4.8614820577508	1.10833308190451e-06	-0.709677419355068	1
ENSG00000085998.13	POMGNT1	1	46172865	1_28	0	0.0136880617888004	5.27388735957767	1.20401781351756e-06	0.624999999999953	1
ENSG00000171357.5	LURAP1	1	46207228	1_28	0	0.0326054540367311	14.9994747722413	8.15692388313994e-06	2.56741592780764	2
ENSG00000085999.11	RAD54L	1	46248570	1_28	0	0.0198701013550396	8.58972244906319	2.8466843850517e-06	1.79408318368812	2
ENSG00000173660.11	UQCRH	1	46302736	1_28	0	0.0194746321934276	8.0681321492928	2.62060987199903e-06	0.955466794167998	2
ENSG00000117481.10	NSUN4	1	46340570	1_28	0	0.0215636510647815	9.3002052114077	3.34483679986754e-06	1.65309416955775	2
ENSG00000117480.15	FAAH	1	45479773	1_28	0	0.0976201240728826	24.547331827908	3.99672028069883e-05	-3.11485308895103	3
ENSG00000079277.19	MKNK1	1	46574922	1_29	0	0.0113926178993917	4.76409858713031	9.05241336928257e-07	0.0651408450704341	1
ENSG00000142961.14	MOB3C	1	46616841	1_29	0	0.0115498472740215	4.89528680198392	9.43006069774128e-07	-0.337931034482853	1
ENSG00000123472.12	ATPAF1	1	46673908	1_29	0	0.0120709441419239	5.31765653084809	1.07058616925137e-06	-0.21917808219179	1
ENSG00000159658.10	EFCAB14	1	46719483	1_29	0	0.011812069276301	5.11015953727271	1.00674747681197e-06	0.387323943661944	1
ENSG00000142973.13	CYP4B1	1	46815187	1_29	0	0.0142950509704877	6.93726575616478	1.65399482262612e-06	-0.78770949720669	1
ENSG00000162365.11	CYP4A22	1	46815187	1_29	0	0.0130086078065502	6.03395209601244	1.30916017046446e-06	-0.724506711583732	2
ENSG00000186377.7	CYP4X1	1	47023329	1_29	0	0.0129370245551609	5.98110109293976	1.2905524243418e-06	-0.605442176870632	1
ENSG00000162366.7	PDZK1IP1	1	47191326	1_29	0	0.0114025973530181	4.7724787310904	9.07628022523918e-07	0.0955414012738545	1
ENSG00000162367.11	TAL1	1	47225320	1_29	0	0.0114057169438374	4.77509614840979	9.08374252353691e-07	0.0869565217391197	1
ENSG00000123473.15	STIL	1	47243454	1_29	0	0.0118850716037395	5.1691230809738	1.02465763707184e-06	-0.111545318505892	2
ENSG00000186790.5	FOXE3	1	47416825	1_29	0	0.0429142420490958	17.520938602895	1.25406174447017e-05	2.0420606242448	2
ENSG00000117834.12	SLC5A9	1	48220046	1_30	0	0.0213114035045786	11.0828191670219	3.93933037404609e-06	1.25695218139927	2
ENSG00000132122.11	SPATA6	1	48472019	1_30	0	0.0138107468038975	6.92135555734919	1.59429406311688e-06	-0.786360785381441	2
ENSG00000162373.12	BEND5	1	48764313	1_31	0	0.0273797769488728	15.826420554773	7.22724393630002e-06	2.14951700455648	2
ENSG00000123091.4	RNF11	1	51235789	1_32	0	0.0117981593006707	6.68188617448015	1.31484159506756e-06	0.669362846588918	2
ENSG00000085831.15	TTC39A	1	51344853	1_33	0	0.112256476962936	27.4583353255902	5.140977678866e-05	-2.84162428360493	2
ENSG00000085832.16	EPS15	1	51497266	1_33	0	0.0351449100524314	16.0835592304812	9.42767720997072e-06	-1.63456090651499	1
ENSG00000117859.18	OSBPL9	1	51577431	1_33	0	0.0115538391906519	5.39427200658135	1.03948748794429e-06	-0.518136813486128	2
ENSG00000078618.21	NRDC	1	51826904	1_33	0	0.0159187759060705	8.4640938730884	2.247244085155e-06	-0.904438530322925	2
ENSG00000198841.3	KTI12	1	52034079	1_33	0	0.0142158873962271	7.37971497192332	1.74974059838073e-06	-0.975182221502504	2
ENSG00000157077.14	ZFYVE9	1	52142437	1_33	0	0.070713518384137	22.8854916956561	2.69912376828526e-05	2.06143344710005	1
ENSG00000154222.14	CC2D1B	1	52352516	1_33	0	0.0114402321840058	5.29970302676285	1.01122192792243e-06	0.574803149606248	1
ENSG00000134748.12	PRPF38A	1	52423164	1_33	0	0.0228777759264658	11.9458889987362	4.55818956511366e-06	-1.52189781021878	1
ENSG00000116157.5	GPX7	1	52601411	1_33	0	0.0243749321933741	12.5555925432676	5.10435340143405e-06	-1.59625788936245	4
ENSG00000182183.14	FAM159A	1	52631909	1_33	0	0.0772713869378425	23.7569586485044	3.06174949412897e-05	-2.44525547445238	1
ENSG00000162377.5	COA7	1	52676612	1_33	0	0.0108459601428316	4.78924092971424	8.66352823491809e-07	0.133357431817436	2
ENSG00000162378.12	ZYG11B	1	52732898	1_33	0	0.0175519977084163	9.40082798859067	2.75202747490634e-06	1.12222222222262	1
ENSG00000121310.16	ECHDC2	1	52926925	1_33	0	0.0122894251229698	5.9850729762857	1.22676428436335e-06	0.583240218561941	2
ENSG00000116171.17	SCP2	1	52927236	1_33	0	0.0147923788683944	7.7606250248268	1.91467394337243e-06	-0.894736842105136	1
ENSG00000174348.13	PODN	1	53061947	1_33	0	0.0618973417652295	21.5814849672337	2.22799097823111e-05	2.25588370740597	2
ENSG00000162383.11	SLC1A7	1	53145368	1_33	0	0.0122136616599762	5.92586634295315	1.20714055998583e-06	0.499999999999992	1
ENSG00000157184.6	CPT2	1	53196294	1_33	0	0.0129457185269688	6.48321446166274	1.39983437414579e-06	0.671672532030221	2
ENSG00000162384.13	C1orf123	1	53219252	1_33	0	0.022512121952928	11.7910113033753	4.42718422219153e-06	1.40909090909008	1
ENSG00000162385.10	MAGOH	1	53237199	1_33	0	0.0118568653326036	5.6420631799673	1.11575267813456e-06	-0.46073298429323	1
ENSG00000157193.15	LRP8	1	53280031	1_33	0	0.0240139253714934	12.4120517458121	4.97126414482122e-06	1.46093749999961	1
ENSG00000174332.5	GLIS1	1	53737935	1_33	0	0.022321405958636	11.7092089444915	4.35922421576274e-06	1.42081447963872	1
ENSG00000058799.14	YIPF1	1	53889688	1_34	0	0.0145857242111754	10.9767175069717	2.67030328903497e-06	-1.20471620542394	2
ENSG00000211452.10	DIO1	1	53891048	1_34	0	0.00765266998434966	4.76659990202054	6.0838961251558e-07	0.0419354838709642	1
ENSG00000081870.11	HSPB11	1	53904591	1_34	0	0.0153728041884355	11.3498720910924	2.91007490735281e-06	-1.22142857142857	1
ENSG00000116212.14	LRRC42	1	53971018	1_34	0	0.00819132117223154	5.42394988275523	7.41019655949025e-07	0.356932153392312	1
ENSG00000116221.15	MRPL37	1	54206869	1_34	0	0.00864310198941965	5.91139843609916	8.52157706077703e-07	-0.490039840637409	1
ENSG00000215883.10	CYB5RL	1	54154524	1_34	0	0.0240380498359751	15.7531460966833	6.31577482104625e-06	1.59386540499081	3
ENSG00000162390.17	ACOT11	1	54543445	1_34	0	0.00878616989411651	6.07818943562671	8.90705089147896e-07	-0.59813084112156	1
ENSG00000162391.11	FAM151A	1	54580422	1_34	0	0.00857300514043724	5.80370994774582	8.29848645122866e-07	-0.485600083785556	2
ENSG00000184313.19	MROH7	1	54548340	1_34	0	0.0451823235852963	21.8604421194143	1.64735655479263e-05	2.05478859821654	2
ENSG00000243725.6	TTC4	1	54589647	1_34	0	0.00842891459815154	5.68516431937017	7.99235527535225e-07	0.465089198504777	3
ENSG00000162396.5	PARS2	1	54764778	1_34	0	0.00972227570930739	7.0113737312689	1.13692327028356e-06	-0.749299841623553	2
ENSG00000006555.10	TTC22	1	54801441	1_34	0	0.00854558369338532	5.80635487030095	8.27571284381344e-07	-0.519736842105418	1
ENSG00000116133.11	DHCR24	1	54886940	1_34	0	0.0597646968780517	24.2288504774773	2.41511400585431e-05	-2.40363166585373	3
ENSG00000143001.4	TMEM61	1	54980319	1_34	0	0.00803145602871913	5.19792707278765	6.96281046843284e-07	0.256578947368455	1
ENSG00000162402.13	USP24	1	55212826	1_34	0	0.0122481786035118	8.99057292672	1.83661862592132e-06	1.08275862068961	1
ENSG00000162409.10	PRKAA2	1	56645496	1_38	0	0.0040163267149308	4.87521527635003	3.26575001341684e-07	0.153225806451641	1
ENSG00000173406.15	DAB1	1	57746269	1_38	0	0.00821322264986013	11.7062041347568	1.60357691251181e-06	-1.31517166690992	3
ENSG00000162600.11	OMA1	1	58546315	1_38	0	0.00420485053025355	5.31291800975558	3.72600799081248e-07	-0.384762978942915	2
ENSG00000184292.6	TACSTD2	1	58577781	1_38	0	0.00442639328700856	5.80290694320844	4.28406163392985e-07	-0.532374100719541	1
ENSG00000162601.9	MYSM1	1	58699370	1_38	0	0.0135633901541078	16.5054485023798	3.73383988035278e-06	-1.71111111111166	1
ENSG00000172456.17	FGGY	1	59292674	1_38	0	0.00400448987477575	4.84705307273566	3.23731590177471e-07	0.18228469694402	4
ENSG00000134709.10	HOOK1	1	59814713	1_38	0	0.00398298312716727	4.7956702847653	3.18579545802453e-07	0.133126934984528	1
ENSG00000134716.9	CYP2J2	1	59926822	1_38	0	0.00447284830108052	5.90254215939874	4.4033516803247e-07	-0.49166666666642	1
ENSG00000162604.12	TM2D1	1	61723869	1_39	0	0.0106507512751141	5.81748183141566	1.03341648237743e-06	0.539473684210486	1
ENSG00000132849.19	PATJ	1	61746932	1_39	0	0.0101319054259018	5.33973213022932	9.02341026788075e-07	0.345428713694895	2
ENSG00000240563.1	L1TD1	1	62194418	1_39	0	0.0155027181543692	9.41221048023048	2.43365822647252e-06	1.04526808590027	4
ENSG00000132854.18	KANK4	1	62395590	1_39	0	0.029710728076227	15.6641689713529	7.76212727201058e-06	-1.64338235294198	1
ENSG00000162607.12	USP1	1	62436136	1_39	0	0.0177397199687194	10.7049150435153	3.16730648899867e-06	-1.54647395757534	2
ENSG00000116641.17	DOCK7	1	62688195	1_39	0	0.0348623038509975	17.2074352681716	1.00053511152221e-05	-2.16236744962651	2
ENSG00000125703.14	ATG4C	1	62784595	1_39	0	0.00964031946509503	4.86404776611412	7.82076727635171e-07	-0.0119047619047629	1
ENSG00000187140.5	FOXD3	1	63322827	1_40	0	0.0306620297855895	14.2317764250361	7.27813520767062e-06	1.33712121212156	1
ENSG00000088035.15	ALG6	1	63367765	1_40	0	0.0225981901156281	11.5854362565895	4.36662760142936e-06	-1.35604143866402	2
ENSG00000079739.15	PGM1	1	63594192	1_40	0	0.0144781786690003	7.20967643320029	1.74096408335231e-06	0.682367993036409	3
ENSG00000162434.11	JAK1	1	64966741	1_41	0	0.0796213119132758	23.7574612966964	3.15492809208573e-05	2.29122807017428	1
ENSG00000162433.14	AK4	1	65147235	1_41	0	0.0181795398801972	9.72534780037902	2.94881912346813e-06	1.00964176244453	3
ENSG00000213625.8	LEPROT	1	65428477	1_41	0	0.0189011581307704	10.1582330847189	3.20233450411954e-06	-1.11783439490413	1
ENSG00000116678.19	LEPR	1	65439203	1_41	0	0.0224846706258874	11.6728562250103	4.37747598249906e-06	-1.5840000000007	1
ENSG00000118473.21	SGIP1	1	66533081	1_42	0	1.07165418983257e-07	30.4580458839885	5.44398360252997e-11	1.60606060606037	1
ENSG00000152760.9	TCTEX1D1	1	66752321	1_42	0	1.40717993035722e-07	40.0042472428602	9.38892437066582e-11	-2.91240875912461	1
ENSG00000198160.14	MIER1	1	66920571	1_42	0	1.12754278136507e-08	10.7030965999669	2.01280906475402e-12	0.083538310559235	2
ENSG00000116704.7	SLC35D1	1	67053650	1_42	0	1.01153461162795e-08	30.2883633315823	5.10995010415103e-12	3.62043795620576	1
ENSG00000081985.10	IL12RB2	1	67307648	1_42	0	8.1155725473181e-09	6.54743470165457	8.86238159349295e-13	1.11384615384619	1
ENSG00000142864.14	SERBP1	1	67405722	1_42	0	1.17226475304655e-07	29.5960223429955	5.78654265941788e-11	-2.44117647058895	1
ENSG00000116717.11	GADD45A	1	67684588	1_42	0	8.53623327579101e-09	6.07827223203593	8.65379349974508e-13	0.0511243678396883	2
ENSG00000172380.5	GNG12	1	67833367	1_42	0	9.24171927874085e-09	8.78493362532393	1.35410194718907e-12	1.48997772828443	1
ENSG00000116729.13	WLS	1	68255075	1_43	0	0.0278125116171037	12.9713968612101	6.01709768488197e-06	-1.69158878504664	1
ENSG00000118454.12	ANKRD13C	1	70349109	1_44	0	0.0346787433661271	13.1609381213902	7.61220200425588e-06	1.37127371273771	1
ENSG00000197568.13	HHLA3	1	70355624	1_44	0	0.0162317075408753	5.85717256566869	1.58566826396205e-06	0.668999651783991	2
ENSG00000116761.11	CTH	1	70411075	1_44	0	0.0559188042726141	17.7963599840036	1.65977478978348e-05	1.9685039370078	1
ENSG00000050628.20	PTGER3	1	71047606	1_45	0	0.0101748508440699	5.29324337129389	8.98276461201812e-07	-0.323354917189642	2
ENSG00000132485.13	ZRANB2	1	71081716	1_45	0	0.0106304016142366	5.71223707826065	1.01278206477382e-06	0.506787330316491	1
ENSG00000172260.14	NEGR1	1	72282986	1_46	0	0.015782079829525	7.02016645489842	1.84787143132179e-06	-0.937499999999996	1
ENSG00000254685.6	FPGT	1	74198465	1_47	0	0.0197758479680008	7.54721287863059	2.4893262583174e-06	0.952556701582608	2
ENSG00000116783.14	TNNI3K	1	74234567	1_47	0	0.0151804020914976	5.01015841869156	1.26851275643944e-06	-0.261328149953755	4
ENSG00000116791.13	CRYZ	1	74702183	1_47	0	0.0614196763757345	18.5070730851064	1.89585609611772e-05	-2.00656832413976	5
ENSG00000162623.15	TYW3	1	74733103	1_47	0	0.014797256508899	4.76515487802135	1.17602980527233e-06	0.0104826184936948	2
ENSG00000137968.16	SLC44A5	1	75399340	1_47	0	0.0156234312319652	5.28590647175606	1.37738706506464e-06	-0.34290780800298	2
ENSG00000137955.15	RABGGTB	1	75779738	1_47	0	0.0150533700603341	4.92961524898422	1.23767571089323e-06	-0.209602014927922	3
ENSG00000057468.6	MSH4	1	75779738	1_47	0	0.0158011911466734	5.39436932669497	1.42164319173506e-06	-0.388215612428707	4
ENSG00000184005.10	ST6GALNAC3	1	76074606	1_47	0	0.0266455997406734	10.4142803232776	4.62822931569668e-06	-1.2318840579713	1
ENSG00000117069.14	ST6GALNAC5	1	76866942	1_48	0	0.00801782663290251	5.94195957310942	7.94596155860145e-07	0.502403846153975	1
ENSG00000142892.14	PIGK	1	77228410	1_48	0	0.00712939964002712	4.81978050222803	5.73113087339164e-07	0.181208053691321	1
ENSG00000036549.12	ZZZ3	1	77684256	1_48	0	0.00921861081312925	7.27604528606994	1.11871891106931e-06	-1.02222222222249	1
ENSG00000162614.18	NEXN	1	77888019	1_48	0	0.0480220676683271	23.149979649413	1.85417864343531e-05	-2.43869204387297	2
ENSG00000162616.8	DNAJB4	1	78015827	1_48	0	0.00797600950862221	5.89197196802148	7.83802132219338e-07	0.499999999999875	1
ENSG00000137960.5	GIPC2	1	77979050	1_48	0	0.00794933524069785	5.85995574344549	7.76936015816352e-07	0.488253190970057	2
ENSG00000122420.9	PTGFR	1	78303482	1_48	0	0.0194516480388091	14.428841348466	4.68110051400464e-06	-1.75999999999992	1
ENSG00000137965.10	IFI44	1	78649621	1_48	0	0.00711518096670583	4.80070626489631	5.69706520385204e-07	-0.106870229007657	1
ENSG00000162618.13	ADGRL4	1	79007674	1_48	0	0.0172071649663874	13.2521724147849	3.8032642878098e-06	1.35092318812482	2
ENSG00000137941.16	TTLL7	1	83998735	1_51	0	0.0205918504239031	9.71696720197344	3.3372306018815e-06	-1.15804597701175	1
ENSG00000203943.8	SAMD13	1	84298566	1_51	0	0.0123079076488511	4.78222451709772	9.81689839593547e-07	0.0776515151515173	1
ENSG00000117133.10	RPF1	1	84478825	1_52	0	0.0562357796894303	16.7336633354188	1.56950915610806e-05	-1.78676475755488	3
ENSG00000122432.17	SPATA1	1	84506406	1_52	0	0.0255239831313725	9.08748591654114	3.86858644095571e-06	-1.21176470588262	1
ENSG00000117151.12	CTBS	1	84570855	1_52	0	0.0231381083999964	8.14332418821509	3.1426041630374e-06	1.00038713631523	2
ENSG00000117155.16	SSX2IP	1	84691138	1_52	0	0.019478728390924	6.48910504034989	2.10816943111149e-06	-0.617726995363961	2
ENSG00000153898.12	MCOLN2	1	84997425	1_52	0	0.0210742717942464	7.2452923283557	2.54664609230843e-06	-0.854838709677296	1
ENSG00000055732.12	MCOLN3	1	85048551	1_52	0	0.016321101971543	4.79203302518724	1.30445585428028e-06	-0.13135034437142	2
ENSG00000097096.8	SYDE2	1	85200644	1_52	0	0.0168669162790377	5.10751133567205	1.43682916245003e-06	-0.274934698453004	2
ENSG00000142867.12	BCL10	1	85277177	1_52	0	0.026927855816551	9.60301637537314	4.31290158547002e-06	1.11579588186281	2
ENSG00000153904.18	DDAH1	1	85587205	1_52	0	0.0234104873585729	8.25586939576602	3.22354230738044e-06	-0.92733564013815	1
ENSG00000117174.10	ZNHIT6	1	85704378	1_52	0	0.0168456243023304	5.09539595026115	1.43161141901221e-06	0.325247078646048	2
ENSG00000171502.14	COL24A1	1	86140114	1_53	0	0.0161494412636939	4.77958013305424	1.28738176733122e-06	0.126984126984151	1
ENSG00000122417.15	ODF2L	1	86396707	1_53	0	0.0165332758628814	5.00482954863171	1.38009285945308e-06	-0.325581395348869	1
ENSG00000137975.7	CLCA2	1	86424561	1_53	0	0.016122751592179	4.76371980874887	1.28098922779993e-06	-0.0329670329670174	1
ENSG00000016602.9	CLCA4	1	86546626	1_53	0	0.0330919707352158	11.6796765162637	6.44634510520849e-06	1.32479308109124	2
ENSG00000153936.16	HS2ST1	1	86914303	1_53	0	0.0186798141000236	6.17600416021414	1.92415580488971e-06	0.879120879120952	1
ENSG00000143013.12	LMO4	1	87331207	1_53	0	0.0173114148542891	5.44596118225044	1.57241511927368e-06	0.35546875	1
ENSG00000065243.19	PKN2	1	88653278	1_54	0	0.0114063307260104	4.7822829763975	9.097903706683e-07	0.364427751449783	2
ENSG00000137944.17	KYAT3	1	88956490	1_54	0	0.0317137812391006	14.6025041973694	7.723879174382e-06	-2.12711019489938	3
ENSG00000213516.9	RBMXL1	1	88993078	1_54	0	0.0210484104684634	10.6558140319414	3.74081337658513e-06	-1.57142857142853	1
ENSG00000117226.11	GBP3	1	89015900	1_54	0	0.0225618658614895	11.3231458893694	4.2609086292848e-06	-1.65647609902613	2
ENSG00000117228.9	GBP1	1	89085986	1_54	0	0.0279969821855794	13.4004850901516	6.2573701543956e-06	-1.61599999999988	1
ENSG00000213512.1	GBP7	1	89182399	1_54	0	0.0187628234491357	9.55198354261684	2.98917859130993e-06	1.24390243902456	1
ENSG00000162654.8	GBP4	1	89198593	1_54	0	0.0212347451195583	10.7405278271484	3.80393233248861e-06	-1.52592592592563	1
ENSG00000197147.13	LRRC8B	1	89525155	1_54	0	0.0115694768299607	4.91819408696215	9.49029013031978e-07	0.203017956784131	2
ENSG00000171488.14	LRRC8C	1	89633156	1_55	0	0.0155423048952301	5.13787395821478	1.33186122674311e-06	-0.325827121103563	2
ENSG00000162664.16	ZNF326	1	89987238	1_55	0	0.0169557880588673	5.97253659700413	1.68902821543157e-06	0.519713261648681	1
ENSG00000122482.20	ZNF644	1	91022402	1_55	0	0.0647441976627627	18.9245311610382	2.04355385720661e-05	-1.90878938640056	1
ENSG00000162669.15	HFM1	1	91403932	1_55	0	0.0437562444523586	15.1084060722664	1.10260204710641e-05	-1.76929689363619	3
ENSG00000097046.12	CDC7	1	91499856	1_56	0	0.0081886442154222	5.54643901622626	7.57506475747839e-07	0.438565072287547	3
ENSG00000172031.6	EPHX4	1	92029879	1_56	0	0.010282048991535	7.85885876957741	1.34771871318361e-06	-1.09057971014534	1
ENSG00000284413.1	BTBD8	1	92080411	1_56	0	0.100677024344083	30.0839289234398	5.05155435493906e-05	2.96511627907023	1
ENSG00000069712.12	KIAA1107	1	92167501	1_56	0	0.0188846656464159	14.0167083152371	4.41484480538703e-06	-2.71317829457387	1
ENSG00000122484.8	RPAP2	1	92301735	1_56	0	0.00768201692798021	5.01487255740138	6.42532746428621e-07	0.751592356687775	1
ENSG00000162676.11	GFI1	1	92487304	1_56	0	0.00986461161902008	7.69254203840452	1.26563936774431e-06	1.27537898399994	2
ENSG00000067208.14	EVI5	1	92744283	1_56	0	0.0109465698709975	8.57441850559992	1.56546310313597e-06	-1.38595314438503	2
ENSG00000122406.12	RPL5	1	92790780	1_56	0	0.00989273062999041	6.93387776065601	1.1440696650508e-06	-0.188729234750648	2
ENSG00000154511.11	FAM69A	1	92962430	1_56	0	0.0641625668436273	25.5744861032339	2.73683585584696e-05	2.52277657266936	1
ENSG00000143033.17	MTF2	1	93079600	1_57	0	0.0103796635956876	5.29617439247978	9.16865562620466e-07	0.796610169491586	1
ENSG00000117500.12	TMED5	1	93180650	1_57	1	0.064949645130153	23.1199202236424	2.50451259062832e-05	4.45384615384711	1
ENSG00000122483.17	CCDC18	1	93179625	1_57	1	0.180802557823402	25.0704291472793	7.56008091725481e-05	4.72493927942668	2
ENSG00000117505.12	DR1	1	93345343	1_57	1	0.579712547660874	28.2684391450016	0.000273322028706327	-4.99008270226136	2
ENSG00000137942.16	FNBP1L	1	93449728	1_57	0	0.0108298987435015	5.75571295868832	1.0396415520999e-06	-0.889344262295481	1
ENSG00000023909.9	GCLM	1	93909186	1_57	0	0.013499136083557	6.9653729132153	1.56823251377179e-06	-0.591463414634308	1
ENSG00000137962.12	ARHGAP29	1	94275736	1_58	0	0.0271794061938078	11.89104959614	5.39039089754663e-06	1.51351351351397	1
ENSG00000117528.11	ABCD3	1	94411329	1_58	0	0.040017576077559	15.6266667634733	1.04298301457037e-05	-1.60719640179938	1
ENSG00000143036.16	SLC44A3	1	94823295	1_58	0	0.0473386141688376	17.2560148092568	1.36243612446779e-05	-1.86902617479126	2
ENSG00000117519.15	CNN3	1	94899861	1_58	0	0.0186543774112461	8.27243950550984	2.57379803271482e-06	0.900670922227694	2
ENSG00000172339.9	ALG14	1	95158938	1_58	0	0.0131236800016826	4.90105034426188	1.07276575529512e-06	0.187845303867426	1
ENSG00000152078.9	TMEM56	1	95118216	1_58	0	0.0429773463296402	16.3180684161524	1.1696837362639e-05	1.81538461538441	1
ENSG00000122481.16	RWDD3	1	95116044	1_58	0	0.0343712947430983	14.1555588857412	8.11489712152201e-06	1.63290976612545	3
ENSG00000117569.18	PTBP2	1	96723732	1_59	0	0.0204217849911721	6.61274862962043	2.25234969586164e-06	-0.763358778625634	1
ENSG00000188641.12	DPYD	1	97921399	1_60	0	0.015973147162139	5.43680447245893	1.44841933269446e-06	-0.533678756476865	1
ENSG00000162627.16	SNX7	1	98661649	1_60	0	0.0233541220220112	9.08409293812351	3.53838609230326e-06	-1.0671462829738	1
ENSG00000117600.12	PLPPR4	1	99263142	1_60	0	0.0149451965316749	4.79915614168885	1.19626285043839e-06	0.108860759493663	1
ENSG00000099260.10	PALMD	1	99650697	1_61	0	0.0115723746416484	5.36231527727232	1.03498709633954e-06	0.305850167919125	2
ENSG00000156869.12	FRRS1	1	99766518	1_61	0	0.0826937806410258	23.6870713036676	3.26696378807116e-05	2.27972027972179	1
ENSG00000162688.16	AGL	1	99848840	1_61	0	0.0198191837740997	10.5614267152114	3.49114960697601e-06	1.21463414634128	1
ENSG00000117620.14	SLC35A3	1	99969054	1_61	0	0.0325861593092579	15.2618941178488	8.29471976725398e-06	-1.84123307354939	2
ENSG00000156875.13	MFSD14A	1	100038437	1_61	0	0.028608069199455	13.9430752984677	6.65284225347792e-06	-1.75438596491202	1
ENSG00000156876.9	SASS6	1	100132743	1_61	0	0.0173367474969152	9.22844696377944	2.66843329052017e-06	1.16326530612203	1
ENSG00000122435.9	TRMT13	1	100132743	1_61	0	0.0173367474969152	9.22844696377944	2.66843329052017e-06	-1.16326530612203	1
ENSG00000122477.12	LRRC39	1	100178174	1_61	0	0.0425230988848597	17.7780994900448	1.26087009456786e-05	2.04651162790633	1
ENSG00000137992.14	DBT	1	100249898	1_61	0	0.0186041946160315	9.86376728686591	3.06065090401619e-06	-1.17261904761913	1
ENSG00000137996.12	RTCA	1	100262745	1_61	0	0.0244809235017923	12.6016098265576	5.14533826181081e-06	-1.36598876213259	2
ENSG00000079335.18	CDC14A	1	100353172	1_61	0	0.0285509663963088	13.9832333735634	6.65868582751559e-06	1.61971830985886	1
ENSG00000181656.6	GPR88	1	100536067	1_62	0	0.0118296708973304	5.94708974600528	1.17337616111765e-06	0.680180613710056	2
ENSG00000162692.10	VCAM1	1	100721765	1_62	0	0.0104576923801993	4.76747668231502	8.31542681812359e-07	0.111111111111144	1
ENSG00000162694.13	EXTL2	1	100895128	1_62	0	0.0840153949928349	24.908218588878	3.49029108079533e-05	2.68933308073263	3
ENSG00000162695.11	SLC30A7	1	100895622	1_62	0	0.0271710096395368	13.9280129707072	6.31182638702201e-06	-1.93332736426246	2
ENSG00000185946.15	RNPC3	1	103529760	1_65	0	0.0128836063944952	6.04428625503951	1.29880089139861e-06	0.57128670777554	2
ENSG00000240038.6	AMY2B	1	103558289	1_65	0	0.0134998898772338	6.49178519363304	1.46168729624069e-06	0.670951544268432	3
ENSG00000243480.7	AMY2A	1	103586151	1_65	0	0.0633628008280195	21.4174225292999	2.26340190131856e-05	-2.07476635513976	1
ENSG00000162631.18	NTNG1	1	107135646	1_66	0	0.0135672733569059	6.99959348833437	1.58389175981872e-06	-0.651465798045681	1
ENSG00000134215.15	VAV3	1	107793911	1_66	0	0.0300169663455189	14.6282567351731	7.32351335312476e-06	-1.89099526066375	1
ENSG00000085491.15	SLC25A24	1	108202584	1_67	0	0.0129076027675467	5.28805605423499	1.13841798223036e-06	0.435676893654063	2
ENSG00000162636.15	FAM102B	1	108571155	1_67	0	0.0276376203017922	12.5980782901517	5.80717688202319e-06	1.26333333333394	1
ENSG00000116266.10	STXBP3	1	108746731	1_67	0	0.0544717784491988	19.1674807404903	1.74139260524255e-05	2.2229729729732	1
ENSG00000162641.18	AKNAD1	1	108823748	1_67	0	0.0136320894878861	5.81107692676234	1.32123222787355e-06	-0.406493647223529	3
ENSG00000121957.12	GPSM2	1	108830912	1_67	0	0.0129830803931416	5.3438875927825	1.1571646718316e-06	0.356212518027589	3
ENSG00000121940.15	CLCC1	1	108945282	1_67	0	0.0138357484376178	5.9531298418682	1.37375130357696e-06	0.581334639989928	2
ENSG00000197780.9	TAF13	1	109075155	1_67	0	0.0209046628359034	9.91211398861476	3.45596679158452e-06	-1.31100786062641	2
ENSG00000215717.5	TMEM167B	1	109090133	1_67	0	0.0122879346572026	4.81698659006749	9.87221116189444e-07	-0.0347222222222254	1
ENSG00000031698.12	SARS	1	109214673	1_67	0	0.0125704516506908	5.03461810082295	1.05554686552175e-06	-0.457831325301137	1
ENSG00000134222.16	PSRC1	1	109278889	1_67	0	0.0194927846849081	9.24049756235537	3.00420350191656e-06	-1.24666899060217	2
ENSG00000221986.6	MYBPHL	1	109307500	1_67	0	0.0135163762877083	5.72941870696993	1.29160863874511e-06	0.5107913669066	1
ENSG00000134243.11	SORT1	1	109397881	1_67	0	0.046397011691215	17.6069149385807	1.36249018171616e-05	1.90000000000001	1
ENSG00000162650.16	ATXN7L2	1	109483259	1_67	0	0.026062954262052	12.0330912113273	5.23071377607157e-06	-1.42601747053456	2
ENSG00000174151.14	CYB561D1	1	109494012	1_67	0	0.0183156221474787	8.64255096810299	2.64012038497758e-06	1.05949991637863	2
ENSG00000181754.6	AMIGO1	1	109501836	1_67	0	0.015805386181089	7.22863771289528	1.90555582526634e-06	-0.770958519938865	2
ENSG00000168765.16	GSTM4	1	109635226	1_67	0	0.0123843197366644	4.89178999725949	1.01041565473053e-06	0.246760549029631	4
ENSG00000134184.12	GSTM1	1	109621257	1_67	0	0.0216501111462966	10.2487941471812	3.70077776409739e-06	1.2028977175261	5
ENSG00000213366.12	GSTM2	1	109667893	1_67	0	0.128006637781716	27.6091321683781	5.89447801081625e-05	2.76476523468459	4
ENSG00000134201.10	GSTM5	1	109709124	1_67	0	0.0363443894352838	15.240990843678	9.23869617562967e-06	2.01571460479116	3
ENSG00000134202.10	GSTM3	1	109741163	1_67	0	0.1283002630521	27.6320729553269	5.91290796544734e-05	-2.86507936507968	1
ENSG00000179902.12	C1orf194	1	109105830	1_67	0	0.0134421186136693	5.67665724787445	1.27268375761085e-06	0.506072874493875	1
ENSG00000184371.13	CSF1	1	109911185	1_68	0	0.0141201297622302	6.94283007197338	1.63506615630165e-06	0.790207126383588	2
ENSG00000143093.14	STRIP1	1	110034040	1_68	0	0.0513100718397501	19.3798831993227	1.6584939193142e-05	2.12391414604948	2
ENSG00000116396.14	KCNC4	1	110267878	1_68	0	0.0123533605380408	5.66261803926641	1.16670884514355e-06	-0.57600000000006	1
ENSG00000168679.17	SLC16A4	1	110386854	1_68	0	0.01258052295445	5.83707114195223	1.22476787511196e-06	0.628384106128599	2
ENSG00000134248.13	LAMTOR5	1	110407817	1_68	0	0.0209947538287409	10.7481535478087	3.76361121886939e-06	1.31451612903278	1
ENSG00000143125.5	PROK1	1	110451368	1_68	0	0.0279456439264549	13.4996818877824	6.29213107988024e-06	-1.40611353711859	1
ENSG00000177301.14	KCNA2	1	110633365	1_68	0	0.0308034025335032	14.4384453829852	7.41787022516293e-06	-1.66108786610819	1
ENSG00000143119.12	CD53	1	110890223	1_68	0	0.0125099096745555	5.78327206168344	1.20666829753057e-06	0.812499999999975	1
ENSG00000121931.15	LRIF1	1	110964484	1_68	0	0.0117478401644394	5.18154803449236	1.01526090554199e-06	-0.433734939759183	1
ENSG00000156171.14	DRAM2	1	111139496	1_68	0	0.0679076525928766	22.1161360341335	2.50488663959627e-05	2.58130063980557	2
ENSG00000134255.13	CEPT1	1	111139685	1_68	0	0.0114936064530096	4.9721812752525	9.53154674029315e-07	0.20100502512559	1
ENSG00000173947.13	PIFO	1	111336964	1_69	0	0.0107768775278826	4.77133097620389	8.57615450665341e-07	0.00929997263241474	2
ENSG00000085465.12	OVGP1	1	111427097	1_69	0	0.0109044039515834	4.89931792367013	8.9104094145691e-07	0.261904761904854	1
ENSG00000116455.13	WDR77	1	111449473	1_69	0	0.0110355007859547	5.01772437245864	9.23546896208472e-07	-0.32539682539686	1
ENSG00000121933.18	TMIGD3	1	111563822	1_69	0	0.0115776197067372	5.41686659304067	1.04598998309378e-06	0.540540540540621	1
ENSG00000116473.14	RAP1A	1	111543408	1_69	0	0.0107950949661043	4.793107635472	8.62986008434042e-07	-0.0639999999999765	1
ENSG00000197852.9	FAM212B	1	111756253	1_69	0	0.0114668523759516	5.38947026013972	1.03074303013165e-06	0.518637332943011	3
ENSG00000064703.11	DDX20	1	111755261	1_69	0	0.0150206273645539	7.95566617128707	1.99307999058809e-06	0.948186528497408	1
ENSG00000143079.14	CTTNBP2NL	1	112395875	1_69	0	0.01116991844479	5.13423861284656	9.56502603225442e-07	0.121212121212136	1
ENSG00000134245.17	WNT2B	1	112464182	1_69	0	0.0815137591501923	23.6516712886088	3.2155321929369e-05	-2.21290322580616	1
ENSG00000116489.12	CAPZA1	1	112614432	1_69	0	0.022747230523444	13.274560138217	5.03626731759999e-06	3.06759049495328	2
ENSG00000007341.18	ST7L	1	112540817	1_69	0	0.498658631472796	22.0953633077886	0.00018376575927675	4.17123683951146	2
ENSG00000155363.18	MOV10	1	112673015	1_69	0	0.0496077714108725	21.7561597912439	1.80008106093107e-05	3.37319899387559	2
ENSG00000155380.11	SLC16A1	1	112956760	1_70	0	0.0131549496828995	4.88948693589684	1.07278473934515e-06	-0.0614303824045737	3
ENSG00000081026.18	MAGI3	1	113390166	1_70	0	0.015893397978995	6.7014496043293	1.77641986086335e-06	0.456356632428931	2
ENSG00000116793.15	PHTF1	1	113758713	1_70	0	0.0369236669997637	14.8130778056972	9.12242360590346e-06	2.21333333333361	1
ENSG00000188761.11	BCL2L15	1	113886718	1_70	0	0.0462213701963022	16.9898052730707	1.30975879228395e-05	-2.20874157252782	2
ENSG00000134262.12	AP4B1	1	113905154	1_70	0	0.0130461341833024	4.8099293003205	1.04659978091264e-06	-0.174242424242462	1
ENSG00000118655.4	DCLRE1B	1	113904412	1_70	0	0.132642384149364	27.3867337309309	6.05874486070764e-05	3.01184339028831	2
ENSG00000163349.21	HIPK1	1	113926975	1_70	0	0.0145473798094573	5.85328256689815	1.42018320851181e-06	-0.500063676751212	2
ENSG00000116774.11	OLFML3	1	113979261	1_70	0	0.0142544102618515	5.65835333922265	1.34523891962235e-06	0.446591629837733	2
ENSG00000134200.3	TSHB	1	115032682	1_71	0	0.0177826956237128	7.71029709276119	2.28680331519205e-06	-0.967741935483787	1
ENSG00000116752.5	BCAS2	1	114577676	1_71	0	0.013824095213321	5.29617046036272	1.22112121537156e-06	-0.43939393939387	1
ENSG00000175984.14	DENND2C	1	114669904	1_71	0	0.0174844160748874	7.54799884865491	2.20111667366035e-06	0.86335403726704	1
ENSG00000213281.4	NRAS	1	114716596	1_71	0	0.0149581534608872	6.0516302354961	1.50976889689437e-06	-0.631578947368237	1
ENSG00000009307.15	CSDE1	1	114758064	1_71	0	0.0130947632623207	4.7770276477786	1.0433151449409e-06	0.0704225352112734	1
ENSG00000134198.9	TSPAN2	1	115089303	1_71	0	0.0230518825851244	10.2029966102908	3.92278265885294e-06	-1.23642172523984	1
ENSG00000173218.14	VANGL1	1	115642000	1_72	0	0.00840442281835119	5.03911014679273	7.06353091413677e-07	0.19380729749617	2
ENSG00000163393.12	SLC22A15	1	115976190	1_72	0	0.00831494093867058	4.9367962984544	6.84643488631784e-07	-0.161971830985906	1
ENSG00000143061.17	IGSF3	1	116684710	1_72	0	0.0176852708762825	12.1621792344426	3.58742822701295e-06	-1.34946236559081	1
ENSG00000134247.9	PTGFRN	1	116943732	1_72	0	0.0284779933234087	16.7424236897765	7.95220958445444e-06	-1.73535674483994	2
ENSG00000134256.12	CD101	1	117001562	1_72	0	0.0135774103611372	9.62828701205296	2.18034931429942e-06	-1.0869597294921	3
ENSG00000116830.11	TTF2	1	117060534	1_72	0	0.00872368074598184	5.39550726377332	7.85040659669171e-07	-0.37323943661986	1
ENSG00000134253.9	TRIM45	1	117103122	1_72	0	0.01001944574679	6.71974629813814	1.1229403316775e-06	-0.644598552006721	3
ENSG00000198162.12	MAN1A2	1	117366383	1_72	0	0.014464015692321	10.2342745951113	2.46891452779846e-06	1.21736927621881	2
ENSG00000183508.4	FAM46C	1	117601710	1_72	0	0.00817506310747751	4.77464014797132	6.5101630377039e-07	-0.0463816762663886	2
ENSG00000196505.10	GDAP2	1	117929798	1_72	0	0.0110394520343575	7.64722155654198	1.40802801290174e-06	0.823038397328861	1
ENSG00000092607.13	TBX15	1	118974734	1_73	0	0.0193842948406083	10.9995202682938	3.5561809961448e-06	-1.25196850393639	1
ENSG00000116874.11	WARS2	1	119012523	1_73	0	0.0102947706931877	4.93595897894192	8.47516817705822e-07	-0.238958181521485	2
ENSG00000143067.4	ZNF697	1	119648421	1_73	0	0.0125865746728682	6.85951378263307	1.43999503718798e-06	0.788359788359913	1
ENSG00000092621.11	PHGDH	1	119667608	1_73	0	0.0103659704776563	5.00189011550511	8.64777178141115e-07	-0.281128940578034	2
ENSG00000134240.11	HMGCS2	1	119770159	1_73	0	0.0101618895894491	4.81168443745357	8.15514551973476e-07	0.11111111111111	1
ENSG00000131791.7	PRKAB2	1	147171976	1_73	0	0.0101334128031707	4.78484238854873	8.08692615062021e-07	0.111111111111087	1
ENSG00000131778.18	CHD1L	1	147243149	1_73	0	0.0102875308429015	4.92922828009343	8.45765931637065e-07	0.219765872158056	2
ENSG00000131781.12	FMO5	1	147246274	1_73	0	0.0111841658361024	5.72875494788987	1.06862160167441e-06	0.558823529411739	1
ENSG00000162836.11	ACP6	1	147656613	1_73	0	0.0150101922301683	8.54642338755567	2.13959100568102e-06	-0.961155680249033	2
ENSG00000265107.2	GJA5	1	147815880	1_73	0	0.0156111174459224	8.92268784481477	2.32321710356935e-06	-1.00000000000042	1
ENSG00000244094.1	SPRR2F	1	153113709	1_74	0	0.0531014078187595	22.6684838215102	2.00765282458923e-05	-2.11354309165617	1
ENSG00000178796.12	RIIAD1	1	151726940	1_74	0	0.0673108534060267	27.8491497798068	3.12649071553123e-05	-3.01935483870935	1
ENSG00000159409.14	CELF3	1	151717135	1_74	1	0.490548146782542	24.1316602187693	0.000197437183299753	4.44134078212417	1
ENSG00000143450.16	OAZ3	1	151733765	1_74	0	0.101046139684508	26.6963680426409	4.49916595944715e-05	2.33633665386542	2
ENSG00000143436.10	MRPL9	1	151762965	1_74	0	0.0271251147619346	14.5534373870626	6.58411293601586e-06	0.489260923659959	2
ENSG00000182134.15	TDRKH	1	151775323	1_74	0	0.008530823710167	5.87485187550431	8.35887814154665e-07	0.74045801526738	1
ENSG00000143365.17	RORC	1	151831413	1_74	0	0.0176117419171928	12.6172911556547	3.70619736690411e-06	-1.77815699658732	1
ENSG00000225556.1	C2CD4D	1	151841315	1_74	0	0.0140485676114686	9.48021633051148	2.22131627817501e-06	-0.89763779527546	1
ENSG00000196407.11	THEM5	1	151853515	1_74	0	0.0423520654200655	20.5922979655974	1.45458637121347e-05	2.17518248175202	1
ENSG00000159445.12	THEM4	1	151907622	1_74	0	0.00844969605010215	4.86148692292155	6.85125787651708e-07	-0.200471698113237	1
ENSG00000197747.8	S100A10	1	151993591	1_74	0	0.0435566029326016	19.6263180119893	1.42578137778272e-05	-2.09894457119613	2
ENSG00000197915.5	HRNR	1	152212431	1_74	0	0.00874463627736399	5.04157936580197	7.35306600020042e-07	0.270893401142354	4
ENSG00000143631.10	FLG	1	152197185	1_74	0	0.00854624369422252	4.85976985822593	6.92709400174058e-07	-0.406383243140429	3
ENSG00000143520.6	FLG2	1	152337610	1_74	0	0.0118388093615625	7.64965750926934	1.5104631141232e-06	0.715789473683968	1
ENSG00000143536.7	CRNN	1	152414760	1_74	0	0.0101499657586824	6.30607545508172	1.06753923546453e-06	0.173549118298929	2
ENSG00000163207.6	IVL	1	152908247	1_74	0	0.0120444469235882	8.15272711776838	1.63775854449788e-06	1.30655138453365	2
ENSG00000163216.6	SPRR2D	1	153041606	1_74	0	0.0181992558994397	11.7736786889052	3.57376438676327e-06	1.59677419354887	1
ENSG00000241794.1	SPRR2A	1	153057485	1_74	0	0.019696983194338	12.5151512792656	4.11145861904852e-06	-1.63088559948504	2
ENSG00000203785.8	SPRR2E	1	153106201	1_74	0	0.0186501021785745	12.2593503212637	3.81336851634518e-06	-1.44777865464935	2
ENSG00000163220.10	S100A9	1	153357702	1_75	0	0.0252032645642817	10.123098757762	4.25530190306765e-06	1.28806454073686	2
ENSG00000143546.9	S100A8	1	153391654	1_75	0	0.0368507382498768	13.7876807097334	8.47417670842873e-06	1.63020833333328	1
ENSG00000197956.9	S100A6	1	153520107	1_75	0	0.0145636828049188	4.85725534866341	1.17983765365894e-06	0.144475920679908	1
ENSG00000196420.7	S100A5	1	153541765	1_75	0	0.0154610052367935	5.43030218342614	1.40030239163605e-06	-0.455830388692501	1
ENSG00000188015.9	S100A3	1	153549177	1_75	0	0.0223337176287823	8.96042751146685	3.33771966366351e-06	1.00325181059809	2
ENSG00000196154.11	S100A4	1	153549456	1_75	0	0.0224834232815812	9.02464242679583	3.38417291803404e-06	0.98847024833417	2
ENSG00000196754.10	S100A2	1	153567844	1_75	0	0.0179028410810327	6.83666519566074	2.04139183952068e-06	-0.778461538461844	1
ENSG00000188643.10	S100A16	1	153613108	1_75	0	0.0164749205305909	6.03923603431715	1.65945483814827e-06	-0.321167883211675	1
ENSG00000160678.11	S100A1	1	153622972	1_75	0	0.0165636689068699	6.09088459726992	1.68266250511421e-06	0.840465727065161	2
ENSG00000189171.14	S100A13	1	153631636	1_75	0	0.0144598899780022	4.78873143430621	1.15490317518002e-06	0.354838709677408	1
ENSG00000143553.10	SNAPIN	1	153658595	1_75	0	0.0164708003408414	6.03685417414412	1.65838550609775e-06	0.457083950419389	2
ENSG00000169418.9	NPR1	1	153678582	1_75	0	0.0159881608560055	5.7517966107643	1.53377669703165e-06	0.97058783671338	2
ENSG00000143554.13	SLC27A3	1	153774305	1_75	0	0.0293039279730115	11.5751663995588	5.65735180960178e-06	-1.32307692307613	1
ENSG00000143614.9	GATAD2B	1	153924372	1_75	0	0.0145269027732323	4.83303160169956	1.17098887832695e-06	0.150684931506931	1
ENSG00000198837.9	DENND4B	1	153940057	1_75	0	0.0144249092467106	4.76551281210711	1.14652317208469e-06	-0.087670308358732	2
ENSG00000160741.16	CRTC2	1	153961727	1_75	0	0.0148767958073324	5.06112506406706	1.25578871747248e-06	0.616541353383768	1
ENSG00000143570.17	SLC39A1	1	153969609	1_75	0	0.0152154770917583	5.27684099740887	1.33912059163944e-06	0.153374233128826	1
ENSG00000143578.15	CREB3L4	1	153966654	1_75	0	0.0160234685059925	5.77284367702344	1.54278864600969e-06	0.314516129032148	1
ENSG00000143545.8	RAB13	1	153985724	1_75	0	0.0156242306441923	5.53100207809784	1.44132715382203e-06	-0.786764705882129	1
ENSG00000143552.9	NUP210L	1	154155073	1_75	0	0.0144233358711036	4.76446848797364	1.14614689276203e-06	-0.171348314606647	1
ENSG00000143569.18	UBAP2L	1	154219953	1_75	0	0.0395500097660071	14.4717172629239	9.54611736877318e-06	-1.69216317421542	2
ENSG00000143575.14	HAX1	1	154266858	1_75	0	0.0324129962936119	12.5478937952728	6.78344205145042e-06	1.51824817518219	1
ENSG00000143595.12	AQP10	1	154321199	1_75	0	0.0525648940341609	17.2333629454302	1.51086594906145e-05	1.99839323952919	2
ENSG00000143515.16	ATP8B2	1	154325898	1_75	0	0.226069258024205	31.8732212420095	0.000120178719365919	-3.60804020100516	1
ENSG00000160712.12	IL6R	1	154405422	1_75	0	0.0174877094693798	6.61160320931016	1.92841196276056e-06	0.930763803034847	2
ENSG00000169291.9	SHE	1	154502081	1_75	0	0.0490978196482808	16.5694906501051	1.35684884767873e-05	2.2960239627339	2
ENSG00000163239.12	TDRD10	1	154500057	1_75	0	0.0683998771330434	19.8052637374605	2.25941525798459e-05	-2.30968908255207	2
ENSG00000160714.9	UBE2Q1	1	154559434	1_75	0	0.0180174587551675	6.89786577212829	2.0728524116951e-06	-0.781395348837055	1
ENSG00000160818.16	GPATCH4	1	156601175	1_77	0	0.0116115408604972	6.6443729798395	1.28677899741131e-06	0.68741528949442	3
ENSG00000132702.12	HAPLN2	1	156618957	1_77	0	0.00978371092132257	5.00567165058084	8.16819460552438e-07	-0.231292517006839	1
ENSG00000132688.10	NES	1	156677793	1_77	0	0.0282909405213834	15.1925020051785	7.16864036892278e-06	1.57246376811662	1
ENSG00000143320.8	CRABP2	1	156705979	1_77	0	0.00962791839062116	4.85215900743494	7.79161581498423e-07	-0.100628930817654	1
ENSG00000143319.16	ISG20L2	1	156728554	1_77	0	0.0874605465063171	26.1809591303933	3.81907199093309e-05	2.60897435897463	1
ENSG00000143303.11	RRNAD1	1	156728106	1_77	0	0.0958570531501608	27.0887506428581	4.33085012616359e-05	2.45596868884598	1
ENSG00000143314.12	MRPL24	1	156725712	1_77	0	0.0107143961401338	5.87491997333091	1.04985606160835e-06	-0.728728560205617	2
ENSG00000143294.14	PRCC	1	156750758	1_77	0	0.2284794252693	35.9456677499894	0.000136978926704785	-3.35114503816861	1
ENSG00000143321.18	HDGF	1	156768636	1_77	0	0.0138826961884291	8.35497152209136	1.93454527918627e-06	-1.46099290780052	1
ENSG00000198400.11	NTRK1	1	156815564	1_77	0	0.0211536567759179	12.3952421390842	4.37321243332024e-06	1.34586466165358	1
ENSG00000027869.11	SH2D2A	1	156817136	1_77	0	0.0261520654793633	14.4353608665907	6.29642081160363e-06	-2.01360544217707	1
ENSG00000187800.13	PEAR1	1	156893398	1_77	0	0.00998348088934065	5.19901237167768	8.65691089549006e-07	-0.615000000000055	1
ENSG00000160838.13	LRRC71	1	156920880	1_77	0	0.12475372663363	29.7182524856746	6.18353611192529e-05	3.25294117647054	1
ENSG00000132694.18	ARHGEF11	1	157045234	1_77	0	0.0136662746527432	8.20442330946215	1.87007192345311e-06	1.07189542483676	1
ENSG00000117036.11	ETV3	1	157138367	1_77	0	0.00987473724443755	5.09424540340523	8.39006868544297e-07	0.312871287128572	1
ENSG00000158473.6	CD1D	1	158180266	1_78	0	0.0103256410018203	6.23678121333861	1.07408248938125e-06	-0.533120650024752	2
ENSG00000158488.15	CD1E	1	158353463	1_78	0	0.0447905758755435	20.3496612968611	1.5202112319807e-05	-2.22147229858634	2
ENSG00000163564.14	PYHIN1	1	158930485	1_78	0	0.0146749469358007	9.60214053131731	2.35019935565793e-06	-1.1462667427673	2
ENSG00000163565.18	IFI16	1	158999686	1_78	0	0.0639372750297316	23.8164786788702	2.53975473677913e-05	-2.39720558882336	1
ENSG00000163568.14	AIM2	1	159170586	1_78	0	0.0374374490925653	18.6116383220046	1.1621199563175e-05	2.3864454287893	2
ENSG00000162706.12	CADM3	1	159170559	1_78	0	0.271185050215566	38.4927139476696	0.000174102249359244	-3.60663805631388	2
ENSG00000179639.10	FCER1A	1	159288755	1_78	0	0.00910192303663737	5.03039337407265	7.63651505826173e-07	-0.356047119518857	2
ENSG00000181036.13	FCRL6	1	159800388	1_78	0	0.064478880492807	23.8989914757763	2.57014229408608e-05	-2.21751412429446	1
ENSG00000158714.10	SLAMF8	1	159826640	1_78	0	0.0913096690324985	27.3224483890714	4.16098824084532e-05	2.42319749216315	1
ENSG00000188004.9	C1orf204	1	159846523	1_78	0	0.0089095408946821	4.82614149116012	7.17159046967212e-07	0.118042446139443	2
ENSG00000243284.1	VSIG8	1	159849701	1_78	0	0.00901153430243506	4.93496667365135	7.41725260786613e-07	-0.213235294117593	1
ENSG00000158710.14	TAGLN2	1	159926113	1_78	0	0.00920921773307126	5.14244249169181	7.89863945590796e-07	0.268890976909198	2
ENSG00000085552.16	IGSF9	1	159945634	1_79	0	0.00286130173724097	5.91548614783851	2.82302163074123e-07	0.449275362318825	1
ENSG00000143315.6	PIGM	1	160031560	1_79	0	0.00256687420311619	4.97953412004389	2.13183409381349e-07	0.223650385604163	1
ENSG00000162729.13	IGSF8	1	160102029	1_79	0	0.00573085232499759	12.3366547470438	1.17917084810428e-06	1.26666666666714	1
ENSG00000018625.14	ATP1A2	1	160131110	1_79	0	0.00354705033998859	7.92603311251591	4.68903354846146e-07	-0.883333333333412	1
ENSG00000132681.16	ATP1A4	1	160144553	1_79	0	0.00287901597797713	6.10328746726463	2.93067734150182e-07	-0.527440463933928	3
ENSG00000132716.18	DCAF8	1	160262716	1_79	0	0.00596115803563624	12.5787751211999	1.25063072522311e-06	-1.34399999999981	1
ENSG00000162735.18	PEX19	1	160284522	1_79	0	0.00291034241975485	6.25178352982462	3.03464663108116e-07	0.556925625655971	2
ENSG00000122218.14	COPA	1	160343943	1_79	0	0.00332342398749719	7.23203340109181	4.00872513360732e-07	0.758064516129034	1
ENSG00000162736.15	NCSTN	1	160343540	1_79	0	0.00738340941334403	14.8541220784298	1.82921201495805e-06	-1.48409893992953	1
ENSG00000171786.5	NHLH1	1	160370157	1_79	0	0.00254137670239363	4.88950191386989	2.07249633074003e-07	0.181818181818144	1
ENSG00000162738.5	VANGL2	1	160410508	1_79	0	0.0041819517529369	9.34188599213303	6.51588913730463e-07	-0.920318725099144	1
ENSG00000066294.14	CD84	1	160579789	1_79	0	0.00253674161851059	4.90710206109668	2.07616292087046e-07	0.215150505969878	2
ENSG00000117090.14	SLAMF1	1	160635354	1_79	0	0.00299353381220602	6.52451152326592	3.2575588927105e-07	0.684210526315866	1
ENSG00000117091.9	CD48	1	160673321	1_79	0	0.0201723311981012	23.5991744442134	7.93986294995478e-06	2.01850274710073	2
ENSG00000026751.16	SLAMF7	1	160786409	1_79	0	0.00645661354593929	14.5510677929946	1.56696668312507e-06	1.81481481481509	1
ENSG00000179914.4	ITLN1	1	160894862	1_79	0	0.00293020652150156	6.68319786353756	3.26619910339461e-07	0.804721030042749	1
ENSG00000158769.17	F11R	1	161021779	1_79	0	0.00588489660226144	13.1810925518643	1.29374996701903e-06	1.44571195654241	3
ENSG00000215845.10	TSTD1	1	161030323	1_79	0	0.00314422872619979	6.77630957357746	3.55359127689259e-07	0.495437286723925	4
ENSG00000158773.14	USF1	1	160983590	1_79	0	0.00294363009503473	5.99545225918906	2.94350846498205e-07	0.409515393964083	2
ENSG00000162755.13	KLHDC9	1	161098329	1_79	0	0.0124118895821678	23.8355704290907	4.93427737034638e-06	-3.07241379310187	1
ENSG00000143256.4	PFDN2	1	161117821	1_79	0	0.00549349843033753	12.4137513868258	1.13739719729352e-06	-1.20559440559393	1
ENSG00000158793.13	NIT1	1	161118210	1_79	0	0.0099807301460817	18.5879206647616	3.0942345369475e-06	-1.86486486486558	1
ENSG00000143222.11	UFC1	1	161158854	1_79	0	0.00427886736947147	10.1542964434912	7.2466747355596e-07	1.16387337057811	1
ENSG00000143224.17	PPOX	1	161159962	1_79	0	0.00653477322614193	17.5511944413157	1.91292218626551e-06	2.80038222728666	2
ENSG00000158850.14	B4GALT3	1	161177981	1_79	0	0.00962311583967379	17.132696711746	2.74980277704238e-06	-1.67112448366828	2
ENSG00000158864.12	NDUFS2	1	161196933	1_79	0	0.0128730903468216	21.4073009122605	4.59626263363954e-06	-2.19250321245426	2
ENSG00000158869.10	FCER1G	1	161215268	1_79	0	0.00567230060662083	14.4009894396406	1.36242208807001e-06	2.05414542797655	2
ENSG00000158882.14	TOMM40L	1	161224851	1_79	0	0.00325451439383051	6.54562534958199	3.55301831593249e-07	0.242717841519054	2
ENSG00000248485.1	PCP4L1	1	161253956	1_79	0	0.00389713810416503	8.04669559947355	5.23026236024575e-07	0.409133739220688	3
ENSG00000158887.15	MPZ	1	161310092	1_79	0	0.00412490451984682	9.38182699041761	6.45448247197066e-07	-0.934970333800203	2
ENSG00000143252.14	SDHC	1	161314507	1_79	0	0.0113458214015925	20.4362217818656	3.86720020115052e-06	-2.27721671782145	3
ENSG00000143226.13	FCGR2A	1	161505171	1_79	0	0.0357316249775849	24.7446877674653	1.47467001933803e-05	0.0326086956521706	1
ENSG00000173110.7	HSPA6	1	161524532	1_79	0	0.0375235930102477	48.8380835586901	3.05649110338535e-05	5.94578313253207	1
ENSG00000203747.10	FCGR3A	1	161550682	1_79	0	0.00284505579181937	6.0046761164638	2.84931510301462e-07	1.37117903930134	1
ENSG00000162747.9	FCGR3B	1	161631328	1_79	0	0.00469706215170973	10.6338922559475	8.33064576959658e-07	-1.79054054054053	1
ENSG00000162746.14	FCRLB	1	161713346	1_79	0	0.00347421702474759	8.25488745838444	4.78330646051246e-07	1.47097617428507	3
ENSG00000081721.11	DUSP12	1	161749589	1_79	0	0.00277012045020075	5.50487358804466	2.54334988441925e-07	-0.220183486238586	1
ENSG00000118217.5	ATF6	1	161766683	1_79	0	0.00258649894467555	5.05123244172427	2.17906289171085e-07	-0.261682242990846	1
ENSG00000162745.10	OLFML2B	1	161967727	1_79	0	0.0037963806151099	8.87729011167841	5.62095703498886e-07	0.519379844961317	1
ENSG00000198929.12	NOS1AP	1	162085794	1_79	0	0.0100775848919309	17.4394591282014	2.93122787720881e-06	-1.63945578231356	1
ENSG00000239887.4	C1orf226	1	162073920	1_79	0	0.00319748950238996	6.96254356135886	3.7131043827039e-07	-0.724021700723795	2
ENSG00000198574.5	SH2D1B	1	162412043	1_80	0	0.00918451323409497	6.16109256052375	9.4378698331495e-07	0.592592592592537	1
ENSG00000117143.13	UAP1	1	162514287	1_80	0	0.0118565975849072	8.60405798674422	1.70146693707212e-06	-0.947120079382637	2
ENSG00000162733.16	DDR2	1	162764820	1_80	0	0.0100026486727238	6.97712601895058	1.16399653606556e-06	-0.763157894736358	1
ENSG00000132196.13	HSD17B7	1	162790775	1_80	0	0.0090215160041438	5.98988580718372	9.01276759552708e-07	0.555787972698762	2
ENSG00000143228.12	NUF2	1	163266611	1_80	0	0.0271755288489498	16.5647966004797	7.50799919764701e-06	-1.770161290323	1
ENSG00000185630.18	PBX1	1	164555760	1_80	0	0.011514189164839	8.32357833229787	1.59846649175964e-06	-0.937931034482716	1
ENSG00000162763.3	LRRC52	1	165541692	1_81	0	0.0181859567923427	6.1897537586414	1.87745541654675e-06	-0.591133004926118	1
ENSG00000162761.14	LMX1A	1	165355864	1_81	0	0.0161090709609008	5.02650416018864	1.35050639961542e-06	0.282178217821911	1
ENSG00000143149.12	ALDH9A1	1	165649480	1_81	0	0.0208261539123266	7.49136560928324	2.60213708478481e-06	0.790566202001871	2
ENSG00000143183.16	TMCO1	1	165746063	1_81	0	0.0181191413948302	6.15443375414195	1.85988384002558e-06	0.620879120878963	1
ENSG00000143195.12	ILDR2	1	166966741	1_82	0	0.0206852026342691	16.0347117339744	5.53198561301187e-06	1.9667117829807	3
ENSG00000143194.12	MAEL	1	166994738	1_82	0	0.0190673303381541	15.2982633832286	4.8651040166804e-06	1.58156028368752	1
ENSG00000143157.11	POGK	1	166839016	1_82	0	0.0101465678347558	9.24531184401619	1.56459101987727e-06	-1.1732283464564	1
ENSG00000152382.5	TADA1	1	166866514	1_82	0	0.0432757915716856	23.1478318163331	1.67076529015805e-05	2.22379332861396	2
ENSG00000143190.21	POU2F1	1	167221225	1_82	0	0.0419511101583148	22.8938441064869	1.6018516204255e-05	2.15756302521126	1
ENSG00000198821.10	CD247	1	167518220	1_82	0	0.00687843340148986	5.55810830033776	6.37641606186789e-07	-0.429967426710125	1
ENSG00000143162.7	CREG1	1	167545296	1_82	0	0.00660896087688234	5.17631142606264	5.70576241329737e-07	-0.309480581795119	3
ENSG00000198771.10	RCSD1	1	167608239	1_82	0	0.00820471716806315	7.24073887347163	9.90847016105457e-07	-0.734388256086704	4
ENSG00000197965.11	MPZL1	1	167705500	1_82	0	0.00633073184622146	4.76420448244803	5.03042197557329e-07	-0.000835944738549938	2
ENSG00000143199.17	ADCY10	1	167918686	1_82	0	0.028979492046958	19.3238224858691	9.33993628844124e-06	1.95833333333311	1
ENSG00000143164.15	DCAF6	1	167958101	1_82	0	0.0227366077819836	16.9845213904496	6.44078925262043e-06	-1.80769230769273	1
ENSG00000143158.10	MPC2	1	167936749	1_82	0	0.0063300725309916	4.7632864330097	5.0289288334706e-07	0.0137614678899001	1
ENSG00000143147.14	GPR161	1	168137545	1_82	0	0.00804262707648551	7.05183596337089	9.45932699400254e-07	0.796114035595316	2
ENSG00000143185.3	XCL2	1	168544200	1_82	0	0.0392713080719882	22.2263161234771	1.45580417264117e-05	-1.98809523809542	1
ENSG00000143184.4	XCL1	1	168576520	1_82	0	0.006422561435244	4.90491865324824	5.25412235191238e-07	0.246268656716442	1
ENSG00000143196.4	DPT	1	168719277	1_82	0	0.0282313976257442	19.2504959484113	9.06430284391109e-06	2.07195945635051	2
ENSG00000143153.12	ATP1B1	1	169124160	1_83	0	0.0185789602961363	9.69061561579242	3.0028447515874e-06	1.0790489898619	2
ENSG00000143156.13	NME7	1	169320485	1_83	0	0.0110874496158945	4.80297761336637	8.8818273586852e-07	-0.0653783011475706	2
ENSG00000117475.13	BLZF1	1	169368138	1_83	0	0.0115716490456816	5.18894808229023	1.00146248352194e-06	0.499999999999849	1
ENSG00000117477.12	CCDC181	1	169435807	1_83	0	0.0127595057469659	6.23244927327423	1.32633341094478e-06	-0.684796966005483	2
ENSG00000198734.10	F5	1	169591019	1_83	0	0.013638179772887	6.69237642168309	1.52228818564545e-06	-0.635135135134919	1
ENSG00000000460.16	C1orf112	1	169661963	1_83	0	0.0322847798978498	13.8473698076104	7.45633181117855e-06	1.27848919888947	2
ENSG00000188404.8	SELL	1	169710933	1_83	0	0.0318741030781373	15.4334188110159	8.20465303518161e-06	3.20100502512603	1
ENSG00000007908.15	SELE	1	169764425	1_83	0	0.0235641506212382	12.2235919271478	4.8040856164228e-06	1.89592123769251	1
ENSG00000171806.11	METTL18	1	169795279	1_83	0	0.0505518451140409	19.9183252029593	1.67938370931016e-05	-3.47826086956734	1
ENSG00000000457.13	SCYL3	1	169787840	1_83	0	0.0114103736671554	5.53607183736794	1.05356586074326e-06	-1.73599466556365	2
ENSG00000075945.12	KIFAP3	1	170085160	1_83	0	0.0144399728543819	7.19154595232379	1.73200340798565e-06	0.824616724163826	2
ENSG00000120370.12	GORAB	1	170532026	1_83	0	0.0615023093090997	21.0939219255327	2.16375887853981e-05	2.158513164289	3
ENSG00000007933.12	FMO3	1	171070942	1_85	0	0.00365720201937814	5.99440518560014	3.65641222038255e-07	0.556581181328069	3
ENSG00000094963.13	FMO2	1	171186788	1_85	0	0.00324481439013347	4.83055474348708	2.61424913587978e-07	0.077062596765388	2
ENSG00000010932.16	FMO1	1	171258077	1_85	0	0.00805276762871643	13.6372682658415	1.83160852669897e-06	1.50349650349649	1
ENSG00000076258.9	FMO4	1	171314054	1_85	0	0.003364101785158	5.15127473712936	2.89030680971633e-07	-0.137308394939952	3
ENSG00000117523.15	PRRC2C	1	171486183	1_85	0	0.00705148467846006	12.1538754951402	1.4294055212551e-06	-1.35454545454538	1
ENSG00000034971.16	MYOC	1	171652835	1_85	0	0.00655491404070008	11.1540093397169	1.21943346783545e-06	-1.24264705882417	1
ENSG00000117533.14	VAMP4	1	171742190	1_85	0	0.00404194197604391	6.86007210179406	4.62464989691432e-07	-0.701388888888814	1
ENSG00000010165.19	METTL13	1	171781417	1_85	0	0.00568720022647307	10.3258148815172	9.79451552490679e-07	-1.32209392296676	2
ENSG00000197959.13	DNM3	1	171836704	1_85	0	0.00553721252485417	9.49567783219081	8.76954921433478e-07	1.11992498237546	4
ENSG00000135845.9	PIGC	1	172395572	1_85	0	0.00378550782755738	6.11684998815757	3.86199835051199e-07	-0.408588158827546	2
ENSG00000094975.13	SUCO	1	172532059	1_85	0	0.00360209826181224	5.65442754646563	3.39706850520658e-07	-0.355828591533674	2
ENSG00000117560.7	FASLG	1	172658724	1_85	0	0.00528662481415509	8.57752814519084	7.56311575570485e-07	-0.430167597765402	1
ENSG00000120337.8	TNFSF18	1	173051434	1_85	0	0.00403910034173116	6.90948588947875	4.6546869952433e-07	-0.642188519555681	2
ENSG00000183831.6	ANKRD45	1	173692113	1_85	0	0.0034600403997852	5.49612262405676	3.17174080114246e-07	0.569343065693252	1
ENSG00000076321.10	KLHL20	1	173714815	1_85	0	0.00351246273058814	5.60471101352217	3.28340953528587e-07	0.577280973466799	2
ENSG00000117593.9	DARS2	1	173823764	1_85	0	0.00329259753864053	5.02618865023339	2.76018085936612e-07	-0.559684608477445	2
ENSG00000117601.13	SERPINC1	1	173917488	1_85	0	0.0032387200063061	4.82696419462125	2.60739955415432e-07	-0.240687679083173	1
ENSG00000135870.11	RC3H1	1	174026841	1_85	0	0.00322587739058355	4.7888359899395	2.57654614926675e-07	-0.132275132275102	1
ENSG00000152061.23	RABGAP1L	1	174159002	1_85	0	0.00447457571721221	7.7978897271085	5.8195453438995e-07	0.851590917190487	2
ENSG00000120332.15	TNN	1	175068086	1_85	0	0.00323026403877758	4.79940968132992	2.58574653517704e-07	0.126757896913976	2
ENSG00000152092.15	ASTN1	1	177165274	1_86	0	0.020391835842729	8.59045944976099	2.92168118673626e-06	-0.980582524272458	1
ENSG00000116147.16	TNR	1	175744070	1_86	0	0.013890926769183	4.90819899748534	1.13713883020575e-06	-0.135531135531053	1
ENSG00000235750.9	KIAA0040	1	175170427	1_86	0	0.0137400757790738	4.8035996535301	1.1008193080347e-06	-0.0737559803290152	4
ENSG00000143207.19	RFWD2	1	176207677	1_86	0	0.0138237792719097	4.86177933636037	1.12093941348929e-06	-0.104333868378775	1
ENSG00000198797.6	BRINP2	1	177048037	1_86	0	0.0250876739362823	10.5829387145332	4.42819546938418e-06	-1.1968761349029	2
ENSG00000120341.18	SEC16B	1	177967464	1_87	0	0.0156544945250466	5.92366462871024	1.54664135127436e-06	-0.663618903351274	2
ENSG00000075391.16	RASAL2	1	178094621	1_87	0	0.0143263471831313	5.07395925575487	1.21239057809775e-06	-0.298850574712494	1
ENSG00000116191.17	RALGPS2	1	178695216	1_87	0	0.0503013608419189	17.1791039076968	1.44125340594405e-05	1.96973534249179	2
ENSG00000116194.12	ANGPTL1	1	178872845	1_87	0	0.0177211133490131	7.11289212126722	2.10231278283234e-06	0.820833333333436	1
ENSG00000143340.6	FAM163A	1	179743304	1_89	0	0.0188530001964911	9.34525592392004	2.93854115065671e-06	1.01487355889052	2
ENSG00000116199.11	FAM20B	1	179026365	1_89	0	0.0133538359027231	6.03877372801454	1.34497712389849e-06	1.00674674647577	3
ENSG00000186283.13	TOR3A	1	179081343	1_89	0	0.0150071680702737	7.15692543235887	1.79137019580409e-06	0.376967068867702	3
ENSG00000143322.19	ABL2	1	179229873	1_89	0	0.0269188437957839	12.7694897910611	5.73310707736263e-06	1.49999999999989	1
ENSG00000057252.12	SOAT1	1	179294221	1_89	0	0.0138663786548873	6.39954922597688	1.48003690624925e-06	-0.797640684647097	2
ENSG00000135837.15	CEP350	1	179954679	1_89	0	0.0118357721723232	4.88331004658548	9.63986609707002e-07	-0.18135122571012	2
ENSG00000116260.16	QSOX1	1	180160070	1_89	0	0.0138983078167187	6.42156555997247	1.48854837329648e-06	-0.695402298850781	1
ENSG00000121454.5	LHX4	1	180264859	1_89	0	0.0118892290927958	4.92644178133303	9.76893356081682e-07	0.170838170410706	2
ENSG00000230124.6	ACBD6	1	180503235	1_89	0	0.011833908621939	4.88180120450895	9.6353702427791e-07	0.161744998283759	2
ENSG00000135835.11	KIAA1614	1	180936558	1_89	0	0.0286574327124022	13.3724604205425	6.3915870490678e-06	1.41007194244619	1
ENSG00000153029.14	MR1	1	181030075	1_89	0	0.0138343879683851	6.3774016665949	1.4715120650783e-06	-0.607594936709099	1
ENSG00000198216.10	CACNA1E	1	181314560	1_90	0	0.0117289117497227	4.76321304843677	9.31789540674859e-07	0.0368098159509133	1
ENSG00000203730.2	TEDDM1	1	182400603	1_90	0	0.0130390856745823	5.77704428408828	1.25635664503032e-06	-0.565789473684174	1
ENSG00000135828.11	RNASEL	1	182569343	1_90	0	0.0353625732547359	15.3681995440585	9.06414734176439e-06	-1.67731534080709	3
ENSG00000143333.6	RGS16	1	182604092	1_90	0	0.0129803569102024	5.73379916468955	1.24133561734394e-06	0.461928934009928	1
ENSG00000135862.5	LAMC1	1	183023890	1_91	0	0.0126904393911483	5.53572592671022	1.17168628115023e-06	0.241935483871006	1
ENSG00000058085.14	LAMC2	1	183186170	1_91	0	0.011810647423466	4.84790522398455	9.54966048048776e-07	-0.324277014677306	2
ENSG00000157064.10	NMNAT2	1	183417693	1_91	0	0.0214660078138408	10.5767134988845	3.78671071954584e-06	1.32592592592577	1
ENSG00000116698.21	SMG7	1	183471970	1_91	0	0.0118489305590189	4.87888201227	9.64183234135024e-07	0.459893048128195	1
ENSG00000162704.15	ARPC5	1	183635770	1_91	0	0.10541639843994	26.0725344525569	4.58407305267075e-05	-3.00806451612903	1
ENSG00000198756.10	COLGALT2	1	183966697	1_91	0	0.186013435581697	31.8330488490221	9.87603579473053e-05	-2.86046511627786	1
ENSG00000198860.11	TSEN15	1	184051811	1_91	0	0.0145535467234891	6.84788192942347	1.66220740892308e-06	-0.6968115222666	2
ENSG00000116667.12	C1orf21	1	184606961	1_91	0	0.129388454450119	28.1276077226085	6.06999631503835e-05	-2.52671755725172	1
ENSG00000116406.18	EDEM3	1	184736303	1_92	0	0.0223420711413996	10.3652577092766	3.86245684639989e-06	1.04838709677434	1
ENSG00000135842.16	FAM129A	1	184974705	1_92	0	0.0236967635542453	10.9313080339621	4.32037329785383e-06	-1.12236286919849	1
ENSG00000121486.11	TRMT1L	1	185156912	1_92	0	0.0136078276288584	5.60813347127911	1.27282074814946e-06	-0.328467153284864	1
ENSG00000116668.12	SWT1	1	185156912	1_92	0	0.0136078276288584	5.60813347127911	1.27282074814946e-06	0.328467153284864	1
ENSG00000116679.15	IVNS1ABP	1	185317057	1_92	0	0.0126880899896652	4.93794167582622	1.04496636500494e-06	0.185185185185235	1
ENSG00000157181.15	C1orf27	1	186376149	1_92	0	0.0235192951476831	10.8590668309198	4.25967940065078e-06	-1.62547525069322	2
ENSG00000262180.1	OCLM	1	186400848	1_92	0	0.0176048514508629	8.07687748833976	2.37157009805427e-06	-0.974358974359088	1
ENSG00000116703.13	PDC	1	186421171	1_92	0	0.0237064946864756	10.9353147197827	4.32373167936133e-06	1.53038170197148	2
ENSG00000116711.9	PLA2G4A	1	186925270	1_93	0	0.0144348553417535	6.69746191872078	1.61243714584848e-06	-0.779874213836212	1
ENSG00000090104.11	RGS1	1	192561418	1_96	0	0.0231677983695296	11.2300416712518	4.33936556400382e-06	-1.29306559038686	3
ENSG00000116741.7	RGS2	1	192808677	1_96	0	0.0221212464626472	10.7856136987096	3.97937219807627e-06	-1.10000000000039	1
ENSG00000116747.12	TROVE2	1	193058704	1_96	0	0.0121951749638913	5.0743542980418	1.03211699206754e-06	0.280936454849408	1
ENSG00000116750.13	UCHL5	1	193058704	1_96	0	0.0121951749638913	5.0743542980418	1.03211699206754e-06	0.280936454849408	1
ENSG00000023572.8	GLRX2	1	193104590	1_96	0	0.0122354819169601	5.10594344788335	1.04197472731454e-06	0.323635794788349	2
ENSG00000134371.10	CDC73	1	193121735	1_96	0	0.0119668356179145	4.89341689859385	9.76678546881892e-07	-0.0902255639097607	1
ENSG00000162687.16	KCNT2	1	196419837	1_98	0	0.0215836286255142	11.5184660741482	4.1464765428557e-06	1.53968253968283	1
ENSG00000000971.15	CFH	1	196544193	1_98	0	0.0370920990419567	16.7371892667616	1.03543786708257e-05	1.95238095238177	1
ENSG00000244414.6	CFHR1	1	196820070	1_98	0	0.0348591891212617	16.1368485834552	9.38201472041344e-06	1.70588235294114	1
ENSG00000177888.7	ZBTB41	1	197200897	1_98	0	0.0106733265339807	4.76803328897076	8.4878790163075e-07	0.149253731343276	1
ENSG00000213047.12	DENND1B	1	197774968	1_99	0	0.011323259004435	13.0980131240943	2.4736426947247e-06	2.62698412698428	1
ENSG00000162702.7	ZNF281	1	200397814	1_101	0	0.00524890933785738	5.0090275135558	4.38513122562629e-07	0.615606936416239	1
ENSG00000118197.13	DDX59	1	200667218	1_101	0	0.00575679721267053	5.47108243762553	5.2530833976372e-07	-0.0458117024780675	3
ENSG00000116852.14	KIF21B	1	201025423	1_101	0	0.00533079919492541	35.4849812615336	3.15498289675812e-06	5.8140362107279	2
ENSG00000232237.3	ASCL5	1	201114378	1_101	0	0.00605729188004933	6.61715950236164	6.68513543416889e-07	-0.912698412698364	1
ENSG00000116857.16	TMEM9	1	201140420	1_101	0	0.00868563078197992	8.9791794474601	1.30076283679605e-06	-0.654604655618974	3
ENSG00000174307.6	PHLDA3	1	201468349	1_101	0	0.229639838960866	39.7009877537127	0.000152057781982919	3.5063291139228	1
ENSG00000159176.13	CSRP1	1	201509034	1_101	0	0.0057885084648992	5.55548281817496	5.36350373094181e-07	0.755555555555537	1
ENSG00000198700.9	IPO9	1	201828710	1_102	0	0.0130293747320478	5.29504886292489	1.15067758326054e-06	-0.373335696831967	2
ENSG00000198892.6	SHISA4	1	201888432	1_102	0	0.0133572673946134	5.53308088034629	1.23266408984453e-06	0.444444444444435	1
ENSG00000163431.12	LMOD1	1	201918329	1_102	0	0.0129969548275366	5.27118992527413	1.1426425162392e-06	-0.547445255474395	1
ENSG00000134375.10	TIMM17A	1	201955775	1_102	0	0.0304917774187439	13.4625361189596	6.8465175847877e-06	-1.37756817991461	2
ENSG00000176393.10	RNPEP	1	201981821	1_102	0	0.0138781070667847	5.89948738672994	1.3655405972978e-06	-0.551452130763897	3
ENSG00000170075.8	GPR37L1	1	202113933	1_102	0	0.0156647444111711	7.060015646813	1.84454426749495e-06	-0.733727520339407	2
ENSG00000143862.7	ARL8A	1	202144707	1_102	0	0.012373106202562	4.80019112881189	9.90597838940999e-07	-0.109375000000028	1
ENSG00000143851.15	PTPN7	1	202161992	1_102	0	0.0335360645798952	14.3810079319844	8.04380490569932e-06	1.53276955602519	1
ENSG00000077157.21	PPP1R12B	1	202348568	1_102	0	0.0128248698185114	5.14355280128441	1.10021173642964e-06	0.27953227142158	2
ENSG00000143858.11	SYT2	1	202710717	1_102	0	0.0340526056229147	14.5286404423397	8.25154799639947e-06	-1.57812500000033	1
ENSG00000117139.16	KDM5B	1	202808833	1_102	0	0.0136294464945479	5.7262941651022	1.30170321956239e-06	0.463977408090321	2
ENSG00000117153.15	KLHL12	1	202928968	1_102	0	0.0395342857077119	15.9720794133899	1.05316268471608e-05	1.65263812757871	2
ENSG00000159346.12	ADIPOR1	1	202958379	1_102	0	0.0123765482617411	4.80285436824573	9.91423167982176e-07	-0.131782945736452	1
ENSG00000163444.11	TMEM183A	1	203025505	1_102	0	0.0129401307347111	5.22922997966503	1.12859081639735e-06	-0.338709677419425	1
ENSG00000143847.15	PPFIA4	1	203027461	1_102	0	0.0150360540480557	6.66737575030994	1.67204867055317e-06	0.681564245809956	1
ENSG00000163485.16	ADORA1	1	203090600	1_102	0	0.024023572808251	11.1660533347164	4.47401463160888e-06	-1.44029850746271	1
ENSG00000133048.12	CHI3L1	1	203186952	1_102	0	0.259877311362061	34.8680977290696	0.000151132102842707	-3.15068493150686	1
ENSG00000133063.15	CHIT1	1	203268512	1_102	0	0.0158165550868613	7.15247914786934	1.88681188935241e-06	0.886380233009899	2
ENSG00000159388.5	BTG2	1	203304849	1_102	0	0.0153360325169589	6.85671786726091	1.75383771989803e-06	-0.676136363636179	1
ENSG00000122176.10	FMOD	1	203350611	1_102	0	0.0152077400359797	6.77619238652845	1.71874130206831e-06	-0.713554810090525	2
ENSG00000188783.5	PRELP	1	203426735	1_103	0	0.0149982576996649	5.02902125161179	1.25801085292401e-06	-0.229833820590663	3
ENSG00000188770.9	OPTC	1	203494512	1_103	0	0.0167502093262851	6.08822069674703	1.70086847399193e-06	0.593103448276021	1
ENSG00000122188.12	LAX1	1	203764698	1_103	0	0.015026973160198	5.04735440226786	1.26501424575757e-06	0.385013541131478	2
ENSG00000257315.2	ZBED6	1	203795675	1_103	0	0.0192046955282349	7.40037549437544	2.37039808803128e-06	-0.837988826815393	1
ENSG00000182004.12	SNRPE	1	203860891	1_103	0	0.0307933548381216	11.9432350874946	6.13393391871384e-06	1.37659299305464	2
ENSG00000143842.14	SOX13	1	204072756	1_103	0	0.0166199613001111	6.0133488646949	1.66688836024645e-06	0.480446927374411	1
ENSG00000143845.14	ETNK2	1	204151824	1_103	0	0.0153291875534265	5.23821202974447	1.33925204143916e-06	0.441988950276124	1
ENSG00000143850.13	PLEKHA6	1	204338374	1_103	0	0.0149511550660354	4.99887841503243	1.24654346180441e-06	0.249999999999978	1
ENSG00000133056.13	PIK3C2B	1	204495022	1_103	0	0.0344080424069445	13.0147105924703	7.46886458595039e-06	1.48550724637761	1
ENSG00000198625.12	MDM4	1	204517114	1_103	0	0.0237620889546202	9.44654372499502	3.74384329281053e-06	1.12977099236654	1
ENSG00000170382.11	LRRN2	1	204601219	1_103	0	0.0197080534245319	7.64875935417901	2.51417112236349e-06	-0.756004874324641	2
ENSG00000163531.15	NFASC	1	204828332	1_104	0	0.012712364237365	6.25869231169549	1.32699728665325e-06	-0.641860465116204	1
ENSG00000174529.7	TMEM81	1	205084986	1_104	0	0.0118605324935451	5.61677133814752	1.11109460054558e-06	-0.669354838709725	1
ENSG00000117222.13	RBBP5	1	205114992	1_104	0	0.0125522979323112	6.15957312538854	1.28953745193612e-06	-0.807740484899558	2
ENSG00000133059.16	DSTYK	1	205210869	1_104	0	0.011330132920146	5.19069917525779	9.80891498976983e-07	0.569890940092238	3
ENSG00000133069.15	TMCC2	1	205228229	1_104	0	0.0116987106252254	5.50448732666091	1.0740264585424e-06	0.402862985685019	1
ENSG00000163545.8	NUAK2	1	205321732	1_104	0	0.0123777198227287	6.04984911483222	1.24895070322358e-06	-0.49063670411984	1
ENSG00000162873.14	KLHDC8A	1	205353681	1_104	0	0.0558368306840473	20.4183488476219	1.90152257026282e-05	-2.12080536912765	1
ENSG00000117266.15	CDK18	1	205504902	1_104	0	0.019088976984368	10.1364752756177	3.22722856778827e-06	-1.07809164658981	2
ENSG00000174514.12	MFSD4A	1	205556310	1_104	0	0.0124733339337721	6.42750194293372	1.33716460286841e-06	-0.843281016371866	2
ENSG00000158715.5	SLC45A3	1	205680045	1_104	0	0.0124881661871463	6.2908886126674	1.31030008939434e-06	-0.841065980907305	2
ENSG00000069275.12	NUCKS1	1	205710759	1_104	0	0.384579080767107	23.7036589757878	0.000152041152488041	-3.84021460760807	3
ENSG00000117280.12	RAB29	1	205770138	1_104	0	0.2651103125848	23.2585268834989	0.000102841625370622	3.53765178619767	2
ENSG00000133065.10	SLC41A1	1	205813381	1_104	0	0.0193334175648637	11.1079244859956	3.58180266468848e-06	2.38158508664587	2
ENSG00000263528.7	IKBKE	1	206470213	1_105	0	0.0424336333852636	23.3708061705302	1.65403242483502e-05	2.16713779963169	2
ENSG00000266094.7	RASSF5	1	206507103	1_105	0	0.017148048709159	15.3952734741236	4.4031372387727e-06	-2.01917808219281	1
ENSG00000143486.15	EIF2D	1	206612049	1_105	0	0.00778295387068151	7.65434214437356	9.93601945061841e-07	-1.06589147286841	1
ENSG00000143479.15	DYRK3	1	206637932	1_105	0	0.00629233089021852	5.05843928726457	5.30870019906763e-07	0.117021276595709	1
ENSG00000162889.10	MAPKAPK2	1	206684062	1_105	0	0.00609839901653053	4.92337610056	5.00770751866588e-07	0.346405228758193	1
ENSG00000136634.5	IL10	1	206771966	1_105	0	0.00657794544283985	6.19043444793432	6.79159065096459e-07	1.75000000000056	1
ENSG00000162894.11	FCMR	1	206923405	1_105	0	0.0152173252232691	19.5828708288659	4.97021055436599e-06	-3.36800000000033	1
ENSG00000162896.5	PIGR	1	206945992	1_105	0	0.00665372699988442	5.4754394429961	6.07636794003957e-07	-0.0238556176343117	2
ENSG00000182795.12	C1orf116	1	207032059	1_105	0	0.020275656118795	16.2472709155462	5.49433890875985e-06	1.6529411764706	1
ENSG00000123836.14	PFKFB2	1	207044014	1_105	0	0.0118886335685487	12.6919286287924	2.51663173183924e-06	-2.08730158730119	1
ENSG00000196352.14	CD55	1	207322082	1_105	0	0.00720892630024239	6.48308048168795	7.79492793018803e-07	0.743999999999974	1
ENSG00000203710.10	CR1	1	207497093	1_105	0	0.0081459384438155	7.18267022799172	9.75859191411291e-07	-0.392622732457241	2
ENSG00000117335.19	CD46	1	207751847	1_105	0	0.00688722856818036	6.01858086546862	6.91351169614209e-07	0.424187102866767	2
ENSG00000174059.16	CD34	1	207911570	1_105	0	0.0060428027417142	4.79896590199034	4.83666699633741e-07	-0.204780985491467	2
ENSG00000076356.6	PLXNA2	1	208243841	1_106	0	0.00632462736566908	4.84973096597792	5.11578984664955e-07	0.158940397351004	1
ENSG00000008118.9	CAMK1G	1	209583125	1_106	0	0.00773567184882762	6.786797756369	8.75634877456012e-07	-0.731039700393891	2
ENSG00000123689.5	G0S2	1	209675255	1_106	0	0.00643225343789178	5.96886360622336	6.40346305709714e-07	-0.973856209150409	1
ENSG00000117595.10	IRF6	1	209806682	1_106	0	0.00760145021045311	18.9831062788681	2.40671042945037e-06	-3.83200000000049	1
ENSG00000117597.17	DIEXF	1	209827828	1_106	0	0.00647272411901767	14.9462905427033	1.61354329412081e-06	3.33333333333448	1
ENSG00000082497.11	SERTAD4	1	210384567	1_106	0	0.00626942881201065	5.82964694571278	6.09579474044759e-07	1.11188811188872	1
ENSG00000054392.12	HHAT	1	210327634	1_106	0	0.0189090970708591	13.9807704222871	4.40922236003173e-06	0.969696969696966	1
ENSG00000143473.12	KCNH1	1	211134467	1_107	0	0.0164483145640568	10.9774663824105	3.01150524833208e-06	1.30097112274599	2
ENSG00000117625.13	RCOR3	1	211257612	1_107	0	0.0159839800162387	10.7028613784462	2.85328355971208e-06	-1.44068638066069	2
ENSG00000170385.9	SLC30A1	1	211578806	1_107	0	0.00972547129080692	5.94574359316712	9.64443828374435e-07	0.664948453607856	1
ENSG00000117650.12	NEK2	1	211675884	1_107	0	0.00863184240620463	4.80514239293852	6.91782975719571e-07	0.0458015267175733	1
ENSG00000123684.12	LPGAT1	1	211830758	1_107	0	0.0162592185023648	10.866588441036	2.94681581530223e-06	-1.54687499999983	1
ENSG00000143476.17	DTL	1	212035474	1_107	0	0.0139922181529498	9.4273749292368	2.20007483062079e-06	1.12189616252849	1
ENSG00000066027.11	PPP2R5A	1	212283381	1_107	0	0.0128968598036967	8.64660228892677	1.85989988656223e-06	0.95568412015486	2
ENSG00000065600.12	TMEM206	1	212414266	1_107	0	0.00942392508046397	5.64453446497649	8.87196989709879e-07	0.439755883778899	3
ENSG00000117691.9	NENF	1	212435991	1_107	0	0.00948036685442588	5.70163660248867	9.01539547712777e-07	-0.522123893805242	1
ENSG00000123685.8	BATF3	1	212699839	1_108	0	0.042649216673003	17.0357028582116	1.21180076117345e-05	-1.5328185328187	1
ENSG00000117697.14	NSL1	1	212790498	1_108	0	0.0114074432398198	5.51140260836894	1.04860170500131e-06	0.878787878788064	1
ENSG00000203705.10	TATDN3	1	212792127	1_108	0	0.271732555514383	21.316861742591	9.66106595870547e-05	-3.60759493670701	1
ENSG00000143494.15	VASH2	1	212950961	1_108	0	0.0157430977033088	8.05918816526009	2.11612633545774e-06	-0.749999999999718	1
ENSG00000174606.13	ANGEL2	1	213004666	1_108	0	0.0203905660788355	10.4008776236953	3.53719803298765e-06	1.06651302379032	4
ENSG00000136643.11	RPS6KC1	1	213051377	1_108	0	0.0122027456438122	5.61505140504336	1.14280307674958e-06	-0.22962962962953	1
ENSG00000143499.13	SMYD2	1	214280940	1_108	0	0.0156822180440366	8.1292173782303	2.12625981041045e-06	-0.856382978723626	1
ENSG00000152104.11	PTPN14	1	214346925	1_108	0	0.0125692053166756	6.00381596301071	1.25862193776567e-06	0.586088927740826	2
ENSG00000117724.12	CENPF	1	214602949	1_109	0	0.0334087806998991	11.5667228694514	6.44512079927297e-06	1.39042782745802	2
ENSG00000082482.13	KCNK2	1	215054667	1_109	0	0.0164727164597902	4.76467940719682	1.30905837344354e-06	-0.0647058823529341	1
ENSG00000136636.12	KCTD3	1	215567710	1_109	0	0.0404207766897048	13.4092577998231	9.04002226764734e-06	1.55797101449264	1
ENSG00000196482.16	ESRRG	1	216852042	1_110	0	0.00820773009521736	4.88804312491993	6.69141862720377e-07	0.116638375719793	2
ENSG00000092978.10	GPATCH2	1	217631213	1_110	0	0.00931912328121898	6.10207026093162	9.48445469791381e-07	-0.638461990938971	2
ENSG00000162814.10	SPATA17	1	217631293	1_110	0	0.00810408095905613	4.76657902666955	6.44274101937539e-07	0.147848227157087	2
ENSG00000067533.5	RRP15	1	218285209	1_110	0	0.0239967629395249	15.1692422436797	6.07122954940722e-06	-1.54687500000048	1
ENSG00000143353.11	LYPLAL1	1	219173067	1_111	0	0.0217936271487392	10.1487775858082	3.68895499642386e-06	1.17105931204886	2
ENSG00000136628.17	EPRS	1	219983085	1_112	0	0.00903232284945132	8.05746579396686	1.21383045181579e-06	-1.11290322580625	1
ENSG00000162813.17	BPNT1	1	220089717	1_112	0	0.00862295799875068	7.61406255938551	1.09504714461099e-06	-0.640531678543541	2
ENSG00000067704.9	IARS2	1	220087955	1_112	0	0.0230085996649285	17.0190895439132	6.53110425767582e-06	-1.71555740201761	2
ENSG00000118873.15	RAB3GAP2	1	220272146	1_112	0	0.0130171257843951	11.5541978380206	2.50850520531881e-06	-1.66190476190471	1
ENSG00000162817.6	C1orf115	1	220688896	1_112	0	0.0273231113423186	18.6720674856019	8.50908115650195e-06	-2.64058485638269	2
ENSG00000117791.15	MARC2	1	220745611	1_112	0	0.0446735820967349	23.4225983583914	1.74520301329694e-05	-3.09892300265989	2
ENSG00000186205.12	MARC1	1	220786518	1_112	0	0.0121842816994113	10.9211630141056	2.21936598977691e-06	-1.30675498978311	2
ENSG00000136630.12	HLX	1	220878371	1_112	0	0.062503081528129	26.6950990845583	2.78287098167625e-05	2.72832369942225	1
ENSG00000154305.16	MIA3	1	222620290	1_114	0	0.0103206566923307	4.78745044642326	8.24084468687223e-07	0.0857142857142564	1
ENSG00000186063.12	AIDA	1	222712777	1_114	0	0.0126999422504963	6.7728309813831	1.43460417192217e-06	-0.728323699422096	1
ENSG00000197520.10	FAM177B	1	222736869	1_114	0	0.0103960060456429	4.85703452295631	8.42166223536035e-07	-0.0725806451612886	1
ENSG00000154309.8	DISP1	1	222840631	1_114	0	0.0151540566267484	8.46532895435925	2.13960128656225e-06	0.995773260997108	2
ENSG00000162909.17	CAPN2	1	223701931	1_114	0	0.010905811968554	5.31506895072585	9.66778567582029e-07	0.394285714285768	1
ENSG00000143514.16	TP53BP2	1	223807496	1_114	0	0.0103104741123204	4.77800715270822	8.21647498315123e-07	0.0724946695095956	1
ENSG00000143753.12	DEGS1	1	224187324	1_114	0	0.0109737695013515	5.37450070155193	9.83680502421449e-07	-0.418478260869574	1
ENSG00000143748.17	NVL	1	224330652	1_114	0	0.0103345974268333	4.80036333705517	8.27423363260258e-07	-0.105072463768119	1
ENSG00000143771.11	CNIH4	1	224379302	1_114	0	0.0104117557390551	4.87152284034006	8.45958034772397e-07	0.148648648648717	1
ENSG00000162923.14	WDR26	1	224436689	1_114	0	0.0104046375912855	4.86497937265511	8.44244162675849e-07	0.170722148295102	2
ENSG00000185842.15	DNAH14	1	224895338	1_115	0	0.0139307161266006	6.06978078960725	1.41028392232287e-06	0.618558383135674	2
ENSG00000143815.14	LBR	1	225430457	1_115	0	0.0121767308172549	4.82634990579976	9.80188528992565e-07	-0.13724612067231	2
ENSG00000154380.17	ENAH	1	225654042	1_115	0	0.0121361421493873	4.77823720872083	9.67182580658265e-07	0.0045045045045064	1
ENSG00000143742.12	SRP9	1	225777848	1_115	0	0.0192424666466817	8.95531351403006	2.87409846397087e-06	0.855072463767687	1
ENSG00000143819.12	EPHX1	1	225818396	1_115	0	0.0126712998840098	5.23765178170981	1.10692423593681e-06	-0.328000000000019	1
ENSG00000196187.11	TMEM63A	1	225898438	1_115	0	0.0152490784039159	7.60176563576569	1.93338426185407e-06	1.31515151515174	1
ENSG00000243709.1	LEFTY1	1	225903597	1_115	0	0.0121964040924958	4.81846327014753	9.80167872768284e-07	-0.234372285288952	3
ENSG00000143768.12	LEFTY2	1	225941740	1_115	0	0.0316913842244533	14.1228784133677	7.46490928754396e-06	1.4561403508774	1
ENSG00000143751.9	SDE2	1	225999428	1_115	0	0.0270693840750601	13.994794633155	6.31836934764018e-06	-2.26178010471285	1
ENSG00000163041.9	H3F3A	1	226078328	1_115	0	0.0669680455826224	18.9351891057423	2.11493671656174e-05	-1.85211267605706	1
ENSG00000182827.8	ACBD3	1	226187723	1_115	0	0.0154985156034351	9.30079177345132	2.40419744859042e-06	-2.07999999999963	1
ENSG00000203685.9	STUM	1	226576966	1_115	0	0.0520704506410752	18.8625141738723	1.63814002244475e-05	2.01587301587268	1
ENSG00000143772.9	ITPKB	1	226738931	1_116	0	0.00892803834234057	4.91235853169096	7.31486320567419e-07	0.282945736434143	1
ENSG00000163050.16	COQ8A	1	226905856	1_116	0	0.0728229506031642	28.7170494036344	3.48793346930216e-05	-3.3543307086609	1
ENSG00000143776.18	CDC42BPA	1	227318982	1_116	0	0.0150872665407727	9.32573058932381	2.34667817083186e-06	0.712612757434395	2
ENSG00000181450.17	ZNF678	1	227563411	1_116	0	0.00907150605386564	4.99314648231874	7.55464058278306e-07	-0.0043043089923997	2
ENSG00000143740.14	SNAP47	1	227729944	1_116	0	0.0099763484129235	5.70248307760892	9.48845972964406e-07	-0.113832889717158	2
ENSG00000081692.12	JMJD4	1	227701806	1_116	0	0.0102654201218086	5.98881840633253	1.02536379362249e-06	0.250645994832098	1
ENSG00000143816.7	WNT9A	1	227901132	1_116	0	0.0111443994738044	7.14215655156194	1.3275354956895e-06	0.953846153845743	1
ENSG00000162910.18	MRPL55	1	228109044	1_116	0	0.015052289235424	9.79609934624989	2.45932452822358e-06	-1.49999999999945	1
ENSG00000143774.16	GUK1	1	228140298	1_116	0	0.0131037389852074	8.21745485749556	1.7959434857539e-06	-1.07324840764324	1
ENSG00000198835.3	GJC2	1	228149213	1_116	0	0.0117395593755779	7.2128992868727	1.41228312704614e-06	-0.929032258064381	1
ENSG00000181873.12	IBA57	1	228163386	1_116	0	0.0235303317226541	13.9226011281815	5.46397289704803e-06	1.86821705426373	1
ENSG00000162913.9	C1orf145	1	228213931	1_116	0	0.0254470909358244	14.4490207472035	6.1324873640726e-06	-1.9843750000007	1
ENSG00000154370.15	TRIM11	1	228407706	1_116	0	0.00914647516498857	5.07599788336366	7.74346424566277e-07	-0.443181818181988	1
ENSG00000162931.11	TRIM17	1	228500095	1_116	0	0.010871477598563	6.85472735839364	1.24290766584441e-06	1.25320953419778	2
ENSG00000196890.4	HIST3H2BB	1	228455746	1_116	0	0.00886156397162197	4.78915841458384	7.0783117335868e-07	0.0701584359877377	2
ENSG00000168159.11	RNF187	1	228484557	1_116	0	0.0107501889270616	6.70059288465545	1.20140499747103e-06	1.17393834761161	3
ENSG00000116574.5	RHOU	1	228734625	1_116	0	0.0110777905948022	6.86807622290654	1.26896125867703e-06	0.677419354838635	1
ENSG00000168118.11	RAB4A	1	229274101	1_117	0	0.00836470958878588	5.00832208257133	6.98720078519814e-07	0.104575163398646	1
ENSG00000069248.11	NUP133	1	229508410	1_117	0	0.0859854998704317	17.1118724779887	2.45404691485388e-05	3.47058823529375	1
ENSG00000135776.4	ABCB10	1	229592516	1_117	0	0.0081646273653615	4.8498454275824	6.60426317124149e-07	-0.0909090909091268	1
ENSG00000135775.13	COG2	1	230643133	1_118	0	0.0158312884846493	5.39494260225738	1.42450243832182e-06	-0.360759493670841	1
ENSG00000135744.7	AGT	1	230773202	1_118	0	0.0249095715578026	9.748047215451	4.04989708728114e-06	-1.15037593984967	1
ENSG00000135773.12	CAPN9	1	230747823	1_118	0	0.0597838330299684	18.2257576412059	1.81731182625302e-05	-1.8816464016623	2
ENSG00000119280.16	C1orf198	1	230849794	1_118	0	0.0148283633210451	4.76760926716482	1.17910906793705e-06	0.0348477600923554	3
ENSG00000173409.13	ARV1	1	230979465	1_118	0	0.0160532391476402	5.52842850164112	1.48021390075346e-06	-0.512195121951438	1
ENSG00000116906.11	GNPAT	1	231241335	1_118	0	0.015108320390219	4.94686768915118	1.24654105401735e-06	0.264000000000015	1
ENSG00000116903.7	EXOC8	1	231337950	1_118	0	0.0470020863333213	15.8833760720038	1.24514537652139e-05	1.70497427101156	1
ENSG00000010072.15	SPRTN	1	231344406	1_118	0	0.0166116768387095	5.85633957107634	1.62255650570353e-06	-0.718749999999929	1
ENSG00000116918.13	TSNAX	1	231528861	1_118	0	0.0184104722788214	6.84272852364192	2.10113687802942e-06	-0.867132867133102	1
ENSG00000162946.21	DISC1	1	231626570	1_118	0	0.021290124086182	8.23827913586634	2.92532957051218e-06	0.971143970750797	2
ENSG00000116991.10	SIPA1L2	1	232562029	1_119	0	0.0122003880444055	5.2081740781077	1.05978859442147e-06	-0.299387583625739	2
ENSG00000212916.4	MAP10	1	232804701	1_119	0	0.101729924159697	25.7697673703309	4.37239434961188e-05	2.52159468438606	1
ENSG00000135778.11	NTPCR	1	232950261	1_119	0	0.0762488889517032	22.918585846647	2.9146166538537e-05	2.35821921440227	2
ENSG00000135750.14	KCNK1	1	233668642	1_120	0	0.0163090195707538	5.97304185287118	1.62473867063742e-06	0.535911602209784	1
ENSG00000183780.12	SLC35F3	1	234277613	1_120	0	0.0250862665403905	10.1091083707023	4.22969439887137e-06	-1.14999999999978	1
ENSG00000059588.9	TARBP1	1	234478644	1_121	0	0.0649371781097794	22.2083038217016	2.40529809828032e-05	2.05354830481913	2
ENSG00000173726.10	TOMM20	1	235090312	1_121	0	0.0115264682387204	5.52950862015328	1.06302359167282e-06	-0.535609527597166	3
ENSG00000054267.21	ARID4B	1	235329231	1_121	0	0.0188169456441432	10.2265933309964	3.20952100395478e-06	-1.25000000000015	1
ENSG00000168243.10	GNG4	1	235651207	1_121	0	0.0307931042220203	14.9651772072118	7.68591259473749e-06	1.53205128205132	1
ENSG00000143669.13	LYST	1	235878146	1_122	0	0.0116414942339441	5.53724714644238	1.07513435841073e-06	-0.49701627525336	2
ENSG00000116962.14	NID1	1	236065381	1_122	0	0.0108207160992972	4.83759222089324	8.73062561943633e-07	0.135504729234942	2
ENSG00000077585.13	GPR137B	1	236135582	1_122	0	0.0491647704137096	19.407449531521	1.59141184604447e-05	-1.92670157068025	1
ENSG00000116977.18	LGALS8	1	236514597	1_122	0	0.0113866828415714	5.32548158719574	1.01138432229808e-06	-0.925143951643081	2
ENSG00000077522.12	ACTN2	1	236688982	1_122	0	0.0153339683131178	8.17596480940505	2.09099830406096e-06	1.34883720930207	1
ENSG00000198626.15	RYR2	1	237112321	1_122	0	0.010852927573716	4.86603181831237	8.80809428349346e-07	0.135135135135177	1
ENSG00000133019.11	CHRM3	1	239386955	1_124	0	0.0664522147571705	19.8437537027621	2.19934516844463e-05	-1.93962264150951	1
ENSG00000162843.17	WDR64	1	241656106	1_127	0	0.0146975473569632	7.59742046508507	1.86239216565787e-06	0.886019721616415	2
ENSG00000117009.11	KMO	1	241532492	1_127	0	0.0125375160510071	6.074841017224	1.27030066148677e-06	0.557739557739517	1
ENSG00000203668.2	CHML	1	241640356	1_127	0	0.0114418761205999	5.19948702321211	9.92242547329915e-07	0.330882352941103	1
ENSG00000054277.13	OPN3	1	241638293	1_127	0	0.0124064853695932	5.97425293573966	1.2362106449873e-06	0.537313432835825	1
ENSG00000180287.16	PLD5	1	242524418	1_129	0	0.00930639582817683	8.55206825196394	1.32743353240424e-06	-1.01058201058153	1
ENSG00000054282.15	SDCCAG8	1	243248552	1_129	0	0.00848127379549723	7.6644544567456	1.08418260988339e-06	-0.827027027027262	1
ENSG00000117020.16	AKT3	1	243851261	1_129	0	0.00640929483711883	4.98807913771695	5.33216636331194e-07	0.237822349570314	1
ENSG00000173728.10	C1orf100	1	243862697	1_129	0	0.00638608047467915	4.95342419256007	5.27594201159351e-07	0.293734625892384	2
ENSG00000179456.10	ZBTB18	1	244198699	1_129	0	0.00664785728834039	5.33713569256027	5.91766039205571e-07	-0.368794326241102	1
ENSG00000035687.9	ADSS	1	244452097	1_129	0	0.00649527057564614	5.11534741805601	5.54156571688154e-07	-0.287636982859046	2
ENSG00000179397.17	C1orf101	1	244454207	1_129	0	0.0128329836306036	11.6265815704716	2.4885122833654e-06	-1.2514915355802	2
ENSG00000203667.9	COX20	1	244836094	1_129	0	0.0222144691485603	16.8901680149916	6.25792011413231e-06	1.73184357541901	1
ENSG00000203666.12	EFCAB2	1	244966160	1_129	0	0.00912623242854083	8.36513536541762	1.27328201279264e-06	0.885269225013966	2
ENSG00000162849.15	KIF26B	1	245155106	1_129	0	0.0102502019353186	9.47588161552096	1.61998932692201e-06	-1.01470588235266	1
ENSG00000185420.18	SMYD3	1	246507179	1_130	0	0.0106236270668322	6.0966015526843	1.08024119403553e-06	0.585247687162345	2
ENSG00000143653.9	SCCPDH	1	246723566	1_130	0	0.0214679910634488	12.8399349612411	4.59742163555861e-06	1.7561600950052	2
ENSG00000153207.14	AHCTF1	1	246968604	1_130	0	0.0106321658695389	6.10432096347464	1.08247832620988e-06	-0.470930232558138	1
ENSG00000277462.1	ZNF670	1	247078730	1_130	0	0.0117016551073758	7.02146390875803	1.37036124237659e-06	-0.742331288343431	1
ENSG00000188295.14	ZNF669	1	247104366	1_130	0	0.0161755945376189	10.1230584320917	2.73106540817818e-06	-1.20155038759666	1
ENSG00000196418.12	ZNF124	1	247139012	1_130	0	0.01972693650846	12.0276023756638	3.95729853751393e-06	1.33258286101648	2
ENSG00000162714.12	ZNF496	1	247286694	1_131	0	0.0132043597605847	5.77230261527331	1.27123705954322e-06	-0.25464043753342	2
ENSG00000162722.8	TRIM58	1	247852527	1_131	0	0.0242318901056485	12.0176266417342	4.85697763585931e-06	1.50524798904518	3
ENSG00000238243.3	OR2W3	1	247852011	1_131	0	0.0199540637976848	10.2268688588607	3.40356578314896e-06	1.45054571433849	3
ENSG00000175137.10	SH3BP5L	1	248810964	1_131	0	0.0187381208535835	9.32342955767436	2.91381406377195e-06	1.15216016241367	2
ENSG00000171163.15	ZNF692	1	248859244	1_131	0	0.015644614744347	7.57755390658392	1.97721553068077e-06	-0.905775075987772	1
ENSG00000184731.5	FAM110C	2	47011	2_1	0	0.0181507421560314	8.67731749799722	2.62687847144065e-06	-0.944237918215063	1
ENSG00000143727.15	ACP1	2	256414	2_1	0	0.0209282109950097	10.0444806177174	3.50606284008331e-06	1.21900150404316	2
ENSG00000151353.14	TMEM18	2	677591	2_1	0	0.0187807151733723	9.00478058300902	2.82062510346091e-06	-0.992805755395478	1
ENSG00000172554.11	SNTG2	2	1092878	2_1	0	0.0179418410643671	8.56622741109894	2.56340195025038e-06	-0.895999999999851	1
ENSG00000115705.20	TPO	2	1412663	2_1	0	0.0448968158852953	17.4087490841298	1.30359658158927e-05	-2.27695456565766	2
ENSG00000130508.10	PXDN	2	1736242	2_1	0	0.0120897513812736	4.78288508867663	9.64422696387431e-07	-0.0720000000000049	1
ENSG00000186487.17	MYT1L	2	1810561	2_2	0	0.0186213512216677	11.0227054836659	3.42341461754833e-06	1.29110100445958	3
ENSG00000171853.15	TRAPPC12	2	3379591	2_2	0	0.0100613441784289	5.12522312414641	8.60060273917635e-07	-0.276543764289519	2
ENSG00000182551.13	ADI1	2	3519673	2_2	0	0.0103835984835376	5.42679478394822	9.398345162212e-07	0.404935645631432	3
ENSG00000171863.12	RPS7	2	3608153	2_2	0	0.0117102950540142	6.57734811282112	1.28463210424302e-06	-0.691729323308189	1
ENSG00000118004.17	COLEC11	2	3595797	2_2	0	0.0297137058488426	15.5174502128879	7.69019382473791e-06	-1.62533096896759	5
ENSG00000151360.9	ALLC	2	3577209	2_2	0	0.0103366822888336	5.38347378837969	9.28119454955122e-07	-0.384615384615298	1
ENSG00000214866.8	DCDC2C	2	3703501	2_2	0	0.0100684869432186	5.13201075367913	8.61810685422482e-07	-0.287735195433512	3
ENSG00000151692.14	RNF144A	2	6982463	2_5	0	0.0128217754110704	4.92590834587363	1.05340311400352e-06	0.21839080459766	1
ENSG00000115738.9	ID2	2	8678763	2_6	0	0.0133322736330067	5.6331296133533	1.25260479035675e-06	0.419213973799132	1
ENSG00000134313.15	KIDINS220	2	8835601	2_6	0	0.0234670708319269	11.0586262437999	4.32832805789246e-06	-1.21957426188689	2
ENSG00000143797.11	MBOAT2	2	9003515	2_6	0	0.0123103236772958	4.86947487741162	9.99796718971885e-07	-0.0436507936508006	1
ENSG00000151693.9	ASAP2	2	9157461	2_6	0	0.0159118765783924	7.32803684413646	1.94477405183401e-06	0.699390683268933	2
ENSG00000119185.12	ITGB1BP1	2	9411681	2_6	0	0.0123591484352698	4.90737546052975	1.01157465757606e-06	-0.312150433234816	2
ENSG00000119203.13	CPSF3	2	9477822	2_6	0	0.0302076382064119	13.4901738083705	6.79664242281752e-06	1.40990990990958	1
ENSG00000134330.18	IAH1	2	9476032	2_6	0	0.0127748660833689	5.22415076317324	1.11309482460543e-06	0.418203704808884	2
ENSG00000151694.12	ADAM17	2	9555759	2_6	0	0.154719309661766	29.5624109210738	7.62859350809078e-05	3.4668552024837	2
ENSG00000115750.16	TAF1B	2	9843084	2_6	0	0.0225384934735828	10.6704024378644	4.01112123198807e-06	-1.31800579693373	2
ENSG00000134317.17	GRHL1	2	9949726	2_6	0	0.013626782173211	5.84241082196478	1.32783927877186e-06	0.518400016111234	2
ENSG00000171848.13	RRM2	2	10121909	2_6	0	0.0135297602629963	5.77397085229922	1.30294113109623e-06	0.457831325301436	1
ENSG00000115758.12	ODC1	2	10402878	2_7	0	0.0220941219572471	13.9333325772957	5.13442549216364e-06	-1.67164179104513	1
ENSG00000115761.15	NOL10	2	10682596	2_7	0	0.0094034910478592	5.74668310256951	9.0129397918335e-07	-0.457825595660497	2
ENSG00000143882.10	ATP6V1C2	2	10722013	2_7	0	0.00858975554726704	4.88132552832877	6.99324399736115e-07	0.227053140096609	1
ENSG00000162976.12	PQLC3	2	11157468	2_7	0	0.0195663366653462	12.7660818247226	4.16607660289673e-06	1.34640522875811	1
ENSG00000134318.13	ROCK2	2	11347918	2_7	0	0.0154572904972823	10.504564491288	2.70814258367288e-06	-1.19102239317741	2
ENSG00000169016.16	E2F6	2	11461351	2_7	0	0.0296090953642916	16.7515850841951	8.27258335575458e-06	1.62173926162236	2
ENSG00000134324.11	LPIN1	2	11677686	2_7	0	0.0113311114365426	7.5304757954936	1.4231642745455e-06	0.82377547030586	2
ENSG00000079785.14	DDX1	2	15591459	2_9	0	0.0249394312771459	11.6719689442811	4.85501721825441e-06	1.33918128654954	1
ENSG00000197872.11	FAM49A	2	16579829	2_10	0	0.0266768558785704	16.2843131970673	7.2454304958498e-06	1.74313400412936	3
ENSG00000163032.11	VSNL1	2	17538936	2_10	0	0.041311502998385	20.3975952504261	1.4054327557213e-05	-2.06976744185964	1
ENSG00000178295.14	GEN1	2	17754513	2_10	0	0.00809296579407737	4.87206536328926	6.57628939600199e-07	0.09236729559434	2
ENSG00000163029.15	SMC6	2	17799274	2_10	0	0.0117578116632452	8.48621482904096	1.66418125813003e-06	-0.969230769230756	1
ENSG00000170745.11	KCNS3	2	17929875	2_10	0	0.0130754847031069	9.41145841386039	2.05246060550658e-06	0.998385781056877	3
ENSG00000185013.16	NT5C1B	2	18565659	2_11	0	0.0215872947426191	10.2670030581955	3.6965962463205e-06	1.17548943186011	2
ENSG00000143867.6	OSR1	2	19359082	2_11	0	0.0122198681273065	4.80994200843648	9.8031684445662e-07	-0.123417721518965	1
ENSG00000183891.5	TTC32	2	19901956	2_12	0	0.16088695101232	29.5302038524076	7.92405300563091e-05	-3.38248847926306	1
ENSG00000118965.14	WDR35	2	19973494	2_12	0	0.0144811596564196	5.99641660677796	1.44828904463461e-06	0.81691590061605	2
ENSG00000132031.12	MATN3	2	20038315	2_12	0	0.0404945041892749	15.8938045162337	1.07345553240846e-05	1.97826086956571	1
ENSG00000068697.6	LAPTM4A	2	20051914	2_12	0	0.0205712140788287	9.36395177447016	3.21276675911826e-06	-0.854838709677314	1
ENSG00000115884.10	SDC1	2	20136087	2_12	0	0.0139242074071727	5.62062179619803	1.30531386906511e-06	0.756423307516882	2
ENSG00000055917.15	PUM2	2	20352364	2_12	0	0.0520814556246519	18.3368471103348	1.59282433923133e-05	1.98016997167122	1
ENSG00000118960.12	HS1BP3	2	20637959	2_12	0	0.0133803146360516	5.2389232354749	1.16914524150267e-06	-0.375570862393324	2
ENSG00000143869.6	GDF7	2	20959838	2_13	0	0.014740756990145	5.01765806407174	1.23361872979173e-06	0.34042553191482	1
ENSG00000084674.14	APOB	2	21044589	2_13	0	0.0159920033331087	5.7986181349822	1.54663376323131e-06	-0.428571428571435	1
ENSG00000119778.14	ATAD2B	2	23927186	2_14	0	0.0285450786943913	10.0687058458467	4.7936354507459e-06	1.0740037950666	1
ENSG00000173960.13	UBXN2A	2	23927186	2_14	0	0.0169582420363981	5.06311392126818	1.43205149248165e-06	0.220252194952463	3
ENSG00000205639.9	MFSD2B	2	24009112	2_14	0	0.0173350178289881	5.27391671317307	1.52481678955674e-06	-0.630701088210928	2
ENSG00000119782.13	FKBP1B	2	24049526	2_14	0	0.0242986570368958	8.51787374619409	3.45202216325615e-06	-1.20338983050872	1
ENSG00000115128.6	SF3B6	2	24100740	2_14	0	0.0165651942090709	4.8382068963504	1.33672193174626e-06	0.209677419354794	1
ENSG00000115129.13	TP53I3	2	24084887	2_14	0	0.0195769540048347	6.44121509954485	2.10316346279894e-06	-0.923245614035321	1
ENSG00000176732.6	PFN4	2	24123824	2_14	0	0.0207828543153461	7.01533335578805	2.43172025129561e-06	1.00000000000014	1
ENSG00000186453.12	FAM228A	2	24174047	2_14	0	0.0187811617834784	6.04276782739956	1.89285988602481e-06	-0.291776929416696	3
ENSG00000198399.14	ITSN2	2	24360529	2_14	0	0.018047251301476	5.66023817253836	1.70375003295707e-06	-0.711583924349625	1
ENSG00000173557.14	C2orf70	2	26562410	2_15	0	0.00667213082873686	6.50591464483751	7.23990754556615e-07	0.484732824427591	1
ENSG00000084676.15	NCOA1	2	24492054	2_15	0	0.0251445848192839	25.0521736013353	1.05063045853895e-05	-4.02484472049688	1
ENSG00000138092.10	CENPO	2	24795392	2_15	0	0.0121758327432135	12.1171249324601	2.46069827553507e-06	1.93548387096758	1
ENSG00000115137.11	DNAJC27	2	24970202	2_15	0	0.037587922124095	23.8090290846167	1.49262293157244e-05	2.61652688536445	2
ENSG00000115138.10	POMC	2	25170853	2_15	0	0.00761157796448153	6.63250323461129	8.42000358088626e-07	-0.256603773585016	1
ENSG00000119772.16	DNMT3A	2	25343038	2_15	0	0.00551034148152096	4.90340949241211	4.50647309353738e-07	-0.626984126984228	1
ENSG00000138101.18	DTNB	2	25673259	2_15	0	0.0226940455691044	17.1588977089736	6.49473466856327e-06	1.44845360824747	1
ENSG00000143970.16	ASXL2	2	25878534	2_15	0	0.0114234352147695	11.8820482393168	2.2638525656821e-06	-1.41176470588225	1
ENSG00000157833.12	GAREM2	2	26165399	2_15	0	0.0176110006705348	16.1674699245941	4.74882538624144e-06	-1.7698797375545	2
ENSG00000138029.13	HADHB	2	26241540	2_15	0	0.00617776730174757	6.07998755043623	6.26461435430679e-07	-0.844262295082103	1
ENSG00000084754.10	HADHA	2	26244479	2_15	0	0.00658834874673309	6.4793660861108	7.11982311207248e-07	-0.661610597502226	2
ENSG00000173567.14	ADGRF3	2	26170127	2_15	0	0.00870875473994826	8.95085668921074	1.30011200725122e-06	0.944444444444582	1
ENSG00000157856.10	DRC1	2	26402174	2_15	0	0.0055890786910372	4.91833046042503	4.58477508411707e-07	-0.200000000000012	1
ENSG00000157884.10	CIB4	2	26625383	2_15	0	0.00552167468272902	4.77630853372997	4.39868937865459e-07	-0.119798704925907	2
ENSG00000171303.6	KCNK3	2	26696561	2_16	0	0.0109231617722064	5.0619146448064	9.22196116255333e-07	0.592105263157823	1
ENSG00000228474.5	OST4	2	27071114	2_16	0	0.0111822022832463	5.06011854363917	9.43730825961587e-07	-0.522123893805252	1
ENSG00000138080.13	EMILIN1	2	27078189	2_16	0	0.0113111020022928	5.1722901487704	9.75770993515289e-07	-0.56637168141599	1
ENSG00000138030.12	KHK	2	27087525	2_16	0	0.0240901400335707	11.7961929144376	4.73959569644606e-06	-1.29921259842489	1
ENSG00000138028.15	CGREF1	2	27119199	2_16	0	0.0238870138270939	11.4984846958461	4.58102411595482e-06	-1.16923076923114	1
ENSG00000143994.13	ABHD1	2	27119199	2_16	0	0.0238870138270939	11.4984846958461	4.58102411595482e-06	-1.16923076923114	1
ENSG00000138073.13	PREB	2	27134751	2_16	0	0.0110401260033879	4.90131085595653	9.0249828096024e-07	-0.086705202312152	1
ENSG00000138085.16	ATRAID	2	27209632	2_16	0	0.0114333231399263	6.55584390346124	1.25014730228644e-06	-1.34185153267404	2
ENSG00000138074.14	SLC5A6	2	27235922	2_16	0	0.012639074780407	8.00459954041375	1.6873881644929e-06	1.65168539325888	1
ENSG00000084774.13	CAD	2	27219036	2_16	0	0.0115616067403124	6.48646925116606	1.25079651442051e-06	1.27891156462598	1
ENSG00000115194.10	SLC30A3	2	27275976	2_16	0	0.0129556612008852	8.78302880939313	1.89785922531333e-06	1.95454545454458	1
ENSG00000163794.6	UCN	2	27302395	2_16	0	0.0151672094381969	8.19318309921439	2.07261410729823e-06	0.906293307112102	2
ENSG00000115234.10	SNX17	2	27369556	2_16	1	0.066020037775101	21.8845078648624	2.40975371670983e-05	4.11718750000123	1
ENSG00000163795.13	ZNF513	2	27381412	2_16	1	0.0892532078439847	23.1687823666288	3.4489519956982e-05	4.2047244094492	1
ENSG00000115216.13	NRBP1	2	27428508	2_16	1	0.049313527944738	20.2504442818922	1.66556173589147e-05	3.94399999999913	1
ENSG00000084734.8	GCKR	2	27497518	2_16	0	0.0125526135794434	5.95821024087121	1.24741249193153e-06	0.45936395759731	1
ENSG00000198522.13	GPN1	2	27628084	2_16	0	0.0160601032781321	13.9041128528612	3.72436059855821e-06	2.90546498190585	2
ENSG00000176714.9	CCDC121	2	27629051	2_16	0	0.0789093178925429	21.9207243657779	2.88498325035272e-05	1.80436601227451	2
ENSG00000158019.20	BRE	2	27889824	2_16	0	0.0245560918702666	12.0282950254541	4.92632916402958e-06	1.2979351032448	1
ENSG00000171174.13	RBKS	2	27891044	2_16	0	0.0141020061030276	11.689235489815	2.74933152454422e-06	2.39130434782563	1
ENSG00000213639.9	PPP1CB	2	28751600	2_17	0	0.0165151169568479	11.051112089983	3.04402169336867e-06	1.54074074074086	1
ENSG00000163806.15	SPDYA	2	28782736	2_17	0	0.0401673656702192	20.4600704355829	1.37069421556199e-05	-2.70976047806428	2
ENSG00000171103.10	TRMT61B	2	28869984	2_17	0	0.0149522533082036	10.9764693145026	2.73734425705367e-06	-1.99206349206391	1
ENSG00000189350.12	TOGARAM2	2	28957070	2_17	0	0.0105303986592074	6.90156071994564	1.21213846176016e-06	0.370929697753393	2
ENSG00000115295.19	CLIP4	2	29097582	2_18	0	0.0189614435493403	6.96513469193468	2.20272876018932e-06	-0.667801236667	2
ENSG00000171094.16	ALK	2	29884636	2_18	0	0.0153613854659269	4.9454515519139	1.26705785132705e-06	-0.174825174825221	1
ENSG00000119801.12	YPEL5	2	30166676	2_18	0	0.0159031805555668	5.27774613671214	1.39988574709506e-06	0.359060402684729	1
ENSG00000213626.11	LBH	2	30245994	2_19	0	0.012446564950644	5.21910713950007	1.08344240032286e-06	-0.278481012658139	1
ENSG00000172954.13	LCLAT1	2	30443328	2_19	0	0.0263454636397804	12.4162287933774	5.45576503526058e-06	1.54178574358872	2
ENSG00000158089.14	GALNT14	2	31005348	2_19	0	0.0119166902208944	4.80262816025783	9.54541288455669e-07	0.0212399657486982	2
ENSG00000162959.13	MEMO1	2	32011261	2_20	0	0.0271707586036442	11.4060645822211	5.16889483098063e-06	1.55445544554534	1
ENSG00000152683.14	SLC30A6	2	32165765	2_20	0	0.0145741855193837	5.42342855905161	1.31831235670134e-06	-1.04448366649148	2
ENSG00000091106.18	NLRC4	2	32264782	2_20	0	0.123842786816454	26.244649945649	5.42090262736873e-05	3.15267175572511	1
ENSG00000119820.10	YIPF4	2	32278100	2_20	0	0.0207156701323382	8.79688179173559	3.03939992646007e-06	0.963488843812837	1
ENSG00000115760.13	BIRC6	2	32356560	2_20	0	0.0301594230066148	12.4118800252713	6.24339343178461e-06	1.50923239543767	2
ENSG00000018699.11	TTC27	2	32627602	2_20	0	0.0150784127785523	5.74924353918558	1.44586065427331e-06	-0.773258296257923	2
ENSG00000171055.14	FEZ2	2	36554800	2_23	0	0.00794597223460092	4.7634140534988	6.31285017779563e-07	-0.00775193798449593	1
ENSG00000115808.11	STRN	2	36965464	2_23	0	0.0549962802198869	23.3769366325223	2.14427766186556e-05	2.5034965034965	1
ENSG00000008869.11	HEATR5B	2	37084350	2_23	0	0.00799390810106559	4.82090095296337	6.42757962912232e-07	0.211594202898522	1
ENSG00000152133.14	GPATCH11	2	37097965	2_23	0	0.02457656835886	15.5834636512746	6.38771218862452e-06	2.14960629921182	1
ENSG00000055332.16	EIF2AK2	2	37156965	2_23	0	0.00870382555040106	5.63416792505004	8.17899740502371e-07	-0.536873156342146	1
ENSG00000218739.9	CEBPZOS	2	37195255	2_23	0	0.0115072728031572	8.30480470180118	1.59390318529227e-06	1.57660996907618	4
ENSG00000115816.14	CEBPZ	2	37231568	2_23	0	0.157045163729168	33.7931839421466	8.85143703841804e-05	3.52755905511765	1
ENSG00000115825.9	PRKD3	2	37292826	2_23	0	0.0190975029716046	13.1591761854953	4.19146065190662e-06	2.15691070116903	3
ENSG00000115828.15	QPCT	2	37344154	2_23	0	0.0246698496919739	15.6198379627151	6.4269235410906e-06	2.33600000000015	1
ENSG00000119787.13	ATL2	2	38378251	2_24	0	0.0168316433881732	8.27045144810733	2.32175207955273e-06	-0.868343897657022	2
ENSG00000143891.16	GALM	2	38715882	2_24	0	0.0117840985437969	4.85477711297723	9.54170020306111e-07	0.15503875968989	1
ENSG00000163214.20	DHX57	2	38815354	2_25	0	0.0110249729728007	5.18316152898871	9.53086641605832e-07	0.350379417688813	2
ENSG00000188010.12	MORN2	2	38859284	2_25	0	0.0112050093896554	5.33816274217422	9.97617686835078e-07	0.457817264521241	3
ENSG00000214694.10	ARHGEF33	2	38882417	2_25	0	0.0105780422830175	4.787220774797	8.44595689810072e-07	-0.0842105263157827	1
ENSG00000115904.12	SOS1	2	39124428	2_25	0	0.0595295667444186	21.4376916389229	2.12848624058163e-05	-2.08436736567721	2
ENSG00000138050.14	THUMPD2	2	39778359	2_25	0	0.0138739504336288	7.38375258514745	1.7085881111549e-06	0.800243998000389	2
ENSG00000162878.12	PKDCC	2	42058435	2_26	0	0.0144744902502856	13.4399733882787	3.24460469624461e-06	1.46846743252627	2
ENSG00000143924.18	EML4	2	42166947	2_26	0	0.00615210139457012	5.25736166636856	5.39450306710234e-07	-0.434932242699355	2
ENSG00000162881.6	OXER1	2	42766026	2_26	0	0.00596319550966495	4.95953499362904	4.93264786497571e-07	-0.166930058919612	2
ENSG00000162882.14	HAAO	2	42766026	2_26	0	0.00598215036965855	4.98984053926139	4.97856404197671e-07	0.19131022452186	3
ENSG00000152518.7	ZFP36L2	2	43226582	2_27	1	0.586955979117422	39.8143543119698	0.000389767221810801	-6.3596491228079	1
ENSG00000115970.18	THADA	2	43580229	2_27	0	0.00848490856361295	8.62658518283713	1.2208046849007e-06	-0.748091603053554	1
ENSG00000223658.7	C1GALT1C1L	2	43580229	2_27	0	0.00884457927740689	7.06511446994498	1.04221300320868e-06	0.12577134759699	2
ENSG00000152527.13	PLEKHH2	2	43711619	2_27	0	0.0137621190100908	12.0642965808321	2.76915598376241e-06	-1.52538182843558	2
ENSG00000138036.18	DYNC2LI1	2	43774046	2_27	0	0.0198149644214899	15.4102190231694	5.09286558152457e-06	-1.92227799687244	2
ENSG00000138075.11	ABCG5	2	43816254	2_27	0	0.00949001141639394	8.14694612673768	1.28950100491164e-06	1.14609341202666	2
ENSG00000138095.18	LRPPRC	2	43995992	2_27	0	0.0102293327158742	9.36361629956729	1.59753734429769e-06	1.23943661971888	1
ENSG00000138078.15	PREPL	2	44361802	2_28	0	0.0105600430439917	5.31708033242332	9.36481097765932e-07	-0.571428571428412	1
ENSG00000143919.14	CAMKMT	2	44361802	2_28	0	0.0103769034665993	5.14971507236639	8.91273682579807e-07	-0.310765820765843	2
ENSG00000170577.7	SIX2	2	45009664	2_28	0	0.012092438046774	6.61381847393523	1.33390913735963e-06	-0.596774193548428	1
ENSG00000068784.12	SRBD1	2	45607790	2_28	0	0.0135775709011262	7.72305348184254	1.74892516675128e-06	-0.939243387332514	3
ENSG00000250565.6	ATP6V1E2	2	46539307	2_29	0	0.0312584065154696	12.9887667690202	6.77165554982164e-06	-1.59153357124065	2
ENSG00000119729.11	RHOQ	2	46541404	2_29	0	0.0319826466999617	13.2098059931742	7.04645926338421e-06	-1.59063442141961	3
ENSG00000151665.12	PIGF	2	46617108	2_29	0	0.0133032538639116	4.78097402623134	1.06080209462987e-06	0.0560747663551462	1
ENSG00000119878.5	CRIPT	2	46617440	2_29	0	0.0157444672797197	6.39538282090191	1.67940183072822e-06	0.783284180600022	2
ENSG00000068724.15	TTC7A	2	46913816	2_29	0	0.0151402935231877	6.02029405065342	1.5202398222525e-06	0.5466017821398	2
ENSG00000180398.11	MCFD2	2	46928080	2_29	0	0.0257867343559831	11.1343114554382	4.78872411458486e-06	1.31193816116717	3
ENSG00000119888.10	EPCAM	2	47345021	2_30	0	0.0211225530559396	11.2519205601681	3.96399568046047e-06	-1.23911856199214	3
ENSG00000095002.13	MSH2	2	47403074	2_30	0	0.0120300104849561	5.85408061714311	1.17458597334773e-06	-0.558510638297914	1
ENSG00000116062.14	MSH6	2	47785707	2_30	0	0.0111082242955894	5.09108972494631	9.43225421113034e-07	-0.24840764331203	1
ENSG00000170820.11	FSHR	2	48595242	2_31	0	0.025448427215337	15.8373071625156	6.7220601199562e-06	2.11999999999981	1
ENSG00000243244.5	STON1	2	48595242	2_31	0	0.025448427215337	15.8373071625156	6.7220601199562e-06	-2.11999999999981	1
ENSG00000242441.7	GTF2A1L	2	48595242	2_31	0	0.039759722793816	20.3459504673702	1.34921585562878e-05	2.41580018065507	3
ENSG00000068781.21	STON1-GTF2A1L	2	48595242	2_31	0	0.025448427215337	15.8373071625156	6.7220601199562e-06	2.11999999999981	1
ENSG00000162869.15	PPP1R21	2	48440711	2_31	0	0.00932891108766687	5.02374822710771	7.81661866629616e-07	-0.0415006258221106	2
ENSG00000138039.14	LHCGR	2	48666193	2_31	0	0.0140702965291637	8.70398044558362	2.0425902872626e-06	0.70104751843116	4
ENSG00000179915.22	NRXN1	2	51005739	2_33	0	0.0232438855986965	7.40236501118217	2.86971872308008e-06	0.875912408759243	1
ENSG00000143942.4	CHAC2	2	53767465	2_36	0	0.00690777056537495	5.05577620873374	5.82486483309937e-07	-0.26746987951805	1
ENSG00000068912.13	ERLEC1	2	53794088	2_36	0	0.00787877468805265	6.31244087470261	8.29499464340041e-07	-0.484848484848361	1
ENSG00000115239.21	ASB3	2	53787166	2_36	0	0.00678931299255525	4.89054301917777	5.5378733526951e-07	-0.17231644195115	2
ENSG00000119737.5	GPR75	2	53860333	2_36	0	0.0102340252923712	8.81305880121021	1.50429585660957e-06	1.03256331368798	2
ENSG00000068878.14	PSME4	2	53971924	2_36	0	0.00795638930783116	6.40614011686571	8.50104987412622e-07	-0.758260085102336	2
ENSG00000170634.12	ACYP2	2	53962826	2_36	0	0.00671003162183115	4.77834295669299	5.34763786369633e-07	-0.166964428834867	4
ENSG00000177994.15	C2orf73	2	54330223	2_36	0	0.00714412657923069	5.37718070146711	6.40713504189294e-07	0.330222474626628	2
ENSG00000115306.15	SPTBN1	2	54456574	2_36	0	0.0235671430360618	16.8107978383488	6.60777686019455e-06	1.9704275355747	2
ENSG00000214595.11	EML6	2	54689195	2_36	0	0.00817764435236268	6.66827564042437	9.09498250928398e-07	-0.943116662099423	3
ENSG00000115310.17	RTN4	2	55094338	2_36	0	0.00856133128158421	7.10654707404513	1.01475230196763e-06	0.833333333333214	1
ENSG00000163001.11	CFAP36	2	55521949	2_36	0	0.0409651458589768	22.1456649430513	1.51308503516875e-05	-2.14379084967278	1
ENSG00000275052.4	PPP4R3B	2	55619377	2_36	0	0.00745122764013462	5.77930680010942	7.18230241169393e-07	0.344827586207019	1
ENSG00000115380.19	EFEMP1	2	55923714	2_36	0	0.00732399435937559	5.61474605437468	6.85864343305477e-07	-0.4180327868853	1
ENSG00000055813.5	CCDC85A	2	56183915	2_37	0	0.013553893428921	4.80580190216099	1.08640070087556e-06	0.0968660968660172	1
ENSG00000028116.16	VRK2	2	57907323	2_39	0	0.0073832120857017	5.94580005580425	7.3217644030188e-07	0.380228715715561	2
ENSG00000119866.20	BCL11A	2	60554901	2_40	0	0.0655939088653013	22.024211703771	2.40948368885578e-05	-2.08000000000088	1
ENSG00000162928.8	PEX13	2	61017275	2_40	0	0.0109599890542366	13.3955175520237	2.44866697376476e-06	3.12883435582637	1
ENSG00000162927.13	PUS10	2	61017315	2_40	0	0.011606448794618	11.6927229524518	2.26347199188229e-06	-2.68822037563072	2
ENSG00000162929.13	KIAA1841	2	61065721	2_40	0	0.0109303845242487	9.56117132477653	1.74303716133275e-06	2.20202020202043	1
ENSG00000237651.6	C2orf74	2	61145163	2_40	0	0.0112359133067621	30.0852977131744	5.63797049407668e-06	5.65600000000012	1
ENSG00000173209.22	AHSA2	2	61177077	2_40	0	0.0106297669623106	16.4563263399806	2.91753947078285e-06	-3.96443388101376	3
ENSG00000082898.16	XPO1	2	61538854	2_40	0	0.0198306574053512	9.78232322222506	3.23548377084171e-06	0.304093567251547	1
ENSG00000170264.12	FAM161A	2	61854233	2_40	0	0.0108152706496905	5.30052686011215	9.56129102157664e-07	0.784201397265442	3
ENSG00000115484.14	CCT4	2	61889168	2_40	0	0.0107143123368887	4.90776632538985	8.77017550689517e-07	0.23287671232872	1
ENSG00000186889.9	TMEM17	2	62506118	2_41	0	0.0148425524457253	4.81786761883314	1.19267896674438e-06	0.451034447119408	2
ENSG00000115504.14	EHBP1	2	62676052	2_41	0	0.0193457147580045	7.43357851049486	2.3985170955062e-06	-1.18320610687012	1
ENSG00000014641.17	MDH1	2	63588667	2_41	0	0.0151045076933199	4.94211410178635	1.24502894527239e-06	-0.284722222222249	1
ENSG00000169764.15	UGP2	2	63841144	2_41	0	0.0162332902760662	5.66556312589264	1.53394484046887e-06	-0.385906040268418	1
ENSG00000143952.19	VPS54	2	64017407	2_41	0	0.0153829378304013	5.15625302221719	1.32292008737238e-06	0.32541940422561	2
ENSG00000197329.11	PELI1	2	64144184	2_41	0	0.0360337362258401	13.3470102401631	8.02145948592531e-06	-1.65280846100945	2
ENSG00000119862.12	LGALSL	2	64453888	2_42	0	0.0132235806458857	6.26475367799497	1.38169814179455e-06	-0.645161290322587	1
ENSG00000119844.15	AFTPH	2	64524123	2_42	0	0.023681512565634	11.8561429261565	4.68287935830225e-06	1.3250883392225	1
ENSG00000179833.4	SERTAD2	2	64620176	2_42	0	0.0113509570635622	4.80288825552442	9.09274619636487e-07	0.0935251798561362	1
ENSG00000115902.10	SLC1A4	2	64975602	2_42	0	0.0113080549646746	4.76664834380387	8.9900297661673e-07	0.021907313585251	2
ENSG00000011523.13	CEP68	2	65056838	2_42	0	0.018463371148309	9.46471814136985	2.91459886015386e-06	-1.18604651162835	1
ENSG00000138069.16	RAB1A	2	65129770	2_42	0	0.0118454164315951	5.21099129087447	1.02951051356511e-06	-0.418732782369031	1
ENSG00000138071.13	ACTR2	2	65268753	2_42	0	0.0884108921266429	24.6636105128621	3.63682607286253e-05	2.4863387978147	1
ENSG00000143995.19	MEIS1	2	66772534	2_43	0	0.0125890586396354	5.83969298012886	1.22614936311539e-06	0.463235294117641	1
ENSG00000143971.7	ETAA1	2	67397667	2_44	0	0.014894309128041	9.25130188921928	2.29817619585472e-06	0.981320750127602	2
ENSG00000197223.11	C1D	2	68067194	2_45	0	0.050410423607705	17.1333413865703	1.44053070886207e-05	1.6477425504621	2
ENSG00000243667.6	WDR92	2	68157965	2_45	0	0.0162945156248944	6.2410401490351	1.69612766189178e-06	-0.697674418604857	1
ENSG00000115946.7	PNO1	2	68157965	2_45	0	0.0164092867119585	6.30835010020793	1.72649608008613e-06	0.740477891109219	2
ENSG00000221823.10	PPP3R1	2	68250817	2_45	0	0.0194518621904642	7.94051336113571	2.57614242911339e-06	0.877171828569112	2
ENSG00000119865.8	CNRIP1	2	68320518	2_45	0	0.0200118856567294	8.21305623337734	2.74127695239315e-06	0.869611665870407	2
ENSG00000115956.9	PLEK	2	68365568	2_45	0	0.0300117774222349	12.1124476723795	6.06294650469371e-06	1.55905511811064	1
ENSG00000169621.9	APLF	2	68462021	2_45	0	0.0141277240069536	4.87337549877298	1.14831802840226e-06	0.139175257731978	1
ENSG00000169618.6	PROKR1	2	68644398	2_45	0	0.0141836486606359	4.91123796281801	1.16182053393912e-06	0.290839005083188	2
ENSG00000163219.11	ARHGAP25	2	68679529	2_45	0	0.0152387171203202	5.59880446865868	1.42299643927939e-06	0.396739130434845	1
ENSG00000169604.19	ANTXR1	2	69012709	2_46	0	0.0420163577887418	16.1233702584719	1.12988524032275e-05	1.65397923875405	1
ENSG00000198380.12	GFPT1	2	69379204	2_46	0	0.0129243215751078	4.77897173946893	1.03015440330985e-06	0.0603730751014111	2
ENSG00000169599.12	NFU1	2	69423598	2_46	0	0.0146737942798107	5.99510119629345	1.46723287757988e-06	0.598901098900964	1
ENSG00000115977.18	AAK1	2	69664778	2_46	0	0.0160004898148822	6.82478104180377	1.82130259266111e-06	-0.822695035461195	1
ENSG00000087338.4	GMCL1	2	69829233	2_46	0	0.0245285894322892	10.9276493579098	4.47053429224591e-06	-1.56962025316459	1
ENSG00000244617.2	ASPRV1	2	69963156	2_46	0	0.0380518469708763	15.1636052546869	9.62361670327271e-06	1.7857173490112	2
ENSG00000115998.7	C2orf42	2	70248695	2_46	0	0.0146915936311387	6.00671786814493	1.47185913197267e-06	0.567999999999996	1
ENSG00000116005.11	PCYOX1	2	70255319	2_46	0	0.0148562643234073	6.11353518908397	1.51482386909757e-06	0.77272727272768	1
ENSG00000143977.13	SNRPG	2	70293743	2_46	0	0.0132808791350787	5.03959781687876	1.11630484339399e-06	0.126183271453218	2
ENSG00000035141.7	FAM136A	2	70301695	2_46	0	0.0159909816003631	6.81908190818124	1.81870029062653e-06	-0.894736842105004	1
ENSG00000183733.6	FIGLA	2	70888369	2_47	0	0.00926006243325939	4.90436040816855	7.57454235115938e-07	0.157894736842109	1
ENSG00000075340.22	ADD2	2	70767997	2_47	0	0.00916965480783793	4.81054890636999	7.35711808590074e-07	-0.164965068914935	2
ENSG00000152672.7	CLEC4F	2	70886266	2_47	0	0.0105749228931954	6.17426300963663	1.08898636104568e-06	-0.689450066147753	2
ENSG00000116031.8	CD207	2	70884060	2_47	0	0.0105814095763959	6.18012961667033	1.09068970610943e-06	-0.690170548286499	2
ENSG00000116039.11	ATP6V1B1	2	70592974	2_47	0	0.0236255829828428	13.8823639476949	5.47023602655722e-06	-1.62690406449719	2
ENSG00000144043.11	TEX261	2	70975947	2_47	0	0.0262199767053215	14.8850173415599	6.50941187774584e-06	-1.61490002672169	3
ENSG00000124357.12	NAGK	2	71063928	2_47	0	0.0092801611800406	4.92509134120108	7.62307011237526e-07	-0.187050359712225	1
ENSG00000124370.10	MCEE	2	71130580	2_47	0	0.0180026857069312	11.2712374593278	3.38430117431606e-06	1.31561650346902	2
ENSG00000124383.8	MPHOSPH10	2	71130504	2_47	0	0.0167040741185724	10.5529931414344	2.94007337937699e-06	1.10523024032311	2
ENSG00000003137.8	CYP26B1	2	72150255	2_47	0	0.0393307505528823	18.7991113051798	1.23318904775072e-05	-1.93855932203245	1
ENSG00000135631.16	RAB11FIP5	2	73156338	2_48	0	0.0157352268444302	7.09693065324667	1.86253170985917e-06	0.813278008298557	1
ENSG00000135632.11	SMYD5	2	73214257	2_48	0	0.015589090658105	7.00748106384852	1.82197670979683e-06	-0.730000000000093	1
ENSG00000135624.15	CCT7	2	73234064	2_48	0	0.0123397150527613	4.76819684494886	9.81339799892329e-07	-0.0373831775701018	1
ENSG00000144035.3	NAT8	2	73642539	2_48	0	0.0127564248321177	5.08619005480776	1.08213554907717e-06	0.387610616027226	2
ENSG00000144034.14	TPRKB	2	73737087	2_48	0	0.0135898271521988	5.69228667372437	1.29021118462696e-06	0.514277540571115	2
ENSG00000144048.10	DUSP11	2	73780009	2_48	0	0.0144336881020412	6.26943684318547	1.50926657387769e-06	-0.623076923076883	1
ENSG00000124356.15	STAMBP	2	73829050	2_48	0	0.0147619760215513	6.48494765149093	1.59665496493028e-06	-0.636023406894685	2
ENSG00000114956.19	DGUOK	2	73966180	2_48	0	0.0130724687735247	5.32054803343194	1.16004299789978e-06	0.377777777777809	1
ENSG00000163170.11	BOLA3	2	74148330	2_48	0	0.0126443543491819	5.00169586236727	1.05480952733807e-06	-0.147980113121406	2
ENSG00000114978.17	MOB1A	2	74179099	2_48	0	0.0361349736195541	15.0961092064539	9.09814546980535e-06	-1.62626262626204	1
ENSG00000188687.17	SLC4A5	2	74361478	2_48	0	0.0377325175831401	15.5145082535666	9.7636882344259e-06	-1.72310491353364	2
ENSG00000204843.12	DCTN1	2	74372241	2_48	0	0.080744186918883	22.9338999237352	3.08851193725675e-05	2.18509615384569	1
ENSG00000284308.1	C2orf81	2	74421241	2_48	0	0.0146685159358768	6.42408396278819	1.57165598648313e-06	-0.715789473684595	1
ENSG00000005448.16	WDR54	2	74421241	2_48	0	0.0146685159358768	6.42408396278818	1.57165598648313e-06	0.715789473684594	1
ENSG00000114993.16	RTKN	2	74442199	2_48	0	0.0167439278818511	7.6927332292761	2.14831579974513e-06	-0.978991596638437	1
ENSG00000239779.6	WBP1	2	74458316	2_48	0	0.02546673267885	11.7212873170809	4.97861618753597e-06	-1.34329602425253	2
ENSG00000115275.11	MOGS	2	74467114	2_48	0	0.0142433443376813	6.14224058233764	1.45914651532123e-06	-0.655367231638611	1
ENSG00000135637.13	CCDC142	2	74483364	2_48	0	0.0143666452916797	6.22482790282988	1.49156719785358e-06	0.672316384180884	1
ENSG00000115282.19	TTC31	2	74483364	2_48	0	0.0143666452916797	6.22482790282988	1.49156719785358e-06	-0.672316384180884	1
ENSG00000179528.15	LBX2	2	74502935	2_48	0	0.0138288272610648	5.85928904525733	1.35142011907722e-06	-0.611732003642711	2
ENSG00000115289.13	PCGF1	2	74506707	2_48	0	0.108757972449715	25.8867688524905	4.69568606446504e-05	-2.43483671316129	2
ENSG00000115317.11	HTRA2	2	74530427	2_48	0	0.0266140976798243	12.1455573069251	5.39124787001365e-06	1.36574074074065	1
ENSG00000115325.13	DOK1	2	74548714	2_48	0	0.0124094239969796	4.82212943293907	9.98046078050198e-07	0.158602150537632	1
ENSG00000159399.9	HK2	2	74872350	2_48	0	0.116157337681404	26.5447896069377	5.14263904140448e-05	2.4409937888191	1
ENSG00000115350.11	POLE4	2	74958729	2_48	0	0.0123333872297272	4.76328612697671	9.79826413763052e-07	0.0414224684634625	2
ENSG00000115353.10	TACR1	2	75155648	2_48	0	0.0123633988850519	4.78655495983005	9.87008827219549e-07	-0.149606299212578	1
ENSG00000115363.13	EVA1A	2	75569460	2_49	0	0.0205798545132064	7.48784429177479	2.57015437967657e-06	0.784200385356688	1
ENSG00000115364.13	MRPL19	2	75656150	2_49	0	0.0166295867948816	5.44222566743537	1.5094478391839e-06	0.279720279720271	1
ENSG00000005436.13	GCFC2	2	75711125	2_49	0	0.0236150410963315	8.81014291971227	3.4700182983398e-06	0.873745578770001	2
ENSG00000176204.13	LRRTM4	2	77592858	2_50	0	0.0180385618562989	4.77319613474221	1.43605573542362e-06	-0.0966386554621256	1
ENSG00000143954.12	REG3G	2	79025902	2_51	0	0.013140519622127	4.76683684528087	1.04472727289376e-06	0.0115482490453835	2
ENSG00000162951.10	LRRTM1	2	80343381	2_52	0	0.0221578064138925	8.12437932936646	3.00245883571779e-06	0.932098765432207	1
ENSG00000163541.11	SUCLG1	2	84459875	2_54	0	0.00516844192638932	6.94048097717171	5.98286653296892e-07	-0.743902439024419	1
ENSG00000115423.18	DNAH6	2	84482091	2_54	0	0.00621567276690727	8.70212183382778	9.02138894488258e-07	-0.991554136507086	2
ENSG00000034510.5	TMSB10	2	84905643	2_54	0	0.00601940093583697	8.39570669110652	8.42889482686914e-07	-0.941666666666577	1
ENSG00000186854.10	TRABD2A	2	84906737	2_54	0	0.00594592741710553	8.27843063433602	8.20970823745432e-07	-0.904422012326335	3
ENSG00000176407.17	KCMF1	2	84964442	2_54	0	0.00413060986988456	4.801222960456	3.30770034324198e-07	-0.0201207907260235	2
ENSG00000152291.13	TGOLN2	2	85328087	2_54	0	0.00992686690947453	13.17630179735	2.18155335159137e-06	-1.40615384615391	1
ENSG00000115459.17	ELMOD3	2	85371898	2_54	0	0.0118255524277141	14.8508637199856	2.9290936424025e-06	1.49999999999948	1
ENSG00000042493.15	CAPG	2	85414064	2_54	0	0.00603306722539665	8.41736018113102	8.4698200098638e-07	0.934546842922036	3
ENSG00000168906.12	MAT2A	2	85539422	2_54	0	0.00847947293554075	11.6694348168163	1.65036036996932e-06	1.31617647058773	1
ENSG00000115486.11	GGCX	2	85561052	2_54	0	0.0078441976999114	10.9250851700795	1.42933315480217e-06	1.08476389458641	3
ENSG00000168899.4	VAMP5	2	85584469	2_54	0	0.00744111731809682	10.4210544155365	1.29333169578661e-06	-1.2003744278356	2
ENSG00000115523.16	GNLY	2	85685839	2_54	0	0.0064967236484349	9.12446754039542	9.88694298398245e-07	0.910684545612814	2
ENSG00000168874.12	ATOH8	2	85751663	2_54	0	0.00548107020422595	7.50115091502011	6.85730353048334e-07	0.799999999999997	1
ENSG00000115525.17	ST3GAL5	2	85904899	2_54	0	0.00861881000049902	11.8252286370897	1.69987489093077e-06	-1.48387096774248	1
ENSG00000068654.15	POLR1A	2	86105533	2_54	0	0.00605350652778391	8.44966121352772	8.53112719343072e-07	-0.98340784905991	2
ENSG00000132300.18	PTCD3	2	86116498	2_54	0	0.0174764610604411	18.5935757160712	5.41971582928234e-06	1.88247863247783	1
ENSG00000132305.20	IMMT	2	86195484	2_54	0	0.0127205539460719	15.5493277697746	3.29896530381059e-06	1.68803033204244	3
ENSG00000132313.14	MRPL35	2	86199443	2_54	0	0.00445065344057616	5.51335633239126	4.09260608934395e-07	0.452578385813851	2
ENSG00000068615.17	REEP1	2	86208944	2_54	0	0.0624687294328685	30.9054417518291	3.22001380789281e-05	2.81599999999921	1
ENSG00000115548.16	KDM3A	2	86438385	2_54	0	0.00424836228830894	5.0694435757973	3.59204645164489e-07	0.299999999999983	1
ENSG00000115561.15	CHMP3	2	86563844	2_54	0	0.00471039240649063	6.0546861463687	4.75673360033676e-07	0.567073598180225	2
ENSG00000172086.7	KRCC1	2	88047780	2_55	0	0.0236263185668831	11.6192096600585	4.5786004790758e-06	1.31288145579805	2
ENSG00000115593.14	SMYD1	2	88070279	2_55	0	0.0122803012452838	5.34165302374196	1.09406922093054e-06	0.32554172700169	2
ENSG00000163586.9	FABP1	2	88129315	2_55	0	0.0121047361047117	5.20380204143824	1.05059710213603e-06	-0.288000000000076	1
ENSG00000144115.16	THNSL2	2	88168057	2_55	0	0.0116233606633194	4.81537327350746	9.33516024592394e-07	0.13963110985245	3
ENSG00000172071.11	EIF2AK3	2	88633362	2_55	0	0.0263539043088414	12.6705514329458	5.56929966482824e-06	-1.58593750000053	1
ENSG00000249715.10	FER1L5	2	96633212	2_57	0	0.0122297334680594	4.76317542955137	9.715690572414e-07	0.186567164179093	1
ENSG00000144029.11	MRPS5	2	95149561	2_57	0	0.0137049394707235	5.8537722024926	1.33805216589497e-06	0.567901234568231	1
ENSG00000144026.11	ZNF514	2	95125518	2_57	0	0.0512715879862031	18.5695755300931	1.58795741224146e-05	-2.12113472541778	4
ENSG00000155066.15	PROM2	2	95283239	2_57	0	0.0432806366595172	16.923886564611	1.22166983883419e-05	-1.98304814061429	2
ENSG00000186281.12	GPAT2	2	96070820	2_57	0	0.0213525079833686	10.1074288118879	3.59956225957213e-06	1.38448529647732	2
ENSG00000158050.4	DUSP2	2	96145593	2_57	0	0.0193896355898013	9.18113804642683	2.96910987907795e-06	-1.21846153846178	1
ENSG00000144021.2	CIAO1	2	96268766	2_57	0	0.0152666258929369	6.88777813124887	1.75380909590754e-06	0.77519379844945	1
ENSG00000198885.9	ITPRIPL1	2	96325754	2_57	0	0.0170337010739168	7.93791638757632	2.25515110655504e-06	-0.777777777777834	1
ENSG00000121152.9	NCAPH	2	96338620	2_57	0	0.0125610102958202	5.01906521932965	1.05149573686797e-06	0.208494208494323	1
ENSG00000114988.11	LMAN2L	2	96734587	2_57	0	0.0127746539576017	5.18054837591664	1.10378626036911e-06	-0.259316825528364	3
ENSG00000158158.11	CNNM4	2	96762583	2_57	0	0.0131449179938423	5.45416012214382	1.19576509049595e-06	-0.316301812302649	2
ENSG00000168763.15	CNNM3	2	96819373	2_57	0	0.0143334521269628	6.28335539688295	1.50211274376495e-06	-0.917748917748241	1
ENSG00000168758.10	SEMA4C	2	96869566	2_57	0	0.0206027439547868	9.7640019890849	3.35515841278158e-06	-1.52873079319786	2
ENSG00000168754.14	FAM178B	2	96907061	2_57	0	0.0173644700856573	8.12246489800194	2.35239085916834e-06	0.502645502645548	1
ENSG00000144199.11	FAHD2B	2	97095539	2_57	0	0.0276679002899723	12.6002862075281	5.81455814025052e-06	1.80000000000011	1
ENSG00000196912.12	ANKRD36B	2	97589830	2_57	0	0.0508737658785992	18.4938057532634	1.56920717196626e-05	-2.36641221374051	1
ENSG00000115073.7	ACTR1B	2	97658891	2_57	0	0.0214439055132585	10.1484776532076	3.62965118166018e-06	1.53851361874772	2
ENSG00000228486.10	LINC01125	2	97663552	2_57	0	0.012443399174501	4.92899509483506	1.02295734433327e-06	0.317744154057863	1
ENSG00000115085.13	ZAP70	2	97713755	2_57	0	0.0892101435175184	23.999064247741	3.57082570146458e-05	-2.54999999999976	1
ENSG00000075568.16	TMEM131	2	97995803	2_57	0	0.0124257424283497	4.91539787274499	1.01868785795799e-06	0.0402684563758325	1
ENSG00000144191.11	CNGA3	2	98345690	2_57	0	0.0157087095894962	7.16145626086503	1.87629862467782e-06	-0.740740740740591	1
ENSG00000185674.9	LYG2	2	99254906	2_58	0	0.0134267511113413	8.10881226155062	1.81588478483635e-06	1.09486438616563	2
ENSG00000040933.15	INPP4A	2	98444410	2_58	0	0.0595202232091905	22.474994556159	2.23112679521645e-05	-2.43884892086274	1
ENSG00000115446.11	UNC50	2	98608535	2_58	0	0.0322652952489643	16.5340141628762	8.8976241075397e-06	2.07142857142796	1
ENSG00000071073.12	MGAT4A	2	98703099	2_58	0	0.016316539169547	9.97692179029046	2.71509306974634e-06	-1.18920924596293	2
ENSG00000196872.11	KIAA1211L	2	98912262	2_58	0	0.0094786965125494	4.77653796630339	7.55130406178757e-07	0.144469525959376	1
ENSG00000135951.14	TSGA10	2	99155070	2_58	0	0.0103304916099343	5.59957848001561	9.64798080407124e-07	0.440968330199415	2
ENSG00000144182.16	LIPT1	2	99155218	2_58	0	0.0105204375094174	5.7738772861621	1.01312132321685e-06	0.498378428215084	2
ENSG00000158411.11	MITD1	2	99180175	2_58	0	0.010167428472785	5.44738150894584	9.23759725406182e-07	-0.395348837209129	1
ENSG00000144214.9	LYG1	2	99287422	2_58	0	0.00947186279322676	4.76964054536353	7.53496352697677e-07	-0.0571341559494977	3
ENSG00000115514.11	TXNDC9	2	99438571	2_58	0	0.00946621600745246	4.76393808251499	7.52146820808509e-07	-0.0736842105263423	1
ENSG00000135945.9	REV1	2	99488850	2_58	0	0.0107413681667508	5.97270291567544	1.07001686154904e-06	0.588268577399166	2
ENSG00000144218.18	AFF3	2	100143348	2_58	0	0.023726570847703	13.572130892505	5.37085119627931e-06	-1.88356164383656	1
ENSG00000170500.12	LONRF2	2	100290666	2_58	0	0.0196340625565097	11.7529029277273	3.84871209873049e-06	-1.13690476190497	1
ENSG00000115526.10	CHST10	2	100417235	2_58	0	0.00994040815831876	5.23139845878349	8.67325515271071e-07	-0.44354838709662	1
ENSG00000115539.13	PDCL3	2	100562583	2_58	0	0.0108576257309736	6.0757117650963	1.10025192045447e-06	-0.629376540949913	4
ENSG00000204634.12	TBC1D8	2	101118471	2_58	0	0.0109008857698439	6.11375708761716	1.11155274007519e-06	-0.434108527131698	1
ENSG00000158435.7	CNOT11	2	101252764	2_59	0	0.00947119674125418	5.80623157867147	9.17190012957292e-07	0.120000000000004	1
ENSG00000163162.8	RNF149	2	101303817	2_59	0	0.013795752527083	8.84334503675519	2.03480160179266e-06	0.384211535104224	2
ENSG00000196460.12	RFX8	2	101313452	2_59	0	0.0284865868746196	18.5311338735208	8.80445577619388e-06	-2.40964914552722	3
ENSG00000071054.16	MAP4K4	2	101699471	2_59	0	0.0198148839555473	12.1941386378215	4.02997885228228e-06	0.976190476190435	1
ENSG00000115590.13	IL1R2	2	101991888	2_59	0	0.0504881238966253	24.8224479100207	2.0902293735488e-05	2.72310405643689	1
ENSG00000115598.9	IL1RL2	2	102186984	2_60	0	0.00704942518199225	4.9127603326813	5.77616231670967e-07	-0.192857142857106	1
ENSG00000115602.16	IL1RL1	2	102310521	2_60	1	0.409554049857781	33.2320249633501	0.000227001190998798	6.70731707317206	1
ENSG00000115604.10	IL18R1	2	102310670	2_60	0	0.0082586743142109	10.7171810489564	1.47621975498714e-06	3.80390411764615	3
ENSG00000115607.9	IL18RAP	2	102418584	2_60	2	0.670258284343005	30.0192094982916	0.000335584232961258	-6.38163106992259	2
ENSG00000135953.10	MFSD9	2	102714331	2_60	0	0.00787798291328823	6.14558985529295	8.07492901113721e-07	-0.669354838709818	1
ENSG00000170417.15	TMEM182	2	102738292	2_60	0	0.00803395573000076	6.18032736830826	8.28134771151003e-07	-0.592000000000031	1
ENSG00000135972.8	MRPS9	2	105041763	2_62	0	0.0130262457670045	4.84925763363475	1.05354873865018e-06	-0.183074166716818	2
ENSG00000135966.12	TGFBRAP1	2	105330280	2_62	0	0.0152187839674285	6.33966331463155	1.60918602351034e-06	-0.669354838709728	1
ENSG00000135974.9	C2orf49	2	105338262	2_62	0	0.0129773797431716	4.81326548748609	1.04180619503659e-06	0.109289617486323	1
ENSG00000115641.18	FHL2	2	105429783	2_62	0	0.0129242737723643	4.77399755229842	1.02907836206785e-06	0.102409638554224	1
ENSG00000071051.13	NCK2	2	105737706	2_63	0	0.0156565064320849	5.05782063509349	1.32074322106965e-06	-0.210884353741385	1
ENSG00000119147.9	C2orf40	2	106020971	2_63	0	0.0245486773759922	9.3769289233112	3.83927152652695e-06	-1.05529431906344	5
ENSG00000115652.14	UXS1	2	106194693	2_63	0	0.0152450326996765	4.80252074327375	1.22111823093355e-06	-0.0873180873181017	1
ENSG00000144057.15	ST6GAL2	2	106839012	2_64	0	0.0127540525712835	4.78771389384003	1.01844246206949e-06	-0.000684368959668127	2
ENSG00000115665.8	SLC5A7	2	108028702	2_65	0	0.0151828074990423	5.26046462453708	1.33209836632701e-06	-0.353146853147023	1
ENSG00000198203.9	SULT1C2	2	108287884	2_65	0	0.0275021735051213	10.967826292698	5.03092318954937e-06	1.25519415780503	2
ENSG00000198075.9	SULT1C4	2	108370475	2_65	0	0.014415515501441	4.76348390049619	1.14528872372646e-06	-0.0362233777033883	2
ENSG00000135968.20	GCC2	2	108432164	2_65	0	0.0258241107027609	10.3615437857311	4.4628259214808e-06	1.2552895026762	3
ENSG00000153201.15	RANBP2	2	108726165	2_65	0	0.0215496546394577	8.62117489205352	3.09860969545036e-06	0.926640926641313	1
ENSG00000163006.11	CCDC138	2	108786656	2_65	0	0.0248530262819637	9.99263805213434	4.14209010016921e-06	1.10493827160463	1
ENSG00000186522.14	SEPT10	2	109574715	2_65	0	0.015357550795028	5.37016201435418	1.37552806032614e-06	0.754732131762259	3
ENSG00000198142.4	SOWAHC	2	109613916	2_65	0	0.0253614397833674	10.1874078713455	4.30921045545528e-06	1.65598125037429	2
ENSG00000115008.5	IL1A	2	112784242	2_66	0	0.0242992224967875	16.9821156964207	6.88246923250853e-06	1.77037037037041	1
ENSG00000144061.12	NPHP1	2	110205149	2_66	0	0.00756837445589742	6.07868824519838	7.67313055028159e-07	0.694968553459166	1
ENSG00000169679.14	BUB1	2	110678318	2_66	0	0.00992916763175245	8.75051216306965	1.44912690979881e-06	-1.16442048517452	1
ENSG00000153094.22	BCL2L11	2	111118962	2_66	1	0.591127106007357	26.7596580684349	0.000263828397547248	4.63725490196278	1
ENSG00000153107.11	ANAPC1	2	111884781	2_66	0	0.00667769888572334	4.76343197145695	5.30526283303318e-07	0.0362318840579732	1
ENSG00000153208.16	MERTK	2	111898795	2_66	0	0.0133880862064082	11.3137515764817	2.52630187340634e-06	1.31324888841024	2
ENSG00000153214.9	TMEM87B	2	112032527	2_66	0	0.00668718804339585	4.77813528881094	5.32920078940979e-07	0.0208102756782481	2
ENSG00000144152.12	FBLN7	2	112113153	2_66	0	0.0283097770868183	18.3249872531493	8.6524726763421e-06	-2.12624890843548	3
ENSG00000144161.12	ZC3H8	2	112246520	2_66	0	0.00739971033833953	5.84182697321825	7.20980493495569e-07	0.592592592592516	1
ENSG00000188177.13	ZC3H6	2	112274635	2_66	0	0.00852050091582191	7.03122432992695	9.99208655244456e-07	0.927419354838896	1
ENSG00000169629.11	RGPD8	2	112431756	2_66	0	0.00685096142335129	4.96487177343112	5.67308987969083e-07	0.223194994046393	2
ENSG00000114999.7	TTL	2	112482606	2_66	0	0.00667796870152004	4.78297706889564	5.32724638760664e-07	0.0852468721887353	2
ENSG00000125630.15	POLR1B	2	112544150	2_66	0	0.0102849038655258	8.96453006796325	1.53775755872738e-06	1.0272229935502	2
ENSG00000125611.15	CHCHD5	2	112582142	2_66	0	0.0627159802860555	26.0486668200775	2.72473218267426e-05	-2.50000000000023	1
ENSG00000144136.10	SLC20A1	2	112646085	2_66	0	0.0278468735273947	18.2173710537355	8.46101085336147e-06	1.96319018404848	1
ENSG00000169607.12	CKAP2L	2	112765001	2_66	0	0.00915907433878438	7.96729102874509	1.21708909403416e-06	0.971677559912709	1
ENSG00000088205.12	DDX18	2	117770496	2_69	0	0.00916647412950888	4.82919956801521	7.38308002509246e-07	-0.17575757575759	1
ENSG00000125633.10	CCDC93	2	118012551	2_69	0	0.0285730062282169	15.7348494813415	7.49857318128703e-06	-1.65354330708674	1
ENSG00000125629.14	INSIG2	2	118088243	2_69	0	0.0187802949165914	11.6990513663481	3.66448679727753e-06	1.26241134751773	1
ENSG00000163064.6	EN1	2	118848184	2_69	0	0.0131674145445909	8.29494488471647	1.82168850879123e-06	0.908474576270846	1
ENSG00000019169.10	MARCO	2	118926170	2_69	0	0.00910431990213845	4.7641467004816	7.2342371402675e-07	0.0886239587086112	2
ENSG00000115107.19	STEAP3	2	119224095	2_69	0	0.0104658618806287	6.09705532867868	1.06427838198213e-06	0.508136349102564	3
ENSG00000186132.14	C2orf76	2	119320838	2_69	0	0.016284048819164	10.3307416008271	2.80578248688288e-06	-1.19200000000015	1
ENSG00000155368.16	DBI	2	119366701	2_69	0	0.0109176830415503	6.50142355294267	1.18385645829341e-06	-0.657407407406999	1
ENSG00000171227.6	TMEM37	2	119429724	2_69	0	0.0333464089365434	17.2252063081299	9.58017868751316e-06	1.72653228801974	3
ENSG00000080293.9	SCTR	2	119525231	2_69	0	0.0105785952489308	6.19955450448642	1.09382687303647e-06	-0.633416458853043	1
ENSG00000144120.12	TMEM177	2	119679105	2_69	0	0.0106826829810056	6.29323017637289	1.12127996565354e-06	0.654255319149036	1
ENSG00000088179.8	PTPN4	2	119760017	2_69	0	0.00997505894281192	5.63761316777222	9.37930911241398e-07	-0.408759124087604	1
ENSG00000115109.13	EPB41L5	2	120013281	2_69	0	0.00910452616351598	4.76436334220629	7.23473000677379e-07	-0.0522875816993593	1
ENSG00000226479.3	TMEM185B	2	120222852	2_69	0	0.013238257916715	8.34633323670822	1.84283589983478e-06	-0.887218045112583	1
ENSG00000144118.13	RALB	2	120247403	2_69	0	0.00936216909274845	5.0311873287122	7.85610129070784e-07	-0.185185185185172	1
ENSG00000163083.5	INHBB	2	120344958	2_69	0	0.0122146164754827	7.57573696821175	1.54335142828765e-06	0.788844621513869	1
ENSG00000074047.21	GLI2	2	120735673	2_70	0	0.0143763316696626	4.76849732943725	1.1433777402787e-06	0.0296296296296217	1
ENSG00000115112.7	TFCP2L1	2	121285174	2_70	0	0.0282585979935396	11.2603341943404	5.30715775090103e-06	-1.51762129154026	2
ENSG00000074054.17	CLASP1	2	121648873	2_70	0	0.0181871472092677	7.0231567569073	2.13037986910012e-06	-1.02570571932744	2
ENSG00000136732.14	GYPC	2	126607499	2_74	0	0.00990505123462748	8.26065302780001	1.36468121273312e-06	0.938199697619891	3
ENSG00000136717.14	BIN1	2	127091360	2_74	0	0.00841311821189594	6.63708900658251	9.3131101281341e-07	0.814828857711544	3
ENSG00000186684.12	CYP27C1	2	127178739	2_74	0	0.0113421656473438	9.45739262665774	1.78907073008189e-06	-1.6171875000001	1
ENSG00000163161.12	ERCC3	2	127296171	2_75	0	0.012104182057413	5.4335993338858	1.09694073359894e-06	1.12408759124107	1
ENSG00000169967.16	MAP3K2	2	127387545	2_75	0	0.17591385196485	31.5981295787552	9.27089195437278e-05	-3.48695641315638	3
ENSG00000115718.17	PROC	2	127419130	2_75	0	0.0135281108412566	6.49858089101145	1.46627620802367e-06	0.805653710247372	1
ENSG00000163166.14	IWS1	2	127526497	2_75	0	0.0118545325177631	5.23404276222011	1.03486048541623e-06	-0.204225352112647	1
ENSG00000169994.18	MYO7B	2	127635113	2_75	0	0.0117881188905935	5.18027191170119	1.01849093818463e-06	-0.0935960591132496	1
ENSG00000144230.16	GPR17	2	127645955	2_75	0	0.0897129519306819	24.8238025792584	3.71435630123213e-05	-2.71215685232809	4
ENSG00000072163.19	LIMS2	2	127648067	2_75	0	0.124484310538921	28.0893802466852	5.83199148301982e-05	-2.88245876777033	2
ENSG00000136709.11	WDR33	2	127811674	2_75	0	0.024615136457767	12.2435939366317	5.02656462937902e-06	1.16774193548368	1
ENSG00000144231.10	POLR2D	2	127857631	2_75	0	0.030642084636598	14.3537298020639	7.33572732868057e-06	1.95967795664818	2
ENSG00000136731.12	UGGT1	2	128091077	2_75	0	0.0334391095769697	15.1962422782223	8.47522075320071e-06	2.22128857844179	2
ENSG00000233087.7	WTH3DI	2	131343041	2_78	0	0.0206290898427983	7.80841791603123	2.68660130960395e-06	0.727854196133895	2
ENSG00000222014.5	RAB6C	2	129979968	2_78	0	0.021402725844675	8.16215559391996	2.91362774118534e-06	-1.06569343065657	1
ENSG00000136699.19	SMPD4	2	130182517	2_78	0	0.0164998377040981	5.66474536858581	1.5589068702021e-06	0.51145038167946	1
ENSG00000152082.13	MZT2B	2	130181715	2_78	0	0.0172286718157336	6.07933037926506	1.74689840992339e-06	0.603053435114767	1
ENSG00000136710.9	CCDC115	2	130342923	2_78	0	0.0151995112200791	4.87773729291624	1.23653989879878e-06	0.0636942675159309	1
ENSG00000136718.9	IMP4	2	130342325	2_78	0	0.0387241461985816	13.8783698759467	8.96355761752841e-06	-1.51012891344306	1
ENSG00000072135.12	PTPN18	2	130356437	2_78	0	0.0160597666301108	5.4055165945164	1.44789324054113e-06	0.468360794709881	2
ENSG00000136002.18	ARHGEF4	2	130830034	2_78	0	0.0156325462923917	5.14701746354546	1.34197823050891e-06	0.284394040175666	2
ENSG00000115762.16	PLEKHB2	2	131104358	2_78	0	0.0152241672924275	4.89327383927136	1.24249077733586e-06	-0.255319148936154	1
ENSG00000075886.10	TUBA3D	2	131475706	2_78	0	0.0607796868998337	18.2603082647294	1.85108631023016e-05	-2.37569583200602	2
ENSG00000173272.15	MZT2A	2	131493005	2_78	0	0.0317520964562006	11.9600241353389	6.33380322504075e-06	1.77439024390231	1
ENSG00000163040.14	CCDC74A	2	131527783	2_78	0	0.0283920807453409	10.8813993552021	5.15278564830126e-06	-1.67664670658716	1
ENSG00000152127.8	MGAT5	2	134116666	2_79	0	0.034893719444912	12.3346240596637	7.17849311000161e-06	-1.40972698013299	2
ENSG00000082258.12	CCNT2	2	134918338	2_80	0	0.0406939177193848	15.2676414295612	1.03624288090404e-05	-1.88590604026853	1
ENSG00000121988.17	ZRANB3	2	135530703	2_80	0	0.0161800929216642	6.38599680062816	1.72333541757616e-06	0.871134020618532	1
ENSG00000144224.16	UBXN4	2	135741666	2_80	0	0.0174835258763407	7.1290992985088	2.07885304569076e-06	-0.679580250237921	2
ENSG00000076003.4	MCM6	2	135876201	2_80	0	0.0177403915418256	7.26903400313679	2.15079989570009e-06	-1.09585257557737	2
ENSG00000115866.10	DARS	2	135985573	2_80	0	0.0138440370814162	4.89157423245987	1.12946169856188e-06	-0.410810810810884	1
ENSG00000121966.6	CXCR4	2	136122815	2_80	0	0.0289463054261583	11.9766291068411	5.78212992815584e-06	1.45833333333308	1
ENSG00000144229.11	THSD7B	2	136765297	2_81	0	0.0215931249451466	8.09771351140723	2.91633903667325e-06	0.921296296296068	1
ENSG00000150540.13	HNMT	2	137963983	2_82	0	0.0175443838598869	6.24454889715933	1.82725558122649e-06	-0.611513888719522	2
ENSG00000144228.8	SPOPL	2	138501652	2_82	0	0.0197230009484732	7.3680493115819	2.42373773805773e-06	-0.89090909090894	1
ENSG00000168702.17	LRP1B	2	142130807	2_85	0	0.0149143441120074	4.97775600692871	1.2382201576621e-06	0.190476190476257	1
ENSG00000115919.14	KYNU	2	142877384	2_85	0	0.0180677183059592	6.81711780731573	2.05430165286987e-06	0.928000000000378	1
ENSG00000121989.14	ACVR2A	2	147844091	2_88	0	0.0340985181479986	16.7335585914003	9.51664611820907e-06	-3.28358208955262	1
ENSG00000115947.13	ORC4	2	148020474	2_88	0	0.00776271005504747	4.94625068824752	6.40397450713753e-07	-0.458715596330366	1
ENSG00000204406.12	MBD5	2	148020474	2_88	0	0.00776327422238921	4.94912830324021	6.40816588218916e-07	0.462389048043295	2
ENSG00000187123.14	LYPD6	2	149332418	2_88	0	0.00914343580921972	6.3781805724829	9.72671825543468e-07	0.527559055118076	1
ENSG00000184898.6	RBM43	2	151261761	2_90	0	0.0285269176061839	14.8543451871919	7.06754309336421e-06	-2.2822580645165	1
ENSG00000123609.10	NMI	2	151289140	2_90	0	0.031571315471619	15.832164808569	8.33667911619988e-06	-2.34861354961369	2
ENSG00000080345.17	RIF1	2	151410217	2_90	0	0.0161284089482067	9.37412008205468	2.52163454163775e-06	-1.43959584641596	2
ENSG00000183091.19	NEB	2	151688808	2_91	0	0.0144112228630752	4.96647869294374	1.19373936802586e-06	0.0748987854251554	1
ENSG00000162980.16	ARL5A	2	151828599	2_91	0	0.0156073031253328	5.73065127066419	1.49173593553429e-06	-0.588911235643694	2
ENSG00000182389.19	CACNB4	2	152099291	2_91	0	0.0141430507723058	4.78649200671431	1.12906915743277e-06	-0.151385927505319	1
ENSG00000115145.9	STAM2	2	152174599	2_91	0	0.0567687898969448	18.1917592877337	1.72244135107018e-05	-3.00422293532702	2
ENSG00000157827.19	FMNL2	2	152335141	2_91	0	0.0141766144402066	4.80922799286811	1.13712445602582e-06	0.310283687943262	1
ENSG00000196504.15	PRPF40A	2	152717014	2_91	0	0.0149920010403182	5.3450238031787	1.33650119948931e-06	0.181818181818197	1
ENSG00000177917.10	ARL6IP6	2	152717752	2_91	0	0.0141117721694541	4.76529653648839	1.12158345218762e-06	0.288235294117617	1
ENSG00000177519.3	RPRM	2	153477985	2_92	0	0.0143569465462196	6.18672501540341	1.48143636843582e-06	-0.297707600388335	3
ENSG00000144278.14	GALNT13	2	153872085	2_92	0	0.0121622170993478	4.78494553880669	9.70621386185478e-07	0.0414746543778628	1
ENSG00000162989.4	KCNJ3	2	154653042	2_93	0	0.0198637512597096	10.2553480144816	3.39759631138014e-06	-1.47794117647017	1
ENSG00000115159.15	GPD2	2	156437479	2_93	0	0.0169860640761765	8.75327607351376	2.47983902231878e-06	-1.10400000000005	1
ENSG00000136542.8	GALNT5	2	157257153	2_94	0	0.0112482826252446	5.21808190184008	9.78942575405225e-07	-0.371287128712623	1
ENSG00000115170.13	ACVR1	2	157880784	2_95	0	0.0126747526709703	4.85170421861674	1.02563755697701e-06	-0.178362573099316	1
ENSG00000153237.17	CCDC148	2	158457154	2_95	0	0.0131924300707259	5.23504345588006	1.15187458860365e-06	0.323886639675966	1
ENSG00000144283.21	PKP4	2	158456221	2_95	0	0.0157296872688999	6.92057954624384	1.81561038714347e-06	-0.829852887758595	2
ENSG00000115183.14	TANC1	2	158968845	2_96	0	0.0103364231161179	10.08987100384	1.7394662155001e-06	-1.20100502512565	1
ENSG00000196151.10	WDSUB1	2	159286274	2_96	0	0.0230593052072443	17.3132395536383	6.65862659895391e-06	-1.71451537969867	3
ENSG00000136536.14	MARCH7	2	159712509	2_96	0	0.00661497134809208	5.67144335087014	6.25722355493659e-07	-0.515662971928386	2
ENSG00000241399.6	CD302	2	159795853	2_96	0	0.00605793309700287	4.88120713839283	4.931872221258e-07	0.438351592267266	2
ENSG00000054219.10	LY75	2	159903827	2_96	0	0.017407172500741	13.560195943991	3.93689927683006e-06	-1.85483870967779	1
ENSG00000153246.12	PLA2R1	2	160039386	2_96	0	0.00912244929551109	8.04530818495754	1.22409253271571e-06	-0.403425954021085	2
ENSG00000115221.10	ITGB6	2	160270221	2_96	0	0.0340068927523988	21.1438456417467	1.19925361694574e-05	2.55797101449188	1
ENSG00000153250.19	RBMS1	2	160494127	2_96	0	0.00626022410567229	7.11550133779989	7.42942992458567e-07	-1.4795611096089	2
ENSG00000136560.13	TANK	2	161137402	2_97	0	0.0135205990502518	6.92961932204402	1.56266331578022e-06	0.951649017853867	2
ENSG00000115233.11	PSMD14	2	161308497	2_97	0	0.0338027584827528	15.7376215662008	8.87260905140763e-06	1.82222222222199	1
ENSG00000197635.9	DPP4	2	162074564	2_97	0	0.0130688899449516	6.60416420588554	1.43951657329598e-06	-0.728278041073935	1
ENSG00000078098.13	FAP	2	162254424	2_97	0	0.0142870138198127	7.45778438138211	1.77709806231115e-06	0.668810289389511	1
ENSG00000115267.5	IFIH1	2	162274962	2_97	0	0.0132405600734127	6.72915541977903	1.48602809645104e-06	0.697073777614054	2
ENSG00000182263.13	FIGN	2	163614467	2_99	0	0.0103563103875296	4.90870856865561	8.47876136880158e-07	-0.209386294755183	2
ENSG00000115290.9	GRB14	2	164621393	2_100	0	0.0200984923670738	9.07970065257151	3.04365285556355e-06	1.10675806741397	2
ENSG00000169507.9	SLC38A11	2	164946589	2_100	0	0.0130710877617763	4.9539367778109	1.07999637054985e-06	-0.0340492675620984	2
ENSG00000153253.16	SCN3A	2	164970433	2_100	0	0.0128908024087611	4.82093445943892	1.03650472075345e-06	0.0620155038759832	1
ENSG00000115339.13	GALNT3	2	165796677	2_100	0	0.0178377920015301	7.93421983317253	2.36050774852889e-06	-0.989893634843793	3
ENSG00000123607.14	TTC21B	2	165860674	2_100	0	0.0162177997158194	7.02096028490704	1.89910315248169e-06	-0.732043419338842	2
ENSG00000169432.14	SCN9A	2	166375953	2_101	0	0.0176556802176713	10.8288329688561	3.18879216819887e-06	-1.21383647798801	1
ENSG00000136546.13	SCN7A	2	166498355	2_101	0	0.0160963997995652	9.94199170147414	2.66908406409405e-06	-1.09935897435944	1
ENSG00000198648.10	STK39	2	168246633	2_102	0	0.00757182579193083	4.78744856870362	6.0459540253936e-07	-0.0599078341014045	1
ENSG00000172292.14	CERS6	2	168626783	2_102	0	0.00759054819048732	4.80615889765285	6.08459074399543e-07	0.14383561643836	1
ENSG00000163072.15	NOSTRIN	2	168786836	2_102	0	0.0114460567685254	8.71322620465205	1.66339346157163e-06	-0.940374476077323	2
ENSG00000152253.8	SPC25	2	168861031	2_102	0	0.0144514770291235	10.9607492343945	2.64187694152201e-06	1.20967109869751	2
ENSG00000163093.11	BBS5	2	169512899	2_103	0	0.0170662047659305	4.90323095220426	1.39565927990003e-06	0.381679389313173	1
ENSG00000239474.6	KLHL41	2	169509786	2_103	0	0.042311389812165	13.6512170115965	9.63360348896906e-06	-1.40900195694679	1
ENSG00000138399.17	FASTKD1	2	169573525	2_103	0	0.0170795503787932	4.91071606472755	1.39888290647403e-06	0.194643799276273	2
ENSG00000138398.15	PPIG	2	169584491	2_103	0	0.0179599042985437	5.39292768211598	1.61543214403273e-06	-0.435483870967874	1
ENSG00000154479.12	CCDC173	2	169694539	2_103	0	0.0219124029423559	7.30311874833599	2.66906083942512e-06	0.930438310079022	3
ENSG00000213160.9	KLHL23	2	169694446	2_103	0	0.0196255003406717	6.24423405383142	2.04390175543644e-06	0.840000000000093	1
ENSG00000138382.14	METTL5	2	169824369	2_103	0	0.0174253823475373	5.10301685889009	1.4830965507295e-06	0.210111789490119	2
ENSG00000144357.16	UBR3	2	169827714	2_103	0	0.0179940723447057	5.41116636128497	1.62397916797371e-06	0.566929133858197	1
ENSG00000204334.7	ERICH2	2	170786382	2_104	0	0.0125571719661362	6.49382897680817	1.3600434841713e-06	-0.896946564885371	1
ENSG00000128683.13	GAD1	2	170816178	2_104	0	0.0577964357143972	21.2144200780853	2.04499535710805e-05	-2.13045867409872	2
ENSG00000115806.12	GORASP2	2	170928918	2_104	0	0.043953669208411	18.5511434303115	1.35995934048351e-05	1.80171914753231	2
ENSG00000198586.13	TLK1	2	171231129	2_104	0	0.0230381682229499	12.3154221839879	4.73213749873013e-06	1.42231075697154	1
ENSG00000123600.19	METTL8	2	171356581	2_104	0	0.0250618224913574	13.1253821752374	5.48636519850937e-06	-1.87489355296275	2
ENSG00000071967.11	CYBRD1	2	171522379	2_104	0	0.0151889907338038	8.31643129973456	2.1068131819468e-06	1.01530022067443	2
ENSG00000077380.15	DYNC1I2	2	171687403	2_104	0	0.0117352775624918	5.84577576746811	1.14418335139061e-06	-0.561151079136927	1
ENSG00000128708.12	HAT1	2	171922612	2_104	0	0.0126276787288306	6.54738415859193	1.37895931532488e-06	0.638766519823884	1
ENSG00000144355.14	DLX1	2	172077569	2_104	0	0.0379170128445963	17.1200887661572	1.08268029695784e-05	-1.90624999999992	1
ENSG00000091409.14	ITGA6	2	172427651	2_105	0	0.00502808907690944	10.5260902088191	8.8273461316488e-07	0.118119206912819	2
ENSG00000152256.13	PDK1	2	172555453	2_105	0	0.00570230078896628	7.12170378827732	6.77320365106291e-07	0.813852813852869	1
ENSG00000091436.16	MAP3K20	2	173075305	2_105	0	0.00740538330562945	9.56518622769069	1.18141118477871e-06	-1.08823529411754	1
ENSG00000144354.13	CDCA7	2	173246684	2_105	0	0.0111076208032537	13.2070436783579	2.44673404458543e-06	-1.29697436050943	2
ENSG00000172845.14	SP3	2	173965538	2_105	0	0.0721388160490747	30.942794694515	3.72296241391648e-05	2.59999999999913	1
ENSG00000138430.15	OLA1	2	174231681	2_105	0	0.00464985901406845	5.12107934475282	3.97156244524553e-07	-0.200700818227808	2
ENSG00000138433.15	CIR1	2	174396420	2_105	0	0.00455194143951143	4.87196031020719	3.69879714256669e-07	0.265973100638729	2
ENSG00000144306.14	SCRN3	2	174396420	2_105	0	0.00466747708695736	5.07827238606615	3.9532865225565e-07	-0.39393939393941	1
ENSG00000163328.13	GPR155	2	174487330	2_105	0	0.00453793368669975	4.84230790885133	3.66497192670565e-07	-0.162579446407641	2
ENSG00000115935.17	WIPF1	2	174665239	2_105	0	0.0260210107366311	20.9670849286981	9.0996004143888e-06	2.26250000000068	1
ENSG00000128656.13	CHN1	2	175004641	2_106	0	0.0151105458283053	6.37445686645241	1.60651004238178e-06	0.702753631424707	2
ENSG00000115966.16	ATF2	2	175168302	2_106	0	0.0127865656263881	4.78494803132603	1.0204488553698e-06	0.00224837876736994	2
ENSG00000154518.9	ATP5G3	2	175184841	2_106	0	0.0217973144317321	9.75825178569045	3.54760382401898e-06	-1.18315471203543	2
ENSG00000144320.13	LNPK	2	175919410	2_106	0	0.0145277396546785	5.93475483633206	1.43800679114326e-06	-0.684860459446888	2
ENSG00000128652.11	HOXD3	2	176135968	2_106	0	0.0300188586221235	12.4463520483401	6.23155398869688e-06	1.04007134731791	2
ENSG00000170166.5	HOXD4	2	176151087	2_106	0	0.0131108467198746	5.11787628532431	1.11913023513799e-06	0.41543026706243	1
ENSG00000128645.14	HOXD1	2	176188365	2_106	0	0.50652746723141	23.4840055448255	0.000198397082059957	3.72992700729817	1
ENSG00000128654.13	MTX2	2	176269444	2_106	0	0.0137086213066657	5.55308332538783	1.26966186420437e-06	-0.472972972973105	1
ENSG00000116044.15	NFE2L2	2	177392552	2_107	0	0.0533341768041068	18.3370798784098	1.63115743000173e-05	1.84645669291321	1
ENSG00000018510.13	AGPS	2	177392486	2_107	0	0.0192661194209683	8.50337394660969	2.73240852505183e-06	-1.20714285714274	1
ENSG00000196659.9	TTC30B	2	177553107	2_107	0	0.0205392134377487	9.11786761794772	3.12346897113207e-06	-1.28484848484867	1
ENSG00000197557.6	TTC30A	2	177618043	2_107	0	0.0161350421241786	6.80173668950411	1.83041693218006e-06	-0.662205543905459	2
ENSG00000204311.12	DFNB59	2	178447910	2_108	0	0.0083844605311737	5.80938663091515	8.12391762717218e-07	-0.52586206896574	1
ENSG00000079150.17	FKBP7	2	178471873	2_108	0	0.00920524745768703	6.70223433471106	1.0289995425125e-06	-0.699152542372829	1
ENSG00000155657.26	TTN	2	178831108	2_108	0	0.00858029935051063	6.03008821854572	8.62951148741759e-07	-0.615384615384598	1
ENSG00000163492.14	CCDC141	2	179049620	2_108	0	0.0170274087082839	12.5915141771518	3.57591037160823e-06	-1.67447268973501	2
ENSG00000187231.13	SESTD1	2	179264451	2_108	0	0.00839541458805848	5.82186749362517	8.15200748631923e-07	0.37573121333252	2
ENSG00000144331.18	ZNF385B	2	179860841	2_108	0	0.00839328546341944	5.81943955755402	8.14654126184869e-07	0.444180522565141	1
ENSG00000163510.13	CWC22	2	180007524	2_108	0	0.0138681674606764	10.6242589856078	2.45741119065338e-06	-1.08040201005061	1
ENSG00000170035.15	UBE2E3	2	180968140	2_109	0	0.0125712033373273	5.06453087788972	1.06188180653009e-06	-0.409090909090918	1
ENSG00000188452.13	CERKL	2	181548532	2_110	0	0.019700483125019	10.6508326716256	3.49961721424957e-06	-1.17460317460313	1
ENSG00000138434.16	SSFA2	2	181892173	2_110	0	0.0107236710210395	4.82242072593564	8.62519028470008e-07	-0.0219512195121975	1
ENSG00000150722.10	PPP1R1C	2	181953928	2_110	0	0.0120919482413904	5.97165920311308	1.20434634820398e-06	-0.498765432098467	1
ENSG00000115252.18	PDE1A	2	182425301	2_110	0	0.101961397061169	26.6398135450217	4.53030105992539e-05	-2.85483870967644	1
ENSG00000077232.17	DNAJC10	2	182725810	2_110	0	0.0107423429421961	4.83906690104024	8.67003288543529e-07	-0.135646687697149	1
ENSG00000162998.4	FRZB	2	182866669	2_110	0	0.0203235328267266	10.9498933082987	3.71166863085816e-06	-1.30967741935473	1
ENSG00000162999.12	DUSP19	2	183056737	2_110	0	0.0120302025274948	5.92265910669816	1.18836480402439e-06	0.64770036432215	3
ENSG00000163002.12	NUP35	2	183118011	2_110	0	0.0126422462017127	6.39774306755492	1.34899749812916e-06	0.658977527316405	2
ENSG00000170396.7	ZNF804A	2	184598393	2_112	0	0.00881448700395426	10.840295813791	1.59366957268844e-06	-1.2838895311814	2
ENSG00000188738.14	FSIP2	2	185425362	2_112	0	0.00523679520584042	6.10308103537954	5.33058450338262e-07	-0.874674466340281	2
ENSG00000065548.17	ZC3H15	2	186486293	2_112	0	0.00597639040860998	6.67638156979903	6.65487979351325e-07	0.224561403508731	1
ENSG00000144369.12	FAM171B	2	186669456	2_112	0	0.0740566457551987	40.5171221612956	5.00452351338322e-05	4.79957883428808	2
ENSG00000064989.12	CALCRL	2	187448790	2_112	0	0.00675962743994951	8.74166346526421	9.85546111890256e-07	1.32094594594596	1
ENSG00000003436.15	TFPI	2	187566010	2_112	0	0.00517908462979411	5.72171052152298	4.94241256536366e-07	0.664974619289304	1
ENSG00000144366.15	GULP1	2	188291903	2_112	0	0.00490928397983759	5.12308100882083	4.19478284837705e-07	0.315140907853525	2
ENSG00000168542.14	COL3A1	2	188974074	2_112	0	0.00608244999629837	7.1453559269855	7.24873995223969e-07	-0.726315789473503	1
ENSG00000204262.11	COL5A2	2	189180039	2_113	0	0.0411510682922744	16.0954129851451	1.10469743139928e-05	2.64102910523171	2
ENSG00000115368.9	WDR75	2	189443611	2_113	0	0.0127323088985909	4.81266372939076	1.0220044569883e-06	-0.333333333333414	1
ENSG00000138449.10	SLC40A1	2	189584239	2_113	0	0.0140661540872947	5.76689835914107	1.35293762071894e-06	-0.793650793650781	1
ENSG00000138381.9	ASNSD1	2	189661479	2_113	0	0.0215207794890808	9.84666298172158	3.53433064918066e-06	1.2212356788161	2
ENSG00000151687.14	ANKAR	2	189674447	2_113	0	0.0172862427264797	7.74307690385276	2.23241167519719e-06	1.00651465798058	1
ENSG00000128699.13	ORMDL1	2	189783978	2_113	0	0.0133159012542025	5.24182561623595	1.16416152071563e-06	-0.278356530609348	3
ENSG00000064933.17	PMS1	2	189784079	2_113	0	0.014741882769709	6.2164592472923	1.52846729266402e-06	-0.595163725385407	2
ENSG00000198130.15	HIBCH	2	190343621	2_113	0	0.0180622135842315	8.16437687050898	2.45954131823295e-06	-0.934306569342973	1
ENSG00000151689.12	INPP1	2	190343248	2_113	0	0.0127663436723879	4.8382218256389	1.03017833763121e-06	0.135840671822958	3
ENSG00000189362.11	NEMP2	2	190534402	2_113	0	0.012680349189035	4.7735023995541	1.00955146656841e-06	0.0718954248366089	1
ENSG00000138386.16	NAB1	2	190638342	2_113	0	0.029602715663793	12.9156292950623	6.37686511400978e-06	1.40276981191614	2
ENSG00000115419.12	GLS	2	190973788	2_113	0	0.0135901499705456	5.43709678980208	1.23239923241293e-06	0.0634920634920681	1
ENSG00000138378.17	STAT4	2	191153691	2_114	0	0.0171073890202366	10.5601298924697	3.0130968890156e-06	1.36442840684404	2
ENSG00000128641.18	MYO1B	2	191244832	2_114	0	0.0105529029233367	5.93261761072853	1.04418729635065e-06	-0.416666666666695	1
ENSG00000173559.12	NABP1	2	191677959	2_114	0	0.0179613733871814	11.0274864289217	3.30351420638021e-06	-1.36582269957934	2
ENSG00000168497.4	SDPR	2	191834973	2_114	0	0.0193600757780666	11.7472705341807	3.7931859120234e-06	-1.27972027972027	1
ENSG00000144339.11	TMEFF2	2	192200547	2_114	0	0.0316589746112904	16.4802427146611	8.70202954936637e-06	1.70588235294088	1
ENSG00000118997.13	DNAH7	2	196068834	2_116	0	0.0144630982551718	5.60493021953168	1.35204657468633e-06	0.441176470588133	1
ENSG00000081320.10	STK17B	2	196220258	2_116	0	0.0827211458653283	22.4881968474007	3.10263924422845e-05	-2.30370370370254	1
ENSG00000138411.10	HECW2	2	196594408	2_116	0	0.0175405629433912	7.45458774855856	2.18085737479568e-06	0.964743589743397	1
ENSG00000119041.10	GTF3C3	2	196799713	2_116	0	0.0473579002510414	17.0329593477745	1.34537283348391e-05	1.78816199376953	1
ENSG00000187944.2	C2orf66	2	196812479	2_116	0	0.0146159196698489	5.70564890211145	1.39088523471192e-06	-0.509803921568621	1
ENSG00000162944.10	RFTN2	2	197678432	2_117	0	0.0157913812195886	10.5184389376234	2.77033005485557e-06	-1.58064516129047	1
ENSG00000226124.6	FTCDNL1	2	199760858	2_118	0	0.0202973948812899	19.06142275714	6.45291166504122e-06	-2.76241117611048	2
ENSG00000178074.5	C2orf69	2	199910402	2_118	0	0.0100215332334885	11.7413472869092	1.96251150060361e-06	2.50624999999979	1
ENSG00000162971.10	TYW5	2	199955035	2_118	0	0.0106735148800043	11.9245545913929	2.12280319009717e-06	-2.41127740373766	2
ENSG00000162972.10	MAIP1	2	199954933	2_118	0	0.0117869781804378	13.2545854127619	2.60572592109301e-06	2.6229690413109	2
ENSG00000196141.13	SPATS2L	2	200305923	2_118	0	0.0112985299915961	12.3352196932198	2.32449671692664e-06	1.7694999502163	2
ENSG00000163535.17	SGO2	2	200510401	2_118	0	0.0145998743424455	13.6007273113252	3.31185532483638e-06	-1.30921052631589	1
ENSG00000155729.12	KCTD18	2	200490383	2_118	0	0.0251592724495474	20.8477493266292	8.74817294508618e-06	-2.46014658603633	2
ENSG00000082153.17	BZW1	2	200813068	2_119	0	0.0130149153922017	6.26625175228836	1.36022043101337e-06	-0.661870503597023	1
ENSG00000013441.15	CLK1	2	200864612	2_119	0	0.0365560416598985	16.1960960977018	9.87482968919904e-06	1.93223819301791	1
ENSG00000240344.8	PPIL3	2	200889218	2_119	0	0.024459763721173	12.3210014396973	5.02641533137462e-06	1.29447852760703	1
ENSG00000155744.9	FAM126B	2	201071138	2_119	0	0.0270362258684036	13.285076450642	5.99059872239383e-06	-1.71632653061301	1
ENSG00000119013.8	NDUFB3	2	201067007	2_119	0	0.0227467596417068	11.6226773132004	4.4094642366444e-06	-1.72297297297309	1
ENSG00000003402.19	CFLAR	2	201116120	2_119	0	0.0313302979525817	14.7060855947239	7.68460802573293e-06	-1.98920287476631	2
ENSG00000003400.14	CASP10	2	201183110	2_119	0	0.0198787095361724	10.3276592206594	3.42412959014061e-06	1.28834355828272	1
ENSG00000064012.21	CASP8	2	201328740	2_119	0	0.0223229045424468	11.4418501989914	4.25997514520508e-06	-1.70673076923141	1
ENSG00000155749.12	ALS2CR12	2	201357198	2_119	0	0.022199082540174	11.3883792960748	4.2165480593154e-06	1.3790322580643	1
ENSG00000082146.12	STRADB	2	201388316	2_119	0	0.0115048821554444	5.08561283197642	9.75855635206975e-07	-0.409090909090824	1
ENSG00000115993.12	TRAK2	2	201452337	2_119	0	0.0324522990992744	15.0456631936112	8.14360895485122e-06	-1.54115586690043	1
ENSG00000155754.14	ALS2CR11	2	201618330	2_119	0	0.0206147080111893	10.6768513456126	3.67096707588234e-06	-1.63773584905612	1
ENSG00000155755.18	TMEM237	2	201643259	2_119	0	0.0123992594111781	5.80224305450287	1.19991855495584e-06	0.338709677419394	1
ENSG00000003393.14	ALS2	2	201780819	2_119	0	0.0595298889367398	20.9324936033148	2.07833784107668e-05	2.19337016574606	1
ENSG00000138395.14	CDK15	2	201790164	2_119	0	0.0451745678715746	18.2466436471945	1.374792337623e-05	1.98484848484819	1
ENSG00000155760.2	FZD7	2	202028934	2_120	0	0.0291681443975211	15.3420573938405	7.4636713881381e-06	-1.84239605964178	2
ENSG00000055044.10	NOP58	2	202264235	2_120	0	0.00990987255928133	4.98337345450139	8.23666892096241e-07	-0.569230769230857	1
ENSG00000204217.13	BMPR2	2	202373784	2_120	0	0.0100872519751376	5.15305016781416	8.66956576934579e-07	-0.505376344086249	1
ENSG00000138439.11	FAM117B	2	202642940	2_120	0	0.157913490371429	31.9576098576948	8.41692832622875e-05	-3.47014925373258	1
ENSG00000163596.16	ICA1L	2	202871528	2_120	0	0.010519385234451	5.55437551651525	9.7450866112425e-07	1.02185792349762	1
ENSG00000138380.17	CARF	2	202912503	2_120	0	0.0118215581464484	6.67115216976673	1.3153328765399e-06	-1.17892059861693	2
ENSG00000138442.9	WDR12	2	203014780	2_120	0	0.010413295469621	5.45734344549356	9.47828106428339e-07	0.446043165467718	1
ENSG00000144426.18	NBEAL1	2	203016111	2_120	0	0.0101135868984961	5.17804056104518	8.73435348300748e-07	-0.907103825136086	1
ENSG00000119004.15	CYP20A1	2	203239523	2_120	0	0.00990081271718068	4.97458334408323	8.21462348612746e-07	-0.117834394904468	1
ENSG00000138443.15	ABI2	2	203329808	2_120	0	0.0103542863244108	5.40296206736861	9.3306563446245e-07	0.33333333333354	1
ENSG00000178562.17	CD28	2	203706103	2_120	0	0.0133923909854926	7.865577492337	1.7569072686103e-06	-1.13740458015262	1
ENSG00000163600.12	ICOS	2	203937045	2_120	0	0.0166064742196962	9.92716949754764	2.74955858924862e-06	-1.11494252873594	1
ENSG00000023228.13	NDUFS1	2	206159383	2_122	0	0.118291720203217	19.000665315611	3.74872222624419e-05	3.69841269841326	1
ENSG00000183671.12	GPR1	2	206181223	2_122	0	0.0149119869338393	6.72380144780348	1.67228579374177e-06	-1.06580205178653	3
ENSG00000204186.7	ZDBF2	2	206276156	2_122	0	0.0280059175480015	14.4240907752239	6.73749348626198e-06	-2.41269841269832	1
ENSG00000114948.12	ADAM23	2	206443099	2_122	0	0.0131919998255802	4.99083849275039	1.09810598472008e-06	0.273253375965339	2
ENSG00000138400.12	MDH1B	2	206765180	2_122	0	0.0295927239510175	12.4765554622735	6.15800092824223e-06	-1.45250347409382	3
ENSG00000118246.13	FASTKD2	2	206765614	2_122	0	0.0212606696166894	9.30536933112325	3.29967114782737e-06	-1.00992720797167	2
ENSG00000144410.4	CPO	2	206943912	2_122	0	0.0621598090718857	19.6068549802414	2.03272071996924e-05	-1.76558132678638	2
ENSG00000144401.14	METTL21A	2	207629538	2_122	0	0.0152553274657201	6.38000911348659	1.62331551379349e-06	-0.658227848101456	1
ENSG00000163249.11	CCNYL1	2	207712007	2_122	0	0.0281820353876219	12.1837370625012	5.72681269991643e-06	-1.38819320214785	1
ENSG00000163251.3	FZD5	2	207848303	2_123	0	0.0672316487598786	20.7329011197841	2.32484468178631e-05	-2.23622047244082	1
ENSG00000138413.13	IDH1	2	208266212	2_123	0	0.014932351740604	6.19334925785383	1.5424599224558e-06	-0.524911032028401	1
ENSG00000115020.16	PIKFYVE	2	208264090	2_123	0	0.0143712687810824	5.82633637444721	1.39653161509378e-06	0.525204697442392	2
ENSG00000144406.18	UNC80	2	209772023	2_124	0	0.0121332448806263	8.56734474384855	1.7337373743493e-06	-1.11369243240247	2
ENSG00000078018.19	MAP2	2	209419488	2_124	0	0.00815577420465818	4.76799016545066	6.48575665884657e-07	-0.102189781021929	1
ENSG00000197713.14	RPE	2	210002122	2_124	0	0.00837917610532069	5.02628107952085	7.02438319464726e-07	-0.242063492063392	1
ENSG00000021826.14	CPS1	2	210466153	2_124	0	0.00815489672671676	4.76696182831983	6.48366019149542e-07	0.212770089251368	3
ENSG00000030419.16	IKZF2	2	213152393	2_126	0	0.179391998395955	28.3636185019616	8.48642561303497e-05	-3.03125000000058	1
ENSG00000144451.18	SPAG16	2	213282149	2_126	0	0.0347118456376583	12.1161497793096	7.01459247230753e-06	1.58778625954179	1
ENSG00000138376.10	BARD1	2	214808273	2_127	0	0.0246854821918524	14.3383325325145	5.90337495859107e-06	1.74890193573556	2
ENSG00000138363.14	ATIC	2	215305609	2_127	0	0.010054209916444	5.36406950141886	8.99502656464805e-07	0.172988253028335	4
ENSG00000118242.15	MREG	2	216033416	2_127	0	0.0148549621973757	9.11016045880838	2.25713576776065e-06	-1.34210526315903	1
ENSG00000163449.10	TMEM169	2	216087168	2_127	0	0.0238420447058709	13.6833742453175	5.4412265537639e-06	1.58870967741928	1
ENSG00000115425.13	PECR	2	216070061	2_127	0	0.0555540412345652	21.7222471566144	2.01270679694777e-05	-2.3656957928812	1
ENSG00000138375.12	SMARCAL1	2	216412526	2_127	0	0.00946408151814815	4.89463052829485	7.72606740180446e-07	-0.188879120378396	2
ENSG00000115457.9	IGFBP2	2	216546523	2_127	0	0.0211619117965782	12.5892853067855	4.44340686232054e-06	-1.35200000000005	1
ENSG00000231672.6	DIRC3	2	217756535	2_129	0	0.0161051736654689	7.59903848449511	2.04119343001443e-06	-0.97644934989362	3
ENSG00000079308.16	TNS1	2	217804009	2_129	0	0.0531612314053713	20.0821392717571	1.7805948478756e-05	-2.28486803503577	2
ENSG00000188282.12	RUFY4	2	218034950	2_129	0	0.0135511518639992	5.83590535103017	1.31899927741107e-06	-0.340735392143348	2
ENSG00000163464.7	CXCR1	2	218166777	2_129	0	0.0375366904657173	19.738843902198	1.23577042498444e-05	2.77573529411788	1
ENSG00000163466.15	ARPC2	2	218217396	2_129	0	0.02479246825227	27.0320981629053	1.11778847423333e-05	4.74796747967471	1
ENSG00000179921.14	GPBAR1	2	218257743	2_129	0	0.0576636644451345	18.1095127749038	1.74168298600152e-05	1.4204204204209	1
ENSG00000127837.9	AAMP	2	218267658	2_129	0	0.0145489829750293	20.8650688271461	5.06305404104547e-06	-4.37063117501416	2
ENSG00000127838.13	PNKD	2	218270227	2_129	0	0.0234270156954577	27.4220839202533	1.07146386644084e-05	-4.95967741935412	1
ENSG00000135926.14	TMBIM1	2	218292256	2_129	0	0.0306857977617325	30.0067889961556	1.53573770971698e-05	-5.09401484352188	2
ENSG00000158428.3	CATIP	2	218356632	2_129	0	0.0261240840153136	20.3554547525683	8.86914972607049e-06	3.48854961832044	1
ENSG00000018280.16	SLC11A1	2	218381984	2_129	0	0.0155974902273389	7.25862107737397	1.88829113061522e-06	-0.748175182481655	1
ENSG00000135913.10	USP37	2	218568666	2_129	0	0.0264425261404075	13.6072193602585	6.00112169774829e-06	-2.04941860465124	1
ENSG00000144580.13	CNOT9	2	218568230	2_129	0	0.0174474600224076	9.85052671583043	2.86649884207198e-06	1.80462006306394	2
ENSG00000115556.13	PLCD4	2	218607609	2_129	0	0.0129804855000537	5.4187095260988	1.1731320852032e-06	0.23680561549	2
ENSG00000074582.12	BCS1L	2	218658710	2_129	0	0.0131474848287194	6.4626674275309	1.41714598723288e-06	-1.18548387096729	1
ENSG00000115568.15	ZNF142	2	218659583	2_129	0	0.0393626876042057	17.6713378083503	1.1601503572535e-05	2.34017595307811	1
ENSG00000163481.7	RNF25	2	218672514	2_129	0	0.0316880218463042	15.4589905298931	8.17026918680158e-06	-2.18823529411908	1
ENSG00000163482.11	STK36	2	218672501	2_129	0	0.0121043540251359	5.16863555627495	1.04346439281581e-06	-0.626984126984206	1
ENSG00000135912.10	TTLL4	2	218720252	2_129	0	0.0157467240278302	7.14947532082287	1.87769259337159e-06	0.535999999999937	1
ENSG00000163501.6	IHH	2	219061446	2_129	0	0.0448939428208551	17.4123142272671	1.30378010790682e-05	1.93877551020348	1
ENSG00000187736.12	NHEJ1	2	219160586	2_129	0	0.0189075893041039	8.68512670837285	2.73887634231228e-06	-0.915384615384628	1
ENSG00000213901.10	SLC23A3	2	219197951	2_129	0	0.0209910260090314	10.9027491801001	3.81706709157274e-06	1.48066298342576	1
ENSG00000144567.10	FAM134A	2	219184272	2_129	0	0.0119617401615026	4.77054564699244	9.51749211233232e-07	-0.237341772151869	1
ENSG00000115649.15	CNPPD1	2	219176733	2_129	0	0.0120943943849022	4.84918429310124	9.78166807642804e-07	0.128787878787903	1
ENSG00000115657.12	ABCB6	2	219218731	2_129	0	0.0134864468698153	5.98593080511685	1.3464472500225e-06	0.737864077670024	1
ENSG00000198925.10	ATG9A	2	219229951	2_129	0	0.013654540232017	6.10686401387644	1.39077039159619e-06	-0.75805109661404	2
ENSG00000163516.13	ANKZF1	2	219229829	2_129	0	0.0132546788753504	5.82814776788284	1.28842715781939e-06	0.557788944723712	1
ENSG00000163521.15	GLB1L	2	219249006	2_129	0	0.0154816810035896	7.45174299093948	1.92413743026602e-06	-0.951515151515223	1
ENSG00000127824.13	TUBA4A	2	219278362	2_129	0	0.0141422743675754	6.4063225684733	1.51108246661007e-06	0.650205761317217	1
ENSG00000054356.13	PTPRN	2	219309183	2_129	0	0.0190422748512566	9.3664107971528	2.97476139181682e-06	1.12820512820551	1
ENSG00000123992.18	DNPEP	2	219391349	2_129	0	0.0166661634882195	7.95094611970057	2.21011337987148e-06	-0.885482771304411	2
ENSG00000072195.14	SPEG	2	219434550	2_129	0	0.0156971580497524	7.38541124417253	1.93355183818728e-06	0.870370370370576	1
ENSG00000072182.12	ASIC4	2	219512380	2_129	0	0.0186324478623363	9.01769203830982	2.80236964395171e-06	1.02868852459079	1
ENSG00000123989.13	CHPF	2	219543916	2_129	0	0.0119593946019425	4.76410338377646	9.50277570442687e-07	0.0873015873015872	1
ENSG00000188760.10	TMEM198	2	219543916	2_129	0	0.0119593946019425	4.76410338377646	9.50277570442687e-07	0.0873015873015872	1
ENSG00000123999.4	INHA	2	219567080	2_129	0	0.0119602714404981	4.77215504684615	9.51953395206946e-07	0.0612687801010707	2
ENSG00000124006.14	OBSL1	2	219578202	2_129	0	0.0369809050833605	15.7103586533483	9.68999920251221e-06	1.68799999999989	1
ENSG00000144589.21	STK11IP	2	219597759	2_131	0	0.00602372475772617	5.08709253120271	5.11087032790994e-07	0.26256709617637	2
ENSG00000116106.11	EPHA4	2	221574191	2_131	0	0.00658281146936313	5.93475307598895	6.51589649523128e-07	0.507279657300699	2
ENSG00000163082.9	SGPP2	2	222426505	2_131	0	0.0123476356765438	11.9489693744668	2.46078890781886e-06	1.33561643835549	1
ENSG00000152056.16	AP1S3	2	223837891	2_131	0	0.0064670535066319	5.76530010458523	6.21854066383294e-07	-0.453125000000122	1
ENSG00000085449.14	WDFY1	2	223944812	2_131	0	0.00809910508529588	7.915291825971	1.06921260702374e-06	-0.880952380952502	1
ENSG00000135900.3	MRPL44	2	223957073	2_131	0	0.00582346588828164	4.76423866803111	4.62737985004445e-07	-0.00775193798449565	1
ENSG00000124019.9	FAM124B	2	224401950	2_132	0	0.0171070132742981	8.49145974268044	2.42279491195694e-06	-1.10493827160479	1
ENSG00000036257.12	CUL3	2	224584259	2_132	0	0.0139942810022907	6.56619788566107	1.53258532495936e-06	-0.66129032258053	1
ENSG00000135905.18	DOCK10	2	225041976	2_133	0	0.076975012248822	22.3556513304639	2.87010113079849e-05	-2.21032504780186	1
ENSG00000169047.5	IRS1	2	226800135	2_133	0	0.0125517269442957	4.82381664689749	1.00984421137157e-06	0.139112903225735	1
ENSG00000144468.16	RHBDD1	2	226904407	2_133	0	0.0137728758538376	5.71297071884896	1.31234111892383e-06	-0.546874999999888	1
ENSG00000081052.11	COL4A4	2	227153955	2_133	0	0.0177364592155223	8.13767625074497	2.40728460280639e-06	0.874868301669519	2
ENSG00000169031.18	COL4A3	2	227154069	2_133	0	0.0152892770651761	6.71384704640272	1.71205810273472e-06	0.666666666666623	1
ENSG00000168958.19	MFF	2	227324300	2_134	0	0.0174664081129591	6.57203591205763	1.91453644066618e-06	0.638738800788843	2
ENSG00000173744.17	AGFG1	2	227467196	2_134	0	0.0155375893958722	5.449838490651	1.41230136166845e-06	0.44930119915934	2
ENSG00000135917.13	SLC19A3	2	227715806	2_134	0	0.0180027876685885	6.8622500727957	2.06047052036121e-06	0.720043011028397	2
ENSG00000153820.12	SPHKAP	2	228637481	2_135	0	0.00650437857331265	4.81247075424379	5.22076349026754e-07	0.11016949152543	1
ENSG00000079263.18	SP140	2	230203422	2_135	0	0.00984568826690668	12.5555554711891	2.06177902808984e-06	2.5789473684203	1
ENSG00000135899.17	SP110	2	230169929	2_135	0	0.0170156165615075	15.1870122589737	4.31002847563438e-06	2.07518796992491	1
ENSG00000185404.16	SP140L	2	230260870	2_135	0	0.017232283415725	13.3399843552952	3.83405425841494e-06	1.3448240682385	2
ENSG00000067066.16	SP100	2	230414543	2_135	0	0.00711848111599212	5.63631567009435	6.69179689799975e-07	0.425683230146503	3
ENSG00000135932.10	CAB39	2	230755489	2_135	0	0.00669703898727547	5.06079691164725	5.65277686074769e-07	-0.166276346604242	1
ENSG00000135916.15	ITM2C	2	230862684	2_135	0	0.0180625367735436	14.2817623737491	4.30249775784069e-06	-1.47499182029392	2
ENSG00000135898.9	GPR55	2	230908490	2_135	0	0.00688387518635303	5.35795257570299	6.15165481687511e-07	0.402103325747915	3
ENSG00000204128.5	C2orf72	2	231037242	2_136	0	0.0254512690385669	9.01759373354372	3.82789672920453e-06	-1.06132261955382	3
ENSG00000135914.5	HTR2B	2	231125386	2_136	0	0.0170141679419186	5.14845077381762	1.46099047828333e-06	-0.340366006186785	2
ENSG00000135931.17	ARMC9	2	231197437	2_136	0	0.0183916776143896	5.89541804633361	1.80840649315713e-06	0.576979914016584	2
ENSG00000156966.6	B3GNT7	2	231394665	2_136	0	0.0265189217921134	9.4131895784087	4.16344443925075e-06	-0.955555555555532	1
ENSG00000171596.6	NMUR1	2	231526615	2_136	0	0.0163465374656117	4.76453131389036	1.29899077052869e-06	0.00951241323994378	2
ENSG00000156973.13	PDE6D	2	231789271	2_136	0	0.0167600672354675	5.00412422727862	1.3988268009377e-06	0.230125523012458	1
ENSG00000163273.3	NPPC	2	231895631	2_136	0	0.0164388649364833	4.81854240833873	1.32113627835611e-06	0.197596694045887	2
ENSG00000221944.6	TIGD1	2	232550122	2_136	0	0.0179150039062094	5.64341591329645	1.68623877330537e-06	0.537037037037036	1
ENSG00000135930.13	EIF4E2	2	232549631	2_136	0	0.0289281263305157	10.2509651784071	4.94589815518919e-06	1.29457364341078	1
ENSG00000115468.11	EFHD1	2	232603598	2_136	0	0.0163630197811724	4.77419550241662	1.30293802967506e-06	-0.0550054472520829	3
ENSG00000204120.14	GIGYF2	2	232694905	2_137	0	0.0111358229487419	5.3459609732252	9.92906164229694e-07	0.0152671755725234	1
ENSG00000182600.9	C2orf82	2	232856815	2_137	0	0.0110331187602682	5.29870373206041	9.75052580204127e-07	-0.146881287726432	1
ENSG00000066248.14	NGEF	2	232927497	2_137	0	0.0178386815766617	9.87316895257671	2.93751050081889e-06	1.00123464893708	2
ENSG00000168918.13	INPP5D	2	233060456	2_137	0	0.0161341687902046	9.23906343401597	2.48619191933921e-06	1.10791069146602	2
ENSG00000077044.10	DGKD	2	233354365	2_137	0	0.0222011167436518	20.599217279962	7.62756021249038e-06	-3.36216216216091	1
ENSG00000085982.13	USP40	2	233566344	2_137	0	0.0116460620381111	6.05185883332366	1.17551450904445e-06	0.596519418747336	2
ENSG00000123485.11	HJURP	2	233854092	2_137	0	0.0241988495292608	14.0312738457452	5.66306994174226e-06	-2.11382113821112	1
ENSG00000157985.18	AGAP1	2	235492560	2_139	0	0.0188079087004732	8.10979140598412	2.54396011047303e-06	0.913580246913661	1
ENSG00000132321.16	IQCA1	2	236508696	2_139	0	0.0133990503616902	4.85860360397179	1.08578938868035e-06	-0.109215017064906	1
ENSG00000144476.5	ACKR3	2	236655730	2_140	0	0.0226182327725871	12.6206435073663	4.76102294293329e-06	-1.37500000000011	1
ENSG00000198612.10	COPS8	2	237085776	2_140	0	0.0126115543094036	7.01723232911683	1.47602793035608e-06	-1.01890359168189	1
ENSG00000124839.12	RAB17	2	237605128	2_140	0	0.0101081100140465	4.89966445949651	8.26031112105416e-07	-0.175438596491182	1
ENSG00000177483.11	RBM44	2	237778130	2_140	0	0.0106471090039275	5.39663103679252	9.58328784007009e-07	0.345462540580062	5
ENSG00000132329.10	RAMP1	2	237886321	2_141	0	0.0177449674665839	10.77466340744	3.18888622893765e-06	-1.76537269208828	2
ENSG00000184182.18	UBE2F	2	237966682	2_141	0	0.011686768107054	6.52144275097583	1.27115414637295e-06	-1.42187499999973	1
ENSG00000132330.16	SCLY	2	238060509	2_141	1	0.0940337285750881	19.7543229392246	3.09817476099819e-05	4.05555555555434	1
ENSG00000144488.14	ESPNL	2	238099977	2_141	0	0.0117166631479434	5.10326324390818	9.97268315361894e-07	0.598801227020529	3
ENSG00000168427.8	KLHL30	2	238124947	2_141	0	0.0119076667847003	7.83760988321065	1.55657632766393e-06	1.82321241526214	2
ENSG00000178752.15	ERFE	2	238109124	2_141	0	0.0125111639131735	6.44596857077331	1.34507345878062e-06	-1.1099190215207	2
ENSG00000132323.8	ILKAP	2	238159318	2_141	0	0.0185002420206218	8.51708656910339	2.62801946126391e-06	0.497448176220095	2
ENSG00000144485.10	HES6	2	238225415	2_141	0	0.0124129076275989	5.67315657066778	1.17451454323273e-06	0.704924921699334	2
ENSG00000132326.11	PER2	2	238289924	2_141	0	0.021018346370335	9.91180137333635	3.47465140715422e-06	0.85589519650681	1
ENSG00000204104.11	TRAF3IP1	2	238316563	2_141	0	0.0300555642082725	14.6955397687585	7.36665842345586e-06	1.83937749898138	2
ENSG00000065802.11	ASB1	2	238426760	2_141	0	0.0198256405793676	10.6370669462824	3.51729849885195e-06	-1.47619047619046	1
ENSG00000233608.3	TWIST2	2	238847617	2_141	0	0.0184293121333577	8.63710636592733	2.65483478403999e-06	-0.871794871794955	1
ENSG00000068024.16	HDAC4	2	239368886	2_144	0	0.00169964118356203	4.897804680488	1.38841345364182e-07	-0.164031620553376	1
ENSG00000130414.11	NDUFA10	2	240025784	2_144	0	0.00180457496651743	5.46149286770689	1.64379026783817e-07	-0.401220857699545	3
ENSG00000172428.10	COPS9	2	240041655	2_144	0	0.00212741996299237	7.00621790222766	2.48597625469481e-07	-0.730769230768985	1
ENSG00000063660.8	GPC1	2	240436215	2_144	0	0.00167759986988558	4.76961033437474	1.33453936593759e-07	-0.146971176728168	3
ENSG00000144504.15	ANKMY1	2	240528247	2_144	0	0.00167754063128145	4.768223220344	1.33410413982466e-07	-0.0935672514620131	1
ENSG00000142330.19	CAPN10	2	240585899	2_144	0	0.0176020002868424	26.7828509068018	7.86283085117639e-06	-2.33384289866274	2
ENSG00000178623.11	GPR35	2	240605715	2_144	0	0.00179328155106973	17.3301856751566	5.18336511964762e-07	3.29805193026084	2
ENSG00000172478.17	C2orf54	2	240896921	2_144	0	0.0016783914174765	4.78424969111969	1.33926707817934e-07	-0.0403225806451539	1
ENSG00000162804.13	SNED1	2	240899205	2_144	0	0.00567608932960928	15.6711171686689	1.4835742439438e-06	-1.39292194275872	3
ENSG00000122085.16	MTERF4	2	241093979	2_144	0	0.00476401755819045	14.7538977883313	1.17230395308901e-06	1.58486647854123	2
ENSG00000115687.13	PASK	2	241144457	2_144	0	0.0019728195995149	6.44037421928133	2.11913479460425e-07	0.669642857142667	1
ENSG00000115685.14	PPP1R7	2	241149506	2_144	0	0.00169907241625566	4.94577715882638	1.40154336399573e-07	0.291014877301447	2
ENSG00000146205.13	ANO7	2	241194463	2_144	0	0.0016967105834651	4.96376104635007	1.40468434063311e-07	-0.325089529847943	3
ENSG00000168385.17	SEPT2	2	241315963	2_144	0	0.0016866380755276	5.78803859632742	1.6282212717763e-07	1.08461538461498	1
ENSG00000006607.13	FARP2	2	241315963	2_144	0	0.00182619847123766	5.84517722127236	1.78035153620107e-07	-0.744367138795411	3
ENSG00000115677.16	HDLBP	2	241317397	2_144	0	0.00231402985476892	7.67233359333707	2.96112363706131e-07	-0.790123456789718	1
ENSG00000115694.14	STK25	2	241509731	2_144	0	0.00173581848636695	5.37316245494824	1.55558729081708e-07	-0.595588235294144	1
ENSG00000176720.4	BOK	2	241555444	2_144	0	0.00170924529647798	6.39222096541455	1.82228490738075e-07	-1.27599094676794	3
ENSG00000176946.11	THAP4	2	241633431	2_144	0	0.00197834055298851	6.5358228126917	2.15655942050059e-07	-0.86896551724155	1
ENSG00000168397.16	ATG4B	2	241636401	2_144	0	0.00793755892432213	23.134675000566	3.0627423989198e-06	2.86959215234112	2
ENSG00000168393.12	DTYMK	2	241689539	2_144	0	0.00667262793771273	18.1191651614545	2.01648594266478e-06	-2.2040816326535	1
ENSG00000168395.15	ING5	2	241687101	2_144	0	0.00172888710805064	6.01224491068454	1.73365790758803e-07	-0.998489859370376	2
ENSG00000180902.17	D2HGDH	2	241737769	2_144	0	0.00254048734612344	8.47469162231436	3.59088126970795e-07	-0.71442884189866	4
ENSG00000204099.11	NEU4	2	241816008	2_144	0	0.00343362551153315	11.6908222189144	6.69511573655504e-07	1.33855799373099	1
ENSG00000216921.7	AC131097.4	2	241902620	2_144	0	0.0306815762939406	32.7907809360384	1.67799063833573e-05	2.92526690391512	1
ENSG00000134121.9	CHL1	3	67961	3_1	0	0.0169731167120254	5.36961742494726	1.52007510803668e-06	-0.362236147374941	3
ENSG00000134115.12	CNTN6	3	870095	3_1	0	0.0302951614521683	10.9405094579009	5.52803676628387e-06	1.27411557761315	2
ENSG00000144619.14	CNTN4	3	2093954	3_2	0	0.0102865026180934	4.96655274322275	8.52084957487195e-07	-0.171875000000008	1
ENSG00000091181.19	IL5RA	3	3118828	3_4	0	0.0220990986200333	18.2056220221949	6.71027297075463e-06	1.78536298178997	2
ENSG00000072756.16	TRNT1	3	3127782	3_4	0	0.00912253722308065	9.72676385548263	1.47994004589549e-06	-1.07450756577359	2
ENSG00000113851.14	CRBN	3	3167047	3_4	0	0.00698751213278659	7.17863498255399	8.36612889861772e-07	-0.742797700262465	2
ENSG00000175928.5	LRRN1	3	3799747	3_4	0	0.00553266595388213	4.94909767087928	4.56689030240191e-07	0.200000000000094	1
ENSG00000170364.12	SETMAR	3	4303252	3_4	0	0.00761067376155789	7.99482975597517	1.01482797758264e-06	0.891882273206768	2
ENSG00000144455.13	SUMF1	3	4368850	3_4	0	0.00770356656316518	8.11075695965545	1.04210944704306e-06	0.934739792916027	4
ENSG00000150995.18	ITPR1	3	4495451	3_4	0	0.00720437970659404	7.47063424407126	8.97664755464308e-07	-0.792746113989876	1
ENSG00000134108.12	ARL8B	3	5123291	3_4	0	0.0054295009472437	4.7693930091138	4.31899925959619e-07	0.0561278629079813	2
ENSG00000180914.10	OXTR	3	8769708	3_7	0	0.0374894329675891	15.3923772862333	9.62442244415305e-06	1.60716418008495	2
ENSG00000070950.9	RAD18	3	8961362	3_7	0	0.0139891088691764	5.91008013629883	1.37893414367365e-06	0.568229098863606	3
ENSG00000196220.15	SRGAP3	3	9363240	3_7	0	0.0191374883547815	8.91522646330785	2.84562340713835e-06	-1.00000000000005	1
ENSG00000168137.15	SETD5	3	9397385	3_7	0	0.0338149011921809	14.3952511078254	8.11871831225292e-06	1.51301115241685	1
ENSG00000114026.21	OGG1	3	9749660	3_8	0	0.0190080097743274	6.96149594584508	2.20698472209356e-06	-0.674698795180463	1
ENSG00000134072.10	CAMK1	3	9769618	3_8	0	0.0220625266935813	8.39295800147299	3.08837766975674e-06	0.924865831842699	1
ENSG00000214021.15	TTLL3	3	9807893	3_8	0	0.0152401600009418	4.84232436906966	1.23084540856082e-06	-0.151674434057104	2
ENSG00000156990.14	RPUSD3	3	9843931	3_8	0	0.0151922979326534	4.81217671615594	1.21934090058573e-06	0.111940298507424	1
ENSG00000171135.13	JAGN1	3	9887004	3_8	0	0.0185050119058501	6.70408592173464	2.06913604415734e-06	-0.792199843124226	4
ENSG00000163701.18	IL17RE	3	9898144	3_8	0	0.0231995635911213	8.87604264541486	3.4344666309156e-06	0.947368421052533	1
ENSG00000163702.18	IL17RC	3	9917190	3_8	0	0.0264517877353579	10.138474410377	4.47288511872926e-06	-1.11222211538056	3
ENSG00000163703.17	CRELD1	3	9933563	3_8	0	0.0152216153286197	4.8306457443595	1.22638276280458e-06	0.0704660088439923	2
ENSG00000125037.12	EMC3	3	10010880	3_8	0	0.0179009190175984	6.3855718400776	1.90649305986433e-06	0.673511293634329	1
ENSG00000144554.10	FANCD2	3	10025967	3_8	0	0.0300019955772095	11.3521203814551	5.68050878923838e-06	1.39201626103906	2
ENSG00000254999.3	BRK1	3	10115521	3_8	0	0.0574399759831055	17.6467883495517	1.69059675930616e-05	2.48655898623113	2
ENSG00000134086.7	VHL	3	10141653	3_8	0	0.0198952214969695	7.39955574535381	2.4553563475989e-06	1.32089552238789	1
ENSG00000157017.15	GHRL	3	10263145	3_8	0	0.0239240211108356	9.17182749330702	3.65973938947612e-06	-1.08661417322835	1
ENSG00000157087.17	ATP2B2	3	10527897	3_8	0	0.0579688684045241	17.7367992142412	1.71486595321283e-05	2.27559055118123	1
ENSG00000157103.10	SLC6A1	3	10978347	3_9	0	0.0096934217040574	4.78504599183103	7.73612233302663e-07	0.0590813143447006	2
ENSG00000197548.12	ATG7	3	11271528	3_9	0	0.0106847481324293	5.71642716316689	1.01870648057467e-06	0.688316181705455	3
ENSG00000144560.14	VGLL4	3	11770361	3_9	0	0.00986768896266699	4.95545778296169	8.15566423768589e-07	0.189873417721597	1
ENSG00000144559.10	TAMM41	3	11801409	3_9	0	0.0117218606088899	6.60291763917021	1.29089981450596e-06	0.688163267128444	2
ENSG00000157152.16	SYN2	3	11985766	3_9	0	0.00975117709651296	4.84185863638406	7.8746136463902e-07	-0.188976377952797	1
ENSG00000157150.4	TIMP4	3	12162388	3_9	0	0.0574830071539711	21.9291309289219	2.10242738974196e-05	2.76657060518864	1
ENSG00000132170.19	PPARG	3	12288284	3_9	0	0.0106595852959581	5.69387428889461	1.0122977908657e-06	0.343589743589891	1
ENSG00000154743.17	TSEN2	3	12484157	3_9	0	0.0127892547704372	7.43723992413732	1.58641620125522e-06	-0.941015614798385	3
ENSG00000075975.15	MKRN2	3	12547742	3_9	0	0.0104295415085737	5.48515130537328	9.5414402355351e-07	-0.461689198269105	3
ENSG00000225526.4	MKRN2OS	3	12560442	3_9	0	0.0098196202740165	4.90875218791286	8.0394420175379e-07	0.28285588466281	2
ENSG00000144712.11	CAND2	3	12796583	3_9	0	0.0110707374785934	6.05598531876549	1.11820510763161e-06	0.482455765639215	2
ENSG00000144711.13	IQSEC1	3	13073352	3_10	0	0.0265628358887999	15.0032891289967	6.64692874769843e-06	-1.66225165562821	1
ENSG00000132182.11	NUP210	3	13419930	3_10	0	0.0103130479591458	5.92755801203178	1.01958386941813e-06	0.548913043478468	1
ENSG00000163517.14	HDAC11	3	13480018	3_10	0	0.0145582285743296	9.22807282984625	2.24067904594063e-06	1.0264255910983	1
ENSG00000163520.13	FBLN2	3	13517555	3_10	0	0.0770386357821323	25.347505414609	3.25689617162581e-05	-2.66510422522316	4
ENSG00000163528.12	CHCHD4	3	14123707	3_10	0	0.0205253623068575	12.5233144707137	4.2871652483298e-06	1.708204406033	2
ENSG00000170876.7	TMEM43	3	14143169	3_10	0	0.00988935336559438	5.5263021304144	9.11512493498758e-07	0.33727230666835	2
ENSG00000154767.14	XPC	3	14179017	3_10	0	0.0161784052697569	10.2394286615113	2.76294055100646e-06	-1.462522506849	2
ENSG00000170860.3	LSM3	3	14179017	3_10	0	0.0120930319065476	7.45115352962193	1.50286100662646e-06	0.848396501458006	1
ENSG00000131389.16	SLC6A6	3	14402293	3_10	0	0.0311716299121761	16.5454187995668	8.60195926350647e-06	-1.77096774193531	1
ENSG00000144596.12	GRIP2	3	14534964	3_10	0	0.015749342778527	9.98182333785389	2.6219983872202e-06	1.09937888198763	1
ENSG00000154781.15	CCDC174	3	14652153	3_10	0	0.0106957699258721	6.27615244746601	1.11960709504804e-06	-0.595734029749489	2
ENSG00000131368.7	MRPS25	3	15063435	3_11	0	0.0238506900927025	8.53508228103247	3.39522661908738e-06	-0.879870129869993	1
ENSG00000131375.9	CAPN7	3	15206289	3_11	0	0.0176923833256925	5.6659070072605	1.67192152142669e-06	0.511764705882273	1
ENSG00000131370.15	SH3BP5	3	15340705	3_11	0	0.0204862422503057	7.07346147392972	2.41687618298328e-06	0.715073529411763	1
ENSG00000206562.11	METTL6	3	15420851	3_11	0	0.0193129324823337	6.5070686908191	2.09601177983716e-06	-0.642857142857249	1
ENSG00000206561.12	COLQ	3	15472790	3_11	0	0.0181258444017957	5.89816317668973	1.78309768662673e-06	-0.644786079322449	2
ENSG00000131373.14	HACL1	3	15601668	3_11	0	0.0303868855121139	10.8677985491816	5.50792318299279e-06	1.32900432900406	1
ENSG00000206560.11	ANKRD28	3	15859466	3_11	0	0.0201322857329099	6.90605783840474	2.31890737846734e-06	-0.880952380952628	1
ENSG00000154814.13	OXNAD1	3	16265607	3_12	0	0.0488521637612492	17.59605356847	1.43370297126042e-05	-2.00564971751401	1
ENSG00000131378.13	RFTN1	3	16385384	3_12	0	0.0191954950101572	8.58110525995607	2.74727826941175e-06	-0.934419111978646	2
ENSG00000182568.16	SATB1	3	18444681	3_13	0	0.00800388083604442	5.00862178364089	6.68619375703887e-07	-0.309043578840587	2
ENSG00000163576.17	EFHB	3	19946945	3_14	0	0.0134558221530264	6.86403522960869	1.54045794989279e-06	0.732283464566895	1
ENSG00000144566.10	RAB5A	3	19946616	3_14	0	0.0109492441032181	4.89061902974834	8.93116426314829e-07	0.131916275407593	3
ENSG00000183977.13	PP2D1	3	19971502	3_14	0	0.0187902491907145	10.0657176001133	3.15454979384375e-06	1.15151515151505	1
ENSG00000114166.7	KAT2B	3	20035250	3_14	0	0.0167872979701647	8.98420483766515	2.51547815325784e-06	1.08051948051984	1
ENSG00000129810.14	SGO1	3	20186513	3_15	0	0.0117299080612386	5.03706113765115	9.85443968902478e-07	-0.333333333333373	1
ENSG00000182247.9	UBE2E2	3	23203514	3_17	0	0.0135635947044853	5.8635548005576	1.3264653141802e-06	-0.37650602409651	1
ENSG00000170142.11	UBE2E1	3	23805720	3_18	0	0.0204635972484016	10.951278679781	3.73772130456903e-06	1.1294964028775	1
ENSG00000197885.10	NKIRAS1	3	23944798	3_18	0	0.0156278303946241	8.3643318888551	2.18016845611644e-06	-0.973862537703536	2
ENSG00000151090.17	THRB	3	24358637	3_18	0	0.0107955908330928	4.82179873706983	8.6819164142518e-07	0.0238095238095295	1
ENSG00000077097.15	TOP2B	3	25664786	3_19	0	0.0186585601096524	5.60188452892086	1.74330101923381e-06	-0.474820143884951	1
ENSG00000151092.16	NGLY1	3	26234328	3_19	0	0.0192323336819999	5.89263625146334	1.89017373542359e-06	0.506410256410282	1
ENSG00000163491.16	NEK10	3	27377371	3_21	0	0.016727683588981	9.47976546362892	2.64480406246701e-06	1.24647887323919	1
ENSG00000033867.16	SLC4A7	3	27485114	3_21	0	0.0142565994697461	7.94749448340124	1.88975842083273e-06	1.04521174246858	2
ENSG00000163512.13	AZI2	3	28342560	3_21	0	0.013606294987639	7.50022994159288	1.70205882649958e-06	-0.891470119989293	2
ENSG00000144642.21	RBMS3	3	28575079	3_21	0	0.0108495038018656	5.33273531092042	9.64983772206315e-07	-0.453531598512854	1
ENSG00000197385.5	ZNF860	3	31981279	3_23	0	0.0163099398870695	4.90035875160387	1.33303128348206e-06	0.180529653499509	3
ENSG00000144645.13	OSBPL10	3	32078093	3_23	0	0.0162615150740354	4.87184566752099	1.32134015645824e-06	0.164524421593741	1
ENSG00000170293.8	CMTM8	3	32238447	3_23	0	0.0304707535811206	10.9092314173545	5.54418170151322e-06	1.1955719557195	1
ENSG00000153551.13	CMTM7	3	32392093	3_24	0	0.0106142490137027	4.76547512793256	8.43636934411043e-07	-0.0329218106996016	1
ENSG00000091317.7	CMTM6	3	32502466	3_24	0	0.0155288584392856	8.56494131138594	2.21831914814453e-06	1.01485148514807	1
ENSG00000144635.8	DYNC1LI1	3	32374954	3_24	0	0.0107781164498866	4.90784330694856	8.82254060077858e-07	-0.172675521821635	1
ENSG00000182973.18	CNOT10	3	32684690	3_24	0	0.0129196325595884	6.56354484173573	1.41432339249141e-06	0.613588110403477	1
ENSG00000188167.8	TMPPE	3	33097052	3_24	0	0.0259218369373129	13.1070076450321	5.66668970946905e-06	1.64510510642242	2
ENSG00000170275.14	CRTAP	3	33113893	3_24	0	0.0153375561728988	8.4317358481703	2.15691616002062e-06	1.0048474841652	2
ENSG00000173705.8	SUSD5	3	33219383	3_25	0	0.0142151237612964	6.30684023390093	1.49528019193131e-06	-0.461341546369079	2
ENSG00000153558.13	FBXL2	3	33273247	3_25	0	0.0162267482808002	7.57543935216047	2.05021511223003e-06	1.11853634532597	3
ENSG00000153560.11	UBP1	3	33441741	3_25	0	0.0121090920876422	4.77118364945625	9.63602284609278e-07	-0.0938625938459345	2
ENSG00000170248.13	PDCD6IP	3	33802682	3_25	0	0.0146486500647854	6.59470078726116	1.61121243748943e-06	-0.446153846153867	1
ENSG00000172995.16	ARPP21	3	35639025	3_26	0	0.0470901643517808	16.406669119605	1.28857805645293e-05	1.74834437086013	1
ENSG00000144681.10	STAC	3	36380288	3_26	0	0.0599612191783878	18.7595475009439	1.87608676116463e-05	-2.29729729729794	1
ENSG00000168016.13	TRANK1	3	36944995	3_27	0	0.0177653141079751	5.05623680463285	1.49816760409305e-06	0.205882352941072	1
ENSG00000178567.7	EPM2AIP1	3	36993455	3_27	0	0.0230733353730754	7.56726531259634	2.91212119376513e-06	-0.96666666666701	1
ENSG00000076242.14	MLH1	3	36993455	3_27	0	0.0230733353730754	7.56726531259634	2.91212119376513e-06	-0.96666666666701	1
ENSG00000144674.16	GOLGA4	3	37243088	3_27	0	0.0185649174437886	5.47873076946325	1.69641884069966e-06	0.465317919074881	1
ENSG00000198590.11	C3orf35	3	37386585	3_27	0	0.0193619056717168	5.88224259671513	1.89955178370754e-06	0.564841498559295	1
ENSG00000144677.14	CTDSPL	3	37860466	3_27	0	0.0289114236566949	9.73873395065721	4.69604321642658e-06	1.09328358208898	1
ENSG00000187091.13	PLCD1	3	38029646	3_27	0	0.0174203010838379	4.86807440605848	1.41440235255373e-06	0.0438799076212246	1
ENSG00000172936.12	MYD88	3	38118055	3_27	0	0.132345958040654	24.6517065791395	5.44148927490253e-05	-2.39351477283118	2
ENSG00000144671.10	SLC22A14	3	38281798	3_27	0	0.0206133110965885	6.48372167744272	2.22911373152128e-06	0.642857142856978	1
ENSG00000093217.9	XYLB	3	38346523	3_28	0	0.0218754192494794	9.75795822380641	3.56020860224278e-06	-1.07918552036186	1
ENSG00000114739.13	ACVR2B	3	38454574	3_28	0	0.0130634738672396	4.81266955471088	1.04858787063438e-06	0.166613131888948	2
ENSG00000183873.15	SCN5A	3	38558965	3_28	0	0.0464508051501329	17.0278535955656	1.31920794818388e-05	-1.77702702702749	1
ENSG00000114742.13	WDR48	3	39051835	3_28	0	0.0186678985508857	8.23505125340392	2.56402257217487e-06	-1.17293233082713	1
ENSG00000114745.13	GORASP1	3	39101133	3_28	0	0.0144151474149523	5.75583402842871	1.38384502252946e-06	-0.404337060592143	4
ENSG00000168026.18	TTC21A	3	39107217	3_28	0	0.0202445855168458	9.01357342501631	3.0434487718717e-06	-1.15841250958194	3
ENSG00000168334.8	XIRP1	3	39192679	3_28	0	0.0358056394939672	14.506258697946	8.66297295303101e-06	-1.65775401069474	1
ENSG00000168329.13	CX3CR1	3	39281672	3_28	0	0.0281885658563273	12.1977525983883	5.73472909616652e-06	1.77109419785199	2
ENSG00000144659.10	SLC25A38	3	39360438	3_28	0	0.0692836687568662	20.927666839871	2.41830901677481e-05	-2.27417719133102	3
ENSG00000168028.13	RPSA	3	39406574	3_28	0	0.0446924949474267	16.6531960815352	1.24134443306456e-05	-2.05159135859407	2
ENSG00000170011.13	MYRIP	3	39817297	3_28	0	0.0131232958585287	4.85642419809665	1.06296665220308e-06	-0.16666666666668	1
ENSG00000114784.3	EIF1B	3	40309786	3_29	0	0.0165506621005215	9.31340693197048	2.5708933258118e-06	-1.16197183098633	1
ENSG00000168032.8	ENTPD3	3	40387447	3_29	0	0.010302881148477	4.77383956586471	8.20326261637526e-07	-0.00746268656716394	1
ENSG00000188846.13	RPL14	3	40457413	3_29	0	0.0203982146971524	11.3194925909042	3.85105058845656e-06	-1.2108867234359	2
ENSG00000177873.12	ZNF619	3	40477330	3_29	0	0.0108693319593142	5.28588102731092	9.58253341282639e-07	0.399999999999971	1
ENSG00000172888.11	ZNF621	3	40527244	3_29	0	0.0674579333133335	22.8994180207972	2.57642546118232e-05	-2.12780539942958	2
ENSG00000168036.16	CTNNB1	3	41195090	3_30	0	0.181959049657209	32.2008702123994	9.77240312554551e-05	3.40322580645198	1
ENSG00000168038.10	ULK4	3	41962206	3_30	0	0.0413821422531226	17.5034113084753	1.20808021862708e-05	-2.60361077114394	2
ENSG00000182606.14	TRAK1	3	42014240	3_30	0	0.0110135860883974	4.77718824246376	8.77528461545015e-07	-0.221013845755655	2
ENSG00000187094.11	CCK	3	42276141	3_30	0	0.0126658180245359	6.11511353908547	1.29180771695435e-06	-0.562308438654319	2
ENSG00000114857.17	NKTR	3	42603651	3_31	0	0.0187672999746674	8.3468359414302	2.61266530934096e-06	0.923076923077098	1
ENSG00000114853.13	ZBTB47	3	42653125	3_31	0	0.0136403854075122	5.28737871478831	1.20289346473621e-06	0.371859296482303	1
ENSG00000010282.14	HHATL	3	42696978	3_31	0	0.0160167817399375	6.82649461505465	1.82361482893055e-06	-0.795780907660122	2
ENSG00000244607.5	CCDC13	3	42770079	3_31	0	0.0129343151083304	4.7783275414495	1.03081198378707e-06	0.0427205144419551	2
ENSG00000181061.13	HIGD1A	3	42800848	3_31	0	0.119752837473464	26.4081679539547	5.2745351584667e-05	2.62913907284744	1
ENSG00000180432.5	CYP8B1	3	42876414	3_31	0	0.0161960150156066	6.93319984572757	1.87284568620186e-06	-0.877862595419921	1
ENSG00000144649.8	FAM198A	3	43047594	3_31	0	0.0161717648295705	6.9188232646778	1.86616379628285e-06	-0.884619901252115	2
ENSG00000144647.5	POMGNT2	3	43105337	3_31	0	0.0573688694975377	19.1431583181431	1.83168162403765e-05	-1.99979438241677	3
ENSG00000163788.13	SNRK	3	43280529	3_31	0	0.0155544687897412	6.54569683252018	1.69813094531986e-06	-0.748387096774072	1
ENSG00000011198.7	ABHD5	3	43689274	3_31	0	0.0323104296098752	13.5749030435181	7.31542520887423e-06	-1.38323705607396	2
ENSG00000160746.12	ANO10	3	43691432	3_31	0	0.0146708212327487	5.98511318203161	1.46449164486805e-06	0.605985037406154	1
ENSG00000179152.19	TCAIM	3	44330315	3_31	0	0.0137957857614384	5.39589641400948	1.24156697163948e-06	-0.574895664925095	2
ENSG00000225873.3	LINC00694	3	44439661	3_31	0	0.0383161100115467	15.2225327914572	9.72810916309774e-06	-1.77586206896577	1
ENSG00000185219.16	ZNF445	3	44482650	3_31	0	0.0245054802162323	10.9105343161828	4.4593272317451e-06	-1.42196531791873	1
ENSG00000178917.15	ZNF852	3	44504547	3_31	0	0.0135816417615597	5.24603819709554	1.18834850743717e-06	0.290485846775177	2
ENSG00000196345.12	ZKSCAN7	3	44555404	3_31	0	0.0129150042358702	4.76401939363075	1.0261909476543e-06	-0.0458015267175623	1
ENSG00000144792.9	ZNF660	3	44578138	3_31	0	0.0362892969880008	14.6968400556802	8.89534155420927e-06	1.67082012195081	2
ENSG00000186448.14	ZNF197	3	44593969	3_31	0	0.0159164491942132	6.7662454893684	1.79619731752934e-06	-0.826771653543244	1
ENSG00000196653.11	ZNF502	3	44721338	3_31	0	0.0131922100815095	4.96739505329952	1.09296527679801e-06	0.0903225806451269	1
ENSG00000186446.11	ZNF501	3	44713292	3_31	0	0.0134327740725588	5.14047202505282	1.15167202059548e-06	-0.420948807579389	2
ENSG00000163807.5	KIAA1143	3	44761331	3_31	0	0.0392097318394551	15.4456782569996	1.01009207020941e-05	1.77534558124968	2
ENSG00000163808.16	KIF15	3	44761638	3_31	0	0.0146351092574614	5.96175721763114	1.45522571587122e-06	0.577702702702603	1
ENSG00000169964.7	TMEM42	3	44861942	3_31	0	0.0137227697665154	5.34506078560047	1.22336071766141e-06	0.420875420875466	1
ENSG00000075914.12	EXOSC7	3	44975427	3_31	0	0.0130487463614817	4.86267743005979	1.05828918095555e-06	-0.119197755501789	3
ENSG00000163812.13	ZDHHC3	3	44976413	3_31	0	0.0131567016584542	4.94158287139069	1.08435931683398e-06	-0.174603174603153	1
ENSG00000163814.7	CDCP1	3	45146293	3_32	0	0.00917666161623076	4.98616626460995	7.63152935813847e-07	-0.0654761904761797	1
ENSG00000011376.9	LARS2	3	45387994	3_32	0	0.0144139321900453	9.30781169034486	2.23763975086048e-06	0.854774097419866	2
ENSG00000144791.9	LIMD1	3	45556624	3_32	0	0.0218719730191385	13.3088046236899	4.85497632713997e-06	-1.67962776498822	2
ENSG00000211456.10	SACM1L	3	45688625	3_32	0	0.0100550965481986	5.86040430540983	9.82819872614951e-07	0.499267345034915	2
ENSG00000163817.15	SLC6A20	3	45796686	3_32	0	0.00899302356145437	4.79289767649511	7.18892568546799e-07	0.110091743119282	1
ENSG00000163818.16	LZTFL1	3	45916204	3_32	0	0.0305212375909112	16.5171153549597	8.40807248636877e-06	1.63592233009637	1
ENSG00000172215.5	CXCR6	3	45940684	3_32	0	0.0320596801082192	16.9915444755618	9.08556933187268e-06	1.67774086378696	1
ENSG00000163820.14	FYCO1	3	45953018	3_32	0	0.0209014596238912	12.8728506335108	4.48757222277146e-06	-1.76544406786989	2
ENSG00000173578.7	XCR1	3	46027968	3_32	0	0.0361086719296163	18.1404887627074	1.09249788577729e-05	2.26373853508161	2
ENSG00000163823.3	CCR1	3	46208438	3_32	0	0.0631464794988798	23.5723992358812	2.48263593089711e-05	-2.84947955723058	2
ENSG00000121807.5	CCR2	3	46354094	3_32	0	0.0610072378676617	23.2320221587732	2.36389662922939e-05	-2.9041095890425	1
ENSG00000160791.13	CCR5	3	46370051	3_32	0	0.0116614158522993	7.2781409765398	1.41557163565706e-06	-0.739487488079129	3
ENSG00000012223.12	LTF	3	46504507	3_32	0	0.0104978986138569	6.272694336014	1.09828892665059e-06	0.926829268292336	1
ENSG00000241186.9	TDGF1	3	46574146	3_32	0	0.0314492358984255	16.8061721788584	8.81533888290731e-06	1.94721015185146	2
ENSG00000163827.12	LRRC2	3	46562461	3_32	0	0.00940416859632898	5.22030986340872	8.18798039938201e-07	-0.146153846153783	1
ENSG00000261603.1	PRSS46	3	46703440	3_33	0	0.0158603534916558	12.2662424827348	3.24477445153259e-06	-0.240681337475115	2
ENSG00000178038.16	ALS2CL	3	46696489	3_33	0	0.00944300150096944	7.44462034280007	1.17249964259734e-06	0.869863013698595	1
ENSG00000188086.13	PRSS45	3	46744963	3_33	0	0.173552140980075	21.0073549390247	6.08081029070182e-05	-2.77073946642323	3
ENSG00000178055.11	PRSS42	3	46835174	3_33	0	0.0315412185761119	17.1138223480697	9.0029656479346e-06	1.03571428571441	1
ENSG00000160801.13	PTH1R	3	46877889	3_33	0	0.00806024941528638	5.79838863524869	7.79499618174132e-07	-0.102103726649656	2
ENSG00000160796.16	NBEAL2	3	46973459	3_33	0	0.00715398495907516	5.42267974337789	6.47026524375919e-07	0.396825396825507	1
ENSG00000160799.11	CCDC12	3	46982458	3_33	0	0.00787889510286177	5.93369037213837	7.79740881213854e-07	-0.102362204724417	1
ENSG00000181555.20	SETD2	3	47163449	3_33	0	0.00704197993625355	5.4512751656223	6.40255021820796e-07	-0.531746031746073	1
ENSG00000076201.14	PTPN23	3	47380662	3_33	0	0.00868855810110381	8.38639031990702	1.21529828965837e-06	1.37301587301619	1
ENSG00000114650.18	SCAP	3	47475926	3_33	0	0.0223281660422451	16.5908008034712	6.17846381763127e-06	1.94354037577444	2
ENSG00000163832.15	ELP6	3	47513447	3_33	0	0.00774927410138804	5.76363900087998	7.44934176814538e-07	-0.628140703517773	1
ENSG00000114646.9	CSPG5	3	47580841	3_33	0	0.00716762808697569	5.10543697531394	6.10335297972621e-07	0.282442748091582	1
ENSG00000164045.11	CDC25A	3	48187406	3_34	0	0.00830251699627815	7.5091766563475	1.03982965821139e-06	0.426625622239988	2
ENSG00000164047.4	CAMP	3	48234587	3_34	0	0.00826443587039039	7.65834121559565	1.05562102589953e-06	1.02325581395353	1
ENSG00000164048.13	ZNF589	3	48241205	3_34	0	0.00817948052402318	7.36111405915125	1.0042211765422e-06	0.698660825042624	2
ENSG00000172113.8	NME6	3	48301597	3_34	0	0.00663813193262064	5.99404091158671	6.63629507491006e-07	0.108066156471582	2
ENSG00000164049.14	FBXW12	3	48372047	3_34	0	0.00862546114643192	8.62294752170134	1.24050400814177e-06	1.67479674796746	1
ENSG00000164053.19	ATRIP	3	48446788	3_34	0	0.0224063102304145	13.1157148455294	4.90142561706864e-06	0.128834355828228	1
ENSG00000114268.11	PFKFB4	3	48569809	3_34	0	0.0215156279267009	29.0558834735109	1.04267321229821e-05	4.01913099900056	2
ENSG00000145040.3	UCN2	3	48562712	3_34	0	0.0150854806756497	12.9219947963779	3.25123843407116e-06	-1.37787736464684	2
ENSG00000213672.7	NCKIPSD	3	48683607	3_34	0	0.0174022437301836	17.0549004613461	4.95010648668822e-06	1.14001113225134	2
ENSG00000068745.14	IP6K2	3	48694528	3_34	0	0.00644952983879676	7.98562972712765	8.59008242685461e-07	-2.02794534727972	3
ENSG00000114302.15	PRKAR2A	3	48845667	3_34	0	0.0221331932425067	49.7072659267373	1.83494925081833e-05	-6.8936135033187	2
ENSG00000221883.2	ARIH2OS	3	48919714	3_34	0	0.0117094775528482	17.9164680423139	3.49904899124034e-06	0.699999999999753	1
ENSG00000177479.19	ARIH2	3	48919429	3_34	0	0.0117094775528483	17.9164680423139	3.49904899124036e-06	-0.699999999999754	1
ENSG00000178252.17	WDR6	3	49007334	3_34	0	0.0119108679121076	17.9809498984405	3.5720386139158e-06	0.676923076923062	1
ENSG00000178057.14	NDUFAF3	3	49023895	3_34	0	0.0268942685449447	25.9810195360652	1.16540273274912e-05	4.21088435374257	1
ENSG00000178149.16	DALRD3	3	49023895	3_34	0	0.0268942685449448	25.9810195360652	1.16540273274913e-05	4.21088435374257	1
ENSG00000198218.10	QRICH1	3	49088219	3_34	0	0.0406962378188867	30.6886400114647	2.08301314649627e-05	-4.43835616438175	1
ENSG00000185909.14	KLHDC8B	3	49163259	3_34	0	0.0064655847211037	14.5261540490913	1.56645728899384e-06	1.22834645669293	1
ENSG00000173421.16	CCDC36	3	49199006	3_34	0	0.00770244603891412	9.86660435261243	1.26752485303321e-06	0.7274838553982	2
ENSG00000188315.7	C3orf62	3	49277527	3_34	1	0.0487287096186511	58.287808310516	4.73721114377092e-05	-7.05102040815835	1
ENSG00000164076.16	CAMKV	3	49870905	3_35	0	0.00710994539426435	26.7931593809587	3.17724202575909e-06	-5.25592417061451	1
ENSG00000114316.12	USP4	3	49340655	3_35	0	0.00713490275828255	19.3297978353058	2.30025231235998e-06	-3.45390070922073	1
ENSG00000233276.3	GPX1	3	49359318	3_35	0	0.00714246966410126	20.0302319424575	2.38613212825716e-06	-3.56028368794301	1
ENSG00000067560.10	RHOA	3	49412205	3_35	0	0.00713095948941855	19.6945736794839	2.34236547975663e-06	-3.51063829787222	1
ENSG00000145022.4	TCTA	3	49412205	3_35	0	0.00749440782574917	17.657136050844	2.20707804926469e-06	3.08017130463835	2
ENSG00000145020.15	AMT	3	49422974	3_35	0	0.00713526921578322	19.3023121853417	2.29709948679063e-06	3.44680851063796	1
ENSG00000145029.13	NICN1	3	49429438	3_35	0	0.00740154602173637	9.17997492173051	1.13324560704462e-06	1.30135251349618	2
ENSG00000173531.15	MST1	3	49684379	3_35	0	0.0485427274404707	94.0577236093198	7.61515492909641e-05	9.74061546608396	4
ENSG00000164068.15	RNF123	3	49696796	3_35	0	0.00727214549945543	45.1207034582895	5.47266074997853e-06	-7.55645161290265	1
[truncated: 8,954 more rows]
