# Supplementary material for: Adjusting for genetic confounders in transcriptome-wide association studies improves discovery of risk genes of complex traits
Source: Nat Genet. 2024 Jan 26;56(2):336–47. doi: 10.1038/s41588-023-01648-9 (PMC10864181; doi:10.1038/s41588-023-01648-9)
Supplement: Supplementary file 5 — cTWAS results of all analyzed genes across all tissues for IBD, SCZ, and SBP. Results are stored separately for each combination of traits and tissues. Column legends for each set of results are the same as in Supplementary Table 1. [file 41588_2023_1648_MOESM5_ESM.zip › IBD_Heart_Atrial_Appendage.csv]

id	genename	chrom	pos	region_tag	cs_index	PIP	tau2	PVE	z	num_eqtl
ENSG00000237330.2	RNF223	1	1073854	1_1	0	0.0105508950723058	4.80639339162	8.4580203064207e-07	0.197448222966033	2
ENSG00000188976.10	NOC2L	1	1130478	1_1	0	0.0116278695857254	5.80769642608177	1.12632614433615e-06	-0.70524412296523	1
ENSG00000187961.13	KLHL17	1	960326	1_1	0	0.0107397241887139	4.99604595759421	8.94910612917605e-07	0.316666666666591	1
ENSG00000187583.10	PLEKHN1	1	981454	1_1	0	0.0130025896185331	6.618197539769	1.43525704461534e-06	0.657534246575441	1
ENSG00000187642.9	PERM1	1	982112	1_1	0	0.0140686453868308	7.26336809936392	1.70431726243758e-06	0.778846153845977	1
ENSG00000188290.10	HES4	1	1000079	1_1	0	0.0111993892523978	5.30674109215586	9.9124804697947e-07	-0.445652173912901	1
ENSG00000187608.8	ISG15	1	1000814	1_1	0	0.0121478367068719	6.14301487141138	1.2446310113213e-06	-0.708694426372622	2
ENSG00000162571.13	TTLL10	1	1174273	1_1	0	0.045263896007986	22.0447136551633	1.66424208418223e-05	3.19999999999996	1
ENSG00000186827.10	TNFRSF4	1	1211917	1_1	0	0.0192790739573515	12.697874379816	4.08298045715482e-06	-2.40182648401787	1
ENSG00000078808.16	SDF4	1	1232800	1_1	0	0.0240653081525928	16.51347704843	6.62811538004297e-06	-3.01355013550116	1
ENSG00000160087.20	UBE2J2	1	1274159	1_1	0	0.0258327920266148	13.2303920981119	5.70038473407763e-06	1.70555555555487	1
ENSG00000162572.20	SCNN1D	1	1280878	1_1	0	0.0129514726035799	7.88344889666342	1.70292496967591e-06	1.6745950010864	2
ENSG00000131584.18	ACAP3	1	1307603	1_1	0	0.327962598606071	29.5436044449717	0.000161602436512214	-5.13971101929895	2
ENSG00000169962.4	TAS1R3	1	1331096	1_1	0	0.0103744891220701	6.6950576536913	1.15846027652905e-06	1.60740740740759	1
ENSG00000107404.19	DVL1	1	1346890	1_1	0	0.0103452580972795	6.62023966234338	1.14228677173289e-06	-1.585185185184	1
ENSG00000162576.16	MXRA8	1	1361311	1_1	0	0.0103426898997777	6.60967532300063	1.14018083299712e-06	-1.58064516128941	1
ENSG00000175756.13	AURKAIP1	1	1374801	1_1	0	0.0469504224319866	25.8698632818888	2.02578682946515e-05	-4.14836795252097	1
ENSG00000242485.5	MRPL20	1	1407014	1_1	0	0.0818185117802509	29.9728429215148	4.0901536128585e-05	4.12139120783992	3
ENSG00000235098.8	ANKRD65	1	1411323	1_1	0	0.229516903770561	30.1360644918535	0.000115361612722454	-5.12244159832769	3
ENSG00000160072.19	ATAD3B	1	1434243	1_1	0	0.0112628836856841	5.3404399998253	1.0031982011843e-06	-0.445772173911634	2
ENSG00000215915.9	ATAD3C	1	1443457	1_1	0	0.0422050498534399	24.027752280825	1.69136628396738e-05	-4.16049382716071	1
ENSG00000197785.13	ATAD3A	1	1511945	1_1	0	0.017727451938246	12.1883284149434	3.60371609959583e-06	-2.54716981132176	1
ENSG00000205090.8	TMEM240	1	1537160	1_1	0	0.0856062061926116	26.2144688970586	3.7428844499081e-05	-3.47761194029841	1
ENSG00000248333.8	CDK11B	1	1704180	1_1	0	0.0118422023104683	9.11501504301434	1.80032110016074e-06	2.08441558441579	1
ENSG00000008130.15	NADK	1	1753033	1_1	0	0.0180383581525415	17.2616050304163	5.19323871818739e-06	3.82307692307626	1
ENSG00000169885.9	CALML6	1	1915022	1_1	0	0.0184449839771741	9.8332934675261	3.02508365080591e-06	1.11910477358548	2
ENSG00000178821.12	TMEM52	1	1919475	1_1	0	0.0362034699647051	19.0526464944989	1.15044434363249e-05	2.74925373134276	1
ENSG00000205116.3	TMEM88B	1	1426175	1_1	0	0.0128953297323258	8.69496498228837	1.87008089893815e-06	-1.86581469648519	1
ENSG00000067606.16	PRKCZ	1	2050397	1_2	0	0.0132063465028975	4.61257612749005	1.01598276449166e-06	-0.13714285714281	1
ENSG00000162585.16	FAAP20	1	2168443	1_2	0	0.0135710338535164	4.87771606532167	1.1040520681542e-06	-0.317002213801533	3
ENSG00000116151.13	MORN1	1	2343517	1_2	0	0.01481681070159	5.66879004565088	1.4008937907745e-06	0.517141811131762	2
ENSG00000157916.19	RER1	1	2391602	1_2	0	0.0179581201880211	7.10353041337742	2.12762568044924e-06	0.639999999999858	1
ENSG00000157911.9	PEX10	1	2404771	1_2	0	0.0134412706232323	4.76523928200876	1.06828011364706e-06	0.154670146842693	2
ENSG00000149527.17	PLCH2	1	2420440	1_2	0	0.0636961440480733	20.9459368664912	2.22522042775635e-05	-2.48462343594535	2
ENSG00000157873.17	TNFRSF14	1	2553309	1_2	1	0.286801277332944	25.9083238780429	0.000123931157025507	-4.89414238115154	2
ENSG00000157870.14	FAM213B	1	2586971	1_2	0	0.0404167714980297	14.6902040853631	9.90260723147494e-06	-1.6446280991736	1
ENSG00000142606.15	MMEL1	1	2632744	1_2	0	0.0144504053300664	11.57899943538	2.79068724515655e-06	2.67424242424256	1
ENSG00000215912.12	TTC34	1	2800905	1_2	0	0.0135523989336638	12.6189361735255	2.85232511870271e-06	-3.00735294117614	1
ENSG00000130762.14	ARHGEF16	1	3454845	1_2	0	0.0156172125107215	6.09969523121017	1.5888092579089e-06	-0.611111111111326	1
ENSG00000162591.15	MEGF6	1	3611518	1_2	0	0.068803692032103	19.7248620553025	2.2635277519368e-05	1.95534506089317	1
ENSG00000116213.15	WRAP73	1	3654319	1_2	0	0.019232473806058	8.09375479054622	2.59624275734004e-06	0.940298507462562	1
ENSG00000235169.7	SMIM1	1	3772844	1_3	0	0.0189436499364424	5.02467277677233	1.58756512381118e-06	-0.308370044052868	1
ENSG00000116198.12	CEP104	1	3854983	1_3	0	0.0210732214889703	6.00912141454568	2.11203940361986e-06	-0.670083842440586	3
ENSG00000169598.15	DFFB	1	3856947	1_3	0	0.0193263513166135	5.20942878773462	1.67919093534765e-06	0.34309069859563	4
ENSG00000198912.10	C1orf174	1	3891607	1_3	0	0.0470889119573409	13.4771186969097	1.05846332497859e-05	1.59698268488655	2
ENSG00000196581.10	AJAP1	1	4652928	1_4	0	0.0134766541834327	4.63705583055731	1.04228026515154e-06	-0.107526881720371	1
ENSG00000069424.14	KCNAB2	1	5983870	1_5	0	0.0458127250405771	12.3214540069259	9.41473697015216e-06	1.45673240060351	2
ENSG00000131697.17	NPHP4	1	5976155	1_5	0	0.0199627382113504	4.60987673507726	1.53486269241193e-06	-0.0538461538461355	1
ENSG00000158286.12	RNF207	1	6205436	1_5	0	0.0855373935730071	18.1982292565314	2.59624247085034e-05	1.96492644636498	2
ENSG00000116237.15	ICMT	1	6233935	1_5	0	0.049303486375195	13.0076453797303	1.06963701778425e-05	-1.56415094339604	1
ENSG00000116251.9	RPL22	1	6209280	1_5	0	0.0328081861920135	9.21191460704924	5.04071600668813e-06	-1.1811320754716	1
ENSG00000158292.6	GPR153	1	6262459	1_5	0	0.0766683987187745	17.1587081856537	2.19412358970061e-05	1.5172413793102	1
ENSG00000097021.19	ACOT7	1	6380617	1_5	0	0.0347346375401602	9.74228151349334	5.64395512092657e-06	-1.66389211237722	2
ENSG00000187017.15	ESPN	1	6427917	1_5	0	0.0485894609782354	12.87173875559	1.04313232481075e-05	2.01869158878417	1
ENSG00000215788.9	TNFRSF25	1	6466573	1_5	0	0.159971143712152	24.2355033078557	6.46626946411148e-05	3.25461254612384	1
ENSG00000171680.21	PLEKHG5	1	6520337	1_5	0	0.0298022479870625	8.31985123003436	4.13546824512486e-06	1.30612244897897	1
ENSG00000162408.10	NOL9	1	6554170	1_5	0	0.0328463402878151	9.22278177240951	5.05253145582369e-06	-1.40641711229959	1
ENSG00000204859.12	ZBTB48	1	6579787	1_5	0	0.02229816192822	5.63268635791147	2.09481048917701e-06	-0.417647058823392	1
ENSG00000041988.15	THAP3	1	6625714	1_5	0	0.0220195234891565	5.51641186388693	2.02593126094901e-06	-0.55013909660409	2
ENSG00000171735.18	CAMTA1	1	6781350	1_5	0	0.0199903914637657	4.62265570845126	1.54124951572213e-06	0.0282485875706229	1
ENSG00000049245.12	VAMP3	1	7771004	1_6	0	0.0114615269083774	6.39245333488717	1.2219970296772e-06	1.54125961640805	2
ENSG00000116288.12	PARK7	1	7954388	1_6	0	0.0444558270313977	27.9716240039437	2.07398915640645e-05	-4.26533700710177	2
ENSG00000162426.14	SLC45A1	1	8317768	1_6	0	0.0143748507209065	6.30188802842768	1.5108944688446e-06	0.216000000000035	1
ENSG00000142599.17	RERE	1	8811906	1_6	0	0.014346205655786	7.3584931089566	1.76070276127517e-06	1.33082706766921	1
ENSG00000074800.13	ENO1	1	8879783	1_6	0	0.0216697812546478	10.5595208626188	3.81644357200726e-06	-1.1904761904758	1
ENSG00000180758.11	GPR157	1	9124753	1_6	0	0.0117257507743618	4.8422817561144	9.47001835506053e-07	0.240590811222757	2
ENSG00000049239.12	H6PD	1	9221777	1_6	0	0.0381172711192127	15.4866565502959	9.84554074516337e-06	1.90175717947882	3
ENSG00000171603.16	CLSTN1	1	9824341	1_7	0	0.0268799016860504	7.90558419191963	3.54422879479617e-06	-1.00888888888822	1
ENSG00000162441.11	LZIC	1	9943171	1_7	0	0.026099419660886	7.50314385643063	3.26613573536003e-06	-0.830882352941506	1
ENSG00000162444.11	RBP7	1	9991107	1_7	0	0.0255414710369362	7.38208680770298	3.14474300567231e-06	0.825993988016899	2
ENSG00000130939.18	UBE4B	1	10033012	1_7	0	0.0260525428781441	7.51185316680281	3.26405385063383e-06	-1.05550867896538	2
ENSG00000054523.17	KIF1B	1	10210438	1_7	0	0.0233005677928314	6.48063823765074	2.51851411173335e-06	0.633802816901768	1
ENSG00000142657.20	PGD	1	10398423	1_7	0	0.0208826424531668	5.50286041837978	1.91661134791115e-06	0.532258064516222	1
ENSG00000175279.21	CENPS	1	10430228	1_7	0	0.0245816661088123	7.02011020006332	2.87816276639965e-06	-0.827438186737827	3
ENSG00000241563.3	CORT	1	10449352	1_7	0	0.0303357504566099	8.98777873542237	4.54744254844302e-06	1.08641975308646	1
ENSG00000160049.11	DFFA	1	10477033	1_7	0	0.0275809168434783	8.05026777085082	3.70321673792168e-06	0.917903876310444	2
ENSG00000116649.9	SRM	1	11060199	1_8	0	0.020578389296586	5.73804316426234	1.9694061750055e-06	-0.622781539538663	2
ENSG00000171824.13	EXOSC10	1	11100055	1_8	0	0.0313151580242551	9.62675947092653	5.02799496461729e-06	-1.5436403456364	2
ENSG00000171819.4	ANGPTL7	1	11189075	1_8	0	0.0383398539438669	11.5083773460124	7.35909913066067e-06	1.75177304964527	1
ENSG00000198793.12	MTOR	1	11262099	1_8	0	0.0413858159044552	12.2206494504427	8.43540451304941e-06	-1.77697841726544	1
ENSG00000132879.13	FBXO44	1	11666625	1_8	0	0.0193835728579078	5.18530821743011	1.67636472177168e-06	-0.383458646616536	1
ENSG00000116661.9	FBXO2	1	11653506	1_8	0	0.0193996866711593	5.19298665659965	1.68024274105683e-06	-0.420485877972579	2
ENSG00000116663.10	FBXO6	1	11663828	1_8	0	0.0181996704687131	4.60322588200607	1.3972879587965e-06	0.067306316768071	2
ENSG00000177674.15	AGTRAP	1	11737129	1_9	0	0.0221086214866647	7.99276401606961	2.94726210890333e-06	-0.971830985914898	1
ENSG00000177000.10	MTHFR	1	11792841	1_9	0	0.0190389384133653	6.61116267439363	2.09932983635805e-06	-0.702531645569688	1
ENSG00000011021.21	CLCN6	1	11806394	1_9	0	0.0323004249502205	11.5059784172535	6.19857551821061e-06	-1.51724137931106	1
ENSG00000175206.10	NPPA	1	11847546	1_9	0	0.0315655011810611	11.2921716197842	5.94497817771141e-06	-1.12444444444407	1
ENSG00000120937.8	NPPB	1	11859214	1_9	0	0.0192922445678045	6.73323911758723	2.16654095084812e-06	-0.920634920634809	1
ENSG00000116685.15	KIAA2013	1	11926801	1_9	0	0.0170985712852689	5.61863879069565	1.60232659887731e-06	-0.541333333333713	1
ENSG00000083444.16	PLOD1	1	11939067	1_9	0	0.0159577315511121	4.98147647244768	1.32583458604501e-06	-0.388646288209399	1
ENSG00000116691.10	MIIP	1	12012461	1_9	0	0.0177617355796942	5.96991997110787	1.76853645043537e-06	-0.899224806201663	1
ENSG00000028137.18	TNFRSF1B	1	12129504	1_9	0	0.0313165134873059	11.218722013172	5.85972045358901e-06	1.25735294117673	1
ENSG00000048707.13	VPS13D	1	12230088	1_9	0	0.0220894310017791	7.98474599210783	2.94174984838131e-06	0.924242424242004	1
ENSG00000162493.16	PDPN	1	13583417	1_10	0	0.049860482186248	12.4653471477409	1.03662327902552e-05	1.49218749999979	1
ENSG00000116731.22	PRDM2	1	13698273	1_10	0	0.0748094432524446	16.2805110491016	2.0313490792544e-05	1.87681159420247	1
ENSG00000189337.16	KAZN	1	13892372	1_10	0	0.025466356428429	6.21462829669131	2.63962405179948e-06	-0.674999999999781	1
ENSG00000162438.11	CTRC	1	15413505	1_11	0	0.118174210313293	28.480142852942	5.61338691271444e-05	-2.69354838709704	1
ENSG00000132906.17	CASP9	1	15526781	1_11	0	0.0100891263123515	5.62381508287309	9.46334551902432e-07	-0.791044776119348	1
ENSG00000116771.5	AGMAT	1	15584923	1_11	0	0.010323155476668	5.8799712101155	1.01238982938362e-06	0.621013133208253	1
ENSG00000197312.11	DDI2	1	15617889	1_11	0	0.00899285198617217	4.65557154297113	6.98281531713971e-07	0.0384299908216643	2
ENSG00000116786.11	PLEKHM2	1	15682529	1_11	0	0.0101334381983598	5.78455687119602	9.77658147658529e-07	0.557692307692327	1
ENSG00000162461.7	SLC25A34	1	15735471	1_11	0	0.00895669545137212	4.61048733190962	6.88739111602043e-07	0.0866666666666584	1
ENSG00000162458.12	FBLIM1	1	15756481	1_11	0	0.00965321346216907	5.22653390614342	8.41483854483492e-07	0.790598290598117	1
ENSG00000116809.11	ZBTB17	1	15976487	1_11	0	0.0133310926391778	8.15394978363308	1.81298363728699e-06	-1.18897637795226	1
ENSG00000186510.11	CLCNKA	1	16038434	1_11	0	0.0212862525338455	12.3734551720466	4.39288976280335e-06	1.719939491983	2
ENSG00000173641.17	HSPB7	1	16019124	1_11	0	0.00936401644580542	4.98451201802865	7.78475449257552e-07	-0.578947976934922	3
ENSG00000184908.17	CLCNKB	1	16043819	1_11	0	0.0140917566176275	8.66032113299478	2.03544436240403e-06	1.25493604337041	3
ENSG00000185519.8	FAM131C	1	16069823	1_11	0	0.0287357483605909	15.1759457604323	7.27341525602947e-06	-1.92542774010466	2
ENSG00000142627.12	EPHA2	1	16204221	1_11	0	0.00975372548741105	5.36739618147618	8.73160914260169e-07	-0.666666666666636	1
ENSG00000142632.16	ARHGEF19	1	16213318	1_11	0	0.0105252337618862	6.09519188464274	1.0699888154747e-06	0.527638190954737	1
ENSG00000132881.11	RSG1	1	16237068	1_11	0	0.00914325452927178	4.81216097406547	7.33839461976233e-07	-0.0161088012104463	2
ENSG00000037637.10	FBXO42	1	16352086	1_11	0	0.0399698454812205	18.1666952934945	1.21106793833146e-05	2.06877877381294	2
ENSG00000055070.16	SZRD1	1	16352086	1_11	0	0.0337297568736895	16.6155429205153	9.34733597467075e-06	-1.95576770511419	2
ENSG00000157191.19	NECAP2	1	16440373	1_11	0	0.00907859602472993	4.73356487601306	7.16749057927738e-07	0.15748859949727	2
ENSG00000219481.10	NBPF1	1	16488717	1_11	0	0.0134050834399495	8.3520812424192	1.86734402908529e-06	0.962406015037572	1
ENSG00000183888.4	C1orf64	1	16003338	1_11	0	0.0131232770976449	8.12304010403334	1.77795597112117e-06	-0.977150401207614	2
ENSG00000058453.16	CROCC	1	16949400	1_12	0	0.0214990988520571	5.2784920930312	1.89273684970695e-06	-0.506666666666618	1
ENSG00000117122.13	MFAP2	1	16988930	1_12	0	0.0204459980566833	4.81420588960641	1.64169728744544e-06	0.375999999999934	1
ENSG00000159363.17	ATP13A2	1	17009758	1_12	0	0.0273163556278064	7.49530965650866	3.4148563823694e-06	0.969468065742455	2
ENSG00000117118.9	SDHB	1	17049801	1_12	0	0.0240600143006836	6.31960043180644	2.53597873082158e-06	0.741935483871181	1
ENSG00000159339.13	PADI4	1	17325142	1_12	0	0.0900997668065809	18.6761289845128	2.80653612814889e-05	-2.09090909090845	1
ENSG00000179051.13	RCC2	1	17439260	1_12	0	0.0391687068382373	10.8433956879419	7.0837731512918e-06	-1.36231884057948	1
ENSG00000117154.11	IGSF21	1	18108097	1_12	0	0.0228579793091906	5.84535632564666	2.22848097714158e-06	-0.545861297539507	1
ENSG00000159423.16	ALDH4A1	1	18902055	1_13	0	0.00394101253883905	6.02740073571623	3.96184963825164e-07	0.622342272734609	2
ENSG00000169991.10	IFFO2	1	18949846	1_13	0	0.00767208529410834	12.3667181610793	1.58244269292992e-06	-1.39252416191817	3
ENSG00000127481.14	UBR4	1	19211261	1_13	0	0.00532973964308836	8.41551310371722	7.48077685771657e-07	-0.982758620689966	1
ENSG00000127463.13	EMC1	1	19246729	1_13	0	0.003435859400717	4.65281475275402	2.66631374285649e-07	0.115384615384664	1
ENSG00000053372.4	MRTO4	1	19249541	1_13	0	0.00338398296918907	4.62765468458294	2.61185593674078e-07	0.146557633017415	2
ENSG00000162482.4	AKR7A3	1	19288862	1_13	0	0.00881478141206926	13.8423016520364	2.03507285725814e-06	1.70682730923684	1
ENSG00000053371.12	AKR7A2	1	19310633	1_13	0	0.0034035223274641	4.69209996247322	2.6635200201763e-07	-0.100157219494077	2
ENSG00000040487.12	PQLC2	1	19312063	1_13	0	0.00337875327097781	4.59516245382799	2.58950917683435e-07	-0.0884802780577063	2
ENSG00000173436.13	MINOS1	1	19597831	1_13	0	0.00342083705808804	4.70960022224744	2.68705488417428e-07	-0.144247072985477	2
ENSG00000158747.13	NBL1	1	19391407	1_13	0	0.00631417550900215	9.78944729097605	1.03094364847054e-06	-1.0704365082458	2
ENSG00000169914.5	OTUD3	1	19882213	1_13	0	0.00376663848068048	11.1602298726632	7.01111651543823e-07	-2.44315735333618	3
ENSG00000188257.10	PLA2G2A	1	19979653	1_13	0	0.00338715247730226	6.09416505009375	3.44277836558098e-07	-1.63728140033712	2
ENSG00000127472.10	PLA2G5	1	20028276	1_13	0	0.00561646832147078	8.74731560813036	8.19404256566724e-07	-0.919734166193798	2
ENSG00000158816.15	VWA5B1	1	20291682	1_14	0	0.0174914550604824	5.22913615219515	1.52551328470846e-06	0.424581005586518	1
ENSG00000162545.5	CAMK2N1	1	20487951	1_14	0	0.0203277142824619	6.61712218150509	2.24345729569152e-06	0.787878787878765	1
ENSG00000090432.6	MUL1	1	20418545	1_14	0	0.017989083331576	5.48812026181129	1.64661762135254e-06	-0.48324514991172	1
ENSG00000183114.7	FAM43B	1	20551955	1_14	0	0.0175773506640807	5.27435760631709	1.54626204069578e-06	-0.483215762122797	2
ENSG00000158825.5	CDA	1	20587958	1_14	0	0.0163977536273678	4.63322513895582	1.26714952930808e-06	0.0214289404336626	4
ENSG00000158828.7	PINK1	1	20633737	1_14	0	0.0193421003804435	6.15787957029709	1.9865290921722e-06	0.685458606346774	2
ENSG00000117245.12	KIF17	1	20684689	1_14	0	0.0248520760586236	8.4760171937708	3.51329492759466e-06	1.07590759075969	1
ENSG00000189410.11	SH2D5	1	20733077	1_14	0	0.0469398240533179	14.3884063851971	1.12645606706271e-05	1.90508474576302	1
ENSG00000117298.14	ECE1	1	21347880	1_14	0	0.0375376697756062	12.303895682884	7.70318016407769e-06	-1.41605839416019	1
ENSG00000142794.18	NBPF3	1	21439960	1_15	0	0.0156128068567202	5.5082527788392	1.43434939630083e-06	0.374600911293705	2
ENSG00000076864.19	RAP1GAP	1	21670352	1_15	0	0.0202537151530734	8.19321484498041	2.76770084657614e-06	-1.06211180124157	1
ENSG00000090686.15	USP48	1	21783303	1_15	0	0.0140148803081169	4.66539871490574	1.09053162398129e-06	0.378324501558927	3
ENSG00000187942.11	LDLRAD2	1	21818263	1_15	0	0.0350744721454906	12.6406868535823	7.39472320072455e-06	1.31901840490812	1
ENSG00000142798.17	HSPG2	1	21850873	1_15	0	0.0139347973025187	4.60866562662872	1.07111465453836e-06	-0.301886792452717	1
ENSG00000142789.19	CELA3A	1	22001714	1_15	0	0.0141079399299845	4.73689608065701	1.11459621663005e-06	0.308931185944526	1
ENSG00000070831.15	CDC42	1	22043928	1_15	0	0.0142200574593812	4.81228171618913	1.14133333080273e-06	-0.0629921259842595	1
ENSG00000162552.14	WNT4	1	21915167	1_15	0	0.0178022479268029	6.86367246318241	2.03794050532787e-06	0.49290663152598	2
ENSG00000169641.13	LUZP1	1	23176683	1_16	0	0.0559586998963121	16.7480152553905	1.56311549866613e-05	-1.92307692307723	1
ENSG00000125944.18	HNRNPR	1	23343277	1_16	0	0.015608785905852	4.89249624054605	1.27367824213802e-06	-0.246913580246976	1
ENSG00000204219.9	TCEA3	1	23383982	1_16	0	0.0191033759774286	6.7573409100228	2.15301005740489e-06	-0.838843007307427	2
ENSG00000088280.18	ASAP3	1	23484995	1_16	0	0.06567568511838	18.2530593319651	1.99940320084935e-05	2.01481481481466	1
ENSG00000117318.8	ID3	1	23559108	1_16	0	0.0152490032154449	4.67740682493972	1.18961575318061e-06	0.205673758865311	1
ENSG00000142676.12	RPL11	1	23691734	1_17	0	0.0208682068844195	5.41892468546536	1.88607237565887e-06	0.357188902001936	2
ENSG00000011007.12	ELOA	1	23743147	1_17	0	0.0193106054058627	4.70635794202895	1.5157966729034e-06	-0.344000000000008	1
ENSG00000057757.9	PITHD1	1	23782193	1_17	0	0.019089345644101	4.59684912079621	1.46356291576731e-06	0.24799999999999	1
ENSG00000117308.14	GALE	1	23800401	1_17	0	0.0236062208703054	6.61208282583389	2.60330382773301e-06	0.654722125750749	2
ENSG00000117305.14	HMGCL	1	23812946	1_17	0	0.0193751118910294	4.73727874648988	1.53085220695226e-06	-0.351145038167825	1
ENSG00000179163.11	FUCA1	1	23866260	1_17	0	0.0192535038572093	4.67827336537807	1.50229588347293e-06	0.313432835820998	1
ENSG00000142661.18	MYOM3	1	24055545	1_17	0	0.051770644711121	13.6783674938239	1.18107627758377e-05	-1.88392511607509	2
ENSG00000142677.3	IL22RA1	1	24151523	1_17	0	0.111205423189631	20.6657821521735	3.8329920606054e-05	-2.55555555555641	1
ENSG00000185436.11	IFNLR1	1	24182220	1_17	0	0.0317595170350523	9.32582846178437	4.93993708654563e-06	-1.51783214076786	2
ENSG00000158055.15	GRHL3	1	24318866	1_17	0	0.0218563836721613	5.89518926045141	2.14899875404758e-06	0.714285714285722	1
ENSG00000001460.17	STPG1	1	24417293	1_17	0	0.0252388993586722	7.28855869259759	3.0681188070158e-06	1.00284469995341	2
ENSG00000001461.16	NIPAL3	1	24415329	1_17	0	0.0246771446995766	7.02517697221729	2.89142733431525e-06	0.937931034482739	1
ENSG00000117602.11	RCAN3	1	24502439	1_17	0	0.0258745448768118	7.47536700899736	3.22600729097421e-06	0.947955390334556	1
ENSG00000184454.6	NCMAP	1	24555537	1_17	0	0.0207545393881264	5.33986407553038	1.84843169743043e-06	-0.421874999999862	1
ENSG00000169504.14	CLIC4	1	24747080	1_17	0	0.0201422901694356	5.02903720854967	1.68948290820915e-06	0.132352941176502	1
ENSG00000020633.18	RUNX3	1	24972982	1_17	0	0.0646316752608427	18.3844889407657	1.98178747945381e-05	2.68085106383033	1
ENSG00000175707.8	KDF1	1	26961225	1_18	0	0.0413695722316531	13.6047608553996	9.38711304604667e-06	-1.69298245614104	1
ENSG00000131910.4	NR0B2	1	26915518	1_18	0	0.0218776615907679	8.13940704300157	2.96998170082394e-06	-1.36434108527144	1
ENSG00000117614.9	SYF2	1	25232900	1_18	0	0.0151828489547372	4.60565965108414	1.16628641892253e-06	0.0623052959501458	1
ENSG00000187010.19	RHD	1	25257119	1_18	0	0.0180252401412412	6.17623044570058	1.85679798774785e-06	0.658227848101495	1
ENSG00000183726.10	TMEM50A	1	25257119	1_18	0	0.01654847658959	5.39111760124815	1.48797944219994e-06	0.445039097343165	2
ENSG00000188672.17	RHCE	1	25430243	1_18	0	0.0176653230040388	5.99152905579259	1.76530340174892e-06	-0.599647266313947	1
ENSG00000157978.11	LDLRAP1	1	25566034	1_18	0	0.0156759886734019	4.91039541652694	1.28384180214822e-06	0.255999999999964	1
ENSG00000162430.16	SELENON	1	25799884	1_18	0	0.0176513303803904	5.91563987567329	1.74156335135048e-06	0.71705069062081	2
ENSG00000117640.17	MTFR1L	1	25818183	1_18	0	0.0155401915705455	4.86328903587608	1.26051075404786e-06	0.13517804283973	2
ENSG00000127423.10	AUNIP	1	25883194	1_18	0	0.0154151904592181	4.72863618979934	1.21575174672029e-06	-0.360000000000144	1
ENSG00000182749.5	PAQR7	1	25894981	1_18	0	0.0205963764269318	7.36006973854143	2.52832474712659e-06	1.01290322580646	1
ENSG00000158006.13	PAFAH2	1	26001260	1_18	0	0.0185389115938452	6.44087550455327	1.99154096378865e-06	-0.988304093567352	1
ENSG00000158008.9	EXTL1	1	26019793	1_18	0	0.0220842036375485	8.03807433621953	2.96069634062452e-06	-0.738138999217574	3
ENSG00000158014.14	SLC30A2	1	26045653	1_18	0	0.0316301486845451	11.386355415415	6.00684014818373e-06	-1.44949494949428	1
ENSG00000158022.6	TRIM63	1	26067014	1_18	0	0.0267678968131067	9.69931867023381	4.3302760532091e-06	-1.19317372708381	2
ENSG00000175087.9	PDIK1L	1	26111250	1_18	0	0.0305672401578903	10.9133352388504	5.56382973079886e-06	-1.26993865030719	1
ENSG00000197245.5	FAM110D	1	26158522	1_18	0	0.0301571947774656	10.9329195892543	5.49904407391149e-06	-1.56633745067844	3
ENSG00000236782.6	RP11-96L14.7	1	26171145	1_18	0	0.015981536641257	5.18071940094564	1.38092060867428e-06	0.574324324324178	1
ENSG00000142675.17	CNKSR1	1	26170849	1_18	0	0.0162476600096882	5.28011494832802	1.43085065117511e-06	0.348833369331231	2
ENSG00000142669.14	SH3BGRL3	1	26282291	1_18	0	0.0177434764089954	6.07433057840426	1.79761731438123e-06	1.12686567164151	1
ENSG00000169442.8	CD52	1	26317369	1_18	0	0.0601629816839704	17.4243640319523	1.74842252632583e-05	-2.64781015227191	3
ENSG00000158062.20	UBXN11	1	26319329	1_18	0	0.0350233278746104	12.4689035695805	7.28359487556612e-06	2.28965517241392	1
ENSG00000176083.17	ZNF683	1	26374140	1_18	0	0.015781403053603	4.91806941581266	1.29449498301345e-06	-0.176744186046532	1
ENSG00000117682.16	DHDDS	1	26432111	1_18	0	0.0157999632892666	5.14333091985094	1.35537868335965e-06	0.195866301928146	2
ENSG00000198830.10	HMGN2	1	26471163	1_18	0	0.0722518238196735	19.0735873188237	2.29848303045317e-05	-2.73913043478385	1
ENSG00000117676.13	RPS6KA1	1	26529971	1_18	0	0.0151852440028126	4.61414323084288	1.16861902403848e-06	-0.0202020202020117	1
ENSG00000060642.10	PIGV	1	26787521	1_18	0	0.0470165640062574	14.7813015134619	1.15910737479105e-05	-1.78761061946795	1
ENSG00000204160.11	ZDHHC18	1	26827212	1_18	0	0.0168708793280722	5.61966520755579	1.58127814234934e-06	0.599118942731304	1
ENSG00000142751.14	GPN2	1	26890178	1_18	0	0.0465959875064562	14.6942621878178	1.14197451059951e-05	1.77973568281991	1
ENSG00000253368.3	TRNP1	1	27091734	1_19	0	0.0135321866605514	4.58478739498081	1.0347782382011e-06	-0.0387596899224758	1
ENSG00000090020.10	SLC9A1	1	27167335	1_19	0	0.0144917395161447	5.21630612673064	1.26079272853962e-06	0.392307692307664	1
ENSG00000186501.14	TMEM222	1	27332218	1_19	0	0.0237801571374319	9.79064528661011	3.88316766003044e-06	1.1644211035473	2
ENSG00000142765.17	SYTL1	1	27342119	1_19	0	0.0214269439572675	8.82671594289675	3.15441979810811e-06	-1.02355473871193	2
ENSG00000142733.14	MAP3K6	1	27178487	1_19	0	0.0199421876344629	8.16293136514218	2.7150576068e-06	-1.02835114896326	4
ENSG00000142748.12	FCN3	1	27367112	1_19	0	0.0517261785577733	17.0194449223758	1.46830369599713e-05	-1.89633676429694	2
ENSG00000181773.6	GPR3	1	27392588	1_19	0	0.0139188517596379	4.84446818833427	1.1246298942193e-06	-0.313901345291386	1
ENSG00000126705.13	AHDC1	1	27604387	1_19	0	0.0152614397287971	5.69351238819473	1.44922521402995e-06	0.515463917525788	1
ENSG00000009780.15	FAM76A	1	27726800	1_19	0	0.0162575768796254	6.27678787521395	1.70197577327737e-06	0.691056910568963	1
ENSG00000117748.9	RPA2	1	27914572	1_19	0	0.0144949537286549	5.21834100128462	1.26156431032178e-06	-0.346289752650236	1
ENSG00000158156.7	XKR8	1	27959966	1_19	0	0.0848496448884822	21.6844489098359	3.06872890505197e-05	2.32490974729103	1
ENSG00000169403.11	PTAFR	1	28193492	1_19	0	0.0591888565941116	18.2834328029645	1.80491932922385e-05	1.94221414885103	2
ENSG00000126698.10	DNAJC8	1	27456395	1_19	0	0.0141406272134043	4.99018518343576	1.17691592983002e-06	0.300724637681234	1
ENSG00000130770.17	ATPIF1	1	28235584	1_19	0	0.033714462080892	13.0272737797889	7.32537531674519e-06	-2.06955415123847	2
ENSG00000130766.4	SESN2	1	28259165	1_19	0	0.0156791678482039	5.94258598445578	1.55402710446931e-06	-0.68571428571446	1
ENSG00000204138.12	PHACTR4	1	28369881	1_19	0	0.0241973871521979	9.95163200297855	4.01626986627541e-06	-1.52051216739147	2
ENSG00000180198.15	RCC1	1	28318402	1_19	0	0.0147681993526437	5.39054154739312	1.32776143220325e-06	-0.463243794467788	2
ENSG00000180098.9	TRNAU1AP	1	28553045	1_19	0	0.0151793964119369	5.64380334057864	1.42884947842048e-06	-0.562604340567907	1
ENSG00000159023.19	EPB41	1	28886822	1_19	0	0.0619453094072608	18.7113085015594	1.93318177117569e-05	2.09126984127083	1
ENSG00000253304.1	TMEM200B	1	29123661	1_19	0	0.0400607819017786	14.6324240927033	9.77677919629264e-06	-1.61290322580563	1
ENSG00000060656.19	PTPRU	1	29243907	1_19	0	0.013535791864839	4.58724185613478	1.03560803573091e-06	0.0559454608655339	2
ENSG00000162510.5	MATN1	1	30685255	1_20	0	0.0165789712689209	4.71360681295222	1.30337995438272e-06	0.227272727272765	1
ENSG00000162511.7	LAPTM5	1	30757348	1_20	0	0.0169324658932213	4.90830832171968	1.38615613274401e-06	-0.370439014939934	2
ENSG00000162512.15	SDC3	1	30872105	1_20	0	0.0207549520578425	6.78832760569379	2.34987431007394e-06	0.738568409032709	2
ENSG00000134644.15	PUM1	1	31066204	1_20	0	0.0181391072124605	5.543768929829	1.67718563269136e-06	0.562499999999841	1
ENSG00000084628.9	NKAIN1	1	31239088	1_20	0	0.0171714703783645	5.03767471030795	1.44277202101321e-06	0.383468834688326	1
ENSG00000121766.15	ZCCHC17	1	31300649	1_20	0	0.0163847556761956	4.60487261070997	1.25839706200257e-06	0.0969696969696606	1
ENSG00000168528.11	SERINC2	1	31409124	1_20	0	0.0176552777947451	5.29417419739868	1.55895251845231e-06	0.815999999999865	1
ENSG00000142910.15	TINAGL1	1	31576820	1_20	0	0.0630109642467527	17.1279393909507	1.8000366539082e-05	-1.85433070866027	1
ENSG00000121764.11	HCRTR1	1	31616786	1_20	0	0.0174139904342976	5.16712738616288	1.50074731683436e-06	0.384936069422852	2
ENSG00000162517.12	PEF1	1	31645212	1_20	0	0.016779879299299	4.8247560741839	1.35028144459138e-06	-0.159999999999937	1
ENSG00000084636.17	COL16A1	1	31699458	1_20	0	0.0166972834118412	4.77923250075602	1.33095717858141e-06	0.352875149407119	3
ENSG00000134668.12	SPOCD1	1	31815803	1_20	0	0.0163525965104979	4.58674484552573	1.25098300040843e-06	-0.000463334949742378	2
ENSG00000184007.18	PTP4A2	1	31944881	1_20	0	0.0272895744546762	9.32171274038781	4.24280023806923e-06	1.01092148864722	2
ENSG00000121775.17	TMEM39B	1	32071019	1_21	0	0.0176879824764544	5.04005165822584	1.48687134798478e-06	-0.342569269521428	1
ENSG00000025800.13	KPNA6	1	32108863	1_21	0	0.0172589864212644	4.80203916928146	1.38229612584033e-06	-0.259842519685028	1
ENSG00000084652.15	TXLNA	1	32179560	1_21	0	0.0168906328741365	4.59270561013255	1.29382231198586e-06	0.0748031496062766	1
ENSG00000084623.11	EIF3I	1	32222176	1_21	0	0.0168935780958192	4.59005336313723	1.29330061467612e-06	-0.00784313725490084	1
ENSG00000160055.19	TMEM234	1	32222176	1_21	0	0.0168935780958192	4.59005336313723	1.29330061467612e-06	0.00784313725490084	1
ENSG00000183615.5	FAM167B	1	32246914	1_21	0	0.0174603554794532	4.89550716407357	1.42564329998056e-06	-0.26562499999997	1
ENSG00000116478.11	HDAC1	1	32272462	1_21	0	0.017520450316396	4.95676486188838	1.44845059780798e-06	-0.390913551939565	2
ENSG00000225828.1	FAM229A	1	32363069	1_21	0	0.0460540877133648	13.8222192421153	1.06171038806101e-05	1.45940959409568	1
ENSG00000160058.18	BSDC1	1	32366691	1_21	0	0.0169231120404648	4.61225775604444	1.30182889012197e-06	-0.0699481865284934	1
ENSG00000160062.14	ZBTB8A	1	32538409	1_21	0	0.01745734163565	4.9498868933614	1.44123065789209e-06	-0.468599033816318	1
ENSG00000176261.15	ZBTB8OS	1	32650758	1_21	0	0.0172685982555932	4.78510309599836	1.37818808440034e-06	-0.232349045574159	2
ENSG00000162521.18	RBBP4	1	32650943	1_21	0	0.0215437492124341	6.81101676756477	2.44733454178993e-06	0.742382756077564	2
ENSG00000162520.14	SYNC	1	32701903	1_21	0	0.017551440268269	4.93377447834857	1.4442825367154e-06	-0.300000000000234	1
ENSG00000116497.17	S100PBP	1	32817174	1_21	0	0.0187125054553409	5.53988646253044	1.72899170492303e-06	0.502392344497593	1
ENSG00000134684.10	YARS	1	32815516	1_21	0	0.0386846933945423	12.4861008279337	8.05612325870134e-06	-1.58755657663093	2
ENSG00000160097.16	FNDC5	1	32872031	1_21	0	0.0252443216883058	8.48847092739937	3.57398953805396e-06	-1.19477112021754	2
ENSG00000142920.16	AZIN2	1	33080995	1_21	0	0.0199891780588269	6.15068073298903	2.05058712668602e-06	0.708433080254738	2
ENSG00000160094.14	ZNF362	1	33337216	1_21	0	0.226582024665693	28.553484147693	0.000107905769959205	-3.79545454545439	1
ENSG00000121903.14	ZSCAN20	1	33468801	1_21	0	0.0191172794042483	5.60076117105016	1.78580176098589e-06	0.226562500000016	1
ENSG00000121904.17	CSMD2	1	34165500	1_21	0	0.0231630250279202	7.49237311087109	2.89450816227669e-06	0.859259259259234	1
ENSG00000189280.3	GJB5	1	34784010	1_22	0	0.0152269777650177	4.64873378312641	1.18061554032311e-06	0.113333333333293	1
ENSG00000188910.7	GJB3	1	34780696	1_22	0	0.0205294430530343	7.43498624050584	2.54575990500789e-06	-0.993055555555572	1
ENSG00000163866.8	SMIM12	1	34859185	1_22	0	0.0242863547070428	8.90967608672736	3.60897899773367e-06	1.48178137651772	1
ENSG00000243749.1	TMEM35B	1	34984759	1_22	0	0.0229580118436503	8.45696008245073	3.23823723225281e-06	0.96277915632722	1
ENSG00000197056.9	ZMYM1	1	35080556	1_22	0	0.0162303720939498	5.24606718219372	1.42011145315581e-06	0.42028985507261	1
ENSG00000116560.10	SFPQ	1	35194135	1_22	0	0.0153948996037279	4.74729660784656	1.21894282013636e-06	-0.178861788617834	1
ENSG00000020129.15	NCDN	1	35557823	1_22	0	0.0151389825776619	4.59804697633617	1.16099459722842e-06	-0.102272727272737	1
ENSG00000116819.6	TFAP2E	1	35573174	1_22	0	0.0245503010506194	9.00833323564436	3.68859837715979e-06	1.06854838709682	1
ENSG00000126067.11	PSMB2	1	35641909	1_22	0	0.0170310677409944	5.65520413225269	1.60638732200656e-06	-0.507246376811654	1
ENSG00000142686.7	C1orf216	1	35718988	1_22	0	0.015354971769873	4.71782876508614	1.2082346932467e-06	0.216216216216177	1
ENSG00000092853.13	CLSPN	1	35776326	1_22	0	0.0295313847135997	10.8298289657225	5.33415356954545e-06	-1.24229074889815	1
ENSG00000134698.10	AGO4	1	35808004	1_22	0	0.0166209683313848	5.45549506350755	1.51234402459404e-06	0.516068052930016	1
ENSG00000116863.10	ADPRHL2	1	36088235	1_22	0	0.0240685948238802	8.88908066906949	3.56835200194505e-06	1.03365210686875	2
ENSG00000054116.11	TRAPPC3	1	36136601	1_22	0	0.0188724482311622	6.62517673740968	2.08538294109219e-06	0.653778558875184	1
ENSG00000054118.13	THRAP3	1	36224998	1_22	0	0.015509532012305	4.85336125481023	1.25545577244959e-06	0.281249999999854	1
ENSG00000214193.10	SH3D21	1	36323945	1_22	0	0.114043943445998	23.7416361869525	4.51588607605496e-05	-2.70769230769194	1
ENSG00000142694.6	EVA1B	1	36323945	1_22	0	0.114043943445998	23.7416361869525	4.51588607605496e-05	-2.70769230769193	1
ENSG00000196182.10	STK40	1	36385841	1_22	0	0.017253331348835	5.87286129452933	1.68998485381628e-06	-0.60101010101014	1
ENSG00000181817.5	LSM10	1	36397425	1_22	0	0.0213083792695611	7.41408112511771	2.63492257033044e-06	0.270676691729262	1
ENSG00000116885.18	OSCP1	1	36426894	1_22	0	0.0276954552965157	8.95222293490206	4.13522841533136e-06	-2.16000000000018	1
ENSG00000163873.9	GRIK3	1	36865100	1_22	0	0.0160370788933037	5.13704007287149	1.37403667506217e-06	0.409090909090891	1
ENSG00000183317.16	EPHA10	1	37722581	1_23	0	0.0208795489682485	4.77085403310082	1.6614120186883e-06	-0.235576923076918	1
ENSG00000163875.15	MEAF6	1	37465888	1_23	0	0.0215737381057625	5.07323971784218	1.82545399236919e-06	0.418771356019009	2
ENSG00000163879.10	DNALI1	1	37556733	1_23	0	0.0445897665071556	11.814839674363	8.78664613638648e-06	-1.56021712704909	3
ENSG00000134697.12	GNL2	1	37596105	1_23	0	0.0257041354951526	6.69436867655996	2.86993944855151e-06	-0.888888888888976	1
ENSG00000169218.13	RSPO1	1	37635248	1_23	0	0.0208534937308025	4.75931097233296	1.65532400761354e-06	-0.191082802547816	1
ENSG00000116922.14	C1orf109	1	37692275	1_23	0	0.027894529500196	7.4521728006483	3.46706563083947e-06	0.93877551020409	1
ENSG00000134690.10	CDCA8	1	37691932	1_23	0	0.0205409271790964	4.61971701250126	1.58268877265075e-06	-0.193750000000079	1
ENSG00000197982.13	C1orf122	1	37806988	1_23	0	0.104133623053023	19.8215470690741	3.44261639311292e-05	-2.43884892086377	1
ENSG00000188786.9	MTF1	1	37856746	1_23	0	0.09585647527863	19.0293712064791	3.04232775259225e-05	2.38848920863358	1
ENSG00000204084.12	INPP5B	1	37897131	1_23	0	0.0334506595363069	9.13801421375511	5.09819707961131e-06	-1.33276422961466	2
ENSG00000183431.11	SF3A3	1	37997832	1_23	0	0.0205562925991087	4.6266300678037	1.58624283105571e-06	-0.402877697841771	1
ENSG00000183386.9	FHL3	1	37996149	1_23	0	0.0204615197826696	4.58391729010808	1.56435302489564e-06	-0.345323741007252	1
ENSG00000183520.11	UTP11	1	37996149	1_23	0	0.0204615197826696	4.58391729010808	1.56435302489564e-06	-0.345323741007252	1
ENSG00000116981.3	NT5C1A	1	39678418	1_24	0	0.0248792253033364	5.05732955701388	2.09854464836751e-06	-0.280303030303044	1
ENSG00000116954.7	RRAGC	1	38864028	1_24	0	0.0247384393330743	5.0047856593282	2.06498968274482e-06	0.417647058823533	1
ENSG00000131233.9	GJA9	1	38881233	1_24	0	0.0292830203443939	6.56768769808255	3.20766103171568e-06	-0.806451612903193	1
ENSG00000158315.10	RHBDL2	1	38941917	1_24	0	0.0247944512266227	5.02572538421688	2.07832451452483e-06	-0.297479694305297	2
ENSG00000168653.10	NDUFS5	1	39026255	1_24	0	0.0253022387437213	5.21345104906514	2.20010979739064e-06	0.340144085062346	2
ENSG00000183682.7	BMP8A	1	39491437	1_24	0	0.0272718554544379	5.90794824169477	2.68727105225079e-06	-0.518896438408355	3
ENSG00000090621.13	PABPC4	1	39570256	1_24	0	0.0730218214204381	15.1105469854644	1.84031833403559e-05	-1.81309823652239	2
ENSG00000163909.7	HEYL	1	39640410	1_24	0	0.023639917583807	4.58433607717392	1.80751750489292e-06	0.0890052356020994	1
ENSG00000116983.12	HPCAL4	1	39683879	1_24	0	0.0272596420561889	5.90379492856607	2.68417927057482e-06	-0.656250000000004	1
ENSG00000084072.16	PPIE	1	39738752	1_25	0	0.0603492139422972	17.3364439862052	1.74498518458587e-05	-1.94573643410856	1
ENSG00000116985.11	BMP8B	1	39788850	1_25	0	0.027899271400921	10.1830195371414	4.73837626545005e-06	-1.24999999999936	1
ENSG00000043514.15	TRIT1	1	39883661	1_25	0	0.0214878301470959	7.84216620415503	2.81053313841885e-06	0.963235294117699	1
ENSG00000168389.17	MFSD2A	1	39952892	1_25	0	0.0153529066942901	4.72408900636708	1.20967522941901e-06	0.284671532846723	1
ENSG00000131236.16	CAP1	1	40040200	1_25	0	0.0357243888045348	12.3976453641124	7.38693235565972e-06	-1.48274102322389	2
ENSG00000131238.16	PPT1	1	40098028	1_25	0	0.0220998325019754	8.04856467296441	2.96665829100572e-06	1.12697851850369	2
ENSG00000084073.8	ZMPSTE24	1	40257123	1_25	0	0.0151365581987283	4.59838613351985	1.16089429641657e-06	0.161971830985897	1
ENSG00000049089.13	COL9A2	1	40313396	1_25	0	0.0174082031287689	5.92449204577951	1.72014545370358e-06	-0.656050955414248	1
ENSG00000187801.14	ZFP69B	1	40450251	1_25	0	0.0209431373358897	7.64740548468981	2.67125879095176e-06	-1.07804878048801	1
ENSG00000187815.9	ZFP69	1	40477297	1_25	0	0.0175534213979411	6.00315455496301	1.75752458629076e-06	-0.737804878049135	1
ENSG00000164002.11	EXO5	1	40523948	1_25	0	0.144787544769938	25.8522300153369	6.24294229322402e-05	-3.29629629629624	1
ENSG00000117013.14	KCNQ4	1	40783570	1_25	0	0.0161901387842373	5.28423135288137	1.42689659207711e-06	-0.318471337579609	1
ENSG00000171793.13	CTPS1	1	40823713	1_25	0	0.0168783445744366	5.59190119582031	1.57416206963756e-06	0.642008922310328	2
ENSG00000171790.15	SLFNL1	1	41023232	1_25	0	0.0690369109628564	17.6561085504285	2.03299563678379e-05	-1.84422110552676	1
ENSG00000010803.16	SCMH1	1	41241979	1_25	0	0.0626065912051415	16.845146412117	1.75895591042608e-05	-1.83663366336711	1
ENSG00000127124.14	HIVEP3	1	42035651	1_26	0	0.0269993630704345	6.89563773336038	3.10518916498799e-06	-1.37724550898143	1
ENSG00000177181.14	RIMKLA	1	42420488	1_26	0	0.0587091683215554	14.1923375039406	1.38969650148468e-05	2.29770992366397	1
ENSG00000066185.12	ZMYND12	1	42452404	1_26	0	0.0308087547506803	7.45479010100193	3.83062528044378e-06	-1.02186766554861	3
ENSG00000127125.8	PPCS	1	42452404	1_26	0	0.023660734788159	4.97070985027114	1.96158325927173e-06	0.192982456140275	1
ENSG00000117385.15	P3H1	1	42766833	1_26	0	0.0226554299293361	4.64978115553714	1.75697234945076e-06	0.505104223124876	2
ENSG00000164008.14	C1orf50	1	42767127	1_26	0	0.0259076322119381	6.08375969025559	2.62881412547253e-06	1.17948753839359	2
ENSG00000164010.13	ERMAP	1	42763014	1_26	0	0.0236608085617371	4.99344585730041	1.97056167741855e-06	0.241078895381043	2
ENSG00000117394.20	SLC2A1	1	42959206	1_26	0	0.0293204133681141	6.97191100229618	3.40943196879475e-06	0.732181425486061	1
ENSG00000243710.7	CFAP57	1	43173203	1_26	0	0.0443461155644619	10.933210186535	8.08655206936026e-06	1.37412283755294	3
ENSG00000179178.10	TMEM125	1	43269525	1_26	0	0.0696068553793515	14.9770165876968	1.73875115104818e-05	-1.69444444444411	1
ENSG00000117395.12	EBNA1BP2	1	43227347	1_26	0	0.0284172813668406	6.6746610643631	3.16352922084664e-06	0.669014084506888	1
ENSG00000066056.13	TIE1	1	43298530	1_27	0	0.0276664651331401	9.20209720540585	4.24620146913833e-06	-1.05820105820049	1
ENSG00000117400.16	MPL	1	43337551	1_27	0	0.0417779662802238	12.7482965242996	8.88299785383663e-06	1.44881889763714	1
ENSG00000117399.13	CDC20	1	43359194	1_27	0	0.0167521211015397	4.58465626455897	1.28096330624989e-06	0.0188679245283064	1
ENSG00000066322.14	ELOVL1	1	43367735	1_27	0	0.0724753081120501	18.192499148074	2.19908764795582e-05	2.03326403326423	1
ENSG00000159479.16	MED8	1	43389955	1_27	0	0.0272574154302613	8.91481070663615	4.05281616680159e-06	1.07074020355252	2
ENSG00000198198.15	SZT2	1	43389819	1_27	0	0.0210964381347425	6.69172418022878	2.35454651138244e-06	0.718282873280896	2
ENSG00000142949.16	PTPRF	1	43528225	1_27	0	0.0234199042273348	7.62927359790928	2.98008334284853e-06	0.935222672064893	1
ENSG00000066135.12	KDM4A	1	43657520	1_27	0	0.0169696615884566	4.69175523334223	1.32790997824587e-06	-0.0396825396825379	1
ENSG00000126091.19	ST3GAL3	1	43707752	1_27	0	0.0167570344968132	4.59326350973745	1.28374460172496e-06	0.22962962962959	1
ENSG00000117407.16	ARTN	1	43933936	1_27	0	0.0270160671608347	8.92245455322147	4.02037512632931e-06	1.06965174129338	1
ENSG00000117408.10	IPO13	1	43947230	1_27	0	0.0187722026209191	5.62987222675456	1.76268162467304e-06	0.553366950747563	2
ENSG00000117410.13	ATP6V0B	1	43974045	1_27	0	0.0194993778071887	6.00462376811892	1.95283999273773e-06	0.675518029900699	2
ENSG00000117411.16	B4GALT2	1	44071729	1_27	0	0.037325800002566	11.9172735019828	7.41901308122303e-06	1.45967741935446	1
ENSG00000159214.12	CCDC24	1	43991070	1_27	0	0.0193133745179721	5.92916923681052	1.90990653386528e-06	-0.641099203883752	2
ENSG00000196517.11	SLC6A9	1	44031093	1_27	0	0.0205081264142083	6.41235861070962	2.19332956955268e-06	-0.555494290185305	2
ENSG00000178028.13	DMAP1	1	44213884	1_27	0	0.0527059935289278	15.2014938749683	1.33630741665546e-05	-1.80879822579246	2
ENSG00000117419.14	ERI3	1	44354576	1_27	0	0.022405917670645	7.40637515326587	2.76776076057818e-06	1.09769473910305	2
ENSG00000198520.10	C1orf228	1	44540926	1_28	0	0.0201164903582699	4.75431035827872	1.59514382778552e-06	-0.154396958887642	3
ENSG00000142945.12	KIF2C	1	44739744	1_28	0	0.0196866779011013	4.63378045990579	1.52148612136335e-06	-0.986265939394668	2
ENSG00000142937.11	RPS8	1	44775613	1_28	0	0.0377073561770467	10.9077129550922	6.85993324340191e-06	-2.13186813186885	1
ENSG00000142959.4	BEST4	1	44786343	1_28	0	0.0196990746480433	4.74587481696385	1.55927318394249e-06	0.626664875791338	2
ENSG00000173846.12	PLK3	1	44821300	1_28	0	0.0585625278176288	15.7639004482847	1.53972656823558e-05	-2.59689922480653	1
ENSG00000222009.8	BTBD19	1	44808328	1_28	0	0.0336729259512731	10.3498799655296	5.81267811404579e-06	-1.83942268530054	2
ENSG00000117425.13	PTCH2	1	44842737	1_28	0	0.0471970848518254	13.6889302613305	1.07756826237927e-05	-2.45736434108573	1
ENSG00000126107.14	HECTD3	1	45010991	1_28	0	0.0304044466839359	8.94597615986801	4.53654210831877e-06	-2.09289234955449	2
ENSG00000126088.13	UROD	1	45012003	1_28	0	0.0275927387113571	7.51485662454465	3.45840311046869e-06	-1.55327160142943	2
ENSG00000132781.17	MUTYH	1	45336998	1_28	0	0.0200601973308328	5.71898582002014	1.91343769838115e-06	0.72423500873219	2
ENSG00000132773.11	TOE1	1	45338378	1_28	0	0.0302889199149676	7.93456544969912	4.00836295121513e-06	0.187500000000034	1
ENSG00000070759.16	TESK2	1	45491156	1_28	0	0.0413811174218588	10.1917925492936	7.03417055925987e-06	-0.414965986394611	1
ENSG00000280670.2	CCDC163	1	45499635	1_28	0	0.022962694692366	5.75746436533115	2.20502854417793e-06	0.375999999999888	1
ENSG00000132763.14	MMACHC	1	45499635	1_28	0	0.0340214975716812	8.73170639655375	4.95464629596188e-06	0.424211416211241	2
ENSG00000117450.13	PRDX1	1	45525407	1_28	0	0.0209627985261125	5.0658794962922	1.77118620408522e-06	-0.178082191780836	1
ENSG00000159588.14	CCDC17	1	45624129	1_28	0	0.0481522165410431	13.9705534829624	1.12199262222898e-05	-2.77037037037088	1
ENSG00000159592.10	GPBP1L1	1	45688394	1_28	0	0.0435969095065649	11.5600378858363	8.40572286140512e-06	-1.47511312217127	1
ENSG00000159596.6	TMEM69	1	45664441	1_28	0	0.0310509836699719	8.20714285684571	4.25037708399424e-06	0.866034933290141	2
ENSG00000197429.10	IPP	1	45750903	1_28	0	0.021050138053705	6.15946207021126	2.16250857972391e-06	-1.65251824829059	2
ENSG00000086015.20	MAST2	1	45787045	1_28	0	0.0200051909345006	5.61648165634311	1.87398949105633e-06	-1.36026558330549	2
ENSG00000117461.14	PIK3R3	1	46132601	1_28	0	0.0269059664585176	8.18087962615828	3.6712055777071e-06	-2.18248175182406	1
ENSG00000117472.9	TSPAN1	1	46183374	1_28	0	0.0243346238779875	6.91209955584227	2.80539958467946e-06	1.527777777778	1
ENSG00000085998.13	POMGNT1	1	46206325	1_28	0	0.0252359592370627	7.50596365291711	3.15926735460231e-06	-1.83206106870167	1
ENSG00000171357.5	LURAP1	1	46204587	1_28	0	0.0254761543874125	7.60172707069794	3.23002772760601e-06	1.84615384615366	1
ENSG00000085999.11	RAD54L	1	46248570	1_28	0	0.0211362733281779	5.16460955544487	1.8206481177711e-06	0.414587332053753	1
ENSG00000173660.11	UQCRH	1	46301079	1_28	0	0.019673361509868	4.6261981754995	1.51796902985295e-06	-0.331606217616528	1
ENSG00000117481.10	NSUN4	1	46337556	1_28	0	0.0196980701680244	4.6574906742583	1.53015624711809e-06	0.317046825933874	2
ENSG00000117480.15	FAAH	1	46394565	1_28	0	0.14927513340842	24.5313108272576	6.10756825128391e-05	-3.33199019648422	2
ENSG00000079277.19	MKNK1	1	46608790	1_29	0	0.0278735821780668	9.28400971817395	4.31606998051091e-06	-1.13011157765689	2
ENSG00000142961.14	MOB3C	1	46616841	1_29	0	0.0170332648979368	4.72910151812124	1.34349682084484e-06	-0.337931034482853	1
ENSG00000123472.12	ATPAF1	1	46673431	1_29	0	0.0172604273253912	4.85138107639322	1.39661608314064e-06	-0.342488976761976	2
ENSG00000159658.10	EFCAB14	1	46719410	1_29	0	0.0178540054880124	5.16350957130918	1.537590743759e-06	0.397879344555248	2
ENSG00000142973.13	CYP4B1	1	46802854	1_29	0	0.0170411284355524	4.73335534801984	1.34532609064354e-06	-0.258426966292089	1
ENSG00000186377.7	CYP4X1	1	47025688	1_29	0	0.0331230727492089	10.8853881761678	6.0136014887767e-06	-1.49110875836498	2
ENSG00000162366.7	PDZK1IP1	1	47191326	1_29	0	0.01678500479334	4.59358923232857	1.28597857269827e-06	0.0955414012738545	1
ENSG00000162367.11	TAL1	1	47227548	1_29	0	0.026181485100928	8.70360645495762	3.80061281793308e-06	1.18548387096765	1
ENSG00000123473.15	STIL	1	47409955	1_29	0	0.0199477304939654	6.18770677507126	2.05865382065155e-06	0.518518518518513	1
ENSG00000269113.3	TRABD2B	1	47997102	1_30	0	0.0168960543712692	4.71116442886887	1.32761963310636e-06	-0.19434628975266	1
ENSG00000117834.12	SLC5A9	1	48219762	1_30	0	0.0256701769098481	8.57764404162268	3.6724592627743e-06	1.09109329410519	3
ENSG00000132122.11	SPATA6	1	48472019	1_30	0	0.0204222884974767	6.46170806627718	2.20095845882857e-06	-0.767369740063859	2
ENSG00000162373.12	BEND5	1	48777294	1_31	0	0.134437911174995	26.5930867790079	5.96280507407842e-05	3.30656934306689	1
ENSG00000123091.4	RNF11	1	51235789	1_32	0	0.0175206914807275	6.34764602712937	1.85491515036108e-06	0.669124667349156	2
ENSG00000085831.15	TTC39A	1	51345513	1_33	0	0.0167803380940487	4.64111692871166	1.29892274793259e-06	0.172248803827869	1
ENSG00000085832.16	EPS15	1	51518880	1_33	0	0.0167788212965867	4.64028272368824	1.2985718862919e-06	-0.16966580976865	1
ENSG00000117859.18	OSBPL9	1	51577647	1_33	0	0.031991572195465	10.6126155294564	5.66262914911216e-06	1.2605051774319	2
ENSG00000078618.21	NRDC	1	51826904	1_33	0	0.0267541941254299	8.95421419861072	3.99557657838638e-06	-1.07116299692484	2
ENSG00000198841.3	KTI12	1	52034079	1_33	0	0.0202023715008609	6.35501939332967	2.141308982758e-06	-0.794573643410471	1
ENSG00000157077.14	ZFYVE9	1	52142437	1_33	0	0.088881714245871	20.1982242093675	2.99423385501449e-05	-2.06143344710005	1
ENSG00000154222.14	CC2D1B	1	52352516	1_33	0	0.0181653399837177	5.37322315679905	1.62794044818186e-06	0.574803149606248	1
ENSG00000134744.13	ZCCHC11	1	52560178	1_33	0	0.0442222285362471	13.6264378959764	1.0050393628281e-05	-1.73646209386305	1
ENSG00000116157.5	GPX7	1	52602758	1_33	0	0.0217318519697927	7.02968075252439	2.54795906247412e-06	-0.98081985369614	2
ENSG00000162377.5	COA7	1	52689357	1_33	0	0.0166932974177045	4.59312428612804	1.27882298622041e-06	0.151027800499605	2
ENSG00000162378.12	ZYG11B	1	52733221	1_33	0	0.0238138386731498	7.87602422121524	3.128214723716e-06	1.06451612903226	1
ENSG00000121310.16	ECHDC2	1	52926925	1_33	0	0.0186303726946279	5.60664585944283	1.7421469040848e-06	0.547987428986283	2
ENSG00000116171.17	SCP2	1	52995592	1_33	0	0.0286722125935894	9.59604106125541	4.58895090423351e-06	-1.24999999999963	1
ENSG00000174348.13	PODN	1	53061947	1_33	0	0.050002644438614	14.7745447539735	1.23216022828915e-05	1.86859208891921	3
ENSG00000162383.11	SLC1A7	1	53099149	1_33	0	0.01795872278722	5.26758885876168	1.57778354606717e-06	-0.299384367404487	3
ENSG00000157184.6	CPT2	1	53196294	1_33	0	0.0294952051180815	9.85852811632463	4.84979750410075e-06	1.25599999999978	1
ENSG00000162384.13	C1orf123	1	53220711	1_33	0	0.0208572826249643	6.64989791572534	2.31330453917715e-06	0.846410143115247	2
ENSG00000174332.5	GLIS1	1	53697398	1_33	0	0.0193171633702741	5.94102595440786	1.91410125503837e-06	0.65178983542273	2
ENSG00000058799.14	YIPF1	1	53889688	1_34	0	0.0212819170447693	10.2647055533792	3.64348803435794e-06	-1.19940827785115	2
ENSG00000211452.10	DIO1	1	53890974	1_34	0	0.0115976368758205	4.62962164892965	8.95519635017152e-07	-0.0915032679738542	1
ENSG00000116205.12	TCEANC2	1	54029029	1_34	0	0.0118734933777517	4.84333967078653	9.59143411232816e-07	-0.249999999999969	1
ENSG00000116221.15	MRPL37	1	54206819	1_34	0	0.0125258343094192	5.32091114579228	1.1116108442273e-06	-0.406504065040907	1
ENSG00000215883.10	CYB5RL	1	54154524	1_34	0	0.0333978561516191	14.3916219090606	8.01656717826602e-06	1.5842058352873	2
ENSG00000157216.15	SSBP3	1	54413895	1_34	0	0.0116513627957564	4.65766916097989	9.05118554583835e-07	-0.339207048458278	1
ENSG00000162390.17	ACOT11	1	54543040	1_34	0	0.0208158305898704	10.0414917033174	3.48619827819678e-06	1.14348405238041	3
ENSG00000184313.19	MROH7	1	54548340	1_34	0	0.0624825858099466	20.2665894599159	2.11202847875003e-05	2.07210280719816	3
ENSG00000243725.6	TTC4	1	54755530	1_34	0	0.0136998535575407	6.08825367109492	1.39113337417082e-06	-0.598639455782241	1
ENSG00000162396.5	PARS2	1	54764162	1_34	0	0.0264410598980391	12.0914117708884	5.33231720876487e-06	1.40372670807438	1
ENSG00000006555.10	TTC22	1	54801441	1_34	0	0.012009413318299	4.94195253837443	9.898752544783e-07	0.437634816801709	2
ENSG00000116133.11	DHCR24	1	54886292	1_34	0	0.0122398911001541	5.11815816025203	1.04484377995647e-06	-0.419475655430522	1
ENSG00000162402.13	USP24	1	55216272	1_34	0	0.0224895934223014	10.3854814417152	3.89554605999352e-06	1.28671328671316	1
ENSG00000173406.15	DAB1	1	57726129	1_37	0	0.0108785268478061	4.81827443663738	8.74221989410036e-07	-0.254434971521756	2
ENSG00000187889.12	C1orf168	1	56819948	1_37	0	0.0122527218116976	5.91374431355257	1.20852384107724e-06	0.597122302158372	1
ENSG00000162600.11	OMA1	1	58546313	1_37	0	0.0106689965007346	4.63922812437893	8.25523435547281e-07	-0.17465142064234	2
ENSG00000184292.6	TACSTD2	1	58577785	1_37	0	0.0117512710321201	5.5288632081554	1.08362943540456e-06	-0.546762589927942	1
ENSG00000162601.9	MYSM1	1	58701644	1_37	0	0.0144512728536448	7.43462723810414	1.79194800912291e-06	-0.967741935483959	1
ENSG00000134709.10	HOOK1	1	59814713	1_38	0	0.0186764362365758	4.59197075547088	1.4303859268271e-06	0.133126934984528	1
ENSG00000134716.9	CYP2J2	1	59926822	1_38	0	0.0208354323181114	5.6027217822005	1.94698084444263e-06	-0.49166666666642	1
ENSG00000162604.12	TM2D1	1	61723869	1_39	0	0.0146026040560012	4.88556103540641	1.18988464051682e-06	0.294243403773648	2
ENSG00000132849.19	PATJ	1	61872135	1_39	0	0.0400066833744299	14.2189054472174	9.48765362105814e-06	1.64082098452212	3
ENSG00000162607.12	USP1	1	62436136	1_39	0	0.0208918369953125	8.19192598178199	2.85445206212877e-06	-1.27336403058218	2
ENSG00000116641.17	DOCK7	1	62688195	1_39	0	0.0457230953318153	15.4647228018967	1.17933684966096e-05	-2.12197765868709	2
ENSG00000125703.14	ATG4C	1	62784595	1_39	0	0.0142615848659046	4.66769175399026	1.11027373079732e-06	-0.0119047619047629	1
ENSG00000187140.5	FOXD3	1	64054833	1_40	0	0.0285745846907062	9.23249996343695	4.40006758363779e-06	-1.02870813397151	1
ENSG00000088035.15	ALG6	1	63367765	1_40	0	0.0577464676648281	16.0608445369922	1.54687032327376e-05	-1.86363636363645	1
ENSG00000203965.12	EFCAB7	1	63525596	1_40	0	0.017244810338941	4.58364856852379	1.31834731932137e-06	-0.0892438889492829	2
ENSG00000079739.15	PGM1	1	63592459	1_40	0	0.0172486149087511	4.58825602549159	1.3199636620655e-06	-0.0406976744186097	1
ENSG00000158966.13	CACHD1	1	64460862	1_40	0	0.0184021652322266	5.17794022476967	1.58922747266881e-06	0.526717557251988	1
ENSG00000162437.14	RAVER2	1	64745289	1_41	0	0.0287901306783038	9.85376702935482	4.73157830526355e-06	1.24713958810157	1
ENSG00000162434.11	JAK1	1	64966237	1_41	0	0.0166445362878396	4.73548242599617	1.31460728655403e-06	0.299270680168044	2
ENSG00000162433.14	AK4	1	65147235	1_41	0	0.018011274733284	5.50494586803521	1.65370336109276e-06	-0.464607491532148	2
ENSG00000213625.8	LEPROT	1	65428477	1_41	0	0.0167823278264267	4.82769331147774	1.35130062876173e-06	-0.0880709225921983	2
ENSG00000116678.19	LEPR	1	65466502	1_41	0	0.0377372219168733	12.1074246127633	7.62047082832134e-06	-1.76799999999997	1
ENSG00000118473.21	SGIP1	1	66537796	1_42	0	1.51340313614412e-08	9.48073264054999	2.39307679022504e-12	1.63535911602134	1
ENSG00000152760.9	TCTEX1D1	1	66752321	1_42	0	1.56313482380099e-07	37.2283371273927	9.70577417082757e-11	-2.91240875912461	1
ENSG00000152763.16	WDR78	1	66881732	1_42	0	1.25518622162701e-08	14.8844266240689	3.11602101762088e-12	-1.37978371019724	2
ENSG00000198160.14	MIER1	1	66924733	1_42	0	4.7416618742524e-08	19.5103291335466	1.54296218634444e-11	-1.49650349650364	1
ENSG00000116704.7	SLC35D1	1	67054400	1_42	0	1.78476999845856e-08	17.09671933184	5.0892659298388e-12	1.05027932960884	1
ENSG00000142864.14	SERBP1	1	67423193	1_42	0	1.44668692025896e-07	33.1447011089473	7.99739906436391e-11	-3.72932330827045	1
ENSG00000116717.11	GADD45A	1	67684588	1_42	0	1.25364577607812e-08	7.23467015582148	1.51270305088047e-12	1.25000000000012	1
ENSG00000172380.5	GNG12	1	67833367	1_42	0	1.90783422393537e-08	14.660274490686	4.66490541648472e-12	-1.86394887271402	3
ENSG00000162595.5	DIRAS3	1	67952260	1_42	0	1.21773380268309e-08	6.68354783672988	1.35743651660947e-12	-0.661392405063179	1
ENSG00000116729.13	WLS	1	68232448	1_43	0	0.0211447802969057	6.1737267647706	2.17726197198327e-06	0.640668523676914	1
ENSG00000118454.12	ANKRD13C	1	70351867	1_44	0	0.0243527215818459	5.60321485047767	2.27585655081053e-06	0.438834951456293	1
ENSG00000197568.13	HHLA3	1	70354325	1_44	0	0.0239130504285947	5.43457198571541	2.16750661227614e-06	0.651829639200094	3
ENSG00000116761.11	CTH	1	70411075	1_44	0	0.0766772284650515	16.3164691168406	2.08666482681746e-05	-1.9685039370078	1
ENSG00000050628.20	PTGER3	1	71047606	1_45	0	0.0167007781060333	5.96764293561689	1.66226262961414e-06	-0.640188638618176	2
ENSG00000132485.13	ZRANB2	1	71081716	1_45	0	0.0158049146259005	5.45894323657981	1.43900014680156e-06	0.506787330316491	1
ENSG00000254685.6	FPGT	1	74198465	1_47	0	0.0270874979200296	6.32021110036305	2.8553580905521e-06	0.764227642276228	1
ENSG00000116783.14	TNNI3K	1	74234228	1_47	0	0.0254787780564846	5.75297319740947	2.44473084480045e-06	-0.60630271343053	2
ENSG00000116791.13	CRYZ	1	74701793	1_47	0	0.0249528915339227	5.55983378152702	2.31389044310227e-06	-0.553025056502024	5
ENSG00000162623.15	TYW3	1	74733595	1_47	0	0.0228867235187664	4.75985217216997	1.81692580773978e-06	0.257731958762959	1
ENSG00000137968.16	SLC44A5	1	75610725	1_47	0	0.0224611087694196	4.58619813274046	1.71808287768889e-06	-0.0135746606334862	1
ENSG00000137955.15	RABGGTB	1	75786517	1_47	0	0.0249007705100075	5.54047274151485	2.30101639930973e-06	-0.513677811550129	1
ENSG00000057468.6	MSH4	1	75779738	1_47	0	0.0225773742694247	4.63395680362039	1.74496017318552e-06	-0.0820676961911071	2
ENSG00000162621.6	LRRC53	1	74510050	1_47	0	0.0313686865669511	7.68131071866982	4.01875724865012e-06	0.880952380952271	1
ENSG00000117069.14	ST6GALNAC5	1	76867670	1_48	0	0.0114993570889893	5.25596696621841	1.00805979272607e-06	0.391100702576159	1
ENSG00000142892.14	PIGK	1	77228410	1_48	0	0.0107489384752654	4.6346207207848	8.30883015893157e-07	0.181208053691321	1
ENSG00000077254.14	USP33	1	77760195	1_48	0	0.0139128491840701	7.01127660918658	1.6269465458814e-06	1.06428571428566	1
ENSG00000162614.18	NEXN	1	77888019	1_48	0	0.0797242004380893	23.2640221729119	3.09339287607683e-05	-2.57850268642726	2
ENSG00000162613.16	FUBP1	1	77979050	1_48	0	0.015016299608005	7.71494092704524	1.93221582831982e-06	-0.852861035422765	1
ENSG00000137960.5	GIPC2	1	77979050	1_48	0	0.015016299608005	7.71494092704524	1.93221582831982e-06	0.852861035422765	1
ENSG00000162616.8	DNAJB4	1	77979478	1_48	0	0.0194799898301198	10.117062760568	3.28702703081456e-06	-1.42144177449189	1
ENSG00000137959.15	IFI44L	1	78619516	1_48	0	0.015135107286695	7.78762217870902	1.96585047922689e-06	-0.895408163265801	1
ENSG00000162618.13	ADGRL4	1	79006491	1_48	0	0.0120675240754692	5.70012729825107	1.14726259494111e-06	-0.622395833333127	1
ENSG00000137941.16	TTLL7	1	83998735	1_51	0	0.0300350785895597	9.13322320848766	4.57523019568887e-06	-1.15804597701175	1
ENSG00000203943.8	SAMD13	1	84298566	1_51	0	0.0184049951435896	4.60065519755667	1.41226273109663e-06	0.0776515151515173	1
ENSG00000171517.5	LPAR3	1	84821134	1_52	0	0.0239714141614441	4.59493150445477	1.83710002396305e-06	-0.0516129032258091	1
ENSG00000117133.10	RPF1	1	84479306	1_52	0	0.0265132743283746	5.52824334721811	2.44461584833807e-06	-0.507812499999883	1
ENSG00000174021.10	GNG5	1	84506136	1_52	0	0.0334526618198535	7.68532130590496	4.28798062984061e-06	1.04400913705277	2
ENSG00000122432.17	SPATA1	1	84506653	1_52	0	0.0331707056083067	7.60667442590733	4.20832860283215e-06	0.960544157786593	2
ENSG00000117151.12	CTBS	1	84569909	1_52	0	0.0297614048855827	6.59973479278123	3.27597076747385e-06	0.7947875636509	2
ENSG00000153898.12	MCOLN2	1	84990523	1_52	0	0.0311784806307405	7.03143219278067	3.65644332486578e-06	-0.790942160154653	2
ENSG00000055732.12	MCOLN3	1	85047715	1_52	0	0.0249278454035334	4.95712077022712	2.06098270772164e-06	0.309759718397027	2
ENSG00000097096.8	SYDE2	1	85191627	1_52	0	0.029259052051224	6.44180852380538	3.14360643297764e-06	-0.698630136986337	1
ENSG00000153904.18	DDAH1	1	85458237	1_52	0	0.0363860987536317	8.4668535473909	5.13827858811985e-06	1.02481459349568	2
ENSG00000142871.16	CYR61	1	85579959	1_52	0	0.119327673266039	19.6779763166946	3.91635193297761e-05	-2.15231788079498	1
ENSG00000117174.10	ZNHIT6	1	85704378	1_52	0	0.0243976834648409	4.75808991612688	1.93616044283261e-06	0.321517035729002	3
ENSG00000171502.14	COL24A1	1	86154916	1_53	0	0.0269522477241095	5.65673815584762	2.54285251241435e-06	0.706866116964603	2
ENSG00000122417.15	ODF2L	1	86395109	1_53	0	0.0249928661294857	4.95756759988888	2.06654474626647e-06	-0.395348837209326	1
ENSG00000016602.9	CLCA4	1	86546626	1_53	0	0.0494159828598455	11.2983129345583	9.31196087728378e-06	-1.37670727920654	2
ENSG00000097033.14	SH3GLB1	1	86704810	1_53	0	0.0301375061280244	6.69258487717848	3.36404119199243e-06	-0.785714285713834	1
ENSG00000183291.15	SELENOF	1	86913954	1_53	0	0.0382211987424915	8.90112201867236	5.67425911414586e-06	-1.14693877551077	1
ENSG00000153936.16	HS2ST1	1	86914303	1_53	0	0.0277597961261236	5.93038049090838	2.74573700115012e-06	0.879120879120952	1
ENSG00000143013.12	LMO4	1	87327046	1_53	0	0.0343854445464182	7.91725908281539	4.54056195526418e-06	0.994350282485644	1
ENSG00000065243.19	PKN2	1	88684130	1_54	0	0.017016319502954	4.72572953232738	1.34120325577711e-06	-0.0417582417582481	1
ENSG00000137944.17	KYAT3	1	88969840	1_54	0	0.0901723426186481	20.2910955623353	3.05167973907072e-05	-2.80738859260631	2
ENSG00000213516.9	RBMXL1	1	88993078	1_54	0	0.0280531705813936	9.34935545993403	4.37445275019786e-06	-1.57142857142853	1
ENSG00000117226.11	GBP3	1	89006209	1_54	0	0.0329850517656054	10.8523742186547	5.97038086265235e-06	-1.7272727272719	1
ENSG00000117228.9	GBP1	1	89064901	1_54	0	0.0324984987139382	10.714321119975	5.80748454956433e-06	1.70895522388022	1
ENSG00000162645.12	GBP2	1	89142386	1_54	0	0.124879618890493	23.4152305312501	4.87697027031964e-05	2.86688326349789	2
ENSG00000213512.1	GBP7	1	89171264	1_54	0	0.0221791177462268	7.17380468865449	2.65371280881468e-06	0.983870967742046	1
ENSG00000154451.14	GBP5	1	89272549	1_54	0	0.0257901789999948	8.56993300988236	3.68631029475842e-06	-1.21259842519692	1
ENSG00000197147.13	LRRC8B	1	89522381	1_54	0	0.0184025218417591	5.44874335376858	1.67237551208143e-06	-0.394833932761595	2
ENSG00000171492.14	LRRC8D	1	89823346	1_55	0	0.0290382267984164	6.74413038737167	3.26630064457178e-06	0.758620689655216	1
ENSG00000162664.16	ZNF326	1	89994923	1_55	0	0.0274444196272483	6.22071808407879	2.84744062381824e-06	-0.627705627705432	1
ENSG00000162669.15	HFM1	1	91403932	1_55	0	0.0437256081485521	10.5515111212105	7.69503545309372e-06	-1.37629149972499	3
ENSG00000097046.12	CDC7	1	91500849	1_56	0	0.0116558798024817	4.80007433042546	9.3315358404218e-07	-0.287433965739748	2
ENSG00000069702.10	TGFBR3	1	91837344	1_56	0	0.0496542544210866	18.7732169548887	1.55473104221409e-05	2.29007633587798	1
ENSG00000284413.1	BTBD8	1	92080411	1_56	0	0.12510805462435	27.198251900624	5.67526791612339e-05	2.96511627907023	1
ENSG00000069712.12	KIAA1107	1	92081739	1_56	0	0.012796046313213	5.62344674461507	1.20015819644047e-06	-0.585006693440356	1
ENSG00000122484.8	RPAP2	1	92299545	1_56	0	0.017858596473685	8.60689958274097	2.56362303880612e-06	-1.01867605361158	2
ENSG00000162676.11	GFI1	1	92487304	1_56	0	0.0177968262627767	9.09573991562356	2.69985661406934e-06	-1.59354838709717	1
ENSG00000067208.14	EVI5	1	92792120	1_56	0	0.0150566736593165	6.96026742177869	1.74789390982361e-06	-0.829383886256171	1
ENSG00000122406.12	RPL5	1	92831623	1_56	0	0.0124401698088182	5.43712715391073	1.12812157157273e-06	0.496402877697849	1
ENSG00000154511.11	FAM69A	1	92960610	1_56	0	0.0153791732064231	7.52229377891525	1.92949378613901e-06	1.11845860437477	2
ENSG00000143033.17	MTF2	1	93079600	1_57	0	0.0152663396764202	5.05342148353572	1.2867096234931e-06	0.796610169491586	1
ENSG00000117500.12	TMED5	1	93180650	1_57	1	0.171866922016362	22.4986424388092	6.44924266641899e-05	4.45384615384711	1
ENSG00000122483.17	CCDC18	1	93179625	1_57	1	0.171835647987595	22.4990514273079	6.44818633540317e-05	4.45384615384722	1
ENSG00000117505.12	DR1	1	93345092	1_57	1	0.180048258475124	24.0016979569721	7.20760531313903e-05	-4.49386165949262	2
ENSG00000137942.16	FNBP1L	1	93448824	1_57	0	0.0241950728428323	9.70619833699916	3.91684333423407e-06	-1.47844827586252	1
ENSG00000137936.16	BCAR3	1	93851880	1_57	0	0.0241316489878173	8.47421616139567	3.41072451679852e-06	-0.910156249999892	1
ENSG00000067334.13	DNTTIP2	1	93877677	1_57	0	0.0208954299284123	7.44711752551844	2.59537205702623e-06	-0.910447761194001	1
ENSG00000023909.9	GCLM	1	93901925	1_57	0	0.026573078746463	9.18599302940699	4.0712530002317e-06	-0.936695941056751	2
ENSG00000117528.11	ABCD3	1	94411329	1_58	0	0.0567304860794361	14.4174838813024	1.36416243078993e-05	-1.60719640179938	1
ENSG00000117525.13	F3	1	94562888	1_58	0	0.0204380311843407	4.92227065315449	1.67789450951409e-06	0.374407582938428	1
ENSG00000143036.16	SLC44A3	1	94822014	1_58	0	0.0292714512088345	8.24793236587511	4.02670163319513e-06	-1.10598749360415	3
ENSG00000117519.15	CNN3	1	94902902	1_58	0	0.0378746054544021	10.6421805043918	6.72262434375251e-06	1.31740539606285	2
ENSG00000172339.9	ALG14	1	95073027	1_58	0	0.0210473805075375	5.19383284213883	1.82324959756227e-06	0.421538461538434	1
ENSG00000152078.9	TMEM56	1	95158777	1_58	0	0.0248861967150179	6.74385416137932	2.79915408171653e-06	-0.868613138686107	1
ENSG00000122481.16	RWDD3	1	95232272	1_58	0	0.0308810262523922	8.74464222992842	4.50395327101418e-06	1.02120083672515	3
ENSG00000117569.18	PTBP2	1	96698670	1_59	0	0.0255535862086058	4.61184660719128	1.96556231728953e-06	0.0363748234017113	2
ENSG00000162627.16	SNX7	1	98661649	1_60	0	0.0349102217608097	8.52271375827787	4.96238683231957e-06	-1.0671462829738	1
ENSG00000162688.16	AGL	1	99851033	1_61	0	0.0164145820790177	4.78361070073884	1.30962140336149e-06	0.113821138211384	1
ENSG00000117620.14	SLC35A3	1	99969054	1_61	0	0.0463921840089174	14.3680951113588	1.1117422690658e-05	-1.84250908024813	2
ENSG00000156875.13	MFSD14A	1	100038319	1_61	0	0.0199285028997591	6.55129149600429	2.17751774730705e-06	0.765682656826522	1
ENSG00000156876.9	SASS6	1	100132743	1_61	0	0.0256242861668461	8.88339251503971	3.79656406988002e-06	1.16326530612203	1
ENSG00000122477.12	LRRC39	1	100178174	1_61	0	0.0564845243038058	16.1690809810883	1.52326308462146e-05	1.99824826856268	2
ENSG00000137992.14	DBT	1	100249898	1_61	0	0.0271053430173146	9.36762049582398	4.23491113290084e-06	-1.17261904761913	1
ENSG00000137996.12	RTCA	1	100262745	1_61	0	0.0311744454923846	10.7491566878748	5.58898876286763e-06	-1.24809636207628	2
ENSG00000079335.18	CDC14A	1	100353172	1_61	0	0.040616266080747	13.1260569992906	8.89189625355235e-06	1.61971830985886	1
ENSG00000181656.6	GPR88	1	100566531	1_62	0	0.0349919904167558	11.9420170324062	6.96957728963578e-06	1.58400000000039	1
ENSG00000162692.10	VCAM1	1	100718269	1_62	0	0.0158973750573455	4.63876793188683	1.2299520259051e-06	0.254437869822547	1
ENSG00000162694.13	EXTL2	1	100895622	1_62	0	0.0339601145954932	11.6638731112747	6.60650912297448e-06	1.60989010988921	1
ENSG00000162695.11	SLC30A7	1	100895622	1_62	0	0.0339601145954932	11.6638731112746	6.60650912297442e-06	-1.60989010988921	1
ENSG00000185946.15	RNPC3	1	103529760	1_65	0	0.103759966106137	21.5138204149057	3.72312370042553e-05	2.29668187733621	2
ENSG00000240038.6	AMY2B	1	103559534	1_65	0	0.0550179156703584	15.5076557716085	1.4230179920398e-05	1.88372093023372	1
ENSG00000198890.7	PRMT6	1	107058247	1_69	0	0.00296420754951943	4.84576217404543	2.39569104849828e-07	0.303797468354362	1
ENSG00000162631.18	NTNG1	1	107091130	1_69	0	0.0031317376064538	5.35844191641823	2.79887820632209e-07	-0.39345678823515	2
ENSG00000134215.15	VAV3	1	107754654	1_69	0	0.0227756895368627	23.5121302282943	8.93148387060586e-06	-2.29129772945859	2
ENSG00000085491.15	SLC25A24	1	108199508	1_69	0	0.00325319062732166	5.70877437822904	3.09750843116713e-07	0.479441515224598	3
ENSG00000162639.15	HENMT1	1	108662004	1_69	0	0.0028876924344583	4.60960442339831	2.22011104946759e-07	-0.0759999999999757	1
ENSG00000134186.11	PRPF38B	1	108678631	1_69	0	0.003020751066801	5.02086039804104	2.52960778618699e-07	0.346031746031835	1
ENSG00000116266.10	STXBP3	1	108746865	1_69	0	0.01908065323647	21.893852775774	6.96747690553013e-06	2.17567567567461	1
ENSG00000121957.12	GPSM2	1	108873512	1_69	0	0.0156378644629934	20.092150049159	5.24039426987465e-06	2.01111111111066	1
ENSG00000085433.15	WDR47	1	109044109	1_69	0	0.00295051625867804	4.81017255424195	2.36711181819266e-07	0.183823529411765	1
ENSG00000197780.9	TAF13	1	109071860	1_69	0	0.00312910918300924	5.33971653818438	2.78675651788766e-07	-0.481965030098087	3
ENSG00000215717.5	TMEM167B	1	109090133	1_69	0	0.00287968778537506	4.58433844850592	2.20182187804389e-07	-0.0347222222222254	1
ENSG00000031698.12	SARS	1	109221146	1_69	0	0.00298801064941523	4.92486263953488	2.45434928596118e-07	-0.260504201680758	1
ENSG00000134222.16	PSRC1	1	109281628	1_69	0	0.00415349692355782	7.93094226512093	5.49412817504119e-07	-0.954586811426656	2
ENSG00000221986.6	MYBPHL	1	109284631	1_69	0	0.00308741390341905	5.2255064460668	2.69081195756834e-07	0.370605545498964	3
ENSG00000134243.11	SORT1	1	109397881	1_69	0	0.00529226632445368	10.1646870725883	8.97213521238033e-07	-1.17295916398837	2
ENSG00000143106.12	PSMA5	1	109424465	1_69	0	0.00302286285166797	5.02562659173493	2.53377919684278e-07	0.366175699484403	2
ENSG00000143028.8	SYPL2	1	109492537	1_69	0	0.010115672257523	16.1051912877909	2.71719460133108e-06	1.70344827586226	1
ENSG00000174151.14	CYB561D1	1	109494012	1_69	0	0.00496790792815371	9.57114494399291	7.93044462677764e-07	1.15239685669543	2
ENSG00000181754.6	AMIGO1	1	109509517	1_69	0	0.00407163900494512	7.75796613958293	5.26838192921083e-07	-0.890625000000132	1
ENSG00000168765.16	GSTM4	1	109658958	1_69	0	0.00304633575522995	5.10115854228603	2.59183108902424e-07	0.343522265586185	2
ENSG00000213366.12	GSTM2	1	109668049	1_69	0	0.0150727833116651	19.7470996699132	4.96428697830871e-06	1.99956238448265	3
ENSG00000134184.12	GSTM1	1	109671748	1_69	0	0.0166057746653911	20.676212397018	5.72651273410355e-06	1.98994992494346	4
ENSG00000134201.10	GSTM5	1	109712056	1_69	0	0.00287958210255246	4.58362980941575	2.20140073117727e-07	0.0770756958802094	2
ENSG00000134202.10	GSTM3	1	109741163	1_69	0	0.0875431821633196	35.9741730510305	5.25258699498165e-05	-3.01311162193939	2
ENSG00000179902.12	C1orf194	1	109113015	1_69	0	0.00316841520759581	5.45919866076519	2.88490218957838e-07	0.470413894095455	2
ENSG00000184371.13	CSF1	1	109928142	1_69	0	0.00334158010426122	5.94428072135872	3.31292262665507e-07	0.603351955307295	1
ENSG00000168710.17	AHCYL1	1	109984850	1_69	0	0.00776244067819065	13.6749544407444	1.77045253470384e-06	1.51204819277101	1
ENSG00000143093.14	STRIP1	1	110032998	1_69	0	0.0443585901909357	29.6941545928301	2.19689249737252e-05	2.60446556554533	2
ENSG00000197106.6	SLC6A17	1	110150825	1_69	0	0.00518046137999306	9.97475468878589	8.61848181866338e-07	-1.13749999999947	1
ENSG00000168679.17	SLC16A4	1	110387014	1_69	0	0.00964314751825524	15.6726478468994	2.52070075536328e-06	-1.66129032258048	1
ENSG00000143125.5	PROK1	1	110414072	1_69	0	0.00646389968529781	12.0012628032125	1.2938432352663e-06	-1.35417745556084	2
ENSG00000177301.14	KCNA2	1	110624617	1_69	0	0.0158499571107377	20.2872395008347	5.3630414460946e-06	-1.89864864864902	1
ENSG00000156171.14	DRAM2	1	111139496	1_69	0	0.0260818794599269	24.641096107801	1.07191170079247e-05	2.50091368003078	2
ENSG00000134255.13	CEPT1	1	111130734	1_69	0	0.0326171238147015	26.4946015939335	1.44132912022035e-05	2.84495203932846	2
ENSG00000162777.16	DENND2D	1	111188536	1_69	0	0.00706225215480105	12.6813404418029	1.49371756193419e-06	1.68474572368627	2
ENSG00000173947.13	PIFO	1	111346062	1_69	0	0.00415501638528037	7.95358938097449	5.511832513258e-07	0.906724852710856	2
ENSG00000085465.12	OVGP1	1	111427097	1_69	0	0.0029365655475051	4.77527644109202	2.33882820633514e-07	0.261904761904854	1
ENSG00000116455.13	WDR77	1	111449473	1_69	0	0.00297849886368884	4.90807642181598	2.43819738233682e-07	-0.32539682539686	1
ENSG00000116459.10	ATP5F1	1	111448114	1_69	0	0.00361169159948271	6.71681476490669	4.04607693208382e-07	-0.762589928057686	1
ENSG00000143110.11	C1orf162	1	111489504	1_69	0	0.00327256330726722	5.78458471698907	3.15733270387063e-07	-0.594936708860827	1
ENSG00000116473.14	RAP1A	1	111516526	1_69	0	0.00289029553169096	4.61672624214674	2.22554551240341e-07	-0.097734165883418	2
ENSG00000121933.18	TMIGD3	1	111490893	1_69	0	0.00589574859312936	11.1742991317513	1.09880178103023e-06	1.30468749999974	1
ENSG00000197852.9	FAM212B	1	111756207	1_69	0	0.00414923646967802	7.90298500153071	5.46914515197052e-07	-0.853463422201759	2
ENSG00000064703.11	DDX20	1	111755261	1_69	0	0.00418172029519737	8.0257967812083	5.59761784030363e-07	0.948186528497408	1
ENSG00000171385.9	KCND3	1	111987808	1_69	0	0.00348068139103674	6.24219562929297	3.62377940292058e-07	0.529914529914913	1
ENSG00000116489.12	CAPZA1	1	112614432	1_69	0	0.217207487081776	24.2292355895483	8.77757622349037e-05	4.01626016260173	1
ENSG00000007341.18	ST7L	1	112611778	1_69	0	0.205077745387156	23.9701087484469	8.19876888239311e-05	4.00000000000057	1
ENSG00000155363.18	MOV10	1	112673015	1_69	0	0.0458620982145076	25.3774925606431	1.941166262912e-05	3.49339380667014	2
ENSG00000155366.16	RHOC	1	112704941	1_69	0	0.0339688842150939	24.0913194766282	1.3649035840526e-05	-3.35947712418349	1
ENSG00000155367.15	PPM1J	1	112712026	1_69	0	0.0193751068108602	22.7851792140523	7.36303152220516e-06	-2.38651045387697	2
ENSG00000155380.11	SLC16A1	1	112956760	1_70	0	0.0200842006844919	4.65749924596928	1.56015393605278e-06	-0.0181559543822225	2
ENSG00000198799.11	LRIG2	1	113072822	1_70	0	0.0255764713868384	6.89383765240582	2.9407749130588e-06	0.707692307692233	1
ENSG00000081026.18	MAGI3	1	113391682	1_70	0	0.0280228039207203	7.7403122455437	3.61768020985075e-06	-1.04575163398713	1
ENSG00000116793.15	PHTF1	1	113758270	1_70	0	0.031746529435872	8.89787167829621	4.71131886438018e-06	1.53900917002941	2
ENSG00000188761.11	BCL2L15	1	113886718	1_70	0	0.0520230533878006	13.5020514776939	1.17153617570743e-05	-1.98542283203445	3
ENSG00000134262.12	AP4B1	1	113905154	1_70	0	0.026920583067066	7.36832813762774	3.30836582374714e-06	-1.18519200240916	2
ENSG00000118655.4	DCLRE1B	1	113905154	1_70	0	0.0199238463355607	4.58342388637389	1.52308209554934e-06	-0.174242424242462	1
ENSG00000163349.21	HIPK1	1	113929596	1_70	0	0.0251523286496287	6.73894005918201	2.82702662105666e-06	-0.761194029850883	1
ENSG00000116774.11	OLFML3	1	113978485	1_70	0	0.0559236165620876	14.1797243685093	1.3225836325043e-05	1.67595956109658	2
ENSG00000197323.11	TRIM33	1	114511320	1_71	0	0.0228753088300586	6.00861346328122	2.29245773826252e-06	-0.684210526316019	1
ENSG00000175984.14	DENND2C	1	114669904	1_71	0	0.0258389731678453	7.13637389263323	3.07548031968681e-06	0.86335403726704	1
ENSG00000213281.4	NRAS	1	114716596	1_71	0	0.0222510792983274	5.75267636089535	2.1349176557182e-06	-0.631578947368237	1
ENSG00000009307.15	CSDE1	1	114753837	1_71	0	0.019607162640502	4.58333553487631	1.49884425952453e-06	-0.00649350649350912	1
ENSG00000052723.11	SIKE1	1	114784843	1_71	0	0.0224481652483886	5.8342429027158	2.18436627548748e-06	-0.611842105263243	1
ENSG00000134198.9	TSPAN2	1	115083450	1_71	0	0.0196870887401541	4.62092206499913	1.51729577455466e-06	-0.0161290322580657	1
ENSG00000173218.14	VANGL1	1	115641021	1_72	0	0.015859501165896	7.06333469355346	1.86835506792409e-06	-0.83961282131161	2
ENSG00000118729.11	CASQ2	1	115767809	1_72	0	0.0121321525674307	4.59380688804381	9.29545608203572e-07	-0.159090909090919	1
ENSG00000163393.12	SLC22A15	1	115974852	1_72	0	0.0126156047691258	4.95376935660486	1.04232693964564e-06	-0.269646505076349	3
ENSG00000134247.9	PTGFRN	1	116909700	1_72	0	0.0545665913037411	18.535615788227	1.68691790996773e-05	-1.98122065727642	1
ENSG00000134256.12	CD101	1	117001709	1_72	0	0.0714839003813347	21.0762692220661	2.51282407305296e-05	-2.15564202334616	1
ENSG00000116830.11	TTF2	1	117051665	1_72	0	0.0128008518698163	5.08807356771745	1.08630645367645e-06	-0.343611237769411	2
ENSG00000134253.9	TRIM45	1	117125685	1_72	0	0.0176734477947732	8.06272853596616	2.37664012315203e-06	-0.937956204379783	1
ENSG00000198162.12	MAN1A2	1	117297756	1_72	0	0.0386762272401249	15.3200173635944	9.88242361821032e-06	1.7816381702571	2
ENSG00000183508.4	FAM46C	1	117605765	1_72	0	0.0223231540082158	10.2209126474911	3.80544402045573e-06	1.30487804878073	1
ENSG00000092607.13	TBX15	1	119232226	1_73	0	0.0592685228489402	17.2662259465086	1.70679604887771e-05	1.92307692307661	1
ENSG00000116874.11	WARS2	1	119012523	1_73	0	0.0151414058462322	4.59086709099582	1.1593672433724e-06	-0.0431984660746842	2
ENSG00000143067.4	ZNF697	1	119654460	1_73	0	0.0204858511248738	7.38169371651492	2.52214551305004e-06	0.82269503546096	1
ENSG00000092621.11	PHGDH	1	119735449	1_73	0	0.015186914333575	4.61854416509515	1.16986231100843e-06	-0.122383252818067	1
ENSG00000131791.7	PRKAB2	1	147171976	1_73	0	0.0153712520581063	4.72981706385231	1.21258919354214e-06	0.242868221129207	2
ENSG00000131778.18	CHD1L	1	147243149	1_73	0	0.0151519466792669	4.59728482631079	1.16179619656861e-06	0.0716417910447662	1
ENSG00000131781.12	FMO5	1	147241216	1_73	0	0.0222942707951417	8.16385850999027	3.03563007413555e-06	-0.939999999999633	1
ENSG00000162836.11	ACP6	1	147656613	1_73	0	0.0275241117087531	10.1150367629993	4.64345117005416e-06	-1.20226953897933	3
ENSG00000188092.14	GPR89B	1	147928711	1_73	0	0.0288959983152984	10.5660340163083	5.09225113222193e-06	-1.31358024691337	1
ENSG00000203782.5	LOR	1	153258478	1_75	0	0.0255153439116955	6.13305430840806	2.60998698914451e-06	0.717105263157868	1
ENSG00000163220.10	S100A9	1	153367306	1_75	0	0.051400637055948	12.6506900801739	1.08453313094101e-05	1.63265306122471	1
ENSG00000163221.8	S100A12	1	153362908	1_75	0	0.0287318515536105	7.23336347298193	3.46628292841579e-06	-0.833333333333184	1
ENSG00000143546.9	S100A8	1	153391654	1_75	0	0.0507338509515126	12.52845830452	1.06012131406468e-05	1.63020833333328	1
ENSG00000143556.8	S100A7	1	153460264	1_75	0	0.0279589710743667	6.98051398191219	3.25513265347658e-06	0.838771719731594	2
ENSG00000197956.9	S100A6	1	153536399	1_75	0	0.0228617706890157	5.11655319770955	1.95095595050095e-06	0.426605504587197	1
ENSG00000188015.9	S100A3	1	153549020	1_75	0	0.0355051903590636	9.1990756717311	5.4474862460137e-06	1.09195785014826	3
ENSG00000196154.11	S100A4	1	153549874	1_75	0	0.0291446651707492	7.365679887718	3.58040385747223e-06	0.901315789473597	1
ENSG00000196754.10	S100A2	1	153567710	1_75	0	0.0251552645977234	6.00142360345424	2.51792782674106e-06	-0.690184049079804	1
ENSG00000188643.10	S100A16	1	153598547	1_75	0	0.0215873252233582	4.5860198047716	1.65118169698895e-06	-0.0849420849420875	1
ENSG00000189334.8	S100A14	1	153617113	1_75	0	0.0292492375284582	7.3988093628434	3.60941228683201e-06	0.636363636363584	1
ENSG00000160678.11	S100A1	1	153632380	1_75	0	0.0227434079008223	5.06854950125991	1.92264604254155e-06	0.574803149606223	1
ENSG00000189171.14	S100A13	1	153655877	1_75	0	0.0267758513339533	6.57976907527299	2.93842117803181e-06	0.835858585859063	1
ENSG00000143553.10	SNAPIN	1	153659467	1_75	0	0.0216393446547529	4.60828048729877	1.66319478510317e-06	0.31871333551168	2
ENSG00000169418.9	NPR1	1	153678582	1_75	0	0.0669664167047847	15.1354283144917	1.69048718166961e-05	2.05363984674375	1
ENSG00000143554.13	SLC27A3	1	153774134	1_75	0	0.0369817333327762	9.57814764320984	5.90784231971488e-06	-1.18076923076916	1
ENSG00000198837.9	DENND4B	1	153940057	1_75	0	0.0215843951262761	4.58476387062479	1.65050544463933e-06	-0.0880629176694671	2
ENSG00000160741.16	CRTC2	1	153959736	1_75	0	0.0222578456211548	4.86891120354192	1.80748659725382e-06	0.577777777777544	1
ENSG00000143570.17	SLC39A1	1	153968263	1_75	0	0.0245754308965107	5.78546663688547	2.3713717420626e-06	0.398373983739697	1
ENSG00000143578.15	CREB3L4	1	154106014	1_75	0	0.0319238814536998	8.21095751633944	4.37189376341354e-06	0.790322580645406	1
ENSG00000143545.8	RAB13	1	153985724	1_75	0	0.0237296720004756	5.46134354168372	2.16148057651434e-06	-0.786764705882129	1
ENSG00000143569.18	UBAP2L	1	154219953	1_75	0	0.0230615263698482	5.19702513865203	1.99895478892853e-06	-0.340116279070034	1
ENSG00000143595.12	AQP10	1	154321199	1_75	0	0.0759501064863526	16.3243305283122	2.06787304558889e-05	2.00000000000015	1
ENSG00000160712.12	IL6R	1	154425457	1_75	0	0.0260730144747899	6.33331230533645	2.754116173431e-06	0.653543307086785	1
ENSG00000169291.9	SHE	1	154501655	1_75	0	0.0901061884720632	17.9463961446657	2.69706848809239e-05	2.49116539861102	2
ENSG00000163239.12	TDRD10	1	154500057	1_75	0	0.0924952339603249	18.1958293059235	2.80705753915895e-05	-2.33182215919072	2
ENSG00000160714.9	UBE2Q1	1	154559434	1_75	0	0.0259165563387896	6.27754912161637	2.71348558933719e-06	-0.781395348837055	1
ENSG00000160710.15	ADAR	1	154628627	1_75	0	0.0353378627002902	9.15514449549683	5.39592106314833e-06	1.09565217391246	1
ENSG00000163344.5	PMVK	1	154936792	1_76	0	0.0153905867322839	9.35460887434294	2.40126956364007e-06	1.18704786522857	2
ENSG00000163346.16	PBXIP1	1	154946604	1_76	0	0.0155823686292051	10.0679090783322	2.61657305375341e-06	1.65079365079308	1
ENSG00000160691.18	SHC1	1	154974220	1_76	0	0.0365057498226055	16.5674291684114	1.00873363314669e-05	-1.46938775510213	1
ENSG00000173207.12	CKS1B	1	154975020	1_76	0	0.0286994165307921	14.4367422985476	6.91038712033161e-06	1.31343283582167	1
ENSG00000160685.13	ZBTB7B	1	155007875	1_76	0	0.0205291887073543	12.9527006030289	4.43498565554384e-06	-2.09701492537289	1
ENSG00000163354.14	DCST2	1	155033615	1_76	0	0.0140636554260098	8.80448948663067	2.06520183367913e-06	1.54269448932539	2
ENSG00000143537.13	ADAM15	1	155031478	1_76	0	0.782377424403033	25.4740399366244	0.00033241012316754	-5.2795649990718	2
ENSG00000143590.13	EFNA3	1	155078247	1_76	0	0.00991872247264913	5.36296902883358	8.87199183188167e-07	-0.279116465863481	1
ENSG00000169242.11	EFNA1	1	155122631	1_76	0	0.0197740731333458	14.7844168738033	4.8759634487459e-06	-3.95472473483938	2
ENSG00000169241.17	SLC50A1	1	155135691	1_76	0	0.0364423267594712	18.2486421381267	1.10916653554092e-05	4.2301294496081	2
ENSG00000185499.16	MUC1	1	155197995	1_76	0	0.00907084260230429	5.31829102959241	8.04599643789375e-07	-1.53535353535367	1
ENSG00000173171.14	MTX1	1	155203736	1_76	0	0.00906298065617672	5.10088650091745	7.710398400048e-07	1.40594059405989	1
ENSG00000177628.15	GBA	1	155227811	1_76	0	0.0280947120099571	19.402759415728	9.09176473111333e-06	-4.31337187634917	2
ENSG00000116521.10	SCAMP3	1	155262283	1_76	0	0.0693260908116575	28.7091677380333	3.31953628389346e-05	5.44366197183029	1
ENSG00000176444.18	CLK2	1	155278322	1_76	0	0.0746548876491088	29.4246361207843	3.66378054891516e-05	5.46808510638361	1
ENSG00000125459.14	MSTO1	1	155608258	1_76	0	0.0433592983103319	24.5463694705228	1.77512776874764e-05	4.97142857142889	1
ENSG00000132676.15	DAP3	1	155688294	1_76	0	0.047679453017043	24.8108827139125	1.97302953228039e-05	4.62318840579772	1
ENSG00000163374.19	YY1AP1	1	155688145	1_76	0	0.0134411607415552	10.9957550195993	2.46502844860811e-06	-2.92157496813768	2
ENSG00000116580.18	GON4L	1	155859720	1_76	0	0.0398403948492694	23.1496046005882	1.53825139331837e-05	4.59558823529568	1
ENSG00000132718.8	SYT11	1	155859720	1_76	0	0.0398403948492694	23.1496046005882	1.53825139331837e-05	-4.59558823529568	1
ENSG00000143622.10	RIT1	1	155911161	1_76	0	0.0189874724731872	15.1605997449976	4.80113198350736e-06	-3.86259541984707	1
ENSG00000132680.10	KIAA0907	1	155932607	1_76	0	0.0299412651427557	15.8073381678335	7.89385231556457e-06	2.03559122989305	2
ENSG00000116584.17	ARHGEF2	1	156006597	1_76	0	0.00939854963960174	6.15857943893496	9.65387103528543e-07	-2.21093749999917	1
ENSG00000163479.13	SSR2	1	156020665	1_76	0	0.0107709600568264	6.41801586209451	1.15296283160762e-06	-0.939285714285853	1
ENSG00000196189.12	SEMA4A	1	156160177	1_76	0	0.027866668971131	16.4189295494869	7.63115023459934e-06	2.33333333333277	1
ENSG00000160785.13	SLC25A44	1	156193927	1_76	0	0.0139764764215274	9.41442217345014	2.19458027468904e-06	-1.60184862312269	2
ENSG00000242252.1	BGLAP	1	156240066	1_76	0	0.00935418711310609	5.03811971586551	7.86021891029152e-07	-0.51835184263661	2
ENSG00000160781.15	PAQR6	1	156247610	1_76	0	0.00899061734995021	4.66269661015464	6.99176427119608e-07	-0.534622053004736	2
ENSG00000198952.8	SMG5	1	156282500	1_76	0	0.0122600281867837	7.54335359202771	1.54246756277225e-06	0.933823529411544	1
ENSG00000163472.18	TMEM79	1	156282500	1_76	0	0.0122600281867837	7.54335359202771	1.54246756277225e-06	-0.933823529411544	1
ENSG00000163467.11	TSACC	1	156337389	1_76	0	0.0129180674860879	8.03105192816667	1.73033458632576e-06	0.999999999999926	1
ENSG00000163468.14	CCT3	1	156369792	1_77	0	0.0150898813833933	4.78194810204157	1.20351301168087e-06	-0.223587223587336	1
ENSG00000116604.17	MEF2D	1	156503322	1_77	0	0.0160767684078977	5.36629454070054	1.43890912719796e-06	0.458015267175549	1
ENSG00000163382.11	NAXE	1	156588194	1_77	0	0.0148066031151388	4.6071859179552	1.13776161857363e-06	0.0748299319727653	1
ENSG00000160818.16	GPATCH4	1	156601543	1_77	0	0.0163650126417015	5.53025466169392	1.50945990377186e-06	0.507651339373219	3
ENSG00000132702.12	HAPLN2	1	156618957	1_77	0	0.0151267817400568	4.80447013451731	1.21213821741356e-06	-0.231292517006839	1
ENSG00000132692.18	BCAN	1	156640896	1_77	0	0.0469742839298798	15.3107263984783	1.19954368800111e-05	-1.6428571428577	1
ENSG00000143319.16	ISG20L2	1	156727264	1_77	0	0.0370168152082016	13.0893017953297	8.08119595313476e-06	1.56830342960416	2
ENSG00000143303.11	RRNAD1	1	156728106	1_77	0	0.135541530600639	25.3745726809963	5.73629170825658e-05	2.45596868884598	1
ENSG00000143314.12	MRPL24	1	156741833	1_77	0	0.0226347886064013	8.52659749295567	3.21893576704843e-06	-1.07199999999968	1
ENSG00000143294.14	PRCC	1	156750590	1_77	0	0.0218550839114184	8.20237081491299	2.98986777911658e-06	-1.03199999999983	1
ENSG00000143321.18	HDGF	1	156768636	1_77	0	0.0286917214477669	10.7227517293298	5.13124749022619e-06	-1.46099290780052	1
ENSG00000198400.11	NTRK1	1	156815190	1_77	0	0.0804468614493576	20.3714801925801	2.73332829289461e-05	2.29288411318529	2
ENSG00000027869.11	SH2D2A	1	156808330	1_77	0	0.0147693143508026	4.58393416001862	1.12916864707536e-06	-0.0496575997619836	2
ENSG00000187800.13	PEAR1	1	156893825	1_77	0	0.0163308586116381	5.51099191881977	1.50106292569885e-06	-0.750000000000077	1
ENSG00000160838.13	LRRC71	1	156892364	1_77	0	0.015537688027753	5.05167697108981	1.30912788821618e-06	-0.603015075376745	1
ENSG00000132694.18	ARHGEF11	1	157045234	1_77	0	0.0201710701673132	7.46111280872847	2.51010941159667e-06	-1.07189542483676	1
ENSG00000160856.20	FCRL3	1	157701026	1_77	0	0.0332937627001156	12.1036532457452	6.72108609450647e-06	1.63566200074831	2
ENSG00000183853.17	KIRREL	1	157995066	1_77	0	0.0151642703547715	4.82729880310395	1.22091605873431e-06	0.220588235294144	1
ENSG00000158473.6	CD1D	1	158180329	1_78	0	0.0737123738913919	20.4749404793001	2.51723146257178e-05	2.28000000000043	1
ENSG00000163564.14	PYHIN1	1	158930391	1_78	0	0.0139290571723555	4.97510042758108	1.15580263011804e-06	-0.213097414410289	2
ENSG00000163565.18	IFI16	1	159000007	1_78	0	0.0935999195390105	22.7425714312229	3.55038253427066e-05	-2.44510978043895	1
ENSG00000162706.12	CADM3	1	159172360	1_78	0	0.302825169036356	34.4188019426215	0.000173839243396154	-3.56701030927808	1
ENSG00000213088.9	ACKR1	1	159203354	1_78	0	0.0166278691880618	6.6084938632483	1.8327329834415e-06	1.0490797546012	1
ENSG00000179639.10	FCER1A	1	159288755	1_78	0	0.0137364877995689	4.84678748278367	1.11042642434347e-06	-0.450132578087677	2
ENSG00000181036.13	FCRL6	1	159799606	1_78	0	0.0945727957663163	22.8412190567427	3.60284528062948e-05	-2.28961760693141	2
ENSG00000158714.10	SLAMF8	1	159826640	1_78	0	0.0151853540314061	5.77130091569631	1.4617016799811e-06	-0.548648401623755	3
ENSG00000188004.9	C1orf204	1	159839352	1_78	0	0.0275864789786432	11.2897299214236	5.19445431145506e-06	-1.31628906823968	3
ENSG00000243284.1	VSIG8	1	159856126	1_78	0	0.0147907310587281	5.52847890221082	1.36381481072189e-06	0.425373134328458	1
ENSG00000213085.9	CFAP45	1	159899758	1_78	0	0.0146638184264027	5.4490224732272	1.33267968959073e-06	0.463302752293472	1
ENSG00000198574.5	SH2D1B	1	162411498	1_80	0	0.0176056298981903	8.14040654053691	2.39032948235403e-06	0.942857142857093	1
ENSG00000152332.15	UHMK1	1	162496869	1_80	0	0.0119831750003285	4.59317464793232	9.18004830349171e-07	0.0555555555555601	1
ENSG00000117143.13	UAP1	1	162560869	1_80	0	0.0179229443281217	8.30532194380847	2.48270965568669e-06	-0.994350282485947	1
ENSG00000132196.13	HSD17B7	1	162790775	1_80	0	0.0132406568662488	5.51251234385498	1.21736051530171e-06	-0.465631929046597	1
ENSG00000185860.13	CCDC190	1	162867897	1_80	0	0.0120076962430623	4.61200310518571	9.23654158132163e-07	0.0451655677454239	2
ENSG00000117152.13	RGS4	1	163069063	1_80	0	0.0211449734724777	9.83268113829099	3.46768153564212e-06	1.17322834645697	1
ENSG00000143228.12	NUF2	1	163266611	1_80	0	0.0383508894864701	15.3546258063009	9.82143131583548e-06	-1.770161290323	1
ENSG00000162763.3	LRRC52	1	165544180	1_81	0	0.0244301401048626	4.99632889668625	2.0358092458932e-06	-0.336585365853456	1
ENSG00000143198.12	MGST3	1	165582367	1_81	0	0.0342886250757046	8.140650687748	4.6555317861879e-06	0.901477832512326	1
ENSG00000143149.12	ALDH9A1	1	165698175	1_81	0	0.0252239948101352	5.29241813212964	2.22652780322404e-06	0.394121666029367	3
ENSG00000143183.16	TMCO1	1	165822178	1_81	0	0.0603052092089879	13.4150659945638	1.34929759887011e-05	1.55813953488411	1
ENSG00000143195.12	ILDR2	1	166975572	1_82	0	0.0187336143516329	10.8782234145654	3.39890992343465e-06	1.58974358974418	1
ENSG00000143157.11	POGK	1	166839016	1_82	0	0.0141714688798454	8.32639246266032	1.96803061637457e-06	-1.0928590139989	2
ENSG00000152382.5	TADA1	1	166876710	1_82	0	0.015998931128384	9.44546577892346	2.52042891526435e-06	1.28387691178478	2
ENSG00000198842.9	DUSP27	1	167093885	1_82	0	0.0211952755984943	12.0523074113304	4.26058637324955e-06	-1.33668777193224	2
ENSG00000143167.11	GPA33	1	167067477	1_82	0	0.037210119630683	17.2295298832808	1.0692877697972e-05	-1.87596899224779	1
ENSG00000198821.10	CD247	1	167495205	1_82	0	0.012292834285734	7.03168084077707	1.44168799849631e-06	0.771331058020472	1
ENSG00000143162.7	CREG1	1	167548592	1_82	0	0.0169039971091016	9.97455553201662	2.81217969340998e-06	-1.15238937074632	4
ENSG00000198771.10	RCSD1	1	167630073	1_82	0	0.00942909054460517	4.59668071212835	7.22893384247017e-07	-0.0400822173609058	2
ENSG00000197965.11	MPZL1	1	167705500	1_82	0	0.0103122236671501	5.42543392601511	9.33140219430794e-07	0.474289929646867	2
ENSG00000143164.15	DCAF6	1	167936173	1_82	0	0.0474286065634817	19.5207506308257	1.54417666243019e-05	-2.06146487508976	2
ENSG00000143158.10	MPC2	1	167936749	1_82	0	0.00941524221999912	4.58356868671343	7.19772660697003e-07	0.0137614678899001	1
ENSG00000143147.14	GPR161	1	168137545	1_82	0	0.011403042672871	6.34678405938378	1.20707589546926e-06	0.731943155968077	2
ENSG00000143155.12	TIPRL	1	168178654	1_82	0	0.0175787008968857	10.3325525736774	3.02938524599332e-06	1.20477161115465	2
ENSG00000213064.9	SFT2D2	1	168225689	1_82	0	0.0119793731296896	6.80648070003851	1.35993081718218e-06	-0.759124087591124	1
ENSG00000143178.12	TBX19	1	168272481	1_82	0	0.0111215514563427	6.1069792409435	1.13279656872375e-06	0.612378057771771	2
ENSG00000143185.3	XCL2	1	168541843	1_82	0	0.075537204852827	23.8820828180987	3.00879927638625e-05	-2.2391175012591	2
ENSG00000143184.4	XCL1	1	168580253	1_82	0	0.0160631686366304	9.49081294537948	2.54269774739139e-06	1.08744394618868	1
ENSG00000143196.4	DPT	1	168728704	1_82	0	0.0128380872169985	7.37867093133379	1.57993263442125e-06	-0.793783502940659	2
ENSG00000143153.12	ATP1B1	1	169129496	1_83	0	0.0197282613990716	5.98220767906218	1.96838662434865e-06	0.583333333333218	1
ENSG00000143156.13	NME7	1	169354127	1_83	0	0.0193046349857918	5.79945120889806	1.8672763598193e-06	0.492597811467647	2
ENSG00000117475.13	BLZF1	1	169368400	1_83	0	0.0176386370321638	4.96485466736222	1.46060125414958e-06	0.500000000000095	1
ENSG00000117477.12	CCDC181	1	169462361	1_83	0	0.0171194277515465	4.71582745453237	1.34650278360536e-06	0.238754325259612	1
ENSG00000117479.12	SLC19A2	1	169484340	1_83	0	0.0169723116393061	4.63048583916906	1.31077353276133e-06	-0.162679425837272	1
ENSG00000198734.10	F5	1	169586812	1_83	0	0.0219752093447545	7.11865408547182	2.60910175260829e-06	1.03703703703684	1
ENSG00000000460.16	C1orf112	1	169910890	1_83	0	0.0511637748119812	13.6882631211912	1.16807580749499e-05	1.46376811594234	1
ENSG00000171806.11	METTL18	1	169794673	1_83	0	0.0647569688293937	17.5911177318683	1.89994072858347e-05	-3.42028985507063	1
ENSG00000000457.13	SCYL3	1	169894024	1_83	0	0.0379284733179555	12.4899720562376	7.90108864481241e-06	-3.02439024390334	1
ENSG00000075945.12	KIFAP3	1	170085160	1_83	0	0.0178279880354858	5.00285634941966	1.48758048502607e-06	0.142028985507213	1
ENSG00000180999.10	C1orf105	1	172442356	1_84	0	0.0101772097766466	4.8560766036339	8.24279238231528e-07	0.172619047618983	1
ENSG00000116132.11	PRRX1	1	170662622	1_84	0	0.00998980914901659	4.79400157222711	7.98758456337614e-07	0.268019336115035	2
ENSG00000007933.12	FMO3	1	171094121	1_84	0	0.0102744097208529	4.97546480844055	8.52610437373503e-07	-0.22834645669291	1
ENSG00000094963.13	FMO2	1	171185239	1_84	0	0.0152578965920175	8.65098426341934	2.20150813600452e-06	1.00247017258501	2
ENSG00000076258.9	FMO4	1	171314054	1_84	0	0.0100966180449116	4.90127866395269	8.25363820764964e-07	0.39830600818212	2
ENSG00000034971.16	MYOC	1	171646796	1_84	0	0.00982271477170216	4.70976231152799	7.71597175119704e-07	0.230158730158664	1
ENSG00000117533.14	VAMP4	1	171742440	1_84	0	0.0100957418004416	4.86008931871221	8.18356603712704e-07	0.32757793671538	2
ENSG00000197959.13	DNM3	1	171841377	1_84	0	0.0187996420888207	10.7948344258575	3.38474279257136e-06	1.1962421711903	1
ENSG00000135845.9	PIGC	1	172233550	1_84	0	0.0122513319361991	7.0423631707338	1.43900343279222e-06	0.925570339951246	3
ENSG00000094975.13	SUCO	1	172532059	1_84	0	0.0127096719113623	6.6036473711236	1.39983974357141e-06	0.650717703349451	1
ENSG00000117560.7	FASLG	1	172658724	1_84	0	0.0149226957311165	7.69373092844508	1.91489243428234e-06	-0.430167597765402	1
ENSG00000120337.8	TNFSF18	1	173051090	1_84	0	0.141318078180165	27.5353087603897	6.49004605986913e-05	-2.57236842105285	1
ENSG00000076321.10	KLHL20	1	173714815	1_86	0	0.0104339257238474	5.61049433039597	9.7635774167184e-07	0.398437500000083	1
ENSG00000120334.15	CENPL	1	173827031	1_86	0	0.0100842972549288	5.421286330082	9.11817850403271e-07	0.612903225806634	1
ENSG00000117593.9	DARS2	1	173823764	1_86	0	0.00934441224057025	4.75635612166721	7.41287128505734e-07	-0.560548004701771	2
ENSG00000117601.13	SERPINC1	1	173916899	1_86	0	0.00932732817928772	4.69534631145852	7.30440748576175e-07	0.279300603866221	2
ENSG00000135870.11	RC3H1	1	174018660	1_86	0	0.00992793363966582	5.23184674389688	8.66311311211534e-07	0.496855345911771	1
ENSG00000152061.23	RABGAP1L	1	174159319	1_86	0	0.00925379907529256	4.58434639280384	7.07550751547759e-07	0.072488582613437	2
ENSG00000116161.17	CACYBP	1	175000135	1_86	0	0.00941904847235408	4.74822072498547	7.45929935888626e-07	0.201492537313458	1
ENSG00000120332.15	TNN	1	175068086	1_86	0	0.0107720600378839	6.03470685953983	1.08421409680259e-06	0.729234813028636	4
ENSG00000235750.9	KIAA0040	1	175193171	1_86	0	0.0166400241986087	9.98797056723394	2.77198779014567e-06	-1.14450867051985	1
ENSG00000143207.19	RFWD2	1	176207677	1_86	0	0.00932560533757343	4.65618158832463	7.24214218069471e-07	-0.104333868378775	1
ENSG00000198797.6	BRINP2	1	177170676	1_86	0	0.0128640350484104	7.61300593460897	1.63340352530257e-06	0.879478827361512	1
ENSG00000240021.9	TEX35	1	178512615	1_87	0	0.0285358571014055	7.48724549267836	3.56346994449709e-06	0.966551884457706	2
ENSG00000120341.18	SEC16B	1	177960805	1_87	0	0.0336295205227578	9.01186948479844	5.05470336720389e-06	-1.2136331730529	2
ENSG00000075391.16	RASAL2	1	178093563	1_87	0	0.0219465352511644	5.05599124476527	1.85068449193288e-06	-0.422689269464656	2
ENSG00000116191.17	RALGPS2	1	178725006	1_87	0	0.0322652064806003	8.62713039456676	4.642596252577e-06	1.18551004556436	2
ENSG00000143340.6	FAM163A	1	179743263	1_89	0	0.0192785701701655	5.88124369374756	1.89105474319522e-06	-0.670931000171449	2
ENSG00000116199.11	FAM20B	1	179025509	1_89	0	0.151922545730198	25.3252093716942	6.41704935019773e-05	3.13333333333478	1
ENSG00000186283.13	TOR3A	1	179151660	1_89	0	0.0543038511100141	15.5056319728997	1.40436567877482e-05	-2.40310077519404	1
ENSG00000143322.19	ABL2	1	179229518	1_89	0	0.0260471402674197	8.66463745556245	3.76418144956175e-06	-1.73312735627892	2
ENSG00000057252.12	SOAT1	1	179341797	1_89	0	0.0418115665148356	13.0621832036865	9.10903383841597e-06	1.38853503184664	1
ENSG00000135837.15	CEP350	1	179954679	1_89	0	0.0241136250914566	7.95049965453395	3.19754770851088e-06	-0.973737373737375	1
ENSG00000116260.16	QSOX1	1	180164304	1_89	0	0.0201825925806489	6.30465402788729	2.1222586788331e-06	0.61194029850739	1
ENSG00000121454.5	LHX4	1	180226694	1_89	0	0.115254753344858	22.6439442494361	4.35282320533628e-05	-2.18627450980266	1
ENSG00000230124.6	ACBD6	1	180511523	1_89	0	0.0175757322252683	5.02725483944358	1.47368422179636e-06	-0.343750000000117	1
ENSG00000143324.13	XPR1	1	180598460	1_89	0	0.0250900405294682	8.31800477879341	3.48081253271906e-06	0.962264150943353	1
ENSG00000135835.11	KIAA1614	1	180936558	1_89	0	0.0393434541979285	12.4951327750604	8.19923752076695e-06	1.41007194244619	1
ENSG00000162783.10	IER5	1	181178620	1_90	0	0.0177991645358848	4.60376933056342	1.36670026518936e-06	-0.0297619047619057	1
ENSG00000135821.17	GLUL	1	182392343	1_90	0	0.0452816255440502	13.2660764845798	1.00190054174404e-05	-1.66442953020136	1
ENSG00000135828.11	RNASEL	1	182589381	1_90	0	0.0187709591769001	5.09465656388344	1.5950029251127e-06	-0.328125000000061	1
ENSG00000143333.6	RGS16	1	182604092	1_90	0	0.0195744561282643	5.4818317532398	1.78968052364726e-06	0.461928934009928	1
ENSG00000135862.5	LAMC1	1	183023890	1_91	0	0.0193524353152976	5.32461352968027	1.71863567076565e-06	0.241935483871006	1
ENSG00000058085.14	LAMC2	1	183186170	1_91	0	0.0178593611980354	4.58310603507404	1.3651674715093e-06	-0.153846153846105	1
ENSG00000157064.10	NMNAT2	1	183286097	1_91	0	0.0227001042733902	6.79958954740428	2.5743681595532e-06	-0.81578609518979	2
ENSG00000116698.21	SMG7	1	183471970	1_91	0	0.0301418594246405	9.42641071827024	4.73888864934913e-06	1.36217308632405	2
ENSG00000116701.14	NCF2	1	183590900	1_91	0	0.0832913595813377	18.9473504057979	2.63213732468756e-05	2.32674060005697	2
ENSG00000162704.15	ARPC5	1	183635770	1_91	0	0.13486512853794	23.5702027993238	5.301797004847e-05	-3.00806451612903	1
ENSG00000198756.10	COLGALT2	1	183966697	1_91	0	0.188886737465176	26.8880808510318	8.47074047842832e-05	-2.70227410065641	2
ENSG00000198860.11	TSEN15	1	184050050	1_91	0	0.0178727981257302	4.59005032440919	1.36826463690825e-06	0.111662265035671	2
ENSG00000116406.18	EDEM3	1	184702964	1_92	0	0.0422674574119372	12.4978056077898	8.81048862134405e-06	-1.46626984127031	1
ENSG00000135842.16	FAM129A	1	184893682	1_92	0	0.0180219977799937	4.59319235453963	1.3806311592741e-06	-0.0960642285398148	2
ENSG00000121481.10	RNF2	1	185064348	1_92	0	0.180167222003936	26.3410108071392	7.91531721383312e-05	3.15384615384646	1
ENSG00000121486.11	TRMT1L	1	185156912	1_92	0	0.0191202495586598	5.13949634407869	1.63898214895015e-06	-0.328467153284863	1
ENSG00000116668.12	SWT1	1	185156912	1_92	0	0.0191202495586598	5.13949634407869	1.63898214895015e-06	0.328467153284864	1
ENSG00000116679.15	IVNS1ABP	1	185317057	1_92	0	0.0183897352059182	4.77971317633948	1.46601163622465e-06	0.185185185185235	1
ENSG00000143341.11	HMCN1	1	185730915	1_92	0	0.0430024047808394	12.6583558954486	9.07883556675627e-06	-1.75590551181119	1
ENSG00000047410.13	TPR	1	186376365	1_92	0	0.039352989386654	11.8318451615238	7.7658734937702e-06	-1.61835748792268	1
ENSG00000157181.15	C1orf27	1	186425270	1_92	0	0.0188075744298158	4.98721095632774	1.56441018160226e-06	0.418478260869681	1
ENSG00000262180.1	OCLM	1	186400270	1_92	0	0.0558289443672709	15.1002819416336	1.40606234543017e-05	-2.06936416185019	1
ENSG00000162670.10	BRINP3	1	190589126	1_95	0	0.0415995323508145	8.90473534248307	6.1783082201422e-06	-1.13907284768284	1
ENSG00000090104.11	RGS1	1	192552634	1_96	0	0.0186656998100383	4.93195014448312	1.535405388445e-06	0.294004734428687	2
ENSG00000116741.7	RGS2	1	192808677	1_96	0	0.0325637904485081	10.0850804819624	5.47739959422524e-06	-1.10000000000039	1
ENSG00000116747.12	TROVE2	1	193058704	1_96	0	0.0187686204224073	4.98273707409918	1.55976951495945e-06	0.320807651393653	2
ENSG00000023572.8	GLRX2	1	193104590	1_96	0	0.0186185849576341	4.90861003896054	1.52428195263743e-06	-0.221622705205843	2
ENSG00000134371.10	CDC73	1	193121735	1_96	0	0.0181971290667632	4.69716881259521	1.42560480229448e-06	-0.0902255639097606	1
ENSG00000000971.15	CFH	1	196650372	1_98	0	0.0581002791572313	16.6940497856732	1.61770761180901e-05	1.88993934910882	2
ENSG00000244414.6	CFHR1	1	196820070	1_98	0	0.0472873423641852	14.7650206615465	1.16449886925099e-05	1.70588235294114	1
ENSG00000177888.7	ZBTB41	1	197200897	1_98	0	0.0157782663742526	4.58572017367483	1.2067767636477e-06	0.149253731343276	1
ENSG00000151414.14	NEK7	1	198157576	1_99	0	0.0174504369207333	6.0966678982969	1.77443031815951e-06	-0.56431535269747	1
ENSG00000081237.18	PTPRC	1	198638198	1_99	2	0.201664859952405	19.8605097942778	6.68006559075071e-05	-4.05675675675764	1
ENSG00000116833.13	NR5A2	1	200031019	1_100	0	0.0163857385003124	5.60122734932928	1.53076782739142e-06	0.703539823008814	1
ENSG00000118197.13	DDX59	1	200669007	1_101	0	0.0197153964764168	16.5736781967448	5.44984967095366e-06	-2.915295029469	2
ENSG00000118200.14	CAMSAP2	1	200740218	1_101	0	0.0121036902664713	8.6716589715699	1.75057248175107e-06	1.58031172136727	2
ENSG00000232237.3	ASCL5	1	201127255	1_101	0	0.0094585490197906	6.4724827295164	1.0210700197955e-06	-0.933772655537669	2
ENSG00000116857.16	TMEM9	1	201154617	1_101	0	0.0145196452503181	9.33184077981098	2.25986986766028e-06	-0.777230505952345	2
ENSG00000163395.16	IGFN1	1	201191383	1_101	0	0.0232855225293853	14.1617996246858	5.50002342040565e-06	-1.51733274877209	2
ENSG00000118194.18	TNNT2	1	201400151	1_101	0	0.0214589885638292	14.1197662526463	5.05355342227727e-06	-1.78906250000033	1
ENSG00000159166.13	LAD1	1	201400120	1_101	0	0.0197455019456869	13.6380375647738	4.49138377955188e-06	-1.81060606060552	1
ENSG00000159173.18	TNNI1	1	201445806	1_101	0	0.0252594851990585	14.8637837300602	6.26201319498077e-06	-1.79710144927509	1
ENSG00000174307.6	PHLDA3	1	201448202	1_101	0	0.0493473889536171	20.8382061154392	1.71508091177714e-05	2.15411207235544	3
ENSG00000134369.15	NAV1	1	201718278	1_102	0	0.0225922601798104	6.49841797037024	2.44865402778258e-06	-0.751879699248003	1
ENSG00000198700.9	IPO9	1	201829522	1_102	0	0.0191923186066336	4.99076013164066	1.59754921920263e-06	0.389380634882771	2
ENSG00000198892.6	SHISA4	1	201888432	1_102	0	0.0198510848769796	5.30255994216961	1.75561765060428e-06	0.444444444444435	1
ENSG00000163431.12	LMOD1	1	201903136	1_102	0	0.0251699445686164	7.49839286518006	3.1478248206263e-06	-1.06716417910432	1
ENSG00000134375.10	TIMM17A	1	201955621	1_102	0	0.0306325564198351	9.31924197575785	4.76128234588952e-06	1.01554700049012	2
ENSG00000176393.10	RNPEP	1	201978878	1_102	0	0.0282280694382827	8.56090325810394	4.03051806501624e-06	-1.038591131766	2
ENSG00000170075.8	GPR37L1	1	202113933	1_102	0	0.0231861348371327	6.73847215284828	2.60585292680094e-06	-0.744309643293929	2
ENSG00000143862.7	ARL8A	1	202146817	1_102	0	0.021404326331196	5.99888007429234	2.14156790252785e-06	-0.622047244094488	1
ENSG00000077157.21	PPP1R12B	1	202348568	1_102	0	0.0367364405845902	11.00778561413	6.74461467687499e-06	1.45434728170488	2
ENSG00000117139.16	KDM5B	1	202808833	1_102	0	0.0198148871453099	5.28569517428373	1.74684279338428e-06	0.42622647065063	2
ENSG00000117153.15	KLHL12	1	202928138	1_102	0	0.0243687126324187	7.19886836244372	2.92588278938242e-06	0.809523809523941	1
ENSG00000159346.12	ADIPOR1	1	202964529	1_102	0	0.0219318750135336	6.22402892783844	2.27670871667979e-06	-0.648854961831976	1
ENSG00000133055.8	MYBPH	1	203175705	1_102	0	0.0361181760480821	10.8498545626955	6.53596672934808e-06	-1.19292604501573	1
ENSG00000133048.12	CHI3L1	1	203186952	1_102	0	0.299638110274326	31.3661718505271	0.000156754014707736	-3.15068493150686	1
ENSG00000133063.15	CHIT1	1	203274075	1_102	0	0.0240487063163219	7.07650232102971	2.83837960647153e-06	0.743169398906888	1
ENSG00000159388.5	BTG2	1	203305408	1_102	0	0.01974846944094	5.25466969888816	1.73076845023477e-06	-0.392070484581616	1
ENSG00000122176.10	FMOD	1	203351950	1_102	0	0.0197236178077382	5.24303850357204	1.72476420761063e-06	0.433878157503415	1
ENSG00000174567.7	GOLT1A	1	204214495	1_104	0	0.0328973497704983	15.8364760841636	8.68919547130212e-06	-2.08910891089086	1
ENSG00000188783.5	PRELP	1	203482089	1_104	0	0.0099133351953683	4.75585461968858	7.86336557623192e-07	-0.195121951219376	1
ENSG00000058668.14	ATP2B4	1	203626383	1_104	0	0.0097299839025059	4.58405721898646	7.43913186932372e-07	0.0208232059011677	2
ENSG00000122188.12	LAX1	1	203762724	1_104	0	0.014587443949045	8.31387913604178	2.02275373844829e-06	-0.885350318471294	1
ENSG00000058673.16	ZC3H11A	1	203795675	1_104	0	0.0129857993634507	7.24186909882853	1.56848173080309e-06	0.837988826815393	1
ENSG00000257315.2	ZBED6	1	203795675	1_104	0	0.0129857993634507	7.24186909882853	1.56848173080309e-06	-0.837988826815393	1
ENSG00000182004.12	SNRPE	1	203861428	1_104	0	0.016286040881228	9.32981259447862	2.53424469749778e-06	1.11193667892068	2
ENSG00000143842.14	SOX13	1	204072756	1_104	0	0.0109564019793531	5.67672505940151	1.03735146316644e-06	0.480446927374411	1
ENSG00000143850.13	PLEKHA6	1	204275179	1_104	0	0.0745334538389203	23.4926163916561	2.92040268756436e-05	-2.61578947368527	1
ENSG00000158615.8	PPP1R15B	1	204412110	1_104	0	0.0108118311700512	5.55443429352536	1.0016112518428e-06	-0.594117647058774	1
ENSG00000133056.13	PIK3C2B	1	204495053	1_104	0	0.0229604384972125	12.5029305406268	4.7879775124336e-06	1.45652173912981	1
ENSG00000198625.12	MDM4	1	204517114	1_104	0	0.0162519250712907	9.31046391690732	2.52369134473929e-06	1.12977099236654	1
ENSG00000170382.11	LRRN2	1	204685959	1_104	0	0.0182663284892205	10.3890048420984	3.16508456263442e-06	-1.24074074074091	1
ENSG00000184144.11	CNTN2	1	204648815	1_104	0	0.00983921198851379	4.68678614889638	7.69122578911914e-07	0.119082413024846	2
ENSG00000174529.7	TMEM81	1	205066327	1_104	0	0.0101318723314749	4.95653033226211	8.37582476334082e-07	-0.520670333648794	2
ENSG00000133059.16	DSTYK	1	205210869	1_104	0	0.0139321757611819	7.89015680037065	1.83343148132909e-06	1.12460800308261	2
ENSG00000133069.15	TMCC2	1	205230442	1_104	0	0.0101813034495549	5.00132561334993	8.49275542798121e-07	0.352941176470598	1
ENSG00000162873.14	KLHDC8A	1	205354897	1_104	0	0.0671137810112505	22.5026988698432	2.51887386645891e-05	-2.29605263157866	1
ENSG00000117266.15	CDK18	1	205504902	1_104	0	0.0102511648817611	5.06427064658792	8.65865093384186e-07	-0.379644588045153	1
ENSG00000174514.12	MFSD4A	1	205576857	1_104	0	0.013120582293434	7.33702698153149	1.60558510766599e-06	-0.887804878048702	1
ENSG00000158711.13	ELK4	1	205632336	1_104	0	0.00991448866249922	4.7569233426657	7.86604775910018e-07	0.0979020979021212	1
ENSG00000158715.5	SLC45A3	1	205680319	1_104	0	0.015162553609981	8.67034546217111	2.19264769563562e-06	1.41825821972981	2
ENSG00000117280.12	RAB29	1	205775418	1_104	0	0.0549018070455924	20.6141509792191	1.887609686058e-05	2.38194444444393	1
ENSG00000133065.10	SLC41A1	1	205813381	1_104	0	0.0148241392181963	8.46227179692231	2.09226437646634e-06	1.38744042306076	2
ENSG00000162877.12	PM20D1	1	205813590	1_104	0	0.0619790313031092	21.7520258444421	2.24856061964194e-05	-2.74612710506142	2
ENSG00000174502.18	SLC26A9	1	205820154	1_104	0	0.0796312706093798	24.1176067626329	3.20315504539225e-05	-2.8800000000002	1
ENSG00000263528.7	IKBKE	1	206470191	1_105	0	0.0294218704771223	17.8041023460391	8.73676123199279e-06	1.63171418625617	3
ENSG00000266094.7	RASSF5	1	206506970	1_105	0	0.0213786629452661	13.3315881886337	4.7535989193904e-06	0.525103299081013	2
ENSG00000143486.15	EIF2D	1	206613138	1_105	0	0.00702752193136236	5.86806948666116	6.87792701640669e-07	-0.840579710145239	1
ENSG00000162889.10	MAPKAPK2	1	206684062	1_105	0	0.0064313147880205	4.94050156271458	5.29945140025763e-07	-0.346405228758193	1
ENSG00000136634.5	IL10	1	206773321	1_105	0	0.451930170031941	26.0688966675464	0.000196496170647453	-4.39215686274466	1
ENSG00000162892.15	IL24	1	206903865	1_105	0	0.00658117491148658	5.01665009274381	5.50652162884607e-07	0.504424778761188	1
ENSG00000162896.5	PIGR	1	206945992	1_105	0	0.0123235440112013	12.9685610016001	2.66555418491865e-06	2.37096774193471	1
ENSG00000123836.14	PFKFB2	1	207069797	1_105	0	0.0115564510634706	11.0783910018228	2.13531169795951e-06	-1.97600000000041	1
ENSG00000180667.10	YOD1	1	207050983	1_105	0	0.00910584933825487	8.75333979645982	1.32939595698774e-06	-1.72890208604518	2
ENSG00000123843.12	C4BPB	1	207088956	1_105	0	0.0135617085525863	10.4227008069157	2.3575167315609e-06	-0.394342762063039	1
ENSG00000123838.10	C4BPA	1	207102602	1_105	0	0.0494997715636314	22.9005474074737	1.89064140192481e-05	2.19246861924629	1
ENSG00000196352.14	CD55	1	207321334	1_105	0	0.00711959564358289	5.65075459714976	6.70999012839592e-07	0.543516472076687	2
ENSG00000203710.10	CR1	1	207495998	1_105	0	0.00763439647192377	6.01794292118724	7.66271864932376e-07	-0.201864856112843	2
ENSG00000117335.19	CD46	1	207751847	1_105	0	0.0068537534076436	5.30500415608695	6.06421106999089e-07	0.224333489982545	2
ENSG00000076356.6	PLXNA2	1	208243841	1_106	0	0.00959642971341923	4.66238431728594	7.46238861146866e-07	0.158940397351004	1
ENSG00000008118.9	CAMK1G	1	209583125	1_106	0	0.014825920754484	8.77528671982211	2.1699168655196e-06	-1.115483231996	3
ENSG00000123689.5	G0S2	1	209650591	1_106	0	0.0114839959558188	8.8939683457438	1.70352580205318e-06	-1.82792832557223	2
ENSG00000117595.10	IRF6	1	209804619	1_106	0	0.0236855278919789	13.4523054187164	5.3142244476279e-06	1.39156626506036	1
ENSG00000117597.17	DIEXF	1	209827828	1_106	0	0.0182925806384954	18.4497413706112	5.62892375838167e-06	3.38828961303638	2
ENSG00000082512.14	TRAF5	1	211326561	1_107	0	0.0132739966421727	4.70863262679376	1.0424533195004e-06	0.15976331360942	1
ENSG00000170385.9	SLC30A1	1	211578806	1_107	0	0.014712099725246	5.65683395199981	1.38805986341843e-06	0.664948453607856	1
ENSG00000117650.12	NEK2	1	211675781	1_107	0	0.0133847439780888	4.78520311465666	1.06824421790337e-06	-0.305135951661755	1
ENSG00000123684.12	LPGAT1	1	211830758	1_107	0	0.0238460600308961	10.1176439340525	4.02398293147836e-06	-1.54687499999983	1
ENSG00000143493.12	INTS7	1	212033496	1_107	0	0.0211952961399614	9.02759823738841	3.19133075494172e-06	-1.16103789176783	2
ENSG00000066027.11	PPP2R5A	1	212066143	1_107	0	0.021498091998416	9.15876047531643	3.28395142001449e-06	-1.39494392994234	2
ENSG00000065600.12	TMEM206	1	212414848	1_107	0	0.0146598223358587	5.62400871217513	1.37510163176625e-06	-0.517509209595531	2
ENSG00000123685.8	BATF3	1	212699839	1_108	0	0.0602652999645946	15.7629656743193	1.58440191252808e-05	-1.5328185328187	1
ENSG00000117697.14	NSL1	1	212792127	1_108	0	0.315764030947006	19.6370186874648	0.000103418519547936	3.60759493670701	1
ENSG00000162769.12	FLVCR1	1	212844832	1_108	0	0.023290627018726	7.20672848589518	2.79949339009978e-06	0.399999999999843	1
ENSG00000143494.15	VASH2	1	212935754	1_108	0	0.0167935094639617	4.59253218392433	1.2863340843318e-06	-0.0873015873015851	1
ENSG00000174606.13	ANGEL2	1	213016121	1_108	0	0.0199440829467428	6.10125408441768	2.02951978148973e-06	0.586603249432777	2
ENSG00000152104.11	PTPN14	1	214552234	1_109	0	0.0341775749411802	7.49344086091624	4.2715218671926e-06	-0.879828326180146	1
ENSG00000117724.12	CENPF	1	214602949	1_109	0	0.0250471406093123	4.61020766403944	1.92592223759236e-06	0.0914738807560075	2
ENSG00000136636.12	KCTD3	1	215567710	1_109	0	0.0581265014318222	12.4523472505772	1.20721747300603e-05	-1.55797101449264	1
ENSG00000092978.10	GPATCH2	1	217631213	1_110	0	0.015944336969256	6.91283602038088	1.83832724989848e-06	-0.827677456013427	2
ENSG00000162814.10	SPATA17	1	217631425	1_110	0	0.0126440979020861	4.77484361892545	1.00694814925437e-06	-0.110389610389633	1
ENSG00000067533.5	RRP15	1	218284423	1_110	0	0.0171817815504564	7.602562574704	2.17865419187484e-06	-0.781387259509524	2
ENSG00000162813.17	BPNT1	1	220089717	1_112	0	0.0102169319728631	5.25231826157377	8.95017735682669e-07	-0.230434782608702	1
ENSG00000067704.9	IARS2	1	220094239	1_112	0	0.0107069051782024	5.68357681208245	1.01495268275592e-06	-0.246651425237856	2
ENSG00000116141.15	MARK1	1	220528008	1_112	0	0.0141535839490804	8.2543952575456	1.9485510653729e-06	-0.998211091233724	1
ENSG00000162817.6	C1orf115	1	220797706	1_112	0	0.0450237866753407	18.9769453630672	1.42504451486287e-05	1.81751824817498	1
ENSG00000186205.12	MARC1	1	220786898	1_112	0	0.0466407860150175	19.3065149776305	1.50186139027535e-05	1.84303018772488	2
ENSG00000136630.12	HLX	1	220889342	1_112	0	0.161199713705114	31.1337716868012	8.37059072747592e-05	3.19047619047523	1
ENSG00000143512.12	HHIPL2	1	222584580	1_114	0	0.0421944248787718	14.1414928785188	9.95200158340724e-06	1.55405405405428	1
ENSG00000143498.17	TAF1A	1	222577692	1_114	0	0.015056359360475	4.59406492486428	1.15365832903765e-06	0.0329444605546656	2
ENSG00000154305.16	MIA3	1	222618304	1_114	0	0.0240335136616119	8.91402892319274	3.57315135689838e-06	-1.03498160172694	2
ENSG00000186063.12	AIDA	1	222712777	1_114	0	0.0184827357023966	6.48620102077824	1.99947861266673e-06	-0.728323699422096	1
ENSG00000154309.8	DISP1	1	222872138	1_114	0	0.0151407955631345	4.64564006225438	1.17315219978486e-06	0.119999999999916	1
ENSG00000187554.11	TLR5	1	223142833	1_114	0	0.160583879725412	26.8619660426016	7.19448725615564e-05	3.28571693000811	2
ENSG00000143502.14	SUSD4	1	223349843	1_114	0	0.0157106516539325	4.98642278694437	1.30660225503134e-06	-0.246268656716356	1
ENSG00000162909.17	CAPN2	1	223701813	1_114	0	0.0158287466866912	5.05549926432597	1.33466012692045e-06	0.382857142856969	1
ENSG00000143753.12	DEGS1	1	224192776	1_114	0	0.0159363311294707	5.117983533973	1.36033958190991e-06	-0.407608695652162	1
ENSG00000143748.17	NVL	1	224330205	1_114	0	0.0151179623335796	4.63172344627676	1.16787398636305e-06	-0.122676579925728	1
ENSG00000143771.11	CNIH4	1	224356827	1_114	0	0.0151230272556302	4.63481461055695	1.16904494354697e-06	0.107382550335609	1
ENSG00000162923.14	WDR26	1	224436689	1_114	0	0.0151897863809974	4.6754363807837	1.18449688713658e-06	0.171091237275697	2
ENSG00000185842.15	DNAH14	1	224895916	1_115	0	0.0177338779180773	4.60319051344522	1.36151606316342e-06	0.136111111111181	1
ENSG00000143815.14	LBR	1	225452862	1_115	0	0.0203677633640779	5.88082837641445	1.99775373610361e-06	-0.565853658536816	1
ENSG00000143742.12	SRP9	1	225756463	1_115	0	0.030982778323251	9.50072478003512	4.90949930400196e-06	0.991603958427206	2
ENSG00000143819.12	EPHX1	1	225809711	1_115	0	0.0561712693295488	15.9102838678921	1.49056964199834e-05	-1.94117647058838	1
ENSG00000196187.11	TMEM63A	1	225879161	1_115	0	0.0273991176590637	9.20673234007301	4.20728760013288e-06	-1.52724150685024	2
ENSG00000243709.1	LEFTY1	1	225911608	1_115	0	0.0177528828219274	4.70670089672134	1.39362392210008e-06	0.111034832489148	3
ENSG00000143768.12	LEFTY2	1	225941740	1_115	0	0.0442630626064183	13.1862293299717	9.73469143511394e-06	1.4561403508774	1
ENSG00000143751.9	SDE2	1	226000198	1_115	0	0.0587974467833137	14.0178667647784	1.37467647667101e-05	1.50793650793625	1
ENSG00000163041.9	H3F3A	1	226070308	1_115	0	0.0819619782751818	16.7477814487821	2.28944293287284e-05	-1.78873239436642	1
ENSG00000182827.8	ACBD3	1	226185741	1_115	0	0.0190397028962453	6.25327744623226	1.98576554370722e-06	-0.602484472049707	1
ENSG00000183814.15	LIN9	1	226309688	1_115	0	0.0177815866818667	4.73883264750182	1.40540659960327e-06	0.53319502074713	1
ENSG00000143799.12	PARP1	1	226425532	1_115	0	0.0178275964531948	4.97931177003239	1.48054707291526e-06	0.585937499999914	1
ENSG00000203685.9	STUM	1	226549501	1_115	0	0.0178612012540738	4.71991813208949	1.40606447387298e-06	-0.422680412371161	1
ENSG00000143772.9	ITPKB	1	226738931	1_116	0	0.0132604713625735	4.73595657428088	1.0474342700209e-06	0.282945736434143	1
ENSG00000143801.16	PSEN2	1	226870643	1_116	0	0.0341696483728775	15.9041958909667	9.06384210763873e-06	2.55555555555509	1
ENSG00000143776.18	CDC42BPA	1	227316633	1_116	0	0.020445104506041	8.34191210377388	2.84455968013519e-06	1.07365244029532	2
ENSG00000181450.17	ZNF678	1	227563411	1_116	0	0.0130957748131043	4.62064853907983	1.00923950094716e-06	-0.114649681528663	1
ENSG00000143740.14	SNAP47	1	227729364	1_116	0	0.0189005983194505	7.35867956013919	2.31971990806314e-06	-0.441296578279115	2
ENSG00000081692.12	JMJD4	1	227735217	1_116	0	0.0136171728062008	4.94607066294221	1.1233300353414e-06	0.280000000000012	1
ENSG00000143761.15	ARF1	1	228083263	1_116	0	0.0450428602824433	16.2551990805554	1.22117627808055e-05	-2.22784810126519	1
ENSG00000162910.18	MRPL55	1	228089347	1_116	0	0.0641222491035841	18.6916188618852	1.99901369449948e-05	-2.3439999999994	1
ENSG00000143774.16	GUK1	1	228140298	1_116	0	0.018905804848327	7.67453685886273	2.41995590431395e-06	-1.07324840764324	1
ENSG00000181873.12	IBA57	1	228204107	1_116	0	0.0566624591598736	18.2051842122806	1.720483858309e-05	-2.3310344827584	1
ENSG00000154370.15	TRIM11	1	228407706	1_116	0	0.0135106916444023	4.85501007225668	1.0940264525698e-06	-0.443181818181988	1
ENSG00000162931.11	TRIM17	1	228417657	1_116	0	0.0136028731865639	4.86889258969499	1.10464046661143e-06	0.0917874396135623	1
ENSG00000181218.5	HIST3H2A	1	228455746	1_116	0	0.0133787678272198	4.74991061782538	1.05989211194576e-06	0.187500000000032	1
ENSG00000196890.4	HIST3H2BB	1	228455746	1_116	0	0.0133787678272198	4.74991061782538	1.05989211194576e-06	0.187500000000032	1
ENSG00000168159.11	RNF187	1	228484557	1_116	0	0.0154177201561477	6.23033562471383	1.6021076961942e-06	-1.13591545033543	2
ENSG00000116574.5	RHOU	1	228938006	1_116	0	0.0177461131980473	7.35825189790787	2.17790034724919e-06	-0.776470588235155	1
ENSG00000154429.10	CCSAP	1	229330094	1_117	0	0.0124231575382802	4.5963106013961	9.5236070343765e-07	0.099236641221392	1
ENSG00000069248.11	NUP133	1	229508410	1_117	0	0.100961940451135	15.9588963816049	2.68732782851949e-05	3.47058823529375	1
ENSG00000135776.4	ABCB10	1	229559119	1_117	0	0.0456827218790694	13.3336800917372	1.01592607911556e-05	-3.17307692307571	1
ENSG00000135801.9	TAF5L	1	229607226	1_117	0	0.0126131017098016	4.83371005462784	1.01686336132081e-06	0.465648854961655	1
ENSG00000135763.9	URB2	1	229626572	1_117	0	0.0128852721822075	6.06905455822044	1.30429174026948e-06	1.41721854304583	1
ENSG00000135744.7	AGT	1	230692645	1_118	0	0.0220797702817306	4.58876900071843	1.68986049021448e-06	0.0761881248962394	3
ENSG00000135773.12	CAPN9	1	230739389	1_118	0	0.087234054665986	17.4324168794983	2.53631837321149e-05	-1.93453033183221	3
ENSG00000119280.16	C1orf198	1	230866750	1_118	0	0.0228343636121423	4.89961378051181	1.86599667467135e-06	-0.1974172276495	2
ENSG00000143643.12	TTC13	1	230978217	1_118	0	0.0346561777160688	8.76819912447704	5.06816997361034e-06	-1.15929203539774	1
ENSG00000173409.13	ARV1	1	230978719	1_118	0	0.0227339708402617	4.85885029807825	1.84233635761809e-06	-0.379239747226778	2
ENSG00000116906.11	GNPAT	1	231174929	1_118	0	0.0306888792402447	7.63887696777453	3.90994500717379e-06	0.898648648648838	1
ENSG00000116903.7	EXOC8	1	231337950	1_118	0	0.0653945083626478	14.7058043377547	1.60394757033334e-05	1.70497427101156	1
ENSG00000010072.15	SPRTN	1	231350017	1_118	0	0.0229797991236382	4.95835283891406	1.90039448642137e-06	-0.49999999999996	1
ENSG00000116918.13	TSNAX	1	231528861	1_118	0	0.0271357316601973	6.49765080717802	2.94074934912099e-06	-0.867132867133102	1
ENSG00000162946.21	DISC1	1	231627073	1_118	0	0.0222073081145272	4.64203875902824	1.71935195225441e-06	-0.0606132458412432	2
ENSG00000116991.10	SIPA1L2	1	232561778	1_119	0	0.0298656527462546	9.18466135500768	4.57504389179918e-06	-1.08179419525032	1
ENSG00000135778.11	NTPCR	1	232953982	1_119	0	0.0202743429412005	5.59822584261307	1.89302918083674e-06	-0.486486486486278	1
ENSG00000059588.9	TARBP1	1	234477046	1_121	0	0.0224899059708408	7.5876314634852	2.84612502552121e-06	0.978416135674439	3
ENSG00000152904.11	GGPS1	1	235325789	1_121	0	0.0172622149392431	5.14325150692069	1.48079311838569e-06	-0.502617801047443	1
ENSG00000116957.12	TBCE	1	235401609	1_121	0	0.0183291140307441	5.69692533587052	1.74157469696292e-06	0.547368421052795	1
ENSG00000162885.12	B3GALNT2	1	235504442	1_121	0	0.0204757473575662	6.72007758196987	2.29495489753756e-06	0.758007117438011	1
ENSG00000143669.13	LYST	1	235884411	1_122	0	0.0200451951911123	6.69172232738903	2.23721800986102e-06	0.709497206703948	1
ENSG00000116962.14	NID1	1	236065637	1_122	0	0.0254359593003756	8.89500757212738	3.77358858150282e-06	-1.0646319569124	1
ENSG00000077585.13	GPR137B	1	236143525	1_122	0	0.0272161010662794	9.52171129125617	4.32216182975735e-06	1.0681818181817	1
ENSG00000086619.13	ERO1B	1	236249930	1_122	0	0.0170319654543952	5.18735938264209	1.47357148964579e-06	0.527559055118026	1
ENSG00000116977.18	LGALS8	1	236517797	1_122	0	0.0244838887935845	8.5417981538904	3.48810707835779e-06	1.19620498667389	3
ENSG00000119285.10	HEATR1	1	236604526	1_122	0	0.0436220018028812	13.9071917210911	1.01182437802167e-05	2.4186046511624	1
ENSG00000077522.12	ACTN2	1	236688982	1_122	0	0.0223606342367644	7.70238350237547	2.87256167333099e-06	1.34883720930207	1
ENSG00000116984.12	MTR	1	236795503	1_122	0	0.018217871250936	5.80875197208983	1.76498316386999e-06	-0.481979255413476	2
ENSG00000198626.15	RYR2	1	237031622	1_122	0	0.033356455009334	11.4095847596266	6.34760412811961e-06	-1.30434782608675	1
ENSG00000133019.11	CHRM3	1	239386955	1_124	0	0.0893718240362801	18.148961363746	2.70528175432719e-05	-1.93962264150951	1
ENSG00000117009.11	KMO	1	241532545	1_127	0	0.0184042351195054	5.88649877907846	1.80690340678889e-06	0.577669902912573	1
ENSG00000203668.2	CHML	1	241630754	1_127	0	0.0160795333196352	4.6401142298763	1.24440634731907e-06	0.137224207381997	2
ENSG00000054277.13	OPN3	1	241618859	1_127	0	0.0208288213873904	7.02990993188952	2.44216252215369e-06	0.790439313876979	3
ENSG00000174371.16	EXO1	1	241847755	1_127	0	0.186754594275587	27.7992080832819	8.6589219386826e-05	-2.97925311203353	1
ENSG00000180287.16	PLD5	1	242528700	1_128	0	0.0245874941523505	7.50647860284595	3.07829775926446e-06	-1.15590200445431	1
ENSG00000054282.15	SDCCAG8	1	243254880	1_128	0	0.0296893555930877	9.25388214091011	4.58231394996421e-06	1.29545454545499	1
ENSG00000117020.16	AKT3	1	243851261	1_128	0	0.0182929267987623	4.77234292967156	1.45604549712415e-06	0.237822349570314	1
ENSG00000035687.9	ADSS	1	244451195	1_129	0	0.0389249295647411	9.93366500512559	6.44907534807024e-06	1.19580419580423	1
ENSG00000179397.17	C1orf101	1	244454207	1_129	0	0.0320766498677164	8.13410360886199	4.35169860815575e-06	-0.986013986013815	1
ENSG00000203667.9	COX20	1	244836094	1_129	0	0.0587080976210415	13.7759387846335	1.34889864234327e-05	1.73184357541901	1
ENSG00000153187.18	HNRNPU	1	244860063	1_129	0	0.0709620924007465	15.5609553164352	1.84171647849086e-05	-1.8636363636371	1
ENSG00000203666.12	EFCAB2	1	244961739	1_129	0	0.0218708904152887	4.58546891091297	1.67267021454193e-06	0.0431654676258885	1
ENSG00000143653.9	SCCPDH	1	246723418	1_130	0	0.0167073316911373	6.15781603581889	1.71590765054006e-06	0.790058162078023	2
ENSG00000153207.14	AHCTF1	1	246956201	1_130	0	0.0160345762403714	5.77863110065147	1.54540589002747e-06	-0.485576923077247	1
ENSG00000277462.1	ZNF670	1	247072542	1_130	0	0.0198813858784699	7.76395900456193	2.57448279457473e-06	-0.886981291712824	3
ENSG00000188295.14	ZNF669	1	247103972	1_130	0	0.0251497608616101	9.93827701248325	4.1687424360857e-06	-1.2499574700787	2
ENSG00000196418.12	ZNF124	1	247167626	1_130	0	0.0177053447806981	6.69336542952761	1.97655557604603e-06	-0.787644787644646	1
ENSG00000162714.12	ZNF496	1	247321489	1_131	0	0.0220824942868331	6.37417820811769	2.34764504334798e-06	-0.437500000000024	1
ENSG00000162722.8	TRIM58	1	247857146	1_131	0	0.0359834821512905	11.5281588954367	6.91868005155674e-06	1.66740185370461	2
ENSG00000238243.3	OR2W3	1	247895577	1_131	0	0.0184074586290803	4.89570852469234	1.50303637820955e-06	-0.15643159340693	2
ENSG00000175137.10	SH3BP5L	1	248826839	1_131	0	0.0243142522448053	7.554177486066	3.06343174105172e-06	1.00537634408617	1
ENSG00000171163.15	ZNF692	1	248859244	1_131	0	0.0233354213854481	7.15052973477984	2.78300489501249e-06	-0.905775075987772	1
ENSG00000184731.5	FAM110C	2	47011	2_2	0	0.0113271215639121	8.30182060699852	1.56838619706227e-06	-0.944237918215063	1
ENSG00000143727.15	ACP1	2	264227	2_2	0	0.00793366629712133	5.02534374073021	6.64966563825423e-07	-0.331886240122947	2
ENSG00000189292.15	ALKAL2	2	277995	2_2	0	0.0174279289221813	12.2739154453204	3.56770562199421e-06	-1.56607524769401	2
ENSG00000151353.14	TMEM18	2	677213	2_2	0	0.0240763411698359	15.260810189908	6.12813303968399e-06	-1.71217579869921	2
ENSG00000172554.11	SNTG2	2	951538	2_2	0	0.00806287439947284	5.17389870693923	6.95773561546541e-07	-0.380341880342021	1
ENSG00000130508.10	PXDN	2	1745261	2_2	0	0.0116481487444053	8.5591760175706	1.6628342876096e-06	0.958749989710143	2
ENSG00000032389.12	TSSC1	2	3378347	2_2	0	0.00888365930280177	6.06553011140634	8.98712460607088e-07	0.629629629629817	1
ENSG00000171853.15	TRAPPC12	2	3379970	2_2	0	0.00756282015508059	4.5851803285176	5.78362730009706e-07	0.004911783628255	2
ENSG00000182551.13	ADI1	2	3520253	2_2	0	0.00879196305859786	5.97008736424352	8.75440525093499e-07	-0.619602065614958	2
ENSG00000171865.9	RNASEH1	2	3558995	2_2	0	0.00756870482610117	4.59233152470583	5.79715492337801e-07	-0.0208333333333378	1
ENSG00000118004.17	COLEC11	2	3595797	2_2	0	0.00764954488323111	4.69001303490666	5.98369918666001e-07	-0.162319021241955	2
ENSG00000151360.9	ALLC	2	3658122	2_2	0	0.00756186910977541	4.58402407302761	5.78144170593831e-07	-0.00609756097561199	1
ENSG00000176887.6	SOX11	2	5756405	2_4	0	0.0240416666703419	6.76916842793311	2.71431344096219e-06	0.792393943049051	2
ENSG00000134321.11	RSAD2	2	6869802	2_5	0	0.061609870331703	15.6218412499953	1.60524978527054e-05	-1.80645161290284	1
ENSG00000134326.11	CMPK2	2	6869802	2_5	0	0.061609870331703	15.6218412499953	1.60524978527054e-05	-1.80645161290284	1
ENSG00000115738.9	ID2	2	8678930	2_6	0	0.0794180529347606	18.4799137405562	2.44781888299498e-05	1.94382022472013	1
ENSG00000143797.11	MBOAT2	2	9004209	2_6	0	0.0182455226625857	4.76478691334928	1.44997294077265e-06	-0.0984251968504095	1
ENSG00000119185.12	ITGB1BP1	2	9412781	2_6	0	0.0308337898076352	9.62114722056135	4.9478197893007e-06	2.07860175328525	3
ENSG00000119203.13	CPSF3	2	9424405	2_6	0	0.107172716107368	21.3346331004672	3.81355067220046e-05	-3.14379084967369	1
ENSG00000134330.18	IAH1	2	9476032	2_6	0	0.0225497362885116	6.72236217234145	2.52827016398695e-06	0.919708029197109	1
ENSG00000151694.12	ADAM17	2	9555759	2_6	0	0.182920815411733	26.5483135576973	8.09953660753599e-05	3.52286722266003	2
ENSG00000134308.13	YWHAQ	2	9557243	2_6	0	0.0455933400384809	13.2624183866555	1.00851935759859e-05	2.20445811871487	2
ENSG00000115750.16	TAF1B	2	9842879	2_6	0	0.026514201600615	8.22163881816021	3.63577545761365e-06	-1.0789848375655	3
ENSG00000134317.17	GRHL1	2	9978998	2_6	0	0.0230993471340809	6.94504816830437	2.67568554968686e-06	0.782312925170228	1
ENSG00000172059.10	KLF11	2	9946269	2_6	0	0.0193830876997332	5.32340744979699	1.72096791802172e-06	-0.425892005445316	3
ENSG00000143882.10	ATP6V1C2	2	10721170	2_7	0	0.0131799687060533	4.75320526580337	1.04486709903324e-06	-0.254136766131518	2
ENSG00000162976.12	PQLC3	2	11156784	2_7	0	0.0172511699417455	7.23568290408066	2.08189194627613e-06	-0.85384615384598	1
ENSG00000134318.13	ROCK2	2	11372699	2_7	0	0.0129541093184714	4.59393026064607	9.92549240252898e-07	0.01239669421488	1
ENSG00000169016.16	E2F6	2	11461438	2_7	0	0.0292625108379776	12.1242252681707	5.91732864072464e-06	1.40601503759442	1
ENSG00000196208.13	GREB1	2	11606975	2_7	0	0.0148666340721403	5.86326509330153	1.45382551845602e-06	0.643750000000299	1
ENSG00000169006.6	NTSR2	2	11669387	2_7	0	0.0146071259994593	5.70088531289107	1.38888787087191e-06	0.559777522322302	2
ENSG00000134324.11	LPIN1	2	11784824	2_7	0	0.0171233367779975	7.16703703741674	2.04686006458075e-06	0.832061068702069	1
ENSG00000151779.12	NBAS	2	15561827	2_9	0	0.0335420317525316	10.1884036111144	5.69974744286083e-06	1.41350065577548	2
ENSG00000079785.14	DDX1	2	15590649	2_9	0	0.0494687170217945	13.8102526952088	1.13944240468796e-05	-1.55144805547962	2
ENSG00000214842.5	RAD51AP2	2	17539253	2_10	0	0.034832200092996	14.454171498636	8.39719455307919e-06	-1.65413533834583	1
ENSG00000197872.11	FAM49A	2	16666179	2_10	0	0.0279964230078932	12.3722547170963	5.77712154746285e-06	1.51775662677286	2
ENSG00000163032.11	VSNL1	2	17538936	2_10	0	0.0556098958173463	18.6471008984045	1.72951171382127e-05	-2.06976744185964	1
ENSG00000178295.14	GEN1	2	17622424	2_10	0	0.0122131526671644	4.72074266899129	9.61608334619607e-07	0.287288045754045	2
ENSG00000163029.15	SMC6	2	17800052	2_10	0	0.0142654426416881	6.18435695190498	1.47143101511292e-06	-0.601449275362513	1
ENSG00000170745.11	KCNS3	2	17877126	2_10	0	0.0128814313943174	5.21628643555667	1.12069042568394e-06	-0.494754758486958	2
ENSG00000240857.1	RDH14	2	18513817	2_11	0	0.0321075408700839	9.84755565258238	5.27345923888311e-06	-1.20930232558112	1
ENSG00000185013.16	NT5C1B	2	18589274	2_11	0	0.0271253602937647	8.2832248443178	3.74744330597567e-06	-0.87333333333348	1
ENSG00000183891.5	TTC32	2	19902364	2_12	0	0.0264912016782064	7.48115276388109	3.30544768172933e-06	0.776978417266316	1
ENSG00000118965.14	WDR35	2	19990398	2_12	0	0.0270161821512599	7.66302762334537	3.45290374939431e-06	1.2285545731903	2
ENSG00000132031.12	MATN3	2	20009334	2_12	0	0.0220384073839569	5.77771110948899	2.12371451503131e-06	-0.603375527425947	1
ENSG00000068697.6	LAPTM4A	2	20051914	2_12	0	0.0303557400415881	8.74380295227217	4.42691611311514e-06	0.854838709677315	1
ENSG00000143869.6	GDF7	2	20666960	2_12	0	0.0264783657009995	7.47667045750259	3.30186658104329e-06	-0.886392654072025	3
ENSG00000118961.14	LDAH	2	20683456	2_12	0	0.0211123577516479	5.38075387337967	1.8946978792861e-06	-0.475756880287567	2
ENSG00000084674.14	APOB	2	21044338	2_13	0	0.0335204401727419	8.52523062998551	4.76624052723212e-06	-1.11046511627921	1
ENSG00000119778.14	ATAD2B	2	23926569	2_14	0	0.0985014134748201	17.8288271581824	2.92904027166007e-05	2.63333333333313	1
ENSG00000173960.13	UBXN2A	2	23927186	2_14	0	0.0400866172329537	9.36212643247759	6.25941889663004e-06	-1.0740037950666	1
ENSG00000205639.9	MFSD2B	2	24009668	2_14	0	0.0470767881950607	10.8620787537588	8.52864187415601e-06	1.53465346534638	1
ENSG00000163026.11	WDCP	2	24047480	2_14	0	0.152348268360132	22.0467817531296	5.6019964691413e-05	2.46954314720696	1
ENSG00000119782.13	FKBP1B	2	24049787	2_14	0	0.0448786522030471	10.415404217299	7.79607557786934e-06	-1.46590909090953	1
ENSG00000219626.8	FAM228B	2	24072814	2_14	0	0.0277388459695822	5.94054412829527	2.74836697216819e-06	-0.865168539325478	1
ENSG00000115129.13	TP53I3	2	24084887	2_14	0	0.0239614540697805	4.58458938155286	1.83220354412132e-06	-0.0975986346514567	2
ENSG00000176732.6	PFN4	2	24123159	2_14	0	0.0301101299769667	6.70134420867827	3.36538427779402e-06	0.915168222566251	2
ENSG00000186453.12	FAM228A	2	24174703	2_14	0	0.0329643318043585	7.54212842308758	4.1466588363284e-06	-0.689586128548543	4
ENSG00000198399.14	ITSN2	2	24360808	2_14	0	0.0252551646017606	5.07142451781099	2.1361919536121e-06	-0.594771241829883	1
ENSG00000173557.14	C2orf70	2	26562410	2_16	0	0.00276590098164486	6.08876395918125	2.80883269871796e-07	0.484732824427591	1
ENSG00000084676.15	NCOA1	2	24488615	2_16	0	0.00460948403428307	9.65079572849004	7.41951545751156e-07	0.641012473437908	2
ENSG00000138092.10	CENPO	2	24790977	2_16	0	0.00677592423812234	13.1668420416608	1.48802515352032e-06	1.91935483871016	1
ENSG00000138031.14	ADCY3	2	24871206	2_16	0	0.0111510829235005	24.4434166763647	4.54610081044445e-06	4.1238095238103	1
ENSG00000115137.11	DNAJC27	2	24970202	2_16	0	0.0249257210409539	25.8141755114316	1.07316399703149e-05	2.7160282047298	2
ENSG00000084710.13	EFR3B	2	25038338	2_16	0	0.00250013168066365	5.43224742874664	2.26517902727173e-07	-0.0385604113110548	1
ENSG00000115138.10	POMC	2	25157704	2_16	0	0.00277015911104928	9.07325857719941	4.19206596636506e-07	-2.87969924812033	1
ENSG00000119772.16	DNMT3A	2	25343038	2_16	0	0.00235926315815893	4.72237979927451	1.85822117171678e-07	-0.626984126984228	1
ENSG00000138101.18	DTNB	2	25673259	2_16	0	0.00886488926398554	16.2647714748438	2.40481341675736e-06	1.44845360824747	1
ENSG00000143970.16	ASXL2	2	25881692	2_16	0	0.00297063416408228	7.28998007353422	3.6118991713928e-07	1.22063037249317	1
ENSG00000084731.14	KIF3C	2	25983137	2_16	0	0.00273815745299932	6.50053104000454	2.96870715940455e-07	1.05673758865239	1
ENSG00000084733.10	RAB10	2	26033971	2_16	0	0.00250818952270893	5.0528317980195	2.11375815597896e-07	-0.284768211920654	1
ENSG00000157833.12	GAREM2	2	26175466	2_16	0	0.00813978642823543	16.3391966958735	2.21821591329353e-06	-1.89629629629577	1
ENSG00000138029.13	HADHB	2	26241540	2_16	0	0.0026803417293132	5.9728659906671	2.67013392237448e-07	-0.844262295082103	1
ENSG00000084754.10	HADHA	2	26244479	2_16	0	0.0027231629492932	5.82581436959685	2.64600327580534e-07	-0.514180768713901	2
ENSG00000173567.14	ADGRF3	2	26347104	2_16	0	0.0032722261056386	7.47113121480718	4.07746061339685e-07	-0.758333333333992	1
ENSG00000115155.16	OTOF	2	26556764	2_16	0	0.00857063313201223	16.5178709963944	2.36116904501562e-06	1.87195121951214	1
ENSG00000171303.6	KCNK3	2	26647716	2_16	0	0.00387167220760931	8.79224915452986	5.67752000499853e-07	-0.886964205098458	2
ENSG00000213699.8	SLC35F6	2	26764620	2_16	0	0.00921565733055785	16.939658417849	2.60370077348093e-06	1.92063492063543	1
ENSG00000084764.10	MAPRE3	2	27020496	2_16	0	0.00413586036052449	8.98960438496034	6.20106883809307e-07	-0.874015748031442	1
ENSG00000119777.18	TMEM214	2	27031928	2_16	0	0.00453961342033016	9.76313939494226	7.3921107830335e-07	0.95275590551154	1
ENSG00000138080.13	EMILIN1	2	27078189	2_16	0	0.0026957704903402	5.67480581059548	2.55149090892046e-07	-0.56637168141599	1
ENSG00000138030.12	KHK	2	27086791	2_16	0	0.00834417392618525	14.9976975316677	2.08721911864427e-06	-1.4251968503931	1
ENSG00000138028.15	CGREF1	2	27119179	2_16	0	0.00470339933164132	10.415268045159	8.17038290149041e-07	-1.14894438701512	3
ENSG00000143994.13	ABHD1	2	27122616	2_16	0	0.00661169985867027	12.7169845524792	1.40235310252912e-06	-1.12307692307673	1
ENSG00000138073.13	PREB	2	27134751	2_16	0	0.00239996334983705	4.72451468356898	1.89113232588898e-07	-0.086705202312152	1
ENSG00000163792.6	TCF23	2	27160408	2_16	0	0.00267700750275035	6.81927510375732	3.04472382141819e-07	1.3515624999998	1
ENSG00000138085.16	ATRAID	2	27212297	2_16	0	0.00497372317100631	10.2806779405636	8.52831964351695e-07	-0.902946273829858	1
ENSG00000138074.14	SLC5A6	2	27214170	2_16	0	0.00266639724814266	7.23572230641053	3.21785780578373e-07	1.52129676775232	2
ENSG00000084774.13	CAD	2	27217016	2_16	0	0.00258444640858757	5.95685730376586	2.56770326487088e-07	0.919385564343889	2
ENSG00000163793.12	DNAJC5G	2	27264937	2_16	0	0.00442697719502216	13.8328258229865	1.0213587147635e-06	-2.63725490196062	1
ENSG00000115194.10	SLC30A3	2	27276169	2_16	0	0.00298960834988582	7.73466346982738	3.85669971695595e-07	-1.30578488008662	2
ENSG00000163794.6	UCN	2	27302395	2_16	0	0.00350534691579318	8.10189163116089	4.73671812155051e-07	-0.870800261128298	2
ENSG00000115234.10	SNX17	2	27369556	2_16	2	0.0474086566989698	21.0004743653763	1.66053051304041e-05	4.11718750000123	1
ENSG00000115216.13	NRBP1	2	27428508	2_16	2	0.0281570914629504	19.2159522992343	9.02422280029408e-06	3.94399999999913	1
ENSG00000138002.14	IFT172	2	27482029	2_16	0	0.0268208548101692	26.7158174431774	1.19509158359899e-05	2.35751642410794	2
ENSG00000084734.8	GCKR	2	27499104	2_16	2	0.208300567968952	26.1202461271323	9.07460697461594e-05	-4.50393700787443	1
ENSG00000243943.9	ZNF512	2	27584757	2_16	0	0.00347118835675098	12.244715915485	7.08903302659488e-07	-2.74796747967492	1
ENSG00000198522.13	GPN1	2	27628253	2_16	0	0.00290568777863687	10.5591919762833	5.11728656833512e-07	2.55284552845486	1
ENSG00000176714.9	CCDC121	2	27629397	2_16	0	0.0313452270447815	25.7733792239827	1.34741968992276e-05	1.97790055248531	1
ENSG00000243147.7	MRPL33	2	27796500	2_16	0	0.00240191485149843	4.78766395247932	1.91796806902343e-07	0.460526315789521	1
ENSG00000158019.20	BRE	2	27889824	2_16	0	0.00609549188998682	12.9635680212695	1.31793324780994e-06	1.2979351032448	1
ENSG00000171174.13	RBKS	2	27891044	2_16	0	0.00320529085178234	11.062974610978	5.91424709609688e-07	2.39130434782563	1
ENSG00000075426.11	FOSL2	2	28387760	2_17	0	0.0562905472137227	26.6792781257867	2.5047803675428e-05	3.7113402061855	1
ENSG00000163803.12	PLB1	2	28624686	2_17	0	0.013314388085279	5.58996727248647	1.24133952082148e-06	0.953125000000107	1
ENSG00000213639.9	PPP1CB	2	28638791	2_17	0	0.0592889127324399	19.5728586839834	1.93547627539582e-05	2.79569899943649	2
ENSG00000163806.15	SPDYA	2	28782736	2_17	0	0.0433326459717617	16.6806385287772	1.20555765623769e-05	-2.56495317615918	2
ENSG00000171103.10	TRMT61B	2	28869813	2_17	0	0.0216350923795886	10.2856292228609	3.71150221690197e-06	-2.01587301587327	1
ENSG00000179270.6	C2orf71	2	29070375	2_18	0	0.022839097328984	4.66642336856909	1.77755553968669e-06	0.129136193409098	3
ENSG00000115295.19	CLIP4	2	29097138	2_18	0	0.0314930510538892	7.64389089389531	4.0150348778592e-06	-0.857752226759529	2
ENSG00000119801.12	YPEL5	2	30146010	2_18	0	0.0260777634435357	5.8940548714347	2.5635667004769e-06	-0.677083333333066	1
ENSG00000172954.13	LCLAT1	2	30443328	2_19	0	0.0371938403218763	11.567895495114	7.17605046792572e-06	1.53571694645222	2
ENSG00000162959.13	MEMO1	2	32030484	2_20	0	0.0241091108186068	5.95970327661015	2.39643655856377e-06	0.811764705882402	1
ENSG00000152683.14	SLC30A6	2	32164985	2_20	0	0.0208176639618821	4.60191449949236	1.59783027222417e-06	-0.207070707070799	1
ENSG00000091106.18	NLRC4	2	32274910	2_20	0	0.0315416537542784	8.45070586896395	4.44567337422001e-06	1.08906882591065	1
ENSG00000119820.10	YIPF4	2	32274098	2_20	0	0.0226187440818035	5.36923390057029	2.02554042917996e-06	0.890740067277898	2
ENSG00000115760.13	BIRC6	2	32357173	2_20	0	0.0267086111092469	6.90801055004593	3.07726149273232e-06	1.06837606837543	1
ENSG00000018699.11	TTC27	2	32621058	2_20	0	0.0233383122433274	5.65894497542857	2.20274905022534e-06	-0.847526250550306	2
ENSG00000152689.17	RASGRP3	2	33436636	2_21	0	0.0173728308080375	6.97277585111147	2.02039553552928e-06	0.841711783390114	2
ENSG00000119812.18	FAM98A	2	33598472	2_21	0	0.0395498502282864	14.5965934946166	9.62845183306813e-06	1.69979781850736	2
ENSG00000171055.14	FEZ2	2	36556456	2_23	0	0.0121433268372645	4.62383609893526	9.36483696504377e-07	0.108527131782957	1
ENSG00000205221.12	VIT	2	36705350	2_23	0	0.0131892984026206	5.38507522165265	1.18460503392323e-06	-0.360489091155121	2
ENSG00000115808.11	STRN	2	36962153	2_23	0	0.0181238325303965	8.31665894697654	2.51396390692374e-06	1.33064516129062	1
ENSG00000008869.11	HEATR5B	2	37084350	2_23	0	0.0121242876695756	4.60938895830084	9.32093962529893e-07	0.211594202898522	1
ENSG00000055332.16	EIF2AK2	2	37156687	2_23	0	0.0585244192672588	19.212182001135	1.87531363222527e-05	-2.85148005811126	2
ENSG00000218739.9	CEBPZOS	2	37237287	2_23	0	0.125048940359691	26.4346974910268	5.51333607415628e-05	3.2755905511816	1
ENSG00000115825.9	PRKD3	2	37238166	2_23	0	0.0954462175502543	23.8399162821916	3.79510288348301e-05	3.08800000000105	1
ENSG00000163171.7	CDC42EP3	2	37915847	2_24	0	0.0693561881013678	17.4198820639452	2.01507183002923e-05	2.17857142857193	1
ENSG00000115841.19	RMDN2	2	37923332	2_24	0	0.0177169516969333	4.71475780941432	1.3931840547748e-06	0.156327543424313	1
ENSG00000119787.13	ATL2	2	38394314	2_24	0	0.0223137488014296	6.84635922177674	2.54795836814846e-06	0.869230769230685	1
ENSG00000143891.16	GALM	2	38666042	2_24	0	0.0912967037923003	20.0258077339883	3.04933575210815e-05	2.12953367875677	1
ENSG00000163214.20	DHX57	2	38875912	2_25	0	0.0161869433476139	4.71749512744646	1.27360985990994e-06	-0.12107623318391	1
ENSG00000188010.12	MORN2	2	38874622	2_25	0	0.0196883001542474	6.52544013359587	2.14278272743479e-06	0.855583875976115	2
ENSG00000214694.10	ARHGEF33	2	38882417	2_25	0	0.0160101787333465	4.61618960379653	1.23265040985704e-06	-0.0842105263157827	1
ENSG00000115904.12	SOS1	2	39124428	2_25	0	0.030776362524002	10.6616712087868	5.47271308159743e-06	-1.49787234042584	1
ENSG00000138050.14	THUMPD2	2	39778359	2_25	0	0.0168968285783842	5.11355415989861	1.44108024194156e-06	0.32505643340852	1
ENSG00000205086.6	C2orf91	2	41964648	2_26	0	0.00881851814433787	4.68294806720647	6.88771327779112e-07	-0.234761851198564	2
ENSG00000162878.12	PKDCC	2	41944426	2_26	0	0.0773966526541081	24.8532397207746	3.20822850042209e-05	-2.38345864661696	1
ENSG00000143924.18	EML4	2	42168854	2_26	0	0.00972989266403668	5.58780169607525	9.06795048630423e-07	-0.595528980028533	2
ENSG00000115944.14	COX7A2L	2	42425518	2_26	0	0.0108373045387624	6.57993125089618	1.18933100071854e-06	0.81522529553782	2
ENSG00000162881.6	OXER1	2	42764706	2_26	0	0.0116196919368279	7.22176301457547	1.39958072402129e-06	-0.824935948438705	2
ENSG00000162882.14	HAAO	2	42754850	2_26	0	0.00995145201001091	5.79499409776104	9.61832741167261e-07	0.571065769486812	2
ENSG00000115970.18	THADA	2	43599919	2_27	1	0.0649254147976034	34.1907231120911	3.70239818583738e-05	-5.55294117646803	1
ENSG00000152527.13	PLEKHH2	2	43708734	2_27	0	0.0166271850430442	10.0769840218355	2.79453404951646e-06	-1.31227527695995	2
ENSG00000223658.7	C1GALT1C1L	2	43675895	2_27	0	0.00954324023524233	4.64400477539971	7.39177297484064e-07	0.0328746545394221	2
ENSG00000138036.18	DYNC2LI1	2	43774046	2_27	0	0.0198760336860225	12.2432976118657	4.0587120062952e-06	-1.92338909772244	2
ENSG00000138095.18	LRPPRC	2	43916617	2_27	0	0.0120810855418797	6.78531990558437	1.36721367327224e-06	-0.944545330248737	3
ENSG00000138032.20	PPM1B	2	44167954	2_28	0	0.0154878686122523	4.9710511042146	1.2841033802036e-06	-0.466929573265486	2
ENSG00000138078.15	PREPL	2	44359482	2_28	0	0.0224033094442287	8.38050728184715	3.13142915647604e-06	-1.21238451214062	2
ENSG00000143919.14	CAMKMT	2	44362007	2_28	0	0.015446203643941	4.94620446010983	1.27424790025228e-06	-0.318066157760824	1
ENSG00000170577.7	SIX2	2	45009664	2_28	0	0.0178609933282713	6.28662103429515	1.87276375320506e-06	-0.596774193548428	1
ENSG00000068784.12	SRBD1	2	45607790	2_28	0	0.0380274154228749	13.2890282107324	8.42849702846748e-06	-1.69280125700167	2
ENSG00000116016.13	EPAS1	2	46125360	2_28	0	0.0548674883464757	16.7136168932298	1.52948643213761e-05	-1.80740740740688	1
ENSG00000250565.6	ATP6V1E2	2	46541996	2_29	0	0.045205769836333	12.1736324532513	9.17855174131114e-06	-1.58307782807329	3
ENSG00000119729.11	RHOQ	2	46541511	2_29	0	0.0276869073045425	7.61361592103323	3.51581096882826e-06	-0.992600076166691	2
ENSG00000151665.12	PIGF	2	46617108	2_29	0	0.0199961786399899	4.60202403266915	1.5348148616972e-06	0.0560747663551462	1
ENSG00000119878.5	CRIPT	2	46616237	2_29	0	0.0200279728241198	4.61670518095539	1.54215931252644e-06	0.0275280317946191	2
ENSG00000171150.7	SOCS5	2	46803224	2_29	0	0.0244964928035449	6.47945611660712	2.64729639794105e-06	-0.736842105263145	1
ENSG00000180398.11	MCFD2	2	46921024	2_29	0	0.0226398786090397	5.75006604297316	2.1712360059188e-06	-0.537858314539894	2
ENSG00000119888.10	EPCAM	2	47345224	2_30	0	0.0176842240060229	5.42465346018184	1.59999311081113e-06	-0.476836150249864	2
ENSG00000095002.13	MSH2	2	47403074	2_30	0	0.0179869737180043	5.58137497562005	1.6744007371417e-06	-0.558510638297914	1
ENSG00000138081.20	FBXO11	2	47904797	2_30	0	0.0166344688156945	4.85978654146947	1.3482990755876e-06	-0.145833333333341	1
ENSG00000170820.11	FSHR	2	49154446	2_32	0	0.0183257990996986	10.3961703938986	3.17757943267375e-06	-1.190315366822	2
ENSG00000170802.15	FOXN2	2	48327816	2_32	0	0.70768283524847	21.8014421884775	0.000257326190777513	4.29533678756312	1
ENSG00000162869.15	PPP1R21	2	48441151	2_32	0	0.0102176639247584	4.91937707977347	8.38343174613218e-07	0.0109489051094889	1
ENSG00000243244.5	STON1	2	48529543	2_32	0	0.0445756325610088	16.537301109174	1.22948222525027e-05	-1.28734313268568	2
ENSG00000242441.7	GTF2A1L	2	48595242	2_32	0	0.0263624134130278	15.6262882515151	6.87070185295429e-06	2.15626434182861	2
ENSG00000068781.21	STON1-GTF2A1L	2	48595242	2_32	0	0.0257341115965498	15.3419792529305	6.58492263133354e-06	2.11999999999981	1
ENSG00000179915.22	NRXN1	2	51224848	2_33	0	0.0319432036896645	6.17569051682317	3.2902136548395e-06	-0.651972157772773	1
ENSG00000143942.4	CHAC2	2	53767465	2_35	0	0.0249330042421958	5.21385941453257	2.1681735060252e-06	0.298055359000977	2
ENSG00000115239.21	ASB3	2	53785773	2_35	0	0.101058149000139	18.3360347510551	3.09055778631995e-05	2.05428145872143	2
ENSG00000119737.5	GPR75	2	53860333	2_35	0	0.0669149519780769	14.4227811473884	1.60965309783313e-05	1.78362573099399	1
ENSG00000170634.12	ACYP2	2	53971158	2_35	0	0.0239372974964062	4.83659009146556	1.93096545670366e-06	-0.442748091603022	1
ENSG00000177994.15	C2orf73	2	54340453	2_35	0	0.0245220516909065	5.05997909275234	2.0695009568087e-06	0.279720279720283	1
ENSG00000115306.15	SPTBN1	2	54460117	2_36	0	0.0398494121555603	11.4354883803114	7.60040511812048e-06	1.39520958083893	1
ENSG00000214595.11	EML6	2	54723342	2_36	0	0.0361195408874545	10.5206501096382	6.33789301995896e-06	-1.26811594202864	1
ENSG00000115310.17	RTN4	2	55096047	2_36	0	0.0317001084572414	9.3076609200496	4.92109112612038e-06	-1.21705426356541	1
ENSG00000162994.15	CLHC1	2	55231958	2_36	0	0.0198472216385739	4.97117761998317	1.6455803997619e-06	-0.287059512924766	2
ENSG00000085760.14	MTIF2	2	55269694	2_36	0	0.019669328169646	4.88798286000282	1.60353818504929e-06	0.27212020033381	1
ENSG00000115355.15	CCDC88A	2	55419625	2_36	0	0.0190343542877326	4.58483178765871	1.45553167429915e-06	0.0301176868854899	2
ENSG00000163001.11	CFAP36	2	55521949	2_36	0	0.0873094403098877	18.8083183981647	2.73886911038565e-05	-2.14379084967278	1
ENSG00000275052.4	PPP4R3B	2	55619798	2_36	0	0.0190307841682126	4.58309853455816	1.45470852499004e-06	0.00999999999999878	1
ENSG00000055813.5	CCDC85A	2	56183915	2_37	0	0.0203465814642685	4.62233758374321	1.56860363598881e-06	0.0968660968660172	1
ENSG00000028116.16	VRK2	2	57907469	2_38	0	0.0207679925812836	7.87855777272021	2.728986263073e-06	0.991605194132401	2
ENSG00000115392.11	FANCL	2	58241625	2_39	0	0.0325493395982459	9.76798373820077	5.30282402196308e-06	1.0679012345682	1
ENSG00000115421.12	PAPOLG	2	60755661	2_40	0	0.0167033343065555	5.81094609106957	1.61886310516715e-06	-1.21774193548397	1
ENSG00000162928.8	PEX13	2	61017528	2_40	0	0.0168194878105804	12.5332845322095	3.51591017589328e-06	3.10429447852655	1
ENSG00000162927.13	PUS10	2	61008720	2_40	0	0.0188599443320181	11.4770570968907	3.61019827447591e-06	-2.6725395962356	3
ENSG00000162929.13	KIAA1841	2	61065721	2_40	0	0.0227518018223787	12.2599624520071	4.65227139546458e-06	-2.89254578553763	2
ENSG00000237651.6	C2orf74	2	61145163	2_40	0	0.0169346103419854	28.350831910652	8.00757695144882e-06	5.65600000000012	1
ENSG00000173209.22	AHSA2	2	61177077	2_40	0	0.016365265701057	16.9109247802819	4.61583763830582e-06	-4.17543160171749	3
ENSG00000115464.14	USP34	2	61470194	2_40	0	0.0493091311451128	12.9772339350432	1.06725841853971e-05	-0.126373626373624	1
ENSG00000082898.16	XPO1	2	61538854	2_40	0	0.0290418387100301	9.18874929364645	4.45082600752178e-06	0.304093567251547	1
ENSG00000170264.12	FAM161A	2	61853338	2_40	0	0.0160998378505949	4.6575514609047	1.25066002804288e-06	0.0709677419354588	1
ENSG00000014641.17	MDH1	2	63588667	2_41	0	0.0228765224121256	4.75183660903173	1.8130576360604e-06	0.284722222222249	1
ENSG00000143951.15	WDPCP	2	63855635	2_41	0	0.0387119312083946	9.5476361298728	6.16454180600128e-06	-1.03355704697995	1
ENSG00000169764.15	UGP2	2	63841144	2_41	0	0.0235133187666508	5.07536393077901	1.99040395552093e-06	-0.733429827801055	2
ENSG00000143952.19	VPS54	2	64036747	2_41	0	0.0239914742424765	5.24461734091936	2.09860569818891e-06	0.427015250544687	1
ENSG00000197329.11	PELI1	2	64144184	2_41	0	0.0255255602301449	5.77536187604197	2.45875122867708e-06	0.532467532467366	1
ENSG00000119844.15	AFTPH	2	64524123	2_42	0	0.0333335516391844	11.0754799639374	6.15749759505412e-06	1.3250883392225	1
ENSG00000115902.10	SLC1A4	2	64988123	2_42	0	0.0243778171664979	8.17387353521342	3.32340168092981e-06	1.182255214649	3
ENSG00000138069.16	RAB1A	2	65129770	2_42	0	0.0172771226823167	4.99154425036153	1.43835619506828e-06	-0.418732782369032	1
ENSG00000138071.13	ACTR2	2	65250869	2_42	0	0.0877326204631729	20.1556388657468	2.94929201728129e-05	2.30232558139532	1
ENSG00000143995.19	MEIS1	2	66529138	2_43	0	0.032784695200378	10.7296045196107	5.86698490244734e-06	1.32283464566914	1
ENSG00000143971.7	ETAA1	2	67397170	2_44	0	0.0179950578208746	6.82372334108649	2.04802268419873e-06	0.65662848841907	2
ENSG00000197223.11	C1D	2	68071292	2_45	0	0.0216565853617938	4.92097195879673	1.77746467115891e-06	0.327485380117122	1
ENSG00000115946.7	PNO1	2	68157965	2_45	0	0.0402916857629947	10.6817207741328	7.17822000499377e-06	1.39010439074546	2
ENSG00000221823.10	PPP3R1	2	68250817	2_45	0	0.0292578510575867	7.70696900935064	3.76085113299561e-06	0.918803418803332	1
ENSG00000119865.8	CNRIP1	2	68291482	2_45	0	0.0219962890498229	5.064897307256	1.85814742528934e-06	-0.409448818897674	1
ENSG00000115956.9	PLEK	2	68365452	2_45	0	0.0232758035528139	5.58792644162026	2.16927928553343e-06	-0.562043795620155	1
ENSG00000204923.3	FBXO48	2	68442924	2_45	0	0.0226369822460006	5.33047461984379	2.01253997585204e-06	0.31537698060554	2
ENSG00000169621.9	APLF	2	68467927	2_45	0	0.0215648390325401	4.88171463820058	1.75581484022867e-06	0.310541310541472	1
ENSG00000163219.11	ARHGAP25	2	68679972	2_45	0	0.0460183686327861	11.921637399081	9.15012933497871e-06	-1.54716981132089	1
ENSG00000169604.19	ANTXR1	2	69012709	2_46	0	0.0583041044541439	14.9013096965101	1.44905101497552e-05	-1.65397923875405	1
ENSG00000198380.12	GFPT1	2	69386794	2_46	0	0.0217992615374826	5.74535133852685	2.08890398874648e-06	0.47463925778892	2
ENSG00000169599.12	NFU1	2	69423598	2_46	0	0.0204909623734689	5.17315729780507	1.76798324701636e-06	0.458458880396107	2
ENSG00000196975.15	ANXA4	2	69645260	2_46	0	0.0218314155399411	5.75898150378173	2.09694811774928e-06	0.553772070626065	1
ENSG00000087338.4	GMCL1	2	69829233	2_46	0	0.0357248444897443	10.3254367190483	6.15231951359635e-06	-1.56962025316459	1
ENSG00000124380.10	SNRNP27	2	69893476	2_46	0	0.0224014264120064	5.99736432473833	2.2407644743169e-06	-0.772413793103479	1
ENSG00000244617.2	ASPRV1	2	69976112	2_46	0	0.0829257208272054	18.2260093588124	2.52081485711912e-05	2.07612456747353	1
ENSG00000115998.7	C2orf42	2	70249066	2_46	0	0.0212435474203192	5.50658073102086	1.95105340299311e-06	0.512000000000073	1
ENSG00000116001.15	TIA1	2	70248695	2_46	0	0.021786322743049	5.73986095881492	2.08566911868453e-06	-0.567999999999996	1
ENSG00000035141.7	FAM136A	2	70302110	2_46	0	0.0228905577340769	6.19717951364764	2.36597720775873e-06	-0.815954907674073	2
ENSG00000163235.15	TGFA	2	70532029	2_47	0	0.0174880911600971	6.88212736329007	2.00735978625707e-06	0.853929318178653	2
ENSG00000075340.22	ADD2	2	70767997	2_47	0	0.0177537277914051	7.02129765635572	2.07906011530547e-06	-0.944507236662024	2
ENSG00000152672.7	CLEC4F	2	70887870	2_47	0	0.017183555659068	6.71996869406948	1.92592951751651e-06	-0.85520624368701	3
ENSG00000116039.11	ATP6V1B1	2	70887870	2_47	0	0.0188198810562299	7.55982009603891	2.37294919715711e-06	-1.01597453275546	2
ENSG00000116035.2	VAX2	2	70879477	2_47	0	0.0141551641167131	4.93164718302453	1.16430567308968e-06	-0.323445568296232	2
ENSG00000116031.8	CD207	2	70836138	2_47	0	0.0198143246620771	8.03550233839108	2.65553733768802e-06	-1.08375744009509	3
ENSG00000144043.11	TEX261	2	70994429	2_47	0	0.0136954149720206	4.62728998219542	1.05696843574629e-06	0.148936170212781	1
ENSG00000124357.12	NAGK	2	71006733	2_47	0	0.0536751774936892	17.2979435613097	1.54856011963427e-05	-1.89710673435287	2
ENSG00000124370.10	MCEE	2	71152220	2_47	0	0.0209635798228859	8.55658972787874	2.99175662178013e-06	0.939849624060087	1
ENSG00000124383.8	MPHOSPH10	2	71130580	2_47	0	0.0151867512204489	5.58025825593423	1.4134462010896e-06	0.477611940298334	1
ENSG00000124374.8	PAIP2B	2	71227924	2_47	0	0.0348782869119562	13.275079849783	7.7224017842764e-06	1.72251308900543	1
ENSG00000075292.18	ZNF638	2	71307031	2_47	0	0.0136405149390012	4.59026901621735	1.04430897292638e-06	0.222222222222225	1
ENSG00000144036.15	EXOC6B	2	72821809	2_47	0	0.0146128456899567	5.22502180427593	1.27345326404829e-06	0.766990291261695	1
ENSG00000135625.7	EGR4	2	73294038	2_48	0	0.0516442221458154	14.2539824303411	1.22777296244823e-05	-1.61923076923005	1
ENSG00000135631.16	RAB11FIP5	2	73156338	2_48	0	0.023079935770599	6.76343104552586	2.60352509497827e-06	0.813278008298557	1
ENSG00000135632.11	SMYD5	2	73214385	2_48	0	0.0221215485917308	6.37110177229795	2.35066193169691e-06	-0.695000000000019	1
ENSG00000135617.3	PRADC1	2	73244525	2_48	0	0.0201318203545	5.49976301728834	1.8466607911732e-06	-0.567164179104709	1
ENSG00000144035.3	NAT8	2	73640735	2_48	0	0.0186496138479676	4.79324806670283	1.49093893159306e-06	0.344114661905137	2
ENSG00000144034.14	TPRKB	2	73737087	2_48	0	0.0191601624219049	5.04270748562514	1.61147313025557e-06	0.407270959003485	2
ENSG00000144048.10	DUSP11	2	73780009	2_48	0	0.0211547303549284	5.95787025736702	2.10212550301461e-06	-0.623076923076883	1
ENSG00000124356.15	STAMBP	2	73828835	2_48	0	0.0185829136183622	4.76015845492357	1.47535089109797e-06	-0.156854009184345	3
ENSG00000114956.19	DGUOK	2	73926204	2_48	0	0.018250788586199	4.59361725922133	1.39828773027275e-06	0.0225563909774404	1
ENSG00000163170.11	BOLA3	2	74147757	2_48	0	0.023353656545107	6.87252190038688	2.67689370816354e-06	-0.746256058927474	2
ENSG00000114978.17	MOB1A	2	74179099	2_48	0	0.0496472937794751	13.8848836410314	1.14973547245545e-05	1.62626262626204	1
ENSG00000188687.17	SLC4A5	2	74361478	2_48	0	0.0550067086437844	14.8450348490817	1.36193689936165e-05	-1.76829268292767	1
ENSG00000204843.12	DCTN1	2	74372241	2_48	0	0.105693403042252	21.030078691465	3.70722448279148e-05	2.18509615384569	1
ENSG00000284308.1	C2orf81	2	74421241	2_48	0	0.0215524511242807	6.13008222817564	2.20355083827705e-06	-0.715789473684594	1
ENSG00000005448.16	WDR54	2	74421241	2_48	0	0.0215524511242807	6.13008222817564	2.20355083827705e-06	0.715789473684594	1
ENSG00000114993.16	RTKN	2	74442199	2_48	0	0.0221739390546101	6.3929782898352	2.36431961199278e-06	0.630456659593985	2
ENSG00000239779.6	WBP1	2	74458316	2_48	0	0.0480172633755525	13.5726670593715	1.08698288589911e-05	1.61492118943722	2
ENSG00000115275.11	MOGS	2	74463251	2_48	0	0.0202522567866826	5.55488378763265	1.87632691574489e-06	-0.583333333333285	1
ENSG00000135637.13	CCDC142	2	74483364	2_48	0	0.0211255658049687	5.94511495865069	2.09473318006369e-06	0.672316384180884	1
ENSG00000115282.19	TTC31	2	74483364	2_48	0	0.0211255658049687	5.94511495865069	2.09473318006369e-06	-0.672316384180884	1
ENSG00000179528.15	LBX2	2	74498677	2_48	0	0.0188991074972583	4.91598821935956	1.549573691361e-06	-0.384459603712707	2
ENSG00000115289.13	PCGF1	2	74508487	2_48	0	0.0211718042721097	5.96532789604207	2.10645553703419e-06	-0.674285714285737	1
ENSG00000115325.13	DOK1	2	74548714	2_48	0	0.0183165535697974	4.62683199023299	1.41347325595935e-06	0.158602150537632	1
ENSG00000115318.11	LOXL3	2	74552915	2_48	0	0.0573424916342716	15.2351946987098	1.45708428466612e-05	-1.67400825745821	2
ENSG00000135622.12	SEMA4F	2	74675728	2_48	0	0.0209027751150227	5.84710527917616	2.0384730177374e-06	0.576923076922825	1
ENSG00000115350.11	POLE4	2	74958540	2_48	0	0.0545866842540718	14.7731515837016	1.34499284643505e-05	1.71223021582683	1
ENSG00000115363.13	EVA1A	2	75569460	2_49	0	0.0305359886358894	7.07465482053891	3.60310854783956e-06	0.784200385356688	1
ENSG00000115364.13	MRPL19	2	75651492	2_49	0	0.0233489716711085	4.58794963381677	1.78667888701003e-06	-0.0233891798290171	2
ENSG00000005436.13	GCFC2	2	75690944	2_49	0	0.0263063847747704	5.69215418015921	2.49745647815244e-06	0.527559055118156	1
ENSG00000172016.15	REG3A	2	79311845	2_51	0	0.0216700212056272	5.30863495682481	1.91867892134909e-06	-0.418994413407812	1
ENSG00000115423.18	DNAH6	2	84482091	2_53	0	0.0181198181262419	7.89951646660134	2.38734095535249e-06	-0.99296058112295	2
ENSG00000034510.5	TMSB10	2	84905643	2_53	0	0.0176948138005837	7.68037783640153	2.26667204385234e-06	-0.941666666666577	1
ENSG00000186854.10	TRABD2A	2	84904611	2_53	0	0.0138381748487865	5.41263783365897	1.24924577172523e-06	0.493212669683413	1
ENSG00000176407.17	KCMF1	2	84970689	2_54	0	0.0359587366052374	12.3510369412406	7.40743673251877e-06	1.61825726141126	1
ENSG00000152291.13	TGOLN2	2	85328087	2_54	0	0.0337169830055531	11.7525409283911	6.60907354862034e-06	-1.40615384615391	1
ENSG00000042445.13	RETSAT	2	85345926	2_54	0	0.0193858001779323	6.62573383567664	2.14228784246364e-06	-0.723076923077022	1
ENSG00000042493.15	CAPG	2	85414064	2_54	0	0.028471305815199	10.1827647962858	4.83540888568967e-06	1.25877886164185	3
ENSG00000168906.12	MAT2A	2	85539422	2_54	0	0.0275642786716044	9.88261969520592	4.54337747525964e-06	1.31617647058773	1
ENSG00000115486.11	GGCX	2	85561052	2_54	0	0.0513087378993038	15.6677288633181	1.34077988179086e-05	1.72561579077829	2
ENSG00000118640.10	VAMP8	2	85565364	2_54	0	0.0335664920930228	11.7109837181681	6.55630939468967e-06	1.44919786096234	1
ENSG00000168899.4	VAMP5	2	85583547	2_54	0	0.0158380784403962	4.75983969609822	1.25734633938515e-06	-0.0664206642066521	1
ENSG00000168890.13	TMEM150A	2	85599598	2_54	0	0.019956867251682	6.89398723973724	2.29468432673792e-06	-0.971014492753987	1
ENSG00000168883.19	USP39	2	85600891	2_54	0	0.0230826698982523	8.23940919710552	3.17206602487467e-06	-1.12403100775197	1
ENSG00000115523.16	GNLY	2	85689055	2_54	0	0.016680338079702	5.23788501467282	1.45720587866884e-06	0.33981607134329	2
ENSG00000168874.12	ATOH8	2	85751663	2_54	0	0.0201354866996392	6.97632334280261	2.3428734906914e-06	0.799999999999997	1
ENSG00000115525.17	ST3GAL5	2	85904899	2_54	0	0.0275947822535917	9.89283012917961	4.55310461308075e-06	-1.48387096774248	1
ENSG00000068654.15	POLR1A	2	86105686	2_54	0	0.0220245994739753	7.80534924145139	2.86721635167643e-06	-0.988165680473368	1
ENSG00000132300.18	PTCD3	2	86098392	2_54	0	0.016827527448673	5.31897891698968	1.49282425279045e-06	0.368506493506615	1
ENSG00000132305.20	IMMT	2	86195484	2_54	0	0.0262145032493564	9.41732607135406	4.1174595943386e-06	1.18692564373451	2
ENSG00000068615.17	REEP1	2	86338344	2_54	0	0.0157003752397247	4.67928603320969	1.22532058934561e-06	-0.118541033434649	1
ENSG00000115561.15	CHMP3	2	86559672	2_54	0	0.0164387155604098	5.10325641180516	1.39918575955272e-06	0.418119675450146	2
ENSG00000183281.14	PLGLB1	2	86924219	2_54	0	0.0218103356992282	7.71493959267314	2.80643498533062e-06	-0.899328859060433	1
ENSG00000172086.7	KRCC1	2	88056216	2_55	0	0.0269720840498167	8.82508346516425	3.97002673531127e-06	1.07692307692295	1
ENSG00000163586.9	FABP1	2	88129052	2_55	0	0.0187149092777432	5.44416996772594	1.69933697547584e-06	-0.428571428571344	1
ENSG00000144115.16	THNSL2	2	88169585	2_55	0	0.0170687579346944	4.59410943612085	1.30786633571797e-06	-0.00989915888661338	3
ENSG00000144029.11	MRPS5	2	95149561	2_57	0	0.0199011225608052	5.60502354022145	1.86043765415457e-06	0.567901234568231	1
ENSG00000144026.11	ZNF514	2	95125518	2_57	0	0.0673620681205879	16.9617165269835	1.90565956290802e-05	-2.10847998415612	3
ENSG00000155066.15	PROM2	2	95279441	2_57	0	0.0394145581941244	11.9421078901604	7.8505079706663e-06	1.55302686575815	2
ENSG00000115041.12	KCNIP3	2	95296800	2_57	0	0.0281133241776289	8.80233738994258	4.12734067021898e-06	-1.30985915492933	1
ENSG00000174501.14	ANKRD36C	2	95991827	2_57	0	0.0179385920259837	4.64607031132465	1.39006220856427e-06	0.240310077519343	1
ENSG00000186281.12	GPAT2	2	96082306	2_57	0	0.0342184015386348	10.6266355122465	6.06478778062223e-06	1.40740740740692	1
ENSG00000158050.4	DUSP2	2	96145593	2_57	0	0.0178549954549398	4.60294013231025	1.37074028289874e-06	0.21523361546961	2
ENSG00000084090.13	STARD7	2	96208677	2_57	0	0.0385470542183792	11.7346958104819	7.5443727278355e-06	-1.55733333333334	1
ENSG00000144021.2	CIAO1	2	96268766	2_57	0	0.0219834376980325	6.52492243727897	2.39238497397162e-06	0.77519379844945	1
ENSG00000198885.9	ITPRIPL1	2	96325754	2_57	0	0.024030767102723	7.34873385703346	2.94537271408287e-06	-0.777777777777834	1
ENSG00000196843.15	ARID5A	2	96535945	2_57	0	0.0231390581483221	6.99887803037728	2.70105985486122e-06	1.11718749999997	1
ENSG00000114988.11	LMAN2L	2	96734587	2_57	0	0.0178169922774349	4.58326928967434	1.36197730939727e-06	0.187086601154443	2
ENSG00000158158.11	CNNM4	2	96765424	2_57	0	0.0254814053974158	7.89149689419574	3.35384411417265e-06	-1.23387096774183	1
ENSG00000213337.8	ANKRD39	2	96859362	2_57	0	0.0201633103499774	5.72597488273943	1.92562350712762e-06	-0.924324050708378	2
ENSG00000144199.11	FAHD2B	2	97095539	2_57	0	0.0300315218499263	9.41455783724244	4.71560450650535e-06	1.55760767337756	2
ENSG00000196912.12	ANKRD36B	2	97589819	2_57	0	0.0714499205899752	17.5176360445108	2.08755225295526e-05	-2.40458015267047	1
ENSG00000115073.7	ACTR1B	2	97658891	2_57	0	0.034095022045221	10.5930718948786	6.0238340774638e-06	1.65336132744831	4
ENSG00000228486.10	LINC01125	2	97663552	2_57	0	0.0184428918163233	4.90207548550543	1.50788811739459e-06	-0.34339052389983	2
ENSG00000115085.13	ZAP70	2	97713755	2_57	0	0.113301826491235	21.9096007807024	4.14029685632598e-05	-2.54999999999976	1
ENSG00000075568.16	TMEM131	2	97995803	2_57	0	0.0181897417143306	4.77444598101764	1.44847039084235e-06	0.539775382584189	2
ENSG00000040933.15	INPP4A	2	98444410	2_58	0	0.07943530912789	20.6388931615652	2.73438774179233e-05	-2.43884892086273	1
ENSG00000115446.11	UNC50	2	98608535	2_58	0	0.0445632834849494	15.2060101497994	1.13019287319334e-05	2.07142857142796	1
ENSG00000071073.12	MGAT4A	2	98731454	2_58	0	0.0167119869974233	6.11132493099672	1.70342716920203e-06	-0.745222929935989	1
ENSG00000196872.11	KIAA1211L	2	98837787	2_58	0	0.0148793863916916	5.03987270277035	1.25073324731823e-06	0.438914027149246	1
ENSG00000144182.16	LIPT1	2	99155070	2_58	0	0.0142596257224928	4.64760013684227	1.10534280332867e-06	0.0859375000000202	1
ENSG00000158411.11	MITD1	2	99182804	2_58	0	0.0141844062906912	4.59884186035517	1.08797707380149e-06	-0.023437499999987	1
ENSG00000144214.9	LYG1	2	99304742	2_58	0	0.0162559643109319	5.8560374640553	1.58773014025323e-06	-0.693794075875043	2
ENSG00000158417.10	EIF5B	2	99337171	2_58	0	0.0145757148924757	4.8497360659028	1.1789844421895e-06	0.32258064516126	1
ENSG00000115514.11	TXNDC9	2	99340840	2_58	0	0.0169759584300225	6.255950527066	1.77128202024367e-06	0.73387096774186	1
ENSG00000135945.9	REV1	2	99490335	2_58	0	0.014589480711384	4.85844212094597	1.18221638192232e-06	-0.39200000000009	1
ENSG00000144218.18	AFF3	2	100144348	2_58	0	0.0380278672634804	13.7275805522079	8.70675002231761e-06	1.70114942528729	1
ENSG00000170500.12	LONRF2	2	100298542	2_58	0	0.041540590498823	14.5507115166383	1.00813107490231e-05	-1.48167539267081	1
ENSG00000115526.10	CHST10	2	100416354	2_58	0	0.0148663522807212	5.03179339306717	1.24763435770872e-06	0.423789066698011	2
ENSG00000115539.13	PDCL3	2	100562660	2_58	0	0.0141640606465365	4.58560952558754	1.08329054858911e-06	0.0461538461538411	1
ENSG00000163162.8	RNF149	2	101305898	2_59	0	0.0205328748699113	8.60755494014973	2.94774335810633e-06	0.461298880735721	2
ENSG00000196460.12	RFX8	2	101436977	2_59	0	0.0421768414059158	17.7694537266442	1.24999488249651e-05	-2.44561899592117	3
ENSG00000115590.13	IL1R2	2	101991888	2_59	0	0.0668627291820021	22.7715866261056	2.53943731278383e-05	2.72310405643689	1
ENSG00000115594.11	IL1R1	2	102064141	2_59	0	0.0176791140018783	7.49903730836779	2.21119027768188e-06	0.537142857142752	1
ENSG00000115598.9	IL1RL2	2	102186984	2_60	0	0.0102066856503772	4.94332106508728	8.41518491255961e-07	0.192857142857106	1
ENSG00000115602.16	IL1RL1	2	102310480	2_60	0	0.0116181783488829	6.65393031197628	1.28936653077336e-06	0.935483870967915	1
ENSG00000115604.10	IL18R1	2	102311266	2_60	0	0.0179760295753036	17.9677951999881	5.38702099701426e-06	5.30069930070145	1
ENSG00000115607.9	IL18RAP	2	102418289	2_60	0	0.0312938469767038	15.7062647456107	8.19769910977432e-06	-1.83007928289716	2
ENSG00000135953.10	MFSD9	2	102718510	2_60	0	0.0115742854836188	5.65509598377083	1.09167729128258e-06	-0.305970149253755	1
ENSG00000170417.15	TMEM182	2	103111712	2_61	0	0.0203167515536072	4.58571715139274	1.55389489233887e-06	0.0445344129554663	1
ENSG00000135972.8	MRPS9	2	105038372	2_62	0	0.0188134324178977	4.58424287788794	1.43845328436002e-06	-0.0913447858253989	2
ENSG00000071051.13	NCK2	2	105749775	2_63	0	0.0315630197198609	7.73194267776715	4.07030804094932e-06	-0.999999999999981	1
ENSG00000119147.9	C2orf40	2	106041343	2_63	0	0.0417352433328265	10.3310308884738	7.19128855695583e-06	-1.24794149205631	4
ENSG00000144057.15	ST6GAL2	2	106886900	2_64	0	0.0249838875777678	7.08733485024584	2.95326946185663e-06	-0.925925925925966	1
ENSG00000115665.8	SLC5A7	2	108028702	2_65	0	0.0225244419087211	5.04907943919874	1.8968209970604e-06	-0.353146853147023	1
ENSG00000198203.9	SULT1C2	2	108287884	2_65	0	0.032049805509774	8.31760806317933	4.44614841855706e-06	1.02547767375713	2
ENSG00000198075.9	SULT1C4	2	108369612	2_65	0	0.0267114222918491	6.62747889197878	2.95260582440685e-06	-0.873330189030569	2
ENSG00000135968.20	GCC2	2	108432164	2_65	0	0.0293325957493569	7.4953416293625	3.66692506325227e-06	0.968253968253945	1
ENSG00000169756.16	LIMS1	2	108534035	2_65	0	0.0326212002900553	8.48173040997303	4.61471098470542e-06	1.09659090909052	1
ENSG00000153201.15	RANBP2	2	108719562	2_65	0	0.0297354387401645	7.62188569842051	3.78004428623712e-06	0.850415512464962	1
ENSG00000163006.11	CCDC138	2	108786656	2_65	0	0.0358569933969442	9.3608389162189	5.59820436660806e-06	1.10493827160463	1
ENSG00000172985.10	SH3RF3	2	109262541	2_65	0	0.0225317177074523	5.05206496942197	1.89855566040203e-06	0.377952755905656	1
ENSG00000186522.14	SEPT10	2	109574715	2_65	0	0.021509154621668	4.62251645834401	1.65829546581261e-06	0.307303260507811	4
ENSG00000198142.4	SOWAHC	2	109612679	2_65	0	0.0359638228005822	9.38845287112828	5.63144679401696e-06	1.56666666666639	1
ENSG00000144061.12	NPHP1	2	110205149	2_66	0	0.0112696718386527	5.80573470588432	1.09126081888008e-06	0.694968553459166	1
ENSG00000169679.14	BUB1	2	110678318	2_66	0	0.0146501369671791	8.28811987346358	2.02515288200945e-06	-1.16442048517452	1
ENSG00000153094.22	BCL2L11	2	111118962	2_66	1	0.58406020658041	25.2283030968603	0.00024575692443627	4.63725490196278	1
ENSG00000153208.16	MERTK	2	111898795	2_66	0	0.0187882886090718	10.3269735836622	3.23608853258345e-06	1.25409640549248	2
ENSG00000153214.9	TMEM87B	2	112055265	2_66	0	0.0263736567690711	13.8299373306044	6.08346015136054e-06	1.86051272398798	3
ENSG00000144152.12	FBLN7	2	112140392	2_66	0	0.00999088595841502	4.5886589828675	7.64627459677533e-07	0.114050925034146	2
ENSG00000144161.12	ZC3H8	2	112258785	2_66	0	0.0100436668569547	4.66566941897211	7.81567278363448e-07	0.140350877192978	1
ENSG00000188177.13	ZC3H6	2	112277243	2_66	0	0.0127150944436925	6.71503171056407	1.42405828163871e-06	0.868217054263584	1
ENSG00000169629.11	RGPD8	2	112434543	2_66	0	0.010455570994772	5.07894969341962	8.85690062852116e-07	-0.36001146156483	2
ENSG00000114999.7	TTL	2	112481811	2_66	0	0.0101027566911424	4.75042459383301	8.00446717666225e-07	-0.101379615783119	3
ENSG00000125630.15	POLR1B	2	112541009	2_66	0	0.0505926326944052	19.1504279759031	1.6159423729098e-05	-2.21428571428604	1
ENSG00000125611.15	CHCHD5	2	112585105	2_66	0	0.0740927388751553	22.9266788377724	2.83319783912074e-05	-2.40277814182528	2
ENSG00000144136.10	SLC20A1	2	112646085	2_66	0	0.0386778664286512	16.8785771305028	1.08882591150203e-05	1.96319018404848	1
ENSG00000125637.15	PSD4	2	113115441	2_66	0	0.0169952497253488	9.40827653853075	2.66684472634505e-06	-1.21402021172348	2
ENSG00000175497.16	DPP10	2	114925937	2_67	0	0.014378629624955	5.05496514601774	1.21225997967953e-06	0.260273972602791	1
ENSG00000144134.18	RABL2A	2	113635556	2_67	0	0.0136623267323265	4.58391091607109	1.04453005732844e-06	-0.00262123197903121	1
ENSG00000115084.13	SLC35F5	2	113756932	2_67	0	0.0234443422404029	9.5699343058517	3.74202870531481e-06	-1.13207547169834	1
ENSG00000088205.12	DDX18	2	117812637	2_69	0	0.0134218887808498	4.58463437834969	1.02630973409393e-06	-0.0545454545454599	1
ENSG00000125633.10	CCDC93	2	118011713	2_69	0	0.023407130157366	9.71959446455044	3.79451628181107e-06	-1.18379372915929	2
ENSG00000125629.14	INSIG2	2	118088243	2_69	0	0.0279902090527917	11.3757929397865	5.31065301008883e-06	1.30352845190433	2
ENSG00000019169.10	MARCO	2	118946604	2_69	0	0.01777121494013	7.17366868732408	2.12627062981331e-06	0.904761904761697	1
ENSG00000115107.19	STEAP3	2	119223947	2_69	0	0.0244292179526778	10.1151614945125	4.1213784007869e-06	1.12761169391023	3
ENSG00000155368.16	DBI	2	119367739	2_69	0	0.132815336189785	26.0591836292976	5.77256906542439e-05	2.6187056915593	3
ENSG00000171227.6	TMEM37	2	119429724	2_69	0	0.0136390657878989	4.73256696129954	1.0765680759678e-06	-0.118686868686857	1
ENSG00000080293.9	SCTR	2	119525231	2_69	0	0.0154962247071097	5.90959716046392	1.52736870635699e-06	-0.633416458853044	1
ENSG00000163075.12	CFAP221	2	119544252	2_69	0	0.0134425016039154	4.59877701655731	1.03105671433062e-06	-0.130729679617871	2
ENSG00000144120.12	TMEM177	2	119679105	2_69	0	0.0462974007695664	16.0576910040781	1.23993754832574e-05	-1.85124351387971	2
ENSG00000088179.8	PTPN4	2	119759674	2_69	0	0.0140586388935731	5.01184893585465	1.1751717794139e-06	0.269503546099241	1
ENSG00000115109.13	EPB41L5	2	120013132	2_69	0	0.0200987198489846	8.31046848141634	2.78582613909641e-06	0.929394224540171	2
ENSG00000226479.3	TMEM185B	2	120202711	2_69	0	0.0139136874812803	4.91631296223614	1.14088500286407e-06	-0.273541288603184	2
ENSG00000144118.13	RALB	2	120217774	2_69	0	0.0147752550335496	5.47021908159056	1.34803078906366e-06	-0.412585228115041	2
ENSG00000163083.5	INHBB	2	120344958	2_69	0	0.0178258850974379	7.20202293370481	2.14124177802983e-06	0.788844621513869	1
ENSG00000074047.21	GLI2	2	120735673	2_70	0	0.0218394675887349	4.58803279847228	1.67120092063125e-06	0.0296296296296217	1
ENSG00000115112.7	TFCP2L1	2	121285174	2_70	0	0.0342148587795913	8.74953004147769	4.9929772129518e-06	-1.26183124750781	2
ENSG00000074054.17	CLASP1	2	121649921	2_70	0	0.0233366239026849	5.20138880366882	2.02449846194532e-06	-0.425742574257495	1
ENSG00000136732.14	GYPC	2	126665499	2_74	0	0.0123788965284996	5.4930103306866	1.13410288229146e-06	0.480349344978022	1
ENSG00000163161.12	ERCC3	2	127292424	2_75	0	0.0185632973614188	5.17809843875736	1.60319197233603e-06	1.12408759124104	1
ENSG00000169967.16	MAP3K2	2	127388145	2_75	0	0.119556052281209	22.6395481838089	4.51439365926649e-05	-3.15620037203146	3
ENSG00000163166.14	IWS1	2	127526497	2_75	0	0.0183768412511307	5.08483313679136	1.5585031162884e-06	-0.204225352112647	1
ENSG00000169994.18	MYO7B	2	127538296	2_75	0	0.0207457646535181	6.20502548373356	2.14700532639423e-06	-0.341013824884782	1
ENSG00000144230.16	GPR17	2	127648067	2_75	0	0.162304185886334	25.6222554406807	6.93596962801903e-05	-2.8546911051287	3
ENSG00000072163.19	LIMS2	2	127617901	2_75	0	0.0377728365489399	11.7617682340173	7.4098995785321e-06	-1.53696238700868	4
ENSG00000136709.11	WDR33	2	127811674	2_75	0	0.0361928053777895	11.3640477311968	6.8598623653471e-06	1.16774193548368	1
ENSG00000144231.10	POLR2D	2	127843035	2_75	0	0.038392413420522	11.9132981063816	7.62847150628157e-06	1.85714285714343	1
ENSG00000136715.17	SAP130	2	128026750	2_75	0	0.0175120158080964	4.63979017187305	1.35517252090817e-06	-0.103174603174592	1
ENSG00000136731.12	UGGT1	2	128091077	2_75	0	0.0400398359721844	12.3044243093157	8.2170077068092e-06	-2.07666572970648	3
ENSG00000136720.6	HS6ST1	2	128319178	2_75	0	0.0248909349640207	7.89026284351086	3.27561451184779e-06	1.26315789473682	1
ENSG00000152086.8	TUBA3E	2	130197089	2_78	0	0.0220483010300947	4.58440525285864	1.68584730822047e-06	-0.031007751937984	1
ENSG00000222014.5	RAB6C	2	129979360	2_78	0	0.022231194578929	4.66080902401891	1.72816105389183e-06	-0.186291739894538	1
ENSG00000136699.19	SMPD4	2	130182517	2_78	0	0.0241652661264797	5.43267627737617	2.18960368300296e-06	0.51145038167946	1
ENSG00000136710.9	CCDC115	2	130343161	2_78	0	0.0221168211346398	4.61310307897442	1.70167245981843e-06	-0.0192307692307816	1
ENSG00000136718.9	IMP4	2	130343161	2_78	0	0.0221168211346398	4.61310307897442	1.70167245981843e-06	0.0192307692307816	1
ENSG00000072135.12	PTPN18	2	130356437	2_78	0	0.024614932081656	5.6033523848902	2.30041760567836e-06	0.600000000000051	1
ENSG00000115762.16	PLEKHB2	2	131104358	2_78	0	0.0222721078556276	4.67781617831361	1.73765909655587e-06	-0.255319148936154	1
ENSG00000075886.10	TUBA3D	2	131476081	2_78	0	0.062937735166273	14.35406325159	1.50676690209401e-05	2.0270270270279	1
ENSG00000163040.14	CCDC74A	2	131527737	2_78	0	0.022862812580756	4.91995436509506	1.87607776498225e-06	0.290780141843945	1
ENSG00000152127.8	MGAT5	2	134250470	2_79	0	0.0264433131294238	5.37472407125178	2.37045735444339e-06	-0.485915492957831	1
ENSG00000152128.13	TMEM163	2	134483701	2_80	0	0.0241248941853213	5.98516851908855	2.40825186724365e-06	0.887896310040694	3
ENSG00000082258.12	CCNT2	2	134918197	2_80	0	0.0459633934449856	11.9760672511837	9.18092451239661e-06	-1.66025641025632	1
ENSG00000121988.17	ZRANB3	2	135533093	2_80	0	0.0248993837522896	6.27770608248245	2.60705193441655e-06	0.864978902954079	1
ENSG00000144224.16	UBXN4	2	135741666	2_80	0	0.0225333592732643	5.35364529665115	2.01203550696436e-06	-0.342175672084068	2
ENSG00000076003.4	MCM6	2	135876201	2_80	0	0.0276225994051033	7.23926462570474	3.33517865709387e-06	-1.14666666666644	1
ENSG00000115866.10	DARS	2	135985573	2_80	0	0.030862936201997	8.26812407749934	4.25602658428636e-06	0.724201928329525	2
ENSG00000121966.6	CXCR4	2	136234473	2_80	0	0.0210636891530057	4.72994032518331	1.6616907570747e-06	0.14070351758798	1
ENSG00000144229.11	THSD7B	2	136765297	2_81	0	0.0316261775006078	7.44532471995055	3.9272672272265e-06	0.864307129369872	2
ENSG00000150540.13	HNMT	2	137964079	2_82	0	0.0285617818395966	6.77668668355485	3.22821766684446e-06	0.758823529411916	1
ENSG00000144228.8	SPOPL	2	138501652	2_82	0	0.0291726045482159	6.972942704895	3.39274646942423e-06	-0.89090909090894	1
ENSG00000168702.17	LRP1B	2	142124626	2_85	0	0.0240567023208659	5.37649053794707	2.1572232166777e-06	0.640243902439441	1
ENSG00000115919.14	KYNU	2	142877245	2_85	0	0.026791442273993	6.37363565940169	2.84802261361182e-06	0.917840275731226	2
ENSG00000075884.13	ARHGAP15	2	143091525	2_85	0	0.0222705759831467	4.66266955154622	1.73191348019438e-06	0.153374233128808	1
ENSG00000121989.14	ACVR2A	2	147844091	2_88	0	0.0196519644290696	10.95870634864	3.59190932421723e-06	-2.55257652471617	2
ENSG00000115947.13	ORC4	2	148020474	2_88	0	0.0118042685237243	4.75473318010299	9.36106663385381e-07	-0.458715596330365	1
ENSG00000204406.12	MBD5	2	148020474	2_88	0	0.011805453426647	4.75894968157472	9.37030852537434e-07	0.464556346338098	2
ENSG00000187123.14	LYPD6	2	149331292	2_88	0	0.0119547660448025	4.73462141037899	9.44031410373996e-07	0.111519546481782	2
ENSG00000184898.6	RBM43	2	151261518	2_90	0	0.0170324850448572	5.81121795431027	1.65084115114491e-06	-0.656019656019591	1
ENSG00000123609.10	NMI	2	151288153	2_90	0	0.0826327664905065	20.5378299642199	2.83052472214272e-05	-2.29382085360078	2
ENSG00000123610.4	TNFAIP6	2	151356837	2_90	0	0.0182943909010461	6.47103748771565	1.97447653044004e-06	-0.81119650262442	2
ENSG00000080345.17	RIF1	2	151410217	2_90	0	0.0256082705343966	9.58110828193468	4.09219295333541e-06	-1.53580144261953	2
ENSG00000183091.19	NEB	2	151737227	2_91	0	0.0353040672521113	9.30638170935465	5.4798126280647e-06	1.13364055299553	1
ENSG00000162980.16	ARL5A	2	151828599	2_91	0	0.0249787354386662	6.09643879106082	2.53984241506297e-06	-0.795454545454656	1
ENSG00000182389.19	CACNB4	2	152099291	2_91	0	0.0212131804004542	4.58457182438922	1.62205162315673e-06	-0.220925922912813	2
ENSG00000115145.9	STAM2	2	152174599	2_91	0	0.0452178236016773	11.6126312846526	8.75790838402089e-06	-2.30645161290329	1
ENSG00000157827.19	FMNL2	2	152335141	2_91	0	0.0212976949941806	4.6213506183951	1.64157839671342e-06	0.310283687943262	1
ENSG00000196504.15	PRPF40A	2	152717014	2_91	0	0.0224370684499376	5.10321572694062	1.90972197708632e-06	0.181818181818197	1
ENSG00000177917.10	ARL6IP6	2	152713220	2_91	0	0.0212186915804872	4.58698403551289	1.6233267097114e-06	0.293532120254821	2
ENSG00000144278.14	GALNT13	2	154361936	2_92	0	0.0244205789053374	7.35536749929548	2.99585256757842e-06	0.89944134078189	1
ENSG00000162989.4	KCNJ3	2	154696763	2_93	0	0.101368060334611	21.3697907477349	3.61294634130194e-05	-2.53785544763916	2
ENSG00000115159.15	GPD2	2	156437527	2_93	0	0.0261945409852142	8.67532561834619	3.79015248377751e-06	-1.15999999999977	1
ENSG00000136542.8	GALNT5	2	157257153	2_94	0	0.0349934174919963	11.7762350264347	6.87310420407791e-06	-1.36887821679112	3
ENSG00000123612.15	ACVR1C	2	157638837	2_94	0	0.0270774084032858	9.39570889189035	4.24323176449954e-06	1.12565445026186	1
ENSG00000115170.13	ACVR1	2	157876051	2_95	0	0.0187972056455329	4.5831085466632	1.43685697829157e-06	0.0113636363636378	1
ENSG00000153237.17	CCDC148	2	158452277	2_95	0	0.0322899606483883	9.59298162010507	5.16631917897668e-06	1.34468182600612	2
ENSG00000144283.21	PKP4	2	158457154	2_95	0	0.0197117399922604	5.02196060500932	1.65104294239736e-06	-0.323886639675966	1
ENSG00000115183.14	TANC1	2	159130295	2_96	0	0.00975803007101872	5.38053899292251	8.75685262625325e-07	0.625000000000171	1
ENSG00000196151.10	WDSUB1	2	159286471	2_96	0	0.0638463045587004	22.3583750643142	2.380872331494e-05	2.32010582010596	1
ENSG00000136536.14	MARCH7	2	159712477	2_96	0	0.00917573858495391	4.72905799699064	7.2372867110549e-07	-0.455771885675538	2
ENSG00000241399.6	CD302	2	159798257	2_96	0	0.00969341239490462	5.18409235489089	8.38126408746762e-07	-0.0802005012530976	1
ENSG00000054219.10	LY75	2	159905297	2_96	0	0.0294431228405687	14.0700174650561	6.90937259356862e-06	-1.98387096774182	1
ENSG00000153246.12	PLA2R1	2	160013039	2_96	0	0.0160467400868326	8.87360020480791	2.3749079527164e-06	-0.666769026250974	3
ENSG00000115221.10	ITGB6	2	160282141	2_96	0	0.010475950366532	5.72692431916834	1.00063336925618e-06	0.138528138528084	1
ENSG00000153250.19	RBMS1	2	160494127	2_96	0	0.00925545888571233	6.66204372132285	1.02840822185102e-06	-1.46736411164705	2
ENSG00000136560.13	TANK	2	161137211	2_97	0	0.0206933752401069	6.92304051778333	2.38939698845763e-06	1.0269848673212	2
ENSG00000115233.11	PSMD14	2	161308497	2_97	0	0.0473766722070491	14.6161042187426	1.15493166521913e-05	1.82222222222199	1
ENSG00000197635.9	DPP4	2	162074215	2_97	0	0.0164591670664865	4.80884461653881	1.32010569141862e-06	-0.280303030303019	1
ENSG00000115267.5	IFIH1	2	162294461	2_97	0	0.0170416629512735	5.12979141473667	1.45804787264671e-06	0.345486111111064	1
ENSG00000184611.11	KCNH7	2	162837826	2_98	0	0.0463274278494842	13.8680737482152	1.07155492433205e-05	1.63706563706552	1
ENSG00000182263.13	FIGN	2	163614467	2_99	0	0.0164096182615426	5.2691665509419	1.44211704483956e-06	-0.445157935738293	2
ENSG00000115290.9	GRB14	2	164581226	2_100	0	0.0210992304343756	5.29295371953147	1.86262238282235e-06	0.440852072655443	2
ENSG00000082438.15	COBLL1	2	164843369	2_100	0	0.0382917541101405	10.8205540260691	6.91058582153425e-06	1.32158590308418	1
ENSG00000169507.9	SLC38A11	2	164970433	2_100	0	0.0196659243036422	4.64277803813805	1.52283338820547e-06	0.0620155038759832	1
ENSG00000178662.15	CSRNP3	2	165469352	2_100	0	0.0202142004657623	4.89687136902573	1.65095550992441e-06	-0.354357756412723	2
ENSG00000115339.13	GALNT3	2	165795854	2_100	0	0.0221766124119609	5.75346480309822	2.12806442891019e-06	-0.647242933963401	2
ENSG00000123607.14	TTC21B	2	165954114	2_100	0	0.0196065834867104	4.6148566068773	1.50910771622891e-06	-0.0551724137930823	1
ENSG00000169432.14	SCN9A	2	166375953	2_101	0	0.0255150524724672	10.1451047744865	4.31730874893174e-06	-1.21383647798801	1
ENSG00000136546.13	SCN7A	2	166498355	2_101	0	0.0233636309305381	9.32963309570451	3.6355071862397e-06	-1.09935897435944	1
ENSG00000163092.19	XIRP2	2	166888047	2_102	0	0.0114825676187363	4.61727234068778	8.84269424188473e-07	-0.0652173913043712	1
ENSG00000172292.14	CERS6	2	168649873	2_102	0	0.0125854146102417	5.4559004713854	1.14523357580597e-06	-0.402515723270353	1
ENSG00000152253.8	SPC25	2	168874133	2_102	0	0.0170012260643885	8.23808192060292	2.33596565987494e-06	0.972752472474065	3
ENSG00000073734.8	ABCB11	2	168997123	2_102	0	0.0121264631401565	5.11916172603795	1.03536411060092e-06	0.38829649697401	2
ENSG00000073737.16	DHRS9	2	168997123	2_102	0	0.0116140537690441	4.72142524382126	9.14570219461652e-07	0.198389002130293	2
ENSG00000239474.6	KLHL41	2	169508867	2_103	0	0.0266673151889675	5.18079984163554	2.30428510945924e-06	0.46323529411765	1
ENSG00000138399.17	FASTKD1	2	169573878	2_103	0	0.0257196306809079	4.84557881563007	2.07859795475485e-06	0.222222222222249	1
ENSG00000138398.15	PPIG	2	169584491	2_103	0	0.0262441114954625	5.03258556172954	2.2028409792432e-06	-0.435483870967874	1
ENSG00000154479.12	CCDC173	2	169694695	2_103	0	0.0269302046584579	5.2717065404415	2.36783254721585e-06	-0.513368983957049	1
ENSG00000144362.11	PHOSPHO2	2	169693707	2_103	0	0.0796448194470989	15.4126120977223	2.04735845311017e-05	-2.19235446612137	2
ENSG00000213160.9	KLHL23	2	169694217	2_103	0	0.0877337149000238	16.3310399379276	2.3896839433845e-05	2.27759491439479	2
ENSG00000138382.14	METTL5	2	169824369	2_103	0	0.0299644819660539	6.26170753316885	3.12938977024104e-06	0.6399782053585	2
ENSG00000144357.16	UBR3	2	169827007	2_103	0	0.0339342542027945	7.4170325500002	4.19786627052901e-06	-1.10472313851474	2
ENSG00000115844.10	DLX2	2	172103018	2_104	0	0.0241575341519628	8.40587392522152	3.38684701412066e-06	1.06329113924064	1
ENSG00000204335.3	SP5	2	170690394	2_104	0	0.0182830822979112	5.83010259735937	1.7778115248059e-06	-0.809341447511211	3
ENSG00000204334.7	ERICH2	2	170784432	2_104	0	0.0197882308299372	6.56085380098101	2.16534665602487e-06	-0.80468749999995	1
ENSG00000115806.12	GORASP2	2	170929058	2_104	0	0.0200745238296004	6.69357344145355	2.24111112223159e-06	0.880011526674111	2
ENSG00000198586.13	TLK1	2	171231129	2_104	0	0.0344124148860145	11.6875522601879	6.70808908683828e-06	1.42231075697154	1
ENSG00000123600.19	METTL8	2	171435106	2_104	0	0.0186181451043834	5.99778216609786	1.86246107498529e-06	-0.857928594304299	2
ENSG00000071967.11	CYBRD1	2	171522383	2_104	0	0.0622459166113101	17.2262145791618	1.78838420238344e-05	2.18972777508474	2
ENSG00000077380.15	DYNC1I2	2	171687141	2_104	0	0.0177600090407994	5.56209465890696	1.64756160961972e-06	-0.554375703203933	2
ENSG00000128708.12	HAT1	2	171922612	2_104	0	0.0188557014473494	6.11488898228463	1.92305353893032e-06	0.638766519823884	1
ENSG00000172878.13	METAP1D	2	171999243	2_104	0	0.0172481910989601	5.29214740941609	1.52242390115375e-06	-0.406876790830911	1
ENSG00000091409.14	ITGA6	2	172409915	2_105	0	0.00746751830322301	21.3341389982444	2.65712216176416e-06	-1.49494949494906	1
ENSG00000152256.13	PDK1	2	172555077	2_105	0	0.012695088421254	42.7894242095543	9.06008512492017e-06	-2.69157094388598	2
ENSG00000091436.16	MAP3K20	2	173075305	2_105	0	0.0111914188551924	9.00592886791607	1.68102343581096e-06	-1.08823529411754	1
ENSG00000144354.13	CDCA7	2	173355045	2_105	0	0.0102541390061158	8.08222246481038	1.38226116437643e-06	0.916967509025757	1
ENSG00000138430.15	OLA1	2	174248784	2_105	0	0.00929202032548271	7.26664739631575	1.12617101096923e-06	-0.738134726570287	2
ENSG00000138433.15	CIR1	2	174398490	2_105	0	0.00699677539625454	4.66246652779347	5.44093785338254e-07	-0.187919463087157	1
ENSG00000144306.14	SCRN3	2	174395627	2_105	0	0.00708114895876977	4.77644236138621	5.64115947328148e-07	-0.233214810561039	2
ENSG00000163328.13	GPR155	2	174487330	2_105	0	0.00822273920648009	6.04983619009267	8.29698371050205e-07	-0.613175771692183	2
ENSG00000115935.17	WIPF1	2	174679054	2_105	0	0.0257612202077046	16.0300189179654	6.88748348448684e-06	1.99999999999999	1
ENSG00000138435.15	CHRNA1	2	174751939	2_106	0	0.0238066427250256	5.72921517651507	2.27485329156043e-06	-0.63535911602229	1
ENSG00000115966.16	ATF2	2	175168771	2_106	0	0.0259665802008791	6.53333146876861	2.82949906704317e-06	-0.824242424242144	1
ENSG00000154518.9	ATP5G3	2	175184841	2_106	0	0.0337075274780321	8.95395409872424	5.03386850275673e-06	-1.20796399033028	2
ENSG00000144320.13	LNPK	2	176002028	2_106	0	0.0213019189066604	4.70089451549534	1.6701648474381e-06	0.135191392927271	2
ENSG00000170166.5	HOXD4	2	176157430	2_106	0	0.046068658184775	11.8642427819884	9.11602890979548e-06	2.01492537313447	1
ENSG00000116044.15	NFE2L2	2	177392552	2_107	0	0.0721397129645809	16.8162013660055	2.02330993828616e-05	1.84645669291321	1
ENSG00000018510.13	AGPS	2	177392663	2_107	0	0.0386858644627649	10.976091727535	7.08206876431933e-06	-1.38219895288028	1
ENSG00000196659.9	TTC30B	2	177553217	2_107	0	0.030321393634574	8.71146829050664	4.40555496725255e-06	-1.32163742690022	1
ENSG00000197557.6	TTC30A	2	177618742	2_107	0	0.0412901791827288	11.5831354863421	7.97687909216421e-06	-1.52257868949984	2
ENSG00000155636.14	RBM45	2	178112094	2_108	0	0.0164224829516171	7.94728840764176	2.17679684417301e-06	-0.959792811596176	2
ENSG00000079156.16	OSBPL6	2	178194574	2_108	0	0.0118063564826957	4.90520863029239	9.6590292561715e-07	0.301242236024748	1
ENSG00000204311.12	DFNB59	2	178451344	2_108	0	0.0139473559320511	6.44070168370317	1.49825306194054e-06	0.659919028340223	1
ENSG00000155657.26	TTN	2	178831108	2_108	0	0.0129154494512825	5.73231113117834	1.23480785652648e-06	-0.615384615384598	1
ENSG00000163492.14	CCDC141	2	179049913	2_108	0	0.0472528730859349	17.7506632832963	1.3989523146868e-05	-2.20388349514625	1
ENSG00000163510.13	CWC22	2	180007452	2_108	0	0.0114469522711022	4.62050992354105	8.82144813164909e-07	0.021739130434785	1
ENSG00000204262.11	COL5A2	2	189180039	2_113	0	0.11059574425865	21.279169545243	3.92512232610396e-05	3.21038380637093	2
ENSG00000115368.9	WDR75	2	189443611	2_113	0	0.0186416737918059	4.61129377155654	1.4337314116374e-06	-0.333333333333414	1
ENSG00000138381.9	ASNSD1	2	189661479	2_113	0	0.0209214325729995	5.67724992155474	1.98102309044606e-06	0.507042253521069	1
ENSG00000151687.14	ANKAR	2	189674447	2_113	0	0.0250516282209869	7.34419333536357	3.06859917975512e-06	1.00651465798058	1
ENSG00000128699.13	ORMDL1	2	189783978	2_113	0	0.0204576596822342	5.4700540925634	1.86641268023875e-06	-0.431604555734413	2
ENSG00000064933.17	PMS1	2	189783978	2_113	0	0.0186489270066605	4.61486588513262	1.43540032085271e-06	0.00239312020448947	2
ENSG00000138379.4	MSTN	2	190016900	2_113	0	0.0186480212284705	4.6144210762906	1.43519225758075e-06	0.014317564288307	2
ENSG00000198130.15	HIBCH	2	190341243	2_113	0	0.0321449637126314	9.65600676336902	5.17690990238705e-06	-1.20472440944857	1
ENSG00000151689.12	INPP1	2	190343248	2_113	0	0.024035813878754	6.96095121204866	2.79053534619625e-06	0.787633874837384	2
ENSG00000151690.14	MFSD6	2	190361753	2_113	0	0.0724033278029204	17.2530366397583	2.08345525530666e-05	-1.742010379539	2
ENSG00000189362.11	NEMP2	2	190534430	2_113	0	0.0186616472956916	4.6211638593295	1.43833964405164e-06	0.163398692810426	1
ENSG00000115415.18	STAT1	2	191021099	2_113	0	0.0189620787205478	4.76863266062031	1.50813396100635e-06	0.707739537276753	3
ENSG00000138378.17	STAT4	2	191151202	2_114	0	0.180695451721592	28.7829569335813	8.67446570875227e-05	2.97963315239345	2
ENSG00000173559.12	NABP1	2	191677959	2_114	0	0.0568562675251355	17.6822379988269	1.67677844806181e-05	-1.99718585943651	2
ENSG00000144339.11	TMEFF2	2	192194079	2_114	0	0.0474920416386364	15.9968414403617	1.26711253026723e-05	1.7616652450818	2
ENSG00000196950.13	SLC39A10	2	195667377	2_116	0	0.0594093604653243	14.6385214110575	1.45048150372581e-05	1.9039999999998	1
ENSG00000118997.13	DNAH7	2	196068375	2_116	0	0.0220252790614368	5.40191757443853	1.98440118824972e-06	0.443037974683756	1
ENSG00000138411.10	HECW2	2	196594408	2_116	0	0.0260185650717506	6.94411419145488	3.01342440342305e-06	0.964743589743397	1
ENSG00000144395.17	CCDC150	2	196640040	2_116	0	0.0310946578940353	8.59681124412509	4.45844362819463e-06	-1.20817843866131	1
ENSG00000119041.10	GTF3C3	2	196799713	2_116	0	0.0664936404621264	15.698842869679	1.74103643185592e-05	1.78816199376953	1
ENSG00000197121.14	PGAP1	2	196914709	2_116	0	0.0202243757696531	4.61330613693053	1.55613584491769e-06	0.0671140939597634	1
ENSG00000065413.18	ANKRD44	2	197313250	2_117	0	0.0441047219117541	15.8317619141646	1.16459371982809e-05	2.88281249999943	1
ENSG00000162944.10	RFTN2	2	197675986	2_117	0	0.0177036537996148	7.36641506143338	2.17509985476066e-06	-1.18014729704459	2
ENSG00000115896.15	PLCL1	2	197805030	2_117	0	0.104731623486868	23.9925440588303	4.19096701112715e-05	-3.70676691729315	1
ENSG00000226124.6	FTCDNL1	2	199763777	2_118	0	0.0191177194581099	13.7893564365845	4.39683519626573e-06	-2.06870229007655	1
ENSG00000178074.5	C2orf69	2	199915975	2_118	0	0.0179446852829697	13.0443479440902	3.90407656450876e-06	2.69426751592322	1
ENSG00000162971.10	TYW5	2	199955782	2_118	0	0.0152537830295484	11.491572501571	2.92359446949128e-06	-2.56050955413998	1
ENSG00000162972.10	MAIP1	2	199955782	2_118	0	0.0152537830295484	11.491572501571	2.92359446949128e-06	2.56050955413998	1
ENSG00000196141.13	SPATS2L	2	200299060	2_118	0	0.0510811201335839	21.222109558139	1.80804431146885e-05	-2.97993201348983	4
ENSG00000163535.17	SGO2	2	200510220	2_118	0	0.0253472633219718	14.526932505646	6.14136770487384e-06	-1.46052631578886	1
ENSG00000155729.12	KCTD18	2	200519526	2_118	0	0.0400988729152207	20.7315635927472	1.38651422492684e-05	-2.56540084388193	1
ENSG00000138356.13	AOX1	2	200585011	2_118	0	0.00860384284449156	5.70140878169671	8.18153429122914e-07	-0.879539215396152	2
ENSG00000013441.15	CLK1	2	200864612	2_120	0	0.0297522227259095	16.4579374501286	8.16685659097876e-06	1.93223819301791	1
ENSG00000240344.8	PPIL3	2	200871443	2_120	0	0.0162732141760655	10.8768687137194	2.95214260458832e-06	-1.45108695652172	1
ENSG00000155744.9	FAM126B	2	201073719	2_120	0	0.0275393523366552	15.7411990219654	7.23022209362239e-06	-1.88139059304728	1
ENSG00000119013.8	NDUFB3	2	201071148	2_120	0	0.0100393792306903	6.42645976454745	1.0760656251491e-06	-0.87963395825697	2
ENSG00000003402.19	CFLAR	2	201116120	2_120	0	0.020328721628606	12.9315648702063	4.38451194136939e-06	1.66122448979574	1
ENSG00000003400.14	CASP10	2	201183110	2_120	0	0.0157256252646363	10.5610936002087	2.76998182600248e-06	1.28834355828272	1
ENSG00000064012.21	CASP8	2	201233250	2_120	0	0.00823495869706725	4.60373150214814	6.32312136574166e-07	0.0205239468219785	2
ENSG00000115993.12	TRAK2	2	201452542	2_120	0	0.00989778130700936	6.29573684873347	1.03930861275988e-06	0.712121212120904	1
ENSG00000155755.18	TMEM237	2	201643412	2_120	0	0.0346265447730625	17.8669522662791	1.03185753557797e-05	1.92633517495475	1
ENSG00000003393.14	ALS2	2	201734428	2_120	0	0.0112145925242452	7.4455069777272	1.39263683792776e-06	-1.01123595505652	1
ENSG00000138395.14	CDK15	2	201790164	2_120	0	0.0368407721334173	18.4434667627815	1.13326476701284e-05	-1.98484848484819	1
ENSG00000155760.2	FZD7	2	201898802	2_120	0	0.00865490300848903	5.06117636901416	7.3059009928239e-07	0.0971986260867286	2
ENSG00000204217.13	BMPR2	2	202381581	2_120	0	0.00862635687826563	5.03079624533644	7.23809460014859e-07	-0.391304347826102	1
ENSG00000138439.11	FAM117B	2	202593409	2_120	0	0.0998406932785733	27.8252921606114	4.63348142834747e-05	-3.01550387596784	1
ENSG00000163596.16	ICA1L	2	202871528	2_120	0	0.0116010861677165	7.75751851936207	1.50100306537645e-06	1.27722616076662	2
ENSG00000138380.17	CARF	2	202912242	2_120	0	0.0110914110709784	7.34382577913125	1.35853012242095e-06	-1.18581452286231	2
ENSG00000138442.9	WDR12	2	203014780	2_120	0	0.00883991522894112	5.25574866636714	7.74894885923343e-07	0.446043165467718	1
ENSG00000144426.18	NBEAL1	2	203016111	2_120	0	0.00894867706433089	5.36824873106302	8.01219612310273e-07	-0.907103825136085	1
ENSG00000138443.15	ABI2	2	203329808	2_120	0	0.00869904110898689	5.10797587675488	7.41105994889739e-07	0.333333333333539	1
ENSG00000178562.17	CD28	2	203706103	2_120	0	0.0119519737449919	8.03193388801452	1.60110517455944e-06	-1.13740458015262	1
ENSG00000163600.12	ICOS	2	203937045	2_120	0	0.0140645035734817	9.53163294848089	2.23589715404416e-06	-1.11494252873594	1
ENSG00000118257.16	NRP2	2	205681426	2_121	0	0.0181287441304007	4.61700922524613	1.39601012212397e-06	-0.113130022618631	2
ENSG00000235118.7	AC010731.4	2	206633885	2_122	0	0.0288149222712921	7.82034590907743	3.75840451498046e-06	0.687074829931833	1
ENSG00000114933.15	INO80D	2	206088333	2_122	0	0.110714462497968	16.4290598169105	3.03373171935922e-05	-3.67460317460158	1
ENSG00000023228.13	NDUFS1	2	206158198	2_122	0	0.217801204174489	18.9121212456867	6.87006151209116e-05	3.91637139336965	2
ENSG00000183671.12	GPR1	2	206217292	2_122	0	0.0226363997221903	5.72862302920427	2.16280669057512e-06	0.178438661710025	1
ENSG00000204186.7	ZDBF2	2	206292888	2_122	0	0.0195200930109867	4.85714908262986	1.58133331989865e-06	-0.682926829268194	1
ENSG00000114948.12	ADAM23	2	206443099	2_122	0	0.0209149412562633	5.59517087428033	1.95177660914203e-06	0.961266676745861	2
ENSG00000138400.12	MDH1B	2	206765180	2_122	0	0.0461779556428366	12.1359584185366	9.34692779049139e-06	-1.41065164430087	2
ENSG00000118246.13	FASTKD2	2	206765614	2_122	0	0.0337679689000361	9.35133828199119	5.26670280834591e-06	-1.08153856388555	2
ENSG00000163249.11	CCNYL1	2	207712007	2_122	0	0.0409096963667528	11.3623450608125	7.75272422656425e-06	-1.38819320214785	1
ENSG00000118231.4	CRYGD	2	208099573	2_123	0	0.019871554193484	4.76968253177944	1.58081633363859e-06	-0.169491525423729	1
ENSG00000138413.13	IDH1	2	208266212	2_123	0	0.022456834796498	5.90040151423065	2.20998952646204e-06	-0.524911032028401	1
ENSG00000115020.16	PIKFYVE	2	208266265	2_123	0	0.0199683422188073	4.81458048822879	1.60346899993236e-06	0.23407040214177	3
ENSG00000078018.19	MAP2	2	209423228	2_124	0	0.0551496115303461	18.4501766998894	1.69708303895316e-05	2.33918128654907	1
ENSG00000115365.11	LANCL1	2	210477778	2_124	0	0.0128928878281382	4.96899473734608	1.06851062873746e-06	0.552845528455196	1
ENSG00000021826.14	CPS1	2	210466153	2_124	0	0.013208791039238	5.1920487995018	1.14383120666721e-06	-0.181050663043261	2
ENSG00000030419.16	IKZF2	2	213152028	2_126	0	0.0381416341044035	8.40922182461129	5.34952485843335e-06	-1.4559999999997	1
ENSG00000138376.10	BARD1	2	214808273	2_127	0	0.0180280242943148	6.84992896473241	2.05965418200588e-06	0.949958375645894	3
ENSG00000138363.14	ATIC	2	215075224	2_127	0	0.0215608392138255	8.65517461138275	3.11244438787144e-06	1.1759852370275	4
ENSG00000115425.13	PECR	2	216086524	2_127	0	0.0216916888692517	8.49057311872371	3.07178261775917e-06	0.980519480519308	1
ENSG00000079246.15	XRCC5	2	216106078	2_127	0	0.016557720358603	6.00796931698544	1.65916032946465e-06	0.588709677419138	1
ENSG00000138375.12	SMARCAL1	2	216412526	2_127	0	0.0142032564719176	4.59116132660728	1.08760347958958e-06	0.0223880597014932	1
ENSG00000197756.9	RPL37A	2	216473196	2_127	0	0.0156104304337469	5.44799337104632	1.41844190873848e-06	-0.421383647798621	1
ENSG00000115457.9	IGFBP2	2	216535725	2_127	0	0.0486538152902634	16.0066718953825	1.29890697968509e-05	-1.76984126984074	1
ENSG00000231672.6	DIRC3	2	217756535	2_129	0	0.0173706118052012	4.83331211403508	1.40029668706372e-06	-0.40947075208901	1
ENSG00000079308.16	TNS1	2	217961354	2_129	0	0.0213468684751716	6.67331770335985	2.37594334784357e-06	-0.660256410256383	1
ENSG00000163464.7	CXCR1	2	218162165	2_129	0	0.0196404051626684	21.0281423443191	6.88829053255985e-06	-4.70179624363245	2
ENSG00000163466.15	ARPC2	2	218216699	2_129	0	0.0260824160157757	21.7385169631646	9.45666132393642e-06	-4.48453781788356	2
ENSG00000179921.14	GPBAR1	2	218209675	2_129	0	0.0230724848689942	20.114474973192	7.74039594153702e-06	-4.31940504101166	2
ENSG00000127837.9	AAMP	2	218270227	2_129	0	0.0302269081057575	25.2948479485949	1.27522231681253e-05	-4.95967741935412	1
ENSG00000127838.13	PNKD	2	218270227	2_129	0	0.0302269081057575	25.2948479485949	1.27522231681253e-05	-4.95967741935412	1
ENSG00000135926.14	TMBIM1	2	218290058	2_129	0	0.03196854972542	25.7459350312102	1.37275081186963e-05	-4.98992899272246	2
ENSG00000018280.16	SLC11A1	2	218381984	2_129	0	0.0219121689166819	6.90284428653622	2.52274613493227e-06	-0.748175182481655	1
ENSG00000135913.10	USP37	2	218568634	2_129	0	0.0171464684703572	4.72465884691461	1.35115522710969e-06	0.276109905777215	2
ENSG00000144580.13	CNOT9	2	218568634	2_129	0	0.0196635823158459	6.90246065756283	2.26374073622554e-06	1.4365331339871	2
ENSG00000115556.13	PLCD4	2	218607609	2_129	0	0.019214613399704	5.59833522346016	1.79411656688514e-06	0.494485731330779	2
ENSG00000074582.12	BCS1L	2	218658716	2_129	0	0.0545978410037566	16.7117233137053	1.52179730870533e-05	2.42058823529331	1
ENSG00000115568.15	ZNF142	2	218659583	2_129	0	0.0487560776371149	15.5967142476772	1.2682999662152e-05	2.34017595307811	1
ENSG00000163481.7	RNF25	2	218672243	2_129	0	0.0302294192966475	10.9318283623802	5.51166374644119e-06	-1.95692307692302	1
ENSG00000163482.11	STK36	2	218672514	2_129	0	0.0399396328519985	13.633672891829	9.08190686198267e-06	2.18823529411908	1
ENSG00000135912.10	TTLL4	2	218631337	2_129	0	0.017066024051779	4.63919202823458	1.32048906273951e-06	-0.0763636363636456	1
ENSG00000135929.8	CYP27A1	2	218780754	2_129	0	0.0223634275481057	7.5967288669606	2.83351227744678e-06	1.35447514368604	2
ENSG00000115596.3	WNT6	2	218860595	2_129	0	0.0174631278243491	4.90763061155312	1.42940074860718e-06	0.390804597701293	1
ENSG00000163501.6	IHH	2	219061446	2_129	0	0.0598189747803832	16.2173503562098	1.61800168781419e-05	1.93877551020348	1
ENSG00000187736.12	NHEJ1	2	219160400	2_129	0	0.0267331763778562	8.38137896363963	3.73702623754744e-06	-0.953846153846238	1
ENSG00000213901.10	SLC23A3	2	219170383	2_129	0	0.0235456862726459	8.19742907677445	3.21920865426883e-06	1.19641136985964	2
ENSG00000115649.15	CNPPD1	2	219177821	2_129	0	0.0189157861431459	6.00319749381125	1.89394399266146e-06	0.926899347766975	2
ENSG00000158552.12	ZFAND2B	2	219193550	2_129	0	0.0170695555608681	4.64584994303995	1.32265780025979e-06	-0.015503875968989	1
ENSG00000115657.12	ABCB6	2	219218557	2_129	0	0.019315740598924	5.85768510223145	1.88711119543814e-06	-0.752427184466232	1
ENSG00000198925.10	ATG9A	2	219220216	2_129	0	0.0707147280831847	17.6632119305825	2.08324170446621e-05	-1.78587099369092	2
ENSG00000163516.13	ANKZF1	2	219230067	2_129	0	0.0170674661352656	4.62915778077436	1.31774427770181e-06	-0.0375939849623862	1
ENSG00000163521.15	GLB1L	2	219243701	2_129	0	0.0220105088681553	7.18079136854044	2.63610374264277e-06	-0.993939393939078	1
ENSG00000127824.13	TUBA4A	2	219278362	2_129	0	0.0199163923724939	6.09711071560173	2.02532563921579e-06	-0.650205761317217	1
ENSG00000054356.13	PTPRN	2	219312881	2_129	0	0.0258474943025502	8.67742482628964	3.74084241637055e-06	-1.1300813008135	1
ENSG00000123992.18	DNPEP	2	219394755	2_129	0	0.0232993228464572	7.52667677771298	2.92487069407854e-06	-0.881286824768345	2
ENSG00000175084.11	DES	2	219418233	2_129	0	0.0169667614285123	4.58672460118901	1.29796123966613e-06	0.0916030534350857	1
ENSG00000072195.14	SPEG	2	219434550	2_129	0	0.0220865366965978	7.03599675406736	2.59187084920613e-06	0.870370370370576	1
ENSG00000144591.18	GMPPA	2	219470099	2_129	0	0.0479502054413049	14.3459328931688	1.14730628529549e-05	1.63703703703719	1
ENSG00000072182.12	ASIC4	2	219529002	2_129	0	0.0171615355604777	4.67443614591263	1.33796724558036e-06	-0.109677419354888	1
ENSG00000188760.10	TMEM198	2	219544979	2_129	0	0.0171434561454005	4.68723116029669	1.34021618559803e-06	-0.246031746031754	1
ENSG00000123999.4	INHA	2	219573440	2_129	0	0.016995197982566	4.60175501695537	1.30439711093655e-06	0.0559999999999828	1
ENSG00000124006.14	OBSL1	2	219559047	2_129	0	0.0173854787213767	4.7665565747709	1.38213833088576e-06	-0.0986835214910957	2
ENSG00000144589.21	STK11IP	2	219597759	2_130	0	0.0195936091726768	4.98708694100327	1.62975186270458e-06	0.304114799004922	2
ENSG00000116106.11	EPHA4	2	221526231	2_130	0	0.0206140956640498	5.45627339574014	1.87594679101685e-06	0.467159895466316	2
ENSG00000116120.9	FARSB	2	222647032	2_131	0	0.0267212646667946	7.90517362230843	3.52312885232195e-06	0.946871749543418	2
ENSG00000124003.12	MOGAT1	2	222671822	2_131	0	0.0217107846005313	5.98307615761201	2.16650729200075e-06	-0.609341825902295	1
ENSG00000123983.13	ACSL3	2	222852085	2_131	0	0.0210721042420556	5.70700026299067	2.00574585871838e-06	-0.54644808743175	1
ENSG00000171951.4	SCG2	2	223601626	2_131	0	0.0281484755424387	8.38747291459326	3.93773164433336e-06	1.02534562211918	1
ENSG00000152056.16	AP1S3	2	223837891	2_131	0	0.0207220058954153	5.55212563887789	1.91889487834472e-06	0.453125000000122	1
ENSG00000135900.3	MRPL44	2	223956499	2_131	0	0.0199024883255021	5.17920247473346	1.71921571774429e-06	0.447368421052542	1
ENSG00000135919.12	SERPINE2	2	224039199	2_132	0	0.0193140239464706	5.50284049096037	1.772636940074e-06	0.534351145037938	1
ENSG00000124019.9	FAM124B	2	224402164	2_132	0	0.0308605325847905	9.84174968185825	5.06565766713375e-06	-1.25762084239914	2
ENSG00000036257.12	CUL3	2	224584259	2_132	0	0.0210444529892112	6.29580231585094	2.20977893932805e-06	-0.66129032258053	1
ENSG00000135905.18	DOCK10	2	225041976	2_133	0	0.102960029484364	20.4377832406132	3.50963985030701e-05	-2.21032504780186	1
ENSG00000169047.5	IRS1	2	226800135	2_133	0	0.0190296849834793	4.63844662149435	1.4721913708111e-06	0.139112903225735	1
ENSG00000144468.16	RHBDD1	2	226832746	2_133	0	0.0239386835559614	6.76035911293062	2.69916936352896e-06	0.730468749999594	1
ENSG00000081052.11	COL4A4	2	227162406	2_133	0	0.0225582264683292	6.21076793701487	2.33673982463131e-06	0.667721518987358	1
ENSG00000153820.12	SPHKAP	2	228378617	2_134	0	0.0230619226261499	4.91543904760316	1.89067957018163e-06	0.218414657643556	2
ENSG00000168958.19	MFF	2	227325286	2_134	0	0.0277113446576986	6.61629305605782	3.05796449510076e-06	0.708860759493898	1
ENSG00000173744.17	AGFG1	2	227472263	2_134	0	0.0360176260296207	9.05061359868386	5.4369233940323e-06	-1.10526315789507	1
ENSG00000135917.13	SLC19A3	2	227717801	2_134	0	0.0276097500852333	6.58224156152577	3.03107301089718e-06	0.697883626112157	2
ENSG00000123977.9	DAW1	2	227871016	2_134	0	0.026651186991594	6.25475711289801	2.78027088418112e-06	-0.63709677419348	1
ENSG00000187957.7	DNER	2	229656625	2_135	0	0.0114863165510914	5.91319607215976	1.13282589044644e-06	0.45241893069946	2
ENSG00000163053.10	SLC16A14	2	230092317	2_135	0	0.0154360892704802	9.06398924550593	2.33354816185436e-06	1.28025477706981	1
ENSG00000135899.17	SP110	2	230169929	2_135	0	0.0213687021595704	12.6432306964957	4.50605318958845e-06	1.92556457894325	2
ENSG00000185404.16	SP140L	2	230253471	2_135	0	0.0227348975520623	13.3629459839347	5.06705151923041e-06	2.08464717319373	2
ENSG00000067066.16	SP100	2	230415917	2_135	0	0.0118717818987848	6.04461800871329	1.19686419702305e-06	0.345588235294164	1
ENSG00000135932.10	CAB39	2	230712812	2_135	0	0.0304024275991565	15.0716749226479	7.64240214877038e-06	1.70776255707702	1
ENSG00000237412.6	PRSS56	2	232527043	2_136	0	0.0388586474794141	8.94124610734549	5.79489851913908e-06	-1.20610687022944	1
ENSG00000204128.5	C2orf72	2	231037242	2_136	0	0.035936809395808	8.21370234844599	4.92309914989082e-06	1.04285714285684	1
ENSG00000173692.12	PSMD1	2	231056872	2_136	0	0.024450206817029	4.64042594471171	1.89234574890853e-06	0.202380952380968	1
ENSG00000135914.5	HTR2B	2	231102496	2_136	0	0.0286801761426651	6.11889625356026	2.92694801859336e-06	0.674242424242583	1
ENSG00000135931.17	ARMC9	2	231183666	2_136	0	0.0260346296088811	5.22188448178248	2.26745548215506e-06	0.317039771195497	3
ENSG00000156966.6	B3GNT7	2	231394665	2_136	0	0.0264781798796698	5.37839778406264	2.37520529697663e-06	-0.431106296900836	2
ENSG00000171596.6	NMUR1	2	231526615	2_136	0	0.0248713125931326	4.79852502544023	1.99052013766022e-06	0.225061211709499	3
ENSG00000156973.13	PDE6D	2	231635697	2_136	0	0.024383889192393	4.61528174211311	1.87698715064731e-06	0.0781326212986446	2
ENSG00000144535.19	DIS3L2	2	231961176	2_136	0	0.0272805457654196	5.65504113430051	2.57305416331063e-06	0.528169014084221	1
ENSG00000221944.6	TIGD1	2	232550122	2_136	0	0.0266489579068042	5.43796804581594	2.41700187720358e-06	0.537037037037036	1
ENSG00000115468.11	EFHD1	2	232606133	2_136	0	0.0310609513521039	6.85880047574036	3.55322761163431e-06	0.802866212952094	2
ENSG00000204120.14	GIGYF2	2	232697615	2_137	0	0.0157620555856289	4.64133076875241	1.22015633818178e-06	-0.192592592592648	1
ENSG00000182600.9	C2orf82	2	232856815	2_137	0	0.0167268651160251	5.07792973883449	1.41664602648793e-06	-0.146881287726432	1
ENSG00000066248.14	NGEF	2	232927497	2_137	0	0.0263279710169744	9.24069847487766	4.05772206119683e-06	0.999545936232485	3
ENSG00000168918.13	INPP5D	2	233060456	2_137	0	0.0157456046607184	4.72606946574076	1.24113650460574e-06	0.431999999999941	1
ENSG00000085982.13	USP40	2	233565958	2_137	0	0.0168832084603863	6.0364372044143	1.69979197892086e-06	1.01485510894438	3
ENSG00000123485.11	HJURP	2	233854092	2_137	0	0.0350448207958269	13.0234450884052	7.61219372662829e-06	-2.11382113821112	1
ENSG00000188042.7	ARL4C	2	234292574	2_138	0	0.0214452360525356	5.12987244648131	1.8348370587953e-06	0.404720646364195	2
ENSG00000130147.15	SH3BP4	2	234952438	2_138	0	0.0309016283027955	8.51375209752974	4.38795808295961e-06	-1.04735376044615	1
ENSG00000132321.16	IQCA1	2	236508696	2_139	0	0.0199302853453814	4.67064218239408	1.55256653003467e-06	-0.109215017064906	1
ENSG00000198612.10	COPS8	2	237083970	2_140	0	0.0536924339519845	16.3135540965144	1.46090435787185e-05	-2.18121377396726	2
ENSG00000115648.13	MLPH	2	237516709	2_140	0	0.0153994862668539	4.72114863647719	1.21259008274608e-06	-0.189189189189146	1
ENSG00000124839.12	RAB17	2	237578710	2_140	0	0.0152323740107174	4.6205149786962	1.17386480773925e-06	0.0511847067985218	2
ENSG00000124831.18	LRRFIP1	2	237627749	2_140	0	0.0153900459004348	4.71549269711799	1.21039493389948e-06	0.125984251968499	1
ENSG00000177483.11	RBM44	2	237778130	2_140	0	0.0153349377312502	4.68240719927361	1.19759865959302e-06	-0.223177961850233	3
ENSG00000132329.10	RAMP1	2	237858483	2_141	0	0.0209094283194819	8.19654682103856	2.85846703840724e-06	-1.57432928867246	2
ENSG00000184182.18	UBE2F	2	237968767	2_141	0	0.0169933494735525	6.03788466707474	1.71129116247653e-06	-1.32812500000046	1
ENSG00000132330.16	SCLY	2	238060509	2_141	0	0.0231193710406061	13.2177692939006	5.09676122278997e-06	3.20954624120693	2
ENSG00000144488.14	ESPNL	2	238100040	2_141	0	0.017198052016537	4.81707388817026	1.38172836026243e-06	0.348985209893299	3
ENSG00000168427.8	KLHL30	2	238142909	2_141	0	0.0181269384521147	5.74456918489993	1.73676888517764e-06	0.83300441380285	3
ENSG00000178752.15	ERFE	2	238157706	2_141	0	0.0276724948345634	9.5954130430684	4.42865750237358e-06	-1.28666666666644	1
ENSG00000132326.11	PER2	2	238289924	2_141	0	0.0298885144881794	9.39868144794952	4.68523486209821e-06	0.85589519650681	1
ENSG00000204104.11	TRAF3IP1	2	238320731	2_141	0	0.0523732859510892	15.8457940174072	1.3841524779354e-05	1.99542092062013	3
ENSG00000065802.11	ASB1	2	238424179	2_141	0	0.0311144866025219	11.3927451280195	5.91222735713444e-06	-1.79636723625519	2
ENSG00000068024.16	HDAC4	2	239401967	2_143	0	0.00649660099753191	6.04286605810274	6.54770746718848e-07	0.597122302158276	1
ENSG00000130414.11	NDUFA10	2	240025784	2_143	0	0.00602570077591136	5.34543320691178	5.37218023291203e-07	-0.463687150837803	1
ENSG00000188542.9	DUSP28	2	240560414	2_143	0	0.0705896142586217	27.6473732506059	3.25502845876946e-05	-2.74384236453254	1
ENSG00000142327.12	RNPEPL1	2	240593541	2_143	0	0.00651565056432346	6.21991980457745	6.75931483975878e-07	-0.583228828136091	2
ENSG00000142330.19	CAPN10	2	240586128	2_143	0	0.00555690234153872	4.62498509609929	4.28650374603396e-07	0.135400450442412	4
ENSG00000178623.11	GPR35	2	240593541	2_143	0	0.00608143560883689	5.3799266710154	5.45685701920449e-07	0.689189189188779	1
ENSG00000144504.15	ANKMY1	2	240521644	2_143	0	0.0188971763332118	15.7225764011915	4.95542303093401e-06	-1.80208333333399	1
ENSG00000172478.17	C2orf54	2	240897157	2_143	0	0.00837317669126758	9.46042299500082	1.3211767318457e-06	-1.4418456298617	2
ENSG00000130294.15	KIF1A	2	240820742	2_143	0	0.00554392710718255	4.74350192575446	4.38608150994259e-07	-0.535999999999831	1
ENSG00000162804.13	SNED1	2	240991829	2_143	0	0.0431900007089849	24.0503268411138	1.73246432162887e-05	-2.38709677419366	1
ENSG00000122085.16	MTERF4	2	241094178	2_143	0	0.00689300806438731	6.6584917912229	7.65499234677455e-07	0.77350423487133	2
ENSG00000115687.13	PASK	2	241150158	2_143	0	0.040992609565329	22.507293632229	1.53882399092379e-05	2.17968750000025	1
ENSG00000115685.14	PPP1R7	2	241149230	2_143	0	0.0386037508201943	21.814213605263	1.40452401947407e-05	2.10493493455976	2
ENSG00000146205.13	ANO7	2	241217672	2_144	0	0.0100005104778549	5.00684283691694	8.35114903206642e-07	-0.379975241225952	2
ENSG00000168385.17	SEPT2	2	241315452	2_144	0	0.0218966763093121	14.5373908869188	5.30914726608744e-06	2.3830582735738	2
ENSG00000115677.16	HDLBP	2	241314902	2_144	0	0.0225117264630744	12.55928051605	4.7155642802398e-06	-1.7613108744321	2
ENSG00000006607.13	FARP2	2	241354886	2_144	0	0.0909323560900673	21.435591648111	3.25097795544691e-05	0.737473595743606	4
ENSG00000115694.14	STK25	2	241509931	2_144	0	0.0126949290854147	7.01017732069051	1.48429214207429e-06	0.887931034482652	1
ENSG00000176720.4	BOK	2	241555444	2_144	0	0.0127678976087983	13.1679211806316	2.80412077580651e-06	-2.86403570368286	3
ENSG00000176946.11	THAP4	2	241617280	2_144	0	0.0110356061737849	6.25001178957438	1.15036890923921e-06	0.995402298850606	1
ENSG00000168397.16	ATG4B	2	241636141	2_144	0	0.00965202995037218	4.86101321915642	7.82538238745315e-07	-0.958474950827363	3
ENSG00000168393.12	DTYMK	2	241686520	2_144	0	0.00977914631588639	6.02478436525708	9.82658368989671e-07	1.25142777374752	2
ENSG00000168395.15	ING5	2	241683277	2_144	0	0.0101316933702953	8.58528666072223	1.45076458032463e-06	-2.16173805345419	2
ENSG00000180902.17	D2HGDH	2	241732627	2_144	0	0.0612675207952872	20.8987724814473	2.1355571119353e-05	-1.92453865301609	3
ENSG00000154252.11	GAL3ST2	2	241751606	2_144	0	0.0580695076740813	20.0808770796055	1.94487156741737e-05	1.81761006289311	1
ENSG00000188389.10	PDCD1	2	241834438	2_144	0	0.0124535726885135	6.73926104166661	1.39980114497494e-06	0.716216216216029	1
ENSG00000188011.5	RTP5	2	241869928	2_144	0	0.0240007053695233	13.3108129555321	5.32830028144436e-06	-2.09787234042445	1
ENSG00000216921.7	AC131097.4	2	241854676	2_144	0	0.0606043813763782	21.6526855220435	2.18864788298398e-05	2.42812302906096	2
ENSG00000134121.9	CHL1	3	196216	3_1	0	0.0316986745722268	7.11125668567042	3.7596512747242e-06	-0.840010650088772	2
ENSG00000134115.12	CNTN6	3	870095	3_1	0	0.0433522968875433	10.0251051684458	7.2487171738297e-06	1.25508578017844	2
ENSG00000072756.16	TRNT1	3	3200888	3_4	0	0.00834144171454076	4.6156437724657	6.42145596062272e-07	0.087499999999992	1
ENSG00000113851.14	CRBN	3	3180101	3_4	0	0.0101717860767667	6.44080817540769	1.09269181116028e-06	0.681250000000147	1
ENSG00000170364.12	SETMAR	3	4303252	3_4	0	0.017319229000397	11.345544234038	3.27728336513565e-06	1.32258064516109	1
ENSG00000144455.13	SUMF1	3	4368850	3_4	0	0.0149435433877205	9.98435828507602	2.48847826328169e-06	1.19987452736619	2
ENSG00000134108.12	ARL8B	3	5126834	3_4	0	0.00832515898692232	4.59767348503162	6.38396896656695e-07	0.156028368794375	1
ENSG00000071282.11	LMCD1	3	8561557	3_6	0	0.0231856289041306	5.8361250435093	2.25685457072418e-06	-0.585300412334349	2
ENSG00000182533.6	CAV3	3	8733771	3_7	0	0.0301162547626258	8.81916311421019	4.42984410728866e-06	-1.11315246863838	3
ENSG00000125046.14	SSUH2	3	8643220	3_7	0	0.0262632167482983	7.54989838449768	3.30711372649882e-06	0.895287958114807	1
ENSG00000180914.10	OXTR	3	8769477	3_7	0	0.0443087886897614	12.4120299756088	9.1726072585392e-06	-1.46564885496184	1
ENSG00000070950.9	RAD18	3	8956383	3_7	0	0.0190927484308849	4.6003852141235	1.4649498403593e-06	-0.0588235294117415	1
ENSG00000196220.15	SRGAP3	3	9364020	3_7	0	0.020678337135931	5.33755296345588	1.8408479353408e-06	-0.477777777778085	1
ENSG00000134077.15	THUMPD3	3	9362987	3_7	0	0.0301326538111881	8.82421459410994	4.43479499507895e-06	1.06679956884552	2
ENSG00000168137.15	SETD5	3	9397385	3_7	0	0.0486987367507511	13.2946795928344	1.07983071480732e-05	1.51301115241685	1
ENSG00000163719.19	MTMR14	3	9649842	3_8	0	0.0222240675075651	4.61778900392045	1.7116609329823e-06	-0.132701421800944	1
ENSG00000134072.10	CAMK1	3	9769618	3_8	0	0.0227705891099396	4.8425066700552	1.83909684683972e-06	0.180666100980405	2
ENSG00000214021.15	TTLL3	3	9809721	3_8	0	0.0316861932554344	7.90453881691584	4.17740621692009e-06	0.842246102124461	4
ENSG00000156990.14	RPUSD3	3	9843425	3_8	0	0.0227792885195423	4.84604475617644	1.84114368096399e-06	0.250950570342116	1
ENSG00000171135.13	JAGN1	3	9890067	3_8	0	0.0266125882580319	6.28605200337225	2.79013482553033e-06	-0.806107991796316	2
ENSG00000163701.18	IL17RE	3	9902449	3_8	0	0.0567013637204022	13.3335269263062	1.26095228234279e-05	-1.49616368286471	1
ENSG00000163702.18	IL17RC	3	9917083	3_8	0	0.0257156341156334	5.9683964371683	2.55985287848408e-06	-0.656193774443387	3
ENSG00000125037.12	EMC3	3	10010880	3_8	0	0.0409233532019706	10.2840038823838	7.01929588220273e-06	1.97018168299697	2
ENSG00000144554.10	FANCD2	3	10025967	3_8	0	0.0532477509312705	12.7439606605979	1.13178985461819e-05	2.10810810810791	1
ENSG00000254999.3	BRK1	3	10115521	3_8	0	0.0918159586599363	17.8872486127378	2.73918788326157e-05	2.61741659798031	2
ENSG00000134086.7	VHL	3	10140878	3_8	0	0.027121897763422	6.46174671022392	2.92300871704424e-06	1.26865671641799	1
ENSG00000134070.4	IRAK2	3	10214294	3_8	0	0.0350722967747373	8.84800266077652	5.17570550865486e-06	-1.41600000000047	1
ENSG00000157014.10	TATDN2	3	10247632	3_8	0	0.0231761299725553	5.00583428957771	1.93498450750249e-06	-0.268338856494647	2
ENSG00000157017.15	GHRL	3	10296572	3_8	0	0.033528378035239	8.42952279659011	4.71384870791965e-06	-1.33593750000041	1
ENSG00000157087.17	ATP2B2	3	10707748	3_8	0	0.0388324102382326	9.79568087377999	6.3443784421074e-06	-1.27439024390255	1
ENSG00000157103.10	SLC6A1	3	10992288	3_9	0	0.0146416221309348	4.59765643316378	1.12275711230124e-06	0.057670796956501	2
ENSG00000197548.12	ATG7	3	11271528	3_9	0	0.0154281238052888	5.08019501226657	1.30723481168603e-06	0.623422387667362	2
ENSG00000144559.10	TAMM41	3	11837258	3_9	0	0.0259999046244287	9.90341781281432	4.29454306568108e-06	1.14173228346454	1
ENSG00000157150.4	TIMP4	3	12161366	3_9	0	0.0208538541121357	7.86259049947408	2.73471513283681e-06	-1.13812154696128	1
ENSG00000154743.17	TSEN2	3	12484157	3_9	0	0.01528702254323	4.99543695122582	1.2736687507159e-06	-0.37896681860422	2
ENSG00000075975.15	MKRN2	3	12557101	3_9	0	0.0152735446672645	4.98731253780204	1.270476188197e-06	-0.418821458255544	2
ENSG00000088726.15	TMEM40	3	12722342	3_9	0	0.019873665596268	7.41760584633659	2.45867902188261e-06	0.925373134328236	1
ENSG00000144712.11	CAND2	3	12812626	3_9	0	0.0487820015220316	15.75750653644	1.2820566536752e-05	1.69246031746067	1
ENSG00000132182.11	NUP210	3	13418461	3_10	0	0.01838991102495	7.01941081129664	2.15298197487061e-06	-0.865248226949852	1
ENSG00000163517.14	HDAC11	3	13479647	3_10	0	0.0191467363434787	7.39187950114083	2.36053117886332e-06	-0.863970588235402	1
ENSG00000163528.12	CHCHD4	3	14124463	3_10	0	0.054031058011757	17.0327852136983	1.53493237817624e-05	2.16176470588311	1
ENSG00000170876.7	TMEM43	3	14142514	3_10	0	0.0181574139492493	6.90188502905311	2.09017101427096e-06	0.832844574779955	1
ENSG00000154767.14	XPC	3	14177502	3_10	0	0.0208497750846298	8.17921966101691	2.84428657704663e-06	-1.30158730158728	1
ENSG00000131389.16	SLC6A6	3	14239551	3_10	0	0.0152590481304327	5.29707110970136	1.34810385798585e-06	-0.50666666666679	1
ENSG00000144596.12	GRIP2	3	14501254	3_10	0	0.0157571934442758	5.59338364645529	1.46998729298072e-06	0.512793006906079	3
ENSG00000154781.15	CCDC174	3	14653937	3_10	0	0.0155765939432179	5.48704877693634	1.4255137973042e-06	0.508321175159355	2
ENSG00000177463.15	NR2C2	3	14864006	3_11	0	0.0243689114968045	4.61260746745702	1.8747472879557e-06	-0.214765100671149	1
ENSG00000131368.7	MRPS25	3	15065408	3_11	0	0.0456613332590122	10.4487791044739	7.95745592406534e-06	1.4785714285716	1
ENSG00000131381.12	RBSN	3	15100839	3_11	0	0.0491755362242465	11.1417949574051	9.13827812483949e-06	-1.54676258992815	1
ENSG00000131370.15	SH3BP5	3	15332892	3_11	0	0.0263245801914374	5.32750906257426	2.33908366893516e-06	0.30722891566271	1
ENSG00000206561.12	COLQ	3	15521294	3_11	0	0.0269578308504013	5.54776820550217	2.49438425673669e-06	0.615384615384723	1
ENSG00000131373.14	HACL1	3	15601668	3_11	0	0.042953708019653	9.87816861775274	7.07680455286039e-06	1.32900432900406	1
ENSG00000169814.12	BTD	3	15601668	3_11	0	0.042953708019653	9.87816861775274	7.07680455286039e-06	1.32900432900406	1
ENSG00000131386.17	GALNT15	3	16093021	3_11	0	0.0503684259247598	11.3660495987509	9.54834343399154e-06	1.43225806451627	1
ENSG00000154813.9	DPH3	3	16264511	3_12	0	0.0925359066227514	19.2202388726599	2.96639629999405e-05	2.14023755016964	2
ENSG00000154814.13	OXNAD1	3	16265607	3_12	0	0.0650570278983684	15.8831560747711	1.72341999744904e-05	-2.00564971751401	1
ENSG00000131378.13	RFTN1	3	16513716	3_12	0	0.0255831801143307	7.17792881825422	3.06276574553835e-06	-0.779904306220075	1
ENSG00000182568.16	SATB1	3	18440698	3_13	0	0.023319655820834	10.983369879155	4.27186826116733e-06	1.3789929558547	2
ENSG00000183960.8	KCNH8	3	19148202	3_15	0	0.0128600075943321	4.82771274423775	1.03548247167389e-06	-0.232456140350764	1
ENSG00000163576.17	EFHB	3	19946945	3_15	0	0.0155370798354002	6.57103103249116	1.70279756746847e-06	0.732283464566895	1
ENSG00000144566.10	RAB5A	3	19946983	3_15	0	0.0130054811599274	4.93135832562424	1.06967806589318e-06	0.283842851648103	2
ENSG00000183977.13	PP2D1	3	20012089	3_15	0	0.0257311520279815	11.2331266375748	4.82080973465994e-06	1.33333333333329	1
ENSG00000114166.7	KAT2B	3	20039856	3_15	0	0.0126919527012548	4.70652002506315	9.96296171349635e-07	0.431745249026131	2
ENSG00000182247.9	UBE2E2	3	23203514	3_17	0	0.0205566493065266	5.59436699767978	1.91806528784478e-06	-0.37650602409651	1
ENSG00000197885.10	NKIRAS1	3	23946511	3_18	0	0.0163175029847249	4.60174954053712	1.25238190474291e-06	0.0649350649350503	1
ENSG00000077092.18	RARB	3	25174821	3_18	0	0.0970754495243273	21.2576329620249	3.44179040914609e-05	-2.62032085561529	1
ENSG00000077097.15	TOP2B	3	25665355	3_19	0	0.0259862813561628	4.58622809235948	1.98774144089249e-06	-0.0310559006211222	1
ENSG00000151093.7	OXSM	3	25782726	3_19	0	0.0312226356605377	6.28855656078384	3.27476875640939e-06	-0.705776173285007	1
ENSG00000179796.11	LRRC3B	3	26579337	3_19	0	0.035463166542716	7.47185566629285	4.41942828822122e-06	-0.969535545861361	3
ENSG00000163491.16	NEK10	3	27349146	3_20	0	0.0281479095523564	8.12338744353396	3.81367271576866e-06	1.14285714285763	1
ENSG00000206559.7	ZCWPW2	3	28348860	3_21	0	0.0283838133372792	8.372780435043	3.96369793322354e-06	1.04878048780474	1
ENSG00000144642.21	RBMS3	3	28575079	3_21	0	0.0198643181591933	5.06957100141275	1.67959656591696e-06	-0.453531598512854	1
ENSG00000163527.9	STT3B	3	31529563	3_23	0	0.059109637708156	13.2214649658879	1.30346082042916e-05	-1.81060606060595	1
ENSG00000197385.5	ZNF860	3	31981783	3_23	0	0.0376796728926588	9.01243735280079	5.66382059507837e-06	1.10975609756069	1
ENSG00000144645.13	OSBPL10	3	32078058	3_23	0	0.0707439334403421	14.9133957351285	1.75964820664045e-05	1.76097560975722	1
ENSG00000152642.10	GPD1L	3	32104696	3_23	0	0.0245391902058796	5.03211390040283	2.05954267457738e-06	0.319157635281994	2
ENSG00000170293.8	CMTM8	3	32238085	3_23	0	0.10022953728745	18.2229673822091	3.04631584089116e-05	1.94973544973562	1
ENSG00000153551.13	CMTM7	3	32397100	3_25	0	0.00916944808837061	5.17224092650718	7.91010135199451e-07	0.523437499999982	1
ENSG00000091317.7	CMTM6	3	32502466	3_25	0	0.00877417937437386	4.75113855591206	6.95287321281518e-07	0.341805872427483	2
ENSG00000144635.8	DYNC1LI1	3	32562935	3_25	0	0.015025334092842	9.38317970484964	2.35144203209868e-06	1.00383080634849	2
ENSG00000182973.18	CNOT10	3	32684690	3_25	0	0.0106099760235741	6.34390757331436	1.12261632917984e-06	0.613588110403477	1
ENSG00000188167.8	TMPPE	3	33097285	3_25	0	0.0243769801909991	13.6886912864097	5.5654711931803e-06	-1.47169811320735	1
ENSG00000170266.15	GLB1	3	33097285	3_25	0	0.0243769801909991	13.6886912864097	5.5654711931803e-06	1.47169811320735	1
ENSG00000170275.14	CRTAP	3	33113900	3_25	0	0.0214864817683867	12.8530650484415	4.60608682607913e-06	1.37707948244035	1
ENSG00000173705.8	SUSD5	3	33152646	3_25	0	0.0119298721828531	7.59920050346235	1.51204180826557e-06	-0.794125157100928	2
ENSG00000153558.13	FBXL2	3	33392636	3_25	0	0.0100954645543958	5.91962322724696	9.96736769118698e-07	0.718918918918838	1
ENSG00000153560.11	UBP1	3	33440884	3_25	0	0.0118990409582812	7.4461651493236	1.47776279823753e-06	0.89426602621739	2
ENSG00000170248.13	PDCD6IP	3	33797856	3_25	0	0.0815527476082646	25.0480215286301	3.40699997967001e-05	-2.55072463768212	1
ENSG00000144681.10	STAC	3	36380068	3_26	0	0.0217561476597927	4.86541380539178	1.76547627760057e-06	-0.623300970874057	1
ENSG00000163673.7	DCLK3	3	36742844	3_27	0	0.0275235181404302	4.77103988744506	2.19016633405291e-06	-0.186395209355779	2
ENSG00000168016.13	TRANK1	3	36944995	3_27	0	0.0285464476968385	5.10936753105773	2.43264828108919e-06	0.412056891710784	2
ENSG00000178567.7	EPM2AIP1	3	36991971	3_27	0	0.0480892288330848	9.96369694973614	7.9915022872954e-06	-1.34367952887065	2
ENSG00000076242.14	MLH1	3	36993455	3_27	0	0.0366030862248331	7.41841524132886	4.52886056223587e-06	-0.942901368593697	3
ENSG00000093167.17	LRRFIP2	3	37183476	3_27	0	0.0289626267067101	5.24359896063762	2.53295527288958e-06	-0.645161290322472	1
ENSG00000144674.16	GOLGA4	3	37242640	3_27	0	0.0352495813399499	7.06793356898149	4.1553396475003e-06	1.00909633880818	2
ENSG00000198590.11	C3orf35	3	37386585	3_27	0	0.0304001128163156	5.6930051488451	2.88653533013254e-06	0.564841498559295	1
ENSG00000144677.14	CTDSPL	3	37853373	3_27	0	0.0715380614985867	13.6945635634695	1.63397523291657e-05	1.61635220125754	1
ENSG00000136059.14	VILL	3	37996838	3_27	0	0.0334165310112582	6.57152041908022	3.66258178153194e-06	0.825503355704632	1
ENSG00000187091.13	PLCD1	3	38006463	3_27	0	0.0415121481198606	8.59059255600257	5.94782845409461e-06	-1.1226993865033	1
ENSG00000008226.19	DLEC1	3	38039461	3_27	0	0.027003218984157	4.59415519805098	2.06909916874049e-06	-0.0610687022900861	1
ENSG00000185313.6	SCN10A	3	38757345	3_28	0	0.0440236244809979	11.9935926570881	8.80633486187935e-06	-1.41085271317811	1
ENSG00000114739.13	ACVR2B	3	38454810	3_28	0	0.0236036657980833	6.20313946911779	2.44203063742276e-06	0.695205479452073	1
ENSG00000114745.13	GORASP1	3	39107217	3_28	0	0.0425562656650447	11.6773005232933	8.28831167870032e-06	-1.29238329238393	1
ENSG00000168026.18	TTC21A	3	39107689	3_28	0	0.0200452621117734	4.69202176631749	1.5686709832043e-06	-0.244500734057489	3
ENSG00000144655.14	CSRNP1	3	39154473	3_28	0	0.0342967021443521	9.66818698913141	5.5304122861741e-06	1.43939393939347	1
ENSG00000168329.13	CX3CR1	3	39281932	3_28	0	0.0245867844629462	6.58085715509147	2.69863596333491e-06	0.855172413792984	1
ENSG00000144659.10	SLC25A38	3	39383433	3_28	0	0.0203445318264854	4.82897460455288	1.63856142788358e-06	-0.237069466904399	2
ENSG00000168028.13	RPSA	3	39406928	3_28	0	0.089264777560591	18.6480671845994	2.77634899872946e-05	-2.34513264452843	2
ENSG00000170011.13	MYRIP	3	39808955	3_28	0	0.0204502347128771	4.87686870827274	1.66341060673588e-06	-0.320261437908568	1
ENSG00000114784.3	EIF1B	3	40309786	3_29	0	0.0240021315666799	8.72963769544182	3.49466972155783e-06	-1.16197183098634	1
ENSG00000168032.8	ENTPD3	3	40387447	3_29	0	0.0153281174197981	4.58671613213961	1.17260242248141e-06	-0.00746268656716394	1
ENSG00000188846.13	RPL14	3	40457413	3_29	0	0.0167541437816677	5.40740638547386	1.51102396831291e-06	-0.444823329880531	2
ENSG00000172888.11	ZNF621	3	40528255	3_29	0	0.0659027865479444	18.1472284348115	1.99468439377582e-05	-1.93316195372682	1
ENSG00000168036.16	CTNNB1	3	41195090	3_30	0	0.223468058139812	29.3905068094034	0.000109542496863457	3.40322580645198	1
ENSG00000168038.10	ULK4	3	41962012	3_30	0	0.0199419404614212	6.4149159731901	2.13362697270338e-06	-1.33285282513018	2
ENSG00000182606.14	TRAK1	3	42014240	3_30	0	0.019149709759673	6.04066143434242	1.92933124112459e-06	0.86468738261469	2
ENSG00000114857.17	NKTR	3	42603651	3_31	0	0.0263969134868883	7.8276878209418	3.44624978254032e-06	0.923076923077099	1
ENSG00000093183.13	SEC22C	3	42603289	3_31	0	0.0185907854248693	4.5850519048988	1.42168080667582e-06	-0.032051282051273	1
ENSG00000114853.13	ZBTB47	3	42653821	3_31	0	0.0238045417627752	6.87047311297053	2.7277626323487e-06	0.801075268817122	1
ENSG00000157119.11	KLHL40	3	42685151	3_31	0	0.0208790797685022	5.65760213020176	1.97017072526862e-06	-0.689393939394192	1
ENSG00000010282.14	HHATL	3	42696978	3_31	0	0.0240203128459638	6.95399060427245	2.78594709279179e-06	-0.900605686671915	2
ENSG00000244607.5	CCDC13	3	42771407	3_31	0	0.0187132263265466	4.64567915395814	1.44996656684855e-06	-0.124423933039971	2
ENSG00000181061.13	HIGD1A	3	42800848	3_31	0	0.147644069559468	24.0862057276799	5.93122643541409e-05	2.62913907284744	1
ENSG00000144648.15	ACKR2	3	42804792	3_31	0	0.0208822288321046	5.65899665992143	1.97095357026861e-06	-0.555214723926593	1
ENSG00000180432.5	CYP8B1	3	42876414	3_31	0	0.0229527842161107	6.53330178752491	2.50108354567089e-06	-0.877862595419921	1
ENSG00000182983.14	ZNF662	3	42906284	3_31	0	0.0223816982583709	6.30022102621205	2.35184625597882e-06	-0.733490566037821	1
ENSG00000240747.7	KRBOX1	3	42809828	3_31	0	0.0208063660633765	5.62535348038378	1.95211841400927e-06	0.758865248226863	1
ENSG00000144647.5	POMGNT2	3	43106160	3_31	0	0.0538418999566284	14.4653672513411	1.29900237900928e-05	1.79032258064489	1
ENSG00000011198.7	ABHD5	3	43689274	3_31	0	0.0310150316246526	9.32283619076369	4.82259051133298e-06	-1.09268641211973	3
ENSG00000160746.12	ANO10	3	43691432	3_31	0	0.0209799475454537	5.70215403680629	1.99527815915228e-06	0.586237941034719	2
ENSG00000179152.19	TCAIM	3	44330315	3_31	0	0.0217709030087222	6.04431906772495	2.19474430303734e-06	-0.791139240506462	1
ENSG00000225873.3	LINC00694	3	44415081	3_31	0	0.0397461117312006	11.6293630543615	7.70922433279431e-06	-1.5224084519785	2
ENSG00000178917.15	ZNF852	3	44510851	3_31	0	0.0230206421523457	6.56061420549987	2.5189644566007e-06	0.766917293233142	1
ENSG00000196345.12	ZKSCAN7	3	44557611	3_31	0	0.0218176571992226	6.06415800559318	2.20667679450195e-06	-0.763779527558822	1
ENSG00000144792.9	ZNF660	3	44578138	3_31	0	0.0513459720344486	14.0207328319264	1.20070743347827e-05	1.67687483908914	2
ENSG00000186448.14	ZNF197	3	44625794	3_31	0	0.0210901870490053	5.75060282099667	2.02280449554443e-06	-0.700787401574649	1
ENSG00000169981.10	ZNF35	3	44649020	3_31	0	0.0260857352322098	7.71782583052139	3.3578257948745e-06	0.994565217391164	1
ENSG00000196653.11	ZNF502	3	44708525	3_31	0	0.0189549699335398	4.76423262224211	1.50617752907898e-06	0.0899539181750444	2
ENSG00000186446.11	ZNF501	3	44721338	3_31	0	0.0189554093311854	4.76444673828011	1.50628013677687e-06	0.0903225806451269	1
ENSG00000163807.5	KIAA1143	3	44761331	3_31	0	0.0527837492547036	14.2793773193212	1.25709937444561e-05	1.77419354838687	1
ENSG00000163808.16	KIF15	3	44761638	3_31	0	0.0209499551523847	5.68892896147352	1.98780470350372e-06	0.577702702702603	1
ENSG00000169964.7	TMEM42	3	44861857	3_31	0	0.0197575864793993	5.14735607050223	1.6962044916058e-06	-0.397810266528939	2
ENSG00000075914.12	EXOSC7	3	44976704	3_31	0	0.0186662416157781	4.62246114624621	1.43909763022463e-06	-0.0426540284360165	1
ENSG00000163815.5	CLEC3B	3	44995230	3_31	0	0.01993230045143	5.22870617934301	1.73824812013465e-06	-0.380165289256264	1
ENSG00000163814.7	CDCP1	3	45146045	3_32	0	0.038039825074956	14.466445212512	9.17826184332757e-06	1.76377952755936	1
ENSG00000249992.1	TMEM158	3	45226624	3_32	0	0.0181453235207762	7.98866271592529	2.41768049566901e-06	1.0659340659341	1
ENSG00000011376.9	LARS2	3	45486931	3_32	0	0.0189699856417394	8.72752742105898	2.76133011767393e-06	0.91791044776124	1
ENSG00000144791.9	LIMD1	3	45674196	3_32	0	0.033756422847502	12.8389175387204	7.22844587523151e-06	-1.58741258741237	1
ENSG00000163818.16	LZTFL1	3	45916204	3_32	0	0.0430306957447466	15.8026346058119	1.1341434055875e-05	1.63592233009637	1
ENSG00000172215.5	CXCR6	3	45939679	3_32	0	0.01988071183579	9.18311257909524	3.0449624721152e-06	1.52682642656759	2
ENSG00000163820.14	FYCO1	3	45995932	3_32	0	0.0155784824683612	6.64521624963434	1.72661048490414e-06	0.757709251101073	1
ENSG00000163823.3	CCR1	3	46208857	3_32	0	0.0357200639859462	13.0302475724972	7.76291804196875e-06	-1.29078014184388	1
ENSG00000121807.5	CCR2	3	46352928	3_32	0	0.411995679979619	20.2777007448692	0.000139338611118061	-3.83088235294083	1
ENSG00000160791.13	CCR5	3	46370768	3_32	0	0.0542667841779609	15.6862389613873	1.41975373064284e-05	-0.370078740157475	1
ENSG00000121797.9	CCRL2	3	46406497	3_32	0	0.014730970054704	6.04807695394497	1.48596561697731e-06	0.394557823129324	1
ENSG00000241186.9	TDGF1	3	46574146	3_32	0	0.0511399295445127	17.6929750152351	1.50911068884692e-05	2.10033664897787	2
ENSG00000163827.12	LRRC2	3	46563601	3_32	0	0.0125823029703468	4.68118160958773	9.82371454059551e-07	0.206106870228958	1
ENSG00000261603.1	PRSS46	3	46735496	3_33	0	0.0267104618983063	12.0683010707881	5.37635131725361e-06	-2.43183272830493	2
ENSG00000178038.16	ALS2CL	3	46694727	3_33	0	0.0143509514606975	7.65382172765807	1.83197331591729e-06	0.986394557823391	1
ENSG00000181585.3	TMIE	3	46700908	3_33	0	0.0125964860864611	6.28231295324039	1.31986369742127e-06	0.109675586960976	2
ENSG00000188086.13	PRSS45	3	46744963	3_33	0	0.417480638794111	21.3951006552421	0.000148974102917337	-3.68140666305396	3
ENSG00000160801.13	PTH1R	3	46892800	3_33	0	0.0159712796618766	8.73516913235439	2.32686473817276e-06	1.03247863247867	1
ENSG00000160796.16	NBEAL2	3	46979634	3_33	0	0.0103652313244179	5.28835609036449	9.14239108069486e-07	0.547619047619162	1
ENSG00000160799.11	CCDC12	3	46982458	3_33	0	0.0112840591174213	5.57576117721917	1.04937236266597e-06	-0.102362204724417	1
ENSG00000181555.20	SETD2	3	47163449	3_33	0	0.0103630094221643	5.26028112878202	9.09190634968413e-07	-0.531746031746073	1
ENSG00000114648.11	KLHL18	3	47287254	3_33	0	0.0103319290027157	4.7955335550378	8.26377440845796e-07	-0.385964912280833	1
ENSG00000076201.14	PTPN23	3	47380662	3_33	0	0.0128535038387596	7.98794137611426	1.7124445042559e-06	1.37301587301619	1
ENSG00000114650.18	SCAP	3	47476776	3_33	0	0.0126080695891869	7.76710628647651	1.63330747980231e-06	1.33858267716498	1
ENSG00000163832.15	ELP6	3	47513447	3_33	0	0.0106563773735606	5.10874211994893	9.07995462320993e-07	-0.628140703517773	1
ENSG00000173473.10	SMARCC1	3	47781357	3_34	0	0.0101123310647464	5.32986046211931	8.98932793866483e-07	0.429487179487168	1
ENSG00000047849.21	MAP4	3	48089403	3_34	0	0.0137283681340808	7.80230073236764	1.78649460024269e-06	-0.789473684210437	1
ENSG00000164045.11	CDC25A	3	48188134	3_34	0	0.0126354858496126	7.21368794249537	1.52023036377606e-06	0.425373134328365	1
ENSG00000164048.13	ZNF589	3	48240531	3_34	0	0.0130168560183768	7.44685470535018	1.61673591889713e-06	0.458646616541367	1
ENSG00000172113.8	NME6	3	48301392	3_34	0	0.010294721337507	5.67523463070978	9.74447671633448e-07	-0.119402985074611	1
ENSG00000164053.19	ATRIP	3	48446788	3_34	0	0.0333556217518383	12.5022850315811	6.95534283815216e-06	0.128834355828228	1
ENSG00000114268.11	PFKFB4	3	48562511	3_34	0	0.0321800427377624	30.0706724499796	1.61394920458595e-05	4.41758241758004	1
ENSG00000145040.3	UCN2	3	48563473	3_34	0	0.0123312517854837	10.7714155264233	2.21533827480351e-06	-2.0060925802899	2
ENSG00000008300.16	CELSR3	3	48662086	3_34	1	0.0271944482661759	52.7005522733284	2.39031713127062e-05	-7.00000000000328	1
ENSG00000213672.7	NCKIPSD	3	48685869	3_34	0	0.0165788851080879	18.3774151854693	5.08159272384418e-06	-1.12679252917526	2
ENSG00000068745.14	IP6K2	3	48694054	3_34	0	0.0143477968621599	19.38082401625	4.63785923255708e-06	-4.03135427250952	2
ENSG00000114302.15	PRKAR2A	3	48845667	3_34	0	0.0363550945906078	46.7021174777188	2.83179595123863e-05	-6.82889702534123	2
ENSG00000177479.19	ARIH2	3	48917953	3_34	0	0.0197089956819626	17.1935444429873	5.65184203986972e-06	-0.678265027421628	2
ENSG00000178467.17	P4HTM	3	48993395	3_34	0	0.0185906532048741	17.2079260376429	5.33560026920864e-06	-0.674418604650837	1
ENSG00000178252.17	WDR6	3	49007280	3_34	0	0.0109077902088982	26.3845628390798	4.80006131397792e-06	3.38559320267986	2
ENSG00000178057.14	NDUFAF3	3	49038555	3_34	0	0.0150906408719123	16.0412174175862	4.03743101217636e-06	-0.876923076922996	1
ENSG00000178149.16	DALRD3	3	49015352	3_34	0	0.0280848702262584	16.323768001133	7.64632830053822e-06	1.72354267263248	2
ENSG00000198218.10	QRICH1	3	49102533	3_34	0	0.0109947677533674	15.0299991649053	2.75616442035859e-06	1.41984732824418	1
ENSG00000185909.14	KLHDC8B	3	49171432	3_34	0	0.0136106605184229	43.1939258368019	9.80532483317455e-06	-6.78702983366684	2
ENSG00000173421.16	CCDC36	3	49199961	3_34	0	0.0103731746151405	13.5874860552446	2.3507741453348e-06	-1.09448818897596	1
ENSG00000188315.7	C3orf62	3	49277527	3_34	1	0.0343631534795931	54.5668245074741	3.12738823731066e-05	-7.05102040815835	1
ENSG00000114316.12	USP4	3	49340655	3_35	0	0.00899343142125508	18.0254463968271	2.70378131006178e-06	-3.45390070922073	1
ENSG00000233276.3	GPX1	3	49359318	3_35	0	0.00895515388739443	18.6479579876801	2.78525165477495e-06	-3.56028368794301	1
ENSG00000067560.10	RHOA	3	49413016	3_35	0	0.0139966871913937	108.362496556471	2.52967287819504e-05	-11.6076923076884	1
ENSG00000145022.4	TCTA	3	49412704	3_35	0	0.0293417012294296	13.345017878644	6.53077251190968e-06	-0.840690978886841	1
ENSG00000145020.15	AMT	3	49421819	3_35	0	0.0199656949250039	16.2696084117136	5.41778337971465e-06	-3.38547821108172	3
ENSG00000145029.13	NICN1	3	49428588	3_35	0	0.00937094445631914	35.5415112047915	5.55493983010733e-06	5.76142675225464	2
ENSG00000164062.12	APEH	3	49673881	3_35	0	0.0565513029293566	89.8932838537621	8.47871362231056e-05	10.1382113821143	1
ENSG00000173531.15	MST1	3	49671336	3_35	0	0.03297947700738	50.7447770747347	2.79122739426729e-05	6.73446676878947	2
ENSG00000164068.15	RNF123	3	49696796	3_35	0	0.00910748026861386	43.0482007735687	6.53903029078514e-06	-7.55645161290265	1
ENSG00000185614.4	FAM212A	3	49805192	3_35	0	0.00913307949412023	44.7717257149833	6.81994979808678e-06	-7.69105691057015	1
ENSG00000164078.12	MST1R	3	49903379	3_35	0	0.00951684021948207	27.0750711400121	4.29756535468095e-06	-5.94140461698712	2
ENSG00000004534.14	RBM6	3	49940636	3_35	0	0.00908319485265918	26.4050678184207	4.00023977337751e-06	5.83739837398496	1
ENSG00000003756.16	RBM5	3	50088563	3_35	0	0.00940144367350093	28.4898587427022	4.46729826768372e-06	6.03252032520252	1
ENSG00000001617.11	SEMA3F	3	50153758	3_35	0	0.00939803371746983	17.8785748501419	2.80239920713081e-06	4.28319304341213	2
ENSG00000188338.14	SLC38A3	3	50205849	3_35	0	0.0226096916434936	14.4699795980017	5.45660684821559e-06	1.98978102189676	1
ENSG00000012171.19	SEMA3B	3	50267465	3_35	0	0.303688103761234	25.694526270507	0.000130145303469711	-2.60776699029124	1
ENSG00000179564.3	LSMEM2	3	50278688	3_35	0	0.0434707916833335	20.5907415285857	1.49289630167372e-05	-2.05102040816415	1
ENSG00000214706.10	IFRD2	3	50291157	3_35	0	0.0304492695147171	17.1504679413901	8.70989576948317e-06	-1.80904522613159	1
ENSG00000243477.5	NAT6	3	50298716	3_35	0	0.00905371968721325	5.35530934014943	8.0867070740744e-07	-1.77449435955537	2
ENSG00000186792.16	HYAL3	3	50295266	3_35	0	0.011431511622214	5.92326716253352	1.12934098453859e-06	0.634629398893756	2
ENSG00000114378.16	HYAL1	3	50253470	3_35	0	0.0144388919465285	9.40247637302761	2.26431176309577e-06	-0.915492957746959	1
ENSG00000068001.13	HYAL2	3	50323853	3_35	0	0.0170224490559766	11.6470898003376	3.3067363740119e-06	1.81363636363555	1
ENSG00000068028.17	RASSF1	3	50334001	3_35	0	0.0109113899183853	7.31264774196263	1.33080625862458e-06	-0.504000000000091	1
ENSG00000114735.9	HEMK1	3	50569633	3_35	0	0.0124829174445474	7.14302022477333	1.4871613284617e-06	0.417112299465047	1
ENSG00000088543.14	C3orf18	3	50569633	3_35	0	0.0124829174445474	7.14302022477332	1.48716132846169e-06	-0.417112299465047	1
ENSG00000114738.10	MAPKAPK3	3	50611291	3_35	0	0.0143834557412504	16.2228014603901	3.89178822830718e-06	3.07074461687506	2
ENSG00000114737.15	CISH	3	50612068	3_35	0	0.0098953823611857	8.09804020568139	1.33651123657742e-06	1.90957446808507	1
ENSG00000145050.15	MANF	3	51395464	3_35	0	0.0102168775804719	5.64961969137442	9.6271449143546e-07	0.248587570621451	1
ENSG00000259956.1	RBM15B	3	51391456	3_35	0	0.017549183409326	10.362356487568	3.03302190825341e-06	1.14350797266519	1
ENSG00000164080.13	RAD54L2	3	51589531	3_35	0	0.0303404302318099	14.0661833577998	7.11800214812566e-06	0.276315789473755	1
ENSG00000164081.12	TEX264	3	51669048	3_35	0	0.0100552543001208	5.52385312355104	9.26393046246849e-07	-0.293785310734337	1
ENSG00000164082.14	GRM2	3	51702328	3_35	0	0.0108163873637046	5.99334578864596	1.0812140309659e-06	-0.15730337078654	1
ENSG00000114767.6	RRP9	3	51941930	3_36	0	0.0360824479601374	13.4716473767534	8.10731049600591e-06	1.84435797665361	1
ENSG00000041880.14	PARP3	3	51941929	3_36	0	0.0431961345890759	15.1497418781053	1.09146603258401e-05	-1.97570850202409	1
ENSG00000248487.8	ABHD14A	3	51972037	3_36	0	0.0249241003841926	10.048050534501	4.17697049864641e-06	1.36440677966089	1
ENSG00000162244.10	RPL29	3	51972389	3_36	0	0.015095192163525	5.38349455601884	1.35538610728347e-06	-0.505952380952299	1
ENSG00000164087.7	POC1A	3	52154345	3_36	0	0.0235633575040602	9.57531637847525	3.76314030122413e-06	-1.42148760330614	1
ENSG00000023330.14	ALAS1	3	52191549	3_36	0	0.0523161965909896	16.7717462047843	1.46343875047731e-05	-1.65988372092948	1
ENSG00000239732.3	TLR9	3	52227452	3_36	0	0.0138613268616233	4.6003579078571	1.06354661909803e-06	-0.0451388888888694	1
ENSG00000164088.17	PPM1M	3	52245935	3_36	0	0.0141983050578145	4.81480124794536	1.14018408044222e-06	-0.11290322580646	1
ENSG00000168237.17	GLYCTK	3	52291743	3_36	0	0.019326032294174	7.605806255196	2.45159126225709e-06	1.40322580645135	1
ENSG00000114841.17	DNAH1	3	52316729	3_36	0	0.0138994596076216	4.62356499941468	1.07185241010353e-06	-0.0617283950617581	1
ENSG00000010318.20	PHF7	3	52408338	3_36	0	0.0171597055135759	6.55567052146935	1.87623422773729e-06	-0.862499999999905	1
ENSG00000010319.6	SEMA3G	3	52444898	3_36	0	0.0156005044163388	5.72688776486215	1.49010687438679e-06	0.860962566845049	1
ENSG00000114854.7	TNNC1	3	52454186	3_36	0	0.0168488839011505	6.36996666760039	1.79006335935083e-06	-0.750000000000113	1
ENSG00000010322.15	NISCH	3	52455611	3_36	0	0.013842854425145	4.58477485822792	1.0585314631238e-06	0.122448979591812	1
ENSG00000010327.10	STAB1	3	52495250	3_36	0	0.0141672322868317	4.78937088022456	1.13167986670329e-06	-0.32967032967032	1
ENSG00000168273.7	SMIM4	3	52534789	3_36	0	0.0208553498026899	8.32864427930072	2.89702269671579e-06	1.5439999999996	1
ENSG00000168268.10	NT5DC2	3	52534789	3_36	0	0.0179592258402065	6.93714083561146	2.07791715649657e-06	-1.41618901258434	2
ENSG00000163938.16	GNL3	3	52681295	3_36	0	0.0158200236065498	5.78652442997955	1.52681009860656e-06	1.32617764688299	2
ENSG00000016864.18	GLT8D1	3	52706166	3_36	0	0.0167875353283863	6.33105173051843	1.77264964210883e-06	-1.43999999999978	1
ENSG00000114904.12	NEK4	3	52771077	3_36	0	0.0169078262196735	6.39600964549788	1.80366962298703e-06	1.45238095238083	1
ENSG00000055957.10	ITIH1	3	52777156	3_36	0	0.0142358444925942	4.83058616478486	1.14694653584993e-06	1.00775193798416	1
ENSG00000162267.12	ITIH3	3	52794612	3_36	0	0.0347739913817023	12.9927008371871	7.53553491564589e-06	-2.30534351145033	1
ENSG00000055955.15	ITIH4	3	52832141	3_36	0	0.0898422372295523	21.6719639829546	3.24742353584556e-05	-2.99743606642603	2
ENSG00000272573.5	MUSTN1	3	52834429	3_36	0	0.0789023535133354	20.4646571644366	2.69311275433659e-05	-2.96598639455834	1
ENSG00000213533.11	TMEM110	3	52894318	3_36	0	0.0252034170261858	10.0020151444431	4.20442915402081e-06	-2.05859030042877	2
ENSG00000163935.13	SFMBT1	3	53046971	3_36	0	0.037997971618973	13.8369652783225	8.76922817916862e-06	-1.76237623762295	1
ENSG00000163933.9	RFT1	3	53091569	3_36	0	0.0894929988251061	21.8413836375712	3.26008793004295e-05	2.7096774193546	1
ENSG00000163932.13	PRKCD	3	53155654	3_36	0	0.0150543113869203	5.360775318823	1.34601098995744e-06	-0.486301369862935	1
ENSG00000163931.15	TKT	3	53256248	3_36	0	0.0138406330398219	4.58343744791433	1.05805286751439e-06	0.350481563358089	2
ENSG00000157388.15	CACNA1D	3	53328538	3_36	0	0.0138714367608868	4.60465996155252	1.06531763533971e-06	0.279069767441886	1
ENSG00000272886.5	DCP1A	3	53347519	3_36	0	0.016095138088446	5.96506875630442	1.60129101422343e-06	0.620227038183574	1
ENSG00000016391.10	CHDH	3	53822023	3_36	0	0.0160164884753118	5.92710135144658	1.58332389024549e-06	0.693152571587306	2
ENSG00000056736.9	IL17RB	3	53847444	3_36	0	0.0142413096509663	4.84395659298283	1.1505626661859e-06	0.146153846153888	1
ENSG00000113812.13	ACTR8	3	53881333	3_36	0	0.0188190590255156	7.42760528932705	2.33134650429604e-06	-0.96599468643997	2
ENSG00000113811.10	SELENOK	3	53895502	3_36	0	0.0140014965092634	4.68910386236569	1.09502595794464e-06	-0.043373493975918	1
ENSG00000157445.14	CACNA2D3	3	54120910	3_37	0	0.0234838131355838	6.86744506059688	2.68982431612564e-06	0.776910361364979	2
ENSG00000187672.12	ERC2	3	56468050	3_39	0	0.0227236329778364	4.69130832038762	1.77800037457442e-06	0.0397350993377392	1
ENSG00000180376.16	CCDC66	3	56557180	3_39	0	0.0290481718430782	6.96574533091314	3.37478805456385e-06	0.847655941769433	2
ENSG00000163947.11	ARHGEF3	3	57079049	3_39	0	0.0229794391857505	4.79487933763209	1.83771099524873e-06	0.260563380281712	1
ENSG00000144730.17	IL17RD	3	57160398	3_39	0	0.025755650788857	5.85070369416417	2.51327920369545e-06	0.572499827458016	2
ENSG00000163666.8	HESX1	3	57226802	3_39	0	0.0232624888193645	4.90815624072577	1.90429690734322e-06	0.388888888888983	1
ENSG00000239388.8	ASB14	3	57292659	3_39	0	0.0263534227890148	6.06322578208276	2.66502247444805e-06	0.495815899581755	1
ENSG00000174840.8	PDE12	3	57556472	3_39	0	0.0227155635215315	4.68802969476674	1.77612682959954e-06	0.368421052631466	1
ENSG00000168374.10	ARF4	3	57597538	3_39	0	0.0752076404391706	15.8620903818627	1.98967658497382e-05	-2.17055493203436	2
ENSG00000174839.12	DENND6A	3	57692733	3_39	0	0.0227549966344153	4.70407437662114	1.78529940804332e-06	-0.304048086945652	2
ENSG00000163681.14	SLMAP	3	57755619	3_39	0	0.070895505601467	15.3039261164653	1.80959617678387e-05	2.24021131627303	2
ENSG00000136068.14	FLNB	3	58010179	3_39	0	0.0225390051337674	4.61584543165773	1.73518628151526e-06	-0.224000000000022	1
ENSG00000163687.13	DNASE1L3	3	58217787	3_40	0	0.0277425116511876	11.3865560081901	5.26863690184822e-06	-1.42519685039377	1
ENSG00000163686.14	ABHD6	3	58200247	3_40	0	0.014743379722936	5.54346646135162	1.36313409645358e-06	-0.702127659574276	1
ENSG00000163684.11	RPP14	3	58306531	3_40	0	0.0132849521369786	4.58329158729292	1.01554129404412e-06	0.242800620629217	2
ENSG00000168297.15	PXK	3	58332534	3_40	0	0.0146060913782404	5.45720205056688	1.32942595226747e-06	-0.720648257148543	3
[truncated: 8,415 more rows]
