# Supplementary material for: Adjusting for genetic confounders in transcriptome-wide association studies improves discovery of risk genes of complex traits
Source: Nat Genet. 2024 Jan 26;56(2):336–47. doi: 10.1038/s41588-023-01648-9 (PMC10864181; doi:10.1038/s41588-023-01648-9)
Supplement: Supplementary file 5 — cTWAS results of all analyzed genes across all tissues for IBD, SCZ, and SBP. Results are stored separately for each combination of traits and tissues. Column legends for each set of results are the same as in Supplementary Table 1. [file 41588_2023_1648_MOESM5_ESM.zip › IBD_Heart_Left_Ventricle.csv]

id	genename	chrom	pos	region_tag	cs_index	PIP	tau2	PVE	z	num_eqtl
ENSG00000188976.10	NOC2L	1	1130477	1_1	0	0.0152105990609032	6.94449460560262	1.76176131438242e-06	-0.901768172888061	1
ENSG00000187961.13	KLHL17	1	960326	1_1	0	0.0125435585473775	5.00230409140303	1.04652824928365e-06	0.316666666666591	1
ENSG00000187642.9	PERM1	1	982112	1_1	0	0.0127485606036021	5.05194768673195	1.07418752189952e-06	0.284892527166423	2
ENSG00000188290.10	HES4	1	1000018	1_1	0	0.0601650588342139	19.577229149141	1.96451647608946e-05	-1.96524064171037	1
ENSG00000188157.14	AGRN	1	1017844	1_1	0	0.0156516545975967	7.35988270109125	1.92128261781455e-06	0.885106382979117	1
ENSG00000131591.17	C1orf159	1	1095680	1_1	0	0.017357774302338	8.24262675844112	2.38627107646201e-06	-1.07467532467472	1
ENSG00000186891.13	TNFRSF18	1	1182106	1_1	0	0.042719550119264	16.1570680500477	1.15119615448467e-05	1.61905237626651	2
ENSG00000078808.16	SDF4	1	1232800	1_1	0	0.0303033932466172	17.5888112384337	8.88971535765259e-06	-3.01355013550116	1
ENSG00000176022.4	B3GALT6	1	1238902	1_1	0	0.0495574395893803	27.3941837371488	2.26426539962663e-05	-4.16148694726039	2
ENSG00000160087.20	UBE2J2	1	1274159	1_1	0	0.0239218656081384	11.980367096851	4.77997117312462e-06	1.70555555555487	1
ENSG00000162572.20	SCNN1D	1	1280024	1_1	0	0.0176959079542814	9.08555332000884	2.68154035833334e-06	1.66587768954479	2
ENSG00000131584.18	ACAP3	1	1309988	1_1	1	0.429011557262711	29.2983787568577	0.000209639293089252	-5.34146341463492	1
ENSG00000169972.11	PUSL1	1	1291509	1_1	0	0.0122557335953358	6.45523402171534	1.3195061204812e-06	1.50728155339715	1
ENSG00000127054.20	INTS11	1	1323147	1_1	1	0.316265714173839	29.0243718027095	0.000153099949574378	5.27213899656102	2
ENSG00000169962.4	TAS1R3	1	1331096	1_1	0	0.0124867699907323	6.977776276101	1.45320625459015e-06	1.60740740740759	1
ENSG00000162576.16	MXRA8	1	1361685	1_1	0	0.016786186412451	16.6943093541382	4.673912784924e-06	-3.56329676432912	2
ENSG00000175756.13	AURKAIP1	1	1374801	1_1	0	0.0516496812823751	24.4209011322222	2.10372727139061e-05	-3.73926224038338	2
ENSG00000242485.5	MRPL20	1	1407232	1_1	0	0.0138391775678344	8.84473312823215	2.04152696602085e-06	-1.91907114570051	2
ENSG00000235098.8	ANKRD65	1	1421170	1_1	0	0.0516939107817718	27.6584203045585	2.38466219388661e-05	-4.32011665735967	2
ENSG00000179403.11	VWA1	1	1426175	1_1	0	0.0123554790602626	6.59070490540974	1.35816195692179e-06	-1.55160100347624	2
ENSG00000215915.9	ATAD3C	1	1440430	1_1	0	0.0164767148310478	15.4129179338875	4.23560640977712e-06	-3.5207100591726	1
ENSG00000160072.19	ATAD3B	1	1520463	1_1	0	0.0122039790626931	5.01091315195095	1.01994894993717e-06	-0.808373590982354	1
ENSG00000197785.13	ATAD3A	1	1511945	1_1	0	0.0259446119136625	13.9139587314068	6.02085260218265e-06	-2.54716981132177	1
ENSG00000248333.8	CDK11B	1	1688409	1_1	0	0.0238516395776025	15.5166281881414	6.17270749042174e-06	2.68987341772153	1
ENSG00000008128.22	CDK11A	1	1724489	1_1	0	0.0121731634996891	6.17543330388976	1.25380788381132e-06	1.29487179487181	1
ENSG00000078369.17	GNB1	1	1806932	1_1	0	0.0138459913434107	6.85089825985681	1.58209179913212e-06	-1.18779342722946	1
ENSG00000169885.9	CALML6	1	1915143	1_1	0	0.0190584403595886	9.26606552456427	2.94539014907264e-06	-0.982142857142927	1
ENSG00000178821.12	TMEM52	1	1918989	1_1	0	0.0175934815781803	9.55250940784109	2.80304048388422e-06	-1.2821131395835	2
ENSG00000205116.3	TMEM88B	1	1426253	1_1	0	0.0122242724987799	8.44153835215266	1.72109453651143e-06	2.23076923076955	1
ENSG00000187730.8	GABRD	1	2019112	1_3	0	0.023133567166385	13.7877973246784	5.3198281349459e-06	1.598086124402	1
ENSG00000067606.16	PRKCZ	1	2050397	1_3	0	0.00864383195642859	4.72706271902773	6.81487329098756e-07	-0.146375009588619	2
ENSG00000162585.16	FAAP20	1	2168443	1_3	0	0.0088634124198298	4.98520750048783	7.36960656391289e-07	-0.320439659426357	2
ENSG00000157933.9	SKI	1	2212668	1_3	0	0.00873766583766933	4.92906213417296	7.18323095243467e-07	-0.27633455285813	2
ENSG00000116151.13	MORN1	1	2368718	1_3	0	0.0113995638871378	7.06314191988941	1.34290804342613e-06	0.639766275896838	2
ENSG00000157916.19	RER1	1	2392128	1_3	0	0.0149187502754454	9.19549095498774	2.28806033019629e-06	0.821051575924557	2
ENSG00000157911.9	PEX10	1	2409065	1_3	0	0.00911356608327851	5.12322063274913	7.78738259015213e-07	-0.0428571428571486	1
ENSG00000157873.17	TNFRSF14	1	2555429	1_3	0	0.0114770554282337	13.4519105443987	2.57498412084836e-06	-2.77586206896459	1
ENSG00000157870.14	FAM213B	1	2569625	1_3	0	0.00862104229683969	8.37488540352145	1.20420036517744e-06	2.03535353535408	1
ENSG00000215912.12	TTC34	1	2800905	1_3	0	0.00906203068399258	12.9342642587624	1.95491268055062e-06	-3.00735294117615	1
ENSG00000142611.16	PRDM16	1	3090063	1_3	0	0.0091783151632111	5.2740473790774	8.07359758341476e-07	-0.327485380117064	1
ENSG00000130762.14	ARHGEF16	1	3454845	1_3	0	0.0103515276238011	6.36048109961306	1.09813192460112e-06	-0.611111111111326	1
ENSG00000162591.15	MEGF6	1	3534441	1_3	0	0.00861158504688764	4.69993025995015	6.75047936821413e-07	0.0583835847793521	3
ENSG00000158109.14	TPRG1L	1	3622271	1_3	0	0.0107722655296819	6.83927527528751	1.22878878689703e-06	-0.749999999999946	1
ENSG00000116198.12	CEP104	1	3640696	1_3	0	0.00927705209185736	5.40452288712036	8.36233306460479e-07	0.403710323207907	4
ENSG00000235169.7	SMIM1	1	3767543	1_3	0	0.0108313737086612	6.84605378153592	1.23675579060675e-06	0.729825714833223	4
ENSG00000130764.9	LRRC47	1	3796683	1_3	0	0.00895221482195085	5.06504747975212	7.56265208768313e-07	0.321977229864223	2
ENSG00000169598.15	DFFB	1	3856947	1_3	0	0.00859148505481622	4.68206982358615	6.70913036258426e-07	-0.0877039397605702	2
ENSG00000198912.10	C1orf174	1	3891607	1_3	0	0.025182273459731	14.7216456321898	6.18317304213116e-06	1.59796531958656	2
ENSG00000069424.14	KCNAB2	1	6014342	1_5	0	0.0465012520322411	12.4720866587361	9.6730597776046e-06	1.45452716411209	2
ENSG00000131697.17	NPHP4	1	5994206	1_5	0	0.0660625610745531	15.828513470742	1.74403678949961e-05	1.72839451273632	2
ENSG00000158286.12	RNF207	1	6192383	1_5	0	0.0686187767326861	16.1931294195761	1.85324938246641e-05	1.69132440483526	2
ENSG00000116251.9	RPL22	1	6209280	1_5	0	0.0341976053762788	9.55390478124946	5.44924972082847e-06	-1.1811320754716	1
ENSG00000116237.15	ICMT	1	6233935	1_5	0	0.0245418415955083	6.41758656211152	2.62687247248534e-06	0.560019469286123	3
ENSG00000158292.6	GPR153	1	6262459	1_5	0	0.0772537454287803	17.3333981703579	2.23338380784315e-05	1.5172413793102	1
ENSG00000162408.10	NOL9	1	6554593	1_5	0	0.0334665219579056	9.34936463914155	5.21858526924791e-06	1.40217391304323	1
ENSG00000041988.15	THAP3	1	6625714	1_5	0	0.0227944292830736	5.72108012437071	2.17503804923138e-06	-0.591208077386905	2
ENSG00000007923.15	DNAJC11	1	6701201	1_5	0	0.0212479452853717	5.05889830784857	1.79280475089524e-06	0.315142320149236	2
ENSG00000049245.12	VAMP3	1	7796206	1_6	0	0.0115913521476742	4.95835874795424	9.585883603589e-07	-0.179640718562878	1
ENSG00000116288.12	PARK7	1	7947535	1_6	1	0.0514379782957171	46.003819934014	3.94673431173322e-05	-6.82058534877594	3
ENSG00000116285.12	ERRFI1	1	8026467	1_6	0	0.0591121402122208	31.3987078693673	3.09562656913555e-05	-4.33858267716697	1
ENSG00000162426.14	SLC45A1	1	8317768	1_6	0	0.0115757551670836	5.00183589932969	9.65692542264788e-07	0.442839455233516	2
ENSG00000142599.17	RERE	1	8856458	1_6	0	0.0164840493373251	8.16202113976345	2.24399418183283e-06	-0.774193548387313	1
ENSG00000074800.13	ENO1	1	8875090	1_6	0	0.0164224834522675	8.17736431023312	2.23981570238615e-06	-0.876543209876576	1
ENSG00000142583.17	SLC2A5	1	9088645	1_6	0	0.0125368415667242	5.76113280397548	1.20463680985203e-06	-0.407142857142975	1
ENSG00000180758.11	GPR157	1	9128930	1_6	0	0.0114236528716534	4.8468854484847	9.23480775758582e-07	0.220608314948473	2
ENSG00000049239.12	H6PD	1	9235385	1_6	0	0.0263551608742595	12.4881429358067	5.4893843269999e-06	1.60698451647339	2
ENSG00000171612.6	SLC25A33	1	9539060	1_7	0	0.0391159823560598	10.8193851833739	7.05857330980983e-06	1.29591836734644	1
ENSG00000188807.12	TMEM201	1	9591207	1_7	0	0.0216929032489525	5.26190263846959	1.90379680173672e-06	0.367052023121316	1
ENSG00000171608.15	PIK3CD	1	9663284	1_7	0	0.0205363214638464	4.74822323402926	1.62634952909801e-06	0.136852592750746	2
ENSG00000171603.16	CLSTN1	1	9824341	1_7	0	0.0292629651905482	8.14979461260247	3.97763657385632e-06	-1.00888888888822	1
ENSG00000162444.11	RBP7	1	9991107	1_7	0	0.0273101184851068	7.44122971743695	3.38944352215923e-06	0.805403157777088	2
ENSG00000130939.18	UBE4B	1	10033012	1_7	0	0.0251679145842636	6.68076153919885	2.80435705216055e-06	-0.718654434250728	1
ENSG00000054523.17	KIF1B	1	10210333	1_7	0	0.0215673749949861	5.21911393592616	1.87738858511395e-06	-0.551312846504362	2
ENSG00000142657.20	PGD	1	10398423	1_7	0	0.0226288012756339	5.65246787428226	2.13333842994209e-06	0.532258064516222	1
ENSG00000241563.3	CORT	1	10448079	1_7	0	0.0242388716463906	6.2872740569302	2.54176207734898e-06	-0.637795275590579	1
ENSG00000160049.11	DFFA	1	10448079	1_7	0	0.0234202160329937	5.98580408702469	2.33815609268801e-06	0.600491258520063	2
ENSG00000175262.14	C1orf127	1	10965436	1_8	0	0.0196201818958004	4.83340742031648	1.5816724112801e-06	0.147058823529448	1
ENSG00000009724.16	MASP2	1	11047382	1_8	0	0.0318892987720371	9.4173828368942	5.00881856891395e-06	-1.4934210526311	1
ENSG00000116649.9	SRM	1	11059078	1_8	0	0.036935392247318	10.8090070007605	6.65868728217048e-06	-1.65715914076559	2
ENSG00000171824.13	EXOSC10	1	11100055	1_8	0	0.0327957229903408	9.68267536581932	5.29630133433639e-06	-1.51953834012319	2
ENSG00000120942.13	UBIAD1	1	11335426	1_8	0	0.020786241185639	5.37712986032648	1.86417462787077e-06	-0.488188976378025	1
ENSG00000132879.13	FBXO44	1	11656492	1_8	0	0.0234834714545006	6.52708037633386	2.55647390127704e-06	0.672897196261426	1
ENSG00000116663.10	FBXO6	1	11663828	1_8	0	0.0202331183289428	5.1230919585032	1.7288410995622e-06	0.336858600629867	3
ENSG00000116670.14	MAD2L2	1	11683695	1_8	0	0.0234653944605743	6.51982038271642	2.55166464453747e-06	-0.693430656934309	1
ENSG00000177674.15	AGTRAP	1	11742810	1_9	0	0.0219172034459478	7.91769470385112	2.89430301127822e-06	-0.878787878787656	1
ENSG00000011021.21	CLCN6	1	11806126	1_9	0	0.0451552683496039	14.7591419119403	1.11155163474415e-05	1.73234200743412	1
ENSG00000175206.10	NPPA	1	11883735	1_9	0	0.0180449080528977	6.08694479174984	1.83195221725888e-06	-0.631578947368529	1
ENSG00000120937.8	NPPB	1	11859214	1_9	0	0.0193980755468195	6.76756749606862	2.18953225740012e-06	-0.920634920634809	1
ENSG00000116685.15	KIAA2013	1	11926564	1_9	0	0.0803681805566712	20.2830649342736	2.71880351732139e-05	2.55820059376744	2
ENSG00000083444.16	PLOD1	1	11939067	1_9	0	0.0160323473909721	4.97469126674386	1.33021963325838e-06	-0.388646288209399	1
ENSG00000116691.10	MIIP	1	12022869	1_9	0	0.126702427335175	24.7243392664707	5.22480077275417e-05	-2.59854014598537	1
ENSG00000028137.18	TNFRSF1B	1	12166660	1_9	0	0.0163102689704377	5.13628559803022	1.39723801412443e-06	-0.336601307189704	1
ENSG00000048707.13	VPS13D	1	12230088	1_9	0	0.0225979247137476	8.20600372071148	3.09286078825443e-06	0.924242424242004	1
ENSG00000162493.16	PDPN	1	13584186	1_10	0	0.0221113367321627	4.69101003425232	1.72998152811694e-06	-0.084615384615333	1
ENSG00000171729.13	TMEM51	1	15152787	1_11	0	0.0126155192782379	7.84913978040932	1.65153316906012e-06	-0.93835616438361	1
ENSG00000142615.7	CELA2A	1	15445050	1_11	0	0.0328667382203377	16.4228767463726	9.00255834761412e-06	1.81940707600349	2
ENSG00000215704.9	CELA2B	1	15445050	1_11	0	0.016421528089009	10.0186175077036	2.74398333498661e-06	1.1957831325299	1
ENSG00000132906.17	CASP9	1	15526244	1_11	0	0.00948896242985597	5.04449890755414	7.9835649901147e-07	-0.390243902439062	1
ENSG00000116138.12	DNAJC16	1	15526781	1_11	0	0.0100054230210292	5.4993828916974	9.17718568074508e-07	-0.672199182876023	2
ENSG00000116771.5	AGMAT	1	15584923	1_11	0	0.0105634110816448	6.0280950304583	1.06204856557118e-06	0.621013133208253	1
ENSG00000197312.11	DDI2	1	15617889	1_11	0	0.0139424079818351	8.67833600908336	2.01806129796506e-06	1.07333333333299	1
ENSG00000233954.6	UQCRHL	1	15730127	1_11	0	0.0100172061822417	5.58060911757455	9.32370067769271e-07	-0.466555183946749	1
ENSG00000186510.11	CLCNKA	1	16018332	1_11	0	0.0172580507922535	10.5977373998534	3.0504576668218e-06	1.33168420900222	2
ENSG00000173641.17	HSPB7	1	16019124	1_11	0	0.0143357426734416	8.78064195850103	2.09945500316385e-06	-1.3319290989438	2
ENSG00000184908.17	CLCNKB	1	16043565	1_11	0	0.0111128262822681	6.57786490170164	1.21918491520321e-06	-0.611849259881075	2
ENSG00000185519.8	FAM131C	1	16039672	1_11	0	0.0351713434783347	17.160622092364	1.00665832832269e-05	-2.02919708029205	1
ENSG00000142627.12	EPHA2	1	16156481	1_11	0	0.0169758697605032	10.3889418806649	2.94146345406882e-06	-1.40625	1
ENSG00000142632.16	ARHGEF19	1	16204221	1_11	0	0.009270631413003	4.83494297149637	7.47585339353742e-07	0.0857260305794073	2
ENSG00000132881.11	RSG1	1	16237068	1_11	0	0.00931736949184225	4.90155488040129	7.61705854282927e-07	-0.0128972700244089	2
ENSG00000037637.10	FBXO42	1	16352086	1_11	0	0.0496663348474409	20.3643169522056	1.68691059373828e-05	2.16666666666696	1
ENSG00000055070.16	SZRD1	1	16352086	1_11	0	0.0314899653219195	16.0929707606462	8.45217557882171e-06	-1.88891736196388	2
ENSG00000157191.19	NECAP2	1	16440864	1_11	0	0.0098313691428632	5.39309428634629	8.84325445758406e-07	0.380753138075413	1
ENSG00000183888.4	C1orf64	1	16003338	1_11	0	0.0192966082733157	11.8064895557274	3.79980993111504e-06	-1.22060134099568	2
ENSG00000058453.16	CROCC	1	16949400	1_12	0	0.0210202748283451	5.42339496958961	1.90138353759257e-06	-0.506666666666619	1
ENSG00000117122.13	MFAP2	1	16988930	1_12	0	0.0199529935390417	4.93258416349884	1.64150674558553e-06	0.375999999999934	1
ENSG00000159363.17	ATP13A2	1	17011965	1_12	0	0.021820860628804	5.77560383499959	2.10198386061197e-06	0.614285714285821	1
ENSG00000117118.9	SDHB	1	17051461	1_12	0	0.0240454638277328	6.69090591722962	2.68335534145318e-06	0.782258064516406	1
ENSG00000117115.12	PADI2	1	17127016	1_12	0	0.0300187620534725	8.78634235674466	4.39907134325374e-06	-0.932203389830291	1
ENSG00000159339.13	PADI4	1	17317464	1_12	0	0.165019508811176	25.2542035340677	6.9507084454014e-05	-2.56756022775707	2
ENSG00000179051.13	RCC2	1	17440878	1_12	0	0.0442481453916772	12.4654899210185	9.19950648637713e-06	1.38640776699071	1
ENSG00000117154.11	IGSF21	1	18116238	1_12	0	0.0196464918727656	4.78681555672126	1.56852632605955e-06	0.151006711409456	1
ENSG00000159423.16	ALDH4A1	1	18902055	1_13	0	0.00402195055766408	6.20753963095182	4.16405381864145e-07	0.607740652100563	3
ENSG00000127481.14	UBR4	1	19207821	1_13	0	0.00628042660041117	10.0704074256941	1.05486356344226e-06	-1.0114942528729	1
ENSG00000127463.13	EMC1	1	19246729	1_13	0	0.00347011856016988	4.73892043333587	2.74273491850611e-07	0.115384615384664	1
ENSG00000053372.4	MRTO4	1	19251533	1_13	0	0.00345084493832692	4.7461223123715	2.73164637295523e-07	-0.080421533529166	2
ENSG00000053371.12	AKR7A2	1	19311815	1_13	0	0.00383423699376595	5.87281062836524	3.755649510259e-07	-0.564625850340136	1
ENSG00000040487.12	PQLC2	1	19312089	1_13	0	0.00352247980394904	4.99096165052217	2.9321950091313e-07	-0.330033003300322	1
ENSG00000077549.17	CAPZB	1	19485158	1_13	0	0.00580443055637714	9.04420671214153	8.75568654171248e-07	0.797979797979621	1
ENSG00000173436.13	MINOS1	1	19596564	1_13	0	0.00345277677535216	4.79044749542705	2.75870137861375e-07	-0.0991239751952115	3
ENSG00000158747.13	NBL1	1	19640599	1_13	0	0.00343647610282127	4.70769262758172	2.69824594527953e-07	0.165071770334827	1
ENSG00000169914.5	OTUD3	1	19885299	1_13	0	0.00384436577734137	11.5045213142705	7.37655119923877e-07	-2.43659921619751	2
ENSG00000188257.10	PLA2G2A	1	19979653	1_13	0	0.00343648213171643	5.7888978662168	3.31795187877736e-07	-1.35416148716544	2
ENSG00000127472.10	PLA2G5	1	20028276	1_13	0	0.00353362828043791	5.19543880044273	3.06198600238985e-07	-0.737777777778037	1
ENSG00000090432.6	MUL1	1	20545181	1_14	0	0.0407419695999496	13.2690943065984	9.01661251994423e-06	-1.39999999999957	1
ENSG00000183114.7	FAM43B	1	20551955	1_14	0	0.0165831808904634	4.78010445015445	1.32210312010642e-06	-0.196721311475286	1
ENSG00000158825.5	CDA	1	20588679	1_14	0	0.0164063147922554	4.67927046269751	1.28041069781874e-06	-0.0543213574868548	2
ENSG00000158828.7	PINK1	1	20634435	1_14	0	0.0200589748882066	6.57081780443986	2.19830660864019e-06	0.767195767195795	1
ENSG00000117298.14	ECE1	1	21347880	1_14	0	0.0383498307453878	12.6946475963217	8.11977895310441e-06	-1.41605839416019	1
ENSG00000142794.18	NBPF3	1	21439691	1_15	0	0.0156701859821671	5.63567670619698	1.4729239641989e-06	0.365863762718455	3
ENSG00000076864.19	RAP1GAP	1	21669538	1_15	0	0.0169725538890869	6.80559868218385	1.92652051271518e-06	0.735169491525756	1
ENSG00000090686.15	USP48	1	21783459	1_15	0	0.0139372939895218	4.69671014118209	1.09177293762569e-06	0.109608452564953	3
ENSG00000187942.11	LDLRAD2	1	21820584	1_15	0	0.0145674313168237	5.19407987987352	1.26197778248e-06	-0.335403726708186	1
ENSG00000142798.17	HSPG2	1	21847061	1_15	0	0.0142834780381284	4.85979688872064	1.15774308470747e-06	-0.117424242424269	1
ENSG00000142789.19	CELA3A	1	22001714	1_15	0	0.0141206887730795	4.82995739136929	1.13752064163919e-06	0.308931185944526	1
ENSG00000070831.15	CDC42	1	22052387	1_15	0	0.0139333205504609	4.67877288689529	1.08729326710672e-06	0.23493975903605	1
ENSG00000184677.16	ZBTB40	1	22453334	1_15	0	0.0147244424963798	5.11315006382449	1.25570465650624e-06	0.148437500000082	1
ENSG00000173372.16	C1QA	1	22636107	1_15	0	0.0142749394616664	4.98878945032694	1.18776235285983e-06	-0.437591212754667	2
ENSG00000133216.16	EPHB2	1	22764780	1_16	0	0.015493374782411	4.68270405279232	1.21004868297324e-06	0.0458015267175588	1
ENSG00000004487.15	KDM1A	1	23030789	1_16	0	0.0413906084257029	13.9608544937848	9.63771138716849e-06	1.69135802469115	1
ENSG00000169641.13	LUZP1	1	23178302	1_16	0	0.0915803277592229	21.5775031774426	3.29582002637868e-05	-2.25806451612915	1
ENSG00000204219.9	TCEA3	1	23381993	1_16	0	0.0322948619187162	11.6078400184455	6.2523740442358e-06	-1.48554066892282	4
ENSG00000088280.18	ASAP3	1	23484588	1_16	0	0.0692218149033649	18.873555550338	2.1789978966157e-05	2.00380373304627	2
ENSG00000142676.12	RPL11	1	23691734	1_17	0	0.0208581628939259	5.50399053848308	1.91475776336886e-06	0.426136363636281	1
ENSG00000057757.9	PITHD1	1	23775590	1_17	0	0.0204289170960047	5.32382881220608	1.81396763410243e-06	0.537878787878827	1
ENSG00000117308.14	GALE	1	23800401	1_17	0	0.0219945054129869	6.04195607640864	2.21641902742964e-06	0.577632946949539	2
ENSG00000117305.14	HMGCL	1	23812946	1_17	0	0.0194244945235373	4.84578680195312	1.56990775383638e-06	-0.351145038167825	1
ENSG00000179163.11	FUCA1	1	23866260	1_17	0	0.0198041484216047	5.0220167153041	1.65880154787034e-06	0.463952725254337	3
ENSG00000142677.3	IL22RA1	1	24134307	1_17	0	0.158340184034301	24.6145313288348	6.50044101693842e-05	-2.7301549629833	2
ENSG00000185436.11	IFNLR1	1	24178006	1_17	0	0.0493125192549483	13.5934811071194	1.11801590946278e-05	-1.75782830531023	2
ENSG00000001460.17	STPG1	1	24417389	1_17	0	0.0256770532915257	7.53544791588177	3.22711439384246e-06	0.972413793103237	1
ENSG00000001461.16	NIPAL3	1	24415329	1_17	0	0.0233174711054255	6.78630243039684	2.6392149512727e-06	0.959883186338599	2
ENSG00000117602.11	RCAN3	1	24502439	1_17	0	0.0259559903508693	7.64091757442429	3.30783032562577e-06	0.947955390334556	1
ENSG00000133226.16	SRRM1	1	24633425	1_17	0	0.0417057366875693	11.8063417709962	8.21242192145401e-06	1.27777777777761	1
ENSG00000131910.4	NR0B2	1	26915518	1_18	0	0.0235220872304325	8.39216784632042	3.29238127547375e-06	-1.36434108527144	1
ENSG00000117614.9	SYF2	1	25232900	1_18	0	0.0161937521533708	4.69489259954622	1.26804088169432e-06	0.0623052959501458	1
ENSG00000187010.19	RHD	1	25257119	1_18	0	0.0193172203584859	6.34001953606591	2.04265647806412e-06	0.658227848101495	1
ENSG00000188672.17	RHCE	1	25430243	1_18	0	0.0203012472809622	6.81021492114848	2.30591685959494e-06	-0.741248280525981	2
ENSG00000204178.9	TMEM57	1	25430243	1_18	0	0.0187838635287306	6.07701578649384	1.90386168746671e-06	-0.599647266313947	1
ENSG00000157978.11	LDLRAP1	1	25543527	1_18	0	0.0167203418841566	5.0071141166887	1.39634504534953e-06	0.253024995974484	2
ENSG00000117640.17	MTFR1L	1	25820023	1_18	0	0.0181759456171926	5.70671902549973	1.72999007055192e-06	-0.639999999999966	1
ENSG00000127423.10	AUNIP	1	25861747	1_18	0	0.0194835764828186	6.33759929142237	2.05946095554956e-06	-0.767999999999935	1
ENSG00000158006.13	PAFAH2	1	26001260	1_18	0	0.0199838946034914	6.66631729330607	2.22190873764299e-06	-0.988304093567352	1
ENSG00000158008.9	EXTL1	1	26019793	1_18	0	0.0162102979059322	4.713019799257	1.27423745321668e-06	0.34108527131781	1
ENSG00000158014.14	SLC30A2	1	26043776	1_18	0	0.0183269681318224	5.84095497038649	1.78539612725258e-06	0.507121157208833	2
ENSG00000158022.6	TRIM63	1	26067014	1_18	0	0.0258866443234777	8.98510593425596	3.87935089362131e-06	-1.1050000000001	1
ENSG00000197245.5	FAM110D	1	26159026	1_18	0	0.024405844870263	8.59848159582962	3.50006184344829e-06	-1.29661063522212	2
ENSG00000236782.6	RP11-96L14.7	1	26170849	1_18	0	0.019359596851862	6.39749100920361	2.06569452777146e-06	0.491465253886035	2
ENSG00000142675.17	CNKSR1	1	26170849	1_18	0	0.0181910219890811	5.85817509602144	1.77737698663398e-06	0.504070888729425	2
ENSG00000130695.14	CEP85	1	26233560	1_18	0	0.0170021328181114	5.09609678833138	1.44511090363362e-06	0.00633557836999334	2
ENSG00000169442.8	CD52	1	26317369	1_18	0	0.0557975881189849	16.5746974122176	1.5424856804105e-05	-2.56643356643431	1
ENSG00000158062.20	UBXN11	1	26317723	1_18	0	0.0163255603550088	4.87675608692019	1.32788124545378e-06	0.577235772357913	1
ENSG00000117682.16	DHDDS	1	26423823	1_18	0	0.0585872257616171	16.5800522284784	1.62012652909463e-05	-2.4086677199406	2
ENSG00000198830.10	HMGN2	1	26471849	1_18	0	0.0161553502958095	4.67434717458346	1.25949790699373e-06	-0.10702341137126	1
ENSG00000060642.10	PIGV	1	26787521	1_18	0	0.0540607151033666	15.7660702816217	1.42156050802142e-05	-1.78761061946795	1
ENSG00000175793.11	SFN	1	26863833	1_18	0	0.0275929008837715	9.56849081287153	4.40352950626019e-06	-1.10810810810855	1
ENSG00000142751.14	GPN2	1	26894030	1_18	0	0.0252451044083172	8.68186655915779	3.65553025910262e-06	-1.02312138728326	1
ENSG00000253368.3	TRNP1	1	26990468	1_18	0	0.0170261185406253	5.1151677296674	1.45256520707338e-06	-0.277173913043448	1
ENSG00000158246.7	FAM46B	1	27003425	1_18	0	0.0223482896913214	7.77888590343451	2.89949122947597e-06	1.02439024390241	1
ENSG00000090020.10	SLC9A1	1	27118915	1_19	0	0.0136006851108326	4.80187505425456	1.08926047925144e-06	0.173347421311368	3
ENSG00000186501.14	TMEM222	1	27335461	1_19	0	0.0192280159135468	8.05758318918814	2.58404085905627e-06	0.908275981844362	2
ENSG00000142765.17	SYTL1	1	27342119	1_19	0	0.0463143107434962	16.3732764222212	1.26476810398771e-05	-1.70739868183407	2
ENSG00000142733.14	MAP3K6	1	27357905	1_19	0	0.0187547173923144	7.82295509898539	2.44704224784822e-06	-0.970470619894382	4
ENSG00000142748.12	FCN3	1	27367112	1_19	0	0.0601997810012172	18.8769077583469	1.89533451145431e-05	-2.00414078674998	1
ENSG00000181773.6	GPR3	1	27392588	1_19	0	0.0138055859079356	4.94233565904467	1.13801290135922e-06	-0.313901345291386	1
ENSG00000158195.10	WASF2	1	27489587	1_19	0	0.0134208351963927	4.6768447052967	1.04686962371214e-06	0.100456621004577	1
ENSG00000126705.13	AHDC1	1	27604387	1_19	0	0.0151523756933883	5.81694450046381	1.47006235232945e-06	0.515463917525788	1
ENSG00000126709.14	IFI6	1	27671883	1_19	0	0.0134394881715243	4.68988743500742	1.05124817300003e-06	-0.079012345678998	1
ENSG00000009780.15	FAM76A	1	27726800	1_19	0	0.0161582482683893	6.42114812598362	1.73048193851837e-06	0.691056910568963	1
ENSG00000130775.15	THEMIS2	1	27881816	1_19	0	0.0450507866867228	16.1099570608113	1.21047790763193e-05	1.86466165413545	1
ENSG00000117748.9	RPA2	1	27914481	1_19	0	0.0146025922532548	5.46962152468728	1.33213224318485e-06	-0.410434885353028	2
ENSG00000158156.7	XKR8	1	27959966	1_19	0	0.0852107131431554	22.2218789460315	3.15816694026088e-05	2.32490974729103	1
ENSG00000158161.15	EYA3	1	28064504	1_19	0	0.0852624425953427	22.2274290889993	3.16087345388004e-05	2.29046845083293	3
ENSG00000126698.10	DNAJC8	1	28232721	1_19	0	0.013646270009561	4.83331377081944	1.10006679382777e-06	-0.554687500000234	1
ENSG00000130770.17	ATPIF1	1	28235584	1_19	0	0.0433690319991804	15.7474949333621	1.13907235464068e-05	-2.2501571731161	2
ENSG00000130772.13	MED18	1	28322382	1_19	0	0.0149320700405975	5.67930923849187	1.4144110501088e-06	-0.630057803468135	1
ENSG00000204138.12	PHACTR4	1	28366038	1_19	0	0.014080819594914	5.12776134302059	1.20424775083555e-06	-0.285513800833049	2
ENSG00000180198.15	RCC1	1	28510006	1_19	0	0.0211111957257534	8.93756342886436	3.14696617339245e-06	1.15229885057425	1
ENSG00000180098.9	TRNAU1AP	1	28553045	1_19	0	0.0149983753271518	5.72094134025583	1.43110605009883e-06	-0.562604340567907	1
ENSG00000159023.19	EPB41	1	28888753	1_19	0	0.0145809680977396	5.45570920873426	1.32677622167718e-06	0.557840616966503	1
ENSG00000116353.15	MECR	1	29230712	1_19	0	0.0227086884005867	9.62495160952033	3.64544635274151e-06	1.09090909090884	1
ENSG00000162511.7	LAPTM5	1	30757821	1_20	0	0.0231308044493609	7.77464206968849	2.99937831075169e-06	0.918749999999629	1
ENSG00000162512.15	SDC3	1	30847534	1_20	0	0.0166381676659151	4.67235146181702	1.29658533642102e-06	0.0852713178294762	1
ENSG00000121769.7	FABP3	1	31377211	1_20	0	0.0172861096263333	5.03169453897547	1.45068004414752e-06	-0.657894736841945	1
ENSG00000168528.11	SERINC2	1	31409124	1_20	0	0.0180417663104153	5.43423910993102	1.63522644722542e-06	0.815999999999865	1
ENSG00000142910.15	TINAGL1	1	31576075	1_20	0	0.0169629037562389	4.85414269126502	1.37332347000315e-06	-0.195546602681917	2
ENSG00000162517.12	PEF1	1	31645212	1_20	0	0.0170507100594794	4.90269788840276	1.39424054246172e-06	-0.149769500504673	2
ENSG00000084636.17	COL16A1	1	31703950	1_20	0	0.0639793309316128	17.4365502398303	1.86063148272895e-05	-1.74210526315849	1
ENSG00000121753.12	ADGRB2	1	31764679	1_20	0	0.0170139663220058	4.88241278517938	1.38547970540842e-06	0.198847262247802	1
ENSG00000121775.17	TMEM39B	1	32071019	1_21	0	0.0178989831117897	5.06495130982561	1.51204159575372e-06	-0.342569269521428	1
ENSG00000025800.13	KPNA6	1	32108863	1_21	0	0.0175777663185998	4.87188753697737	1.42830529638719e-06	-0.259842519685028	1
ENSG00000084652.15	TXLNA	1	32179560	1_21	0	0.0172490635090423	4.67748604003542	1.34566862530196e-06	0.0748031496062766	1
ENSG00000160051.11	IQCC	1	32205429	1_21	0	0.0172531682068694	4.67528851297547	1.34535649098537e-06	-0.023622047244096	1
ENSG00000084623.11	EIF3I	1	32222176	1_21	0	0.0172757133440669	4.68490264407096	1.34988466941026e-06	-0.00784313725490084	1
ENSG00000160055.19	TMEM234	1	32222176	1_21	0	0.0172757133440669	4.68490264407096	1.34988466941026e-06	0.00784313725490084	1
ENSG00000183615.5	FAM167B	1	32246849	1_21	0	0.0175187428404596	4.81863123621233	1.40794838751455e-06	-0.168749999999936	1
ENSG00000225828.1	FAM229A	1	32366691	1_21	0	0.0172606748588926	4.6855042714746	1.34888279566815e-06	-0.0699481865284934	1
ENSG00000160058.18	BSDC1	1	32397196	1_21	0	0.0210177464468202	6.61064711085093	2.31734250921943e-06	-0.713855421686753	1
ENSG00000176261.15	ZBTB8OS	1	32650758	1_21	0	0.0179161800345824	5.0187546380433	1.49968997188951e-06	-0.295617760792774	2
ENSG00000162521.18	RBBP4	1	32650943	1_21	0	0.0186231840499793	5.3817529695842	1.67162092940089e-06	0.421875000000224	1
ENSG00000162522.10	KIAA1522	1	32743022	1_21	0	0.017245826757046	4.67403394312514	1.34442316392896e-06	0.0354223433242691	1
ENSG00000116497.17	S100PBP	1	32817174	1_21	0	0.0189579887422863	5.58608215079157	1.7662805431925e-06	0.502392344497593	1
ENSG00000134684.10	YARS	1	32811479	1_21	0	0.0188372650188692	5.52769731834307	1.73668961638709e-06	-0.487562189054804	1
ENSG00000160097.16	FNDC5	1	32873002	1_21	0	0.0281205272862396	9.54777829985551	4.47801858338565e-06	-1.23913043478286	1
ENSG00000142920.16	AZIN2	1	33080995	1_21	0	0.0240533873611543	7.74478642864522	3.10703250658996e-06	0.919333741983745	2
ENSG00000160094.14	ZNF362	1	33257610	1_21	0	0.0495621258661867	13.6193003593315	1.12580929435861e-05	-1.18978102189798	1
ENSG00000189280.3	GJB5	1	34787410	1_22	0	0.0228668937091683	8.41928363073933	3.21101562605629e-06	-1.12587412587413	1
ENSG00000187513.8	GJA4	1	34793636	1_22	0	0.0248378766200675	9.20293331622018	3.81242093918951e-06	-1.22222222222262	1
ENSG00000163866.8	SMIM12	1	34857794	1_22	0	0.0222307618650817	8.16256278669878	3.02650215187348e-06	-0.798449612403233	1
ENSG00000243749.1	TMEM35B	1	34984759	1_22	0	0.0235769361520338	8.6905883987097	3.41740660473313e-06	0.96277915632722	1
ENSG00000197056.9	ZMYM1	1	35059408	1_22	0	0.0155491070272022	4.76033267498939	1.23453345311636e-06	0.176291793313093	1
ENSG00000116560.10	SFPQ	1	35194135	1_22	0	0.0156943707399485	4.84219107646007	1.26749406987732e-06	-0.178861788617834	1
ENSG00000020129.15	NCDN	1	35557823	1_22	0	0.015428495446363	4.68658163637953	1.20597934246026e-06	-0.102272727272737	1
ENSG00000116819.6	TFAP2E	1	35573174	1_22	0	0.0256380629746469	9.41639171964876	4.02651973751686e-06	1.06854838709682	1
ENSG00000126067.11	PSMB2	1	35641909	1_22	0	0.0175275406718537	5.85805578781756	1.71251582098771e-06	-0.507246376811654	1
ENSG00000142686.7	C1orf216	1	35718988	1_22	0	0.0157050764175554	4.84245292187065	1.26842725930905e-06	0.216216216216177	1
ENSG00000134698.10	AGO4	1	35808004	1_22	0	0.0169092891554732	5.54405903767509	1.56355550416236e-06	-0.516068052930015	1
ENSG00000092847.11	AGO1	1	35870261	1_22	0	0.0271061433251762	10.0910385718926	4.56208846055677e-06	1.21546961325976	1
ENSG00000116863.10	ADPRHL2	1	36088841	1_22	0	0.0172483690951477	5.69716702951183	1.63895524662218e-06	0.437500000000023	1
ENSG00000171812.12	COL8A2	1	36126011	1_22	0	0.0158152891872422	4.95483405117627	1.30697221999345e-06	0.471502590673591	1
ENSG00000054116.11	TRAPPC3	1	36136601	1_22	0	0.0192749820871395	6.77300627518254	2.17738670430854e-06	0.653778558875184	1
ENSG00000054118.13	THRAP3	1	36225269	1_22	0	0.0175777670587584	5.97358518767642	1.75129324240082e-06	0.605263157894993	1
ENSG00000214193.10	SH3D21	1	36267173	1_22	0	0.156194629680932	27.1162405608146	7.06408117940441e-05	-2.75175052443605	2
ENSG00000181817.5	LSM10	1	36397922	1_22	0	0.0157755490243389	4.99545153110746	1.314375144315e-06	-0.618499246739422	2
ENSG00000116885.18	OSCP1	1	36451700	1_22	0	0.0324953430307239	10.5480430762426	5.71680167562345e-06	-2.32075471698198	1
ENSG00000119535.17	CSF3R	1	36483835	1_22	0	0.0252596305289475	9.39964456473461	3.96003050200353e-06	1.92024539877309	1
ENSG00000163875.15	MEAF6	1	37515602	1_23	0	0.0221731544452906	4.94436711064262	1.82851402802832e-06	-0.221374045801463	1
ENSG00000163879.10	DNALI1	1	37548877	1_23	0	0.0358346802686355	9.48077308729064	5.66640212623287e-06	-1.22349440911231	2
ENSG00000134697.12	GNL2	1	37577636	1_23	0	0.0268715898117857	6.75754270897373	3.02860242859325e-06	-0.67642287563335	2
ENSG00000116922.14	C1orf109	1	37691952	1_23	0	0.0339841803404604	8.97837169182857	5.08902384606946e-06	1.13554926290217	2
ENSG00000134690.10	CDCA8	1	37692045	1_23	0	0.0292789818166593	7.56824464748983	3.69582363056664e-06	-0.975806451612558	1
ENSG00000185090.14	MANEAL	1	37794831	1_23	0	0.0242206022490917	5.7771974008106	2.33379255732475e-06	-0.640287769784105	1
ENSG00000197982.13	C1orf122	1	37806988	1_23	0	0.117747130168998	20.9197415705664	4.10834353588619e-05	-2.43884892086377	1
ENSG00000188786.9	MTF1	1	37861712	1_23	0	0.0672920457661245	15.4895711611159	1.73845411123214e-05	2.04852804525205	2
ENSG00000204084.12	INPP5B	1	37897131	1_23	0	0.0335876626413306	8.86721367540491	4.96737631132467e-06	-1.20578559430907	2
ENSG00000183431.11	SF3A3	1	37990434	1_23	0	0.0229117237699771	5.25326482069692	2.00746122158123e-06	-0.674242424242576	1
ENSG00000183386.9	FHL3	1	37996149	1_23	0	0.0215403685716586	4.67149797624918	1.67829925096594e-06	-0.345323741007252	1
ENSG00000183520.11	UTP11	1	38009833	1_23	0	0.0376663131501452	9.95347462335508	6.2529928464619e-06	1.1369047619046	1
ENSG00000116981.3	NT5C1A	1	39670398	1_24	0	0.0254065445630881	4.80143390436009	2.03458886298258e-06	-0.0678575424179534	3
ENSG00000116954.7	RRAGC	1	38859391	1_24	0	0.0250652452795171	4.67379542619451	1.95389743889538e-06	0.0839694656488288	1
ENSG00000214114.8	MYCBP	1	38880474	1_24	0	0.0251095229477309	4.69045104165707	1.96432423346226e-06	-0.158940397350978	1
ENSG00000131233.9	GJA9	1	38881233	1_24	0	0.0311065331292005	6.71400504167117	3.48332005034214e-06	-0.806451612903193	1
ENSG00000168653.10	NDUFS5	1	39026255	1_24	0	0.0267489676719194	5.28753120500378	2.3589572738281e-06	0.327059081160148	2
ENSG00000183682.7	BMP8A	1	39491596	1_24	0	0.0268078244437543	5.30828727465631	2.37342817946197e-06	0.454693916606519	2
ENSG00000163909.7	HEYL	1	39640423	1_24	0	0.0251347111166345	4.69991295173751	1.97026125915658e-06	-0.100671140939569	1
ENSG00000116983.12	HPCAL4	1	39684484	1_24	0	0.0255276145355113	4.84630404394248	2.06338845431982e-06	-0.189300289475783	2
ENSG00000084072.16	PPIE	1	39739351	1_25	0	0.0561649863010145	16.9614617738897	1.58887247223126e-05	-1.86521145836412	2
ENSG00000043514.15	TRIT1	1	39880989	1_25	0	0.0156067877232432	4.93355782943843	1.28420350858766e-06	-0.313241500628298	3
ENSG00000168389.17	MFSD2A	1	39952892	1_25	0	0.0154351130483488	4.82435688835182	1.24196497418634e-06	0.284671532846723	1
ENSG00000131236.16	CAP1	1	40040200	1_25	0	0.0511962546722565	16.0005854868025	1.36626257065489e-05	-1.80632151248398	2
ENSG00000131238.16	PPT1	1	40097347	1_25	0	0.0298856025358155	10.9810582152289	5.47351503982825e-06	1.4543474723654	2
ENSG00000084073.8	ZMPSTE24	1	40257946	1_25	0	0.0195328877388573	6.96286899473389	2.2683746420686e-06	-0.796208530805542	1
ENSG00000084070.11	SMAP2	1	40560363	1_25	0	0.0487502330298865	15.5428706777046	1.26376998097218e-05	2.25563909774486	1
ENSG00000164002.11	EXO5	1	40508756	1_25	0	0.0342670315581645	12.4721531013379	7.1281695869007e-06	-1.95250682437669	3
ENSG00000117010.15	ZNF684	1	40528327	1_25	0	0.0168062534938302	5.66799767559838	1.58876871322025e-06	-0.537234042553596	1
ENSG00000117016.9	RIMS3	1	40664752	1_25	0	0.0255037813989827	9.41912214418127	4.00659192647258e-06	1.20000000000018	1
ENSG00000066136.20	NFYC	1	40690819	1_25	0	0.0194044115128251	6.97873342801578	2.2585889099776e-06	1.11538461538447	1
ENSG00000179862.6	CITED4	1	40862833	1_25	0	0.0493116523748312	15.6661254483991	1.28846095063454e-05	1.61819950707119	2
ENSG00000171793.13	CTPS1	1	40979451	1_25	0	0.016173423883179	5.19495064617033	1.40133994116963e-06	-0.0518518518518349	1
ENSG00000171790.15	SLFNL1	1	41023050	1_25	0	0.0414036006346382	14.2825160484963	9.86286155961359e-06	-1.8629943501094	2
ENSG00000010803.16	SCMH1	1	41239838	1_25	0	0.0153307121466094	4.75751322335537	1.21647290159529e-06	0.11374029664531	2
ENSG00000204060.6	FOXO6	1	41377768	1_25	0	0.0151828680136544	4.67586849709341	1.18406681856287e-06	0.119402985074609	1
ENSG00000127129.9	EDN2	1	41484301	1_25	0	0.0250846980831517	9.48046066737781	3.96641749137494e-06	1.2654320987656	1
ENSG00000127124.14	HIVEP3	1	42035651	1_26	0	0.026854524230188	7.10215105582649	3.18102786355468e-06	-1.37724550898143	1
ENSG00000198815.8	FOXJ3	1	42334072	1_26	0	0.123880093325834	22.1648356569626	4.57958521896743e-05	2.9943181818194	1
ENSG00000177181.14	RIMKLA	1	42420488	1_26	0	0.0592090890707809	14.659852290343	1.44769835052356e-05	2.29770992366397	1
ENSG00000066185.12	ZMYND12	1	42455540	1_26	0	0.0239512375651932	5.59918388334866	2.23672604301891e-06	0.867187499999975	1
ENSG00000186409.14	CCDC30	1	42463059	1_26	0	0.0303697419549087	7.83289120121008	3.96755815904106e-06	1.2207792207794	1
ENSG00000117385.15	P3H1	1	42766833	1_26	0	0.0220789080779417	4.70400459093518	1.73222951384281e-06	-0.0925062187981919	2
ENSG00000164008.14	C1orf50	1	42736424	1_26	0	0.0225241787593395	4.98289522292564	1.87193526594453e-06	0.727408358815592	2
ENSG00000177868.11	SVBP	1	42818381	1_26	0	0.0220620765871148	4.73163949065809	1.74107765274306e-06	-0.462686567164311	1
ENSG00000164010.13	ERMAP	1	42836844	1_26	0	0.0224491055306094	4.89023030364815	1.83100048627485e-06	0.357575757575728	1
ENSG00000164011.17	ZNF691	1	42823587	1_26	0	0.0352013331704929	9.55335468532729	5.60886670737521e-06	-2.42483660130633	1
ENSG00000117394.20	SLC2A1	1	42959141	1_26	0	0.0346633816629317	8.86143139479674	5.12312454788806e-06	0.883435582821643	1
ENSG00000243710.7	CFAP57	1	43173203	1_26	0	0.0346106228990731	9.04451192014439	5.22101158120468e-06	1.11233500319132	2
ENSG00000179178.10	TMEM125	1	43269525	1_26	0	0.0687236758066925	15.4010951656307	1.76529824912992e-05	-1.69444444444411	1
ENSG00000066056.13	TIE1	1	43295980	1_27	0	0.0428092493782605	12.6510588212282	9.032845739063e-06	1.45038167938927	1
ENSG00000117400.16	MPL	1	43338669	1_27	0	0.022348053381431	6.91072509366244	2.57586692625653e-06	0.698550724637729	1
ENSG00000117399.13	CDC20	1	43359194	1_27	0	0.0176947627883924	4.67289836208682	1.37908547878302e-06	0.0188679245283064	1
ENSG00000066322.14	ELOVL1	1	43367703	1_27	0	0.0392297606585833	11.8422983131598	7.74839515774311e-06	1.39490270632288	2
ENSG00000159479.16	MED8	1	43389819	1_27	0	0.063200431137377	16.3047647226359	1.71867865314156e-05	1.76920308810939	3
ENSG00000198198.15	SZT2	1	43388718	1_27	0	0.0178236920994762	4.74005505062424	1.40909788276421e-06	-0.110121643088473	3
ENSG00000142949.16	PTPRF	1	43526161	1_27	0	0.0192037656936954	5.38757374459286	1.72559840967137e-06	-0.285714285714335	1
ENSG00000126091.19	ST3GAL3	1	43707752	1_27	0	0.017699165995721	4.68027538332991	1.38160633312612e-06	0.22962962962959	1
ENSG00000117407.16	ARTN	1	43933936	1_27	0	0.0191187885168683	5.36690558995926	1.71137203269726e-06	0.367339284866244	2
ENSG00000132768.13	DPH2	1	43973302	1_27	0	0.0193455256070401	5.54653446288754	1.78962630688863e-06	-0.530612244897885	1
ENSG00000117410.13	ATP6V0B	1	43974045	1_27	0	0.020611268777715	6.12731611863744	2.1063722235479e-06	0.688305890549992	2
ENSG00000117411.16	B4GALT2	1	43978466	1_27	0	0.018498112653664	5.09899091367021	1.57315590074688e-06	-0.425790754258139	1
ENSG00000159214.12	CCDC24	1	43991070	1_27	0	0.0199938961372419	5.85557509714716	1.95266207976017e-06	-0.60822803005253	2
ENSG00000196517.11	SLC6A9	1	44031577	1_27	0	0.0255915106989917	7.97881912050202	3.40560793381335e-06	-0.744525547445225	1
ENSG00000117419.14	ERI3	1	44354576	1_27	0	0.0222302001313852	7.01139200125161	2.59960717493231e-06	1.00048316556518	2
ENSG00000126106.13	TMEM53	1	44651313	1_28	0	0.0293759035220478	9.0572819886859	4.43761098573341e-06	1.52343749999914	1
ENSG00000198520.10	C1orf228	1	44674693	1_28	0	0.0220555501503203	5.5745183414991	2.05062075895748e-06	-0.36557059961317	1
ENSG00000142945.12	KIF2C	1	44739744	1_28	0	0.0199148539910813	4.69757061069888	1.56030876836504e-06	-0.83986585906163	2
ENSG00000142937.11	RPS8	1	44775613	1_28	0	0.0404586373845465	11.7099184092219	7.90178532483838e-06	-2.13186813186885	1
ENSG00000142959.4	BEST4	1	44786343	1_28	0	0.0202521819882764	5.10433881263391	1.72413560657279e-06	0.750576764163474	2
ENSG00000117425.13	PTCH2	1	44839834	1_28	0	0.0362313211670281	10.6424314254107	6.43109813653331e-06	-1.88888888888848	1
ENSG00000070785.16	EIF2B3	1	44985406	1_28	0	0.0231899830151938	7.56855626794995	2.9273427840502e-06	1.90728476821143	1
ENSG00000126107.14	HECTD3	1	45011467	1_28	0	0.0199777397823324	4.73809987494676	1.57874020321877e-06	0.141153081510919	1
ENSG00000126088.13	UROD	1	45008485	1_28	0	0.0287860024856189	8.69074076902022	4.17251839449748e-06	-1.9624060150369	1
ENSG00000162415.6	ZSWIM5	1	45305393	1_28	0	0.0436082179134785	11.1776231195242	8.12976340962601e-06	0.753521126760796	1
ENSG00000132781.17	MUTYH	1	45336998	1_28	0	0.0219649302500577	7.09188442686362	2.59807439961189e-06	1.21969696969763	1
ENSG00000070759.16	TESK2	1	45491618	1_28	0	0.0256121149854083	6.62960952051883	2.83200162362836e-06	-0.206106870229045	1
ENSG00000132763.14	MMACHC	1	45500626	1_28	0	0.0394646422885685	9.94520122122157	6.54608817458085e-06	0.358108108108214	1
ENSG00000117450.13	PRDX1	1	45523092	1_28	0	0.0473922835295016	15.8358598043492	1.25172633350761e-05	3.31968548886016	2
ENSG00000117448.13	AKR1A1	1	45550079	1_28	0	0.0303954275827293	8.2180518157431	4.16617240416526e-06	0.0333333333333198	1
ENSG00000159588.14	CCDC17	1	45624542	1_28	0	0.0328414177191716	11.3492932432897	6.21656987875059e-06	-2.57258064516149	1
ENSG00000159592.10	GPBP1L1	1	45687876	1_28	0	0.0443474399575803	13.2521277414155	9.80199041517434e-06	-2.69516878625721	2
ENSG00000159596.6	TMEM69	1	45688394	1_28	0	0.0457340999382145	12.1232627778813	9.24740249613655e-06	1.47511312217127	1
ENSG00000197429.10	IPP	1	45751050	1_28	0	0.0361322485213099	11.199414139901	6.74917048878321e-06	-2.44229679850814	2
ENSG00000086015.20	MAST2	1	45786472	1_28	0	0.0209093141789309	6.27997176780588	2.19006792747918e-06	-1.71232043236754	3
ENSG00000117461.14	PIK3R3	1	46132601	1_28	0	0.0287485710000183	9.30611846991608	4.46215800602038e-06	-2.439750647157	2
ENSG00000117472.9	TSPAN1	1	46174934	1_28	0	0.0199902594745098	4.76629303771586	1.58912945203212e-06	-0.709677419355068	1
ENSG00000085998.13	POMGNT1	1	46217808	1_28	0	0.0262341900782309	7.45330981641854	3.26119629794466e-06	-1.29477611940267	1
ENSG00000132128.16	LRRC41	1	46309111	1_28	0	0.0224749709522993	5.67374357510164	2.12681124874834e-06	0.219512195121851	1
ENSG00000173660.11	UQCRH	1	46301079	1_28	0	0.02019246632052	4.78503344815958	1.61151536508705e-06	-0.113127012085979	2
ENSG00000117480.15	FAAH	1	45479773	1_28	0	0.130754454857361	23.2437700557543	5.06901026147073e-05	-3.04382442746845	3
ENSG00000079277.19	MKNK1	1	46616841	1_29	0	0.0177539170689852	4.79261335156784	1.41914472017357e-06	0.337931034482853	1
ENSG00000142961.14	MOB3C	1	46615311	1_29	0	0.0191133822820677	5.48700450089221	1.74917381805259e-06	-0.674620215491577	2
ENSG00000123472.12	ATPAF1	1	46673431	1_29	0	0.0179307046172714	4.88584053318212	1.46115655232217e-06	-0.334826891368942	2
ENSG00000159658.10	EFCAB14	1	46719410	1_29	0	0.018602520641418	5.23196291043444	1.6232916596309e-06	0.226027397260309	1
ENSG00000186377.7	CYP4X1	1	47023329	1_29	0	0.028437847716088	9.23410921883122	4.37977536832808e-06	-1.25176097678446	2
ENSG00000162365.11	CYP4A22	1	47026745	1_29	0	0.0266422836546186	8.61799331200916	3.8294614866013e-06	-1.23664122137399	1
ENSG00000162366.7	PDZK1IP1	1	47191326	1_29	0	0.0175571746860556	4.68776510382178	1.37271562644886e-06	0.0955414012738545	1
ENSG00000162367.11	TAL1	1	47214855	1_29	0	0.0284475672381749	9.23730194115893	4.38278713195194e-06	1.24900866598351	2
ENSG00000162368.13	CMPK1	1	47333967	1_29	0	0.0772091794928198	18.7543676499247	2.41507970405018e-05	-2.30081300812905	1
ENSG00000269113.3	TRABD2B	1	47997102	1_30	0	0.0175476292721142	4.80266862140322	1.40559815342995e-06	0.19434628975266	1
ENSG00000117834.12	SLC5A9	1	48208144	1_30	0	0.0192923853558442	5.69476173735422	1.83240552307077e-06	0.564771340404003	3
ENSG00000132122.11	SPATA6	1	48472019	1_30	0	0.0235547667642387	7.57565196615802	2.97617818019411e-06	0.895038632468453	2
ENSG00000162373.12	BEND5	1	48785725	1_31	0	0.0164950922190892	6.6606228155012	1.83243970809517e-06	1.02050113895195	1
ENSG00000185104.19	FAF1	1	50882742	1_32	0	0.0162185396320808	5.34740613156319	1.44648862140517e-06	0.468586480256847	2
ENSG00000123091.4	RNF11	1	51235789	1_32	0	0.0183189195527045	6.49299449303564	1.98383247617581e-06	0.667529699324334	2
ENSG00000085831.15	TTC39A	1	51318915	1_33	0	0.0915600548307863	20.8549974556051	3.18475692668264e-05	-2.15943359540136	2
ENSG00000078618.21	NRDC	1	51880682	1_33	0	0.0174379372390611	5.07414217081112	1.4757671784225e-06	0.265625000000061	1
ENSG00000198841.3	KTI12	1	52033817	1_33	0	0.017504673975424	5.11008544678935	1.49190886356233e-06	0.201162792841209	2
ENSG00000154222.14	CC2D1B	1	52352516	1_33	0	0.0179761077191606	5.36012644253564	1.60705522823593e-06	0.574803149606248	1
ENSG00000134748.12	PRPF38A	1	52400660	1_33	0	0.0545873076030981	15.8768994341608	1.44549792884232e-05	-1.88571428571498	1
ENSG00000116157.5	GPX7	1	52602242	1_33	0	0.0306159407329133	10.3823062806388	5.30153399534651e-06	-1.34071120880423	3
ENSG00000162377.5	COA7	1	52692075	1_33	0	0.0167056914545373	4.67064511522555	1.30137191968577e-06	0.0381679389312971	1
ENSG00000162378.12	ZYG11B	1	52722239	1_33	0	0.0189364601525267	5.84992938374468	1.84760669597172e-06	0.669354838709796	1
ENSG00000121310.16	ECHDC2	1	52926925	1_33	0	0.018146357858243	5.44881644649014	1.64911808699385e-06	-0.450063084649027	2
ENSG00000116171.17	SCP2	1	52926925	1_33	0	0.0479105996844883	14.6321850268221	1.16923254887576e-05	-2.00632955812436	2
ENSG00000174348.13	PODN	1	53061947	1_33	0	0.0927114594914554	20.9763433319513	3.24357023383269e-05	2.33609173964288	2
ENSG00000162383.11	SLC1A7	1	53099149	1_33	0	0.0344351972718999	11.495108769537	6.60200373836171e-06	1.43440083938991	2
ENSG00000162384.13	C1orf123	1	53211891	1_33	0	0.0239155212640916	8.04948475161178	3.21076144140222e-06	1.02667361025191	2
ENSG00000162385.10	MAGOH	1	53237199	1_33	0	0.018279606224749	5.51766837361415	1.68221900943039e-06	0.46073298429323	1
ENSG00000174332.5	GLIS1	1	53732744	1_33	0	0.0217510173648058	7.15505899582695	2.59569045256504e-06	0.86514897655584	2
ENSG00000058799.14	YIPF1	1	53889973	1_34	0	0.0146753837427726	7.26996874828227	1.77943494802953e-06	-0.7640540400439	3
ENSG00000081870.11	HSPB11	1	53945795	1_34	0	0.0137282976326032	6.66518645219806	1.52612144357739e-06	0.648648648648538	1
ENSG00000116209.11	TMEM59	1	54053622	1_34	0	0.0246934304034318	12.1269404465452	4.99450872997859e-06	-1.36951501154734	1
ENSG00000116221.15	MRPL37	1	54183963	1_34	0	0.0125306233341516	5.78375566887618	1.20876734565524e-06	-0.487514802775504	2
ENSG00000215883.10	CYB5RL	1	54154524	1_34	0	0.035683176272335	15.6666054114963	9.32391951711293e-06	1.63189848134501	3
ENSG00000157216.15	SSBP3	1	54413433	1_34	0	0.176234192614336	30.537349574327	8.9759746932189e-05	2.87869822485181	1
ENSG00000162390.17	ACOT11	1	54548340	1_34	0	0.0156142036021695	7.88323510344215	2.05297860047893e-06	0.835729990756095	2
ENSG00000184313.19	MROH7	1	54548340	1_34	0	0.0213242799929222	10.7120637499483	3.809847836048e-06	1.20073493788867	3
ENSG00000162391.11	FAM151A	1	54623799	1_34	0	0.0159890002146637	8.10004377928906	2.16007474900075e-06	-0.924242424242112	1
ENSG00000243725.6	TTC4	1	54610757	1_34	0	0.0190222683035171	9.68098203856901	3.07143849390713e-06	1.11204857504864	2
ENSG00000162396.5	PARS2	1	54764162	1_34	0	0.0258930169844192	12.4804259766486	5.38979404883748e-06	1.40372670807438	1
ENSG00000006555.10	TTC22	1	54801124	1_34	0	0.0137614319301747	6.58657534967126	1.51176190148719e-06	0.705882352941233	1
ENSG00000116133.11	DHCR24	1	54887670	1_34	0	0.0123262508029927	5.64913297994845	1.16137615174712e-06	-0.572727272726962	1
ENSG00000162402.13	USP24	1	55214518	1_34	0	0.0141456308166878	6.80058183420906	1.60445852803501e-06	0.810650887573906	1
ENSG00000162407.8	PLPP3	1	56461425	1_35	0	0.533869294562494	22.576645147254	0.000201027029677139	-4.10303030303098	1
ENSG00000173406.15	DAB1	1	57618490	1_36	0	0.0187833140245294	4.6780271366719	1.46553117606582e-06	0.0441747388484635	2
ENSG00000187889.12	C1orf168	1	56824073	1_36	0	0.0214113335036891	5.91126420566722	2.11098035818938e-06	-0.539473684210485	1
ENSG00000184292.6	TACSTD2	1	58577781	1_37	0	0.0186788030564521	5.47222071686607	1.70479732227727e-06	-0.532374100719541	1
ENSG00000162601.9	MYSM1	1	58686286	1_37	0	0.0247960880038106	8.14183723058934	3.36717501680196e-06	0.994186046511935	1
ENSG00000172456.17	FGGY	1	59292175	1_37	0	0.0584822177186286	16.2872294407543	1.58866070381682e-05	-1.74403470715797	1
ENSG00000134709.10	HOOK1	1	59815634	1_38	0	0.018652137208225	4.69255765090696	1.45981668799677e-06	0.160493827160503	1
ENSG00000134716.9	CYP2J2	1	59927333	1_38	0	0.0186444424568689	4.68867250204906	1.45800631558546e-06	-0.0371306983626217	2
ENSG00000162604.12	TM2D1	1	61723869	1_39	0	0.0164969470703717	5.67201700332163	1.56063452617785e-06	0.539473684210486	1
ENSG00000132849.19	PATJ	1	61914626	1_39	0	0.0150367263010923	4.80074370507482	1.20398734317764e-06	0.113781736254925	2
ENSG00000162607.12	USP1	1	62437203	1_39	0	0.0157462693154444	5.23414806294493	1.37462356415502e-06	-0.519083969465593	1
ENSG00000116641.17	DOCK7	1	62688195	1_39	0	0.0230110316249532	8.80553520386924	3.37949612306943e-06	-1.11417322834701	1
ENSG00000125703.14	ATG4C	1	62784304	1_39	0	0.0313934705160153	11.7390462612081	6.14656174737522e-06	-1.71774063733702	2
ENSG00000187140.5	FOXD3	1	63322827	1_40	0	0.0455891062825322	13.6591642648655	1.03859281051674e-05	1.33712121212156	1
ENSG00000088035.15	ALG6	1	63366969	1_40	0	0.0293837447267422	9.84769682137322	4.82616224203314e-06	-1.23825824982806	3
ENSG00000203965.12	EFCAB7	1	63525047	1_40	0	0.0187504798286501	5.42565490231328	1.69677656992581e-06	-0.55548374907562	2
ENSG00000142856.16	ITGB3BP	1	63593973	1_40	0	0.0414237764854069	12.9364756772555	8.93769996770243e-06	-1.5333333333335	1
ENSG00000177414.13	UBE2U	1	64181069	1_40	0	0.019300701236828	5.67867606837285	1.82801724930182e-06	0.694859838020198	2
ENSG00000162437.14	RAVER2	1	64745289	1_41	0	0.0734690462974498	19.148571668815	2.34639374629519e-05	2.80512945840326	2
ENSG00000162434.11	JAK1	1	64966741	1_41	0	0.0175787172828132	5.40268538558834	1.5840065206939e-06	-0.344994927940486	2
ENSG00000162433.14	AK4	1	65148046	1_41	0	0.0172621792852394	5.2209618830536	1.50316360169242e-06	0.323809523809522	1
ENSG00000116675.15	DNAJC6	1	65260833	1_41	0	0.0162267051227177	4.67113260555606	1.26419085977401e-06	-0.0909090909090642	1
ENSG00000213625.8	LEPROT	1	65439610	1_41	0	0.0185806998944174	5.96745070129617	1.84931551971438e-06	-0.633540372670873	1
ENSG00000116678.19	LEPR	1	65422877	1_41	0	0.0327739558836713	11.1362693965398	6.08735597029328e-06	1.57574437450822	2
ENSG00000184588.17	PDE4B	1	65792155	1_41	0	0.0180853167670647	5.63451656979065	1.69958498580547e-06	-0.746835443038185	1
ENSG00000118473.21	SGIP1	1	66537796	1_42	0	1.67508609205669e-08	9.75663706927264	2.72582134863041e-12	1.63535911602134	1
ENSG00000152760.9	TCTEX1D1	1	66752321	1_42	0	1.54747272751443e-06	55.8037369051634	1.44027821528981e-09	-3.85030808685127	2
ENSG00000152763.16	WDR78	1	66894492	1_42	0	2.07397628293471e-07	18.3016095899228	6.33072105492775e-11	1.37543341115079	2
ENSG00000198160.14	MIER1	1	66920571	1_42	0	1.54490438220023e-08	10.0589444949535	2.59187541580842e-12	0.101823612096981	2
ENSG00000116717.11	GADD45A	1	67684588	1_42	0	1.38373753566512e-08	7.42946883110313	1.71463463676493e-12	1.25000000000012	1
ENSG00000172380.5	GNG12	1	67643413	1_42	0	4.46095328454632e-08	26.4890141477393	1.97085002029374e-11	-3.18329731824307	2
ENSG00000162595.5	DIRAS3	1	68015682	1_43	0	0.089117905154399	19.7551576190288	2.93633481161968e-05	-2.07171314741024	1
ENSG00000116729.13	WLS	1	68238472	1_43	0	0.0736020739796705	17.9062532078777	2.19813762080312e-05	-2.13134988801438	2
ENSG00000033122.18	LRRC7	1	69567941	1_44	0	0.241814238824513	28.0682834345158	0.000113202972027088	2.78044280442825	1
ENSG00000118454.12	ANKRD13C	1	70354325	1_44	0	0.0220601068063525	4.77932544549531	1.75846739813441e-06	0.277777777777922	1
ENSG00000197568.13	HHLA3	1	70356074	1_44	0	0.0275157354804783	6.8644308891726	3.15025542589685e-06	0.875000000000256	1
ENSG00000050628.20	PTGER3	1	71047606	1_45	0	0.0171702887526173	6.04674304715343	1.73164641547285e-06	-0.623670027690682	2
ENSG00000132485.13	ZRANB2	1	71081716	1_45	0	0.0163339024719404	5.57709360237331	1.5193505842195e-06	0.506787330316491	1
ENSG00000172260.14	NEGR1	1	72280279	1_46	0	0.0190187496049278	4.69995770788777	1.49085709425201e-06	0.0771246705351637	2
ENSG00000254685.6	FPGT	1	74198025	1_47	0	0.024764290379892	5.64400114564291	2.33116538978175e-06	0.562060926279509	2
ENSG00000116783.14	TNNI3K	1	74253162	1_47	0	0.0398192412066501	10.138370429158	6.73319574963742e-06	1.1246402042563	2
ENSG00000116791.13	CRYZ	1	74702183	1_47	0	0.0262254418373905	6.18508422426291	2.70538163321661e-06	-0.72534826093422	4
ENSG00000162623.15	TYW3	1	74733103	1_47	0	0.0225365807015152	4.75497954426333	1.78729723357314e-06	-0.106501244734708	3
ENSG00000137968.16	SLC44A5	1	75606482	1_47	0	0.0225961997652262	4.77988552584733	1.80141181508347e-06	0.163570146668411	2
ENSG00000117054.13	ACADM	1	75724060	1_47	0	0.0237023436692913	5.23053754133808	2.06774852610913e-06	0.39990569588384	2
ENSG00000137955.15	RABGGTB	1	75763641	1_47	0	0.0227698554673506	4.85206143051966	1.84266620230564e-06	0.253645682690178	3
ENSG00000057468.6	MSH4	1	75779738	1_47	0	0.0233610957450623	5.09377160572681	1.98469046458068e-06	-0.296529804128883	4
ENSG00000117069.14	ST6GALNAC5	1	76867670	1_48	0	0.0113481205150825	5.36678686595994	1.01577704244167e-06	0.391100702576159	1
ENSG00000142892.14	PIGK	1	77219998	1_48	0	0.015430834617572	8.25293999113574	2.1240180814911e-06	1.02512562814024	1
ENSG00000154027.18	AK5	1	77282053	1_48	0	0.0357199551955313	16.1708703572305	9.63395040834296e-06	-1.7591623036641	1
ENSG00000077254.14	USP33	1	77760195	1_48	0	0.0141049316340935	7.40867828388959	1.74289742137291e-06	1.06428571428566	1
ENSG00000162614.18	NEXN	1	77887868	1_48	0	0.0300894207771057	14.5469000491471	7.30036186902758e-06	-1.76077464742784	3
ENSG00000162613.16	FUBP1	1	77979478	1_48	0	0.0196968007793005	10.5492004971491	3.46557533854669e-06	1.42144177449189	1
ENSG00000162616.8	DNAJB4	1	77979478	1_48	0	0.0196968007793005	10.5492004971491	3.46557533854669e-06	-1.42144177449189	1
ENSG00000137960.5	GIPC2	1	77979050	1_48	0	0.0150480702172876	8.01683779031393	2.01207428639273e-06	0.852861035422765	1
ENSG00000122420.9	PTGFR	1	78303482	1_48	0	0.0282401046691596	13.9472758600264	6.56925013154075e-06	-1.75999999999992	1
ENSG00000137959.15	IFI44L	1	78619516	1_48	0	0.014994026718061	7.98302843768396	1.99639310982327e-06	-0.895408163265801	1
ENSG00000137965.10	IFI44	1	78649621	1_48	0	0.0105759853123423	4.70563100867768	8.30039602266251e-07	-0.106870229007657	1
ENSG00000162618.13	ADGRL4	1	78990957	1_48	0	0.0105621521851921	4.69335261683114	8.26790943471823e-07	-0.170421496767896	2
ENSG00000137941.16	TTLL7	1	83998735	1_51	0	0.0313160224894765	9.35664323946625	4.88704988763836e-06	-1.15804597701175	1
ENSG00000203943.8	SAMD13	1	84298566	1_51	0	0.0210928963351805	5.62600847747786	1.97923200954496e-06	0.503034818301215	2
ENSG00000117133.10	RPF1	1	84479072	1_52	0	0.0564650470651076	12.7198210317716	1.19790065083098e-05	-1.60952380952386	1
ENSG00000174021.10	GNG5	1	84506136	1_52	0	0.0329526519391351	7.59794421024917	4.17586622101352e-06	0.998918285347092	3
ENSG00000122432.17	SPATA1	1	84506243	1_52	0	0.0294706531082407	6.54139491491767	3.21529063131158e-06	-0.676305950364971	2
ENSG00000117151.12	CTBS	1	84574852	1_52	0	0.0329643388301875	7.60130157617385	4.17919310017901e-06	0.947905984068451	2
ENSG00000117155.16	SSX2IP	1	84691138	1_52	0	0.0243940784976692	4.75599503807737	1.93502203734984e-06	-0.184971098265917	1
ENSG00000153898.12	MCOLN2	1	84997425	1_52	0	0.0308246860705547	6.96619855672005	3.58141474083171e-06	-0.854838709677296	1
ENSG00000162643.12	WDR63	1	84998826	1_52	0	0.030315479518897	6.80864644475038	3.44259022044534e-06	0.814004729348427	2
ENSG00000055732.12	MCOLN3	1	85035455	1_52	0	0.0299037621711764	6.679335895567	3.33134199647142e-06	-0.695731178518149	3
ENSG00000097096.8	SYDE2	1	85159624	1_52	0	0.0358983175591697	8.4090518638875	5.03478850144873e-06	-0.999522450616441	2
ENSG00000142867.12	BCL10	1	85258050	1_52	0	0.0252350729465835	5.07581837317289	2.13634182681966e-06	0.345770055499297	2
ENSG00000117174.10	ZNHIT6	1	85708260	1_52	0	0.0241840776286758	4.67443044814202	1.88546439661278e-06	0.0705563210465198	2
ENSG00000171502.14	COL24A1	1	86156862	1_53	0	0.0246956115769894	4.74381758713799	1.95392492159466e-06	0.195652173913016	1
ENSG00000122417.15	ODF2L	1	86395109	1_53	0	0.0255508363805763	5.06509564272508	2.158504094922e-06	-0.395348837209326	1
ENSG00000097033.14	SH3GLB1	1	86704810	1_53	0	0.030814740447892	6.83506020517526	3.51286098651018e-06	-0.785714285713834	1
ENSG00000183291.15	SELENOF	1	86913954	1_53	0	0.0392026283791349	9.11622323293772	5.9606036263004e-06	-1.14693877551077	1
ENSG00000065243.19	PKN2	1	88684130	1_54	0	0.0175019376049318	4.81161086143231	1.40454847767568e-06	-0.0417582417582481	1
ENSG00000137944.17	KYAT3	1	88992247	1_54	0	0.0182784291512315	5.22006363940692	1.59138321460078e-06	0.238095238095159	1
ENSG00000117226.11	GBP3	1	89015900	1_54	0	0.0303147543455332	9.99173548932673	5.05190397859275e-06	-1.56060606060559	1
ENSG00000117228.9	GBP1	1	89064901	1_54	0	0.0353190033571055	11.4381367547327	6.73788866086422e-06	1.70895522388022	1
ENSG00000162645.12	GBP2	1	89150019	1_54	0	0.0619975123261922	16.7979235708288	1.73696061116616e-05	-2.20324035242538	2
ENSG00000197147.13	LRRC8B	1	89524961	1_54	0	0.0257510027891605	8.45026569732632	3.62931460114744e-06	-0.926261597155081	2
ENSG00000171488.14	LRRC8C	1	89708139	1_55	0	0.0236554132515853	5.17228364127524	2.04067093064663e-06	-0.390410958904262	1
ENSG00000162664.16	ZNF326	1	89994609	1_55	0	0.0298395131597157	7.36533127458273	3.66559199915901e-06	-0.796902713732473	2
ENSG00000122482.20	ZNF644	1	91022402	1_55	0	0.0893973465808697	17.8489168685224	2.66131695613261e-05	-1.90878938640056	1
ENSG00000162669.15	HFM1	1	91404853	1_55	0	0.058173414961216	13.7112786458469	1.33033991412798e-05	-1.74675324675326	1
ENSG00000097046.12	CDC7	1	91500849	1_56	0	0.015190255502163	6.99977017281275	1.77340923297439e-06	0.660122914055419	3
ENSG00000172031.6	EPHX4	1	92029879	1_56	0	0.0158615494636859	7.62316038643576	2.01669755890158e-06	-1.09057971014534	1
ENSG00000284413.1	BTBD8	1	92080411	1_56	0	0.132372201558251	27.9785649603968	6.17706729864447e-05	2.96511627907023	1
ENSG00000069712.12	KIAA1107	1	92167501	1_56	0	0.0283420800498023	13.4426532703277	6.35443326166026e-06	-2.71317829457387	1
ENSG00000122484.8	RPAP2	1	92296097	1_56	0	0.0117592136443271	4.71739344345558	9.25210356521208e-07	0.599999999999931	1
ENSG00000067208.14	EVI5	1	92792062	1_56	0	0.0120687442844403	5.34233726316995	1.07535904582342e-06	-0.971830985915226	1
ENSG00000154511.11	FAM69A	1	92960610	1_56	0	0.0211291011130087	10.8495067716422	3.82341220548561e-06	1.69885462403334	3
ENSG00000143033.17	MTF2	1	93079600	1_57	0	0.0162504718275843	5.27568387687545	1.42989729660265e-06	0.796610169491586	1
ENSG00000122483.17	CCDC18	1	93179625	1_57	0	0.0265534371375973	17.7669067871409	7.86851314278394e-06	3.59595018441679	2
ENSG00000117505.12	DR1	1	93345092	1_57	1	0.672573587688843	26.5276397253874	0.000297576426822904	-4.89294620494212	2
ENSG00000067334.13	DNTTIP2	1	93879024	1_57	0	0.041984282884664	12.5845873796846	8.81223004045317e-06	-1.02635661244558	3
ENSG00000023909.9	GCLM	1	93908470	1_57	0	0.0250070654079214	8.53929707632517	3.56159848767176e-06	-0.939794771992528	2
ENSG00000137962.12	ARHGAP29	1	94274090	1_58	0	0.0206181130982136	4.69388598487125	1.61414133639434e-06	-0.0312500000000015	1
ENSG00000117528.11	ABCD3	1	94371830	1_58	0	0.0211693207970174	4.94243394193139	1.74505011316131e-06	0.290076335877949	1
ENSG00000117519.15	CNN3	1	94926014	1_58	0	0.0218186876159936	5.22713267351876	1.90218281319711e-06	0.334841628959348	1
ENSG00000172339.9	ALG14	1	95073027	1_58	0	0.0220495289315332	5.32632548517077	1.9587865951271e-06	0.398645713570237	2
ENSG00000152078.9	TMEM56	1	95094826	1_58	0	0.0218747095346671	5.25130858877887	1.91588722011509e-06	-0.531542808954429	3
ENSG00000122481.16	RWDD3	1	95234422	1_58	0	0.0209000752637517	4.82183831226173	1.68081764657858e-06	-0.184251968503956	1
ENSG00000117569.18	PTBP2	1	96634211	1_59	0	0.266465633415057	27.9578308333065	0.000124252399251264	-2.96031746031651	1
ENSG00000188641.12	DPYD	1	97918144	1_60	0	0.0238409105131757	5.15301483778264	2.04901121838388e-06	-0.326881720429951	1
ENSG00000162627.16	SNX7	1	98660190	1_60	0	0.0291788064684246	7.06070446893895	3.43617808145688e-06	0.868276096707402	3
ENSG00000156869.12	FRRS1	1	99766518	1_61	0	0.112701081878348	22.3384545740085	4.19895591504093e-05	2.27972027972179	1
ENSG00000117620.14	SLC35A3	1	99969054	1_61	0	0.0631964032535218	17.3506599403636	1.82880948397342e-05	-2.11242619810623	3
ENSG00000156875.13	MFSD14A	1	100037607	1_61	0	0.0357259560384998	11.9332255176106	7.1105273819514e-06	-1.67109634551479	1
ENSG00000156876.9	SASS6	1	100132743	1_61	0	0.0405456834854992	13.1430947238596	8.88796568696809e-06	1.69326771736524	2
ENSG00000122477.12	LRRC39	1	99799782	1_61	0	0.0394156930226117	12.8162608455435	8.42540159090115e-06	1.68571473179077	2
ENSG00000137992.14	DBT	1	100249898	1_61	0	0.0271230548802478	9.35409268198807	4.23155876992656e-06	-1.17261904761913	1
ENSG00000137996.12	RTCA	1	100262745	1_61	0	0.0163827155199788	4.67271515610116	1.27677774252045e-06	-0.0743095965803581	2
ENSG00000181656.6	GPR88	1	100538206	1_62	0	0.0240972429219138	8.49535179669343	3.41435622115914e-06	1.15322580645184	1
ENSG00000162692.10	VCAM1	1	100718269	1_62	0	0.016143140829476	4.72301286973984	1.27164904674413e-06	0.254437869822547	1
ENSG00000162694.13	EXTL2	1	100895622	1_62	0	0.0272955435779447	9.67180149234787	4.40310687845642e-06	1.60989010988921	1
ENSG00000162695.11	SLC30A7	1	100895128	1_62	0	0.185293758687247	28.2085178976665	8.71768485457095e-05	-3.13542405989266	2
ENSG00000117543.20	DPH5	1	101025552	1_62	0	0.0287823238990377	10.1727743018478	4.88343454321581e-06	-1.80116959064307	1
ENSG00000170989.8	S1PR1	1	101235876	1_62	0	0.105098035778416	22.5722485357266	3.95666725187567e-05	-2.1188811188811	1
ENSG00000185946.15	RNPC3	1	103540130	1_65	0	0.0258340756685724	8.39702936221429	3.61808449279764e-06	1.00694444444482	1
ENSG00000134215.15	VAV3	1	107793911	1_67	0	0.00905258122460839	6.55220791076728	9.89282224139674e-07	-0.812832035648994	3
ENSG00000085491.15	SLC25A24	1	108200420	1_67	0	0.00806457805599792	5.46893323786921	7.35604499555309e-07	0.320807373899948	3
ENSG00000134186.11	PRPF38B	1	108714644	1_67	0	0.0355591928100171	19.4333278499086	1.15254841295458e-05	-1.85384615384606	1
ENSG00000121957.12	GPSM2	1	108875057	1_67	0	0.00861147010366825	6.08390521771074	8.73815699515775e-07	0.553191489361905	1
ENSG00000121940.15	CLCC1	1	108945282	1_67	0	0.00742430348439838	4.69379034999814	5.81218607510827e-07	-0.0446927374301897	1
ENSG00000197780.9	TAF13	1	109075155	1_67	0	0.0139809660366848	10.6309557248743	2.47896043709604e-06	-1.31289912569554	2
ENSG00000215717.5	TMEM167B	1	109090133	1_67	0	0.00741509821587383	4.68216652461799	5.7906040400819e-07	-0.0347222222222254	1
ENSG00000116299.16	KIAA1324	1	109113798	1_67	0	0.0078581858372504	5.22597781277566	6.84935951334098e-07	0.318840579710136	1
ENSG00000031698.12	SARS	1	109213564	1_67	0	0.00745115753530456	4.72761829131453	5.87524870413328e-07	-0.199612403100758	1
ENSG00000143126.7	CELSR2	1	109242316	1_67	0	0.00829034214074975	5.72769285273712	7.91976473578026e-07	0.535260169064606	2
ENSG00000134222.16	PSRC1	1	109278889	1_67	0	0.0106875730688053	8.10931707522894	1.44551793417983e-06	-1.04909307356105	3
ENSG00000221986.6	MYBPHL	1	109306632	1_67	0	0.00822598747172587	5.65465439654814	7.75807932734203e-07	0.536231884057868	1
ENSG00000134243.11	SORT1	1	109397881	1_67	0	0.0285702321488084	17.3623344903962	8.2733613595724e-06	-1.90000000000001	1
ENSG00000143028.8	SYPL2	1	109465030	1_67	0	0.0326662689141442	18.6295483214667	1.01499046853257e-05	1.98630136986393	1
ENSG00000162650.16	ATXN7L2	1	109480810	1_67	0	0.0232477570022567	15.4162567467758	5.97750705894965e-06	-1.74588440725914	2
ENSG00000174151.14	CYB561D1	1	109494012	1_67	0	0.0422807552116202	21.0765400369548	1.48628522109245e-05	2.20197182006945	2
ENSG00000181754.6	AMIGO1	1	109509517	1_67	0	0.00967272494900673	7.17349914813439	1.15728412331901e-06	-0.733830855566317	2
ENSG00000156097.12	GPR61	1	109539929	1_67	0	0.0165184691927233	12.198515734859	3.3607553140287e-06	1.45194805194755	1
ENSG00000065135.10	GNAI3	1	109548825	1_67	0	0.00972887839828718	7.22778077603297	1.17281051852999e-06	-0.748299319728001	1
ENSG00000168765.16	GSTM4	1	109640399	1_67	0	0.0142868782182245	10.8343013943498	2.58165593009349e-06	1.18715256154777	2
ENSG00000213366.12	GSTM2	1	109635226	1_67	0	0.00753579100891788	4.83344086002586	6.07498710327721e-07	0.255016828421801	2
ENSG00000134184.12	GSTM1	1	109673814	1_67	0	0.00796990828328026	5.35827119529318	7.12259285545126e-07	-0.450852604275923	4
ENSG00000134201.10	GSTM5	1	109712117	1_67	0	0.0126170856887691	9.66696710721222	2.03427376857096e-06	1.09628008752697	1
ENSG00000134202.10	GSTM3	1	109741163	1_67	0	0.143785472327564	32.9204055557974	7.89478469912653e-05	-3.0129963079921	2
ENSG00000168710.17	AHCYL1	1	109984850	1_69	0	0.0188758993921775	14.0826196518741	4.43354590334869e-06	1.51204819277101	1
ENSG00000143093.14	STRIP1	1	110034040	1_69	0	0.032881291624091	19.2107930226076	1.05354785547378e-05	2.0080000000005	1
ENSG00000197106.6	SLC6A17	1	110150825	1_69	0	0.0123947632187283	10.1490931660735	2.09809708087954e-06	1.13749999999947	1
ENSG00000168679.17	SLC16A4	1	110392517	1_69	0	0.00771245349618821	5.71264267927689	7.34834815021816e-07	-0.453781512604875	1
ENSG00000134248.13	LAMTOR5	1	110407840	1_69	0	0.00731239745762813	5.20708296058067	6.35059462658386e-07	-0.35123966942146	1
ENSG00000177301.14	KCNA2	1	110633365	1_69	0	0.0204665885826716	14.7770916827512	5.04422596059321e-06	-1.66108786610819	1
ENSG00000121931.15	LRIF1	1	110964484	1_69	0	0.00728763797854581	5.16076864156584	6.27279776352444e-07	-0.433734939759183	1
ENSG00000156171.14	DRAM2	1	111139496	1_69	0	0.0105727948964334	8.49566419384747	1.49812223811269e-06	1.35687125213887	3
ENSG00000134255.13	CEPT1	1	111139496	1_69	0	0.0485894862188374	22.487506091501	1.82239999888088e-05	2.64492753623102	1
ENSG00000064886.13	CHI3L2	1	111194776	1_69	0	0.121696736661689	31.2438851006167	6.34167629697587e-05	3.1104250446459	2
ENSG00000162777.16	DENND2D	1	111205703	1_69	0	0.037786000929282	20.4914184229156	1.29140676746768e-05	2.14814814814837	1
ENSG00000085465.12	OVGP1	1	111431271	1_69	0	0.00913742812596474	7.34400886509897	1.11922466369714e-06	0.835937500000293	1
ENSG00000116455.13	WDR77	1	111449473	1_69	0	0.00712995714612708	4.99182074773707	5.93616558742321e-07	-0.32539682539686	1
ENSG00000116459.10	ATP5F1	1	111407603	1_69	0	0.00758538330149317	5.57926018530096	7.05852978705866e-07	-0.511811023621999	1
ENSG00000143110.11	C1orf162	1	111473751	1_69	0	0.00696510425712538	4.74032948750585	5.50676136124289e-07	0.0681818181817917	1
ENSG00000121933.18	TMIGD3	1	111497300	1_69	0	0.00883069792595381	6.99574425211515	1.03036016241067e-06	0.782258064516264	1
ENSG00000197852.9	FAM212B	1	111759790	1_69	0	0.00691097789921136	4.67681362670268	5.3907559772625e-07	0.0743243243243405	1
ENSG00000064703.11	DDX20	1	111755261	1_69	0	0.00989418209193915	8.05860658139492	1.32984173530398e-06	0.948186528497408	1
ENSG00000171385.9	KCND3	1	111987808	1_69	0	0.0124402979322276	10.0390720636149	2.08297692403676e-06	1.04296856633127	2
ENSG00000143079.14	CTTNBP2NL	1	112396295	1_69	0	0.00741629509370401	5.23353827140735	6.47355007838126e-07	0.0757575757575783	1
ENSG00000134245.17	WNT2B	1	112468623	1_69	0	0.00840034550487734	7.87582609878119	1.10345181323435e-06	1.55865921787668	1
ENSG00000007341.18	ST7L	1	112540817	1_69	0	0.451325406751077	22.9867246615201	0.000173032220720443	4.12195121951341	1
ENSG00000155363.18	MOV10	1	112673095	1_69	0	0.0706270178925089	22.9651591638161	2.70520657665853e-05	3.55643013790143	2
ENSG00000155366.16	RHOC	1	112704941	1_69	0	0.0469269737233091	21.4855583983158	1.68162555562885e-05	-3.35947712418349	1
ENSG00000155367.15	PPM1J	1	112712026	1_69	0	0.0398718818073042	22.160921906768	1.47371893024593e-05	-2.40357483474532	2
ENSG00000155380.11	SLC16A1	1	112948742	1_70	0	0.0214693337139553	4.84673644943007	1.73551382251288e-06	-0.104685281791732	2
ENSG00000198799.11	LRIG2	1	113072822	1_70	0	0.0269236384571535	6.98218882531271	3.13534579068827e-06	0.707692307692233	1
ENSG00000081026.18	MAGI3	1	113390860	1_70	0	0.0242717422966071	6.00337868257504	2.43028270748046e-06	-0.34013605442177	1
ENSG00000116793.15	PHTF1	1	113758270	1_70	0	0.0211516573648031	4.70627610528405	1.66028219629281e-06	0.0909090909090787	1
ENSG00000188761.11	BCL2L15	1	113887734	1_70	0	0.0221204211244102	5.12823773410627	1.89200224001404e-06	-0.351145038168001	1
ENSG00000134262.12	AP4B1	1	113905154	1_70	0	0.0264259428423763	6.80592581724497	2.99969989552461e-06	-0.908221681807743	2
ENSG00000118655.4	DCLRE1B	1	113906130	1_70	0	0.133932636398146	22.3957711496042	5.00279312546663e-05	2.68939393939429	1
ENSG00000163349.21	HIPK1	1	113926975	1_70	0	0.0211391438077597	4.70069415403918	1.65733191651566e-06	-0.0965517241379228	1
ENSG00000116774.11	OLFML3	1	113988858	1_70	0	0.0362468097905631	9.79550338003033	5.92183978215683e-06	1.6405529953915	1
ENSG00000175984.14	DENND2C	1	114669904	1_71	0	0.0262702572010508	7.31532601849784	3.20522200936466e-06	0.86335403726704	1
ENSG00000213281.4	NRAS	1	114716596	1_71	0	0.0225936657471205	5.89294878429845	2.22064671510148e-06	-0.631578947368237	1
ENSG00000009307.15	CSDE1	1	114757749	1_71	0	0.0198531123721984	4.67462096758094	1.54787223121269e-06	0.084415584415555	1
ENSG00000134258.16	VTCN1	1	117210906	1_72	0	0.0147947055281049	6.63972268869821	1.63838654314871e-06	-0.634980988593246	1
ENSG00000173218.14	VANGL1	1	115641021	1_72	0	0.0161104309823573	7.44055462613722	1.99927517679075e-06	-0.871673316482139	3
ENSG00000118729.11	CASQ2	1	115768346	1_72	0	0.0123509143996531	4.94402310598693	1.01844999202681e-06	0.147058823529426	1
ENSG00000163393.12	SLC22A15	1	115976190	1_72	0	0.0129599405447703	5.39594598556151	1.16635487358722e-06	-0.40048745038102	2
ENSG00000116815.15	CD58	1	116571486	1_72	0	0.0194870020532523	9.23082053492226	3.0001670983744e-06	-1.06993006993023	1
ENSG00000134247.9	PTGFRN	1	116909755	1_72	0	0.0168741298662021	7.8760851125285	2.21662329713073e-06	-1.00639016719861	2
ENSG00000134256.12	CD101	1	117000460	1_72	0	0.133767498323976	27.6808883829776	6.17576461526781e-05	-2.62340211618242	2
ENSG00000116830.11	TTF2	1	117060534	1_72	0	0.0132112263919416	5.5762849296795	1.22870661694161e-06	-0.470187777153933	2
ENSG00000134253.9	TRIM45	1	117122142	1_72	0	0.0168155195367434	7.84336364882999	2.19974706324005e-06	0.869047619047623	1
ENSG00000198162.12	MAN1A2	1	117332839	1_72	0	0.0143019584187131	6.32144964319085	1.50789916011315e-06	0.877236848231972	2
ENSG00000183508.4	FAM46C	1	117683059	1_72	0	0.0128305395801719	5.30171410040981	1.13454396664382e-06	-0.384615384615304	1
ENSG00000092607.13	TBX15	1	118991668	1_73	0	0.0244300864570689	9.09577954062679	3.70616742952367e-06	1.20710059171551	1
ENSG00000116874.11	WARS2	1	119109978	1_73	0	0.0152983237011795	4.68871224161662	1.19634800963914e-06	-0.0398164148544962	2
ENSG00000143067.4	ZNF697	1	119647482	1_73	0	0.0222072073240732	8.19617376389019	3.03574445083708e-06	1.0240126656753	2
ENSG00000092621.11	PHGDH	1	119585475	1_73	0	0.0153126379482276	4.69750245219808	1.19971236571911e-06	0.0505371963918785	2
ENSG00000131791.7	PRKAB2	1	147171976	1_73	0	0.0153009196247113	4.69030678857462	1.19695793964371e-06	0.111111111111087	1
ENSG00000131778.18	CHD1L	1	147243149	1_73	0	0.0160849437580252	5.16006421412215	1.38431446990265e-06	0.352477405329161	2
ENSG00000162836.11	ACP6	1	147656613	1_73	0	0.0241087179427602	8.9708591585097	3.60718370093129e-06	-1.06857542284415	3
ENSG00000188092.14	GPR89B	1	147928711	1_73	0	0.0294620542520089	10.8645067539108	5.33867083751751e-06	-1.31358024691337	1
ENSG00000178796.12	RIIAD1	1	151711786	1_74	1	0.121483349995022	23.0093251215016	4.66209099335296e-05	-4.44626851643861	2
ENSG00000143450.16	OAZ3	1	151762965	1_74	0	0.282674857215425	30.6593423701195	0.000144547346044538	2.74519230769255	1
ENSG00000143436.10	MRPL9	1	151763100	1_74	1	0.33195033878032	25.5302938831396	0.000141347794313747	4.69318181818182	1
ENSG00000182134.15	TDRKH	1	151791291	1_74	1	0.486542558037734	26.6089721305045	0.000215928037879321	4.94285714285731	1
ENSG00000213171.2	LINGO4	1	151805451	1_74	0	0.0261583295766045	13.3607181972253	5.82907867276809e-06	2.11607467578908	2
ENSG00000143365.17	RORC	1	151832539	1_74	0	0.0195696509589097	8.96009079239611	2.92452673361463e-06	-1.54509803921562	1
ENSG00000159445.12	THEM4	1	151910350	1_74	0	0.013513500429861	4.75106645006179	1.07082640084074e-06	-0.460317460317466	1
ENSG00000197747.8	S100A10	1	151993872	1_74	0	0.0141695404534369	5.1218132208788	1.21042980182781e-06	-0.280603567908815	2
ENSG00000163191.5	S100A11	1	152047282	1_74	0	0.0175206310590577	6.77618366895276	1.98013599833436e-06	0.6184210526318	1
ENSG00000143631.10	FLG	1	152197185	1_74	0	0.0147106863413267	5.34295736347198	1.31091565470451e-06	-0.10937499999995	1
ENSG00000163216.6	SPRR2D	1	153041606	1_74	0	0.0278553297664903	11.2069909159692	5.20663855186856e-06	1.59677419354887	1
ENSG00000241794.1	SPRR2A	1	153057485	1_74	0	0.0164325359972434	6.40460581839403	1.75532324263913e-06	0.873684210526837	1
ENSG00000203785.8	SPRR2E	1	153106201	1_74	0	0.0274766470136234	11.2724173418315	5.16583938975851e-06	1.38974358974326	1
ENSG00000203782.5	LOR	1	153259400	1_75	0	0.0838341965492095	17.0687629402819	2.38662045663969e-05	1.87142857142845	1
ENSG00000163220.10	S100A9	1	153367306	1_75	0	0.0549743482794792	13.0127620359549	1.19313526734588e-05	1.63265306122471	1
ENSG00000163221.8	S100A12	1	153365467	1_75	0	0.0288144940057076	6.87726737266576	3.30511832622256e-06	-0.731543624160952	1
ENSG00000143546.9	S100A8	1	153391654	1_75	0	0.0540571777626134	12.8520221106243	1.15873716804219e-05	1.63020833333328	1
ENSG00000197956.9	S100A6	1	153493901	1_75	0	0.0265382060598651	6.09986298010587	2.69992529150879e-06	0.668118970933413	2
ENSG00000188015.9	S100A3	1	153549456	1_75	0	0.0317282970144669	7.78824369932003	4.12141550299509e-06	0.837079866070629	2
ENSG00000196154.11	S100A4	1	153549874	1_75	0	0.0309861958982194	7.56435951243869	3.90931376981811e-06	0.901315789473596	1
ENSG00000196754.10	S100A2	1	153567710	1_75	0	0.0266019388720631	6.12250613438935	2.71645569209361e-06	-0.690184049079804	1
ENSG00000189334.8	S100A14	1	153617113	1_75	0	0.0316392137986788	7.76147459575931	4.09571783325121e-06	0.636363636363584	1
ENSG00000160678.11	S100A1	1	153627648	1_75	0	0.0229535290858516	4.73060501517458	1.81103257016671e-06	0.126873562414641	2
ENSG00000189171.14	S100A13	1	153614832	1_75	0	0.0268200082647173	6.1994579514624	2.77314597953515e-06	0.372617101470653	2
ENSG00000169418.9	NPR1	1	153678582	1_75	0	0.0642025536389643	14.4985629968153	1.55252058723908e-05	2.05363984674375	1
ENSG00000143624.13	INTS3	1	153746270	1_75	0	0.0241352992806771	5.20401422530801	2.09484198323315e-06	-0.015503875968996	1
ENSG00000143554.13	SLC27A3	1	153774134	1_75	0	0.0389166612181104	9.72355466721899	6.31132783194519e-06	-1.18076923076916	1
ENSG00000143614.9	GATAD2B	1	153923736	1_75	0	0.0233749618191242	4.90221018443901	1.91118594810587e-06	-0.586466165413852	1
ENSG00000198837.9	DENND4B	1	153940057	1_75	0	0.0228123124143607	4.67244191478646	1.7777608068793e-06	-0.088302849293351	2
ENSG00000160741.16	CRTC2	1	153980561	1_75	0	0.0233848029299104	4.90618001599381	1.91353891643478e-06	0.599999999999904	1
ENSG00000143570.17	SLC39A1	1	153968263	1_75	0	0.0261379095217674	5.95628573164542	2.59660852843775e-06	0.398373983739697	1
ENSG00000143578.15	CREB3L4	1	153920547	1_75	0	0.0274945776764416	6.43416311918455	2.95052450361618e-06	0.503999999999797	1
ENSG00000143569.18	UBAP2L	1	154219953	1_75	0	0.0245778251507436	5.37548655885669	2.20354201750842e-06	-0.340116279070034	1
ENSG00000143595.12	AQP10	1	154321447	1_75	0	0.022895219923149	4.70665100068389	1.79728488353598e-06	-0.21142857142867	1
ENSG00000143515.16	ATP8B2	1	154325898	1_75	0	0.283215480898506	29.3146742709213	0.00013847206449659	-3.60804020100516	1
ENSG00000160712.12	IL6R	1	154405422	1_75	0	0.0707716327917054	15.4344213963272	1.82183765600899e-05	-2.25954198473257	1
ENSG00000163239.12	TDRD10	1	154500057	1_75	0	0.0648858717310951	14.6002123961413	1.58004488013538e-05	-1.77419354838768	1
ENSG00000160714.9	UBE2Q1	1	154559434	1_75	0	0.0285743135487723	6.7981033790826	3.23984084411953e-06	-0.781395348837055	1
ENSG00000160710.15	ADAR	1	154627024	1_75	0	0.0855702418069027	17.2670140769816	2.46433705797573e-05	1.78431372549048	1
ENSG00000116604.17	MEF2D	1	156503322	1_77	0	0.015969004453936	5.36973578716935	1.43018054108389e-06	0.458015267175549	1
ENSG00000163382.11	NAXE	1	156590832	1_77	0	0.0148491338888929	4.68631485366872	1.16062706118776e-06	0.0215827338129474	1
ENSG00000132692.18	BCAN	1	156645322	1_77	0	0.130391955299726	25.4401103090442	5.53260791273244e-05	-2.40131578947406	1
ENSG00000132688.10	NES	1	156674937	1_77	0	0.0513482387389318	16.4160313576841	1.40589805577356e-05	1.78985507246412	1
ENSG00000143320.8	CRABP2	1	156705979	1_77	0	0.0150475473254347	4.81105546753142	1.20744174713495e-06	-0.100628930817654	1
ENSG00000143303.11	RRNAD1	1	156728106	1_77	0	0.138729779726794	26.0540437796754	6.0284399728916e-05	2.45596868884598	1
ENSG00000143314.12	MRPL24	1	156741833	1_77	0	0.0235407096222876	9.02367841071189	3.54293565707881e-06	-1.07199999999968	1
ENSG00000198400.11	NTRK1	1	156815190	1_77	0	0.0792576309264853	20.5809367476043	2.72061025211895e-05	2.23958085109991	2
ENSG00000027869.11	SH2D2A	1	156821167	1_77	0	0.0155614139430648	5.12667459919747	1.33059201743762e-06	-0.293233082706831	1
ENSG00000187800.13	PEAR1	1	156893251	1_77	0	0.0160764206714701	5.43278337313673	1.45670582123045e-06	-0.680000000000429	1
ENSG00000132694.18	ARHGEF11	1	157043369	1_77	0	0.0152471119614044	4.93489500635511	1.25494765714882e-06	0.597155643162367	2
ENSG00000183853.17	KIRREL	1	157988650	1_77	0	0.0148756438322649	4.7030774393282	1.16685799661435e-06	0.0708879058244935	2
ENSG00000163565.18	IFI16	1	158782693	1_78	0	0.0846188262700434	21.2885145131923	3.00450174481565e-05	-2.26762682994698	2
ENSG00000163568.14	AIM2	1	159194574	1_78	0	0.0197393739518188	7.43888201967753	2.44906973280644e-06	1.07142857142858	1
ENSG00000213088.9	ACKR1	1	159203354	1_78	0	0.0194742208017062	7.31154620597264	2.37481303629248e-06	1.0490797546012	1
ENSG00000179639.10	FCER1A	1	159288755	1_78	0	0.0150195345374924	4.86835943100694	1.21954888695124e-06	-0.363503770182784	2
ENSG00000158714.10	SLAMF8	1	159827477	1_78	0	0.0149128498033316	4.80136606065746	1.19422337530895e-06	-0.165966386554643	1
ENSG00000188004.9	C1orf204	1	159839352	1_78	0	0.015675864089743	5.27037327367956	1.3779484487285e-06	0.371851672827197	3
ENSG00000243284.1	VSIG8	1	159856126	1_78	0	0.0170355051665929	6.05250563940934	1.7196906298012e-06	0.547420474075417	2
ENSG00000158710.14	TAGLN2	1	159922990	1_78	0	0.0158885355961693	5.39705713750923	1.43021389402197e-06	0.399612143736628	2
ENSG00000143315.6	PIGM	1	160031560	1_79	0	0.00364512470455547	4.87793765915108	2.96557383936039e-07	0.223650385604163	1
ENSG00000162729.13	IGSF8	1	160099056	1_79	0	0.00722629050037937	11.0274042064619	1.32907293995695e-06	1.18405063768857	2
ENSG00000018625.14	ATP1A2	1	160127876	1_79	0	0.00363761220118009	4.88222756240639	2.96206457126728e-07	-0.297619047619016	1
ENSG00000132681.16	ATP1A4	1	160151964	1_79	0	0.00387165347446927	5.53584355388324	3.57470652793008e-07	-0.506515761294846	2
ENSG00000162734.12	PEA15	1	160204111	1_79	0	0.00604619015579833	9.26237254516625	9.34037154993093e-07	1.05555555555543	1
ENSG00000162735.18	PEX19	1	160286615	1_79	0	0.00503972590193902	7.67807742315779	6.45385954376995e-07	-0.861788617886056	1
ENSG00000122218.14	COPA	1	160342475	1_79	0	0.0132150020011238	16.3077536840067	3.5943592502624e-06	1.66406760954704	2
ENSG00000162736.15	NCSTN	1	160343540	1_79	0	0.0101763929517146	14.2739168875024	2.42268604512133e-06	-1.48409893992953	1
ENSG00000162738.5	VANGL2	1	160400615	1_79	0	0.00425334814272438	6.17088589072034	4.37762497160622e-07	-0.494163424124711	1
ENSG00000162739.13	SLAMF6	1	160522266	1_79	0	0.00931899551596171	13.3928662752878	2.08162617818239e-06	-1.40784313725509	1
ENSG00000066294.14	CD84	1	160579090	1_79	0	0.0049928124554145	7.72032218390845	6.42896088190386e-07	0.871234566115451	2
ENSG00000117090.14	SLAMF1	1	160635354	1_79	0	0.00438177412620355	6.67390257206796	4.87741775123684e-07	0.739893925798984	2
ENSG00000117091.9	CD48	1	160711718	1_79	0	0.00359242865494613	5.08434290256795	3.04637308984057e-07	-0.539829296904991	2
ENSG00000158769.17	F11R	1	161014836	1_79	0	0.00364419351228618	5.16167016592451	3.1372691981292e-07	-0.738562091503187	1
ENSG00000215845.10	TSTD1	1	161030323	1_79	0	0.00519238328041627	8.04682885673795	6.96869750255972e-07	0.762053890282598	2
ENSG00000158773.14	USF1	1	161047766	1_79	0	0.00357035294818642	4.78114322185953	2.84710188933197e-07	0.332477876725399	2
ENSG00000162755.13	KLHDC9	1	161098329	1_79	0	0.00762865727202633	15.0935136429742	1.92043035196731e-06	-2.46464405442533	2
ENSG00000143256.4	PFDN2	1	161117821	1_79	0	0.0076727983527789	11.9408724366496	1.52809357310519e-06	-1.20559440559393	1
ENSG00000158793.13	NIT1	1	161118210	1_79	0	0.0134325249591994	17.6400345267894	3.9520023360448e-06	-1.86486486486558	1
ENSG00000143222.11	UFC1	1	161153113	1_79	0	0.00617611469924861	10.2228158540341	1.05304273502363e-06	1.21014879850092	2
ENSG00000143224.17	PPOX	1	161165947	1_79	0	0.0146017784781266	22.4595256170706	5.46973694121244e-06	3.18328791084721	2
ENSG00000158850.14	B4GALT3	1	161177981	1_79	0	0.00783599079453989	15.5017467047607	2.02597769197581e-06	-2.72950819672092	1
ENSG00000158864.12	NDUFS2	1	161196933	1_79	0	0.102799914638435	34.4139448966981	5.90047967335319e-05	-2.75282765564751	2
ENSG00000158869.10	FCER1G	1	161215186	1_79	0	0.0080555992544401	14.1838418729831	1.9056881768117e-06	2.05997534969711	3
ENSG00000158882.14	TOMM40L	1	161226376	1_79	0	0.0149230831256234	16.5767812390659	4.12590163593667e-06	-1.51908396946546	1
ENSG00000248485.1	PCP4L1	1	161259053	1_79	0	0.00453226380440619	6.65071942660131	5.02740546232237e-07	0.531400966183618	1
ENSG00000158887.15	MPZ	1	161309728	1_79	0	0.0072497494972662	11.6723027955278	1.41136600103101e-06	1.87437185929758	1
ENSG00000143226.13	FCGR2A	1	161505171	1_79	0	0.0480757544734404	24.0379824097712	1.92745490996721e-05	0.0326086956521706	1
ENSG00000173110.7	HSPA6	1	161523790	1_79	0	0.00696351182608224	27.8517837493767	3.23475533326e-06	4.19999999999977	1
ENSG00000203747.10	FCGR3A	1	161530340	1_79	0	0.0254303176835548	33.6767228463788	1.42837326838308e-05	-4.24999999999978	1
ENSG00000162746.14	FCRLB	1	161721643	1_79	0	0.00871551835204565	13.259799389651	1.92748177735622e-06	1.84142921420924	3
ENSG00000081721.11	DUSP12	1	161749589	1_79	0	0.00438256152035688	6.94969509645341	5.07988496888263e-07	1.16144252922477	2
ENSG00000118217.5	ATF6	1	161766245	1_79	0	0.00380900030141285	5.2952072259855	3.36398517601319e-07	-0.354959359304387	2
ENSG00000198929.12	NOS1AP	1	162060117	1_79	0	0.00393637539742497	5.73807624640663	3.7672368805817e-07	-0.625954198473277	1
ENSG00000239887.4	C1orf226	1	162064100	1_79	0	0.00402796466676092	5.75346648001929	3.86523003034025e-07	0.454545454545459	1
ENSG00000198574.5	SH2D1B	1	162412043	1_80	0	0.0137373139313338	6.01936840132514	1.37915428385934e-06	0.592592592592537	1
ENSG00000152332.15	UHMK1	1	162496869	1_80	0	0.0119152759040221	4.68327587265602	9.30709077461286e-07	0.0555555555555601	1
ENSG00000117143.13	UAP1	1	162560869	1_80	0	0.020084112797353	9.59135391768843	3.21286645366159e-06	-1.10337650200405	2
ENSG00000162733.16	DDR2	1	162631124	1_80	0	0.0135241692153313	5.87249021986182	1.32462517218656e-06	-0.515254237287878	1
ENSG00000132196.13	HSD17B7	1	162790761	1_80	0	0.0157036403664265	7.27644995698412	1.90581171954531e-06	-0.79173526864061	2
ENSG00000117152.13	RGS4	1	163069785	1_80	0	0.0120863254235002	4.81706673591822	9.71039847841378e-07	-0.15489130434774	1
ENSG00000143248.12	RGS5	1	163080045	1_80	0	0.0192543051155374	9.19405142091088	2.95253383768631e-06	1.18297872340432	1
ENSG00000143228.12	NUF2	1	163266611	1_80	0	0.0390285459431418	15.8698726359172	1.03303709872526e-05	-1.770161290323	1
ENSG00000162763.3	LRRC52	1	165544180	1_81	0	0.0260623149962226	5.08216096507244	2.20913120958728e-06	-0.336585365853456	1
ENSG00000162761.14	LMX1A	1	165356504	1_81	0	0.0273373715086538	5.53320937433655	2.5228647247428e-06	-0.510786089149202	2
ENSG00000143171.12	RXRG	1	165445274	1_81	0	0.0269175697684544	5.38704519522303	2.41850267505434e-06	0.426751592356693	1
ENSG00000143149.12	ALDH9A1	1	165685614	1_81	0	0.0273668773274489	5.54339901396534	2.5302386842619e-06	0.450311233836334	2
ENSG00000143179.14	UCK2	1	165868741	1_81	0	0.0816090202929937	15.9617433193347	2.17259408319152e-05	-1.81600000000043	1
ENSG00000143195.12	ILDR2	1	166975572	1_82	0	0.0194069420959764	11.0358406140347	3.57209199554674e-06	1.58974358974418	1
ENSG00000143157.11	POGK	1	166839016	1_82	0	0.0159040661005986	9.18651407266859	2.43679515395701e-06	-1.1732283464564	1
ENSG00000152382.5	TADA1	1	166862708	1_82	0	0.00983750214257106	4.7032661087106	7.71692886927671e-07	-0.0775031974964618	2
ENSG00000198842.9	DUSP27	1	167093281	1_82	0	0.00991032254670077	4.77274507575322	7.88889422984676e-07	-0.145728996873076	2
ENSG00000143167.11	GPA33	1	167090225	1_82	0	0.0220748205574833	12.2504325376638	4.51033407309377e-06	-1.49193548387065	1
ENSG00000143162.7	CREG1	1	167544411	1_82	0	0.012182845423963	6.71171389347478	1.36377358597108e-06	-0.696042220389686	3
ENSG00000198771.10	RCSD1	1	167630073	1_82	0	0.00995447795608484	4.81372324066528	7.99207797019461e-07	-0.166666666666691	1
ENSG00000197965.11	MPZL1	1	167720961	1_82	0	0.0124413303931051	6.91014710867021	1.43388467141328e-06	0.725881286046234	2
ENSG00000143164.15	DCAF6	1	167936173	1_82	0	0.0391750654835612	17.6974827768093	1.15632878008523e-05	-1.87763247316962	2
ENSG00000143158.10	MPC2	1	167936749	1_82	0	0.00980599412975713	4.67391558573865	7.64420981649074e-07	0.0137614678899001	1
ENSG00000143155.12	TIPRL	1	168178854	1_82	0	0.0343919244652686	16.4838216344422	9.45528209467946e-06	1.76114649681528	1
ENSG00000143196.4	DPT	1	168728704	1_82	0	0.0114259138410309	6.05896164633012	1.15464705934384e-06	-0.524475524475696	1
ENSG00000203740.3	METTL11B	1	170146015	1_83	0	0.0529855563971449	14.7039333699552	1.29942473911907e-05	1.82427192220529	3
ENSG00000143156.13	NME7	1	169367379	1_83	0	0.0223059138080662	7.91573610756296	2.94490597165797e-06	1.09189780963615	2
ENSG00000117475.13	BLZF1	1	169368400	1_83	0	0.0169716239787647	5.23076697490755	1.4806379608498e-06	0.500000000000095	1
ENSG00000117477.12	CCDC181	1	169447020	1_83	0	0.0178512322581443	6.04326461949547	1.79928482612605e-06	-0.767975358188569	2
ENSG00000198734.10	F5	1	169586812	1_83	0	0.0219602734835177	7.71493954332583	2.82572814317328e-06	1.03703703703684	1
ENSG00000174175.16	SELP	1	169629757	1_83	0	0.71802204067173	22.9480021685041	0.00027481647424602	-4.46399999999892	1
ENSG00000000460.16	C1orf112	1	169662499	1_83	0	0.0409550472250148	15.662505836463	1.06986451322516e-05	-2.87857142857218	1
ENSG00000171806.11	METTL18	1	169795279	1_83	0	0.0528997662172049	18.412463768581	1.62452262261402e-05	-3.47826086956734	1
ENSG00000000457.13	SCYL3	1	169893652	1_83	0	0.0164006304216526	5.87320791083264	1.60655657112752e-06	-1.61001391239354	3
ENSG00000075945.12	KIFAP3	1	170084466	1_83	0	0.0541088183930881	14.8778020642699	1.34266272492602e-05	1.95263157894796	1
ENSG00000120370.12	GORAB	1	170532026	1_83	0	0.0433838169771893	13.8552538153456	1.0025414808904e-05	1.61496535111986	2
ENSG00000180999.10	C1orf105	1	172462846	1_84	0	0.00997942441281186	4.79483425172581	7.98066714262872e-07	-0.123188405797082	1
ENSG00000116132.11	PRRX1	1	170662279	1_84	0	0.0113714345231219	5.89894381979906	1.11879269146921e-06	-0.521622218240396	2
ENSG00000007933.12	FMO3	1	171090482	1_84	0	0.0111596257758333	5.85823144401683	1.09037594648577e-06	0.535433070866503	1
ENSG00000094963.13	FMO2	1	171177466	1_84	0	0.01155717804071	6.11645311598559	1.17899390628452e-06	0.588013432620058	2
ENSG00000010932.16	FMO1	1	171248552	1_84	0	0.0359088943922957	16.8395748640659	1.00854031289908e-05	-1.70796460177014	1
ENSG00000076258.9	FMO4	1	171313714	1_84	0	0.0113714688783901	6.08887895792083	1.15481924669815e-06	0.698324022346187	1
ENSG00000117523.15	PRRC2C	1	171486183	1_84	0	0.0197879327993163	11.0936593475959	3.66130035973672e-06	-1.35454545454538	1
ENSG00000034971.16	MYOC	1	171630304	1_84	0	0.01367373652667	7.32085270530221	1.66958672119789e-06	-0.64606144677714	3
ENSG00000010165.19	METTL13	1	171781911	1_84	0	0.0139315438723866	7.70187142983905	1.7895985410258e-06	1.07317073170741	1
ENSG00000197959.13	DNM3	1	171841015	1_84	0	0.0297683944498328	13.9779159960616	6.93997559846872e-06	1.67779276412408	2
ENSG00000135845.9	PIGC	1	172394348	1_84	0	0.0129016692426588	7.66520587572181	1.64941459521737e-06	0.99310237009129	2
ENSG00000094975.13	SUCO	1	172532503	1_84	0	0.0134138129763387	8.13665423222759	1.8203638961962e-06	1.29044647455377	2
ENSG00000117560.7	FASLG	1	172658724	1_84	0	0.0153977602528183	8.03479769702124	2.06344361156545e-06	-0.430167597765402	1
ENSG00000152061.23	RABGAP1L	1	174159856	1_85	0	0.0208495280172655	4.91827439737558	1.71028737002655e-06	0.322580645161263	1
ENSG00000117586.10	TNFSF4	1	173208174	1_85	0	0.0279538964868846	7.70011319662618	3.59004231759065e-06	-0.834138486312229	1
ENSG00000076321.10	KLHL20	1	173714815	1_85	0	0.0230151973921302	5.74649926006655	2.20586111353406e-06	0.398437500000083	1
ENSG00000117593.9	DARS2	1	173823764	1_85	0	0.0203758821090538	4.83111239642286	1.64181291000385e-06	-0.564481808554273	2
ENSG00000117601.13	SERPINC1	1	173917488	1_85	0	0.0202751710489223	4.71449433050448	1.59426220391535e-06	0.113577554098541	2
ENSG00000135870.11	RC3H1	1	174023397	1_85	0	0.0203356485208347	4.73472829648455	1.60588038892807e-06	-0.119791666666601	1
ENSG00000120333.4	MRPS14	1	175019430	1_85	0	0.0210689727752432	4.99807492239941	1.75633044462963e-06	0.352477782979273	2
ENSG00000120332.15	TNN	1	175066959	1_85	0	0.0210550228829827	5.21449550173847	1.8311677053941e-06	0.756580628211861	2
ENSG00000235750.9	KIAA0040	1	175170427	1_86	0	0.032217599198382	8.78497716172875	4.72056429046677e-06	-0.98534839588503	3
ENSG00000143207.19	RFWD2	1	176207677	1_86	0	0.0210466274165508	4.76506196168094	1.6726734780639e-06	-0.104333868378775	1
ENSG00000198797.6	BRINP2	1	177170676	1_86	0	0.0283506797318612	7.575773895884	3.5822062385243e-06	0.879478827361512	1
ENSG00000120341.18	SEC16B	1	177955219	1_87	0	0.0225390001006585	4.96089372652096	1.86489624566626e-06	-0.405355352533519	3
ENSG00000075391.16	RASAL2	1	178094621	1_87	0	0.0225617110998454	4.97038703073484	1.87034768653965e-06	0.298850574712494	1
ENSG00000116191.17	RALGPS2	1	178725006	1_87	0	0.0453124216689362	11.5717065622871	8.74530158579564e-06	1.52447552447573	1
ENSG00000116194.12	ANGPTL1	1	178872845	1_87	0	0.0275438992058195	6.8532169779964	3.14832826321437e-06	0.820833333333436	1
ENSG00000143340.6	FAM163A	1	179743263	1_89	0	0.0445517097060253	13.7115805431616	1.01885410539173e-05	-1.48666666666651	1
ENSG00000116199.11	FAM20B	1	179032305	1_89	0	0.0171173808587884	4.67108250256506	1.333567360262e-06	0.379032258064346	1
ENSG00000186283.13	TOR3A	1	179061234	1_89	0	0.134045692992989	24.3584664953297	5.44581537037039e-05	-3.00000000000026	1
ENSG00000057252.12	SOAT1	1	179294221	1_89	0	0.0204822910046404	6.36035259938009	2.1728003874881e-06	-0.852112676056192	1
ENSG00000135837.15	CEP350	1	179954679	1_89	0	0.0314245550284498	10.4003240964191	5.45099916409484e-06	-1.24559228732278	2
ENSG00000116260.16	QSOX1	1	180154450	1_89	0	0.0354614735868862	11.5448548139254	6.82818626763266e-06	1.37572254335328	1
ENSG00000230124.6	ACBD6	1	180503235	1_89	0	0.0171517080699144	4.68992922866207	1.34163312037912e-06	-0.0582010582010829	1
ENSG00000143324.13	XPR1	1	180544519	1_89	0	0.0187303122762499	5.51836603139253	1.72391412216475e-06	-0.450617283950579	1
ENSG00000135835.11	KIAA1614	1	180921075	1_89	0	0.0389011149924365	12.4228722356642	8.06016947772436e-06	1.36131691624167	2
ENSG00000135823.13	STX6	1	181030215	1_89	0	0.0172573147153	4.74766599741978	1.36651210501863e-06	-0.106870229007659	1
ENSG00000153029.14	MR1	1	181051094	1_89	0	0.0225987024686875	7.28687979675288	2.74653549130057e-06	0.833333333333246	1
ENSG00000162783.10	IER5	1	181091095	1_89	0	0.0191067778539824	5.70567712733902	1.81825483894483e-06	-0.565476190476118	1
ENSG00000135828.11	RNASEL	1	182574531	1_90	0	0.023115291264914	7.04774421708454	2.71712494518609e-06	-0.763670075386671	2
ENSG00000135838.13	NPL	1	182784538	1_90	0	0.0211345179184888	6.2033504062428	2.18664743591913e-06	-0.627819548872248	1
ENSG00000135862.5	LAMC1	1	183023026	1_91	0	0.0207918429551844	5.47793464355879	1.89963401817366e-06	0.282258064516238	1
ENSG00000058085.14	LAMC2	1	183186170	1_91	0	0.0190846928763104	4.67114903146224	1.48685632444805e-06	-0.153846153846105	1
ENSG00000157064.10	NMNAT2	1	183417693	1_91	0	0.0343193215149221	10.210988386246	5.84475863389949e-06	1.51845522366716	2
ENSG00000116698.21	SMG7	1	183471970	1_91	0	0.0319105911582116	9.52194345249099	5.06781267481778e-06	1.37224658853482	2
ENSG00000162704.15	ARPC5	1	183635017	1_91	0	0.0275167504086875	8.12126145858557	3.72718322397039e-06	-1.33655897133137	2
ENSG00000198756.10	COLGALT2	1	184018220	1_91	0	0.0205925922669492	5.3872295847648	1.85027640288052e-06	-0.385826771653564	1
ENSG00000198860.11	TSEN15	1	184051811	1_91	0	0.0209887512337853	5.56673702780504	1.94871088714414e-06	-0.465648854961645	1
ENSG00000116406.18	EDEM3	1	184736303	1_92	0	0.0326984242714093	9.9731290185612	5.43899134316957e-06	1.04838709677434	1
ENSG00000135842.16	FAM129A	1	184974705	1_92	0	0.0346378947055751	10.5188403389126	6.07686315332673e-06	1.12236286919849	1
ENSG00000121486.11	TRMT1L	1	185156912	1_92	0	0.0202875425669461	5.46701392369944	1.84986369716863e-06	-0.328467153284864	1
ENSG00000116668.12	SWT1	1	185156912	1_92	0	0.0202875425669461	5.46701392369944	1.84986369716863e-06	0.328467153284864	1
ENSG00000116679.15	IVNS1ABP	1	185317057	1_92	0	0.0189698616025727	4.8347084857575	1.52965876984512e-06	0.185185185185235	1
ENSG00000116690.12	PRG4	1	186293373	1_92	0	0.0316981689113077	9.67914815898027	5.11718853946878e-06	-1.48051948051958	1
ENSG00000157181.15	C1orf27	1	186369764	1_92	0	0.0237604362170832	6.95630851236792	2.75672439772622e-06	-0.865079365079818	1
ENSG00000262180.1	OCLM	1	186400848	1_92	0	0.0262292730094669	7.88913724028733	3.45124563411526e-06	-0.974358974359088	1
ENSG00000162670.10	BRINP3	1	190477123	1_95	0	0.0904367734679798	16.6579052086958	2.51261270545541e-05	-1.78564565416409	2
ENSG00000090104.11	RGS1	1	192575665	1_96	0	0.0293697426636426	9.48259726980856	4.64501962401783e-06	-1.136661881956	2
ENSG00000116741.7	RGS2	1	192808677	1_96	0	0.0323289887028131	10.390680107425	5.60268492098483e-06	-1.10000000000039	1
ENSG00000116747.12	TROVE2	1	193058991	1_96	0	0.0199443228175017	5.83138966122124	1.93977547038775e-06	-0.500000000000001	1
ENSG00000116750.13	UCHL5	1	193058704	1_96	0	0.0182049791923052	4.9724008267257	1.50978957563491e-06	0.280936454849408	1
ENSG00000023572.8	GLRX2	1	193106964	1_96	0	0.017820852975069	4.77173408479321	1.41828930001877e-06	-0.0827067669172651	1
ENSG00000162630.5	B3GALT2	1	193853498	1_96	0	0.0663830984133251	17.2439900910053	1.90921742457029e-05	1.9200000000004	1
ENSG00000000971.15	CFH	1	196651787	1_98	0	0.0206190589265787	6.83144234932524	2.34931554871428e-06	0.815602836879244	1
ENSG00000177888.7	ZBTB41	1	197200897	1_98	0	0.0164040664239932	4.67922503400357	1.28022279751499e-06	0.149253731343276	1
ENSG00000213047.12	DENND1B	1	197777356	1_99	0	0.0287132377302045	15.7116841141696	7.52428108664592e-06	2.90909090909165	1
ENSG00000151414.14	NEK7	1	198156916	1_99	0	0.0155710951012867	5.24810495470198	1.36295580751536e-06	0.147378861411928	2
ENSG00000081237.18	PTPRC	1	198638824	1_99	2	0.294460168338717	21.3745818660478	0.000104974614714648	-4.14745308311143	1
ENSG00000118197.13	DDX59	1	200667218	1_101	0	0.0409803209465239	26.2734820430331	1.79577985307175e-05	-3.76559572097942	2
ENSG00000118200.14	CAMSAP2	1	200740002	1_101	0	0.00926952827158234	6.39852190490002	9.89230276595054e-07	-0.428081536527657	2
ENSG00000116852.14	KIF21B	1	201032570	1_101	0	0.00849076918306091	10.2847560797102	1.45646863547045e-06	2.36150234741659	1
ENSG00000116857.16	TMEM9	1	201156198	1_101	0	0.0158489934021367	10.7979874186206	2.85433279440387e-06	-0.89922480620107	1
ENSG00000118194.18	TNNT2	1	201378187	1_101	0	0.013070037581998	9.62782762482567	2.09877193471104e-06	-1.02790697674424	1
ENSG00000159166.13	LAD1	1	201400120	1_101	0	0.02024389663645	14.7887276517327	4.99326974275375e-06	-1.81060606060552	1
ENSG00000174307.6	PHLDA3	1	201468349	1_101	0	0.267655173680638	36.8511602419073	0.000164507958951928	3.5063291139228	1
ENSG00000198700.9	IPO9	1	201828710	1_102	0	0.0269991661063437	8.50275409942803	3.82886519158484e-06	1.11270439628983	2
ENSG00000198892.6	SHISA4	1	201888432	1_102	0	0.0194369588016771	5.40414145300026	1.7519234581517e-06	0.444444444444435	1
ENSG00000134375.10	TIMM17A	1	201955775	1_102	0	0.0339683255853046	10.674423267083	6.04753881901406e-06	-1.15936902840687	2
ENSG00000176393.10	RNPEP	1	201982463	1_102	0	0.0197086202203747	5.53482985049498	1.81936820567738e-06	0.346928817312731	2
ENSG00000163435.15	ELF3	1	202007718	1_102	0	0.0354152083342935	11.0696312894313	6.53857428322003e-06	-1.24805126550853	2
ENSG00000143862.7	ARL8A	1	202144707	1_102	0	0.0180454274766604	4.70495432537491	1.41606337974803e-06	-0.109375000000028	1
ENSG00000143851.15	PTPN7	1	202161626	1_102	0	0.0259220996549208	8.11835964330676	3.50993091229189e-06	0.940330725480787	2
ENSG00000133067.17	LGR6	1	202226698	1_102	0	0.0187375625357287	5.05916387356361	1.58107309337354e-06	-0.269841269841309	1
ENSG00000077157.21	PPP1R12B	1	202348568	1_102	0	0.0336117538839282	10.574466563166	5.92802120811521e-06	1.44007151114633	2
ENSG00000143858.11	SYT2	1	202583711	1_102	0	0.0841320466355375	19.3433746582316	2.71427472828029e-05	2.13178294573625	1
ENSG00000117139.16	KDM5B	1	202809133	1_102	0	0.0202988561650569	5.81271202043777	1.96793377306676e-06	0.534391534391433	1
ENSG00000183155.4	RABIF	1	202888450	1_102	0	0.0194489412629668	5.40994317530761	1.75488545211645e-06	-0.417322834645759	1
ENSG00000159346.12	ADIPOR1	1	202958379	1_102	0	0.0180791038083945	4.72249919353722	1.42399641668227e-06	-0.131782945736452	1
ENSG00000163485.16	ADORA1	1	203047192	1_102	0	0.025507071819396	7.96601307483372	3.38892318851896e-06	0.922155688622828	1
ENSG00000133055.8	MYBPH	1	203175705	1_102	0	0.0357587546694792	11.1611018533836	6.6565555817705e-06	-1.19292604501573	1
ENSG00000133048.12	CHI3L1	1	203186284	1_102	0	0.300494335243005	32.194355768182	0.0001613526616598	-3.14631939351523	2
ENSG00000159388.5	BTG2	1	203305490	1_102	0	0.0180122979910586	4.68766327868773	1.40826905711537e-06	0.0977011494253201	1
ENSG00000122176.10	FMOD	1	203350611	1_102	0	0.0206497469665428	5.9741373339764	2.05754831445852e-06	-0.583421204669817	2
ENSG00000188783.5	PRELP	1	203475432	1_103	0	0.0233998922304821	4.73276121362318	1.84709212187715e-06	0.15789473684219	1
ENSG00000058668.14	ATP2B4	1	203626383	1_103	0	0.025166927199247	5.41953523664898	2.2748477868222e-06	0.503496503496603	1
ENSG00000257315.2	ZBED6	1	203795675	1_103	0	0.0307140300749125	7.30141377204105	3.74027790222741e-06	-0.837988826815393	1
ENSG00000182004.12	SNRPE	1	203861894	1_103	0	0.0242567015335162	5.07195204979631	2.05195101596502e-06	-0.310699588477448	1
ENSG00000143842.14	SOX13	1	204072756	1_103	0	0.0264065502367475	5.873402128071	2.58679200686369e-06	0.480446927374411	1
ENSG00000143850.13	PLEKHA6	1	204285634	1_103	0	0.0250111300904475	5.3609138880914	2.23631126738731e-06	0.35057451587211	2
ENSG00000158615.8	PPP1R15B	1	204412128	1_103	0	0.0261844217067296	5.7936523234351	2.53020390711674e-06	0.56200527704489	1
ENSG00000133056.13	PIK3C2B	1	204495022	1_103	0	0.0244031013926719	5.1287216073309	2.0874412228511e-06	0.442623317448938	2
ENSG00000198625.12	MDM4	1	204517114	1_103	0	0.0378417715741678	9.27826546462939	5.85596347910995e-06	1.12977099236654	1
ENSG00000170382.11	LRRN2	1	204685959	1_103	0	0.0404983502820535	9.92226584492978	6.70205977249732e-06	-1.24074074074091	1
ENSG00000163531.15	NFASC	1	204828332	1_104	0	0.020964844552001	6.03289746500032	2.10949109448259e-06	-0.641860465116204	1
ENSG00000184144.11	CNTN2	1	204990430	1_104	0	0.029836276020058	9.36300669565136	4.65929336272837e-06	-1.36362448022944	2
ENSG00000174529.7	TMEM81	1	205085278	1_104	0	0.0199363260868567	5.55909040114234	1.84845537607767e-06	-0.699186991869834	1
ENSG00000133059.16	DSTYK	1	205210869	1_104	0	0.0250095604750938	7.69616007157618	3.21026036553008e-06	1.17090309251516	3
ENSG00000163545.8	NUAK2	1	205321732	1_104	0	0.0209556472062463	6.02869322688794	2.1070962252506e-06	0.306746930615932	2
ENSG00000117266.15	CDK18	1	205505034	1_104	0	0.0214976679920527	6.26938600506779	2.24789730725301e-06	0.656028368794371	1
ENSG00000174514.12	MFSD4A	1	205605483	1_104	0	0.0243946699342339	7.46141693381395	3.03582239508473e-06	1.03781512605039	1
ENSG00000158711.13	ELK4	1	205632336	1_104	0	0.0185670209623343	4.88920679742803	1.51405182208972e-06	0.0979020979021212	1
ENSG00000158715.5	SLC45A3	1	205680319	1_104	0	0.021566083876188	6.29936124679223	2.26583306394132e-06	-0.839650145772478	1
ENSG00000069275.12	NUCKS1	1	205749730	1_104	0	0.109478524792544	21.8179400118057	3.98384823540989e-05	-3.03199999999988	1
ENSG00000117280.12	RAB29	1	205775418	1_104	0	0.180664137592733	26.7976705535505	8.0747503044705e-05	3.18145665775342	2
ENSG00000133065.10	SLC41A1	1	205813381	1_104	0	0.0455635052631507	13.3776717663563	1.01661793941504e-05	2.30091002115131	2
ENSG00000162877.12	PM20D1	1	205820154	1_104	0	0.0957172992162571	20.5081117522576	3.27398146830442e-05	-2.8800000000002	1
ENSG00000174502.18	SLC26A9	1	205943691	1_104	0	0.0344565490400982	10.7257519330884	6.16395746075335e-06	-1.31140350877119	1
ENSG00000263528.7	IKBKE	1	206473875	1_105	0	0.0480770653448411	17.5312220435928	1.40575697210456e-05	0.938775510203866	1
ENSG00000266094.7	RASSF5	1	206508423	1_105	0	0.0168971054316488	10.9277903652019	3.07967419877199e-06	1.47140649149957	1
ENSG00000143486.15	EIF2D	1	206612049	1_105	0	0.0116538295315765	7.4581690432097	1.44964275476169e-06	-1.06589147286841	1
ENSG00000162889.10	MAPKAPK2	1	206684062	1_105	0	0.00918034131150036	4.82575319242802	7.3889723287609e-07	-0.346405228758193	1
ENSG00000162896.5	PIGR	1	206945992	1_105	0	0.011230437640446	6.38694738818569	1.19632760738244e-06	0.604448166965761	2
ENSG00000182795.12	C1orf116	1	207032059	1_105	0	0.0295485444193161	15.6472520041133	7.71141853134371e-06	1.65432824337376	2
ENSG00000123836.14	PFKFB2	1	207034990	1_105	0	0.0092950077026569	4.90563659735178	7.60510531861507e-07	-0.857142857142828	1
ENSG00000123843.12	C4BPB	1	207088956	1_105	0	0.0193617382908109	10.6561509425858	3.44115959333729e-06	-0.394342762063039	1
ENSG00000196352.14	CD55	1	207321071	1_105	0	0.0096294674820363	5.16763349998263	8.29954112900315e-07	0.27316950893265	2
ENSG00000117335.19	CD46	1	207751561	1_105	0	0.00924464401534353	4.83684298678879	7.4578267043003e-07	-0.0774843012736973	3
ENSG00000174059.16	CD34	1	207914223	1_105	0	0.00944291871184466	5.04761063101451	7.94972678381389e-07	-0.417910447761208	1
ENSG00000076356.6	PLXNA2	1	208131608	1_105	0	0.0112429414722702	6.65575636147464	1.24806576756258e-06	-0.657575757575756	1
ENSG00000123689.5	G0S2	1	209672996	1_106	0	0.00961528514473264	5.93597058449551	9.51949726982164e-07	-1.14041690552635	2
ENSG00000117597.17	DIEXF	1	209827828	1_106	1	0.0612885446326728	30.5412203968084	3.1219489791452e-05	4.90779064169641	2
ENSG00000082497.11	SERTAD4	1	210233686	1_106	0	0.0229557469821954	11.7134588201934	4.48473400875168e-06	0.842519685039503	1
ENSG00000082512.14	TRAF5	1	211326278	1_107	0	0.0148504479982675	5.94663224012296	1.47289145298742e-06	-0.532495246193452	2
ENSG00000123684.12	LPGAT1	1	211830758	1_107	0	0.0237237392275422	10.3561987674484	4.09773269088747e-06	-1.54687499999983	1
ENSG00000143493.12	INTS7	1	212035474	1_107	0	0.0207820234258908	9.1083252473396	3.15708638959328e-06	-1.12189616252849	1
ENSG00000066027.11	PPP2R5A	1	212052742	1_107	0	0.0405068544365628	15.4181125101005	1.04164524431374e-05	1.90096078470735	2
ENSG00000065600.12	TMEM206	1	212399917	1_107	0	0.0130006783491206	4.6969843974991	1.01846295449612e-06	-0.0721164886888643	2
ENSG00000162772.16	ATF3	1	212565261	1_107	0	0.0458781165892672	16.6020440120525	1.27036127692361e-05	1.78918918919019	1
ENSG00000123685.8	BATF3	1	212699839	1_108	0	0.0570794855499919	15.5625392069182	1.48156467432071e-05	-1.5328185328187	1
ENSG00000203705.10	TATDN3	1	212790498	1_108	0	0.0186792615479333	5.58719150394845	1.74065766166826e-06	-0.878787878788064	1
ENSG00000143494.15	VASH2	1	212954779	1_108	0	0.0181154616787119	5.06832152367476	1.53134720445521e-06	-0.292307692307638	1
ENSG00000174606.13	ANGEL2	1	213008574	1_108	0	0.02430847802523	7.7580577292464	3.14536377453595e-06	0.817705024053294	3
ENSG00000143499.13	SMYD2	1	214280940	1_108	0	0.0244041542046216	7.87862778692902	3.20681901084164e-06	-0.856382978723626	1
ENSG00000152104.11	PTPN14	1	214552794	1_109	0	0.0537107431601775	11.992763682674	1.0743370247691e-05	1.55519480519533	1
ENSG00000117724.12	CENPF	1	214602949	1_109	0	0.024825921059534	4.67241656510545	1.93467059396846e-06	-0.00677640815911694	2
ENSG00000136636.12	KCTD3	1	215567710	1_109	0	0.0586712708055751	12.8373545817023	1.25620679335231e-05	-1.55797101449264	1
ENSG00000092978.10	GPATCH2	1	217631213	1_110	0	0.0144764227023615	6.2039622631963	1.49792651652899e-06	-0.64614940498742	3
ENSG00000162814.10	SPATA17	1	217631425	1_110	0	0.01255450121941	4.86611430076189	1.01892419438437e-06	-0.110389610389633	1
ENSG00000067533.5	RRP15	1	218285209	1_110	0	0.0349722524266466	14.5214307344431	8.47018932303164e-06	-1.54687500000048	1
ENSG00000143353.11	LYPLAL1	1	219174471	1_111	0	0.0332681893847488	9.81650216706162	5.44685780125095e-06	1.14324324324241	1
ENSG00000162813.17	BPNT1	1	220090119	1_112	0	0.0135342312810309	7.85817553222773	1.77384400653982e-06	1.07391304347839	1
ENSG00000067704.9	IARS2	1	220094239	1_112	0	0.0099887981227198	5.00732400611896	8.34216999385741e-07	0.0591764647227153	2
ENSG00000118873.15	RAB3GAP2	1	220271734	1_112	0	0.011971278729493	6.70598372353693	1.33894624997755e-06	-0.900862068965875	1
ENSG00000162817.6	C1orf115	1	220688326	1_112	0	0.0924151326024299	26.1048437402939	4.0236879694197e-05	-3.31761840589542	2
ENSG00000117791.15	MARC2	1	220747806	1_112	0	0.0118689111245137	6.62533267246671	1.31153134179235e-06	-1.40842736229178	3
ENSG00000186205.12	MARC1	1	220786518	1_112	0	0.0492146049648153	20.0535625503275	1.64605994137729e-05	1.7910973968622	3
ENSG00000136630.12	HLX	1	220800041	1_112	0	0.0329130536793973	16.2325491056557	8.91076538298945e-06	1.56296296296275	1
ENSG00000143498.17	TAF1A	1	222589893	1_114	0	0.0163499943847808	5.3099926711563	1.44801024662062e-06	0.349315068493195	1
ENSG00000154305.16	MIA3	1	222618304	1_114	0	0.0153286153379915	4.70357915229129	1.20251772999432e-06	-0.0248962655601553	1
ENSG00000154309.8	DISP1	1	223031840	1_114	0	0.0231236000305145	8.57370450735117	3.30661830658318e-06	1.15662650602399	1
ENSG00000187554.11	TLR5	1	223052314	1_114	0	0.0600013232646509	17.6230237986975	1.76360516344428e-05	-1.74906258238075	2
ENSG00000162909.17	CAPN2	1	223701253	1_114	0	0.0152791925258303	4.67322488301875	1.19090519379129e-06	0.0764324514801158	2
ENSG00000143514.16	TP53BP2	1	223846177	1_114	0	0.0155846087754037	4.85926575064514	1.2630677929103e-06	0.262443438914078	1
ENSG00000143753.12	DEGS1	1	224192776	1_114	0	0.0162057747686302	5.22670605050465	1.41272613767058e-06	-0.407608695652162	1
ENSG00000143748.17	NVL	1	224324837	1_114	0	0.0192123830959494	6.82787911217321	2.18789848117655e-06	0.659126485670125	2
ENSG00000143771.11	CNIH4	1	224356827	1_114	0	0.01537301674739	4.73076822221225	1.21297228193688e-06	0.107382550335609	1
ENSG00000162923.14	WDR26	1	224436689	1_114	0	0.0153167647837144	4.69631081497386	1.19973127581715e-06	0.0675675675675419	1
ENSG00000154380.17	ENAH	1	225654042	1_115	0	0.0182088371903797	4.68447297478349	1.42266633955278e-06	0.0045045045045064	1
ENSG00000143742.12	SRP9	1	225779895	1_115	0	0.0293985774525538	8.70067121242022	4.26618003781945e-06	-0.80451127819545	1
ENSG00000143819.12	EPHX1	1	225818396	1_115	0	0.018956489916388	5.12577815889155	1.62060746839684e-06	-0.328000000000019	1
ENSG00000196187.11	TMEM63A	1	225868963	1_115	0	0.0316515177223465	10.3129209173041	5.44422835003767e-06	-1.44834036931368	2
ENSG00000243709.1	LEFTY1	1	225892682	1_115	0	0.019746670549515	5.33211222909163	1.75611627534587e-06	-0.108715249203502	2
ENSG00000143768.12	LEFTY2	1	225941740	1_115	0	0.046578707683843	13.6878378769943	1.06336507713253e-05	1.4561403508774	1
ENSG00000143751.9	SDE2	1	225999428	1_115	0	0.038920660257273	13.341466103481	8.66051786359404e-06	-2.26178010471285	1
ENSG00000163041.9	H3F3A	1	226078328	1_115	0	0.0940704689079423	18.0562509788555	2.83296361776011e-05	-1.85211267605705	1
ENSG00000143799.12	PARP1	1	226419715	1_115	0	0.0184219412150051	5.44558038137803	1.6731684651889e-06	0.777777777777918	1
ENSG00000203685.9	STUM	1	226549501	1_115	0	0.0183267891535055	4.81081753285748	1.47050116884878e-06	-0.422680412371161	1
ENSG00000143772.9	ITPKB	1	226738931	1_116	0	0.0135541209339991	4.82044470521133	1.08972914739046e-06	0.282945736434143	1
ENSG00000143801.16	PSEN2	1	226870739	1_116	0	0.0202114471063561	11.4953984547401	3.8750877768145e-06	2.44736842105279	1
ENSG00000163050.16	COQ8A	1	226897945	1_116	0	0.0349737323945866	17.2732512227662	1.00757220316142e-05	-2.91724137931034	1
ENSG00000143776.18	CDC42BPA	1	227319345	1_116	0	0.0134088470628905	4.67539823836718	1.04561102017068e-06	-0.233333333333333	1
ENSG00000181450.17	ZNF678	1	227563411	1_116	0	0.0134049216198614	4.71301855550425	1.0537159018878e-06	-0.114649681528663	1
ENSG00000143740.14	SNAP47	1	227730861	1_116	0	0.0190322739098155	7.3802254224313	2.34272014536912e-06	-0.431506849315139	1
ENSG00000143774.16	GUK1	1	228140298	1_116	0	0.0194057742379696	7.84541352066845	2.5392585283721e-06	-1.07324840764324	1
ENSG00000181873.12	IBA57	1	228204107	1_116	0	0.0627496553608616	19.3341673540397	2.02347071760631e-05	-2.3310344827584	1
ENSG00000154370.15	TRIM11	1	228407706	1_116	0	0.0138401781583373	4.95567481864667	1.14394353261264e-06	-0.443181818181988	1
ENSG00000162931.11	TRIM17	1	228338310	1_116	0	0.0584831174520696	18.4040453964185	1.79516311441861e-05	2.55842189598834	2
ENSG00000196890.4	HIST3H2BB	1	228458562	1_116	0	0.0182047544389228	7.48953828595234	2.27404982498579e-06	-0.971830985914993	1
ENSG00000168159.11	RNF187	1	228484557	1_116	0	0.0157277523173806	6.25069726574102	1.63966540031194e-06	1.19139607152993	4
ENSG00000168118.11	RAB4A	1	229271486	1_117	0	0.0139210152949708	5.41654878268333	1.25763227729356e-06	0.523437500000155	1
ENSG00000069248.11	NUP133	1	229508410	1_117	0	0.0531410272410431	13.9337898371591	1.2349782432534e-05	3.20373796787573	2
ENSG00000135776.4	ABCB10	1	229559119	1_117	0	0.0518733000406417	13.7922056124581	1.19326720809457e-05	-3.17307692307571	1
ENSG00000135801.9	TAF5L	1	229626572	1_117	0	0.0137074133530644	6.22480016891542	1.42311838410109e-06	1.41721854304583	1
ENSG00000135763.9	URB2	1	229626572	1_117	0	0.0137074133530644	6.22480016891542	1.42311838410109e-06	1.41721854304583	1
ENSG00000143641.9	GALNT2	1	230281086	1_117	0	0.0139338158070833	5.15942112111563	1.19903303322048e-06	-0.385620915032567	1
ENSG00000135744.7	AGT	1	230713948	1_118	0	0.0232925944256185	5.12286249332512	1.99017226270885e-06	0.440412534487583	2
ENSG00000135773.12	CAPN9	1	230755502	1_118	0	0.0703810317168795	15.6351947603994	1.83535056512377e-05	-1.7807804065316	2
ENSG00000119280.16	C1orf198	1	230865487	1_118	0	0.0415740308590092	10.604778039845	7.35332604168753e-06	-1.24025974025963	1
ENSG00000173409.13	ARV1	1	230957225	1_118	0	0.0500161763526541	12.3644586567246	1.03144410941148e-05	-1.53030303030288	1
ENSG00000182118.7	FAM89A	1	231039252	1_118	0	0.0297305556448864	7.42708596298057	3.6828292359816e-06	0.795620437956235	1
ENSG00000116903.7	EXOC8	1	231333207	1_118	0	0.0281625569229974	6.91495878485845	3.24804310420396e-06	-0.923076923076613	1
ENSG00000010072.15	SPRTN	1	231344761	1_118	0	0.0246567258285899	5.65971165837845	2.32750068598348e-06	-0.710937499999822	1
ENSG00000116918.13	TSNAX	1	231528861	1_118	0	0.0272654581964229	6.60912793849684	3.00550230201472e-06	-0.867132867133102	1
ENSG00000162946.21	DISC1	1	231626594	1_118	0	0.0222018740412386	4.67071456331129	1.72954978429901e-06	-0.0987914014833783	2
ENSG00000116991.10	SIPA1L2	1	232562054	1_119	0	0.0222115398339485	6.81335368518534	2.52406018949037e-06	-0.720364741641264	1
ENSG00000212916.4	MAP10	1	232805207	1_119	0	0.138232108973569	24.3560502246118	5.61533797357149e-05	2.53156146179279	1
ENSG00000135749.18	PCNX2	1	233106260	1_119	0	0.0195711075361616	5.62110695449588	1.83483644409668e-06	0.519021858784408	2
ENSG00000135750.14	KCNK1	1	233614782	1_120	0	0.0571593035341167	13.5127538868579	1.28822256117005e-05	1.62142857142875	1
ENSG00000168275.14	COA6	1	234372958	1_120	0	0.023096366501233	4.91646899676705	1.89390012577816e-06	-0.284313725490036	1
ENSG00000059588.9	TARBP1	1	234479133	1_121	0	0.0287848902091137	9.81462922976973	4.71192729492936e-06	1.19491883894542	2
ENSG00000188739.14	RBM34	1	235161669	1_121	0	0.0245010108061678	8.29303065297172	3.38888926471206e-06	-1.05699481865287	1
ENSG00000116957.12	TBCE	1	235401609	1_121	0	0.0188314589813603	5.8129914662679	1.82576030081594e-06	0.547368421052795	1
ENSG00000143669.13	LYST	1	235883940	1_122	0	0.0166385087386557	5.07204197951507	1.40752897574912e-06	0.288659793814499	1
ENSG00000116962.14	NID1	1	236065637	1_122	0	0.0255847018148171	9.12536620111114	3.89395355348731e-06	1.0646319569124	1
ENSG00000086619.13	ERO1B	1	236249930	1_122	0	0.0170272282282946	5.28924049214353	1.50209491825917e-06	0.527559055118027	1
ENSG00000186197.13	EDARADD	1	236348178	1_122	0	0.0184322544307757	6.03522690008499	1.85537698300162e-06	0.519557704488742	2
ENSG00000116977.18	LGALS8	1	236524587	1_122	0	0.0200059844432871	6.80653915824251	2.27115293481035e-06	0.895522388059845	1
ENSG00000077522.12	ACTN2	1	236687450	1_122	0	0.0171058477978288	5.33259957089061	1.52140094778628e-06	0.793269230769299	1
ENSG00000116984.12	MTR	1	236796703	1_122	0	0.0757290950701786	19.4574662502794	2.45758845754824e-05	-1.9937500000001	1
ENSG00000198626.15	RYR2	1	236997490	1_122	0	0.0183845360668649	6.01084543533447	1.84309763160693e-06	-0.598290598290668	1
ENSG00000203668.2	CHML	1	241640356	1_127	0	0.026372877308105	9.03124451466964	3.97251202569973e-06	1.02324235187655	2
ENSG00000054277.13	OPN3	1	241676920	1_127	0	0.0243255411114136	8.26857366507725	3.35469634275545e-06	0.920436817472481	1
ENSG00000054282.15	SDCCAG8	1	243256404	1_128	0	0.0369560541321499	11.4950498071655	7.08527249404352e-06	-1.47395833333276	1
ENSG00000117020.16	AKT3	1	243851261	1_128	0	0.0183074359274448	4.86226913516834	1.48465868295757e-06	0.237822349570314	1
ENSG00000035687.9	ADSS	1	244451195	1_129	0	0.043498207382405	10.6296099723594	7.71167635091431e-06	1.22806685063863	2
ENSG00000179397.17	C1orf101	1	244449682	1_129	0	0.0264455613461292	5.91553797494249	2.6091986325483e-06	-0.590909090909139	1
ENSG00000121644.18	DESI2	1	244653666	1_129	0	0.0304511143536661	7.24829735797179	3.68128378199334e-06	-0.791079812206867	1
ENSG00000203667.9	COX20	1	244834651	1_129	0	0.117330751649056	20.1938002645118	3.95175503058204e-05	2.17901234568005	1
ENSG00000203666.12	EFCAB2	1	244966160	1_129	0	0.0344643916749324	8.42017935580286	4.84007470840052e-06	0.966507177033406	1
ENSG00000162849.15	KIF26B	1	245155106	1_129	0	0.0369223948667353	9.07316166209172	5.58738525238879e-06	-1.01470588235266	1
ENSG00000185420.18	SMYD3	1	246507763	1_130	0	0.0174034296554397	6.73256888956125	1.95423034958188e-06	-0.749390805429282	2
ENSG00000162852.13	CNST	1	246641522	1_130	0	0.0218463077374818	8.87329536346257	3.23312942868679e-06	1.07692307692331	1
ENSG00000143653.9	SCCPDH	1	246723418	1_130	0	0.022282152213196	9.05939577174222	3.36679346107284e-06	1.36202446878454	3
ENSG00000153207.14	AHCTF1	1	246775876	1_130	0	0.0152692617667218	5.50240629644653	1.40129896571377e-06	0.56349206349209	1
ENSG00000277462.1	ZNF670	1	247078021	1_130	0	0.0148976442969502	5.27083984040657	1.30965687223462e-06	-0.344498063867424	2
ENSG00000188295.14	ZNF669	1	247103972	1_130	0	0.0253268598550429	10.2674947104495	4.33716496145486e-06	-1.24952238943177	2
ENSG00000162714.12	ZNF496	1	247330860	1_131	0	0.0374383004184367	11.1421928848837	6.95739887827016e-06	-1.03846153846181	1
ENSG00000175137.10	SH3BP5L	1	248820444	1_131	0	0.0208206033448164	6.13090591140912	2.12901179388294e-06	0.698057274106247	2
ENSG00000171163.15	ZNF692	1	248859244	1_131	0	0.0236184854660543	7.34144898799856	2.89197101627538e-06	-0.905775075987772	1
ENSG00000184731.5	FAM110C	2	47011	2_1	0	0.0264815006846554	8.37989173556391	3.70118766336998e-06	0.944237918215063	1
ENSG00000143727.15	ACP1	2	264227	2_1	0	0.0318638415471949	10.1288514957927	5.38292641588149e-06	-1.26923076923075	1
ENSG00000151353.14	TMEM18	2	674054	2_1	0	0.10597091386401	21.6474466647284	3.82607486345828e-05	-2.25757228671196	2
ENSG00000172554.11	SNTG2	2	1093369	2_1	0	0.0235140064367267	7.25835855679588	2.84659155435677e-06	-0.760000000000202	1
ENSG00000115705.20	TPO	2	1373971	2_1	0	0.0512598804625825	14.6445691680523	1.25202872888967e-05	-2.11474109188342	4
ENSG00000130508.10	PXDN	2	1745165	2_1	0	0.0243197283056487	7.57614069508843	3.07303039361408e-06	0.829103115968789	2
ENSG00000171853.15	TRAPPC12	2	3380425	2_2	0	0.0195241930204686	7.21519620088134	2.3495318862945e-06	-0.831915672013708	3
ENSG00000182551.13	ADI1	2	3520253	2_2	0	0.0168040495875345	5.80336763285841	1.62650028315702e-06	-0.590909090909028	1
ENSG00000118004.17	COLEC11	2	3584212	2_2	0	0.0168205864068937	5.81261868724369	1.63069624696211e-06	-0.543394893363274	3
ENSG00000176887.6	SOX11	2	5784453	2_4	0	0.0198543687106757	4.73934835407687	1.56940423420412e-06	0.145038167938864	1
ENSG00000151692.14	RNF144A	2	6918691	2_5	0	0.0196734586767903	4.67065508210871	1.53256400005681e-06	-0.0234748784131362	2
ENSG00000115738.9	ID2	2	8678763	2_6	0	0.0247143863996157	7.5640523851903	3.11791639665974e-06	0.82066100126424	2
ENSG00000143797.11	MBOAT2	2	9003515	2_6	0	0.0183814897337002	4.77456457543094	1.46377586814171e-06	-0.0436507936508005	1
ENSG00000119185.12	ITGB1BP1	2	9407999	2_6	0	0.0306837288410162	9.60800674673834	4.91701508947368e-06	-1.47032967032942	1
ENSG00000134330.18	IAH1	2	9474089	2_6	0	0.0999081893653516	20.9062935692586	3.48367986531201e-05	2.85993222047491	2
ENSG00000151694.12	ADAM17	2	9555759	2_6	0	0.161016880398388	25.6169244753009	6.87952576749014e-05	3.32467532467556	1
ENSG00000115750.16	TAF1B	2	9842879	2_6	0	0.0389818973997068	11.8757040849972	7.72115813317277e-06	-1.48701848271585	2
ENSG00000172059.10	KLF11	2	10042369	2_6	0	0.0299449223116963	9.37732195610988	4.68340940119543e-06	-1.15496209782038	2
ENSG00000171848.13	RRM2	2	10121909	2_6	0	0.0201003355464239	5.61614298980941	1.88278864139075e-06	-0.457831325301436	1
ENSG00000115756.12	HPCAL1	2	10237902	2_7	0	0.0224264607542567	9.9880095281822	3.73593915134046e-06	1.1678321678323	1
ENSG00000115758.12	ODC1	2	10448012	2_7	0	0.0141829971183334	5.67659416238415	1.34281432771891e-06	-0.458904109589058	1
ENSG00000115761.15	NOL10	2	10689644	2_7	0	0.0201685250882414	8.98814425892312	3.02346036297386e-06	1.08633412646807	2
ENSG00000143882.10	ATP6V1C2	2	10774089	2_7	0	0.0179782180590938	7.90593764323265	2.37061011911261e-06	-0.977611940298852	1
ENSG00000162976.12	PQLC3	2	11155741	2_7	0	0.0138881099053519	5.47921188256947	1.2691745220714e-06	-0.485714285714319	1
ENSG00000134318.13	ROCK2	2	11347918	2_7	0	0.0229523800020318	10.2065442930777	3.90720821792765e-06	-1.1913382749287	2
ENSG00000169016.16	E2F6	2	11461438	2_7	0	0.0292843527683233	12.5065443449132	6.10847868487611e-06	1.40601503759442	1
ENSG00000196208.13	GREB1	2	11479905	2_7	0	0.0165746167540241	7.14128310035935	1.97414864853887e-06	0.843007529557247	2
ENSG00000134324.11	LPIN1	2	11677579	2_7	0	0.0182285727709797	8.03607320827099	2.44318670497003e-06	0.929376112018147	3
ENSG00000071575.11	TRIB2	2	12724922	2_8	0	0.0171439213630958	4.77022035990961	1.36398223284902e-06	0.272151898734108	1
ENSG00000162981.13	FAM84A	2	14533459	2_9	0	0.0213370584436293	6.23776990407764	2.21985191055617e-06	0.786259541984798	1
ENSG00000151779.12	NBAS	2	15561905	2_9	0	0.0326127500184907	10.2439458167316	5.57204736934855e-06	1.38636363636392	1
ENSG00000079785.14	DDX1	2	15591459	2_9	0	0.0541030362257047	15.0555815837364	1.3585614287305e-05	-1.62936896284791	2
ENSG00000134323.11	MYCN	2	15939632	2_9	0	0.0213704917730543	6.25252191796374	2.22858829175385e-06	-0.654135338345852	1
ENSG00000214842.5	RAD51AP2	2	17517411	2_10	0	0.0542258023797304	18.8917956052994	1.70859578546496e-05	-1.96354780466799	2
ENSG00000197872.11	FAM49A	2	16666648	2_10	0	0.0509353944894635	18.1977211073369	1.54595477327325e-05	1.95999999999994	1
ENSG00000163032.11	VSNL1	2	17539595	2_10	0	0.0127620850621287	5.21461424508265	1.10995130780281e-06	-0.318181818181813	1
ENSG00000178295.14	GEN1	2	17754513	2_10	0	0.0127514255601074	5.24034970068709	1.11449754185904e-06	0.448697423571655	3
ENSG00000163029.15	SMC6	2	17799991	2_10	0	0.0120069853650558	4.67116790222386	9.35447814929371e-07	0.0967741935483875	1
ENSG00000170745.11	KCNS3	2	17870214	2_10	0	0.0134923691068528	5.77005735445273	1.29845962262933e-06	-0.582004553537113	2
ENSG00000240857.1	RDH14	2	18560992	2_11	0	0.0199414967573197	5.04811226804437	1.67898517977538e-06	-0.283687943262391	1
ENSG00000185013.16	NT5C1B	2	18589274	2_11	0	0.0287934277422514	8.5133150067212	4.08838868677638e-06	-0.87333333333348	1
ENSG00000143867.6	OSR1	2	19359082	2_11	0	0.0192491536180834	4.71540275131924	1.51387681056886e-06	-0.123417721518965	1
ENSG00000183891.5	TTC32	2	19903290	2_12	0	0.0225597781462835	5.82945190952664	2.19342431731657e-06	0.542016806722743	1
ENSG00000118965.14	WDR35	2	19989328	2_12	0	0.0206817031488457	5.01040390196145	1.72830005097295e-06	0.634482644683101	2
ENSG00000132031.12	MATN3	2	20013678	2_12	0	0.175203204375733	25.5955497125858	7.47939744717615e-05	3.21333333333305	1
ENSG00000068697.6	LAPTM4A	2	20077318	2_12	0	0.0203028052154071	4.8362347684921	1.6376591971025e-06	0.627906976744046	1
ENSG00000118961.14	LDAH	2	20683456	2_12	0	0.021365409086284	5.31678959070369	1.8946142173738e-06	-0.417980228406163	2
ENSG00000084674.14	APOB	2	21044338	2_13	0	0.0329804420037547	8.56641006970993	4.71211018704152e-06	-1.09011254186528	2
ENSG00000119771.14	KLHL29	2	23386174	2_14	0	0.0255338839666941	4.98252180871633	2.12190626157556e-06	0.457715062063584	2
ENSG00000119778.14	ATAD2B	2	23927293	2_14	0	0.129079387456259	20.53010882481	4.41985735029573e-05	2.94230769230856	1
ENSG00000173960.13	UBXN2A	2	23927186	2_14	0	0.0432762968925577	9.97900287349098	7.20273347640613e-06	-1.0740037950666	1
ENSG00000163026.11	WDCP	2	24049787	2_14	0	0.044245378578765	10.1898217375815	7.51959771885555e-06	-1.46590909090953	1
ENSG00000219626.8	FAM228B	2	24119662	2_14	0	0.0309976309115687	6.81476003818181	3.52321524449968e-06	0.934523809523705	1
ENSG00000115129.13	TP53I3	2	24064728	2_14	0	0.0247911221832232	4.70392428768078	1.94498660300758e-06	0.138499320618163	3
ENSG00000176732.6	PFN4	2	23991503	2_14	0	0.0555971649151819	12.3669098762407	1.14676372713869e-05	2.07523558335285	2
ENSG00000186453.12	FAM228A	2	24175577	2_14	0	0.0249233541447068	4.75409326526389	1.97621545586233e-06	0.150622062383564	3
ENSG00000198399.14	ITSN2	2	24360250	2_14	0	0.0247107387097429	4.67327867086751	1.92604980492055e-06	-0.0515702238948641	2
ENSG00000084676.15	NCOA1	2	24491962	2_15	0	0.0755170675688426	22.7669868678603	2.86754855252791e-05	2.44940821573171	2
ENSG00000138092.10	CENPO	2	24795392	2_15	0	0.0173109553068211	11.1027357914816	3.20561340743835e-06	1.93548387096758	1
ENSG00000115137.11	DNAJC27	2	24970202	2_15	0	0.0330290686890168	20.5386662755371	1.13143255865955e-05	2.56288081841424	3
ENSG00000084710.13	EFR3B	2	25019026	2_15	0	0.0893035822923941	23.1674472442787	3.45069972060667e-05	1.9015544041457	1
ENSG00000119772.16	DNMT3A	2	25343038	2_15	0	0.00812881650888508	4.81662331780035	6.53025453955607e-07	-0.626984126984228	1
ENSG00000138101.18	DTNB	2	25627947	2_15	0	0.0099665575060709	6.19345549819484	1.02952833504094e-06	0.272985458208464	2
ENSG00000143970.16	ASXL2	2	25868775	2_15	0	0.0167354365551459	10.6246439047362	2.96559290806295e-06	0.901531728665296	1
ENSG00000084731.14	KIF3C	2	25983137	2_15	0	0.00941815879842223	6.55764954327773	1.03008797543224e-06	1.05673758865239	1
ENSG00000084733.10	RAB10	2	26033971	2_15	0	0.00850810497765198	5.03795812685403	7.14903624535734e-07	-0.284768211920654	1
ENSG00000157833.12	GAREM2	2	26164530	2_15	0	0.0258116924663817	15.5842643302252	6.70907880992336e-06	-1.74610533743323	2
ENSG00000138029.13	HADHB	2	26242980	2_15	0	0.0102612971130366	6.84934697260343	1.17222650092836e-06	0.788079470199014	1
ENSG00000157856.10	DRC1	2	26401975	2_15	0	0.00812856186264077	4.68770943409421	6.35527730358749e-07	0.0825194381534508	2
ENSG00000084764.10	MAPRE3	2	26971145	2_16	0	0.0246162167901328	7.15762950040217	2.93866870399369e-06	-0.89682539682562	1
ENSG00000119777.18	TMEM214	2	27031928	2_16	0	0.0284830984697718	8.33715530033939	3.96063871403417e-06	0.952755905511539	1
ENSG00000138080.13	EMILIN1	2	27078536	2_16	0	0.0207462573464573	6.94058075466507	2.40157236803293e-06	-1.26421404682279	1
ENSG00000138030.12	KHK	2	27086791	2_16	0	0.0480492942075868	12.9962285609624	1.04151243343517e-05	-1.4251968503931	1
ENSG00000143994.13	ABHD1	2	27126352	2_16	0	0.0190595114693704	5.67964809797138	1.8054825635918e-06	-1.03512880562116	1
ENSG00000138073.13	PREB	2	27126352	2_16	0	0.0190889068407204	5.79999705460261	1.8465834423297e-06	-1.09218889221012	3
ENSG00000138085.16	ATRAID	2	27209632	2_16	0	0.0193112632609249	6.44265183792842	2.07508290509394e-06	-1.34290656118638	3
ENSG00000138074.14	SLC5A6	2	27209632	2_16	0	0.0187458508367756	6.81414813033543	2.1304769156389e-06	1.68454484020102	3
ENSG00000084774.13	CAD	2	27200778	2_16	0	0.0184280914676132	5.62823986888821	1.72986839077237e-06	1.23621646945161	2
ENSG00000163793.12	DNAJC5G	2	27264937	2_16	0	0.0200288936135218	5.79424592367905	1.93559276107794e-06	-0.906122368602218	2
ENSG00000115194.10	SLC30A3	2	27316334	2_16	0	0.0182705726267279	4.79998654914966	1.46268997537495e-06	0.311475409835873	1
ENSG00000138100.13	TRIM54	2	27282914	2_16	0	0.0188850011939846	7.04573912598434	2.21923698328332e-06	-1.67320261437898	1
ENSG00000163794.6	UCN	2	27305824	2_16	0	0.0208385179172675	6.96554039429275	2.42092730306586e-06	-1.18206619718013	2
ENSG00000115211.15	EIF2B4	2	27369556	2_16	1	0.0904965653023208	20.3236407754547	3.06756456229772e-05	-4.11718750000123	1
ENSG00000115234.10	SNX17	2	27369556	2_16	1	0.0904965653023208	20.3236407754547	3.06756456229772e-05	4.11718750000123	1
ENSG00000163795.13	ZNF513	2	27382895	2_16	1	0.0847419491015939	20.0182476880244	2.82933656901056e-05	4.09374999999895	1
ENSG00000115216.13	NRBP1	2	27428187	2_16	1	0.0844008183437471	20.0570511831516	2.82340933238891e-05	4.08661417322919	1
ENSG00000138002.14	IFT172	2	27489541	2_16	0	0.0191150236342275	5.07601004313403	1.61829397638446e-06	-0.419014084507268	1
ENSG00000198522.13	GPN1	2	27628253	2_16	0	0.0319832768264916	16.0270705226315	8.54943097958582e-06	3.42124198827657	2
ENSG00000176714.9	CCDC121	2	27629397	2_16	0	0.12393924368821	21.3099033110947	4.40504578188695e-05	1.97790055248531	1
ENSG00000243147.7	MRPL33	2	27794925	2_16	0	0.0184433584510633	4.79614225514151	1.47534017368891e-06	0.414473684210633	1
ENSG00000158019.20	BRE	2	27889824	2_16	0	0.0373555754094349	11.0857352343495	6.90685021791905e-06	1.2979351032448	1
ENSG00000171174.13	RBKS	2	27891044	2_16	0	0.0250654027891891	11.5951558887394	4.84742820279018e-06	2.39130434782563	1
ENSG00000213639.9	PPP1CB	2	28751273	2_17	0	0.0494595886364823	17.2929993949821	1.42653007383083e-05	2.3324281226963	3
ENSG00000163806.15	SPDYA	2	28782736	2_17	0	0.0477251189389985	17.6433717079499	1.40439317051699e-05	-2.59654036755237	2
ENSG00000171103.10	TRMT61B	2	28869984	2_17	0	0.0219163557874434	10.3125962702603	3.76961036995324e-06	-1.99206349206391	1
ENSG00000189350.12	TOGARAM2	2	29008738	2_18	0	0.20782293955604	25.89112994754	8.97438286459493e-05	2.72806848131688	2
ENSG00000179270.6	C2orf71	2	29070375	2_18	0	0.0388731531854016	9.52923569508019	6.17828508622261e-06	1.09604802021283	2
ENSG00000115295.19	CLIP4	2	29097582	2_18	0	0.0312497134962647	7.46078255833892	3.88857543582935e-06	-0.77996715927752	1
ENSG00000119801.12	YPEL5	2	30146010	2_18	0	0.0268003028964798	6.00896764546186	2.68596082181438e-06	-0.677083333333066	1
ENSG00000172954.13	LCLAT1	2	30499373	2_19	0	0.0235403306627177	6.88904235494686	2.70477734017573e-06	0.857142857142852	1
ENSG00000158089.14	GALNT14	2	31322795	2_19	0	0.01914634750949	4.94240146731488	1.57828003443508e-06	-0.486842105263111	1
ENSG00000013016.15	EHD3	2	31231525	2_19	0	0.0250746664297453	7.48472641072407	3.13019360653153e-06	1.07382550335579	1
ENSG00000162959.13	MEMO1	2	32011261	2_20	0	0.0393919963912541	10.9628371364083	7.20262923287193e-06	1.55445544554534	1
ENSG00000152683.14	SLC30A6	2	32165765	2_20	0	0.0238129193103908	6.20131219396829	2.46295423209149e-06	-1.26802988715055	3
ENSG00000091106.18	NLRC4	2	32264782	2_20	0	0.163220072446383	24.7446526985997	6.73620095422725e-05	3.15267175572511	1
ENSG00000119820.10	YIPF4	2	32277426	2_20	0	0.024691641825962	6.54317130963594	2.69462518777526e-06	1.20149253731383	1
ENSG00000115760.13	BIRC6	2	32357173	2_20	0	0.0258194461859674	6.96467738024188	2.99921798658671e-06	1.06837606837543	1
ENSG00000018699.11	TTC27	2	32627602	2_20	0	0.0222216950539577	5.5491835966939	2.05667838090892e-06	-0.749383789012217	2
ENSG00000049323.15	LTBP1	2	32947240	2_20	0	0.0565103499468225	14.4002329173912	1.35724302663164e-05	1.70986002164677	2
ENSG00000152689.17	RASGRP3	2	33535943	2_21	0	0.0220915266386412	9.40097017156157	3.46384547215711e-06	1.13760186397332	2
ENSG00000119812.18	FAM98A	2	33598472	2_21	0	0.0346881754047574	13.6639735893634	7.90530401110479e-06	1.56737588652468	1
ENSG00000150938.9	CRIM1	2	36423735	2_23	0	0.013829822934011	6.03934036514688	1.39304848288284e-06	-0.612654160731525	2
ENSG00000115808.11	STRN	2	36965352	2_23	0	0.0175004539883862	8.25218493892075	2.40867593153821e-06	1.30645161290313	1
ENSG00000008869.11	HEATR5B	2	37084196	2_23	0	0.012503092372975	5.09223033922885	1.06190480370673e-06	0.152950830892466	2
ENSG00000152133.14	GPATCH11	2	37100663	2_23	0	0.021064680739491	9.99710575259086	3.51228115144613e-06	1.76296296296259	1
ENSG00000055332.16	EIF2AK2	2	37156965	2_23	0	0.0130193734595493	5.4721789882952	1.18825728248768e-06	-0.536873156342146	1
ENSG00000218739.9	CEBPZOS	2	37196344	2_23	0	0.141296513238237	28.2553259793377	6.65873716378436e-05	3.28906250000117	1
ENSG00000115816.14	CEBPZ	2	37237994	2_23	0	0.0578714566965377	19.579896815852	1.88988300065256e-05	2.38754325259498	1
ENSG00000115825.9	PRKD3	2	37324893	2_23	0	0.0381509013342961	15.6109854343928	9.93333830976622e-06	2.1205673758869	1
ENSG00000115828.15	QPCT	2	37344154	2_23	0	0.0370475673188109	15.3322212301944	9.47381453662673e-06	2.33600000000015	1
ENSG00000115841.19	RMDN2	2	37922508	2_24	0	0.0720386918525667	17.6873289260672	2.12514308287597e-05	2.16265060240902	1
ENSG00000119787.13	ATL2	2	38383572	2_24	0	0.0256213159923816	7.85046929320487	3.35472679503128e-06	-0.904761904761701	1
ENSG00000143889.15	HNRNPLL	2	38603270	2_24	0	0.0544820647799453	15.0093768951817	1.36388052155696e-05	-1.902857142857	1
ENSG00000143891.16	GALM	2	38666042	2_24	0	0.0965916223427927	20.5259719327672	3.30676472997083e-05	-2.12953367875677	1
ENSG00000115875.18	SRSF7	2	38751622	2_24	0	0.0203168867839133	5.66335590283908	1.91907134604781e-06	0.388059701492466	1
ENSG00000163214.20	DHX57	2	38875912	2_25	0	0.0166980632355186	4.82129636390024	1.34273415216876e-06	-0.12107623318391	1
ENSG00000188010.12	MORN2	2	38871617	2_25	0	0.0206806485460186	6.83455747905962	2.35740749523817e-06	0.84088295435815	3
ENSG00000214694.10	ARHGEF33	2	38889976	2_25	0	0.022196142937245	7.50092266224389	2.77684926818196e-06	0.761904761904777	1
ENSG00000152154.10	TMEM178A	2	39512961	2_25	0	0.0164328225925335	4.67071845278742	1.28013555905613e-06	0.150793650793616	1
ENSG00000162878.12	PKDCC	2	41926574	2_26	0	0.0251706442935848	14.6269430951489	6.14056043081707e-06	-1.5991870683454	3
ENSG00000143924.18	EML4	2	42168854	2_26	0	0.00960211947332357	5.56579889145776	8.91363242328157e-07	-0.568049628164041	2
ENSG00000115944.14	COX7A2L	2	42425518	2_26	0	0.00888106087486917	4.83387080765058	7.16011489967774e-07	-0.121212121212123	1
ENSG00000057935.13	MTA3	2	42495376	2_26	0	0.0124378596527452	7.99363990552806	1.65825126773423e-06	0.944733117391543	2
ENSG00000162881.6	OXER1	2	42745884	2_26	0	0.0495165135585759	21.0412565911266	1.73772815064796e-05	-2.0742810430047	2
ENSG00000162882.14	HAAO	2	42763196	2_26	0	0.00902380273101433	4.98335242555232	7.50017332876994e-07	0.269327498650251	2
ENSG00000152518.7	ZFP36L2	2	43226582	2_27	1	0.613534394120485	38.1485134258314	0.000390370183153171	-6.3596491228079	1
ENSG00000152527.13	PLEKHH2	2	43637387	2_27	0	0.0326109033960376	15.672572811414	8.52438844372446e-06	-1.61052459064949	2
ENSG00000223658.7	C1GALT1C1L	2	43675895	2_27	0	0.010119078291501	4.76821384956723	8.04742219497143e-07	0.382741629023835	2
ENSG00000138036.18	DYNC2LI1	2	43766887	2_27	0	0.0268107546271374	14.0464566198104	6.28110315416826e-06	-1.87685937661649	2
ENSG00000138095.18	LRPPRC	2	43995992	2_27	0	0.0153713379317884	9.07029507856889	2.32537603271878e-06	1.23943661971888	1
ENSG00000138078.15	PREPL	2	44359482	2_28	0	0.020766364386775	7.67880688736351	2.65958773585517e-06	-1.11477908005634	3
ENSG00000143919.14	CAMKMT	2	44361802	2_28	0	0.0156977450975989	5.04573278174167	1.32105720830561e-06	-0.316320821438949	2
ENSG00000170577.7	SIX2	2	45225287	2_28	0	0.0180683950815966	6.36853823413308	1.91919650593876e-06	-0.640449438202186	1
ENSG00000068784.12	SRBD1	2	45612248	2_28	0	0.0197398656616496	7.20135755943946	2.37092967968444e-06	-0.908367013307651	2
ENSG00000116016.13	EPAS1	2	46292790	2_30	0	0.0162755921140321	4.72782757696467	1.28338964971813e-06	-0.112081513828267	1
ENSG00000250565.6	ATP6V1E2	2	46539307	2_30	0	0.044761496081557	14.2873230539083	1.0666343461038e-05	-1.70630598944774	3
ENSG00000119729.11	RHOQ	2	46541511	2_30	0	0.0168562229490425	5.05746941385094	1.42184952545716e-06	-0.304347826086997	1
ENSG00000151665.12	PIGF	2	46617108	2_30	0	0.0162037048474781	4.68620472331062	1.26647227498679e-06	0.0560747663551462	1
ENSG00000119878.5	CRIPT	2	46623432	2_30	0	0.0267320586496961	9.40268606580222	4.19222368323474e-06	1.23134328358241	1
ENSG00000171150.7	SOCS5	2	46698591	2_30	0	0.0202722034685188	6.79417875685078	2.29719589306281e-06	-0.741882260477714	2
ENSG00000068724.15	TTC7A	2	46916091	2_30	0	0.0216388804399592	7.40880858835187	2.67388834074235e-06	-0.816753926701498	1
ENSG00000180398.11	MCFD2	2	46922519	2_30	0	0.0167658429936285	5.00690659250047	1.40008689250006e-06	-0.256915300423629	3
ENSG00000143933.16	CALM2	2	46988929	2_30	0	0.0598511867946643	17.0599557397666	1.70298480192384e-05	-1.80556399651204	2
ENSG00000119888.10	EPCAM	2	47345021	2_30	0	0.0166726277899899	4.95447563316023	1.37772283680396e-06	-0.259880136462099	2
ENSG00000095002.13	MSH2	2	47403074	2_30	0	0.0180997057444147	5.72706148937499	1.72887448901474e-06	-0.558510638297914	1
ENSG00000184261.4	KCNK12	2	47536230	2_30	0	0.0275862424402896	9.69977959464476	4.46287291751162e-06	-1.20326728375696	2
ENSG00000116062.14	MSH6	2	47933228	2_30	0	0.0196024990853525	6.47785123469006	2.11788569980255e-06	0.818181818181842	1
ENSG00000138081.20	FBXO11	2	47901270	2_30	0	0.0161974889064468	4.68259695980176	1.26501179695032e-06	0.0963855421686643	1
ENSG00000170802.15	FOXN2	2	48327816	2_31	1	0.756775203748648	22.1951531476258	0.000280146464058024	4.29533678756312	1
ENSG00000162869.15	PPP1R21	2	48441151	2_31	0	0.0139755373701294	5.0644199448942	1.18047918004399e-06	0.0109489051094889	1
ENSG00000243244.5	STON1	2	48529543	2_31	0	0.0629059467925655	17.3969412561515	1.82525987126249e-05	-1.58433734939731	1
ENSG00000242441.7	GTF2A1L	2	48595242	2_31	0	0.0345293905401989	15.7673343959613	9.08044844031654e-06	2.11999999999981	1
ENSG00000143942.4	CHAC2	2	53767465	2_35	0	0.0270254110136629	5.29272434697236	2.38567724967808e-06	0.276592630069532	2
ENSG00000068912.13	ERLEC1	2	53786407	2_35	0	0.0331178921105443	7.21511213165096	3.98534458264249e-06	1.04685402306248	2
ENSG00000115239.21	ASB3	2	53785773	2_35	0	0.117176205209387	19.3532290451342	3.7822738596943e-05	2.15217730113197	2
ENSG00000119737.5	GPR75	2	53860333	2_35	0	0.0671805274915224	13.954867022848	1.56361280195637e-05	1.78362573099399	1
ENSG00000068878.14	PSME4	2	53970692	2_35	0	0.0443750644233162	9.99178679873091	7.395069514781e-06	1.20845921450156	1
ENSG00000170634.12	ACYP2	2	53971158	2_35	0	0.0259016077471549	4.89169864197921	2.11322880467395e-06	-0.442748091603022	1
ENSG00000115306.15	SPTBN1	2	54455804	2_35	0	0.0260228740643198	4.93579482818136	2.14226140769359e-06	0.367346938775477	1
ENSG00000214595.11	EML6	2	54723342	2_36	0	0.0368567792993789	10.7930726690243	6.63471983795699e-06	-1.26811594202864	1
ENSG00000115310.17	RTN4	2	55092862	2_36	0	0.0236303676101609	6.59014849418977	2.59732193944414e-06	-0.819091710059612	2
ENSG00000162994.15	CLHC1	2	55231958	2_36	0	0.0200406349344028	5.03732908608645	1.68372789263485e-06	0.280519480519499	1
ENSG00000085760.14	MTIF2	2	55269694	2_36	0	0.0199222210316128	4.98151762204873	1.65523450371648e-06	0.27212020033381	1
ENSG00000163001.11	CFAP36	2	55520335	2_36	0	0.0196050521212512	4.83040953489653	1.57947246691187e-06	0.518518518518692	1
ENSG00000275052.4	PPP4R3B	2	55619011	2_36	0	0.0193945418842842	4.72876180413877	1.52963238439503e-06	-0.279966398168988	2
ENSG00000138035.14	PNPT1	2	55693981	2_36	0	0.0305900752508694	9.0281359324451	4.60615703835371e-06	1.25806451612866	1
ENSG00000115380.19	EFEMP1	2	55923729	2_36	0	0.0192794202333269	4.67270803990064	1.50252851091432e-06	0.112149532710247	1
ENSG00000028116.16	VRK2	2	57907323	2_38	0	0.0153993540413354	4.90605252184631	1.2600703792601e-06	0.173519675920757	2
ENSG00000162928.8	PEX13	2	61017528	2_40	0	0.0169286225129495	12.8614041982071	3.63136675714115e-06	3.10429447852655	1
ENSG00000162927.13	PUS10	2	60996531	2_40	0	0.016319116886731	15.4601325769725	4.20794420347869e-06	-3.69003246371439	2
ENSG00000162929.13	KIAA1841	2	61065721	2_40	0	0.0166860504406684	9.32131287176271	2.59412406810688e-06	2.20202020202043	1
ENSG00000237651.6	C2orf74	2	61145163	2_40	0	0.0170727758960993	29.0174280638213	8.26272239129382e-06	5.65600000000012	1
ENSG00000173209.22	AHSA2	2	61177077	2_40	0	0.0198306523299464	22.9190586993628	7.58043072196236e-06	-4.9262792661628	3
ENSG00000082898.16	XPO1	2	61538854	2_40	0	0.0297059282265918	9.46627823764396	4.69010427306902e-06	0.304093567251547	1
ENSG00000170264.12	FAM161A	2	61854233	2_40	0	0.0162849720204928	4.77493314635054	1.29692367343333e-06	0.236124930774614	2
ENSG00000173163.10	COMMD1	2	61889586	2_40	0	0.0170769254367052	5.35472864039632	1.52513137291455e-06	0.62640449438172	1
ENSG00000186889.9	TMEM17	2	62472655	2_41	0	0.0472438397961612	12.0055750274156	9.45993734269587e-06	1.77547521620888	3
ENSG00000014641.17	MDH1	2	63588667	2_41	0	0.0227518379278633	4.85827795425713	1.84356710015127e-06	0.284722222222249	1
ENSG00000143951.15	WDPCP	2	63274483	2_41	0	0.022941696332311	4.96636459938388	1.90030903004827e-06	0.350364963503585	1
ENSG00000169764.15	UGP2	2	63841144	2_41	0	0.023227031842502	5.1134582638903	1.98092729657396e-06	-0.73060306690549	2
ENSG00000143952.19	VPS54	2	64085048	2_41	0	0.0235168102983692	5.1796662517679	2.03160979788333e-06	-0.29651162790713	1
ENSG00000119862.12	LGALSL	2	64367708	2_41	0	0.0222987564933471	4.68753320694026	1.74335209460179e-06	0.0542635658914726	1
ENSG00000119844.15	AFTPH	2	64524123	2_42	0	0.0352634192112725	11.3294266841383	6.6633474421026e-06	1.3250883392225	1
ENSG00000179833.4	SERTAD2	2	64751025	2_42	0	0.0479422311827755	14.2475877407975	1.13925170583283e-05	1.60370370370358	1
ENSG00000115902.10	SLC1A4	2	64975602	2_42	0	0.0425853376285704	13.1200408577267	9.31870122966342e-06	1.70547419100501	4
ENSG00000011523.13	CEP68	2	65057097	2_42	0	0.0342961487796232	11.065868153786	6.32981404302982e-06	-1.40625000000007	1
ENSG00000138069.16	RAB1A	2	65129770	2_42	0	0.0181354737292871	5.05229377785315	1.52819088815145e-06	-0.418732782369032	1
ENSG00000198369.9	SPRED2	2	65433000	2_42	0	0.123807786415841	23.4143154748581	4.83492264353512e-05	-2.85119047619173	1
ENSG00000143971.7	ETAA1	2	67397667	2_44	0	0.0216962795405204	8.46572118525944	3.06343968756767e-06	0.906367041198002	1
ENSG00000243667.6	WDR92	2	68157965	2_45	0	0.0254415945462834	6.08577443415097	2.58238080047044e-06	-0.697674418604857	1
ENSG00000115946.7	PNO1	2	68157965	2_45	0	0.0254415945462834	6.08577443415097	2.58238080047044e-06	0.697674418604857	1
ENSG00000221823.10	PPP3R1	2	68304505	2_45	0	0.0270602906942687	6.66814658151423	3.00952323978466e-06	0.777027027027023	1
ENSG00000119865.8	CNRIP1	2	68320518	2_45	0	0.0459601370795466	11.6890182023561	8.96023615100158e-06	1.38551401869236	1
ENSG00000115956.9	PLEK	2	68365452	2_45	0	0.0244299878531227	5.7029002267324	2.32369503588644e-06	-0.562043795620155	1
ENSG00000204923.3	FBXO48	2	68467123	2_45	0	0.021992964031738	4.711962890399	1.72840586365945e-06	0.0569852941176612	1
ENSG00000163219.11	ARHGAP25	2	68679529	2_45	0	0.0236817562020256	5.40947908111331	2.13663066495793e-06	0.379887386451023	2
ENSG00000169604.19	ANTXR1	2	69012709	2_46	0	0.0624622362447173	15.2931745037695	1.59321827107116e-05	-1.65397923875405	1
ENSG00000198380.12	GFPT1	2	69382972	2_46	0	0.0205498315928911	4.74635826414148	1.62678024263446e-06	0.13137716334958	2
ENSG00000169599.12	NFU1	2	69423598	2_46	0	0.0218849889058989	5.33945137171928	1.94896065569763e-06	0.487932374920269	2
ENSG00000087338.4	GMCL1	2	69829233	2_46	0	0.0450499653976291	12.1725209617553	9.14608216103193e-06	-1.90007274173464	2
ENSG00000124380.10	SNRNP27	2	69891253	2_46	0	0.0215398743742635	5.18965888445235	1.86441283613897e-06	-0.525126483112259	2
ENSG00000059728.10	MXD1	2	69897673	2_46	0	0.0788212382036722	17.5309026994748	2.30466410527662e-05	2.2960000000003	1
ENSG00000244617.2	ASPRV1	2	69964228	2_46	0	0.0455410313585154	12.2756975306311	9.32414774238406e-06	1.52059925093699	1
ENSG00000115998.7	C2orf42	2	70249066	2_46	0	0.0226146251323521	5.64858119283986	2.13053598755321e-06	0.512000000000073	1
ENSG00000143977.13	SNRPG	2	70293743	2_46	0	0.0212880279177599	5.0788355358142	1.8032655515807e-06	0.192944312223948	2
ENSG00000035141.7	FAM136A	2	70301695	2_46	0	0.0249575326425662	6.57836123430259	2.73829019530162e-06	-0.894736842105004	1
ENSG00000163235.15	TGFA	2	70530226	2_47	0	0.0149831260262424	6.09936742658698	1.52421887073921e-06	-0.608490566037896	1
ENSG00000075340.22	ADD2	2	70767997	2_47	0	0.0129547181188343	4.73287680408944	1.02261762409974e-06	-0.120211867910428	2
ENSG00000152672.7	CLEC4F	2	70887870	2_47	0	0.0137212207475076	5.27274693333811	1.20667352632847e-06	-0.624612816956802	2
ENSG00000116031.8	CD207	2	70823530	2_47	0	0.0130370045838827	4.79233729355369	1.04204218462517e-06	-0.298645175495969	4
ENSG00000116035.2	VAX2	2	70898541	2_47	0	0.0551596216519172	18.4284136250765	1.69538890071928e-05	-1.902088326668	2
ENSG00000116039.11	ATP6V1B1	2	70935800	2_47	0	0.228061404349188	32.4170357625334	0.000123306281182201	-3.05376945337705	2
ENSG00000144043.11	TEX261	2	70993663	2_47	0	0.0171404027399265	7.36406977921491	2.10522744334548e-06	-0.901401532836677	2
ENSG00000124357.12	NAGK	2	71063957	2_47	0	0.012972461772764	4.74573189408463	1.02679963273345e-06	-0.177001383306143	2
ENSG00000124370.10	MCEE	2	71130287	2_47	0	0.0271527355389223	11.6995156813571	5.29836141283526e-06	1.24870940341958	2
ENSG00000124383.8	MPHOSPH10	2	71130580	2_47	0	0.0142414344307408	5.6223194178468	1.33545529859643e-06	0.477611940298334	1
ENSG00000124374.8	PAIP2B	2	71227813	2_47	0	0.0290521056059807	12.3383450322358	5.97853299663996e-06	1.50292397660808	1
ENSG00000075292.18	ZNF638	2	71277979	2_47	0	0.0144101804391272	5.73298784088441	1.37787729943904e-06	-0.51388888888907	1
ENSG00000135636.13	DYSF	2	71453820	2_47	0	0.0163461185550121	6.91783134305413	1.88601316405326e-06	0.676348547717796	1
ENSG00000144036.15	EXOC6B	2	72825144	2_47	0	0.0192177976390924	8.44057004258741	2.70542500520424e-06	0.789855072463651	1
ENSG00000135631.16	RAB11FIP5	2	73156338	2_48	0	0.0317507524799679	9.70829542504845	5.14111254804473e-06	1.14314996896416	2
ENSG00000135632.11	SMYD5	2	73214385	2_48	0	0.0227165807298889	6.54612439110788	2.48020353250658e-06	-0.695000000000019	1
ENSG00000135624.15	CCT7	2	73233389	2_48	0	0.0198036416994932	5.25315418333337	1.73510321128355e-06	0.351239669421545	1
ENSG00000116127.17	ALMS1	2	73369090	2_48	0	0.0189282417116009	4.82750484087419	1.52402852864536e-06	0.294736842105351	1
ENSG00000144034.14	TPRKB	2	73737087	2_48	0	0.0203920628029343	5.52890060855124	1.88044245777405e-06	0.514931147343467	2
ENSG00000144048.10	DUSP11	2	73780218	2_48	0	0.0210398259180502	5.82347658056488	2.04354676673161e-06	-0.569230769230932	1
ENSG00000163017.13	ACTG2	2	73892213	2_48	0	0.025577291054812	7.66499226253472	3.26983901849213e-06	-0.867647058823847	1
ENSG00000114956.19	DGUOK	2	73938926	2_48	0	0.0342523040360055	10.4263152291852	5.95635737620771e-06	1.19730900849169	2
ENSG00000163170.11	BOLA3	2	74147514	2_48	0	0.020400860277983	5.5329624282504	1.88263577934296e-06	-0.445783131191685	2
ENSG00000114978.17	MOB1A	2	74179099	2_48	0	0.0519781509135311	14.3908875700885	1.24758030905102e-05	1.62626262626204	1
ENSG00000188687.17	SLC4A5	2	74361478	2_48	0	0.0553621697221917	14.9932841419515	1.38442674143097e-05	-1.76829268292767	1
ENSG00000204843.12	DCTN1	2	74372241	2_48	0	0.106687804242254	21.3264571368923	3.794841109798e-05	2.18509615384569	1
ENSG00000005448.16	WDR54	2	74421241	2_48	0	0.0221313304565453	6.30008138559046	2.32548631598699e-06	0.715789473684594	1
ENSG00000114993.16	RTKN	2	74442199	2_48	0	0.0242939279026445	7.17922542805687	2.90894449265383e-06	-0.978991596638437	1
ENSG00000239779.6	WBP1	2	74458316	2_48	0	0.0594621365652773	15.6767196470715	1.55473296620867e-05	1.75376303724227	2
ENSG00000115275.11	MOGS	2	74465520	2_48	0	0.0219201637676574	6.20972011598959	2.27026171912885e-06	-0.694915254237396	1
ENSG00000135637.13	CCDC142	2	74483364	2_48	0	0.0216545857311004	6.09484282121092	2.20126584701526e-06	0.672316384180884	1
ENSG00000115282.19	TTC31	2	74483364	2_48	0	0.0216545857311004	6.09484282121092	2.20126584701526e-06	-0.672316384180884	1
ENSG00000179528.15	LBX2	2	74502935	2_48	0	0.01925286129561	4.98758163426309	1.60156808054104e-06	0.243107769423511	1
ENSG00000115289.13	PCGF1	2	74508487	2_48	0	0.0216976618526468	6.1135701647553	2.21242187146273e-06	0.674285714285737	1
ENSG00000115325.13	DOK1	2	74548714	2_48	0	0.0187220048106911	4.724383762852	1.47522283529306e-06	0.158602150537632	1
ENSG00000115350.11	POLE4	2	74958540	2_48	0	0.0543376929449589	14.8147938839721	1.34263175460769e-05	1.64963387341956	2
ENSG00000115363.13	EVA1A	2	75565500	2_49	0	0.0269288080435075	5.53641311811378	2.48659883094956e-06	-0.527607361963073	1
ENSG00000115364.13	MRPL19	2	75643121	2_49	0	0.0245688258531351	4.67064492136649	1.91390932993451e-06	-0.0550014627485048	3
ENSG00000005436.13	GCFC2	2	75712809	2_49	0	0.0270493696858293	5.57859642707052	2.51676229771131e-06	0.433070866141629	1
ENSG00000176204.13	LRRTM4	2	77593322	2_50	0	0.0981210024150795	16.636115630962	2.72253838918419e-05	1.8127490039838	1
ENSG00000163541.11	SUCLG1	2	84459875	2_53	0	0.015409358709715	6.55455462060421	1.68456532733976e-06	0.743902439024419	1
ENSG00000034510.5	TMSB10	2	84905643	2_53	0	0.0177588145118991	7.88904382237117	2.33667571622551e-06	-0.941666666666577	1
ENSG00000186854.10	TRABD2A	2	84907540	2_53	0	0.0126094322624356	4.67076597202385	9.82299099987056e-07	0.0460251046025264	1
ENSG00000176407.17	KCMF1	2	84970689	2_54	0	0.0355755323250723	12.7865218822676	7.58689264886261e-06	-1.61825726141127	1
ENSG00000152291.13	TGOLN2	2	85328154	2_54	0	0.0489582515313027	15.821019441119	1.29187492583007e-05	1.76800000000056	1
ENSG00000042493.15	CAPG	2	85419294	2_54	0	0.0614970992238171	18.0000733946109	1.84624364058305e-05	1.93233082706775	1
ENSG00000168906.12	MAT2A	2	85538082	2_54	0	0.0222913718570374	8.36904879223956	3.11152290337245e-06	1.09523809523833	1
ENSG00000115486.11	GGCX	2	85561052	2_54	0	0.0530563134003866	16.5878266375906	1.46786685243639e-05	1.75000000000061	1
ENSG00000118640.10	VAMP8	2	85561615	2_54	0	0.0337869964717709	12.2978117497342	6.93006858579936e-06	1.49659863945567	1
ENSG00000168899.4	VAMP5	2	85584469	2_54	0	0.0191444223076913	6.93545317124372	2.21450780401799e-06	-0.829999999999819	1
ENSG00000168890.13	TMEM150A	2	85599009	2_54	0	0.0214479268100272	8.00552926562603	2.8637524520019e-06	-1.06976744186046	1
ENSG00000168883.19	USP39	2	85600891	2_54	0	0.0224984853198178	8.45622542806969	3.17314514826452e-06	-1.12403100775197	1
ENSG00000168887.10	C2orf68	2	85613235	2_54	0	0.0154674006947292	4.92923830875999	1.27161972816185e-06	0.30022075055178	1
ENSG00000115523.16	GNLY	2	85711284	2_54	0	0.022101947385528	8.28854729744663	3.05540697951241e-06	0.828947368421153	1
ENSG00000115525.17	ST3GAL5	2	85905908	2_54	0	0.0158351722979537	5.1501406127929	1.36019754094208e-06	0.231958762886598	1
ENSG00000068654.15	POLR1A	2	86105686	2_54	0	0.0208289082743856	7.72959419743282	2.68524123182533e-06	-0.988165680473368	1
ENSG00000132300.18	PTCD3	2	86105686	2_54	0	0.0208289082743856	7.72959419743282	2.68524123182533e-06	-0.988165680473368	1
ENSG00000132305.20	IMMT	2	86195484	2_54	0	0.0220454686137698	8.26447914583216	3.03874969759324e-06	1.02029769959428	1
ENSG00000132313.14	MRPL35	2	86198734	2_54	0	0.0972350495487848	22.4223013249417	3.63632866942724e-05	-2.66935483870912	1
ENSG00000068615.17	REEP1	2	86338344	2_54	0	0.0152469344596954	4.79430035925155	1.21918013505683e-06	-0.118541033434649	1
ENSG00000115548.16	KDM3A	2	86442426	2_54	0	0.0167408089147265	5.67309435509593	1.58400501282377e-06	-0.396313364055086	1
ENSG00000115561.15	CHMP3	2	86563593	2_54	0	0.0154335677957299	4.90865632670982	1.26354020721875e-06	0.209175512153412	2
ENSG00000239305.6	RNF103	2	86623855	2_54	0	0.0261291091472063	9.86751352591177	4.30023746902085e-06	1.26366149005596	2
ENSG00000172116.21	CD8B	2	86862772	2_54	0	0.0152395984517169	4.78977735132301	1.21744389324501e-06	0.149425287356347	1
ENSG00000172086.7	KRCC1	2	88056216	2_55	0	0.0287266711433558	9.05375830224245	4.33784774688437e-06	1.07692307692295	1
ENSG00000115593.14	SMYD1	2	88069079	2_55	0	0.0210075795983838	6.10104182263188	2.13766735697263e-06	0.581005586592192	1
ENSG00000163586.9	FABP1	2	88128319	2_55	0	0.0182604668886039	4.78147972879567	1.45624451300439e-06	-0.0892857142856849	1
ENSG00000144115.16	THNSL2	2	88170095	2_55	0	0.0185090020427876	4.90870478034267	1.51533977361782e-06	-0.186976733911103	2
ENSG00000153574.8	RPIA	2	88691440	2_55	0	0.0234859963895482	7.15222111895233	2.80162515431e-06	0.873198847262856	1
ENSG00000144029.11	MRPS5	2	95149561	2_57	0	0.0195622892026172	5.77278996985453	1.88349962300085e-06	0.567901234568231	1
ENSG00000144026.11	ZNF514	2	95196988	2_57	0	0.0594624055100788	16.3118058611124	1.61772472724644e-05	-1.98739312778149	3
ENSG00000233757.6	AC092835.2	2	95207631	2_57	0	0.0476670688844076	14.2002609321905	1.12895044120167e-05	-1.75609756097469	1
ENSG00000155066.15	PROM2	2	95274094	2_57	0	0.0239403122943763	7.67598908590311	3.06495614998657e-06	0.94389438943892	1
ENSG00000174501.14	ANKRD36C	2	95991827	2_57	0	0.0175047820202371	4.72689612462776	1.38004380295733e-06	0.240310077519343	1
ENSG00000186281.12	GPAT2	2	96025125	2_57	0	0.0273551464536765	8.93461477752556	4.07638300359247e-06	1.28176154040576	2
ENSG00000274286.1	ADRA2B	2	96112442	2_57	0	0.0192702682668663	5.63118141852688	1.8098700167521e-06	0.393271357936335	3
ENSG00000158050.4	DUSP2	2	96145593	2_57	0	0.0204230751014125	6.17828113551233	2.104499885388e-06	-0.438400718631439	2
ENSG00000135956.8	TMEM127	2	96263306	2_57	0	0.0213484269806565	6.59576626173807	2.34850366796526e-06	-0.731292517006422	1
ENSG00000144021.2	CIAO1	2	96268766	2_57	0	0.0212095458835994	6.53424677260448	2.31146332769011e-06	0.77519379844945	1
ENSG00000198885.9	ITPRIPL1	2	96325754	2_57	0	0.023314396448897	7.42607474528593	2.88764365579896e-06	-0.777777777777834	1
ENSG00000114982.17	KANSL3	2	96647713	2_57	0	0.0225818711775754	7.12514972073002	2.68357678193476e-06	1.1048951048951	1
ENSG00000114988.11	LMAN2L	2	96739703	2_57	0	0.0175259368831452	4.73825825756512	1.38503285951812e-06	0.400093103002809	2
ENSG00000158158.11	CNNM4	2	96759866	2_57	0	0.0232977238357945	7.41940402575294	2.88298657401428e-06	-1.14529914529878	1
ENSG00000163126.14	ANKRD23	2	96856083	2_57	0	0.0183660428056297	5.17881675513963	1.58637640654814e-06	0.706896551723798	1
ENSG00000144199.11	FAHD2B	2	97095539	2_57	0	0.0362785191453422	11.6060687773677	7.02254929936275e-06	1.80000000000011	1
ENSG00000135976.17	ANKRD36	2	97556164	2_57	0	0.0651872062162013	17.1929474751137	1.86927333342988e-05	2.39393939393872	1
ENSG00000196912.12	ANKRD36B	2	97589819	2_57	0	0.0658621680517515	17.2918334238076	1.89949069980438e-05	-2.40458015267047	1
ENSG00000115073.7	ACTR1B	2	97658891	2_57	0	0.0324287276047432	10.5433575450163	5.70254799050566e-06	1.67460990980874	2
ENSG00000228486.10	LINC01125	2	97663552	2_57	0	0.0184943022573042	5.24431351388225	1.61765797584608e-06	-0.482710858293587	2
ENSG00000115085.13	ZAP70	2	97713755	2_57	0	0.109473220266785	22.2136472037879	4.05590588800128e-05	-2.54999999999976	1
ENSG00000075568.16	TMEM131	2	97996336	2_57	0	0.0620547026251013	16.7206661987155	1.73056685400349e-05	2.06113537117949	1
ENSG00000040933.15	INPP4A	2	98444410	2_58	0	0.0786667317576287	20.8310569656534	2.73314403746842e-05	-2.43884892086273	1
ENSG00000183513.8	COA5	2	98608535	2_58	0	0.0438108108661704	15.2262895899432	1.11259084580373e-05	2.07142857142796	1
ENSG00000115446.11	UNC50	2	98608705	2_58	0	0.0437966837621592	15.2232222513197	1.11200802372052e-05	2.07142857142884	1
ENSG00000071073.12	MGAT4A	2	98727884	2_58	0	0.0144848938556482	4.77545139385292	1.15369192175671e-06	-0.228346456692835	1
ENSG00000144182.16	LIPT1	2	99155127	2_58	0	0.0157640463977343	5.57079990564407	1.46468883007934e-06	0.465487764368955	2
ENSG00000158411.11	MITD1	2	99180175	2_58	0	0.0153837268297337	5.34123099133461	1.3704494638691e-06	-0.395348837209129	1
ENSG00000144214.9	LYG1	2	99305150	2_58	0	0.0164337272484986	5.96197277887602	1.63412836718017e-06	-0.618352470695421	2
ENSG00000158417.10	EIF5B	2	99337171	2_58	0	0.0147448945744146	4.94261990944956	1.21551127451734e-06	0.32258064516126	1
ENSG00000115514.11	TXNDC9	2	99340840	2_58	0	0.0172058161253829	6.39376348401451	1.83481359733044e-06	0.73387096774186	1
ENSG00000135945.9	REV1	2	99491316	2_58	0	0.0143887950983427	4.7129090678114	1.13102861874109e-06	-0.178010471204172	1
ENSG00000115526.10	CHST10	2	100417235	2_58	0	0.0150187817195764	5.11558380696887	1.28141562394825e-06	0.44354838709662	1
ENSG00000115539.13	PDCL3	2	100562660	2_58	0	0.0145449838869969	4.81435089277222	1.16791460816454e-06	0.265217458923871	2
ENSG00000158435.7	CNOT11	2	101252764	2_59	0	0.0146549779213431	5.69952211905059	1.39310457189141e-06	0.120000000000004	1
ENSG00000163162.8	RNF149	2	101305898	2_59	0	0.0150002691221509	5.85825109152206	1.46563942422011e-06	0.020362104982571	2
ENSG00000196460.12	RFX8	2	101474613	2_59	0	0.0606088850218436	21.5245620570681	2.17585887696579e-05	-2.76153846153868	1
ENSG00000071054.16	MAP4K4	2	101697147	2_59	0	0.0144917966453907	9.13800026664312	2.20868358339674e-06	-1.99999999999997	1
ENSG00000115590.13	IL1R2	2	101991888	2_59	0	0.0708761617563205	23.361897760438	2.76164858916127e-05	2.72310405643689	1
ENSG00000115604.10	IL18R1	2	102311189	2_60	0	0.0183725142585519	17.614304782247	5.3975193182833e-06	3.9519972884982	3
ENSG00000115607.9	IL18RAP	2	102418383	2_60	0	0.0106606613508993	14.0811563771276	2.50370164560624e-06	0.161290322580603	1
ENSG00000170417.15	TMEM182	2	102738292	2_60	0	0.011640572689694	5.7684013827233	1.11992754138669e-06	0.592000000000031	1
ENSG00000135972.8	MRPS9	2	105038372	2_62	0	0.0211279190485552	5.29899071376043	1.86728233299491e-06	0.305613960451534	2
ENSG00000135966.12	TGFBRAP1	2	105332024	2_62	0	0.0523706037675047	13.8988373288628	1.21402088593305e-05	1.53081510934323	1
ENSG00000135974.9	C2orf49	2	105337683	2_62	0	0.0364229761953697	10.4447979878055	6.34505776598704e-06	1.21215736637613	2
ENSG00000071051.13	NCK2	2	105744677	2_63	0	0.026164860840916	5.53360743694809	2.41483177170313e-06	0.589962788524604	2
ENSG00000119147.9	C2orf40	2	106024112	2_63	0	0.0355496013917643	8.43277527855789	4.99994662473201e-06	-0.964103509405761	4
ENSG00000115652.14	UXS1	2	106172240	2_63	0	0.0296007276539442	6.69928028374333	3.30742984399694e-06	0.693702883081249	2
ENSG00000115665.8	SLC5A7	2	108028702	2_65	0	0.0225140005302208	5.15340447021156	1.93511601605793e-06	-0.353146853147023	1
ENSG00000198203.9	SULT1C2	2	108287884	2_65	0	0.0326437009313854	8.66253513918048	4.71633347884358e-06	1.04005664115493	3
ENSG00000198075.9	SULT1C4	2	108378352	2_65	0	0.0277130927379593	7.11404096769359	3.28822451222266e-06	-0.909722222222378	1
ENSG00000169756.16	LIMS1	2	108535245	2_65	0	0.033253888230439	8.83786568634262	4.90173620643577e-06	1.18253968253964	1
ENSG00000153201.15	RANBP2	2	108719562	2_65	0	0.0299359990778877	7.84329184783545	3.916086153817e-06	0.850415512464962	1
ENSG00000163006.11	CCDC138	2	108786645	2_65	0	0.0486732089154653	12.4560826143326	1.01118720308839e-05	1.3793103448275	1
ENSG00000186522.14	SEPT10	2	109574715	2_65	0	0.0507551578152362	12.8554067461383	1.0882435715251e-05	-1.40613718411616	1
ENSG00000198142.4	SOWAHC	2	109614115	2_65	0	0.0308692468828622	8.13360462162583	4.18763862622474e-06	1.36734693877498	1
ENSG00000144061.12	NPHP1	2	110205149	2_66	0	0.0111607674287997	5.88414802715777	1.09531176756239e-06	0.694968553459166	1
ENSG00000169679.14	BUB1	2	110678318	2_66	0	0.0150890809897642	8.72582417908237	2.19598491820165e-06	-1.16442048517452	1
ENSG00000153208.16	MERTK	2	111898795	2_66	0	0.0158339990714013	9.00340373300399	2.37770212565399e-06	1.08036957816012	4
ENSG00000153214.9	TMEM87B	2	112055305	2_66	0	0.0123919240592297	6.93279293287973	1.43287094989092e-06	1.01634147439786	2
ENSG00000144152.12	FBLN7	2	112136449	2_66	0	0.00999428729194796	4.72510234220989	7.87631640874324e-07	-0.0582706922641612	2
ENSG00000144161.12	ZC3H8	2	112251056	2_66	0	0.0100013801993381	4.7551430579565	7.93201688291045e-07	0.156069364161851	1
ENSG00000188177.13	ZC3H6	2	112274635	2_66	0	0.0126442286140404	6.85490383798757	1.44561888111109e-06	0.927419354838896	1
ENSG00000169629.11	RGPD8	2	112434559	2_66	0	0.0103612032668681	5.12466370474037	8.85596049154499e-07	-0.358381502890069	1
ENSG00000114999.7	TTL	2	112482606	2_66	0	0.0101701982821487	4.9572408790326	8.40871335659467e-07	-0.303839842254924	2
ENSG00000125630.15	POLR1B	2	112541009	2_66	0	0.0101528757881171	4.85901963940349	8.22806725668149e-07	-0.299006380316681	2
ENSG00000125611.15	CHCHD5	2	112588903	2_66	0	0.0984704372019609	26.2167126687553	4.30570435227e-05	-2.5903870014419	2
ENSG00000144136.10	SLC20A1	2	112645515	2_66	0	0.0809012714044107	24.0587895114041	3.24630428461013e-05	2.424554891403	2
ENSG00000125538.11	IL1B	2	112836810	2_66	0	0.0113951886629955	5.94243832334538	1.12939616412988e-06	0.633587786259479	1
ENSG00000144134.18	RABL2A	2	113623390	2_67	0	0.0137417846643365	4.74020940151709	1.08642755407227e-06	-0.00657894736842148	1
ENSG00000115084.13	SLC35F5	2	113756761	2_67	0	0.0136422700110298	4.67195534846917	1.06302977706175e-06	-0.0357642178409181	3
ENSG00000115091.11	ACTR3	2	113889855	2_67	0	0.0148418880673609	5.46379472110003	1.35251980041703e-06	-0.573839662447065	1
ENSG00000088205.12	DDX18	2	117812637	2_69	0	0.0137467829914227	4.67142254101671	1.07105145241752e-06	-0.0545454545454599	1
ENSG00000125633.10	CCDC93	2	118011713	2_69	0	0.0301243915225494	12.0622345606004	6.06046794436601e-06	-1.42962962962962	1
ENSG00000125629.14	INSIG2	2	118088243	2_69	0	0.0285853441327476	11.5664762524651	5.51448044565218e-06	1.32256567168664	2
ENSG00000115107.19	STEAP3	2	119224095	2_69	0	0.0415593737400076	15.1121354230866	1.04750218332749e-05	1.58078354359745	3
ENSG00000155368.16	DBI	2	119366701	2_69	0	0.0323710989006085	12.7427723498465	6.87988965433261e-06	1.49690247944106	3
ENSG00000171227.6	TMEM37	2	119429724	2_69	0	0.0138984912734929	4.77452058072064	1.10677039588802e-06	-0.118686868686857	1
ENSG00000080293.9	SCTR	2	119459477	2_69	0	0.024422737017714	10.0804604436497	4.1061499813654e-06	-1.13294797687845	1
ENSG00000144120.12	TMEM177	2	119679105	2_69	0	0.0160715929803947	6.13977598542342	1.64577915220119e-06	0.654255319149036	1
ENSG00000088179.8	PTPN4	2	119760017	2_69	0	0.0149400168833237	5.45348680410309	1.3588936225342e-06	-0.408759124087604	1
ENSG00000115109.13	EPB41L5	2	120013132	2_69	0	0.0276980451594148	11.2685342391372	5.20567023426846e-06	1.2450591474633	2
ENSG00000226479.3	TMEM185B	2	120222852	2_69	0	0.0195890519217005	8.0019125950678	2.61437165464737e-06	-0.887218045112583	1
ENSG00000115112.7	TFCP2L1	2	121285174	2_70	0	0.0225931242030971	4.96922586461523	1.87251425442391e-06	-0.307692307692287	1
ENSG00000074054.17	CLASP1	2	121649389	2_70	0	0.0288973393506023	7.29220353681611	3.51460680516099e-06	-1.08583011051143	3
ENSG00000136732.14	GYPC	2	126655559	2_74	0	0.013084619098665	5.78866661328835	1.26328031295824e-06	0.542391116061792	2
ENSG00000136717.14	BIN1	2	127107346	2_74	0	0.011629120688378	4.6859406176774	9.08874176185317e-07	-0.295687380768929	2
ENSG00000163161.12	ERCC3	2	127290566	2_75	0	0.0249302071886217	7.87513883710894	3.27449410157758e-06	1.66051628792427	2
ENSG00000169967.16	MAP3K2	2	127393427	2_75	0	0.0247742033365087	7.81583412336106	3.22949887113381e-06	-1.63541916241519	2
ENSG00000163166.14	IWS1	2	127526967	2_75	0	0.0178701618635805	4.73825203975146	1.41223428291607e-06	-0.0958083832335926	1
ENSG00000169994.18	MYO7B	2	127538296	2_75	0	0.0224219247528317	6.875045837165	2.5710385848722e-06	-0.576668437085528	3
ENSG00000144230.16	GPR17	2	127648067	2_75	0	0.168419093589644	26.3029498243623	7.38849336716811e-05	-2.84713157676773	3
ENSG00000072163.19	LIMS2	2	127633114	2_75	0	0.0228483611904726	7.05266783213288	2.68762449730639e-06	-0.81816871327937	3
ENSG00000136709.11	WDR33	2	127811674	2_75	0	0.0443523295447944	13.3311336806945	9.86151465570109e-06	1.38271775511743	2
ENSG00000144231.10	POLR2D	2	127836403	2_75	0	0.0431430799384315	13.0683790286472	9.4035745800932e-06	1.95978913389537	2
ENSG00000136731.12	UGGT1	2	128091077	2_75	0	0.0480781850664985	14.0988640134215	1.13055655430504e-05	2.17299770774916	2
ENSG00000136720.6	HS6ST1	2	128319178	2_75	0	0.0255209535422959	8.09626055114616	3.44620793889161e-06	1.26315789473682	1
ENSG00000152086.8	TUBA3E	2	130197270	2_78	0	0.023423656655759	4.7205650681288	1.84420326862616e-06	0.0538461538461475	1
ENSG00000222014.5	RAB6C	2	129979453	2_78	0	0.0240358579353878	4.96390516297648	1.98995478929968e-06	0.230620155038639	1
ENSG00000136699.19	SMPD4	2	130182517	2_78	0	0.0255325140237475	5.5338794827507	2.35658647862736e-06	0.51145038167946	1
ENSG00000152082.13	MZT2B	2	130181775	2_78	0	0.0256129522419412	5.56356907391095	2.37669378028958e-06	-0.519083969465578	1
ENSG00000136718.9	IMP4	2	130342923	2_78	0	0.0236029204852428	4.79246594954302	1.88662195799152e-06	-0.0636942675159309	1
ENSG00000072135.12	PTPN18	2	130356469	2_78	0	0.0239126623796871	4.91543331073107	1.96042325682372e-06	0.327160493827172	1
ENSG00000136002.18	ARHGEF4	2	130829521	2_78	0	0.0239811546074613	4.94241176717375	1.97682907287439e-06	0.251851851851838	1
ENSG00000152102.17	FAM168B	2	130916004	2_78	0	0.0243441168724735	5.0841202645707	2.06428637047251e-06	-0.331578947368394	1
ENSG00000115762.16	PLEKHB2	2	131104358	2_78	0	0.0235337881537755	4.76480253853756	1.87023789610078e-06	-0.255319148936154	1
ENSG00000075886.10	TUBA3D	2	131475706	2_78	0	0.0357646500136173	8.72110620624086	5.20218341807946e-06	1.42786733597874	2
ENSG00000173272.15	MZT2A	2	131474226	2_78	0	0.0760915618293124	15.9312963920545	2.02184436252167e-05	2.146551724138	1
ENSG00000163040.14	CCDC74A	2	131527737	2_78	0	0.0240915547502715	4.98573201156189	2.00333631980794e-06	0.290780141843945	1
ENSG00000150551.10	LYPD1	2	132669198	2_79	0	0.0298273305497081	6.76041328693597	3.36316162853508e-06	-0.751999999999921	1
ENSG00000176771.16	NCKAP5	2	133740111	2_79	0	0.0280849175037737	6.19147343661016	2.90019548499762e-06	0.666666666666583	1
ENSG00000152127.8	MGAT5	2	134120375	2_79	0	0.0240436465120668	4.72477088937587	1.89470322255378e-06	-0.136230087158283	2
ENSG00000152128.13	TMEM163	2	134719225	2_80	0	0.0302132519472611	7.59979342959142	3.82965247819913e-06	1.14772727272657	1
ENSG00000082258.12	CCNT2	2	134918338	2_80	0	0.0609610023221491	14.2761320123733	1.45151911662958e-05	-1.88590604026853	1
ENSG00000115839.17	RAB3GAP1	2	135052002	2_80	0	0.022154004392906	4.67078234852688	1.72584573390217e-06	-0.220833333333443	1
ENSG00000121988.17	ZRANB3	2	135531995	2_80	0	0.022527945286254	4.82855690417344	1.81425798069922e-06	-0.0273972602739736	1
ENSG00000048991.16	R3HDM1	2	135531995	2_80	0	0.022527945286254	4.82855690417344	1.81425798069922e-06	0.0273972602739736	1
ENSG00000144224.16	UBXN4	2	135741666	2_80	0	0.0245060100518741	5.62226867512465	2.29796975610757e-06	-0.377996864332119	2
ENSG00000076003.4	MCM6	2	135875441	2_80	0	0.0331276735563657	8.47117386085341	4.68052574847924e-06	-1.30122452947662	3
ENSG00000115866.10	DARS	2	135985573	2_80	0	0.0347935874432774	8.935911604435	5.18559003609764e-06	1.22874397015525	2
ENSG00000144229.11	THSD7B	2	136765297	2_81	0	0.0238052550989948	4.92297627684717	1.95461257428902e-06	0.236169174575982	3
ENSG00000150540.13	HNMT	2	137963983	2_82	0	0.0310875200416489	7.28842294134312	3.77902487217536e-06	-0.799554565701502	1
ENSG00000144228.8	SPOPL	2	138501033	2_82	0	0.0307501765103471	7.18521429515064	3.68508444119204e-06	-0.89748508154274	2
ENSG00000075884.13	ARHGAP15	2	143450189	2_85	0	0.0225096429930314	4.78846211783812	1.7977312533681e-06	-0.163179916317933	1
ENSG00000169554.18	ZEB2	2	144524878	2_86	0	0.025536274017781	10.2051848264188	4.34648825207284e-06	-1.1137640449443	1
ENSG00000121989.14	ACVR2A	2	147843225	2_88	0	0.183230144188017	23.2803200768548	7.11452608440264e-05	-3.91125329977979	2
ENSG00000115947.13	ORC4	2	148020474	2_88	0	0.0115831624040469	4.8495017776228	9.3688087577629e-07	-0.458715596330366	1
ENSG00000204406.12	MBD5	2	148020474	2_88	0	0.0115831624040469	4.8495017776228	9.3688087577629e-07	0.458715596330366	1
ENSG00000135999.11	EPC2	2	148645644	2_88	0	0.0856669482756326	23.4752907639191	3.35416468407041e-05	2.4338461538474	1
ENSG00000184898.6	RBM43	2	151261518	2_90	0	0.0426955545566549	14.2780974860751	1.01674748600156e-05	-2.25277375540053	2
ENSG00000123609.10	NMI	2	151290144	2_90	0	0.0459030364021292	14.9671127747233	1.14588108566622e-05	-2.31319188559361	2
ENSG00000080345.17	RIF1	2	151415393	2_90	0	0.0168349069219489	5.48611673593551	1.54040836953851e-06	-0.610687022900894	1
ENSG00000183091.19	NEB	2	151734675	2_91	0	0.0275178904685407	6.69489338489245	3.07269114305299e-06	-0.72427983539071	1
ENSG00000162980.16	ARL5A	2	151828599	2_91	0	0.026288396429544	6.26337081281722	2.74620102594483e-06	-0.795454545454656	1
ENSG00000115145.9	STAM2	2	152174599	2_91	0	0.0473341557760145	11.8380802856494	9.34579008839493e-06	-2.30645161290329	1
ENSG00000157827.19	FMNL2	2	152335141	2_91	0	0.0222923794409985	4.70790581783612	1.75042818792947e-06	0.310283687943262	1
ENSG00000196504.15	PRPF40A	2	152717752	2_91	0	0.0222093725539604	4.67272471552324	1.73087853043271e-06	-0.288235294117617	1
ENSG00000177917.10	ARL6IP6	2	152717752	2_91	0	0.0222093725539604	4.67272471552324	1.73087853043271e-06	0.288235294117617	1
ENSG00000136542.8	GALNT5	2	157257153	2_94	0	0.0174308347686627	5.10393101333287	1.48382637830543e-06	-0.371287128712623	1
ENSG00000115165.9	CYTIP	2	157489212	2_94	0	0.0475598573815922	14.595827771727	1.15778889402341e-05	1.64503816793901	1
ENSG00000115170.13	ACVR1	2	157876051	2_95	0	0.0193916752234191	4.67066960336834	1.51061774312281e-06	0.0113636363636378	1
ENSG00000144283.21	PKP4	2	158457154	2_95	0	0.020371730158258	5.13495177190907	1.74471457666328e-06	-0.323886639675966	1
ENSG00000196151.10	WDSUB1	2	159285366	2_96	0	0.00919444354401	4.72776694245072	7.25006025011257e-07	-0.26315789473685	1
ENSG00000241399.6	CD302	2	159798013	2_96	0	0.00927302737929148	4.85737265822901	7.51247554934027e-07	0.253196403801222	2
ENSG00000153246.12	PLA2R1	2	160062090	2_96	0	0.0266910866511205	12.887741964571	5.73724231555359e-06	-1.22047244094503	1
ENSG00000115221.10	ITGB6	2	160267510	2_96	0	0.0422516994657285	19.0028690167489	1.33913222923475e-05	2.52728619432477	2
ENSG00000153250.19	RBMS1	2	160494213	2_96	0	0.015389212266456	14.3409380213235	3.68090030038589e-06	-2.74463861159339	2
ENSG00000136560.13	TANK	2	161137211	2_97	0	0.0233657933225749	7.8904877399327	3.07499550920791e-06	1.0818553888128	1
ENSG00000197635.9	DPP4	2	162074215	2_97	0	0.0167083959807077	4.73246322575832	1.31880963924325e-06	-0.183750394356826	2
ENSG00000115267.5	IFIH1	2	162294461	2_97	0	0.0176329318229838	5.23905555154867	1.54076937400608e-06	0.345486111111064	1
ENSG00000182263.13	FIGN	2	163614686	2_99	0	0.0157218303742929	4.67344212869021	1.22546265509185e-06	-0.00595238095238012	1
ENSG00000115290.9	GRB14	2	164621693	2_100	0	0.0526725064519082	13.8406895223651	1.21591108321903e-05	1.58000000000035	1
ENSG00000082438.15	COBLL1	2	164843369	2_100	0	0.0267324584478402	7.40516845024516	3.30167216330764e-06	-0.950456836513034	2
ENSG00000169507.9	SLC38A11	2	164957489	2_100	0	0.0214947436439608	5.34815683489784	1.9173284209321e-06	0.630210617245055	2
ENSG00000153253.16	SCN3A	2	164970433	2_100	0	0.022750646399469	5.88338058940967	2.23244510938104e-06	-0.355264156652729	2
ENSG00000178662.15	CSRNP3	2	165469352	2_100	0	0.0250681528592333	6.79835593565017	2.84240748847265e-06	-0.877916989139793	2
ENSG00000115339.13	GALNT3	2	165837975	2_100	0	0.0219111448084097	5.52897138198807	2.02054960375425e-06	-0.543514905196606	2
ENSG00000169432.14	SCN9A	2	166375953	2_101	0	0.0266382078740403	10.442797611001	4.63961528342606e-06	-1.21383647798801	1
ENSG00000136546.13	SCN7A	2	166494815	2_101	0	0.0156126429257005	5.41016932504606	1.40879366611942e-06	0.414223486559564	2
ENSG00000163072.15	NOSTRIN	2	168881341	2_102	0	0.0158983281315124	7.71152977408226	2.04480595667374e-06	-0.848000000000064	1
ENSG00000152253.8	SPC25	2	168864871	2_102	0	0.0117520476911768	4.8759870531607	9.55732147877732e-07	0.187969924811942	1
ENSG00000073737.16	DHRS9	2	169067818	2_102	0	0.0114929826069466	4.67143755075302	8.95454250883828e-07	-0.0150250417362283	1
ENSG00000163093.11	BBS5	2	169479776	2_103	0	0.0250844312145971	4.69394220494945	1.9638219117926e-06	0.0679611650485673	1
ENSG00000239474.6	KLHL41	2	169509786	2_103	0	0.0604382739442164	13.0452394697534	1.31499534122931e-05	1.40900195694679	1
ENSG00000138398.15	PPIG	2	169584236	2_103	0	0.0258018844546545	4.96010520362642	2.1345307694998e-06	0.443804081342589	2
ENSG00000144362.11	PHOSPHO2	2	169693707	2_103	0	0.0868912017743294	16.5413900579137	2.39722010966203e-05	-2.2164179104479	1
ENSG00000213160.9	KLHL23	2	169693645	2_103	0	0.0273552270415837	5.51212822131104	2.51489432387018e-06	-0.593304806511517	2
ENSG00000138382.14	METTL5	2	169824369	2_103	0	0.0269334977212975	5.36538166772114	2.41020222695363e-06	0.372413793103449	1
ENSG00000144357.16	UBR3	2	169827007	2_103	0	0.0403457457474596	9.19184006386341	6.18529349647157e-06	-1.32176415028239	2
ENSG00000204335.3	SP5	2	170504386	2_104	0	0.0177679802565712	5.76288792571862	1.70780524184e-06	0.481751824817691	1
ENSG00000204334.7	ERICH2	2	170784224	2_104	0	0.0171925470488803	5.45319580712395	1.56369273780768e-06	-0.681818181818112	1
ENSG00000115806.12	GORASP2	2	170929058	2_104	0	0.0896816146970138	21.1660502864833	3.16594487124108e-05	2.09309309309383	1
ENSG00000198586.13	TLK1	2	171231129	2_104	0	0.0345391258579035	12.0359796447977	6.93350594217243e-06	1.42231075697154	1
ENSG00000123600.19	METTL8	2	171436327	2_104	0	0.0163662907538316	4.98997909780786	1.36210031806571e-06	0.292372881355907	1
ENSG00000071967.11	CYBRD1	2	171522147	2_104	0	0.0481871489135552	15.1992218704139	1.2215540598092e-05	1.91868941895322	3
ENSG00000077380.15	DYNC1I2	2	171669682	2_104	0	0.0203466324692094	7.03861781674264	2.38858131341614e-06	-0.899874635050141	2
ENSG00000128708.12	HAT1	2	171922612	2_104	0	0.0187656022760654	6.27695802689463	1.96458958647465e-06	0.638766519823884	1
ENSG00000152256.13	PDK1	2	172555453	2_105	0	0.0242232699550981	57.7858364677576	2.33460966415872e-05	-3.36135905591286	2
ENSG00000091436.16	MAP3K20	2	173075305	2_105	0	0.0115264183180916	10.4866103404975	2.01599575568156e-06	-1.27123494990051	2
ENSG00000144354.13	CDCA7	2	173355045	2_105	0	0.0176072146741741	13.5265591079658	3.9722639561162e-06	1.47557657247832	2
ENSG00000172845.14	SP3	2	173965538	2_105	0	0.0942279142754923	29.1740627411722	4.58497103431294e-05	2.59999999999913	1
ENSG00000138430.15	OLA1	2	174244883	2_105	0	0.00674534702529284	4.8529411614598	5.4597081620785e-07	-0.128714952084029	2
ENSG00000144306.14	SCRN3	2	174401562	2_105	0	0.00702797702874181	5.29275623296656	6.20400774288557e-07	-0.261194029850675	1
ENSG00000163328.13	GPR155	2	174440897	2_105	0	0.00740621508767714	5.55149687746549	6.85751120520997e-07	-0.633922602850522	3
ENSG00000115935.17	WIPF1	2	174665239	2_105	0	0.0644477059909109	24.9822310829246	2.68533696454012e-05	2.60158589517158	3
ENSG00000128656.13	CHN1	2	175005877	2_106	0	0.0283319187302528	7.83157417635357	3.7007108943809e-06	0.945312499999843	1
ENSG00000115966.16	ATF2	2	175168302	2_106	0	0.0239518928929587	6.24608106722968	2.49521264778128e-06	-0.627345844504042	1
ENSG00000154518.9	ATP5G3	2	175178369	2_106	0	0.0331243238652277	9.30975494234631	5.14334169181552e-06	-1.2065122456854	3
ENSG00000144320.13	LNPK	2	175961920	2_106	0	0.0832419320095661	18.1140636753865	2.51488509579111e-05	2.00773616801755	2
ENSG00000175879.8	HOXD8	2	176257977	2_106	0	0.0393772451495096	10.9491405487114	7.19093669735051e-06	1.62015503876002	1
ENSG00000128652.11	HOXD3	2	176136417	2_106	0	0.0490323862497984	13.035054301526	1.06599699334443e-05	1.35093696763198	1
ENSG00000128654.13	MTX2	2	176269444	2_106	0	0.022713583964689	5.74549606658563	2.17657333300837e-06	-0.472972972973105	1
ENSG00000018510.13	AGPS	2	177392486	2_107	0	0.0396130746857294	11.087325761865	7.32530085677685e-06	-1.45183311869539	2
ENSG00000197557.6	TTC30A	2	177618043	2_107	0	0.0243047732018183	6.46552882638183	2.62093186375284e-06	-0.637295081967196	1
ENSG00000128655.16	PDE11A	2	178061617	2_108	0	0.0125991469035152	5.72396726761417	1.20281375778614e-06	0.560325422695766	2
ENSG00000155636.14	RBM45	2	178119601	2_108	0	0.0144818445778362	7.03200850268196	1.69849148899816e-06	-0.806451612902869	1
ENSG00000079156.16	OSBPL6	2	178194574	2_108	0	0.0116613298599298	4.99787218899381	9.72060579976087e-07	0.301242236024748	1
ENSG00000180228.12	PRKRA	2	178451344	2_108	0	0.0138403672128952	6.60636533978847	1.52500162191597e-06	0.659919028340223	1
ENSG00000204311.12	DFNB59	2	178447910	2_108	0	0.0117674389676015	5.08288643880736	9.97590872590606e-07	-0.345609970602451	2
ENSG00000079150.17	FKBP7	2	178472315	2_108	0	0.0113576520420279	4.75024287570847	8.9983831241421e-07	0.141390568261499	2
ENSG00000116095.10	PLEKHA3	2	178484500	2_108	0	0.0135216282673489	6.38751885666878	1.44052663626527e-06	-0.66285714285728	1
ENSG00000155657.26	TTN	2	178831108	2_108	0	0.0120422039625558	5.29953068407115	1.06439664098283e-06	0.431442620504065	2
ENSG00000163492.14	CCDC141	2	179050711	2_108	0	0.0139545346552425	6.68353428154402	1.55554165070479e-06	-0.728476821192009	1
ENSG00000163510.13	CWC22	2	180007524	2_108	0	0.020408987415095	10.2592644732838	3.4921893944557e-06	-1.08040201005061	1
ENSG00000115232.13	ITGA4	2	181456814	2_110	0	0.018233784935717	6.23758306761755	1.89693860889651e-06	0.566972477064222	1
ENSG00000188452.13	CERKL	2	181680491	2_110	0	0.0229884355485541	8.42015638774406	3.22841740628117e-06	0.976562499999734	1
ENSG00000138434.16	SSFA2	2	181892173	2_110	0	0.015522915018939	4.72375159596343	1.22298304776286e-06	-0.0219512195121975	1
ENSG00000150722.10	PPP1R1C	2	181988479	2_110	0	0.0191208254311864	6.68467926612036	2.13180421486997e-06	-0.814516129032226	1
ENSG00000077232.17	DNAJC10	2	182715440	2_110	0	0.172608664579299	27.8603996169472	8.02065875965587e-05	-2.64522417154061	1
ENSG00000162998.4	FRZB	2	182866669	2_110	0	0.0285333524368324	10.45980791411	4.97779051044698e-06	-1.3059936574817	2
ENSG00000061676.14	NCKAP1	2	183041095	2_110	0	0.0373448728959599	13.0075715305043	8.10190812568657e-06	-1.52941176470641	1
ENSG00000162999.12	DUSP19	2	183079224	2_110	0	0.0174303764192315	5.81360327001287	1.69009946041996e-06	0.667774086378857	1
ENSG00000163002.12	NUP35	2	183117700	2_110	0	0.0154455402118782	4.67678082298106	1.20478686831387e-06	-0.0611185618930216	2
ENSG00000204262.11	COL5A2	2	189180039	2_113	0	0.116130108991143	19.8543385082291	3.84556681439647e-05	3.22058823529371	1
ENSG00000115368.9	WDR75	2	189440722	2_113	0	0.0182849341007919	4.80461557784617	1.46525141719158e-06	-0.373891184425391	2
ENSG00000138381.9	ASNSD1	2	189661479	2_113	0	0.0307015270450421	9.55891134133678	4.89472747247545e-06	1.17334494587999	2
ENSG00000128699.13	ORMDL1	2	189784079	2_113	0	0.019492262673833	5.34535947488859	1.7377979380321e-06	-0.325728921714303	2
ENSG00000187699.10	C2orf88	2	189885390	2_113	0	0.0634738241212436	16.423304512229	1.73866261170314e-05	1.61111111111182	1
ENSG00000138379.4	MSTN	2	190151766	2_113	0	0.0262303773324455	8.18782746816874	3.58206387949744e-06	1.16107382550335	1
ENSG00000198130.15	HIBCH	2	190341243	2_113	0	0.0341603687392782	10.5757958497876	6.02553640008794e-06	-1.28465321450447	2
ENSG00000151689.12	INPP1	2	190353645	2_113	0	0.0180804413362777	4.67278950492628	1.40911147189809e-06	0.0136054421768709	1
ENSG00000151690.14	MFSD6	2	190407424	2_113	0	0.0443008765363379	13.0851091397378	9.6682923505851e-06	-1.32954545454558	1
ENSG00000189362.11	NEMP2	2	190534652	2_113	0	0.0182369788142355	4.74882744856881	1.44443960791917e-06	0.169934640522894	1
ENSG00000138386.16	NAB1	2	190567413	2_113	0	0.0490910106319098	14.0621649620262	1.15136829671014e-05	1.5187223285439	2
ENSG00000115419.12	GLS	2	190967766	2_113	0	0.0193382603033292	5.30577495728853	1.71130071943111e-06	0.071428571428579	1
ENSG00000138378.17	STAT4	2	191235965	2_114	0	0.0150094092784924	5.19687156175776	1.30096522905049e-06	-0.263157894736792	1
ENSG00000173559.12	NABP1	2	191677959	2_114	0	0.0599562248573136	18.3071386857497	1.83069020053844e-05	-2.00961877844803	2
ENSG00000144339.11	TMEFF2	2	192242851	2_114	0	0.0342819859752085	12.9857030702906	7.42491603205504e-06	1.47682119205351	1
ENSG00000081320.10	STK17B	2	196255484	2_116	0	0.0912468716134569	18.6745504132521	2.84202729288831e-05	-2.14388489208608	1
ENSG00000138411.10	HECW2	2	196386055	2_116	0	0.0520239688603958	13.2706441024663	1.15147785170056e-05	1.71359878489061	2
ENSG00000144395.17	CCDC150	2	196640040	2_116	0	0.0327704002022995	8.87882257614107	4.8528540311449e-06	-1.20817843866131	1
ENSG00000119041.10	GTF3C3	2	196799713	2_116	0	0.0692490287434774	16.0099538997989	1.84911479525147e-05	1.78816199376953	1
ENSG00000187944.2	C2orf66	2	196812479	2_116	0	0.0230841409534788	5.56879952173488	2.14405245594999e-06	-0.509803921568621	1
ENSG00000197121.14	PGAP1	2	196936626	2_116	0	0.0237366700284714	5.83167536697594	2.30873048850131e-06	-0.599942237464288	2
ENSG00000065413.18	ANKRD44	2	197307612	2_117	0	0.0148714695081487	5.91842742297219	1.46798060204683e-06	1.4960629921262	1
ENSG00000115541.10	HSPE1	2	197500319	2_117	0	0.047377951272059	14.7736137625265	1.16740923153794e-05	3.18939393939459	1
ENSG00000115896.15	PLCL1	2	197805030	2_117	0	0.126642101108073	20.0311808986956	4.2310169566301e-05	-3.70676691729315	1
ENSG00000226124.6	FTCDNL1	2	199760858	2_118	0	0.0193266234887844	14.2766270536931	4.60194799200293e-06	-2.41476605112641	3
ENSG00000178074.5	C2orf69	2	199911021	2_118	0	0.0118928123965868	8.55867667354437	1.69766225864381e-06	1.75806451612918	1
ENSG00000162971.10	TYW5	2	199955071	2_118	0	0.0101593697800747	7.3837738423975	1.25113812961554e-06	-1.84177649881543	2
ENSG00000162972.10	MAIP1	2	199955035	2_118	0	0.0165231562837618	12.1744917681552	3.35508831596978e-06	2.52650431894693	2
ENSG00000196141.13	SPATS2L	2	200305923	2_118	0	0.00799894856007977	5.28116829918011	7.04568166557127e-07	0.912202847972398	2
ENSG00000163535.17	SGO2	2	200493700	2_118	0	0.0200848051807503	13.3666435576934	4.47764951176348e-06	-1.57218283747121	2
ENSG00000155729.12	KCTD18	2	200519526	2_118	0	0.0420312268984507	21.3820603436633	1.49893128385489e-05	-2.56540084388193	1
ENSG00000138356.13	AOX1	2	200585011	2_118	0	0.00810645561241829	4.96163841125363	6.70835791412131e-07	-0.533742331288595	1
ENSG00000082153.17	BZW1	2	200810095	2_119	0	0.0774066431998255	18.986228747978	2.45119041046917e-05	2.0422535211274	1
ENSG00000240344.8	PPIL3	2	200874161	2_119	0	0.0323721634649097	10.6666852517344	5.75918872855359e-06	-1.24999999999983	1
ENSG00000155744.9	FAM126B	2	201075522	2_119	0	0.0190382192852571	5.65698899972412	1.79627061178903e-06	-0.792682926829229	1
ENSG00000119013.8	NDUFB3	2	201075522	2_119	0	0.0190382192852571	5.65698899972412	1.79627061178903e-06	-0.792682926829229	1
ENSG00000003402.19	CFLAR	2	201116120	2_119	0	0.0382976246400035	12.2596413703324	7.83086450993292e-06	-1.66122448979573	1
ENSG00000003400.14	CASP10	2	201183110	2_119	0	0.0347425646725009	11.335901770497	6.56867922648914e-06	1.43864670509986	2
ENSG00000064012.21	CASP8	2	201233250	2_119	0	0.0174486982572351	4.83655530820723	1.40753530325628e-06	0.251629258330683	2
ENSG00000082146.12	STRADB	2	201388316	2_119	0	0.0176095464198024	4.92288138124937	1.44586467305388e-06	-0.409090909090824	1
ENSG00000115993.12	TRAK2	2	201441795	2_119	0	0.0392837791339798	12.5009307402299	8.19059996611522e-06	-1.36340852130417	1
ENSG00000082126.17	MPP4	2	201664756	2_119	0	0.0193353024211019	5.80275858262822	1.8713093061988e-06	-0.638319166168374	2
ENSG00000003393.14	ALS2	2	201759296	2_119	0	0.0538670431446995	15.5066523683786	1.39316095227798e-05	1.80059208181154	2
ENSG00000138395.14	CDK15	2	201790118	2_119	0	0.07270862582827	18.3826696096509	2.22922869118338e-05	-2.21761658031194	1
ENSG00000155760.2	FZD7	2	202018768	2_120	0	0.0213742153357943	8.09910094241335	2.88726800155908e-06	-1.05178050898432	3
ENSG00000116030.16	SUMO1	2	202238678	2_120	0	0.0217231669912468	8.25159044173616	2.98965387042732e-06	1.08730158730175	1
ENSG00000138439.11	FAM117B	2	202634789	2_120	0	0.0440225141650015	14.9348615106142	1.0965694621201e-05	-2.15999999999984	1
ENSG00000163596.16	ICA1L	2	202871528	2_120	0	0.0148676849245415	4.68353348100935	1.16138732973945e-06	0.322809787342017	3
ENSG00000138380.17	CARF	2	202912242	2_120	0	0.0227904404043343	8.70370615658371	3.30839262235366e-06	-1.54158587715276	2
ENSG00000138442.9	WDR12	2	203016269	2_120	0	0.0159685648873954	5.35504632210261	1.42622887518561e-06	-0.961748633879434	1
ENSG00000144426.18	NBEAL1	2	203016111	2_120	0	0.0156725015268565	5.17910614903169	1.35379603763449e-06	-0.907103825136085	1
ENSG00000119004.15	CYP20A1	2	203232216	2_120	0	0.0148530305341629	4.67428019335413	1.15795030500395e-06	0.131291028446355	1
ENSG00000178562.17	CD28	2	203706103	2_120	0	0.0202704761608001	7.59951647910606	2.56927160503906e-06	-1.13740458015262	1
ENSG00000118257.16	NRP2	2	205683719	2_121	0	0.021886729236997	6.15869053392511	2.24817105876671e-06	-0.607692307692294	1
ENSG00000023228.13	NDUFS1	2	206158198	2_122	0	0.286469865961443	19.9272805496744	9.52109910109128e-05	3.96825396825621	1
ENSG00000183671.12	GPR1	2	206212000	2_122	0	0.0216158485484499	6.68666455626878	2.41069313579055e-06	-1.37039195214183	2
ENSG00000204186.7	ZDBF2	2	206295628	2_122	0	0.0394110895170765	14.2163722415516	9.34474238237189e-06	-2.6935483870964	1
ENSG00000114948.12	ADAM23	2	206443099	2_122	0	0.0200543472748784	5.07417269466827	1.69720335159503e-06	0.613619969077614	2
ENSG00000138400.12	MDH1B	2	206747102	2_122	0	0.0394188705973358	11.1360184174819	7.32140148720362e-06	-1.43656573556032	3
ENSG00000118246.13	FASTKD2	2	206765614	2_122	0	0.0278308426733809	7.82117038394909	3.63043118363816e-06	-0.871165644171889	1
ENSG00000144401.14	METTL21A	2	207629451	2_122	0	0.0195814275672614	4.69775302589526	1.534244718806e-06	-0.0888030888030648	1
ENSG00000163249.11	CCNYL1	2	207676904	2_122	0	0.0549215275258397	14.5828061282879	1.33580730886927e-05	-1.63309352517941	1
ENSG00000138413.13	IDH1	2	208266212	2_123	0	0.0230919807395187	6.00580377304061	2.31308946498962e-06	-0.524911032028401	1
ENSG00000115020.16	PIKFYVE	2	208266043	2_123	0	0.0261145768616675	7.1663811345199	3.12135381952773e-06	0.80505488258859	2
ENSG00000078018.19	MAP2	2	209423228	2_124	0	0.026407108764517	11.8386630345958	5.21415118136395e-06	1.69478488335128	2
ENSG00000197713.14	RPE	2	210002122	2_124	0	0.012667240281962	4.92426695626421	1.04036013722375e-06	-0.242063492063392	1
ENSG00000115365.11	LANCL1	2	210477007	2_124	0	0.012484054522396	4.78750127752143	9.96838183608553e-07	0.0682785744825561	2
ENSG00000021826.14	CPS1	2	210466153	2_124	0	0.0133867154274259	5.44303051245097	1.21527595665189e-06	-0.233449014288584	2
ENSG00000030419.16	IKZF2	2	213152393	2_126	0	0.228825488082836	26.3814563471246	0.000100684651082723	-3.03125000000058	1
ENSG00000138376.10	BARD1	2	214808273	2_127	0	0.0270264007409352	10.9905107255245	4.95411623689597e-06	1.48334679701403	4
ENSG00000138363.14	ATIC	2	215312057	2_127	0	0.0265405356582694	9.75998371091779	4.32034951221279e-06	0.557343389453308	3
ENSG00000118242.15	MREG	2	216033935	2_127	0	0.0162216940262034	5.98821189574186	1.62014345508941e-06	0.570370370370413	1
ENSG00000115425.13	PECR	2	216070061	2_127	0	0.0784266194982293	20.7384597674073	2.71268958279732e-05	-2.3656957928812	1
ENSG00000079246.15	XRCC5	2	216117455	2_127	0	0.0145691540888384	4.9862087789028	1.21161572491875e-06	0.241935483870975	1
ENSG00000138375.12	SMARCAL1	2	216412526	2_127	0	0.0140893506333308	4.67097835082312	1.09763750330144e-06	0.0223880597014932	1
ENSG00000115457.9	IGFBP2	2	216547259	2_127	0	0.0140896502888235	4.67343707532355	1.09823863832632e-06	0.0560519321368361	2
ENSG00000231672.6	DIRC3	2	217756664	2_129	0	0.0180074542746738	4.79016559686246	1.43867585025295e-06	-0.335211267605704	1
ENSG00000180871.7	CXCR2	2	218125863	2_129	1	0.270689057135978	32.5662964453821	0.000147027704508418	-5.84677419355063	1
ENSG00000163464.7	CXCR1	2	218166777	2_129	0	0.0638595074589856	20.0602925004666	2.13659855990623e-05	2.77573529411788	1
ENSG00000163466.15	ARPC2	2	218216699	2_129	0	0.0269202239188519	21.2754472621196	9.55250936954791e-06	-4.4210793815497	2
ENSG00000179921.14	GPBAR1	2	218257743	2_129	0	0.0184792624883601	14.0748736777657	4.33799698420439e-06	-3.64165071560611	2
ENSG00000127837.9	AAMP	2	218270205	2_129	1	0.121520524175252	37.2116134653151	7.54202974416992e-05	-5.64285714285653	1
ENSG00000127838.13	PNKD	2	218270227	2_129	0	0.0311141396920134	25.2993231564591	1.31288535917984e-05	-4.95967741935412	1
ENSG00000135926.14	TMBIM1	2	218292256	2_129	0	0.0413150793829095	28.2319018127918	1.94539964395483e-05	-5.11904761904703	1
ENSG00000018280.16	SLC11A1	2	218381984	2_129	0	0.0226917458255773	6.93289962876331	2.62387371299658e-06	-0.748175182481655	1
ENSG00000135913.10	USP37	2	218568272	2_129	0	0.0178448191124236	4.93799959371562	1.46968176404884e-06	0.549502649147006	2
ENSG00000144580.13	CNOT9	2	218568634	2_129	0	0.0187730732619313	5.78725767251859	1.81204216808489e-06	1.08000000000016	1
ENSG00000115556.13	PLCD4	2	218607609	2_129	0	0.0385971317148111	12.790476442103	8.23382930985603e-06	2.07580174927021	1
ENSG00000074582.12	BCS1L	2	218658716	2_129	0	0.0613707532776873	17.400218405486	1.78105060416791e-05	2.42058823529331	1
ENSG00000115568.15	ZNF142	2	218659366	2_129	0	0.0547242866662904	16.2601240032614	1.48410308585137e-05	2.34210526315774	1
ENSG00000163481.7	RNF25	2	218672452	2_129	0	0.0333564989347229	11.396213034309	6.34017325648053e-06	-1.95987654321026	1
ENSG00000163482.11	STK36	2	218672501	2_129	0	0.0226749041984581	6.77896944575032	2.56371203940596e-06	0.852947463187594	2
ENSG00000135929.8	CYP27A1	2	218780830	2_129	0	0.0221184548626223	7.092980869224	2.61663821067389e-06	1.25809715776222	2
ENSG00000187736.12	NHEJ1	2	219160400	2_129	0	0.028445498215224	8.69244280230189	4.12396994877688e-06	-0.953846153846238	1
ENSG00000213901.10	SLC23A3	2	219170383	2_129	0	0.0257543902014961	8.75009790947568	3.75858424974452e-06	1.21598706217419	2
ENSG00000115649.15	CNPPD1	2	219176733	2_129	0	0.022997667949042	6.8307471959125	2.62006531106369e-06	-0.456679889439294	2
ENSG00000158552.12	ZFAND2B	2	219193550	2_129	0	0.0179283273450946	4.72764564925635	1.41365943545341e-06	-0.015503875968989	1
ENSG00000115657.12	ABCB6	2	219218731	2_129	0	0.0201502076609482	5.89106019843826	1.97985366748966e-06	-0.737864077670024	1
ENSG00000198925.10	ATG9A	2	219229585	2_129	0	0.0245246056048652	7.7709103520036	3.17858651322869e-06	1.04508499082546	2
ENSG00000163521.15	GLB1L	2	219243701	2_129	0	0.0236567543696631	7.54652320459431	2.97757135607269e-06	-0.993939393939077	1
ENSG00000127824.13	TUBA4A	2	219278362	2_129	0	0.0210501172928989	6.26578414383381	2.19983473422099e-06	0.650205761317217	1
ENSG00000054356.13	PTPRN	2	219309334	2_129	0	0.0226684445819723	7.01566668182983	2.65247179449687e-06	0.847715736040494	1
ENSG00000123992.18	DNPEP	2	219404207	2_129	0	0.0273260541500532	8.70881768830481	3.96913827799187e-06	-1.02037351443038	1
ENSG00000072195.14	SPEG	2	219434296	2_129	0	0.0180813909960965	4.80924568513722	1.45033693529123e-06	-0.210549458753769	3
ENSG00000123989.13	CHPF	2	219543916	2_129	0	0.0178271796227544	4.67187154155938	1.38910040772243e-06	0.0873015873015872	1
ENSG00000188760.10	TMEM198	2	219543916	2_129	0	0.0178271796227544	4.67187154155938	1.38910040772243e-06	-0.0873015873015872	1
ENSG00000123999.4	INHA	2	219567987	2_129	0	0.0191320401341695	5.25334144469524	1.67632035222585e-06	-0.281249999999936	1
ENSG00000124006.14	OBSL1	2	219572251	2_129	0	0.0178498110077818	4.68429901177758	1.39456363834363e-06	0.0312499999999891	1
ENSG00000144589.21	STK11IP	2	219597759	2_130	0	0.0194234696629519	5.05623480807885	1.63800095741083e-06	0.30828980317607	2
ENSG00000114923.16	SLC4A3	2	219628913	2_130	0	0.0314163383023802	9.59369848679451	5.02691724456142e-06	1.09459459459432	1
ENSG00000163082.9	SGPP2	2	222523788	2_131	0	0.0199369872314608	5.28586702760715	1.75766404984578e-06	0.426356589147083	1
ENSG00000116120.9	FARSB	2	222647032	2_131	0	0.0274215116802782	8.29191980614883	3.79233410304452e-06	0.973900303441847	2
ENSG00000124003.12	MOGAT1	2	222671822	2_131	0	0.0217847234544315	6.12082819531042	2.2239363134734e-06	-0.609341825902295	1
ENSG00000123983.13	ACSL3	2	222860958	2_131	0	0.0290723362382487	8.8443158664119	4.28848882808687e-06	-1.04761904761923	1
ENSG00000152056.16	AP1S3	2	223837588	2_131	0	0.0195880756706286	5.11961565912844	1.67258900437886e-06	0.289062500000035	1
ENSG00000135919.12	SERPINE2	2	224039199	2_132	0	0.0182037810094392	4.77412880341566	1.44949205677794e-06	0.0707104819853624	2
ENSG00000124019.9	FAM124B	2	224402283	2_132	0	0.023959973494349	7.36257593813555	2.94222733505445e-06	-0.881578947368311	1
ENSG00000135905.18	DOCK10	2	225041976	2_133	0	0.105062734529409	21.0690605427572	3.69193441064053e-05	-2.21032504780186	1
ENSG00000144468.16	RHBDD1	2	226836316	2_133	0	0.0243136561590251	7.07955460675624	2.87088841115655e-06	0.815789473683816	1
ENSG00000081052.11	COL4A4	2	227162658	2_133	0	0.022331283759186	6.27753334925448	2.33809861283845e-06	0.652456944940455	2
ENSG00000169031.18	COL4A3	2	227155051	2_133	0	0.0226133750860688	6.39586776493619	2.41226473588403e-06	0.633934833184138	2
ENSG00000173744.17	AGFG1	2	227471599	2_134	0	0.0241755910500542	5.21142350611869	2.10132667532674e-06	0.365714285714279	1
ENSG00000135917.13	SLC19A3	2	227717801	2_134	0	0.0272789489067908	6.35142535506505	2.88974111023092e-06	0.624287271620055	2
ENSG00000123977.9	DAW1	2	227870467	2_134	0	0.0313285136186432	7.65988160145393	4.00241348080031e-06	-0.900000000000019	1
ENSG00000187957.7	DNER	2	229711492	2_135	0	0.00987988435331422	4.96261387765971	8.17753576753843e-07	0.162888498116338	2
ENSG00000163053.10	SLC16A14	2	230058586	2_135	0	0.0142279720884154	8.47502321605638	2.01114788542994e-06	1.12142857142822	1
ENSG00000079263.18	SP140	2	230227451	2_135	0	0.0224074818314924	11.5358165943882	4.31123306286475e-06	1.05820105820118	1
ENSG00000135899.17	SP110	2	230169933	2_135	0	0.14700561608695	30.9593977984544	7.59078230572369e-05	3.08581240808443	3
ENSG00000067066.16	SP100	2	230415917	2_135	0	0.0127800575824574	7.2387462892817	1.54296569878113e-06	0.547681469397239	2
ENSG00000135916.15	ITM2C	2	230887078	2_135	0	0.0106480207698982	5.71817065871295	1.01551445101986e-06	0.427807486630969	1
ENSG00000204128.5	C2orf72	2	231037334	2_136	0	0.0259901327312267	5.25825733151539	2.27934696500877e-06	-0.417436446481756	2
ENSG00000173692.12	PSMD1	2	231056872	2_136	0	0.0245890606603534	4.73526317093428	1.94198631273814e-06	0.202380952380968	1
ENSG00000135914.5	HTR2B	2	231125953	2_136	0	0.0267663427985874	5.53611680573957	2.47146455285365e-06	0.500000000000046	1
ENSG00000115053.15	NCL	2	231483427	2_136	0	0.0244588530655302	4.68516987155005	1.91126776648751e-06	0.0792079207920411	1
ENSG00000171596.6	NMUR1	2	231524502	2_136	0	0.0263191268209995	5.37701870593464	2.36033219207733e-06	0.49474292924675	2
ENSG00000187514.16	PTMA	2	231707301	2_136	0	0.0247163470696378	4.78397855319302	1.97212125847561e-06	-0.0884955752212203	1
ENSG00000144524.17	COPS7B	2	231781537	2_136	0	0.0304465608527267	6.75360732826251	3.42952643553489e-06	0.700680272108862	1
ENSG00000144535.19	DIS3L2	2	231961176	2_136	0	0.0274982488908613	5.79091273970225	2.65590272731444e-06	0.528169014084221	1
ENSG00000221944.6	TIGD1	2	232550122	2_136	0	0.0268353174539107	5.56042111502999	2.48871133978114e-06	0.537037037037036	1
ENSG00000115468.11	EFHD1	2	232610672	2_136	0	0.0346597064191675	7.98044866132947	4.61330633111926e-06	0.906474820143782	1
ENSG00000182600.9	C2orf82	2	232856815	2_137	0	0.0167697987215505	5.1844078408524	1.45006381209071e-06	-0.146881287726432	1
ENSG00000066248.14	NGEF	2	232924753	2_137	0	0.0246315942481029	8.79257636253802	3.61217494800435e-06	0.919550401332233	2
ENSG00000168918.13	INPP5D	2	233059893	2_137	0	0.0159320545739944	4.77728460750239	1.26944241843707e-06	0.0527042460980017	3
ENSG00000077044.10	DGKD	2	233354365	2_137	0	0.0326873664869889	19.7062642533616	1.07434641783124e-05	-3.36216216216091	1
ENSG00000085982.13	USP40	2	233566344	2_137	0	0.0161419356956598	7.0865083997323	1.90786668604553e-06	1.57838345128198	3
ENSG00000188042.7	ARL4C	2	234294330	2_138	0	0.0229120621222292	5.48052066286315	2.0943347714142e-06	0.457364341085296	1
ENSG00000130147.15	SH3BP4	2	234952438	2_138	0	0.0322999824319113	8.72422016618469	4.69990423303187e-06	-1.04735376044615	1
ENSG00000144476.5	ACKR3	2	236870586	2_140	0	0.0465507798180999	15.0712230159505	1.17013390297212e-05	-1.94366197183119	1
ENSG00000198612.10	COPS8	2	237083970	2_140	0	0.0521838665335693	16.1602657923322	1.40651659231461e-05	-2.19770321338356	2
ENSG00000115648.13	MLPH	2	237540110	2_140	0	0.0157049320411805	4.80314913466396	1.25812049874998e-06	0.181372549019597	1
ENSG00000124839.12	RAB17	2	237586038	2_140	0	0.0320034495351393	11.5150077653039	6.14640442172958e-06	1.28595146622237	2
ENSG00000124831.18	LRRFIP1	2	237726494	2_140	0	0.0642547582612106	18.1513539768124	1.94524552911878e-05	-1.97435897435929	1
ENSG00000177483.11	RBM44	2	237778130	2_140	0	0.0177241416811238	5.94065181206965	1.75614114107356e-06	0.501272671435249	2
ENSG00000132329.10	RAMP1	2	237858483	2_141	0	0.0213689769003407	6.01316628073066	2.14312276049237e-06	-0.451697127937326	1
ENSG00000184182.18	UBE2F	2	237945120	2_141	0	0.0222729237276922	10.1433692789606	3.76807529216114e-06	-2.22761220931973	2
ENSG00000132330.16	SCLY	2	238060509	2_141	0	0.0317438542956021	14.9430439401794	7.91150006787923e-06	3.42999006528647	2
ENSG00000144488.14	ESPNL	2	238124140	2_141	0	0.0183743612044758	4.91717058413132	1.50691109323102e-06	0.534510557957072	2
ENSG00000168427.8	KLHL30	2	238138379	2_141	0	0.0209041447585565	6.65574656097281	2.3205412143176e-06	1.04088630806827	3
ENSG00000178752.15	ERFE	2	238158500	2_141	0	0.0195644976156986	5.70575812452676	1.86183917179073e-06	-0.778443113772277	1
ENSG00000132323.8	ILKAP	2	238205452	2_141	0	0.0192909650319435	5.08620623644833	1.63646991431489e-06	0.138554216867394	1
ENSG00000144485.10	HES6	2	238241004	2_141	0	0.0199321450487191	5.80110109482388	1.92852191511104e-06	0.780303030302894	1
ENSG00000204104.11	TRAF3IP1	2	238319497	2_141	0	0.0487917976302221	13.8705436104142	1.12875687052471e-05	1.5365278752846	2
ENSG00000065802.11	ASB1	2	238424179	2_141	0	0.0231541285409002	7.50913484418934	2.89986946333727e-06	-1.17382210345824	2
ENSG00000068024.16	HDAC4	2	239402622	2_142	0	0.0146683136343307	6.94368862421052	1.69875414912444e-06	-0.736486486486276	1
ENSG00000130414.11	NDUFA10	2	240025784	2_142	0	0.0123854883667587	5.35485521717769	1.10616770348802e-06	-0.463687150837803	1
ENSG00000188542.9	DUSP28	2	240560414	2_142	0	0.10328579697977	25.5239316185112	4.396917156087e-05	-2.74384236453254	1
ENSG00000142327.12	RNPEPL1	2	240566275	2_142	0	0.0115518788355128	4.70082406650554	9.05704922583427e-07	0.0993341149434029	2
ENSG00000142330.19	CAPN10	2	240586750	2_142	0	0.0126857132293254	5.57965817592808	1.18054511629142e-06	-0.276026852029932	2
ENSG00000144504.15	ANKMY1	2	240521955	2_142	0	0.0118859779039142	4.96843563294894	9.84951150828945e-07	-0.424890619624201	2
ENSG00000178623.11	GPR35	2	240605270	2_142	0	0.0400773616911578	16.4299443985476	1.0982351088717e-05	-1.95391962888596	2
ENSG00000130294.15	KIF1A	2	240820742	2_143	0	0.010099478396106	4.78851640172119	8.06603364887876e-07	-0.535999999999831	1
ENSG00000162804.13	SNED1	2	240994550	2_143	0	0.0497027363161758	19.1040765097945	1.58367643032567e-05	-1.93085106383093	1
ENSG00000122085.16	MTERF4	2	241103233	2_143	0	0.012201286961779	6.61179324116167	1.34550405569599e-06	0.688741721854444	1
ENSG00000115687.13	PASK	2	241150035	2_143	0	0.0698667764620448	22.0851494928665	2.57354137590097e-05	2.18749999999959	1
ENSG00000115685.14	PPP1R7	2	241149230	2_143	0	0.0456018247411909	18.0490066011375	1.37276320659418e-05	1.8880000000002	1
ENSG00000146205.13	ANO7	2	241217672	2_144	0	0.0133234359647758	7.32893977983555	1.62861150234897e-06	-0.927272727273159	1
ENSG00000168385.17	SEPT2	2	241306155	2_144	0	0.0112176707263363	5.96371073990893	1.11578203358096e-06	0.780599546434956	2
ENSG00000115677.16	HDLBP	2	241317397	2_144	0	0.0111928853352621	5.69254091557618	1.06269422643448e-06	-0.790123456789718	1
ENSG00000006607.13	FARP2	2	241355498	2_144	0	0.103672452170932	22.3815003371308	3.87001521626314e-05	0.769371198337438	4
ENSG00000115694.14	STK25	2	241543941	2_144	1	0.608597052866012	30.6061401103516	0.000310669424266795	5.22627737226384	1
ENSG00000176720.4	BOK	2	241568276	2_144	0	0.0104881237168172	4.97394769178771	8.7007986978079e-07	-0.274626865671633	1
ENSG00000176946.11	THAP4	2	241639860	2_144	0	0.0177654173645235	12.1952751135766	3.61349220721309e-06	2.04255319148858	1
ENSG00000168397.16	ATG4B	2	241645461	2_144	0	0.0151456186090735	7.70835913505821	1.94719328120752e-06	-0.909250948743694	3
ENSG00000168393.12	DTYMK	2	241683277	2_144	0	0.0185399929956839	15.0037544394939	4.63948333334186e-06	3.07633596569818	2
ENSG00000168395.15	ING5	2	241687407	2_144	0	0.0105985816641698	7.55415230590142	1.33534533278304e-06	-1.78661313280548	2
ENSG00000180902.17	D2HGDH	2	241737769	2_144	0	0.0214766206616808	11.2793254589646	4.04025875547178e-06	-1.07210347104223	3
ENSG00000204099.11	NEU4	2	241849586	2_144	0	0.0246658076962887	13.0308737273556	5.36079232572634e-06	-1.98675496688698	1
ENSG00000188389.10	PDCD1	2	241811668	2_144	0	0.0199031605678395	10.7514570917055	3.56902408116569e-06	1.15521262802338	2
ENSG00000072756.16	TRNT1	3	3126942	3_4	0	0.00875282927536958	5.16086240436541	7.53409068817382e-07	0.369105691056827	1
ENSG00000113851.14	CRBN	3	3178805	3_4	0	0.0105378166231732	6.90126479513779	1.21294032188273e-06	-0.730040705581726	2
ENSG00000170364.12	SETMAR	3	4303252	3_4	0	0.0175833334719866	11.7104522042091	3.43427433351184e-06	1.32204923899199	2
ENSG00000144455.13	SUMF1	3	4368850	3_4	0	0.0109062845345502	7.22370179455987	1.31400415571511e-06	0.818981579180359	4
ENSG00000182533.6	CAV3	3	8733771	3_7	0	0.0353986555139938	10.2077275056439	6.02664959142398e-06	-1.24259757874555	2
ENSG00000125046.14	SSUH2	3	8650744	3_7	0	0.0328147477426097	9.48977090979699	5.1937961962764e-06	-1.09451305555683	2
ENSG00000180914.10	OXTR	3	8769708	3_7	0	0.079344107863897	17.9194293237004	2.37136803562414e-05	-1.89966555183866	1
ENSG00000070950.9	RAD18	3	8956383	3_7	0	0.0201045376350221	4.86464969493634	1.63119457065975e-06	-0.162586085386151	2
ENSG00000196220.15	SRGAP3	3	9363240	3_7	0	0.0298011533840218	8.57836566047721	4.26380891025413e-06	-1.00000000000005	1
ENSG00000134077.15	THUMPD3	3	9316351	3_7	0	0.0213742715850578	5.44155698072295	1.9398788590413e-06	0.468267471205211	2
ENSG00000163719.19	MTMR14	3	9649842	3_8	0	0.0224181823979801	4.70752684039342	1.76016470722896e-06	-0.132701421800944	1
ENSG00000134072.10	CAMK1	3	9769618	3_8	0	0.0321675768965128	8.11779365910735	4.3552838160575e-06	0.924865831842699	1
ENSG00000214021.15	TTLL3	3	9808579	3_8	0	0.0431115563277352	10.8953622913954	7.83421493964966e-06	1.18250488427647	2
ENSG00000156990.14	RPUSD3	3	9843931	3_8	0	0.0224433889107172	4.71811807884179	1.76610836049389e-06	0.111940298507424	1
ENSG00000171135.13	JAGN1	3	9890513	3_8	0	0.0284555139198696	6.9582087100293	3.30235676911114e-06	-0.99421965317932	1
ENSG00000163701.18	IL17RE	3	9897936	3_8	0	0.0242791885827958	5.45953154480849	2.21080100655683e-06	0.377406561597803	3
ENSG00000163702.18	IL17RC	3	9917083	3_8	0	0.0229196972621755	4.91609571542955	1.87927056906655e-06	-0.241229677932444	2
ENSG00000125037.12	EMC3	3	10010880	3_8	0	0.0263560365900883	6.23419973796849	2.74044392487644e-06	0.673511293634329	1
ENSG00000144554.10	FANCD2	3	10025967	3_8	0	0.0564578222973614	13.4664175588522	1.26804978487874e-05	2.10810810810791	1
ENSG00000254999.3	BRK1	3	10115548	3_8	0	0.0757325224996012	16.2857327083995	2.05707360068275e-05	2.4089390176359	2
ENSG00000134086.7	VHL	3	10141318	3_8	0	0.0250004194533231	5.73570499543337	2.39163118145262e-06	-0.364238410596024	1
ENSG00000134070.4	IRAK2	3	10210642	3_8	0	0.0370515865980945	9.45701410911505	5.84414459067795e-06	-1.44000000000049	1
ENSG00000157014.10	TATDN2	3	10245570	3_8	0	0.0267478078598064	6.37344698381449	2.84329995376241e-06	-0.38278911910489	2
ENSG00000157017.15	GHRL	3	10326429	3_8	0	0.0352956250024545	8.99671753571663	5.29620842259721e-06	-1.3679999999995	1
ENSG00000157103.10	SLC6A1	3	10997121	3_9	0	0.0145784310651389	4.69480253917361	1.14153235121473e-06	0.095808383233522	1
ENSG00000196639.6	HRH1	3	11191851	3_9	0	0.0147425174919048	4.79997664062438	1.18024149949363e-06	0.237037037037052	1
ENSG00000197548.12	ATG7	3	11271528	3_9	0	0.015437676451499	5.23301953745458	1.34739333995358e-06	0.636086607782531	2
ENSG00000144559.10	TAMM41	3	11801409	3_9	0	0.0171485402054988	6.22127650698085	1.77937205513095e-06	0.759513628494417	2
ENSG00000132170.19	PPARG	3	12288284	3_9	0	0.0159965479092394	5.56732937884995	1.48536536409909e-06	0.343589743589891	1
ENSG00000154743.17	TSEN2	3	12484157	3_9	0	0.0185896622655065	6.98047243423838	2.16429482806294e-06	-0.865359980129687	3
ENSG00000075975.15	MKRN2	3	12557101	3_9	0	0.0151594726534871	5.06209131271825	1.27989450480523e-06	-0.360165343354585	4
ENSG00000225526.4	MKRN2OS	3	12560995	3_9	0	0.016502399264714	5.86001956443955	1.61289561771631e-06	0.657736003982938	2
ENSG00000088726.15	TMEM40	3	12769053	3_9	0	0.021955284478174	8.54768676045106	3.13002475867746e-06	1.03448275862011	1
ENSG00000144712.11	CAND2	3	12796583	3_9	0	0.0349146943447998	12.9306524764336	7.52989273802071e-06	1.42854273269524	2
ENSG00000144711.13	IQSEC1	3	13072626	3_10	0	0.0520783334037587	17.2700783307519	1.50006987877633e-05	1.79611650485477	1
ENSG00000132182.11	NUP210	3	13419856	3_10	0	0.0141950299986297	4.98229855628916	1.17957665441323e-06	0.28274014858736	2
ENSG00000163528.12	CHCHD4	3	14123707	3_10	0	0.0487233840095694	16.6348188887817	1.35180991151617e-05	2.17991231549192	2
ENSG00000170876.7	TMEM43	3	14124463	3_10	0	0.0514805365889015	17.1597912206298	1.47338135629125e-05	2.16176470588311	1
ENSG00000154767.14	XPC	3	14179017	3_10	0	0.0284092224589704	11.5174395318805	5.4572694067237e-06	-1.66437502718716	2
ENSG00000170860.3	LSM3	3	14178595	3_10	0	0.0193798192169216	7.91020444058389	2.55680457707034e-06	-1.25203252032486	1
ENSG00000131389.16	SLC6A6	3	14402293	3_10	0	0.0294367183931845	11.8533425956578	5.81956248655398e-06	1.36381163810882	2
ENSG00000144596.12	GRIP2	3	14655811	3_10	0	0.0337595903532423	13.14986797202	7.40420894865681e-06	-1.47199999999996	1
ENSG00000154781.15	CCDC174	3	14653937	3_10	0	0.0147561389423692	5.34655891870952	1.31585246540089e-06	0.416664970985132	2
ENSG00000154783.11	FGD5	3	14847738	3_11	0	0.0266219350185618	4.86335214383359	2.15941165744652e-06	0.294964028777121	1
ENSG00000131368.7	MRPS25	3	15059294	3_11	0	0.0263919380057744	4.78142061717018	2.10469097032685e-06	0.287581699346357	1
ENSG00000131381.12	RBSN	3	15099772	3_11	0	0.0277262563766572	5.24724085820358	2.42651142159586e-06	-0.46534653465366	1
ENSG00000131375.9	CAPN7	3	15206289	3_11	0	0.0277350404631205	5.25023353756091	2.42866453633578e-06	0.472203285212206	2
ENSG00000206561.12	COLQ	3	15521294	3_11	0	0.0289621161203026	5.65932779148376	2.73372764914536e-06	0.615384615384723	1
ENSG00000131373.14	HACL1	3	15553212	3_11	0	0.0325057770478202	6.75116092236267	3.66015197151754e-06	0.838567345410784	2
ENSG00000169814.12	BTD	3	15601668	3_11	0	0.0470684932962216	10.2653835261004	8.05871100424305e-06	1.32900432900406	1
ENSG00000131386.17	GALNT15	3	16088510	3_11	0	0.0597208192843646	12.538722235303	1.24893300977596e-05	1.52154185330974	2
ENSG00000154813.9	DPH3	3	16264511	3_12	0	0.0768520009423898	17.4336071875233	2.23461413347031e-05	1.94444444444521	1
ENSG00000154822.17	PLCL2	3	16802230	3_12	0	0.0639683113578378	15.6684697287116	1.67167394984252e-05	-1.90647482014372	1
ENSG00000182568.16	SATB1	3	18427031	3_13	0	0.0164896334999214	7.62989798617229	2.09840754930649e-06	0.957317073170644	1
ENSG00000183960.8	KCNH8	3	19148202	3_14	0	0.0172161122031571	4.92489307730025	1.41413866283091e-06	-0.232456140350764	1
ENSG00000163576.17	EFHB	3	19946616	3_14	0	0.0216664202963375	7.08951465195917	2.56190943753674e-06	0.820877005678015	2
ENSG00000144566.10	RAB5A	3	19946616	3_14	0	0.0196476940740453	6.1682321969287	2.02130759015514e-06	-0.70460704607024	1
ENSG00000183977.13	PP2D1	3	20012089	3_14	0	0.0340556388209007	11.3612939929068	6.45322689194761e-06	1.33333333333329	1
ENSG00000197885.10	NKIRAS1	3	23942642	3_18	0	0.0524817401157475	15.8888804581635	1.39079022455346e-05	-1.78792470417946	2
ENSG00000151090.17	THRB	3	24423589	3_18	0	0.0187924710084374	6.16575900763166	1.9325491167992e-06	0.638317932318091	2
ENSG00000077092.18	RARB	3	25174179	3_18	0	0.103041932286027	22.3926755071966	3.84839894143391e-05	-2.64480874316921	1
ENSG00000077097.15	TOP2B	3	25664786	3_19	0	0.0270292274020817	4.69499262263829	2.11655058205691e-06	-0.053317517787097	2
ENSG00000151093.7	OXSM	3	25782726	3_19	0	0.0324739126891971	6.43013189436385	3.48268828856669e-06	0.705776173285007	1
ENSG00000163491.16	NEK10	3	27370689	3_20	0	0.0244380062769807	6.47426106843284	2.63885839233406e-06	-0.857142857143155	1
ENSG00000033867.16	SLC4A7	3	27485114	3_20	0	0.0298899140470985	8.37624739501163	4.17574786387128e-06	1.18309859154952	1
ENSG00000187118.12	CMC1	3	28222225	3_21	0	0.0203674916673575	4.81827024697094	1.63677434004799e-06	-0.181830207852357	2
ENSG00000163512.13	AZI2	3	28348860	3_21	0	0.0309689641010797	8.77313969161084	4.53149837655742e-06	-1.09450402250189	2
ENSG00000206559.7	ZCWPW2	3	28348860	3_21	0	0.0298044489277469	8.41064816121782	4.18090854396092e-06	1.04878048780474	1
ENSG00000144642.21	RBMS3	3	28575079	3_21	0	0.021158383876707	5.1771414657831	1.82697510744461e-06	-0.453531598512854	1
ENSG00000163527.9	STT3B	3	31532766	3_23	0	0.0472055730140052	11.2198905702998	8.8336868676791e-06	1.4782608695657	1
ENSG00000197385.5	ZNF860	3	31981925	3_23	0	0.0350617507851084	8.39485679164002	4.90915784153905e-06	0.989622243537081	2
ENSG00000152642.10	GPD1L	3	32155600	3_23	0	0.0283687736408956	6.39050808030636	3.02368159148265e-06	0.637037037037052	1
ENSG00000170293.8	CMTM8	3	32238085	3_23	0	0.103146604995463	18.7439381006826	3.22460026240559e-05	1.94973544973562	1
ENSG00000091317.7	CMTM6	3	32462839	3_24	0	0.0298065278861192	10.3763975207031	5.15843658052096e-06	1.2912139555247	2
ENSG00000144635.8	DYNC1LI1	3	32570107	3_24	0	0.0318115693050346	10.6523308873602	5.65183985662091e-06	1.19652173913002	1
ENSG00000182973.18	CNOT10	3	32684690	3_24	0	0.0200924925073315	6.38066154094892	2.13825565327375e-06	0.613588110403477	1
ENSG00000188167.8	TMPPE	3	33097052	3_24	0	0.0171954425041891	4.96566937223459	1.42413533340682e-06	-0.134436927283324	2
ENSG00000170266.15	GLB1	3	33097411	3_24	0	0.0196046086537586	6.19917367119339	2.0269922411133e-06	0.529850746268911	1
ENSG00000170275.14	CRTAP	3	33113893	3_24	0	0.0280392372711451	9.53509076478083	4.45914025644369e-06	1.16200114780903	3
ENSG00000173705.8	SUSD5	3	33219383	3_25	0	0.0668247780694919	16.9681279399769	1.89117431466501e-05	-1.85820895522392	1
ENSG00000153558.13	FBXL2	3	33277306	3_25	0	0.0228865357039683	6.78837937048027	2.59123183005452e-06	-0.657534246575091	1
ENSG00000144681.10	STAC	3	36380068	3_26	0	0.0371695492651141	9.65875378875085	5.98781668179833e-06	-1.54858805873654	2
ENSG00000163673.7	DCLK3	3	36764447	3_27	0	0.0291553643604376	5.63788947429225	2.74154347026813e-06	-0.440234428122038	2
ENSG00000168016.13	TRANK1	3	36945501	3_27	0	0.0284031060332488	5.39082918066597	2.55376841445682e-06	-0.551999999999772	1
ENSG00000178567.7	EPM2AIP1	3	36988684	3_27	0	0.0355342600721195	7.51061418107863	4.45125869559512e-06	-1.05223940947421	2
ENSG00000076242.14	MLH1	3	36993455	3_27	0	0.0344385060360524	7.21381384728936	4.14351905070022e-06	-0.966666666667009	1
ENSG00000093167.17	LRRFIP2	3	37183634	3_27	0	0.0263860543642864	4.69501565617427	2.06619641317928e-06	-0.0161547862877568	2
ENSG00000144674.16	GOLGA4	3	37243272	3_27	0	0.0342683602568914	7.16689506800828	4.09623133435372e-06	1.01898153941048	2
ENSG00000198590.11	C3orf35	3	37386585	3_27	0	0.0294692054951911	5.73910631570424	2.82080329863464e-06	0.564841498559295	1
ENSG00000144668.11	ITGA9	3	37451252	3_27	0	0.131096871464308	20.0880763454248	4.39228774391874e-05	-2.10482529118148	1
ENSG00000136059.14	VILL	3	37989408	3_27	0	0.0385416360917386	8.28109862873626	5.32326650413711e-06	1.0402684563764	1
ENSG00000187091.13	PLCD1	3	38008668	3_27	0	0.0387287368537478	8.32705737195705	5.37879503184925e-06	-1.06936416184965	1
ENSG00000008226.19	DLEC1	3	38039461	3_27	0	0.0263495899269944	4.68195820169357	2.05760259302423e-06	0.0610687022900861	1
ENSG00000172936.12	MYD88	3	38137763	3_27	0	0.0443604278610104	9.61705245478635	7.11537537995735e-06	-1.28476821192015	1
ENSG00000093217.9	XYLB	3	38346523	3_28	0	0.0321117191837678	9.38896011464454	5.02853129124309e-06	-1.07918552036186	1
ENSG00000114739.13	ACVR2B	3	38454810	3_28	0	0.0232928754851954	6.35602081148364	2.46926966564703e-06	0.695205479452073	1
ENSG00000157036.12	EXOG	3	38505235	3_28	0	0.0208564290830852	5.3146781929493	1.8487450811526e-06	0.406250000000195	1
ENSG00000114745.13	GORASP1	3	39101133	3_28	0	0.0229694008100255	6.22415487623459	2.38446066440794e-06	-0.576650443557879	2
ENSG00000168026.18	TTC21A	3	39107217	3_28	0	0.0309542804270646	9.04160766583539	4.66795301966018e-06	-1.19389859017503	2
ENSG00000144655.14	CSRNP1	3	39154473	3_28	0	0.0342711953374527	10.0052123677706	5.71894169902703e-06	1.43939393939347	1
ENSG00000168334.8	XIRP1	3	39192679	3_28	0	0.0514155480000182	13.8606633676373	1.18860784010349e-05	1.65775401069474	1
ENSG00000168329.13	CX3CR1	3	39277546	3_28	0	0.0294588495026813	8.57329101602548	4.21234034030696e-06	-0.986842105263353	1
ENSG00000144659.10	SLC25A38	3	39383433	3_28	0	0.0226732915508997	6.10182330850595	2.30746066123773e-06	-0.58246613948823	2
ENSG00000168028.13	RPSA	3	39406928	3_28	0	0.092402202940735	19.4989919580245	3.00506998689918e-05	-2.35083745051937	2
ENSG00000170011.13	MYRIP	3	39803472	3_28	0	0.027090225159038	7.78127248334345	3.51579337854797e-06	-0.928571428571387	1
ENSG00000188846.13	RPL14	3	40457413	3_29	0	0.0460121870404484	14.7678720861086	1.13331569727546e-05	-1.57348703170069	1
ENSG00000177873.12	ZNF619	3	40477330	3_29	0	0.0169135429243096	5.3076430697723	1.49725718243922e-06	0.399999999999971	1
ENSG00000177842.11	ZNF620	3	40520426	3_29	0	0.0160114098710136	4.79220281331412	1.27974921075099e-06	0.22047244094484	1
ENSG00000168036.16	CTNNB1	3	41195090	3_30	0	0.23122216198811	30.041299655248	0.00011585326576078	3.40322580645198	1
ENSG00000114812.12	VIPR1	3	42488703	3_30	0	0.0168222718250883	4.67066637611238	1.31045948568578e-06	-0.136820925553379	1
ENSG00000008324.11	SS18L2	3	42583723	3_31	0	0.0224035958101115	6.19620202222408	2.31527937794926e-06	0.643939393939492	1
ENSG00000114857.17	NKTR	3	42603651	3_31	0	0.0270312474495191	7.96787497418675	3.59226779315297e-06	0.923076923077099	1
ENSG00000114853.13	ZBTB47	3	42653821	3_31	0	0.0244023679559227	7.00210735474042	2.84984238933316e-06	0.801075268817122	1
ENSG00000157119.11	KLHL40	3	42685151	3_31	0	0.0212998871962192	5.72008606158647	2.03207611895955e-06	-0.687254131046268	2
ENSG00000010282.14	HHATL	3	42684591	3_31	0	0.0204806258783315	5.35058571376333	1.82769892145258e-06	-0.527727840382606	3
ENSG00000244607.5	CCDC13	3	42770079	3_31	0	0.0293207337615293	8.73608472084401	4.27220198172075e-06	-1.18133937402161	3
ENSG00000181061.13	HIGD1A	3	42800848	3_31	0	0.153406192468429	24.6948232362281	6.31842621603923e-05	2.62913907284744	1
ENSG00000144648.15	ACKR2	3	42802658	3_31	0	0.0258946979971816	7.56227905600237	3.26605621237875e-06	-0.946425518587069	2
ENSG00000240747.7	KRBOX1	3	42809828	3_31	0	0.0214708972225002	5.79543555511544	2.07537403745196e-06	0.758865248226863	1
ENSG00000011198.7	ABHD5	3	43690090	3_31	0	0.0237939560475612	6.7639359008883	2.68427028594255e-06	-0.767676767677081	1
ENSG00000160746.12	ANO10	3	43691432	3_31	0	0.0217292039422548	5.90812751895458	2.14118297740401e-06	0.604550943500325	2
ENSG00000179152.19	TCAIM	3	44338768	3_31	0	0.0491642433361479	13.6408905863121	1.11854172841739e-05	-1.6283783783782	1
ENSG00000225873.3	LINC00694	3	44439661	3_31	0	0.0532831463679946	14.4084786766209	1.28046613117154e-05	-1.77586206896577	1
ENSG00000178917.15	ZNF852	3	44510929	3_31	0	0.0233966542645945	6.60512854255848	2.57747900801317e-06	0.731345622266286	2
ENSG00000196345.12	ZKSCAN7	3	44555404	3_31	0	0.0190578959614534	4.67263090388766	1.4852396489578e-06	-0.0458015267175623	1
ENSG00000144792.9	ZNF660	3	44590720	3_31	0	0.0724837916102671	17.3587574786815	2.0985515614489e-05	1.98265895953774	1
ENSG00000186448.14	ZNF197	3	44584405	3_31	0	0.0191048644474294	4.69580249214301	1.49628350458317e-06	0.0526315789473504	1
ENSG00000169981.10	ZNF35	3	44649020	3_31	0	0.0260834839823687	7.63085541037505	3.31970069997313e-06	0.994565217391164	1
ENSG00000196653.11	ZNF502	3	44721338	3_31	0	0.0193567265852923	4.81910125942007	1.55581542547879e-06	0.0903225806451269	1
ENSG00000163808.16	KIF15	3	44761638	3_31	0	0.021279886325141	5.71123434164448	2.02702632830922e-06	0.577702702702603	1
ENSG00000169964.7	TMEM42	3	44861942	3_31	0	0.0200539208346391	5.15228655478362	1.72329413891633e-06	0.420875420875466	1
ENSG00000163815.5	CLEC3B	3	45000571	3_31	0	0.0190623936818654	4.67485225443923	1.48629641374112e-06	0.103286384976567	1
ENSG00000163814.7	CDCP1	3	45145928	3_32	0	0.0703414037770783	20.3202869862002	2.38397103217709e-05	-2.28486646884335	1
ENSG00000011376.9	LARS2	3	45388191	3_32	0	0.0183387775320156	7.56115566732264	2.31269662704887e-06	0.615558004247816	3
ENSG00000144791.9	LIMD1	3	45555978	3_32	0	0.0318299079338059	12.7628043306104	6.77550389146402e-06	-1.64885426600334	2
ENSG00000163818.16	LZTFL1	3	45916204	3_32	0	0.0435255732505833	15.7314997696333	1.14202269220393e-05	-1.63592233009637	1
ENSG00000172215.5	CXCR6	3	45892155	3_32	0	0.0158234801396713	6.17344076544088	1.62925625607337e-06	-0.596899224806239	1
ENSG00000163820.14	FYCO1	3	45995913	3_32	0	0.0217652495090402	9.1742201086264	3.33037326275677e-06	1.08064516128982	1
ENSG00000163823.3	CCR1	3	46208857	3_32	0	0.0231483992968778	9.75472132068207	3.76613546643287e-06	-1.29078014184388	1
ENSG00000160791.13	CCR5	3	46370170	3_32	0	0.0979265310139109	23.5217243721531	3.8417547095924e-05	2.58518542732673	2
ENSG00000012223.12	LTF	3	46485538	3_32	0	0.0190555426837209	7.92206237053196	2.51779104432795e-06	1.55118110236222	1
ENSG00000241186.9	TDGF1	3	46574146	3_32	0	0.0274931236338901	11.3784439315935	5.21755534420646e-06	1.34059945504098	1
ENSG00000163827.12	LRRC2	3	46565765	3_32	0	0.0138229362443606	4.90333016552907	1.13045049390661e-06	-0.376923076922998	1
ENSG00000261603.1	PRSS46	3	46736679	3_33	0	0.0648199945082814	16.7250350397075	1.80815697820881e-05	-2.91083311808482	2
ENSG00000178038.16	ALS2CL	3	46686718	3_33	0	0.0351468605633413	15.6057449095718	9.14810514741887e-06	1.80689655172369	1
ENSG00000181585.3	TMIE	3	46700908	3_33	0	0.0117529430769625	5.89095849682252	1.15476257787921e-06	-0.54546017584276	2
ENSG00000188086.13	PRSS45	3	46740786	3_33	0	0.371389530135179	20.4536457317279	0.00012669529625995	-3.03895157839711	2
ENSG00000160801.13	PTH1R	3	46877889	3_33	0	0.0163956100982321	8.89887742966721	2.43345271859468e-06	1.02419535765128	2
ENSG00000160796.16	NBEAL2	3	46979634	3_33	0	0.0220251203575147	16.9976615854936	6.24406728516771e-06	2.79056817163314	2
ENSG00000181555.20	SETD2	3	47164415	3_33	0	0.0263628631198863	13.6036099746621	5.98145517117829e-06	-1.92275574112728	1
ENSG00000114648.11	KLHL18	3	47287254	3_33	0	0.0106226360501639	4.89985893209654	8.68112449468891e-07	-0.385964912280833	1
ENSG00000076201.14	PTPN23	3	47380662	3_33	0	0.0131335852417108	8.17396789603368	1.79050826635031e-06	1.37301587301619	1
ENSG00000114650.18	SCAP	3	47476020	3_33	0	0.0159363840489805	9.51167771468438	2.52817434180061e-06	1.35673584679184	3
ENSG00000163832.15	ELP6	3	47513447	3_33	0	0.0112176510855928	5.36498815473537	1.00376211615257e-06	-0.628140703517773	1
ENSG00000047849.21	MAP4	3	48089403	3_34	0	0.0139590838908019	7.87970911257211	1.83454009602732e-06	-0.789473684210437	1
ENSG00000164045.11	CDC25A	3	48188134	3_34	0	0.0126744929973464	7.17321114986169	1.51636697111945e-06	0.425373134328365	1
ENSG00000164048.13	ZNF589	3	48265345	3_34	0	0.012275562292751	7.01605145103134	1.43646240866423e-06	0.992248062015411	1
ENSG00000172113.8	NME6	3	48301597	3_34	0	0.0103526579569343	5.76962341803218	9.96229594329358e-07	0.0111668116629184	2
ENSG00000114268.11	PFKFB4	3	48556239	3_34	0	0.0441569149061409	33.9135074719429	2.49764975500335e-05	4.70357749389016	2
ENSG00000145040.3	UCN2	3	48563473	3_34	0	0.0127576931174902	11.0641779856652	2.35424366359904e-06	-2.0050770867049	2
ENSG00000213672.7	NCKIPSD	3	48685869	3_34	0	0.0155156137491322	18.3734766455281	4.75467029472314e-06	-1.10687022900778	1
ENSG00000068745.14	IP6K2	3	48694528	3_34	0	0.00974717540598569	5.81836291836751	9.45887952049151e-07	-1.22846441947636	1
ENSG00000114302.15	PRKAR2A	3	48847779	3_34	0	0.0103102282297493	41.2793163259577	7.0984067329693e-06	-6.04347826086963	1
ENSG00000221883.2	ARIH2OS	3	48919429	3_34	0	0.0168985204334967	16.8894538269628	4.76019114708091e-06	0.699999999999754	1
ENSG00000177479.19	ARIH2	3	48919429	3_34	0	0.0168985204334967	16.8894538269628	4.76019114708091e-06	-0.699999999999754	1
ENSG00000178467.17	P4HTM	3	48995534	3_34	0	0.0545862200460611	28.0044008255518	2.54958451176954e-05	4.45890410958809	1
ENSG00000178252.17	WDR6	3	49007280	3_34	0	0.0109719486570439	26.4649503032154	4.84300541951895e-06	3.24871757077084	2
ENSG00000178057.14	NDUFAF3	3	49015786	3_34	0	0.0469708220127555	26.2367250357684	2.05540727830392e-05	4.34931506849199	1
ENSG00000178149.16	DALRD3	3	49023895	3_34	0	0.0365220677658989	23.4574471724224	1.42888149047852e-05	4.21088435374257	1
ENSG00000198218.10	QRICH1	3	49088219	3_34	0	0.0539634041612669	27.8138719466548	2.50334608660716e-05	-4.43835616438175	1
ENSG00000185909.14	KLHDC8B	3	49171625	3_34	0	0.0152605319604139	49.7727860212906	1.26683988831454e-05	-6.72448979591721	1
ENSG00000173421.16	CCDC36	3	49199961	3_34	0	0.0102786446173059	13.8956074189519	2.38217406476318e-06	-1.09448818897596	1
ENSG00000188315.7	C3orf62	3	49277527	3_34	1	0.0506621986147359	55.6689808380666	4.70389272961966e-05	-7.05102040815835	1
ENSG00000114316.12	USP4	3	49340655	3_35	0	0.0100184343764216	18.6091960685503	3.10947861985646e-06	-3.45390070922073	1
ENSG00000145022.4	TCTA	3	49412704	3_35	0	0.0411339398536041	100.652496037873	6.90533835605016e-05	-10.7441394911235	2
ENSG00000145020.15	AMT	3	49421943	3_35	0	0.0133329486127366	11.7205747251326	2.60636490354641e-06	-3.07413524406264	2
ENSG00000145029.13	NICN1	3	49429438	3_35	0	0.0109386117815704	6.61363032076529	1.20659697025659e-06	0.0767333407189009	2
ENSG00000173402.11	DAG1	3	49469467	3_35	0	0.010006257185453	19.0270068430786	3.17542778893571e-06	3.51773049645435	1
ENSG00000173531.15	MST1	3	49696771	3_35	0	0.0195349816223663	33.2431542438415	1.08311691249217e-05	5.47430830039483	1
ENSG00000164068.15	RNF123	3	49685714	3_35	0	0.0101455898509945	44.1391982010351	7.46898946410688e-06	-7.57308057319068	2
ENSG00000182179.12	UBA7	3	49816925	3_35	0	0.0248521973627762	30.051615015028	1.24564048805585e-05	-4.4509803921574	1
ENSG00000183763.8	TRAIP	3	49856597	3_35	0	0.0121017426951443	31.1256694103718	6.28241643875516e-06	-6.56617647058778	1
ENSG00000164078.12	MST1R	3	49903379	3_35	0	0.0108422274070629	27.2854891375059	4.93412742701909e-06	-5.94063263965197	2
ENSG00000004534.14	RBM6	3	49940636	3_35	0	0.0101297899395262	26.4740867018542	4.47282114066059e-06	5.83739837398496	1
ENSG00000003756.16	RBM5	3	50088563	3_35	0	0.0103046962549375	28.4454233625223	4.88886114371792e-06	6.03252032520252	1
ENSG00000001617.11	SEMA3F	3	50161104	3_35	0	0.0113266898492536	19.5064541757757	3.68503354917173e-06	4.98400000000089	1
ENSG00000188338.14	SLC38A3	3	50205849	3_35	0	0.0256298542773384	14.8209566780396	6.33552312338677e-06	1.96974062272838	2
ENSG00000012171.19	SEMA3B	3	50267465	3_35	0	0.0346945152930552	17.9363334563883	1.03789781911036e-05	-1.97504045392538	2
ENSG00000179564.3	LSMEM2	3	50278688	3_35	0	0.0374524563051147	18.9247712133998	1.18214581609178e-05	-2.05102040816415	1
ENSG00000214706.10	IFRD2	3	50294496	3_35	0	0.0280469916887972	15.9633040206656	7.46739588694149e-06	-1.83417085427112	1
ENSG00000243477.5	NAT6	3	50298716	3_35	0	0.0103152366708461	5.60273765482583	9.6391688900695e-07	-1.89984647989335	2
ENSG00000186792.16	HYAL3	3	50295266	3_35	0	0.0129050652689319	6.0946687584279	1.31180843137636e-06	0.596596296444582	2
ENSG00000114378.16	HYAL1	3	50302191	3_35	0	0.0537928589869082	37.6336160536489	3.37645279373781e-05	5.14509803921357	1
ENSG00000068001.13	HYAL2	3	50323853	3_35	0	0.0194172432118669	12.0253391603646	3.89443993498652e-06	1.81363636363555	1
ENSG00000068028.17	RASSF1	3	50334001	3_35	0	0.0122859043551757	7.48220866455448	1.5331937891853e-06	-0.504000000000091	1
ENSG00000007402.11	CACNA2D2	3	50504484	3_35	0	0.0404226574489964	14.0527498382691	9.4742814505194e-06	0.0162162162162202	1
ENSG00000114735.9	HEMK1	3	50569633	3_35	0	0.0150948751713921	7.62487468927802	1.9196512772847e-06	0.417112299465047	1
ENSG00000114738.10	MAPKAPK3	3	50611291	3_35	0	0.0100715105216885	7.31572902549409	1.2288880673497e-06	1.43910481573902	2
ENSG00000114737.15	CISH	3	50611939	3_35	0	0.0101438627564662	6.52017530407107	1.10311995984784e-06	-1.41326530612245	1
ENSG00000145050.15	MANF	3	51380917	3_35	0	0.010127901807599	5.39424816216466	9.11193283723753e-07	-0.760233918128921	1
ENSG00000259956.1	RBM15B	3	51391456	3_35	0	0.0121908154367845	6.85000467777536	1.39278387457461e-06	-0.336548104421635	2
ENSG00000164080.13	RAD54L2	3	51535000	3_35	0	0.0232131968056694	10.8935449848867	4.2175893331152e-06	-1.5655425660517	2
ENSG00000164081.12	TEX264	3	51669048	3_35	0	0.0110895872718098	5.52146748190591	1.02124515084236e-06	-0.293785310734337	1
ENSG00000114767.6	RRP9	3	51941930	3_36	0	0.0404237947563502	14.4823042960951	9.76415925520551e-06	1.84435797665361	1
ENSG00000248487.8	ABHD14A	3	51972037	3_36	0	0.026056520056404	10.3249418506181	4.48708331657414e-06	1.36440677966089	1
ENSG00000162244.10	RPL29	3	51993314	3_36	0	0.0203461489308134	7.99238744926405	2.71218215313458e-06	-0.964566929133842	1
ENSG00000239732.3	TLR9	3	52227452	3_36	0	0.0143000131039831	4.67544608655228	1.11511483737786e-06	-0.0451388888888694	1
ENSG00000247596.8	TWF2	3	52242641	3_36	0	0.0565056772086323	17.6731916921103	1.6655864452869e-05	-1.85931374566164	2
ENSG00000164088.17	PPM1M	3	52244928	3_36	0	0.0144186331418227	4.75305063905413	1.14302739411624e-06	0.372899273364477	2
ENSG00000164091.11	WDR82	3	52288401	3_36	0	0.0195296585965691	7.60635869907429	2.47760209076445e-06	-1.55223880596996	1
ENSG00000114841.17	DNAH1	3	52316196	3_36	0	0.0144905753287972	4.79983156995408	1.16003670847371e-06	-0.0308641975308628	1
ENSG00000010318.20	PHF7	3	52414035	3_36	0	0.0268457980109249	10.6067174834337	4.74916682154222e-06	1.09230769230812	1
ENSG00000010319.6	SEMA3G	3	52444898	3_36	0	0.0165052599051623	6.02352353997502	1.6581853924004e-06	0.860962566845049	1
ENSG00000114854.7	TNNC1	3	52454186	3_36	0	0.0176834439027926	6.67199597359799	1.96780803774002e-06	-0.750000000000113	1
ENSG00000010322.15	NISCH	3	52455611	3_36	0	0.014337653933966	4.70014379216156	1.12395608739415e-06	0.122448979591813	1
ENSG00000010327.10	STAB1	3	52495250	3_36	0	0.0146890421893275	4.92763067592381	1.20723476645044e-06	-0.32967032967032	1
ENSG00000168273.7	SMIM4	3	52533172	3_36	0	0.0197000430364892	7.6882080031659	2.5261108550436e-06	1.44834434243194	2
ENSG00000163938.16	GNL3	3	52681295	3_36	0	0.0148665293170985	5.04044184079968	1.24979362538783e-06	1.0494391259807	2
ENSG00000163939.18	PBRM1	3	52642063	3_36	0	0.0207364610310271	8.1713889226353	2.82612018552618e-06	0.843465045592329	1
ENSG00000016864.18	GLT8D1	3	52708016	3_36	0	0.0603085393314141	18.2968172616069	1.84040949924332e-05	-2.05165289256221	1
ENSG00000114904.12	NEK4	3	52770471	3_36	0	0.0180441430440754	6.86183337813147	2.0650783564824e-06	1.46031746031722	1
ENSG00000055955.15	ITIH4	3	52832141	3_36	0	0.0752936716767649	20.4260397799994	2.56509086987643e-05	-2.93486238806334	2
ENSG00000272573.5	MUSTN1	3	52836116	3_36	0	0.073864703690905	20.2414253531434	2.49366527009608e-05	-2.93877551020392	1
ENSG00000213533.11	TMEM110	3	52897955	3_36	0	0.0147432905041049	4.96230293589772	1.22021905287644e-06	-0.0893445791774682	2
ENSG00000163935.13	SFMBT1	3	53048921	3_36	0	0.0999123417874559	23.1671161761018	3.86056812318225e-05	-3.15862068965452	1
ENSG00000163933.9	RFT1	3	53088241	3_36	0	0.100867417738946	23.2621899406778	3.91346636801217e-05	2.77777777777739	1
ENSG00000163931.15	TKT	3	53256689	3_36	0	0.0142932513348502	4.67100113584192	1.11352791533865e-06	0.345638970511408	2
ENSG00000272886.5	DCP1A	3	53347519	3_36	0	0.0163984921027122	5.9624569743061	1.63075710268892e-06	0.613755218462074	2
ENSG00000016391.10	CHDH	3	53825497	3_36	0	0.0150509541168606	5.15638044250124	1.2944017454036e-06	0.46972894247589	4
ENSG00000056736.9	IL17RB	3	53846762	3_36	0	0.018403730954108	7.04773348032537	2.16329354050682e-06	-0.860726591048467	2
ENSG00000113812.13	ACTR8	3	53881333	3_36	0	0.0197977778056702	7.73508814189671	2.55412306053581e-06	-0.994591560737114	2
ENSG00000114251.14	WNT5A	3	55489156	3_38	0	0.0294228433394623	9.88045169611205	4.84865791113347e-06	-1.11250000000039	1
ENSG00000180376.16	CCDC66	3	56545510	3_39	0	0.0279549983905656	6.7013317306194	3.12450118825344e-06	0.921625691534619	3
ENSG00000163947.11	ARHGEF3	3	57078950	3_39	0	0.0343409790499164	8.64770993324634	4.95306345626643e-06	0.967032967032541	1
ENSG00000144730.17	IL17RD	3	57170597	3_39	0	0.0272921593247507	6.47463286014439	2.94722403703199e-06	-0.648648648648735	1
ENSG00000163666.8	HESX1	3	57226802	3_39	0	0.0234639416998389	5.04825355603909	1.97561464257561e-06	0.388888888888983	1
ENSG00000239388.8	ASB14	3	57292659	3_39	0	0.0264796228517862	6.18918553141272	2.73341392383776e-06	0.495815899581756	1
ENSG00000174840.8	PDE12	3	57556472	3_39	0	0.0228474224414776	4.79717733478699	1.82802903905399e-06	0.368421052631466	1
ENSG00000168374.10	ARF4	3	57597538	3_39	0	0.078716008375804	16.5699793594898	2.17543011499658e-05	-2.19617951748027	2
ENSG00000174839.12	DENND6A	3	57692733	3_39	0	0.0322430138916239	8.05081019160202	4.32947587181899e-06	-1.26438873599451	2
ENSG00000163681.14	SLMAP	3	57755619	3_39	0	0.0580524823482049	13.6438575077848	1.3210464118153e-05	-1.97619047619013	1
ENSG00000163687.13	DNASE1L3	3	58216218	3_40	0	0.013442762439638	4.76744611625499	1.06889346672767e-06	0.18143459915618	1
ENSG00000163686.14	ABHD6	3	58237077	3_40	0	0.0147991195974456	5.67051909052289	1.39964791767845e-06	-0.536303218885357	2
ENSG00000163684.11	RPP14	3	58306531	3_40	0	0.0162540578676602	6.55199941353945	1.77621591501486e-06	0.934782608695177	1
ENSG00000168297.15	PXK	3	58332497	3_40	0	0.0320808600385695	12.9635956658379	6.93635936008059e-06	-1.6749653363068	3
ENSG00000168291.12	PDHB	3	58434315	3_40	0	0.0133070941807274	4.67217963748441	1.03696206390049e-06	0.163342463905609	2
ENSG00000168306.12	ACOX2	3	58530656	3_40	0	0.0258217249110808	10.9121966950936	4.69956370792922e-06	1.36600514004653	4
ENSG00000168309.16	FAM107A	3	58621897	3_40	0	0.0161707879825836	6.50370927880829	1.7540921635167e-06	-0.752556231943012	2
ENSG00000114405.10	C3orf14	3	62319398	3_41	0	0.0166317701656881	5.00057074110348	1.38713316649095e-06	0.266272189349059	1
ENSG00000163618.17	CADPS	3	62875160	3_42	0	0.0787973206549638	16.0907918227121	2.11470100713264e-05	2.04612729471102	2
ENSG00000163634.11	THOC7	3	63856953	3_43	0	0.0228670512937765	7.06007362469464	2.69264749259854e-06	-0.759689922480657	1
ENSG00000163635.17	ATXN7	3	63863175	3_43	0	0.0555106782574016	15.4698643339379	1.43226422557313e-05	2.21397233945976	2
ENSG00000163636.10	PSMD6	3	64024465	3_43	0	0.0549830592550937	15.3793691101634	1.41035202410073e-05	-1.63296703296716	1
ENSG00000144741.17	SLC25A26	3	66134027	3_45	0	0.0131189222972657	6.15812482161904	1.34743167656293e-06	-0.668485986126425	3
ENSG00000144749.13	LRIG1	3	66417985	3_45	0	0.0183584839760194	9.31696345687538	2.85279991207374e-06	-1.27634633129013	2
ENSG00000172340.14	SUCLG2	3	67368651	3_45	0	0.0294616894623273	13.7776750151052	6.7700782695581e-06	1.48462024437705	2
ENSG00000163378.13	EOGT	3	69004296	3_46	0	0.0243645671786674	6.58377575885702	2.67543150534473e-06	-0.696000000000163	1
ENSG00000144747.15	TMF1	3	69052218	3_46	0	0.0217235613136455	5.50197700655259	1.99347090161471e-06	0.426395939086302	1
ENSG00000144744.16	UBA3	3	69122652	3_46	0	0.0330665782490369	9.46980859370272	5.22264567718653e-06	1.07738095238048	1
ENSG00000163380.15	LMOD3	3	69121087	3_46	0	0.0333488995504899	9.55030907681753	5.31201190985072e-06	-1.08569450934974	2
ENSG00000144746.6	ARL6IP5	3	69066483	3_46	0	0.0201013296198195	4.77082535916258	1.59947851131846e-06	0.190135189756419	2
ENSG00000114541.14	FRMD4B	3	69541898	3_47	0	0.0188310962112196	5.44702018154474	1.71078207887526e-06	0.563806160055595	2
ENSG00000187098.14	MITF	3	69739170	3_47	0	0.0178789341726976	4.95872217552964	1.47867083671615e-06	0.0791366906474587	1
ENSG00000170837.2	GPR27	3	71735170	3_48	0	0.049509482956969	16.7157961929304	1.38030659760504e-05	1.81307857135267	2
ENSG00000163421.8	PROK2	3	71695344	3_48	0	0.0255685266412132	10.2957718268903	4.39060854024879e-06	-1.18646010558711	2
ENSG00000172986.12	GXYLT2	3	72904264	3_49	0	0.0212782879676147	4.6944880259515	1.66603846217648e-06	0.0512789625092548	2
ENSG00000163605.14	PPP4R2	3	72931026	3_49	0	0.0251234977153173	6.26086797883063	2.62346185369606e-06	0.812614763256189	2
ENSG00000121440.14	PDZRN3	3	73524206	3_49	0	0.0242401139217816	5.92313249302346	2.3946729556965e-06	-0.556813969229199	2
ENSG00000113805.8	CNTN3	3	74521451	3_50	0	0.020925245836672	5.60612185887379	1.95656016957611e-06	-0.494949494949574	1
ENSG00000227124.8	ZNF717	3	75782933	3_51	0	0.0190237219760384	4.95260961804195	1.57141065145827e-06	-0.282405214588386	2
ENSG00000114480.12	GBE1	3	81761728	3_54	0	0.0187985845770451	4.84490025864492	1.51904310221466e-06	-0.269057599999925	2
ENSG00000175161.13	CADM2	3	84958897	3_56	0	0.0198964932757585	5.64815721380245	1.87431862876474e-06	-0.977443609022274	1
ENSG00000206538.8	VGLL3	3	86988393	3_57	0	0.0208711903022689	7.04426950935175	2.45212885017847e-06	-0.260536398467294	1
ENSG00000083937.8	CHMP2B	3	87218090	3_57	0	0.0207739680168266	7.2766121324506	2.52120866138034e-06	0.801397429256655	2
ENSG00000179097.5	HTR1F	3	87798683	3_58	0	0.0169513286557815	4.90427396487246	1.3865596977258e-06	0.335766423357585	1
ENSG00000175105.6	ZNF654	3	88059734	3_58	0	0.0169608001253849	4.90951941684393	1.38881827877956e-06	0.221258134490171	1
ENSG00000044524.10	EPHA3	3	89117410	3_59	0	0.0261644770120099	5.74393753121693	2.50658174181407e-06	0.506756756756886	1
ENSG00000178750.2	STX19	3	94032097	3_59	0	0.0735557558252107	15.5839653337842	1.91185407688907e-05	2.00689655172413	1
ENSG00000178700.7	DHFR2	3	94061265	3_59	0	0.0235792175113948	4.76224229053498	1.87284131645158e-06	0.135967908799844	2
ENSG00000178694.9	NSUN3	3	94062771	3_59	0	0.0454168251285597	10.9695354881305	8.30931292436167e-06	-1.49781659388584	1
ENSG00000080200.9	CRYBG3	3	97822174	3_61	0	0.0183128620136535	5.67547049572762	1.73347745969314e-06	-0.447154471544765	1
ENSG00000170854.17	RIOX2	3	97971479	3_61	0	0.0209685684323835	6.95056063050403	2.43079717504469e-06	-0.72799999999993	1
ENSG00000231861.2	OR5K2	3	98504835	3_62	0	0.0278470134140111	5.92222900464988	2.75057775628085e-06	-0.605128205128227	1
ENSG00000080822.16	CLDND1	3	98523270	3_62	0	0.0424048384145869	9.90655425063403	7.00645182786789e-06	1.16901408450739	1
ENSG00000064225.12	ST3GAL6	3	98775816	3_62	0	0.0333959008991721	7.64083350300236	4.25592538741666e-06	-0.890625000000063	1
ENSG00000057019.15	DCBLD2	3	98901239	3_62	0	0.0244247685416584	4.68426357829239	1.90823512997502e-06	0.190268687119576	2
ENSG00000144810.15	COL8A1	3	99638508	3_62	0	0.0246048084979728	4.75355279828602	1.95073563198343e-06	0.139622641509372	1
ENSG00000184220.11	CMSS1	3	99972678	3_63	0	0.0814981448061972	19.6528870974379	2.67137088000874e-05	2.44444444444418	1
ENSG00000114021.11	NIT2	3	100334239	3_63	0	0.0211341177342115	6.81002008920259	2.40044976128814e-06	0.992366412213953	1
ENSG00000154174.7	TOMM70	3	100401425	3_63	0	0.0283422727933089	9.57884689411253	4.52801660720645e-06	-1.39618557518219	2
ENSG00000206535.7	LNP1	3	100402006	3_63	0	0.0277514157965568	9.37978955890528	4.34148540009311e-06	1.25757575757598	1
ENSG00000181458.10	TMEM45A	3	100492481	3_63	0	0.0195389016265133	6.07084545487042	1.97837870694795e-06	-0.907975460122803	1
ENSG00000114354.13	TFG	3	100709093	3_63	0	0.0229399362367316	7.5827849035051	2.90122257923609e-06	1.09553489646482	2
ENSG00000081148.11	IMPG2	3	101320737	3_64	0	0.0236278092485902	11.6002827365473	4.57143065411634e-06	1.98795180722968	1
ENSG00000138468.15	SENP7	3	101513077	3_64	0	0.0158350179411237	6.29709671827101	1.66310254867343e-06	-1.3040000000004	1
ENSG00000174173.6	TRMT10C	3	101561866	3_64	0	0.0167430327336731	7.14452665063793	1.99511389125925e-06	1.67857142857167	1
ENSG00000144815.15	NXPE3	3	101779081	3_64	0	0.0238100706778958	8.06580710094687	3.20308616421467e-06	-0.836636772831258	3
ENSG00000144802.11	NFKBIZ	3	101828889	3_64	0	0.0158754746758639	5.03460997186996	1.33306908469859e-06	0.607692307692215	1
ENSG00000170017.12	ALCAM	3	105365896	3_66	0	0.0162998141195149	4.67156745779457	1.27000485696126e-06	0.00114237004367621	3
ENSG00000138483.2	CCDC54	3	107289188	3_67	0	0.0123762327832692	4.79411616461569	9.89594169877037e-07	0.229208593252776	2
ENSG00000114439.18	BBX	3	107513576	3_67	0	0.0182835167367159	8.4616460350285	2.5803266824826e-06	-1.1406250000001	1
ENSG00000196776.14	CD47	3	108081155	3_67	0	0.0124211015459742	4.8280909923965	1.00022029937722e-06	-0.0736196319018446	1
ENSG00000114446.4	IFT57	3	108222767	3_67	0	0.0388390201923842	15.5781869641143	1.00912573687805e-05	-1.70739549839209	1
ENSG00000198919.12	DZIP3	3	108590476	3_67	0	0.0133492570399216	5.50475417605767	1.2256180001964e-06	-0.421107648467283	2
ENSG00000177707.10	NECTIN3	3	111070094	3_69	0	0.0302474608175611	11.5846445983213	5.84428980057532e-06	-1.43352601156122	1
ENSG00000240891.7	PLCXD2	3	111732542	3_69	0	0.0221577753772169	8.64653990893516	3.19542487269755e-06	-0.947565543070978	1
ENSG00000144827.8	ABHD10	3	111979020	3_69	0	0.0177574203127866	6.56181082775688	1.94340665612811e-06	0.610389610389513	1
ENSG00000174500.12	GCSAM	3	112133150	3_69	0	0.0258724098590543	10.1084847282504	4.36197374690671e-06	1.20845070422558	1
ENSG00000091972.18	CD200	3	112332580	3_69	0	0.0145749387967268	4.70486343894047	1.14370459945486e-06	-0.307086614173209	1
ENSG00000144848.10	ATG3	3	112561859	3_69	0	0.0150974919613158	5.03588642151494	1.26806302461633e-06	-0.317307692307828	1
ENSG00000138459.8	SLC35A5	3	112561371	3_69	0	0.0145224374392764	4.67095409215685	1.13137145929716e-06	-0.0143335819999123	2
ENSG00000163606.10	CD200R1	3	112974906	3_69	0	0.152720992859091	27.2045896300769	6.92948602937017e-05	-2.74182928400974	2
ENSG00000163608.14	NEPRO	3	112977484	3_69	0	0.0146311612955704	4.74103900920167	1.15694425091684e-06	-0.205816187490722	3
ENSG00000144857.14	BOC	3	113210989	3_70	0	0.0270734296284871	7.26502693461529	3.28050428579433e-06	-0.75862068965506	1
ENSG00000206530.10	CFAP44	3	113440894	3_70	0	0.0557128963877929	14.1169291228805	1.31176511422662e-05	1.87196162159578	3
ENSG00000163611.11	SPICE1	3	113514737	3_70	0	0.0230626014613805	5.75194638695695	2.21249974397678e-06	-0.456896526267278	2
ENSG00000072858.10	SIDT1	3	113532232	3_70	0	0.0697491977245067	16.2710966395492	1.89284977017942e-05	-2.02173913043611	1
ENSG00000121579.12	NAA50	3	113747270	3_70	0	0.0233815171259376	5.88144996613956	2.293597463326e-06	-0.582723279648227	1
ENSG00000178075.19	GRAMD1C	3	113829383	3_70	0	0.0239204441083658	6.09636848055315	2.43220710681112e-06	0.646159106282333	2
ENSG00000184307.14	ZDHHC23	3	113948387	3_70	0	0.0215525011829973	5.1136057396202	1.83816724907094e-06	0.345299145299105	1
ENSG00000151576.10	QTRT2	3	114006229	3_70	0	0.0227358367557431	5.61740366576725	2.13013280744529e-06	-0.540983606557503	1
ENSG00000163617.10	CCDC191	3	114056663	3_70	0	0.148135838433224	23.6284530690617	5.83788499468876e-05	2.33091787439584	1
ENSG00000114573.9	ATP6V1A	3	114502533	3_71	0	0.0193246417021011	4.75646854455307	1.53304952533987e-06	0.279503105589943	1
ENSG00000172020.12	GAP43	3	115358504	3_71	0	0.0192699535791946	4.72978988921801	1.52013662465725e-06	-0.181818181818218	1
ENSG00000144847.12	IGSF11	3	119146150	3_74	0	0.0308563001738228	9.00080651850368	4.63217952434996e-06	1.08664259927856	1
ENSG00000121578.12	B4GALT4	3	119239772	3_74	0	0.222206869132012	28.2412612143504	0.000104665047196826	-2.80650804641115	3
ENSG00000176142.12	TMEM39A	3	119470048	3_74	0	0.0255895099795893	7.23237049703344	3.08675912754014e-06	0.907894736842233	1
ENSG00000163389.10	POGLUT1	3	119469366	3_74	0	0.0926747343911739	19.5170270446499	3.01672081236267e-05	2.13999999999869	1
ENSG00000113845.9	TIMMDC1	3	119498465	3_74	0	0.0308798333892172	9.00801748186491	4.63942623892363e-06	1.09013776071979	2
ENSG00000144843.11	ADPRH	3	119578274	3_74	0	0.0195094491580872	4.67509639678066	1.52123280788146e-06	-0.0846340841280141	2
ENSG00000121577.13	POPDC2	3	119657615	3_74	0	0.0196184284690856	4.72754515740542	1.54689204771637e-06	-0.0682483398813055	2
ENSG00000138495.6	COX17	3	119677824	3_74	0	0.0200471619563055	4.93111532315622	1.64876273843809e-06	0.293986381102795	3
ENSG00000163428.3	LRRC58	3	120349385	3_74	0	0.020858337544352	5.30472894001935	1.8454530215357e-06	0.435897435897546	1
ENSG00000065518.7	NDUFB4	3	120596114	3_74	0	0.0304366041740289	8.87127016871275	4.50341642587155e-06	-1.13550606330718	3
ENSG00000144840.8	RABL3	3	120740509	3_74	0	0.0344040816421412	10.0310697305059	5.75595413323442e-06	1.22279792746097	1
ENSG00000153767.9	GTF2E1	3	120742872	3_74	0	0.0201518225434898	4.9801540745892	1.6738526135457e-06	0.278301886792552	1
ENSG00000051341.13	POLQ	3	121546329	3_75	0	0.0248628178993024	5.88046358540948	2.43849584347974e-06	-0.837209302325758	1
ENSG00000180353.10	HCLS1	3	121659058	3_75	0	0.0227130050600977	4.79478157891255	1.81636670053378e-06	-0.0748663101604214	1
ENSG00000173226.16	IQCB1	3	121808260	3_75	0	0.0224481219156457	4.72290677941383	1.7682737158382e-06	-0.00610048210049268	3
ENSG00000145088.8	EAF2	3	121835482	3_75	0	0.0285666550526448	6.74779913458771	3.21500492423407e-06	-0.77832512315267	1
ENSG00000163406.10	SLC15A2	3	121894358	3_75	0	0.0304163728417611	7.30725627862722	3.70699386929008e-06	-0.866995073891279	1
ENSG00000121552.3	CSTA	3	122325058	3_76	0	0.0251971279086231	4.6739724563653	1.96425241130173e-06	-0.146408663763899	2
ENSG00000160124.9	CCDC58	3	122382092	3_76	0	0.0276593412554177	5.55427161953573	2.56229454692563e-06	0.444705220730028	2
ENSG00000114023.15	FAM162A	3	122384273	3_76	0	0.0676136940186787	14.0592293077324	1.58546362985383e-05	1.73991935483864	1
ENSG00000196981.3	WDR5B	3	122416042	3_76	0	0.0392142536662179	8.85951230799086	5.79447208840558e-06	-1.22074859207889	2
ENSG00000114030.12	KPNA1	3	122514621	3_76	0	0.108498415176012	18.6402377877853	3.37314451770222e-05	-2.53872973306531	2
ENSG00000138496.16	PARP9	3	122564248	3_76	0	0.0658248903692804	13.8010293124155	1.51517127520219e-05	2.18891333549974	2
ENSG00000173200.12	PARP15	3	122577987	3_76	0	0.129072061212287	20.347780747278	4.38035592532458e-05	-2.52755905511846	1
ENSG00000173193.13	PARP14	3	122680360	3_76	0	0.0394545623898303	8.91745602542491	5.86811089803851e-06	-1.01442307692345	1
ENSG00000169087.10	HSPBAP1	3	122793695	3_76	0	0.114405735824141	19.160654454046	3.65610149221482e-05	1.97121109018761	2
ENSG00000138463.8	DIRC2	3	122795125	3_76	0	0.0343101789301467	7.5926174423011	4.34484819109534e-06	1.16379310344773	1
ENSG00000082684.14	SEMA5B	3	123028920	3_76	0	0.030442639876796	6.46058524892634	3.28030538763456e-06	0.607664233576677	1
[truncated: 7,947 more rows]
