# Supplementary material for: Adjusting for genetic confounders in transcriptome-wide association studies improves discovery of risk genes of complex traits
Source: Nat Genet. 2024 Jan 26;56(2):336–47. doi: 10.1038/s41588-023-01648-9 (PMC10864181; doi:10.1038/s41588-023-01648-9)
Supplement: Supplementary file 5 — cTWAS results of all analyzed genes across all tissues for IBD, SCZ, and SBP. Results are stored separately for each combination of traits and tissues. Column legends for each set of results are the same as in Supplementary Table 1. [file 41588_2023_1648_MOESM5_ESM.zip › IBD_Kidney_Cortex.csv]

id	genename	chrom	pos	region_tag	cs_index	PIP	tau2	PVE	z	num_eqtl
ENSG00000237330.2	RNF223	1	1074061	1_1	0	0.00642534262188477	4.55178183353575	4.87795550486817e-07	0.178899082568845	1
ENSG00000187583.10	PLEKHN1	1	966179	1_1	0	0.00659554466870138	4.80745014862763	5.28841539733953e-07	0.27935222672076	1
ENSG00000188290.10	HES4	1	999842	1_1	0	0.0115372771393344	9.65902112754958	1.85864542327378e-06	1.08275862068955	1
ENSG00000188157.14	AGRN	1	1027633	1_1	0	0.00704133622364245	5.31419265281622	6.24097557010681e-07	-0.405405405405443	1
ENSG00000131591.17	C1orf159	1	1091327	1_1	0	0.00787317779680474	6.41337644474884	8.42164434967512e-07	0.720279720279568	1
ENSG00000131584.18	ACAP3	1	1309988	1_1	1	0.405092226040542	30.2087729420564	0.000204101924329952	-5.34146341463493	1
ENSG00000127054.20	INTS11	1	1326444	1_1	0	0.00921590523368898	14.4998714889815	2.22875463320583e-06	3.33461538461374	1
ENSG00000162576.16	MXRA8	1	1361685	1_1	0	0.0116831155816832	19.1027283932512	3.72232406130819e-06	-3.88944723617898	1
ENSG00000242485.5	MRPL20	1	1407014	1_1	0	0.00697816800077045	9.20057760192517	1.07082035809596e-06	-2.30946912919642	2
ENSG00000235098.8	ANKRD65	1	1421658	1_1	0	0.0343490797546839	28.6711346882855	1.64255565165903e-05	-4.33049256397855	2
ENSG00000160072.19	ATAD3B	1	1520463	1_1	0	0.00644244968556618	4.90365891019466	5.2690387784758e-07	-0.808373590982354	1
ENSG00000197785.13	ATAD3A	1	1511945	1_1	0	0.0143773634803372	14.1272443269356	3.38763658394991e-06	-2.54716981132176	1
ENSG00000160075.11	SSU72	1	1574445	1_1	0	0.0440229859638342	26.0095222551885	1.90973002846406e-05	3.47826086956501	1
ENSG00000169885.9	CALML6	1	1913254	1_1	2	0.054650505407229	30.6795696675523	2.79642741966414e-05	4.50415919323812	2
ENSG00000205116.3	TMEM88B	1	1425936	1_1	0	0.0125619850268504	13.3202401340791	2.79081103321303e-06	2.34615384615207	1
ENSG00000067606.16	PRKCZ	1	2050574	1_2	0	0.0195973252635916	12.2612626526427	4.00767137025146e-06	-1.44869565217416	1
ENSG00000116151.13	MORN1	1	2368939	1_2	0	0.0095908155298905	5.74458288951869	9.18912467093736e-07	-0.553952259259872	2
ENSG00000157916.19	RER1	1	2391287	1_2	0	0.0113349921391894	6.8761411607306	1.29994839643141e-06	0.528384279475919	1
ENSG00000149527.17	PLCH2	1	2420707	1_2	0	0.00843422873510946	4.59755363858834	6.46743816565019e-07	-0.329047205333809	2
ENSG00000157870.14	FAM213B	1	2586971	1_2	0	0.0259423788350768	14.5544775454193	6.2974760283184e-06	-1.6446280991736	1
ENSG00000142606.15	MMEL1	1	2632557	1_2	0	0.00859651524750993	11.6075351268961	1.66426526851526e-06	2.84686918510065	2
ENSG00000215912.12	TTC34	1	2800905	1_2	0	0.00865069754211623	12.4796863819962	1.80059029489661e-06	-3.00735294117614	1
ENSG00000158109.14	TPRG1L	1	3617753	1_2	0	0.014672431284634	9.56240145263826	2.34007168854211e-06	1.09062499999979	1
ENSG00000078900.14	TP73	1	3659047	1_2	0	0.015333209755538	9.97955173210764	2.55213836540602e-06	1.17266187050314	1
ENSG00000116213.15	WRAP73	1	3656168	1_2	0	0.0107641545116518	6.81212762370171	1.22298971420546e-06	0.783582089551944	1
ENSG00000235169.7	SMIM1	1	3772844	1_3	0	0.0125729313835167	4.96820708061111	1.04182875600222e-06	-0.308370044052868	1
ENSG00000130764.9	LRRC47	1	3796513	1_3	0	0.0119856893976211	4.53246057103545	9.06060420157701e-07	0.00990072846759876	2
ENSG00000116198.12	CEP104	1	3857024	1_3	0	0.0153430285765113	6.7833094709284	1.73585254525367e-06	-0.847201140386603	2
ENSG00000169598.15	DFFB	1	3856947	1_3	0	0.0120455373469126	4.5778304179638	9.19699572483871e-07	0.0864569627150483	2
ENSG00000198912.10	C1orf174	1	3891607	1_3	0	0.0287667167115842	12.5306339310667	6.01206191956837e-06	1.50684931506818	1
ENSG00000069424.14	KCNAB2	1	5991819	1_5	0	0.0128810102407244	4.56248857104223	9.80193505458629e-07	0.176258992805669	1
ENSG00000158286.12	RNF207	1	6205436	1_5	0	0.0561224832159539	18.0651591422291	1.69098118777339e-05	1.95202020202003	1
ENSG00000116251.9	RPL22	1	6208961	1_5	0	0.0222710925919958	9.56035722088869	3.55120504493166e-06	1.26313931238742	2
ENSG00000116237.15	ICMT	1	6236734	1_5	0	0.0243545573683166	10.3785745973936	4.21578115038404e-06	1.26086956521725	1
ENSG00000069812.11	HES2	1	6424818	1_5	0	0.0130700634742441	4.69529479590466	1.0235302135324e-06	-0.384868421052569	1
ENSG00000187017.15	ESPN	1	6424615	1_5	0	0.151574571222068	27.4447573973243	6.93818459027822e-05	-3.63488982277427	2
ENSG00000215788.9	TNFRSF25	1	6466259	1_5	0	0.118937087390426	25.1156530074544	4.98220827695719e-05	3.38515901060074	1
ENSG00000171680.21	PLEKHG5	1	6520337	1_5	0	0.0197129783877865	8.44496726030754	2.7765808343981e-06	1.30612244897897	1
ENSG00000162408.10	NOL9	1	6554170	1_5	0	0.0217494213983148	9.34364771597348	3.38941127094599e-06	-1.40641711229959	1
ENSG00000041988.15	THAP3	1	6625714	1_5	0	0.0139043686629604	5.25923104970539	1.21964553594729e-06	-0.464042687945695	2
ENSG00000171735.18	CAMTA1	1	6920823	1_5	0	0.0202653863967268	8.69755154547417	2.93976087486836e-06	-1.25984251968503	1
ENSG00000049245.12	VAMP3	1	7776599	1_6	0	0.0164357461906443	11.0068270172748	3.01725261804718e-06	-0.503999999999925	1
ENSG00000116288.12	PARK7	1	7955500	1_6	0	0.0104372551088255	8.48313473946266	1.47673568387864e-06	1.09302325581391	1
ENSG00000116285.12	ERRFI1	1	8026467	1_6	0	0.0390637699434269	30.7500435981717	2.0034568588644e-05	-4.33858267716697	1
ENSG00000162426.14	SLC45A1	1	8317768	1_6	0	0.00881108803814035	6.25233592008203	9.18823193886786e-07	0.216000000000035	1
ENSG00000180758.11	GPR157	1	9128930	1_6	0	0.0128598814508084	10.0842938019431	2.16293048031273e-06	-1.14480408858642	1
ENSG00000171612.6	SLC25A33	1	9539060	1_7	0	0.0235215630607502	10.4352429916483	4.09382100642639e-06	-1.29591836734644	1
ENSG00000171603.16	CLSTN1	1	9824341	1_7	0	0.0175664638444779	7.83844322796504	2.29654134731625e-06	-1.00888888888822	1
ENSG00000162441.11	LZIC	1	9943171	1_7	0	0.0169795054826422	7.39631118323459	2.09459623208399e-06	-0.830882352941506	1
ENSG00000162444.11	RBP7	1	9997145	1_7	0	0.0147549196909709	6.2145781898898	1.52935607360414e-06	0.703030303030036	1
ENSG00000054523.17	KIF1B	1	10210438	1_7	0	0.0152128270764084	6.42211569229344	1.62947671650598e-06	0.633802816901768	1
ENSG00000142657.20	PGD	1	10398382	1_7	0	0.0123100260888031	4.53842718028194	9.31803742538882e-07	0.0322580645161348	1
ENSG00000175279.21	CENPS	1	10430228	1_7	0	0.0161851601395305	7.03401343020289	1.89880470656374e-06	-0.833840624337703	2
ENSG00000241563.3	CORT	1	10449646	1_7	0	0.0159490984770804	6.91356089471574	1.83906905844378e-06	0.810699588477425	1
ENSG00000204624.7	DISP3	1	11478999	1_8	0	0.0142199174509494	6.06982242445908	1.43957125636255e-06	-0.651162790697901	1
ENSG00000120948.16	TARDBP	1	11012522	1_8	0	0.0202639333937452	9.30280179816046	3.14410921182075e-06	-1.37174721189581	1
ENSG00000009724.16	MASP2	1	11047382	1_8	0	0.0195289312019682	8.96517800660173	2.920098478982e-06	-1.4934210526311	1
ENSG00000116649.9	SRM	1	11060199	1_8	0	0.0162108060818345	7.26492813017137	1.96424672876683e-06	-0.752715829266842	2
ENSG00000171824.13	EXOSC10	1	11100617	1_8	0	0.0202467983026484	9.29506175946566	3.13883684398088e-06	-1.53061224489803	1
ENSG00000171819.4	ANGPTL7	1	11189075	1_8	0	0.0250054181979977	11.226183113654	4.68194545297827e-06	-1.75177304964527	1
ENSG00000198793.12	MTOR	1	11262099	1_8	0	0.0270725127581728	11.9538204714922	5.3975341865567e-06	-1.77697841726544	1
ENSG00000116661.9	FBXO2	1	11654311	1_8	0	0.0132764106521188	5.44402006209706	1.20548136068806e-06	-0.497076023391864	1
ENSG00000116670.14	MAD2L2	1	11683514	1_8	0	0.0123286323369535	4.76916434198894	9.80657366560875e-07	-0.253260485346081	2
ENSG00000162490.6	DRAXIN	1	11701529	1_8	0	0.0140392019016934	5.9532179715067	1.39397283164221e-06	-0.584158415841703	1
ENSG00000177674.15	AGTRAP	1	11737129	1_9	0	0.0137881612136032	7.88625897769551	1.81358323726489e-06	-0.971830985914897	1
ENSG00000011021.21	CLCN6	1	11806126	1_9	0	0.0417294466166945	18.0282468451968	1.25474717600819e-05	-2.11442128366409	2
ENSG00000116685.15	KIAA2013	1	11926801	1_9	0	0.0106858534571621	5.56436278350411	9.91710147055582e-07	-0.541333333333713	1
ENSG00000028137.18	TNFRSF1B	1	12166660	1_9	0	0.0100486740453954	5.00473907955159	8.38784323643046e-07	-0.336601307189704	1
ENSG00000171729.13	TMEM51	1	15152787	1_11	0	0.00775026251278954	7.5541739613756	9.76480332036963e-07	-0.938356164383611	1
ENSG00000142634.12	EFHD2	1	15409565	1_11	0	0.0168671799426892	14.5786345732863	4.10128012853095e-06	1.60000000000111	1
ENSG00000162438.11	CTRC	1	15487691	1_11	0	0.00593524604025131	5.00527156731833	4.95480398457371e-07	-0.403225806451541	1
ENSG00000142615.7	CELA2A	1	15456727	1_11	0	0.0855383750517754	28.9685802815783	4.13283734149993e-05	2.96019900497671	1
ENSG00000132906.17	CASP9	1	15526209	1_11	0	0.00599245547780458	5.07242686910214	5.06968196832968e-07	-0.518586054400446	2
ENSG00000116138.12	DNAJC16	1	15527056	1_11	0	0.00609651849624804	5.19091219107786	5.27819807283647e-07	-0.723880597014661	1
ENSG00000116771.5	AGMAT	1	15584923	1_11	0	0.00680599527487769	6.14840184040587	6.97933416846267e-07	0.955702210715694	2
ENSG00000116786.11	PLEKHM2	1	15684135	1_11	0	0.0135628305699274	12.2929943887221	2.78078956737839e-06	1.91187739463675	1
ENSG00000162458.12	FBLIM1	1	15749486	1_11	0	0.0138855471580414	12.5779373736991	2.91294665432544e-06	1.63703703703738	1
ENSG00000186510.11	CLCNKA	1	16018235	1_11	0	0.0152803723855824	13.4004242972754	3.41517209645537e-06	1.84732824427474	1
ENSG00000173641.17	HSPB7	1	15741869	1_11	0	0.00563903691862633	4.54525065333757	4.27486969637924e-07	-0.0737766614034695	2
ENSG00000184908.17	CLCNKB	1	16044169	1_11	0	0.0096593012635493	9.45930608483989	1.52393027032029e-06	-1.18796992481213	1
ENSG00000185519.8	FAM131C	1	16073889	1_11	0	0.0126203332169202	11.7648945751809	2.47638957587471e-06	-1.62043795620455	1
ENSG00000142627.12	EPHA2	1	16156481	1_11	0	0.0103823477125964	9.97814386447984	1.72784760957586e-06	1.40625	1
ENSG00000142632.16	ARHGEF19	1	16210794	1_11	0	0.00608562544161395	5.22046181122611	5.298759980548e-07	0.390070921985785	1
ENSG00000132881.11	RSG1	1	16237068	1_11	0	0.00572313829751525	4.69299463444412	4.47965330527223e-07	-0.00228519204913751	2
ENSG00000037637.10	FBXO42	1	16352086	1_11	0	0.0316384829253987	20.0169364566923	1.05626616125532e-05	2.16666666666696	1
ENSG00000157191.19	NECAP2	1	16402442	1_11	0	0.00602044252374812	5.13584665330361	5.15704081041388e-07	-0.395721925133663	1
ENSG00000117122.13	MFAP2	1	16980375	1_12	0	0.0129962659320375	4.95666313224101	1.0744051937577e-06	-0.208000000000028	1
ENSG00000159339.13	PADI4	1	17308916	1_12	0	0.022709284046241	10.0515489774132	3.80711978305752e-06	-1.30952380952361	1
ENSG00000179051.13	RCC2	1	17434839	1_12	0	0.0266325561778288	11.5106587181523	5.11296871015905e-06	-1.53017241379383	1
ENSG00000142623.9	PADI1	1	17205426	1_12	0	0.014514321726407	5.96361658566099	1.44366545653085e-06	-0.492307692307512	1
ENSG00000127463.13	EMC1	1	19247542	1_13	0	0.0024440242040934	6.39795170966381	2.607993868112e-07	0.966887417218606	1
ENSG00000053372.4	MRTO4	1	19251559	1_13	0	0.00268574523847309	7.02580440642458	3.14717559767801e-07	0.874704776881565	2
ENSG00000053371.12	AKR7A2	1	19311815	1_13	0	0.00231228818142182	5.67123609915244	2.18715616293727e-07	-0.564625850340135	1
ENSG00000040487.12	PQLC2	1	19312389	1_13	0	0.00208813162755761	4.64405423929694	1.61739188704721e-07	0.24242424242422	1
ENSG00000077549.17	CAPZB	1	19485983	1_13	0	0.00214822555191274	4.94716829004119	1.7725425438696e-07	0.278481012658207	1
ENSG00000173436.13	MINOS1	1	19596819	1_13	0	0.00899974746140031	16.9395358615197	2.54268133607438e-06	-1.54545454545503	1
ENSG00000158747.13	NBL1	1	19640599	1_13	0	0.00207866812071178	4.56843770551762	1.58384605966228e-07	0.165071770334827	1
ENSG00000169914.5	OTUD3	1	19882332	1_13	0	0.00296788623635347	19.5596653748814	9.68208243470988e-07	-4.03000000000088	1
ENSG00000188257.10	PLA2G2A	1	19979930	1_13	0	0.00206573701280988	6.24099682724096	2.15025070348094e-07	-0.320819112627985	1
ENSG00000127472.10	PLA2G5	1	20028276	1_13	0	0.00213436292918512	5.02519081432166	1.78887886087859e-07	0.737777777778037	1
ENSG00000178828.6	RNF186	1	19751210	1_13	0	0.00354178147152795	8.45313769412556	4.99343970867929e-07	0.350230414746564	1
ENSG00000090432.6	MUL1	1	20508105	1_14	0	0.0129840178696051	6.65492142213119	1.44115980895924e-06	0.755447941888989	1
ENSG00000244038.9	DDOST	1	20662418	1_14	0	0.0110778453478244	5.20869687399081	9.62375342891849e-07	-0.395604395604254	1
ENSG00000189410.11	SH2D5	1	20732634	1_14	0	0.0315920179335832	14.7839324107933	7.78982033541811e-06	2.00384776383672	2
ENSG00000127483.17	HP1BP3	1	20787899	1_14	0	0.0231970226602997	11.952858431933	4.62449301834488e-06	1.75404530744336	1
ENSG00000075151.20	EIF4G3	1	21058943	1_14	0	0.0330055376711609	15.1859357371793	8.35965732183565e-06	1.88829787234128	1
ENSG00000142794.18	NBPF3	1	21439197	1_15	0	0.00861532163919831	4.55147471869822	6.54009017033287e-07	-0.143790849673148	1
ENSG00000162552.14	WNT4	1	22144389	1_15	0	0.0290769987508247	16.4811067910124	7.99274682813476e-06	2.31099195710433	1
ENSG00000173372.16	C1QA	1	22636557	1_15	0	0.00865254487461631	4.63212334825668	6.68473324808594e-07	-0.323144104803341	1
ENSG00000169641.13	LUZP1	1	23177591	1_16	0	0.0151381064689649	8.5502108112591	2.15878048589714e-06	-1.07804878048745	1
ENSG00000204219.9	TCEA3	1	23424647	1_16	0	0.00977527028983727	4.56598561459079	7.44429232985868e-07	-0.0968400868929077	2
ENSG00000088280.18	ASAP3	1	23484995	1_16	0	0.0428579557965873	18.0866138441746	1.29285203836679e-05	2.01481481481466	1
ENSG00000197880.8	MDS2	1	23582310	1_16	0	0.0382792709654585	17.0453547979105	1.08825283955434e-05	1.84671532846703	1
ENSG00000142676.12	RPL11	1	23691734	1_17	0	0.012824244828419	5.31321591379595	1.13644748244194e-06	0.426136363636281	1
ENSG00000117308.14	GALE	1	23800401	1_17	0	0.0144613889990057	6.45275132311577	1.55637785408586e-06	0.68339323913846	2
ENSG00000117305.14	HMGCL	1	23838758	1_17	0	0.011818917816064	4.57614851115882	9.02065199517817e-07	-0.280000000000017	1
ENSG00000142677.3	IL22RA1	1	24143324	1_17	0	0.0883997538401603	22.7647867029423	3.35640799366855e-05	-2.65151515151446	1
ENSG00000185436.11	IFNLR1	1	24187123	1_17	0	0.0278391679980468	12.3630736794174	5.74040871180232e-06	-1.63297872340499	1
ENSG00000158055.15	GRHL3	1	24318866	1_17	0	0.0135671663457982	5.88747349751577	1.3322269676147e-06	-0.714285714285722	1
ENSG00000001460.17	STPG1	1	24417003	1_17	0	0.0119308364833611	4.77755565222925	9.50685245707837e-07	0.473404255319299	1
ENSG00000001461.16	NIPAL3	1	24410545	1_17	0	0.0135358149050614	5.7643653832614	1.30135568612455e-06	-0.549879544489924	2
ENSG00000117602.11	RCAN3	1	24502439	1_17	0	0.0159963811672025	7.40425950113511	1.97543835150254e-06	-0.947955390334555	1
ENSG00000169504.14	CLIC4	1	24745177	1_17	0	0.0129190773358341	5.38736750822996	1.16082888529084e-06	-0.428977272727649	1
ENSG00000131910.4	NR0B2	1	26915518	1_18	0	0.0128583529435699	8.35797553325579	1.79244790934044e-06	1.36434108527144	1
ENSG00000188672.17	RHCE	1	25430243	1_18	0	0.00910026910309514	5.05830493053064	7.67749154783291e-07	-0.2869313607684	2
ENSG00000157978.11	LDLRAP1	1	25543527	1_18	0	0.00858699241338845	4.53817104778791	6.49953139049884e-07	0.00212962246175372	2
ENSG00000162430.16	SELENON	1	25799884	1_18	0	0.0103718952580418	6.18228940304773	1.06946742070672e-06	-0.760000000000181	1
ENSG00000117640.17	MTFR1L	1	25820023	1_18	0	0.0096728412350775	5.56146410033335	8.97229002069944e-07	-0.639999999999966	1
ENSG00000158008.9	EXTL1	1	26020058	1_18	0	0.0140119609462365	8.93458014990809	2.08801287808816e-06	-1.03947368421043	1
ENSG00000175087.9	PDIK1L	1	26111250	1_18	0	0.0178535833028795	11.0671471454084	3.29549899904555e-06	-1.26993865030719	1
ENSG00000197245.5	FAM110D	1	26158522	1_18	0	0.0127793602110992	8.18516062621044	1.74460223206714e-06	-1.300979396345	2
ENSG00000142675.17	CNKSR1	1	26177705	1_18	0	0.0130248963356603	8.39994661471016	1.8247816582164e-06	-1.10294117647081	1
ENSG00000130695.14	CEP85	1	26233678	1_18	0	0.0562136517357279	21.8450060851962	2.04811375525473e-05	2.67544304623963	2
ENSG00000169442.8	CD52	1	26317723	1_18	0	0.00871553582994333	4.76020433301085	6.9195809367059e-07	0.577235772357913	1
ENSG00000158062.20	UBXN11	1	26317588	1_18	0	0.0335900135081488	17.1917607557685	9.63142712302361e-06	2.69617253017907	2
ENSG00000176092.14	AIM1L	1	26360502	1_18	0	0.0137985056538027	8.92762828035533	2.05460462167106e-06	1.66935483870972	1
ENSG00000176083.17	ZNF683	1	26375362	1_18	0	0.0101706909446261	6.11372811029106	1.03709056706045e-06	0.629787234042376	1
ENSG00000117682.16	DHDDS	1	26432658	1_18	0	0.010122991087352	6.17836646959698	1.04314006214662e-06	0.647058823529356	1
ENSG00000060642.10	PIGV	1	26787956	1_18	0	0.0259092605627652	14.3711399776549	6.2102108221731e-06	-1.70925110132261	1
ENSG00000142751.14	GPN2	1	26890178	1_18	0	0.028807517057445	15.3263788038834	7.36385941294152e-06	1.77973568281991	1
ENSG00000174950.10	CD164L2	1	27383368	1_19	0	0.00835638495695179	4.53262828150144	6.31725849975697e-07	0.0312500000000019	1
ENSG00000142765.17	SYTL1	1	27350918	1_19	0	0.0232726213785114	13.8720679523841	5.3845153225281e-06	1.57772020725436	1
ENSG00000142748.12	FCN3	1	27375143	1_19	0	0.0142952089254884	9.42125151600081	2.24625579600057e-06	-1.12735849056646	1
ENSG00000158195.10	WASF2	1	27489587	1_19	0	0.00837152470714631	4.54909267774553	6.35169233731592e-07	0.100456621004577	1
ENSG00000126705.13	AHDC1	1	27604387	1_19	0	0.00944994900425788	5.65144739238064	8.90736522144924e-07	0.515463917525788	1
ENSG00000126709.14	IFI6	1	27671883	1_19	0	0.00836690239907512	4.54406883175281	6.34117457677253e-07	0.0790123456789981	1
ENSG00000117748.9	RPA2	1	27914572	1_19	0	0.00897320366017862	5.18044151795876	7.75308250751185e-07	-0.346289752650236	1
ENSG00000130768.14	SMPDL3B	1	27934515	1_19	0	0.00836816064531221	4.54543788162047	6.34403896070312e-07	-0.0399999999999988	1
ENSG00000158156.7	XKR8	1	27958990	1_19	0	0.23522953102559	35.7010706892368	0.000140066149329363	3.4098941652116	2
ENSG00000158161.15	EYA3	1	28088578	1_19	0	0.00935640267359095	5.56092584037804	8.67792941617394e-07	-0.542857142857162	1
ENSG00000169403.11	PTAFR	1	28193492	1_19	0	0.0381454200548649	18.4065711127285	1.17104989720095e-05	1.9561929432537	2
ENSG00000130770.17	ATPIF1	1	28235584	1_19	0	0.00885753091281594	5.06243530598177	7.47880601378727e-07	-0.468044430279577	2
ENSG00000130766.4	SESN2	1	28258738	1_19	0	0.0124002617898232	8.12527591178387	1.6804634724997e-06	1.38345864661637	1
ENSG00000204138.12	PHACTR4	1	28369881	1_19	0	0.0103927967425429	6.51703813208854	1.12964712494284e-06	-1.14925373134353	1
ENSG00000180098.9	TRNAU1AP	1	28553045	1_19	0	0.00935543439073461	5.55998819844383	8.67556829124205e-07	-0.562604340567907	1
ENSG00000188060.7	RAB42	1	28592480	1_19	0	0.0417173156002441	19.231280099017	1.33808793183012e-05	-2.38461538461583	1
ENSG00000162419.12	GMEB1	1	28669247	1_19	0	0.0150635121264961	9.8986711312522	2.48692817555605e-06	-1.61599999999995	1
ENSG00000116353.15	MECR	1	29232564	1_19	0	0.00872558173619564	4.92587626318642	7.16866019927933e-07	-0.327526132404062	1
ENSG00000060656.19	PTPRU	1	29235558	1_19	0	0.013876360133275	9.15009765256412	2.1176851790719e-06	-1.06965174129351	1
ENSG00000162510.5	MATN1	1	30723617	1_20	0	0.0104928863406831	4.8095535880134	8.41704874300735e-07	0.216730038022848	1
ENSG00000134644.15	PUM1	1	31066204	1_20	0	0.025948520087075	13.0738938532237	5.65819165846626e-06	-1.73879700586647	2
ENSG00000084628.9	NKAIN1	1	31239088	1_20	0	0.0106819250551309	4.97210630358024	8.85829292676219e-07	0.383468834688326	1
ENSG00000121769.7	FABP3	1	31377211	1_20	0	0.0105593660311346	4.86706279231468	8.57165927590886e-07	0.657894736841945	1
ENSG00000168528.11	SERINC2	1	31409395	1_20	0	0.0117641648338849	5.85085504275345	1.14799644982435e-06	-0.506044905008671	1
ENSG00000142910.15	TINAGL1	1	31576075	1_20	0	0.0277230629848427	13.680108632348	6.32544178751562e-06	1.59250585480067	1
ENSG00000162517.12	PEF1	1	31644486	1_20	0	0.013401974863255	7.03840637059909	1.57326993105297e-06	-0.754437869821998	1
ENSG00000184007.18	PTP4A2	1	31945136	1_20	0	0.011087954524984	5.31176009617598	9.82313231049317e-07	0.38596491228079	1
ENSG00000084652.15	TXLNA	1	32179560	1_21	0	0.0107849027411835	4.5395908054246	8.16569296683877e-07	0.0748031496062765	1
ENSG00000160051.11	IQCC	1	32205464	1_21	0	0.0110111505718339	4.70932769580046	8.64871763940265e-07	-0.165354330708722	1
ENSG00000084623.11	EIF3I	1	32222176	1_21	0	0.0107985133527762	4.54452017575765	8.18487612787161e-07	-0.00784313725490084	1
ENSG00000160055.19	TMEM234	1	32222176	1_21	0	0.0107985133527762	4.54452017575765	8.18487612787161e-07	0.00784313725490084	1
ENSG00000183615.5	FAM167B	1	32245759	1_21	0	0.0110561409609046	4.7579178022456	8.77365610387857e-07	0.201438848920855	1
ENSG00000182866.16	LCK	1	32853676	1_21	0	0.0116920729663873	5.2857986877832	1.03077111835474e-06	0.453271028037514	1
ENSG00000116478.11	HDAC1	1	32291945	1_21	0	0.0126508815320168	5.97620848326887	1.26097545795267e-06	-0.609613130128887	1
ENSG00000176261.15	ZBTB8OS	1	32650758	1_21	0	0.031220747482593	14.4167007078073	7.50704959104978e-06	1.64516129032225	1
ENSG00000162521.18	RBBP4	1	32651022	1_21	0	0.0113315693569931	4.976251830487	9.40486394499847e-07	0.34700315457417	1
ENSG00000134684.10	YARS	1	32817927	1_21	0	0.0124580098513318	5.87704481431755	1.22114652490095e-06	-0.602870813397088	1
ENSG00000142920.16	AZIN2	1	33080995	1_21	0	0.0188995345195869	9.66877753003705	3.04777414965961e-06	-1.0922793832917	2
ENSG00000184389.9	A3GALT2	1	33324895	1_21	0	0.012864045088298	5.87254431164978	1.25998089977969e-06	0.145833333333336	1
ENSG00000134686.18	PHC2	1	33431196	1_21	0	0.0209287614623832	10.3615515870206	3.61683275589059e-06	-1.16784869976334	1
ENSG00000121903.14	ZSCAN20	1	33468801	1_21	0	0.0123856420071343	5.62378579539461	1.16173587048326e-06	0.226562500000016	1
ENSG00000121904.17	CSMD2	1	34162784	1_21	0	0.0113424350269996	4.99789108197711	9.45481843143354e-07	0.361111111110905	1
ENSG00000188910.7	GJB3	1	34781935	1_22	0	0.00961897095514863	4.55501203661351	7.30765856873055e-07	-0.0315789473684248	1
ENSG00000197056.9	ZMYM1	1	35059408	1_22	0	0.00965546059002298	4.59332039016217	7.39707190228994e-07	0.176291793313093	1
ENSG00000116819.6	TFAP2E	1	35573174	1_22	0	0.016263451010448	9.25216108678277	2.50966640385051e-06	1.06854838709682	1
ENSG00000142686.7	C1orf216	1	35718988	1_22	0	0.00984184627405194	4.74610318257574	7.79065295523443e-07	0.216216216216177	1
ENSG00000134698.10	AGO4	1	35808004	1_22	0	0.010014180455264	4.90845354774229	8.19823199682641e-07	0.344051926397374	2
ENSG00000171812.12	COL8A2	1	36126011	1_22	0	0.00980955346302603	4.80140947827822	7.85557699268644e-07	-0.471502590673591	1
ENSG00000116871.15	MAP7D1	1	36155585	1_22	0	0.00971156937800843	4.70022092229146	7.61320973010662e-07	0.325925925925963	1
ENSG00000214193.10	SH3D21	1	36322287	1_22	0	0.0779562082489018	24.2202836789122	3.14912600417092e-05	-2.64615384615404	1
ENSG00000142694.6	EVA1B	1	36319669	1_22	0	0.0961142955910637	25.2822213128485	4.05287604860452e-05	-2.46527777777787	1
ENSG00000181817.5	LSM10	1	36397425	1_22	0	0.0156963983348571	8.41062101681968	2.20185228953287e-06	0.270676691729262	1
ENSG00000163875.15	MEAF6	1	37516307	1_23	0	0.0804899493882437	21.5959841071103	2.89917718993716e-05	2.15786393322535	2
ENSG00000134697.12	GNL2	1	37595971	1_23	0	0.0235725459565808	10.248481098467	4.02926750302322e-06	-1.16666666666606	1
ENSG00000116922.14	C1orf109	1	37691952	1_23	0	0.0197229636080321	8.61804505923754	2.83492151167875e-06	1.12758563576715	2
ENSG00000197982.13	C1orf122	1	37806635	1_23	0	0.0339261063265549	13.5874511490735	7.6883318443274e-06	1.74399999999987	1
ENSG00000188786.9	MTF1	1	37859751	1_23	0	0.040228015186641	15.1554523511297	1.01685168928008e-05	-1.72323232323304	1
ENSG00000183431.11	SF3A3	1	37990434	1_23	0	0.0138050567231781	5.36242317033171	1.23469413146278e-06	-0.674242424242576	1
ENSG00000183386.9	FHL3	1	37996149	1_23	0	0.0126551172695145	4.56980734673705	9.64548724453296e-07	-0.345323741007252	1
ENSG00000183520.11	UTP11	1	38926997	1_24	0	0.0373148016037514	12.7718479367496	7.94867941813455e-06	-1.48973607038212	1
ENSG00000214114.8	MYCBP	1	38874886	1_24	0	0.0196453271885126	6.89072988929569	2.25779547413775e-06	0.797297297297282	1
ENSG00000158315.10	RHBDL2	1	38941917	1_24	0	0.0167591483919939	5.43975067501973	1.52051618289949e-06	-0.443708609271415	1
ENSG00000168653.10	NDUFS5	1	39026408	1_24	0	0.0161928057886868	5.12604583204321	1.38440990413435e-06	0.327918577361576	2
ENSG00000116983.12	HPCAL4	1	39691815	1_24	0	0.0168373799463177	5.48225431503185	1.53954999190305e-06	0.551111111111345	1
ENSG00000084072.16	PPIE	1	39739151	1_25	0	0.0417154190079895	17.6987620503249	1.23140129568192e-05	-1.96899224806161	1
ENSG00000116985.11	BMP8B	1	39789001	1_25	0	0.00978436483292844	4.53511014431836	7.40083263164027e-07	-0.0984848484848419	1
ENSG00000043514.15	TRIT1	1	39879939	1_25	0	0.0274741764070757	13.9370000033932	6.38637017660389e-06	-1.71917808219215	1
ENSG00000131236.16	CAP1	1	40040200	1_25	0	0.016036725675833	8.94421936323749	2.39231436383931e-06	-1.07692307692297	1
ENSG00000131238.16	PPT1	1	40097347	1_25	0	0.0225554932730438	12.1250444274375	4.56137495235625e-06	1.48322147651025	1
ENSG00000084073.8	ZMPSTE24	1	40257123	1_25	0	0.0104715579980139	5.125942040421	8.95251586482416e-07	-0.324422438790106	2
ENSG00000049089.13	COL9A2	1	40318226	1_25	0	0.0104710734493093	5.14703521655805	8.98893937301082e-07	-0.372549019607961	1
ENSG00000084070.11	SMAP2	1	40345111	1_25	0	0.010474381703253	5.15719957605598	9.00953631426938e-07	-0.4049079754602	1
ENSG00000164002.11	EXO5	1	40508756	1_25	0	0.0216724289352059	11.8385673696709	4.27924195696649e-06	-1.83893972452312	2
ENSG00000179862.6	CITED4	1	40862628	1_25	0	0.0122724186023486	6.46526710569653	1.32335614352123e-06	0.500000000000176	1
ENSG00000171790.15	SLFNL1	1	41023325	1_25	0	0.0151785041961475	8.80455361363386	2.2289299659714e-06	-1.40881136699804	2
ENSG00000127129.9	EDN2	1	41484884	1_25	0	0.011793203401757	6.297608246054	1.23870398769613e-06	0.774712643677941	1
ENSG00000186973.10	FAM183A	1	43145559	1_26	0	0.0139298975684586	4.59869830232842	1.06842230764847e-06	-0.276923076923049	1
ENSG00000127124.14	HIVEP3	1	42053640	1_26	0	0.0139250034140743	4.61278520694059	1.07131860758609e-06	0.206349206349171	1
ENSG00000177181.14	RIMKLA	1	42380694	1_26	0	0.0151799719367465	5.22762423787839	1.32353502054555e-06	0.0307692307692337	1
ENSG00000164007.10	CLDN19	1	42740306	1_26	0	0.0190980431523461	7.42954389412272	2.36652517457853e-06	-0.820740740740577	1
ENSG00000117385.15	P3H1	1	42767127	1_26	0	0.0419663810270966	14.6932558699726	1.02844167381272e-05	1.95686850330891	2
ENSG00000164008.14	C1orf50	1	42744270	1_26	0	0.0140025257549947	4.7049420929699	1.09880535771586e-06	0.680000000000104	1
ENSG00000274386.5	TMEM269	1	42785273	1_26	0	0.019086022026753	7.48995392015286	2.38426581549114e-06	0.918968692449177	1
ENSG00000177868.11	SVBP	1	42818381	1_26	0	0.0138790568520498	4.57238652919502	1.05843208613247e-06	-0.462686567164311	1
ENSG00000164010.13	ERMAP	1	42816784	1_26	0	0.025794296354159	10.4598338036415	4.49995918652332e-06	-1.52592592592633	1
ENSG00000117394.20	SLC2A1	1	42959206	1_26	0	0.0180538909194433	6.90808920039593	2.08012223569779e-06	0.732181425486061	1
ENSG00000243710.7	CFAP57	1	43185070	1_26	0	0.0185511205957966	7.11669953611725	2.20195725834449e-06	0.806201550387565	1
ENSG00000117395.12	EBNA1BP2	1	43271335	1_26	0	0.0519390366321616	16.3541883221451	1.41671662416926e-05	1.7936507936507	1
ENSG00000253313.5	C1orf210	1	43286030	1_26	0	0.0150698550738438	5.26386350227623	1.32304251559949e-06	0.482926829268131	1
ENSG00000066056.13	TIE1	1	43300755	1_27	0	0.0250338033236183	12.4207444462359	5.18602454425661e-06	1.42987051336902	2
ENSG00000117400.16	MPL	1	43338669	1_27	0	0.0128271312184451	6.64707962485156	1.42206852523348e-06	-0.698550724637729	1
ENSG00000117399.13	CDC20	1	43359194	1_27	0	0.0102089972958926	4.53388362730232	7.71993356756027e-07	-0.0188679245283064	1
ENSG00000066322.14	ELOVL1	1	43367735	1_27	0	0.0456434173201237	18.2218457338091	1.38717298926091e-05	2.03326403326423	1
ENSG00000159479.16	MED8	1	43389955	1_27	0	0.0278777372533876	13.3768339581	6.21972184008714e-06	-1.53356390091417	2
ENSG00000198198.15	SZT2	1	43389819	1_27	0	0.0474831082557476	18.3691490474593	1.45474972528057e-05	1.97183569369915	2
ENSG00000117407.16	ARTN	1	43943297	1_27	0	0.0112837866539484	5.47663280069379	1.03069126382315e-06	-0.53691275167783	1
ENSG00000117408.10	IPO13	1	43947230	1_27	0	0.012449752629427	6.36452255226717	1.3215593071724e-06	-0.757575757575668	1
ENSG00000117410.13	ATP6V0B	1	43974045	1_27	0	0.0210437965889071	11.1726402354987	3.92138980397408e-06	1.38698605012414	2
ENSG00000117411.16	B4GALT2	1	43978466	1_27	0	0.0106865149019253	4.95798500523149	8.83692990675459e-07	-0.425790754258139	1
ENSG00000196517.11	SLC6A9	1	44031577	1_27	0	0.0146742489172419	7.68839419759613	1.88170539268816e-06	-0.744525547445225	1
ENSG00000198520.10	C1orf228	1	44676485	1_28	0	0.0144230585435369	5.28008586303073	1.27016007334246e-06	-0.0234374999999976	1
ENSG00000142945.12	KIF2C	1	44739744	1_28	0	0.0325672457588911	12.7361582966944	6.91798451010868e-06	1.32665639445209	1
ENSG00000142937.11	RPS8	1	44775613	1_28	0	0.026376771454284	11.3136032076163	4.97717240908901e-06	-2.13186813186885	1
ENSG00000173846.12	PLK3	1	44614389	1_28	0	0.0137359198278041	5.07087449254142	1.16171798933245e-06	-0.20231213872832	1
ENSG00000222009.8	BTBD19	1	44808328	1_28	0	0.013194771084715	4.79706300227841	1.05569238277464e-06	-0.355421686746801	1
ENSG00000117425.13	PTCH2	1	44842737	1_28	0	0.0346890286520292	14.6023134171386	8.44838915411097e-06	-2.45736434108573	1
ENSG00000126107.14	HECTD3	1	45010991	1_28	0	0.0182154852464116	7.78565526970131	2.36535331485716e-06	-1.78671745177675	2
ENSG00000126088.13	UROD	1	45012003	1_28	0	0.0228454241027948	10.0697922443448	3.83689434843456e-06	-2.197183098592	1
ENSG00000162415.6	ZSWIM5	1	45305393	1_28	0	0.0281874711725979	10.6780488377527	5.02005093306447e-06	0.753521126760796	1
ENSG00000132781.17	MUTYH	1	45340760	1_28	0	0.0223466148200708	8.56437796997269	3.19203521971546e-06	-0.270833333333419	1
ENSG00000280670.2	CCDC163	1	45499635	1_28	0	0.0139746359097399	5.07037679720853	1.18179144497193e-06	-0.0631563946173174	2
ENSG00000132763.14	MMACHC	1	45499635	1_28	0	0.0155222048723674	5.82431075762028	1.50784970595786e-06	0.375999999999888	1
ENSG00000117450.13	PRDX1	1	45522595	1_28	0	0.0259151122130928	9.64665755751907	4.16955840159425e-06	-0.324324324324314	1
ENSG00000117448.13	AKR1A1	1	45550079	1_28	0	0.0207961621152292	8.26874043803312	2.86802319392378e-06	-0.0333333333333198	1
ENSG00000159588.14	CCDC17	1	45624129	1_28	0	0.0326750769867606	14.0778712972006	7.67209047226741e-06	-2.77037037037088	1
ENSG00000159592.10	GPBP1L1	1	45688394	1_28	0	0.0301413716081268	11.7882948177022	5.92617000060906e-06	-1.47511312217127	1
ENSG00000159596.6	TMEM69	1	45687531	1_28	0	0.0158739425276573	7.8752692124078	2.08502044577931e-06	-2.20161290322527	1
ENSG00000197429.10	IPP	1	45750903	1_28	0	0.0157232112739026	7.767991797839	2.03708951767709e-06	-2.18548387096711	1
ENSG00000117461.14	PIK3R3	1	46132597	1_28	0	0.0149753039213398	7.30564166672106	1.82471111462467e-06	-1.87407700363323	2
ENSG00000117472.9	TSPAN1	1	46183374	1_28	0	0.0170354389915849	7.41851341681922	2.10780447187948e-06	-1.527777777778	1
ENSG00000117481.10	NSUN4	1	46340570	1_28	0	0.0293308715168348	12.2655109017115	6.00026893184176e-06	2.19259259259213	1
ENSG00000117480.15	FAAH	1	46394077	1_28	0	0.0307736217222867	12.7198952689616	6.52863294284451e-06	2.24264705882346	1
ENSG00000079277.19	MKNK1	1	46616841	1_29	0	0.0108811564073313	4.64843604216772	8.43610581321664e-07	0.337931034482853	1
ENSG00000142961.14	MOB3C	1	46616841	1_29	0	0.0108811564073313	4.64843604216772	8.43610581321664e-07	-0.337931034482853	1
ENSG00000186118.8	TEX38	1	46668649	1_29	0	0.0108676000533018	4.63708297346208	8.40501745743806e-07	-0.271428571428653	1
ENSG00000123472.12	ATPAF1	1	46673431	1_29	0	0.0112658880073901	4.96481538960259	9.32886137675828e-07	0.350974178029303	2
ENSG00000159658.10	EFCAB14	1	46719410	1_29	0	0.0113927283073332	5.06674801958131	9.62758036406232e-07	-0.22602739726031	1
ENSG00000186377.7	CYP4X1	1	47024114	1_29	0	0.013904293375951	6.88188416288858	1.59593936287863e-06	-1.02941176470618	1
ENSG00000162365.11	CYP4A22	1	47133688	1_29	0	0.0430297636502217	17.2304587428394	1.23659050200857e-05	-2.03550295857935	1
ENSG00000186790.5	FOXE3	1	47416825	1_29	0	0.0326421509308948	14.6869990144511	7.99598443136941e-06	1.93749999999964	1
ENSG00000186564.5	FOXD2	1	47435628	1_29	0	0.0177659990157621	9.11770014579102	2.70168707267103e-06	-1.45599999999999	1
ENSG00000269113.3	TRABD2B	1	47997102	1_30	0	0.011111360835062	4.65766428073396	8.63168411892098e-07	-0.19434628975266	1
ENSG00000117834.12	SLC5A9	1	48222704	1_30	0	0.0133051641936218	6.29903533021995	1.39783010040531e-06	-0.646153846154005	1
ENSG00000132122.11	SPATA6	1	48471679	1_30	0	0.0114503900907033	4.93135405012282	9.41773730328001e-07	-0.39149878190939	2
ENSG00000203995.9	ZYG11A	1	52842285	1_34	0	0.00716471131156349	10.8579186138775	1.29749407596918e-06	-1.30708661417349	1
ENSG00000085831.15	TTC39A	1	51344853	1_34	0	0.00736777999880878	11.1194561975199	1.36640770835294e-06	1.29745042492937	1
ENSG00000117859.18	OSBPL9	1	51577175	1_34	0	0.00410572236470308	5.79745251448719	3.96996688410597e-07	-0.688564922089049	2
ENSG00000198841.3	KTI12	1	52033817	1_34	0	0.00359581596886593	4.61526533771187	2.76792447952662e-07	0.0683177435230229	2
ENSG00000154222.14	CC2D1B	1	52352516	1_34	0	0.00395991061681367	5.47731810081987	3.61754092084365e-07	0.574803149606248	1
ENSG00000116157.5	GPX7	1	52602758	1_34	0	0.00528672491702786	8.08471752624038	7.12872184950996e-07	-1.05511811023577	1
ENSG00000121310.16	ECHDC2	1	52926925	1_34	0	0.00356586362549471	4.53673849888672	2.69816548385704e-07	-0.0894736842105047	1
ENSG00000116171.17	SCP2	1	52926925	1_34	0	0.00356586362549471	4.53673849888672	2.69816548385704e-07	0.0894736842105047	1
ENSG00000174348.13	PODN	1	53061947	1_34	0	0.0133879572068064	16.5390231437895	3.69304224846864e-06	1.77483443708681	1
ENSG00000162383.11	SLC1A7	1	53142753	1_34	0	0.00401081807518322	5.59588034438846	3.7433590793128e-07	-0.579710144927565	1
ENSG00000157184.6	CPT2	1	53196294	1_34	0	0.0068455816919234	10.4455376134201	1.19261772684967e-06	1.25599999999978	1
ENSG00000162384.13	C1orf123	1	53219252	1_34	0	0.0080231328745406	11.8812377330851	1.58988523519434e-06	1.40909090909008	1
ENSG00000162385.10	MAGOH	1	53237199	1_34	0	0.00390687366746934	5.36492635048319	3.49585360952268e-07	-0.46073298429323	1
ENSG00000157193.15	LRP8	1	53327576	1_34	0	0.0282354470584985	23.2636623942369	1.09555165855406e-05	-2.21875061484003	2
ENSG00000174332.5	GLIS1	1	53738651	1_34	0	0.00391506292613575	5.38344033388529	3.51527055494074e-07	-0.473170731707378	1
ENSG00000162398.11	LEXM	1	54805572	1_34	0	0.00365778812911011	4.7630416868322	2.90578203388285e-07	-0.342391304347905	1
ENSG00000058799.14	YIPF1	1	53889688	1_34	0	0.00358212310978523	4.57684176640219	2.73442811702713e-07	-0.0848265491086975	2
ENSG00000081870.11	HSPB11	1	53945795	1_34	0	0.00435689918348392	6.35995443847994	4.62159219107163e-07	0.648648648648538	1
ENSG00000157211.11	CDCP2	1	54163013	1_34	0	0.00356436372788982	4.53330079029143	2.69498689136031e-07	0.00775193798449491	1
ENSG00000157216.15	SSBP3	1	54413433	1_34	0	0.08196687522858	32.9500066823185	4.50457675752702e-05	-2.87869822485181	1
ENSG00000162390.17	ACOT11	1	55000630	1_34	0	0.00386741249468259	5.28754230360372	3.41062881250226e-07	-0.470873786408009	1
ENSG00000184313.19	MROH7	1	54641346	1_34	0	0.00481916782883574	7.32179125381138	5.8850410894172e-07	-0.89147286821684	1
ENSG00000006555.10	TTC22	1	54801124	1_34	0	0.0044474485766226	6.48416658569065	4.80977991762658e-07	0.705882352941233	1
ENSG00000116133.11	DHCR24	1	54886940	1_34	0	0.00432941334447512	6.30913719492753	4.55574207579492e-07	-0.737976097080484	2
ENSG00000169174.10	PCSK9	1	55040188	1_34	0	0.00356851837139083	4.54407759475071	2.70454231831035e-07	0.0289855072463777	1
ENSG00000162402.13	USP24	1	55214518	1_34	0	0.00357845785802624	4.56487343118462	2.72448708252878e-07	0.154261386545116	2
ENSG00000162407.8	PLPP3	1	56645496	1_36	0	0.0114489658407767	4.62946380426982	8.84009756261943e-07	-0.153225806451641	1
ENSG00000162409.10	PRKAA2	1	56645496	1_36	0	0.0114489658407767	4.62946380426982	8.84009756261943e-07	0.153225806451641	1
ENSG00000173406.15	DAB1	1	58546313	1_37	0	0.0115597195979644	4.99535476670022	9.63105232006428e-07	-0.455882352941203	1
ENSG00000162600.11	OMA1	1	58546759	1_37	0	0.0113580940101995	4.83511221092116	9.15950748728357e-07	0.376811594202896	1
ENSG00000184292.6	TACSTD2	1	58577781	1_37	0	0.0119149824563632	5.27104808652461	1.04749146017292e-06	-0.532374100719541	1
ENSG00000134709.10	HOOK1	1	59814713	1_38	0	0.0111542342578065	4.54511676138014	8.45560936763295e-07	-0.133126934984528	1
ENSG00000134716.9	CYP2J2	1	59927744	1_38	0	0.0472537197968609	17.7661969652717	1.40020163325848e-05	1.96969696969758	1
ENSG00000132849.19	PATJ	1	61742713	1_39	0	0.0113073412301062	6.38839079999243	1.20479201238864e-06	0.734693877551046	1
ENSG00000240563.1	L1TD1	1	62194418	1_39	0	0.0106296965753226	5.82571111429877	1.03283255467219e-06	0.512872315374767	2
ENSG00000162607.12	USP1	1	62436136	1_39	0	0.031910276691254	15.8688385731054	8.44570324793832e-06	-2.16923076923032	1
ENSG00000187140.5	FOXD3	1	63322827	1_40	0	0.0277724313164509	13.2573867413173	6.14089868920829e-06	1.33712121212156	1
ENSG00000088035.15	ALG6	1	63367765	1_40	0	0.0360903541940768	16.0822800490225	9.68052409589467e-06	-1.86363636363645	1
ENSG00000203965.12	EFCAB7	1	63523814	1_40	0	0.0105651128637988	4.61228480175604	8.12737620136705e-07	0.124693482884816	2
ENSG00000142856.16	ITGB3BP	1	63599400	1_40	0	0.0336897413382092	15.2031546848816	8.542628031063e-06	-1.77205882353013	1
ENSG00000177414.13	UBE2U	1	64192023	1_40	0	0.0107805095808144	4.7691292756356	8.57508611974115e-07	0.375000000000055	1
ENSG00000162437.14	RAVER2	1	64745289	1_41	0	0.0175617454107027	9.76375722022653	2.85985987546956e-06	1.24713958810157	1
ENSG00000162434.11	JAK1	1	64966237	1_41	0	0.0162329324864445	8.88899276679769	2.40663174368165e-06	1.00000000000036	1
ENSG00000162433.14	AK4	1	65147680	1_41	0	0.0110977495021564	5.57914776783755	1.03267315514412e-06	-0.509960159362307	1
ENSG00000184588.17	PDE4B	1	65792155	1_41	0	0.0110730388566447	5.43839344147559	1.00437883641912e-06	-0.746835443038184	1
ENSG00000152763.16	WDR78	1	66925320	1_42	0	2.92639814603035e-08	19.0437695227151	9.29493667540116e-12	1.48951048951013	1
ENSG00000198160.14	MIER1	1	66925320	1_42	0	2.92639814603035e-08	19.0437695227151	9.29493667540116e-12	-1.48951048951013	1
ENSG00000142864.14	SERBP1	1	67423080	1_42	0	1.09990556551587e-07	34.3856856189868	6.3080219134384e-11	3.81954887218066	1
ENSG00000172410.4	INSL5	1	66801397	1_42	0	9.60504016322972e-08	25.0557134119611	4.01389551912637e-11	2.16326530612216	1
ENSG00000024526.16	DEPDC1	1	68497714	1_43	0	0.0119944327304022	4.55947453762644	9.12125533758227e-07	-0.0720000000000257	1
ENSG00000033122.18	LRRC7	1	69567941	1_44	0	0.188196761944785	28.6397897291277	8.9896353883639e-05	-2.78044280442825	1
ENSG00000118454.12	ANKRD13C	1	70354325	1_44	0	0.0143722136097985	4.63548943729811	1.11116707605139e-06	0.277777777777922	1
ENSG00000050628.20	PTGER3	1	71047606	1_45	0	0.00933751363158031	4.53513714182596	7.06287921058193e-07	0.131944444444441	1
ENSG00000132485.13	ZRANB2	1	71081716	1_45	0	0.0102550617314598	5.38815093671324	9.21590814657458e-07	0.506787330316491	1
ENSG00000178965.13	ERICH3	1	74674585	1_47	0	0.0482001187353572	16.0988985708379	1.29420888740741e-05	1.81250000000062	1
ENSG00000162620.15	LRRIQ3	1	74198025	1_47	0	0.0161946814108739	6.09294155289953	1.64573356412568e-06	0.731707317073122	1
ENSG00000116783.14	TNNI3K	1	74221208	1_47	0	0.0157236413958313	5.82364034304705	1.52724172944557e-06	-0.748507144495022	2
ENSG00000116791.13	CRYZ	1	74728577	1_47	0	0.0416015733761881	14.7394701678807	1.02270819039516e-05	-1.86982239994244	2
ENSG00000162623.15	TYW3	1	74733103	1_47	0	0.0137443637986039	4.59682589311388	1.0537626531314e-06	-0.099846253088982	2
ENSG00000057468.6	MSH4	1	75570225	1_47	0	0.0137164170841618	4.57827284939843	1.0473756179836e-06	-0.0855603030860976	2
ENSG00000117069.14	ST6GALNAC5	1	76866942	1_48	0	0.00735590224263716	5.59971863961891	6.87008737917338e-07	0.502403846153975	1
ENSG00000142892.14	PIGK	1	77219918	1_48	0	0.00708078056833039	5.25317150811497	6.20387189765454e-07	-0.452054794520629	1
ENSG00000036549.12	ZZZ3	1	77683032	1_48	0	0.0083867073339362	6.79227990056006	9.50095295898302e-07	0.680952380952066	1
ENSG00000162614.18	NEXN	1	77888019	1_48	0	0.00658418923697735	4.59223278095472	5.04296906950925e-07	-0.133790737564414	1
ENSG00000162616.8	DNAJB4	1	77979478	1_48	0	0.0122157740502509	10.2153945014971	2.0813074547503e-06	-1.42144177449189	1
ENSG00000122420.9	PTGFR	1	78303482	1_48	0	0.00815344418521624	6.53575443561212	8.88785446220506e-07	0.79227264069885	3
ENSG00000137959.15	IFI44L	1	78619516	1_48	0	0.00923392362881259	7.66773831921718	1.1809014801503e-06	-0.895408163265801	1
ENSG00000137965.10	IFI44	1	78649621	1_48	0	0.00656437692124479	4.56484239288517	4.99780610320317e-07	-0.106870229007657	1
ENSG00000162618.13	ADGRL4	1	79006491	1_48	0	0.00738109771282347	5.63080853112452	6.93189251804294e-07	-0.622395833333127	1
ENSG00000137941.16	TTLL7	1	83998735	1_51	0	0.0198046969615081	8.96794436601113	2.96224661901887e-06	-1.15804597701175	1
ENSG00000203943.8	SAMD13	1	84298566	1_51	0	0.0149309098610678	6.38933731538147	1.59111729285851e-06	0.716255628063715	2
ENSG00000117133.10	RPF1	1	84479751	1_52	0	0.0161376808007307	5.08044238227168	1.36742261106467e-06	-0.228571428571447	1
ENSG00000122432.17	SPATA1	1	84510328	1_52	0	0.0160232604204199	5.01552140165796	1.34037736315951e-06	-0.397058823529214	1
ENSG00000117151.12	CTBS	1	84574852	1_52	0	0.0244429884349884	8.87465209148661	3.61797652378793e-06	1.01754385964971	1
ENSG00000117155.16	SSX2IP	1	84691138	1_52	0	0.0153581959789462	4.62880119295717	1.18568367111457e-06	-0.184971098265917	1
ENSG00000162643.12	WDR63	1	84999160	1_52	0	0.0194993493308578	6.80809433946189	2.21414363298035e-06	0.862903225806391	1
ENSG00000055732.12	MCOLN3	1	85049158	1_52	0	0.0187981797955554	6.47354833424498	2.02963666464892e-06	-0.815384615384716	1
ENSG00000162642.13	C1orf52	1	85260420	1_52	0	0.0190264771338237	6.58381512802014	2.0892774486148e-06	-0.71779141104315	1
ENSG00000117174.10	ZNHIT6	1	85708260	1_52	0	0.0153260220346906	4.60967317162103	1.17831033242134e-06	0.190209630466213	2
ENSG00000122417.15	ODF2L	1	86396707	1_53	0	0.0154584009422971	4.75211910020986	1.22521410972184e-06	-0.32558139534887	1
ENSG00000137944.17	KYAT3	1	88975234	1_54	0	0.0700974138585861	21.9988637730723	2.57194899397853e-05	-2.91712002182872	2
ENSG00000213516.9	RBMXL1	1	88993078	1_54	0	0.0182763043482577	9.61845398857286	2.93193109153011e-06	-1.57142857142853	1
ENSG00000117226.11	GBP3	1	89015900	1_54	0	0.0180329132261479	9.49602708798517	2.85606405375163e-06	-1.56060606060559	1
ENSG00000213512.1	GBP7	1	89171264	1_54	0	0.0139287266779631	7.14004248603371	1.65871708486095e-06	0.983870967742046	1
ENSG00000154451.14	GBP5	1	89272549	1_54	0	0.0163029427670108	8.57545732023265	2.33175759115194e-06	-1.21259842519692	1
ENSG00000197147.13	LRRC8B	1	89525128	1_54	0	0.0166126427113221	8.74722448271611	2.42364553008143e-06	-0.984339706564544	2
ENSG00000171492.14	LRRC8D	1	89040410	1_54	0	0.0179482952345453	9.45309754570427	2.82981112516063e-06	1.40157480314969	1
ENSG00000171488.14	LRRC8C	1	89633156	1_55	0	0.0137922941462102	4.57285162290263	1.05192245559397e-06	0.120000000000007	1
ENSG00000162664.16	ZNF326	1	89994923	1_55	0	0.0164150176163523	6.16054439624445	1.68663283337514e-06	-0.627705627705432	1
ENSG00000122482.20	ZNF644	1	91022402	1_55	0	0.0567426462391019	17.5545870366174	1.66134683538587e-05	-1.90878938640056	1
ENSG00000162669.15	HFM1	1	91404853	1_55	0	0.0356677167908648	13.2666033863572	7.89214691130838e-06	-1.74675324675326	1
ENSG00000097046.12	CDC7	1	91500849	1_56	0	0.00907147140306108	6.38334754606655	9.65798067280598e-07	0.547784190499771	2
ENSG00000172031.6	EPHX4	1	92029879	1_56	0	0.00987842124072524	7.40078546409443	1.21934180039964e-06	-1.09057971014534	1
ENSG00000284413.1	BTBD8	1	92080411	1_56	0	0.086970105379691	27.5197599730742	3.99185487079418e-05	2.96511627907023	1
ENSG00000069712.12	KIAA1107	1	92167501	1_56	0	0.0165926637875807	12.4297540909218	3.43984406479596e-06	-2.71317829457387	1
ENSG00000174842.16	GLMN	1	92299545	1_56	0	0.0788243225501	26.4444730174609	3.47660435111122e-05	3.22580645161345	1
ENSG00000122484.8	RPAP2	1	92296097	1_56	0	0.00733254122977134	4.59992381115791	5.62555347984761e-07	0.599999999999931	1
ENSG00000067208.14	EVI5	1	92792062	1_56	0	0.00963511848772536	6.85301919284462	1.10128345183571e-06	0.920309693268932	2
ENSG00000154511.11	FAM69A	1	92961317	1_56	0	0.00814422654265579	5.51154545770392	7.4865778487393e-07	0.489361702127644	1
ENSG00000143033.17	MTF2	1	93079600	1_57	0	0.00992292442185916	5.09304880286353	8.42903052982222e-07	0.796610169491586	1
ENSG00000117500.12	TMED5	1	93181063	1_57	1	0.0546812211262193	20.8647576269507	1.90288110736738e-05	4.13043478260943	1
ENSG00000122483.17	CCDC18	1	93180876	1_57	0	0.0105758076880232	6.20785045536608	1.09500196093799e-06	1.16742081447998	1
ENSG00000117505.12	DR1	1	93346012	1_57	1	0.0803053509961045	21.8569352069015	2.92747944942098e-05	-4.23571428571584	1
ENSG00000067334.13	DNTTIP2	1	93875581	1_57	0	0.0107787333794021	5.25687880608891	9.45052205057991e-07	0.118110236220514	1
ENSG00000023909.9	GCLM	1	93901541	1_57	0	0.0330012813464294	14.4931955035449	7.97728409395551e-06	-1.28682170542662	1
ENSG00000143036.16	SLC44A3	1	94818674	1_59	0	0.0198248296985525	15.1331800562647	5.003798012125e-06	1.73075627356631	3
ENSG00000172339.9	ALG14	1	95073027	1_59	0	0.00685850789039177	5.46383656160678	6.25010693823759e-07	0.559645793120794	2
ENSG00000152078.9	TMEM56	1	95140279	1_59	0	0.00801154731464626	6.87666307547225	9.18870383708771e-07	0.776041666666653	1
ENSG00000122481.16	RWDD3	1	95234422	1_59	0	0.00628814515799558	4.67471381339216	4.90272679265089e-07	-0.184251968503956	1
ENSG00000117569.18	PTBP2	1	96721522	1_59	0	0.0316039407678039	19.4041567231696	1.02281271532638e-05	-2.08620689655131	1
ENSG00000188641.12	DPYD	1	97921165	1_60	0	0.0618420912551256	18.4810609326396	1.90621187966015e-05	-2.09322033898347	1
ENSG00000162627.16	SNX7	1	98711275	1_60	0	0.0445401086692743	15.440194136815	1.1470018925704e-05	-2.05590062111779	1
ENSG00000099260.10	PALMD	1	99668418	1_61	0	0.0128579548391339	6.42759340166189	1.37841629305809e-06	0.490196078431634	1
ENSG00000162688.16	AGL	1	99851033	1_61	0	0.0106338430195554	4.72079511147071	8.37269945842255e-07	-0.113821138211384	1
ENSG00000156875.13	MFSD14A	1	100037607	1_61	0	0.0231946519054755	11.7563865042633	4.54801428744963e-06	-1.67109634551479	1
ENSG00000156876.9	SASS6	1	100132743	1_61	0	0.0165447542145177	8.73067845000997	2.40917539372219e-06	1.16326530612203	1
ENSG00000122435.9	TRMT13	1	100133310	1_61	0	0.0350679644448182	15.5002044782158	9.06584084476347e-06	-1.9509202453996	1
ENSG00000122477.12	LRRC39	1	99940650	1_61	0	0.0276121182186757	13.3548899731175	6.15035443292905e-06	1.77037231705432	2
ENSG00000137996.12	RTCA	1	100262745	1_61	0	0.0133118409241203	6.79271101408637	1.50813897398198e-06	-0.73476702508974	1
ENSG00000181656.6	GPR88	1	100538206	1_62	0	0.0153645517069083	8.07957445778738	2.07046782738446e-06	1.15322580645184	1
ENSG00000162695.11	SLC30A7	1	100896815	1_62	0	0.0196364438169577	10.319069365841	3.37958580058419e-06	1.77914110429538	1
ENSG00000117543.20	DPH5	1	101025552	1_62	0	0.0187421197223995	9.89319427172659	3.09254017842215e-06	-1.80116959064308	1
ENSG00000240038.6	AMY2B	1	104522182	1_65	0	0.0104912411753929	4.53440903959317	7.93428270631513e-07	0.0489510489510691	1
ENSG00000162631.18	NTNG1	1	107135646	1_66	0	0.0123453810427999	6.56642919936734	1.35205348094063e-06	-0.651465798045681	1
ENSG00000134215.15	VAV3	1	107965542	1_67	0	0.0414737155540126	16.0930615138718	1.11319621665451e-05	1.78354978354927	1
ENSG00000085491.15	SLC25A24	1	108200420	1_67	0	0.0119292600109754	4.68820926390761	9.32782949364002e-07	-0.551020408163334	1
ENSG00000121957.12	GPSM2	1	108873512	1_67	0	0.0430394372084773	16.4348404439812	1.1797559639743e-05	2.01111111111066	1
ENSG00000121940.15	CLCC1	1	108963796	1_67	0	0.012042020970838	4.77390091118321	9.58810729108709e-07	0.317972350230445	1
ENSG00000197780.9	TAF13	1	109075686	1_67	0	0.0117321063666961	4.53641831587083	8.87665196818136e-07	-0.124999999999991	1
ENSG00000215717.5	TMEM167B	1	109089398	1_67	0	0.012258386954993	4.93611966995241	1.00920434595508e-06	-0.390697674418579	1
ENSG00000134222.16	PSRC1	1	109282969	1_67	0	0.0132872315847598	5.67045232301543	1.25664414841045e-06	-0.639455782312845	1
ENSG00000181754.6	AMIGO1	1	109509517	1_67	0	0.016399380869435	7.58948005138769	2.07586727093894e-06	-0.890625000000132	1
ENSG00000156097.12	GPR61	1	109539929	1_67	0	0.0240614440920821	11.092879096048	4.45170188951724e-06	1.45194805194755	1
ENSG00000116337.15	AMPD2	1	109616709	1_67	0	0.0121521044408461	4.8567948322999	9.84376770850276e-07	0.270718232044121	1
ENSG00000168765.16	GSTM4	1	109655596	1_67	0	0.0122075504156139	4.8982641208347	9.97311509983526e-07	-0.317829457364364	1
ENSG00000213366.12	GSTM2	1	109667284	1_67	0	0.0511216271262315	18.0252892666117	1.5369049764501e-05	1.97674418604678	1
ENSG00000134184.12	GSTM1	1	109671748	1_67	0	0.0158568464750668	7.28252825356823	1.92601251675647e-06	-0.985337119747087	2
ENSG00000134201.10	GSTM5	1	109704237	1_67	0	0.0120295818380048	4.76448743953809	9.55931610488674e-07	0.412873523502305	2
ENSG00000134202.10	GSTM3	1	109741163	1_67	0	0.124251421897806	26.3611212862697	5.46292643501098e-05	-2.86507936507968	1
ENSG00000179902.12	C1orf194	1	109113798	1_67	0	0.0125249684226352	5.13211516752867	1.07209467476064e-06	0.318840579710136	1
ENSG00000116396.14	KCNC4	1	110211186	1_68	0	0.0973027020335262	25.0247096825359	4.06119697402353e-05	-2.54687500000114	1
ENSG00000162775.14	RBM15	1	110307695	1_68	0	0.0140742397978744	7.18208449603211	1.68591456286592e-06	-0.824757419625328	2
ENSG00000134248.13	LAMTOR5	1	110407840	1_68	0	0.0110187178241015	4.95226356429528	9.10112160474154e-07	-0.35123966942146	1
ENSG00000177272.8	KCNA3	1	110675350	1_68	0	0.0109206789743753	4.87089790580072	8.87194361729349e-07	-0.5277777777775	1
ENSG00000121931.15	LRIF1	1	110964484	1_68	0	0.0109557061229608	4.90005994316394	8.95368626218726e-07	-0.433734939759183	1
ENSG00000156171.14	DRAM2	1	111139496	1_68	0	0.0613094287518258	20.698156535023	2.11650374998437e-05	2.64492753623102	1
ENSG00000134255.13	CEPT1	1	111139685	1_68	0	0.0107155743416317	4.69830000895426	8.39684824544895e-07	-0.20100502512559	1
ENSG00000198758.10	EPS8L3	1	109802851	1_68	0	0.0740603559262918	22.4600566081063	2.77432124109114e-05	-2.25362318840591	1
ENSG00000085465.12	OVGP1	1	111431271	1_69	0	0.0131327554934104	6.80628540189479	1.49082312326255e-06	0.835937500000293	1
ENSG00000064703.11	DDX20	1	111754860	1_69	0	0.0102890780245841	4.55266402599902	7.81271834535102e-07	-0.250000000000061	1
ENSG00000171385.9	KCND3	1	111988885	1_69	0	0.0316361119353511	14.5132412435283	7.65786354429033e-06	-1.50675675675686	1
ENSG00000007341.18	ST7L	1	112639117	1_69	0	0.0471341830168901	19.2335320379409	1.51201164023805e-05	3.21568627450823	1
ENSG00000155367.15	PPM1J	1	112715671	1_69	0	0.053282467315626	20.9205926412021	1.85916705910632e-05	-2.58461538461451	1
ENSG00000155380.11	SLC16A1	1	112956760	1_70	0	0.0147965493113568	5.85471508436561	1.44486182513735e-06	0.716831683168382	1
ENSG00000198799.11	LRIG2	1	113072822	1_70	0	0.0163471872685786	6.76381013057391	1.84414281657856e-06	-0.707692307692233	1
ENSG00000081026.18	MAGI3	1	113391682	1_70	0	0.0185058794975673	7.89611866533069	2.43715697114768e-06	1.04575163398713	1
ENSG00000118655.4	DCLRE1B	1	113906130	1_70	0	0.0864323361668455	22.1239417840283	3.18932563939632e-05	2.68939393939429	1
ENSG00000163349.21	HIPK1	1	113929596	1_70	0	0.0165748844493167	6.88995654463855	1.90470226309184e-06	-0.761194029850884	1
ENSG00000116774.11	OLFML3	1	113979663	1_70	0	0.0190351430219305	8.15367549160274	2.58862816913901e-06	1.00760456273737	1
ENSG00000116752.5	BCAS2	1	114577676	1_71	0	0.0127037410603301	4.57140954227799	9.68594210948208e-07	-0.088914804378111	2
ENSG00000213281.4	NRAS	1	114716596	1_71	0	0.014346267155446	5.67965350795886	1.35900439607625e-06	-0.631578947368237	1
ENSG00000134198.9	TSPAN2	1	115089792	1_71	0	0.0127600834368851	4.6117305227314	9.81471158638398e-07	-0.118910556211134	2
ENSG00000134258.16	VTCN1	1	117209103	1_72	0	0.0109898176725471	8.03645805157106	1.47304249245024e-06	1.01449275362342	1
ENSG00000134259.3	NGF	1	115829569	1_72	0	0.00749653316776711	4.55613660698806	5.69662077675065e-07	0.0808823529412131	1
ENSG00000173218.14	VANGL1	1	115642000	1_72	0	0.00815528605924698	5.32203205210296	7.23897022889419e-07	0.424427289752033	2
ENSG00000118729.11	CASQ2	1	115768346	1_72	0	0.00769766095791691	4.79686989203822	6.15852662543985e-07	0.147058823529426	1
ENSG00000134247.9	PTGFRN	1	116909755	1_72	0	0.00769244417290305	4.79070457250332	6.14644286286058e-07	-0.241457858769819	1
ENSG00000134256.12	CD101	1	117001709	1_72	0	0.0471288990263123	21.3682683318499	1.67964201107277e-05	-2.15564202334616	1
ENSG00000116830.11	TTF2	1	117060534	1_72	0	0.00827852042934207	5.45843756965433	7.5366991231502e-07	-0.488130002690422	2
ENSG00000134253.9	TRIM45	1	117122142	1_72	0	0.0103802017168252	7.51690735279363	1.30138290122395e-06	0.869047619047623	1
ENSG00000183508.4	FAM46C	1	117605765	1_72	0	0.0137667081635466	10.0887859107367	2.31648300211173e-06	-1.30487804878073	1
ENSG00000116874.11	WARS2	1	119029918	1_73	0	0.00933474793636635	4.53428654783141	7.05946294765631e-07	-0.03313045472988	2
ENSG00000092621.11	PHGDH	1	119659675	1_73	0	0.0120340283005321	6.84657910013292	1.37418360913373e-06	-0.88281249999996	1
ENSG00000131791.7	PRKAB2	1	147172842	1_73	0	0.0299471884399859	15.1770172549265	7.58058267909004e-06	1.83827493261538	1
ENSG00000131781.12	FMO5	1	147236643	1_73	0	0.010973845392157	6.00670561943887	1.09939888226434e-06	-0.586805555555493	1
ENSG00000162836.11	ACP6	1	147647471	1_73	0	0.00938955173097977	4.58755031502352	7.18432226452055e-07	0.10465611232823	2
ENSG00000188092.14	GPR89B	1	147928711	1_73	0	0.0178866637026952	10.4606062786134	3.12065891608753e-06	-1.31358024691337	1
ENSG00000159409.14	CELF3	1	151717266	1_74	0	0.00875980116226804	5.48854389198167	8.01883902866057e-07	-0.959409594095956	1
ENSG00000213171.2	LINGO4	1	151805451	1_74	0	0.0180783808173598	12.5186142383826	3.77464308599669e-06	1.85409252669054	1
ENSG00000143365.17	RORC	1	151831413	1_74	0	0.0169823211163146	11.8816348665608	3.36537416299573e-06	1.77815699658732	1
ENSG00000196407.11	THEM5	1	151853515	1_74	0	0.0325127458097934	17.7273663380601	9.61297856174318e-06	2.17518248175202	1
ENSG00000197915.5	HRNR	1	152230440	1_74	0	0.00882571737938953	5.09073516355912	7.49360204928417e-07	-0.211111111111059	1
ENSG00000143631.10	FLG	1	152325041	1_74	0	0.00983652098272336	6.33173281660408	1.03878150520413e-06	-0.900808752872871	2
ENSG00000143536.7	CRNN	1	152414760	1_74	0	0.00935670928421317	5.52936895004143	8.6289670581738e-07	0.0374999999999932	1
ENSG00000169509.5	CRCT1	1	152513776	1_74	0	0.0145606458680126	10.5911233835107	2.5720699323136e-06	-1.86046511627971	1
ENSG00000197084.5	LCE1C	1	152805642	1_74	0	0.0330493393503399	16.4884460443213	9.08871772567914e-06	-1.88261835392548	2
ENSG00000163207.6	IVL	1	152908874	1_74	0	0.00819061439615831	4.54656349559953	6.2109759361051e-07	-0.10360360360362	1
ENSG00000163209.14	SPRR3	1	153001809	1_74	0	0.0131726691134595	8.8547333153192	1.94540207232894e-06	-1.30645161290345	1
ENSG00000241794.1	SPRR2A	1	153057485	1_74	0	0.00996478251522959	6.21755068136923	1.03334957248131e-06	0.873684210526837	1
ENSG00000203785.8	SPRR2E	1	153106201	1_74	0	0.016179509907838	10.7289804602215	2.89523567985646e-06	-1.38974358974326	1
ENSG00000163221.8	S100A12	1	153359373	1_75	0	0.0147835648207522	6.12760006841407	1.51087901007464e-06	-0.641891891892012	1
ENSG00000143546.9	S100A8	1	153359373	1_75	0	0.0172956501222896	7.55945044809324	2.18065630480188e-06	0.989560351962734	2
ENSG00000197956.9	S100A6	1	153536520	1_75	0	0.0125027120342569	4.6002401571602	9.59278782684235e-07	0.185185185185159	1
ENSG00000196420.7	S100A5	1	153541765	1_75	0	0.0133149401648163	5.17376811649188	1.14896363890328e-06	-0.455830388692501	1
ENSG00000188015.9	S100A3	1	153549456	1_75	0	0.0166927610966562	7.23559636957708	2.01447840267497e-06	0.797356828193762	1
ENSG00000196154.11	S100A4	1	153549961	1_75	0	0.0188560914142029	8.34823189395074	2.62546531246225e-06	1.029702970297	1
ENSG00000196754.10	S100A2	1	153647610	1_75	0	0.0162476034469813	6.98897296158225	1.89392499927386e-06	-0.888888888889078	1
ENSG00000188643.10	S100A16	1	153613108	1_75	0	0.0139305082289319	5.58564682614838	1.29777839244071e-06	-0.321167883211675	1
ENSG00000189334.8	S100A14	1	153617113	1_75	0	0.0169215202776845	7.35972540947441	2.07711764689046e-06	-0.636363636363584	1
ENSG00000160678.11	S100A1	1	153627648	1_75	0	0.014460784840577	5.92623087200766	1.42932350777537e-06	-0.395348837209184	1
ENSG00000160679.12	CHTOP	1	153633911	1_75	0	0.0125226194006173	4.61474640950623	9.63835964384671e-07	-0.387096774193602	1
ENSG00000143553.10	SNAPIN	1	153659467	1_75	0	0.0210076836547481	9.33564319686545	3.27101487721785e-06	1.21794871794858	1
ENSG00000169418.9	NPR1	1	153678582	1_75	0	0.0377002616930773	14.6985292920142	9.24226363581062e-06	2.05363984674375	1
ENSG00000143570.17	SLC39A1	1	153969609	1_75	0	0.0130117931788039	4.96387286931391	1.07725348402002e-06	0.153374233128826	1
ENSG00000143578.15	CREB3L4	1	153968263	1_75	0	0.0142709034588221	5.80575577608073	1.38188001711138e-06	0.398373983739697	1
ENSG00000143549.19	TPM3	1	154194640	1_75	0	0.0141120497490307	5.70377017448417	1.34249359473219e-06	-0.846774193548301	1
ENSG00000143515.16	ATP8B2	1	154325898	1_75	0	0.199130047309466	30.4302762165928	0.000101065469297167	-3.60804020100516	1
ENSG00000160714.9	UBE2Q1	1	154559434	1_75	0	0.0155078311447161	6.56379256121345	1.69771981100191e-06	-0.781395348837055	1
ENSG00000160710.15	ADAR	1	154627024	1_75	0	0.0471640785702719	16.7641794423938	1.31872354585319e-05	-1.78431372549048	1
ENSG00000116604.17	MEF2D	1	156503322	1_77	0	0.0100207836266411	5.45460020935349	9.11642818482622e-07	-0.458015267175549	1
ENSG00000160818.16	GPATCH4	1	156596319	1_77	0	0.00960207586544259	5.06616517363026	8.11343168338324e-07	0.410031512909454	2
ENSG00000132692.18	BCAN	1	156640896	1_77	0	0.029769314176055	15.3973092622035	7.64493448458758e-06	-1.6428571428577	1
ENSG00000132688.10	NES	1	156677793	1_77	0	0.024976882491679	13.7884098640078	5.74397473056408e-06	-1.57246376811662	1
ENSG00000143320.8	CRABP2	1	156705979	1_77	0	0.00913735840424634	4.6147794788053	7.0328558891214e-07	-0.100628930817654	1
ENSG00000143319.16	ISG20L2	1	156728554	1_77	0	0.0845518188992728	25.068186935675	3.53513484983957e-05	2.60897435897464	1
ENSG00000143303.11	RRNAD1	1	156728106	1_77	0	0.0879362257544146	25.4371488086906	3.7307518057769e-05	2.45596868884598	1
ENSG00000143314.12	MRPL24	1	156741831	1_77	0	0.188270880725017	32.7478081729285	0.000102831340569594	3.20769230769269	1
ENSG00000143294.14	PRCC	1	156750590	1_77	0	0.0120818179033022	7.15763571889887	1.44232118641539e-06	-1.03199999999983	1
ENSG00000198400.11	NTRK1	1	156815564	1_77	0	0.0197257432050736	11.6294962132384	3.82608295789844e-06	1.34586466165358	1
ENSG00000117036.11	ETV3	1	157138367	1_77	0	0.0093475776376355	4.82173671588637	7.51731379154819e-07	-0.312871287128572	1
ENSG00000160856.20	FCRL3	1	157700967	1_77	0	0.0151891121688964	9.24377448757357	2.3417570518161e-06	1.38462532706502	2
ENSG00000163565.18	IFI16	1	159000146	1_78	0	0.0679537162699818	23.1363594601912	2.62221526473663e-05	-2.4760000000004	1
ENSG00000181036.13	FCRL6	1	159800388	1_78	0	0.0603253189242734	22.0278439145741	2.21631620888436e-05	2.21751412429446	1
ENSG00000158714.10	SLAMF8	1	159826640	1_78	0	0.0105442459317886	6.03140399172243	1.06070362097324e-06	0.628445790065251	2
ENSG00000188004.9	C1orf204	1	159839552	1_78	0	0.00915122997841478	4.74189840947062	7.2375540603007e-07	-0.264796704750066	2
ENSG00000158710.14	TAGLN2	1	159925746	1_78	0	0.00930279944293877	4.89136125905116	7.58933115331211e-07	-0.300751879699289	1
ENSG00000198574.5	SH2D1B	1	162412988	1_80	0	0.00802011836048366	5.45532471196974	7.29728803723814e-07	-0.504451038575689	1
ENSG00000117143.13	UAP1	1	162561704	1_80	0	0.0108115627399453	8.17285515506605	1.47374512189539e-06	-0.979166666666279	1
ENSG00000162733.16	DDR2	1	162631124	1_80	0	0.00822357014548536	5.68315342947695	7.79488814898333e-07	-0.515254237287878	1
ENSG00000132196.13	HSD17B7	1	162790761	1_80	0	0.0102090074594997	7.65082099171736	1.30272176019046e-06	-0.898073382783551	2
ENSG00000117152.13	RGS4	1	163068894	1_80	0	0.00727784685953847	4.5722567461565	5.55000823940802e-07	0.0877192982456323	1
ENSG00000143248.12	RGS5	1	163322602	1_80	0	0.0469368158593994	21.6158214122071	1.69217577476263e-05	2.31249999999908	1
ENSG00000143149.12	ALDH9A1	1	165698544	1_81	0	0.0226559949335176	7.90062251103434	2.98541393968392e-06	0.938356164383712	1
ENSG00000143183.16	TMCO1	1	165822178	1_81	0	0.0409446251660245	13.333206932037	9.10524476029979e-06	1.55813953488411	1
ENSG00000143194.12	MAEL	1	166975572	1_82	0	0.0116212916839317	10.5353515467677	2.04203668158428e-06	-1.58974358974418	1
ENSG00000152382.5	TADA1	1	166876513	1_82	0	0.0114320354153162	10.4212282709659	1.98702154318556e-06	-1.31845238095285	1
ENSG00000198821.10	CD247	1	167518349	1_82	0	0.00868912310917125	7.93288708474452	1.14965446053838e-06	-1.01807228915663	1
ENSG00000143162.7	CREG1	1	167563359	1_82	0	0.0194336417220189	15.2864431403911	4.95473854919983e-06	1.66197183098617	1
ENSG00000198771.10	RCSD1	1	167630346	1_82	0	0.00669090937715	5.56210398387118	6.20703732714563e-07	0.491618968192894	2
ENSG00000143199.17	ADCY10	1	167913803	1_82	0	0.00983737939157892	9.06837386009057	1.48788355198539e-06	1.02000000000017	1
ENSG00000143164.15	DCAF6	1	167936173	1_82	0	0.0338502178692495	20.3355817406109	1.14809592277401e-05	-2.11805555555582	1
ENSG00000143158.10	MPC2	1	167936749	1_82	0	0.00597550253305434	4.53268504746235	4.51741597855944e-07	0.0137614678899001	1
ENSG00000143147.14	GPR161	1	168137545	1_82	0	0.00649782171031244	5.29257697075171	5.7358142575596e-07	0.514285714285805	1
ENSG00000143155.12	TIPRL	1	168178654	1_82	0	0.00611810985273342	4.74832548850896	4.8452686017032e-07	-0.292993630573174	1
ENSG00000143196.4	DPT	1	168728935	1_82	0	0.023155830442402	17.0398434410517	6.58091174485163e-06	-1.98278480029998	2
ENSG00000143153.12	ATP1B1	1	169119441	1_83	0	0.0116440389741083	5.71447465170695	1.1097881074942e-06	0.52380952380952	1
ENSG00000143156.13	NME7	1	169336230	1_83	0	0.0110719705223777	5.25335239146159	9.70111293459064e-07	-0.6460697919315	2
ENSG00000117479.12	SLC19A2	1	169485770	1_83	0	0.0108994582680847	5.12704381751677	9.32034626943738e-07	0.3781094527363	1
ENSG00000174175.16	SELP	1	169630016	1_83	0	0.622769979220695	23.8671585195502	0.000247906830149562	-4.53225806451414	1
ENSG00000188404.8	SELL	1	169710933	1_83	0	0.0226113004902757	13.2231786992317	4.98679498648933e-06	3.20100502512603	1
ENSG00000171806.11	METTL18	1	169794673	1_83	0	0.0324943867223493	16.6215594373625	9.00824558076908e-06	-3.42028985507063	1
ENSG00000000457.13	SCYL3	1	169664707	1_83	0	0.042823827825104	20.3649528337916	1.45455115135957e-05	-4.34273531051994	2
ENSG00000120370.12	GORAB	1	170532434	1_83	0	0.0222767685091957	11.6994598926075	4.3468845957976e-06	-1.40531561461783	1
ENSG00000283683.1	RP3-454G6.2	1	171601001	1_84	0	0.00778009491342402	6.56422620827114	8.51782159439847e-07	-0.654545454545359	1
ENSG00000116132.11	PRRX1	1	170663667	1_84	0	0.00878196698042411	7.78368343555276	1.1400845758977e-06	-0.971428571428663	1
ENSG00000007933.12	FMO3	1	171090963	1_84	0	0.00702742053549621	5.76831938369933	6.7609130030371e-07	0.505781873548507	2
ENSG00000094963.13	FMO2	1	171185239	1_84	0	0.010783433708408	9.66768772347661	1.73876060642961e-06	1.12133891213321	1
ENSG00000076258.9	FMO4	1	171314054	1_84	0	0.00630448873239453	4.78257879011232	5.02888971997468e-07	0.392024243587187	2
ENSG00000034971.16	MYOC	1	171652737	1_84	0	0.00706216419211025	5.71742669025017	6.73439398950918e-07	-0.575717712959134	2
ENSG00000117533.14	VAMP4	1	171742012	1_84	0	0.015432142223897	12.7501101133527	3.28171043647291e-06	-1.80085598181435	2
ENSG00000010165.19	METTL13	1	171774435	1_84	0	0.00852897206818004	7.59279884639578	1.08008688360357e-06	-1.16233766233812	1
ENSG00000197959.13	DNM3	1	171841015	1_84	0	0.00841398634245871	7.2636187636906	1.01933033798421e-06	0.913873430524802	2
ENSG00000094975.13	SUCO	1	172528734	1_84	0	0.0280131630903689	18.7788261730347	8.7738599368032e-06	2.45038167939001	1
ENSG00000076321.10	KLHL20	1	173714815	1_85	0	0.0138872007217083	5.55447326736138	1.28652342791018e-06	0.398437500000083	1
ENSG00000117593.9	DARS2	1	173823764	1_85	0	0.0131878691233827	5.29422162385805	1.16449291801829e-06	0.648148148148141	1
ENSG00000117601.13	SERPINC1	1	173917488	1_85	0	0.0122376033737732	4.54484411213019	9.27631463213264e-07	-0.240687679083173	1
ENSG00000152061.23	RABGAP1L	1	174159856	1_85	0	0.0126073812465348	4.77079505951088	1.00317280991941e-06	0.322580645161263	1
ENSG00000235750.9	KIAA0040	1	175193171	1_86	0	0.0225708958145803	9.81300838312808	3.69412061716208e-06	-1.14450867051985	1
ENSG00000143207.19	RFWD2	1	176207359	1_86	0	0.0137011888071678	5.25539881740724	1.20094753663897e-06	-0.402891838209049	2
ENSG00000120341.18	SEC16B	1	177978346	1_87	0	0.0150441556269576	5.24619465085597	1.31635286583368e-06	0.341851279928458	2
ENSG00000075391.16	RASAL2	1	178094621	1_87	0	0.0143560960059823	4.81930614202158	1.15393401366116e-06	0.298850574712494	1
ENSG00000116194.12	ANGPTL1	1	178869679	1_87	0	0.0157535510120098	5.66647262779408	1.48885143686494e-06	0.543859649122761	1
ENSG00000143340.6	FAM163A	1	179743304	1_89	0	0.0124971252470819	5.83081544914662	1.2153448464834e-06	-0.638157894736954	1
ENSG00000186283.13	TOR3A	1	179084484	1_89	0	0.0449349159622825	17.5510132780004	1.31536485597987e-05	-2.49234828025934	2
ENSG00000143322.19	ABL2	1	179229518	1_89	0	0.0188842817147525	9.59626396427217	3.02247530914561e-06	-1.79701861446285	2
ENSG00000057252.12	SOAT1	1	179293868	1_89	0	0.0164582678327835	8.34117201537937	2.28966164198396e-06	-1.25333333333348	1
ENSG00000162782.15	TDRD5	1	179592019	1_89	0	0.012404940714111	5.76330751407164	1.19241269625313e-06	0.287769784172676	1
ENSG00000135837.15	CEP350	1	179954679	1_89	0	0.0155972896369296	7.85091615017691	2.04234723401033e-06	-0.973737373737375	1
ENSG00000121454.5	LHX4	1	180229431	1_89	0	0.0209080284930235	10.5267532161953	3.67085838489648e-06	1.14102564102533	1
ENSG00000198216.10	CACNA1E	1	181412848	1_90	0	0.010925537431852	4.56614758371129	8.32056579635376e-07	-0.0886699507388486	1
ENSG00000135862.5	LAMC1	1	183023026	1_91	0	0.0124991928330958	5.33955652006296	1.11313352214889e-06	0.282258064516238	1
ENSG00000157064.10	NMNAT2	1	183425343	1_91	0	0.0213001298797669	10.2038808352675	3.62499769949901e-06	1.36138613861334	1
ENSG00000116698.21	SMG7	1	183471970	1_91	0	0.0181890378608459	8.76107525969395	2.65783027169961e-06	1.32131081322977	2
ENSG00000116701.14	NCF2	1	183594385	1_91	0	0.012119069850279	5.05818154997164	1.02240698366327e-06	-0.214953271028085	1
ENSG00000162704.15	ARPC5	1	183635770	1_91	0	0.0842736215346667	22.9065580347288	3.21967176890207e-05	-3.00806451612903	1
ENSG00000143344.15	RGL1	1	183635770	1_91	0	0.0842736215346667	22.9065580347288	3.21967176890207e-05	-3.00806451612903	1
ENSG00000198756.10	COLGALT2	1	184037985	1_91	0	0.021247734714214	10.1813901242556	3.60811041883519e-06	-1.23364555147027	2
ENSG00000198860.11	TSEN15	1	184051811	1_91	0	0.0126057702894155	5.41692863516221	1.13889217354124e-06	-0.465648854961645	1
ENSG00000135842.16	FAM129A	1	184974705	1_92	0	0.0214130361446414	10.1560660027293	3.62713625437908e-06	-1.12236286919849	1
ENSG00000121486.11	TRMT1L	1	185156912	1_92	0	0.0125910448024382	5.31011600620304	1.1151309862109e-06	-0.328467153284864	1
ENSG00000116668.12	SWT1	1	185156912	1_92	0	0.0125910448024382	5.31011600620304	1.1151309862109e-06	0.328467153284864	1
ENSG00000116679.15	IVNS1ABP	1	185317057	1_92	0	0.0117673204747982	4.69379109691371	9.2121593940888e-07	0.185185185185235	1
ENSG00000262180.1	OCLM	1	186400270	1_92	0	0.0359698495886347	14.9118904063811	8.946052254111e-06	-2.06936416185019	1
ENSG00000090104.11	RGS1	1	192575969	1_96	0	0.0218835861489469	10.8679545079255	3.96667309466824e-06	1.33950617283979	1
ENSG00000023572.8	GLRX2	1	193085024	1_96	0	0.0119406044646843	5.33999702959643	1.06347536356055e-06	-0.347105462851723	2
ENSG00000134371.10	CDC73	1	193120352	1_96	0	0.011285630946555	4.82621240808543	9.08431911325394e-07	0.282958199356962	1
ENSG00000162687.16	KCNT2	1	196606913	1_98	0	0.0172831768195812	9.17761922819144	2.64553623269378e-06	1.49568965517284	1
ENSG00000000971.15	CFH	1	196651787	1_98	0	0.0129830191398858	6.56872606773965	1.42238431312659e-06	-0.815602836879244	1
ENSG00000203724.10	C1orf53	1	197902363	1_99	0	0.0100242066999572	5.42701498726309	9.07342261889201e-07	-0.0743580600495152	2
ENSG00000151414.14	NEK7	1	198156916	1_99	0	0.00875948410032446	4.55094157017149	6.64874832386924e-07	-0.243362831858372	1
ENSG00000081237.18	PTPRC	1	198634049	1_99	0	0.0140867837560326	11.036297422224	2.59295720690044e-06	-1.91016237180951	2
ENSG00000118197.13	DDX59	1	200672961	1_101	0	0.0103893753423773	14.0655154113055	2.43727869960214e-06	-2.74015748031526	1
ENSG00000232237.3	ASCL5	1	201132736	1_101	0	0.00608891683259261	6.54748242411547	6.64927797309755e-07	-0.984496124030942	1
ENSG00000163395.16	IGFN1	1	201191368	1_101	0	0.00735698050913569	7.13302043737004	8.75252136180895e-07	-0.435897435897338	1
ENSG00000081277.12	PKP1	1	201283573	1_101	0	0.00598608894304897	5.74719600839819	5.73798330126717e-07	0.342105263157781	1
ENSG00000198700.9	IPO9	1	201828710	1_102	0	0.0187987906518271	8.12934308903862	2.54885699530855e-06	1.1190751043286	2
ENSG00000198892.6	SHISA4	1	201887834	1_102	0	0.0200729744999789	8.72850891890009	2.92221320199343e-06	-0.999999999999809	1
ENSG00000133067.17	LGR6	1	202194236	1_102	0	0.0283860879684027	11.9004452684655	5.63415591597017e-06	1.42281879194606	1
ENSG00000077157.21	PPP1R12B	1	202348568	1_102	0	0.0129941228366919	4.76041513506732	1.03169636604086e-06	0.180672268907462	1
ENSG00000117153.15	KLHL12	1	202928968	1_102	0	0.015124606627723	6.14450514838715	1.54999788667502e-06	0.682666666666892	1
ENSG00000159346.12	ADIPOR1	1	202958379	1_102	0	0.0126781994356864	4.53614349783285	9.59189618133278e-07	0.0372548337815759	2
ENSG00000163485.16	ADORA1	1	203090600	1_102	0	0.0268631156996847	11.3949204003901	5.10537660497318e-06	1.44029850746271	1
ENSG00000133048.12	CHI3L1	1	203186284	1_102	0	0.0191467370394479	8.29686708072113	2.64953103467184e-06	-0.971895195378184	2
ENSG00000159388.5	BTG2	1	203305490	1_102	0	0.0127109836813548	4.55967391142858	9.66658449896891e-07	0.0977011494253201	1
ENSG00000188783.5	PRELP	1	203475432	1_103	0	0.0143206897343796	4.59083564847129	1.0965180536599e-06	0.15789473684219	1
ENSG00000058668.14	ATP2B4	1	203626383	1_103	0	0.0164030926985664	5.82916557374534	1.59474862420463e-06	0.644507418763871	2
ENSG00000122188.12	LAX1	1	203764731	1_103	0	0.0142752259531601	4.56184532401914	1.08613460919893e-06	0.218326423985738	2
ENSG00000058673.16	ZC3H11A	1	203795675	1_103	0	0.0186204343637822	6.98664435513331	2.16979422982886e-06	0.837988826815393	1
ENSG00000257315.2	ZBED6	1	203795675	1_103	0	0.0186204343637822	6.98664435513331	2.16979422982886e-06	-0.837988826815393	1
ENSG00000143842.14	SOX13	1	204072756	1_103	0	0.0161323338543137	5.67728811318206	1.5275598717244e-06	0.480446927374411	1
ENSG00000143845.14	ETNK2	1	204149232	1_103	0	0.0180514184426109	6.70323760381124	2.01816213130479e-06	0.888218380924149	2
ENSG00000143839.14	REN	1	204190050	1_103	0	0.0244783724279095	9.48779193679824	3.87353777786521e-06	-1.28000000000004	1
ENSG00000158615.8	PPP1R15B	1	204412110	1_103	0	0.0153258227344794	5.20943882593354	1.33160324886789e-06	-0.594117647058774	1
ENSG00000133056.13	PIK3C2B	1	204495022	1_103	0	0.0327735469641148	12.1639499165539	6.64902820119952e-06	1.48550724637761	1
ENSG00000163531.15	NFASC	1	204828332	1_104	0	0.0124395018105559	5.83278115766094	1.21014880283036e-06	-0.641860465116204	1
ENSG00000174529.7	TMEM81	1	205084022	1_104	0	0.010784401555033	4.53248814442209	8.15253801772507e-07	-0.0415430267062391	1
ENSG00000133059.16	DSTYK	1	205210869	1_104	0	0.0142018118285627	7.04024239323097	1.66759840712738e-06	1.05903704666929	2
ENSG00000117266.15	CDK18	1	205504902	1_104	0	0.0113214455260249	4.97499461171794	9.39408751085479e-07	0.379644588045153	1
ENSG00000174514.12	MFSD4A	1	205568730	1_104	0	0.0388899462011201	16.2633590943295	1.05489127245855e-05	1.87022900763435	1
ENSG00000158715.5	SLC45A3	1	205680199	1_104	0	0.0160075421857573	8.13189985732436	2.17108477769858e-06	-1.31884057970998	1
ENSG00000069275.12	NUCKS1	1	205749730	1_104	0	0.0763985211772599	22.5240752944977	2.8700669536249e-05	-3.03199999999988	1
ENSG00000117280.12	RAB29	1	205775418	1_104	0	0.0528067437127709	19.0878993949493	1.68115451300806e-05	2.38194444444393	1
ENSG00000133065.10	SLC41A1	1	205813269	1_104	0	0.0504389322610041	18.6623712740718	1.56997528315729e-05	2.69153138933994	2
ENSG00000162877.12	PM20D1	1	205830859	1_104	0	0.0641274853069082	20.8904576031176	2.23435547642229e-05	-2.86400976006365	2
ENSG00000174502.18	SLC26A9	1	205943691	1_104	0	0.0208502673709364	10.5456100362139	3.66727469427573e-06	-1.31140350877119	1
ENSG00000117322.17	CR2	1	207454348	1_105	0	0.00609010207598204	5.15301250336365	5.23414649570465e-07	0.271523178807882	1
ENSG00000162897.14	FCAMR	1	206970205	1_105	0	0.00686462845366442	11.7679532926536	1.34734271251303e-06	2.91250000000027	1
ENSG00000263528.7	IKBKE	1	206472968	1_105	0	0.0180584185633088	13.4666397637653	4.05601043239942e-06	0.904411764705907	1
ENSG00000266094.7	RASSF5	1	206507103	1_105	0	0.0151083561867463	14.1393438060964	3.56292413678752e-06	2.01917808219281	1
ENSG00000143479.15	DYRK3	1	206631420	1_105	0	0.00563358503079559	4.89392391594135	4.59835157107589e-07	1.05780346820759	1
ENSG00000162896.5	PIGR	1	206945992	1_105	0	0.00711835292745622	6.52185660441963	7.74302867930686e-07	0.750734656318339	2
ENSG00000123836.14	PFKFB2	1	207034990	1_105	0	0.00573131888853373	4.75622387031406	4.54649760762313e-07	-0.857142857142828	1
ENSG00000123843.12	C4BPB	1	207088956	1_105	0	0.0117821318305857	10.2302165706164	2.01033674617551e-06	-0.394342762063039	1
ENSG00000123838.10	C4BPA	1	207104083	1_105	0	0.0140861994491066	13.5153448043947	3.17527298794387e-06	-1.76246334310877	1
ENSG00000196352.14	CD55	1	207320873	1_105	0	0.00567130806102645	4.68042249921379	4.42719246273175e-07	0.367187499999958	1
ENSG00000174059.16	CD34	1	207911570	1_105	0	0.0355960434525243	20.4310777411218	1.21297851969724e-05	2.09409190372021	1
ENSG00000008118.9	CAMK1G	1	209584155	1_106	0	0.0061108876407393	5.12624061772499	5.22472445824698e-07	-0.45736434108539	1
ENSG00000009790.14	TRAF3IP3	1	209755954	1_106	0	0.0101293777869691	12.7039693469244	2.14625990141389e-06	2.25165562913879	1
ENSG00000117597.17	DIEXF	1	209827703	1_106	0	0.0254451740352047	21.3780017280807	9.07261828470271e-06	2.87903225806459	1
ENSG00000054392.12	HHAT	1	210329236	1_106	0	0.00610122382296274	5.84989953881799	5.95285728575063e-07	0.971428571428157	1
ENSG00000143473.12	KCNH1	1	211134467	1_107	0	0.0181490873747235	12.2074751790346	3.69522380454438e-06	1.50358422939101	1
ENSG00000082512.14	TRAF5	1	211325193	1_107	0	0.0119343591921343	8.38469064867342	1.66896125416879e-06	1.18804097102646	2
ENSG00000170385.9	SLC30A1	1	211578806	1_107	0	0.00879434722001982	5.60562002031365	8.22218737464062e-07	0.664948453607856	1
ENSG00000117650.12	NEK2	1	211676627	1_107	0	0.00781555120632382	4.5324500043859	5.90816670270037e-07	-0.122448979591817	1
ENSG00000123684.12	LPGAT1	1	211222954	1_107	0	0.0176955020752881	11.9763772667182	3.53466665739855e-06	-1.5935483870971	1
ENSG00000143493.12	INTS7	1	212035474	1_107	0	0.0123675934835924	8.70951782833992	1.79655046014658e-06	-1.12189616252849	1
ENSG00000143476.17	DTL	1	212035474	1_107	0	0.0123675934835924	8.70951782833992	1.79655046014658e-06	1.12189616252849	1
ENSG00000066027.11	PPP2R5A	1	212285049	1_107	0	0.00853621026899487	5.33461508944389	7.59500910780158e-07	0.463470319634455	1
ENSG00000065600.12	TMEM206	1	212415353	1_107	0	0.00924486216401221	6.060126741494	9.34420274889612e-07	-0.714285714285525	1
ENSG00000162772.16	ATF3	1	212565261	1_107	0	0.0277747629065042	16.1001912603744	7.4583283854474e-06	1.78918918919019	1
ENSG00000185523.6	SPATA45	1	212847437	1_108	0	0.0166846779300354	8.39342846457758	2.3357014303629e-06	-0.66666666666667	1
ENSG00000123685.8	BATF3	1	212699839	1_108	0	0.0285559100863888	13.2067026722194	6.28999806604013e-06	-1.30355962707929	2
ENSG00000117697.14	NSL1	1	212790498	1_108	0	0.011370214805386	5.44933554516346	1.03340920484904e-06	0.878787878788064	1
ENSG00000143494.15	VASH2	1	212950961	1_108	0	0.0145780863983814	7.42983346819719	1.80650723393372e-06	-0.749999999999718	1
ENSG00000174606.13	ANGEL2	1	213019116	1_108	0	0.0128451193898674	6.28912303032067	1.34737455479817e-06	0.65116279069777	1
ENSG00000143499.13	SMYD2	1	214280940	1_108	0	0.0147580614715068	7.59803258884602	1.87021085125509e-06	-0.856382978723626	1
ENSG00000117724.12	CENPF	1	214602949	1_109	0	0.0154228012535463	4.60810181911644	1.18534680708404e-06	0.156219775623558	2
ENSG00000196482.16	ESRRG	1	217137681	1_110	0	0.00808669020991837	5.30371559698179	7.15337741953467e-07	-0.388215894349639	2
ENSG00000092978.10	GPATCH2	1	217631293	1_110	0	0.00749502111846001	4.61280215306211	5.76630744574917e-07	0.236250874131177	2
ENSG00000067533.5	RRP15	1	218285209	1_110	0	0.0210181501197064	14.0095890255315	4.91111371906554e-06	-1.54687500000048	1
ENSG00000143353.11	LYPLAL1	1	219174448	1_111	0	0.0190304778846793	8.39127152594304	2.66340722849372e-06	0.99999999999998	1
ENSG00000067704.9	IARS2	1	220094239	1_112	0	0.00604191756191341	4.53341993527849	4.56836558241531e-07	0.400776530371289	2
ENSG00000116141.15	MARK1	1	220528008	1_112	0	0.00909346744372785	8.250594289714	1.25133863543742e-06	-0.998211091233724	1
ENSG00000117791.15	MARC2	1	220747806	1_112	0	0.00679382288389674	5.59936363712133	6.34472785715332e-07	0.503896103896188	1
ENSG00000143512.12	HHIPL2	1	222547946	1_114	0	0.00971683466370166	4.86000818300026	7.87629400711354e-07	0.260869565217399	1
ENSG00000143498.17	TAF1A	1	222589893	1_114	0	0.0100027504547195	5.12391565466655	8.54833458055943e-07	0.349315068493195	1
ENSG00000154305.16	MIA3	1	222618304	1_114	0	0.00940724141842142	4.56535763679795	7.16303708504298e-07	-0.0248962655601553	1
ENSG00000162819.11	BROX	1	222712777	1_114	0	0.0114277103772389	6.33640534193013	1.20770894274842e-06	0.728323699422096	1
ENSG00000186063.12	AIDA	1	222712777	1_114	0	0.0114277103772389	6.33640534193013	1.20770894274842e-06	-0.728323699422096	1
ENSG00000197520.10	FAM177B	1	222736869	1_114	0	0.00946216794802057	4.6183279888918	7.288455905055e-07	-0.0725806451612886	1
ENSG00000154309.8	DISP1	1	222872937	1_114	0	0.00942395270838514	4.5815101822078	7.20115003921332e-07	0.132743362831839	1
ENSG00000143502.14	SUSD4	1	223364043	1_114	0	0.00992949954376465	5.0570386996307	8.37497931197078e-07	0.245645168857699	2
ENSG00000162909.17	CAPN2	1	223701931	1_114	0	0.00990178907718575	5.0316141071827	8.30961882801264e-07	0.394285714285768	1
ENSG00000143514.16	TP53BP2	1	223846177	1_114	0	0.00955943010368088	4.71139281257143	7.5117551383093e-07	0.262443438914078	1
ENSG00000143771.11	CNIH4	1	224356827	1_114	0	0.00942956612930201	4.58692757716784	7.21395949083897e-07	0.107382550335609	1
ENSG00000143786.7	CNIH3	1	224440417	1_114	0	0.00987850121945955	5.01017947634785	8.2547599224133e-07	0.356060606060691	1
ENSG00000162923.14	WDR26	1	224436689	1_114	0	0.00939660927958164	4.55506876020468	7.13881638195235e-07	0.067567567567542	1
ENSG00000185842.15	DNAH14	1	224895916	1_115	0	0.0112146430899953	4.55192015008804	8.51412843494424e-07	0.136111111111181	1
ENSG00000143819.12	EPHX1	1	225810271	1_115	0	0.0112889881049065	4.59308529319005	8.64807866298238e-07	0.159999999999967	1
ENSG00000196187.11	TMEM63A	1	225882982	1_115	0	0.0427416408029465	17.265502142844	1.23080856425762e-05	-1.90780141843982	1
ENSG00000243709.1	LEFTY1	1	225911608	1_115	0	0.0192504257307454	9.05854797464607	2.90843279374082e-06	-0.87817258883286	1
ENSG00000143768.12	LEFTY2	1	225941740	1_115	0	0.0286202530989981	13.2248770383138	6.31284634053854e-06	1.4561403508774	1
ENSG00000143751.9	SDE2	1	225999428	1_115	0	0.0235891629591266	12.7594810647162	5.02002231781911e-06	-2.26178010471285	1
ENSG00000163041.9	H3F3A	1	226060941	1_115	0	0.103005422642962	22.4830739920381	3.86256573688288e-05	-2.31760085676178	2
ENSG00000203685.9	STUM	1	226582459	1_115	0	0.0121344283023915	5.2504003858095	1.06260498424628e-06	-0.586826347305553	1
ENSG00000143772.9	ITPKB	1	226738931	1_116	0	0.029223094567154	19.4827197647918	9.49589475977569e-06	-3.1038790014074	2
ENSG00000163050.16	COQ8A	1	226897945	1_116	0	0.0208118038251338	16.2638527512079	5.64538107141787e-06	-2.91724137931034	1
ENSG00000181450.17	ZNF678	1	227563901	1_116	0	0.00961265043365467	5.55861980735403	8.91189837745103e-07	0.156249999999944	1
ENSG00000143761.15	ARF1	1	228083263	1_116	0	0.031907047716413	17.0545311568971	9.07583333729453e-06	-2.22784810126519	1
ENSG00000143774.16	GUK1	1	228140298	1_116	0	0.012079224734993	7.59028120475653	1.52917444958966e-06	-1.07324840764324	1
ENSG00000162913.9	C1orf145	1	228203890	1_116	0	0.00836871995147881	4.56011427404459	6.36494809717302e-07	-0.124031007751921	1
ENSG00000162931.11	TRIM17	1	228416547	1_116	0	0.00849365196633711	4.79646008246098	6.79478002749507e-07	0.635944700460718	1
ENSG00000196890.4	HIST3H2BB	1	228458562	1_116	0	0.0112442123590434	7.16917066783781	1.34449150937161e-06	-0.971830985914993	1
ENSG00000168159.11	RNF187	1	228484557	1_116	0	0.0112496145161303	7.02043730084955	1.31723090496889e-06	0.704544885262575	2
ENSG00000154429.10	CCSAP	1	229326135	1_117	0	0.0117751890029618	7.82107708840839	1.53601182385281e-06	1.25572519083955	1
ENSG00000069248.11	NUP133	1	229508410	1_117	0	0.0618689942847245	15.6570061079545	1.61562990377926e-05	3.47058823529374	1
ENSG00000135776.4	ABCB10	1	229559119	1_117	0	0.0284447921048273	13.0931711123801	6.21166052812153e-06	-3.17307692307571	1
ENSG00000135744.7	AGT	1	230737282	1_118	0	0.0292408430702797	11.4075394849951	5.56342165049554e-06	1.41269841269844	1
ENSG00000135773.12	CAPN9	1	230745912	1_118	0	0.0723693477493589	19.7852980544833	2.38812668283873e-05	-2.14151976897343	2
ENSG00000119280.16	C1orf198	1	230869142	1_118	0	0.0140231260667011	4.6900155147146	1.09693078068661e-06	0.315384615384691	1
ENSG00000173409.13	ARV1	1	230979465	1_118	0	0.0148675465704917	5.22316062970802	1.29518794981975e-06	-0.512195121951438	1
ENSG00000182118.7	FAM89A	1	231039898	1_118	0	0.0162735841370298	6.0474435073178	1.64140268409478e-06	0.621118012422586	1
ENSG00000116906.11	GNPAT	1	231240905	1_118	0	0.0140144168872265	4.68435193323618	1.09492571074032e-06	0.155339805825215	1
ENSG00000116918.13	TSNAX	1	231528861	1_118	0	0.016905037474602	6.39484888162875	1.80304484861402e-06	-0.867132867133102	1
ENSG00000162946.21	DISC1	1	232265494	1_119	0	0.0412937606831956	16.7385165571625	1.15282001584999e-05	1.77419354838752	1
ENSG00000135778.11	NTPCR	1	232950149	1_119	0	0.0126392050364947	5.9003791762329	1.2438264456439e-06	0.811681435482025	2
ENSG00000059588.9	TARBP1	1	234478644	1_121	0	0.0227219303085093	11.5218618403916	4.36644498159766e-06	1.30196370797452	2
ENSG00000173726.10	TOMM20	1	235129799	1_121	0	0.024332474356665	12.1485981876443	4.93029093967813e-06	-1.50256410256419	1
ENSG00000162885.12	B3GALNT2	1	235504442	1_121	0	0.013287774296925	6.62401386820192	1.46802543857045e-06	0.758007117438011	1
ENSG00000143669.13	LYST	1	235883940	1_122	0	0.0103089979422146	4.91574353609177	8.45212235402451e-07	0.288659793814499	1
ENSG00000116962.14	NID1	1	235925850	1_122	0	0.00995959134443203	4.60190120900678	7.64432100491272e-07	0.110150949611881	2
ENSG00000116984.12	MTR	1	236795503	1_122	0	0.051902360215654	19.7223126933695	1.7072811810081e-05	-1.93898809523725	1
ENSG00000133019.11	CHRM3	1	239386955	1_124	0	0.0588732664892225	18.3894018825677	1.80570101507717e-05	-1.93962264150951	1
ENSG00000182901.16	RGS7	1	240819665	1_126	0	0.026607328401111	12.7104228689557	5.64054898329296e-06	-1.45669291338614	1
ENSG00000180875.4	GREM2	1	240535635	1_126	0	0.0989451916374835	24.8923374002553	4.10790582312851e-05	-2.4748201438854	1
ENSG00000117009.11	KMO	1	241531649	1_127	0	0.0117803446952953	5.56556278867339	1.0935211580613e-06	0.519417475728489	1
ENSG00000203668.2	CHML	1	241496638	1_127	0	0.0105648762613013	4.57397806648896	8.05969483035543e-07	-0.124087591240892	1
ENSG00000054277.13	OPN3	1	241653927	1_127	0	0.0496545077958106	18.7475611370305	1.5526142412581e-05	1.93377483443566	1
ENSG00000197769.5	MAP1LC3C	1	241994620	1_128	0	0.0254054943799165	12.334937821509	5.22666566874537e-06	-1.40121795535852	2
ENSG00000143702.15	CEP170	1	243254880	1_128	0	0.0179431007304043	9.15500668940213	2.73978363186063e-06	1.29545454545498	1
ENSG00000173728.10	C1orf100	1	244353032	1_129	0	0.0156035161333404	4.95836987165477	1.29039151871231e-06	-0.301470588235351	1
ENSG00000035687.9	ADSS	1	244452097	1_129	0	0.0180255100142812	6.27525288282179	1.88659595512536e-06	0.68106312292385	1
ENSG00000179397.17	C1orf101	1	244454207	1_129	0	0.0300852353180859	10.9632707321471	5.50115215625414e-06	-1.30319350623295	2
ENSG00000153187.18	HNRNPU	1	244860063	1_129	0	0.0519074625460165	15.9893071655937	1.38426599535468e-05	-1.8636363636371	1
ENSG00000203666.12	EFCAB2	1	244970187	1_129	0	0.0178830148638522	6.20278065227171	1.8500661907999e-06	0.609374999999862	1
ENSG00000162849.15	KIF26B	1	245155106	1_129	0	0.0219216211913129	8.06345496151174	2.94817961471509e-06	0.940827277513289	2
ENSG00000185420.18	SMYD3	1	246488275	1_130	0	0.0179870947004862	11.3781442782817	3.41344227778655e-06	-1.313924597048	2
ENSG00000162852.13	CNST	1	246566688	1_130	0	0.00908209500483981	5.15108673850837	7.80270179250187e-07	0.437037037037076	1
ENSG00000143653.9	SCCPDH	1	246722724	1_130	0	0.0155667320856664	10.0591311949698	2.61166836777464e-06	1.56531234770663	3
ENSG00000277462.1	ZNF670	1	247078334	1_130	0	0.0101485309715098	6.16138689582121	1.04289783911297e-06	-0.588031467268024	2
ENSG00000196418.12	ZNF124	1	247159958	1_130	0	0.0178423813432329	11.3044246008426	3.36404180652896e-06	1.34306569343054	1
ENSG00000184022.3	OR2T10	1	248652887	1_131	0	0.0109569750843804	4.71675541581225	8.61973940827112e-07	-0.260115606936424	1
ENSG00000162714.12	ZNF496	1	247295223	1_131	0	0.0256389258075348	12.0130229589932	5.13703161215269e-06	-1.23365402008296	2
ENSG00000175137.10	SH3BP5L	1	248826485	1_131	0	0.0266416584263582	12.8756738258396	5.72125530091931e-06	1.60986547085293	1
ENSG00000171163.15	ZNF692	1	248859244	1_131	0	0.0141112842034774	7.04537674247331	1.65817691901881e-06	-0.905775075987773	1
ENSG00000184731.5	FAM110C	2	47011	2_1	0	0.0163376526132526	8.08052816135901	2.20185903283834e-06	0.944237918215063	1
ENSG00000143727.15	ACP1	2	264429	2_1	0	0.0159996349421137	7.88976571073775	2.10539838802159e-06	1.04580152671706	1
ENSG00000151353.14	TMEM18	2	677213	2_1	0	0.0293974234300881	13.4537576358687	6.59649098432899e-06	-1.64976513768388	2
ENSG00000130508.10	PXDN	2	1744782	2_1	0	0.0512350910798809	18.5712657363344	1.58697148201172e-05	1.96040639587403	2
ENSG00000032389.12	TSSC1	2	3375593	2_2	0	0.009213881047068	4.82419682583456	7.413575679384e-07	0.307226745902583	2
ENSG00000171853.15	TRAPPC12	2	3379891	2_2	0	0.00973076877388612	5.32086067560776	8.63553295068175e-07	-0.460317460317255	1
ENSG00000182551.13	ADI1	2	3519553	2_2	0	0.0114414648668428	6.79517676381663	1.29670891150649e-06	-0.820224719101259	1
ENSG00000171865.9	RNASEH1	2	3654382	2_2	0	0.0148700528398341	9.18368140962756	2.27766278875467e-06	1.09352517985572	1
ENSG00000118004.17	COLEC11	2	3594771	2_2	0	0.0114954547306805	6.83804792874592	1.31104742417269e-06	-0.766467065868203	1
ENSG00000214866.8	DCDC2C	2	3703501	2_2	0	0.00910099929375196	4.71204312107836	7.15250948464115e-07	-0.188976377952728	1
ENSG00000115738.9	ID2	2	8678930	2_6	0	0.0518954084099599	18.6481512295201	1.61407913028778e-05	1.94382022472013	1
ENSG00000134313.15	KIDINS220	2	8836273	2_6	0	0.0174451227863103	8.63751705457285	2.51317686985461e-06	-1.1084905660375	1
ENSG00000143797.11	MBOAT2	2	9004209	2_6	0	0.011340839061319	4.71130539828783	8.91141256078618e-07	-0.0984251968504095	1
ENSG00000134330.18	IAH1	2	9474089	2_6	0	0.0968703231301753	24.4750761826802	3.95434818028235e-05	3.30263157894684	1
ENSG00000151694.12	ADAM17	2	9555759	2_6	0	0.10007216718098	24.7823424593283	4.13633557003553e-05	3.32467532467556	1
ENSG00000115750.16	TAF1B	2	9843557	2_6	0	0.0187535441670387	9.29788914214316	2.9082238051839e-06	-1.25599999999987	1
ENSG00000134317.17	GRHL1	2	9951890	2_6	0	0.0379850622129467	15.7672814125699	9.9891783342313e-06	1.74893617021294	1
ENSG00000115756.12	HPCAL1	2	10302415	2_7	0	0.0289257054171331	16.4454854366061	7.93397380090766e-06	1.82098918448302	2
ENSG00000115761.15	NOL10	2	10647841	2_7	0	0.00850303153646859	5.27215326755438	7.47690603250843e-07	-0.504000000000054	1
ENSG00000143882.10	ATP6V1C2	2	10722013	2_7	0	0.00793031416282786	4.63797153002306	6.13449160420539e-07	0.227053140096609	1
ENSG00000150873.11	C2orf50	2	11638392	2_7	0	0.00824286926441486	4.98952032671872	6.8595766541493e-07	0.296052631578913	1
ENSG00000134318.13	ROCK2	2	11347918	2_7	0	0.013954825542926	9.78284585237471	2.27693025306847e-06	-1.18977802074315	2
ENSG00000071575.11	TRIB2	2	12761356	2_8	0	0.0153186209812268	8.0622306501214	2.05984715033173e-06	-0.992187499999738	1
ENSG00000197872.11	FAM49A	2	16666179	2_10	0	0.00754430063048883	4.7447717982843	5.97027617614655e-07	0.290502793296151	1
ENSG00000163032.11	VSNL1	2	17539253	2_10	0	0.0224908998981892	14.7422944356378	5.53008770321333e-06	-1.65413533834583	1
ENSG00000178295.14	GEN1	2	17753453	2_10	0	0.00755308115548115	4.73567019868086	5.96575901666696e-07	-0.156051189522664	2
ENSG00000170745.11	KCNS3	2	17868161	2_10	0	0.0079058446686826	5.15776586043954	6.80095664060394e-07	-0.43241777711268	2
ENSG00000185013.16	NT5C1B	2	18589274	2_11	0	0.018117400728301	8.22912506331548	2.48662135222563e-06	-0.87333333333348	1
ENSG00000183891.5	TTC32	2	19901956	2_12	0	0.144480984664622	27.2715974569659	6.57175518114588e-05	-3.40101976853842	2
ENSG00000118965.14	WDR35	2	19990398	2_12	0	0.0146731773056006	6.03886453195414	1.4778813149735e-06	-0.57703081232479	1
ENSG00000132031.12	MATN3	2	20093538	2_12	0	0.0407207601891043	15.3878037642728	1.04508742419059e-05	-2.31034482758619	1
ENSG00000055917.15	PUM2	2	20350328	2_12	0	0.0370668687629395	14.5221863724214	8.97796715008243e-06	1.80544135197883	2
ENSG00000118960.12	HS1BP3	2	20650679	2_12	0	0.0187726001343077	8.28732117865549	2.59476902899543e-06	0.977272727272694	1
ENSG00000118961.14	LDAH	2	20823181	2_12	0	0.0131214396891436	5.01998514499987	1.09861121004241e-06	-0.316860465116159	1
ENSG00000084674.14	APOB	2	21044375	2_13	0	0.0143239824469498	5.29231999073521	1.26435776724874e-06	-0.379310344827463	1
ENSG00000119778.14	ATAD2B	2	23927186	2_14	0	0.0519946170340903	15.6130064312248	1.35395748643582e-05	2.57721240493584	2
ENSG00000205639.9	MFSD2B	2	24009668	2_14	0	0.030057732807714	10.5635855527197	5.29575248986902e-06	1.53465346534638	1
ENSG00000219626.8	FAM228B	2	24077362	2_14	0	0.0237584662444826	8.40836332747404	3.33188478888432e-06	1.26404494382015	1
ENSG00000176732.6	PFN4	2	24123159	2_14	0	0.0175781527006446	5.65446575507561	1.65777244497364e-06	-0.360946745562053	1
ENSG00000186453.12	FAM228A	2	24175577	2_14	0	0.0162983435438128	4.96451212806175	1.34952256101165e-06	-0.11023622047245	1
ENSG00000198399.14	ITSN2	2	24360250	2_14	0	0.0160774676012136	4.84004958278809	1.29785913830817e-06	0.626562625975667	2
ENSG00000173557.14	C2orf70	2	26562410	2_15	0	0.00612733259591569	6.10258792847481	6.23656719542094e-07	0.484732824427591	1
ENSG00000084676.15	NCOA1	2	24491962	2_15	0	0.0189421581579929	15.8871018436613	5.01919702111135e-06	2.20189393081491	2
ENSG00000115137.11	DNAJC27	2	24971717	2_15	0	0.00807388000645903	8.33472662265241	1.1223640715502e-06	1.20061728395093	1
ENSG00000084710.13	EFR3B	2	25037692	2_15	0	0.0381965877243067	19.807234842254	1.26185229952816e-05	1.73333333333232	1
ENSG00000138101.18	DTNB	2	25673259	2_15	0	0.0194610222134778	15.7296415101778	5.10557404205702e-06	1.44845360824747	1
ENSG00000084731.14	KIF3C	2	25983137	2_15	0	0.0059342143787805	6.36805438112587	6.30275028325855e-07	1.05673758865239	1
ENSG00000157833.12	GAREM2	2	26161210	2_15	0	0.0275498432116481	20.680777951208	9.5026800882414e-06	-2.28533333333313	1
ENSG00000084754.10	HADHA	2	26244479	2_15	0	0.00563546844127694	5.38604374825701	5.06244134406981e-07	0.385914648069986	2
ENSG00000157856.10	DRC1	2	26401975	2_15	0	0.00647904069095084	6.5765382390363	7.10670294649672e-07	-0.643420621463165	2
ENSG00000157884.10	CIB4	2	26641739	2_15	0	0.00942648729272566	10.102760251381	1.58836401306098e-06	-1.23161764705849	1
ENSG00000228474.5	OST4	2	27068793	2_16	0	0.0113959592462526	5.67352787662355	1.07836103314842e-06	0.333333333333301	1
ENSG00000138080.13	EMILIN1	2	27079297	2_16	0	0.0175919297228679	9.53770446460362	2.79844933300182e-06	-1.18110236220472	1
ENSG00000138030.12	KHK	2	27086791	2_16	0	0.0230722570698272	11.9629486388981	4.60350294894335e-06	-1.4251968503931	1
ENSG00000138028.15	CGREF1	2	27119179	2_16	0	0.0110520051945192	5.44074499417854	1.00290444714905e-06	0.238979118329464	1
ENSG00000138073.13	PREB	2	27134170	2_16	0	0.0378580615850545	18.5770420977515	1.17299198392986e-05	-2.43958868894585	1
ENSG00000138085.16	ATRAID	2	27212382	2_16	0	0.0110416847514638	6.48679654029945	1.19460884375257e-06	-1.11935080945513	2
ENSG00000084774.13	CAD	2	27217016	2_16	0	0.00984931708226489	4.65857776282798	7.65278608644211e-07	-0.251724137930958	1
ENSG00000115194.10	SLC30A3	2	27275976	2_16	0	0.0112086404894417	7.92292215000573	1.48114792276546e-06	-1.95454545454458	1
ENSG00000163794.6	UCN	2	27308797	2_16	0	0.0118602034171821	5.95475839807889	1.17792160884282e-06	-0.373493975903575	1
ENSG00000163795.13	ZNF513	2	27380806	2_16	0	0.0122028513143052	9.27463537304405	1.88763608005157e-06	1.96116504854354	1
ENSG00000115216.13	NRBP1	2	27428508	2_16	1	0.0348832688642465	18.6281078361995	1.08379220788619e-05	3.94399999999913	1
ENSG00000138002.14	IFT172	2	27489541	2_16	0	0.0123032724498848	6.21703056800383	1.2757446321099e-06	-0.419014084507268	1
ENSG00000198522.13	GPN1	2	27628084	2_16	0	0.0144458297439081	12.7101755922917	3.06234522443455e-06	2.85205453889777	2
ENSG00000176714.9	CCDC121	2	27629397	2_16	0	0.07245514910036	21.2993715247911	2.57392654664627e-05	1.97790055248531	1
ENSG00000158019.20	BRE	2	27889824	2_16	0	0.0233391502244168	11.6424561772102	4.53199849393896e-06	1.2979351032448	1
ENSG00000075426.11	FOSL2	2	28718525	2_17	0	0.0231202270923326	13.9295673372242	5.37142885959208e-06	1.84756097560997	1
ENSG00000213639.9	PPP1CB	2	28751273	2_17	0	0.0194479465310596	12.7223126664309	4.1266717228709e-06	2.06131697402739	2
ENSG00000163806.15	SPDYA	2	28782736	2_17	0	0.0296868496036752	16.9510709065004	8.39307991764951e-06	-2.61841872833532	2
ENSG00000171103.10	TRMT61B	2	28869984	2_17	0	0.0148530724140448	10.7412466494774	2.66091556118225e-06	-2.03480130387112	2
ENSG00000163811.11	WDR43	2	28895392	2_17	0	0.0107928790578719	7.19889832854435	1.29587602798498e-06	-1.13805917487853	2
ENSG00000189350.12	TOGARAM2	2	28980620	2_17	0	0.0955866585277834	27.5121782357442	4.38613871003485e-05	2.97857142856976	1
ENSG00000179270.6	C2orf71	2	29074488	2_18	0	0.296947519860487	33.0673445273321	0.000163771802220984	3.35759493670773	1
ENSG00000115295.19	CLIP4	2	29097814	2_18	0	0.0146870225643201	4.63963914271692	1.13652258751082e-06	-0.0496894409938076	1
ENSG00000213626.11	LBH	2	30233256	2_18	0	0.0168317692909434	5.88309392496538	1.65156494924643e-06	0.59574468085074	1
ENSG00000158125.9	XDH	2	31259434	2_19	0	0.062358200394397	19.7505957973059	2.05415816441306e-05	2.25149700598861	1
ENSG00000172954.13	LCLAT1	2	30448107	2_19	0	0.0119472054344904	4.58345962532664	9.13313437037706e-07	-0.00684931506849541	1
ENSG00000214711.9	CAPN14	2	31232439	2_19	0	0.0120368665441617	4.65156322990258	9.33840015679022e-07	-0.168604651162819	1
ENSG00000013016.15	EHD3	2	31234492	2_19	0	0.012470172334581	4.97373222613509	1.03446299858171e-06	0.377133105802289	1
ENSG00000162961.13	DPY30	2	32040056	2_20	0	0.0497542052864598	17.1566014540284	1.42370877589223e-05	2.5217391304358	1
ENSG00000152683.14	SLC30A6	2	32158009	2_20	0	0.0296697372261457	12.3955567518788	6.13394452023984e-06	-1.97637795275539	1
ENSG00000115760.13	BIRC6	2	32356560	2_20	0	0.0282477735715306	11.9452727161318	5.62782258844628e-06	1.55697080028332	2
ENSG00000018699.11	TTC27	2	32627602	2_20	0	0.0139690316349885	5.50939419509614	1.28360161117e-06	-0.752260397829579	1
ENSG00000049323.15	LTBP1	2	32947240	2_20	0	0.0173493071152588	7.48624635868302	2.1662389248508e-06	0.903225806451697	1
ENSG00000119812.18	FAM98A	2	33596331	2_21	0	0.0194954223986116	12.551732745118	4.08128044599563e-06	1.484076433121	1
ENSG00000152133.14	GPATCH11	2	37097965	2_23	0	0.0223253458284106	14.5660405638968	5.42375190452579e-06	2.14960629921182	1
ENSG00000115816.14	CEBPZ	2	37231568	2_23	0	0.142154230130644	31.8094672680659	7.54182218983243e-05	3.52755905511766	1
ENSG00000115825.9	PRKD3	2	37324893	2_23	0	0.0250602336340441	15.6242378252021	6.53046433699874e-06	-2.1205673758869	1
ENSG00000115828.15	QPCT	2	37344554	2_23	0	0.00752190013992271	4.6505517324073	5.83434556877633e-07	-0.106017191977051	1
ENSG00000115841.19	RMDN2	2	37921933	2_24	0	0.0538396672370871	18.6692101146999	1.67644155003536e-05	2.17999999999965	1
ENSG00000138061.11	CYP1B1	2	38096793	2_24	0	0.0119240438036767	4.84830679577706	9.64214730665462e-07	0.292207792207806	1
ENSG00000143891.16	GALM	2	38666042	2_24	0	0.0635929843490638	20.2156029993116	2.14415418573663e-05	-2.12953367875677	1
ENSG00000163214.20	DHX57	2	38875912	2_25	0	0.0104224610197518	4.66386247969381	8.10729771270939e-07	-0.12107623318391	1
ENSG00000214694.10	ARHGEF33	2	38890144	2_25	0	0.0134445442333778	6.98291288679696	1.56582352660016e-06	0.722222222222399	1
ENSG00000115904.12	SOS1	2	39124428	2_25	0	0.0196525271570659	10.4470452316366	3.42430141811355e-06	-1.49787234042584	1
ENSG00000143924.18	EML4	2	42143315	2_26	0	0.00725838203387919	7.30706139247763	8.84591342655768e-07	-0.947594316281022	2
ENSG00000171126.7	KCNG3	2	42494311	2_26	0	0.00536061417245459	4.5527908494043	4.07054308113119e-07	-0.02325581395349	1
ENSG00000162881.6	OXER1	2	42764328	2_26	0	0.0055135035549666	4.80826419182315	4.42156574125382e-07	-0.223892153438407	2
ENSG00000162882.14	HAAO	2	42792787	2_26	0	0.00604169305990809	5.63947722085023	5.68273769313351e-07	-0.64539007092206	1
ENSG00000152518.7	ZFP36L2	2	43157098	2_27	0	0.0215994940743046	17.4370605503249	6.28169664976622e-06	2.06756756756688	1
ENSG00000152527.13	PLEKHH2	2	43593062	2_27	0	0.0817423178408954	21.9875025879816	2.99766403434845e-05	-3.17187109941812	2
ENSG00000138036.18	DYNC2LI1	2	43774046	2_27	0	0.0128665398349407	12.0566397103531	2.58730815599156e-06	-1.91792242813543	2
ENSG00000138075.11	ABCG5	2	43839108	2_27	0	0.00627970451714099	4.67089850842914	4.8921497844271e-07	-0.0745098039215308	1
ENSG00000138095.18	LRPPRC	2	43909329	2_27	0	0.00626151040050538	4.59279035585312	4.79640485356424e-07	-0.270120808996769	2
ENSG00000138078.15	PREPL	2	44361802	2_28	0	0.00963693589036707	5.03333582501721	8.09012036298993e-07	-0.571428571428412	1
ENSG00000143919.14	CAMKMT	2	44361802	2_28	0	0.00947830115663695	4.88229704059188	7.71817830893593e-07	-0.309889769053405	2
ENSG00000170577.7	SIX2	2	45009664	2_28	0	0.0109697444447011	6.21244806898974	1.13663071355795e-06	-0.596774193548428	1
ENSG00000068784.12	SRBD1	2	45612533	2_28	0	0.0129943856945292	7.75522857035187	1.68077841106767e-06	-1.00733947324495	2
ENSG00000250565.6	ATP6V1E2	2	46545167	2_29	0	0.020931925046025	8.79686724891444	3.07112373691327e-06	-1.22758620689687	1
ENSG00000119729.11	RHOQ	2	46541404	2_29	0	0.0316030604357574	12.57090905645	6.62606865992961e-06	-1.61805600406665	2
ENSG00000151665.12	PIGF	2	46617108	2_29	0	0.0131392952909535	4.54702225675739	9.96458597429376e-07	0.0560747663551462	1
ENSG00000119878.5	CRIPT	2	46659371	2_29	0	0.0142761918489362	5.30344374598142	1.26278800436432e-06	0.559210526315911	1
ENSG00000171150.7	SOCS5	2	46698650	2_29	0	0.0156038809288843	6.11441942949495	1.59128496634414e-06	-0.736434108527184	1
ENSG00000068724.15	TTC7A	2	46916091	2_29	0	0.0173619189484766	7.08863755392869	2.05267692957348e-06	0.816753926701498	1
ENSG00000143933.16	CALM2	2	47176244	2_30	0	0.0222896510565417	11.3130944455322	4.20576292277153e-06	-1.39301310043712	1
ENSG00000119888.10	EPCAM	2	47345021	2_30	0	0.0107760262680833	4.68248088759406	8.41578748845199e-07	-0.200000000000068	1
ENSG00000095002.13	MSH2	2	47403074	2_30	0	0.01178783204124	5.49970078450469	1.08126739371245e-06	-0.558510638297914	1
ENSG00000170802.15	FOXN2	2	48327816	2_31	0	0.484726538701704	21.2453087760537	0.000171759177188076	4.20034264355447	2
ENSG00000243244.5	STON1	2	48529416	2_31	0	0.0117710499029023	7.41290900047169	1.45533835532508e-06	-0.63574269677599	2
ENSG00000242441.7	GTF2A1L	2	48595242	2_31	0	0.0259101898225765	16.1687373378312	6.98725842878374e-06	2.0919572714196	2
ENSG00000068781.21	STON1-GTF2A1L	2	48595242	2_31	0	0.0239272584932879	15.6052889420248	6.227659528967e-06	2.11999999999981	1
ENSG00000143942.4	CHAC2	2	53767465	2_35	0	0.0170984516203141	5.00676654489839	1.42782253185036e-06	0.297704876276912	2
ENSG00000068912.13	ERLEC1	2	53787421	2_35	0	0.036154052496543	11.8650827739642	7.15464125099204e-06	-1.60997067448654	1
ENSG00000115239.21	ASB3	2	53787166	2_35	0	0.0231648269142071	7.78159607508827	3.00647674492875e-06	-1.02206525609078	2
ENSG00000119737.5	GPR75	2	53860333	2_35	0	0.0451127629043345	13.9053943033385	1.04626775238553e-05	1.78362573099399	1
ENSG00000068878.14	PSME4	2	53970692	2_35	0	0.0284049023959515	9.64956782921998	4.57152680007517e-06	1.20845921450156	1
ENSG00000177994.15	C2orf73	2	54330223	2_35	0	0.0166026414478584	4.73821107108985	1.31205396396714e-06	0.259708933758863	2
ENSG00000115306.15	SPTBN1	2	54456574	2_35	0	0.019362610372781	6.14238694925816	1.98363235747854e-06	0.643939393939346	1
ENSG00000275052.4	PPP4R3B	2	55619011	2_36	0	0.0125219249911488	4.85057290424923	1.01303450925009e-06	-0.604938271604843	1
ENSG00000055813.5	CCDC85A	2	56183915	2_37	0	0.0138042327159286	4.57053225442328	1.05229899554208e-06	0.0968660968660172	1
ENSG00000028116.16	VRK2	2	57907323	2_38	0	0.00981799417874507	4.74563081212962	7.77099849691643e-07	0.159480805031907	2
ENSG00000162927.13	PUS10	2	61018416	2_40	0	0.0108548314517672	11.9762202532325	2.16821809426888e-06	-2.97546012270111	1
ENSG00000162929.13	KIAA1841	2	61065721	2_40	0	0.0101809191406785	8.89596260424283	1.51056717234511e-06	2.20202020202043	1
ENSG00000237651.6	C2orf74	2	61145372	2_40	0	0.0103805435533895	27.2209362298521	4.71284610801104e-06	5.6319999999998	1
ENSG00000173209.22	AHSA2	2	61173681	2_40	0	0.0110009986746143	26.9246810778263	4.94018014329569e-06	-5.64250460494636	3
ENSG00000082898.16	XPO1	2	61538854	2_40	0	0.0180374353967324	9.11029108939927	2.74073564338553e-06	0.304093567251547	1
ENSG00000170264.12	FAM161A	2	61854082	2_40	0	0.00986725005654265	4.56470222515056	7.51222681075058e-07	0.122496744333155	2
ENSG00000115484.14	CCT4	2	61889168	2_40	0	0.00998636693658428	4.65831256825412	7.75883026367029e-07	0.23287671232872	1
ENSG00000173163.10	COMMD1	2	61889168	2_40	0	0.00998636693658428	4.65831256825412	7.75883026367029e-07	-0.23287671232872	1
ENSG00000186889.9	TMEM17	2	62506118	2_41	0	0.0137919522335586	4.66309260828789	1.07265457768345e-06	0.499010659519413	2
ENSG00000143951.15	WDPCP	2	63331455	2_41	0	0.0136489498884345	4.53707889913297	1.0328462487139e-06	0.184000000000023	1
ENSG00000169764.15	UGP2	2	63841654	2_41	0	0.0143176690156596	4.9758736339542	1.1882334298698e-06	-0.342105263157734	1
ENSG00000143952.19	VPS54	2	64018703	2_41	0	0.0186190481203824	7.33040328642837	2.27638360044397e-06	0.882943143812994	1
ENSG00000197329.11	PELI1	2	64144184	2_41	0	0.0155678571213476	5.72609232057268	1.48678197892358e-06	-0.532467532467366	1
ENSG00000119862.12	LGALSL	2	64453888	2_42	0	0.0128749763967805	5.88316175047685	1.26333153219526e-06	-0.645161290322587	1
ENSG00000119844.15	AFTPH	2	64525160	2_42	0	0.0111653458276265	4.58543187771414	8.53910847502396e-07	0.101562500000014	1
ENSG00000179833.4	SERTAD2	2	64751025	2_42	0	0.0303290692739238	13.7144996359372	6.93743865629605e-06	1.60370370370358	1
ENSG00000011523.13	CEP68	2	65056838	2_42	0	0.0176699605701842	8.77050081514656	2.58475913712174e-06	-1.18604651162835	1
ENSG00000138069.16	RAB1A	2	65129770	2_42	0	0.0115789804684533	4.91669809198164	9.49519675372968e-07	-0.418732782369032	1
ENSG00000143971.7	ETAA1	2	67232697	2_44	0	0.023685466141961	12.8003611804325	5.05666596634264e-06	1.37675671602517	2
ENSG00000243667.6	WDR92	2	68157965	2_45	0	0.0156718156552959	5.88686513293764	1.53873384510545e-06	-0.697674418604857	1
ENSG00000115946.7	PNO1	2	68157965	2_45	0	0.0156718156552959	5.88686513293764	1.53873384510545e-06	0.697674418604857	1
ENSG00000204923.3	FBXO48	2	68467123	2_45	0	0.0135647216968702	4.57025130622176	1.03397746807972e-06	0.0569852941176612	1
ENSG00000163219.11	ARHGAP25	2	68679529	2_45	0	0.0147872166937199	5.35694330235005	1.32118487295598e-06	0.417707176766318	2
ENSG00000198380.12	GFPT1	2	69386794	2_46	0	0.0165137695797029	7.08453352479864	1.95127098100647e-06	-0.833496492385368	2
ENSG00000169599.12	NFU1	2	69438084	2_46	0	0.0161610892092251	6.88754369618258	1.85650062722355e-06	-0.727999999999985	1
ENSG00000196975.15	ANXA4	2	69645665	2_46	0	0.0259498686733272	11.2163931676539	4.85454458510304e-06	-1.43971631205653	1
ENSG00000115977.18	AAK1	2	69593876	2_46	0	0.0157767610621835	6.66795786894572	1.7545704099782e-06	-0.772486772486953	1
ENSG00000244617.2	ASPRV1	2	69963156	2_46	0	0.0254609255636094	11.0421542969943	4.689084987869e-06	1.51243781094523	1
ENSG00000115998.7	C2orf42	2	70249066	2_46	0	0.0137759162917891	5.43127679202239	1.24790790807474e-06	0.512000000000073	1
ENSG00000116001.15	TIA1	2	70248695	2_46	0	0.0141241610227982	5.65885746382652	1.33306559741397e-06	-0.567999999999996	1
ENSG00000035141.7	FAM136A	2	70302110	2_46	0	0.0134496511133856	5.21280889972522	1.16934571479653e-06	-0.609374999999955	1
ENSG00000152672.7	CLEC4F	2	70820139	2_47	0	0.00864162405341606	4.75194479474762	6.8489951863496e-07	0.170542635658881	1
ENSG00000116035.2	VAX2	2	70900566	2_47	0	0.0129930948643031	8.46474901345391	1.83436941365183e-06	-1.03980099502501	1
ENSG00000116039.11	ATP6V1B1	2	70935866	2_47	0	0.0433768122137723	19.5051895650536	1.41113288683116e-05	-2.08461538461508	1
ENSG00000144043.11	TEX261	2	71002065	2_47	0	0.0102139571823634	6.27300775812537	1.0686364001889e-06	-0.753164556961803	1
ENSG00000124357.12	NAGK	2	71064628	2_47	0	0.0102972709391319	6.34695272496963	1.09005273524149e-06	-0.678002820809305	2
ENSG00000124370.10	MCEE	2	71129592	2_47	0	0.0116917317846397	7.50331475603515	1.46316099243278e-06	-0.886075949367029	1
ENSG00000075292.18	ZNF638	2	71279675	2_47	0	0.0105256711309474	6.54665459415495	1.1492892117014e-06	-0.629032258064515	1
ENSG00000135636.13	DYSF	2	71455269	2_47	0	0.00916049686289744	5.2824086558802	8.07069865415762e-07	-0.509202453987596	1
ENSG00000135631.16	RAB11FIP5	2	73156247	2_48	0	0.0120690427490279	4.53301531365533	9.12473199167808e-07	-0.0397001180393713	2
ENSG00000135632.11	SMYD5	2	73214257	2_48	0	0.0150697549600443	6.55682587214478	1.64801039426423e-06	-0.730000000000093	1
ENSG00000135617.3	PRADC1	2	73233389	2_48	0	0.0123564608683221	4.74741191127807	9.78388003194184e-07	0.174605754038417	2
ENSG00000144035.3	NAT8	2	73641993	2_48	0	0.0133764221850259	5.47012197796487	1.22038562604612e-06	-0.511965278011147	2
ENSG00000144034.14	TPRKB	2	73635099	2_48	0	0.0125919079381055	4.91937545599073	1.03314580207167e-06	0.455056179775231	1
ENSG00000163017.13	ACTG2	2	73892381	2_48	0	0.0130875642303798	5.27116756621596	1.15060366749414e-06	-0.437810945273591	1
ENSG00000163170.11	BOLA3	2	74147514	2_48	0	0.0150784733086436	6.56209968858415	1.6502901246389e-06	0.687999999999858	1
ENSG00000188687.17	SLC4A5	2	74348030	2_48	0	0.046133808734425	16.8145525212862	1.29379280146098e-05	-1.78975595775916	2
ENSG00000204843.12	DCTN1	2	74391633	2_48	0	0.0177077081996843	8.02876988788741	2.3712179458132e-06	1.02884615384647	1
ENSG00000005448.16	WDR54	2	74421241	2_48	0	0.014188035670653	6.00706585959781	1.42149314828853e-06	0.715789473684594	1
ENSG00000114993.16	RTKN	2	74442009	2_48	0	0.0185664091505644	8.46118674955017	2.620108662733e-06	1.01987087917892	2
ENSG00000115274.14	INO80B	2	74454375	2_48	0	0.0125489499408334	4.88824038872479	1.02310462392827e-06	0.405714285714204	1
ENSG00000239779.6	WBP1	2	74458316	2_48	0	0.0147738498294578	6.37597575737514	1.5710877521511e-06	-0.707656233272807	2
ENSG00000115275.11	MOGS	2	74465520	2_48	0	0.0140672726231648	5.92913640971096	1.3911099337081e-06	-0.694915254237396	1
ENSG00000115282.19	TTC31	2	74483364	2_48	0	0.0139036467604755	5.82247919739709	1.35019587422363e-06	-0.672316384180884	1
ENSG00000179528.15	LBX2	2	74502935	2_48	0	0.0124062057449373	4.78401412595232	9.89900487570273e-07	0.126606498205382	2
ENSG00000115289.13	PCGF1	2	74506707	2_48	0	0.0907725963954001	23.1210447400742	3.50043741753381e-05	-2.35665663822697	2
ENSG00000115325.13	DOK1	2	74548714	2_48	0	0.0121302882174287	4.57912357709225	9.26432089219809e-07	0.158602150537632	1
ENSG00000115350.11	POLE4	2	74958729	2_48	0	0.0464213821286231	16.8719497742775	1.30630156233079e-05	1.85602951555475	2
ENSG00000115363.13	EVA1A	2	75569460	2_49	0	0.0207850078858348	7.00343604399819	2.42784784766486e-06	0.784200385356688	1
ENSG00000005436.13	GCFC2	2	75711125	2_49	0	0.0239579050126183	8.30292478575121	3.31772242346918e-06	0.863582518697365	2
ENSG00000143954.12	REG3G	2	79025824	2_51	0	0.0189808403357743	8.7067478770177	2.7563318928151e-06	1.12131677410714	2
ENSG00000162951.10	LRRTM1	2	80345159	2_52	0	0.0265347593682898	9.03469301320117	3.99842228716684e-06	1.13605442176857	1
ENSG00000034510.5	TMSB10	2	84905643	2_53	0	0.0106185352086875	7.55895218950124	1.33870940782568e-06	-0.941666666666577	1
ENSG00000186854.10	TRABD2A	2	84906737	2_53	0	0.0103208986638526	7.30014856154416	1.2566354810075e-06	-0.863929530932641	2
ENSG00000176407.17	KCMF1	2	84970689	2_54	0	0.0228935949863325	12.1669495863393	4.64574972144666e-06	-1.61825726141126	1
ENSG00000152291.13	TGOLN2	2	85328355	2_54	0	0.0312987968779013	15.0328518087081	7.84746026746412e-06	1.70400000000044	1
ENSG00000042493.15	CAPG	2	85418422	2_54	0	0.0138329894965747	7.56672197531941	1.74575755304792e-06	0.905511811023654	1
ENSG00000115486.11	GGCX	2	85561147	2_54	0	0.0354459003713257	16.1762623064597	9.56322334498394e-06	1.90471429197105	2
ENSG00000168899.4	VAMP5	2	85584469	2_54	0	0.0125725621956251	6.69606648515683	1.40411815719057e-06	-0.829999999999819	1
ENSG00000068654.15	POLR1A	2	86105686	2_54	0	0.0138782576626093	7.59650538181397	1.75836447827964e-06	-0.988165680473367	1
ENSG00000132305.20	IMMT	2	86195537	2_54	0	0.0269314464193425	13.6543134451808	6.13323566792526e-06	2.11361886782053	2
ENSG00000132313.14	MRPL35	2	86198781	2_54	0	0.0268481145750266	13.6259349256458	6.10155047910327e-06	-1.81129880587805	2
ENSG00000068615.17	REEP1	2	86338344	2_54	0	0.0100380339914777	4.64597255706001	7.77831286609419e-07	-0.118541033434649	1
ENSG00000115561.15	CHMP3	2	86563844	2_54	0	0.0101327550665541	4.73145579205929	7.99617770221417e-07	0.191358024691462	1
ENSG00000239305.6	RNF103	2	86623855	2_54	0	0.0130732648989572	7.05190228553548	1.53762507497652e-06	0.868354430379568	1
ENSG00000153563.15	CD8A	2	86808016	2_54	0	0.0295692847492551	14.511153584061	7.15653605696205e-06	1.83225806451675	1
ENSG00000172086.7	KRCC1	2	88056216	2_55	0	0.0175861100209795	8.69847667635296	2.55136794444798e-06	1.07692307692295	1
ENSG00000144115.16	THNSL2	2	88170344	2_55	0	0.0111386447447425	4.53501691688747	8.42502832840318e-07	0.00714285714285654	1
ENSG00000144029.11	MRPS5	2	95149561	2_57	0	0.012615755718276	5.52108613513282	1.16171045883544e-06	0.567901234568231	1
ENSG00000233757.6	AC092835.2	2	95207631	2_57	0	0.0311262758271402	13.7757557167365	7.15159151002291e-06	-1.75609756097469	1
ENSG00000155066.15	PROM2	2	95274094	2_57	0	0.0154408513639982	7.36315987520401	1.8962499324913e-06	0.94389438943892	1
ENSG00000174501.14	ANKRD36C	2	95991827	2_57	0	0.0113936369123079	4.59298620230614	8.72805796359326e-07	0.240310077519343	1
ENSG00000274286.1	ADRA2B	2	96116114	2_57	0	0.0145491687927741	6.82066491179808	1.65510290842941e-06	1.02351495225267	2
ENSG00000188886.3	ASTL	2	96138165	2_57	0	0.0130593921026464	5.83600831783326	1.27115634432827e-06	0.829457364340888	1
ENSG00000158050.4	DUSP2	2	96145593	2_57	0	0.0173267543190846	8.41463420692987	2.43171438845238e-06	1.21846153846178	1
ENSG00000084090.13	STARD7	2	96208677	2_57	0	0.0246218565801806	11.6266605958976	4.7745879496744e-06	-1.55733333333334	1
ENSG00000198885.9	ITPRIPL1	2	96325754	2_57	0	0.0155223438603537	7.41110691814281	1.91867088028519e-06	-0.777777777777834	1
ENSG00000114988.11	LMAN2L	2	96740159	2_57	0	0.0143883011453467	6.71933226265882	1.61248521591772e-06	-1.04453441295559	1
ENSG00000144199.11	FAHD2B	2	97095549	2_57	0	0.012869920432766	5.70283750522085	1.22412837422129e-06	0.87939698492476	1
ENSG00000115073.7	ACTR1B	2	97658891	2_57	0	0.013923962914995	6.42027381113773	1.49099612139359e-06	1.07436792588213	2
ENSG00000228486.10	LINC01125	2	97663552	2_57	0	0.0120384332822072	5.09436189216314	1.02286865177085e-06	-0.524168146485703	2
ENSG00000115085.13	ZAP70	2	97713589	2_57	0	0.121220605414024	26.4481823338895	5.34727333691575e-05	-2.9565918546268	2
ENSG00000075568.16	TMEM131	2	97995531	2_57	0	0.0116283967663446	4.77871479221291	9.26810741649044e-07	-0.00653594771241818	1
ENSG00000185674.9	LYG2	2	99254906	2_58	0	0.0234885462705879	13.3982370027723	5.24884683663159e-06	1.63483146067436	1
ENSG00000115446.11	UNC50	2	98608535	2_58	0	0.0304379471523796	15.7733408810069	8.00754067335852e-06	2.07142857142796	1
ENSG00000135951.14	TSGA10	2	99155127	2_58	0	0.0089038470554883	4.55150289996574	6.75915834579889e-07	0.031250000000011	1
ENSG00000158411.11	MITD1	2	99180175	2_58	0	0.00952077642595017	5.16103578026892	8.19538465738274e-07	-0.395348837209129	1
ENSG00000115514.11	TXNDC9	2	99340840	2_58	0	0.0106555754515028	6.18594081542225	1.09936719811302e-06	0.73387096774186	1
ENSG00000135945.9	REV1	2	99490335	2_58	0	0.00918230783977581	4.8316733225569	7.39962170037691e-07	0.39200000000009	1
ENSG00000170500.12	LONRF2	2	100322871	2_58	0	0.00944148591605543	5.08494126899677	8.00730546478343e-07	-0.471544715447037	1
ENSG00000115539.13	PDCL3	2	100562583	2_58	0	0.0326730972658263	16.4240678467489	8.95016705734705e-06	-1.82248520709988	1
ENSG00000163162.8	RNF149	2	101308564	2_59	0	0.00811654447141574	4.75685861612822	6.4394907186887e-07	-0.527559055118307	1
ENSG00000196460.12	RFX8	2	101474758	2_59	0	0.0155925236399292	11.6965615368968	3.04182851493487e-06	-1.84285714285682	1
ENSG00000071054.16	MAP4K4	2	101697147	2_59	0	0.00911449119380503	8.76028837884586	1.33171391637646e-06	-1.99999999999997	1
ENSG00000115590.13	IL1R2	2	101991888	2_59	0	0.0454088985403824	22.7891512161674	1.72595402604596e-05	2.72310405643689	1
ENSG00000115616.2	SLC9A2	2	102619621	2_60	0	0.00662538442413529	6.23208895888272	6.88659958270212e-07	1.75185185185205	1
ENSG00000180251.4	SLC9A4	2	102472618	2_60	0	0.00914627033291271	19.9257593068365	3.0396180797718e-06	-5.04878537555218	2
ENSG00000115604.10	IL18R1	2	102309906	2_60	1	0.425958486053869	32.031826884217	0.000227566897695693	6.23505234189804	2
ENSG00000115607.9	IL18RAP	2	102418659	2_60	0	0.00673344316170577	14.2610526975791	1.60158092908651e-06	0.096774193548376	1
ENSG00000135973.2	GPR45	2	105241362	2_62	0	0.01846402019391	7.99280825113601	2.46142023375128e-06	-0.977099236641386	1
ENSG00000135966.12	TGFBRAP1	2	105330291	2_62	0	0.0178409274192034	7.67933001101256	2.28507712785139e-06	1.08865248226916	1
ENSG00000071051.13	NCK2	2	105744738	2_63	0	0.0175152322422456	5.69912915183401	1.66488601285796e-06	0.664804469273818	1
ENSG00000115652.14	UXS1	2	106194693	2_63	0	0.0154731548422036	4.56790684521317	1.1788436699759e-06	-0.0873180873181017	1
ENSG00000144057.15	ST6GAL2	2	106886900	2_64	0	0.0166763208250965	6.93991322424107	1.930253672228e-06	0.925925925925966	1
ENSG00000135960.9	EDAR	2	108989311	2_65	0	0.0142977658865452	5.20492630392091	1.24120315809967e-06	0.351955307262491	1
ENSG00000115665.8	SLC5A7	2	107986299	2_65	0	0.0138723441305997	4.92955220876525	1.14055814416581e-06	0.30708661417327	1
ENSG00000198203.9	SULT1C2	2	108288592	2_65	0	0.0133009015572965	4.54614158247618	1.00851913294607e-06	0.101265822784803	1
ENSG00000135968.20	GCC2	2	108182209	2_65	0	0.0147317490176764	5.47757417282788	1.34586867154472e-06	0.507812500000018	1
ENSG00000169756.16	LIMS1	2	108535151	2_65	0	0.0136318371401428	4.77013467571719	1.08453890347957e-06	-0.271604938271772	1
ENSG00000153201.15	RANBP2	2	108719562	2_65	0	0.0184561410007034	7.53440075227219	2.31926151474792e-06	0.850415512464962	1
ENSG00000163006.11	CCDC138	2	108786656	2_65	0	0.0222612254654169	9.24762483872075	3.4335183807454e-06	1.10493827160463	1
ENSG00000186522.14	SEPT10	2	109613916	2_65	0	0.0257048579499852	10.5639930535232	4.52901147197899e-06	1.81249999999984	1
ENSG00000144063.3	MALL	2	110117223	2_66	0	0.0280814269069258	17.78142506645	8.32809827550568e-06	1.82222222222271	1
ENSG00000169679.14	BUB1	2	110678318	2_66	0	0.00920634459548053	8.32486585385434	1.27827582703825e-06	-1.16442048517452	1
ENSG00000153093.18	ACOXL	2	110732658	2_66	0	0.00642445730550978	5.0054843585818	5.36343055107924e-07	-0.616161616161736	1
ENSG00000153094.22	BCL2L11	2	111119597	2_66	0	0.0516226330136638	24.3136851912366	2.093394345676e-05	2.50190114068278	1
ENSG00000153208.16	MERTK	2	111898795	2_66	0	0.00944274105660914	8.35420737929964	1.31571988284837e-06	0.99669966996717	1
ENSG00000153214.9	TMEM87B	2	112055305	2_66	0	0.010230022576695	9.12561828713524	1.5570372284086e-06	1.15833056128383	2
ENSG00000144152.12	FBLN7	2	112137935	2_66	0	0.00665922709678435	5.21487018026654	5.79198505773198e-07	-0.531496062992255	1
ENSG00000144161.12	ZC3H8	2	112251444	2_66	0	0.00671242992159737	5.41153998229273	6.05843903114936e-07	0.548148148148121	1
ENSG00000188177.13	ZC3H6	2	112274529	2_66	0	0.00774658250416171	6.50629995610832	8.40628940854559e-07	0.874999999999806	1
ENSG00000169629.11	RGPD8	2	112434559	2_66	0	0.00642926093281027	4.99913945013013	5.3606371173328e-07	-0.358381502890069	1
ENSG00000114999.7	TTL	2	112481811	2_66	0	0.00826718823680328	7.38867881167812	1.01879010886841e-06	-0.964236872023294	2
ENSG00000125630.15	POLR1B	2	112542706	2_66	0	0.00739361461794663	6.2126170086075	7.66110644804515e-07	0.638766519823772	1
ENSG00000169607.12	CKAP2L	2	112765001	2_66	0	0.00841757340449534	7.53190040679364	1.05742990058765e-06	0.971677559912709	1
ENSG00000125637.15	PSD4	2	113156735	2_66	0	0.0113233435220176	9.96944813616803	1.88280744484829e-06	-1.26627218934858	1
ENSG00000115084.13	SLC35F5	2	113756521	2_67	0	0.0100668816571181	6.3367313929706	1.06394791310406e-06	0.570096857344735	2
ENSG00000088205.12	DDX18	2	117812637	2_69	0	0.00853042647114932	4.53371715634708	6.45037957923294e-07	-0.0545454545454599	1
ENSG00000115107.19	STEAP3	2	119223670	2_69	0	0.00856550181699434	4.57104148001161	6.53022401097386e-07	-0.0863874345549215	1
ENSG00000186132.14	C2orf76	2	119366701	2_69	0	0.01016072826139	6.12502903865179	1.0379898202856e-06	-0.657407407406999	1
ENSG00000155368.16	DBI	2	119367453	2_69	0	0.00853340282637782	4.53689026412604	6.4571463220073e-07	0.0229885057471336	1
ENSG00000171227.6	TMEM37	2	119429724	2_69	0	0.00861967411738673	4.62838903585248	6.65396954109347e-07	-0.118686868686857	1
ENSG00000163075.12	CFAP221	2	119544252	2_69	0	0.00869966276849077	4.71241307403417	6.83763439964044e-07	0.30813953488367	1
ENSG00000144120.12	TMEM177	2	119667896	2_69	0	0.0341844959094605	17.2115586289374	9.81317370025769e-06	1.85000000000081	1
ENSG00000088179.8	PTPN4	2	119759674	2_69	0	0.00895152754259176	4.97204204897708	7.42321519494683e-07	0.269503546099241	1
ENSG00000115109.13	EPB41L5	2	120013281	2_69	0	0.0085299807109781	4.53324182757522	6.44936627039641e-07	0.0522875816993593	1
ENSG00000144118.13	RALB	2	120243541	2_69	0	0.00855542219859873	4.56033127308432	6.507256768469e-07	0.112	1
ENSG00000074047.21	GLI2	2	120735869	2_70	0	0.0132250980972527	4.56601881997874	1.00715590853647e-06	0.155642023346297	1
ENSG00000074054.17	CLASP1	2	121649389	2_70	0	0.0137462419583021	4.91827611237361	1.12760500789608e-06	0.274853801169733	1
ENSG00000211460.11	TSN	2	121730494	2_70	0	0.0192645191789692	7.99791301717407	2.56977414999212e-06	-0.986577181207561	1
ENSG00000186684.12	CYP27C1	2	127229473	2_74	0	0.0101529521907873	7.46983632799546	1.26492137884057e-06	-1.32450331125816	1
ENSG00000163161.12	ERCC3	2	127294150	2_75	0	0.0121670439938589	5.09906891253109	1.03475150168427e-06	0.999376060447022	2
ENSG00000169967.16	MAP3K2	2	127388145	2_75	0	0.0333042421195329	14.3036600495722	7.94523671108365e-06	-2.44647410213521	3
ENSG00000115718.17	PROC	2	127405047	2_75	0	0.0118999920297437	4.89691324794033	9.71917017543177e-07	0.969696969697252	1
ENSG00000163166.14	IWS1	2	127526497	2_75	0	0.0120465221533703	5.00835097405525	1.00627467953384e-06	-0.204225352112647	1
ENSG00000144230.16	GPR17	2	127641265	2_75	0	0.0361260860244441	15.0526188025913	9.06970331663656e-06	-1.6953087867018	2
ENSG00000072163.19	LIMS2	2	127681837	2_75	0	0.0246800056474398	11.5563365015144	4.75691662559985e-06	1.48087431693946	1
ENSG00000144233.9	AMMECR1L	2	127887000	2_75	0	0.0195453194179607	9.42294246969911	3.07177511261965e-06	-1.43478260869599	1
ENSG00000136731.12	UGGT1	2	128091109	2_75	0	0.0123974237234841	5.26991905302268	1.08967125587978e-06	0.483091787439916	1
ENSG00000233087.7	WTH3DI	2	131364366	2_78	0	0.0155910583807114	5.26165418128818	1.36822652099969e-06	-0.612500000000021	1
ENSG00000136699.19	SMPD4	2	130182517	2_78	0	0.0157920813527161	5.37851962322104	1.41664892251258e-06	0.51145038167946	1
ENSG00000136710.9	CCDC115	2	130342923	2_78	0	0.0145642413458315	4.64031147009867	1.12718475191132e-06	0.0636942675159309	1
ENSG00000136718.9	IMP4	2	130343161	2_78	0	0.0144336870796919	4.55820840011939	1.09731563772948e-06	0.0192307692307816	1
ENSG00000136002.18	ARHGEF4	2	130837191	2_78	0	0.0145761713000451	4.64777744533423	1.12992311502707e-06	0.203761755485874	1
ENSG00000115762.16	PLEKHB2	2	131104358	2_78	0	0.0145379425714395	4.62383228504415	1.12115363043414e-06	-0.255319148936153	1
ENSG00000163040.14	CCDC74A	2	131527783	2_78	0	0.0280680369728382	10.6372266138956	4.97966992823657e-06	1.67664670658716	1
ENSG00000082258.12	CCNT2	2	134918197	2_80	0	0.0285502281816196	11.7523988045764	5.59623843007572e-06	-1.66025641025632	1
ENSG00000115839.17	RAB3GAP1	2	135053759	2_80	0	0.0163837169455716	6.67307234684193	1.82346896088829e-06	0.938547486033995	1
ENSG00000144224.16	UBXN4	2	135741666	2_80	0	0.0141732544898929	5.35117790033835	1.26496666281145e-06	-0.565522328857031	2
ENSG00000115866.10	DARS	2	135985602	2_80	0	0.195095778205193	29.8380266175427	9.70907987900788e-05	2.95327856025206	2
ENSG00000144229.11	THSD7B	2	136757794	2_81	0	0.0140727663116409	4.59655831443321	1.07887804588036e-06	-0.134087850856373	2
ENSG00000150540.13	HNMT	2	137964027	2_82	0	0.0178987549861088	5.9700184828528	1.78220888448594e-06	-0.632812499999831	1
ENSG00000168702.17	LRP1B	2	142131430	2_85	0	0.0362704440791811	13.7085348813327	8.29285400905451e-06	1.66326530612327	1
ENSG00000115919.14	KYNU	2	142877245	2_85	0	0.0133264539922305	4.54746636393473	1.01075105959591e-06	-0.19580419580413	1
ENSG00000121989.14	ACVR2A	2	147844091	2_88	0	0.0634840734468698	20.6843951153423	2.19011901647258e-05	-3.70865635306108	2
ENSG00000204406.12	MBD5	2	148020703	2_88	0	0.0363338019345618	16.9679750799726	1.02825532596078e-05	-3.44776119403153	1
ENSG00000150556.16	LYPD6B	2	149038442	2_88	0	0.00723363452913661	4.7302147257791	5.70686401431462e-07	0.218749999999992	1
ENSG00000184898.6	RBM43	2	151261757	2_90	0	0.0256621374200701	13.4102747584343	5.73971869326081e-06	-2.33870967741899	1
ENSG00000123609.10	NMI	2	151289680	2_90	0	0.0366982008396169	16.693539271785	1.02177036362726e-05	2.57723577235841	1
ENSG00000123610.4	TNFAIP6	2	151342334	2_90	0	0.100292309496351	26.0501899568635	4.3575124065455e-05	-3.12500000000005	1
ENSG00000080345.17	RIF1	2	151409797	2_90	0	0.0156714382942228	8.90364874087865	2.32721753650307e-06	-1.65600000000036	1
ENSG00000162980.16	ARL5A	2	151828599	2_91	0	0.0167590791908945	6.07798980475507	1.69890942607768e-06	-0.795454545454656	1
ENSG00000182389.19	CACNB4	2	152099291	2_91	0	0.0141903343016202	4.56031554907907	1.0793135440784e-06	-0.151385927505319	1
ENSG00000115145.9	STAM2	2	152176276	2_91	0	0.0147852158359563	4.93482959502792	1.21691413306457e-06	0.318518518518689	1
ENSG00000157827.19	FMNL2	2	152335141	2_91	0	0.0142024765313865	4.56814541886659	1.0820918008475e-06	0.310283687943262	1
ENSG00000196504.15	PRPF40A	2	152717752	2_91	0	0.0141490690086056	4.53378659582302	1.06991442891724e-06	0.288235294117617	1
ENSG00000177917.10	ARL6IP6	2	152717752	2_91	0	0.0141490690086056	4.53378659582302	1.06991442891724e-06	0.288235294117617	1
ENSG00000144278.14	GALNT13	2	153872211	2_92	0	0.0154742452854016	6.45675276560789	1.66641719969664e-06	0.951598382694502	2
ENSG00000115159.15	GPD2	2	156437527	2_93	0	0.01604085896431	8.58246433764992	2.2961472389623e-06	-1.15999999999977	1
ENSG00000136542.8	GALNT5	2	157257153	2_94	0	0.0110347552524119	4.93695344515488	9.08619059656685e-07	-0.371287128712623	1
ENSG00000115170.13	ACVR1	2	157876051	2_95	0	0.0125207065116871	4.53244565496964	9.46502023550983e-07	0.0113636363636378	1
ENSG00000153237.17	CCDC148	2	158456265	2_95	0	0.0191604367892436	8.41360921501722	2.68873405163259e-06	1.15957325354188	2
ENSG00000144283.21	PKP4	2	158457800	2_95	0	0.0146515773824588	5.96495441799986	1.45764449919383e-06	-0.798449612403289	1
ENSG00000163331.11	DAPL1	2	158795222	2_96	0	0.0055613866889217	4.57597256212769	4.24450070815549e-07	0.0540710794057598	2
ENSG00000115183.14	TANC1	2	158968845	2_96	0	0.0092965625143705	9.32184564400484	1.44538787428996e-06	-1.20100502512565	1
ENSG00000136536.14	MARCH7	2	159712765	2_96	0	0.0066176780697621	6.06433603887132	6.69343422988253e-07	-0.842519685039288	1
ENSG00000241399.6	CD302	2	159798279	2_96	0	0.00598744414176744	5.14259644780647	5.13551528176742e-07	0.675601473012857	2
ENSG00000054219.10	LY75	2	159904571	2_96	0	0.00595670554200323	5.19092268220788	5.15716228450689e-07	-0.145833333333333	1
ENSG00000153246.12	PLA2R1	2	160062509	2_96	0	0.0103937212125016	9.14957474513634	1.58610552752627e-06	-0.837037037036905	1
ENSG00000153250.19	RBMS1	2	160494265	2_96	0	0.00846304197321435	12.9809191717233	1.83228086463961e-06	-2.66666666666656	1
ENSG00000136560.13	TANK	2	161137211	2_97	0	0.0146663589232187	7.5804423032491	1.85428703264343e-06	1.0818553888128	1
ENSG00000197635.9	DPP4	2	162074215	2_97	0	0.0106774100751307	4.68838018503486	8.34927661886591e-07	-0.241089654883209	2
ENSG00000182263.13	FIGN	2	163614634	2_99	0	0.018722490664179	10.2996447575155	3.21622167248101e-06	1.20454545454537	1
ENSG00000115290.9	GRB14	2	164621393	2_100	0	0.0244242379581033	10.7929421419752	4.39664071157068e-06	1.30597014925427	1
ENSG00000082438.15	COBLL1	2	164843369	2_100	0	0.0242982112635886	10.7455795258092	4.35476026932308e-06	1.32158590308418	1
ENSG00000169507.9	SLC38A11	2	164962511	2_100	0	0.0123551883527183	4.57083999034867	9.41901512932517e-07	0.091481325681141	2
ENSG00000123607.14	TTC21B	2	165954060	2_100	0	0.0140009018562709	5.71038854473567	1.33346547652514e-06	-0.563318103182477	2
ENSG00000163072.15	NOSTRIN	2	168783046	2_102	0	0.00710587049810096	4.75737402496287	5.63825470460755e-07	-0.274509803921733	1
ENSG00000152254.10	G6PC2	2	168861031	2_102	0	0.010164973485199	7.99195296583685	1.35493753844737e-06	0.911143374460982	2
ENSG00000163093.11	BBS5	2	169480287	2_103	0	0.0238624575365068	8.61241365898617	3.42767909042128e-06	-1.01716738197388	1
ENSG00000239474.6	KLHL41	2	169509786	2_103	0	0.0372477606014556	12.6986065237446	7.88889797302268e-06	-1.40900195694679	1
ENSG00000138399.17	FASTKD1	2	169573465	2_103	0	0.0157031725230355	4.78923047494929	1.25433414614987e-06	0.255555555555587	1
ENSG00000154479.12	CCDC173	2	169694453	2_103	0	0.0232003330926419	8.3548880535858	3.23292002259828e-06	1.21428571428577	1
ENSG00000144362.11	PHOSPHO2	2	169689953	2_103	0	0.0711700563360983	18.6963636833477	2.21929258739436e-05	-2.47482014388432	1
ENSG00000213160.9	KLHL23	2	169694695	2_103	0	0.0166695780938271	5.33415847822029	1.48303236181835e-06	0.513368983957049	1
ENSG00000138382.14	METTL5	2	169827714	2_103	0	0.0162707533158976	5.11317740180927	1.38758190311825e-06	-0.566929133858197	1
ENSG00000144357.16	UBR3	2	169827714	2_103	0	0.0155590224049154	4.70510625288797	1.22098926907936e-06	-0.394458571362727	2
ENSG00000071909.18	MYO3B	2	170178390	2_103	0	0.0169294408487628	5.47533307762269	1.54601343404253e-06	-0.422535211267623	1
ENSG00000204335.3	SP5	2	170714891	2_105	0	0.00207754941474825	4.91823525432729	1.70420080628148e-07	-0.395522388059781	1
ENSG00000204334.7	ERICH2	2	170784224	2_105	0	0.00230809054671099	5.81644960437309	2.23908673670704e-07	-0.681818181818112	1
ENSG00000128683.13	GAD1	2	170813566	2_105	0	0.00585230893266842	14.2750947780029	1.393369659656e-06	1.57768052516336	1
ENSG00000198586.13	TLK1	2	171231129	2_105	0	0.00481535885442397	12.532274209794	1.00651129279652e-06	1.42231075697154	1
ENSG00000077380.15	DYNC1I2	2	171687141	2_105	0	0.00762801117741452	15.6281850785808	1.98829111633533e-06	-0.786788545758338	2
ENSG00000128708.12	HAT1	2	171922612	2_105	0	0.00239006602532788	6.23010816680469	2.48350815811292e-07	0.638766519823884	1
ENSG00000172878.13	METAP1D	2	171999243	2_105	0	0.00213069086618711	5.17890686144708	1.84042723060177e-07	0.406876790830911	1
ENSG00000152256.13	PDK1	2	172555077	2_105	0	0.00433451286372255	46.2382689822191	3.34273515518942e-06	-2.91025641025539	1
ENSG00000144354.13	CDCA7	2	173354390	2_105	0	0.00233371639611002	5.89890011403903	2.29603881367449e-07	0.584795321637526	1
ENSG00000172845.14	SP3	2	173965538	2_105	0	0.0337238542276085	30.192665920152	1.69823884489566e-05	2.59999999999913	1
ENSG00000163328.13	GPR155	2	174487330	2_105	0	0.00276872782075011	7.38927763727159	3.41226188260929e-07	0.910447761194251	1
ENSG00000115935.17	WIPF1	2	174683036	2_105	0	0.0588169911353788	34.068993263311	3.34212131153901e-05	2.89655172413854	1
ENSG00000128656.13	CHN1	2	175008157	2_106	0	0.0153705295748803	6.81055300458625	1.74594803573032e-06	0.785185185185145	1
ENSG00000115966.16	ATF2	2	175168302	2_106	0	0.0139188877103806	5.93778881768889	1.37844481547384e-06	-0.643751570549947	2
ENSG00000154518.9	ATP5G3	2	175184841	2_106	0	0.0167250768757443	7.52622315291506	2.09944895202413e-06	-0.945783132530414	1
ENSG00000128713.13	HOXD11	2	176103857	2_106	0	0.0438284698821998	16.5911401714602	1.21280965911603e-05	2.11947532748378	2
ENSG00000128710.5	HOXD10	2	176112386	2_106	0	0.0181956891419671	8.36100336103035	2.5373887631511e-06	-1.05142857142858	1
ENSG00000170166.5	HOXD4	2	176151101	2_106	0	0.0127118559225625	5.12716384432693	1.08704184799866e-06	-0.465116279069986	1
ENSG00000128645.14	HOXD1	2	176188365	2_106	0	0.353280093409528	27.3796680533432	0.000161327145911352	3.72992700729817	1
ENSG00000128654.13	MTX2	2	176269444	2_106	0	0.0131188066603272	5.41138372485579	1.18403016914162e-06	-0.472972972973105	1
ENSG00000018510.13	AGPS	2	177392486	2_107	0	0.0187459965215496	7.84363562038241	2.45237029964793e-06	-1.20714285714274	1
ENSG00000196659.9	TTC30B	2	177553107	2_107	0	0.0198855185421525	8.38275723026004	2.78025041841151e-06	1.28484848484867	1
ENSG00000197557.6	TTC30A	2	177618848	2_107	0	0.018495512691553	7.72077603003238	2.38170207068569e-06	0.957178841310235	1
ENSG00000128655.16	PDE11A	2	178108391	2_108	0	0.00758385724425692	5.45610285642687	6.90133014879393e-07	0.543624161073699	1
ENSG00000155636.14	RBM45	2	178112094	2_108	0	0.00713644334069685	4.9032618188111	5.83615760537512e-07	-0.299516908212484	1
ENSG00000079156.16	OSBPL6	2	178193987	2_108	0	0.00721553607084036	5.00346251287257	6.02142606213279e-07	0.368752473131357	2
ENSG00000180228.12	PRKRA	2	178451344	2_108	0	0.00836122330824041	6.34351165608523	8.84625940506605e-07	0.659919028340223	1
ENSG00000204311.12	DFNB59	2	178451344	2_108	0	0.00836122330824041	6.34351165608523	8.84625940506605e-07	0.659919028340223	1
ENSG00000079150.17	FKBP7	2	178478636	2_108	0	0.00687983403064518	4.5703718113208	5.24432501963512e-07	-0.12244897959192	1
ENSG00000155657.26	TTN	2	178830510	2_108	0	0.0135634231499192	10.7478545013237	2.4313707916543e-06	-1.17241379310375	1
ENSG00000144331.18	ZNF385B	2	179853418	2_108	0	0.00926520762744021	7.27742510691827	1.12458686406498e-06	-1.05694242494224	2
ENSG00000163510.13	CWC22	2	180007524	2_108	0	0.012303714560003	9.85963141468246	2.02328486403742e-06	-1.08040201005061	1
ENSG00000115232.13	ITGA4	2	181456814	2_110	0	0.0117644558701637	6.02975636428471	1.18312795262382e-06	0.566972477064222	1
ENSG00000162998.4	FRZB	2	182866669	2_110	0	0.0184983962053558	10.1572306876251	3.1337871742897e-06	-1.3095972115858	2
ENSG00000162999.12	DUSP19	2	183079224	2_110	0	0.0112852957099512	5.65106768412486	1.06366178915386e-06	0.667774086378858	1
ENSG00000163002.12	NUP35	2	183118011	2_110	0	0.00998049301879067	4.53251597419999	7.54486449256304e-07	0.00729927007299244	1
ENSG00000065548.17	ZC3H15	2	186486293	2_112	0	0.00533854036209935	6.13754747364557	5.46484062117147e-07	0.224561403508731	1
ENSG00000138448.11	ITGAV	2	186590551	2_112	0	0.00445342578624575	5.01898457810154	3.7279509216417e-07	0.598591549295764	1
ENSG00000144369.12	FAM171B	2	186693557	2_112	0	0.00435412249529421	6.05484685701219	4.39707538830799e-07	1.27067669172904	1
ENSG00000003436.15	TFPI	2	187566010	2_112	0	0.00472969565830361	5.39376020677784	4.25485668594625e-07	0.664974619289304	1
ENSG00000144366.15	GULP1	2	188291383	2_112	0	0.00443608389409877	4.7283745822336	3.49841825466792e-07	0.216374269005766	1
ENSG00000168542.14	COL3A1	2	188974074	2_112	0	0.00552321380894394	6.69847099202405	6.17060351284381e-07	-0.726315789473503	1
ENSG00000204262.11	COL5A2	2	189180361	2_113	0	0.0128989198465408	5.27171831662105	1.13413733208192e-06	-0.656716417910046	1
ENSG00000138449.10	SLC40A1	2	189581815	2_113	0	0.0127517821715842	5.16719123536886	1.09896921247465e-06	0.718309859155141	1
ENSG00000138381.9	ASNSD1	2	189661498	2_113	0	0.0137913426595488	5.88136255714942	1.35283430342892e-06	0.57746478873229	1
ENSG00000128699.13	ORMDL1	2	189784856	2_113	0	0.0124280808956466	4.93289750865823	1.02250695144083e-06	-0.270931050549918	2
ENSG00000064933.17	PMS1	2	189783978	2_113	0	0.0137535951612248	5.85637881960407	1.34340049361386e-06	-0.571256103194298	2
ENSG00000151689.12	INPP1	2	190343248	2_113	0	0.0139306116349256	5.97299712054712	1.38778629989611e-06	0.626290259834634	2
ENSG00000151690.14	MFSD6	2	190408058	2_113	0	0.0130135994898618	5.35236962004746	1.16172581278252e-06	-0.442176870748138	1
ENSG00000189362.11	NEMP2	2	190534430	2_113	0	0.0119901263764576	4.60610776036242	9.21123707829403e-07	0.163398692810426	1
ENSG00000138378.17	STAT4	2	191170390	2_114	0	0.00874285407848618	4.60121787274733	6.70943783790925e-07	-0.059000718181178	2
ENSG00000173559.12	NABP1	2	191678067	2_114	0	0.0105051831865395	6.27225232061388	1.09897359141128e-06	0.638225255972814	1
ENSG00000196950.13	SLC39A10	2	195575506	2_115	0	0.0104474516718619	5.2142815825666	9.08583732297215e-07	0.423452768729762	1
ENSG00000118997.13	DNAH7	2	196068375	2_116	0	0.0143570019875408	5.32862306568647	1.27596530755235e-06	0.443037974683756	1
ENSG00000144395.17	CCDC150	2	196639821	2_116	0	0.0556547679625327	17.7648999079564	1.64901743291848e-05	-2.24380865722294	2
ENSG00000119041.10	GTF3C3	2	196799713	2_116	0	0.0440860778044637	15.6089098084665	1.14771521633656e-05	1.78816199376953	1
ENSG00000115520.8	COQ10B	2	197453059	2_117	0	0.0095664250529971	5.50275937683986	8.77991479947555e-07	-1.50806451612903	1
ENSG00000115541.10	HSPE1	2	197500319	2_117	0	0.0329696869111968	16.802898371368	9.2397267792695e-06	-3.18939393939459	1
ENSG00000162944.10	RFTN2	2	197675986	2_117	0	0.0121367631650458	7.66927885427575	1.55244960723583e-06	1.22492401215805	1
ENSG00000115896.15	PLCL1	2	197805030	2_117	0	0.0667029890163723	23.3149909073265	2.59382487850996e-05	-3.70676691729315	1
ENSG00000226124.6	FTCDNL1	2	199761955	2_118	0	0.0189322876545356	18.2513499488899	5.76312702963753e-06	-2.83243373895626	2
ENSG00000162971.10	TYW5	2	199955071	2_118	0	0.0049743011627823	4.73380904916255	3.92737993189096e-07	-0.906250000000169	1
ENSG00000162972.10	MAIP1	2	199955089	2_118	0	0.0075980890578935	9.05884132471588	1.14798744344309e-06	2.14637481179109	2
ENSG00000196141.13	SPATS2L	2	200306290	2_118	0	0.0124647598407134	12.2113619458812	2.53868095440792e-06	1.41982507288555	1
ENSG00000155729.12	KCTD18	2	200519526	2_118	0	0.025537847316674	20.6470168975658	8.79430867246232e-06	-2.56540084388193	1
ENSG00000082153.17	BZW1	2	200810630	2_119	0	0.0116765819788763	5.73919164244306	1.11770338251527e-06	-0.587301587301504	1
ENSG00000240344.8	PPIL3	2	200885129	2_119	0	0.0176851534335922	9.52441797027233	2.80935992744682e-06	-1.53703703703716	1
ENSG00000155749.12	ALS2CR12	2	201357198	2_119	0	0.0198222268242245	10.5663861344167	3.49332526091613e-06	1.3790322580643	1
ENSG00000082146.12	STRADB	2	201388316	2_119	0	0.010591246765573	4.85087886286357	8.56895025876715e-07	-0.409090909090824	1
ENSG00000003393.14	ALS2	2	201780819	2_119	0	0.0523460539864763	19.4904550192936	1.70163352179217e-05	2.19337016574606	1
ENSG00000155760.2	FZD7	2	202034208	2_120	0	0.015145535934966	9.08085958111637	2.29388536961786e-06	-1.23703703703729	1
ENSG00000138439.11	FAM117B	2	202634789	2_120	0	0.026897104841847	14.3298684702863	6.42847331612936e-06	-2.15999999999984	1
ENSG00000163596.16	ICA1L	2	202871528	2_120	0	0.00922225025134316	4.56218692221725	7.01730064714587e-07	0.494799288341506	2
ENSG00000138380.17	CARF	2	202912242	2_120	0	0.0114890063159685	6.56271767192094	1.25755299268839e-06	-1.12110682676987	2
ENSG00000118257.16	NRP2	2	205681675	2_121	0	0.0311342920739546	13.281828977346	6.89694852405898e-06	1.5055555555547	1
ENSG00000023228.13	NDUFS1	2	206159383	2_123	0	0.0754927983074111	18.5966726207112	2.34153619317895e-05	3.69841269841326	1
ENSG00000183671.12	GPR1	2	206217292	2_123	0	0.00712890097905194	5.35934551748535	6.37227404751387e-07	-0.178438661710025	1
ENSG00000138400.12	MDH1B	2	206765747	2_123	0	0.0198487544599306	14.6859276833178	4.86177381460834e-06	1.6183343081158	2
ENSG00000118246.13	FASTKD2	2	206765369	2_123	0	0.00640517184525413	4.55306344131313	4.86401150223573e-07	0.237998311057695	2
ENSG00000144410.4	CPO	2	206938824	2_123	0	0.0104864344491385	8.99682580744169	1.57353810364186e-06	-1.08985369114005	2
ENSG00000163249.11	CCNYL1	2	207712007	2_123	0	0.0143336618835981	11.8088102931765	2.82308144153218e-06	-1.38819320214785	1
ENSG00000178385.14	PLEKHM3	2	208025325	2_123	0	0.00899875500755509	7.5879800055937	1.13885573115006e-06	0.999999999999882	1
ENSG00000115020.16	PIKFYVE	2	208266644	2_123	0	0.00683312312543682	5.13178149351063	5.84854058708678e-07	0.351985559566581	1
ENSG00000144407.9	PTH2R	2	208360711	2_123	0	0.00856517304070137	7.170462753637	1.02433834692871e-06	0.839464882942845	1
ENSG00000144406.18	UNC80	2	209772023	2_124	0	0.0182314034906469	12.6700997000759	3.85265606849589e-06	-1.66938775510133	1
ENSG00000197713.14	RPE	2	210002122	2_124	0	0.00766150664356102	4.77273296059982	6.09875832439551e-07	-0.242063492063392	1
ENSG00000021826.14	CPS1	2	210477778	2_124	0	0.00778047920054581	4.9128495151358	6.37528953548804e-07	0.552845528455195	1
ENSG00000144452.14	ABCA12	2	215138684	2_127	0	0.00911531274018096	4.96215983260666	7.54401299947858e-07	0.460122699386347	1
ENSG00000138363.14	ATIC	2	215310965	2_127	0	0.0141881060975949	8.97996038556566	2.12500009511158e-06	1.12386532139314	2
ENSG00000118242.15	MREG	2	216033935	2_127	0	0.0100689585801504	5.82543587552904	9.78302325700487e-07	0.570370370370414	1
ENSG00000138375.12	SMARCAL1	2	216467331	2_127	0	0.00873487028191322	4.53702904980258	6.60979705710718e-07	0.0714285714285511	1
ENSG00000115457.9	IGFBP2	2	216387395	2_127	0	0.0102060023885909	5.94922303823537	1.01268883597395e-06	-0.608391608391718	1
ENSG00000181378.13	CFAP65	2	219041843	2_129	0	0.0479526997485912	17.0009891623816	1.35971334244999e-05	1.87121212121204	1
ENSG00000243910.7	TUBA4B	2	219254060	2_129	0	0.0117388860036832	4.65168603705385	9.10746236701303e-07	-0.379807692307546	1
ENSG00000127831.10	VIL1	2	218414865	2_129	0	0.0116173160845016	4.82075550338438	9.34073426771135e-07	-0.734433930318609	2
ENSG00000231672.6	DIRC3	2	217756664	2_129	0	0.0169796332208295	7.96610750497642	2.25597651036905e-06	-1.09925984033479	2
ENSG00000188282.12	RUFY4	2	218034950	2_129	0	0.0123941771887965	5.41031851522737	1.11840896518429e-06	-0.730456818291029	2
ENSG00000163464.7	CXCR1	2	218166777	2_129	0	0.0353738017564111	18.2976830910017	1.0795380260232e-05	2.77573529411788	1
ENSG00000163466.15	ARPC2	2	218216699	2_129	0	0.0180190807269617	21.4982161213081	6.4609318640946e-06	-4.50864528244974	2
ENSG00000127837.9	AAMP	2	218270205	2_129	1	0.0404248501757976	31.314515217538	2.1113207565367e-05	-5.40446321717952	2
ENSG00000127838.13	PNKD	2	218270205	2_129	0	0.0359150055020839	30.3074363235024	1.81545397920617e-05	-5.3481185102237	2
ENSG00000135926.14	TMBIM1	2	218292881	2_129	0	0.0154328939912625	20.7133557799935	5.33160471597885e-06	4.5663371580306	2
ENSG00000018280.16	SLC11A1	2	218381984	2_129	0	0.0149116775145636	6.76783359265539	1.68320216164764e-06	-0.748175182481655	1
ENSG00000135913.10	USP37	2	218568230	2_129	0	0.0126332000602601	5.97633319787754	1.25923933678404e-06	1.15199999999985	1
ENSG00000144580.13	CNOT9	2	218568666	2_129	0	0.0242573806161938	12.3206515614224	4.98468459670974e-06	2.04941860465124	1
ENSG00000115556.13	PLCD4	2	218607602	2_129	0	0.012552384715827	5.92003230152228	1.23939695079524e-06	1.15890576919784	2
ENSG00000074582.12	BCS1L	2	218658716	2_129	0	0.0396085148928643	17.0759407441859	1.12806286718107e-05	-2.42058823529331	1
ENSG00000115568.15	ZNF142	2	218659583	2_129	0	0.0352775717194357	15.9539493272693	9.38700387946338e-06	2.34017595307811	1
ENSG00000163481.7	RNF25	2	218672452	2_129	0	0.021654409662405	11.2650673374036	4.06855551476417e-06	-1.95987654321026	1
ENSG00000163482.11	STK36	2	218672452	2_129	0	0.0116793874384618	4.78831600249877	9.32745096835561e-07	-0.523392584686774	2
ENSG00000135912.10	TTLL4	2	217874312	2_129	0	0.0130030759976908	5.77057245291144	1.25148343238302e-06	0.782545911566714	2
ENSG00000135929.8	CYP27A1	2	218780830	2_129	0	0.0117852001269309	4.64898343819067	9.13808232664482e-07	0.241935483870947	1
ENSG00000163501.6	IHH	2	219221819	2_129	0	0.0142590326852206	6.37582947565777	1.51630603413775e-06	0.774869109947447	1
ENSG00000213901.10	SLC23A3	2	219170383	2_129	0	0.0278102117592246	13.3370598057595	6.18620773960696e-06	1.74585635359141	1
ENSG00000115649.15	CNPPD1	2	219177905	2_129	0	0.0125539105415488	5.42659377537546	1.13623051189001e-06	-0.492063492063474	1
ENSG00000163521.15	GLB1L	2	219248662	2_129	0	0.012649587831138	5.37555191835151	1.13412138919609e-06	-0.457142857142648	1
ENSG00000115661.13	STK16	2	219242427	2_129	0	0.0363808087523373	15.0732963067807	9.14619994670015e-06	-1.67220902612832	1
ENSG00000127824.13	TUBA4A	2	219278362	2_129	0	0.0137376548821734	6.10014716177245	1.3976969568007e-06	-0.650205761317217	1
ENSG00000123992.18	DNPEP	2	219399690	2_129	0	0.0152648596070117	7.04093862304598	1.79260035662864e-06	-0.841061015630962	2
ENSG00000072195.14	SPEG	2	219434550	2_129	0	0.0151091125929174	6.94504772859387	1.75014607292743e-06	-0.870370370370576	1
ENSG00000123999.4	INHA	2	219569323	2_129	0	0.0121912144573191	4.94140314428546	1.00474849395492e-06	0.269058295964275	1
ENSG00000124006.14	OBSL1	2	219572251	2_129	0	0.0116317148163327	4.54544335791345	8.81820318779174e-07	0.0312499999999891	1
ENSG00000144589.21	STK11IP	2	219597759	2_130	0	0.0118990331995206	4.99696444670362	9.91694812084501e-07	0.329206896567178	2
ENSG00000124003.12	MOGAT1	2	222671822	2_131	0	0.0133653425524137	5.91777595553745	1.31916378061269e-06	-0.609341825902295	1
ENSG00000124019.9	FAM124B	2	224402283	2_132	0	0.0150802478447551	7.03016167342423	1.76821022439308e-06	-0.881578947368311	1
ENSG00000036257.12	CUL3	2	224585652	2_132	0	0.023191662725855	10.9615854159221	4.23999519500169e-06	1.44444444444431	1
ENSG00000169047.5	IRS1	2	226800135	2_133	0	0.0117654353490183	4.58761096253745	9.00232503063562e-07	0.139112903225735	1
ENSG00000173744.17	AGFG1	2	227472263	2_134	0	0.0238763263058949	8.93833075098251	3.55945930651088e-06	-1.10526315789507	1
ENSG00000135917.13	SLC19A3	2	227718030	2_134	0	0.0160201455701162	5.29214125560096	1.41402794156387e-06	0.419580419580379	1
ENSG00000123977.9	DAW1	2	227871322	2_134	0	0.01488512480007	4.62184927588211	1.14743571690742e-06	-0.137096774193558	1
ENSG00000163053.10	SLC16A14	2	230088544	2_135	0	0.0117322499770218	11.0702481876804	2.16620109487698e-06	-1.58088235294074	1
ENSG00000185404.16	SP140L	2	230328083	2_135	0	0.0107445641288119	9.21723387255584	1.65176977557138e-06	0.861252379950717	2
ENSG00000067066.16	SP100	2	230407858	2_135	0	0.0064022911715873	5.03377123363995	5.37513036491538e-07	0.269982238010514	1
ENSG00000204128.5	C2orf72	2	231037334	2_136	0	0.0198625090576777	6.99809497876767	2.31832354691298e-06	-0.806584362139584	1
ENSG00000135914.5	HTR2B	2	231125953	2_136	0	0.0165981842460347	5.35857523818816	1.48344011707868e-06	-0.500000000000046	1
ENSG00000135931.17	ARMC9	2	231198864	2_136	0	0.0164646323316721	5.28485379570378	1.45125964729564e-06	-0.506944444444359	1
ENSG00000171596.6	NMUR1	2	231574159	2_136	0	0.0155559057468339	4.76686718302402	1.23676862762976e-06	-0.253521126760573	1
ENSG00000187514.16	PTMA	2	231706100	2_136	0	0.0176445052175012	5.91656451900778	1.74116205823032e-06	0.750587725703878	2
ENSG00000144535.19	DIS3L2	2	231961176	2_136	0	0.017035305081885	5.59581874236705	1.58991409608808e-06	0.528169014084221	1
ENSG00000221944.6	TIGD1	2	232550122	2_136	0	0.0166241987920711	5.37286731425763	1.48972787690578e-06	0.537037037037036	1
ENSG00000135930.13	EIF4E2	2	232550972	2_136	0	0.0175513054007784	5.86821519915876	1.71781171702929e-06	0.521978021977788	1
ENSG00000244122.2	UGT1A7	2	233681881	2_137	0	0.00971642075263868	4.72212625668194	7.65251189302407e-07	0.341269841269855	1
ENSG00000204120.14	GIGYF2	2	232697018	2_137	0	0.0104418973724643	5.56076691953181	9.68443342494548e-07	-0.666666666666473	1
ENSG00000115474.6	KCNJ13	2	232776373	2_137	0	0.010169536177124	4.98586373178961	8.45671424431591e-07	-0.164062500000018	1
ENSG00000066248.14	NGEF	2	232981869	2_137	0	0.00985578831319556	4.780392787304	7.85805483356324e-07	0.194456193329266	2
ENSG00000168918.13	INPP5D	2	233059893	2_137	0	0.00958749972986805	4.65234721727837	7.43939451421998e-07	0.415999999999992	1
ENSG00000085982.13	USP40	2	233566588	2_137	0	0.00999952274063398	5.59939458225729	9.33857155279025e-07	0.9169824556835	2
ENSG00000130147.15	SH3BP4	2	234952438	2_138	0	0.0205906085972613	8.38663939086594	2.88016427012183e-06	-1.04735376044615	1
ENSG00000198612.10	COPS8	2	237085776	2_140	0	0.0121497079780269	6.52905418996278	1.32304988209485e-06	-1.01890359168189	1
ENSG00000177483.11	RBM44	2	237774727	2_140	0	0.00986034049427298	4.62808179378245	7.61119841253576e-07	-0.223529411764616	1
ENSG00000132329.10	RAMP1	2	238317889	2_141	0	0.0114562783586797	4.82366103229708	9.21680595992322e-07	0.268656716417776	1
ENSG00000184182.18	UBE2F	2	237934327	2_141	0	0.0113579533980788	5.39469080233608	1.02194317143916e-06	0.95930000306135	3
ENSG00000132330.16	SCLY	2	238060509	2_141	1	0.0636955292550686	18.1490930814621	1.92807526948185e-05	4.05555555555434	1
ENSG00000144488.14	ESPNL	2	238106554	2_141	0	0.0112462283151578	5.59532855096271	1.04952453228894e-06	1.13557169483188	2
ENSG00000168427.8	KLHL30	2	238094101	2_141	0	0.0113276463186641	5.49268101632803	1.03772950438155e-06	1.04477611940341	1
ENSG00000132323.8	ILKAP	2	238203982	2_141	0	0.011989396547333	5.26858090773967	1.05354013283851e-06	-0.454545454545522	1
ENSG00000204104.11	TRAF3IP1	2	238319497	2_141	0	0.030261111115126	13.2933507037398	6.70933440195821e-06	1.37520120843035	2
ENSG00000065802.11	ASB1	2	238424179	2_141	0	0.011619917239472	4.83579668420009	9.3719761257765e-07	-0.0676559142560023	2
ENSG00000233608.3	TWIST2	2	238847617	2_141	0	0.017203289259657	7.99362948144791	2.29358907556866e-06	0.871794871794955	1
ENSG00000130414.11	NDUFA10	2	240025297	2_142	0	0.00728584193171677	4.68297161267607	5.6906434512525e-07	-0.258426966292151	1
ENSG00000144504.15	ANKMY1	2	240570295	2_142	0	0.00737273577214037	4.79075513621554	5.89105054761605e-07	0.0882352941176372	1
ENSG00000178623.11	GPR35	2	240605435	2_142	0	0.00758402847326067	5.04767018940164	6.38485488601016e-07	0.592741935483953	1
ENSG00000172478.17	C2orf54	2	240896921	2_143	0	0.00640382897210945	4.63706783791784	4.95271433962593e-07	-0.0403225806451539	1
ENSG00000172482.4	AGXT	2	240867975	2_143	0	0.0183118585264267	15.6462865864756	4.77863446195555e-06	1.98591549295846	1
ENSG00000162804.13	SNED1	2	240921494	2_143	0	0.0256030356688439	18.2275194842039	7.78357542086194e-06	-2.29203472239307	2
ENSG00000122085.16	MTERF4	2	241102692	2_143	0	0.0125557256729173	10.7905533174642	2.25967322102621e-06	1.44296178642248	2
ENSG00000115687.13	PASK	2	241150158	2_143	0	0.0426278537487175	21.1321738072774	1.50244210759227e-05	2.17968750000025	1
ENSG00000115685.14	PPP1R7	2	241149506	2_143	0	0.0422678306833817	21.0593476627169	1.48461887904696e-05	-2.16425867131563	2
ENSG00000146205.13	ANO7	2	241189299	2_143	0	0.0078933697743393	6.45944918272398	8.50389794982974e-07	-0.867052023121838	1
ENSG00000168385.17	SEPT2	2	241315322	2_144	0	0.0215942447769419	18.6545802433171	6.7186745832062e-06	2.75199999999933	1
ENSG00000115677.16	HDLBP	2	241316415	2_144	0	0.00623585683005867	6.72190930816238	6.9911543389995e-07	-1.65306122449023	1
ENSG00000006607.13	FARP2	2	241356233	2_144	0	0.0284657938658595	15.8674643811955	7.5333984396981e-06	0.495472742832069	2
ENSG00000115694.14	STK25	2	241509731	2_144	0	0.00628795155934814	5.07387186485088	5.32119027044745e-07	-0.595588235294144	1
ENSG00000176720.4	BOK	2	241558372	2_144	0	0.0653146224595773	28.7186489214293	3.12848826968044e-05	3.17004048582909	1
ENSG00000168393.12	DTYMK	2	241686523	2_144	0	0.00641308984190292	5.1102028710937	5.4659489505269e-07	0.455754960982758	2
ENSG00000168395.15	ING5	2	241686546	2_144	0	0.00659225816035103	5.70737106625816	6.27524117045411e-07	-0.720373999428741	2
ENSG00000180902.17	D2HGDH	2	241756485	2_144	0	0.015755430556879	12.6199187982041	3.31624754838562e-06	-1.21582733812982	1
ENSG00000188389.10	PDCD1	2	241854911	2_144	0	0.0109074667033467	10.057568330415	1.82968780427032e-06	-1.77987421383653	1
ENSG00000113851.14	CRBN	3	3178805	3_3	0	0.0145798379340284	6.67971209940309	1.62431609078616e-06	-0.749999999999691	1
ENSG00000170364.12	SETMAR	3	4303349	3_3	0	0.0198560484558977	9.49895868105264	3.14578420954269e-06	1.16917293233013	1
ENSG00000144455.13	SUMF1	3	4306906	3_3	0	0.0115722902867011	4.57447734024884	8.82919086867187e-07	0.232558139534898	1
ENSG00000071282.11	LMCD1	3	8502071	3_6	0	0.0164965255365422	7.320764106224	2.01422973172984e-06	-0.880952380952576	1
ENSG00000125046.14	SSUH2	3	8732443	3_7	0	0.0549114823935826	18.2738304553412	1.67360461549407e-05	-1.9714285714282	1
ENSG00000180914.10	OXTR	3	8769708	3_7	0	0.050186461454991	17.4403145357708	1.45982566374632e-05	-1.89966555183866	1
ENSG00000070950.9	RAD18	3	8963418	3_7	0	0.0185934219108486	8.32168758163908	2.58066027679311e-06	1.03188405797159	1
ENSG00000196220.15	SRGAP3	3	9363193	3_7	0	0.0122777611845157	4.53642785334256	9.28952045868292e-07	-0.0236220472440924	1
ENSG00000134077.15	THUMPD3	3	9363240	3_7	0	0.0185150664591733	8.28311789389813	2.55787444826611e-06	1.00000000000005	1
ENSG00000168137.15	SETD5	3	9397385	3_7	0	0.0319704750688717	13.2843822460294	7.08354339613464e-06	1.51301115241685	1
ENSG00000144550.12	CPNE9	3	9703359	3_8	0	0.0147740225048598	4.91349221703568	1.21073510335638e-06	-0.320754716981183	1
ENSG00000114026.21	OGG1	3	9749660	3_8	0	0.017590430360601	6.50550558647383	1.908611888176e-06	-0.674698795180463	1
ENSG00000134072.10	CAMK1	3	9769618	3_8	0	0.020361663510566	7.84189653954862	2.66314289612491e-06	0.924865831842699	1
ENSG00000187288.10	CIDEC	3	9879932	3_8	0	0.0145308031507749	4.76211598754432	1.15411661684481e-06	0.143749999999939	1
ENSG00000171135.13	JAGN1	3	9890428	3_8	0	0.0164823634470638	5.91164256892322	1.6251286987362e-06	-0.712328767123247	1
ENSG00000163701.18	IL17RE	3	9902449	3_8	0	0.0151959472998883	5.17029352576286	1.31039758397595e-06	0.520444918415985	2
ENSG00000125037.12	EMC3	3	10010880	3_8	0	0.0166309580562991	5.99355380318799	1.66250049050138e-06	0.673511293634329	1
ENSG00000144554.10	FANCD2	3	10025967	3_8	0	0.03604554608875	13.0770996767688	7.86182095678816e-06	2.10810810810791	1
ENSG00000254999.3	BRK1	3	10115521	3_8	0	0.0250230332515704	9.72763652083104	4.05982574378214e-06	1.87450509891928	2
ENSG00000157014.10	TATDN2	3	10247632	3_8	0	0.0171573361752183	6.27793481151659	1.79649812444412e-06	0.666666666666399	1
ENSG00000157017.15	GHRL	3	10297453	3_8	0	0.0153757755834326	5.27761512074904	1.35342705125953e-06	-0.74999999999987	1
ENSG00000157087.17	ATP2B2	3	10707748	3_8	0	0.0248877264798818	9.67811865631993	4.01731857761949e-06	-1.27439024390255	1
ENSG00000157103.10	SLC6A1	3	10992288	3_9	0	0.00951970912193112	5.09121591593655	8.0836090192408e-07	-0.38167938931306	1
ENSG00000197548.12	ATG7	3	11272224	3_9	0	0.00902566314288755	4.60633399543766	6.9341726514755e-07	-0.0323893447406796	2
ENSG00000144559.10	TAMM41	3	11808501	3_9	0	0.0109640448335508	6.37696635383661	1.16612480620294e-06	0.72847223457558	2
ENSG00000157152.16	SYN2	3	12005775	3_9	0	0.00938445361983098	4.96100035937466	7.76494450698272e-07	0.102189781021903	1
ENSG00000157150.4	TIMP4	3	12159406	3_9	0	0.0134591895310181	8.2447539196721	1.85078815887171e-06	-1.14074074074131	1
ENSG00000154743.17	TSEN2	3	12484699	3_9	0	0.00962314071237447	5.18955210541743	8.32926766593244e-07	0.382513661202392	1
ENSG00000075975.15	MKRN2	3	12557340	3_9	0	0.00921564679435849	4.79584161651786	7.37141324941439e-07	0.362903225806532	1
ENSG00000088726.15	TMEM40	3	12769053	3_9	0	0.01370343778169	8.40868503999445	1.92184219142705e-06	-1.03448275862011	1
ENSG00000144713.12	RPL32	3	12841494	3_9	0	0.00898398111577947	4.56421826676342	6.83904310037164e-07	0.0679245283018898	1
ENSG00000154764.5	WNT7A	3	13880326	3_10	0	0.00905693785272799	4.91814472474041	7.42921278961521e-07	0.196850393700777	1
ENSG00000163528.12	CHCHD4	3	14124463	3_10	0	0.0338504377827186	16.9607596453365	9.57568155715108e-06	2.16176470588311	1
ENSG00000154767.14	XPC	3	14180391	3_10	0	0.0166209253385997	10.4492982524142	2.89669273135975e-06	-1.57142857142877	1
ENSG00000154781.15	CCDC174	3	14648459	3_10	0	0.00950696865285339	5.35937201341296	8.49798717922791e-07	-0.445652173912788	1
ENSG00000131381.12	RBSN	3	15100839	3_11	0	0.0334569986939964	11.2451243450337	6.27496556741698e-06	-1.54676258992815	1
ENSG00000131375.9	CAPN7	3	15206289	3_11	0	0.0175093707530721	5.31638624858144	1.55255562975043e-06	0.511764705882273	1
ENSG00000131370.15	SH3BP5	3	15340705	3_11	0	0.0202256170622926	6.63366049694136	2.23776834952372e-06	0.715073529411763	1
ENSG00000144597.13	EAF1	3	15610271	3_11	0	0.0202996759835936	6.66706499240569	2.25727203007815e-06	-0.895397489539541	1
ENSG00000206561.12	COLQ	3	15518642	3_11	0	0.0291086405519795	9.96689064557504	4.83884512605585e-06	1.34177215189928	1
ENSG00000131373.14	HACL1	3	15601536	3_11	0	0.0253421181435325	8.69683960686752	3.67590667966358e-06	1.15948998656406	2
ENSG00000154814.13	OXNAD1	3	16265068	3_12	0	0.0444699378293525	15.8276390960248	1.17393152857156e-05	-1.99313451538455	2
ENSG00000131378.13	RFTN1	3	16513716	3_12	0	0.0148706517796787	5.78791323780984	1.43552950098342e-06	0.616470759752206	2
ENSG00000163576.17	EFHB	3	19946945	3_14	0	0.0114407975669263	5.31744509674846	1.01465738654609e-06	0.478323640543496	2
ENSG00000144566.10	RAB5A	3	19946616	3_14	0	0.0122951787973573	5.97343555543378	1.22495218554213e-06	0.70460704607024	1
ENSG00000183977.13	PP2D1	3	20012320	3_14	0	0.0111169482904864	5.05596334594162	9.37453226069143e-07	0.342281879194606	1
ENSG00000170142.11	UBE2E1	3	23814134	3_18	0	0.160976779951757	30.692176246677	8.24045182697911e-05	2.94863013698764	1
ENSG00000144642.21	RBMS3	3	28575079	3_21	0	0.0131844564183382	4.9744311632902	1.09387012156084e-06	-0.453531598512854	1
ENSG00000197385.5	ZNF860	3	31981925	3_23	0	0.0151500779919755	4.78753976805345	1.20972698560125e-06	-0.235555555555643	1
ENSG00000144645.13	OSBPL10	3	32078058	3_23	0	0.0457266735292097	14.9148970078168	1.13749624930905e-05	1.76097560975722	1
ENSG00000206557.5	TRIM71	3	32791184	3_24	0	0.0113559363061061	5.67892057696991	1.07559518253925e-06	-0.816793893129947	1
ENSG00000144635.8	DYNC1LI1	3	32570569	3_24	0	0.0107168614930373	4.82851850398544	8.63061260966687e-07	0.338829531049083	2
ENSG00000182973.18	CNOT10	3	32684690	3_24	0	0.0125745706500769	6.16207517143848	1.29235034431906e-06	0.613588110403477	1
ENSG00000188167.8	TMPPE	3	33097052	3_24	0	0.0120069512359271	5.81036115397727	1.16357928246794e-06	0.775444590440953	2
ENSG00000170266.15	GLB1	3	33097271	3_24	0	0.0414833186253881	16.2865226676869	1.12683925000127e-05	-1.8439095905589	2
ENSG00000170275.14	CRTAP	3	33113893	3_24	0	0.0133726069135518	6.82985397527788	1.52330757857048e-06	0.851881697632516	2
ENSG00000173705.8	SUSD5	3	34196599	3_25	0	0.0118140029043506	5.13554999385456	1.01191524830855e-06	-0.716535433070914	1
ENSG00000153558.13	FBXL2	3	33273247	3_25	0	0.0291510639129174	13.3868307588678	6.5086705312668e-06	1.87647058823571	1
ENSG00000153560.11	UBP1	3	33441741	3_25	0	0.0182016037678441	9.07703361247481	2.75558432212534e-06	-1.24208144796403	1
ENSG00000170248.13	PDCD6IP	3	33797374	3_25	0	0.0111426845075302	4.6027762625848	8.55401100000524e-07	-0.233944954128299	1
ENSG00000172995.16	ARPP21	3	35639025	3_26	0	0.0154796580535684	5.18228819671925	1.33795969144983e-06	0.471083962411752	2
ENSG00000144681.10	STAC	3	36387735	3_26	0	0.0253874088227326	9.70342409733349	4.10869113763798e-06	1.15254237288134	1
ENSG00000168016.13	TRANK1	3	36944995	3_27	0	0.0195442456597503	5.79550946364777	1.88916824859382e-06	0.648487865133702	2
ENSG00000093167.17	LRRFIP2	3	37183634	3_27	0	0.0196617963840529	5.85030070238022	1.91849861059895e-06	-0.522546419098167	1
ENSG00000144674.16	GOLGA4	3	37243272	3_27	0	0.0249633516675947	8.03393426150329	3.3449626606442e-06	-0.987288135593295	1
ENSG00000198590.11	C3orf35	3	37386585	3_27	0	0.0191025756570768	5.58668113186744	1.77994227518824e-06	0.564841498559295	1
ENSG00000187091.13	PLCD1	3	38029646	3_27	0	0.017130361305875	4.59162257475267	1.31187607261413e-06	0.0438799076212246	1
ENSG00000008226.19	DLEC1	3	38020833	3_27	0	0.0370381745444618	11.6552771597187	7.19999649424988e-06	1.39759205449374	2
ENSG00000172940.11	SLC22A13	3	38266019	3_27	0	0.0179560032499788	5.02135989868984	1.50380363694294e-06	-0.398119122257096	1
ENSG00000144671.10	SLC22A14	3	38281798	3_27	0	0.0204032691919723	6.18859215940357	2.10596780605501e-06	0.642857142856978	1
ENSG00000168356.11	SCN11A	3	38712785	3_28	0	0.0123993840697035	4.5531540005698	9.41613242516669e-07	0.0933275874595325	2
ENSG00000114745.13	GORASP1	3	39107998	3_28	0	0.0191181630770587	8.50282987586474	2.71125119974763e-06	1.11774347528201	2
ENSG00000168026.18	TTC21A	3	39108083	3_28	0	0.0126683533539238	4.74867280311336	1.00335015147536e-06	-0.38414634146345	1
ENSG00000144655.14	CSRNP1	3	39154473	3_28	0	0.0211808465369278	9.43919355325922	3.33455826815788e-06	1.43939393939347	1
ENSG00000144659.10	SLC25A38	3	39383433	3_28	0	0.0124616222251916	4.59876808634009	9.55820181017021e-07	-0.00646551724137666	1
ENSG00000168028.13	RPSA	3	39407090	3_28	0	0.0537841291528158	18.0082605871992	1.61542207455257e-05	-2.30645161290303	1
ENSG00000114784.3	EIF1B	3	40309786	3_29	0	0.0155501575512267	8.57045681072842	2.22279222931119e-06	-1.16197183098633	1
ENSG00000188846.13	RPL14	3	40457354	3_29	0	0.0100671751702026	4.60906372652691	7.73892154470257e-07	0.165413533834573	1
ENSG00000177873.12	ZNF619	3	40477330	3_29	0	0.0106184962386694	5.09439161009085	9.02226231300076e-07	0.399999999999971	1
ENSG00000168036.16	CTNNB1	3	41195090	3_30	0	0.15961288910972	29.4478677415768	7.83938363886452e-05	3.40322580645198	1
ENSG00000168038.10	ULK4	3	41962206	3_30	0	0.0578757876943101	19.8467974695254	1.9157880426943e-05	-2.92528735632051	1
ENSG00000244607.5	CCDC13	3	42773176	3_31	0	0.0142545728740574	5.69486776704396	1.35393544696113e-06	0.577922077922301	1
ENSG00000144648.15	ACKR2	3	42800848	3_31	0	0.0497109248047288	17.1500820666614	1.42192978302906e-05	-2.01095597840803	2
ENSG00000240747.7	KRBOX1	3	42809057	3_31	0	0.0164795693446457	7.01783159761657	1.92889641679817e-06	-0.859259259259449	1
ENSG00000144649.8	FAM198A	3	42979596	3_31	0	0.0129560768590354	4.82429944850005	1.04248035168152e-06	-0.459119496855485	1
ENSG00000011198.7	ABHD5	3	43690090	3_31	0	0.0156194505790391	6.52875729813532	1.70081228148115e-06	-0.767676767677081	1
ENSG00000160746.12	ANO10	3	43691432	3_31	0	0.0142793024505952	5.71067005245594	1.36004778215346e-06	0.605985037406153	1
ENSG00000225873.3	LINC00694	3	44439661	3_31	0	0.0357121066671343	14.0995133946009	8.39807405811959e-06	-1.77586206896577	1
ENSG00000144792.9	ZNF660	3	44590720	3_31	0	0.0485891140061704	16.9389900221824	1.37273465539837e-05	1.98265895953774	1
ENSG00000169981.10	ZNF35	3	44649020	3_31	0	0.0175306236026257	7.58215523985772	2.21692061988795e-06	0.994565217391164	1
ENSG00000196653.11	ZNF502	3	44712685	3_31	0	0.0197188694726754	8.6564779718787	2.84697298431486e-06	-1.20161290322583	1
ENSG00000186446.11	ZNF501	3	44721338	3_31	0	0.0127782613805165	4.69837478758127	1.00133530862689e-06	0.0903225806451269	1
ENSG00000163807.5	KIAA1143	3	44761638	3_31	0	0.0141089513747955	5.60125181973412	1.31807444606324e-06	0.577702702702603	1
ENSG00000163808.16	KIF15	3	44761638	3_31	0	0.0141089513747955	5.60125181973412	1.31807444606324e-06	0.577702702702603	1
ENSG00000169964.7	TMEM42	3	44861942	3_31	0	0.0132772687140337	5.04745959487212	1.11774233808137e-06	0.420875420875466	1
ENSG00000075914.12	EXOSC7	3	44975427	3_31	0	0.0125739817917455	4.551540817506	9.54533938717862e-07	-0.081300813008147	1
ENSG00000249992.1	TMEM158	3	45225063	3_32	0	0.00849746564578724	4.53348974989953	6.42513357994894e-07	0.0124223602484502	1
ENSG00000011376.9	LARS2	3	45485320	3_32	0	0.0136858733341525	8.87280427833151	2.02531940343865e-06	0.917910447761305	1
ENSG00000144791.9	LIMD1	3	45608372	3_32	0	0.0095167836913066	5.56408367838772	8.8316928477985e-07	-0.626865671641792	1
ENSG00000211456.10	SACM1L	3	45688625	3_32	0	0.0102756292435726	6.26232037371211	1.07325720707735e-06	0.725663716814055	1
ENSG00000163817.15	SLC6A20	3	45796394	3_32	0	0.00861490149347788	4.65833279016406	6.69330989060516e-07	-0.14269402170412	2
ENSG00000163818.16	LZTFL1	3	45916197	3_32	0	0.0094720025850894	5.52115058561134	8.72230975859007e-07	-0.69578863125651	2
ENSG00000172215.5	CXCR6	3	45940684	3_32	0	0.00968546397602021	5.72398876213833	9.24654118031845e-07	0.679214489776303	2
ENSG00000163820.14	FYCO1	3	45995029	3_32	0	0.0091945062155222	5.25073264675284	8.05208632129932e-07	-0.875371173491135	2
ENSG00000163823.3	CCR1	3	46208857	3_32	0	0.0559513443406047	21.7948715521715	2.03387821784745e-05	-2.84521993162538	2
ENSG00000121807.5	CCR2	3	46353822	3_32	0	0.0186925761434392	11.7172823366639	3.65305456030597e-06	-2.07905138339901	1
ENSG00000160791.13	CCR5	3	46371068	3_32	0	0.00877491617926329	4.8257185285345	7.06260746745301e-07	-0.0786026200873282	1
ENSG00000121797.9	CCRL2	3	46406497	3_32	0	0.00976244960058015	5.79605091169838	9.43737260167321e-07	0.394557823129324	1
ENSG00000012223.12	LTF	3	46476733	3_32	0	0.00898796194390905	5.04405953696897	7.56138818838311e-07	0.869036343815468	2
ENSG00000241186.9	TDGF1	3	46576012	3_32	0	0.0240657881810439	14.0274467419138	5.63039448290895e-06	1.81818181818141	1
ENSG00000261603.1	PRSS46	3	46736764	3_33	0	0.0409727910360325	15.4960153367788	1.0589505783895e-05	-2.83125000000091	1
ENSG00000188086.13	PRSS45	3	46744963	3_33	0	0.212894256500379	21.2623967355304	7.54981427427461e-05	-2.57085674724463	2
ENSG00000178055.11	PRSS42	3	46834226	3_33	0	0.00668700428892377	4.92442490274391	5.49221115885244e-07	-0.485596707818892	1
ENSG00000160801.13	PTH1R	3	46877889	3_33	0	0.015472348764045	12.4296797564955	3.20757109625045e-06	1.77656675749288	1
ENSG00000160796.16	NBEAL2	3	46979634	3_33	0	0.00658940787963758	5.21203869775135	5.7281466490883e-07	0.547619047619162	1
ENSG00000181555.20	SETD2	3	47164415	3_33	0	0.017701503986246	13.6052658518714	4.01677314927095e-06	-1.92275574112728	1
ENSG00000114648.11	KLHL18	3	47287254	3_33	0	0.00656843841707799	4.76096090900075	5.21575104439633e-07	-0.385964912280833	1
ENSG00000076201.14	PTPN23	3	47380662	3_33	0	0.0080897722977431	7.89678667789618	1.06548369845108e-06	1.37301587301619	1
ENSG00000114650.18	SCAP	3	47476835	3_33	0	0.00797593403731911	7.73216428948269	1.02859102921474e-06	1.34645669291312	1
ENSG00000163832.15	ELP6	3	47513447	3_33	0	0.00711238963961358	5.32954030641428	6.32215875698316e-07	-0.628140703517773	1
ENSG00000164045.11	CDC25A	3	48188134	3_34	0	0.0075765322090563	7.20349952316039	9.10278135249369e-07	0.425373134328365	1
ENSG00000172113.8	NME6	3	48301516	3_34	0	0.00606681452837066	5.68896497889942	5.7564413471953e-07	0.073419279340346	2
ENSG00000164049.14	FBXW12	3	48372047	3_34	0	0.00750345578226896	7.99292877714193	1.0002933377272e-06	1.67479674796746	1
ENSG00000164053.19	ATRIP	3	48446788	3_34	0	0.0197831157973053	12.3322134067328	4.06907626903407e-06	0.128834355828228	1
ENSG00000213689.11	TREX1	3	48465783	3_34	0	0.0716399435964634	30.8247123027602	3.68310731148482e-05	3.25966850828746	1
ENSG00000164054.15	SHISA5	3	48506736	3_34	0	0.0134508384731178	19.0342854240598	4.27017860617191e-06	-3.54219948848915	1
ENSG00000114268.11	PFKFB4	3	48562408	3_34	0	0.018812640592114	29.3598636703156	9.21221146927152e-06	4.41322314049909	1
ENSG00000183396.3	TMEM89	3	48621576	3_34	0	0.0154782078261368	45.7857505122675	1.18198269076926e-05	6.19753086419464	1
ENSG00000213672.7	NCKIPSD	3	48685869	3_34	0	0.0102037591266702	18.2884370075158	3.11241066144024e-06	-1.10687022900778	1
ENSG00000114302.15	PRKAR2A	3	48847779	3_34	0	0.00595845064221301	39.3599678159956	3.91154369816206e-06	-6.04347826086963	1
ENSG00000178467.17	P4HTM	3	48971953	3_34	0	0.00557738881626269	11.8361228337038	1.10103339260822e-06	-3.82399999999923	1
ENSG00000178252.17	WDR6	3	49007334	3_34	0	0.0113355500939676	17.021228483014	3.2180560756888e-06	0.676923076923062	1
ENSG00000198218.10	QRICH1	3	49088219	3_34	0	0.0390314713135437	30.0163243384543	1.95403589631636e-05	-4.43835616438175	1
ENSG00000172053.17	QARS	3	49106005	3_34	0	0.0119430061547294	16.5734194600618	3.30130678013293e-06	-3.57333333333352	1
ENSG00000177352.9	CCDC71	3	49165349	3_34	0	0.00602172215238017	13.3499369799392	1.3407877519719e-06	1.2047244094489	1
ENSG00000185909.14	KLHDC8B	3	49171432	3_34	0	0.00560702211274411	17.8896203988133	1.67299059600621e-06	2.52220600101725	2
ENSG00000173421.16	CCDC36	3	49199901	3_34	0	0.00603418489426699	13.2515549455192	1.33366133525361e-06	-1.18110236220428	1
ENSG00000188315.7	C3orf62	3	49277527	3_34	1	0.0184409339741842	53.158256904381	1.63498491545009e-05	-7.05102040815835	1
ENSG00000067560.10	RHOA	3	49413016	3_35	0	0.00890850098516172	107.28504978949	1.59405736067981e-05	-11.6076923076884	1
ENSG00000145022.4	TCTA	3	49412205	3_35	0	0.00721965507639688	14.8941889483925	1.79346709892216e-06	2.63723031577369	2
ENSG00000145020.15	AMT	3	49421819	3_35	0	0.00711411727097	6.59962540567565	7.83069684614799e-07	-0.886686872763203	2
ENSG00000145029.13	NICN1	3	49429438	3_35	0	0.00595871588556951	17.974491913215	1.78636173421477e-06	3.49645390070912	1
ENSG00000164068.15	RNF123	3	49687375	3_35	0	0.00740936492458477	11.7474470415076	1.45172577118207e-06	-2.08333333333392	1
ENSG00000173540.12	GMPPB	3	49724172	3_35	0	0.00603517770628093	43.0599453693933	4.3343466538859e-06	-7.64227642276383	1
ENSG00000183763.8	TRAIP	3	49856597	3_35	0	0.00727102304112559	30.331139085012	3.67827628384854e-06	-6.56617647058778	1
ENSG00000164078.12	MST1R	3	49903379	3_35	0	0.0277251022969721	17.1677293321053	7.93864022448335e-06	-1.29123328380413	1
ENSG00000004534.14	RBM6	3	49940636	3_35	0	0.00602805417124153	25.7713251326345	2.59103931090947e-06	5.83739837398495	1
ENSG00000012171.19	SEMA3B	3	50267465	3_35	0	0.182026660003869	29.2807957981496	8.88951325348582e-05	-2.60776699029124	1
ENSG00000179564.3	LSMEM2	3	50278688	3_35	0	0.0248587627570124	19.8581208592021	8.2333725042778e-06	2.05102040816415	1
ENSG00000214706.10	IFRD2	3	50294496	3_35	0	0.0184590898759872	16.8726575077553	5.19462116821064e-06	-1.83417085427112	1
ENSG00000243477.5	NAT6	3	50299601	3_35	0	0.00731916892739326	6.30936085974553	7.70206614012721e-07	-2.21374045801537	1
ENSG00000186792.16	HYAL3	3	50295266	3_35	0	0.00768677677853003	5.93123880709407	7.60413441804741e-07	0.684358774063213	2
ENSG00000114735.9	HEMK1	3	50569633	3_35	0	0.00864747416785627	7.19794309018842	1.03814445242597e-06	0.417112299465047	1
ENSG00000114738.10	MAPKAPK3	3	50611291	3_35	0	0.0152758718964416	22.9833228165055	5.85570150440318e-06	-3.59642296058809	2
ENSG00000259956.1	RBM15B	3	51391456	3_35	0	0.0117197852149535	10.2749835610436	2.00844939577712e-06	1.14350797266519	1
ENSG00000164088.17	PPM1M	3	52245935	3_36	0	0.00976024383046736	4.80055279601798	7.81469483299153e-07	-0.11290322580646	1
ENSG00000168237.17	GLYCTK	3	52286212	3_36	0	0.0266176247191839	13.9569146518198	6.1961058164988e-06	1.86186186186192	1
ENSG00000010319.6	SEMA3G	3	52444898	3_36	0	0.0108913300399337	5.79866776429901	1.05334163505354e-06	0.860962566845048	1
ENSG00000114854.7	TNNC1	3	52454186	3_36	0	0.0114307427347942	6.23876315222806	1.18941402299035e-06	0.65826524507764	2
ENSG00000010322.15	NISCH	3	52455611	3_36	0	0.00948453416403483	4.53979188763518	7.18144858079691e-07	0.122448979591812	1
ENSG00000010327.10	STAB1	3	52495757	3_36	0	0.00988053432481373	4.91200353964903	8.09467111048064e-07	-0.385454545454617	1
ENSG00000163938.16	GNL3	3	52685800	3_36	0	0.0126786062370688	7.18246057039935	1.51881497382067e-06	1.50781249999972	1
ENSG00000016864.18	GLT8D1	3	52699090	3_36	0	0.0334496314645643	16.0531599419373	8.95595650048383e-06	2.22147651006766	1
ENSG00000114904.12	NEK4	3	52771077	3_36	0	0.0114392318071003	6.24536594976091	1.19155709624374e-06	1.45238095238083	1
ENSG00000162267.12	ITIH3	3	52794612	3_36	0	0.0231997644350128	12.6975717323577	4.9131990107473e-06	2.30534351145033	1
ENSG00000055955.15	ITIH4	3	52836602	3_36	0	0.0542494416305956	20.5114692224954	1.85588964148227e-05	-3.01360544217703	1
ENSG00000213533.11	TMEM110	3	52897955	3_36	0	0.0989905087975094	26.1349627647573	4.31494781507962e-05	-3.38095238095414	1
ENSG00000163935.13	SFMBT1	3	53048921	3_36	0	0.0621053530167188	21.7668661762233	2.25468070107248e-05	-3.15862068965452	1
ENSG00000163933.9	RFT1	3	53105491	3_36	0	0.0783817238119136	23.942079902372	3.12994561834396e-05	2.86718750000045	1
ENSG00000272886.5	DCP1A	3	53347519	3_36	0	0.0110094751484677	5.89685535488073	1.08279737951645e-06	0.620227038183574	1
ENSG00000016391.10	CHDH	3	53846340	3_36	0	0.0783167345133547	23.9352476008125	3.12645801468426e-05	2.40521739130369	1
ENSG00000157445.14	CACNA2D3	3	54123043	3_37	0	0.0125398620236351	4.69036175303762	9.8097785452953e-07	-0.223602484472123	1
ENSG00000180376.16	CCDC66	3	56557031	3_39	0	0.0146060078619999	4.7881194462996	1.16642444213097e-06	0.475526745444924	2
ENSG00000163946.13	FAM208A	3	56682894	3_39	0	0.0156796603265312	5.43503984631729	1.42134494139829e-06	0.596774193548065	1
ENSG00000144730.17	IL17RD	3	57170417	3_39	0	0.0147911715546551	4.90300063641335	1.20955223820026e-06	-0.434108527131629	1
ENSG00000239388.8	ASB14	3	57292659	3_39	0	0.0165979754237452	5.95433514226752	1.64834645422717e-06	0.495815899581755	1
ENSG00000168374.10	ARF4	3	57598389	3_39	0	0.021098886564673	8.14594558950207	2.86656073444139e-06	-1.11996897441915	2
ENSG00000174839.12	DENND6A	3	57692733	3_39	0	0.0143172022838666	4.60602287705822	1.09987759986256e-06	-0.11142857142857	1
ENSG00000163687.13	DNASE1L3	3	58206068	3_40	0	0.0146208364383056	9.89179458038691	2.41216723053446e-06	1.3846153846153	1
ENSG00000163686.14	ABHD6	3	58237077	3_40	0	0.00817636448277548	4.59973585810779	6.27268157185672e-07	-0.0396039603960309	1
ENSG00000163684.11	RPP14	3	58306531	3_40	0	0.00991228444083026	6.35129989727601	1.05001736495848e-06	0.934782608695177	1
ENSG00000168297.15	PXK	3	58332534	3_40	0	0.0103915932324247	6.78111427888115	1.17528530861651e-06	1.05065180097418	2
ENSG00000168291.12	PDHB	3	58434315	3_40	0	0.00812106470549756	4.53801660683851	6.14665952245076e-07	0.171117292179609	2
ENSG00000168306.12	ACOX2	3	58548942	3_40	0	0.00828095820493446	4.7153414609896	6.51259161740072e-07	0.263157894736724	1
ENSG00000144724.19	PTPRG	3	61561600	3_41	0	0.0125945895683804	6.95001886445397	1.45992353003484e-06	-0.786069651741232	1
ENSG00000163618.17	CADPS	3	62875367	3_42	0	0.0636203725451533	18.2316444921922	1.93455979235796e-05	2.24417365676504	2
ENSG00000163634.11	THOC7	3	63863496	3_43	0	0.0143877818282298	7.11498850150949	1.70737198775926e-06	0.902155887229999	1
ENSG00000163635.17	ATXN7	3	63865619	3_43	0	0.0193320504187682	9.8107879696459	3.16331116762078e-06	1.44383561643744	1
ENSG00000163636.10	PSMD6	3	64024193	3_43	0	0.0109871777162743	4.65821322063002	8.53622037382799e-07	0.632795617244607	2
ENSG00000163638.13	ADAMTS9	3	64688923	3_43	0	0.0110510989214052	4.71099363158603	8.68316570888589e-07	-0.261194029850737	1
ENSG00000144741.17	SLC25A26	3	66236632	3_45	0	0.0126921599917286	7.0671061516739	1.49601951324407e-06	-1.02083333333372	1
ENSG00000144749.13	LRIG1	3	66501565	3_45	0	0.0213772603508324	11.8249253978429	4.21609668360422e-06	1.36866359446992	1
ENSG00000163376.11	KBTBD8	3	66998338	3_45	0	0.00984194277304917	4.75120550103535	7.7991047991371e-07	-0.26143790849681	1
ENSG00000183662.10	FAM19A1	3	68003750	3_45	0	0.0115465992411365	6.20543664647064	1.19505128797402e-06	0.704545454545382	1
ENSG00000163380.15	LMOD3	3	69102350	3_46	0	0.0127962913230141	4.88605182979523	1.04280305274456e-06	0.35714285714282	1
ENSG00000187098.14	MITF	3	69817228	3_47	0	0.0526066164975438	18.8510060654175	1.65399810977249e-05	2.53599999999993	1
ENSG00000163412.12	EIF4E3	3	71765280	3_48	0	0.00924930380854672	5.37691210554153	8.29472682355792e-07	0.540404040404012	1
ENSG00000170837.2	GPR27	3	71735170	3_48	0	0.00985492091987095	5.99861048496421	9.85970478149858e-07	0.716417910447485	1
ENSG00000163421.8	PROK2	3	71695344	3_48	0	0.0254784927465813	14.6909468270702	6.24286041953266e-06	-1.6816198275896	2
ENSG00000144736.13	SHQ1	3	72861735	3_49	0	0.0129518477683961	4.55173931836731	9.83261916588829e-07	-0.0191457206195394	2
ENSG00000113805.8	CNTN3	3	74520712	3_50	0	0.0279228132410355	12.0562179591971	5.61474927811396e-06	1.53649635036498	1
ENSG00000185008.17	ROBO2	3	75906907	3_51	0	0.0136169971282457	6.38492340551821	1.45009729768017e-06	0.700507614213166	1
ENSG00000169855.19	ROBO1	3	79767741	3_54	0	0.0162966418421951	11.3328701659193	3.08033634334748e-06	1.40601503759388	1
ENSG00000114480.12	GBE1	3	81128553	3_54	0	0.00788587881923808	4.72204266043727	6.21069369706305e-07	0.193097435697398	2
ENSG00000206538.8	VGLL3	3	86988393	3_57	0	0.0125503089859109	6.79321902769304	1.42196904125485e-06	-0.260536398467294	1
ENSG00000083937.8	CHMP2B	3	87227121	3_57	0	0.00986229984894971	4.89112441671178	8.04538846108558e-07	-0.333468915689363	2
ENSG00000175105.6	ZNF654	3	88058839	3_58	0	0.0106829500169334	4.70859830401921	8.38963262532391e-07	-0.201005025125625	1
ENSG00000163320.10	CGGBP1	3	88122078	3_58	0	0.0207745903240314	10.7745135547001	3.73327726603429e-06	-1.45226130653306	1
ENSG00000178750.2	STX19	3	94032097	3_59	0	0.0450075621577999	15.0694111123561	1.13120646016446e-05	2.00689655172413	1
ENSG00000178700.7	DHFR2	3	94062771	3_59	0	0.0275491719034781	10.5546615149569	4.84967867736165e-06	1.49781659388584	1
ENSG00000178694.9	NSUN3	3	94062771	3_59	0	0.0275491719034781	10.5546615149569	4.84967867736165e-06	-1.49781659388584	1
ENSG00000269028.3	MTRNR2L12	3	96618327	3_61	0	0.0220463720934112	11.8290354607498	4.34957248150918e-06	-1.28823529411787	1
ENSG00000080200.9	CRYBG3	3	97822174	3_61	0	0.0110524907195131	5.52951905629161	1.01931314196898e-06	-0.447154471544765	1
ENSG00000231861.2	OR5K2	3	98507518	3_62	0	0.0174538808842655	5.69362984785235	1.65745346103897e-06	-0.594871794871592	1
ENSG00000080822.16	CLDND1	3	98523270	3_62	0	0.0266839287677577	9.57571588105361	4.26168288056975e-06	-1.16901408450739	1
ENSG00000057019.15	DCBLD2	3	98899539	3_62	0	0.0312433936052172	11.0225778242339	5.74382870234799e-06	-1.30006259248002	2
ENSG00000144810.15	COL8A1	3	99637517	3_62	0	0.041285782870492	13.5865453201873	9.35555748368584e-06	1.56172375321352	2
ENSG00000036054.12	TBC1D23	3	100261437	3_63	0	0.0176520012785697	9.22783809092924	2.71677718664238e-06	1.30344827586192	1
ENSG00000114021.11	NIT2	3	100334239	3_63	0	0.013040725456735	6.46633104957117	1.40643541087477e-06	0.992366412213953	1
ENSG00000154174.7	TOMM70	3	100410524	3_63	0	0.027021052912057	13.1219374325383	5.91371425643909e-06	-1.74324324324389	1
ENSG00000206535.7	LNP1	3	100401425	3_63	0	0.0173430281022036	9.06662912264661	2.62259291936417e-06	1.25617371481662	2
ENSG00000181458.10	TMEM45A	3	100492450	3_63	0	0.0118848275816911	5.62074793126341	1.11415881453729e-06	-0.75999999999974	1
ENSG00000114354.13	TFG	3	100709093	3_63	0	0.0112047670315247	5.08412722924818	9.50121940096353e-07	0.568696770014526	2
ENSG00000154175.16	ABI3BP	3	100995762	3_64	0	0.0141164594606832	10.6801492838187	2.51456701301051e-06	2.26011560693627	1
ENSG00000174173.6	TRMT10C	3	101561866	3_64	0	0.0101681478141551	6.82596404610739	1.15761981745131e-06	1.67857142857167	1
ENSG00000144815.15	NXPE3	3	101778725	3_64	0	0.0107871946500032	5.81450371175067	1.04611944112982e-06	-0.885779872002356	2
ENSG00000144802.11	NFKBIZ	3	101828889	3_64	0	0.00968214483022889	4.88563513578664	7.88955867911024e-07	-0.607692307692215	1
ENSG00000114423.18	CBLB	3	105869225	3_66	0	0.0121620555259392	6.49459088414943	1.3174037218554e-06	-0.924657534246147	1
ENSG00000138483.2	CCDC54	3	107377044	3_67	0	0.0137700329035526	10.2365492707907	2.35097853924688e-06	-1.53225806451627	1
ENSG00000114455.13	HHLA2	3	108296400	3_67	0	0.0182310750245164	12.7968963567068	3.89114161082246e-06	-1.75199999999946	1
ENSG00000138472.10	GUCA1C	3	108950181	3_67	0	0.0080620013731102	5.3630987774191	7.21138644489858e-07	-0.475903614457763	1
ENSG00000114439.18	BBX	3	107327818	3_67	0	0.00746069448020759	4.65825722497533	5.7964597904766e-07	-0.139393939393964	1
ENSG00000114446.4	IFT57	3	108222767	3_67	0	0.023139534512043	14.9762328350118	5.77985984198921e-06	1.70739549839209	1
ENSG00000198919.12	DZIP3	3	108592937	3_67	0	0.00757198893965727	4.79289170271313	6.05295844720699e-07	0.277966101694953	1
ENSG00000163519.13	TRAT1	3	108822467	3_67	0	0.00784403749958107	5.11385886259574	6.69034486144503e-07	0.198979591836701	1
ENSG00000172139.14	SLC9C1	3	112294511	3_69	0	0.00908185798910621	4.58111286979161	6.93914247135684e-07	-0.0963302752293155	1
ENSG00000177707.10	NECTIN3	3	111070094	3_69	0	0.0184421080403689	11.0365739895598	3.39472772004915e-06	-1.43352601156122	1
ENSG00000177494.5	ZBED2	3	111595007	3_69	0	0.0205392864824291	12.0206151776186	4.11786545070874e-06	1.38271604938328	1
ENSG00000144827.8	ABHD10	3	111978835	3_69	0	0.0145145806049826	8.85127669945266	2.14274511918892e-06	-1.05223880597042	1
ENSG00000174500.12	GCSAM	3	112133043	3_69	0	0.0160923040897581	9.79242558481238	2.62826175904612e-06	-1.52806144542922	2
ENSG00000144848.10	ATG3	3	112561859	3_69	0	0.0091171385884542	4.61638665142376	7.01973695797329e-07	0.0984827709668517	2
ENSG00000138459.8	SLC35A5	3	112561371	3_69	0	0.00961540468256594	5.10055358367363	8.17984335642776e-07	-0.376681614349829	1
ENSG00000091986.15	CCDC80	3	112649146	3_69	0	0.00909518978632073	4.59445850275008	6.96957353568173e-07	-0.183585313175031	1
ENSG00000163606.10	CD200R1	3	112974275	3_69	0	0.0113585021465833	6.61713006959759	1.25357649815276e-06	0.862275449101318	1
ENSG00000163608.14	NEPRO	3	113018940	3_69	0	0.00903416107013388	4.53320513722143	6.830512763083e-07	-0.0340136054421974	1
ENSG00000206530.10	CFAP44	3	113441898	3_70	0	0.0631211010733152	19.3236177759836	2.03433799346193e-05	2.140417457306	1
ENSG00000072858.10	SIDT1	3	113532232	3_70	0	0.0442757860963392	16.0374759680023	1.18430184212761e-05	-2.02173913043611	1
ENSG00000114573.9	ATP6V1A	3	113746914	3_70	0	0.0270115190375805	11.4935843091368	5.17803044475683e-06	-1.46923076923032	1
ENSG00000178075.19	GRAMD1C	3	113896396	3_70	0	0.0149956236352831	6.11459359642022	1.52929840143152e-06	-0.684210526315693	1
ENSG00000174255.6	ZNF80	3	114237607	3_71	0	0.0126811754689633	4.74686329071845	1.00398295973416e-06	-0.237410071942505	1
ENSG00000181847.11	TIGIT	3	114276614	3_71	0	0.0145971868625217	6.02940064535422	1.46792347664567e-06	0.582191780821697	1
ENSG00000181722.16	ZBTB20	3	115147619	3_71	0	0.0135636389125192	5.35991836829678	1.21253560632047e-06	0.475703324807875	1
ENSG00000113845.9	TIMMDC1	3	119498467	3_74	0	0.0152942467001636	6.38331829286617	1.62830102801612e-06	0.71360381861588	1
ENSG00000163424.8	C3orf30	3	119146065	3_74	0	0.0198421435105175	8.75989393928213	2.89899549143801e-06	-1.0865552558073	2
ENSG00000144847.12	IGSF11	3	119146150	3_74	0	0.0198435995331951	8.76056445936475	2.89943013853888e-06	1.08664259927856	1
ENSG00000163389.10	POGLUT1	3	119469366	3_74	0	0.151301583569273	27.6865848873944	6.98671404020861e-05	2.9435680138339	2
ENSG00000144843.11	ADPRH	3	119579733	3_74	0	0.0124842464441554	4.53276924029518	9.43813203968379e-07	-0.1091445427729	1
ENSG00000144837.8	PLA1A	3	119598432	3_74	0	0.0133333278733424	5.13234194210082	1.14133792338071e-06	-0.496969696969651	1
ENSG00000121577.13	POPDC2	3	119665057	3_74	0	0.0128680211184902	4.80863695631607	1.0320336558705e-06	0.259541984732616	1
ENSG00000138495.6	COX17	3	119657355	3_74	0	0.013253499183322	5.07760953866163	1.12240595549944e-06	0.415297861603626	2
ENSG00000183833.16	MAATS1	3	119702856	3_74	0	0.0191520193537155	8.43646549705607	2.69485381984707e-06	-1.06538242091636	2
ENSG00000144852.17	NR1I2	3	119827350	3_74	0	0.0132083836990696	5.04653518909456	1.11173963221005e-06	-0.444444444444283	1
ENSG00000175697.10	GPR156	3	120285335	3_74	0	0.0130513667545223	4.93755521869759	1.07480100788778e-06	0.371350544643524	2
ENSG00000144840.8	RABL3	3	120743477	3_74	0	0.0144767687624893	5.8823717080255	1.42031347452498e-06	-0.589610389610724	1
ENSG00000153767.9	GTF2E1	3	120742872	3_74	0	0.0129325127141772	4.85419055970283	1.04703172490945e-06	0.278301886792552	1
ENSG00000145103.12	ILDR1	3	122021982	3_75	0	0.034519530065486	12.6164987254726	7.26379917399331e-06	-1.53623188405898	1
ENSG00000051341.13	POLQ	3	121546196	3_75	0	0.0163339372263109	5.80543362580323	1.58155992486923e-06	-0.874074074074198	1
ENSG00000180353.10	HCLS1	3	121659058	3_75	0	0.014657155277486	4.64306994578864	1.13505007187906e-06	-0.0748663101604214	1
ENSG00000173230.15	GOLGB1	3	121749947	3_75	0	0.0182864295724446	6.8565459121786	2.0911944215569e-06	-1.31972789115622	1
ENSG00000173226.16	IQCB1	3	121788384	3_75	0	0.0144978693873548	4.58042458411103	1.1075670457006e-06	-0.0265957446808631	1
ENSG00000145088.8	EAF2	3	121835057	3_75	0	0.0178161419651807	6.29693548176293	1.87112591505032e-06	-0.645454545454955	1
ENSG00000160124.9	CCDC58	3	122381494	3_76	0	0.0254871988282642	9.0680493225353	3.85474883779982e-06	-1.4274193548384	1
ENSG00000196981.3	WDR5B	3	122416395	3_76	0	0.0162338972654841	4.94500464702108	1.33890450518007e-06	-0.322619026606023	2
ENSG00000114030.12	KPNA1	3	122514800	3_76	0	0.0284444229149724	10.0740908283473	4.77928682231191e-06	1.06030150753726	1
ENSG00000138496.16	PARP9	3	122564888	3_76	0	0.0156161701169883	4.59107160103644	1.19577288958852e-06	0.0352941176470664	1
ENSG00000163840.9	DTX3L	3	122564888	3_76	0	0.0156161701169883	4.59107160103644	1.19577288958852e-06	0.0352941176470664	1
ENSG00000173200.12	PARP15	3	122577791	3_76	0	0.0341634317180087	11.7560942721671	6.69860940236593e-06	-1.55190681694381	2
ENSG00000173193.13	PARP14	3	122687418	3_76	0	0.0155298717518008	4.54052306469474	1.17607186618415e-06	-0.110204081632643	1
ENSG00000169087.10	HSPBAP1	3	122793695	3_76	0	0.0325139377954073	11.30130833072	6.12855940210065e-06	0.985915492957264	1
ENSG00000138463.8	DIRC2	3	122795125	3_76	0	0.0227060224055909	8.01036304567777	3.03356543509643e-06	1.16379310344773	1
ENSG00000082684.14	SEMA5B	3	123028920	3_76	0	0.0186470604262907	6.21014995022126	1.93140152739633e-06	0.607664233576677	1
ENSG00000121542.11	SEC22A	3	123202292	3_76	0	0.0199158509125917	6.81153853107817	2.26258128109023e-06	0.775061124694512	1
ENSG00000206527.9	HACD2	3	123585847	3_76	0	0.0228894701519918	8.08397875453816	3.08617826794765e-06	-1.10000000000032	1
ENSG00000082781.11	ITGB5	3	124902344	3_77	0	0.0141603867994827	5.10752253156864	1.20627273936463e-06	0.272000000000021	1
ENSG00000163885.11	CFAP100	3	126394860	3_78	0	0.0182743625652563	5.18169338191276	1.57933424892945e-06	0.410312777072195	2
ENSG00000144909.7	OSBPL11	3	125594988	3_78	0	0.0198597806462862	5.94170665568519	1.9680936478891e-06	-0.827922077921915	1
ENSG00000189366.9	ALG1L	3	125977496	3_78	0	0.0234421969947161	7.45824789326428	2.91605177626178e-06	-1.08835297030248	2
ENSG00000114547.9	ROPN1B	3	125966963	3_78	0	0.020488344351512	6.22647894810044	2.12769559494508e-06	-0.950704225351871	1
ENSG00000114544.16	SLC41A3	3	126082224	3_78	0	0.0210952855315598	6.49333825259129	2.28461771755446e-06	0.982049097885566	2
ENSG00000070476.14	ZXDC	3	126475233	3_78	0	0.0234651683854922	7.46720482994006	2.92241470893314e-06	0.909774436090667	1
ENSG00000197763.14	TXNRD3	3	126655148	3_79	0	0.0274515607727038	11.5836737281708	5.30363299231204e-06	-1.43877955744553	2
ENSG00000163870.14	TPRA1	3	127592355	3_79	0	0.0164988163518089	6.9280279064564	1.90643728186586e-06	-0.813725490196442	1
ENSG00000073111.13	MCM2	3	127262298	3_79	0	0.0190173560564314	8.2250725039597	2.60885521953676e-06	-1.11347517730482	1
ENSG00000187715.13	KBTBD12	3	127915717	3_79	0	0.0158355279416423	6.55363708059561	1.73091220556657e-06	0.722222222222151	1
ENSG00000175792.11	RUVBL1	3	128145317	3_79	0	0.0417469022664566	15.4369669757396	1.07484622583972e-05	1.73019042219862	2
ENSG00000132394.10	EEFSEC	3	128153759	3_79	0	0.0128890047625143	4.67654705815949	1.00532110186867e-06	0.205439237388487	2
ENSG00000240682.9	ISY1	3	129161573	3_80	0	0.0166851866649574	5.02043463078708	1.39711608242405e-06	0.36744186046505	1
ENSG00000181789.14	COPG1	3	129249281	3_80	0	0.0174554359442916	5.43235951735993	1.58153682775388e-06	0.490476190476019	1
ENSG00000183624.13	HMCES	3	129279274	3_80	0	0.0175589154463383	5.48631927924961	1.60671508474339e-06	0.494949494949275	1
ENSG00000172771.11	EFCAB12	3	129428575	3_80	0	0.0202771696204643	6.80106782442114	2.30008849468902e-06	-0.797446755855316	2
ENSG00000196455.7	PIK3R4	3	130746630	3_81	0	0.0152501581444552	4.53267466283995	1.15289299707581e-06	-0.00641025641025859	1
ENSG00000114670.13	NEK11	3	131027137	3_81	0	0.0157575954763154	4.84132390310685	1.27237226070307e-06	0.342281879194741	1
ENSG00000034533.11	ASTE1	3	131028108	3_81	0	0.0158832488717279	4.91490849858772	1.3020116894581e-06	-0.373333333333269	1
ENSG00000198585.11	NUDT16	3	131381465	3_81	0	0.0158715445932115	4.89008100958777	1.29448002415213e-06	0.30402930402926	1
ENSG00000114686.8	MRPL3	3	131502955	3_81	0	0.0192206032333559	6.65746502284094	2.13420440889255e-06	0.805714285714157	1
ENSG00000014257.15	ACPP	3	132317024	3_82	0	0.0189397915215472	6.44643142566483	2.03636051270147e-06	-0.680701754386376	1
ENSG00000138246.15	DNAJC13	3	132417408	3_82	0	0.025683629567968	9.23235565727169	3.95484101507914e-06	1.50264550264548	1
ENSG00000129048.6	ACKR4	3	132597261	3_82	0	0.021210173782006	7.48105111829257	2.64646987492796e-06	-0.853018372703328	1
ENSG00000240303.7	ACAD11	3	132682969	3_82	0	0.139617057113285	25.0207531013824	5.82638209845908e-05	-3.01481481481382	1
ENSG00000113971.19	NPHP3	3	132717480	3_82	0	0.0219392279634406	7.79013607416725	2.85053573723464e-06	1.14882982553802	2
ENSG00000091527.15	CDV3	3	133573338	3_83	0	0.0104917071107385	4.87565618779132	8.53177388711349e-07	0.333333333333416	1
ENSG00000091513.14	TF	3	133746439	3_83	0	0.0109836048736013	5.29279189753632	9.6959379022862e-07	-0.556451612903336	1
ENSG00000163785.12	RYK	3	134250508	3_83	0	0.0135901099622149	7.23259677260763	1.63937130697163e-06	-0.97368421052612	1
ENSG00000182923.16	CEP63	3	134484758	3_83	0	0.0111929786118286	5.46473370926217	1.02017525104842e-06	0.695187165775084	1
ENSG00000129055.12	ANAPC13	3	134487078	3_83	0	0.0111742306893687	5.44947069581321	1.01562190719968e-06	0.787878787878782	1
ENSG00000073711.10	PPP2R3A	3	135966448	3_84	0	0.0234490353153732	9.48535749147168	3.70969999827308e-06	1.50375939849674	1
ENSG00000174579.3	MSL2	3	136066029	3_84	0	0.0306326849074174	11.9344633950888	6.09744744935307e-06	1.46188340807164	1
ENSG00000118007.12	STAG1	3	136752490	3_84	0	0.0259862604827024	10.4259090250573	4.51874489540999e-06	1.77142857142931	1
ENSG00000168917.8	SLC35G2	3	136818202	3_84	0	0.0613887725999718	18.3497702215489	1.87879625630435e-05	2.69172932330805	1
ENSG00000158092.6	NCK1	3	136862055	3_84	0	0.0192812661005293	7.69602518514727	2.47492552181063e-06	0.985801217038832	1
ENSG00000114113.6	RBP2	3	139479422	3_85	0	0.0103927411251541	5.38923087058974	9.3415082979015e-07	-0.508064516129164	1
ENSG00000066405.12	CLDN18	3	137998902	3_85	0	0.0197452991884203	11.241444323715	3.70208118287642e-06	-1.28284389489936	1
ENSG00000158163.14	DZIP1L	3	138115664	3_85	0	0.00994689641773117	4.99013636971777	8.27866130392376e-07	-0.347107438016323	1
ENSG00000118017.3	A4GNT	3	138108525	3_85	0	0.0109932229018026	5.90062989981735	1.08189101772492e-06	0.786265389447303	2
ENSG00000114098.17	ARMC8	3	138187696	3_85	0	0.0440952501739642	18.6150666115124	1.36904117824382e-05	-1.89405684754569	1
ENSG00000181322.13	NME9	3	138329935	3_85	0	0.00953752881802084	4.60767688054781	7.32956135769854e-07	-0.137037037037063	1
ENSG00000158220.13	ESYT3	3	138434098	3_85	0	0.0114771890840016	6.2929102842164	1.20461199227129e-06	0.680929570182432	2
ENSG00000114107.8	CEP70	3	138594051	3_85	0	0.0182918590191246	10.5429299515075	3.21646827428793e-06	-1.59913793103509	1
ENSG00000051382.8	PIK3CB	3	138834445	3_85	0	0.0104494489512944	5.43878449324902	9.47884332426526e-07	-0.706349206349006	1
ENSG00000175110.11	MRPS22	3	139006016	3_85	0	0.0134878799617576	7.76361898908528	1.74649767322588e-06	0.999999999999876	1
ENSG00000184432.9	COPB2	3	139389874	3_85	0	0.0103568994399159	5.35778365166906	9.25497047903695e-07	0.500000000000145	1
ENSG00000114115.9	RBP1	3	139539666	3_85	0	0.0163910822967526	9.54141702288491	2.60843857514123e-06	-1.13833992094828	1
ENSG00000163864.15	NMNAT3	3	139677984	3_85	0	0.0188463922500498	10.8157559283269	3.39973612265541e-06	-1.38823529411786	1
ENSG00000155893.12	PXYLP1	3	141228805	3_86	0	0.011469041318989	5.711981291803	1.09263221056725e-06	0.700787401574922	1
ENSG00000155903.11	RASA2	3	141486623	3_86	0	0.0386701512937677	16.0958665697137	1.03812664985761e-05	2.5037593984961	1
ENSG00000114125.13	RNF7	3	141737961	3_87	0	0.0128732743887491	5.9469450749123	1.27685934459973e-06	-0.69047619047665	1
ENSG00000114126.17	TFDP2	3	142149100	3_87	0	0.026005487001492	12.3692410552431	5.36498052738539e-06	1.82352941176417	1
ENSG00000175054.14	ATR	3	142579130	3_87	0	0.0113599361276422	4.80774482384092	9.10914057021453e-07	0.23799126637554	1
ENSG00000120756.12	PLS1	3	142596272	3_87	0	0.020455056313161	10.1725185955399	3.47047785443645e-06	-1.29411764705847	1
ENSG00000163710.7	PCOLCE2	3	142860494	3_87	0	0.0113639987295838	4.81100053019166	9.11856895994213e-07	-0.356223175965651	1
ENSG00000175040.5	CHST2	3	143118430	3_87	0	0.0595208444837019	20.0003041731275	1.98548125208976e-05	2.5957446808509	1
ENSG00000181744.8	C3orf58	3	143971366	3_88	0	0.0127666940757123	4.65407743788127	9.9099659512826e-07	-0.190812720847979	1
ENSG00000188313.12	PLSCR1	3	146522803	3_90	0	0.0238354690192592	8.72435352433072	3.4683032530355e-06	-1.22777777777801	1
ENSG00000152952.11	PLOD2	3	147101705	3_91	0	0.0167247913469319	11.5649877771733	3.2260121003893e-06	-1.36434108527123	1
ENSG00000071794.15	HLTF	3	149087412	3_91	0	0.00896801534595393	5.7424718823953	8.58925162450256e-07	-0.604477611940121	1
ENSG00000047457.13	CP	3	149222231	3_91	0	0.00780199924147174	4.64626176568475	6.0460214439601e-07	0.281088273995023	2
ENSG00000169908.11	TM4SF1	3	149378008	3_92	0	0.0137342527913018	5.33492132765298	1.22206177987046e-06	0.442446043165448	1
ENSG00000169903.6	TM4SF4	3	149473596	3_92	0	0.0127705626823535	4.67192326521948	9.95097968638041e-07	0.152892561983546	1
ENSG00000114744.8	COMMD2	3	149750743	3_92	0	0.0129745075243504	4.81629601375796	1.04223141367983e-06	-0.293650793650746	1
ENSG00000082996.19	RNF13	3	149812676	3_92	0	0.0129451036847376	4.79560787067669	1.03540272390636e-06	-0.195638346158233	2
ENSG00000144895.11	EIF2A	3	150546641	3_93	0	0.0119731743216217	4.74824560048568	9.48205752397357e-07	0.284153005464402	1
ENSG00000120742.10	SERP1	3	150601897	3_93	0	0.0135230807785305	5.85737940638522	1.32111037682086e-06	0.510989010989093	1
ENSG00000163645.14	ERICH6	3	150703632	3_93	0	0.0196185555307015	9.25260377821147	3.02754842681289e-06	1.15873015873017	1
ENSG00000174946.6	GPR171	3	151203001	3_93	0	0.0178542160769088	8.39187455089912	2.49896328238679e-06	-1.02928870292945	1
ENSG00000174944.8	P2RY14	3	151278646	3_93	0	0.0655552525632466	20.360977573102	2.22621049625448e-05	-2.47368421052628	1
ENSG00000169313.9	P2RY12	3	151385582	3_93	0	0.0346555224647954	14.4660613568217	8.36147429538574e-06	-1.82812500000038	1
ENSG00000152580.8	IGSF10	3	151458294	3_93	0	0.011942151070632	4.72461424764978	9.41042031720967e-07	-0.265747649829627	2
ENSG00000114790.12	ARHGEF26	3	154121418	3_95	0	0.0186997832138368	7.61925626561289	2.37634371995978e-06	1.25396825396817	1
ENSG00000174953.13	DHX36	3	154324761	3_95	0	0.0136697765374667	4.76054176043474	1.08537021636208e-06	-0.485714285714392	1
ENSG00000196549.10	MME	3	155023818	3_96	0	0.0174319291414167	6.47314615795541	1.88200585665581e-06	-0.724215246636771	1
ENSG00000240045.1	RP11-451G4.2	3	155293692	3_96	0	0.0636788720021803	18.3904000312904	1.9531996758701e-05	-2.09756097560941	1
ENSG00000174928.15	C3orf33	3	155805406	3_96	0	0.0141520772157591	4.57160751631104	1.07906904232998e-06	-0.138157894736802	1
ENSG00000169359.13	SLC33A1	3	155854340	3_96	0	0.0144800809691839	4.78050951588062	1.15453016101382e-06	-0.335937500000051	1
ENSG00000163655.15	GMPS	3	155870359	3_96	0	0.0173632958708947	6.43713346983313	1.86416686954237e-06	0.714285714285695	1
ENSG00000169282.17	KCNAB1	3	156037432	3_96	0	0.0156741943599079	5.50320549498774	1.4386695887211e-06	-0.559145079302481	2
ENSG00000163659.12	TIPARP	3	156672810	3_97	0	0.0142186085841589	4.65273081110319	1.10338005988512e-06	0.382978723404259	1
ENSG00000163660.11	CCNL1	3	157160437	3_97	0	0.0162983867172347	5.89784684341619	1.60323879868938e-06	-0.728850976782925	2
ENSG00000197415.11	VEPH1	3	157528123	3_97	0	0.0145917250373596	4.88890426755127	1.1898118118999e-06	-0.240601503759395	1
ENSG00000174899.10	PQLC2L	3	157543172	3_97	0	0.0140590917676808	4.54987232663637	1.0668824752975e-06	-0.0397032534399763	2
ENSG00000174891.12	RSRC1	3	158106120	3_98	0	0.0122052803748968	4.91612385257033	1.00076171219939e-06	-0.416338128337138	2
ENSG00000178053.17	MLF1	3	158571021	3_98	0	0.0433625716041743	16.522739227013	1.19497050023926e-05	2.66935483871014	1
ENSG00000168827.14	GFM1	3	158644602	3_98	0	0.0121063591360645	4.84203606226009	9.77691137306673e-07	-0.672830648225254	2
ENSG00000079257.7	LXN	3	158672347	3_98	0	0.0120565542434407	4.80442808139841	9.6610650586403e-07	-0.187556711106788	2
ENSG00000118849.9	RARRES1	3	158732291	3_98	0	0.0181965669598724	8.55808290735116	2.59732355974707e-06	-0.621118012422096	1
ENSG00000151967.18	SCHIP1	3	159840078	3_99	0	0.0150854140898484	5.11053990392142	1.28583169060074e-06	-0.456151282292275	2
ENSG00000113810.15	SMC4	3	160398964	3_99	0	0.0172979751428166	6.35929365043024	1.83469659074026e-06	-0.875432525951995	1
ENSG00000213186.7	TRIM59	3	160482620	3_99	0	0.0151615779678143	5.15647275053146	1.30393888363481e-06	0.587277450009725	2
ENSG00000186432.8	KPNA4	3	160565338	3_99	0	0.0164904347295076	5.9229451343154	1.62903314281706e-06	0.821185391352849	2
ENSG00000163590.13	PPM1L	3	160755120	3_99	0	0.0174778372132197	6.45372224401708	1.8813000450367e-06	-0.840277777778032	1
ENSG00000169255.13	B3GALNT1	3	161105484	3_99	0	0.028346825188578	10.8774543797537	5.14270723684658e-06	1.50596035637143	2
ENSG00000196542.8	SPTSSB	3	161373301	3_99	0	0.0157638122052128	5.51178220204023	1.44915021680532e-06	-0.715447154471483	1
ENSG00000169064.12	ZBBX	3	167380209	3_102	0	0.0290656293960171	12.3601693956825	5.99189590751539e-06	-1.47761194029833	1
ENSG00000114200.9	BCHE	3	165836779	3_102	0	0.0125273681944909	4.66985116568447	9.7571501185853e-07	0.260869565217243	1
ENSG00000114209.14	PDCD10	3	167734716	3_103	0	0.0136638470137951	4.69105817804583	1.06906451753141e-06	-0.191303172975371	2
ENSG00000173905.8	GOLIM4	3	168096432	3_103	0	0.0186315273921543	7.5203277862667	2.33692801754269e-06	0.961538461538412	1
ENSG00000013293.5	SLC7A14	3	170585884	3_104	0	0.00885118100095273	5.19975837687589	7.67616834647309e-07	0.495356037151856	1
ENSG00000163581.13	SLC2A2	3	171027104	3_104	0	0.00847409931857512	4.74934749918732	6.71255106268488e-07	0.199999999999906	1
ENSG00000184378.2	ACTRT3	3	169769649	3_104	0	0.00910795539332754	5.46988545768241	8.30920038614046e-07	0.600000000000193	1
ENSG00000171757.15	LRRC34	3	169813035	3_104	0	0.0109414444956507	7.1274272437425	1.300671307507e-06	0.790356394129725	1
ENSG00000173890.16	GPR160	3	170037757	3_104	0	0.00949994192844128	5.64421784880826	8.94303280603603e-07	0.164993672880212	2
ENSG00000173889.15	PHC3	3	170181879	3_104	0	0.00991681736411365	6.05549641953055	1.00157199395448e-06	-0.470588235294338	1
ENSG00000163558.12	PRKCI	3	170309619	3_104	0	0.653882400199588	25.6859396136616	0.000280127155227292	3.98837209302449	1
ENSG00000136603.13	SKIL	3	170357913	3_104	0	0.00842833385619512	4.75711325223824	6.68721561812533e-07	-0.399999999999987	1
ENSG00000163577.7	EIF5A2	3	170908871	3_104	0	0.021013751462988	12.9859952023385	4.55133638576806e-06	1.47201110653095	2
ENSG00000169760.17	NLGN1	3	173396095	3_106	0	0.0180133006518893	7.85833368998862	2.36093412580075e-06	0.950092421441726	1
ENSG00000197584.11	KCNMB2	3	178273180	3_109	0	0.0108019325741382	4.54135922394059	8.18177295927862e-07	0.22580645161289	1
ENSG00000172667.10	ZMAT3	3	179072373	3_110	0	0.0346487335672396	14.0141620909616	8.09868686655166e-06	1.5748031496066	1
ENSG00000121879.3	PIK3CA	3	179148539	3_110	0	0.0124542929829624	4.65703532575509	9.67361315258596e-07	0.328767123287513	1
ENSG00000121864.9	ZNF639	3	179322863	3_110	0	0.0135282263687647	5.4107455053782	1.22083810098124e-06	0.367647058823458	1
ENSG00000171109.18	MFN1	3	179347700	3_110	0	0.0691765266408214	20.4120646719002	2.35508070045178e-05	-2.50000000000118	1
ENSG00000114450.9	GNB4	3	179451442	3_110	0	0.0123437131272283	4.57578419466034	9.4204458913876e-07	-0.00565993319929156	2
ENSG00000136518.16	ACTL6A	3	179564942	3_110	0	0.0177369733540547	7.88162079350668	2.33160595095137e-06	-0.848000000000195	1
ENSG00000058056.8	USP13	3	179652271	3_110	0	0.0127259483885021	4.85362840880089	1.03018871236666e-06	-0.38596491228072	1
ENSG00000114757.18	PEX5L	3	179956013	3_111	0	0.0157457587102535	4.56181444499475	1.19801240108472e-06	0.00944727288927532	2
ENSG00000163728.10	TTC14	3	180601678	3_111	0	0.0261615653158896	9.20263089888955	4.01546490550433e-06	-1.27301587301546	1
ENSG00000145075.11	CCDC39	3	180870597	3_111	0	0.0499521313410178	15.1545123729934	1.26257183058666e-05	1.93641618497161	1
ENSG00000058063.15	ATP11B	3	182793299	3_112	0	0.0317177683766199	14.9941030338464	7.93200939077529e-06	-1.87562189054761	1
ENSG00000078070.12	MCCC1	3	183116380	3_112	0	0.0116361108780809	5.83020907819968	1.13149355832222e-06	-0.65145228215787	1
ENSG00000176597.11	B3GNT5	3	183253604	3_112	0	0.0109984081111949	5.31697020944393	9.75335795295458e-07	-0.410757946210052	1
ENSG00000053524.12	MCF2L2	3	183429556	3_112	0	0.0110962664172195	5.3976105095878	9.98937976062347e-07	-0.577464788732444	1
ENSG00000172578.11	KLHL6	3	183555341	3_112	0	0.0129263597306204	6.78816430193518	1.46348639320463e-06	0.872180451128243	1
ENSG00000114770.16	ABCC5	3	183908714	3_112	0	0.025042354076325	12.8273912328025	5.35764086140713e-06	1.7716535433072	1
ENSG00000145191.12	EIF2B5	3	184134987	3_113	0	0.0124107117708961	4.7077001598329	9.74463528653662e-07	-0.248438789550076	2
ENSG00000161202.17	DVL3	3	184156654	3_113	0	0.169345937900727	29.0126273912686	8.19449037900279e-05	-2.86553030302968	1
ENSG00000161203.13	AP2M1	3	184174505	3_113	0	0.0169811830966236	7.56671267229873	2.14306475186962e-06	-1.19047619047577	1
ENSG00000161204.11	ABCF3	3	184091632	3_113	0	0.0197920585189281	8.96556164629636	2.95956970426397e-06	-0.924015368873892	2
ENSG00000145198.14	VWA5B2	3	184186261	3_113	0	0.0199610264258966	9.04324376910087	3.0106981311748e-06	-0.970414201182954	1
ENSG00000175166.16	PSMD2	3	184319106	3_113	0	0.0140495858667749	5.83804398144639	1.36801541456943e-06	0.563492063491933	1
ENSG00000114859.15	CLCN2	3	184378790	3_113	0	0.0172872904074636	7.72978666751775	2.22871502758843e-06	0.925925925926072	1
ENSG00000156931.15	VPS8	3	184812289	3_113	0	0.0315359611074173	13.231873588201	6.95965193148038e-06	1.73118279569856	1
ENSG00000187068.2	C3orf70	3	185159033	3_113	0	0.0386740528318055	15.1080925887059	9.74517022138234e-06	2.05932203389843	1
ENSG00000073803.13	MAP3K13	3	185283295	3_113	0	0.0652877354533097	19.9554734711609	2.1729700832775e-05	-2.16759331351472	2
ENSG00000145192.12	AHSG	3	186612673	3_114	0	0.0131086696323257	5.34572369250748	1.1687597083039e-06	-0.539682539682681	1
ENSG00000113905.4	HRG	3	186660824	3_114	0	0.0120960524240529	4.61325123599051	9.30702483377555e-07	0.0703124999999767	1
ENSG00000163904.12	SENP2	3	185582607	3_114	0	0.014745190530696	6.41814389120294	1.57841043629951e-06	0.773049645390184	1
ENSG00000058866.14	DGKG	3	186341593	3_114	0	0.0183966724162684	8.43717981964762	2.58878918657051e-06	1.02614379084958	1
ENSG00000213139.7	CRYGS	3	186550312	3_114	0	0.0143269916246628	6.15579739652065	1.47095514690649e-06	0.598837209302293	1
ENSG00000090520.11	DNAJB11	3	186568197	3_114	0	0.0301077310939411	12.9459297582156	6.50086848777299e-06	-1.57485029940071	1
ENSG00000156976.16	EIF4A2	3	186783242	3_114	0	0.0128634483900064	5.17364604585963	1.10997763228774e-06	-0.411089866156652	1
ENSG00000163918.10	RFC4	3	186804948	3_114	0	0.0149538606572051	6.54629127193726	1.63270889974528e-06	0.697514034207258	2
ENSG00000073849.14	ST6GAL1	3	186929991	3_114	0	0.0123021325996878	4.76714232229404	9.78134612646479e-07	-0.251640022073672	2
ENSG00000163923.9	RPL39L	3	187180990	3_115	0	0.0029770503920723	4.92856007619149	2.44718243193918e-07	0.322463768115935	1
ENSG00000127241.16	MASP1	3	187292482	3_115	0	0.003315052620399	5.87155288027532	3.24641105485064e-07	-0.559701492537239	1
ENSG00000136514.2	RTP4	3	187391762	3_115	0	0.00301445084372842	5.09280391251279	2.5605028688923e-07	0.506172839506189	1
ENSG00000113946.3	CLDN16	3	190322628	3_116	0	0.0741481710453927	18.3194835355211	2.2655506423855e-05	-1.99285742883754	2
ENSG00000090530.9	P3H2	3	190122840	3_116	0	0.01692011312264	4.7102025570466	1.32923862260915e-06	-0.179999999999943	1
ENSG00000196083.9	IL1RAP	3	190506927	3_116	0	0.0220268797755885	7.11995894972975	2.61571592629422e-06	0.855967078189151	1
ENSG00000152492.13	CCDC50	3	191328981	3_117	0	0.0131800725573094	8.80151330978327	1.93479633799336e-06	1.12925170068014	1
ENSG00000188958.9	UTS2B	3	191330673	3_117	0	0.00979353581807518	6.09701320158963	9.95902349567945e-07	0.707142857142816	1
ENSG00000041802.10	LSG1	3	194672305	3_119	0	0.0157594421184296	5.22879641569991	1.37436687062853e-06	-0.462585034013797	1
ENSG00000114331.13	ACAP2	3	195443027	3_120	0	0.0137972776054334	6.69269862267566	1.54012076699231e-06	-0.933078393880743	1
ENSG00000189058.8	APOD	3	195608466	3_120	0	0.010989217652407	4.61965085077342	8.46712622000372e-07	0.171974522292987	1
ENSG00000145107.15	TM4SF19	3	196339356	3_121	0	0.0664616331675234	22.647132852943	2.51040818581394e-05	-2.97902097902012	1
ENSG00000163961.4	RNF168	3	196504251	3_121	0	0.00888743668181891	4.54710909407367	6.74018782776034e-07	0.0140845070422492	1
ENSG00000163964.14	PIGX	3	196719290	3_121	0	0.0150991168707265	9.77366375966394	2.46132547262788e-06	-1.62015503875911	1
ENSG00000114503.10	NCBP2	3	196943041	3_121	0	0.00993726933258121	5.55426691981459	9.20563842874791e-07	0.591549295774433	1
ENSG00000119227.7	PIGZ	3	196930302	3_121	0	0.00912550422023339	4.79692975392975	7.30096614467853e-07	0.373294254567192	2
ENSG00000161267.11	BDH1	3	197573383	3_122	0	0.0117059656582401	5.56033917942547	1.08559700256053e-06	-0.511627906976868	1
ENSG00000186001.12	LRCH3	3	197791099	3_122	0	0.0138110839270822	7.06712937133957	1.62791195141716e-06	-0.867826086956956	1
ENSG00000182899.14	RPL35A	3	197950399	3_122	0	0.0293305111779837	13.9516370459829	6.82503538082914e-06	-1.61988304093573	1
ENSG00000185621.11	LMLN	3	197960381	3_122	0	0.0109058237752874	4.9156061621397	8.94119694998289e-07	-0.369017756521551	2
ENSG00000186777.11	ZNF732	4	304983	4_1	0	0.0195604053542234	10.2133413167114	3.3320062073805e-06	-1.18226600985246	1
ENSG00000131127.13	ZNF141	4	337951	4_1	0	0.0130233208080108	6.50205979993648	1.41231900674556e-06	-0.831582074443054	2
ENSG00000182903.15	ZNF721	4	498959	4_1	0	0.0146220126875295	7.55750684459735	1.84308689507136e-06	-0.940860215053431	1
ENSG00000174227.15	PIGG	4	498959	4_1	0	0.0146220126875295	7.55750684459735	1.84308689507136e-06	-0.940860215053432	1
ENSG00000215375.6	MYL5	4	650915	4_1	0	0.0128650738648661	6.39065815674285	1.37125421938399e-06	0.745664739884209	1
ENSG00000169026.12	MFSD7	4	689228	4_1	0	0.0146555443384947	7.57839368330479	1.85241897760464e-06	-0.914691943128125	1
ENSG00000185619.18	PCGF3	4	705427	4_2	0	0.0212662895885144	10.0259512678858	3.5561282763179e-06	-1.29552037713396	2
ENSG00000178950.16	GAK	4	932335	4_2	0	0.025739160589239	11.7728706499634	5.05401885110573e-06	-1.43421052631579	1
ENSG00000127419.16	TMEM175	4	931495	4_2	0	0.0116608566539703	4.54372740812878	8.83695881730335e-07	0.0246913580246842	1
ENSG00000145214.13	DGKQ	4	985242	4_2	0	0.0130093001626169	5.54060218784801	1.20218418105253e-06	0.714896157373028	2
ENSG00000127415.12	IDUA	4	987108	4_2	0	0.0116688141674495	4.54994066757362	8.85508149554476e-07	0.274809160305374	1
ENSG00000145217.13	SLC26A1	4	993488	4_2	0	0.0911625369849232	23.4855222995241	3.57089213142853e-05	-2.4328358208964	1
ENSG00000127418.14	FGFRL1	4	1010000	4_2	0	0.0117687940111606	4.6276459342142	9.08347845228277e-07	0.176056338028101	1
ENSG00000178222.12	RNF212	4	1103888	4_2	0	0.0125610911443125	5.22114782545721	1.09383914661336e-06	0.765100671140735	1
ENSG00000159674.11	SPON2	4	1209372	4_2	0	0.0130528275206415	5.57104166911104	1.21283329748342e-06	0.484374999999947	1
ENSG00000159692.15	CTBP1	4	1249829	4_2	0	0.0228367875184158	10.6775998611393	4.06694930092407e-06	-1.79032258064485	1
ENSG00000090316.15	MAEA	4	1330529	4_2	0	0.0237642780915343	11.0419220815915	4.37652495975439e-06	-1.58646616541383	1
ENSG00000163945.15	UVSSA	4	1347101	4_2	0	0.0142663619589634	6.38135515951928	1.5184002284037e-06	1.13739287473891	2
ENSG00000179979.8	CRIPAK	4	1347765	4_2	0	0.0210253975741533	9.92179515262565	3.47932164273165e-06	-1.25649350649314	1
ENSG00000174137.12	FAM53A	4	1683910	4_3	0	0.018597778603172	6.6835302349075	2.07313267168831e-06	-0.867567567567365	1
ENSG00000163950.12	SLBP	4	1712590	4_3	0	0.0389594464029692	13.4623430543916	8.74769305812422e-06	-1.72027972027925	1
ENSG00000168936.10	TMEM129	4	1719927	4_3	0	0.0168995278442345	5.80926882306301	1.63740514418661e-06	0.735493830814819	2
ENSG00000013810.18	TACC3	4	1721538	4_3	0	0.053001308068468	16.3053130952236	1.44137118687188e-05	2.03751936478036	2
ENSG00000168924.14	LETM1	4	1863692	4_3	0	0.0147675761542169	4.57902728585358	1.1278271787461e-06	-0.252427184465891	1
ENSG00000123933.16	MXD4	4	2262585	4_3	0	0.020799427245363	7.70583102916126	2.67319698877696e-06	-0.903743315508132	1
ENSG00000125388.19	GRK4	4	2963968	4_4	0	0.0188901421641572	12.1880313817296	3.83997941027872e-06	2.51145038167874	1
ENSG00000197386.10	HTT	4	3074423	4_4	0	0.0133413274492639	8.20768970034693	1.82633347055855e-06	-0.961636828644511	1
ENSG00000175920.16	DOK7	4	3463617	4_4	0	0.0139687234055867	9.03985391090184	2.10609635085643e-06	-1.34772735818693	2
ENSG00000163956.10	LRPAP1	4	3532033	4_4	0	0.00918330868835748	4.96885635882907	7.61054451877768e-07	0.460396039604012	1
ENSG00000132406.11	TMEM128	4	4247756	4_5	0	0.0697016935776509	20.0074674040362	2.32592418276593e-05	-2.13978494623663	1
ENSG00000168826.15	ZBTB49	4	4290696	4_5	0	0.0327051940960236	13.0081754516269	7.09566694431988e-06	-1.86029411764712	1
ENSG00000168818.9	STX18	4	4542773	4_5	0	0.0727398464462291	20.4058670680964	2.4756402707532e-05	2.28971962616818	1
ENSG00000170891.10	CYTL1	4	5019945	4_6	0	0.0131257673496507	5.14904622524395	1.12722756017061e-06	-0.639593908629312	1
ENSG00000152953.12	STK32B	4	5051403	4_6	0	0.0608811440551816	19.2361156995607	1.95326105536817e-05	-2.00214592274608	1
ENSG00000152969.17	JAKMIP1	4	6175408	4_7	0	0.0129475567541598	4.80210401238084	1.03700175525259e-06	-0.242187500000052	1
ENSG00000013288.8	MAN2B2	4	6608895	4_7	0	0.0168682979632211	7.21444437166191	2.02971124806572e-06	-0.994011976047706	1
ENSG00000179010.14	MRFAP1	4	6642546	4_7	0	0.0527794427021475	17.68842743488	1.55709148604891e-05	-1.82320441988949	1
ENSG00000173013.5	CCDC96	4	7042653	4_10	0	0.0355921306694678	20.4674458448928	1.2150040979063e-05	-2.44094488188893	1
ENSG00000109519.12	GRPEL1	4	7067714	4_10	0	0.00675481058745731	5.29680464315207	5.96742867109039e-07	-0.528350515463952	1
ENSG00000184985.16	SORCS2	4	7192428	4_10	0	0.00677311781257306	5.32140228061846	6.01138892451654e-07	-0.482758620689525	1
ENSG00000125089.16	SH3TC1	4	7535415	4_10	0	0.014361850619328	12.1624111018628	2.91333341254249e-06	1.35271890535686	2
ENSG00000196526.10	AFAP1	4	7940174	4_10	0	0.00663184119021953	5.12980925782767	5.67407981287106e-07	-0.379888268156352	1
ENSG00000163995.19	ABLIM2	4	8119078	4_10	0	0.0297893295182091	18.8328305642554	9.35699577095592e-06	2.02941176470535	1
ENSG00000170801.9	HTRA3	4	8214713	4_10	0	0.0062976358543485	4.65986511306241	4.89453001525252e-07	0.152631578947293	1
ENSG00000155275.18	TRMT44	4	8436807	4_10	0	0.0072512156730512	5.94143650827843	7.18558926051456e-07	0.60991238591328	2
ENSG00000109667.11	SLC2A9	4	10054458	4_11	0	0.0199409319297776	6.69265667704887	2.22589207642816e-06	0.70000000000018	1
ENSG00000178163.7	ZNF518B	4	10457345	4_11	0	0.0169480129933799	5.20748463141803	1.47199688436878e-06	-0.411764705882178	1
ENSG00000109684.14	CLNK	4	10707965	4_12	0	0.0221373405604622	10.4111925982665	3.84402348663857e-06	-1.27407407407386	1
ENSG00000109705.7	NKX3-2	4	13549323	4_13	0	0.0164932447884705	9.56307142832958	2.63065326812662e-06	-1.16763005780378	1
ENSG00000038219.12	BOD1L1	4	13628058	4_13	0	0.00954815229204609	4.58275533022785	7.29803789552537e-07	0.129353233830859	1
ENSG00000137449.15	CPEB2	4	15003031	4_14	0	0.0473620585704297	16.8474576862612	1.33083756308611e-05	1.93846153846118	1
ENSG00000048342.15	CC2D2A	4	15473476	4_15	0	0.0340558656090282	14.4944925743898	8.23294179469414e-06	-1.82065217391227	1
ENSG00000109743.10	BST1	4	15703416	4_15	0	0.0198628780747067	9.55458953956359	3.16529591337491e-06	1.32799999999998	1
ENSG00000151552.11	QDPR	4	17512654	4_17	0	0.0208875067877996	8.00446941445437	2.78855528507347e-06	-0.84955752212381	1
ENSG00000163257.10	DCAF16	4	17810291	4_17	0	0.0276880214545389	11.6924767940995	5.39956215840895e-06	-2.29776145215029	2
ENSG00000109805.9	NCAPG	4	17810905	4_17	0	0.0177500378270724	6.52116245332339	1.93056490856738e-06	-0.582655826558397	1
ENSG00000163138.18	PACRGL	4	20695589	4_19	0	0.0166706643981295	8.00768962858628	2.22648742269533e-06	0.837421820477615	2
ENSG00000109606.12	DHX15	4	24585372	4_21	0	0.0185433131498299	8.05730456018048	2.4919379155558e-06	0.955602536998405	1
ENSG00000153012.11	LGI2	4	25031251	4_21	0	0.014142745455286	5.5854062034062	1.31749384057156e-06	-0.511627906976706	1
ENSG00000038210.12	PI4K2B	4	25233738	4_21	0	0.0158659665856418	6.63395698565787	1.75549376828448e-06	0.854014598539988	1
ENSG00000053900.10	ANAPC4	4	25377097	4_21	0	0.0132304350187812	4.97760059386982	1.09838419545076e-06	0.566929133858121	1
ENSG00000250317.8	SMIM20	4	25914236	4_22	0	0.0282517891388215	13.0109692134678	6.13077970396435e-06	1.60839160839245	1
ENSG00000091490.10	SEL1L3	4	25863800	4_22	0	0.0201392498194708	9.91265965689178	3.3296117084833e-06	-1.29017857142795	1
ENSG00000168214.20	RBPJ	4	26163543	4_22	0	0.0132918358473783	6.12083201112681	1.35692403457938e-06	-0.658516806621115	2
ENSG00000169851.15	PCDH7	4	30539582	4_26	0	0.0330666476406759	12.6063736309947	6.95249120007355e-06	1.51612903225797	1
ENSG00000154274.14	C4orf19	4	37463348	4_31	0	0.00453190778942847	8.38192719379489	6.33556067514742e-07	2.13008130081257	1
ENSG00000174123.10	TLR10	4	38783012	4_31	0	0.00482813670466131	6.23429209058769	5.02026693632872e-07	-0.711409395973264	1
ENSG00000174125.7	TLR1	4	38860500	4_31	0	0.00495308883041457	6.35302180183091	5.24827481795769e-07	0.668831168831301	1
ENSG00000174130.12	TLR6	4	38856861	4_31	0	0.0073210009158875	11.671146423685	1.42509587966801e-06	1.91366906474777	1
ENSG00000197712.11	FAM114A1	4	38867279	4_31	0	0.00540159019745223	8.54855675598972	7.7014861276445e-07	1.56834532374111	1
ENSG00000121895.7	TMEM156	4	39033194	4_32	0	0.0137529340024323	5.22132127548363	1.19766644273766e-06	-0.408602150537797	1
ENSG00000109790.16	KLHL5	4	39047948	4_32	0	0.0156680226886975	6.51819311405323	1.70334068749767e-06	-0.967741935483866	1
ENSG00000157796.17	WDR19	4	39181936	4_32	0	0.0229201694948111	9.71351978153274	3.71325316116435e-06	1.10880971814278	2
ENSG00000035928.15	RFC1	4	39366034	4_32	0	0.0129412744554869	4.6749148667047	1.0090457552256e-06	-0.185185185185225	1
ENSG00000163682.15	RPL9	4	39458104	4_32	0	0.0885242275314061	18.0931415479946	2.67138345673168e-05	3.34964141624716	2
ENSG00000121897.14	LIAS	4	39458793	4_32	0	0.0132622628958364	5.04767783914916	1.11652735320786e-06	-0.611111111110897	1
ENSG00000109814.11	UGDH	4	39409787	4_32	0	0.0207868821557435	9.20966378899786	3.19295821798817e-06	-1.27087877468663	2
ENSG00000121892.14	PDS5A	4	39978314	4_32	0	0.0132996089583326	4.97868699362218	1.10436796606087e-06	0.545454545454574	1
ENSG00000078177.13	N4BP2	4	40057142	4_32	0	0.0138158660297462	5.23705423159826	1.20677218096764e-06	0.303608216838209	2
ENSG00000163694.14	RBM47	4	40630445	4_33	0	0.0407324700241555	18.0952220114965	1.22931949257588e-05	-1.88389513108637	1
ENSG00000179299.16	NSUN7	4	40770284	4_33	0	0.0123789674997811	7.19371020437229	1.48524283774652e-06	0.891025641025282	1
ENSG00000163697.16	APBB2	4	41216892	4_33	0	0.00929826811118584	4.58835101381684	7.11571925124678e-07	0.0138888888888911	1
ENSG00000154277.12	UCHL1	4	41256670	4_33	0	0.0309567165227826	15.5710085862004	8.03954999044014e-06	-1.82272727272641	1
ENSG00000109133.12	TMEM33	4	41935083	4_33	0	0.0114482491820554	6.4817766686514	1.23763688051694e-06	-0.706713780918668	1
ENSG00000014824.13	SLC30A9	4	41990735	4_33	0	0.137896632136549	29.529142102184	6.79148263884575e-05	-2.81313131313052	1
ENSG00000124406.16	ATP8A1	4	42656273	4_34	0	0.0148481035930631	5.57318120772443	1.38017532423578e-06	-0.551724137930969	1
ENSG00000183783.6	KCTD8	4	44449529	4_35	0	0.0174957991865143	4.54973568569677	1.32763917321862e-06	0.058064516129029	1
ENSG00000177752.14	YIPF7	4	44678340	4_35	0	0.0230088357796202	7.05310371144913	2.70666819609658e-06	-1.27906976744153	1
ENSG00000163281.11	GNPDA2	4	44726513	4_35	0	0.0177864967695754	4.700186606096	1.39433016804924e-06	-0.245179063360855	1
ENSG00000151834.15	GABRA2	4	46480436	4_36	0	0.0257355815053993	9.73728915473179	4.17957534038128e-06	-1.48369565217366	1
ENSG00000169019.10	COMMD8	4	47463352	4_37	0	0.0103023368749359	5.18236267630163	8.90478944899741e-07	0.289999999999992	1
ENSG00000170448.11	NFXL1	4	47914329	4_37	0	0.0102645642907241	5.1489202485016	8.8148878226989e-07	0.315240083507355	1
ENSG00000198515.13	CNGA1	4	48006903	4_37	0	0.0356771813041543	16.5359118714511	9.83963049964605e-06	2.01369863013723	1
ENSG00000109182.11	CWH43	4	48986433	4_38	0	0.0111314594097497	5.24367823692458	9.73527552281032e-07	0.274851139310507	2
ENSG00000074966.10	TXK	4	48133766	4_38	0	0.0820225673083376	23.6151422062926	3.23060625300065e-05	-2.24999999999973	1
ENSG00000109171.14	SLAIN2	4	48341533	4_38	0	0.0105320601637547	4.73932752232147	8.32511343143056e-07	0.302139557112895	2
ENSG00000145248.6	SLC10A4	4	48483058	4_38	0	0.0789582455607381	23.2519207676682	3.06207927303296e-05	2.85483870967793	1
ENSG00000109180.14	OCIAD1	4	48805253	4_38	0	0.0293118800069336	14.0853314168445	6.88606074934433e-06	-1.96402877697838	1
ENSG00000109184.14	DCUN1D4	4	51842716	4_38	0	0.015138977281997	8.04581212635079	2.03154539079741e-06	-0.933333333333317	1
ENSG00000163069.12	SGCB	4	52037983	4_38	0	0.012132781424688	6.02784731778306	1.21978341091205e-06	-0.314842578710652	1
ENSG00000184178.15	SCFD2	4	53366491	4_39	0	0.0175461704610903	5.85833465208397	1.71441763970141e-06	-0.688550082478002	2
ENSG00000145216.15	FIP1L1	4	53377738	4_39	0	0.0278991259347211	10.1004769662633	4.69994294048284e-06	1.36764705882368	1
ENSG00000157404.15	KIT	4	54657574	4_40	0	0.0141860575283604	7.09661352712157	1.67908614093913e-06	-0.852661954155397	2
ENSG00000128039.10	SRD5A3	4	55346237	4_40	0	0.0705783403721576	21.852507780826	2.57236641616552e-05	-2.26679841897303	1
ENSG00000134851.12	TMEM165	4	55396207	4_40	0	0.0133565009643986	6.54732995901128	1.45853559904215e-06	-1.11450381679377	1
ENSG00000134852.14	CLOCK	4	55546707	4_40	0	0.0198972473371861	10.1844091905808	3.37978398932731e-06	1.54362416107406	1
ENSG00000090989.17	EXOC1	4	55854455	4_41	0	0.00620455914926454	4.65230688575216	4.81436917343763e-07	-0.146496815286626	1
ENSG00000174799.10	CEP135	4	55948979	4_41	0	0.00926948795390259	8.30250996991514	1.28358683978993e-06	-0.999999999999811	1
ENSG00000157426.13	AASDH	4	56387660	4_41	0	0.00855073335541679	7.56825058324598	1.07934173998556e-06	-0.965367425611205	2
ENSG00000196503.3	ARL9	4	56505690	4_41	0	0.0129402131198915	11.3400735021625	2.44747015216267e-06	-1.37442922374437	1
ENSG00000171476.21	HOPX	4	56657173	4_41	0	0.00614150682597148	4.55948632298792	4.67036649191152e-07	-0.175999999999972	1
ENSG00000128040.10	SPINK2	4	56821545	4_41	0	0.0165973031366425	13.6097380097797	3.76744912785162e-06	1.50869220955177	2
ENSG00000084093.16	REST	4	56908010	4_41	0	0.00612370473388124	4.53310774150021	4.62988697496848e-07	-0.131707317073228	1
ENSG00000047315.15	POLR2B	4	56959427	4_41	0	0.0395927760299596	21.5760687522427	1.42478185652143e-05	-2.49006849292676	2
ENSG00000163453.11	IGFBP7	4	57110400	4_41	0	0.00700446703111035	5.75446148490451	6.72264051783911e-07	0.526548672566185	1
ENSG00000145241.10	CENPC	4	67545510	4_47	0	0.0232779219707935	10.2731113091071	3.98846979419703e-06	1.26190476190444	1
ENSG00000035720.7	STAP1	4	67558069	4_47	0	0.0138723247828427	5.54644603652509	1.28328803657933e-06	-0.609271523178776	1
ENSG00000109163.6	GNRHR	4	67835238	4_47	0	0.0154115130360177	6.50588628561963	1.67229099690905e-06	0.730263157894968	1
ENSG00000087128.9	TMPRSS11E	4	68428874	4_48	0	0.0158010570096631	8.20829850249744	2.16321351285579e-06	0.917218543046117	1
ENSG00000171234.13	UGT2B7	4	69051355	4_48	0	0.0110799297692236	4.97350655325427	9.19093739126885e-07	0.325581395348763	1
ENSG00000213759.9	UGT2B11	4	69215374	4_48	0	0.0140104546452451	7.1114741599294	1.66177404103813e-06	0.986622073578585	1
ENSG00000083896.12	YTHDC1	4	68275576	4_48	0	0.0107152146146227	4.66876749668918	8.34378733305525e-07	0.286766702443237	2
ENSG00000156096.13	UGT2B4	4	69526058	4_48	0	0.0167445557166507	8.73749446132612	2.44017317129947e-06	-1.17322836959744	2
ENSG00000173597.8	SULT1B1	4	69787749	4_48	0	0.0107588480344816	4.70576516337968	8.4441536899377e-07	-0.1711229946524	1
ENSG00000132463.13	GRSF1	4	70503998	4_49	0	0.0153912238073888	4.54130889570984	1.16577383111823e-06	0.0300751879699087	1
ENSG00000156136.9	DCK	4	70992405	4_49	0	0.0286268438269112	10.2153129530141	4.87736492067578e-06	-1.51434878587193	1
ENSG00000080493.15	SLC4A4	4	71186607	4_49	0	0.0219046569535895	7.76428094756427	2.8365980727469e-06	-0.946043165467992	1
ENSG00000145321.12	GC	4	71804705	4_50	0	0.0115488865798147	5.79072902622348	1.11540725417042e-06	0.439790575916245	1
ENSG00000079557.4	AFM	4	73482054	4_50	0	0.0149526820790771	8.14466505755806	2.0311988132534e-06	1.23611111111182	1
ENSG00000132466.18	ANKRD17	4	73259275	4_50	0	0.0103512872438724	4.79394683538581	8.27651829226472e-07	-0.12403100775188	1
ENSG00000163631.16	ALB	4	73396698	4_50	0	0.0100664473687722	4.53996904082154	7.62235592262542e-07	0.0297397769516807	1
ENSG00000169435.13	RASSF6	4	73620268	4_50	0	0.0520245524627483	19.5850701914988	1.6993920837671e-05	2.2917957333552	2
ENSG00000124875.9	CXCL6	4	73813569	4_51	0	0.011883084276665	11.4477213978489	2.26886332115382e-06	-1.73228346456707	1
ENSG00000169429.10	CXCL8	4	73740952	4_51	0	0.0236135760074506	17.7234798753099	6.98024816371986e-06	-2.27999999999905	1
ENSG00000163737.3	PF4	4	73982348	4_51	0	0.00671249105622329	5.85974512031214	6.56028265454297e-07	0.501683501683366	1
ENSG00000163735.6	CXCL5	4	73998280	4_51	0	0.42745021157065	24.8251277788069	0.000176985274802265	-3.79396984924763	1
ENSG00000124882.3	EREG	4	74318332	4_51	0	0.00588767544182045	4.69628190615122	4.6116689705476e-07	-0.115924243808207	2
ENSG00000174808.11	BTC	4	74794551	4_51	0	0.00603403931160962	4.95054484225767	4.9822009426871e-07	0.378787878787889	1
ENSG00000169116.11	PARM1	4	74932626	4_51	0	0.00650189784833211	5.63212240591628	6.10762455636041e-07	-0.55000000000017	1
ENSG00000138769.10	CDKL2	4	75628069	4_51	0	0.00929854157802967	8.19113563206773	1.27033732918695e-06	-0.523809523809416	1
ENSG00000138768.14	USO1	4	75726797	4_51	0	0.0238756356831203	16.8074860745134	6.69295352109344e-06	1.77499999999898	1
ENSG00000138744.14	NAAA	4	75934016	4_51	0	0.0729449903209358	16.2534540466471	1.97743057210075e-05	3.47297297297155	1
ENSG00000138755.5	CXCL9	4	76007275	4_51	0	0.27032915228966	20.6893338326313	9.32823536269827e-05	3.89655172413787	1
ENSG00000138750.14	NUP54	4	76146715	4_51	0	0.00630719214486852	5.30447779159046	5.58005915235066e-07	-0.502860832375194	2
ENSG00000189157.13	FAM47E	4	76225004	4_52	0	0.011025356110667	4.82748683353489	8.87715553801531e-07	-0.205729240261716	2
ENSG00000138760.9	SCARB2	4	76234333	4_52	0	0.0117824051785036	5.43224760078733	1.06751408947129e-06	-0.394588797383782	2
ENSG00000118804.8	STBD1	4	76306523	4_52	0	0.0106739888539362	4.53261191591519	8.06929117028823e-07	-0.0396825396825401	1
ENSG00000163749.17	CCDC158	4	76421795	4_52	0	0.010819525335607	4.65590444290816	8.4018006371583e-07	0.118055555555554	1
ENSG00000138764.14	CCNG2	4	77157274	4_52	0	0.0278497652269882	13.2891729620418	6.1727629309956e-06	-1.53036437246975	1
ENSG00000156234.7	CXCL13	4	77520001	4_52	0	0.015249628670214	7.78321648281216	1.97960473710784e-06	-1.02985074626852	1
ENSG00000169288.17	MRPL1	4	77862664	4_52	0	0.014302841808822	7.19871536887728	1.71726549273292e-06	0.818734212938186	2
ENSG00000138759.18	FRAS1	4	78057987	4_52	0	0.0109054109006707	4.72789102299269	8.59942864041357e-07	-0.238709677419405	1
ENSG00000138772.12	ANXA3	4	78551982	4_53	0	0.0206318522882094	7.89202692584528	2.71573183762715e-06	-1.01741293532367	1
ENSG00000138756.17	BMP2K	4	78776127	4_53	0	0.0204326297564952	7.80333076929925	2.65928196001398e-06	-0.884353741496906	1
ENSG00000138675.16	FGF5	4	80263187	4_54	0	0.0147324642924469	6.65153461423598	1.63439625388539e-06	-0.638407858042492	2
ENSG00000163297.16	ANTXR2	4	80125432	4_54	0	0.0121136733062206	4.86778343209475	9.83483800420786e-07	-0.376899696048649	1
ENSG00000152784.15	PRDM8	4	80183549	4_54	0	0.0389341761209803	15.550607334861	1.00980716974446e-05	1.76439790575886	1
ENSG00000152795.17	HNRNPDL	4	82430452	4_55	0	0.0123290959026925	4.53428818321586	9.32396114904243e-07	-0.252136752136639	1
ENSG00000145293.15	ENOPH1	4	82430692	4_55	0	0.0123296181560139	4.53467407553718	9.32514965948075e-07	-0.254237288135571	1
ENSG00000145284.11	SCD5	4	82798853	4_56	0	0.06838215006418	22.2145865225307	2.53361774137699e-05	2.78205128205207	1
ENSG00000138674.16	SEC31A	4	82510637	4_56	0	0.0104862994056415	5.00127122703299	8.74707331845956e-07	0.48745552670549	3
ENSG00000173085.13	COQ2	4	83284719	4_56	0	0.0239488189461498	12.5369223847195	5.00766356444752e-06	-1.59712230215845	1
ENSG00000163319.10	MRPS18C	4	83454132	4_56	0	0.0102538316045616	4.79720714133906	8.20417202319847e-07	0.198156682027591	1
ENSG00000163624.5	CDS1	4	84583243	4_57	0	0.0205037996410292	9.24731661072708	3.16235180218339e-06	-1.16819571865463	1
ENSG00000163625.15	WDFY3	4	84952298	4_57	0	0.0186573098695813	8.38504385276049	2.60924264774722e-06	-1.28571428571373	1
ENSG00000138639.17	ARHGAP24	4	85475380	4_57	0	0.018546590373772	8.33068507339113	2.57694353601885e-06	0.951566951566719	1
ENSG00000109339.19	MAPK10	4	86593649	4_58	0	0.0111695892308279	4.79192688604912	8.92704020236652e-07	0.264285714285526	1
ENSG00000145283.7	SLC10A6	4	86849309	4_59	0	0.0118789163986034	4.77903802339078	9.46841789042246e-07	0.234513274336257	1
ENSG00000163633.10	C4orf36	4	86936370	4_59	0	0.0134978402775	5.94313818150823	1.33795103025685e-06	-0.548192771084418	1
ENSG00000170509.11	HSD17B13	4	87318623	4_59	0	0.0177073215439045	8.41922249796512	2.48647997600186e-06	1.14583333333339	1
ENSG00000198189.10	HSD17B11	4	87391468	4_59	0	0.0129664355098853	5.57708279051258	1.20611245286576e-06	-0.558139534883943	1
ENSG00000118785.13	SPP1	4	87985306	4_59	0	0.0115920070679062	4.55635905587492	8.80920432637065e-07	0.0930232558139511	1
ENSG00000118762.7	PKD2	4	88007247	4_59	0	0.0116792908099511	4.62467600455213	9.00861216521291e-07	0.128787878787851	1
ENSG00000118777.10	ABCG2	4	88231464	4_59	0	0.0308629087681253	13.5040752257894	6.95123241141884e-06	-1.47023809523757	1
ENSG00000163644.14	PPM1K	4	88284457	4_59	0	0.0172753283442112	8.19374814202569	2.3608534370176e-06	1.01927194860734	1
ENSG00000138642.14	HERC6	4	88379089	4_60	0	0.00900635266271344	4.78403547944555	7.18626860563737e-07	-0.358526330024516	2
ENSG00000138641.15	HERC3	4	88520628	4_60	0	0.0088053148983197	4.57866499301074	6.72425022555704e-07	0.18775510204083	1
ENSG00000177432.6	NAP1L5	4	88698125	4_60	0	0.0630279371679103	22.6227700256334	2.37814855269561e-05	2.52482269503615	1
ENSG00000138640.14	FAM13A	4	89111370	4_60	0	0.00887565246698219	4.65104279505652	6.88510757008909e-07	-0.128654970760216	1
ENSG00000185477.4	GPRIN3	4	89307082	4_60	0	0.00877204095148576	4.5442216769756	6.64844782812003e-07	0.207407407407402	1
ENSG00000145335.15	SNCA	4	89838405	4_61	0	0.0146820585381608	5.37530725093633	1.31628626713891e-06	-0.648427349637041	3
ENSG00000138722.9	MMRN1	4	89879107	4_61	0	0.0151156220302883	5.64070897536123	1.42206622837058e-06	-0.79256905081668	2
ENSG00000163104.17	SMARCAD1	4	94207526	4_63	0	0.0116443004523183	7.31839002877037	1.42131081145242e-06	-1.47204968944069	1
ENSG00000138698.14	RAP1GDS1	4	98261137	4_65	0	0.0389945121139268	12.4342956591577	8.08695052636343e-06	1.59481531996311	2
ENSG00000248713.1	RP11-766F14.2	4	99654554	4_66	0	0.0150600428300608	4.68967501374869	1.17795597788617e-06	0.562874251496999	1
ENSG00000168785.7	TSPAN5	4	98658511	4_66	0	0.0161414317724427	5.32219847207726	1.43282525003642e-06	-0.460869565217173	1
ENSG00000164024.11	METAP1	4	98995190	4_66	0	0.0187223765641885	6.67627604242505	2.08475664414083e-06	0.889880952381159	1
ENSG00000197894.10	ADH5	4	99089122	4_66	0	0.0167872487374642	5.68019708531701	1.59038780040756e-06	-0.614035087719217	1
ENSG00000198099.8	ADH4	4	99157594	4_66	0	0.014804579998821	4.53361106674347	1.11943906001207e-06	0.170454545454533	1
ENSG00000172955.17	ADH6	4	99219473	4_66	0	0.0198279357634655	7.20044639394105	2.38120634066648e-06	1.00865995435613	2
ENSG00000187758.7	ADH1A	4	99294994	4_66	0	0.014815882689474	4.54056908348024	1.12201309078666e-06	0.0514705882353007	1
ENSG00000196616.13	ADH1B	4	99352437	4_66	0	0.0171904510900801	5.89681972962916	1.69069485046299e-06	-0.635912542081477	3
ENSG00000248144.5	ADH1C	4	99353000	4_66	0	0.0152882127621526	4.82674865385483	1.23075471370426e-06	0.135481846787045	2
ENSG00000145331.13	TRMT10A	4	99564098	4_66	0	0.069314446542376	18.7310168969839	2.16543534431398e-05	-2.66197183098616	1
ENSG00000109270.12	LAMTOR3	4	99930722	4_67	0	0.00766538533963368	9.13844585016351	1.16833245237219e-06	0.978021978021654	1
ENSG00000164031.16	DNAJB14	4	99946887	4_67	0	0.00562413516982918	6.324067044932	5.9321526900545e-07	-0.686111111111464	1
ENSG00000164032.11	H2AFZ	4	99945303	4_67	0	0.00787005998138735	9.37800754301294	1.23097356220983e-06	1.15463917525801	1
ENSG00000145358.6	DDIT4L	4	100186319	4_67	0	0.00487000490607847	5.01626734225292	4.07446112496838e-07	-0.251700680272059	1
ENSG00000164035.9	EMCN	4	100879989	4_67	0	0.0058684981644016	6.71031772487937	6.56795490951951e-07	0.969696969696528	1
ENSG00000138814.16	PPP3CA	4	101347783	4_67	0	0.0160003359458104	15.837680300379	4.22649908114828e-06	-2.49635036496294	1
ENSG00000169836.4	TACR3	4	103719946	4_68	0	0.0140804096194337	5.77509139213939	1.35623284005184e-06	-0.63742690058488	1
ENSG00000138821.12	SLC39A8	4	102426152	4_68	0	0.0209796333989395	9.41524702631664	3.29450157567221e-06	1.26315789473694	1
ENSG00000109320.11	NFKB1	4	102501042	4_68	0	0.0187080301491555	8.36796806028709	2.61100786828929e-06	-0.886227544909776	1
ENSG00000109332.19	UBE2D3	4	102868625	4_68	0	0.048714264824419	17.1529048121158	1.3936506955409e-05	-2.66147237645551	2
ENSG00000145354.9	CISD2	4	102868625	4_68	0	0.0527015643010237	17.8812326090388	1.5717412981417e-05	-2.70228048045243	2
ENSG00000164037.16	SLC9B1	4	103020065	4_68	0	0.0147775405789307	6.21572578818782	1.53198358927984e-06	-0.790067720090697	1
ENSG00000164038.14	SLC9B2	4	103085948	4_68	0	0.0126343213452412	4.78747826903095	1.00883197765559e-06	0.535483870967953	1
ENSG00000138778.11	CENPE	4	103198884	4_68	0	0.0125485193758002	4.72532159317583	9.88971922692162e-07	0.166666666666627	1
ENSG00000168769.13	TET2	4	105145663	4_69	0	0.0101450063447643	6.79761335344556	1.15018814483646e-06	1.3275862068965	1
ENSG00000138777.19	PPA2	4	105473769	4_69	0	0.0104387307191151	5.8099056371349	1.01152560083927e-06	0.279424912464918	2
ENSG00000168743.12	NPNT	4	105897896	4_69	0	0.0487330050725831	19.9745192063912	1.62352743767612e-05	2.00613496932515	1
ENSG00000138785.14	INTS12	4	105896018	4_69	0	0.00890003643166737	4.62280035696599	6.86209977038915e-07	0.366795366795353	1
ENSG00000164022.16	AIMP1	4	106315711	4_69	0	0.0116945044140026	7.09646109223249	1.38415190164469e-06	1.19890681536311	2
ENSG00000138801.8	PAPSS1	4	107719719	4_70	0	0.0113309992180801	4.71960950757209	8.91937415813713e-07	-0.162962962962984	1
ENSG00000138796.16	HADH	4	107989895	4_71	0	0.00844760102699593	4.79315165453354	6.75327865626779e-07	-0.00865800865800511	1
ENSG00000138795.9	LEF1	4	108168668	4_71	0	0.00825081080222412	5.47584617655103	7.53542885481343e-07	1.05468749999998	1
ENSG00000164089.8	ETNPPL	4	108762629	4_71	0	0.0273106721213259	15.2629755240607	6.95235118724159e-06	1.6528189910981	1
ENSG00000138802.11	SEC24B	4	109433817	4_71	0	0.00847777270896799	4.88053425786741	6.90095570767912e-07	0.247058823529464	1
ENSG00000138794.9	CASP6	4	109703334	4_71	0	0.00849733635724803	4.92270072857592	6.9766405718731e-07	0.458891947024586	2
ENSG00000123739.10	PLA2G12A	4	109726039	4_71	0	0.00852012784672507	4.95484221400433	7.04102759038431e-07	0.362204724409533	1
ENSG00000183423.11	LRIT3	4	109848996	4_71	0	0.00897279858688604	5.38095633996889	8.05281075493576e-07	0.563535911602171	1
ENSG00000164093.15	PITX2	4	110642326	4_72	0	0.0134870439882141	7.10773660477211	1.59885178119654e-06	0.867132867132515	1
ENSG00000174749.5	C4orf32	4	112147036	4_72	0	0.0106653764226295	4.96964222597478	8.84018630448745e-07	0.354330708661546	1
ENSG00000138660.11	AP1AR	4	112231334	4_72	0	0.0239816699165016	12.3637249062583	4.9452569281371e-06	-1.49193548387075	1
ENSG00000145365.10	TIFA	4	112286121	4_72	0	0.0162850071520397	8.82684821325	2.39747296033399e-06	1.07305936073031	1
ENSG00000138658.15	ZGRF1	4	112637446	4_72	0	0.0363424337083076	16.1778677637953	9.80607913583897e-06	1.85170989396918	2
ENSG00000174720.15	LARP7	4	112637446	4_72	0	0.0247447211952651	12.6504769194729	5.22095042045955e-06	-1.60800000000039	1
ENSG00000145362.17	ANK2	4	112818317	4_72	0	0.0112548032149404	5.45941847861631	1.0248124596767e-06	0.630769230768918	1
ENSG00000174599.5	TRAM1L1	4	117085940	4_75	0	0.0200791116179195	7.20424580044486	2.41264332021382e-06	0.785120506765769	2
ENSG00000164100.8	NDST3	4	118033455	4_76	0	0.0149236860985317	4.55732411917066	1.13434752578966e-06	-0.0567375886524964	1
ENSG00000164099.3	PRSS12	4	118353368	4_76	0	0.027697181443345	10.209943794698	4.71649124886343e-06	1.2547770700634	1
ENSG00000145388.14	METTL14	4	118690195	4_76	0	0.0250184970990508	9.27801855845404	3.87147589755361e-06	-1.55769230769177	1
ENSG00000150961.14	SEC24D	4	118838525	4_76	0	0.0274181681584841	10.1171755449036	4.62655603814517e-06	1.80343384657155	2
ENSG00000145384.3	FABP2	4	119320570	4_77	0	0.0119739497638031	5.52545035661696	1.10348191191219e-06	0.531034482758767	1
ENSG00000145390.11	USP53	4	119082700	4_77	0	0.0109554402253375	4.71588331976928	8.61693844245018e-07	-0.204481908187249	2
ENSG00000186867.10	QRFPR	4	121357459	4_78	0	0.0221704907413425	14.4544222081952	5.34485771032985e-06	-1.70312499999981	1
ENSG00000164109.13	MAD2L1	4	120067397	4_78	0	0.00842325585989245	5.63130673687911	7.9113260286987e-07	-0.611570247933529	1
ENSG00000164111.14	ANXA5	4	121696338	4_78	0	0.01084743885386	7.93296163017753	1.43523385448519e-06	-1.09600000000049	1
ENSG00000123737.12	EXOSC9	4	121801213	4_79	0	0.00799104672006834	5.45003876378825	7.26379144847397e-07	-0.872424818491284	2
ENSG00000138686.9	BBS7	4	121869876	4_79	0	0.00766827204687681	4.78868244506621	6.12454254463547e-07	-0.54411764705884	1
ENSG00000138741.10	TRPC3	4	121951564	4_79	0	0.00767234365019298	4.85554496960498	6.21335450669234e-07	-0.559303940687177	2
ENSG00000138688.15	KIAA1109	4	122151854	4_79	0	0.0371291652762196	29.9741156361752	1.85618675628211e-05	-5.13194444444524	1
ENSG00000181004.9	BBS12	4	122732771	4_79	0	0.0138095092089739	11.6690002971793	2.68764559706818e-06	-2.18918918918953	1
ENSG00000138685.13	FGF2	4	122826931	4_79	0	0.00961183248103215	8.57111579326001	1.37405355805568e-06	1.82487622655624	2
ENSG00000170917.13	NUDT6	4	122922586	4_79	0	0.00799961082770662	4.79329159734663	6.39532787872796e-07	0.402234636871712	1
ENSG00000145375.7	SPATA5	4	122923453	4_79	0	0.0077765634327267	4.75546006638948	6.1679431689505e-07	0.378854625550863	1
ENSG00000164056.10	SPRY1	4	123397011	4_80	0	0.085916254842124	23.112872374113	3.31199264977864e-05	-2.41538461538397	1
ENSG00000196159.11	FAT4	4	125313927	4_81	0	0.0139820531030183	4.71070552163891	1.09854286832625e-06	0.263127883785759	2
ENSG00000164066.12	INTU	4	127623359	4_84	0	0.0119233512042815	4.83964887555636	9.6243696730431e-07	0.285887171363932	2
ENSG00000164074.14	ABHD18	4	127965541	4_84	0	0.0115711815893857	4.5665860413321	8.81311545404335e-07	-0.0837988826815466	1
ENSG00000164073.9	MFSD8	4	127965630	4_84	0	0.0115597712282258	4.5576010205826	8.78710161406729e-07	0.0708955223880448	1
ENSG00000138709.17	LARP1B	4	128062770	4_84	0	0.0138456820285501	6.20165524630637	1.43212880215901e-06	-0.715384615384433	1
ENSG00000077684.15	JADE1	4	128803689	4_85	0	0.0174278929231708	5.8790446294436	1.7088807027117e-06	0.581699346405495	1
ENSG00000151470.12	C4orf33	4	129098197	4_85	0	0.0157685621260441	4.96598081705947	1.30604228081034e-06	-0.518518518518583	1
ENSG00000138650.8	PCDH10	4	133149193	4_88	0	0.0167310784940821	6.70796561459901	1.87186649154327e-06	0.873584905659819	1
ENSG00000151012.13	SLC7A11	4	138242223	4_91	0	0.0286231360125719	11.9309294509377	5.69575890105558e-06	-1.45861297539106	1
ENSG00000151014.5	NOCT	4	139015760	4_92	0	0.0145719599665838	4.7346950858597	1.1507211375674e-06	-0.364097452870694	2
ENSG00000145391.13	SETD7	4	139604306	4_92	0	0.0273610270045149	10.492893618291	4.78837075980389e-06	-1.40860560466078	2
ENSG00000085871.8	MGST2	4	139665971	4_92	0	0.0177318842362286	6.52541445788673	1.92984795371116e-06	-0.702380952380967	1
ENSG00000196782.12	MAML3	4	140193798	4_93	0	0.0113381221233705	4.99437707477668	9.44457814833629e-07	-0.335051546391752	1
ENSG00000153130.17	SCOC	4	140256831	4_93	0	0.0109942122567953	4.71390629398606	8.64380912232534e-07	-0.19315403422998	1
ENSG00000153132.12	CLGN	4	140428193	4_93	0	0.0138717732241594	6.83190308905182	1.58064296647199e-06	-0.94366197183089	1
ENSG00000179387.9	ELMOD2	4	140524356	4_93	0	0.0115484692087314	5.1617783355396	9.94223162771251e-07	-0.337899543378915	1
ENSG00000109436.7	TBC1D9	4	140756171	4_93	0	0.0110260164701601	4.74020778739443	8.71718216985375e-07	-0.300512745836208	2
ENSG00000170153.10	RNF150	4	141213673	4_93	0	0.0118389224374327	5.38800948633835	1.06389956803895e-06	0.503448275861974	1
ENSG00000109445.10	ZNF330	4	141221575	4_93	0	0.0182408504023456	9.32997124002256	2.8384777365018e-06	1.13286713286716	1
ENSG00000109452.12	INPP4B	4	142846943	4_94	0	0.00873974085794183	4.53244499154213	6.60680065362753e-07	-0.0197628458497967	1
ENSG00000197465.13	GYPE	4	143905254	4_94	0	0.0264765238498147	14.642170115852	6.46586330679319e-06	-3.03007518796957	1
ENSG00000137473.17	TTC29	4	146946155	4_95	0	0.0109010831235845	5.14870012364107	9.36111013329905e-07	0.547445255474401	1
ENSG00000151611.13	MMAA	4	145618083	4_95	0	0.0107721871739441	5.04040575821781	9.05585573997163e-07	-0.371179794070292	2
ENSG00000151612.15	ZNF827	4	145939034	4_95	0	0.0155955641751108	8.41224313272043	2.18812945332449e-06	-1.00311526479712	1
ENSG00000164167.10	LSM6	4	146176158	4_95	0	0.0140484364592381	7.45951379870036	1.74782770348503e-06	-0.992366412213944	1
ENSG00000250673.2	RP11-6L6.2	4	146211456	4_95	0	0.0142344734226927	7.5794497079036	1.79944752782477e-06	0.992125984251961	1
ENSG00000164168.7	TMEM184C	4	147617790	4_96	0	0.00907320784304089	4.91149356959035	7.43249361653386e-07	0.289817232375867	1
ENSG00000151623.14	NR3C2	4	148445173	4_96	0	0.0102481318849319	6.01961304530198	1.02890051844674e-06	-0.795454545454113	1
ENSG00000170390.15	DCLK2	4	150077960	4_97	0	0.0227794522997028	7.249935457504	2.75446668329197e-06	-1.11764705882387	1
ENSG00000145425.9	RPS3A	4	151099077	4_97	0	0.0169264830136506	4.53630047607114	1.28064467790305e-06	0.123287671232805	1
ENSG00000109686.17	SH3D19	4	151325697	4_97	0	0.018755824330158	5.47330726197103	1.71216687810442e-06	-0.196969696969729	1
ENSG00000164142.15	FAM160A1	4	151422198	4_97	0	0.0171723646453357	4.66793627045526	1.33694987703598e-06	-0.101449275362313	1
ENSG00000059691.11	GATB	4	151761251	4_97	0	0.0324319599421133	10.4882006440038	5.67328090383405e-06	-1.37026239067118	1
ENSG00000109670.13	FBXW7	4	152536325	4_98	0	0.0171287154149328	7.54359557373912	2.15507950344287e-06	0.911832946635701	1
ENSG00000169989.2	TIGD4	4	152779316	4_98	0	0.0138318211064596	5.59358122275726	1.29041504440899e-06	-0.627091229545754	2
ENSG00000164144.15	ARFIP1	4	152776723	4_98	0	0.0140017540719428	5.7048939643818	1.33226349376695e-06	-0.651805039876023	2
ENSG00000137460.8	FHDC1	4	152936606	4_98	0	0.0147408647969446	6.17388297556785	1.51789406099377e-06	-0.62985074626864	1
ENSG00000121211.7	MND1	4	153344195	4_98	0	0.0124570097723987	4.63953854092541	9.63937103986661e-07	0.141686270465095	2
ENSG00000121210.15	KIAA0922	4	153466445	4_98	0	0.0156047018403203	6.69329349157911	1.74202927541152e-06	0.835937499999983	1
ENSG00000145428.14	RNF175	4	153760709	4_99	0	0.0149661068972091	7.93273944807266	1.98012286417871e-06	1.0437956204384	1
ENSG00000145423.4	SFRP2	4	153788702	4_99	0	0.0213884095173151	11.1930577578851	3.99288995574507e-06	1.37675625423313	2
ENSG00000197410.12	DCHS2	4	154492203	4_100	0	0.00698353245723626	6.65032972729388	7.74601689575529e-07	0.798657718120833	1
ENSG00000121207.11	LRAT	4	154627164	4_100	0	0.00720772371491252	6.9375708109391	8.33999260434822e-07	-0.72243346007584	1
ENSG00000171566.11	PLRG1	4	154550012	4_100	0	0.00553174631071207	4.53246606214951	4.18173898255804e-07	-0.0230769230769195	1
ENSG00000171564.11	FGB	4	154562762	4_100	0	0.0193407128560368	15.9295626157635	5.13850086685025e-06	1.77564102564036	1
ENSG00000171560.14	FGA	4	154590745	4_100	0	0.0144535610847454	13.2712679341911	3.19924415429147e-06	-1.48837209302345	1
ENSG00000151790.8	TDO2	4	155854727	4_100	0	0.00741286980666267	7.19274374267331	8.89285203014241e-07	0.746258277044519	2
ENSG00000256043.2	CTSO	4	155951679	4_100	0	0.00663712737089717	6.18788966113389	6.84987771869896e-07	-0.68682328576827	3
ENSG00000120251.18	GRIA2	4	157203725	4_101	0	0.0174912792033598	8.15534615069274	2.37916234170843e-06	-1.25961538461521	1
ENSG00000171497.4	PPID	4	158723349	4_102	0	0.162398553730431	31.773249303604	8.60605055993748e-05	3.10948905109525	1
ENSG00000052795.12	FNIP2	4	158768743	4_102	0	0.00806016288427614	4.62818741023244	6.22178300872786e-07	0.00800000000000007	1
ENSG00000145414.8	NAF1	4	163166802	4_105	0	0.019394822935496	5.9382534419664	1.92089954555828e-06	-0.585987261146648	1
ENSG00000164128.6	NPY1R	4	163344414	4_105	0	0.0170969270354896	4.78665511970174	1.36492975508437e-06	0.327868852459199	1
ENSG00000164129.11	NPY5R	4	163344414	4_105	0	0.0170969270354896	4.78665511970174	1.36492975508437e-06	-0.327868852459199	1
ENSG00000145416.13	MARCH1	4	163528121	4_105	0	0.0208058183356404	6.58004649856358	2.28335727419952e-06	0.751999999999738	1
[truncated: 5,627 more rows]
