# Supplementary material for: Adjusting for genetic confounders in transcriptome-wide association studies improves discovery of risk genes of complex traits
Source: Nat Genet. 2024 Jan 26;56(2):336–47. doi: 10.1038/s41588-023-01648-9 (PMC10864181; doi:10.1038/s41588-023-01648-9)
Supplement: Supplementary file 5 — cTWAS results of all analyzed genes across all tissues for IBD, SCZ, and SBP. Results are stored separately for each combination of traits and tissues. Column legends for each set of results are the same as in Supplementary Table 1. [file 41588_2023_1648_MOESM5_ESM.zip › IBD_Liver.csv]

id	genename	chrom	pos	region_tag	cs_index	PIP	tau2	PVE	z	num_eqtl
ENSG00000188976.10	NOC2L	1	956565	1_1	0	0.0171178820696406	10.6305688636801	3.03505552548775e-06	-1.30602445196895	2
ENSG00000187961.13	KLHL17	1	960326	1_1	0	0.00967761452466787	4.99149835018051	8.05674015270321e-07	0.316666666666591	1
ENSG00000187642.9	PERM1	1	982260	1_1	0	0.0114512892034644	6.49478010623717	1.24044907699566e-06	-0.602272727272881	1
ENSG00000187608.8	ISG15	1	1001107	1_1	0	0.00988514417398034	5.27117168147151	8.69061027688981e-07	-0.508728179551093	1
ENSG00000131591.17	C1orf159	1	1091327	1_1	0	0.0113562467917316	6.50180934529763	1.231485089614e-06	0.720279720279568	1
ENSG00000162571.13	TTLL10	1	1173257	1_1	0	0.00963407431571628	4.87188349857919	7.82829155608582e-07	0.189743589743639	1
ENSG00000186891.13	TNFRSF18	1	1206770	1_1	0	0.0193570782617979	15.4905199504195	5.0011042413098e-06	-2.7958477508665	1
ENSG00000186827.10	TNFRSF4	1	1213065	1_1	0	0.00938885447309568	4.75237183065111	7.44188793969388e-07	-0.311999999999879	1
ENSG00000184163.3	C1QTNF12	1	1244420	1_1	0	0.0104422365096708	9.46143937405341	1.64782406834527e-06	2.26130653266325	1
ENSG00000160087.20	UBE2J2	1	1274159	1_1	0	0.0194377733074502	12.3312389747836	3.99772883552943e-06	1.70555555555487	1
ENSG00000131584.18	ACAP3	1	1309988	1_1	1	0.571054357723948	30.2011306576821	0.000287647601952394	-5.34146341463492	1
ENSG00000169972.11	PUSL1	1	1307652	1_1	0	0.0331043480532225	14.5244326067416	8.01944514050316e-06	0.214975845410565	1
ENSG00000127054.20	INTS11	1	1325353	1_1	0	0.0100797614902087	9.44218263586658	1.58738677579808e-06	2.43521594684279	1
ENSG00000224051.6	CPTP	1	1325353	1_1	0	0.0100797614902087	9.44218263586657	1.58738677579807e-06	2.43521594684279	1
ENSG00000162576.16	MXRA8	1	1362042	1_1	0	0.0120938571105989	13.7622756990688	2.77597271079616e-06	-3.22957198443381	1
ENSG00000242485.5	MRPL20	1	1407014	1_1	0	0.0129125435770867	12.1237412558711	2.61101017869072e-06	2.67988164571429	3
ENSG00000235098.8	ANKRD65	1	1422081	1_1	0	0.0395581140369117	27.8423002456973	1.83696463827281e-05	-4.27380952381037	1
ENSG00000215915.9	ATAD3C	1	1434243	1_1	0	0.0103649917367133	5.44172443068552	9.40731336750109e-07	-0.276295133437846	1
ENSG00000179403.11	VWA1	1	1426810	1_1	0	0.0153244809666788	19.2489495979767	4.91986193009579e-06	3.96913580246826	1
ENSG00000248333.8	CDK11B	1	1704180	1_1	0	0.0107174340158233	9.17529142080804	1.64010174589222e-06	2.08441558441579	1
ENSG00000008128.22	CDK11A	1	1724489	1_1	0	0.00939667845693459	6.16266838418013	9.65835736325322e-07	1.29487179487181	1
ENSG00000169885.9	CALML6	1	1912607	1_1	2	0.143674547022056	24.2133307517726	5.80222380648823e-05	4.65891472868285	1
ENSG00000178821.12	TMEM52	1	1918989	1_1	0	0.0243988167349886	20.1075813251653	8.18255069027115e-06	-4.05547226450354	2
ENSG00000142609.17	CFAP74	1	1927692	1_1	2	0.0312612451161651	20.7033841357649	1.07946289207644e-05	-4.21622639023232	2
ENSG00000187730.8	GABRD	1	2019112	1_2	0	0.0264631589376142	13.2167907364311	5.83348122660179e-06	-1.598086124402	1
ENSG00000067606.16	PRKCZ	1	2050397	1_2	0	0.0104089331056495	4.68859119066817	8.13970546615116e-07	-0.13714285714281	1
ENSG00000162585.16	FAAP20	1	2189186	1_2	0	0.0108755415612846	5.0969831515802	9.24536786399884e-07	0.249999999999997	1
ENSG00000157933.9	SKI	1	2226509	1_2	0	0.0140346641893934	7.35345320104387	1.72128769466569e-06	-0.81889763779533	1
ENSG00000116151.13	MORN1	1	2368473	1_2	0	0.0124223862317301	6.32529615039452	1.31052707457472e-06	0.630769230769105	1
ENSG00000157916.19	RER1	1	2391287	1_2	0	0.0141182966128155	7.12527827348314	1.67781563643753e-06	0.528384279475919	1
ENSG00000157911.9	PEX10	1	2413486	1_2	0	0.0134328969337336	6.91867714441684	1.55007550409009e-06	0.706422018348555	1
ENSG00000149527.17	PLCH2	1	2425928	1_2	0	0.0106633964199494	5.08023679270001	9.03523839214312e-07	0.322334191192239	2
ENSG00000157881.13	PANK4	1	2529026	1_2	0	0.011511204678989	6.33023432281619	1.21534804869988e-06	-1.04642166344315	1
ENSG00000157873.17	TNFRSF14	1	2552522	1_2	1	0.0308549539478399	20.4360365267405	1.05167531048744e-05	-4.20037591085763	2
ENSG00000157870.14	FAM213B	1	2586971	1_2	0	0.0323124216043434	15.056995647637	8.11461533200811e-06	-1.6446280991736	1
ENSG00000142606.15	MMEL1	1	2631811	1_2	0	0.0119110186573895	11.3841842493537	2.26157464504914e-06	2.42649981819921	2
ENSG00000215912.12	TTC34	1	2800905	1_2	0	0.010774378823217	13.0258468705338	2.34076769478704e-06	-3.00735294117615	1
ENSG00000130762.14	ARHGEF16	1	3454845	1_2	0	0.0123870167318448	6.25234565267599	1.29172423925438e-06	-0.611111111111326	1
ENSG00000158109.14	TPRG1L	1	3619487	1_2	0	0.0109349608066053	5.178718223513	9.44494901388783e-07	-0.373456790123337	1
ENSG00000078900.14	TP73	1	3661226	1_2	0	0.0112622408011316	5.42609400953936	1.01923007063412e-06	-0.427312775330474	1
ENSG00000116213.15	WRAP73	1	3654319	1_2	0	0.0151662276000411	8.22057294451378	2.07940824723112e-06	0.940298507462562	1
ENSG00000116198.12	CEP104	1	3852165	1_3	0	0.0242028957355275	9.0835866061346	3.66677951753606e-06	-1.14658467875524	3
ENSG00000169598.15	DFFB	1	3856982	1_3	0	0.0254292870374039	9.54863888473386	4.04982035486121e-06	-1.09895351088052	2
ENSG00000198912.10	C1orf174	1	3891607	1_3	0	0.0394046079071289	13.681507671451	8.99168479696954e-06	1.58696534269458	2
ENSG00000069424.14	KCNAB2	1	5991653	1_5	0	0.0185523466074128	5.92787417900984	1.83424748426578e-06	0.505128205127954	1
ENSG00000158286.12	RNF207	1	6205436	1_5	0	0.170131634095016	27.1793427781803	7.71230381853726e-05	2.60669506277693	2
ENSG00000116251.9	RPL22	1	6208961	1_5	0	0.0249539572841148	8.71319368662385	3.62640997822156e-06	-1.20505274932304	2
ENSG00000116237.15	ICMT	1	6236734	1_5	0	0.0276208992897932	9.66894051831961	4.45427276707485e-06	1.26086956521725	1
ENSG00000097021.19	ACOT7	1	6403939	1_5	0	0.0352066250431669	11.9584969949523	7.02200443286228e-06	-1.88073394495433	1
ENSG00000187017.15	ESPN	1	6424625	1_5	0	0.113784414276358	23.1940127856075	4.40168313879732e-05	3.18996821043036	3
ENSG00000171680.21	PLEKHG5	1	6520337	1_5	0	0.0250523356288837	8.75033022285556	3.6562237871565e-06	-1.30612244897897	1
ENSG00000041988.15	THAP3	1	6589168	1_5	0	0.0197402951279018	6.51053370508092	2.14353381220624e-06	-0.861034474632391	2
ENSG00000007923.15	DNAJC11	1	6706374	1_5	0	0.0364615641353983	12.2894236192445	7.47354950181233e-06	1.54430379746822	1
ENSG00000049245.12	VAMP3	1	7773425	1_6	0	0.00906601808906848	5.20433702989345	7.86940868532831e-07	0.798561151078946	1
ENSG00000116288.12	PARK7	1	7954388	1_6	0	0.0224226137453274	42.3496196139505	1.58378364972422e-05	-6.39719451343617	2
ENSG00000142583.17	SLC2A5	1	9087812	1_6	0	0.00906524703301392	4.84122652895923	7.31973154557365e-07	-0.214899713466968	1
ENSG00000180758.11	GPR157	1	9128930	1_6	0	0.0166459382044034	10.4678569073653	2.90620443338626e-06	1.14480408858642	1
ENSG00000049239.12	H6PD	1	9235735	1_6	0	0.0185495863728641	11.3334414101584	3.50635706155291e-06	-1.49999999999989	1
ENSG00000171603.16	CLSTN1	1	9824341	1_7	0	0.0232920641681056	8.06553462570186	3.13329469539712e-06	-1.00888888888822	1
ENSG00000162441.11	LZIC	1	9943171	1_7	0	0.0226393707906247	7.6642368862577	2.8939656869952e-06	-0.830882352941506	1
ENSG00000162444.11	RBP7	1	9996852	1_7	0	0.0201866943590587	6.61244145044988	2.22631776985844e-06	0.898963730570491	1
ENSG00000130939.18	UBE4B	1	10033012	1_7	0	0.0234845857581641	8.02671504376028	3.1439878212975e-06	-1.12576920553223	2
ENSG00000054523.17	KIF1B	1	10210344	1_7	0	0.0167255222137138	4.89180861882631	1.36461220073413e-06	0.0835138277181028	2
ENSG00000142657.20	PGD	1	10398423	1_7	0	0.0181330969223189	5.64711071551143	1.70788408251638e-06	0.532258064516221	1
ENSG00000175279.21	CENPS	1	10430493	1_7	0	0.020131360312972	6.65142891374923	2.2333057367581e-06	-0.738955823293331	1
ENSG00000241563.3	CORT	1	10449646	1_7	0	0.0211145867683555	7.09941208018395	2.50014430961114e-06	0.810699588477425	1
ENSG00000160049.11	DFFA	1	10477033	1_7	0	0.0309197765879865	10.6356967223813	5.4848202297248e-06	1.24193548387059	1
ENSG00000142655.12	PEX14	1	10469137	1_7	0	0.0254627741008163	8.81560952482466	3.74384765568015e-06	1.04838709677395	1
ENSG00000120948.16	TARDBP	1	11012060	1_8	0	0.0638003490946767	18.1381735190289	1.93008623255644e-05	-2.2275449101791	1
ENSG00000009724.16	MASP2	1	11046260	1_8	0	0.0163988976197181	5.30206500446145	1.45017297698773e-06	0.294392523364465	1
ENSG00000116649.9	SRM	1	11060199	1_8	0	0.0169637837687919	5.61964231803733	1.58997943761592e-06	0.577406954073566	2
ENSG00000198793.12	MTOR	1	11262099	1_8	0	0.0350731923125357	12.4539063554747	7.28519193168228e-06	-1.77697841726544	1
ENSG00000116661.9	FBXO2	1	11654311	1_8	0	0.0169342282827282	5.60328672001821	1.58258979686055e-06	-0.497076023391864	1
ENSG00000116663.10	FBXO6	1	11663463	1_8	0	0.015527888070071	4.79044774915511	1.24064807202502e-06	-0.130952380952377	1
ENSG00000116670.14	MAD2L2	1	11683695	1_8	0	0.0186654985125341	6.5164662359423	2.02867206221058e-06	-0.693430656934309	1
ENSG00000177674.15	AGTRAP	1	11737129	1_9	0	0.0178352186135584	8.20100136328158	2.43952586293873e-06	-0.971830985914897	1
ENSG00000011021.21	CLCN6	1	11805747	1_9	0	0.0728116131590744	21.5157669104192	2.61286871775148e-05	-2.30556719291998	2
ENSG00000120937.8	NPPB	1	11859214	1_9	0	0.0151438939715698	6.66725655867161	1.68401064772714e-06	-0.920634920634809	1
ENSG00000116685.15	KIAA2013	1	11926564	1_9	0	0.0693130478952315	21.0433156113679	2.43270400928201e-05	2.58730158730045	1
ENSG00000048707.13	VPS13D	1	12230088	1_9	0	0.0178445295786698	8.20590922573705	2.44226011806035e-06	-0.924242424242004	1
ENSG00000162493.16	PDPN	1	13584186	1_10	0	0.0181937288756058	4.67702621937564	1.41922622845406e-06	-0.084615384615333	1
ENSG00000171729.13	TMEM51	1	15152787	1_11	0	0.00989055794226756	7.85378572411121	1.29556720266984e-06	-0.93835616438361	1
ENSG00000142634.12	EFHD2	1	15409565	1_11	0	0.0217058574260939	15.1528581190503	5.48569437980445e-06	1.60000000000111	1
ENSG00000142615.7	CELA2A	1	15456727	1_11	0	0.107849624550895	29.7811504738041	5.35698233282766e-05	-2.96019900497671	1
ENSG00000132906.17	CASP9	1	15526244	1_11	0	0.00753332573507581	5.18201374587026	6.51096577735394e-07	-0.390243902439062	1
ENSG00000116771.5	AGMAT	1	15584636	1_11	0	0.00822758102259435	5.92512194140901	8.13073049713864e-07	-0.829846966709681	2
ENSG00000116786.11	PLEKHM2	1	15684135	1_11	0	0.0173385459311083	12.731746899257	3.68180493346921e-06	-1.91187739463675	1
ENSG00000233954.6	UQCRHL	1	15808953	1_11	0	0.00797064557312033	5.63588990922494	7.49231631928837e-07	0.611398963730434	1
ENSG00000065526.10	SPEN	1	15845948	1_11	0	0.00711806030342699	4.6681590795139	5.54201141384161e-07	0.116751269035517	1
ENSG00000116809.11	ZBTB17	1	15976487	1_11	0	0.0108418749078797	8.47757936135918	1.53297955130308e-06	1.18897637795226	1
ENSG00000186510.11	CLCNKA	1	16018760	1_11	0	0.0105314280279488	8.2949952757529	1.45701328850288e-06	-0.949883323653876	2
ENSG00000173641.17	HSPB7	1	16019240	1_11	0	0.0103531386737317	8.16355563772951	1.40965064276294e-06	0.945098039215416	1
ENSG00000185519.8	FAM131C	1	16068652	1_11	0	0.00739553402186122	5.04163441176728	6.21871988558654e-07	0.142857142857134	1
ENSG00000142627.12	EPHA2	1	16156481	1_11	0	0.0114129800248043	8.96945506742811	1.70736046696694e-06	1.22756233050955	2
ENSG00000142632.16	ARHGEF19	1	16210794	1_11	0	0.00813962730583573	5.89197235015552	7.99880898419784e-07	0.513494950115828	2
ENSG00000132881.11	RSG1	1	16237068	1_11	0	0.00723959177784206	4.82832044321873	5.83002301341179e-07	-0.0063145521473288	2
ENSG00000037637.10	FBXO42	1	16352086	1_11	0	0.0412488408995259	20.87343619443	1.43603757461255e-05	2.16666666666696	1
ENSG00000187144.11	SPATA21	1	16437144	1_11	0	0.00729309907115527	4.88845999868045	5.9462653361169e-07	0.200000000000007	1
ENSG00000058453.16	CROCC	1	16949400	1_12	0	0.0164370481726281	5.4128545737442	1.48391933185556e-06	-0.506666666666618	1
ENSG00000117122.13	MFAP2	1	17642046	1_12	0	0.0151820658704934	4.66836670756861	1.18210468939282e-06	-0.205298013245026	1
ENSG00000159363.17	ATP13A2	1	17056944	1_12	0	0.0190183381392204	6.78122783479778	2.15100295146985e-06	-0.630000000000195	1
ENSG00000117118.9	SDHB	1	17053774	1_12	0	0.0183467331929258	6.44383054315301	1.97180045225169e-06	-0.708154506437634	1
ENSG00000117115.12	PADI2	1	17098145	1_12	0	0.0339191148670975	12.2268757461758	6.91703725837292e-06	1.51937984496157	1
ENSG00000159339.13	PADI4	1	17325799	1_12	0	0.0568960444854088	17.1333684730938	1.62586669584877e-05	-1.90076335877825	1
ENSG00000117154.11	IGSF21	1	18103081	1_12	0	0.0153611903122459	4.77829098227304	1.22421463959145e-06	0.149659863945491	1
ENSG00000142623.9	PADI1	1	17204859	1_12	0	0.13148391469772	25.2357136061308	5.53411680892072e-05	-2.87878787878883	1
ENSG00000179023.8	KLHDC7A	1	18480845	1_13	0	0.00344083460118105	7.2755424109916	4.17531532099673e-07	0.822580645161512	1
ENSG00000159423.16	ALDH4A1	1	18902884	1_13	0	0.00262713947925419	4.80075701134749	2.10355059039267e-07	0.443526170798904	1
ENSG00000127481.14	UBR4	1	19211261	1_13	0	0.00414364320014071	8.59524526832064	5.94019540831236e-07	-0.982758620689966	1
ENSG00000127463.13	EMC1	1	19246561	1_13	0	0.00267257155948031	4.76069436551081	2.12207021109167e-07	0.0760821967374064	2
ENSG00000053372.4	MRTO4	1	19246729	1_13	0	0.00322887329528898	7.070047560479	3.80744329510376e-07	0.966513201705049	3
ENSG00000162482.4	AKR7A3	1	19291113	1_13	0	0.00477359861084248	9.67213640855223	7.70066829957201e-07	-1.07476635514052	1
ENSG00000053371.12	AKR7A2	1	19311815	1_13	0	0.00399442421901808	8.53836830597774	5.6883875364501e-07	-1.07227082838356	2
ENSG00000040487.12	PQLC2	1	19353625	1_13	0	0.00683389862561634	13.3612199523446	1.52291179793661e-06	1.44370860927092	1
ENSG00000077549.17	CAPZB	1	19464592	1_13	0	0.00814180514580221	14.5877301576195	1.98092727225979e-06	-1.53846153846108	1
ENSG00000173436.13	MINOS1	1	19596819	1_13	0	0.0117459645954111	17.6446835607936	3.45670778061467e-06	-1.54545454545503	1
ENSG00000158747.13	NBL1	1	19640599	1_13	0	0.00263058006425865	4.69496203835144	2.05988851018871e-07	0.165071770334827	1
ENSG00000169914.5	OTUD3	1	19882290	1_13	0	0.00330005707958736	31.1757275147872	1.71592441744016e-06	5.97279332593071	2
ENSG00000188257.10	PLA2G2A	1	19916383	1_13	0	0.00285040771277045	7.67196270154016	3.64731752031577e-07	-2.01484406624475	3
ENSG00000127472.10	PLA2G5	1	20028276	1_13	0	0.00265367241330772	5.05880124896952	2.2390048399348e-07	-0.485736498088265	2
ENSG00000090432.6	MUL1	1	20508296	1_14	0	0.01665216167905	6.66687311492288	1.85162448093479e-06	-0.757391645335313	2
ENSG00000183114.7	FAM43B	1	20550427	1_14	0	0.0134424292264419	4.66039033056869	1.04486493964448e-06	-0.0690282621150488	2
ENSG00000158828.7	PINK1	1	20633253	1_14	0	0.0526042611597769	17.518296296077	1.53699656993043e-05	-1.83333333333418	1
ENSG00000244038.9	DDOST	1	20662418	1_14	0	0.0144401996279667	5.33103817421253	1.28394108210784e-06	0.395604395604254	1
ENSG00000189410.11	SH2D5	1	20733213	1_14	0	0.0162573059310285	6.44186719623772	1.74670857074726e-06	-0.630775372886101	2
ENSG00000075151.20	EIF4G3	1	21176003	1_14	0	0.0205103510489583	8.62243230488603	2.94959910384261e-06	1.02528735632175	1
ENSG00000117298.14	ECE1	1	21343297	1_14	0	0.015841372616002	6.19889267620675	1.63782325150353e-06	0.685082872928367	1
ENSG00000142794.18	NBPF3	1	21440283	1_15	0	0.0109054138366763	4.73863275525935	8.61896879699332e-07	-0.228758169934603	1
ENSG00000090686.15	USP48	1	21782877	1_15	0	0.0114924506093904	5.1657939781875	9.9017015782321e-07	-0.000226484617177629	2
ENSG00000187942.11	LDLRAD2	1	21811974	1_15	0	0.0132754151683487	6.24146854749144	1.38195850739929e-06	0.318840579710191	1
ENSG00000142798.17	HSPG2	1	21852543	1_15	0	0.0110788387452911	4.82004963011304	8.90647507318952e-07	-0.131578947368358	1
ENSG00000142789.19	CELA3A	1	22001714	1_15	0	0.0109905638204708	4.81728719970321	8.83044555429311e-07	-0.308931185944526	1
ENSG00000162552.14	WNT4	1	22143958	1_15	0	0.0123454828858548	5.86418273976551	1.20746814639325e-06	0.267689864737684	2
ENSG00000184677.16	ZBTB40	1	22453334	1_15	0	0.0114505609852039	5.09206498445659	9.72480288292302e-07	0.148437500000082	1
ENSG00000125945.14	ZNF436	1	23368782	1_16	0	0.0144025119916656	6.17200868864659	1.48260301801119e-06	-0.612500000000329	1
ENSG00000204219.9	TCEA3	1	23424647	1_16	0	0.185412259802958	30.6638839585529	9.48256253496834e-05	-2.95041109814311	2
ENSG00000088280.18	ASAP3	1	23484588	1_16	0	0.0325101932345087	13.8235085951023	7.49545400212932e-06	1.81431120849437	2
ENSG00000142676.12	RPL11	1	23691734	1_17	0	0.0168204987223055	5.45037280711033	1.52906230862265e-06	0.426136363636281	1
ENSG00000011007.12	ELOA	1	23743147	1_17	0	0.0157011556639943	4.81997247418349	1.26222356210822e-06	-0.344000000000008	1
ENSG00000117308.14	GALE	1	23800401	1_17	0	0.0203330434577906	7.29491541011321	2.4739034984195e-06	0.75164586169978	2
ENSG00000117305.14	HMGCL	1	23838758	1_17	0	0.015521989791505	4.70558604751185	1.21820735848237e-06	0.280000000000017	1
ENSG00000179163.11	FUCA1	1	23868298	1_17	0	0.019815173405146	6.94256349408682	2.29444601150102e-06	-0.797235023041262	1
ENSG00000142677.3	IL22RA1	1	24124595	1_17	0	0.069755914085338	18.4990195276143	2.15223579703997e-05	-2.23076923076904	1
ENSG00000185436.11	IFNLR1	1	24187123	1_17	0	0.0372215103232133	12.8914989162256	8.00308654522382e-06	1.63297872340499	1
ENSG00000158055.15	GRHL3	1	24255003	1_17	0	0.0169837259707484	5.57083182697017	1.57802226893249e-06	0.598484848485028	1
ENSG00000001460.17	STPG1	1	24417003	1_17	0	0.017042945924748	5.48239768391903	1.5583869650749e-06	-0.342465624645604	2
ENSG00000001461.16	NIPAL3	1	24419125	1_17	0	0.0154427963880184	4.66523122726469	1.20159807771693e-06	0.132812500000006	1
ENSG00000117602.11	RCAN3	1	24502439	1_17	0	0.0211121510806805	7.6618463684192	2.69790113059408e-06	-0.947955390334556	1
ENSG00000184454.6	NCMAP	1	24555537	1_17	0	0.0168419528294463	5.44008241079554	1.52812200995578e-06	-0.421874999999862	1
ENSG00000169504.14	CLIC4	1	24745177	1_17	0	0.0169833492946972	5.54912049911159	1.57183734534377e-06	-0.428977272727649	1
ENSG00000117614.9	SYF2	1	25232900	1_18	0	0.0122696421546495	4.68046175871321	9.57812947577973e-07	-0.0623052959501458	1
ENSG00000187010.19	RHD	1	25257119	1_18	0	0.0145799491699227	6.28379369718949	1.52805164866994e-06	0.658227848101495	1
ENSG00000183726.10	TMEM50A	1	25336580	1_18	0	0.012242340923445	4.66031836807819	9.51568728819088e-07	0.0390625000000065	1
ENSG00000188672.17	RHCE	1	25430243	1_18	0	0.0130221464664442	5.23100033877175	1.1361284350035e-06	-0.301253518552293	2
ENSG00000204178.9	TMEM57	1	25430369	1_18	0	0.0126612933129422	4.97067933246497	1.0496727486852e-06	0.201612903225827	1
ENSG00000157978.11	LDLRAP1	1	25543527	1_18	0	0.0123048248827036	4.71211512946795	9.67055581420707e-07	0.0719856333811499	2
ENSG00000117643.14	MAN1C1	1	25682168	1_18	0	0.0131145159631459	5.31138028800434	1.16176896064465e-06	-0.257575757575793	1
ENSG00000162430.16	SELENON	1	25799884	1_18	0	0.014717895583984	6.30694542580245	1.54819227497783e-06	0.760000000000182	1
ENSG00000117640.17	MTFR1L	1	25819958	1_18	0	0.0122665050728902	4.67909702387817	9.57288846672565e-07	-0.112405133693249	2
ENSG00000175087.9	PDIK1L	1	26111250	1_18	0	0.025328547917818	11.3326065207941	4.78740542881916e-06	-1.26993865030719	1
ENSG00000197245.5	FAM110D	1	26158800	1_18	0	0.0255418292991835	11.4262023325962	4.86759026497497e-06	-1.54687500000011	1
ENSG00000142675.17	CNKSR1	1	26177545	1_18	0	0.0301288655384291	13.0897316170922	6.57769341070259e-06	-1.45597597492186	2
ENSG00000130695.14	CEP85	1	26234254	1_18	0	0.139391748694801	27.8408759837566	6.47261935815822e-05	3.19631901840376	1
ENSG00000142669.14	SH3BGRL3	1	26279800	1_18	0	0.0133896456700082	5.45326697590615	1.21782798591225e-06	0.502590673575293	1
ENSG00000169442.8	CD52	1	26317723	1_18	0	0.0125045100777568	4.96784293373263	1.03608322680542e-06	0.577235772357913	1
ENSG00000158062.20	UBXN11	1	26317723	1_18	0	0.0125045100777568	4.96784293373263	1.03608322680542e-06	0.577235772357913	1
ENSG00000176092.14	AIM1L	1	26360502	1_18	0	0.0186435198640575	8.66109431025557	2.69315148886244e-06	-1.66935483870972	1
ENSG00000176083.17	ZNF683	1	26375362	1_18	0	0.0143474847870994	6.18250047275144	1.47944912986034e-06	0.629787234042377	1
ENSG00000117682.16	DHDDS	1	26432111	1_18	0	0.0165895255801113	7.48262229750152	2.0703696651052e-06	0.988982600154124	2
ENSG00000198830.10	HMGN2	1	26471849	1_18	0	0.0122447990000849	4.66210857265901	9.52125396347087e-07	-0.10702341137126	1
ENSG00000117676.13	RPS6KA1	1	26529971	1_18	0	0.0122567252328786	4.67546483335564	9.55783107867749e-07	-0.0202020202020117	1
ENSG00000060642.10	PIGV	1	26787956	1_18	0	0.0286062339632742	12.4960619497612	5.96202731548338e-06	-1.54130370570296	2
ENSG00000204160.11	ZDHHC18	1	26827979	1_18	0	0.0179049374419326	8.06976188556474	2.40987010244556e-06	0.964285714285878	1
ENSG00000142751.14	GPN2	1	26890178	1_18	0	0.0405022565676849	15.6295480179691	1.05580993688933e-05	1.77973568281991	1
ENSG00000253368.3	TRNP1	1	26990468	1_18	0	0.0128753083022664	5.0890098604053	1.09282604042884e-06	0.277173913043448	1
ENSG00000090020.10	SLC9A1	1	27167335	1_19	0	0.0114151908349421	5.35111222864706	1.01879625847188e-06	0.392307692307664	1
ENSG00000142784.15	WDTC1	1	27234825	1_19	0	0.0461166315346333	18.4880821001163	1.42203257333274e-05	1.91841491841474	1
ENSG00000186501.14	TMEM222	1	27325296	1_19	0	0.017674906197097	9.44684800783161	2.78486502654663e-06	1.11271676300573	1
ENSG00000142765.17	SYTL1	1	27342119	1_19	0	0.0740061650443491	23.0026136727972	2.83926017632709e-05	-2.19883040935757	1
ENSG00000142733.14	MAP3K6	1	27367112	1_19	0	0.04987920389492	19.2331636867824	1.6000381824931e-05	-2.00414078674998	1
ENSG00000181773.6	GPR3	1	27392588	1_19	0	0.0109210884119707	4.93711199218281	8.9928843281734e-07	-0.313901345291386	1
ENSG00000126705.13	AHDC1	1	27604387	1_19	0	0.0120125121229367	5.82840893512241	1.16773409260955e-06	0.515463917525788	1
ENSG00000000938.12	FGR	1	27636786	1_19	0	0.0119840961513985	5.80624987417945	1.16054266843258e-06	0.501607717041618	1
ENSG00000126709.14	IFI6	1	27671883	1_19	0	0.010620067776435	4.67564071729361	8.28187222774944e-07	0.079012345678998	1
ENSG00000117748.9	RPA2	1	27914481	1_19	0	0.0116703147080204	5.55793366196615	1.08182255552221e-06	-0.442228043537959	2
ENSG00000158156.7	XKR8	1	27958990	1_19	0	0.0142436982591106	7.42362806696507	1.76359587994254e-06	0.765656565657024	1
ENSG00000158161.15	EYA3	1	28079536	1_19	0	0.0244328741791696	12.4880947541513	5.08898123431337e-06	-1.44776119403035	1
ENSG00000169403.11	PTAFR	1	28193492	1_19	0	0.0107308719268814	4.77274337343291	8.54207146457969e-07	-0.500888444853174	2
ENSG00000126698.10	DNAJC8	1	28232589	1_19	0	0.0259751858052498	13.0638584856146	5.65965861362858e-06	2.03614457831352	1
ENSG00000130770.17	ATPIF1	1	28236029	1_19	0	0.0110809630791273	5.07307336780576	9.37580911092276e-07	-0.285915431131706	2
ENSG00000130766.4	SESN2	1	28259165	1_19	0	0.0126518081411584	6.31376898381848	1.33229804411275e-06	0.685714285714459	1
ENSG00000204138.12	PHACTR4	1	28366038	1_19	0	0.0107041120124878	4.74937425043762	8.47904897942018e-07	-0.1053789654188	2
ENSG00000180098.9	TRNAU1AP	1	28553045	1_19	0	0.0118885798742151	5.73135493405084	1.13644229899662e-06	-0.562604340567906	1
ENSG00000198492.15	YTHDF2	1	28736301	1_19	0	0.0192729469305063	10.2590705446037	3.29773874881111e-06	-1.57936507936497	1
ENSG00000159023.19	EPB41	1	28886806	1_19	0	0.0429227670019748	17.8072986109734	1.27481116335607e-05	1.97656249999972	1
ENSG00000253304.1	TMEM200B	1	29124455	1_19	0	0.0144413876216909	7.55274201196272	1.81917165637679e-06	0.862474076302621	2
ENSG00000116353.15	MECR	1	29230712	1_19	0	0.0178719230506241	9.55078732395783	2.84688920604184e-06	-1.09090909090884	1
ENSG00000162511.7	LAPTM5	1	30757821	1_20	0	0.0179256692293704	7.76639715747373	2.32196184847135e-06	0.918749999999629	1
ENSG00000134644.15	PUM1	1	31066204	1_20	0	0.0143233430466467	5.6632378370489	1.35291122462433e-06	0.562499999999841	1
ENSG00000121766.15	ZCCHC17	1	31296178	1_20	0	0.0144426117733715	5.74094110191923	1.3828941332757e-06	0.820312500000128	1
ENSG00000168528.11	SERINC2	1	31427596	1_20	0	0.0167744201048413	7.14378670995023	1.99864702056619e-06	1.18055555555592	1
ENSG00000162517.12	PEF1	1	31645212	1_20	0	0.0132285956857673	4.91854207831524	1.08520113610531e-06	-0.159999999999937	1
ENSG00000084636.17	COL16A1	1	31703950	1_20	0	0.0511633334479422	17.6622828825957	1.50718226157767e-05	-1.74210526315849	1
ENSG00000184007.18	PTP4A2	1	31944881	1_20	0	0.0209293199309994	9.22066927946498	3.21867900875395e-06	0.955899017899193	2
ENSG00000084652.15	TXLNA	1	32179560	1_21	0	0.0135709663841156	4.66556686309216	1.05602767086191e-06	-0.0748031496062766	1
ENSG00000084623.11	EIF3I	1	32222176	1_21	0	0.0135844420979542	4.66827289388964	1.05768939113853e-06	-0.00784313725490084	1
ENSG00000160055.19	TMEM234	1	32222176	1_21	0	0.0135844420979542	4.66827289388964	1.05768939113853e-06	0.00784313725490084	1
ENSG00000183615.5	FAM167B	1	32246849	1_21	0	0.0137680801714294	4.79542380637201	1.10118550664828e-06	-0.168749999999936	1
ENSG00000116478.11	HDAC1	1	32291945	1_21	0	0.0159536708933232	6.16388186942594	1.64011779725709e-06	-0.609613130128887	1
ENSG00000162526.6	TSSK3	1	32366691	1_21	0	0.0135839849147982	4.67646757314018	1.05951039858697e-06	-0.0699481865284934	1
ENSG00000225828.1	FAM229A	1	32366691	1_21	0	0.0135839849147982	4.67646757314018	1.05951039858697e-06	-0.0699481865284934	1
ENSG00000176261.15	ZBTB8OS	1	32650758	1_21	0	0.0399875075422084	14.989987022835	9.99736843293061e-06	1.64516129032225	1
ENSG00000116497.17	S100PBP	1	32817982	1_21	0	0.0243047084004171	10.3645084198721	4.20145028701668e-06	1.33742331288349	1
ENSG00000134684.10	YARS	1	32817927	1_21	0	0.0157856403955695	6.10667918059496	1.60778293703793e-06	0.602870813397088	1
ENSG00000004455.16	AK2	1	33080995	1_21	0	0.0158879368209354	6.05556964716103	1.60465847138564e-06	-0.560732230683611	2
ENSG00000142920.16	AZIN2	1	33081259	1_21	0	0.0269722089278603	11.1087919202043	4.9973924080237e-06	-1.21489971346775	1
ENSG00000134686.18	PHC2	1	33431196	1_21	0	0.0264462804397729	10.7037387670365	4.72128487394493e-06	-1.16784869976334	1
ENSG00000121903.14	ZSCAN20	1	33471534	1_21	0	0.014554175518135	5.21576202747987	1.26609263319989e-06	-0.146666666666632	1
ENSG00000188910.7	GJB3	1	34780696	1_22	0	0.0121739334702491	4.68361460892666	9.5098174774188e-07	0.225254878407154	2
ENSG00000163866.8	SMIM12	1	34849073	1_22	0	0.0163041773918281	7.38179149725136	2.00733922712401e-06	-0.830283749510258	2
ENSG00000197056.9	ZMYM1	1	35059408	1_22	0	0.0122543254696741	4.74486638392436	9.6978062576054e-07	0.176291793313093	1
ENSG00000116560.10	SFPQ	1	35194135	1_22	0	0.0123734803965544	4.8293125691424	9.96637663710947e-07	-0.178861788617834	1
ENSG00000020129.15	NCDN	1	35557823	1_22	0	0.0121594926850853	4.67141918879583	9.47380413548543e-07	-0.102272727272737	1
ENSG00000126067.11	PSMB2	1	35641909	1_22	0	0.0139047894249271	5.89695720868342	1.36757923569473e-06	-0.507246376811654	1
ENSG00000142686.7	C1orf216	1	35719097	1_22	0	0.0123199670906281	4.80011018551447	9.86326859531448e-07	-0.205020920502196	1
ENSG00000134698.10	AGO4	1	35808004	1_22	0	0.0133330979077659	5.52974940214872	1.22969278289872e-06	-0.516068052930015	1
ENSG00000092847.11	AGO1	1	35870261	1_22	0	0.0210657960766645	9.92623378308726	3.48756636729346e-06	1.21546961325976	1
ENSG00000116863.10	ADPRHL2	1	36088841	1_22	0	0.0136696719142297	5.72614841764029	1.30551178680268e-06	0.437500000000023	1
ENSG00000054116.11	TRAPPC3	1	36155585	1_22	0	0.0123262599032075	4.83239746495982	9.93468437525156e-07	-0.325925925925963	1
ENSG00000054118.13	THRAP3	1	36225269	1_22	0	0.013890820319478	5.98477435088219	1.38655078073828e-06	0.605263157894994	1
ENSG00000214193.10	SH3D21	1	36323945	1_22	0	0.101278152993544	25.0227987130059	4.22680060106821e-05	-2.70769230769194	1
ENSG00000142694.6	EVA1B	1	36323945	1_22	0	0.101278152993544	25.0227987130059	4.22680060106821e-05	-2.70769230769193	1
ENSG00000196182.10	STK40	1	36386242	1_22	0	0.0129414559852188	5.30360149747047	1.14475916644686e-06	-0.447761194029886	1
ENSG00000181817.5	LSM10	1	36397855	1_22	0	0.0170326670710383	7.48861730209214	2.12737670879051e-06	-0.255639097744353	1
ENSG00000116885.18	OSCP1	1	36491866	1_22	0	0.0156307090222809	7.29437938588538	1.90163486630249e-06	-1.59006211180137	1
ENSG00000163877.10	SNIP1	1	37554146	1_23	0	0.0199280350126284	6.14847370918953	2.04358122239195e-06	0.643678160919539	1
ENSG00000163879.10	DNALI1	1	37556733	1_23	0	0.0232569411279968	7.59989944425594	2.94795293216398e-06	-0.825581395349132	1
ENSG00000134697.12	GNL2	1	37596105	1_23	0	0.0221725214411105	7.15104231417854	2.64450587983742e-06	-0.888888888888976	1
ENSG00000116922.14	C1orf109	1	37691932	1_23	0	0.0170976715191671	4.71097965790182	1.34340915529936e-06	0.193750000000079	1
ENSG00000134690.10	CDCA8	1	37692275	1_23	0	0.0318223397434342	10.5531191384163	5.6010964954154e-06	1.2779847329939	2
ENSG00000188786.9	MTF1	1	37879269	1_23	0	0.0362331616947618	11.7790480639688	7.11830400307141e-06	1.5234375000006	1
ENSG00000204084.12	INPP5B	1	37946715	1_23	0	0.0214263302319169	6.82934736542421	2.44054659039063e-06	0.817679558010778	1
ENSG00000183431.11	SF3A3	1	37990434	1_23	0	0.0186933506519978	5.5480733445465	1.72977434615825e-06	-0.674242424242576	1
ENSG00000183386.9	FHL3	1	37911073	1_23	0	0.0172166379496321	4.77601421710662	1.37143131941592e-06	-0.35971223021589	1
ENSG00000214114.8	MYCBP	1	38874886	1_24	0	0.0259663902880256	7.11837998031401	3.08285325795656e-06	0.797297297297282	1
ENSG00000131233.9	GJA9	1	38883809	1_24	0	0.0262427450889281	7.21803609183638	3.15928217223585e-06	-0.806153846153267	1
ENSG00000158315.10	RHBDL2	1	38941917	1_24	0	0.022152724495292	5.62441303861264	2.07809050639815e-06	-0.443708609271415	1
ENSG00000174574.15	AKIRIN1	1	38991334	1_24	0	0.024347812467191	6.5127592619312	2.64475275870144e-06	0.648437499999957	1
ENSG00000168653.10	NDUFS5	1	39026790	1_24	0	0.0215764241848724	5.37671442128889	1.93489118993028e-06	0.362962962962904	1
ENSG00000183682.7	BMP8A	1	39554348	1_24	0	0.0310086569553694	8.79052131978118	4.54629584642253e-06	-0.993670886076398	1
ENSG00000090621.13	PABPC4	1	39570256	1_24	0	0.0680149207932623	16.2499927782105	1.84339104975411e-05	-1.87261146496743	1
ENSG00000163909.7	HEYL	1	39640423	1_24	0	0.0200295610160526	4.67795707611105	1.56274374445755e-06	-0.100671140939569	1
ENSG00000084072.16	PPIE	1	39739151	1_25	0	0.0520042593846755	18.4412347166285	1.59951757689216e-05	-1.96899224806161	1
ENSG00000116985.11	BMP8B	1	39792292	1_25	0	0.0153186486961339	6.98150096527071	1.78373101820808e-06	-0.849624060150488	1
ENSG00000043514.15	TRIT1	1	39880989	1_25	0	0.0120127257709967	4.71618516030519	9.44914505662231e-07	-0.161764705882301	1
ENSG00000131236.16	CAP1	1	40039889	1_25	0	0.0193727248502343	9.12483797567739	2.94832922604145e-06	1.07211538461581	1
ENSG00000131238.16	PPT1	1	40097347	1_25	0	0.0278844938221919	12.5966350284289	5.85837836500545e-06	1.48322147651025	1
ENSG00000084073.8	ZMPSTE24	1	40254916	1_25	0	0.0158636736352507	7.25423755603165	1.91935648984213e-06	-0.841290224550733	2
ENSG00000049089.13	COL9A2	1	40318226	1_25	0	0.0136167809245453	5.92828627408434	1.34636782114174e-06	0.912084446527526	2
ENSG00000187815.9	ZFP69	1	40476033	1_25	0	0.0126420439796812	5.21206996795035	1.09897456110219e-06	-0.498020221766524	2
ENSG00000164002.11	EXO5	1	40523948	1_25	0	0.127349048305472	27.179642768668	5.77297336403185e-05	-3.29629629629624	1
ENSG00000117013.14	KCNQ4	1	40783570	1_25	0	0.012840955945484	5.38452163230752	1.1531998777118e-06	0.318471337579609	1
ENSG00000179862.6	CITED4	1	40863178	1_25	0	0.0358749177602923	14.9522685161209	8.94660178704146e-06	1.60135135135048	1
ENSG00000171793.13	CTPS1	1	40978873	1_25	0	0.0120122199796061	4.72909916577176	9.47462005847892e-07	0.0551181102362189	1
ENSG00000171790.15	SLFNL1	1	41023050	1_25	0	0.0265333396006667	12.2825992927014	5.43553510369356e-06	-1.72033804894247	2
ENSG00000010803.16	SCMH1	1	41242427	1_25	0	0.040378755590753	16.1139092710739	1.08521040757253e-05	-1.99999999999971	1
ENSG00000204060.6	FOXO6	1	41272965	1_25	0	0.0578330419552068	18.8019210084134	1.81358688146181e-05	1.92268041237139	1
ENSG00000127124.14	HIVEP3	1	42038279	1_26	0	0.0174567529143697	4.87764704427793	1.42014909444211e-06	-0.567375886524849	1
ENSG00000066185.12	ZMYND12	1	42452404	1_26	0	0.0179779097093167	5.05468370568661	1.51563032289788e-06	-0.192982456140275	1
ENSG00000186409.14	CCDC30	1	42463059	1_26	0	0.0235584413890722	7.77250475276257	3.05399032080061e-06	1.2207792207794	1
ENSG00000171960.10	PPIH	1	42659188	1_26	0	0.0760294428401261	19.4095100752315	2.46125429360986e-05	-2.59523809523878	1
ENSG00000117385.15	P3H1	1	42766833	1_26	0	0.0237462031731192	7.74413337878215	3.06709416102031e-06	1.04481792717118	1
ENSG00000164008.14	C1orf50	1	42767127	1_26	0	0.0172499031135025	4.70784741562143	1.35446923282724e-06	0.262068965517128	1
ENSG00000274386.5	TMEM269	1	42785273	1_26	0	0.0172447838089306	4.70673239103409	1.35374656053295e-06	0.23356355667412	2
ENSG00000177868.11	SVBP	1	42815721	1_26	0	0.017194031276923	4.72140772280211	1.35397088008015e-06	-0.497611414342819	2
ENSG00000164010.13	ERMAP	1	42816309	1_26	0	0.017219228610625	4.7142742254887	1.35390639327963e-06	0.268205347117676	2
ENSG00000164011.17	ZNF691	1	42845892	1_26	0	0.0171697768060519	4.68421735110527	1.34141078488772e-06	-0.220858895705469	1
ENSG00000179178.10	TMEM125	1	43269525	1_26	0	0.0535866643056785	15.3025641761791	1.367669112072e-05	-1.69444444444411	1
ENSG00000117395.12	EBNA1BP2	1	43271335	1_26	0	0.0633873144164098	16.7171582436835	1.76735955057999e-05	-1.7936507936507	1
ENSG00000253313.5	C1orf210	1	43285638	1_26	0	0.0502136320208815	14.7611034835955	1.23623366503897e-05	-1.60805084745658	1
ENSG00000066056.13	TIE1	1	43300755	1_27	0	0.0392923818350845	14.2043478138974	9.30871554650841e-06	1.49900162242754	2
ENSG00000117399.13	CDC20	1	43359194	1_27	0	0.0137320758420016	4.65903134782304	1.06706759541953e-06	-0.0188679245283064	1
ENSG00000198198.15	SZT2	1	43389955	1_27	0	0.0142037909753817	4.97465487306351	1.17849388714676e-06	0.259541984732859	1
ENSG00000142949.16	PTPRF	1	43605020	1_27	0	0.0161515846635591	6.26758875395243	1.68840152769207e-06	-0.851562499999933	1
ENSG00000126091.19	ST3GAL3	1	43705540	1_27	0	0.0144182338433619	5.083713390587	1.22251227476547e-06	-0.139860139860155	1
ENSG00000117407.16	ARTN	1	43933936	1_27	0	0.0222513107299059	9.10011267410117	3.3772442715376e-06	1.06965174129338	1
ENSG00000117408.10	IPO13	1	43947230	1_27	0	0.0168716098392867	6.61496199331815	1.86141831400794e-06	0.757575757575668	1
ENSG00000117410.13	ATP6V0B	1	43974045	1_27	0	0.0183835474632623	7.38405292720743	2.26404068680152e-06	-0.860931686712098	2
ENSG00000117411.16	B4GALT2	1	43978466	1_27	0	0.0143699869147461	5.09254856320281	1.22053898987497e-06	-0.425790754258139	1
ENSG00000159214.12	CCDC24	1	43991070	1_27	0	0.0231992227584172	9.51218019743396	3.68055752153169e-06	-1.09375399183635	2
ENSG00000196517.11	SLC6A9	1	44031577	1_27	0	0.0199413975216937	7.99611223378871	2.65946682926195e-06	-0.744525547445225	1
ENSG00000178028.13	DMAP1	1	44213884	1_27	0	0.0289240883201101	11.2836790233089	5.44340324976167e-06	-1.19531249999965	1
ENSG00000198520.10	C1orf228	1	44672527	1_28	0	0.0176656009929398	5.11648414119954	1.50750983746911e-06	-0.159937086802713	2
ENSG00000142945.12	KIF2C	1	44739744	1_28	0	0.0415998142232653	13.1087701252027	9.09522494294115e-06	1.32665639445209	1
ENSG00000142959.4	BEST4	1	44787956	1_28	0	0.0232225314005079	8.53550348805015	3.30596924079573e-06	-1.84375000000016	1
ENSG00000188396.3	TCTEX1D4	1	44806156	1_28	0	0.0189915370984823	6.23542331565701	1.97508669920179e-06	-0.774390243902157	1
ENSG00000222009.8	BTBD19	1	44809169	1_28	0	0.0166516764444231	4.72597161803865	1.312529817521e-06	-0.215568862275474	1
ENSG00000126107.14	HECTD3	1	45010991	1_28	0	0.0267299216612901	9.49817032171748	4.23445717139114e-06	2.11126843670322	2
ENSG00000126088.13	UROD	1	44991468	1_28	0	0.0800481355134775	20.8185691716253	2.77947136488978e-05	-3.01587301587221	1
ENSG00000132781.17	MUTYH	1	45341261	1_28	0	0.0265179702096738	9.30187418745146	4.11406212113634e-06	-1.50000000000083	1
ENSG00000070759.16	TESK2	1	45491156	1_28	0	0.0360222406187953	10.5538754904388	6.34078159976971e-06	0.414965986394611	1
ENSG00000132763.14	MMACHC	1	45499635	1_28	0	0.0166416963557752	4.68323256461566	1.29988048607856e-06	0.113814344565637	2
ENSG00000117450.13	PRDX1	1	45522595	1_28	0	0.0262636429599465	8.23342503495587	3.60658030681265e-06	-0.262625566232503	2
ENSG00000117448.13	AKR1A1	1	45550079	1_28	0	0.0260934757290414	8.39437663262106	3.65325921783495e-06	-0.0333333333333198	1
ENSG00000159592.10	GPBP1L1	1	45687531	1_28	0	0.0199764952147179	7.90117461138217	2.6325162502281e-06	-2.16161424713318	2
ENSG00000159596.6	TMEM69	1	45687531	1_28	0	0.0339425953527655	12.6524699601935	7.16276111332904e-06	2.6776148233415	2
ENSG00000197429.10	IPP	1	45300507	1_28	0	0.0179525760991749	5.25628531725705	1.5738589682111e-06	-0.289752650176577	1
ENSG00000086015.20	MAST2	1	45786746	1_28	0	0.0178523754210611	5.24655229421319	1.56217658025791e-06	0.0141843971631231	1
ENSG00000117461.14	PIK3R3	1	46132597	1_28	0	0.0212603481038861	8.73857058826423	3.09863823468283e-06	-2.28571428571479	1
ENSG00000117472.9	TSPAN1	1	46183374	1_28	0	0.022119436602856	7.80270801975123	2.87858807768039e-06	1.527777777778	1
ENSG00000085999.11	RAD54L	1	46248570	1_28	0	0.0180311332826405	5.32038277120617	1.60002219694586e-06	0.414587332053753	1
ENSG00000173660.11	UQCRH	1	46309111	1_28	0	0.0187764565317506	5.64488242576958	1.76778173514861e-06	0.219512195121851	1
ENSG00000117480.15	FAAH	1	46393076	1_28	0	0.0198186323527854	6.17490789304217	2.04109994403515e-06	0.861567381953679	2
ENSG00000079277.19	MKNK1	1	46529441	1_29	0	0.0145468749912497	4.97452522056676	1.20692824064585e-06	-0.232979054114703	2
ENSG00000142961.14	MOB3C	1	46617353	1_29	0	0.0142579931354639	4.7866266297783	1.13827725919255e-06	-0.335664335664303	1
ENSG00000123472.12	ATPAF1	1	46673908	1_29	0	0.0149061670320766	5.2031287219708	1.29357215703074e-06	0.21917808219179	1
ENSG00000186377.7	CYP4X1	1	47025974	1_29	0	0.0234761826525677	9.46616516007711	3.70648001596716e-06	-1.27464788732417	1
ENSG00000162365.11	CYP4A22	1	46945876	1_29	0	0.019320099077886	7.63561530488814	2.46044405509051e-06	-1.11913065652625	2
ENSG00000162367.11	TAL1	1	47234355	1_29	0	0.0176792071683131	6.80271772504221	2.00588181477687e-06	0.888000000000068	1
ENSG00000123473.15	STIL	1	47318294	1_29	0	0.0147560641443286	5.10830866410201	1.25720983899326e-06	-0.460122699386327	1
ENSG00000162368.13	CMPK1	1	47333168	1_29	0	0.0665304712759537	19.3347018166916	2.145448944818e-05	-2.34157129808007	2
ENSG00000186564.5	FOXD2	1	47435628	1_29	0	0.0231961870032194	9.35327277638531	3.61859773526285e-06	1.45599999999999	1
ENSG00000269113.3	TRABD2B	1	47997102	1_30	0	0.0142584949515207	4.78852541987874	1.13876887643761e-06	-0.19434628975266	1
ENSG00000117834.12	SLC5A9	1	48222704	1_30	0	0.0164873252811063	6.1497060320873	1.69108200433986e-06	-0.563530877328854	2
ENSG00000132122.11	SPATA6	1	48472019	1_30	0	0.0191329517127427	7.54583607951346	2.40796099440604e-06	-0.888888888888986	1
ENSG00000162373.12	BEND5	1	48777294	1_31	0	0.117023040159927	27.3144046502827	5.33117846512422e-05	3.30656934306689	1
ENSG00000123091.4	RNF11	1	51235789	1_32	0	0.0147855661085868	6.47550352185851	1.59687751903574e-06	0.666525208036479	2
ENSG00000203995.9	ZYG11A	1	52841521	1_33	0	0.0234088679647698	10.2400365596212	3.99799295792965e-06	-1.30582606607692	2
ENSG00000085831.15	TTC39A	1	51344853	1_33	0	0.0204736753970258	8.98107043258742	3.06678987865672e-06	1.08216476824808	2
ENSG00000117859.18	OSBPL9	1	51577431	1_33	0	0.0362129470822109	14.3519690174423	8.66833054612753e-06	-2.20498292161384	2
ENSG00000078618.21	NRDC	1	51826904	1_33	0	0.0286470254516371	12.1408247888409	5.80079918491239e-06	-1.32967032967046	1
ENSG00000198841.3	KTI12	1	52033817	1_33	0	0.0129589534786535	4.6928499613714	1.01430065433082e-06	0.0172315079907607	2
ENSG00000157077.14	ZFYVE9	1	52142437	1_33	0	0.0734742651977603	21.087862571111	2.58421069600503e-05	-2.06143344710005	1
ENSG00000154222.14	CC2D1B	1	52386057	1_33	0	0.0237003558696232	10.3564416899891	4.09378977593515e-06	1.37593984962407	1
ENSG00000134744.13	ZCCHC11	1	52552340	1_33	0	0.0356537173895914	14.2055637364305	8.44740655500644e-06	-1.74820143884782	1
ENSG00000116157.5	GPX7	1	52602758	1_33	0	0.017725033717799	7.62793860463229	2.25504059516667e-06	-1.05511811023577	1
ENSG00000182183.14	FAM159A	1	52632886	1_33	0	0.0129295963309365	4.67161429717872	1.00742343806982e-06	0.0755813953488357	1
ENSG00000162377.5	COA7	1	52690195	1_33	0	0.0131213051275899	4.80942594998825	1.05252006235043e-06	-0.146153846153817	1
ENSG00000121310.16	ECHDC2	1	52926925	1_33	0	0.0129191423572828	4.66404129855127	1.00497712521023e-06	-0.0894736842105047	1
ENSG00000116171.17	SCP2	1	52926925	1_33	0	0.0172330677390924	7.36388119357372	2.11655458797946e-06	0.916135501916431	2
ENSG00000174348.13	PODN	1	53061947	1_33	0	0.0697985142505541	20.5952793959556	2.39758477310864e-05	2.25974714037586	2
ENSG00000162383.11	SLC1A7	1	53099149	1_33	0	0.0129101474522465	4.65752024162736	1.00287327720253e-06	0.0817320606795797	2
ENSG00000162384.13	C1orf123	1	53219252	1_33	0	0.017474389689123	7.49433694973071	2.18421475926394e-06	0.959542008364429	2
ENSG00000157193.15	LRP8	1	53327576	1_33	0	0.0500783716135453	17.4255932210882	1.45545196209305e-05	-1.84496124030986	1
ENSG00000162398.11	LEXM	1	54805098	1_34	0	0.00915431416536105	4.87517830251017	7.44348679776001e-07	-0.415684350480756	2
ENSG00000058799.14	YIPF1	1	53885462	1_34	0	0.0109636148723808	6.58193558382316	1.20355933178538e-06	0.670751431801553	2
ENSG00000116212.14	LRRC42	1	53945795	1_34	0	0.0110101083938057	6.62279567685425	1.2161665572359e-06	-0.648648648648538	1
ENSG00000116221.15	MRPL37	1	54183963	1_34	0	0.00928874424987058	5.01446023126904	7.76857391787531e-07	-0.355091584319975	2
ENSG00000215883.10	CYB5RL	1	54192790	1_34	0	0.00902266477173974	4.75442135298456	7.15471922404072e-07	0.169117647058859	1
ENSG00000162390.17	ACOT11	1	54580422	1_34	0	0.00919462599350718	4.90870878057588	7.52768506570374e-07	-0.220472440944829	1
ENSG00000162391.11	FAM151A	1	54623490	1_34	0	0.0180034871213828	11.1905054730592	3.36021017005496e-06	-1.35054196267215	2
ENSG00000184313.19	MROH7	1	54641793	1_34	0	0.0250308850094453	14.2730659451578	5.95872829536959e-06	-1.62042389210014	1
ENSG00000162396.5	PARS2	1	54764560	1_34	0	0.010100122507129	5.77817914534046	9.73369535435005e-07	-0.571316352594059	2
ENSG00000006555.10	TTC22	1	54801441	1_34	0	0.00988716486957919	5.59284994429739	9.22284795604935e-07	-0.519736842105418	1
ENSG00000116133.11	DHCR24	1	54886940	1_34	0	0.102001025064287	27.1934656680103	4.62625110193563e-05	2.67496396521168	2
ENSG00000162402.13	USP24	1	55339229	1_34	0	0.0385633881714598	17.863141052097	1.148928802898e-05	-1.69585253456234	1
ENSG00000162409.10	PRKAA2	1	56647328	1_36	0	0.0283144834077244	11.1301577193101	5.25617802873328e-06	1.27179487179498	1
ENSG00000021852.12	C8B	1	56941254	1_36	0	0.0693736338403832	19.6360467167664	2.27200145938191e-05	2.00757575757555	1
ENSG00000173406.15	DAB1	1	58546732	1_37	0	0.0143599425610537	4.85920607293571	1.16379939122505e-06	-0.318840579710111	1
ENSG00000162600.11	OMA1	1	58546313	1_37	0	0.0148164872360751	5.15244052114167	1.27326365922464e-06	-0.455882352941203	1
ENSG00000172456.17	FGGY	1	59296796	1_37	0	0.0149160377821715	5.21518607894897	1.29742836690724e-06	-0.396946564885503	1
ENSG00000134709.10	HOOK1	1	59814713	1_38	0	0.0140969106040553	4.66608259853563	1.09707539174233e-06	-0.133126934984528	1
ENSG00000134716.9	CYP2J2	1	59926822	1_38	0	0.015769697070102	5.71682279981445	1.50362032384086e-06	-0.49166666666642	1
ENSG00000162599.15	NFIA	1	60864880	1_38	0	0.0631463381804328	18.8212057587388	1.98223764331909e-05	1.96078431372639	1
ENSG00000162604.12	TM2D1	1	61723869	1_39	0	0.0130592859246097	5.65106214248822	1.2308627232265e-06	0.539473684210486	1
ENSG00000132854.18	KANK4	1	62318984	1_39	0	0.0651453074591401	20.820381590116	2.26220484698155e-05	-2.01550387596995	1
ENSG00000162607.12	USP1	1	62436136	1_39	0	0.0413198008631434	16.4869936739143	1.13621311179353e-05	-2.16923076923032	1
ENSG00000116641.17	DOCK7	1	62688195	1_39	0	0.0180708400190028	8.69521857251687	2.62070990466858e-06	-1.11417322834701	1
ENSG00000125703.14	ATG4C	1	62784595	1_39	0	0.0118529071603329	4.74373385461901	9.37789365247215e-07	-0.0119047619047629	1
ENSG00000088035.15	ALG6	1	63367779	1_40	0	0.027877396090738	11.7964415104436	5.48483200373367e-06	-1.45814977973577	1
ENSG00000203965.12	EFCAB7	1	63525156	1_40	0	0.0134850930820158	4.78924394695333	1.07716197303311e-06	-0.322115384615476	1
ENSG00000142856.16	ITGB3BP	1	63593973	1_40	0	0.0322672886569486	12.9793485921998	6.98514581456161e-06	-1.5333333333335	1
ENSG00000079739.15	PGM1	1	63589207	1_40	0	0.0510506741800026	17.0030065596473	1.44772911913038e-05	-1.579617834394	1
ENSG00000158966.13	CACHD1	1	64460862	1_40	0	0.0142390544652373	5.2764414176542	1.2530903268778e-06	-0.526717557251988	1
ENSG00000162434.11	JAK1	1	64966741	1_41	0	0.0877296256142739	22.6783548196686	3.31831742394915e-05	2.29122807017428	1
ENSG00000162433.14	AK4	1	65147235	1_41	0	0.0127151504152407	4.76465838831337	1.01044662148945e-06	0.107420022417807	2
ENSG00000184588.17	PDE4B	1	65792155	1_41	0	0.01404362649813	5.6270866275302	1.31802296428534e-06	-0.746835443038185	1
ENSG00000118473.21	SGIP1	1	66533081	1_42	0	1.36959971142048e-07	29.1765381489295	6.66480614924404e-11	1.60606060606037	1
ENSG00000152760.9	TCTEX1D1	1	66758081	1_42	0	2.8657115791475e-08	23.0836067564673	1.10330668930226e-11	-2.97101449275377	1
ENSG00000116704.7	SLC35D1	1	67054400	1_42	0	1.94972399336635e-08	17.343411512075	5.63985281984069e-12	-1.05027932960884	1
ENSG00000081985.10	IL12RB2	1	67307648	1_42	0	1.10231624939061e-08	6.36367118182515	1.16996816877172e-12	1.11384615384619	1
ENSG00000172380.5	GNG12	1	67833648	1_42	0	2.38045477773952e-08	17.6623783593312	7.0124410747224e-12	-2.37345593484389	2
ENSG00000116729.13	WLS	1	68198164	1_43	0	0.0178585444698411	6.22375637659981	1.85378237772011e-06	-0.673935846233903	2
ENSG00000033122.18	LRRC7	1	69573135	1_44	0	0.0234146960338035	6.65354433696295	2.59837413808933e-06	-0.787401574803534	1
ENSG00000066557.5	LRRC40	1	70204629	1_44	0	0.0201913104665151	5.26178842754822	1.7719766457585e-06	0.528138528138594	1
ENSG00000118454.12	ANKRD13C	1	70354325	1_44	0	0.0191272275308306	4.75349813248509	1.51644078835533e-06	0.277777777777922	1
ENSG00000050628.20	PTGER3	1	71047606	1_45	0	0.0122835032494565	4.8403650243982	9.91654677614805e-07	-0.175191944373567	2
ENSG00000132485.13	ZRANB2	1	71078761	1_45	0	0.013867987923188	5.97637691554407	1.38232938421176e-06	0.622438905772938	2
ENSG00000178965.13	ERICH3	1	74708200	1_47	0	0.0394841165176936	12.5333007743302	8.2536869443927e-06	1.6520270270268	1
ENSG00000162620.15	LRRIQ3	1	74198465	1_47	0	0.0206578824810595	6.42775051734038	2.2146490785861e-06	0.764227642276228	1
ENSG00000254685.6	FPGT	1	74198130	1_47	0	0.0208640474536501	6.52102548785269	2.26920935378722e-06	0.78048780487798	1
ENSG00000116783.14	TNNI3K	1	74235423	1_47	0	0.0172336441457911	4.72676545077794	1.3586302473327e-06	0.154505327646887	2
ENSG00000116791.13	CRYZ	1	74704979	1_47	0	0.0279738514008963	9.27933389961944	4.32941454054162e-06	-1.21050767870922	3
ENSG00000162623.15	TYW3	1	74733800	1_47	0	0.0371339678178297	11.9527207321981	7.40283781718482e-06	-1.4880000000004	1
ENSG00000137968.16	SLC44A5	1	75606482	1_47	0	0.0172949636681007	4.76007906276257	1.37307394378914e-06	-0.162790697674384	1
ENSG00000137955.15	RABGGTB	1	75786498	1_47	0	0.0183135679080217	5.29694713577391	1.61792619837878e-06	-0.416413373860303	1
ENSG00000057468.6	MSH4	1	75779738	1_47	0	0.0172772280215485	4.75045577809526	1.36889283460537e-06	-0.128158444275603	2
ENSG00000142892.14	PIGK	1	77188192	1_48	0	0.0087884785099025	5.17610675913116	7.58712127317666e-07	0.324503311258301	1
ENSG00000162614.18	NEXN	1	77888019	1_48	0	0.0083703072219421	4.72046649657391	6.59001531217511e-07	-0.133790737564414	1
ENSG00000162613.16	FUBP1	1	77979050	1_48	0	0.00894711121448266	5.34331955773051	7.97359346490571e-07	-0.284588591322925	2
ENSG00000162616.8	DNAJB4	1	77979050	1_48	0	0.0175338579145998	11.6422320555076	3.40466071801573e-06	-1.51009094062853	2
ENSG00000137960.5	GIPC2	1	77979050	1_48	0	0.0118895307698351	8.00263062501454	1.58692935029663e-06	0.852861035422765	1
ENSG00000122420.9	PTGFR	1	78303482	1_48	0	0.0223491661428785	13.9205707576671	5.18893788326297e-06	1.75999999999992	1
ENSG00000137965.10	IFI44	1	78649621	1_48	0	0.00834489916152359	4.69205491789942	6.53046769354729e-07	-0.106870229007657	1
ENSG00000162618.13	ADGRL4	1	79006274	1_48	0	0.00833105286209834	4.67653593940374	6.4980683027295e-07	-0.0479452054794571	1
ENSG00000117114.19	ADGRL2	1	81805009	1_50	0	0.0171101881420539	8.90787491928922	2.54207875335527e-06	1.10948905109498	1
ENSG00000203943.8	SAMD13	1	84298566	1_51	0	0.0155053703863471	4.67481999581345	1.20894667052369e-06	0.0776515151515173	1
ENSG00000117133.10	RPF1	1	84479072	1_52	0	0.04470928289636	12.8149410513723	9.55596218566608e-06	-1.60952380952386	1
ENSG00000174021.10	GNG5	1	84506653	1_52	0	0.0244985645811983	7.1344252977932	2.91514216701505e-06	0.892554740014224	2
ENSG00000122432.17	SPATA1	1	84506406	1_52	0	0.0249587724614317	7.30951820192038	3.04279069340401e-06	0.917454431632686	2
ENSG00000117151.12	CTBS	1	84574852	1_52	0	0.0257299805028689	7.59589387371514	3.25970614394569e-06	0.94612911042962	2
ENSG00000117155.16	SSX2IP	1	84691138	1_52	0	0.0190261826973057	4.75907858997859	1.51020062250894e-06	-0.184971098265917	1
ENSG00000153898.12	MCOLN2	1	84940211	1_52	0	0.0242606169506681	7.04261331928514	2.84967800375019e-06	-0.80147058823531	1
ENSG00000055732.12	MCOLN3	1	85048087	1_52	0	0.0245661164371489	7.16032899067028	2.93379381411843e-06	-0.856905885284703	2
ENSG00000097096.8	SYDE2	1	85201203	1_52	0	0.0232731709818842	6.65183220246948	2.58200423955294e-06	-0.701834862385164	1
ENSG00000162642.13	C1orf52	1	85259349	1_52	0	0.025807286149086	7.62413016943592	3.28165366713665e-06	0.886792452830714	1
ENSG00000142867.12	BCL10	1	85276340	1_52	0	0.0188343534826095	4.66396768974136	1.46509692112778e-06	-0.00744416873449014	1
ENSG00000117174.10	ZNHIT6	1	85708880	1_52	0	0.0209904779107688	5.68165531149769	1.98910319583359e-06	0.564516129032377	1
ENSG00000122417.15	ODF2L	1	86394569	1_53	0	0.0200420757840201	5.34016632021246	1.78507960853561e-06	-0.456521739130461	1
ENSG00000016602.9	CLCA4	1	86546626	1_53	0	0.0389107779891705	11.5915153891947	7.52263925591688e-06	-1.38636236676584	2
ENSG00000097033.14	SH3GLB1	1	86704350	1_53	0	0.0229755720146086	6.62358015711247	2.53816139723919e-06	-0.738601249742274	2
ENSG00000183291.15	SELENOF	1	86913954	1_53	0	0.0300838856825116	9.16133161218437	4.59676856614798e-06	-1.14693877551077	1
ENSG00000153936.16	HS2ST1	1	86914303	1_53	0	0.0215281978017758	6.01205011230558	2.15869046169593e-06	0.879120879120952	1
ENSG00000143013.12	LMO4	1	87331207	1_53	0	0.0199686181348727	5.30569009009475	1.76705471172808e-06	0.35546875	1
ENSG00000065243.19	PKN2	1	88684130	1_54	0	0.0135223298224046	4.7973798493941	1.08197128953858e-06	0.0417582417582481	1
ENSG00000137944.17	KYAT3	1	88993078	1_54	0	0.0237873023738245	10.0968578791874	4.00582102836638e-06	-1.57142857142853	1
ENSG00000213516.9	RBMXL1	1	88993078	1_54	0	0.0237873023738245	10.0968578791874	4.00582102836638e-06	-1.57142857142853	1
ENSG00000117226.11	GBP3	1	89015900	1_54	0	0.0234616423456429	9.96722398192373	3.90025258506612e-06	-1.56060606060559	1
ENSG00000162645.12	GBP2	1	89150019	1_54	0	0.0284214113227818	11.7723237014913	5.58043354645859e-06	1.689393939393	1
ENSG00000162654.8	GBP4	1	89199262	1_54	0	0.0173670202245265	7.14256150592817	2.06889954681487e-06	-1.04545454545417	1
ENSG00000197147.13	LRRC8B	1	89525438	1_54	0	0.0135874160599944	4.84236445693177	1.09737346082127e-06	0.307692307692367	1
ENSG00000171488.14	LRRC8C	1	89633156	1_55	0	0.0177245550151866	4.69981866175429	1.38936561922152e-06	0.120000000000007	1
ENSG00000162664.16	ZNF326	1	89994609	1_55	0	0.0178038070025915	4.74167177193443	1.40800588917318e-06	-0.128340345660987	2
ENSG00000122482.20	ZNF644	1	91022402	1_55	0	0.0594845965579499	16.1374302054409	1.60102827902118e-05	2.21862562954144	2
ENSG00000097046.12	CDC7	1	91500849	1_56	0	0.0119532698759517	6.87494071637153	1.37061597084507e-06	0.595208151032271	2
ENSG00000284413.1	BTBD8	1	92080411	1_56	0	0.109492284935068	28.224878960229	5.15437144849008e-05	2.96511627907023	1
ENSG00000069712.12	KIAA1107	1	92167501	1_56	0	0.0214099824646382	12.8969950640104	4.60537448783275e-06	-2.71317829457387	1
ENSG00000122484.8	RPAP2	1	92299545	1_56	0	0.101197966793819	27.3088799619905	4.60930855041097e-05	-3.22580645161345	1
ENSG00000067208.14	EVI5	1	92789287	1_56	0	0.0129047668570037	8.37635819695797	1.80287455413871e-06	-1.68461538461529	1
ENSG00000122406.12	RPL5	1	92831623	1_56	0	0.010214791703394	5.54996332209388	9.45539625009016e-07	0.496402877697849	1
ENSG00000154511.11	FAM69A	1	92960610	1_56	0	0.00973057443367942	5.59760119526203	9.08448973106561e-07	-0.931044538275095	2
ENSG00000143033.17	MTF2	1	93079600	1_57	0	0.0131777631622017	5.35377522108919	1.17668965904194e-06	0.796610169491585	1
ENSG00000117500.12	TMED5	1	93181063	1_57	1	0.0784513851629629	21.6414221223251	2.83169528560934e-05	4.13043478260943	1
ENSG00000122483.17	CCDC18	1	93180861	1_57	0	0.0131676719538341	7.13239844005386	1.56640730694777e-06	1.79861111111185	1
ENSG00000117505.12	DR1	1	93346012	1_57	1	0.117531095086901	22.6965993937336	4.44911550193339e-05	-4.23571428571584	1
ENSG00000137936.16	BCAR3	1	93847808	1_57	0	0.0179471481879054	7.58318202650555	2.26990162225521e-06	-0.736625514403327	1
ENSG00000067334.13	DNTTIP2	1	93880063	1_57	0	0.0218579677834223	9.34300890853587	3.4060941628668e-06	0.946058091286048	1
ENSG00000023909.9	GCLM	1	93909020	1_57	0	0.0171005333418666	7.12759044705257	2.0328835346497e-06	-0.690909090909035	1
ENSG00000137962.12	ARHGAP29	1	94274090	1_58	0	0.0156745113191605	4.67742260706898	1.22281491066931e-06	-0.0312500000000015	1
ENSG00000117525.13	F3	1	94558925	1_58	0	0.0157379991591448	4.71531242311519	1.23771341044568e-06	-0.0424242424242376	1
ENSG00000143036.16	SLC44A3	1	94820196	1_58	0	0.0630461445566878	17.8233742506356	1.87416820303471e-05	2.03847977898036	3
ENSG00000172339.9	ALG14	1	95073027	1_58	0	0.0203790355066836	7.13989051972753	2.42680725212004e-06	0.88603237635868	2
ENSG00000152078.9	TMEM56	1	95118216	1_58	0	0.0505081970901832	15.709192540589	1.32335339154345e-05	1.81538461538441	1
ENSG00000122481.16	RWDD3	1	95224713	1_58	0	0.0169759534896119	5.42524714620791	1.53607991099747e-06	0.442239044382699	2
ENSG00000117569.18	PTBP2	1	96721522	1_59	0	0.0782245761734309	17.8585194733745	2.3299616673444e-05	-2.08620689655131	1
ENSG00000188641.12	DPYD	1	97921399	1_60	0	0.0705009709327498	18.0079166013748	2.11747686654253e-05	-1.91331842743759	2
ENSG00000162627.16	SNX7	1	98661649	1_60	0	0.0266268025335197	8.76856594406837	3.8941053404082e-06	-1.0671462829738	1
ENSG00000156869.12	FRRS1	1	99766518	1_61	0	0.0939417454018247	22.4123841800882	3.51161413762151e-05	-2.27972027972179	1
ENSG00000117620.14	SLC35A3	1	99969054	1_61	0	0.0364596857200946	13.9785525745489	8.5003191235364e-06	-1.80553002997618	2
ENSG00000156876.9	SASS6	1	100132743	1_61	0	0.0211804601154661	8.94549153118002	3.16009184231029e-06	1.16326530612203	1
ENSG00000122435.9	TRMT13	1	100132743	1_61	0	0.0211804601154661	8.94549153118002	3.16009184231029e-06	-1.16326530612203	1
ENSG00000122477.12	LRRC39	1	100178174	1_61	0	0.0489051114885352	16.7486964409682	1.36614051192218e-05	2.02479010831831	2
ENSG00000137992.14	DBT	1	100249898	1_61	0	0.022537091640632	9.48567634445048	3.56554792681848e-06	-1.17261904761913	1
ENSG00000137996.12	RTCA	1	100262745	1_61	0	0.0171004253221888	6.98660134730721	1.99265898219608e-06	-0.73476702508974	1
ENSG00000079335.18	CDC14A	1	100352622	1_61	0	0.0352574870537592	13.716094741441	8.06569762954268e-06	1.70207245297101	2
ENSG00000181656.6	GPR88	1	100538206	1_62	0	0.0225410382134137	9.65651636859217	3.63040019468771e-06	1.31333313067431	2
ENSG00000162694.13	EXTL2	1	100895622	1_62	0	0.0289399892264323	12.0084546881697	5.79622978637576e-06	1.60989010988921	1
ENSG00000162695.11	SLC30A7	1	100895622	1_62	0	0.0289399892264323	12.0084546881697	5.79622978637576e-06	-1.60989010988921	1
ENSG00000185946.15	RNPC3	1	103550405	1_65	0	0.0204078066792771	8.68368497687102	2.95570099023845e-06	-1.08695652173946	1
ENSG00000240038.6	AMY2B	1	103558289	1_65	0	0.0148162985341017	5.68026757880166	1.40368164186174e-06	0.460465157783268	2
ENSG00000198890.7	PRMT6	1	107056380	1_66	0	0.307306020097568	36.0542229814235	0.000184793765067157	3.63358778625914	1
ENSG00000134215.15	VAV3	1	107965542	1_67	0	0.0506805654031466	16.7539627469525	1.41618210510667e-05	-1.78354978354926	1
ENSG00000085491.15	SLC25A24	1	108202584	1_67	0	0.0230713736915436	9.31821149317599	3.58563536360892e-06	1.0775193798456	1
ENSG00000162636.15	FAM102B	1	108558011	1_67	0	0.0511237451948361	16.8367813216707	1.43562773019042e-05	1.86792452830238	1
ENSG00000121957.12	GPSM2	1	108865795	1_67	0	0.0140648945507286	4.67449020735189	1.09655606259182e-06	-0.00527704485487936	1
ENSG00000121940.15	CLCC1	1	108963067	1_67	0	0.0315966424157659	12.2795860350091	6.47119917543932e-06	1.45979191813766	2
ENSG00000197780.9	TAF13	1	109075155	1_67	0	0.0349627346344145	13.235350967996	7.71793224623289e-06	-1.67318435754194	1
ENSG00000215717.5	TMEM167B	1	109091199	1_67	0	0.0367616902707687	13.709573899002	8.40580932033501e-06	-1.70422535211305	1
ENSG00000031698.12	SARS	1	109213564	1_67	0	0.0140640586371485	4.67393353557388	1.0963603133987e-06	-0.199612403100758	1
ENSG00000134222.16	PSRC1	1	109275684	1_67	0	0.0160997762541646	5.94072380731206	1.59521530572766e-06	-0.758389261744974	1
ENSG00000143106.12	PSMA5	1	109427099	1_67	0	0.0169172968288773	6.40514437713104	1.80725734542656e-06	0.681159420289673	1
ENSG00000162650.16	ATXN7L2	1	109483259	1_67	0	0.0151165983905632	5.35010783970241	1.34889056422078e-06	0.444444444444574	1
ENSG00000174151.14	CYB561D1	1	109494012	1_67	0	0.129281899253755	25.7920668968226	5.56139799206286e-05	2.71595746868926	2
ENSG00000181754.6	AMIGO1	1	109509517	1_67	0	0.0200590953107862	8.00365551110071	2.67768715465865e-06	-0.890625000000132	1
ENSG00000156097.12	GPR61	1	109539929	1_67	0	0.0267831420759794	10.7218087485032	4.78949458816552e-06	1.45194805194755	1
ENSG00000065135.10	GNAI3	1	109548649	1_67	0	0.0140403766012609	4.65814724192409	1.09081744484779e-06	0.0253164556961995	1
ENSG00000168765.16	GSTM4	1	109704237	1_67	0	0.0174026629944157	6.67044585407614	1.93611290126231e-06	0.797907040874807	2
ENSG00000213366.12	GSTM2	1	109667893	1_67	0	0.0174039426063209	6.67113901803785	1.93645647028235e-06	0.829414385004115	2
ENSG00000134184.12	GSTM1	1	109704237	1_67	0	0.0179892351393812	6.98143233494419	2.09467831751072e-06	0.873417721518955	1
ENSG00000134202.10	GSTM3	1	109704237	1_67	0	0.150570632056579	27.3011306138532	6.85616106941157e-05	-2.87595722694784	3
ENSG00000134201.10	GSTM5	1	109704237	1_67	0	0.0188733256056527	7.4316293908368	2.33933587860969e-06	0.942612314474993	4
ENSG00000168710.17	AHCYL1	1	109984850	1_69	0	0.0146878842880815	14.0275675939391	3.43638423641976e-06	1.51204819277101	1
ENSG00000143093.14	STRIP1	1	110034040	1_69	0	0.0260124839882356	19.2406885785636	8.34761751876367e-06	2.0080000000005	1
ENSG00000116396.14	KCNC4	1	110252205	1_69	0	0.00539590355257591	4.70400408395231	4.23342601329784e-07	-0.149999999999982	1
ENSG00000162775.14	RBM15	1	110338810	1_69	0	0.0148625487702468	14.0803212496753	3.49032575469155e-06	1.54399999999991	1
ENSG00000134248.13	LAMTOR5	1	110407655	1_69	0	0.00536865117199181	4.66144948483181	4.17394069748702e-07	0.00969410393609728	2
ENSG00000143119.12	CD53	1	110873219	1_69	0	0.0223481376122805	17.8458451512258	6.65179050397857e-06	1.97142857142864	1
ENSG00000121931.15	LRIF1	1	110964484	1_69	0	0.00564167899603474	5.12337727793256	4.8208632816308e-07	-0.433734939759183	1
ENSG00000156171.14	DRAM2	1	111130734	1_69	0	0.0752750871228982	26.091060871569	3.27569237993261e-05	3.2457672070055	3
ENSG00000134255.13	CEPT1	1	111139496	1_69	0	0.223696404833364	33.4152665788678	0.000124670597265393	3.73494744926096	2
ENSG00000162777.16	DENND2D	1	111195494	1_69	0	0.00913709113655681	9.25672086933166	1.41066934984657e-06	1.88139756128001	2
ENSG00000085465.12	OVGP1	1	111427097	1_69	0	0.00544683510528665	4.81041814118789	4.37005760837433e-07	0.251221964794863	2
ENSG00000143110.11	C1orf162	1	111473751	1_69	0	0.00541897807825187	4.73707141662427	4.2814160417967e-07	0.0681818181817917	1
ENSG00000282608.1	ADORA3	1	111503935	1_69	0	0.00544568661036005	4.78934628929162	4.34999732474489e-07	0.159722222222247	1
ENSG00000121933.18	TMIGD3	1	111563822	1_69	0	0.00589962005239586	5.50918401752516	5.42090039563858e-07	0.540540540540621	1
ENSG00000197852.9	FAM212B	1	111756253	1_69	0	0.00683687273500377	6.86114660438242	7.82373803732106e-07	-0.701807228915432	1
ENSG00000134245.17	WNT2B	1	112468186	1_69	0	0.00790606506102853	7.61210307082016	1.00374905564253e-06	-0.0867487812086122	2
ENSG00000116489.12	CAPZA1	1	112614750	1_69	0	0.20813492266582	20.8320061472839	7.23162931507384e-05	3.98387096774148	1
ENSG00000007341.18	ST7L	1	112540817	1_69	0	0.348759664850883	22.3651189616346	0.000130094090655133	4.12195121951341	1
ENSG00000155363.18	MOV10	1	112673164	1_69	0	0.00589310425149914	7.19162651184299	7.06856660142033e-07	-1.60283687943294	1
ENSG00000155367.15	PPM1J	1	112715671	1_69	0	0.0336736554709917	23.359881612147	1.31196124764513e-05	-2.58461538461451	1
ENSG00000081026.18	MAGI3	1	113390860	1_70	0	0.0183249610716089	5.88407001542952	1.79837807054001e-06	-0.34013605442177	1
ENSG00000116793.15	PHTF1	1	113758270	1_70	0	0.0160983018530506	4.66906450194692	1.25363193161274e-06	0.0909090909090787	1
ENSG00000134262.12	AP4B1	1	113905292	1_70	0	0.137998487387244	25.1652897346063	5.79210420474241e-05	2.96992481203057	1
ENSG00000116774.11	OLFML3	1	113979663	1_70	0	0.0256127437303731	9.03038614953027	3.85764741788664e-06	1.02498678188058	2
ENSG00000116752.5	BCAS2	1	114581126	1_71	0	0.0178597906534861	5.55700461449661	1.65530195098764e-06	0.606741573033683	1
ENSG00000213281.4	NRAS	1	114716596	1_71	0	0.0162597741069651	4.67675905631335	1.26829304015141e-06	-0.157797644992126	2
ENSG00000134198.9	TSPAN2	1	115089792	1_71	0	0.0163065077957423	4.70366762695882	1.27925668108119e-06	-0.013289036544856	1
ENSG00000134258.16	VTCN1	1	117210906	1_72	0	0.0115500145927343	6.59838965875736	1.27110257096243e-06	-0.634980988593247	1
ENSG00000173218.14	VANGL1	1	115641021	1_72	0	0.0106721466045409	5.85881289614905	1.04284921120599e-06	-0.583594335660842	2
ENSG00000163393.12	SLC22A15	1	115976190	1_72	0	0.00942039644794501	4.69208182821545	7.37216188067918e-07	-0.0434783028661216	2
ENSG00000173212.4	MAB21L3	1	116115414	1_72	0	0.0094047696816133	4.67655988086438	7.335585266408e-07	-0.0211267605633863	1
ENSG00000163399.15	ATP1A1	1	116374907	1_72	0	0.013161288327586	7.82081260366636	1.716763174156e-06	0.857831325301491	1
ENSG00000116815.15	CD58	1	116561593	1_72	0	0.00941128581651618	4.68303530333981	7.35083205106435e-07	-0.059999999999981	1
ENSG00000134247.9	PTGFRN	1	116909700	1_72	0	0.0167162629766743	10.0612465712621	2.80511772701069e-06	-1.15918362079026	2
ENSG00000134256.12	CD101	1	117001562	1_72	0	0.0129824024382295	7.69267795880396	1.66568442531966e-06	0.875236422675006	2
ENSG00000116830.11	TTF2	1	117060534	1_72	0	0.00998675738978127	5.23799370237399	8.72468140747723e-07	-0.37323943661986	1
ENSG00000134253.9	TRIM45	1	117122142	1_72	0	0.0131164157193346	7.78883596907282	1.70391464783204e-06	0.869047619047623	1
ENSG00000198162.12	MAN1A2	1	117367404	1_72	0	0.0317717625727945	16.0999405989686	8.53150574822832e-06	1.81708902431404	2
ENSG00000183508.4	FAM46C	1	117605765	1_72	0	0.0175381729040544	10.5114066775546	3.07471801083751e-06	-1.30487804878073	1
ENSG00000196505.10	GDAP2	1	117929798	1_72	0	0.0126201210105279	7.4277004236866	1.56342842665367e-06	0.823038397328861	1
ENSG00000065183.15	WDR3	1	117930416	1_72	0	0.0156748766711728	9.45820807528303	2.47270952700022e-06	1.18025751073016	1
ENSG00000116874.11	WARS2	1	119035214	1_73	0	0.0118987253496538	4.94814701081775	9.81981124329617e-07	-0.344000000000015	1
ENSG00000143067.4	ZNF697	1	119647482	1_73	0	0.069345202036012	21.5871110958778	2.49672695484678e-05	2.13896457765647	1
ENSG00000092621.11	PHGDH	1	119659675	1_73	0	0.0150134971288	7.12558359611567	1.78427754659684e-06	-0.88281249999996	1
ENSG00000134240.11	HMGCS2	1	119792951	1_73	0	0.0115355918932382	4.65809808530142	8.96207590618467e-07	-0.0465116279069851	1
ENSG00000131791.7	PRKAB2	1	147172842	1_73	0	0.0379668749358303	15.854261952506	1.00394746360006e-05	1.83827493261538	1
ENSG00000131778.18	CHD1L	1	147245375	1_73	0	0.0147201034377276	6.94065679357387	1.70400763759318e-06	-0.855172413793084	1
ENSG00000131781.12	FMO5	1	147209186	1_73	0	0.0172074994828902	8.40426832990381	2.41200265091466e-06	-0.950354609929091	1
ENSG00000162836.11	ACP6	1	147656613	1_73	0	0.0164624410325659	7.98917650509056	2.19359452797529e-06	-0.921951219512064	1
ENSG00000265107.2	GJA5	1	147773193	1_73	0	0.014074505301771	6.52049345439161	1.53064228854008e-06	-0.722772277227683	1
ENSG00000188092.14	GPR89B	1	147928711	1_73	0	0.0224365453920597	10.8955304786004	4.07722307910149e-06	1.31358024691337	1
ENSG00000187223.3	LCE2D	1	152663617	1_74	0	0.0293553468349813	13.4000638232824	6.56076056412663e-06	-1.8211382113833	1
ENSG00000143376.12	SNX27	1	151626791	1_74	0	0.0117851976099937	7.01649299040154	1.37916767718561e-06	-1.74400000000013	1
ENSG00000182134.15	TDRKH	1	151789389	1_74	0	0.0186377551472762	12.9013828970957	4.01042106004848e-06	-2.87096774193535	1
ENSG00000213171.2	LINGO4	1	151805451	1_74	0	0.0245438940931865	13.0066150523946	5.32436550122285e-06	1.85409252669054	1
ENSG00000143365.17	RORC	1	151831413	1_74	0	0.0232685251113408	12.442703608349	4.8288500319202e-06	1.77815699658732	1
ENSG00000159445.12	THEM4	1	151907285	1_74	0	0.0152661761672496	7.61075881237891	1.93784186660813e-06	-1.13636363636315	1
ENSG00000197747.8	S100A10	1	151982754	1_74	0	0.0124910695318592	5.64586204921038	1.1762238841832e-06	0.404292147853464	2
ENSG00000159450.12	TCHH	1	152116129	1_74	0	0.0252342308080022	11.8781897607849	4.99919912612196e-06	1.42063492063494	1
ENSG00000143631.10	FLG	1	152337610	1_74	0	0.0151896087483541	7.4066806773615	1.87642112869416e-06	0.715789473683968	1
ENSG00000143536.7	CRNN	1	152414760	1_74	0	0.0124354085909603	6.32315383271649	1.31145656876305e-06	-1.15417082534441	2
ENSG00000169509.5	CRCT1	1	152513776	1_74	0	0.0196501526823761	10.9621824035779	3.59271741351906e-06	-1.86046511627971	1
ENSG00000163207.6	IVL	1	152908247	1_74	0	0.0119613237897548	5.40757600553948	1.07880260052982e-06	0.665487915457655	2
ENSG00000241794.1	SPRR2A	1	153057485	1_74	0	0.0133368602842655	6.3851806149306	1.4203222601386e-06	0.873684210526837	1
ENSG00000203785.8	SPRR2E	1	153106201	1_74	0	0.0141525734846215	6.83367704344552	1.61305796700191e-06	-0.591721132917347	2
ENSG00000203782.5	LOR	1	153258885	1_75	0	0.0194108996008036	5.45390069535504	1.76568405407692e-06	-0.529801324503176	1
ENSG00000163220.10	S100A9	1	153357702	1_75	0	0.0192488143514751	5.37516869691099	1.72566379830045e-06	-0.333333333333348	1
ENSG00000143546.9	S100A8	1	153391654	1_75	0	0.0447303080482438	13.3263078969727	9.9419560247733e-06	1.63020833333328	1
ENSG00000188015.9	S100A3	1	153549177	1_75	0	0.0267012193539135	8.45156500566505	3.76381558617212e-06	0.96392957836282	2
ENSG00000196154.11	S100A4	1	153549456	1_75	0	0.0238467268311033	7.38762834983451	2.93828502407088e-06	0.797356828193762	1
ENSG00000196754.10	S100A2	1	153567710	1_75	0	0.0209611338523187	6.17544477594011	2.15895265850665e-06	-0.690184049079804	1
ENSG00000188643.10	S100A16	1	153613108	1_75	0	0.0202127515143659	5.83381880804827	1.96670163528719e-06	0.321167883211675	1
ENSG00000189334.8	S100A14	1	153617778	1_75	0	0.020462163237595	5.94896909850365	2.030267971863e-06	-0.351145038167999	1
ENSG00000160678.11	S100A1	1	153627648	1_75	0	0.0180352851460307	4.76401921425552	1.43303442417512e-06	0.0922998482890734	2
ENSG00000189171.14	S100A13	1	153628302	1_75	0	0.0178332681552194	4.65838677081061	1.38556399510636e-06	-0.156600212871317	2
ENSG00000160679.12	CHTOP	1	153633911	1_75	0	0.017940251267126	4.71452709707725	1.41067432872292e-06	-0.387096774193602	1
ENSG00000143553.10	SNAPIN	1	153659467	1_75	0	0.0300153280359461	9.55402743937803	4.78288219319448e-06	1.21794871794858	1
ENSG00000169418.9	NPR1	1	153678582	1_75	0	0.0519187624406303	14.7422719156249	1.27658240642878e-05	2.05363984674375	1
ENSG00000143624.13	INTS3	1	153726759	1_75	0	0.019747983013454	5.61554773326691	1.84958789211927e-06	-0.555555555555449	1
ENSG00000143614.9	GATAD2B	1	153923736	1_75	0	0.0182469566916124	4.87358020502931	1.48319640632902e-06	-0.586466165413852	1
ENSG00000198837.9	DENND4B	1	153940147	1_75	0	0.0178328334390346	4.65815421789495	1.38546105210496e-06	-0.0885245901639264	1
ENSG00000143570.17	SLC39A1	1	153968263	1_75	0	0.020618060287	6.02033197518821	2.07027649168878e-06	0.398373983739697	1
ENSG00000143578.15	CREB3L4	1	153968263	1_75	0	0.020618060287	6.02033197518821	2.07027649168878e-06	0.398373983739697	1
ENSG00000143545.8	RAB13	1	153985724	1_75	0	0.0192291800549915	5.36566759813484	1.72085641976364e-06	-0.786764705882129	1
ENSG00000143569.18	UBAP2L	1	154219953	1_75	0	0.0190745988816449	5.28981418335365	1.6828908001719e-06	0.340116279070034	1
ENSG00000143515.16	ATP8B2	1	154325898	1_75	0	0.249206863603165	30.1849851343427	0.000125461672085623	-3.60804020100516	1
ENSG00000169291.9	SHE	1	154502424	1_75	0	0.01955702574138	5.52432935239661	1.80194891920346e-06	0.578309201310497	2
ENSG00000163239.12	TDRD10	1	154502081	1_75	0	0.0241960750726417	7.52462762306443	3.03661715665127e-06	1.34337349397617	1
ENSG00000160710.15	ADAR	1	154627302	1_75	0	0.0203166687973352	5.88200450660675	1.99314070792672e-06	0.351779514497406	2
ENSG00000143603.18	KCNN3	1	154870871	1_76	0	0.0101376890232155	7.19033392186826	1.21576078311086e-06	1.3593750000006	1
ENSG00000160691.18	SHC1	1	154974041	1_76	0	0.0237743835927534	14.4726840534341	5.73876515341107e-06	-1.2784431137732	1
ENSG00000163354.14	DCST2	1	155033615	1_76	0	0.0134528971055484	9.5123410673931	2.13433870294581e-06	1.54443886531968	2
ENSG00000163357.10	DCST1	1	155033615	1_76	0	0.0125307133425762	8.96265382053913	1.87314985429426e-06	1.57817618187572	2
ENSG00000143537.13	ADAM15	1	155009232	1_76	0	0.394432788376711	41.5064750735232	0.000273054267207135	-5.35134550688796	2
ENSG00000169242.11	EFNA1	1	155127376	1_76	0	0.022587115224421	20.8839422204962	7.86743848548957e-06	-4.19372408414693	2
ENSG00000169241.17	SLC50A1	1	155123274	1_76	0	0.0191781755618072	19.3611851124752	6.19297508500588e-06	4.48819095417968	2
ENSG00000179085.7	DPM3	1	155161455	1_76	0	0.0187307997683484	14.954018660745	4.67169353480928e-06	3.13688212927698	1
ENSG00000177628.15	GBA	1	155244216	1_76	0	0.0163973234590278	18.1002501440145	4.95014187335457e-06	-4.56114554468725	2
ENSG00000176444.18	CLK2	1	155278784	1_76	0	0.0688932105485827	31.7992967601295	3.65387802423815e-05	5.39716312056876	1
ENSG00000132676.15	DAP3	1	155687151	1_76	0	0.0170596427800803	12.8385586054981	3.65297169005993e-06	-1.91860465116296	1
ENSG00000163374.19	YY1AP1	1	155688145	1_76	0	0.00801663354783588	4.92083937095322	6.5794762887895e-07	-0.244999999999955	1
ENSG00000116580.18	GON4L	1	155859720	1_76	0	0.0321940862420601	21.5304611018964	1.1560843963937e-05	-4.27656819850002	2
ENSG00000132718.8	SYT11	1	155859720	1_76	0	0.0453886297070459	25.4532661688221	1.92686237298655e-05	-4.59558823529568	1
ENSG00000143622.10	RIT1	1	155910600	1_76	0	0.0806824098879899	30.4665318716371	4.09979353925802e-05	-4.62411347517895	1
ENSG00000116584.17	ARHGEF2	1	156006597	1_76	0	0.00862668950686307	6.56888547866967	9.45139607228928e-07	-2.21093749999917	1
ENSG00000163479.13	SSR2	1	156020665	1_76	0	0.00978858540860761	6.55954548989779	1.07091200809766e-06	-0.835739099883635	2
ENSG00000160785.13	SLC25A44	1	156193927	1_76	0	0.0196187058629761	13.749914914286	4.49914999656963e-06	-1.9012830589143	2
ENSG00000160783.19	PMF1	1	156212919	1_76	0	0.0128600130812273	9.63024432686371	2.06556478841307e-06	-1.48062015503915	1
ENSG00000160781.15	PAQR6	1	156247610	1_76	0	0.0119456133307004	8.54459366898682	1.70239358269539e-06	0.911557341889763	2
ENSG00000198952.8	SMG5	1	156279714	1_76	0	0.0187434247221862	12.8899702142686	4.02959097990836e-06	1.4569579120134	2
ENSG00000163472.18	TMEM79	1	156225414	1_76	0	0.0122264629152435	9.05028954649866	1.84553979539473e-06	1.36366553466409	2
ENSG00000198715.11	GLMP	1	156302480	1_76	0	0.0198267974195316	13.3995214556862	4.43100217523488e-06	1.4919354838705	1
ENSG00000073754.5	CD5L	1	157897970	1_77	0	0.0142258884278389	7.41111193525736	1.75842106037988e-06	0.916030534351444	1
ENSG00000132677.12	RHBG	1	156370422	1_77	0	0.0132853777666948	6.77048876615645	1.50021683745938e-06	-0.766423357663959	1
ENSG00000187862.11	TTC24	1	156578794	1_77	0	0.010778101131993	4.81303182319127	8.65209128906652e-07	-0.221750654630923	2
ENSG00000163382.11	NAXE	1	156590832	1_77	0	0.010599916174387	4.65709340922386	8.2333672055078e-07	0.0215827338129474	1
ENSG00000160818.16	GPATCH4	1	156601724	1_77	0	0.0185387156613661	9.89375184178727	3.05914992776509e-06	1.14811865213111	2
ENSG00000132702.12	HAPLN2	1	156618957	1_77	0	0.01083878035707	4.86555118354702	8.79574371542074e-07	-0.231292517006839	1
ENSG00000143320.8	CRABP2	1	156705979	1_77	0	0.0106778543454271	4.72561876430142	8.41594290195103e-07	-0.100628930817654	1
ENSG00000143303.11	RRNAD1	1	156728106	1_77	0	0.105646500620142	26.4442775147675	4.65958166830077e-05	2.45596868884598	1
ENSG00000143314.12	MRPL24	1	156741833	1_77	0	0.0132823159476408	6.76831837134813	1.49939028040875e-06	-1.07199999999968	1
ENSG00000143294.14	PRCC	1	156750758	1_77	0	0.250074933416137	35.099741850622	0.000146397678439847	-3.35114503816861	1
ENSG00000198400.11	NTRK1	1	156815564	1_77	0	0.0174217029300793	9.31069115617275	2.70540713172037e-06	1.56844572721532	2
ENSG00000160838.13	LRRC71	1	156920880	1_77	0	0.120359358558167	27.7178855964966	5.56416587051218e-05	-3.25294117647054	1
ENSG00000132694.18	ARHGEF11	1	157044910	1_77	0	0.212515671277281	33.4095150812651	0.000118418958996339	-3.55159222848888	2
ENSG00000117036.11	ETV3	1	157138777	1_77	0	0.123181726050637	27.9465594798136	5.7416238869527e-05	2.74644549763229	1
ENSG00000143297.18	FCRL5	1	157552226	1_77	0	0.0561664186197989	20.3623067632835	1.90749678224618e-05	-2.53289473684303	1
ENSG00000160856.20	FCRL3	1	157700967	1_77	0	0.0178777014690567	9.55307545565662	2.84849193768204e-06	1.36018405223188	2
ENSG00000132703.3	APCS	1	159587731	1_78	0	0.0196509273677454	10.2788254572743	3.36888857825825e-06	1.28947368421081	1
ENSG00000158473.6	CD1D	1	158177909	1_78	0	0.0389800585921271	16.7320247328022	1.08780510107168e-05	1.95275590551214	1
ENSG00000158488.15	CD1E	1	158353463	1_78	0	0.015634440207197	8.1339866863695	2.12102554320897e-06	-0.982107355865058	1
ENSG00000163564.14	PYHIN1	1	158930675	1_78	0	0.0272070759162733	13.3378895215548	6.05242044758423e-06	1.59880239520967	1
ENSG00000163565.18	IFI16	1	158999863	1_78	0	0.0780001571297326	23.34542038517	3.03708734310076e-05	-2.42514970059798	1
ENSG00000163568.14	AIM2	1	159147011	1_78	0	0.0233319613902147	11.8920165097569	4.62771769864142e-06	1.55028785591218	2
ENSG00000179639.10	FCER1A	1	159289856	1_78	0	0.022638175307294	11.6082212876571	4.38295692772893e-06	-1.60486322188561	1
ENSG00000158716.8	DUSP23	1	159781012	1_78	0	0.0107848468831289	4.65707443119426	8.37697594338688e-07	0.0117647058823498	1
ENSG00000181036.13	FCRL6	1	159803556	1_78	0	0.0108574685035951	4.71985551353998	8.54707249858732e-07	-0.149911816578437	1
ENSG00000158714.10	SLAMF8	1	159826640	1_78	0	0.10162328559639	25.904497800736	4.39064692735669e-05	2.42319749216315	1
ENSG00000188004.9	C1orf204	1	159854415	1_78	0	0.0134639861997584	6.73373729951979	1.5121327963963e-06	-0.727272727272502	1
ENSG00000213085.9	CFAP45	1	159899758	1_78	0	0.0119341218948474	5.6045394582214	1.11555376451284e-06	0.463302752293472	1
ENSG00000158710.14	TAGLN2	1	159926113	1_78	0	0.0108481322551249	4.7118076371924	8.52516176742844e-07	0.115436241610709	1
ENSG00000158764.6	ITLN2	1	160954636	1_79	0	0.0268958105929085	21.4800243782859	9.6356166454198e-06	-0.587523334211553	2
ENSG00000162723.9	SLAMF9	1	159954467	1_79	0	0.00446120115179627	8.75423875653597	6.51373818299078e-07	1.0368098159505	1
ENSG00000143315.6	PIGM	1	160031560	1_79	0	0.00359195637165688	6.47746067433851	3.88057376809165e-07	0.664515689388731	2
ENSG00000162729.13	IGSF8	1	160025843	1_79	0	0.00292344712694026	4.65957312769633	2.27196418648896e-07	-0.0240000000000033	1
ENSG00000122218.14	COPA	1	160343540	1_79	0	0.00829937963583893	14.1572143971069	1.95967271323707e-06	1.48409893992953	1
ENSG00000162736.15	NCSTN	1	160343540	1_79	0	0.00829937963583893	14.1572143971069	1.95967271323707e-06	-1.48409893992953	1
ENSG00000162738.5	VANGL2	1	160400615	1_79	0	0.00349877186316561	6.14949885204081	3.58852069918268e-07	-0.494163424124711	1
ENSG00000066294.14	CD84	1	160579090	1_79	0	0.00411826920058334	7.70188841460354	5.29019961709082e-07	0.849420849420398	1
ENSG00000117090.14	SLAMF1	1	160646978	1_79	0	0.0787292763084511	33.2181585497333	4.36186197261352e-05	2.73758865248291	1
ENSG00000026751.16	SLAMF7	1	160740367	1_79	0	0.0057497316277132	12.4787279594198	1.19667990096077e-06	1.96296296296245	1
ENSG00000122223.12	CD244	1	160862395	1_79	0	0.00300171453292486	9.73416562574563	4.87335697661629e-07	-2.527532413466	2
ENSG00000179914.4	ITLN1	1	160884736	1_79	2	0.526521831843088	31.3061440517507	0.000274919831113487	5.68148148147923	1
ENSG00000215845.10	TSTD1	1	161038745	1_79	0	0.011076232779232	18.1859712893428	3.35960857476509e-06	2.24701453158424	3
ENSG00000162755.13	KLHDC9	1	161098329	1_79	0	0.00366851169746518	6.33557399283258	3.87646601778983e-07	0.257266471591577	2
ENSG00000143256.4	PFDN2	1	161117821	1_79	0	0.00610058877882524	11.7499262705813	1.19554794866875e-06	1.20559440559393	1
ENSG00000158793.13	NIT1	1	161118210	1_79	0	0.011496922719203	17.9744940437478	3.44665958833402e-06	-1.86486486486558	1
ENSG00000143222.11	UFC1	1	161153113	1_79	0	0.00310695486519663	6.20096143925748	3.21332076531476e-07	1.17187500000002	1
ENSG00000143224.17	PPOX	1	161165947	1_79	0	0.00391194680720464	6.80972482293192	4.44306440932847e-07	0.0591939654522146	3
ENSG00000158850.14	B4GALT3	1	161177981	1_79	0	0.00630605989656763	15.0473954109547	1.58263049767028e-06	-2.72950819672092	1
ENSG00000158859.9	ADAMTS4	1	161197908	1_79	0	0.00333556330140072	5.73372434651795	3.18981945570877e-07	0.341269841269781	1
ENSG00000158869.10	FCER1G	1	161216523	1_79	0	0.00324355720707448	5.29879315705947	2.86654414553383e-07	0.688888888888943	1
ENSG00000158882.14	TOMM40L	1	161226376	1_79	0	0.00412680672544752	7.01787104965119	4.83036133329286e-07	0.0776095851867649	2
ENSG00000248485.1	PCP4L1	1	161259010	1_79	0	0.0050710269202584	9.67871732125113	8.1860393431352e-07	-1.07051282051312	1
ENSG00000143226.13	FCGR2A	1	161505171	1_79	0	0.0381434987091007	23.5016898123711	1.49513263675611e-05	0.0326086956521706	1
ENSG00000132185.16	FCRLA	1	161707945	1_79	0	0.0145742769129985	19.748843309245	4.80052556165843e-06	-2.32820512820576	1
ENSG00000162746.14	FCRLB	1	161723213	1_79	0	0.00912907650233885	14.5824732474176	2.22033313656429e-06	-1.63836449702501	2
ENSG00000081721.11	DUSP12	1	161750559	1_79	0	0.00357352496193597	6.83027064792137	4.07094128410787e-07	1.17407407407463	1
ENSG00000118217.5	ATF6	1	161764807	1_79	0	0.00293187092183156	4.74796418020933	2.32173359538562e-07	-0.452671212109585	2
ENSG00000239887.4	C1orf226	1	162365859	1_79	0	0.0037484094274306	6.79613107017361	4.24882528703784e-07	0.573246164453337	2
ENSG00000198574.5	SH2D1B	1	162412043	1_80	0	0.0105981757855278	6.04473719482593	1.06848553743655e-06	0.602011216882169	2
ENSG00000152332.15	UHMK1	1	162497224	1_80	0	0.00928897041216292	4.81171408111849	7.45465412400509e-07	-0.191999999999988	1
ENSG00000117143.13	UAP1	1	162561114	1_80	0	0.0126150178457333	7.67489852876829	1.6148069767434e-06	-0.850066958607712	2
ENSG00000162733.16	DDR2	1	162631124	1_80	0	0.0103850983875303	5.85476780176245	1.01409909864482e-06	-0.515254237287878	1
ENSG00000132196.13	HSD17B7	1	162790761	1_80	0	0.0140128798117336	8.65897315291126	2.02373617900785e-06	-1.00277699183932	2
ENSG00000117152.13	RGS4	1	163069063	1_80	0	0.016378809239465	10.1210087381109	2.7648159753236e-06	-1.17322834645697	1
ENSG00000143248.12	RGS5	1	163315509	1_80	0	0.0131544744723312	8.06695352389018	1.76987731540096e-06	-0.868571428571315	1
ENSG00000143228.12	NUF2	1	163266611	1_80	0	0.0303039246111611	15.904745344311	8.03869779798382e-06	-1.770161290323	1
ENSG00000185630.18	PBX1	1	164555424	1_80	0	0.012950531229702	7.92064792937175	1.71083607199832e-06	-0.9192302587727	2
ENSG00000143149.12	ALDH9A1	1	165699056	1_81	0	0.0204353201236137	4.81770067255915	1.64203104730883e-06	-0.218045112781912	1
ENSG00000143183.16	TMCO1	1	165769074	1_81	0	0.0236545519818048	6.19248080936958	2.44309020133698e-06	0.664921465968586	1
ENSG00000188859.6	FAM78B	1	166167240	1_81	0	0.0271840487789397	7.5012645144447	3.4010164028286e-06	-0.886710239651239	1
ENSG00000143195.12	ILDR2	1	166975572	1_82	0	0.014581138985581	10.9464900318884	2.66211272343916e-06	-1.58974358974418	1
ENSG00000143194.12	MAEL	1	166975572	1_82	0	0.014581138985581	10.9464900318884	2.66211272343916e-06	-1.58974358974418	1
ENSG00000143157.11	POGK	1	166839016	1_82	0	0.0121674341574091	9.26991372470073	1.88119927431591e-06	1.1732283464564	1
ENSG00000152382.5	TADA1	1	166875885	1_82	0	0.0176959776941015	12.771813217776	3.76953019355529e-06	1.63370660075874	2
ENSG00000143190.21	POU2F1	1	167221225	1_82	0	0.0466908525281414	21.926967009712	1.70753837423468e-05	2.15756302521126	1
ENSG00000198821.10	CD247	1	167518762	1_82	0	0.0122760143147125	9.37829779237249	1.92017809341363e-06	1.05243445692843	1
ENSG00000143162.7	CREG1	1	167546698	1_82	0	0.00916921571157292	6.65170657725688	1.01724456622174e-06	0.706374904240565	2
ENSG00000198771.10	RCSD1	1	167630346	1_82	0	0.0110444104397623	8.38400786861254	1.54438053990616e-06	0.923529411764736	1
ENSG00000197965.11	MPZL1	1	167720961	1_82	0	0.00742236582700151	4.67121080890374	5.78271686020435e-07	-0.0887673027032632	2
ENSG00000143199.17	ADCY10	1	167896633	1_82	0	0.00744546542304236	4.69932878512561	5.83563053207472e-07	-0.109170305676872	1
ENSG00000143164.15	DCAF6	1	167936285	1_82	0	0.00752658110146731	4.79995674141783	6.02552891202296e-07	-0.19724770642212	1
ENSG00000143158.10	MPC2	1	167936749	1_82	0	0.00741166506461821	4.65711530156248	5.75695561527253e-07	0.0137614678899001	1
ENSG00000143147.14	GPR161	1	168137545	1_82	0	0.00814329726276375	5.53588340467172	7.51877915443443e-07	0.514285714285805	1
ENSG00000143155.12	TIPRL	1	168178654	1_82	0	0.00795635578671128	5.32181008686423	7.06209691619005e-07	-0.450346899333263	2
ENSG00000213064.9	SFT2D2	1	168233725	1_82	0	0.00931943897914889	6.79925058672354	1.05684408737783e-06	0.748091603053489	1
ENSG00000143178.12	TBX19	1	168281906	1_82	0	0.0104246000436623	7.83352261315874	1.36199843513125e-06	0.868194842406712	1
ENSG00000143185.3	XCL2	1	168544005	1_82	0	0.0443092608838632	21.4075541263291	1.58205530741855e-05	-2.00163408076252	2
ENSG00000143196.4	DPT	1	168728935	1_82	0	0.0256664495809233	16.4262520777625	7.0317656113119e-06	-1.88555515311014	2
ENSG00000143153.12	ATP1B1	1	169105802	1_82	0	0.00780227068462869	5.14754189371792	6.69855316564427e-07	0.363207547169777	1
ENSG00000174175.16	SELP	1	169629757	1_83	0	0.66561264908661	23.1546186444314	0.000257051004128128	-4.46399999999892	1
ENSG00000188404.8	SELL	1	169710933	1_83	0	0.0263219647730327	13.3570713840815	5.86394186571504e-06	3.20100502512603	1
ENSG00000007908.15	SELE	1	169764425	1_83	0	0.0241181537975511	11.2202960004703	4.51344838122972e-06	1.89592123769251	1
ENSG00000171806.11	METTL18	1	169794673	1_83	0	0.0376314968775604	16.8494492138481	1.05754123034764e-05	-3.42028985507063	1
ENSG00000000457.13	SCYL3	1	169893652	1_83	0	0.0840617598462614	22.2211926514946	3.11548703265248e-05	3.5673483238872	2
ENSG00000075945.12	KIFAP3	1	170084746	1_83	0	0.0202307849038	10.3369744918225	3.48791813299745e-06	-2.78095238095255	1
ENSG00000120370.12	GORAB	1	170532026	1_83	0	0.0205632969482286	8.87884149249917	3.04515326261343e-06	-1.13750000000038	1
ENSG00000116132.11	PRRX1	1	170662622	1_84	0	0.00929347347208176	6.37557759590643	9.88229251909789e-07	-0.68800000000006	1
ENSG00000007933.12	FMO3	1	171091067	1_84	0	0.00893007285145175	5.84877737335742	8.71124439781916e-07	0.515711423512428	2
ENSG00000094963.13	FMO2	1	171140916	1_84	0	0.0079747703880898	4.83919748178563	6.4365276414535e-07	0.257217802265514	3
ENSG00000010932.16	FMO1	1	171385397	1_84	0	0.00899115364499226	5.90063137215499	8.84858870015295e-07	0.666666666666589	1
ENSG00000076258.9	FMO4	1	171314704	1_84	0	0.00879876235337718	5.82842870562368	8.55328970335149e-07	0.642458100558776	1
ENSG00000034971.16	MYOC	1	171652737	1_84	0	0.00906646713368064	5.92167819969068	8.95453421180658e-07	-0.560773480662833	1
ENSG00000010165.19	METTL13	1	171782096	1_84	0	0.00952980790541569	6.3387795412891	1.00751123944267e-06	-0.797521828972681	2
ENSG00000197959.13	DNM3	1	171836704	1_84	0	0.00805528025352287	4.90277216663245	6.58692126380505e-07	0.378864499077152	2
ENSG00000094975.13	SUCO	1	172532059	1_84	0	0.010198764480306	6.74659582174933	1.14760481394729e-06	0.650717703349451	1
ENSG00000117560.7	FASLG	1	172658079	1_84	0	0.00922488285445588	5.88022451246998	9.04721421776198e-07	-0.0876752172637372	2
ENSG00000117592.8	PRDX6	1	173477795	1_85	0	0.0201339513735352	6.9968226916029	2.34957866207416e-06	1.16560509554084	1
ENSG00000076321.10	KLHL20	1	173714815	1_85	0	0.0185238544251481	5.69195948130431	1.75854410369969e-06	0.398437500000083	1
ENSG00000117593.9	DARS2	1	173823764	1_85	0	0.0176357224304867	5.44258591933942	1.60087953996273e-06	-0.648148148148141	1
ENSG00000117601.13	SERPINC1	1	173917488	1_85	0	0.0163585081193239	4.66882301700089	1.27382923147081e-06	-0.240687679083173	1
ENSG00000152061.23	RABGAP1L	1	174159856	1_85	0	0.0168314796784252	4.89189128742341	1.37328033079261e-06	0.322580645161263	1
ENSG00000116161.17	CACYBP	1	175000135	1_85	0	0.0168255110898685	4.93452765770766	1.38475824053944e-06	0.201492537313458	1
ENSG00000120333.4	MRPS14	1	175023749	1_85	0	0.0185419062857816	5.9329853783098	1.8347959184004e-06	0.594470046083313	1
ENSG00000120332.15	TNN	1	175031751	1_85	0	0.0176457930200817	5.27618977838342	1.55282206854954e-06	0.220512820512845	1
ENSG00000152092.15	ASTN1	1	177165274	1_86	0	0.0237312933866599	8.31109151332941	3.28957337869139e-06	-0.980582524272458	1
ENSG00000143207.19	RFWD2	1	176207223	1_86	0	0.0242261955514862	8.50521365890587	3.43661239401279e-06	1.18518518518551	1
ENSG00000120341.18	SEC16B	1	177960805	1_87	0	0.0301021430046703	9.69935458293089	4.86967924860133e-06	-1.27507049191808	3
ENSG00000075391.16	RASAL2	1	178028574	1_87	0	0.0312786113258943	10.0609554381352	5.24864010401744e-06	-1.17879357496291	2
ENSG00000116191.17	RALGPS2	1	178544276	1_87	0	0.023159053198944	7.23068227577446	2.79293085860404e-06	-0.846774193548617	1
ENSG00000143340.6	FAM163A	1	179743304	1_89	0	0.0150131677688191	5.94534320107932	1.48870748905068e-06	-0.638157894736954	1
ENSG00000116199.11	FAM20B	1	179025509	1_89	0	0.132695106291467	26.7045843695898	5.91018173256195e-05	3.13333333333478	1
ENSG00000186283.13	TOR3A	1	179089740	1_89	0	0.0183610197404085	7.83296480853947	2.39873945453439e-06	-0.996153846153542	1
ENSG00000143322.19	ABL2	1	179229873	1_89	0	0.0285780891224891	11.9924241639274	5.71610598514617e-06	1.49999999999989	1
ENSG00000057252.12	SOAT1	1	179295239	1_89	0	0.0243281376665514	10.4766076428952	4.25098575670562e-06	1.3589041095891	1
ENSG00000169905.12	TOR1AIP2	1	179878267	1_89	0	0.0133086243047428	4.81638990167086	1.06909157740538e-06	-0.0680272108843647	1
ENSG00000143337.18	TOR1AIP1	1	179883025	1_89	0	0.0151691084937396	6.04212937477484	1.52865747150742e-06	0.472081218274368	1
ENSG00000135837.15	CEP350	1	179954679	1_89	0	0.0249084321705333	10.6982360440392	4.44445664138141e-06	-1.27854913857542	2
ENSG00000116260.16	QSOX1	1	180151289	1_89	0	0.0132391977725168	4.76742730173945	1.0527029857035e-06	0.220698065280152	2
ENSG00000121454.5	LHX4	1	180264859	1_89	0	0.0133214390582781	4.82541579872427	1.07212639881178e-06	0.1796875	1
ENSG00000230124.6	ACBD6	1	180502528	1_89	0	0.0139700123383273	5.27063832364835	1.22806148426753e-06	0.373254474598821	2
ENSG00000143324.13	XPR1	1	180622664	1_89	0	0.105374467516254	24.4486019432321	4.29684342326156e-05	-2.36126946386728	2
ENSG00000153029.14	MR1	1	181033343	1_89	0	0.0138513756599418	5.19075681177428	1.19917812030768e-06	0.369127516778511	1
ENSG00000135821.17	GLUL	1	182392343	1_90	0	0.035962306840545	13.7328022514548	8.23695729184824e-06	1.66442953020136	1
ENSG00000135828.11	RNASEL	1	182589002	1_90	0	0.014497386840162	5.18926802439173	1.2547463343211e-06	0.328125000000024	1
ENSG00000143333.6	RGS16	1	182604092	1_90	0	0.0151294732330511	5.58912789675449	1.41035343512928e-06	0.461928934009928	1
ENSG00000135862.5	LAMC1	1	183023890	1_91	0	0.0157618747704356	5.38478780905924	1.41558702256217e-06	-0.241935483871006	1
ENSG00000116698.21	SMG7	1	183471970	1_91	0	0.0240761983549886	9.36194582785249	3.75936195506837e-06	1.34878995092744	2
ENSG00000162704.15	ARPC5	1	183635770	1_91	0	0.105348244952024	23.427702451617	4.11639564443865e-05	-3.00806451612903	1
ENSG00000143344.15	RGL1	1	183635770	1_91	0	0.105348244952024	23.427702451617	4.11639564443865e-05	-3.00806451612903	1
ENSG00000198860.11	TSEN15	1	184051811	1_91	0	0.0193089054040694	7.28870833631625	2.34729856036464e-06	0.900104811769441	2
ENSG00000116667.12	C1orf21	1	184596779	1_91	0	0.0149943932970913	4.91695918873183	1.22966158916544e-06	0.311111111111088	1
ENSG00000135842.16	FAM129A	1	184974052	1_92	0	0.0239285899156604	9.28125804924924	3.70411157599458e-06	1.37927797620529	2
ENSG00000121486.11	TRMT1L	1	185156912	1_92	0	0.0159238822044744	5.45771231196417	1.44950494457073e-06	-0.328467153284864	1
ENSG00000116668.12	SWT1	1	185156912	1_92	0	0.0159238822044744	5.45771231196417	1.44950494457073e-06	0.328467153284863	1
ENSG00000116679.15	IVNS1ABP	1	185317057	1_92	0	0.0148904178038628	4.82882998168363	1.19924772638872e-06	0.185185185185235	1
ENSG00000157181.15	C1orf27	1	186376365	1_92	0	0.0326422276399825	12.2068044440151	6.64571758790952e-06	-1.61835748792268	1
ENSG00000262180.1	OCLM	1	186400848	1_92	0	0.020648638400422	7.89567107143758	2.71919637211313e-06	-0.974358974359088	1
ENSG00000090104.11	RGS1	1	192575665	1_96	0	0.0192256748853955	7.8210436352384	2.50787801583777e-06	-0.922770270587743	2
ENSG00000116741.7	RGS2	1	192808677	1_96	0	0.0252517076861057	10.3833606845191	4.37309386401719e-06	-1.10000000000039	1
ENSG00000116747.12	TROVE2	1	193058991	1_96	0	0.0155125734351977	5.80823376127773	1.5027545199162e-06	-0.500000000000001	1
ENSG00000023572.8	GLRX2	1	193105954	1_96	0	0.014270267199566	5.02607364449066	1.19624754193135e-06	-0.175176471425126	2
ENSG00000134371.10	CDC73	1	193121735	1_96	0	0.0138786051852099	4.76538706847044	1.10307263001828e-06	-0.0902255639097607	1
ENSG00000162630.5	B3GALT2	1	193188887	1_96	0	0.0143526156762818	5.07997688370487	1.21605410304404e-06	-0.283687943262502	1
ENSG00000134365.12	CFHR4	1	196848833	1_98	0	0.0272169371647325	11.3865434403103	5.16881827540441e-06	-1.32450331125822	1
ENSG00000134389.9	CFHR5	1	196977739	1_98	0	0.0195820545870192	8.29110112014387	2.70788723120158e-06	0.965753424657813	1
ENSG00000203724.10	C1orf53	1	197884337	1_99	0	0.0347740247455788	13.2074300060718	7.66008135591575e-06	0.811659192825532	1
ENSG00000151414.14	NEK7	1	198156916	1_99	0	0.011161584088297	4.78256506260208	8.90321432092742e-07	-0.374141346672518	2
ENSG00000118193.11	KIF14	1	200620641	1_101	0	0.0589535689819868	27.7886353040982	2.73235690297284e-05	3.31616498991534	2
ENSG00000118197.13	DDX59	1	200681362	1_101	0	0.00712195590094877	6.68061671104722	7.93553006441612e-07	-1.65925925925895	1
ENSG00000118200.14	CAMSAP2	1	200740002	1_101	0	0.00641828148125134	4.99864942012921	5.35095802066198e-07	0.579759862779112	1
ENSG00000116857.16	TMEM9	1	201154617	1_101	0	0.0110858391730159	9.1948266432301	1.70009122188586e-06	-0.744186046511361	1
ENSG00000163395.16	IGFN1	1	201188719	1_101	0	0.00911974544530381	7.95014559406828	1.20925503395778e-06	0.861603263396217	2
ENSG00000118194.18	TNNT2	1	201375944	1_101	0	0.0199058216792927	15.2975686485731	5.07881771344855e-06	-1.58181818181817	1
ENSG00000174307.6	PHLDA3	1	201469408	1_101	0	0.0071137979270588	5.57532068373711	6.61502488827945e-07	0.411405295315667	1
ENSG00000159176.13	CSRP1	1	201509157	1_101	0	0.00720059117985694	5.61887223638914	6.74803640377048e-07	0.748148148148048	1
ENSG00000198700.9	IPO9	1	201828710	1_102	0	0.0234972151645483	8.56617533141698	3.35709366545275e-06	1.1437343173778	2
ENSG00000198892.6	SHISA4	1	201887834	1_102	0	0.015549561951969	4.69075842902908	1.21652582340525e-06	-0.0603925865657602	2
ENSG00000134375.10	TIMM17A	1	201955775	1_102	0	0.0165214798806629	5.25913053079893	1.44918223484121e-06	0.386946386946371	1
ENSG00000176393.10	RNPEP	1	201982463	1_102	0	0.0159525915795059	4.93061663610448	1.31187540121907e-06	0.157142857142884	1
ENSG00000170075.8	GPR37L1	1	202086827	1_102	0	0.0190950616725316	6.61725173621144	2.10745751131018e-06	0.720930232558432	1
ENSG00000143862.7	ARL8A	1	202144707	1_102	0	0.0155716440628295	4.70405951358752	1.2217078972589e-06	-0.109375000000028	1
ENSG00000133067.17	LGR6	1	202202211	1_102	0	0.0184589637219195	6.29928459318433	1.93936097169031e-06	0.64444444444443	1
ENSG00000077157.21	PPP1R12B	1	202349622	1_102	0	0.0157085315183431	4.78609710280886	1.25394127773777e-06	-0.225165562913971	1
ENSG00000143858.11	SYT2	1	202710717	1_102	0	0.0409807704998226	13.8137473429402	9.44173340233111e-06	-1.57812500000033	1
ENSG00000117139.16	KDM5B	1	202809133	1_102	0	0.0174542789014152	5.7742190466185	1.68095184344685e-06	0.534391534391433	1
ENSG00000117153.15	KLHL12	1	202928138	1_102	0	0.0207790053403408	7.4107930365248	2.56832243244507e-06	0.816820089008518	2
ENSG00000159346.12	ADIPOR1	1	202958751	1_102	0	0.0371462578244856	12.8839842076584	7.98225059933419e-06	1.42885375494046	1
ENSG00000143847.15	PPFIA4	1	203024771	1_102	0	0.0156321642357232	4.74041759418773	1.23593552676509e-06	-0.169398907103822	1
ENSG00000163485.16	ADORA1	1	203090600	1_102	0	0.033401121089781	11.8797777166319	6.61804116338216e-06	1.44029850746271	1
ENSG00000133055.8	MYBPH	1	203177038	1_102	0	0.0204075500401115	7.24137394276058	2.46474475200637e-06	0.77325581395366	1
ENSG00000159388.5	BTG2	1	203304849	1_102	0	0.0191935420302806	6.66553394151839	2.13378264190662e-06	0.676136363636179	1
ENSG00000174567.7	GOLT1A	1	204212189	1_103	0	0.0269178988372902	8.09902359045499	3.63608415512274e-06	1.00031465134631	2
ENSG00000170498.8	KISS1	1	204197138	1_103	0	0.0189022454226733	4.77594876566691	1.50568166677368e-06	-0.265731789754286	2
ENSG00000188783.5	PRELP	1	203475432	1_103	0	0.0187859327335027	4.71801560855352	1.47826482075324e-06	0.15789473684219	1
ENSG00000122188.12	LAX1	1	203764731	1_103	0	0.0189251403943678	4.78730796537163	1.51109087105314e-06	0.314213021404819	2
ENSG00000058673.16	ZC3H11A	1	203795675	1_103	0	0.0244160893497387	7.18090737015129	2.92425698353505e-06	0.837988826815393	1
ENSG00000182004.12	SNRPE	1	203861428	1_103	0	0.028593536530203	8.66786683002766	4.13371194094652e-06	1.04713985192411	2
ENSG00000143845.14	ETNK2	1	204151824	1_103	0	0.0195809453934467	5.10708750337133	1.66788867893771e-06	0.441988950276124	1
ENSG00000143850.13	PLEKHA6	1	204285667	1_103	0	0.0200654032776357	5.33656720113463	1.78595281633454e-06	-0.420634920634865	1
ENSG00000158615.8	PPP1R15B	1	204412128	1_103	0	0.0210673617268093	5.79421245632813	2.03593858497672e-06	0.56200527704489	1
ENSG00000170382.11	LRRN2	1	204619012	1_103	0	0.0217940146741693	6.11279409282983	2.22196447719714e-06	-0.523809523809661	1
ENSG00000163531.15	NFASC	1	204828864	1_104	0	0.0148074001180017	5.01414639294781	1.23832866705494e-06	-0.367441860465087	1
ENSG00000174529.7	TMEM81	1	205084022	1_104	0	0.01567853748422	5.5498729838336	1.4512716048117e-06	-0.668571204731278	2
ENSG00000133059.16	DSTYK	1	205210869	1_104	0	0.0159780220663751	5.72723975865496	1.5262598736296e-06	0.712359826292937	2
ENSG00000133069.15	TMCC2	1	205228311	1_104	0	0.015165204308938	5.2378883445092	1.32484358610149e-06	0.379032258064255	1
ENSG00000163545.8	NUAK2	1	205321666	1_104	0	0.0187406153890404	7.2231083151504	2.2577096060112e-06	-0.753084614127504	2
ENSG00000117266.15	CDK18	1	205497251	1_104	0	0.0254786356840123	10.109444505108	4.29599302022094e-06	-1.12978882130942	2
ENSG00000174514.12	MFSD4A	1	205477942	1_104	0	0.0551222582207911	17.4114525171842	1.60074483655165e-05	1.93092946180808	2
ENSG00000158715.5	SLC45A3	1	205680319	1_104	0	0.0176279938567305	6.64881839878809	1.95482312137621e-06	-0.839650145772478	1
ENSG00000069275.12	NUCKS1	1	205844544	1_104	0	0.0173039190846578	6.47477637571243	1.86865597839421e-06	-1.09523809523774	1
ENSG00000117280.12	RAB29	1	205775418	1_104	0	0.0706654234770723	19.7853585380973	2.33190576536577e-05	2.38194444444393	1
ENSG00000133065.10	SLC41A1	1	205813590	1_104	0	0.0712759170899884	19.8671097292678	2.36177004500057e-05	2.74603174603096	1
ENSG00000162877.12	PM20D1	1	205805711	1_104	0	0.0808297785645935	21.0764643939016	2.84137957183249e-05	-2.824	1
ENSG00000162897.14	FCAMR	1	206970205	1_105	0	0.00828214506074054	12.4340757889146	1.71757792051024e-06	2.91250000000027	1
ENSG00000263528.7	IKBKE	1	206470431	1_105	0	0.0414665783586876	19.6476002556915	1.35883842681055e-05	1.42119473051604	2
ENSG00000266094.7	RASSF5	1	206507103	1_105	0	0.0993534615105336	30.2736359915695	5.01657942904466e-05	3.00972862024329	2
ENSG00000143486.15	EIF2D	1	206612602	1_105	0	0.00842210715626202	7.27392821485639	1.02176231086409e-06	-1.05038759689965	1
ENSG00000162889.10	MAPKAPK2	1	206699142	1_105	0	0.0120581834107283	16.1476403246844	3.24751419659951e-06	3.41958041958073	1
ENSG00000162896.5	PIGR	1	206946508	1_105	0	0.00723003142828982	5.27648761856386	6.36275519342175e-07	-0.151079136690568	1
ENSG00000182795.12	C1orf116	1	207032059	1_105	0	0.0219008759468714	15.6951873351195	5.73308122136463e-06	1.6529411764706	1
ENSG00000123836.14	PFKFB2	1	207034990	1_105	0	0.00680254893604748	4.88586820152655	5.54336566805588e-07	0.857142857142828	1
ENSG00000123843.12	C4BPB	1	207097413	1_105	0	0.0491840602844195	22.9884677085514	1.88579512254419e-05	2.19166666666687	1
ENSG00000196352.14	CD55	1	207321071	1_105	0	0.0075355734155087	5.90190825149152	7.41769316688809e-07	0.73132415365096	2
ENSG00000197721.16	CR1L	1	207647267	1_105	0	0.0069306146997894	4.93029553884568	5.69908079720966e-07	-0.0462633451957038	1
ENSG00000117335.19	CD46	1	207751847	1_105	0	0.0104784475460855	8.98101960015219	1.56957724353387e-06	1.26059652145195	2
ENSG00000174059.16	CD34	1	207911570	1_105	0	0.0438297394832914	21.3358891765607	1.55969522199748e-05	2.09409190372022	1
ENSG00000076356.6	PLXNA2	1	208243841	1_106	0	0.00751029118060054	4.72731927006565	5.92150111277366e-07	0.158940397351004	1
ENSG00000008118.9	CAMK1G	1	209584155	1_106	0	0.00823932501716596	5.54475686490335	7.61963639793533e-07	-0.45736434108539	1
ENSG00000162757.4	C1orf74	1	209785254	1_106	1	0.357704090432514	37.3110356999061	0.00022259803005704	5.35256410256543	1
ENSG00000117597.17	DIEXF	1	209827828	1_106	0	0.015687648981916	23.7252003018203	6.20765906167094e-06	4.45575328655162	2
ENSG00000054392.12	HHAT	1	210329236	1_106	0	0.00781428838847587	5.67886854361321	7.40135705923205e-07	0.971428571428158	1
ENSG00000082512.14	TRAF5	1	211326278	1_107	0	0.0105142934237021	5.12072614653188	8.97990513986016e-07	0.364372469635549	1
ENSG00000117650.12	NEK2	1	211675781	1_107	0	0.0102394521958135	4.87298707631166	8.32208386322035e-07	-0.305135951661755	1
ENSG00000123684.12	LPGAT1	1	211830758	1_107	0	0.0186230124976259	10.4758305362568	3.25385731440401e-06	-1.54687499999983	1
ENSG00000143476.17	DTL	1	212035474	1_107	0	0.0160929200025408	9.10622721366132	2.44418143126593e-06	1.12189616252849	1
ENSG00000066027.11	PPP2R5A	1	212287827	1_107	0	0.0151964674344885	8.56900093022751	2.17186556335881e-06	1.01257861635199	1
ENSG00000065600.12	TMEM206	1	212414266	1_107	0	0.010229148945638	4.86357114448101	8.29764558677107e-07	-0.226211022115824	2
ENSG00000162772.16	ATF3	1	212565261	1_107	0	0.0361425641232724	16.7185109041425	1.00780534783028e-05	1.78918918919019	1
ENSG00000117697.14	NSL1	1	212792127	1_108	0	0.275322784276537	20.8205814646838	9.56081935239122e-05	3.60759493670701	1
ENSG00000162769.12	FLVCR1	1	212859565	1_108	0	0.0131788358532983	4.84348802001823	1.06462187189548e-06	0.478873239436585	1
ENSG00000143494.15	VASH2	1	212950961	1_108	0	0.0184690551518549	7.79303541285701	2.40055374419024e-06	-0.749999999999718	1
ENSG00000174606.13	ANGEL2	1	213015952	1_108	0	0.0206706677027204	8.85934773663096	3.05433282396962e-06	1.05001673077633	2
ENSG00000143499.13	SMYD2	1	214280940	1_108	0	0.0190449311078432	8.15638402339783	2.59081961763805e-06	-0.972789928057178	2
ENSG00000152104.11	PTPN14	1	214552794	1_109	0	0.04189825231676	12.0510638563813	8.42134386543774e-06	1.55519480519533	1
ENSG00000117724.12	CENPF	1	214603487	1_109	0	0.0201529473549944	5.15103029284084	1.73138152868894e-06	0.2976614859636	2
ENSG00000136636.12	KCTD3	1	215567710	1_109	0	0.0458254091132631	12.900720802877	9.8600798680358e-06	-1.55797101449264	1
ENSG00000196482.16	ESRRG	1	217137681	1_110	0	0.00945640319763907	4.6668305779416	7.36051363478605e-07	-0.00987654320987445	1
ENSG00000092978.10	GPATCH2	1	217631213	1_110	0	0.0122404913727751	7.08086606312617	1.44559067260657e-06	-0.827780262090559	2
ENSG00000067533.5	RRP15	1	218285209	1_110	0	0.0271790020725549	14.567257811266	6.60345798228464e-06	-1.54687500000048	1
ENSG00000143353.11	LYPLAL1	1	219174471	1_111	0	0.0273732485743858	9.79839052092288	4.47343561816181e-06	1.14324324324241	1
ENSG00000196660.10	SLC30A10	1	219963598	1_112	0	0.0222725805034746	14.9272651960052	5.54511926505229e-06	1.96296296296345	1
ENSG00000067704.9	IARS2	1	220087955	1_112	0	0.022681950957459	15.0984484772811	5.71179792009959e-06	-1.58909647677638	2
ENSG00000116141.15	MARK1	1	220528008	1_112	0	0.0112608165427086	8.53329673773047	1.60268007185277e-06	-0.998211091233724	1
ENSG00000162817.6	C1orf115	1	220714564	1_112	0	0.0371623850943724	19.7498199603337	1.22412798323873e-05	-2.93661971830946	1
ENSG00000117791.15	MARC2	1	220748603	1_112	0	0.122204442805082	31.1714366618512	6.35336666059915e-05	-3.74064597923599	2
ENSG00000186205.12	MARC1	1	220752981	1_112	0	0.067645658325669	25.4454270451046	2.87084521214184e-05	-3.38853503184638	1
ENSG00000136630.12	HLX	1	220879423	1_112	0	0.00937168439921787	6.81578123222535	1.06535268012956e-06	-0.557251908396921	1
ENSG00000143498.17	TAF1A	1	222590319	1_114	0	0.011752968211594	4.65731599103786	9.12942388612112e-07	-0.010526315789472	1
ENSG00000154305.16	MIA3	1	222618304	1_114	0	0.0127729946885083	5.43632482902214	1.15813246436789e-06	0.436748418457766	2
ENSG00000186063.12	AIDA	1	222712777	1_114	0	0.0144266059398843	6.57647673916678	1.58240469651207e-06	-0.728323699422096	1
ENSG00000154309.8	DISP1	1	222872138	1_114	0	0.0118441379917156	4.72962977028784	9.34309382541077e-07	0.119999999999916	1
ENSG00000187554.11	TLR5	1	223143273	1_114	0	0.0135373646983019	5.98055879937221	1.3503178205504e-06	0.448377581120901	1
ENSG00000143502.14	SUSD4	1	223265429	1_114	0	0.0233745094695231	11.1051207113541	4.32938187747458e-06	1.25099986897453	2
ENSG00000203697.11	CAPN8	1	223627873	1_114	0	0.0122262427548735	5.02681319956419	1.02505192823647e-06	0.423841059602706	1
ENSG00000162909.17	CAPN2	1	223701253	1_114	0	0.0125008500320816	5.23473246701113	1.09142561382615e-06	0.405714285714421	1
ENSG00000143514.16	TP53BP2	1	223847698	1_114	0	0.0359324934422189	15.1579747982083	9.08424087319144e-06	-1.66438356164372	1
ENSG00000143756.11	FBXO28	1	224114047	1_114	0	0.0141086213953462	6.36769259216815	1.49839658329888e-06	0.546874999999977	1
ENSG00000143748.17	NVL	1	224330652	1_114	0	0.0117957127913998	4.69128958319244	9.22946520750266e-07	-0.105072463768119	1
ENSG00000143771.11	CNIH4	1	224356827	1_114	0	0.0118231963447345	4.71307169037258	9.29392264157392e-07	0.107382550335609	1
ENSG00000162923.14	WDR26	1	224436689	1_114	0	0.0117815256212438	4.68002868770262	9.19623695186958e-07	0.0675675675675419	1
ENSG00000185842.15	DNAH14	1	224895916	1_115	0	0.0140910826230776	4.67912212358707	1.09968638268986e-06	0.136111111111181	1
ENSG00000154380.17	ENAH	1	225686357	1_115	0	0.0316350079704322	11.6753724766207	6.16025653978119e-06	1.30386947434744	2
ENSG00000143819.12	EPHX1	1	225806990	1_115	0	0.0263630271952297	9.92270222714552	4.36300129533505e-06	1.00516233358253	2
ENSG00000196187.11	TMEM63A	1	225881227	1_115	0	0.0257909940621847	10.6757888682389	4.59227792100817e-06	-1.57364341085321	1
ENSG00000243709.1	LEFTY1	1	225907107	1_115	0	0.018003803481183	6.905963468218	2.07371297980262e-06	-0.896000000000139	1
ENSG00000143811.18	PYCR2	1	225925202	1_115	0	0.0141453532395369	4.77956873289587	1.12761959503407e-06	0.480769230768945	1
ENSG00000143751.9	SDE2	1	225999428	1_115	0	0.0298661603535799	13.1798149357402	6.56521284089138e-06	-2.26178010471285	1
ENSG00000163041.9	H3F3A	1	226060040	1_115	0	0.132761232212484	23.3969118448802	5.18071759176269e-05	-2.44815508584996	2
ENSG00000183814.15	LIN9	1	226309688	1_115	0	0.0141308650160722	4.81713983736892	1.13531952575019e-06	0.53319502074713	1
ENSG00000143799.12	PARP1	1	226407676	1_115	0	0.0142897597840168	4.93325873021573	1.17576066526321e-06	-0.214285714285719	1
ENSG00000203685.9	STUM	1	226549501	1_115	0	0.0141868721128198	4.79133738325703	1.13371400679888e-06	-0.422680412371161	1
ENSG00000143772.9	ITPKB	1	226738931	1_116	0	0.010704635877004	4.80862338246512	8.5852464898071e-07	0.282945736434143	1
ENSG00000143801.16	PSEN2	1	226870739	1_116	0	0.0163143222945253	11.6940772230966	3.1819628192649e-06	2.44736842105279	1
ENSG00000163050.16	COQ8A	1	226897454	1_116	0	0.0267786255672671	17.0687815602487	7.6234386358786e-06	-2.97093281580224	2
ENSG00000181450.17	ZNF678	1	227563411	1_116	0	0.0105791246883051	4.70276476936229	8.29780257098454e-07	0.114649681528663	1
ENSG00000143740.14	SNAP47	1	227729364	1_116	0	0.0106344236927701	4.75619778928887	8.43594950679893e-07	-0.179277171383649	2
ENSG00000081692.12	JMJD4	1	227735217	1_116	0	0.0110524536255183	5.07346431314442	9.35240739892769e-07	0.280000000000012	1
ENSG00000162910.18	MRPL55	1	228109044	1_116	0	0.0182503349958654	9.71800322512428	2.95806685373549e-06	-1.49999999999945	1
ENSG00000143774.16	GUK1	1	228140298	1_116	0	0.0154808691179472	7.92120940959929	2.04525253307968e-06	-1.07324840764324	1
ENSG00000196890.4	HIST3H2BB	1	228458562	1_116	0	0.0143489351850035	7.45245005810758	1.78352357278151e-06	-0.971830985914993	1
ENSG00000168159.11	RNF187	1	228484557	1_116	0	0.0144562723487942	7.35646149906821	1.77372134953298e-06	0.718739303775444	2
ENSG00000116574.5	RHOU	1	228734625	1_116	0	0.0132381749787376	6.70269246849645	1.47991753634476e-06	-0.677419354838635	1
ENSG00000168118.11	RAB4A	1	229271486	1_117	0	0.0109929638383889	5.40338044413915	9.90696095993452e-07	-0.523437500000155	1
ENSG00000069248.11	NUP133	1	229508410	1_117	0	0.0923568047720843	16.4337946722025	2.53143547243045e-05	3.47058823529375	1
ENSG00000135801.9	TAF5L	1	229626572	1_117	0	0.0108181408277173	6.19049411778846	1.11696110811734e-06	1.41721854304583	1
ENSG00000135763.9	URB2	1	229626307	1_117	0	0.0133098182838913	8.0672460481874	1.79084308675909e-06	-1.36290322580599	1
ENSG00000143643.12	TTC13	1	230978217	1_118	0	0.0277121102485437	9.08043731164957	4.1969758307691e-06	-1.15929203539774	1
ENSG00000173409.13	ARV1	1	230978674	1_118	0	0.0188731071829321	5.46903085953267	1.72152718779664e-06	-0.516909716804169	2
ENSG00000182118.7	FAM89A	1	231038685	1_118	0	0.121437385209214	23.2140260525476	4.70178732091324e-05	2.26428571428581	1
ENSG00000116906.11	GNPAT	1	231240905	1_118	0	0.0175895623475133	4.8081625339465	1.41056881878395e-06	0.155339805825215	1
ENSG00000116903.7	EXOC8	1	231333207	1_118	0	0.0221652147005385	6.97908378782316	2.58006388862264e-06	-0.923076923076612	1
ENSG00000162946.21	DISC1	1	231626570	1_118	0	0.0184632566336788	5.26298580258921	1.62069245513639e-06	-0.446153846153953	1
ENSG00000212916.4	MAP10	1	232805207	1_119	0	0.113432749894678	24.7771901642108	4.68760080556032e-05	2.53156146179279	1
ENSG00000135778.11	NTPCR	1	232953982	1_119	0	0.0152590003084083	5.70676454383038	1.45236622803545e-06	-0.486486486486278	1
ENSG00000135749.18	PCNX2	1	233293246	1_119	0	0.0241213545038665	10.0055074210714	4.02532467426206e-06	-1.17006802721098	1
ENSG00000135750.14	KCNK1	1	233552495	1_120	0	0.0184240937792526	4.68450608981031	1.43949462962031e-06	-0.0492957746478692	1
ENSG00000059588.9	TARBP1	1	234479133	1_121	0	0.0150704836797468	5.60177847410984	1.40803427575811e-06	0.411215471274563	2
ENSG00000173726.10	TOMM20	1	235129236	1_121	0	0.0419162233839915	15.2318727734287	1.06486745789078e-05	-1.74285714285706	1
ENSG00000116957.12	TBCE	1	235375152	1_121	0	0.0138031932748254	4.77887706540015	1.10018452841784e-06	-0.192113487339732	2
ENSG00000162885.12	B3GALNT2	1	235504442	1_121	0	0.01720067603439	6.84125408517349	1.96264314738923e-06	0.758007117438011	1
ENSG00000143669.13	LYST	1	235883940	1_122	0	0.0130874827637628	5.05951703192624	1.1043971837867e-06	0.288659793814499	1
ENSG00000086619.13	ERO1B	1	236261292	1_122	0	0.013174662265372	5.12168293799047	1.1254139289548e-06	0.480314960629921	1
ENSG00000116984.12	MTR	1	236795503	1_122	0	0.0659360465015833	20.3240576436766	2.23508182513188e-05	-1.93898809523725	1
ENSG00000203668.2	CHML	1	241639607	1_127	0	0.0137571392417196	4.79780268238978	1.1008562729278e-06	-0.183673469387747	1
ENSG00000054277.13	OPN3	1	241676920	1_127	0	0.0200032327488787	8.30800614339304	2.77176944419176e-06	0.941353315629695	2
ENSG00000143702.15	CEP170	1	243254880	1_128	0	0.0231996240919424	9.58942631328795	3.71051062804446e-06	-1.29545454545498	1
ENSG00000054282.15	SDCCAG8	1	243256404	1_128	0	0.028656686858904	11.5778082089241	5.53365952858859e-06	-1.47395833333276	1
ENSG00000117020.16	AKT3	1	243851261	1_128	0	0.0140005498967706	4.85064323611937	1.13267295993332e-06	0.237822349570314	1
ENSG00000035687.9	ADSS	1	244452097	1_129	0	0.0222972406837896	6.39548709428778	2.37839977035884e-06	0.68106312292385	1
ENSG00000179397.17	C1orf101	1	244454264	1_129	0	0.0286317141593349	8.74859518435061	4.1777820206825e-06	-1.01929260450157	1
ENSG00000203667.9	COX20	1	244834651	1_129	0	0.0972903622056622	20.4109970964171	3.31202912168577e-05	2.17901234568005	1
ENSG00000162849.15	KIF26B	1	245155106	1_129	0	0.0296165496161764	9.06732828070832	4.47892619563616e-06	-1.01470588235266	1
ENSG00000185420.18	SMYD3	1	246507807	1_130	0	0.0150414016277824	7.82476940155553	1.9629984691292e-06	0.929539295392849	1
ENSG00000162851.7	TFB2M	1	246542154	1_130	0	0.0132111743993211	6.60942273614188	1.45634765658736e-06	0.647058823529197	1
ENSG00000162852.13	CNST	1	246542207	1_130	0	0.0126512249517716	6.20392817473632	1.30905967482067e-06	0.573529411764635	1
ENSG00000143653.9	SCCPDH	1	246723829	1_130	0	0.0180408057435475	9.52959767412649	2.8674153218653e-06	1.40517241379337	1
ENSG00000153207.14	AHCTF1	1	246932175	1_130	0	0.0136532211651978	6.91762785600258	1.57526065441127e-06	-0.806896551723832	1
ENSG00000277462.1	ZNF670	1	247078730	1_130	0	0.013546716812131	6.84427385952086	1.5463989152159e-06	-0.742331288343431	1
ENSG00000188295.14	ZNF669	1	247103972	1_130	0	0.018105661801157	9.56331327542424	2.88790492958864e-06	-1.16115814136341	2
ENSG00000162714.12	ZNF496	1	247330860	1_131	0	0.0265141137073963	10.4147700303256	4.60560729890482e-06	-0.954766236547862	2
ENSG00000162722.8	TRIM58	1	247857146	1_131	0	0.0264038555828372	10.9944536662475	4.84173602441406e-06	1.43624161073834	1
ENSG00000175137.10	SH3BP5L	1	248826724	1_131	0	0.0188739905660157	7.7564571348782	2.44167151107287e-06	0.999999999999854	1
ENSG00000171163.15	ZNF692	1	248859244	1_131	0	0.0180815360936847	7.33316698256293	2.21150029981868e-06	-0.905775075987773	1
ENSG00000184731.5	FAM110C	2	47011	2_1	0	0.0210182467369773	8.3741593312026	2.93560630181592e-06	-0.944237918215063	1
ENSG00000143727.15	ACP1	2	264429	2_1	0	0.0206205553933583	8.19472262749375	2.81834868111216e-06	1.04580152671706	1
ENSG00000035115.21	SH3YL1	2	266895	2_1	0	0.014365121034657	4.80417191814899	1.15103342521324e-06	-0.163968812402349	2
ENSG00000151353.14	TMEM18	2	675831	2_1	0	0.0434192878635918	15.2173361847444	1.10199960025096e-05	-1.76859710299108	3
ENSG00000130508.10	PXDN	2	2300867	2_2	0	0.0158810120697086	7.83666891267853	2.07572482927028e-06	-0.865234374999952	1
ENSG00000032389.12	TSSC1	2	3378347	2_2	0	0.0131400617871862	6.06169767029765	1.3284701022892e-06	0.629629629629817	1
ENSG00000171853.15	TRAPPC12	2	3379970	2_2	0	0.011492615814016	4.80776979032042	9.21557968583899e-07	-0.17926983523942	2
ENSG00000171865.9	RNASEH1	2	3558879	2_2	0	0.0129462933794897	5.92259578607489	1.27884421526519e-06	-0.563909774436172	1
ENSG00000118004.17	COLEC11	2	3594575	2_2	0	0.0230019529927896	11.3140827519439	4.34054405018172e-06	-1.26003892975371	3
ENSG00000151360.9	ALLC	2	3594771	2_2	0	0.0145111837783973	6.99132612917063	1.69208630043374e-06	-0.766467065868203	1
ENSG00000151692.14	RNF144A	2	6951592	2_5	0	0.0164878604442862	4.87031860811326	1.33931206581019e-06	0.210970464135063	1
ENSG00000134313.15	KIDINS220	2	8836273	2_6	0	0.0224883086536523	9.02042061562607	3.38332476591503e-06	-1.1084905660375	1
ENSG00000143797.11	MBOAT2	2	9003515	2_6	0	0.0142736639062454	4.75532932250102	1.13207753077861e-06	-0.0436507936508006	1
ENSG00000119185.12	ITGB1BP1	2	9417862	2_6	0	0.0307293264417542	11.9599309123835	6.12973666506763e-06	-1.60049627791652	1
ENSG00000134330.18	IAH1	2	9473312	2_6	0	0.129791821138386	25.7717434488154	5.57893409632407e-05	3.23749560511645	3
ENSG00000151694.12	ADAM17	2	9555777	2_6	0	0.0472457650591115	16.0296020662949	1.26312326036195e-05	-2.39259259259314	1
ENSG00000115750.16	TAF1B	2	9842879	2_6	0	0.0283072301425429	11.1859207988966	5.2811587372721e-06	-1.42070491206959	2
ENSG00000134317.17	GRHL1	2	9954200	2_6	0	0.0151242055817026	5.29764483272529	1.33633553294831e-06	-0.37634408602159	1
ENSG00000205795.4	CYS1	2	10080534	2_6	0	0.0180917161850657	6.97754349373509	2.10543783974527e-06	0.711864406780019	1
ENSG00000171848.13	RRM2	2	10121909	2_6	0	0.0156359583680796	5.60952255232152	1.4628860865771e-06	0.457831325301436	1
ENSG00000115756.12	HPCAL1	2	10303214	2_7	0	0.0298534729811956	15.0431997028707	7.49023059660057e-06	1.66187050359705	1
ENSG00000115758.12	ODC1	2	10448012	2_7	0	0.0109745498996161	5.65084013395658	1.03433172148139e-06	0.458904109589058	1
ENSG00000115761.15	NOL10	2	10689644	2_7	0	0.0101669489948655	4.93586393203983	8.36977781454129e-07	-0.239709443099239	1
ENSG00000143882.10	ATP6V1C2	2	10722013	2_7	0	0.00998820873902362	4.76998878633515	7.94630212997939e-07	-0.227053140096609	1
ENSG00000162976.12	PQLC3	2	11152454	2_7	0	0.0138326311709274	7.81735960432103	1.80353673694614e-06	-0.913385826771701	1
ENSG00000134318.13	ROCK2	2	11347918	2_7	0	0.0158628855454412	9.10059835080931	2.40775472478475e-06	1.03643889191364	2
ENSG00000169016.16	E2F6	2	11466058	2_7	0	0.0203617873542028	11.4431123847211	3.88615542885627e-06	1.16493536847146	2
ENSG00000134324.11	LPIN1	2	11784824	2_7	0	0.0131545720142005	7.34667296061444	1.61186080899949e-06	0.832061068702069	1
ENSG00000079785.14	DDX1	2	15591481	2_9	0	0.0384319449847548	14.1249937130822	9.05400505847828e-06	1.53543307086648	1
ENSG00000134323.11	MYCN	2	15939632	2_9	0	0.0166247877549045	6.23672892980259	1.72931091853897e-06	0.654135338345852	1
ENSG00000214842.5	RAD51AP2	2	17515306	2_10	0	0.0276843899686625	14.7982242835704	6.83289377237177e-06	-1.68749999999992	1
ENSG00000197872.11	FAM49A	2	16666179	2_10	0	0.0330648732586363	16.4537464626267	9.07385361870152e-06	1.82598843194785	2
ENSG00000163032.11	VSNL1	2	17539253	2_10	0	0.00958737134285392	4.88603786974365	7.81297587479015e-07	-0.371079814496986	2
ENSG00000178295.14	GEN1	2	17757234	2_10	0	0.00983345248099621	5.13878830597468	8.42804520184483e-07	0.430894308943085	1
ENSG00000163029.15	SMC6	2	17799991	2_10	0	0.0093445132345712	4.65933552013562	7.26174131998182e-07	-0.0967741935483875	1
ENSG00000170745.11	KCNS3	2	17800417	2_10	0	0.00991863133710758	5.2187728299675	8.63336786906637e-07	-0.440580458103954	3
ENSG00000240857.1	RDH14	2	18559472	2_11	0	0.0158904872667243	4.90710516255173	1.30053691982596e-06	0.249134948096985	1
ENSG00000185013.16	NT5C1B	2	18589274	2_11	0	0.0233681234816971	8.52742264925448	3.3235462989876e-06	-0.87333333333348	1
ENSG00000183891.5	TTC32	2	19901956	2_12	0	0.178377095395463	27.8536444307818	8.28669244582096e-05	-3.38248847926306	1
ENSG00000118965.14	WDR35	2	19990398	2_12	0	0.01874426439162	6.22392526643058	1.94577615203661e-06	-0.57703081232479	1
ENSG00000068697.6	LAPTM4A	2	20051914	2_12	0	0.0252962089894684	9.04080746131894	3.81436954776038e-06	0.854838709677315	1
ENSG00000118960.12	HS1BP3	2	20650679	2_12	0	0.0266223672572526	9.52182444638191	4.22792180013451e-06	1.08135315181476	2
ENSG00000118961.14	LDAH	2	20823341	2_12	0	0.0194817973727416	6.58618870279879	2.14004692974241e-06	-0.719696969697434	1
ENSG00000084674.14	APOB	2	21044375	2_13	0	0.0182496336563117	5.45250987237183	1.65962786127072e-06	-0.379310344827463	1
ENSG00000119778.14	ATAD2B	2	23927186	2_14	0	0.0331532233802333	9.69887161971603	5.36299109936539e-06	1.0740037950666	1
ENSG00000163026.11	WDCP	2	24049787	2_14	0	0.0355588269155829	10.36056944053	6.14456519643551e-06	-1.46590909090953	1
ENSG00000119782.13	FKBP1B	2	24049526	2_14	0	0.0276892729336578	8.00061979841167	3.6948370538327e-06	-1.2129026882266	2
ENSG00000219626.8	FAM228B	2	24078185	2_14	0	0.0295205986862129	8.60410958570639	4.23634381526487e-06	1.28248587570638	1
ENSG00000115129.13	TP53I3	2	24052436	2_14	0	0.0200962776635777	4.98650014957525	1.67136600522601e-06	-0.43902439024387	1
ENSG00000176732.6	PFN4	2	24123159	2_14	0	0.0217841402061876	5.74403575867981	2.08697700546118e-06	-0.360946745562053	1
ENSG00000186453.12	FAM228A	2	24168260	2_14	0	0.0244804654645968	6.84112397329774	2.79323347010925e-06	-0.560718973023394	2
ENSG00000198399.14	ITSN2	2	24360606	2_14	0	0.0194501019091838	4.67963905834275	1.5180788995941e-06	-0.331877729257522	1
ENSG00000084676.15	NCOA1	2	24492453	2_15	0	0.0470956517121239	19.0180335318942	1.49384839713058e-05	1.48333129685163	2
ENSG00000138092.10	CENPO	2	24791738	2_15	0	0.0262452002335706	23.6891658810564	1.03695465402638e-05	-4.04954954955071	1
ENSG00000115137.11	DNAJC27	2	24971717	2_15	0	0.0107940322240156	8.7958604906623	1.58351487856555e-06	1.15164236075536	2
ENSG00000115138.10	POMC	2	25170853	2_15	0	0.00886116719976871	6.4318910035037	9.50582277177551e-07	-0.256603773585016	1
ENSG00000119772.16	DNMT3A	2	25343038	2_15	0	0.0064497285787386	4.79260484863694	5.15552820502274e-07	-0.626984126984228	1
ENSG00000138101.18	DTNB	2	25677732	2_15	0	0.00813680890915247	7.07427253220955	9.6005476868181e-07	0.952688172043182	1
ENSG00000143970.16	ASXL2	2	25878778	2_15	0	0.0130019099256528	10.7927634288008	2.34045295712173e-06	1.16788321167864	1
ENSG00000084731.14	KIF3C	2	25983137	2_15	0	0.00752117882449221	6.57891351543972	8.25277866145585e-07	1.05673758865239	1
ENSG00000084733.10	RAB10	2	26033971	2_15	0	0.00675376416663509	5.05232719770526	5.69111636439076e-07	-0.284768211920654	1
ENSG00000084754.10	HADHA	2	26244785	2_15	0	0.00723649105392221	5.73989906276668	6.92775292595153e-07	0.499295086460678	2
ENSG00000138018.17	SELENOI	2	26312004	2_15	0	0.00644561994865389	4.65769045929138	5.00720558718138e-07	0.00710900473933152	1
ENSG00000173567.14	ADGRF3	2	26347104	2_15	0	0.00891731884196623	7.52409710026373	1.11904819855839e-06	-0.758333333333992	1
ENSG00000115163.14	CENPA	2	26764613	2_16	0	0.0316666054502103	12.7671948652737	6.74306123562842e-06	1.83333333333271	1
ENSG00000228474.5	OST4	2	27068793	2_16	0	0.0161069663806515	5.85317009017067	1.57240712281492e-06	0.333333333333301	1
ENSG00000138080.13	EMILIN1	2	27078189	2_16	0	0.0139815660949568	4.84149329353639	1.12900342715395e-06	-0.56637168141599	1
ENSG00000138030.12	KHK	2	27086791	2_16	0	0.0327877491114081	12.3226393343749	6.73868950891227e-06	1.4251968503931	1
ENSG00000138073.13	PREB	2	27134061	2_16	0	0.0182270530565035	8.06543065177225	2.45190774077093e-06	1.45454545454564	1
ENSG00000138085.16	ATRAID	2	27212382	2_16	0	0.0149936998125603	6.51395241167284	1.62897154717424e-06	-1.18513510466908	2
ENSG00000138074.14	SLC5A6	2	27212506	2_16	0	0.0151573680804756	6.54818195523428	1.65540644384166e-06	1.1544117647056	1
ENSG00000084774.13	CAD	2	27219036	2_16	0	0.0143340987735893	6.10715409763298	1.46005554082095e-06	1.27891156462598	1
ENSG00000115194.10	SLC30A3	2	27275976	2_16	0	0.0160420749823303	8.25722726884587	2.20930098225341e-06	1.95454545454458	1
ENSG00000163794.6	UCN	2	27308797	2_16	0	0.0163550004129478	5.96800822084396	1.62794631012857e-06	-0.373493975903575	1
ENSG00000115234.10	SNX17	2	27368937	2_16	0	0.0368706019438011	19.8579223637692	1.22116441934293e-05	-3.57857142857098	1
ENSG00000163795.13	ZNF513	2	27380806	2_16	0	0.0175704824139207	9.79143305489987	2.86939310336074e-06	1.96116504854354	1
ENSG00000115216.13	NRBP1	2	27428508	2_16	1	0.0575307813714381	19.623332759252	1.88292554122372e-05	3.94399999999913	1
ENSG00000138002.14	IFT172	2	27489541	2_16	0	0.0168084639940536	6.16553110794708	1.7284571881873e-06	-0.419014084507268	1
ENSG00000084734.8	GCKR	2	27508345	2_16	0	0.0192559178339294	9.62473557439849	3.09110057864661e-06	-1.90853658536655	1
ENSG00000221843.4	C2orf16	2	27508345	2_16	0	0.0192559178339294	9.62473557439849	3.09110057864661e-06	-1.90853658536655	1
ENSG00000198522.13	GPN1	2	27628084	2_16	0	0.017744975423287	11.5402203651291	3.41546319459833e-06	2.66404670122166	2
ENSG00000176714.9	CCDC121	2	27629051	2_16	0	0.0606552872003986	16.2208248942496	1.64097401902711e-05	0.976606055892083	2
ENSG00000158019.20	BRE	2	27889824	2_16	0	0.0318921078133748	11.7677143858537	6.25943953017409e-06	1.2979351032448	1
ENSG00000171174.13	RBKS	2	27891044	2_16	0	0.0171345524186103	11.0037435511742	3.14465734907583e-06	2.39130434782563	1
ENSG00000213639.9	PPP1CB	2	28751273	2_17	0	0.0478543505948096	19.0724903241196	1.52226035106248e-05	2.60621763255018	3
ENSG00000163806.15	SPDYA	2	28782736	2_17	0	0.0369037363401876	16.9257971405852	1.04178854015988e-05	-2.5611501957543	2
ENSG00000171103.10	TRMT61B	2	28869813	2_17	0	0.0184183316504284	10.440523588802	3.20724896280128e-06	-2.01587301587327	1
ENSG00000163811.11	WDR43	2	28895392	2_17	0	0.0123321230680059	6.41224556927795	1.31888856184618e-06	-1.20945945945985	1
ENSG00000189350.12	TOGARAM2	2	28957070	2_17	0	0.0106961534858612	4.84937999959952	8.65115212351885e-07	-0.513333333333135	1
ENSG00000115295.19	CLIP4	2	29097582	2_18	0	0.0255072139509639	7.41383472298605	3.15403153053506e-06	-0.779967159277519	1
ENSG00000172954.13	LCLAT1	2	30448107	2_19	0	0.0150798699580643	4.71016441240723	1.18466012008945e-06	-0.00684931506849541	1
ENSG00000013016.15	EHD3	2	31234492	2_19	0	0.0157194003689607	5.09943836623929	1.33696004362717e-06	0.377133105802289	1
ENSG00000152683.14	SLC30A6	2	32165299	2_20	0	0.0172744138659531	5.38539671932011	1.55160484617112e-06	-1.05599999999996	1
ENSG00000119820.10	YIPF4	2	32277438	2_20	0	0.0209330727677347	7.18852257572273	2.50976309972326e-06	0.918032786885149	1
ENSG00000115760.13	BIRC6	2	32356560	2_20	0	0.0368060283603843	12.505316750109	7.67668567406809e-06	1.57840939437093	2
ENSG00000018699.11	TTC27	2	32627602	2_20	0	0.0175804064348124	5.550063366921	1.62737244574336e-06	-0.740347796905091	2
ENSG00000049323.15	LTBP1	2	32903740	2_20	0	0.0205751036314195	7.02650609357671	2.41124624384378e-06	0.867132867132935	1
ENSG00000152689.17	RASGRP3	2	33451373	2_21	0	0.0127745314192865	6.67937381245202	1.42311774485594e-06	0.754792013481844	2
ENSG00000119812.18	FAM98A	2	33600209	2_21	0	0.0135997346881416	7.26551801755001	1.64799968995435e-06	0.867231638417637	1
ENSG00000171055.14	FEZ2	2	36593988	2_23	0	0.00992652107081882	5.28402271841017	8.74826339759893e-07	0.443095792859379	2
ENSG00000115808.11	STRN	2	36973596	2_23	0	0.0463208543578703	19.769868605569	1.52735661282718e-05	2.43181818181919	1
ENSG00000008869.11	HEATR5B	2	37084350	2_23	0	0.00934321251557735	4.7177610832517	7.35177617268059e-07	0.211594202898522	1
ENSG00000055332.16	EIF2AK2	2	37156965	2_23	0	0.0411042174597842	18.6361562766346	1.27762333040231e-05	-2.47628723572439	2
ENSG00000218739.9	CEBPZOS	2	37195255	2_23	0	0.00939718036274517	4.77156986054536	7.4785767454982e-07	0.257116846857007	2
ENSG00000115816.14	CEBPZ	2	37231568	2_23	0	0.169805991500016	32.3699599410793	9.16759201195985e-05	3.52755905511765	1
ENSG00000115828.15	QPCT	2	37344154	2_23	0	0.0278651093186065	14.9650142262056	6.95501371595845e-06	2.33600000000015	1
ENSG00000115841.19	RMDN2	2	37923332	2_24	0	0.0151118765112055	4.78058096926008	1.20492268224356e-06	0.156327543424313	1
ENSG00000143889.15	HNRNPLL	2	38603270	2_24	0	0.044364648369514	14.9231595772935	1.10422590724815e-05	-1.902857142857	1
ENSG00000152147.10	GEMIN6	2	38751622	2_24	0	0.0163661137301907	5.52794429446421	1.50893081737512e-06	-0.388059701492466	1
ENSG00000163214.20	DHX57	2	38875912	2_25	0	0.0134017409530882	4.80437355636301	1.07388578221466e-06	-0.12107623318391	1
ENSG00000188010.12	MORN2	2	38876850	2_25	0	0.0174375520807878	7.27144630210596	2.11478598988649e-06	0.684615384615523	1
ENSG00000115904.12	SOS1	2	39124428	2_25	0	0.0531415494246671	17.7874071213389	1.57654714991628e-05	-2.00670280065962	3
ENSG00000138050.14	THUMPD2	2	39770334	2_25	0	0.0216994304617595	9.32421269243238	3.37458686942462e-06	1.12903225806409	1
ENSG00000162878.12	PKDCC	2	42048679	2_26	0	0.0157282069322759	12.5282866380925	3.28648005655363e-06	-1.37500000000023	1
ENSG00000115944.14	COX7A2L	2	42423889	2_26	0	0.0074815165010389	5.57669721577225	6.95867909353333e-07	-0.5703824689092	2
ENSG00000162881.6	OXER1	2	42767344	2_26	0	0.0206304511072094	15.0738504998475	5.18672274687672e-06	-1.6121632040676	2
ENSG00000162882.14	HAAO	2	42762604	2_26	0	0.00955461285044546	7.86260621496742	1.25296726619944e-06	-0.905438913100742	2
ENSG00000143921.6	ABCG8	2	43839108	2_27	0	0.00796059066680044	4.80229424429911	6.37608598502209e-07	-0.0745098039215308	1
ENSG00000115970.18	THADA	2	43593885	2_27	0	0.0535034697655323	26.0195622667553	2.32189212777779e-05	4.02455832559701	2
ENSG00000152527.13	PLEKHH2	2	43637387	2_27	0	0.0240756257075289	15.1399647607058	6.07942566846123e-06	-1.61655669755996	2
ENSG00000223658.7	C1GALT1C1L	2	43676123	2_27	0	0.0139611010590553	10.0416381423077	2.33821446875631e-06	0.880311698652986	2
ENSG00000138036.18	DYNC2LI1	2	43774046	2_27	0	0.015717403350458	11.9098858495841	3.12211217632346e-06	-1.84768211920499	1
ENSG00000138095.18	LRPPRC	2	43995523	2_27	0	0.014940082316488	10.3117132920531	2.56947221187346e-06	-1.20588235294132	1
ENSG00000138032.20	PPM1B	2	44170486	2_28	0	0.011741373285119	4.80323794191773	9.40617603504225e-07	-0.18975674389606	2
ENSG00000138079.13	SLC3A1	2	44276503	2_28	0	0.0205418040267991	10.0462463714271	3.44193378866183e-06	-1.23076923076936	1
ENSG00000138078.15	PREPL	2	44361802	2_28	0	0.0122431497954649	5.19490102068092	1.06079275762313e-06	-0.571428571428412	1
ENSG00000143919.14	CAMKMT	2	44362007	2_28	0	0.0120441397449169	5.04150897492551	1.01273643810157e-06	-0.318066157760824	1
ENSG00000068784.12	SRBD1	2	45612248	2_28	0	0.0119014444193303	4.92996231707227	9.78595868806452e-07	-0.268581523413401	2
ENSG00000250565.6	ATP6V1E2	2	46541996	2_29	0	0.0382576017698564	12.401299639394	7.91307075124839e-06	-1.55486036854436	2
ENSG00000119729.11	RHOQ	2	46541511	2_29	0	0.0174502288740732	5.01052306158298	1.45829134552171e-06	-0.304347826086997	1
ENSG00000151665.12	PIGF	2	46617108	2_29	0	0.0168305413272841	4.67140590292999	1.31131127484334e-06	0.0560747663551462	1
ENSG00000119878.5	CRIPT	2	46616492	2_29	0	0.0193950100888456	6.0020349486559	1.9415502507261e-06	0.743999999999937	1
ENSG00000180398.11	MCFD2	2	46941864	2_29	0	0.0277798693504663	9.38040358136641	4.34622122429416e-06	1.19239225736265	2
ENSG00000143933.16	CALM2	2	47176244	2_30	0	0.0290681555298666	11.7425709780237	5.6929946379854e-06	-1.39301310043712	1
ENSG00000119888.10	EPCAM	2	47345021	2_30	0	0.0139002275976027	4.81369957709161	1.11599178924992e-06	-0.200000000000068	1
ENSG00000095002.13	MSH2	2	47403074	2_30	0	0.015233732554348	5.6719740475869	1.44112173217709e-06	-0.558510638297914	1
ENSG00000138081.20	FBXO11	2	47904797	2_30	0	0.0140980134327616	4.94601372338041	1.16298293628501e-06	-0.145833333333341	1
ENSG00000170802.15	FOXN2	2	48315598	2_31	0	0.0291710956521492	13.3179075478414	6.47960963631538e-06	-1.34299516908176	1
ENSG00000162869.15	PPP1R21	2	48441151	2_31	0	0.0109113226701547	4.8957682342396	8.909603035856e-07	0.0109489051094889	1
ENSG00000243244.5	STON1	2	48529543	2_31	0	0.0428744611711008	16.4024662121956	1.17291875965287e-05	1.58433734939731	1
ENSG00000242441.7	GTF2A1L	2	48595242	2_31	0	0.034324254696946	16.7361058673878	9.58110579961091e-06	2.03452225989014	3
ENSG00000143942.4	CHAC2	2	53767569	2_35	0	0.107058014796898	20.4179500307108	3.64578814235229e-05	-2.34661680129653	2
ENSG00000068912.13	ERLEC1	2	53787421	2_35	0	0.0453674790275034	12.1762326025414	9.21335252313825e-06	-1.60997067448654	1
ENSG00000115239.21	ASB3	2	53787166	2_35	0	0.0323629414092802	8.9800736566243	4.84716709642499e-06	-1.2685106303236	2
ENSG00000119737.5	GPR75	2	53860333	2_35	0	0.0220348004984073	5.36051369949671	1.97004269622211e-06	-0.725360134271513	2
ENSG00000170634.12	ACYP2	2	53970692	2_35	0	0.0346200766526024	9.6166880954409	5.55282083840641e-06	1.20845921450156	1
ENSG00000115306.15	SPTBN1	2	54456574	2_35	0	0.0244507964450196	6.3387281646377	2.58496842860498e-06	0.643939393939346	1
ENSG00000214595.11	EML6	2	54723342	2_36	0	0.0285050918218385	10.8272893103717	5.14757035831939e-06	-1.26811594202864	1
ENSG00000115310.17	RTN4	2	55113676	2_36	0	0.0147854517273555	4.66110929290054	1.14943386837415e-06	0.1037037037037	1
ENSG00000162994.15	CLHC1	2	55231958	2_36	0	0.0153784921129984	5.02963690001339	1.29006173421121e-06	0.280519480519499	1
ENSG00000085760.14	MTIF2	2	55263189	2_36	0	0.0591540633034772	17.7455417609784	1.75078956699537e-05	-1.98744769874498	1
ENSG00000115355.15	CCDC88A	2	55420186	2_36	0	0.0157341168433517	5.24391431205599	1.37612556502849e-06	-0.55905511811005	1
ENSG00000275052.4	PPP4R3B	2	55619011	2_36	0	0.0152974121842552	4.98010332619588	1.27062216757007e-06	-0.604938271604843	1
ENSG00000138035.14	PNPT1	2	55684231	2_36	0	0.0228219953000355	8.73460954854924	3.3247363621368e-06	1.21438851374041	2
ENSG00000115380.19	EFEMP1	2	55924122	2_36	0	0.0198850278552259	7.44037482047045	2.46763614854606e-06	-0.816513761467565	1
ENSG00000028116.16	VRK2	2	57907888	2_38	0	0.0697467790087342	21.1770196924104	2.46348034850003e-05	2.33070866141693	1
ENSG00000162928.8	PEX13	2	61017275	2_40	0	0.0129235367025867	12.790530799297	2.75695738996748e-06	3.12883435582637	1
ENSG00000162927.13	PUS10	2	61018416	2_40	0	0.0136501653709796	12.4253170304449	2.82882119272849e-06	-2.97546012270111	1
ENSG00000162929.13	KIAA1841	2	61065721	2_40	0	0.0128989696073466	9.29377385775784	1.99943470368382e-06	-2.20202020202043	1
ENSG00000237651.6	C2orf74	2	61145372	2_40	0	0.013253962748893	28.6968133645258	6.34365454151074e-06	5.6319999999998	1
ENSG00000115464.14	USP34	2	61470194	2_40	0	0.0385788129164246	13.2109527925317	8.50047327636135e-06	-0.126373626373624	1
ENSG00000082898.16	XPO1	2	61529768	2_40	0	0.0238958965579488	12.6936014264981	5.05904209075554e-06	-2.32086393300717	2
ENSG00000170264.12	FAM161A	2	61854233	2_40	0	0.0124703520283528	4.70372027789539	9.78318590127207e-07	0.150684931506891	1
ENSG00000186889.9	TMEM17	2	62505644	2_41	0	0.017655920327982	4.91043679963857	1.44600765398551e-06	0.552046328747375	2
ENSG00000014641.17	MDH1	2	63588667	2_41	0	0.017568063141583	4.81750168739111	1.41158119700401e-06	-0.284722222222249	1
ENSG00000169764.15	UGP2	2	63841144	2_41	0	0.0189604987065323	5.56167236786899	1.75879516548754e-06	0.385906040268418	1
ENSG00000143952.19	VPS54	2	64018703	2_41	0	0.023572466098349	7.56127426771473	2.97276183491542e-06	0.882943143812994	1
ENSG00000197329.11	PELI1	2	64144908	2_41	0	0.0404769268175324	12.7118693015205	8.58177366165222e-06	-1.64492753623225	1
ENSG00000119862.12	LGALSL	2	64453833	2_42	0	0.0394984119147774	14.2783476480324	9.40627544514197e-06	1.679104477612	1
ENSG00000119844.15	AFTPH	2	64524123	2_42	0	0.0288661966776543	11.3168386158062	5.44847289312565e-06	1.3250883392225	1
ENSG00000179833.4	SERTAD2	2	64751025	2_42	0	0.0392682724179332	14.2230292219035	9.31523902286524e-06	-1.60370370370358	1
ENSG00000115902.10	SLC1A4	2	64988655	2_42	0	0.0276251214846335	10.9027731538194	5.02344068071554e-06	1.35028248587526	1
ENSG00000011523.13	CEP68	2	65056040	2_42	0	0.0216396447349113	8.60550758684509	3.10589467356458e-06	-1.09130340605214	2
ENSG00000138069.16	RAB1A	2	65129770	2_42	0	0.0147833899959062	5.03073059155012	1.24040983203331e-06	-0.418732782369032	1
ENSG00000198369.9	SPRED2	2	65433000	2_42	0	0.103708996885875	23.5231390857073	4.06885127372221e-05	-2.85119047619173	1
ENSG00000143971.7	ETAA1	2	67397667	2_44	0	0.0120196324899974	4.86635870766638	9.75563207476167e-07	-0.0545052633147969	2
ENSG00000197223.11	C1D	2	68111568	2_45	0	0.0223481488963294	6.92758576985756	2.58216252108794e-06	0.74111675126929	1
ENSG00000243667.6	WDR92	2	68157965	2_45	0	0.0275401577193947	8.89305748895085	4.08486425026854e-06	-1.17264499703132	2
ENSG00000115946.7	PNO1	2	68157965	2_45	0	0.020292700031538	6.02114234737786	2.03788107314458e-06	0.697674418604857	1
ENSG00000115956.9	PLEK	2	68364808	2_45	0	0.0226860979907323	7.0686664631433	2.67459112441703e-06	-0.661512352743253	2
ENSG00000204923.3	FBXO48	2	68467123	2_45	0	0.0178324412883694	4.80806152230341	1.43001609165475e-06	0.167383543355536	2
ENSG00000163219.11	ARHGAP25	2	68679529	2_45	0	0.0191010618558566	5.45296588790979	1.73720230703406e-06	0.396739130434845	1
ENSG00000169604.19	ANTXR1	2	69012709	2_46	0	0.0480696337401841	15.4355038882418	1.23751858582479e-05	1.65397923875405	1
ENSG00000198380.12	GFPT1	2	69387506	2_46	0	0.115543181997745	23.8731047161968	4.60058789311465e-05	2.22119732980317	2
ENSG00000169599.12	NFU1	2	69437844	2_46	0	0.0191176107226355	6.73664134709779	2.14801419103401e-06	-0.647999999999924	1
ENSG00000196975.15	ANXA4	2	69742988	2_46	0	0.0801634014663664	20.3249388350706	2.71747457613808e-05	-2.37096774193508	1
ENSG00000115998.7	C2orf42	2	70249066	2_46	0	0.0169262339830999	5.59440840924546	1.57933628653719e-06	0.512000000000073	1
ENSG00000143977.13	SNRPG	2	70293366	2_46	0	0.0165687810214199	5.39425361547717	1.49067176357796e-06	0.459999999999996	1
ENSG00000152672.7	CLEC4F	2	70820139	2_47	0	0.0108508660090875	4.88193472034492	8.83520181389576e-07	0.170542635658881	1
ENSG00000116031.8	CD207	2	70835404	2_47	0	0.0110817324055507	5.07889410637485	9.38721840702081e-07	0.263157894736832	1
ENSG00000116039.11	ATP6V1B1	2	70935800	2_47	0	0.0133618095074948	6.83016826501561	1.52214766017771e-06	-0.832116788321134	1
ENSG00000144043.11	TEX261	2	70990408	2_47	0	0.0170622123309022	9.12110846449121	2.59563169128439e-06	-1.11054760448917	2
ENSG00000124357.12	NAGK	2	71064628	2_47	0	0.0120937612475928	5.89667490815213	1.18940204636428e-06	-0.521151282256193	2
ENSG00000124370.10	MCEE	2	71128668	2_47	0	0.0578771212976609	20.654686500115	1.99381856319081e-05	2.09803921568618	1
ENSG00000124383.8	MPHOSPH10	2	71130287	2_47	0	0.0151833353184511	8.02735448209008	2.03282377072977e-06	0.8960165181991	2
ENSG00000124374.8	PAIP2B	2	71227924	2_47	0	0.027357762111518	13.5576779637374	6.18622893934816e-06	1.72251308900543	1
ENSG00000075292.18	ZNF638	2	71276848	2_47	0	0.0144371731652142	7.55518827564029	1.81922980521399e-06	0.960227272727128	1
ENSG00000135636.13	DYSF	2	71455269	2_47	0	0.0114919489008101	5.41899185251417	1.03865732880229e-06	-0.509202453987596	1
ENSG00000144040.12	SFXN5	2	73073331	2_48	0	0.0149358980550505	4.77675044862293	1.18993708382756e-06	-0.147619047619009	1
ENSG00000135631.16	RAB11FIP5	2	73156338	2_48	0	0.0163606433748628	5.63074610195375	1.5364782912498e-06	-0.43013099806695	2
ENSG00000135632.11	SMYD5	2	73213774	2_48	0	0.0197845381888273	7.41357797064924	2.44632347309169e-06	-0.909090909091087	1
ENSG00000135617.3	PRADC1	2	73233389	2_48	0	0.0157251718457472	5.25935986804256	1.37939419456603e-06	-0.351239669421545	1
ENSG00000135624.15	CCT7	2	73233389	2_48	0	0.0157251718457472	5.25935986804256	1.37939419456603e-06	0.351239669421545	1
ENSG00000144035.3	NAT8	2	73641993	2_48	0	0.016489546173015	5.7043289737707	1.56882092164483e-06	0.642458100558973	1
ENSG00000144034.14	TPRKB	2	73737087	2_48	0	0.0154813313462897	5.11287999108621	1.32018261880715e-06	0.401933116290212	2
ENSG00000144048.10	DUSP11	2	73780009	2_48	0	0.0171055747750095	6.04827746561525	1.72555769047962e-06	0.623076923076883	1
ENSG00000124356.15	STAMBP	2	73828835	2_48	0	0.0169028021863088	5.93644037378702	1.67357401686107e-06	-0.590841487044275	2
ENSG00000163017.13	ACTG2	2	73892895	2_48	0	0.0157931962691155	5.29982079323126	1.39601897991295e-06	-0.384070796460332	1
ENSG00000114978.17	MOB1A	2	74178825	2_48	0	0.0398696337568978	14.0167823740708	9.32074619651322e-06	1.60101010101024	1
ENSG00000188687.17	SLC4A5	2	74343150	2_48	0	0.052406155819978	16.6118546207765	1.45197965494477e-05	-1.75352997291016	2
ENSG00000204843.12	DCTN1	2	74391633	2_48	0	0.0221887108971816	8.49085924934104	3.14227231436344e-06	1.02884615384647	1
ENSG00000284308.1	C2orf81	2	74421241	2_48	0	0.0175962166125428	6.31352916424441	1.85289835654971e-06	-0.715789473684594	1
ENSG00000005448.16	WDR54	2	74421241	2_48	0	0.0175962166125428	6.31352916424441	1.85289835654971e-06	0.715789473684594	1
ENSG00000114993.16	RTKN	2	74442199	2_48	0	0.034779965840266	12.7251746203494	7.38164248723538e-06	-1.49468999730249	2
ENSG00000239779.6	WBP1	2	74459202	2_48	0	0.0178137532284176	6.42879299012861	1.91005106797758e-06	0.723163841807881	1
ENSG00000115275.11	MOGS	2	74465520	2_48	0	0.0175205347249091	6.27309645869398	1.83311380384696e-06	-0.694915254237396	1
ENSG00000135637.13	CCDC142	2	74483364	2_48	0	0.0173022161939798	6.15548170165839	1.77633095685542e-06	0.672316384180884	1
ENSG00000115282.19	TTC31	2	74483364	2_48	0	0.0173022161939798	6.15548170165839	1.77633095685542e-06	-0.672316384180884	1
ENSG00000179528.15	LBX2	2	74502935	2_48	0	0.0151625671569121	4.91789571841184	1.24369004621829e-06	0.243107769423511	1
ENSG00000115289.13	PCGF1	2	74508487	2_48	0	0.0173442465300359	6.17823879576279	1.78722912746038e-06	0.674285714285737	1
ENSG00000115325.13	DOK1	2	74548714	2_48	0	0.014842683704737	4.71808762090682	1.16798842918016e-06	-0.158602150537632	1
ENSG00000159399.9	HK2	2	74875397	2_48	0	0.0744015154033245	19.9623370084901	2.47715550214909e-05	2.04487179487123	1
ENSG00000115350.11	POLE4	2	74958540	2_48	0	0.044711996213337	15.1030976992319	1.12628991967196e-05	1.66869535666003	2
ENSG00000005436.13	GCFC2	2	75709345	2_49	0	0.0305348371377178	8.78786315058378	4.47547359093396e-06	0.781284783439427	2
ENSG00000143954.12	REG3G	2	79025902	2_51	0	0.0217334724080114	7.96977637309016	2.88891897364071e-06	0.944134078212598	1
ENSG00000163541.11	SUCLG1	2	84459875	2_53	0	0.0117522283141155	6.52038540734237	1.27806691467409e-06	-0.743902439024419	1
ENSG00000115423.18	DNAH6	2	84346822	2_53	0	0.0180259528793019	10.528341841743	3.16532504855883e-06	-1.2652936562679	3
ENSG00000034510.5	TMSB10	2	84905643	2_53	0	0.0135960523170516	7.88473327046405	1.78796881183559e-06	-0.941666666666577	1
ENSG00000186854.10	TRABD2A	2	84883273	2_53	0	0.010213984450566	5.20797045104389	8.87204650098729e-07	-0.395297246480508	2
ENSG00000187627.14	RGPD1	2	86903155	2_54	0	0.0169487453930882	8.30264593632332	2.34700588861521e-06	0.916294685763922	2
ENSG00000185304.14	RGPD2	2	86892988	2_54	0	0.0134066491461597	6.1056552016922	1.36525138176547e-06	-0.639455782312985	1
ENSG00000176407.17	KCMF1	2	84970689	2_54	0	0.0273752820737763	12.80781386848	5.84781622492893e-06	-1.61825726141126	1
ENSG00000152291.13	TGOLN2	2	85323273	2_54	0	0.0125006260936059	5.45051422071485	1.13639508799703e-06	0.490115857070709	2
ENSG00000042445.13	RETSAT	2	85333536	2_54	0	0.0327696045007276	14.5036685760474	7.92700573822413e-06	-1.69794076904979	2
ENSG00000042493.15	CAPG	2	85321516	2_54	0	0.0167143470333718	8.17205088044324	2.27814090748536e-06	1.01439657080273	2
ENSG00000152292.16	SH2D6	2	85419294	2_54	0	0.0491420622860357	18.34093323106	1.50326281038873e-05	1.93233082706775	1
ENSG00000115486.11	GGCX	2	85561052	2_54	0	0.0420096039302218	16.8526704392824	1.18080292596496e-05	1.75000000000061	1
ENSG00000118640.10	VAMP8	2	85560000	2_54	0	0.0223200244972127	10.8870726581175	4.05290005223939e-06	-1.39705882352925	1
ENSG00000168899.4	VAMP5	2	85584106	2_54	0	0.0162949311738554	7.93375604511221	2.15621209709063e-06	-0.969981768419546	2
ENSG00000168890.13	TMEM150A	2	85600891	2_54	0	0.0174858155818419	8.59524050643195	2.50670964819865e-06	-1.12403100775197	1
ENSG00000168883.19	USP39	2	85626892	2_54	0	0.0141189655369888	6.59051642932887	1.55196681516175e-06	-0.848484848484899	1
ENSG00000115523.16	GNLY	2	85693206	2_54	0	0.0118592287619163	4.95750687425303	9.80572879072324e-07	-0.287282965697148	2
ENSG00000168874.12	ATOH8	2	85751663	2_54	0	0.0146650586278142	6.9460386314492	1.69895197827218e-06	-0.799999999999997	1
ENSG00000115525.17	ST3GAL5	2	85940371	2_54	0	0.206201676094511	32.3517498791491	0.00011126282251732	-3.32679738562009	1
ENSG00000068654.15	POLR1A	2	86105686	2_54	0	0.0173773915054607	8.53689813114822	2.47425690189967e-06	-0.982606050304639	2
ENSG00000132300.18	PTCD3	2	86105686	2_54	0	0.0170297953544795	8.34738766781939	2.37093756738113e-06	-0.988165680473368	1
ENSG00000132305.20	IMMT	2	86195484	2_54	0	0.0161547227357451	7.85275324496005	2.11583387068319e-06	1.02029769959428	1
ENSG00000132313.14	MRPL35	2	86198781	2_54	0	0.047049235010319	17.9274146816599	1.40679344611115e-05	-2.37631498343208	3
ENSG00000068615.17	REEP1	2	86338344	2_54	0	0.0116066090452224	4.75600647469094	9.20678282240342e-07	0.118541033434649	1
ENSG00000115561.15	CHMP3	2	86563593	2_54	0	0.011629604329394	4.77452718631055	9.26094735172316e-07	0.0950889943732819	2
ENSG00000239305.6	RNF103	2	86623855	2_54	0	0.0150211576601818	7.17083451952187	1.79652477396821e-06	-0.868354430379568	1
ENSG00000153563.15	CD8A	2	86807953	2_54	0	0.0456302466584119	17.6367520031284	1.34224418192369e-05	1.97222222222202	1
ENSG00000183281.14	PLGLB1	2	86892988	2_54	0	0.0134066491461597	6.1056552016922	1.36525138176547e-06	-0.639455782312985	1
ENSG00000172086.7	KRCC1	2	88053385	2_55	0	0.0462488652343022	15.6411654255443	1.20650825070205e-05	1.70860927152279	1
ENSG00000163586.9	FABP1	2	88128319	2_55	0	0.0155130455984573	5.34940365473234	1.38408430742727e-06	0.339213632235688	2
ENSG00000144115.16	THNSL2	2	88170095	2_55	0	0.014736469309678	4.86813869925062	1.19651044142907e-06	-0.175505394504125	2
ENSG00000153574.8	RPIA	2	88691440	2_55	0	0.0345817457951118	12.8885014885218	7.43377557509517e-06	1.61540389423716	2
ENSG00000144029.11	MRPS5	2	95149561	2_57	0	0.0163394961769571	5.71608204463599	1.55774806470475e-06	0.567901234568231	1
ENSG00000144026.11	ZNF514	2	94964476	2_57	0	0.0321383490202811	12.0767853636699	6.47343834849385e-06	-1.64293264049379	3
ENSG00000174501.14	ANKRD36C	2	95991827	2_57	0	0.0146767163100198	4.71019176668294	1.15299545216399e-06	0.240310077519343	1
ENSG00000274286.1	ADRA2B	2	96116114	2_57	0	0.0191655485898209	7.21263967177861	2.30555558300687e-06	0.873238820453177	2
ENSG00000158050.4	DUSP2	2	96145593	2_57	0	0.0226541196001562	8.78337941988043	3.31870720468872e-06	-1.21846153846178	1
ENSG00000084090.13	STARD7	2	96208677	2_57	0	0.032486772511549	12.1784105941467	6.59868329843525e-06	-1.55733333333334	1
ENSG00000144021.2	CIAO1	2	96268766	2_57	0	0.017966418513095	6.60628734849565	1.97960744067978e-06	0.77519379844945	1
ENSG00000144028.14	SNRNP200	2	96305671	2_57	0	0.0210661505966399	8.10047343037817	2.84613628414408e-06	0.99236641221353	1
ENSG00000198885.9	ITPRIPL1	2	96325754	2_57	0	0.0200234234258864	7.62365434524459	2.54601896371452e-06	-0.777777777777834	1
ENSG00000114982.17	KANSL3	2	96647713	2_57	0	0.019289712935345	7.27324805999318	2.3399914469507e-06	1.1048951048951	1
ENSG00000114988.11	LMAN2L	2	96739703	2_57	0	0.0149244487767386	4.86703034566895	1.21149732456208e-06	0.534046546493385	2
ENSG00000144199.11	FAHD2B	2	97095549	2_57	0	0.0163805485323512	5.73961567013738	1.56809134949595e-06	0.87939698492476	1
ENSG00000196912.12	ANKRD36B	2	97589830	2_57	0	0.061132134523712	18.1778765116435	1.85341560162319e-05	-2.36641221374051	1
ENSG00000115073.7	ACTR1B	2	97658891	2_57	0	0.0148941408408145	4.84797685501737	1.20430391900258e-06	-0.0627630514248544	2
ENSG00000228486.10	LINC01125	2	97663552	2_57	0	0.0195134510575652	7.38151997660149	2.40237051209789e-06	-1.02491880386972	2
ENSG00000115085.13	ZAP70	2	97693419	2_57	0	0.0285549168663762	10.9619888152726	5.22071950414889e-06	-1.74615384615395	1
ENSG00000075568.16	TMEM131	2	97995797	2_57	0	0.043535535184054	14.9476705284302	1.08536924164004e-05	-2.33186665208928	2
ENSG00000040933.15	INPP4A	2	98444410	2_58	0	0.0340914166467535	15.3467062774194	8.72610300480098e-06	1.92763381091045	2
ENSG00000183513.8	COA5	2	98608535	2_58	0	0.0365414347764838	16.0024794661419	9.75288222682999e-06	2.07142857142796	1
ENSG00000115446.11	UNC50	2	98608705	2_58	0	0.0365294228526245	15.999371138977	9.74778247263484e-06	2.07142857142884	1
ENSG00000135951.14	TSGA10	2	99155545	2_58	0	0.0109229751697147	4.65768711029253	8.48538129893516e-07	0.0571992110453454	1
ENSG00000144182.16	LIPT1	2	99155127	2_58	0	0.0112115486079079	4.90164724565388	9.165744842715e-07	-0.312342750969542	2
ENSG00000158411.11	MITD1	2	99179774	2_58	0	0.011127750613147	4.83145539796633	8.96696478594863e-07	-0.251700680272162	1
ENSG00000144214.9	LYG1	2	99306625	2_58	0	0.0125449150544764	5.95330281115032	1.24562066246571e-06	-0.673328945773776	2
ENSG00000158417.10	EIF5B	2	99338145	2_58	0	0.0118346334935273	5.40775162805282	1.06741095355056e-06	0.369565217391405	1
ENSG00000135945.9	REV1	2	99488850	2_58	0	0.0113568060552317	5.02209120329828	9.51263668755004e-07	0.376647559647733	2
ENSG00000144218.18	AFF3	2	100143014	2_58	0	0.0356506531955613	15.7688363534505	9.37620821813005e-06	2.1048387096778	1
ENSG00000170500.12	LONRF2	2	100322655	2_58	0	0.010961485962365	4.69061357333097	8.57549491117737e-07	-0.162601626016235	1
ENSG00000115539.13	PDCL3	2	100562660	2_58	0	0.0109585846467652	4.68813635785834	8.56869741867808e-07	0.180531531653695	2
ENSG00000170485.16	NPAS2	2	100821099	2_58	0	0.0123042789035261	5.77199777491803	1.18452008027626e-06	0.537037037036826	1
ENSG00000071082.10	RPL31	2	101001757	2_58	0	0.0707228151886147	22.2859001520116	2.6287532694475e-05	2.24999999999964	1
ENSG00000163162.8	RNF149	2	101308564	2_59	0	0.0104507788955478	4.91949732917881	8.57490849516915e-07	-0.566034359443063	2
ENSG00000196460.12	RFX8	2	101474523	2_59	0	0.051194225274087	21.8733307631175	1.86765218837109e-05	-2.78544696075547	2
ENSG00000115590.13	IL1R2	2	101991888	2_59	0	0.0140083216994007	19.7704215267218	4.61915080606227e-06	3.97034400300236	2
ENSG00000115598.9	IL1RL2	2	102162001	2_60	0	0.0191848766666076	10.1393752249163	3.24436951759554e-06	0.181620099949615	2
ENSG00000115604.10	IL18R1	2	102360736	2_60	0	0.0107018610932023	14.1762689171083	2.5303544335236e-06	-1.14173228346441	1
ENSG00000115607.9	IL18RAP	2	102418289	2_60	0	0.0136336443073326	10.6144566430672	2.41362520451627e-06	-1.32126696832543	1
ENSG00000135973.2	GPR45	2	105241362	2_62	0	0.01629387991284	4.66848985962041	1.26870612517248e-06	0.0922019525546762	2
ENSG00000135972.8	MRPS9	2	105038258	2_62	0	0.016295504171037	4.66942455735214	1.26908663459937e-06	-0.133516572065654	2
ENSG00000135966.12	TGFBRAP1	2	105330291	2_62	0	0.0231585807534606	7.96909745078882	3.07808907794402e-06	1.08865248226916	1
ENSG00000071051.13	NCK2	2	105744260	2_63	0	0.0195502205435295	4.65918272498445	1.51922294020796e-06	-0.0406689865746773	2
ENSG00000119147.9	C2orf40	2	106063072	2_63	0	0.0495467025843067	13.4356055645365	1.11027895482787e-05	-1.49261858619791	3
ENSG00000115652.14	UXS1	2	106194416	2_63	0	0.0250264606196106	6.98005280920753	2.91352163637998e-06	0.748166259169081	1
ENSG00000144057.15	ST6GAL2	2	106886868	2_64	0	0.0265511317355023	9.28645244656393	4.11237757499869e-06	1.21212121212123	1
ENSG00000135960.9	EDAR	2	108989311	2_65	0	0.0181371791242539	5.36651794171155	1.62338838137907e-06	0.351955307262491	1
ENSG00000198203.9	SULT1C2	2	108269979	2_65	0	0.0171496139949063	4.84130179362172	1.38476669935887e-06	0.174603174603183	1
ENSG00000198075.9	SULT1C4	2	108374341	2_65	0	0.019158537163291	5.88064752388092	1.87909008340123e-06	-0.661313414197575	2
ENSG00000153201.15	RANBP2	2	108719562	2_65	0	0.0235625192397141	7.82451782372122	3.07495958375031e-06	0.850415512464962	1
ENSG00000163006.11	CCDC138	2	108786656	2_65	0	0.0284432648160986	9.59651274151888	4.55253186814027e-06	1.10493827160463	1
ENSG00000186522.14	SEPT10	2	109613916	2_65	0	0.0313568571827058	10.5157985926027	5.49964799156631e-06	1.77195894440919	2
ENSG00000198142.4	SOWAHC	2	109614275	2_65	0	0.0295147576616732	9.94496079324797	4.89556028099396e-06	1.60784313725463	1
ENSG00000136688.10	IL36G	2	112972899	2_66	0	0.0101124013684604	8.24119646284542	1.38996758324514e-06	0.846153846154151	1
ENSG00000144061.12	NPHP1	2	110205149	2_66	0	0.007888781612721	5.91170963575756	7.7782721407525e-07	0.694968553459166	1
ENSG00000169679.14	BUB1	2	110678318	2_66	0	0.010837055846708	8.90249353702379	1.60910018239211e-06	-1.16442048517452	1
ENSG00000153094.22	BCL2L11	2	111120167	2_66	0	0.316087714342464	40.9926430549124	0.000216109392532711	-3.93229166666619	1
ENSG00000153107.11	ANAPC1	2	111884781	2_66	0	0.00698908881602833	4.65915828268102	5.43110413222671e-07	0.0362318840579732	1
ENSG00000153208.16	MERTK	2	111898041	2_66	0	0.00945057294358265	7.42120516926094	1.16974899980641e-06	0.85994972136292	2
ENSG00000144152.12	FBLN7	2	112142405	2_66	0	0.0113478135011488	8.9494728985279	1.693829734411e-06	-0.990476190476136	1
ENSG00000188177.13	ZC3H6	2	112274635	2_66	0	0.00889044168771869	6.83223937897367	1.01308647522893e-06	0.927419354838896	1
ENSG00000169629.11	RGPD8	2	112431756	2_66	0	0.00739665326927086	5.11829685730029	6.31423639986139e-07	0.339775009206011	3
ENSG00000114999.7	TTL	2	112481811	2_66	0	0.0178503505949873	13.3106933971481	3.96284910521667e-06	1.4438860971531	1
ENSG00000125630.15	POLR1B	2	112539794	2_66	0	0.0070068837466275	4.68420261163084	5.47420036782131e-07	-0.000389015584264402	2
ENSG00000125611.15	CHCHD5	2	112584474	2_66	0	0.0990329650927112	29.439180042747	4.86256698889438e-05	-2.74233483500397	2
ENSG00000144136.10	SLC20A1	2	112646085	2_66	0	0.029620075026869	17.9522895624779	8.86882538727209e-06	1.96319018404848	1
ENSG00000169607.12	CKAP2L	2	112763101	2_66	0	0.0101056798194706	8.18487039871487	1.37955000439107e-06	0.925369085566602	2
ENSG00000125538.11	IL1B	2	112836810	2_66	0	0.00807608611330835	5.999751737323	8.08154372118217e-07	0.633587786259478	1
ENSG00000115084.13	SLC35F5	2	113756814	2_67	0	0.0124934268512087	6.2858165715361	1.30979517882152e-06	0.680555555555386	1
ENSG00000115091.11	ACTR3	2	113889855	2_67	0	0.0114232570445943	5.44767389466559	1.03791349123357e-06	-0.573839662447065	1
ENSG00000125633.10	CCDC93	2	118013990	2_69	0	0.018435623688846	9.83297287377262	3.02344993317715e-06	1.139534883721	1
ENSG00000125629.14	INSIG2	2	118088372	2_69	0	0.0110214068245734	5.01341312172732	9.21574888573666e-07	-0.321058946990108	3
ENSG00000115107.19	STEAP3	2	119267289	2_69	0	0.0106391854460327	4.68322946435379	8.31024680313964e-07	0.0384615384615429	1
ENSG00000186132.14	C2orf76	2	119366701	2_69	0	0.0127220165623169	6.35633633238333	1.34872352012671e-06	-0.657407407406999	1
ENSG00000155368.16	DBI	2	119367453	2_69	0	0.0106251436720463	4.67087558578124	8.27738615560804e-07	0.0229885057471336	1
ENSG00000171227.6	TMEM37	2	119180408	2_69	0	0.0308365727820688	14.6714478697131	7.54569391485125e-06	1.58061568654977	2
ENSG00000080293.9	SCTR	2	119525231	2_69	0	0.0121043687673569	5.89047107888043	1.1891928240609e-06	-0.633416458853043	1
ENSG00000163075.12	CFAP221	2	119544252	2_69	0	0.0108009388801095	4.82437981749786	8.6908670452538e-07	0.30813953488367	1
ENSG00000144120.12	TMEM177	2	119680947	2_69	0	0.0722876986568666	22.7676868321152	2.74500672954593e-05	2.3216374268996	1
ENSG00000088179.8	PTPN4	2	119761887	2_69	0	0.0108032927881002	4.82641722672931	8.69643217937644e-07	0.122302158273369	1
ENSG00000115109.13	EPB41L5	2	120013281	2_69	0	0.01060978715468	4.65734650299428	8.24148224600339e-07	-0.0522875816993593	1
ENSG00000226479.3	TMEM185B	2	120222852	2_69	0	0.0154630235096564	8.18401086173554	2.1106718541338e-06	-0.887218045112583	1
ENSG00000144118.13	RALB	2	120240632	2_69	0	0.0106247869317263	4.67056153681904	8.27655172543964e-07	-0.0524590163934294	1
ENSG00000163083.5	INHBB	2	120552693	2_70	0	0.0299895499200337	10.3281214009321	5.1659641465287e-06	-1.17910447761209	1
ENSG00000074047.21	GLI2	2	120735812	2_70	0	0.0201380550811062	6.58143468576313	2.2105391232817e-06	0.691821663364076	2
ENSG00000115112.7	TFCP2L1	2	121285174	2_70	0	0.0444914535711535	14.0576695592289	1.04315785064805e-05	-1.88782392719404	2
ENSG00000074054.17	CLASP1	2	121649921	2_70	0	0.0175790141618601	5.30590861612812	1.55565893397688e-06	0.425742574257495	1
ENSG00000155438.11	NIFK	2	121736192	2_70	0	0.0482386775110103	14.8253850729758	1.19278311041551e-05	1.75146771037191	1
ENSG00000136717.14	BIN1	2	127107346	2_74	0	0.00943937559317987	4.78291403854043	7.53001685202327e-07	0.154938642067749	2
ENSG00000163161.12	ERCC3	2	127294150	2_75	0	0.0141318590948777	4.94650213062129	1.16589007326004e-06	0.893351532017227	2
ENSG00000169967.16	MAP3K2	2	127388145	2_75	0	0.0312981967558825	12.4175566597963	6.48209769610927e-06	-1.4152249134944	1
ENSG00000115718.17	PROC	2	127418464	2_75	0	0.0142025954765059	4.99327173232061	1.18280465197427e-06	1.02439390279766	2
ENSG00000163166.14	IWS1	2	127526497	2_75	0	0.0143587376100022	5.09568095399111	1.2203336685065e-06	-0.204225352112647	1
ENSG00000169994.18	MYO7B	2	127536206	2_75	0	0.0138202819211615	4.73766837635588	1.09204784445869e-06	-0.758064516129108	1
ENSG00000144230.16	GPR17	2	127648067	2_75	0	0.137004494070077	26.5921957423269	6.07643865418542e-05	-2.96788607325883	3
ENSG00000072163.19	LIMS2	2	127648067	2_75	0	0.120870456793735	25.3580722788615	5.11206661399759e-05	-2.88644688644695	1
ENSG00000136709.11	WDR33	2	127810860	2_75	0	0.0142414465866091	5.01883008271068	1.192111022069e-06	0.112903225806428	1
ENSG00000144231.10	POLR2D	2	127857756	2_75	0	0.0170855692876539	6.72548451759727	1.91651903394852e-06	1.21093749999978	1
ENSG00000144233.9	AMMECR1L	2	127902170	2_75	0	0.0178567462812641	7.13957880099513	2.12635133853365e-06	0.694029850746591	1
ENSG00000136731.12	UGGT1	2	128091310	2_75	0	0.0149559205996621	5.47747245259117	1.36632324979218e-06	0.521904917807831	2
ENSG00000136699.19	SMPD4	2	130174798	2_78	0	0.0182042023618876	4.65886887393276	1.41453027600733e-06	-0.0276497695852419	1
ENSG00000152082.13	MZT2B	2	130181775	2_78	0	0.0200666174886504	5.57315940306394	1.86524439088946e-06	-0.519083969465578	1
ENSG00000136710.9	CCDC115	2	130346951	2_78	0	0.0182096566954778	4.66167990910336	1.41580784176957e-06	-0.0812500000000202	1
ENSG00000136718.9	IMP4	2	130342325	2_78	0	0.0184908798274224	4.80548811319089	1.48202383730206e-06	-0.0829744714827737	2
ENSG00000072135.12	PTPN18	2	130356469	2_78	0	0.0186907937182224	4.90640226108502	1.52950535484697e-06	0.327160493827172	1
ENSG00000115762.16	PLEKHB2	2	131104007	2_78	0	0.0919207056773825	20.0284463081915	3.07058211429946e-05	2.18674698795177	1
ENSG00000173272.15	MZT2A	2	131472010	2_78	0	0.0665969679092973	16.9259781384611	1.88004540407386e-05	2.32611247728854	2
ENSG00000152128.13	TMEM163	2	134693732	2_80	0	0.0169194906139609	4.68531014054797	1.32216523419279e-06	0.268126740853017	2
ENSG00000082258.12	CCNT2	2	134916341	2_80	0	0.0519764974309174	15.2731246359411	1.32402142102186e-05	-1.93602860607959	2
ENSG00000115839.17	RAB3GAP1	2	135052002	2_80	0	0.0169018899087771	4.67554889704851	1.31803813935017e-06	-0.220833333333443	1
ENSG00000144224.16	UBXN4	2	135741596	2_80	0	0.0226154735085692	7.40952598170061	2.79483527445011e-06	-1.26442957411595	2
ENSG00000076003.4	MCM6	2	135876392	2_80	0	0.0190348057237884	5.7905407842861	1.83834779699717e-06	-0.77348066298352	1
ENSG00000115866.10	DARS	2	135985602	2_80	0	0.214407297669134	29.1504984686123	0.000104242700641516	2.90496839290277	2
ENSG00000150540.13	HNMT	2	137964079	2_82	0	0.0247579824377473	6.9261710440644	2.86001669646214e-06	0.758823529411916	1
ENSG00000144228.8	SPOPL	2	138501652	2_82	0	0.025152750969658	7.07501765198031	2.96806306363219e-06	0.89090909090894	1
ENSG00000115919.14	KYNU	2	142877277	2_85	0	0.0179802397140241	5.19978838263513	1.55934155448033e-06	-0.386861313868738	1
ENSG00000075884.13	ARHGAP15	2	143091525	2_85	0	0.0171168983438276	4.73820555963419	1.35269247788277e-06	0.153374233128808	1
ENSG00000121964.14	GTDC1	2	144349892	2_86	0	0.0194620758865712	9.56194251624125	3.10381191310637e-06	1.061302681992	1
ENSG00000121989.14	ACVR2A	2	147844091	2_88	0	0.0793687742934258	20.6762573654318	2.73704355466374e-05	-3.65978994958667	2
ENSG00000115947.13	ORC4	2	148020474	2_88	0	0.00901190150210851	4.82883088169992	7.25802629821697e-07	-0.458715596330365	1
ENSG00000204406.12	MBD5	2	148020703	2_88	0	0.0503774443955212	17.7233802418082	1.48916490590318e-05	-3.44776119403153	1
ENSG00000187123.14	LYPD6	2	149332418	2_88	0	0.0105750905663117	6.20002056921923	1.09354669233766e-06	-0.527559055118076	1
ENSG00000184898.6	RBM43	2	151261518	2_90	0	0.0229660870411176	10.282186641866	3.93851582617728e-06	1.83250577297052	2
ENSG00000123610.4	TNFAIP6	2	151357910	2_90	0	0.0166355929339228	7.25477649487311	2.01290105567824e-06	-1.15322580645134	1
ENSG00000080345.17	RIF1	2	151415393	2_90	0	0.0136794953440508	5.4213500657132	1.23690866758499e-06	-0.610687022900894	1
ENSG00000183091.19	NEB	2	151619514	2_90	0	0.0458714585079645	16.8137272858196	1.28637222268577e-05	2.23308270676707	1
ENSG00000162980.16	ARL5A	2	151828599	2_91	0	0.0205262964464754	6.30084635827444	2.15709658944971e-06	-0.795454545454656	1
ENSG00000177917.10	ARL6IP6	2	152717578	2_91	0	0.0211964317212904	6.60248405416474	2.33415785387881e-06	-0.641666666666883	1
ENSG00000123612.15	ACVR1C	2	157625480	2_94	0	0.013656611855334	4.76012300300761	1.08422956845275e-06	-0.163265306122473	1
ENSG00000115170.13	ACVR1	2	157876051	2_95	0	0.0158789713615942	4.65709495550201	1.23338188079192e-06	0.0113636363636378	1
ENSG00000153237.17	CCDC148	2	158457154	2_95	0	0.0166817514077624	5.11949065400746	1.42438865227605e-06	0.323886639675966	1
ENSG00000196151.10	WDSUB1	2	159287223	2_96	0	0.043043060722686	21.4220189522882	1.53788425465896e-05	2.19736842105404	1
ENSG00000136536.14	MARCH7	2	159712477	2_96	0	0.00699048629491839	4.71727902996917	5.49995403510939e-07	0.252615638998479	2
ENSG00000241399.6	CD302	2	159798279	2_96	0	0.00753205202566443	5.48071593621164	6.88510725510519e-07	0.0142857142857127	1
ENSG00000054219.10	LY75	2	159905297	2_96	0	0.0234592271857395	14.5509145969272	5.69330038677066e-06	-1.98387096774182	1
ENSG00000153246.12	PLA2R1	2	160059019	2_96	0	0.00698707906026286	5.48145616795828	6.38780586268326e-07	0.572457330266272	2
ENSG00000115221.10	ITGB6	2	160269917	2_96	0	0.0254286521332924	15.9812723193872	6.7778943986042e-06	1.94444864638685	2
ENSG00000153250.19	RBMS1	2	160494127	2_96	0	0.00726767273327422	6.88731338309118	8.3484396617253e-07	-1.47942145623031	2
ENSG00000136560.13	TANK	2	161137211	2_97	0	0.0188861038598787	7.86060774545753	2.4760454039141e-06	1.08330430495859	2
ENSG00000115233.11	PSMD14	2	161308497	2_97	0	0.0402291246718145	14.985030941417	1.00544503219518e-05	-1.82222222222199	1
ENSG00000197635.9	DPP4	2	162074215	2_97	0	0.0137545037389868	4.88806646502987	1.12135244374584e-06	-0.280303030303019	1
ENSG00000184611.11	KCNH7	2	162838368	2_98	0	0.0146302154099535	4.76807884308039	1.1634674944695e-06	-0.230195760014439	2
ENSG00000182263.13	FIGN	2	163614467	2_99	0	0.0136240734877913	5.24015778876575	1.19072493289802e-06	-0.408759251804216	2
ENSG00000115290.9	GRB14	2	164621393	2_100	0	0.0306373567235552	11.2259560327922	5.7363380345848e-06	-1.30597014925427	1
ENSG00000082438.15	COBLL1	2	164843369	2_100	0	0.0306468099669346	11.2288639572329	5.73959437333219e-06	1.32158590308418	1
ENSG00000169507.9	SLC38A11	2	165151847	2_100	0	0.0499072434584259	15.8449298357425	1.31890650114929e-05	2.05780346820846	1
ENSG00000178662.15	CSRNP3	2	165421638	2_100	0	0.0201092099917584	7.26427750681479	2.43639411282996e-06	-0.765251293506639	3
ENSG00000115339.13	GALNT3	2	165795854	2_100	0	0.0837051434268324	20.7946587207557	2.90311371605131e-05	-2.27906976744259	1
ENSG00000123607.14	TTC21B	2	165954060	2_100	0	0.0174964138040796	5.95803538036757	1.73865024057671e-06	-0.599881859141129	2
ENSG00000169432.14	SCN9A	2	166372234	2_101	0	0.0180855981879759	8.78030323251875	2.64851537321614e-06	-1.04272473095503	2
ENSG00000152253.8	SPC25	2	168912381	2_102	0	0.0108627752111481	6.52391164874798	1.18197684570175e-06	-0.692934782608669	1
ENSG00000081479.12	LRP2	2	169362133	2_103	0	0.119453324515961	22.3641038407211	4.45563746283888e-05	-2.27649769585295	1
ENSG00000163093.11	BBS5	2	169479776	2_103	0	0.0186735754824775	4.680975890285	1.45788742963948e-06	0.0679611650485673	1
ENSG00000239474.6	KLHL41	2	169509786	2_103	0	0.0458125099843755	13.1437131632324	1.00429723055248e-05	1.40900195694679	1
ENSG00000138399.17	FASTKD1	2	169573878	2_103	0	0.0191027059807706	4.89422073921942	1.55933185093147e-06	0.222222222222249	1
ENSG00000138398.15	PPIG	2	169584236	2_103	0	0.0232107975902655	6.72406191864159	2.60304618606672e-06	-1.01068143415302	2
ENSG00000154479.12	CCDC173	2	169694539	2_103	0	0.0286287875844022	8.69873954136938	4.15354948683063e-06	1.20853213254106	2
ENSG00000213160.9	KLHL23	2	169694446	2_103	0	0.0188734642363739	4.78090326887956	1.50494866091968e-06	-0.127176286921792	2
ENSG00000144362.11	PHOSPHO2	2	169693707	2_103	0	0.0667402129706345	16.729738660383	1.86224514424841e-05	-2.2164179104479	1
ENSG00000138385.15	SSB	2	169791230	2_103	0	0.0312174268234247	9.51488622098992	4.95405481156437e-06	1.26086956521735	1
ENSG00000138382.14	METTL5	2	169825274	2_103	0	0.0271058206220721	8.18378586997156	3.69978871192517e-06	1.02764976958583	1
ENSG00000144357.16	UBR3	2	169827714	2_103	0	0.0198090990205946	5.23510395926394	1.72961777127218e-06	-0.566929133858197	1
ENSG00000204335.3	SP5	2	170714891	2_104	0	0.013496381550431	5.38186832899783	1.21146402292201e-06	-0.662341127260573	2
ENSG00000204334.7	ERICH2	2	170783036	2_104	0	0.0130046250747927	5.03428965793198	1.09193337757579e-06	0.141791044776128	1
ENSG00000115806.12	GORASP2	2	170928386	2_104	0	0.0126292756793346	4.76009165504011	1.00266040279536e-06	-0.0923076923077184	1
ENSG00000198586.13	TLK1	2	171231129	2_104	0	0.0273592444062577	12.0160066332988	5.48307724315152e-06	1.42231075697154	1
ENSG00000128708.12	HAT1	2	171922612	2_104	0	0.0148202906981487	6.25841118397569	1.54696654360733e-06	0.638766519823884	1
ENSG00000115840.13	SLC25A12	2	172009606	2_104	0	0.045679838190083	16.8608130345492	1.28458597189894e-05	1.86594202898543	1
ENSG00000172878.13	METAP1D	2	171999243	2_104	0	0.0135362506610399	5.40949186355794	1.2212792136694e-06	0.406876790830911	1
ENSG00000091409.14	ITGA6	2	172427651	2_105	0	0.0137839780031306	71.7651273764165	1.64986396442182e-05	-0.443262411347455	1
ENSG00000152256.13	PDK1	2	172555453	2_105	0	0.00663310779166393	6.88939520549295	7.62181246850366e-07	0.813852813852869	1
ENSG00000091436.16	MAP3K20	2	173075527	2_105	0	0.0103226372723844	11.8117981991069	2.0336058899542e-06	-1.41152376639561	2
ENSG00000144354.13	CDCA7	2	173356289	2_105	0	0.00563342535944666	5.2307114984687	4.91465930640673e-07	0.432748538011747	1
ENSG00000172845.14	SP3	2	173965538	2_105	0	0.0781632458512807	29.5229023959878	3.84876808082619e-05	2.59999999999913	1
ENSG00000138430.15	OLA1	2	174248983	2_105	0	0.00679699667529365	7.0445859662236	7.98606124243076e-07	-0.731868131868007	1
ENSG00000138433.15	CIR1	2	174396420	2_105	0	0.00547366102398705	4.97675630344048	4.54343562953851e-07	0.39393939393941	1
ENSG00000144306.14	SCRN3	2	174396420	2_105	0	0.00547366102398705	4.97675630344048	4.54343562953851e-07	-0.39393939393941	1
ENSG00000163328.13	GPR155	2	174487330	2_105	0	0.00726719293188027	7.4698545380842	9.05396769373705e-07	-0.910447761194251	1
ENSG00000128656.13	CHN1	2	175005877	2_106	0	0.0227383730622435	7.76145328123152	2.94348983794747e-06	0.945312499999843	1
ENSG00000154518.9	ATP5G3	2	175184841	2_106	0	0.0270155037369567	9.38303804881946	4.22782159667577e-06	-1.22103811586748	2
ENSG00000128654.13	MTX2	2	176269444	2_106	0	0.0183382862597776	5.74168444537686	1.75613611375875e-06	-0.472972972973105	1
ENSG00000116044.15	NFE2L2	2	177392936	2_107	0	0.0491680380691204	14.8768418636498	1.21998286622115e-05	-1.56900212314275	1
ENSG00000018510.13	AGPS	2	177392486	2_107	0	0.0238293141915704	8.0331106011989	3.19268002821361e-06	-1.20714285714274	1
ENSG00000196659.9	TTC30B	2	177553107	2_107	0	0.0250757558428933	8.51272089489491	3.56026670312192e-06	1.28484848484867	1
ENSG00000197557.6	TTC30A	2	177620970	2_107	0	0.0392084462274617	12.7301023209786	8.32475828213845e-06	-1.61666666666744	1
ENSG00000128655.16	PDE11A	2	178021508	2_108	0	0.0115209339982105	7.23269008547165	1.38978509772387e-06	0.90340909090931	1
ENSG00000155636.14	RBM45	2	178112893	2_108	0	0.0127365387406919	8.17155598035089	1.73586635948216e-06	-0.968503937007862	1
ENSG00000079156.16	OSBPL6	2	178153269	2_108	0	0.00900535869350128	4.92874401434644	7.40282331631621e-07	0.294873390968025	2
ENSG00000204311.12	DFNB59	2	178451344	2_108	0	0.010749101573712	6.58391441927762	1.18036534258622e-06	0.659919028340223	1
ENSG00000079150.17	FKBP7	2	178477603	2_108	0	0.0092549593210256	5.18432648221807	8.00252359188151e-07	0.390784063029862	2
ENSG00000155657.26	TTN	2	178831108	2_108	0	0.00997686325258307	5.88661265648976	9.79534157725088e-07	-0.615384615384598	1
ENSG00000163510.13	CWC22	2	180007524	2_108	0	0.0158986874897387	10.2489804518138	2.71770330890186e-06	-1.08040201005061	1
ENSG00000170035.15	UBE2E3	2	180967386	2_109	0	0.017194451986327	5.60573562331553	1.60761132183301e-06	-0.667375952577837	2
ENSG00000115232.13	ITGA4	2	181456814	2_110	0	0.0165920279318555	7.30257842155498	2.0208580340078e-06	0.889306318898198	2
ENSG00000138434.16	SSFA2	2	181892173	2_110	0	0.0125782548639771	4.70787422870013	9.87655184818117e-07	-0.0219512195121975	1
ENSG00000150722.10	PPP1R1C	2	181953928	2_110	0	0.0141028583759386	5.77922514768369	1.35936744300825e-06	-0.498765432098467	1
ENSG00000077232.17	DNAJC10	2	182716886	2_110	0	0.0155786762283019	6.71178350489977	1.74392818415349e-06	0.733333333333447	1
ENSG00000162998.4	FRZB	2	182866669	2_110	0	0.0200976797618225	9.10118429668859	3.05073114812574e-06	-1.04287588269963	2
ENSG00000061676.14	NCKAP1	2	183038483	2_110	0	0.0234211909020142	10.5391934531396	4.11695818368566e-06	1.31468531468516	1
ENSG00000162999.12	DUSP19	2	183059130	2_110	0	0.0236443879493171	10.6283800970872	4.19136284818003e-06	1.35020272036274	3
ENSG00000065548.17	ZC3H15	2	186486293	2_112	0	0.00683574165740131	6.33753990510712	7.22547584682087e-07	0.224561403508731	1
ENSG00000138448.11	ITGAV	2	186591184	2_112	0	0.0379977469908098	24.8456770984757	1.57459471321653e-05	-4.40000000000068	1
ENSG00000144369.12	FAM171B	2	186694233	2_112	0	0.0106305435773676	13.3293795813451	2.36333623261276e-06	2.27891156462578	1
ENSG00000003436.15	TFPI	2	187566010	2_112	0	0.00605995174804219	5.57563666283578	5.63538688416695e-07	-0.664974619289304	1
ENSG00000204262.11	COL5A2	2	189180039	2_113	0	0.0213905549001621	8.21327616375312	2.930208894557e-06	1.46675839342812	2
ENSG00000115368.9	WDR75	2	189452346	2_113	0	0.015617517962992	5.26163586900479	1.3705437680155e-06	0.027173913043477	1
ENSG00000138449.10	SLC40A1	2	189584239	2_113	0	0.0162117701803808	5.61178041933479	1.51736902214948e-06	-0.793650793650781	1
ENSG00000138381.9	ASNSD1	2	189661958	2_113	0	0.0733787966530298	19.8960192252862	2.43498832319337e-05	2.32131147541038	1
ENSG00000151687.14	ANKAR	2	189674447	2_113	0	0.0197379329483386	7.45817449116489	2.45524205720136e-06	1.00651465798058	1
ENSG00000128699.13	ORMDL1	2	189784856	2_113	0	0.0146995493775582	4.69401894674346	1.15082414541837e-06	0.0402499433282885	3
ENSG00000064933.17	PMS1	2	189783978	2_113	0	0.0154572844300516	5.16502608088782	1.33157558284967e-06	-0.296049894832327	3
ENSG00000198130.15	HIBCH	2	190341243	2_113	0	0.0253202759819153	9.7991265754093	4.13824222811488e-06	-1.20472440944857	1
ENSG00000151689.12	INPP1	2	190343621	2_113	0	0.0204735162194319	7.80175225110877	2.66406426694239e-06	0.934306569342973	1
ENSG00000189362.11	NEMP2	2	190534707	2_113	0	0.0188584931646543	7.03030991818024	2.21126893502683e-06	0.73287671232898	1
ENSG00000138386.16	NAB1	2	190647213	2_113	0	0.0172867741615019	6.21379297534103	1.79155788066527e-06	0.961832061068925	1
ENSG00000138378.17	STAT4	2	191151202	2_114	0	0.120548371093831	27.5008888210799	5.52927489870028e-05	2.73029045643012	1
ENSG00000128641.18	MYO1B	2	191244832	2_114	0	0.0123059480993574	5.82005740291124	1.19454482938617e-06	-0.416666666666695	1
ENSG00000196950.13	SLC39A10	2	195575506	2_115	0	0.0134049102616569	5.37367417482995	1.20142135345295e-06	0.423452768729762	1
ENSG00000138411.10	HECW2	2	196593392	2_116	0	0.0237155309859254	7.70871062370045	3.04912129789516e-06	1.10059951401923	2
ENSG00000144395.17	CCDC150	2	196640040	2_116	0	0.0191382922034049	5.69404784814259	1.81754176389616e-06	-0.72409996760595	2
ENSG00000119041.10	GTF3C3	2	196799713	2_116	0	0.0576984724857939	16.1207964776736	1.55135402374391e-05	1.78816199376953	1
ENSG00000187944.2	C2orf66	2	196812479	2_116	0	0.0188330832112853	5.54315706746717	1.74116013651172e-06	-0.509803921568621	1
ENSG00000197121.14	PGAP1	2	196958527	2_116	0	0.0171368863661441	4.65766139446739	1.33125096400694e-06	-0.0363636363636314	1
ENSG00000065413.18	ANKRD44	2	197313250	2_117	0	0.0364987758576587	15.8108306581405	9.62483053379703e-06	2.88281249999943	1
ENSG00000115520.8	COQ10B	2	197453059	2_117	0	0.012328293935994	5.61064113562078	1.15365400352439e-06	-1.50806451612903	1
ENSG00000115541.10	HSPE1	2	197500319	2_117	0	0.0422930038795335	17.2043722812124	1.21357736983881e-05	3.18939393939459	1
ENSG00000162944.10	RFTN2	2	197675986	2_117	0	0.0157654934777693	7.91407235952513	2.08097897104071e-06	1.22492401215805	1
ENSG00000115896.15	PLCL1	2	197805030	2_117	0	0.0869187044389539	24.086476233977	3.49177795546297e-05	-3.70676691729315	1
ENSG00000226124.6	FTCDNL1	2	199756040	2_118	0	0.0270092618620582	20.1475877028114	9.07602902336703e-06	-2.90334045199412	2
ENSG00000178074.5	C2orf69	2	199911021	2_118	0	0.00919269815713941	8.59167195034302	1.31728817160072e-06	1.75806451612918	1
ENSG00000162972.10	MAIP1	2	199954933	2_118	0	0.0208988676449725	14.8761308608704	5.1852876216392e-06	1.50397877984095	1
ENSG00000196141.13	SPATS2L	2	200306290	2_118	0	0.0155815166820711	12.5619315185422	3.2645720352119e-06	1.41982507288555	1
ENSG00000163535.17	SGO2	2	200510401	2_118	0	0.016456750273116	13.1636279311626	3.6130983463375e-06	-1.30921052631589	1
ENSG00000155729.12	KCTD18	2	200519526	2_118	0	0.0331327103998987	21.6328248102788	1.1954469362555e-05	-2.56540084388193	1
ENSG00000138356.13	AOX1	2	200585011	2_118	0	0.0062375754300239	4.96244307530692	5.16263538859961e-07	0.533742331288595	1
ENSG00000013441.15	CLK1	2	200864612	2_119	0	0.0432756508518535	15.5236882741459	1.1204658566722e-05	1.93223819301791	1
ENSG00000240344.8	PPIL3	2	200879629	2_119	0	0.0151706889582525	5.65316089184529	1.43039754359194e-06	-0.817142857142737	1
ENSG00000003402.19	CFLAR	2	201116120	2_119	0	0.0301707486368087	12.113615136712	6.09564917145252e-06	-1.66122448979573	1
ENSG00000003400.14	CASP10	2	201183110	2_119	0	0.0193082456763961	7.91504984018011	2.54892217514414e-06	1.03969161636991	2
ENSG00000064012.21	CASP8	2	201232852	2_119	0	0.0138684635557855	4.81233000942912	1.11312479533967e-06	-0.364904145325995	3
ENSG00000155749.12	ALS2CR12	2	201356718	2_119	0	0.0170661456479471	6.75688022843265	1.92327671671641e-06	0.726526132240784	2
ENSG00000082146.12	STRADB	2	201388150	2_119	0	0.0186570491337409	7.59303558978708	2.36275394153978e-06	-0.977611940298481	1
ENSG00000155755.18	TMEM237	2	201643259	2_119	0	0.0207059447162528	8.57129054176213	2.96006584893619e-06	0.884163659314776	2
ENSG00000082126.17	MPP4	2	201664756	2_119	0	0.0140143911176501	4.91037191530802	1.14775376610323e-06	0.111702127659604	1
ENSG00000155760.2	FZD7	2	202034208	2_120	0	0.0192603383566815	9.42642815235541	3.02810673831768e-06	-1.23703703703729	1
ENSG00000204217.13	BMPR2	2	202422002	2_120	0	0.0132870598683942	5.94593921984147	1.31767850939618e-06	-0.965034965034853	1
ENSG00000163596.16	ICA1L	2	202871528	2_120	0	0.0119725253022714	4.97068249842491	9.92571709424252e-07	-0.825421992288779	2
ENSG00000138380.17	CARF	2	202912242	2_120	0	0.0149986995820611	7.08101710112602	1.77137028595871e-06	-1.18732192616235	2
ENSG00000138442.9	WDR12	2	203014780	2_120	0	0.0124874184147546	5.36476567067757	1.11733531742519e-06	-0.446043165467718	1
ENSG00000178562.17	CD28	2	203706103	2_120	0	0.015878692545961	7.61524185240771	2.01678009302528e-06	-1.13740458015262	1
ENSG00000163600.12	ICOS	2	203937045	2_120	0	0.0195461548719114	9.56461554683447	3.11809224558797e-06	-1.11494252873594	1
ENSG00000118257.16	NRP2	2	205681675	2_121	0	0.0400741730615906	13.7648128106422	9.20015162089622e-06	1.5055555555547	1
ENSG00000023228.13	NDUFS1	2	206159383	2_122	0	0.125121228823887	18.3030523887478	3.81957136966177e-05	-3.69841269841326	1
ENSG00000114948.12	ADAM23	2	206443099	2_122	0	0.0192025683856397	6.42105349454736	2.056485795435e-06	-0.232855813568323	2
ENSG00000138400.12	MDH1B	2	206765369	2_122	0	0.025387785893509	9.29298607147429	3.93495906556283e-06	-1.2397911263471	3
ENSG00000118246.13	FASTKD2	2	206765369	2_122	0	0.0179410435541607	6.00849000631562	1.7979315325658e-06	-0.504463096161004	2
ENSG00000144401.14	METTL21A	2	207630131	2_122	0	0.0188605472996719	6.57682873766178	2.06885917388314e-06	-0.734177215189853	1
ENSG00000163249.11	CCNYL1	2	207712007	2_122	0	0.0327562273129626	11.6809283773532	6.38162591782472e-06	-1.38819320214785	1
ENSG00000138413.13	IDH1	2	208266091	2_123	0	0.0164895918767471	4.67759265746279	1.28644851955952e-06	-0.128323771541333	2
ENSG00000115020.16	PIKFYVE	2	208266644	2_123	0	0.0176916623262555	5.33751281529414	1.57495328969504e-06	0.351985559566581	1
ENSG00000078018.19	MAP2	2	209422351	2_124	0	0.0135962050897983	7.99923196458412	1.81395330572503e-06	0.899022801302787	1
ENSG00000197713.14	RPE	2	210002122	2_124	0	0.00977024403534754	4.90699712905815	7.99615715123303e-07	-0.242063492063392	1
ENSG00000115365.11	LANCL1	2	210477778	2_124	0	0.00993184391555979	5.06039940975938	8.38252365664077e-07	0.552845528455196	1
ENSG00000030419.16	IKZF2	2	213152028	2_126	0	0.0294005404211135	8.66104364707547	4.24703310430593e-06	-1.4559999999997	1
ENSG00000144451.18	SPAG16	2	213283575	2_126	0	0.022508166232995	6.146895598068	2.30757622860016e-06	0.999999999999732	1
ENSG00000138376.10	BARD1	2	214809213	2_127	0	0.0316875690712545	14.8710671450023	7.85943204831002e-06	1.8823529411768	1
ENSG00000138363.14	ATIC	2	215312057	2_127	0	0.0169543700177078	10.5843460964162	2.99299364734929e-06	2.22457809659671	3
ENSG00000118242.15	MREG	2	216033416	2_127	0	0.0179548244030299	9.2173192000688	2.76023396273848e-06	1.34210526315903	1
ENSG00000115425.13	PECR	2	216041204	2_127	0	0.0231393672559117	11.6080598465938	4.47992994844532e-06	-1.34134615384626	1
ENSG00000079246.15	XRCC5	2	216128888	2_127	0	0.0149391425974674	7.57151742091742	1.88655166920116e-06	-0.824675324675255	1
ENSG00000138375.12	SMARCAL1	2	216412329	2_127	0	0.0121393786709278	5.63405936445261	1.14071718197337e-06	0.52272320193239	3
ENSG00000197756.9	RPL37A	2	216498338	2_127	0	0.0110446932377506	4.74666192232627	8.74383722257705e-07	-0.129032258064502	1
ENSG00000127831.10	VIL1	2	218419492	2_129	0	0.0145424159785823	4.7803721599147	1.15946695935276e-06	-0.396946564885597	1
ENSG00000188282.12	RUFY4	2	218034910	2_129	0	0.0149090818563328	7.48406789154134	1.86101007077309e-06	-1.8824793414133	2
ENSG00000163464.7	CXCR1	2	218166777	2_129	0	0.0470864092352089	19.3443450732731	1.5191816610358e-05	2.77573529411788	1
ENSG00000163466.15	ARPC2	2	218217396	2_129	0	0.0280778730231661	25.0128299673826	1.17135124134665e-05	-4.74796747967471	1
ENSG00000127837.9	AAMP	2	218270205	2_129	1	0.110064225284154	37.6564136759061	6.91266073722539e-05	-5.64285714285653	1
ENSG00000127838.13	PNKD	2	218270227	2_129	0	0.0258445692400366	25.2330900083042	1.08767673809512e-05	-4.95967741935412	1
ENSG00000135926.14	TMBIM1	2	218292256	2_129	0	0.0373057045191539	28.7298390359075	1.787592584613e-05	-5.12160124114136	2
ENSG00000018280.16	SLC11A1	2	218381984	2_129	0	0.0185018411454893	6.91629026441479	2.13426461944888e-06	-0.748175182481655	1
ENSG00000135913.10	USP37	2	218568272	2_129	0	0.0145735800908771	4.76226308325183	1.15754995175872e-06	0.28367830616516	3
ENSG00000144580.13	CNOT9	2	218568230	2_129	0	0.0158493713412727	6.18037204146947	1.63375438251529e-06	-1.15199999999985	1
ENSG00000115556.13	PLCD4	2	218607602	2_129	0	0.0154712780010448	5.8911584042611	1.52015193256025e-06	1.08799999999992	1
ENSG00000074582.12	BCS1L	2	218658716	2_129	0	0.0522250580535392	18.063351084494	1.57339353041206e-05	-2.42058823529331	1
ENSG00000115568.15	ZNF142	2	218659366	2_129	0	0.0464657923972308	16.8978827908581	1.30956104160107e-05	2.34210526315774	1
ENSG00000163482.11	STK36	2	218672243	2_129	0	0.0145872723023907	4.72953798995341	1.15067562626469e-06	-0.14146045921339	2
ENSG00000135929.8	CYP27A1	2	218780754	2_129	0	0.0150152362801192	5.2026992425578	1.30292974000371e-06	-0.755442939591768	2
ENSG00000187736.12	NHEJ1	2	219163985	2_129	0	0.0176857723850176	6.51815694547392	1.92268859528451e-06	-0.875862068965456	1
ENSG00000213901.10	SLC23A3	2	219170396	2_129	0	0.0145557115175768	4.80534909456758	1.16659064265681e-06	0.303703703703772	1
ENSG00000144567.10	FAM134A	2	219176369	2_129	0	0.0151721107589158	5.22863397191144	1.32310512099789e-06	-0.404761904761806	1
ENSG00000115649.15	CNPPD1	2	219177821	2_129	0	0.0178843224530305	6.46176433573151	1.92745262430933e-06	-0.543909415571868	2
ENSG00000115657.12	ABCB6	2	219218731	2_129	0	0.0164071291641995	5.88577996095349	1.61063348819022e-06	-0.737864077670024	1
ENSG00000198925.10	ATG9A	2	219229829	2_129	0	0.0160048409647041	5.65334552053327	1.50909645203491e-06	0.557788944723712	1
ENSG00000163516.13	ANKZF1	2	219229829	2_129	0	0.0161304510754958	5.73137286793675	1.54193221211331e-06	0.583117446530811	2
ENSG00000163521.15	GLB1L	2	219236065	2_129	0	0.0269709551842119	10.8541974973198	4.88263379189748e-06	-1.40414507771984	1
ENSG00000127824.13	TUBA4A	2	219278362	2_129	0	0.0170928289108683	6.23282710403166	1.77688422236329e-06	-0.650205761317217	1
ENSG00000135924.15	DNAJB2	2	219279688	2_129	0	0.0151145077158862	5.02946811224831	1.26787421968045e-06	0.355828220858808	1
ENSG00000123992.18	DNPEP	2	219400887	2_129	0	0.0197651362287652	7.56092172605631	2.49249708842226e-06	-0.872944128376072	2
ENSG00000175084.11	DES	2	219418537	2_129	0	0.0151062506109972	5.04052051912895	1.26996624533975e-06	-0.353518821604035	1
ENSG00000072195.14	SPEG	2	219434550	2_129	0	0.0190192184314564	7.21614530763974	2.28906456025367e-06	0.870370370370576	1
ENSG00000123989.13	CHPF	2	219543916	2_129	0	0.0145032033553802	4.65833414273867	1.12682034407074e-06	0.0873015873015872	1
ENSG00000124006.14	OBSL1	2	219572251	2_129	0	0.0145233650396872	4.67099105432617	1.13145267740368e-06	0.0312499999999891	1
ENSG00000144589.21	STK11IP	2	219597759	2_130	0	0.015634126016848	5.46582780362056	1.42524543703313e-06	0.429224031305791	2
ENSG00000116106.11	EPHA4	2	221574191	2_130	0	0.0148433687566959	4.97941412663871	1.23273813022665e-06	0.276758409785889	1
ENSG00000163082.9	SGPP2	2	222423832	2_131	0	0.019261544364971	7.43617542395792	2.38891577020652e-06	0.885245901639495	1
ENSG00000116120.9	FARSB	2	222652621	2_131	0	0.0407697182304403	14.5022872323116	9.86130333669556e-06	1.55658627087144	1
ENSG00000123983.13	ACSL3	2	222860739	2_131	0	0.0202415985274127	7.902138324423	2.66777709810451e-06	0.922901715477174	2
ENSG00000152056.16	AP1S3	2	223837588	2_131	0	0.0150209634628733	5.10407064664534	1.27871739238427e-06	0.289062500000035	1
ENSG00000135900.3	MRPL44	2	223957073	2_131	0	0.0143262451121206	4.66039417354839	1.11356387493292e-06	-0.00775193798449565	1
ENSG00000135919.12	SERPINE2	2	224039199	2_132	0	0.0163370748694657	5.59295838055676	1.52396850751307e-06	0.534351145037938	1
ENSG00000124019.9	FAM124B	2	224402545	2_132	0	0.0210933818540007	7.99090819605109	2.81126937537851e-06	1.07975460122737	1
ENSG00000036257.12	CUL3	2	224585651	2_132	0	0.0285785009280176	10.8480061317081	5.17070155781911e-06	1.38764044943888	1
ENSG00000135905.18	DOCK10	2	225041976	2_133	0	0.016182635951265	5.47888993632548	1.47877447598453e-06	0.512256418252583	2
ENSG00000081052.11	COL4A4	2	227163403	2_133	0	0.0173249562873971	6.1185127859335	1.76798316393712e-06	0.611160646408118	2
ENSG00000168958.19	MFF	2	227325286	2_134	0	0.0233489417079684	6.750601283454	2.62887395735451e-06	0.708860759493898	1
ENSG00000173744.17	AGFG1	2	227472263	2_134	0	0.0305167642181362	9.27151565352658	4.71899289730022e-06	-1.10526315789507	1
ENSG00000135917.13	SLC19A3	2	227700940	2_134	0	0.0200048565885486	5.29817552149562	1.7677542486862e-06	-0.43001019485159	2
ENSG00000163053.10	SLC16A14	2	230088544	2_135	0	0.0150736187890962	11.545344975288	2.90258233310704e-06	1.58088235294074	1
ENSG00000185404.16	SP140L	2	230411519	2_135	0	0.010973854672419	7.96774250729009	1.45832593929411e-06	1.0254777070065	1
ENSG00000135932.10	CAB39	2	230712812	2_135	0	0.024151348844257	15.5675886269144	6.27079846544186e-06	1.70776255707702	1
ENSG00000135916.15	ITM2C	2	230874849	2_135	0	0.0155856225820018	11.2659444921826	2.92854477183548e-06	-1.22000000000047	1
ENSG00000173692.12	PSMD1	2	231056872	2_136	0	0.0192266678690566	4.72483909085936	1.51513437854943e-06	-0.202380952380968	1
ENSG00000135914.5	HTR2B	2	231125386	2_136	0	0.0210543421375309	5.57756290792623	1.95860229426223e-06	-0.503164556962196	1
ENSG00000135931.17	ARMC9	2	231198864	2_136	0	0.0207696534308982	5.44968290994361	1.88782002681618e-06	-0.506944444444359	1
ENSG00000115053.15	NCL	2	231462651	2_136	0	0.0210876166150534	5.59239767241821	1.96691525718218e-06	0.480769230769333	1
ENSG00000171596.6	NMUR1	2	231530546	2_136	0	0.0202481217394042	5.21083712881695	1.75975556729811e-06	0.33908156760619	2
ENSG00000144535.19	DIS3L2	2	231961176	2_136	0	0.0215026743870441	5.77551356763428	2.07130089335349e-06	0.528169014084221	1
ENSG00000221944.6	TIGD1	2	232550122	2_136	0	0.0209146699285712	5.51503749115986	1.92379853513858e-06	0.530793273184505	2
ENSG00000135930.13	EIF4E2	2	232557527	2_136	0	0.0191184429838875	4.67185282959409	1.4897101581418e-06	0.0551724137931082	1
ENSG00000115468.11	EFHD1	2	232655544	2_136	0	0.019472413511941	4.84406276438368	1.57322069526286e-06	-0.236220472440982	1
ENSG00000244122.2	UGT1A7	2	233681597	2_137	0	0.0147804759204241	7.27000922027639	1.79218767152386e-06	1.0738255033561	1
ENSG00000167165.18	UGT1A6	2	233691295	2_137	0	0.0131599911107867	5.66248822276933	1.24286229592172e-06	-0.488000000000195	1
ENSG00000241635.7	UGT1A1	2	233759924	2_137	0	0.0136893351073994	5.86306295125496	1.33864992403735e-06	-0.29228790043617	2
ENSG00000244474.5	UGT1A4	2	233716651	2_137	0	0.0164090950217153	7.16353252311235	1.96052313929814e-06	0.191176470588334	1
ENSG00000243135.6	UGT1A3	2	233729266	2_137	0	0.0164446790342639	7.60088479347685	2.08472923603823e-06	0.709653970715879	2
ENSG00000204120.14	GIGYF2	2	232697500	2_137	0	0.0129875002930265	5.37947145018682	1.16526655829393e-06	0.101562500000003	1
ENSG00000182600.9	C2orf82	2	232856815	2_137	0	0.0125902078750945	5.17040503307926	1.08571933493842e-06	-0.146881287726432	1
ENSG00000066248.14	NGEF	2	233013260	2_137	0	0.0132182072611943	5.61644815332336	1.23821031343096e-06	0.379613356766119	1
ENSG00000168918.13	INPP5D	2	233152984	2_137	0	0.0154372149248936	6.81248103878518	1.75401927994211e-06	0.410852713178302	1
ENSG00000077044.10	DGKD	2	233354365	2_137	0	0.0250038874012793	19.7936548228145	8.25455437145692e-06	3.36216216216091	1
ENSG00000085982.13	USP40	2	233566588	2_137	0	0.0124570705898741	5.8288317526733	1.21103738678638e-06	0.897721780517395	2
ENSG00000123485.11	HJURP	2	233854491	2_137	0	0.0137142833775945	6.33052324552887	1.4480142388317e-06	-0.796992481203138	1
ENSG00000130147.15	SH3BP4	2	234964811	2_138	0	0.0199511988622141	6.12865590420348	2.03936208787708e-06	0.606896551724227	1
ENSG00000157985.18	AGAP1	2	235492128	2_139	0	0.0186132941580131	5.59121535338615	1.73575956224253e-06	-0.503649635036612	1
ENSG00000198612.10	COPS8	2	237085776	2_140	0	0.0154162561030662	6.77620928769573	1.74231161977906e-06	-1.01890359168189	1
ENSG00000124839.12	RAB17	2	237602437	2_140	0	0.0300156884881917	13.0375892001182	6.52688119932219e-06	1.45614035087713	1
ENSG00000124831.18	LRRFIP1	2	237627240	2_140	0	0.0123024499043238	4.66298618412771	9.56788263835501e-07	0.149350649350629	1
ENSG00000177483.11	RBM44	2	237798821	2_140	0	0.012302938508068	4.66335798561642	9.56902555800768e-07	-0.0340771230174284	2
ENSG00000132329.10	RAMP1	2	237858483	2_141	0	0.0168705217056718	5.99639104448863	1.68724661460282e-06	0.451697127937326	1
ENSG00000184182.18	UBE2F	2	237966682	2_141	0	0.0148864033772487	4.90635966102024	1.2181738417167e-06	0.154512158027856	2
ENSG00000132330.16	SCLY	2	238061323	2_141	0	0.0146066989565299	5.82119205970053	1.41815634511713e-06	1.15429546550407	2
ENSG00000144488.14	ESPNL	2	238099901	2_141	0	0.0345508036029697	17.4638993526467	1.00637416260875e-05	-3.54731882503473	2
ENSG00000168427.8	KLHL30	2	238139594	2_141	0	0.0144595958180325	4.86469346435524	1.17319914727557e-06	0.483221476510091	1
ENSG00000132323.8	ILKAP	2	238203982	2_141	0	0.0154506274662487	5.37933750423083	1.38622912742617e-06	-0.454545454545522	1
ENSG00000132326.11	PER2	2	238289924	2_141	0	0.0254852683805833	9.49877604010219	4.03754118233165e-06	0.85589519650681	1
ENSG00000204104.11	TRAF3IP1	2	238320731	2_141	0	0.0311348716571794	12.5357488934036	6.50964746272745e-06	1.70396747104466	2
ENSG00000065802.11	ASB1	2	238426593	2_141	0	0.0269767275955671	10.6249828978938	4.78054721457111e-06	1.47643979057582	1
ENSG00000130414.11	NDUFA10	2	240025784	2_142	0	0.0095436252011869	5.33927670652312	8.49876673824311e-07	-0.463687150837803	1
ENSG00000063660.8	GPC1	2	240436110	2_142	0	0.0104587790517519	6.19564038708758	1.08075510603699e-06	-0.927007299270284	1
ENSG00000188542.9	DUSP28	2	240560414	2_142	0	0.0826879211307103	25.7334584101695	3.54895371589724e-05	-2.74384236453254	1
ENSG00000144504.15	ANKMY1	2	240568196	2_142	0	0.0146737514701571	9.36542603178325	2.2920748870445e-06	-1.2731958762887	1
ENSG00000142330.19	CAPN10	2	240586423	2_142	0	0.0598971913269052	22.6400186587739	2.26174346489865e-05	-2.35471698113107	1
ENSG00000178623.11	GPR35	2	240599114	2_142	0	0.013064183010406	8.277170136806	1.80353362368866e-06	1.0050251256282	1
ENSG00000172478.17	C2orf54	2	240896529	2_143	0	0.00849252817099677	4.92704209362213	6.97884213349114e-07	-0.137096774193547	1
ENSG00000130294.15	KIF1A	2	240820475	2_143	0	0.00869930540178099	5.28753779268394	7.67181581500351e-07	-0.351874624983269	2
ENSG00000172482.4	AGXT	2	240874365	2_143	0	0.00977291209700748	6.78135471480847	1.10535189429842e-06	0.89599999999987	1
ENSG00000226321.5	CROCC2	2	240905519	2_143	0	0.00847307362172145	4.99263989862491	7.05555738742645e-07	0.518749999999909	1
ENSG00000122085.16	MTERF4	2	241102313	2_143	0	0.0243979092360638	14.5283500884291	5.91192632732213e-06	-1.77522935779739	1
ENSG00000115687.13	PASK	2	241150035	2_143	0	0.0557210028052965	21.7034911752257	2.0170126801866e-05	2.18749999999959	1
ENSG00000115685.14	PPP1R7	2	241149230	2_143	0	0.0527418393071654	21.1383705985347	1.85946018867393e-05	-2.13365582208538	2
ENSG00000168385.17	SEPT2	2	241314902	2_144	0	0.0367859713478673	19.8086576076165	1.21533884482795e-05	2.48031496062988	1
ENSG00000115677.16	HDLBP	2	241317232	2_144	0	0.00991532888789881	6.44924727516124	1.06653781564469e-06	0.742600038498962	2
ENSG00000006607.13	FARP2	2	241357676	2_144	0	0.00839543944203103	6.99540799040085	9.79527397229853e-07	-1.63945578231258	1
ENSG00000115694.14	STK25	2	241509931	2_144	0	0.0106102724965798	7.1308494401829	1.26190862939147e-06	0.887931034482651	1
ENSG00000168397.16	ATG4B	2	241636141	2_144	0	0.0108200079680595	7.80855080431893	1.40915292495836e-06	1.02372881355979	1
ENSG00000168393.12	DTYMK	2	241686546	2_144	0	0.0130872104398736	9.68775548079222	2.11461038189313e-06	1.49999999999959	1
ENSG00000180902.17	D2HGDH	2	241764646	2_144	0	0.0154732115622747	10.2660543845785	2.64937924516572e-06	-0.943262411347328	1
ENSG00000154252.11	GAL3ST2	2	241756485	2_144	0	0.0178601429741235	11.5889742787423	3.4521530020144e-06	1.1010543076818	3
ENSG00000188011.5	RTP5	2	241869928	2_144	0	0.0211087873736704	14.0183454882142	4.93537492271737e-06	-2.09787234042445	1
ENSG00000134121.9	CHL1	3	64672	3_1	0	0.019584059228588	5.10670698179706	1.66802962113777e-06	0.441080245214763	3
ENSG00000072756.16	TRNT1	3	3129338	3_4	0	0.00776735092771674	6.56647273626024	8.50677954197469e-07	-0.67345172049086	2
ENSG00000170364.12	SETMAR	3	4303252	3_4	0	0.013503803704714	11.73913270656	2.64394388866978e-06	1.32605746449468	2
ENSG00000144455.13	SUMF1	3	4368850	3_4	0	0.0121168818151146	10.7245237456691	2.16734971312211e-06	1.25160691235079	2
ENSG00000150995.18	ITPR1	3	4492945	3_4	0	0.00670908504544832	5.19829806489297	5.81680601246833e-07	-0.29687500000015	1
ENSG00000134107.4	BHLHE40	3	4978463	3_4	0	0.0299750724934456	19.2286210746525	9.61321131246901e-06	1.8999999999998	1
ENSG00000180914.10	OXTR	3	8769708	3_7	0	0.0648145347181331	18.0796468434598	1.95444051241225e-05	-1.89966555183866	1
ENSG00000070950.9	RAD18	3	8963418	3_7	0	0.0195813094350902	6.75661067380039	2.20663616151773e-06	0.77787843860782	2
ENSG00000134077.15	THUMPD3	3	9363240	3_7	0	0.0237877267394172	8.58503472902406	3.40608202849427e-06	1.00000000000005	1
ENSG00000168137.15	SETD5	3	9397385	3_7	0	0.0411481168671982	13.7556628104373	9.4404259871182e-06	1.51301115241685	1
ENSG00000163719.19	MTMR14	3	9649842	3_8	0	0.0173144134343425	4.69065216651653	1.35456895588107e-06	-0.132701421800944	1
ENSG00000114026.21	OGG1	3	9749660	3_8	0	0.0175753283112485	4.8309479282325	1.41610647452728e-06	0.200035467607561	2
ENSG00000134072.10	CAMK1	3	9769618	3_8	0	0.0249500817363156	8.12239929836357	3.37999777155567e-06	0.924865831842699	1
ENSG00000171148.13	TADA3	3	9794628	3_8	0	0.0187246894566121	5.42530546066064	1.69433360505249e-06	-0.364963503649626	1
ENSG00000241553.12	ARPC4	3	9792302	3_8	0	0.0172598289596616	4.66103509261678	1.34177274502637e-06	-0.0058823529411768	1
ENSG00000214021.15	TTLL3	3	9808579	3_8	0	0.0192853419923755	5.70221662585241	1.83413442540776e-06	-0.511218278333395	2
ENSG00000156990.14	RPUSD3	3	9843931	3_8	0	0.0173363954636704	4.70255137432565	1.35972931123199e-06	0.111940298507424	1
ENSG00000187288.10	CIDEC	3	9879932	3_8	0	0.0177134426336047	4.90436902166072	1.44892605232442e-06	0.14374999999994	1
ENSG00000171135.13	JAGN1	3	9890513	3_8	0	0.0220271451414238	6.95077258275512	2.55359134922321e-06	0.99421965317932	1
ENSG00000163701.18	IL17RE	3	9902449	3_8	0	0.0453550104807005	13.7671114065145	1.04142549182153e-05	-1.49616368286471	1
ENSG00000163702.18	IL17RC	3	9917083	3_8	0	0.0177743529217353	4.93658349138312	1.46345843193382e-06	0.383999999999994	1
ENSG00000163704.11	PRRT3	3	9953720	3_8	0	0.0311142471923611	10.2022611443641	5.29438889815644e-06	1.7902097902096	1
ENSG00000125037.12	EMC3	3	10010880	3_8	0	0.0336569697710922	10.9435262474704	6.14316813883725e-06	1.96683079394408	2
ENSG00000144554.10	FANCD2	3	10026888	3_8	0	0.0352874973192627	11.3903665488034	6.70376318121853e-06	-2.02395209580821	1
ENSG00000134086.7	VHL	3	10140878	3_8	0	0.0215728745127824	6.75495316504173	2.43047112045579e-06	1.26865671641799	1
ENSG00000134070.4	IRAK2	3	10164461	3_8	0	0.0223550712182207	7.08965283662251	2.64338933027264e-06	-1.32608695652151	1
ENSG00000157017.15	GHRL	3	10292337	3_8	0	0.0184431603290401	5.28315904216743	1.62513383355591e-06	-0.651261192762096	3
ENSG00000157087.17	ATP2B2	3	10707748	3_8	0	0.0307189923905751	10.0817626634597	5.16539504215359e-06	-1.27439024390255	1
ENSG00000197548.12	ATG7	3	11272355	3_9	0	0.0141424264762026	6.7327613183042	1.58809783554778e-06	-0.866790485102693	2
ENSG00000144559.10	TAMM41	3	11808893	3_9	0	0.0166712114772114	8.27445663999269	2.30073580239729e-06	0.965587698141932	2
ENSG00000157150.4	TIMP4	3	12159406	3_9	0	0.0172145765801762	8.57523701450357	2.4620823970401e-06	-1.14074074074131	1
ENSG00000154743.17	TSEN2	3	12484903	3_9	0	0.0159657644040209	7.8690405641457	2.09542251501633e-06	-1.02419354838692	1
ENSG00000075975.15	MKRN2	3	12549082	3_9	0	0.0116534582778683	4.92035813219474	9.56338512695789e-07	-0.26778796303633	2
ENSG00000225526.4	MKRN2OS	3	12560995	3_9	0	0.0128541807153169	5.83823686755323	1.25165955191812e-06	0.668388848206798	2
ENSG00000144712.11	CAND2	3	12800305	3_9	0	0.0259724466232095	12.4391158320948	5.38843291006892e-06	1.46511627907055	1
ENSG00000144713.12	RPL32	3	12840973	3_9	0	0.0117271435719177	4.97933652545154	9.73921215652285e-07	0.264852365909472	2
ENSG00000144711.13	IQSEC1	3	13072626	3_10	0	0.058090968428305	20.5412591965996	1.99019570603482e-05	2.1191203230032	2
ENSG00000132182.11	NUP210	3	13419856	3_10	0	0.0107854448746365	4.67674067873622	8.4128173163233e-07	-0.056910569105693	1
ENSG00000163517.14	HDAC11	3	13480018	3_10	0	0.017015982801222	8.94704850327458	2.53920015099854e-06	1.0264255910983	1
ENSG00000163520.13	FBLN2	3	13548704	3_10	0	0.0210656387427047	10.9508815036058	3.84754596909663e-06	1.44025157232717	1
ENSG00000154767.14	XPC	3	14178595	3_10	0	0.0158762053381459	8.296914554488	2.19696647831117e-06	-1.25203252032486	1
ENSG00000170860.3	LSM3	3	14178595	3_10	0	0.0158762053381459	8.29691455448801	2.19696647831117e-06	-1.25203252032486	1
ENSG00000131389.16	SLC6A6	3	14405037	3_10	0	0.0111161734315188	4.95930336381162	9.19466889464859e-07	-0.339534883720967	1
ENSG00000144596.12	GRIP2	3	14534964	3_10	0	0.0182741750075308	9.616223255292	2.9309095965224e-06	1.09937888198763	1
ENSG00000154781.15	CCDC174	3	14652143	3_10	0	0.0120714821910352	5.73079728959385	1.15381385696024e-06	-0.508580433634339	2
ENSG00000131368.7	MRPS25	3	15065408	3_11	0	0.0406068645964192	10.8756147788754	7.36568902260969e-06	1.4785714285716	1
ENSG00000131375.9	CAPN7	3	15206289	3_11	0	0.0228164484761341	5.43842511121726	2.06957563489505e-06	0.511764705882273	1
ENSG00000206562.11	METTL6	3	15437148	3_11	0	0.0487897312657891	12.6171489076954	1.02671465307955e-05	-1.59124087591229	1
ENSG00000144597.13	EAF1	3	15429031	3_11	0	0.0231435302509325	5.57223976477139	2.15089646849301e-06	-0.52881355932197	1
ENSG00000206561.12	COLQ	3	15521671	3_11	0	0.0392830497873865	10.5618120749585	6.91996246619435e-06	-1.33734939759	1
ENSG00000131373.14	HACL1	3	15600464	3_11	0	0.0240631427827049	5.93866669112553	2.38342452970374e-06	0.662380705055646	2
ENSG00000206560.11	ANKRD28	3	15859466	3_11	0	0.0257976111334411	6.59352834489449	2.83698784527094e-06	0.880952380952628	1
ENSG00000131386.17	GALNT15	3	16074865	3_11	0	0.0426962282980345	11.3509902459887	8.08320080977194e-06	1.40939597315479	1
ENSG00000154813.9	DPH3	3	16265068	3_12	0	0.0189453931541095	6.12852961177142	1.93651121556468e-06	0.579288025889713	1
ENSG00000154814.13	OXNAD1	3	16264511	3_12	0	0.0934371595038678	21.2820087765524	3.31659430694905e-05	-2.31189478269326	3
ENSG00000131378.13	RFTN1	3	16515846	3_12	0	0.0276483161493549	9.68225977873464	4.4648361225985e-06	-0.98159509202439	1
ENSG00000182568.16	SATB1	3	18444681	3_13	0	0.0100317717278546	4.88637900083846	8.17569903634166e-07	-0.308530617932009	2
ENSG00000183960.8	KCNH8	3	19148202	3_14	0	0.014092481163366	4.91468692033883	1.15516341459239e-06	0.232456140350764	1
ENSG00000163576.17	EFHB	3	19946047	3_14	0	0.0173783594659689	6.87918014050853	1.99391005742301e-06	0.773437499999836	1
ENSG00000144566.10	RAB5A	3	19946616	3_14	0	0.0231263321969776	9.56242468167114	3.6883734976217e-06	1.19700279303987	2
ENSG00000183977.13	PP2D1	3	20012243	3_14	0	0.0141897325327964	4.97910912005615	1.1783816179129e-06	0.205835238298923	2
ENSG00000114166.7	KAT2B	3	20039856	3_14	0	0.0138812769729348	4.7732443814827	1.10510411326227e-06	0.237499999999945	1
ENSG00000182247.9	UBE2E2	3	23202760	3_17	0	0.0160367510208456	5.87569426510785	1.57157706363135e-06	-0.504053761114454	2
ENSG00000197885.10	NKIRAS1	3	23946455	3_18	0	0.0128556276003888	4.93963975425437	1.05912852812466e-06	0.224066390041449	1
ENSG00000077092.18	RARB	3	25174821	3_18	0	0.079500594107902	22.1676890015049	2.93934727491176e-05	-2.62032085561529	1
ENSG00000151093.7	OXSM	3	25782726	3_19	0	0.0265876798890473	6.40996601702395	2.84247251464056e-06	0.705776173285007	1
ENSG00000163491.16	NEK10	3	27370689	3_20	0	0.0168361398270779	4.72422986112532	1.32658062473377e-06	-0.132515019883129	2
ENSG00000033867.16	SLC4A7	3	27476676	3_20	0	0.0196526007245906	6.17560751365843	2.02422984301601e-06	-0.729150218116382	2
ENSG00000163508.12	EOMES	3	27723132	3_20	0	0.0235884233350431	7.89078964648976	3.10441293975975e-06	-0.952380952380862	1
ENSG00000163512.13	AZI2	3	28348860	3_21	0	0.0249464669572616	8.82153518626044	3.67039938683334e-06	-1.08403163875066	2
ENSG00000144642.21	RBMS3	3	28575079	3_21	0	0.0168483568123222	5.13524936895923	1.44304274210647e-06	-0.453531598512854	1
ENSG00000144645.13	OSBPL10	3	32075520	3_23	0	0.0266121724882275	7.99852147559007	3.55017818034916e-06	0.838170556311769	2
ENSG00000152642.10	GPD1L	3	32105704	3_23	0	0.0192741357725448	4.96589030693154	1.59636479489238e-06	0.309090909090816	1
ENSG00000170293.8	CMTM8	3	32238447	3_23	0	0.0346554436489838	10.4889731998378	6.06267858069417e-06	1.1955719557195	1
ENSG00000153551.13	CMTM7	3	32392093	3_24	0	0.0135345636968728	4.65964801106925	1.05185887904371e-06	-0.0329218106996016	1
ENSG00000091317.7	CMTM6	3	32491754	3_24	0	0.0219610086735712	9.05748185604847	3.3175682172456e-06	1.03482587064677	1
ENSG00000182973.18	CNOT10	3	32684690	3_24	0	0.0163579303731676	6.35439685072454	1.73365547388341e-06	0.613588110403477	1
ENSG00000188167.8	TMPPE	3	33097052	3_24	0	0.0139846817701096	4.93700804834564	1.15153337312714e-06	-0.124257486941044	2
ENSG00000170266.15	GLB1	3	33097411	3_24	0	0.015993995397917	6.19394130432741	1.65228194733527e-06	0.529850746268911	1
ENSG00000170275.14	CRTAP	3	33113893	3_24	0	0.0197926085611935	8.14666927563886	2.68932461681241e-06	1.00057956305198	2
ENSG00000153558.13	FBXL2	3	33277306	3_25	0	0.0177671363591758	6.77477705126362	2.00757855918101e-06	0.657534246575091	1
ENSG00000153560.11	UBP1	3	33437380	3_25	0	0.0171101526757196	6.42135252160959	1.83248531496501e-06	0.595348837209415	1
ENSG00000172995.16	ARPP21	3	35639025	3_26	0	0.0574732205877897	15.5334298025	1.48899417503215e-05	1.74834437086013	1
ENSG00000144681.10	STAC	3	36274175	3_26	0	0.0181732270029413	4.65841803442469	1.41198673072695e-06	-0.170212765957447	1
ENSG00000178567.7	EPM2AIP1	3	36993455	3_27	0	0.0224643534603034	4.91185319402923	1.84034568600485e-06	-0.210088651651212	2
ENSG00000076242.14	MLH1	3	36988813	3_27	0	0.0308044036181679	7.88433235956731	4.05077232456416e-06	-1.00055789603878	2
ENSG00000144674.16	GOLGA4	3	37243088	3_27	0	0.0251745373068125	5.98305631128466	2.51214494249538e-06	0.634541399370522	2
ENSG00000198590.11	C3orf35	3	37386585	3_27	0	0.0244321646579606	5.70143867870106	2.32330651275564e-06	0.564841498559295	1
ENSG00000187091.13	PLCD1	3	38029646	3_27	0	0.0220014189728722	4.71615088062258	1.73060712617138e-06	-0.0438799076212246	1
ENSG00000093217.9	XYLB	3	38346523	3_28	0	0.0256020647076241	9.35518849538767	3.99473191138542e-06	1.07918552036186	1
ENSG00000114739.13	ACVR2B	3	38454702	3_28	0	0.0157542375572355	4.79528051094067	1.26000280739431e-06	0.206349206349285	1
ENSG00000157036.12	EXOG	3	38495589	3_28	0	0.0199069971489326	6.99012661060027	2.32087046563199e-06	0.785023104060139	2
ENSG00000114742.13	WDR48	3	39051835	3_28	0	0.0221420748997511	7.98969456675723	2.9505881802504e-06	-1.17293233082713	1
ENSG00000168026.18	TTC21A	3	39107786	3_28	0	0.0159144160525282	4.89010679803519	1.29798345689792e-06	-0.391121141053355	3
ENSG00000168334.8	XIRP1	3	39192679	3_28	0	0.0412753935514604	13.863523948087	9.54387989671576e-06	1.65775401069474	1
ENSG00000144659.10	SLC25A38	3	39383433	3_28	0	0.0156222038806657	4.71639283509077	1.22888821073601e-06	-0.00646551724137666	1
ENSG00000168028.13	RPSA	3	39387163	3_28	0	0.0315249290701893	11.3160309983269	5.94988199173272e-06	-1.61859122200254	2
ENSG00000114784.3	EIF1B	3	40309786	3_29	0	0.0202720486804024	8.88953590843846	3.00563911940307e-06	-1.16197183098634	1
ENSG00000188846.13	RPL14	3	40457413	3_29	0	0.0380330765929776	14.817862963099	9.39955162899728e-06	-1.57348703170069	1
ENSG00000177873.12	ZNF619	3	40467766	3_29	0	0.013723800330315	5.23125554780267	1.19740324924357e-06	0.376977431080416	2
ENSG00000172888.11	ZNF621	3	40524103	3_29	0	0.0161118104589266	6.73444153258641	1.80969770868715e-06	-0.773437500000186	1
ENSG00000168036.16	CTNNB1	3	41195090	3_30	0	0.200209872745017	30.1887209033093	0.00010080691112608	3.40322580645198	1
ENSG00000168038.10	ULK4	3	41963289	3_30	0	0.0317650478799079	12.3486050209411	6.54225577897936e-06	-2.22424242424305	1
ENSG00000182606.14	TRAK1	3	42013418	3_30	0	0.025863950073113	10.412743745119	4.49179719378684e-06	-1.9348837209304	1
ENSG00000114812.12	VIPR1	3	42488703	3_30	0	0.0140083533540405	4.65708137489273	1.0880804826462e-06	0.136820925553379	1
ENSG00000114857.17	NKTR	3	42600359	3_31	0	0.0216805357284441	8.13285450142048	2.94085165355645e-06	0.937587173845705	2
ENSG00000114853.13	ZBTB47	3	42653821	3_31	0	0.0194476607240407	7.1120603026174	2.30686885291495e-06	0.801075268817122	1
ENSG00000244607.5	CCDC13	3	42749631	3_31	0	0.0160326462430357	5.3006046539687	1.41739445421333e-06	-0.434001835181203	2
ENSG00000181061.13	HIGD1A	3	42800848	3_31	0	0.0904621931189217	21.7062765112864	3.27500938615458e-05	2.31697104866487	2
ENSG00000144648.15	ACKR2	3	42804792	3_31	0	0.0170672885629017	5.88698684944875	1.67578269969394e-06	-0.555214723926593	1
ENSG00000180432.5	CYP8B1	3	42876805	3_31	0	0.0359336933558465	12.893277848111	7.72725607595025e-06	-1.57042253521041	1
ENSG00000182983.14	ZNF662	3	42883150	3_31	0	0.0164240565473293	5.52673898683061	1.51394288643587e-06	0.704498026268053	2
ENSG00000240747.7	KRBOX1	3	42809057	3_31	0	0.0165003103443202	5.57017351461623	1.53292512405358e-06	-0.414504194279347	2
ENSG00000144647.5	POMGNT2	3	43106046	3_31	0	0.0370078795822923	13.1717538732294	8.13013795266718e-06	-1.64516129032249	1
ENSG00000011198.7	ABHD5	3	43689274	3_31	0	0.0374867317195778	13.2933136269008	8.3113378187007e-06	-1.39631127831054	2
ENSG00000160746.12	ANO10	3	43691692	3_31	0	0.0155537769869267	5.01636156899166	1.30132209966953e-06	-0.378906249999828	1
ENSG00000179152.19	TCAIM	3	44338357	3_31	0	0.0161170025844021	5.34980109790236	1.4380765902385e-06	0.370881345667628	2
ENSG00000225873.3	LINC00694	3	44439661	3_31	0	0.0453861429168169	15.1048248161832	1.14340233474119e-05	-1.77586206896577	1
ENSG00000178917.15	ZNF852	3	44510851	3_31	0	0.0197987498011336	7.28004557829354	2.40398620587225e-06	-0.899476907861323	2
ENSG00000196345.12	ZKSCAN7	3	44568516	3_31	0	0.0219792568757151	8.26144723460974	3.02851161556872e-06	1.01718213058444	1
ENSG00000144792.9	ZNF660	3	44562235	3_31	0	0.0334999169487252	12.2307302887404	6.83370497014629e-06	1.47877308456271	2
ENSG00000169981.10	ZNF35	3	44644514	3_31	0	0.0152315005966401	4.82012843199493	1.2245073817538e-06	-0.243639916428348	2
ENSG00000196653.11	ZNF502	3	44712685	3_31	0	0.0163547722272862	5.48710505043067	1.49674522219233e-06	-0.599131086396626	2
ENSG00000186446.11	ZNF501	3	44721338	3_31	0	0.0152344799053376	4.82196145605546	1.22521265084293e-06	0.0903225806451269	1
ENSG00000163807.5	KIAA1143	3	44761638	3_31	0	0.0169755314546686	5.83642990770998	1.65245925382023e-06	0.577702702702603	1
ENSG00000163808.16	KIF15	3	44761638	3_31	0	0.0169755314546686	5.83642990770998	1.65245925382023e-06	0.577702702702603	1
ENSG00000169964.7	TMEM42	3	44861942	3_31	0	0.0151108577582224	4.74560625851717	1.19602683838389e-06	-0.137959052352698	2
ENSG00000075914.12	EXOSC7	3	44975034	3_31	0	0.0150290270636589	4.69472120611619	1.17679490406547e-06	-0.12524173173154	2
ENSG00000163812.13	ZDHHC3	3	44976413	3_31	0	0.0152357466941796	4.82274068958795	1.2255125426268e-06	-0.174603174603153	1
ENSG00000163815.5	CLEC3B	3	45002501	3_31	0	0.0149730306198473	4.65974191982878	1.16367494114419e-06	0.0480000000000028	1
ENSG00000173585.15	CCR9	3	45914568	3_32	0	0.0108574707084687	5.20439369280658	9.42451291341906e-07	-0.515873015873042	1
ENSG00000011376.9	LARS2	3	45465813	3_32	0	0.0109681442000317	5.29932993978059	9.6942500363692e-07	0.255474452554748	1
ENSG00000211456.10	SACM1L	3	45689445	3_32	0	0.0647121124362938	22.0376636076161	2.37854423204842e-05	-2.69579311359982	2
ENSG00000163817.15	SLC6A20	3	45796686	3_32	0	0.010278989900132	4.6923016944364	8.04445214495122e-07	0.110091743119282	1
ENSG00000163818.16	LZTFL1	3	45916204	3_32	0	0.0335093668326394	15.7870547981964	8.8232268198833e-06	-1.63592233009637	1
ENSG00000172215.5	CXCR6	3	45940684	3_32	0	0.0116367078050738	5.85288063211333	1.13595179435059e-06	0.691384681983174	2
ENSG00000163823.3	CCR1	3	46208231	3_32	0	0.0347856074110442	16.1402223300832	9.36416827895397e-06	-2.34061135371085	1
ENSG00000121807.5	CCR2	3	46354094	3_32	0	0.0651830645507852	22.1038685814066	2.40305200821238e-05	-2.9041095890425	1
ENSG00000160791.13	CCR5	3	46370170	3_32	0	0.0353007886657062	16.2791315489167	9.58463869889319e-06	1.81649842688986	2
ENSG00000121797.9	CCRL2	3	46406481	3_32	0	0.092743640976811	25.5016088203469	3.94468044225917e-05	-2.70103092783547	1
ENSG00000012223.12	LTF	3	46485538	3_32	0	0.0144055766738267	7.85156732158338	1.88645787915976e-06	-1.55118110236222	1
ENSG00000241186.9	TDGF1	3	46572336	3_32	0	0.0655395882892196	22.1587688268253	2.42219688427727e-05	2.00557303203738	2
ENSG00000261603.1	PRSS46	3	46716355	3_33	0	0.0106885644226489	10.6235249010372	1.89386110546476e-06	0.0263848203307566	3
ENSG00000178038.16	ALS2CL	3	46669645	3_33	0	0.0101812367099164	6.10222346634377	1.03621231161753e-06	-0.117336099668058	2
ENSG00000188086.13	PRSS45	3	46740510	3_33	0	0.520703166031799	21.4122145577987	0.000185956734192804	-3.03584208471945	3
ENSG00000178055.11	PRSS42	3	46834226	3_33	0	0.00924147489842586	5.91743416500664	9.12083981836924e-07	0.485596707818892	1
ENSG00000160801.13	PTH1R	3	46877889	3_33	0	0.0105137348755791	6.29194175260834	1.10332083725855e-06	-0.255834182922233	2
ENSG00000160799.11	CCDC12	3	46982458	3_33	0	0.00922083613229518	5.79492714539152	8.91206591494643e-07	-0.102362204724417	1
ENSG00000181555.20	SETD2	3	47164415	3_33	0	0.0162967083900429	11.7036288520456	3.18112358035058e-06	1.92275574112728	1
ENSG00000114648.11	KLHL18	3	47260710	3_33	0	0.00907483385294528	5.22008500123552	7.90089632310889e-07	-0.0285714285714292	1
ENSG00000114650.18	SCAP	3	47476755	3_33	0	0.0106509115595037	8.42627540466976	1.49686465485529e-06	1.34515134481399	2
ENSG00000114646.9	CSPG5	3	47580720	3_33	0	0.00867929525768685	5.01352159075748	7.25750690777925e-07	0.351145038168041	1
ENSG00000114767.6	RRP9	3	51941929	3_36	0	0.0358253956628145	15.7557437786887	9.4143428596069e-06	1.97570850202409	1
ENSG00000041880.14	PARP3	3	51941930	3_36	0	0.0297801487055116	14.0075130650953	6.95741651638565e-06	-1.84435797665361	1
ENSG00000164088.17	PPM1M	3	52244928	3_36	0	0.0111270721267785	4.72095241417278	8.76134196500652e-07	0.0578703822197822	2
ENSG00000168237.17	GLYCTK	3	52291743	3_36	0	0.0163604788383528	8.24585656896691	2.25004856648391e-06	1.40322580645135	1
ENSG00000164091.11	WDR82	3	52287960	3_36	0	0.0113830798091829	4.92688754784628	9.35389598679114e-07	-0.0842105263157903	1
ENSG00000114841.17	DNAH1	3	52315396	3_36	0	0.0115811108833737	5.077593891043	9.80772518186532e-07	-0.747259776652239	2
ENSG00000010318.20	PHF7	3	52414035	3_36	0	0.0210652958781056	10.690824351215	3.75611485129677e-06	1.09230769230812	1
ENSG00000010319.6	SEMA3G	3	52444898	3_36	0	0.0125434427243512	5.91822002643938	1.23813489553765e-06	0.860962566845049	1
ENSG00000114854.7	TNNC1	3	52454186	3_36	0	0.0133917685106095	6.41092654218055	1.4319202793903e-06	0.679515897668014	2
ENSG00000010322.15	NISCH	3	52455611	3_36	0	0.0110733910715203	4.67460699007371	8.63347921122615e-07	0.122448979591812	1
ENSG00000010327.10	STAB1	3	52495250	3_36	0	0.0113322462758622	4.87732363469826	9.21844531839219e-07	-0.32967032967032	1
ENSG00000168268.10	NT5DC2	3	52535082	3_36	0	0.0115861087822366	5.06853005319685	9.79444277771973e-07	0.836522714947425	2
ENSG00000163938.16	GNL3	3	52681295	3_36	0	0.0134229057121052	6.5491656811424	1.4661979990815e-06	-0.521155066344443	2
ENSG00000163939.18	PBRM1	3	52686064	3_36	0	0.016360158794571	8.3272607309005	2.27221688679099e-06	1.57723577235786	1
ENSG00000016864.18	GLT8D1	3	52706166	3_36	0	0.0139244004231719	6.77727804312806	1.57395355424197e-06	-1.43999999999978	1
ENSG00000114904.12	NEK4	3	52775509	3_36	0	0.0124802536569135	5.7625605373682	1.19949659288615e-06	1.25984251968478	1
ENSG00000055957.10	ITIH1	3	52777156	3_36	0	0.0115546130670816	5.05322057825253	9.73831387900034e-07	-1.00775193798416	1
ENSG00000162267.12	ITIH3	3	52799203	3_36	0	0.0212988796615512	10.6890195279639	3.79712361569248e-06	-1.95454545454545	1
ENSG00000055955.15	ITIH4	3	52830568	3_36	0	0.0148455360457243	7.37003349870578	1.82484277003907e-06	1.34636263616363	3
ENSG00000272573.5	MUSTN1	3	52834429	3_36	0	0.0592099922324106	20.087182316218	1.983691493761e-05	-2.59719763551372	2
ENSG00000213533.11	TMEM110	3	52897955	3_36	0	0.0896701461671323	24.0730637022525	3.6003054536946e-05	-2.69586093930463	2
ENSG00000163935.13	SFMBT1	3	53046971	3_36	0	0.0297987930691579	13.8121958512796	6.86469913442904e-06	-1.76237623762295	1
ENSG00000163932.13	PRKCD	3	53155654	3_36	0	0.0120890765495304	5.50174655289419	1.10931226102128e-06	-0.486301369862935	1
ENSG00000163931.15	TKT	3	53255618	3_36	0	0.0522588681702048	19.1786709486621	1.67162405855174e-05	-2.01863354037316	1
ENSG00000272886.5	DCP1A	3	53347519	3_36	0	0.0286362355093864	13.5283297127201	6.46130452994784e-06	1.74589077356226	2
ENSG00000016391.10	CHDH	3	53846340	3_36	0	0.0949476228188665	24.8984979462844	3.94291440825948e-05	-2.40521739130369	1
ENSG00000056736.9	IL17RB	3	53839787	3_36	0	0.0112343392099203	4.81314425349188	9.01854582617649e-07	-0.31249999999995	1
ENSG00000113812.13	ACTR8	3	53881333	3_36	0	0.0143958783255385	7.1465209215179	1.71590382502605e-06	-0.905476904112909	2
ENSG00000114251.14	WNT5A	3	55489156	3_38	0	0.0241057962712379	9.86436090415541	3.965980190829e-06	-1.11250000000039	1
ENSG00000180376.16	CCDC66	3	56557027	3_39	0	0.0195346858689764	5.73315296459009	1.86792771823237e-06	0.634406850377104	4
ENSG00000163946.13	FAM208A	3	56682894	3_39	0	0.0192840355589985	5.6119194288335	1.80496779058091e-06	-0.596774193548065	1
ENSG00000163947.11	ARHGEF3	3	57078950	3_39	0	0.0238105319281665	7.59297677144079	3.0153746159117e-06	0.846139892043922	2
ENSG00000144730.17	IL17RD	3	57170597	3_39	0	0.0214240644981678	6.60021089871116	2.35841259561849e-06	-0.648648648648735	1
ENSG00000157500.10	APPL1	3	57226802	3_39	0	0.0181234172604619	5.02938566888378	1.52025043015775e-06	0.388888888888983	1
ENSG00000174840.8	PDE12	3	57554759	3_39	0	0.0571413517632849	15.8748590733178	1.51293578147844e-05	-2.08280135915052	2
ENSG00000168374.10	ARF4	3	57598389	3_39	0	0.0517237348760653	14.9259261430723	1.28763054623147e-05	-2.07243941794356	2
ENSG00000174839.12	DENND6A	3	57692733	3_39	0	0.0175883013747712	4.74820222818386	1.39287842583281e-06	-0.11142857142857	1
ENSG00000163681.14	SLMAP	3	57755619	3_39	0	0.0449303019372445	13.588106856471	1.01825932554461e-05	-1.97619047619013	1
ENSG00000136068.14	FLNB	3	58024201	3_39	0	0.0185677742749623	5.25668143034877	1.62791457601451e-06	-0.544303797468302	1
ENSG00000163687.13	DNASE1L3	3	58215019	3_40	0	0.0103274994882965	4.71445946562241	8.12058270407292e-07	0.392156862745197	1
ENSG00000163686.14	ABHD6	3	58237077	3_40	0	0.0103391652358784	4.72501934270626	8.14796532964651e-07	-0.0396039603960309	1
ENSG00000163684.11	RPP14	3	58306531	3_40	0	0.0125631472523289	6.54803587155193	1.37204894954449e-06	0.927273935208432	2
ENSG00000168297.15	PXK	3	58332534	3_40	0	0.0170197855728816	9.39268760828818	2.66626964401366e-06	-1.27595016227383	2
ENSG00000168291.12	PDHB	3	58434691	3_40	0	0.0102807106068012	4.67199055798878	8.01097167710031e-07	0.269736842105139	1
ENSG00000168306.12	ACOX2	3	58537904	3_40	0	0.0210142994480599	11.3714670366169	3.98557989010807e-06	1.31833910034695	1
ENSG00000168309.16	FAM107A	3	58627651	3_40	0	0.0123248471697296	6.36877392814161	1.30917433031846e-06	0.627659574468409	1
ENSG00000144724.19	PTPRG	3	61515196	3_41	0	0.0139856931306256	5.88633362964493	1.37305828858508e-06	-0.49180941424695	2
ENSG00000114405.10	C3orf14	3	62315882	3_41	0	0.0132562168589483	5.38464649830803	1.1905205679128e-06	0.401197290662927	2
ENSG00000163634.11	THOC7	3	63856953	3_43	0	0.0167329397898126	6.47337990387037	1.80660600377013e-06	-0.660301783942576	2
ENSG00000163636.10	PSMD6	3	64024193	3_43	0	0.0382303030857026	14.2511814275588	9.08696207790431e-06	-1.89304072439486	2
ENSG00000163637.12	PRICKLE2	3	64267292	3_43	0	0.0145085517929084	5.13655604211873	1.24295727561846e-06	-0.333333333333343	1
ENSG00000151276.23	MAGI1	3	65954153	3_44	0	0.0335286032347014	11.8134031422114	6.60618287784213e-06	-1.39682539682558	1
ENSG00000144741.17	SLC25A26	3	66134027	3_44	0	0.0402923956807642	13.5509704739218	9.10654409316026e-06	1.54982817869415	1
ENSG00000144749.13	LRIG1	3	66501565	3_45	0	0.0276996400720247	12.2848537127449	5.67550121221058e-06	1.36866359446992	1
ENSG00000172340.14	SUCLG2	3	67407957	3_45	0	0.0124943146558417	4.81187546552775	1.00273673050734e-06	0.0909090909090889	1
ENSG00000144747.15	TMF1	3	69052218	3_46	0	0.0174353025508281	5.50295844241153	1.60024259666225e-06	0.426395939086302	1
ENSG00000144744.16	UBA3	3	69079592	3_46	0	0.0216699234515437	7.54413998061396	2.72663635418108e-06	0.82945736434151	1
ENSG00000144746.6	ARL6IP5	3	69088388	3_46	0	0.0160584774570227	4.73157809089583	1.26727388142824e-06	0.191999999999992	1
ENSG00000187098.14	MITF	3	69739170	3_47	0	0.0144510811671127	4.94615180226157	1.19214172088902e-06	-0.0791366906474587	1
ENSG00000163412.12	EIF4E3	3	71757284	3_48	0	0.0137822530243726	6.96108152477301	1.60013654615319e-06	0.792626728110347	1
ENSG00000170837.2	GPR27	3	71735170	3_48	0	0.012658208032062	6.23024539315259	1.31533836378273e-06	0.716417910447485	1
ENSG00000163421.8	PROK2	3	71805436	3_48	0	0.0173683620054557	9.05097308899388	2.62188863871247e-06	-1.01360544217717	1
ENSG00000144736.13	SHQ1	3	72861735	3_49	0	0.0174079410363965	5.39706538719265	1.56698627399346e-06	-0.415492957746739	1
ENSG00000172986.12	GXYLT2	3	72888981	3_49	0	0.0187001939132732	6.0689111020274	1.89285345247976e-06	0.587786259542061	1
ENSG00000255423.1	EBLN2	3	73061902	3_49	0	0.0526636588463588	15.842893899266	1.3915718922728e-05	1.98387096774234	1
ENSG00000121440.14	PDZRN3	3	73491467	3_49	0	0.0432815458957812	13.9791730910605	1.00912357477159e-05	-1.5234375000003	1
ENSG00000113805.8	CNTN3	3	74520712	3_50	0	0.0358682189718342	12.5454129987053	7.50507231065025e-06	1.53740217394956	2
ENSG00000227124.8	ZNF717	3	75782933	3_51	0	0.0157663723485558	5.66535128773438	1.48976829874394e-06	-0.522388059701542	1
ENSG00000169855.19	ROBO1	3	79767741	3_53	0	0.0331287465472422	11.2069610117651	6.19231400709827e-06	1.40601503759388	1
ENSG00000114480.12	GBE1	3	81761728	3_54	0	0.0156011177756196	4.96408743090998	1.29168091562452e-06	-0.39759429945794	2
ENSG00000206538.8	VGLL3	3	86991242	3_57	0	0.0216176857976149	10.094876592363	3.63973965240757e-06	-1.39999999999991	1
ENSG00000083937.8	CHMP2B	3	87227121	3_57	0	0.0145920527111173	6.43036792884221	1.56499270759951e-06	-0.711942482913086	3
ENSG00000163320.10	CGGBP1	3	88122078	3_58	0	0.0267414242855797	11.2066279514492	4.99826864019781e-06	-1.45226130653306	1
ENSG00000044524.10	EPHA3	3	89107369	3_59	0	0.0191729503222557	5.27978384095087	1.68836054663841e-06	-0.0752895326398506	2
ENSG00000178750.2	STX19	3	94032097	3_59	0	0.0556491987214067	15.3447266355355	1.42422359668859e-05	2.00689655172413	1
ENSG00000178700.7	DHFR2	3	94061265	3_59	0	0.0441038004451149	13.1341814412865	9.66137927675553e-06	-1.82174078610154	2
ENSG00000178694.9	NSUN3	3	94062771	3_59	0	0.0352214701686084	11.005346937784	6.46504159421494e-06	-1.49781659388584	1
ENSG00000080200.9	CRYBG3	3	97822174	3_61	0	0.0141492448209742	5.69696878396873	1.3444269403376e-06	-0.447154471544765	1
ENSG00000080822.16	CLDND1	3	98523270	3_62	0	0.0210449985448304	5.46860086913127	1.91948725475134e-06	-0.486684435081996	2
ENSG00000144810.15	COL8A1	3	99637984	3_62	0	0.0198122583066349	4.90170930758274	1.61972631962683e-06	-0.243091976896801	2
ENSG00000144820.7	ADGRG7	3	100609097	3_63	0	0.0223897148978707	9.20386418686652	3.43699476462571e-06	-1.1825396825393	1
ENSG00000184220.11	CMSS1	3	99772141	3_63	0	0.0138233681410394	4.67982353715886	1.07895531112711e-06	0.134361233480207	1
ENSG00000036054.12	TBC1D23	3	100261437	3_63	0	0.0233716718983356	9.60738439742806	3.74502786893736e-06	1.30344827586192	1
ENSG00000114021.11	NIT2	3	100334239	3_63	0	0.0173281030907496	6.79775458367129	1.96461117486652e-06	0.992366412213953	1
ENSG00000154174.7	TOMM70	3	100401425	3_63	0	0.015421388478136	5.70476450632211	1.4673080645842e-06	0.457044673539498	1
ENSG00000206535.7	LNP1	3	100402006	3_63	0	0.0230964928795786	9.49602354766961	3.65803559639511e-06	1.25757575757598	1
ENSG00000114354.13	TFG	3	100709093	3_63	0	0.014807554256151	5.3241314699005	1.3148984373373e-06	0.612342559194285	2
ENSG00000154175.16	ABI3BP	3	100993920	3_64	0	0.012107262397299	5.46233183144268	1.10302191211027e-06	-0.826958699758493	2
ENSG00000081148.11	IMPG2	3	101320737	3_64	0	0.0179049866941823	11.4918824856987	3.43182619206334e-06	-1.98795180722968	1
ENSG00000138468.15	SENP7	3	101513077	3_64	0	0.0119513301596554	6.26990030709484	1.24978982667937e-06	-1.3040000000004	1
ENSG00000066422.4	ZBTB11	3	101677685	3_64	0	0.0129743844865922	5.33025056745736	1.15343863555662e-06	0.0232558139534965	1
ENSG00000114391.12	RPL24	3	101687152	3_64	0	0.0850763953621591	25.5473104428127	3.62505309417174e-05	-3.28387096774217	1
ENSG00000144815.15	NXPE3	3	101779233	3_64	0	0.0183547845359292	8.51272772000783	2.60602236792661e-06	-1.11408178725473	2
ENSG00000170017.12	ALCAM	3	105366626	3_66	0	0.0158994912542592	6.95931787887892	1.84548282520548e-06	0.771186440677475	1
ENSG00000114423.18	CBLB	3	105869225	3_66	0	0.0155224254594962	6.73431434918796	1.74346435789125e-06	-0.924657534246147	1
ENSG00000121570.12	DPPA4	3	109337904	3_67	0	0.0148908718294111	8.88886157682761	2.20763044264918e-06	0.950819672131233	1
ENSG00000114446.4	IFT57	3	108222767	3_67	0	0.0304596329068441	15.6136110492004	7.93209901944542e-06	1.70739549839209	1
ENSG00000177707.10	NECTIN3	3	111070094	3_70	0	0.0159934627860067	12.0812228309044	3.22265269702493e-06	-1.43352601156122	1
ENSG00000153283.12	CD96	3	111292718	3_70	0	0.00732640206794222	4.7771325005989	5.83738236256347e-07	0.240875912408781	1
ENSG00000144827.8	ABHD10	3	111978592	3_70	0	0.00753187893180074	5.03553060257023	6.32570122853655e-07	0.209992816944324	3
ENSG00000174500.12	GCSAM	3	112133043	3_70	0	0.0144260282456925	11.1145889163882	2.67423943237782e-06	-1.53451920683201	2
ENSG00000091972.18	CD200	3	112332580	3_70	0	0.0072654832114426	4.69913377285907	5.69432719032481e-07	-0.273007278976525	2
ENSG00000144848.10	ATG3	3	112561859	3_70	0	0.00724066980953331	4.66717606985525	5.63628614920313e-07	-0.0838732872530455	2
ENSG00000138459.8	SLC35A5	3	112561371	3_70	0	0.00770841262006972	5.25198026147969	6.75224426304637e-07	-0.376681614349829	1
ENSG00000091986.15	CCDC80	3	112649146	3_70	0	0.00729794849065235	4.7407819903013	5.77046596237824e-07	-0.183585313175031	1
ENSG00000163606.10	CD200R1	3	112975136	3_70	0	0.0103597995025919	8.01537741969958	1.38495426731975e-06	-0.86301369862972	1
ENSG00000163607.15	GTPBP8	3	112991286	3_70	0	0.00838194095072542	6.03472429158297	8.43649660022295e-07	0.591549295774749	1
ENSG00000163608.14	NEPRO	3	113019471	3_70	0	0.0101075280551858	7.7848133992524	1.31236085590223e-06	1.11150413567144	2
ENSG00000144857.14	BOC	3	113210185	3_70	0	0.0103351305522943	7.9930795845927	1.37781278285511e-06	0.82673684936331	2
ENSG00000206530.10	CFAP44	3	113440894	3_70	0	0.018208443392735	13.2976798954996	4.03839504364653e-06	1.62731077694469	3
ENSG00000163611.11	SPICE1	3	113515105	3_70	0	0.00785946557876782	5.4332993815891	7.12224251859499e-07	-0.401076194391126	2
ENSG00000072858.10	SIDT1	3	113532232	3_70	0	0.0319108418783207	18.5755634895967	9.88644977762776e-06	-2.02173913043611	1
ENSG00000178075.19	GRAMD1C	3	113827178	3_70	0	0.00875877541623016	6.44574123560122	9.41621493299614e-07	-0.662162162162312	1
ENSG00000151576.10	QTRT2	3	114006229	3_70	0	0.00812481942192211	5.74356877491214	7.78315444961415e-07	-0.540983606557503	1
ENSG00000163617.10	CCDC191	3	114056663	3_70	0	0.0689551868799935	25.8960543929129	2.9782465268739e-05	2.33091787439584	1
ENSG00000121578.12	B4GALT4	3	119241202	3_74	0	0.0275233518079097	10.1560041119651	4.66212909478781e-06	-1.22222222222286	1
ENSG00000176142.12	TMEM39A	3	119469366	3_74	0	0.0605539843507414	17.6277199758857	1.78032369791523e-05	-2.13999999999869	1
ENSG00000163389.10	POGLUT1	3	119467987	3_74	0	0.110677808559657	23.4455060824733	4.32793040642503e-05	2.5589860990398	3
ENSG00000113845.9	TIMMDC1	3	119498262	3_74	0	0.0197531370014621	7.03678866278911	2.31830562747317e-06	-1.0202591897612	2
ENSG00000121594.11	CD80	3	119559610	3_74	0	0.015430417661521	4.72013104462747	1.21476380465522e-06	0.0461538461538588	1
ENSG00000144843.11	ADPRH	3	119579762	3_74	0	0.019885038555293	7.09927772294042	2.35451092008277e-06	0.679429351781413	2
ENSG00000144837.8	PLA1A	3	119598432	3_74	0	0.0163866783855822	5.28377998401346	1.44409498904557e-06	-0.496969696969651	1
ENSG00000121577.13	POPDC2	3	119659168	3_74	0	0.0165772892380611	5.39221632564071	1.49087395407277e-06	-0.395250166779985	2
ENSG00000138495.6	COX17	3	119677824	3_74	0	0.0277154529130523	10.2215188874709	4.7249533069629e-06	1.2417582417584	1
ENSG00000144852.17	NR1I2	3	119780660	3_74	0	0.0570873700813843	17.0651267707233	1.624836478553e-05	-1.78571428571404	1
ENSG00000082701.14	GSK3B	3	120094435	3_74	0	0.0160048425363982	5.06273552102058	1.35143994558374e-06	-0.277112370005499	2
ENSG00000163428.3	LRRC58	3	120349175	3_74	0	0.015759273411084	4.91779073764386	1.2926065148861e-06	0.277550164757026	2
ENSG00000065518.7	NDUFB4	3	120596114	3_74	0	0.0338415414083746	12.104940364218	6.8323938919824e-06	-1.49096645937005	2
ENSG00000144840.8	RABL3	3	120743477	3_74	0	0.0178379255250997	6.0796404319004	1.80876583624305e-06	-0.589610389610724	1
ENSG00000153767.9	GTF2E1	3	120742729	3_74	0	0.0165266615869459	5.36353596544983	1.4784152611105e-06	-0.511450381679384	1
ENSG00000145103.12	ILDR1	3	122021982	3_75	0	0.0440297149489232	13.088633285532	9.61170159669367e-06	1.53623188405898	1
ENSG00000180353.10	HCLS1	3	121659058	3_75	0	0.0184623223689453	4.76597954562547	1.46756927089642e-06	-0.0748663101604214	1
ENSG00000173226.16	IQCB1	3	121808260	3_75	0	0.0194397254344331	5.21079337417804	1.68948400503001e-06	0.431117828375521	3
ENSG00000145088.8	EAF2	3	121835057	3_75	0	0.0225280740131493	6.4984654129527	2.44171505904047e-06	-0.645454545454955	1
ENSG00000163406.10	SLC15A2	3	121893969	3_75	0	0.0381695129552295	11.9378230869517	7.59979473580467e-06	1.94405594405548	1
ENSG00000121552.3	CSTA	3	122325058	3_76	0	0.020534772106744	4.66278456826643	1.59696479964297e-06	-0.160701483109863	2
ENSG00000160124.9	CCDC58	3	122408942	3_76	0	0.0211473114496648	4.93887269158202	1.74197973579614e-06	-0.176056338028162	1
ENSG00000114023.15	FAM162A	3	122384273	3_76	0	0.0556805155067438	14.0888063966616	1.3083910186314e-05	1.73991935483864	1
ENSG00000196981.3	WDR5B	3	122416042	3_76	0	0.0268709427938642	7.19165990627218	3.22308791190964e-06	-0.978627936916395	2
ENSG00000114030.12	KPNA1	3	122514800	3_76	0	0.0382819991167899	10.5318737906485	6.72450561488648e-06	1.06030150753726	1
ENSG00000138496.16	PARP9	3	122564248	3_76	0	0.0344415959742491	9.53247366387376	5.47581777884668e-06	1.56653386067536	2
ENSG00000173200.12	PARP15	3	122577800	3_76	0	0.0215719567028713	5.12565911035311	1.8441632570378e-06	-0.233137440325134	2
ENSG00000173193.13	PARP14	3	122679801	3_76	0	0.0260515326395315	6.90008969037638	2.99811384466426e-06	-0.773766271187491	3
ENSG00000169087.10	HSPBAP1	3	122793695	3_76	0	0.0810619575314981	17.687072014647	2.39129489552156e-05	1.88560351770788	2
ENSG00000138463.8	DIRC2	3	122795125	3_76	0	0.0282373395543907	7.65883998939396	3.60700611060032e-06	1.16379310344773	1
ENSG00000082684.14	SEMA5B	3	123028920	3_76	0	0.0247261470892689	6.40870758052196	2.64293821051918e-06	0.607664233576677	1
ENSG00000121542.11	SEC22A	3	123202292	3_76	0	0.0264198604091234	7.03225601365933	3.09874113518185e-06	0.775061124694512	1
ENSG00000206527.9	HACD2	3	123540235	3_76	0	0.0207868340669034	4.77737300593736	1.65629467702059e-06	0.181155204763348	2
ENSG00000065534.18	MYLK	3	123885146	3_77	0	0.0193914983194933	6.53616937387776	2.11395028819778e-06	-1.02614379084949	1
ENSG00000175455.14	CCDC14	3	123958536	3_77	0	0.0264214791256878	9.53855459675911	4.20339111642518e-06	1.43055555555578	1
ENSG00000114491.13	UMPS	3	124721933	3_77	0	0.019379716803356	6.53412684611304	2.11200573469114e-06	0.918528776603121	2
ENSG00000082781.11	ITGB5	3	124901003	3_77	0	0.0249313814603569	8.63036590452419	3.58868763460731e-06	-1.09810126582307	1
ENSG00000173706.12	HEG1	3	125059839	3_77	0	0.029113938715991	9.99399874492048	4.85288902025295e-06	1.06766917293232	1
ENSG00000221955.10	SLC12A8	3	125212648	3_77	0	0.0170964827287302	5.14439106886928	1.46690116347979e-06	0.438095238095457	1
ENSG00000163848.19	ZNF148	3	125375658	3_78	0	0.0211589278346931	4.66038985282666	1.64465954896835e-06	0.00975609756097922	1
ENSG00000114520.10	SNX4	3	125519762	3_78	0	0.0318363059693277	8.50623899683608	4.51669075089648e-06	0.913385826771507	1
ENSG00000144909.7	OSBPL11	3	125594988	3_78	0	0.0248573421712066	6.17485930512776	2.56001118479276e-06	-0.827922077921915	1
ENSG00000114547.9	ROPN1B	3	125978646	3_78	0	0.0426812876515659	11.2783070032167	8.0286316097697e-06	-1.61151079136662	1
ENSG00000114544.16	SLC41A3	3	126099932	3_78	0	0.0563560590098691	13.9197145447057	1.30837142332333e-05	1.94875119683786	2
ENSG00000144908.13	ALDH1L1	3	126191538	3_78	0	0.0494293961402228	12.6716709872432	1.0446704221142e-05	1.65354558977049	2
ENSG00000070476.14	ZXDC	3	126475233	3_78	0	0.0294157425270744	7.76048913421013	3.80740447747692e-06	0.909774436090667	1
ENSG00000159650.8	UROC1	3	126517918	3_79	0	0.0908343147373839	21.3487259695947	3.23431274740952e-05	-2.39849624060173	1
ENSG00000180767.9	CHST13	3	126533663	3_79	0	0.0363537177981905	12.6057042983209	7.64321458226054e-06	-1.71724137931073	1
ENSG00000197763.14	TXNRD3	3	126655148	3_79	0	0.0359144412561779	12.4909123820212	7.4820978197736e-06	-1.46899564272372	2
ENSG00000159685.10	CHCHD6	3	126699537	3_79	0	0.0165172039242688	5.18246535397211	1.42768712714137e-06	-0.389552505188186	2
ENSG00000114554.11	PLXNA1	3	126944195	3_79	0	0.0199082680423518	6.93453761508031	2.30256072836849e-06	0.78800671471321	2
ENSG00000114631.10	PODXL2	3	127634127	3_79	0	0.0239168246425098	8.65838864527099	3.45382795863109e-06	-1.0118243243241	1
ENSG00000114626.17	ABTB1	3	127672535	3_79	0	0.0231989609124964	8.37181722821122	3.23927916079584e-06	-0.993548387096399	1
ENSG00000058262.9	SEC61A1	3	128050756	3_79	0	0.0381485656970034	13.0615861751425	8.31063559400062e-06	-1.59722222222221	1
ENSG00000175792.11	RUVBL1	3	128153663	3_79	0	0.0160356654598222	4.90506782834382	1.31187395555245e-06	-0.215789473684213	1
ENSG00000132394.10	EEFSEC	3	128153332	3_79	0	0.016854460415112	5.37200440908301	1.51011951336286e-06	0.430232558139307	1
ENSG00000179348.11	GATA2	3	128493683	3_80	0	0.0223849052713534	6.21124669089157	2.31896473793911e-06	-0.676923076923194	1
ENSG00000075785.12	RAB7A	3	128726742	3_80	0	0.0249473304656954	7.23044462093942	3.00849427710668e-06	0.898437499999967	1
ENSG00000177646.18	ACAD9	3	128898947	3_80	0	0.0994537815100295	20.403491045934	3.38443274434038e-05	2.04068522484048	1
ENSG00000114654.7	EFCC1	3	129001644	3_80	0	0.0219819494637676	6.04052597736931	2.21462943057704e-06	0.663526431678706	2
ENSG00000172780.16	RAB43	3	129101723	3_80	0	0.0193215569876634	4.82892386000569	1.55615403622909e-06	0.181836757627285	2
ENSG00000240682.9	ISY1	3	129161573	3_80	0	0.0200212957646236	5.16292171304374	1.72404194049812e-06	0.36744186046505	1
ENSG00000181789.14	COPG1	3	129249511	3_80	0	0.0223835537708658	6.21067728558529	2.31861215496761e-06	0.606635071090069	1
ENSG00000183624.13	HMCES	3	129278571	3_80	0	0.0198192517579603	5.06768605305426	1.67516296205258e-06	-0.309278350515396	1
ENSG00000172771.11	EFCAB12	3	129428575	3_80	0	0.0190159922310136	4.67928994629777	1.48408594935468e-06	-0.129505353326287	2
ENSG00000129071.9	MBD4	3	129440996	3_80	0	0.0192967040876303	4.81684137204941	1.55026373223298e-06	-0.251231527093573	1
ENSG00000163913.11	IFT122	3	129440996	3_80	0	0.0192967040876303	4.81684137204941	1.55026373223298e-06	-0.251231527093573	1
ENSG00000172765.16	TMCC1	3	129894308	3_80	0	0.0213808115336727	5.77998749543727	2.06115755136063e-06	0.660633484163135	1
ENSG00000206384.10	COL6A6	3	130564248	3_81	0	0.0198841480615274	4.99884014670243	1.65781606172655e-06	-0.302127659574512	1
ENSG00000196455.7	PIK3R4	3	130746630	3_81	0	0.0192332328051669	4.68636974826111	1.50331137947858e-06	0.100464431622842	2
ENSG00000034533.11	ASTE1	3	131028108	3_81	0	0.0200777545137667	5.08982474050812	1.70442569938486e-06	-0.373333333333269	1
ENSG00000198585.11	NUDT16	3	131381465	3_81	0	0.0199455090114743	5.02776320184437	1.67255360091308e-06	0.30402930402926	1
ENSG00000114686.8	MRPL3	3	131502955	3_81	0	0.0244493506986345	6.94120761353389	2.83049550870327e-06	0.805714285714157	1
ENSG00000014257.15	ACPP	3	132315570	3_82	0	0.0200939414527757	4.82902541039004	1.61839574812522e-06	0.108179419524991	1
ENSG00000138246.15	DNAJC13	3	132417408	3_82	0	0.0331122385313155	9.53083940446674	5.26356268266197e-06	1.50264550264548	1
ENSG00000129048.6	ACKR4	3	132597261	3_82	0	0.0278259723253638	7.89059778382159	3.66201703826403e-06	-0.853018372703328	1
ENSG00000240303.7	ACAD11	3	132658573	3_82	0	0.0285582619482484	8.13536921109604	3.87497714989402e-06	1.01960784313714	1
ENSG00000113971.19	NPHP3	3	132717669	3_82	0	0.0217795449460518	5.58570381629904	2.02902225465614e-06	0.69901595252454	2
ENSG00000091527.15	CDV3	3	133573338	3_83	0	0.0131075464054192	5.012794080037	1.0958758948062e-06	0.333333333333416	1
ENSG00000163781.12	TOPBP1	3	133661592	3_83	0	0.0135308093552944	5.31040088120597	1.19842590396093e-06	-0.348017621145191	1
ENSG00000144867.11	SRPRB	3	133782563	3_83	0	0.0504945184221036	17.7174627624193	1.49212727429644e-05	-2.00000000000028	1
ENSG00000174640.12	SLCO2A1	3	134051958	3_83	0	0.0128767639615243	4.84647175895448	1.04086049812783e-06	-0.201086956521879	1
ENSG00000163785.12	RYK	3	134251127	3_83	0	0.0210234993933949	9.44318428209743	3.31118600040682e-06	-1.21666666666706	1
ENSG00000114019.14	AMOTL2	3	134375499	3_83	0	0.0163665910151529	7.09331596638697	1.93627768839518e-06	0.811023622047241	1
ENSG00000182923.16	CEP63	3	134486229	3_83	0	0.0127889958303186	4.78243664217094	1.02010711469031e-06	0.0665815309924635	2
ENSG00000154928.16	EPHB1	3	134597811	3_83	0	0.0139288524461576	5.58195106584915	1.29676556128367e-06	0.771428571428542	1
ENSG00000073711.10	PPP2R3A	3	135959783	3_84	0	0.0369381710597274	11.7083942878385	7.2132807018182e-06	-1.70229007633604	1
ENSG00000174579.3	MSL2	3	136222574	3_84	0	0.0218912555714781	6.77822197835472	2.4748367938418e-06	1.030612244898	1
ENSG00000114054.13	PCCB	3	136249986	3_84	0	0.0387657878337606	12.164916576316	7.86534641514524e-06	-1.97528163707019	2
ENSG00000118007.12	STAG1	3	136752490	3_84	0	0.0490422023605045	14.3946801781183	1.17742184934206e-05	2.27729547687737	2
ENSG00000158092.6	NCK1	3	136863195	3_84	0	0.0453756429341738	13.656772767746	1.0335487845329e-05	2.06190476190487	1
ENSG00000066405.12	CLDN18	3	137999149	3_85	0	0.0121299758866985	4.77836980444837	9.66717989654035e-07	0.0709219858155908	1
ENSG00000158163.14	DZIP1L	3	138116190	3_85	0	0.0357173058976908	14.926841950165	8.8921490404878e-06	-1.80152671755686	1
ENSG00000118017.3	A4GNT	3	138132356	3_85	0	0.0130511857834914	5.46364776040652	1.1893037005958e-06	0.689393939393715	1
ENSG00000181322.13	NME9	3	138329935	3_85	0	0.0120787759334164	4.73878684495316	9.54663250269534e-07	-0.137037037037063	1
ENSG00000158186.12	MRAS	3	138336294	3_85	0	0.0178701421690175	8.40872539779293	2.50621475922391e-06	0.837209302325659	1
ENSG00000158220.13	ESYT3	3	138434098	3_85	0	0.0262942121492833	12.0379951308653	5.27927677874162e-06	-1.41571189793263	2
ENSG00000114107.8	CEP70	3	138594051	3_85	0	0.0234769547395175	10.9716777085366	4.29610522507608e-06	-1.59913793103509	1
ENSG00000051382.8	PIK3CB	3	138834445	3_85	0	0.0132987765958453	5.63962434647453	1.25089821485823e-06	-0.706349206349006	1
ENSG00000175110.11	MRPS22	3	139006016	3_85	0	0.0171954156245349	8.04776091302023	2.30806400831044e-06	-0.999999999999876	1
ENSG00000184432.9	COPB2	3	139389874	3_85	0	0.0131749304005239	5.55199463062273	1.21999337596172e-06	0.500000000000145	1
ENSG00000114115.9	RBP1	3	139540080	3_85	0	0.0182826419961043	8.62290384033498	2.62937545040074e-06	-0.992094861659864	1
ENSG00000163864.15	NMNAT3	3	139677620	3_85	0	0.0246248874447622	11.4207242722487	4.69059575598826e-06	-1.35324991960848	2
ENSG00000158258.16	CLSTN2	3	139935130	3_85	0	0.0145272571942667	6.46718557884632	1.56696412807434e-06	0.628070175438639	1
ENSG00000114120.11	SLC25A36	3	140942360	3_86	0	0.0215032477534086	9.57687423203517	3.43469318536096e-06	-1.17049180327862	1
ENSG00000175093.4	SPSB4	3	141052136	3_86	0	0.0232926602431979	10.2369652123967	3.97695269299319e-06	1.17827868852483	1
ENSG00000155903.11	RASA2	3	141486623	3_86	0	0.0506221070226043	16.8063035869535	1.418967758282e-05	2.5037593984961	1
ENSG00000188582.8	PAQR9	3	142949180	3_87	0	0.176304026850586	29.3012619691433	8.61605897053538e-05	-2.93749999999872	1
ENSG00000114125.13	RNF7	3	141737961	3_87	0	0.0158040579127882	6.18703808030534	1.63084057123891e-06	-0.69047619047665	1
ENSG00000069849.10	ATP1B3	3	141877041	3_87	0	0.013587781600737	4.77135324226889	1.08131003545738e-06	0.315068493150744	1
ENSG00000114126.17	TFDP2	3	142160128	3_87	0	0.0659765606841796	19.6904371583794	2.16673169451081e-05	2.25628140703434	1
ENSG00000175054.14	ATR	3	142579130	3_87	0	0.0140515037725054	5.08567670981081	1.19187760351001e-06	-0.408519392001849	2
ENSG00000120756.12	PLS1	3	142596232	3_87	0	0.0143791521324926	5.30160371134591	1.27145398054656e-06	-0.479999999999975	1
ENSG00000163710.7	PCOLCE2	3	142890343	3_87	0	0.0163466532661072	6.50349943478137	1.77311156790192e-06	0.702702702702339	1
ENSG00000163714.17	U2SURP	3	142963798	3_87	0	0.0201351481907819	8.45929196812998	2.84085423499155e-06	1.02597402597413	1
ENSG00000175040.5	CHST2	3	143126135	3_87	0	0.020635824731629	8.68996917921333	2.99088815160038e-06	1.19718309859105	1
ENSG00000181744.8	C3orf58	3	143971574	3_88	0	0.0369799338613207	12.5964863342048	7.76918844378344e-06	-1.96000000000006	1
ENSG00000114698.14	PLSCR4	3	146229029	3_90	0	0.0193521920709296	4.74510304278541	1.53156671415074e-06	-0.123182280228042	2
ENSG00000188313.12	PLSCR1	3	146544787	3_90	0	0.0192926637253195	4.71618154810584	1.51754932159986e-06	0.217877094972089	1
ENSG00000152977.9	ZIC1	3	147393907	3_91	0	0.00961290946379534	4.74859766118998	7.61342952399379e-07	0.115384615384646	1
ENSG00000174963.17	ZIC4	3	147407102	3_91	0	0.0638930297647838	22.3679759563884	2.38363786306769e-05	-2.50396825396911	1
ENSG00000144891.17	AGTR1	3	148697698	3_91	0	0.0095361528424075	4.66717747594599	7.42313954221569e-07	-0.049079754601213	1
ENSG00000153002.11	CPB1	3	148791221	3_91	0	0.0212604172016041	12.1497425561153	4.30823082601023e-06	-1.38177469094204	2
ENSG00000163754.17	GYG1	3	148991343	3_91	0	0.0139490361950974	8.27725042142979	1.92570785270126e-06	-1.01486496114498	2
ENSG00000071794.15	HLTF	3	149083285	3_91	0	0.0898761506561087	24.8570863781528	3.72610244040691e-05	-2.63302845174306	2
ENSG00000047457.13	CP	3	149222355	3_91	0	0.00983302349003534	4.97605260394879	8.16078892244108e-07	-0.419141914191534	1
ENSG00000169908.11	TM4SF1	3	149378008	3_92	0	0.017591370122803	5.49925928090991	1.61348141854572e-06	-0.442446043165448	1
ENSG00000169903.6	TM4SF4	3	149400466	3_92	0	0.0190274078602106	6.23559320608479	1.97887111067154e-06	0.631245241520715	2
ENSG00000114744.8	COMMD2	3	149550274	3_92	0	0.0178621614179456	5.64257659969872	1.68101496133798e-06	-0.515354771158146	3
ENSG00000082996.19	RNF13	3	149812676	3_92	0	0.0161864548498194	4.71870233814328	1.27389733218963e-06	-0.086206896551712	1
ENSG00000144895.11	EIF2A	3	150546641	3_93	0	0.0156238906232431	4.97932295915077	1.29753652270085e-06	-0.26381568204956	3
ENSG00000198843.12	SELENOT	3	150602502	3_93	0	0.0295468384718538	10.9668830350409	5.40448524069028e-06	-1.35322308720286	2
ENSG00000120742.10	SERP1	3	150603336	3_93	0	0.0315878568282791	11.5968266170459	6.10969359443638e-06	-1.32561983471043	1
ENSG00000174944.8	P2RY14	3	151278646	3_93	0	0.0852351877637632	21.0520301406087	2.99276771993793e-05	-2.47368421052628	1
ENSG00000181631.6	P2RY13	3	151329464	3_93	0	0.0156979153335854	5.0236276556461	1.31528398028238e-06	0.309882747068742	1
ENSG00000169313.9	P2RY12	3	151384664	3_93	0	0.0274246287431933	10.264563519247	4.69506219000742e-06	-1.382113821138	1
ENSG00000152580.8	IGSF10	3	151467104	3_93	0	0.0310446984811061	11.4332006541973	5.91991372122588e-06	1.31784841075723	1
ENSG00000198829.6	SUCNR1	3	151835668	3_94	0	0.0150569333297839	5.55982536577049	1.39623263101302e-06	0.538461538461384	1
ENSG00000152601.17	MBNL1	3	152244180	3_94	0	0.0165965007954699	6.47240765266158	1.79160596354059e-06	-0.669230769230884	1
ENSG00000169860.6	P2RY1	3	152835136	3_94	0	0.0153125966521811	5.71758949824038	1.46023219656256e-06	0.475961538461594	1
ENSG00000114790.12	ARHGEF26	3	154121418	3_95	0	0.0238479190567722	7.92337610072823	3.15152579192638e-06	-1.25396825396817	1
ENSG00000174953.13	DHX36	3	154324761	3_95	0	0.0172851733590187	4.90078474264018	1.41286111499524e-06	-0.485714285714392	1
ENSG00000196549.10	MME	3	155023818	3_96	0	0.0224823878271525	6.68960574879353	2.50843622688135e-06	-0.724215246636771	1
ENSG00000240045.1	RP11-451G4.2	3	155291346	3_96	0	0.0237294081966901	7.19714169317733	2.84843993339931e-06	-0.93502838956355	2
ENSG00000174928.15	C3orf33	3	155806061	3_96	0	0.0219605160861123	6.46887229096054	2.36936094208591e-06	0.611111111111206	1
ENSG00000163655.15	GMPS	3	155871632	3_96	0	0.0198146696199731	5.5030309379915	1.81864903088534e-06	-0.428571428571465	1
ENSG00000169282.17	KCNAB1	3	156037571	3_96	0	0.0211547669704781	6.11764906150933	2.15850426644752e-06	-0.68192771084343	1
ENSG00000114850.6	SSR3	3	156554757	3_97	0	0.159850513366702	25.7362337465281	6.86150103658948e-05	3.05102040816206	1
ENSG00000163659.12	TIPARP	3	156672810	3_97	0	0.0178457114035285	4.74748402748003	1.41304984984689e-06	0.382978723404259	1
ENSG00000197980.12	LEKR1	3	156825562	3_97	0	0.0965543333265106	20.7803596404766	3.34645457806652e-05	2.58644548836996	2
ENSG00000163660.11	CCNL1	3	157160775	3_97	0	0.0203107429420236	5.96193236033922	2.01963533213106e-06	-0.704947286705567	2
ENSG00000197415.11	VEPH1	3	157533569	3_97	0	0.0181809480871248	4.92209402557113	1.49254192102433e-06	-0.223999999999982	1
ENSG00000174891.12	RSRC1	3	158106120	3_98	0	0.0236001979993081	8.95740345157089	3.52580174152741e-06	1.41358024691341	1
ENSG00000178053.17	MLF1	3	158572081	3_98	0	0.0157483479364229	5.1598544777058	1.35529101883384e-06	-0.251612903225905	1
ENSG00000168827.14	GFM1	3	158634651	3_98	0	0.0162030674892419	5.42669749912467	1.46653678172719e-06	0.265329832342052	2
ENSG00000118849.9	RARRES1	3	158724365	3_98	0	0.0210908998011926	7.90081688757628	2.77924741603886e-06	1.68426772719746	2
ENSG00000068885.14	IFT80	3	160399019	3_99	0	0.0380859222000228	11.7292725071757	7.45067565373785e-06	-1.51408450704246	1
ENSG00000113810.15	SMC4	3	160398964	3_99	0	0.041716791373423	12.5913643720092	8.76080058398284e-06	-1.65568551077808	2
ENSG00000186432.8	KPNA4	3	160565338	3_99	0	0.020110975088413	5.71299429521059	1.91627142704314e-06	0.684062162429442	2
ENSG00000169255.13	B3GALNT1	3	161105484	3_99	0	0.0182746595288399	4.81421581312312	1.46735418521911e-06	0.412222503110552	2
ENSG00000196542.8	SPTSSB	3	161372828	3_99	0	0.0198666873054407	5.59823828385162	1.85497021943438e-06	-0.593984962405824	1
ENSG00000121871.3	SLITRK3	3	165196267	3_101	0	0.0232077228848083	6.26401372995244	2.42462923080492e-06	0.721052631578963	1
ENSG00000114200.9	BCHE	3	165835486	3_102	0	0.0157666944109094	4.65739320862728	1.2247393210446e-06	0.0188679245283091	1
ENSG00000114209.14	PDCD10	3	167734716	3_103	0	0.0172834780980237	4.67816146852428	1.34854814751001e-06	0.134751773049624	1
ENSG00000163536.12	SERPINI1	3	167735203	3_103	0	0.0175521628244448	4.8228578219336	1.41187160414507e-06	-0.192052980132422	1
ENSG00000173905.8	GOLIM4	3	168096432	3_103	0	0.0240598965216767	7.78490253915932	3.12397133818422e-06	0.961538461538412	1
ENSG00000163581.13	SLC2A2	3	171027131	3_104	0	0.0116980703311196	4.66069960494745	9.0933822190731e-07	-0.036269430051823	1
ENSG00000184378.2	ACTRT3	3	169769962	3_104	0	0.0117666958180733	4.71543901006663	9.25415489102702e-07	0.187399030694649	1
ENSG00000114248.9	LRRC31	3	169868281	3_104	0	0.0120550536652241	4.94202491500797	9.93651709813627e-07	0.297709923664098	1
ENSG00000008952.16	SEC62	3	169966899	3_104	0	0.0284661941287048	13.0071859854962	6.17551047135953e-06	1.39999999999994	1
ENSG00000173890.16	GPR160	3	170037757	3_104	0	0.0119666635086763	4.8731494806015	9.72619378251728e-07	0.121343816826368	2
ENSG00000173889.15	PHC3	3	170181879	3_104	0	0.0128839948497762	5.56455325134729	1.19575154580222e-06	0.470588235294338	1
[truncated: 7,213 more rows]
