# Supplementary material for: Adjusting for genetic confounders in transcriptome-wide association studies improves discovery of risk genes of complex traits
Source: Nat Genet. 2024 Jan 26;56(2):336–47. doi: 10.1038/s41588-023-01648-9 (PMC10864181; doi:10.1038/s41588-023-01648-9)
Supplement: Supplementary file 5 — cTWAS results of all analyzed genes across all tissues for IBD, SCZ, and SBP. Results are stored separately for each combination of traits and tissues. Column legends for each set of results are the same as in Supplementary Table 1. [file 41588_2023_1648_MOESM5_ESM.zip › IBD_Lung.csv]

id	genename	chrom	pos	region_tag	cs_index	PIP	tau2	PVE	z	num_eqtl
ENSG00000237330.2	RNF223	1	1073854	1_1	0	0.0064149226058442	5.15376090510576	5.51411467139433e-07	-0.278195488721811	1
ENSG00000188976.10	NOC2L	1	959139	1_1	0	0.0123728128148406	11.6552563740474	2.40519548051214e-06	-1.34710743801646	1
ENSG00000187961.13	KLHL17	1	966179	1_1	0	0.00632795350405135	5.06566678565317	5.3463822216973e-07	0.27935222672076	1
ENSG00000187642.9	PERM1	1	982112	1_1	0	0.00855358242827464	7.68574114635447	1.09646280530589e-06	-0.778846153845978	1
ENSG00000187608.8	ISG15	1	1001107	1_1	0	0.00650438221788174	5.40953857704196	5.86849017253315e-07	-0.508728179551093	1
ENSG00000131591.17	C1orf159	1	1067673	1_1	0	0.0061410492006313	4.75564408974068	4.87093155691395e-07	-0.0596372953474948	3
ENSG00000186891.13	TNFRSF18	1	1205055	1_1	0	0.0350336824863087	27.023322516094	1.57900912446245e-05	-3.55172413793105	1
ENSG00000186827.10	TNFRSF4	1	1213065	1_1	0	0.00614329201817887	4.82693120493293	4.94575244651383e-07	-0.274938921087493	2
ENSG00000078808.16	SDF4	1	1190043	1_1	0	0.0138272027642339	16.9166917230373	3.90130471095075e-06	-2.9472019239351	2
ENSG00000176022.4	B3GALT6	1	1236303	1_1	0	0.0118553385399066	17.0564318870618	3.37257992067608e-06	-3.1435643564354	1
ENSG00000160087.20	UBE2J2	1	1256271	1_1	0	0.00708958055599385	6.04252737724458	7.14495131557177e-07	-0.392522360079969	3
ENSG00000162572.20	SCNN1D	1	1280044	1_1	0	0.00872786780382395	12.1326450436085	1.76613443053079e-06	-2.38331940786835	3
ENSG00000131584.18	ACAP3	1	1307652	1_1	0	0.0128502303759706	10.7802186364316	2.31046071320242e-06	0.214975845410565	1
ENSG00000169972.11	PUSL1	1	1307652	1_1	0	0.0128502303759706	10.7802186364317	2.31046071320245e-06	0.214975845410565	1
ENSG00000127054.20	INTS11	1	1317020	1_1	0	0.0237691797994082	18.4589641727008	7.31781840872224e-06	2.05962078403754	2
ENSG00000169962.4	TAS1R3	1	1327586	1_1	0	0.00961043645358839	15.5179470401273	2.48735333521179e-06	3.26953124999982	1
ENSG00000162576.16	MXRA8	1	1361311	1_1	0	0.0133597171385533	20.1499296532456	4.48984039443449e-06	-3.81669223685067	3
ENSG00000175756.13	AURKAIP1	1	1375267	1_1	0	0.0117820020794116	18.5519950845414	3.64560676256818e-06	3.59007987280485	2
ENSG00000242485.5	MRPL20	1	1407014	1_1	0	0.0344937150682549	28.0294027748209	1.6125527175276e-05	3.62928602969651	2
ENSG00000235098.8	ANKRD65	1	1418000	1_1	0	0.016179852571187	21.1619348321591	5.7107091032807e-06	-3.60555856128055	2
ENSG00000179403.11	VWA1	1	1434243	1_1	0	0.00698110823214493	5.77192496599955	6.72055521381362e-07	0.276295133437846	1
ENSG00000160072.19	ATAD3B	1	1499639	1_1	0	0.00615220651079396	5.0511327376406	5.18298309044766e-07	-0.678140696506212	2
ENSG00000197785.13	ATAD3A	1	1512720	1_1	0	0.0399413194986901	23.025797627215	1.53390052827989e-05	-2.77022058823492	1
ENSG00000248333.8	CDK11B	1	1704180	1_1	0	0.00697460642075121	9.41937853503311	1.0957262373022e-06	2.08441558441579	1
ENSG00000215790.6	SLC35E2	1	1755504	1_1	0	0.00937203068419201	17.6741763057485	2.76269530922652e-06	3.65441176470509	1
ENSG00000008130.15	NADK	1	1759611	1_1	2	0.0888878676432886	24.3786167640933	3.61419560727385e-05	4.52532163258185	2
ENSG00000078369.17	GNB1	1	1890472	1_1	0	0.00632558647025927	7.15422348915407	7.54785251233452e-07	1.47524752475251	1
ENSG00000169885.9	CALML6	1	1915143	1_1	0	0.00947565304968179	9.26888118210865	1.46486152143012e-06	-0.982142857142927	1
ENSG00000178821.12	TMEM52	1	1919746	1_1	0	0.0155518417815925	16.1019809927647	4.17658423152737e-06	2.42261904761839	1
ENSG00000187730.8	GABRD	1	2017202	1_2	0	0.00750623149079077	4.76497522438676	5.96544308122983e-07	0.0142180094786752	1
ENSG00000067606.16	PRKCZ	1	2061538	1_2	0	0.0594581684676587	24.691696789791	2.44862662821646e-05	-2.46551724137861	1
ENSG00000162585.16	FAAP20	1	2163093	1_2	0	0.0077418932738299	5.08445245821831	6.565253145986e-07	0.272811189017497	2
ENSG00000157933.9	SKI	1	2212668	1_2	0	0.011008220497031	8.10455933200493	1.48801267838585e-06	0.876146788990733	1
ENSG00000116151.13	MORN1	1	2351241	1_2	0	0.00906437484049383	6.52375646535445	9.86269726138196e-07	0.620155038759709	1
ENSG00000157916.19	RER1	1	2391602	1_2	0	0.0104248940344751	7.50435059447472	1.30480277106842e-06	0.639999999999858	1
ENSG00000157911.9	PEX10	1	2413486	1_2	0	0.00974255100290245	7.0730959303874	1.14932364611673e-06	0.706422018348555	1
ENSG00000149527.17	PLCH2	1	2416137	1_2	0	0.0234503854745538	17.1998508696958	6.72720671479904e-06	-2.1613050177647	4
ENSG00000157881.13	PANK4	1	2523491	1_2	0	0.00755620006200963	6.15735658796478	7.75993098917472e-07	1.18666666666691	1
ENSG00000157873.17	TNFRSF14	1	2555429	1_2	0	0.010111512613133	13.9258024526479	2.3485319003277e-06	-2.77586206896459	1
ENSG00000157870.14	FAM213B	1	2586971	1_2	0	0.018657538464893	12.6699002145704	3.94264473872447e-06	0.850895693755116	2
ENSG00000142606.15	MMEL1	1	2632557	1_2	0	0.0111678695067241	18.3740503920309	3.42243603062485e-06	3.73749783311797	2
ENSG00000215912.12	TTC34	1	2800905	1_2	0	0.0078525142329412	13.3267977216945	1.74539868220782e-06	-2.9748303257122	2
ENSG00000130762.14	ARHGEF16	1	3453189	1_2	0	0.0164852531207375	12.0824534020716	3.32208587241967e-06	-1.33526011560698	1
ENSG00000162591.15	MEGF6	1	3562032	1_2	0	0.0087328905472388	6.23742633676646	9.08497114522844e-07	0.624113475177368	1
ENSG00000116213.15	WRAP73	1	3654319	1_2	0	0.0102734886954399	7.75384177908582	1.32860226268272e-06	0.848821694079015	2
ENSG00000235169.7	SMIM1	1	3783555	1_3	0	0.0253963770444081	13.1902187947469	5.58706689476842e-06	-1.50000000000005	1
ENSG00000130764.9	LRRC47	1	3809762	1_3	0	0.0105308085225957	4.79125362707194	8.41532673914418e-07	0.15322580645159	1
ENSG00000116198.12	CEP104	1	3856592	1_3	0	0.0119992270567685	6.0338488823878	1.2075574622813e-06	0.524822695035426	1
ENSG00000169598.15	DFFB	1	3857024	1_3	0	0.015852378582768	8.6874886505772	2.29693545411628e-06	-1.06372548678105	3
ENSG00000198912.10	C1orf174	1	3891607	1_3	0	0.0262292029569805	13.4992080996798	5.90545672740492e-06	1.50684931506818	1
ENSG00000196581.10	AJAP1	1	4606434	1_4	0	0.00822693760895943	5.80688778573724	7.9678608862166e-07	-0.389705882352934	1
ENSG00000069424.14	KCNAB2	1	6001588	1_6	0	0.00382010802485111	6.54470782318806	4.16990357684116e-07	0.669291338583107	1
ENSG00000131697.17	NPHP4	1	5948531	1_6	0	0.00326657557134225	5.06965019666109	2.76204538046659e-07	0.287388097148393	2
ENSG00000158286.12	RNF207	1	6206026	1_6	0	0.109869975636487	38.3987804306673	7.03649794083798e-05	2.9940805199435	3
ENSG00000116251.9	RPL22	1	6209280	1_6	0	0.00509677973808309	9.19223504686043	7.81406630327326e-07	-1.1811320754716	1
ENSG00000116237.15	ICMT	1	6235565	1_6	0	0.00613199267916853	10.9426610944326	1.11914067951504e-06	1.344079020338	2
ENSG00000097021.19	ACOT7	1	6394628	1_6	0	0.00897153391861505	14.3597852260342	2.14869490166942e-06	-1.82882882882875	1
ENSG00000069812.11	HES2	1	6424818	1_6	0	0.00329551675602235	5.14094876705367	2.82570555626162e-07	0.384868421052569	1
ENSG00000187017.15	ESPN	1	6591033	1_6	0	0.00362091173434376	6.02934556416737	3.64123089942911e-07	-0.599999999999975	1
ENSG00000215788.9	TNFRSF25	1	6465275	1_6	0	0.00555454461259963	9.92695475662665	9.19654303299712e-07	-1.37318840579652	1
ENSG00000171680.21	PLEKHG5	1	6520369	1_6	0	0.00658176576118141	11.5634083952702	1.26937047314821e-06	1.45652173913001	1
ENSG00000162408.10	NOL9	1	6553646	1_6	0	0.00558098823733166	10.0383743409007	9.34403808037406e-07	-1.27461139896318	1
ENSG00000041988.15	THAP3	1	6625714	1_6	0	0.00452216092621782	8.0826617837833	6.09621850633935e-07	-1.01526717557267	1
ENSG00000171735.18	CAMTA1	1	6790865	1_6	0	0.00341257776699133	9.18640007447877	5.22863129457007e-07	-2.10959466551091	2
ENSG00000049245.12	VAMP3	1	7771004	1_6	0	0.00321449090814208	8.22353179716566	4.40890441396439e-07	2.0077205582981	2
ENSG00000049249.8	TNFRSF9	1	7936834	1_6	0	0.00842863220200607	24.6892055031629	3.47075791894031e-06	3.88799999999987	1
ENSG00000116288.12	PARK7	1	7958975	1_6	0	0.0072641807376066	23.1591468572265	2.80588135663337e-06	-3.81916911466691	2
ENSG00000162426.14	SLC45A1	1	8315558	1_6	0	0.00320365842407022	4.97681974112617	2.65924420647094e-07	0.410596026490007	1
ENSG00000142599.17	RERE	1	8441726	1_6	0	0.00337507433364259	5.25355176259116	2.9573073560025e-07	-0.0952380952380886	1
ENSG00000074800.13	ENO1	1	8879783	1_6	0	0.00626740885162214	11.3115570564871	1.18241661226306e-06	-1.1904761904758	1
ENSG00000142583.17	SLC2A5	1	9067399	1_6	0	0.00612662811269582	11.0179702449385	1.12585696828538e-06	1.14686002728796	3
ENSG00000180758.11	GPR157	1	9128930	1_6	0	0.00725823406342718	12.6925424672894	1.53652524455153e-06	-1.30884495798912	2
ENSG00000049239.12	H6PD	1	9221777	1_6	0	0.0102898257355761	15.8172332524499	2.71455499419032e-06	1.69261135096126	4
ENSG00000188807.12	TMEM201	1	9591207	1_7	0	0.011894774556798	5.35821336921085	1.06300748960062e-06	0.367052023121316	1
ENSG00000171603.16	CLSTN1	1	9823902	1_7	0	0.0138010909644736	6.84679355111022	1.5760164887143e-06	-0.806167400881229	1
ENSG00000162441.11	LZIC	1	9943171	1_7	0	0.0156067202794089	7.86987784926854	2.04851780820672e-06	-0.830882352941506	1
ENSG00000173614.13	NMNAT1	1	9944289	1_7	0	0.0181498465043974	9.37308749706928	2.83736843644768e-06	-1.02909090909104	1
ENSG00000162444.11	RBP7	1	9991107	1_7	0	0.0156150784364738	7.9635065636954	2.07399935989922e-06	0.855002587655792	2
ENSG00000130939.18	UBE4B	1	10033012	1_7	0	0.0111841624621023	4.7715788715274	8.90073107391918e-07	-0.222221096723622	2
ENSG00000054523.17	KIF1B	1	10215534	1_7	0	0.0112454051083901	4.82220684960807	9.04442676256256e-07	0.169354838709657	1
ENSG00000142657.20	PGD	1	10382809	1_7	0	0.0154496879558056	7.85377268364494	2.02375597908742e-06	-0.846679966393349	2
ENSG00000175279.21	CENPS	1	10429947	1_7	0	0.0121145787693383	5.53967276221518	1.11931554337631e-06	-0.481779218637035	3
ENSG00000241563.3	CORT	1	10449646	1_7	0	0.0146720019614294	7.37780094418598	1.80541237760616e-06	0.810699588477425	1
ENSG00000160049.11	DFFA	1	10425552	1_7	0	0.0113462528837438	4.90779701768559	9.28750705751528e-07	0.220472440944863	1
ENSG00000142655.12	PEX14	1	10476578	1_7	0	0.0182748161846327	9.42640128062638	2.87315493914027e-06	1.06451612903237	1
ENSG00000204624.7	DISP3	1	11527074	1_8	0	0.0117258324380883	5.53634993074924	1.08274782938752e-06	0.405882352941161	1
ENSG00000120948.16	TARDBP	1	11012828	1_8	0	0.0386068105707015	16.9323264208467	1.09028656979321e-05	-2.10691823899353	1
ENSG00000009724.16	MASP2	1	11046260	1_8	0	0.0117126205172637	5.52561381767171	1.0794305547532e-06	0.294392523364465	1
ENSG00000116649.9	SRM	1	11059120	1_8	0	0.0127343818785477	6.32209694331482	1.34276225877496e-06	-0.708858078245153	2
ENSG00000171824.13	EXOSC10	1	11067454	1_8	0	0.0171686216630352	9.17034512639456	2.62591834138678e-06	-1.41247227555496	3
ENSG00000171819.4	ANGPTL7	1	11187963	1_8	0	0.0119196208049724	5.69242251995113	1.13166966158252e-06	-0.564108962117921	2
ENSG00000198793.12	MTOR	1	11262508	1_8	0	0.0315353981503327	14.9875793041092	7.88297080682439e-06	-1.96323529411786	1
ENSG00000132879.13	FBXO44	1	11646421	1_8	0	0.0110389910290212	4.96174260096073	9.13531898866151e-07	-0.267105503894488	2
ENSG00000116661.9	FBXO2	1	11643786	1_8	0	0.0150738999753037	7.9292896369372	1.99351733513024e-06	-0.867403314917008	1
ENSG00000116663.10	FBXO6	1	11662631	1_8	0	0.011851673506998	5.63798657823366	1.11445829781447e-06	-0.456000800654483	3
ENSG00000116670.14	MAD2L2	1	11701529	1_8	0	0.0126820666094654	6.28288216630638	1.32895125060493e-06	0.584158415841703	1
ENSG00000162490.6	DRAXIN	1	11692083	1_8	0	0.0150252958018454	7.8984938852304	1.97937200017769e-06	0.828947368421484	1
ENSG00000162494.5	LRRC38	1	13523741	1_10	0	0.0146761156348905	6.31581418062089	1.54596826464422e-06	0.568181818182036	1
ENSG00000162493.16	PDPN	1	13582937	1_10	0	0.0197995515617221	9.17300066207684	3.02919258109147e-06	1.01753957511689	2
ENSG00000171729.13	TMEM51	1	15152787	1_11	0	0.00732702153685483	8.01447512985162	9.79405772186904e-07	-0.93835616438361	1
ENSG00000142621.19	FHAD1	1	15236908	1_11	0	0.00545002419949126	5.10946426805433	4.64444583740547e-07	0.288455188542708	3
ENSG00000142634.12	EFHD2	1	15409565	1_11	0	0.0179810120804893	16.216510299702	4.86330649636107e-06	-1.84237257135085	2
ENSG00000215704.9	CELA2B	1	15465283	1_11	0	0.00917776713924745	10.0738377910311	1.54202741038802e-06	1.06521257849787	2
ENSG00000132906.17	CASP9	1	15526209	1_11	0	0.0054274918884808	5.03083432333281	4.55406582753967e-07	-0.333333333333265	1
ENSG00000116138.12	DNAJC16	1	15527133	1_11	0	0.00592395362453135	5.78605868162477	5.71682093813269e-07	-0.791044776119348	1
ENSG00000116771.5	AGMAT	1	15584923	1_11	0	0.00593377263664652	5.80269396411717	5.74276008858221e-07	-0.793374588073716	2
ENSG00000197312.11	DDI2	1	15617889	1_11	0	0.00560791146232931	5.37801655184697	5.03017840547382e-07	0.329160512490742	2
ENSG00000116786.11	PLEKHM2	1	15684135	1_11	0	0.0136057962726471	13.5299962515224	3.07030659585858e-06	1.91187739463675	1
ENSG00000162461.7	SLC25A34	1	15735883	1_11	0	0.00526094589794179	4.74520179669138	4.16369230068374e-07	0.0399999999999938	1
ENSG00000162458.12	FBLIM1	1	15750210	1_11	0	0.00745598818818261	7.94758743178756	9.88326934569051e-07	1.08208955223873	1
ENSG00000233954.6	UQCRHL	1	15808953	1_11	0	0.00591110765487868	5.76674701114146	5.68538492608153e-07	0.611398963730434	1
ENSG00000065526.10	SPEN	1	15845948	1_11	0	0.00525906008499399	4.74859205757753	4.165173532686e-07	0.116751269035517	1
ENSG00000186510.11	CLCNKA	1	16018653	1_11	0	0.017610920068061	16.1785043207612	4.752044738958e-06	-1.67410714285651	1
ENSG00000173641.17	HSPB7	1	16020012	1_11	0	0.00720839248027128	7.61715123645177	9.15779903829878e-07	-1.06578947368397	1
ENSG00000184908.17	CLCNKB	1	16042892	1_11	0	0.00720936383330162	7.66566457352297	9.21736660182764e-07	-1.05913978494621	1
ENSG00000142632.16	ARHGEF19	1	16200034	1_11	0	0.00614133588416022	6.18500858856565	6.3352427887982e-07	0.543605321770468	2
ENSG00000132881.11	RSG1	1	16237068	1_11	0	0.00533953697623824	4.89452148207709	4.35887026277883e-07	-2.93224499453904e-05	2
ENSG00000055070.16	SZRD1	1	16352580	1_11	0	0.0154239208699003	14.8158709412829	3.81137850487854e-06	-1.68115390976205	2
ENSG00000157191.19	NECAP2	1	16440864	1_11	0	0.00568472502150463	5.48313322174718	5.19874320294703e-07	0.380753138075413	1
ENSG00000058453.16	CROCC	1	16476395	1_11	0	0.00587953512152262	5.77910164240654	5.66713329175548e-07	0.563492063491926	1
ENSG00000117122.13	MFAP2	1	16972001	1_12	0	0.012476542843969	5.64140502729849	1.17392850748489e-06	0.569606714512557	2
ENSG00000159363.17	ATP13A2	1	16987159	1_12	0	0.0122607538142719	5.47524746473474	1.11964676747217e-06	0.52572547117345	2
ENSG00000117118.9	SDHB	1	17044475	1_12	0	0.0148687692950693	7.3127861804639	1.81350185335305e-06	0.880000000000071	1
ENSG00000117115.12	PADI2	1	17134583	1_12	0	0.0143872066425641	6.9989805660885	1.67946661259912e-06	-0.774436090225649	1
ENSG00000159339.13	PADI4	1	17310365	1_12	0	0.0208343183701556	10.5323607662293	3.65986552684352e-06	-1.25267806556507	2
ENSG00000179023.8	KLHDC7A	1	18480643	1_13	0	0.00271477093455463	8.24672912946391	3.7340061286945e-07	-0.958613091446866	2
ENSG00000159423.16	ALDH4A1	1	18903008	1_13	0	0.00190143278012067	4.82884375345145	1.53138445934478e-07	-0.40605871431408	2
ENSG00000169991.10	IFFO2	1	18956450	1_13	0	0.00261574015133559	7.5036149965443	3.27359724913268e-07	-0.671532846715393	1
ENSG00000127481.14	UBR4	1	19205040	1_13	0	0.00494819594498575	13.5325668416749	1.11683026787905e-06	-1.42603550295797	1
ENSG00000127463.13	EMC1	1	19227605	1_13	0	0.00190582546106632	4.90980627309889	1.56065743852678e-07	0.460159165191729	4
ENSG00000162482.4	AKR7A3	1	19288862	1_13	0	0.00200776179016027	5.38632261203319	1.80370144101881e-07	0.537729806603331	2
ENSG00000053371.12	AKR7A2	1	19311815	1_13	0	0.00213646341309326	5.98301877261376	2.131944678276e-07	-0.564625850340136	1
ENSG00000040487.12	PQLC2	1	19312063	1_13	0	0.00194534381271971	4.96494363765142	1.61090821522212e-07	0.14860124672546	4
ENSG00000077549.17	CAPZB	1	19461192	1_13	0	0.00277621357808699	8.07482670254072	3.738920148155e-07	-0.886573974517894	3
ENSG00000173436.13	MINOS1	1	19572856	1_13	0	0.00191857210016722	4.83776047133594	1.54804147432276e-07	0.0400000000000066	1
ENSG00000158747.13	NBL1	1	19444474	1_13	0	0.00193775173684652	4.92113957670501	1.59046429308075e-07	0.0629110785616263	3
ENSG00000169914.5	OTUD3	1	19882976	1_13	0	0.00215296746817661	7.65202538391969	2.74772949234297e-07	-1.33369394063365	2
ENSG00000188257.10	PLA2G2A	1	19958722	1_13	0	0.00213549555177417	6.36512035262487	2.26707243516814e-07	-0.995199075279204	2
ENSG00000127472.10	PLA2G5	1	20028276	1_13	0	0.00196714718930924	5.28009600477243	1.73236252899095e-07	0.737777777778037	1
ENSG00000117215.14	PLA2G2D	1	20111070	1_13	0	0.00190408374312823	5.78907228988483	1.83846397167367e-07	0.343388441035499	2
ENSG00000158816.15	VWA5B1	1	20290926	1_14	0	0.0121504939312743	7.31576306550061	1.48256475023777e-06	0.746190726320467	3
ENSG00000162543.5	UBXN10	1	20186547	1_14	0	0.0285610631584752	15.477954355645	7.37306456152865e-06	1.63576158940415	1
ENSG00000090432.6	MUL1	1	20508245	1_14	0	0.0106687257064334	6.07770811882047	1.0814650640202e-06	0.554336333602167	2
ENSG00000183114.7	FAM43B	1	20551955	1_14	0	0.0101580785390923	5.61098107444003	9.50627723794091e-07	-0.513501850446503	2
ENSG00000158825.5	CDA	1	20589208	1_14	0	0.0108338557586866	6.22388179040406	1.12461660150364e-06	0.598508247966021	2
ENSG00000158828.7	PINK1	1	20632098	1_14	0	0.00954885289706286	5.0225741878346	7.99903632340136e-07	0.210237952709511	2
ENSG00000117245.12	KIF17	1	20684853	1_14	0	0.00956791315301353	5.0415366338018	8.04526321696412e-07	0.264437302005508	2
ENSG00000189410.11	SH2D5	1	20709772	1_14	0	0.00943125198652173	4.90469588847051	7.71509962830403e-07	-0.205328354542673	2
ENSG00000142794.18	NBPF3	1	21440170	1_15	0	0.0151559502935222	10.7186719966107	2.70946945299465e-06	1.12977099236649	1
ENSG00000090686.15	USP48	1	21782050	1_15	0	0.0102003725609162	7.40978055423627	1.26061214283307e-06	0.947437099643771	3
ENSG00000187942.11	LDLRAD2	1	21812807	1_15	0	0.00814341134568131	5.25554630062393	7.13812822060049e-07	-0.323985216726509	2
ENSG00000142798.17	HSPG2	1	21855402	1_15	0	0.00802575577718267	4.96801040065557	6.65010560471088e-07	-0.101123595505601	1
ENSG00000142789.19	CELA3A	1	22001714	1_15	0	0.00789948065841528	4.90441519002309	6.46168636429866e-07	0.308931185944526	1
ENSG00000162552.14	WNT4	1	22143914	1_15	0	0.00847813565670863	5.5261063596396	7.8141133429666e-07	0.129943502824887	1
ENSG00000184677.16	ZBTB40	1	22453334	1_15	0	0.00824139820519299	5.19296843116332	7.13800235305523e-07	0.148437500000082	1
ENSG00000173372.16	C1QA	1	22660117	1_15	0	0.0117347658975512	8.69467927348039	1.70171999647385e-06	-1.01282051282048	1
ENSG00000004487.15	KDM1A	1	23000786	1_16	0	0.00884191448091443	4.90764255857205	7.2373460656454e-07	0.249554367201566	1
ENSG00000169641.13	LUZP1	1	23176683	1_16	0	0.0345662996043838	17.9263168756307	1.03348473060055e-05	-1.92307692307723	1
ENSG00000204219.9	TCEA3	1	23424647	1_16	0	0.00961633678486462	5.70621056441868	9.15203271557991e-07	0.491258264607095	2
ENSG00000088280.18	ASAP3	1	23484165	1_16	0	0.0183928141919398	11.8850488364195	3.64593783728996e-06	1.38635897032234	3
ENSG00000142676.12	RPL11	1	23691734	1_17	0	0.0115891593770745	5.60080737987113	1.08258667654522e-06	0.426136363636281	1
ENSG00000057757.9	PITHD1	1	23782193	1_17	0	0.0106059204012523	4.76455038551772	8.42811383767648e-07	0.24799999999999	1
ENSG00000011009.10	LYPLA2	1	23775590	1_17	0	0.0113731785334228	5.43926799652745	1.03176886794936e-06	0.537878787878827	1
ENSG00000117308.14	GALE	1	23800401	1_17	0	0.0135121681701053	7.11306194792864	1.60303032581331e-06	0.721168194546643	2
ENSG00000117305.14	HMGCL	1	23838758	1_17	0	0.0106315409541344	4.78655604740006	8.487493811764e-07	-0.280000000000017	1
ENSG00000179163.11	FUCA1	1	23868759	1_17	0	0.012554190466452	6.32691169870163	1.32477032756682e-06	-0.668202764977119	1
ENSG00000142677.3	IL22RA1	1	24143324	1_17	0	0.0572322563294566	20.665877774193	1.97267177151264e-05	-2.36761219531334	2
ENSG00000185436.11	IFNLR1	1	24187123	1_17	0	0.0262727842001389	13.3831403825637	5.86440881283687e-06	1.63297872340499	1
ENSG00000001460.17	STPG1	1	24401188	1_17	0	0.011472032125193	5.64109124511319	1.07935320288012e-06	0.628114980744105	3
ENSG00000001461.16	NIPAL3	1	24415622	1_17	0	0.0106577428913756	4.86286500732028	8.64405573385707e-07	-0.285713570374482	2
ENSG00000117602.11	RCAN3	1	24502439	1_17	0	0.0273394383838679	13.6704038048409	6.2334867072242e-06	1.44135313775084	2
ENSG00000184454.6	NCMAP	1	24555537	1_17	0	0.0115845995181664	5.57291983943399	1.07677242835177e-06	-0.421874999999862	1
ENSG00000169504.14	CLIC4	1	24745177	1_17	0	0.01167237167052	5.67637583123848	1.10507144192959e-06	0.428977272727649	1
ENSG00000020633.18	RUNX3	1	24995106	1_17	0	0.0523324533839331	20.7279489149749	1.80920396340289e-05	-2.25714285714305	1
ENSG00000175707.8	KDF1	1	26952062	1_18	0	0.0308122167146679	17.3344667608191	8.90827337037486e-06	2.32142857142926	1
ENSG00000131910.4	NR0B2	1	26912198	1_18	0	0.00851583901912079	5.06307697103782	7.19121177289987e-07	0.305785123966831	1
ENSG00000117614.9	SYF2	1	25232900	1_18	0	0.00824846160446102	4.75975785849939	6.54813949036206e-07	-0.0623052959501458	1
ENSG00000183726.10	TMEM50A	1	25336580	1_18	0	0.00823571752211771	4.74505715816357	6.51782950797034e-07	0.0390625000000065	1
ENSG00000188672.17	RHCE	1	25430290	1_18	0	0.00880819972189317	5.38405677535718	7.90964314281204e-07	-0.309922699696321	2
ENSG00000204178.9	TMEM57	1	25430369	1_18	0	0.00854937693687718	5.10044855588492	7.27282173080892e-07	-0.201612903225827	1
ENSG00000157978.11	LDLRAP1	1	25565480	1_18	0	0.00887396282802155	5.45479807801606	8.07339849870372e-07	0.354838709677298	1
ENSG00000117640.17	MTFR1L	1	25791808	1_18	0	0.00977454356066487	6.37419160527346	1.039158288603e-06	0.468179498846888	2
ENSG00000158008.9	EXTL1	1	26017419	1_18	0	0.0083094951591417	4.82985152108176	6.69373514915724e-07	0.340915009160411	2
ENSG00000158014.14	SLC30A2	1	26046313	1_18	0	0.0183790427315408	12.3906029874052	3.79817905790946e-06	1.53030303030346	1
ENSG00000158022.6	TRIM63	1	26067922	1_18	0	0.0103522557688567	6.92052627879516	1.19490731846459e-06	-0.92048192771071	1
ENSG00000175087.9	PDIK1L	1	26111250	1_18	0	0.0147334189031277	10.2813853030718	2.52647658446249e-06	-1.26993865030719	1
ENSG00000197245.5	FAM110D	1	26159026	1_18	0	0.0112882586566589	7.74429680288146	1.45803868480515e-06	1.35434039758618	2
ENSG00000236782.6	RP11-96L14.7	1	26170849	1_18	0	0.0086700917019078	5.23378286502613	7.56832019408081e-07	0.365287500896285	2
ENSG00000142675.17	CNKSR1	1	26177705	1_18	0	0.267128619027876	38.8192940205915	0.000172953023055818	-3.93366258927384	2
ENSG00000130695.14	CEP85	1	26233875	1_18	0	0.0647223112635484	24.5015302875298	2.64488828610965e-05	2.92121212121255	1
ENSG00000142669.14	SH3BGRL3	1	26325286	1_18	0	0.00842981740929361	4.9665397907521	6.98284163517713e-07	0.0403225806451542	1
ENSG00000169442.8	CD52	1	26317102	1_18	0	0.0422464558202722	20.3702611667853	1.43531420589756e-05	-2.88063559597289	2
ENSG00000158062.20	UBXN11	1	26317369	1_18	0	0.0278541355711788	16.3669376804124	7.60356423829147e-06	2.56643356643431	1
ENSG00000176092.14	AIM1L	1	26358699	1_18	0	0.00830407856286652	4.82365320015914	6.68078708643595e-07	-0.271385254854618	2
ENSG00000176083.17	ZNF683	1	26369683	1_18	0	0.00823223031443099	4.7410319261232	6.50954296310965e-07	-0.803865551133304	2
ENSG00000117682.16	DHDDS	1	26432658	1_18	0	0.0102053691424752	6.78457872860247	1.1548131227642e-06	0.647058823529356	1
ENSG00000198830.10	HMGN2	1	26471849	1_18	0	0.0175003915409984	11.9230115566942	3.48011692696428e-06	-1.92823075367837	2
ENSG00000117676.13	RPS6KA1	1	26533204	1_18	0	0.0650038341886725	24.5428096308348	2.66086816846563e-05	-2.76027397260177	1
ENSG00000117713.18	ARID1A	1	26693253	1_18	0	0.0224830503827913	14.3162369074474	5.36839194226056e-06	-1.69469026548638	1
ENSG00000060642.10	PIGV	1	26787521	1_18	0	0.0254133750085991	15.4884977290219	6.56495490280483e-06	-1.78761061946795	1
ENSG00000204160.11	ZDHHC18	1	26832938	1_18	0	0.0300667970786324	17.0999133624184	8.575139268643e-06	2.12499999999993	1
ENSG00000142751.14	GPN2	1	26890178	1_18	0	0.025183944527376	15.4016683932572	6.46921564529295e-06	1.77973568281991	1
ENSG00000090273.13	NUDC	1	26899598	1_18	0	0.0197432104687525	13.0742466870176	4.30521213640073e-06	1.60087719298271	1
ENSG00000174950.10	CD164L2	1	27363868	1_19	0	0.0222854625416926	14.9635682705828	5.56181997405028e-06	-1.57037037037081	1
ENSG00000090020.10	SLC9A1	1	27118915	1_19	0	0.0118380084939181	8.92865993394801	1.76288927293532e-06	-0.992042440318255	1
ENSG00000186501.14	TMEM222	1	27334546	1_19	0	0.0113045493179488	8.48967911834735	1.60068042575375e-06	0.945498430692399	2
ENSG00000142765.17	SYTL1	1	27342119	1_19	0	0.0993720854187938	29.4369721947729	4.87885203630874e-05	-2.56288811292155	2
ENSG00000142733.14	MAP3K6	1	27357905	1_19	0	0.014911536279268	11.1276825976759	2.76749741914077e-06	-1.28702822150859	3
ENSG00000181773.6	GPR3	1	27392588	1_19	0	0.00786229790276904	5.03552712835134	6.60320135773527e-07	-0.313901345291386	1
ENSG00000126705.13	AHDC1	1	27604387	1_19	0	0.00870674030834284	6.00547787934593	8.72093939372592e-07	0.515463917525788	1
ENSG00000126709.14	IFI6	1	27671883	1_19	0	0.0076393492953406	4.76207603514477	6.06754210574938e-07	0.0790123456789981	1
ENSG00000130775.15	THEMIS2	1	27871748	1_19	0	0.0163146284133446	11.9852212973374	3.26124442379978e-06	1.503430944348	3
ENSG00000117748.9	RPA2	1	27914481	1_19	0	0.00832080507312427	5.57436781449454	7.73608219062108e-07	-0.424356739980482	2
ENSG00000130768.14	SMPDL3B	1	27937491	1_19	0	0.0467127456614171	22.0718380106724	1.7196259907476e-05	2.17857142857202	1
ENSG00000158156.7	XKR8	1	27951627	1_19	0	0.0123094574097578	9.30051223696865	1.90943941941553e-06	1.08130822093097	2
ENSG00000158161.15	EYA3	1	28074367	1_19	0	0.0130828924790056	9.88094238228506	2.15606696096677e-06	1.3249564769695	3
ENSG00000169403.11	PTAFR	1	28193492	1_19	0	0.0372760246376264	19.8964119297326	1.23698507479206e-05	1.95133828860002	2
ENSG00000126698.10	DNAJC8	1	28233309	1_19	0	0.00848414026489686	5.75921157227387	8.14950027426134e-07	0.405225731687748	2
ENSG00000130770.17	ATPIF1	1	28236029	1_19	0	0.00980202746527181	7.13250947847262	1.16605323489001e-06	0.73330109814964	2
ENSG00000130766.4	SESN2	1	28258033	1_19	0	0.00775274179703822	4.90212660776761	6.33869637346984e-07	-0.272811308211704	2
ENSG00000204138.12	PHACTR4	1	28366038	1_19	0	0.00904969902728847	6.37290594966869	9.61904044126918e-07	-0.824049335176703	2
ENSG00000180198.15	RCC1	1	28318402	1_19	0	0.0133705437764685	10.0881500178422	2.24967979447171e-06	-1.1956124314448	1
ENSG00000180098.9	TRNAU1AP	1	28553045	1_19	0	0.0493184750739805	22.5965318728853	1.8587095650738e-05	-2.35499553866271	2
ENSG00000188060.7	RAB42	1	28592480	1_19	0	0.0418147037130997	21.0026907964526	1.46475189357625e-05	-2.38461538461583	1
ENSG00000159023.19	EPB41	1	28869429	1_19	0	0.00935082589475666	6.68423908839876	1.04246636680527e-06	-0.932536101141759	2
ENSG00000116353.15	MECR	1	29130966	1_19	0	0.0198562418452777	13.8605144829762	4.59025180836182e-06	-1.81775700934639	1
ENSG00000162511.7	LAPTM5	1	30757252	1_20	0	0.012563198758061	7.52515432322728	1.57679686188079e-06	0.857142857143067	1
ENSG00000121766.15	ZCCHC17	1	31297741	1_20	0	0.0095230308599531	4.88809385971001	7.76380884173085e-07	0.141928714153361	2
ENSG00000168528.11	SERINC2	1	31409124	1_20	0	0.0140583024074671	8.59636875671844	2.01561705202145e-06	1.33067929247309	3
ENSG00000142910.15	TINAGL1	1	31571617	1_20	0	0.0103031717226267	5.63722660161581	9.68716141831763e-07	-0.689189189189415	1
ENSG00000121764.11	HCRTR1	1	31616786	1_20	0	0.0107018632129136	5.998499665024	1.07068603995855e-06	0.513618677043029	1
ENSG00000162517.12	PEF1	1	31644486	1_20	0	0.0104922322350127	5.81021981486596	1.01676494210928e-06	-0.377019735038244	2
ENSG00000084636.17	COL16A1	1	31703950	1_20	0	0.00958954044072069	4.95430748153693	7.92393414446411e-07	0.337672744444229	2
ENSG00000184007.18	PTP4A2	1	31945136	1_20	0	0.0102512603985346	5.58914300480781	9.55614195955985e-07	0.38596491228079	1
ENSG00000084652.15	TXLNA	1	32179560	1_21	0	0.00959898310490914	4.74442698981912	7.59572268755085e-07	0.0748031496062766	1
ENSG00000160051.11	IQCC	1	32205429	1_21	0	0.00960209514189236	4.74309680330432	7.59605496814944e-07	0.023622047244096	1
ENSG00000084623.11	EIF3I	1	32222176	1_21	0	0.00961533587418351	4.75355170743253	7.62329607256238e-07	-0.00784313725490084	1
ENSG00000160055.19	TMEM234	1	32222176	1_21	0	0.00961533587418351	4.75355170743253	7.62329607256238e-07	0.00784313725490085	1
ENSG00000116478.11	HDAC1	1	32291652	1_21	0	0.0356432559342128	17.1607803667953	1.02017460287289e-05	-1.69918699186923	1
ENSG00000225828.1	FAM229A	1	32366691	1_21	0	0.00961035964080659	4.75882367500928	7.62780108811717e-07	-0.0699481865284934	1
ENSG00000176261.15	ZBTB8OS	1	32650758	1_21	0	0.00993784185476387	5.05939806471742	8.38592622170224e-07	-0.280601293397253	2
ENSG00000162521.18	RBBP4	1	32651022	1_21	0	0.0101124693502127	5.2263762829203	8.8149123494688e-07	0.34700315457417	1
ENSG00000162520.14	SYNC	1	32705224	1_21	0	0.0101129208912832	5.22574182872291	8.81423582102913e-07	-0.342182890855531	1
ENSG00000116497.17	S100PBP	1	32815516	1_21	0	0.0186195231822907	11.2722846214825	3.50058483291479e-06	1.37983227142454	2
ENSG00000134684.10	YARS	1	32817982	1_21	0	0.0173763523498797	10.6469281365217	3.08562427646562e-06	1.33742331288349	1
ENSG00000160097.16	FNDC5	1	32871796	1_21	0	0.0101540486504177	5.18724751745094	8.78488978000155e-07	-0.0387596899224699	1
ENSG00000121905.9	HPCA	1	32886832	1_21	0	0.0454716168720197	19.0735980848783	1.44654893421364e-05	-1.6918767507003	1
ENSG00000004455.16	AK2	1	33066182	1_21	0	0.00960759614027495	4.76322477577794	7.63266006821991e-07	-0.251798561151145	1
ENSG00000142920.16	AZIN2	1	33080995	1_21	0	0.0103062930680242	5.38831070892527	9.26222281097404e-07	0.46485233848769	2
ENSG00000160094.14	ZNF362	1	33266591	1_21	0	0.063238555756167	23.2142180256066	2.44847744374825e-05	-2.51005082469693	2
ENSG00000184389.9	A3GALT2	1	33324895	1_21	0	0.0113463132944958	6.06896966645859	1.14849694298299e-06	0.145833333333336	1
ENSG00000121903.14	ZSCAN20	1	33476502	1_21	0	0.0106712600170701	5.5818476164281	9.93467773413734e-07	-0.08	1
ENSG00000121904.17	CSMD2	1	34165500	1_21	0	0.012925199592331	7.55085652964558	1.62777203226854e-06	-0.809978066256867	2
ENSG00000189280.3	GJB5	1	34755129	1_22	0	0.0214748918531815	13.3332083888166	4.77557596620526e-06	-1.59602964914821	2
ENSG00000188910.7	GJB3	1	34778696	1_22	0	0.0101407218344072	6.17236869393421	1.04395273253482e-06	0.63866114773786	4
ENSG00000187513.8	GJA4	1	34792232	1_22	0	0.0128576024351558	8.32925244793575	1.78618370761723e-06	-1.06030150753764	1
ENSG00000243749.1	TMEM35B	1	34984759	1_22	0	0.0135690941838718	8.91275894098055	2.01707999913789e-06	0.96277915632722	1
ENSG00000197056.9	ZMYM1	1	35070852	1_22	0	0.00945169342712815	5.45910716067345	8.60580203621353e-07	0.448275862068901	1
ENSG00000020129.15	NCDN	1	35557823	1_22	0	0.00878569557362974	4.75659630965096	6.96999635459479e-07	0.102272727272737	1
ENSG00000116819.6	TFAP2E	1	35573174	1_22	0	0.0130488530063221	8.50335792105979	1.85064408779715e-06	0.982801875801286	2
ENSG00000126067.11	PSMB2	1	35641909	1_22	0	0.0101800286347991	6.11584439632479	1.03840203947099e-06	-0.507246376811654	1
ENSG00000142686.7	C1orf216	1	35719097	1_22	0	0.00887415334966635	4.85858062269477	7.19111855288137e-07	-0.205020920502196	1
ENSG00000134698.10	AGO4	1	35808004	1_22	0	0.0096200388708757	5.61318261741511	9.00629367194109e-07	0.516068052930015	1
ENSG00000092847.11	AGO1	1	35870261	1_22	0	0.0153038726866879	10.1793448953148	2.59825205250069e-06	1.21546961325976	1
ENSG00000116863.10	ADPRHL2	1	36088841	1_22	0	0.00997358620212574	5.9061576064706	9.82463632461183e-07	0.437500000000023	1
ENSG00000116871.15	MAP7D1	1	36155585	1_22	0	0.00891970222940064	4.94922112044775	7.36287316941384e-07	0.325925925925963	1
ENSG00000054116.11	TRAPPC3	1	36155585	1_22	0	0.00891970222940064	4.94922112044775	7.36287316941384e-07	-0.325925925925963	1
ENSG00000054118.13	THRAP3	1	36224998	1_22	0	0.00888940277163341	4.90172093078063	7.26743693444549e-07	0.281249999999854	1
ENSG00000142694.6	EVA1B	1	36323945	1_22	0	0.098702351732749	28.402323142728	4.67564435989248e-05	-2.70769230769193	1
ENSG00000181817.5	LSM10	1	36397922	1_22	0	0.0143644116244518	9.61527023991279	2.30361258245824e-06	-1.31290322580632	1
ENSG00000116885.18	OSCP1	1	36426894	1_22	0	0.016348593643307	9.17955854704458	2.50300836450419e-06	-2.16000000000018	1
ENSG00000163873.9	GRIK3	1	37010560	1_22	0	0.0178144802717374	11.4703502040058	3.4080812485478e-06	1.24999999999983	1
ENSG00000189433.5	GJB4	1	34759243	1_22	0	0.0208107654448373	13.0008373485865	4.51252358603523e-06	-1.47991665347031	3
ENSG00000163875.15	MEAF6	1	37513172	1_23	0	0.011936982651336	5.02821540477435	1.0010794411657e-06	-0.225806451612835	1
ENSG00000163877.10	SNIP1	1	37553609	1_23	0	0.0120536092748227	5.1207978106801	1.02947272187243e-06	0.33479950389548	2
ENSG00000163879.10	DNALI1	1	37557454	1_23	0	0.0233012553660391	11.410136736864	4.43435311751909e-06	-1.41077712887462	2
ENSG00000134697.12	GNL2	1	37596105	1_23	0	0.0151257720141231	7.28398381551999	1.83758157593138e-06	-0.888888888888976	1
ENSG00000169218.13	RSPO1	1	37635248	1_23	0	0.0129853321791146	5.82991780298158	1.26262853792968e-06	0.557571638705191	2
ENSG00000116922.14	C1orf109	1	37692275	1_23	0	0.0127515612996038	5.65687532502339	1.20309542624301e-06	0.460683242287238	2
ENSG00000134690.10	CDCA8	1	37704197	1_23	0	0.0135938533416881	6.26622756844861	1.42072115968333e-06	0.534810126582616	1
ENSG00000188786.9	MTF1	1	37859751	1_23	0	0.0998524856729355	25.5049661227253	4.24760122147228e-05	2.60619054031299	2
ENSG00000204084.12	INPP5B	1	37878930	1_23	0	0.038279032619264	16.1722140739418	1.03250114258909e-05	-1.84290415148417	2
ENSG00000183431.11	SF3A3	1	37990434	1_23	0	0.0124730457294917	5.44654391458043	1.1330618829202e-06	-0.674242424242576	1
ENSG00000183386.9	FHL3	1	37996149	1_23	0	0.018404437029226	9.15570868789108	2.81044188342026e-06	-1.32076192750977	4
ENSG00000183520.11	UTP11	1	37996149	1_23	0	0.0120370577418228	5.10770727728498	1.02543101597825e-06	0.00482651399137195	2
ENSG00000174574.15	AKIRIN1	1	38991334	1_24	0	0.016225379946604	6.68827893511768	1.80996158765703e-06	0.648437499999957	1
ENSG00000168653.10	NDUFS5	1	39026790	1_24	0	0.0134681159957513	4.9127690421112	1.10355326850059e-06	0.157227241771096	3
ENSG00000183682.7	BMP8A	1	39491497	1_24	0	0.0189351155336039	8.16219501083777	2.57771578861548e-06	-0.840069922151061	3
ENSG00000090621.13	PABPC4	1	39578100	1_24	0	0.0337046622334849	13.6834570880888	7.69211767333952e-06	-1.61486486486568	1
ENSG00000163909.7	HEYL	1	39640410	1_24	0	0.0132290908948095	4.74216662757796	1.04632575603451e-06	0.0890052356020994	1
ENSG00000116983.12	HPCAL4	1	39691471	1_24	0	0.013270679359077	4.77206928351114	1.05623365646675e-06	0.0447761194029745	1
ENSG00000084072.16	PPIE	1	39738494	1_25	0	0.0339267698555649	17.5357144202016	9.92261366290993e-06	-1.85294117646999	1
ENSG00000116985.11	BMP8B	1	39789243	1_25	0	0.00887206957650621	4.80241933275128	7.10632594288038e-07	0.0882352941176339	1
ENSG00000043514.15	TRIT1	1	39880989	1_25	0	0.0088201570636921	4.74822690642088	6.98502378182381e-07	0.0234706311631032	3
ENSG00000116990.10	MYCL	1	39892380	1_25	0	0.00881195573288762	4.73925931935433	6.9653490549603e-07	0.0540540540540508	1
ENSG00000131236.16	CAP1	1	40039999	1_25	0	0.0288740278857904	15.9203090001165	7.66688536817659e-06	-1.72476019689477	2
ENSG00000131238.16	PPT1	1	40094786	1_25	0	0.00885816687874852	4.78518113660593	7.06972214305166e-07	0.178789147931561	3
ENSG00000084073.8	ZMPSTE24	1	40257123	1_25	0	0.0093202035047375	5.25330517754084	8.16616463918671e-07	-0.288102730480573	2
ENSG00000049089.13	COL9A2	1	40296176	1_25	0	0.00896884098455864	4.90617747326727	7.33904725048916e-07	0.298428299575123	2
ENSG00000187815.9	ZFP69	1	40476891	1_25	0	0.012766579280154	8.31461911233236	1.77042287108886e-06	-1.30583292735174	2
ENSG00000164002.11	EXO5	1	40509127	1_25	0	0.102144565862293	28.3369202586357	4.8275637835328e-05	-3.30750158764119	2
ENSG00000066136.20	NFYC	1	40690819	1_25	0	0.0113190265446455	7.12228746951653	1.3445863022842e-06	1.11538461538447	1
ENSG00000117013.14	KCNQ4	1	40855601	1_25	0	0.00892502149248564	4.88111401310089	7.26588179431898e-07	-0.359712230215957	1
ENSG00000179862.6	CITED4	1	40862201	1_25	0	0.013093240521326	8.76552500414861	1.9141906228633e-06	-1.33076923076932	1
ENSG00000171793.13	CTPS1	1	40979451	1_25	0	0.00938552749097332	5.27084944694319	8.25086351636453e-07	-0.0518518518518349	1
ENSG00000171790.15	SLFNL1	1	41023050	1_25	0	0.0136753043594361	9.11440264776448	2.07886035429774e-06	-1.36420510578196	2
ENSG00000010803.16	SCMH1	1	41241979	1_25	0	0.0601780673666327	22.6040291076133	2.26873723901343e-05	-2.27656724207234	2
ENSG00000127129.9	EDN2	1	41484842	1_25	0	0.0139166218474276	9.15859564305044	2.12580202841755e-06	1.19753086419811	1
ENSG00000186973.10	FAM183A	1	43145334	1_26	0	0.0133810952056979	5.06124253226038	1.12955898699574e-06	0.151682441019116	2
ENSG00000177181.14	RIMKLA	1	42380694	1_26	0	0.0166064664883993	6.85099690182041	1.89754074523755e-06	0.396143076747962	2
ENSG00000066185.12	ZMYND12	1	42461691	1_26	0	0.0133472916365154	5.04165272740359	1.1223445016043e-06	-0.142857142857115	1
ENSG00000127125.8	PPCS	1	42455395	1_26	0	0.0142618504670672	5.88960031998162	1.40094733015943e-06	-0.875000000000331	1
ENSG00000171960.10	PPIH	1	42658184	1_26	0	0.014650768673273	6.1200907396234	1.49547231658793e-06	-0.962406015037598	1
ENSG00000117385.15	P3H1	1	42766833	1_26	0	0.0128777232929019	4.75613201373018	1.02153463344279e-06	0.354394164611135	2
ENSG00000164008.14	C1orf50	1	42744270	1_26	0	0.0128926927146072	4.80075942571793	1.03231842941667e-06	0.533477136319998	2
ENSG00000274386.5	TMEM269	1	42785273	1_26	0	0.0180635944873768	8.01451404008986	2.41457930906435e-06	0.918968692449177	1
ENSG00000177868.11	SVBP	1	42816759	1_26	0	0.0128994945338208	4.79808278022635	1.03228718241989e-06	-0.471378529679903	2
ENSG00000164010.13	ERMAP	1	42816759	1_26	0	0.0131012228619931	4.91068988926062	1.07303638683289e-06	-0.245085929177432	3
ENSG00000117394.20	SLC2A1	1	42947982	1_26	0	0.0188717849723039	8.61974005135513	2.71310907427539e-06	1.11280113433526	2
ENSG00000243710.7	CFAP57	1	43232297	1_26	0	0.0206087632331318	9.36060596969326	3.2174810638966e-06	1.15107913669112	1
ENSG00000117395.12	EBNA1BP2	1	43171021	1_26	0	0.0141180192104979	5.5362509184753	1.30361587172759e-06	-0.319148936170298	1
ENSG00000253313.5	C1orf210	1	43286030	1_26	0	0.0141341931880792	5.60027569204645	1.32020245405688e-06	0.482926829268131	1
ENSG00000171872.4	KLF17	1	44051290	1_27	0	0.0200024270759357	11.9957272675736	4.00192904735818e-06	1.27795527156575	1
ENSG00000066056.13	TIE1	1	43300755	1_27	0	0.0234333942235973	13.2440891344313	5.17627569457428e-06	1.43697284414796	2
ENSG00000117400.16	MPL	1	43321766	1_27	0	0.0117307119229706	6.82841735650426	1.33599407740487e-06	0.707183086665269	2
ENSG00000117399.13	CDC20	1	43359194	1_27	0	0.00927123925080686	4.73998136444513	7.32950302285584e-07	0.0188679245283064	1
ENSG00000066322.14	ELOVL1	1	43367703	1_27	0	0.0222295670181393	12.745672797628	4.72556645005832e-06	1.41732283464577	1
ENSG00000159479.16	MED8	1	43389875	1_27	0	0.0460121800896793	19.6303844200674	1.50647427850922e-05	-1.94014904447946	3
ENSG00000198198.15	SZT2	1	43389819	1_27	0	0.0191336038158103	11.5418644027135	3.68326401883557e-06	1.3090379853672	3
ENSG00000066135.12	KDM4A	1	43649383	1_27	0	0.0132981036654307	8.19352098990838	1.81727390477649e-06	-1.01408450704188	1
ENSG00000126091.19	ST3GAL3	1	43705540	1_27	0	0.00979154289060413	5.22544666764821	8.53364664156677e-07	0.139860139860155	1
ENSG00000117407.16	ARTN	1	43933936	1_27	0	0.015176429833179	9.34248382323192	2.36478726772335e-06	1.06965174129338	1
ENSG00000117408.10	IPO13	1	43947230	1_27	0	0.0113822832310554	6.71758946873607	1.27527237792266e-06	-0.757575757575668	1
ENSG00000117411.16	B4GALT2	1	43913225	1_27	0	0.0118802880200678	7.05448251255133	1.39782317463585e-06	0.686768128556285	2
ENSG00000159214.12	CCDC24	1	43990199	1_27	0	0.0101742779102634	5.63590958506472	9.56373907893419e-07	-0.531325897094328	2
ENSG00000178028.13	DMAP1	1	44213884	1_27	0	0.0418094920963399	18.484888890952	1.28899680769214e-05	-1.71384517761611	2
ENSG00000198520.10	C1orf228	1	44672527	1_28	0	0.0121131138808698	5.08197858751721	1.02671223327948e-06	-0.183591736814112	2
ENSG00000142945.12	KIF2C	1	44739744	1_28	0	0.0299904564728415	13.6284119669049	6.81692372679443e-06	1.32665639445209	1
ENSG00000142937.11	RPS8	1	44775613	1_28	0	0.0243389567008473	11.9122613734303	4.83566579010117e-06	-1.97845328722248	2
ENSG00000142959.4	BEST4	1	44787956	1_28	0	0.0167818291913389	9.09409677355	2.54541719404277e-06	1.84375000000016	1
ENSG00000188396.3	TCTEX1D4	1	44806240	1_28	0	0.0216922495005546	11.1496264160296	4.03389892847355e-06	2.12962962962928	1
ENSG00000222009.8	BTBD19	1	44808328	1_28	0	0.011759581266552	5.04245512497502	9.88994793353326e-07	-0.355421686746801	1
ENSG00000117425.13	PTCH2	1	44842737	1_28	0	0.0327349500669696	15.8675832535837	8.66328444534492e-06	-2.45736434108573	1
ENSG00000126107.14	HECTD3	1	45011467	1_28	0	0.0116373670377307	4.79929420772903	9.31520059666055e-07	0.141153081510919	1
ENSG00000126088.13	UROD	1	45037967	1_28	0	0.0214181341860603	11.0648509121554	3.95264041872168e-06	-2.23943661971958	1
ENSG00000132781.17	MUTYH	1	45336471	1_28	0	0.0947990035681724	24.7461138375063	3.91264895505139e-05	-2.62413420305725	2
ENSG00000070759.16	TESK2	1	45491618	1_28	0	0.0146235504388335	6.53977180817594	1.59505450398322e-06	-0.206106870229045	1
ENSG00000132763.14	MMACHC	1	45499668	1_28	0	0.0246914799681042	10.5768128578283	4.35574099447028e-06	0.375936255279633	2
ENSG00000117450.13	PRDX1	1	45522595	1_28	0	0.0232172370789302	10.1456226131039	3.92870433013307e-06	-0.324324324324314	1
ENSG00000117448.13	AKR1A1	1	45550079	1_28	0	0.013550300919109	6.22063335199024	1.4058651004372e-06	-0.0254699518803504	2
ENSG00000159592.10	GPBP1L1	1	45688394	1_28	0	0.0268717499027743	12.3164398718378	5.52002755188857e-06	-1.47511312217127	1
ENSG00000159596.6	TMEM69	1	45687531	1_28	0	0.0116983608812434	5.24814181054679	1.02397813192319e-06	-0.737205196909268	2
ENSG00000086015.20	MAST2	1	45805380	1_28	0	0.0132804939277238	7.64127784934449	1.69254539216889e-06	-2.0564516129039	1
ENSG00000085998.13	POMGNT1	1	46179852	1_28	0	0.016438514217033	8.55405477040945	2.34527996658697e-06	1.65000000000051	1
ENSG00000171357.5	LURAP1	1	46206325	1_28	0	0.0163992583822248	8.87137055327981	2.42647060239332e-06	1.83206106870167	1
ENSG00000085999.11	RAD54L	1	46256717	1_28	0	0.0162272975027692	7.55343130529851	2.04432805106675e-06	1.03846153846167	1
ENSG00000173660.11	UQCRH	1	46309111	1_28	0	0.0130935544773967	5.73865867130782	1.253222141534e-06	0.219512195121851	1
ENSG00000117480.15	FAAH	1	45479773	1_28	0	0.0231775009578862	11.4125380242816	4.41173025651216e-06	-1.54847556338394	4
ENSG00000079277.19	MKNK1	1	46591961	1_29	0	0.00994983854487397	5.08158315611766	8.43286554626179e-07	-0.136022779782302	2
ENSG00000142961.14	MOB3C	1	46617353	1_29	0	0.00973301138922478	4.87199870276004	7.90887116804574e-07	0.335664335664303	1
ENSG00000123472.12	ATPAF1	1	46673908	1_29	0	0.0101614515432191	5.28182450264772	8.95158259143088e-07	-0.21917808219179	1
ENSG00000159658.10	EFCAB14	1	46718509	1_29	0	0.00996403229751319	5.09516999397753	8.46747475379225e-07	0.282787716685698	2
ENSG00000187048.12	CYP4A11	1	46938514	1_29	0	0.0128554483652159	7.52058415719904	1.61249697798644e-06	1.12437844275474	3
ENSG00000186160.4	CYP4Z1	1	46862339	1_29	0	0.0124047104490789	7.18064887154469	1.48562920239533e-06	0.976047904191413	1
ENSG00000162366.7	PDZK1IP1	1	47190903	1_29	0	0.0096735056781212	4.81364643113184	7.76637191387523e-07	-0.143188308718988	2
ENSG00000162367.11	TAL1	1	47209097	1_29	0	0.0153706741266221	9.22353173176535	2.364559610146e-06	1.21663081724094	2
ENSG00000123473.15	STIL	1	47314279	1_29	0	0.0390457398302103	18.1494637900273	1.18194579649287e-05	2.23577235772378	1
ENSG00000162368.13	CMPK1	1	47333967	1_29	0	0.0435361792501356	19.1986105689457	1.39405599193283e-05	2.30081300812905	1
ENSG00000269113.3	TRABD2B	1	47997102	1_30	0	0.00975673291422163	4.87566899899373	7.93411948585355e-07	0.19434628975266	1
ENSG00000117834.12	SLC5A9	1	48212526	1_30	0	0.0112137291113728	6.2001280240418	1.15960698696459e-06	-0.560640834138337	4
ENSG00000132122.11	SPATA6	1	48472274	1_30	0	0.0123729522821894	7.1367600482208	1.47276867631922e-06	-0.830081085539695	2
ENSG00000162373.12	BEND5	1	48777294	1_31	0	0.0915459640044498	28.8859669542399	4.41048366500421e-05	3.30656934306689	1
ENSG00000185104.19	FAF1	1	50958107	1_32	0	0.00884227932532167	5.2092196661832	7.68240161371496e-07	-0.2672811059909	1
ENSG00000123091.4	RNF11	1	51235789	1_32	0	0.0102805197263036	6.64280520012591	1.13900778721228e-06	0.669402838818209	2
ENSG00000085831.15	TTC39A	1	51318915	1_33	0	0.0541012170333015	21.363819750201	1.92772928759938e-05	-2.10215053763486	1
ENSG00000085832.16	EPS15	1	51518880	1_33	0	0.00958957004000216	4.7953283193213	7.66968607217463e-07	0.16966580976865	1
ENSG00000117859.18	OSBPL9	1	51577431	1_33	0	0.0270001806492118	14.670839222903	6.60665659212307e-06	-2.20923913043535	1
ENSG00000078618.21	NRDC	1	51826904	1_33	0	0.0161110196169832	9.73675669372683	2.61635969275356e-06	-1.09453648885477	2
ENSG00000198841.3	KTI12	1	52033817	1_33	0	0.0118163765134562	6.78255065233248	1.33671084659921e-06	0.596277734438365	2
ENSG00000154222.14	CC2D1B	1	52352516	1_33	0	0.0100859481249193	5.27546260694628	8.87436699444797e-07	0.574803149606248	1
ENSG00000116157.5	GPX7	1	52602421	1_33	0	0.0152792354898494	9.23124785950715	2.3524594277662e-06	-1.28421517351513	3
ENSG00000182183.14	FAM159A	1	52631909	1_33	0	0.0711185499600807	24.0233649212529	2.84955364404719e-05	-2.44525547445238	1
ENSG00000162377.5	COA7	1	52677246	1_33	0	0.00955014951034894	4.75614357878515	7.57574299415986e-07	0.0930232558139445	1
ENSG00000121310.16	ECHDC2	1	52921197	1_33	0	0.010268716507841	5.44632834344184	9.32781856454185e-07	-0.404584133331082	3
ENSG00000116171.17	SCP2	1	52926925	1_33	0	0.0112435299738891	6.30944468742848	1.18318845942421e-06	-0.634164084144601	3
ENSG00000174348.13	PODN	1	53061947	1_33	0	0.0334858300862694	16.7368162595213	9.34746877681407e-06	1.77483443708681	1
ENSG00000162383.11	SLC1A7	1	53088633	1_33	0	0.0103453090510027	5.51704362620827	9.51940913671284e-07	0.428344109856188	3
ENSG00000157184.6	CPT2	1	53196294	1_33	0	0.0117936435990504	6.7642063891355	1.33053087018836e-06	0.752672260963807	2
ENSG00000162384.13	C1orf123	1	53220711	1_33	0	0.0106893208553508	5.82834294248183	1.0390951476426e-06	0.640144354777753	3
ENSG00000157193.15	LRP8	1	53308862	1_33	0	0.0292460596461822	15.4374808642096	7.53015471323566e-06	1.64363117247831	2
ENSG00000174332.5	GLIS1	1	53737935	1_33	0	0.0195062778516302	11.5619346494761	3.76153426247263e-06	1.42081447963872	1
ENSG00000203985.10	LDLRAD1	1	54017963	1_34	0	0.00971475576332614	8.87125838198895	1.43739861057729e-06	1.00828729281751	1
ENSG00000058804.11	NDC1	1	53842958	1_34	0	0.00628353657925096	4.75334538723987	4.98154003945086e-07	-0.0419354838709613	1
ENSG00000058799.14	YIPF1	1	53889432	1_34	0	0.00841322471940942	7.523236637941	1.05566790286859e-06	-0.803149606298938	1
ENSG00000081870.11	HSPB11	1	53899723	1_34	0	0.00890699902676973	8.07834717604957	1.20009057215974e-06	0.83146381151434	3
ENSG00000116209.11	TMEM59	1	54053622	1_34	0	0.0141621021090357	12.4273206647562	2.93538676378082e-06	-1.36951501154734	1
ENSG00000116205.12	TCEANC2	1	54056634	1_34	0	0.00693153029221338	5.67894848871761	6.5653390725796e-07	-0.509036068452135	2
ENSG00000116221.15	MRPL37	1	54183963	1_34	0	0.00630870843739717	4.78645382446543	5.03633297656938e-07	0.0831721470019455	1
ENSG00000215883.10	CYB5RL	1	54154524	1_34	0	0.0249024706546981	17.8894508712515	7.43018372083333e-06	1.74404601325945	2
ENSG00000157216.15	SSBP3	1	54413433	1_34	0	0.125624028814072	33.0464476677009	6.92400869624895e-05	-2.87869822485181	1
ENSG00000162390.17	ACOT11	1	54544279	1_34	0	0.0102191502985123	9.38684921876812	1.59990698327241e-06	1.01883609335483	2
ENSG00000184313.19	MROH7	1	54608974	1_34	0	0.0248511773013557	17.9136995135945	7.42492991202939e-06	1.84069957519108	2
ENSG00000162396.5	PARS2	1	54764560	1_34	0	0.0073520348753765	6.21637261310295	7.62262759141856e-07	-0.600771805735608	2
ENSG00000006555.10	TTC22	1	54801441	1_34	0	0.00704841755696029	5.83126927320236	6.85511628743976e-07	-0.519736842105418	1
ENSG00000116133.11	DHCR24	1	54887670	1_34	0	0.0082447543081815	7.26511664971457	9.9903433789508e-07	0.836354296156319	2
ENSG00000169174.10	PCSK9	1	55036473	1_34	0	0.010421840119906	9.49353591339124	1.65018452327417e-06	0.975124378109837	1
ENSG00000162402.13	USP24	1	55115947	1_34	0	0.0430897685153325	22.4583310372256	1.61403053127201e-05	2.14583333333207	1
ENSG00000162399.6	BSND	1	55020533	1_34	0	0.0063925715400095	4.91746358335611	5.24296374935294e-07	0.192000000000042	1
ENSG00000187889.12	C1orf168	1	56811983	1_36	0	0.0314730388252454	15.4185182246027	8.0935941209646e-06	-1.56497175141237	1
ENSG00000157131.10	C8A	1	56853956	1_36	0	0.0119645850999014	6.17819879347311	1.23287664874188e-06	0.629629629629741	1
ENSG00000021852.12	C8B	1	56909756	1_36	0	0.0117000486869951	5.96531472596825	1.16407546620207e-06	0.551564120815405	2
ENSG00000173406.15	DAB1	1	58546252	1_37	0	0.00997543468485162	5.09852162039437	8.48274086654567e-07	-0.385933776403034	2
ENSG00000162600.11	OMA1	1	58550926	1_37	0	0.0100775364560909	5.19540941864917	8.73241286601315e-07	-0.384615384615308	1
ENSG00000184292.6	TACSTD2	1	58540037	1_37	0	0.0135031108195308	7.98132178315362	1.79749941665291e-06	-1.01098252304169	2
ENSG00000134709.10	HOOK1	1	59814713	1_38	0	0.010285006195073	4.74753535510677	8.14390822399407e-07	0.133126934984528	1
ENSG00000134716.9	CYP2J2	1	59927333	1_38	0	0.0106100680750899	5.04363928894115	8.92528915754017e-07	0.307967405573109	2
ENSG00000162604.12	TM2D1	1	61723869	1_39	0	0.00835158743400866	4.96911029699847	6.92162034701794e-07	0.236369345187362	2
ENSG00000132849.19	PATJ	1	61742713	1_39	0	0.008412170545543	5.03783496369264	7.06825339741513e-07	0.261259672475019	2
ENSG00000240563.1	L1TD1	1	62184373	1_39	0	0.0212145898369429	13.8524018365373	4.90139638772209e-06	1.5623619302775	5
ENSG00000132854.18	KANK4	1	62322452	1_39	0	0.0228671657557145	14.5695941368708	5.55673773072887e-06	-1.57099573461014	2
ENSG00000116641.17	DOCK7	1	62688195	1_39	0	0.0128099544379056	9.03976166563244	1.93136639702249e-06	-1.11417322834701	1
ENSG00000125703.14	ATG4C	1	62784304	1_39	0	0.0244888959704437	15.2246752648814	6.21838131903644e-06	-2.09703054651396	2
ENSG00000088035.15	ALG6	1	63367779	1_40	0	0.0223258044381431	12.8476109416725	4.78398267727084e-06	-1.49902989173403	2
ENSG00000203965.12	EFCAB7	1	63621773	1_40	0	0.0375400764467527	17.5931108592569	1.10153397700469e-05	1.65178571428594	1
ENSG00000162437.14	RAVER2	1	64745289	1_41	0	0.0367899476135306	17.5614438665869	1.07757993206747e-05	2.85406597666832	2
ENSG00000162434.11	JAK1	1	64965916	1_41	0	0.0148309604469398	9.21490744210492	2.2793990325745e-06	0.993925188877312	2
ENSG00000162433.14	AK4	1	65147680	1_41	0	0.0101855038733668	5.90491534012067	1.00312787612292e-06	-0.509960159362307	1
ENSG00000116675.15	DNAJC6	1	65248258	1_41	0	0.0091986041662101	4.88024561268684	7.48727381706719e-07	0.12681071909706	2
ENSG00000213625.8	LEPROT	1	65422548	1_41	0	0.0251401128121267	14.3837274183955	6.03113114327506e-06	1.47961154337324	2
ENSG00000184588.17	PDE4B	1	65792155	1_41	0	0.0101430608070903	5.74579257647396	9.72028678688117e-07	-0.746835443038185	1
ENSG00000162594.15	IL23R	1	67138536	1_42	0	3.24761156855757e-08	45.1478362112382	2.44546316818653e-11	10.6811594202879	1
ENSG00000118473.21	SGIP1	1	66537796	1_42	0	7.37972061237713e-09	7.86043057801813	9.67489726950312e-13	1.68985643074438	2
ENSG00000152760.9	TCTEX1D1	1	66730594	1_42	0	5.89142890916605e-07	56.3161098335033	5.53367175684027e-10	-3.42003354142738	2
ENSG00000198160.14	MIER1	1	66924785	1_42	0	3.92691832384884e-08	20.9778343863402	1.37395537212312e-11	-1.577464788732	1
ENSG00000116704.7	SLC35D1	1	67054400	1_42	0	1.24355207242743e-08	19.391363511692	4.02191074973035e-12	0.993716107368409	2
ENSG00000081985.10	IL12RB2	1	67307648	1_42	0	6.8259640162438e-09	6.50359443531293	7.40418993473481e-13	1.11384615384619	1
ENSG00000172380.5	GNG12	1	67833648	1_42	0	1.02513975086538e-08	12.433747054853	2.12591162969047e-12	-1.65648854961841	1
ENSG00000203963.11	C1orf141	1	67135003	1_42	0	1.15479076301384e-08	47.1801678081747	9.0870493824446e-12	5.73972602739664	1
ENSG00000116729.13	WLS	1	68232448	1_43	0	0.0123657601781992	6.45636294510904	1.33158489922161e-06	0.640668523676914	1
ENSG00000033122.18	LRRC7	1	69567941	1_44	0	0.181412481368217	31.047228212838	9.39399020914364e-05	-2.78044280442825	1
ENSG00000197568.13	HHLA3	1	70356074	1_44	0	0.0154434872761191	7.01749314427443	1.80753817041972e-06	0.875000000000256	1
ENSG00000050628.20	PTGER3	1	71047606	1_45	0	0.0095892252247094	6.13501751874527	9.81204275477196e-07	-0.614557663495795	2
ENSG00000132485.13	ZRANB2	1	71081716	1_45	0	0.00913967325181209	5.67830280218709	8.65584205961589e-07	0.506787330316491	1
ENSG00000172260.14	NEGR1	1	72282161	1_46	0	0.0156478630234222	8.60002748708025	2.24447607644641e-06	-1.18832176376064	2
ENSG00000162620.15	LRRIQ3	1	74198025	1_47	0	0.0148804033948026	6.41081838576044	1.59106632538207e-06	0.731707317073122	1
ENSG00000254685.6	FPGT	1	74198465	1_47	0	0.0151653233929863	6.5916377480373	1.66726684354457e-06	0.764227642276228	1
ENSG00000116783.14	TNNI3K	1	74234228	1_47	0	0.0142613003037515	6.00575319970105	1.42852127243113e-06	-0.603849806140743	2
ENSG00000116791.13	CRYZ	1	74702183	1_47	0	0.0211045507710326	9.74610643411862	3.43057854893914e-06	1.15741031176939	4
ENSG00000162623.15	TYW3	1	74732260	1_47	0	0.0124975876633469	4.74802213559286	9.89689658706795e-07	0.103919718070281	2
ENSG00000137968.16	SLC44A5	1	75610725	1_47	0	0.0124892833298497	4.74169162413173	9.87713363853368e-07	-0.0135746606334862	1
ENSG00000137955.15	RABGGTB	1	75786199	1_47	0	0.0207073299575029	9.56451790598999	3.30329449711926e-06	-1.28184281842863	1
ENSG00000057468.6	MSH4	1	75779738	1_47	0	0.0132013848507712	5.26987442961249	1.16032557433749e-06	-0.342829979223109	3
ENSG00000184005.10	ST6GALNAC3	1	76092098	1_47	0	0.0124845407719274	4.73807444059616	9.86585111564119e-07	0.121019108280255	1
ENSG00000117069.14	ST6GALNAC5	1	76658723	1_48	0	0.00731929697196831	6.69555961591585	8.17365599052758e-07	0.722046820252794	2
ENSG00000154027.18	AK5	1	77433955	1_48	0	0.0232163516380324	17.6952123596001	6.85188172273684e-06	1.90532544378691	1
ENSG00000036549.12	ZZZ3	1	77683032	1_48	0	0.00772582743821892	7.20933260436167	9.28966753607146e-07	0.680952380952066	1
ENSG00000077254.14	USP33	1	77759973	1_48	0	0.00767035096802748	7.1408527570634	9.13535481389712e-07	0.99999999999962	1
ENSG00000162614.18	NEXN	1	77887868	1_48	0	0.0209736600077735	16.7238896102537	5.850212230315e-06	-1.86792226827535	3
ENSG00000162616.8	DNAJB4	1	77979050	1_48	0	0.0110616806702015	10.623215812692	1.95991495589563e-06	-1.39051279414643	2
ENSG00000137960.5	GIPC2	1	77995251	1_48	0	0.00836964187431721	7.97020854404355	1.11259387856743e-06	0.889610389609976	1
ENSG00000122420.9	PTGFR	1	78303991	1_48	0	0.0059999030765755	4.80696726919343	4.81033702610728e-07	0.0978260869565748	1
ENSG00000162618.13	ADGRL4	1	79006111	1_48	0	0.00813626847082416	7.70140890053777	1.04509449135831e-06	0.843998293234259	3
ENSG00000137941.16	TTLL7	1	83998735	1_51	0	0.0177785610382772	9.62915976116374	2.8552563430654e-06	-1.15804597701175	1
ENSG00000203943.8	SAMD13	1	84298566	1_51	0	0.0148478068513881	7.91087395160791	1.95905613121323e-06	0.890833212408132	2
ENSG00000171517.5	LPAR3	1	84873395	1_52	0	0.016637913814167	6.59991193352866	1.83145864421406e-06	0.632574175534032	2
ENSG00000117133.10	RPF1	1	84479257	1_52	0	0.0341192167102715	13.4730428759763	7.66698916944168e-06	-1.57193004823361	3
ENSG00000174021.10	GNG5	1	84506594	1_52	0	0.0347554046961476	13.6505856471148	7.91286469477957e-06	1.6589812800729	3
ENSG00000122432.17	SPATA1	1	84506782	1_52	0	0.0149922322913948	5.60664404133699	1.40193988763428e-06	-0.422907488986749	1
ENSG00000117151.12	CTBS	1	84569909	1_52	0	0.0207143738056768	8.69222023766319	3.00305050626656e-06	1.04450201960457	2
ENSG00000117155.16	SSX2IP	1	84688981	1_52	0	0.0141978161746475	5.0876816254729	1.20476288796297e-06	-0.302755865954255	2
ENSG00000153898.12	MCOLN2	1	84996982	1_52	0	0.016990768445965	6.80013352304726	1.92703927967944e-06	-0.790322580645302	1
ENSG00000162643.12	WDR63	1	84999343	1_52	0	0.0138553993784242	4.85502813426981	1.12194328925386e-06	-0.247895280276835	2
ENSG00000055732.12	MCOLN3	1	85048551	1_52	0	0.0149102469780198	5.55436710765505	1.38127300201355e-06	-0.509764575088582	2
ENSG00000097096.8	SYDE2	1	85200644	1_52	0	0.0140178290066775	4.96609451220904	1.1610631569816e-06	-0.224533241277137	2
ENSG00000142867.12	BCL10	1	85276340	1_52	0	0.0138706945587158	4.86554175711881	1.1256140830207e-06	0.20807668859738	2
ENSG00000117174.10	ZNHIT6	1	85708260	1_52	0	0.0137402031460521	4.77547156007524	1.09438346404303e-06	-0.0677218469613963	2
ENSG00000171502.14	COL24A1	1	86147548	1_53	0	0.0135054636731506	4.80857353921396	1.0831431734998e-06	-0.0728476821191708	1
ENSG00000122417.15	ODF2L	1	86398245	1_53	0	0.0135686149300284	4.85302046597916	1.09826652351549e-06	-0.217067181666072	2
ENSG00000137975.7	CLCA2	1	86424561	1_53	0	0.0134067019160455	4.73864470771131	1.05958598799693e-06	0.0329670329670174	1
ENSG00000016602.9	CLCA4	1	86546626	1_53	0	0.0288436588778056	12.0581238832697	5.80083079532585e-06	-1.39359654573117	2
ENSG00000097033.14	SH3GLB1	1	86701168	1_53	0	0.0148617944866213	5.72063173874164	1.41799711851529e-06	-0.397660818713484	1
ENSG00000183291.15	SELENOF	1	86913954	1_53	0	0.021940641587929	9.43923206384946	3.45418896172604e-06	-1.14693877551077	1
ENSG00000153936.16	HS2ST1	1	86914303	1_53	0	0.0306049311486639	12.6265877656825	6.44521655872166e-06	1.68175102053071	2
ENSG00000143013.12	LMO4	1	87331207	1_53	0	0.0143905108130572	5.41345546086867	1.29930432385933e-06	0.35546875	1
ENSG00000065243.19	PKN2	1	88684130	1_54	0	0.00977511571296352	4.89126553499729	7.97449615348148e-07	-0.0417582417582481	1
ENSG00000137944.17	KYAT3	1	88973056	1_54	0	0.020352767128642	11.8814005937569	4.03321346042736e-06	-1.84858662648867	2
ENSG00000213516.9	RBMXL1	1	88992247	1_54	0	0.0103287216406858	5.41541234038721	9.32906693687048e-07	-0.647594348878905	2
ENSG00000117226.11	GBP3	1	89015900	1_54	0	0.0177165143081576	10.5566639467924	3.11935700351517e-06	-1.56060606060559	1
ENSG00000213512.1	GBP7	1	89184141	1_54	0	0.0164416759586762	9.84416630837995	2.69951119178246e-06	1.2764227642275	1
ENSG00000162654.8	GBP4	1	89198593	1_54	0	0.0178727696751314	10.6405094007767	3.17186273072623e-06	-1.52592592592563	1
ENSG00000154451.14	GBP5	1	89276878	1_54	0	0.0129415669120033	7.56237923657345	1.63232044471971e-06	-0.960937499999713	1
ENSG00000197147.13	LRRC8B	1	89525438	1_54	0	0.00972607788614199	4.84343540124559	7.85690243824941e-07	-0.175688835213134	2
ENSG00000171488.14	LRRC8C	1	89730993	1_55	0	0.0127815394231131	4.91506953234071	1.04778683047776e-06	-0.255813953488414	1
ENSG00000162664.16	ZNF326	1	89994923	1_55	0	0.0151093277576397	6.50943817504312	1.64039619902294e-06	-0.627705627705432	1
ENSG00000122482.20	ZNF644	1	91022402	1_55	0	0.108416230121339	25.5548288542967	4.62090866083838e-05	-2.8145517377238	2
ENSG00000162669.15	HFM1	1	91403932	1_55	0	0.0465713350781862	17.2986583852268	1.34366565382103e-05	-2.00240113089821	2
ENSG00000097046.12	CDC7	1	91502721	1_56	0	0.013441101283611	11.4343556619755	2.56334260495761e-06	1.17599999999985	1
ENSG00000172031.6	EPHX4	1	92029879	1_56	0	0.00884020510014916	7.79027375400865	1.14861680490594e-06	-1.09057971014534	1
ENSG00000284413.1	BTBD8	1	92080411	1_56	0	0.0878520182534983	29.9945857211125	4.39495787360491e-05	2.96511627907023	1
ENSG00000069712.12	KIAA1107	1	92167501	1_56	0	0.0161455275017748	13.8948978354126	3.74168912947621e-06	-2.71317829457387	1
ENSG00000122484.8	RPAP2	1	92296097	1_56	0	0.00651132024932699	4.78340945444028	5.19477472880884e-07	0.599999999999931	1
ENSG00000067208.14	EVI5	1	92794676	1_56	0	0.00686758229669804	5.18362286290074	5.93741458145276e-07	0.30495747518123	2
ENSG00000122406.12	RPL5	1	92831623	1_56	0	0.00711412656039734	5.64031992033263	6.69245455149133e-07	0.496402877697849	1
ENSG00000154511.11	FAM69A	1	92960610	1_56	0	0.00929465811758967	8.13657154535959	1.26134814556141e-06	-1.09182777466452	3
ENSG00000117500.12	TMED5	1	93180650	1_57	1	0.104961154724237	23.5039636110153	4.11462074688295e-05	4.45384615384711	1
ENSG00000122483.17	CCDC18	1	93129749	1_57	0	0.0154276797407529	17.5593360478221	4.51823495181642e-06	3.55596951899562	2
ENSG00000117505.12	DR1	1	93345317	1_57	1	0.465538472268625	27.3848061507676	0.000212630398765795	-4.83575614853102	3
ENSG00000137936.16	BCAR3	1	93842809	1_57	0	0.0257489283376104	14.2860673694499	6.13524567477091e-06	-1.38095238095237	1
ENSG00000067334.13	DNTTIP2	1	93879527	1_57	0	0.00881088436332933	4.76300579166648	6.99939844425859e-07	-0.0568749320524672	2
ENSG00000023909.9	GCLM	1	93909020	1_57	0	0.0121018099892422	7.43108589180703	1.49990142062457e-06	-0.690909090909035	1
ENSG00000117528.11	ABCD3	1	94411329	1_58	0	0.0350272223683971	15.5470900436289	9.08269893656591e-06	-1.60719640179938	1
ENSG00000117525.13	F3	1	94767421	1_58	0	0.0114521833938496	4.86230591344738	9.28732575642524e-07	-0.0652173913043481	1
ENSG00000143036.16	SLC44A3	1	94820196	1_58	0	0.037379130021206	16.172067207628	1.00821889498409e-05	1.83125120321913	3
ENSG00000117519.15	CNN3	1	94927032	1_58	0	0.0151411941018077	7.52251722550966	1.89969300408015e-06	0.76765926292347	2
ENSG00000172339.9	ALG14	1	95073027	1_58	0	0.0121169559963421	5.3995401406015	1.09121520896895e-06	0.421538461538434	1
ENSG00000152078.9	TMEM56	1	95201265	1_58	0	0.0132787928692182	6.27164195414868	1.3889926857421e-06	0.658730158730154	1
ENSG00000122481.16	RWDD3	1	95234069	1_58	0	0.0169662632223736	8.60798625145371	2.43583502437975e-06	1.07307171794647	3
ENSG00000117569.18	PTBP2	1	96721522	1_59	0	0.0596770826409534	18.6496250755783	1.85625567799937e-05	-2.08620689655131	1
ENSG00000188641.12	DPYD	1	97918144	1_60	0	0.0136877972736731	5.61987682884431	1.28298171583358e-06	-0.4466196592862	2
ENSG00000162627.16	SNX7	1	98661649	1_60	0	0.0195811187145046	9.03553004313823	2.95087790288311e-06	-1.0671462829738	1
ENSG00000117598.11	PLPPR5	1	98916935	1_60	0	0.0126936428404107	4.90154037460632	1.03771707862477e-06	0.184931506849293	1
ENSG00000099260.10	PALMD	1	99650838	1_61	0	0.00944213562009788	4.9359461206567	7.77321625243701e-07	0.0930232558139515	1
ENSG00000156869.12	FRRS1	1	99766518	1_61	0	0.0712299302332504	23.6098188566199	2.80488641856116e-05	2.27972027972179	1
ENSG00000162688.16	AGL	1	99851209	1_61	0	0.011690902503695	6.92347043139512	1.34999445937348e-06	0.850746268656706	1
ENSG00000117620.14	SLC35A3	1	99969054	1_61	0	0.0327849774774623	16.6669140222069	9.11360476402845e-06	-1.99780950376746	2
ENSG00000156875.13	MFSD14A	1	100037607	1_61	0	0.021119413811172	12.5085416433833	4.40604211586453e-06	-1.67109634551479	1
ENSG00000156876.9	SASS6	1	100132743	1_61	0	0.0148815306630758	9.23561448953678	2.29231082639873e-06	1.16326530612203	1
ENSG00000122435.9	TRMT13	1	100132743	1_61	0	0.0148815306630758	9.23561448953678	2.29231082639873e-06	-1.16326530612203	1
ENSG00000122477.12	LRRC39	1	100178174	1_61	0	0.0340988200921455	17.0738883068767	9.71028313040305e-06	2.00391077474311	2
ENSG00000137992.14	DBT	1	100250235	1_61	0	0.0150596223798605	9.32050890932422	2.34106684061158e-06	-1.10344827586225	1
ENSG00000137996.12	RTCA	1	100274929	1_61	0	0.0248095695106061	14.1206186917838	5.84296197218963e-06	-1.564516129033	1
ENSG00000181656.6	GPR88	1	100538206	1_62	0	0.0136835355502638	8.66452404271843	1.97743921084532e-06	1.15322580645184	1
ENSG00000162694.13	EXTL2	1	100895622	1_62	0	0.0205724667236562	12.5550533592753	4.3078942816922e-06	1.60989010988921	1
ENSG00000162695.11	SLC30A7	1	100895622	1_62	0	0.0205724667236562	12.5550533592753	4.3078942816922e-06	-1.60989010988921	1
ENSG00000185946.15	RNPC3	1	103529760	1_65	0	0.0114728947387521	6.52982301884161	1.24949500738613e-06	0.643944063397829	2
ENSG00000240038.6	AMY2B	1	103559534	1_65	0	0.0410412422006776	18.7224216583138	1.28157086222137e-05	1.88372093023372	1
ENSG00000162631.18	NTNG1	1	107135646	1_66	0	0.0113336679302993	6.95514530771783	1.31473067906422e-06	-0.651465798045681	1
ENSG00000134215.15	VAV3	1	107754654	1_66	0	0.0404530964944773	19.1248771424828	1.29035892471251e-05	-2.23232323232347	1
ENSG00000085491.15	SLC25A24	1	108199508	1_67	0	0.0185533564794794	10.0041493253105	3.09572774999465e-06	1.42830604432409	2
ENSG00000162636.15	FAM102B	1	108561784	1_67	0	0.0209885775793347	11.1821949584112	3.91444479196522e-06	1.14000969921205	2
ENSG00000121957.12	GPSM2	1	108852483	1_67	0	0.0154459514105832	8.25521747693926	2.1266855918842e-06	-1.00000000000022	1
ENSG00000121940.15	CLCC1	1	108945282	1_67	0	0.012084837897353	5.91695321277874	1.19261171210456e-06	0.570897404136021	2
ENSG00000197780.9	TAF13	1	109032640	1_67	0	0.0124649129030415	6.2118452595548	1.29142735839888e-06	-0.784298484595466	4
ENSG00000215717.5	TMEM167B	1	109091891	1_67	0	0.0165729003757973	8.92686431037669	2.46750225802047e-06	-1.30801687763766	1
ENSG00000116299.16	KIAA1324	1	109181018	1_67	0	0.0192453823412907	10.3538388033081	3.32344157429084e-06	1.30000000000036	1
ENSG00000031698.12	SARS	1	109213564	1_67	0	0.0217935844276816	11.5419555610657	4.19534971697441e-06	-1.40025259492974	2
ENSG00000143126.7	CELSR2	1	109241026	1_67	0	0.0163538895369111	8.79996670322958	2.40028159169258e-06	1.05513229801772	2
ENSG00000134222.16	PSRC1	1	109275325	1_67	0	0.0172293029071983	9.29746448759388	2.67172860426096e-06	-1.16053111452077	2
ENSG00000221986.6	MYBPHL	1	109306632	1_67	0	0.0119235834103073	5.78904076075865	1.15126024278357e-06	0.536231884057868	1
ENSG00000134243.11	SORT1	1	109397881	1_67	0	0.0378155031204512	16.8264670381145	1.06126276629249e-05	1.90000000000001	1
ENSG00000143028.8	SYPL2	1	109465030	1_67	0	0.0240667728048828	12.4909161818346	5.01386063133658e-06	1.47654970377981	2
ENSG00000174151.14	CYB561D1	1	109494012	1_67	0	0.0750808965597982	23.4735728329957	2.9394681084161e-05	2.42028985507179	1
ENSG00000181754.6	AMIGO1	1	109509517	1_67	0	0.0155127331847164	8.29635791105721	2.14652478741668e-06	-0.890625000000132	1
ENSG00000168765.16	GSTM4	1	109655596	1_67	0	0.011318364844052	5.29310179243827	9.9920371672235e-07	-0.403076367760809	3
ENSG00000213366.12	GSTM2	1	109635226	1_67	0	0.0108474123054262	4.88856716118522	8.84438907552796e-07	-0.130744797849791	3
ENSG00000134184.12	GSTM1	1	109571336	1_67	0	0.0143866741257512	7.5779317641535	1.81832371262831e-06	0.8536622418903	4
ENSG00000134202.10	GSTM3	1	109635226	1_67	0	0.0250802499709212	12.8857005965758	5.39013946682738e-06	1.65877182652055	4
ENSG00000134201.10	GSTM5	1	109710593	1_67	0	0.0173217350889129	9.34851820275372	2.70081151128275e-06	1.31535288283355	5
ENSG00000179902.12	C1orf194	1	109113015	1_67	0	0.0116471488579196	5.56570336916022	1.0811844428446e-06	0.469879518072452	1
ENSG00000143093.14	STRIP1	1	110034040	1_69	0	0.0164017830962226	18.1615782971681	4.96826505520982e-06	2.0080000000005	1
ENSG00000186150.4	UBL4B	1	110094772	1_69	0	0.107417782416672	36.1084348663888	6.46911619975036e-05	3.01526717557326	1
ENSG00000197106.6	SLC6A17	1	110150825	1_69	0	0.00699183372130208	10.2323284781996	1.19323413948856e-06	1.13749999999947	1
ENSG00000116396.14	KCNC4	1	110250911	1_69	0	0.00399559938478422	4.92979073272477	3.28526591036744e-07	0.215891981798435	2
ENSG00000168679.17	SLC16A4	1	110395908	1_69	0	0.00425722479589308	5.53290430372423	3.9286184090462e-07	-0.423236514522895	1
ENSG00000134248.13	LAMTOR5	1	110407235	1_69	0	0.00720754164351789	10.5134245135875	1.2638381673143e-06	1.18234630185888	2
ENSG00000143125.5	PROK1	1	110450727	1_69	0	0.00553400667408377	8.03322962149825	7.41463821402318e-07	-0.832335329340957	1
ENSG00000177272.8	KCNA3	1	110675350	1_69	0	0.0041698052018172	5.31063041318941	3.69336263019261e-07	0.527777777777499	1
ENSG00000143119.12	CD53	1	110873219	1_69	0	0.0168821240838879	18.4714193974874	5.20100729312534e-06	1.97142857142864	1
ENSG00000121931.15	LRIF1	1	110964484	1_69	0	0.0041292835858936	5.2280215804041	3.6005776971263e-07	-0.433734939759183	1
ENSG00000156171.14	DRAM2	1	111139496	1_69	0	0.0314323658220074	24.0256930363676	1.25954329377114e-05	2.64492753623102	1
ENSG00000134255.13	CEPT1	1	111139496	1_69	0	0.0697691679453731	31.586943124717	3.6756254311412e-05	3.03773061661286	2
ENSG00000064886.13	CHI3L2	1	111193972	1_69	0	0.0197136019939088	19.8677081370072	6.53241641082948e-06	2.20022870687764	3
ENSG00000134216.18	CHIA	1	111262852	1_69	0	0.00434012932044536	5.70328241493704	4.12845593205942e-07	-0.462700787545425	2
ENSG00000173947.13	PIFO	1	111344033	1_69	0	0.00393157490574025	4.77519280401742	3.13124876133668e-07	0.0600114837751687	3
ENSG00000116459.10	ATP5F1	1	111448114	1_69	0	0.00490666653489169	6.96103836806876	5.69666494466035e-07	0.762589928057686	1
ENSG00000143110.11	C1orf162	1	111477831	1_69	0	0.00429505978038702	5.64728073093794	4.04546730757145e-07	0.40983606557364	1
ENSG00000282608.1	ADORA3	1	111490897	1_69	0	0.00770258127636281	11.1588080343104	1.4335544779026e-06	-1.27185618364102	2
ENSG00000121933.18	TMIGD3	1	111489504	1_69	0	0.00441021421847454	5.90421422524216	4.34292068066825e-07	0.594936708860827	1
ENSG00000197852.9	FAM212B	1	111755544	1_69	0	0.00617141056458637	9.06945893577629	9.33524937727572e-07	1.06156755885033	2
ENSG00000064703.11	DDX20	1	111755261	1_69	0	0.00562441472478559	8.19426912168793	7.68683688424662e-07	0.948186528497408	1
ENSG00000171385.9	KCND3	1	111989945	1_69	0	0.0150819178561502	17.094853167876	4.30013461715654e-06	-1.52964459881095	2
ENSG00000134245.17	WNT2B	1	112468623	1_69	0	0.00475256332677809	8.00337854212209	6.34397373944863e-07	1.55865921787668	1
ENSG00000116489.12	CAPZA1	1	112626827	1_69	0	0.239555983652799	22.1623767005058	8.8548959263698e-05	4.04065040650334	1
ENSG00000007341.18	ST7L	1	112613804	1_69	0	0.212468903960574	21.7190168165786	7.69654201864625e-05	4.00813008130132	1
ENSG00000155363.18	MOV10	1	112673015	1_69	0	0.0317567073149095	23.2836258488213	1.23323597129756e-05	3.3618421052643	1
ENSG00000155366.16	RHOC	1	112649246	1_69	0	0.00413599262110564	5.55521650235638	3.83213544079762e-07	-0.729260575339869	2
ENSG00000155367.15	PPM1J	1	112712590	1_69	0	0.016437309588215	17.4901341504998	4.79494887621424e-06	-1.45875290344753	2
ENSG00000155380.11	SLC16A1	1	112956760	1_70	0	0.0129390419123294	6.17631173589288	1.33288117174525e-06	0.716831683168382	1
ENSG00000198799.11	LRIG2	1	113072822	1_70	0	0.0143948207520074	7.19221117822985	1.72674734761917e-06	-0.707692307692233	1
ENSG00000116793.15	PHTF1	1	113758713	1_70	0	0.033193195569345	15.181411386744	8.40468264220816e-06	2.24616740160613	2
ENSG00000134262.12	AP4B1	1	113905154	1_70	0	0.0112202851809119	4.81912574670529	9.01845742794142e-07	-0.174242424242462	1
ENSG00000118655.4	DCLRE1B	1	113906130	1_70	0	0.0813654704009392	23.8690812538932	3.23918645739657e-05	2.68939393939429	1
ENSG00000163349.21	HIPK1	1	113928961	1_70	0	0.0496533735386271	19.0620949738589	1.57862688621146e-05	-2.42510121457484	1
ENSG00000116774.11	OLFML3	1	113983014	1_70	0	0.0170939088780548	8.83105983599458	2.51775993016897e-06	1.52558139534908	1
ENSG00000197323.11	TRIM33	1	114512191	1_71	0	0.0139094529050857	6.81071209917249	1.58002033446532e-06	0.73251028806548	1
ENSG00000175984.14	DENND2C	1	114669904	1_71	0	0.0148224674667059	7.41665843035299	1.83353367072364e-06	0.86335403726704	1
ENSG00000213281.4	NRAS	1	114716978	1_71	0	0.0173336914488805	8.90938164688616	2.57572047413052e-06	0.954022988505767	1
ENSG00000009307.15	CSDE1	1	114756865	1_71	0	0.037986683810851	16.4241889223376	1.04057986797625e-05	-1.87603305785176	1
ENSG00000134198.9	TSPAN2	1	115066582	1_71	0	0.0381430916158242	16.463758540321	1.04738170746414e-05	-1.82022686883342	2
ENSG00000134259.3	NGF	1	115325805	1_71	0	0.0112036740965195	4.75042304911724	8.87672693145154e-07	0.0515463917526008	1
ENSG00000134258.16	VTCN1	1	117210906	1_72	0	0.00837813178616631	6.7636339210609	9.45120942409277e-07	-0.634980988593246	1
ENSG00000173218.14	VANGL1	1	115641998	1_72	0	0.00748556770010522	5.69276844937239	7.10736088009741e-07	-0.489536857187255	2
ENSG00000118729.11	CASQ2	1	115768346	1_72	0	0.00697772672290187	5.02510438256775	5.8481587030062e-07	-0.147058823529426	1
ENSG00000163393.12	SLC22A15	1	115974852	1_72	0	0.00681955976405257	4.80723141629167	5.46778557016397e-07	-0.0560924491871762	2
ENSG00000173212.4	MAB21L3	1	116106845	1_72	0	0.0154558608030686	12.5935121899394	3.24638610052956e-06	-1.49145884965549	2
ENSG00000116815.15	CD58	1	116571486	1_72	0	0.0111033251487241	9.44269153475042	1.74867445651781e-06	-1.06993006993023	1
ENSG00000134247.9	PTGFRN	1	116909700	1_72	0	0.0185038161033637	14.3108183838418	4.41657774176902e-06	-1.56667885936453	2
ENSG00000134256.12	CD101	1	117001709	1_72	0	0.0401087019026613	21.7255118931121	1.45334503094477e-05	-2.06906236601935	2
ENSG00000116830.11	TTF2	1	117060534	1_72	0	0.00723131791611065	5.36434957446228	6.46985626133556e-07	-0.37323943661986	1
ENSG00000134253.9	TRIM45	1	117122955	1_72	0	0.0069075788160553	4.92909180441313	5.67875146030587e-07	0.285732841834583	2
ENSG00000198162.12	MAN1A2	1	117367404	1_72	0	0.0075039168538823	5.71604412732927	7.15391361552463e-07	0.60537889671415	2
ENSG00000183508.4	FAM46C	1	117605762	1_72	0	0.00698043434897988	5.02879525907326	5.85472507971082e-07	0.244604316546735	1
ENSG00000196505.10	GDAP2	1	117929798	1_72	0	0.00913386472553623	7.58490938244009	1.15548703662055e-06	0.823038397328861	1
ENSG00000065183.15	WDR3	1	117708521	1_72	0	0.00754665132612908	5.77001187999653	7.26258281867945e-07	-0.632530120481892	1
ENSG00000177551.5	NHLH2	1	115800146	1_72	0	0.00699838631671423	5.05319703170684	5.89826458334442e-07	0.470382578624905	2
ENSG00000092607.13	TBX15	1	118979803	1_73	0	0.0273047775506119	15.8514872702838	7.21886241408769e-06	-1.78285930061579	2
ENSG00000116874.11	WARS2	1	119035214	1_73	0	0.00852945831809859	4.75354292048881	6.76237073295894e-07	-0.109666345398234	2
ENSG00000143067.4	ZNF697	1	119602907	1_73	0	0.0198938115635461	12.8222363809565	4.25443491812455e-06	1.48528251064227	3
ENSG00000131791.7	PRKAB2	1	147162935	1_73	0	0.0102051964250978	6.45967566223029	1.0994922857295e-06	0.748971372314405	2
ENSG00000131778.18	CHD1L	1	147243149	1_73	0	0.00853853736236188	4.76365859767774	6.7839746681468e-07	0.110893695071623	2
ENSG00000162836.11	ACP6	1	147647471	1_73	0	0.0097728602474989	6.04782527764526	9.85782331332761e-07	-0.570465453751085	4
ENSG00000188092.14	GPR89B	1	147928711	1_73	0	0.016835237308918	11.2285865473593	3.15285820118615e-06	-1.31358024691337	1
ENSG00000178796.12	RIIAD1	1	151711786	1_74	0	0.00814593014102782	5.2944552104746	7.1931988390558e-07	-0.318681318681476	1
ENSG00000143376.12	SNX27	1	151616339	1_74	0	0.0106574965660589	8.58124750576708	1.52533675509472e-06	1.05263157894739	1
ENSG00000143450.16	OAZ3	1	151762965	1_74	0	0.0100907213859276	10.4837556514152	1.76440878223685e-06	-1.96404171186604	2
ENSG00000143436.10	MRPL9	1	151763980	1_74	0	0.0112061479162517	12.195306779499	2.27934038819709e-06	2.49927287860276	2
ENSG00000182134.15	TDRKH	1	151781636	1_74	0	0.0609851987378953	21.2628301946758	2.16274651025306e-05	-4.13667321955864	2
ENSG00000213171.2	LINGO4	1	151805451	1_74	0	0.0171102062524032	13.345195695796	3.80838018636278e-06	1.85409252669054	1
ENSG00000143365.17	RORC	1	151812071	1_74	0	0.0690129307693261	28.2489465839776	3.25156794854052e-05	-3.51670865118952	2
ENSG00000225556.1	C2CD4D	1	151844929	1_74	0	0.0078512772946554	5.00969156181764	6.5601143507056e-07	0.151351351351347	1
ENSG00000196407.11	THEM5	1	151841315	1_74	0	0.012755810807076	9.43328052180611	2.00692398929623e-06	-0.89763779527546	1
ENSG00000159445.12	THEM4	1	151909866	1_74	0	0.0320622535179517	17.9460997854903	9.59675102124604e-06	-1.76977401130023	1
ENSG00000197747.8	S100A10	1	151989099	1_74	0	0.0300972307683794	16.5984184007642	8.33207847287081e-06	-1.75950469558452	2
ENSG00000163191.5	S100A11	1	152048802	1_74	0	0.0154644393566777	10.9804730174767	2.83214402132202e-06	-1.34126984126978	1
ENSG00000159450.12	TCHH	1	152116368	1_74	0	0.00760759577884873	4.78805841449179	6.07528945460395e-07	0.0437500000000119	1
ENSG00000197915.5	HRNR	1	152212431	1_74	0	0.00761876232411607	4.84877690248823	6.16136210663001e-07	0.307788838868978	3
ENSG00000143631.10	FLG	1	152193402	1_74	0	0.00832617101693767	5.53244902352068	7.68285883421836e-07	-0.0393700787401635	1
ENSG00000143536.7	CRNN	1	152414760	1_74	0	0.00766564503539202	4.89004984826265	6.25204502262523e-07	0.400203427311591	2
ENSG00000163207.6	IVL	1	152908247	1_74	0	0.0120880744001021	9.26324397797494	1.86758480898075e-06	1.42763157894787	1
ENSG00000163209.14	SPRR3	1	153002643	1_74	0	0.0113975080221488	8.43797220460938	1.60401380810754e-06	0.849162011173452	1
ENSG00000241794.1	SPRR2A	1	153057485	1_74	0	0.00932139947591592	6.60194015319163	1.02639093823888e-06	0.873684210526837	1
ENSG00000160716.5	CHRNB2	1	154585209	1_75	0	0.0130898687435067	4.94680210383755	1.07999049717858e-06	-0.00806451612902956	1
ENSG00000163263.6	C1orf189	1	154206248	1_75	0	0.0143449860808892	5.8193166404923	1.39229808376251e-06	0.683431952662756	1
ENSG00000163218.14	PGLYRP4	1	153349334	1_75	0	0.0134266507781874	5.18884240188224	1.16197899950171e-06	0.333333333333112	1
ENSG00000163220.10	S100A9	1	153357702	1_75	0	0.016388949818681	7.08940517059719	1.93785388837358e-06	-0.721265463799895	2
ENSG00000143556.8	S100A7	1	153460515	1_75	0	0.0293942406300834	12.675476290998	6.21422019444789e-06	1.46082949308754	1
ENSG00000197956.9	S100A6	1	153496205	1_75	0	0.0161313346849363	6.9383136872041	1.86674216917731e-06	0.773462827549636	2
ENSG00000196420.7	S100A5	1	153540215	1_75	0	0.0162750005091261	7.02284558959306	1.90631311683608e-06	0.728180207020915	2
ENSG00000188015.9	S100A3	1	153549456	1_75	0	0.0177706423967344	7.86170063895098	2.33012776965119e-06	0.858884414369543	2
ENSG00000196154.11	S100A4	1	153549456	1_75	0	0.0190548011403021	8.52779092475855	2.71019831274659e-06	0.939313473448831	2
ENSG00000196754.10	S100A2	1	153567844	1_75	0	0.0160106721820896	6.86669534649782	1.83365425500036e-06	-0.778461538461844	1
ENSG00000188643.10	S100A16	1	153612510	1_75	0	0.0137803306981721	5.43652085546118	1.24951307163074e-06	-0.240601503759435	1
ENSG00000189334.8	S100A14	1	153616367	1_75	0	0.013385119967707	5.15928153789799	1.15178548513002e-06	-0.152671755725189	1
ENSG00000160678.11	S100A1	1	153628302	1_75	0	0.0128293814708819	4.75537471558148	1.01753783983824e-06	0.251773001845149	2
ENSG00000189171.14	S100A13	1	153627648	1_75	0	0.0161668788610105	6.9591907268195	1.87648470489115e-06	0.635302579425641	3
ENSG00000160679.12	CHTOP	1	153635640	1_75	0	0.0131868352659663	5.01710595896709	1.10345330474835e-06	0.112903225806448	1
ENSG00000143553.10	SNAPIN	1	153658595	1_75	0	0.0128558364566116	4.77497420505976	1.02383854203491e-06	0.00775193798449429	1
ENSG00000169418.9	NPR1	1	153678582	1_75	0	0.0434737257721791	16.4389106690722	1.1919553920653e-05	2.05363984674375	1
ENSG00000143554.13	SLC27A3	1	153774134	1_75	0	0.0224974959592645	10.114942011975	3.79540115487103e-06	-1.18076923076916	1
ENSG00000143614.9	GATAD2B	1	153923736	1_75	0	0.0131506594149908	4.99099835865523	1.09469986082447e-06	-0.586466165413852	1
ENSG00000198837.9	DENND4B	1	153940147	1_75	0	0.0128073658427944	4.73900532745801	1.01229506078867e-06	-0.0885245901639264	1
ENSG00000143570.17	SLC39A1	1	153968263	1_75	0	0.0147986463014971	6.11602204390716	1.50956263655522e-06	0.398373983739697	1
ENSG00000143578.15	CREB3L4	1	153968263	1_75	0	0.0147986463014971	6.11602204390716	1.50956263655522e-06	0.398373983739697	1
ENSG00000143545.8	RAB13	1	153985724	1_75	0	0.0139060264052625	5.52315009212833	1.28100256886376e-06	-0.786764705882129	1
ENSG00000143552.9	NUP210L	1	154155073	1_75	0	0.0128159773578622	4.74540651915473	1.01434398824722e-06	-0.120068659658734	2
ENSG00000143569.18	UBAP2L	1	154219953	1_75	0	0.0137032171026712	5.38309928900112	1.23031136051532e-06	-0.340116279070034	1
ENSG00000143612.19	C1orf43	1	154224650	1_75	0	0.0204781385474613	9.21588327099993	3.14765806262434e-06	0.996078431373003	1
ENSG00000143575.14	HAX1	1	154027849	1_75	0	0.0522736019591611	18.2203821664648	1.58854680006268e-05	1.85483870967819	1
ENSG00000143595.12	AQP10	1	154321447	1_75	0	0.0128581280799097	4.77668913367277	1.02438882330132e-06	-0.21142857142867	1
ENSG00000143515.16	ATP8B2	1	154334786	1_75	0	0.0168020393265579	7.3269051444123	2.0532539716526e-06	-0.823420074349506	1
ENSG00000169291.9	SHE	1	154501655	1_75	0	0.0193096443123452	8.65477864139459	2.78734254828313e-06	1.43975903614498	1
ENSG00000163239.12	TDRD10	1	154502081	1_75	0	0.0178196761439683	7.88810688407566	2.34440532487008e-06	1.34337349397617	1
ENSG00000160714.9	UBE2Q1	1	154559434	1_75	0	0.0159817641943748	6.84942028168492	1.82573877629062e-06	-0.781395348837055	1
ENSG00000160710.15	ADAR	1	154628057	1_75	0	0.0128724320047986	4.78728724253675	1.027803751305e-06	-0.314561782710483	2
ENSG00000163344.5	PMVK	1	154936792	1_76	0	0.0119836276310011	10.9316381356595	2.18491053279174e-06	1.36326923806068	2
ENSG00000160691.18	SHC1	1	154974041	1_76	0	0.0177904807552458	14.4106370172187	4.27593376128996e-06	-1.2784431137732	1
ENSG00000163354.14	DCST2	1	154944838	1_76	0	0.0153362554181047	14.5727285552598	3.72752284574232e-06	2.15890289802061	3
ENSG00000143537.13	ADAM15	1	155083387	1_76	0	0.0107867212344882	15.2550762572341	2.74450447817009e-06	-3.16753926701577	1
ENSG00000169242.11	EFNA1	1	155127376	1_76	0	0.0122453915373658	19.4962333264914	3.98183715974326e-06	-4.51531807913609	2
ENSG00000169241.17	SLC50A1	1	155135691	1_76	0	0.00891426896577407	17.68356896325	2.62915239276857e-06	4.1780387703455	2
ENSG00000185499.16	MUC1	1	155177242	1_76	0	0.0748896011026256	31.5639826787948	3.94251558954772e-05	5.23028489012903	2
ENSG00000169231.13	THBS3	1	155205298	1_76	0	0.0158671636814711	15.3447574667845	4.06087326547268e-06	2.33944954128387	1
ENSG00000177628.15	GBA	1	155244216	1_76	0	0.0126540199830922	20.5717736139451	4.3417054622231e-06	-4.65494176140975	2
ENSG00000143630.9	HCN3	1	155277916	1_76	0	0.0647899601488058	36.6933896689865	3.9651137554885e-05	-5.52142857142788	1
ENSG00000176444.18	CLK2	1	155278322	1_76	0	0.0575431756341007	35.4727586115738	3.4044651650547e-05	5.46808510638361	1
ENSG00000160752.14	FDPS	1	155308172	1_76	0	0.0364936942247256	30.2206895746427	1.83942592957847e-05	5.15602836879404	1
ENSG00000132676.15	DAP3	1	155688550	1_76	0	0.0201096862207079	21.296204791679	7.14278559722135e-06	-4.23287671232938	1
ENSG00000163374.19	YY1AP1	1	155688550	1_76	0	0.0201096862207079	21.296204791679	7.14278559722135e-06	-4.23287671232939	1
ENSG00000132718.8	SYT11	1	155859720	1_76	0	0.0437134233433317	28.9018894401825	2.10717769154705e-05	-4.59558823529568	1
ENSG00000143622.10	RIT1	1	155911161	1_76	0	0.0176085611497532	18.9931571543467	5.57803374383619e-06	-3.86259541984707	1
ENSG00000132680.10	KIAA0907	1	155934601	1_76	0	0.00763365681615369	6.54698178425843	8.3355424925594e-07	0.247826086956472	1
ENSG00000116584.17	ARHGEF2	1	156006597	1_76	0	0.00702953997356137	7.4217071666439	8.70143389428927e-07	-2.21093749999917	1
ENSG00000163479.13	SSR2	1	156020665	1_76	0	0.00811959513373184	7.2216950877267	9.77988229758007e-07	-0.827239546577693	2
ENSG00000132698.14	RAB25	1	156068267	1_76	0	0.00741729897208554	6.22603604950417	7.70224840971943e-07	0.00430107526881998	1
ENSG00000196189.12	SEMA4A	1	156180261	1_76	0	0.0140060860667841	13.4756856210333	3.14794957414676e-06	1.83720930232535	1
ENSG00000160785.13	SLC25A44	1	156194115	1_76	0	0.017362566821767	15.4117407650538	4.46298812270456e-06	-1.90647482014458	1
ENSG00000160783.19	PMF1	1	156236330	1_76	0	0.0163548343921773	15.9474306657117	4.35007734740639e-06	-2.26277372262773	1
ENSG00000242252.1	BGLAP	1	156238425	1_76	0	0.00641109188749411	5.36202237928625	5.73351204636722e-07	-0.615484737138094	3
ENSG00000160781.15	PAQR6	1	156238425	1_76	0	0.00792357426987966	7.22438567869649	9.54733500332015e-07	0.71347302156995	2
ENSG00000198952.8	SMG5	1	156274030	1_76	0	0.0129963371607802	12.1425021534368	2.63202048070391e-06	1.36993266533075	2
ENSG00000163467.11	TSACC	1	156335774	1_76	0	0.00632270511637723	5.0529727888255	5.32856161996463e-07	-0.214999999999894	1
ENSG00000163468.14	CCT3	1	156343491	1_76	0	0.0062179540392342	4.95628760346613	5.14001176235946e-07	0.279359461090175	2
ENSG00000187862.11	TTC24	1	156582056	1_77	0	0.00854696522446585	4.85376220545236	6.91911482859849e-07	-0.172869118067277	2
ENSG00000160818.16	GPATCH4	1	156601987	1_77	0	0.00876774736933594	5.09627988191179	7.45249003920005e-07	0.31302521008405	1
ENSG00000132692.18	BCAN	1	156640896	1_77	0	0.0284813237006378	16.3365313852288	7.76032887783462e-06	-1.6428571428577	1
ENSG00000132688.10	NES	1	156663542	1_77	0	0.0193645318634461	12.6453787112643	4.08412427205532e-06	1.32020997375348	1
ENSG00000143320.8	CRABP2	1	156705979	1_77	0	0.00855502617441695	4.86272441055584	6.93842830883491e-07	-0.100628930817654	1
ENSG00000143319.16	ISG20L2	1	156728554	1_77	0	0.100366401585933	28.5597900692962	4.78083186167574e-05	2.60897435897463	1
ENSG00000143303.11	RRNAD1	1	156728106	1_77	0	0.0920325365472316	27.7041176845107	4.25251467436419e-05	2.45596868884598	1
ENSG00000143294.14	PRCC	1	156751115	1_77	0	0.00966363709904017	6.0216301726316	9.70543034723925e-07	-0.51526717557226	1
ENSG00000143321.18	HDGF	1	156765959	1_77	0	0.0100510095097457	6.39554826061638	1.07213029983977e-06	-0.587786259541966	1
ENSG00000198400.11	NTRK1	1	156815564	1_77	0	0.0152076860950924	10.3395949292429	2.62256807435888e-06	1.35101983294261	2
ENSG00000027869.11	SH2D2A	1	156816783	1_77	0	0.0278892931969781	16.13515783593	7.50534796046784e-06	1.61305361305328	1
ENSG00000187800.13	PEAR1	1	156893825	1_77	0	0.00940169639010802	5.76024317606964	9.03248285848163e-07	0.750000000000077	1
ENSG00000160838.13	LRRC71	1	156915699	1_77	0	0.0101568125253105	6.49518575519322	1.10029494525351e-06	0.651162790697805	1
ENSG00000132694.18	ARHGEF11	1	157025360	1_77	0	0.00934526229614951	5.7029588289456	8.88897812109316e-07	-0.47710252986276	2
ENSG00000143297.18	FCRL5	1	157552226	1_77	0	0.0447715650905646	20.6863543551213	1.54470780809046e-05	-2.53289473684302	1
ENSG00000160856.20	FCRL3	1	157700967	1_77	0	0.0137311130495925	9.36610569270444	2.14498817654246e-06	1.33306698512262	2
ENSG00000163534.14	FCRL1	1	157818658	1_77	0	0.0161424810268014	10.9084601017139	2.93693163806623e-06	-1.31745549100774	2
ENSG00000158477.6	CD1A	1	158254492	1_78	0	0.142881738938633	32.7452335602685	7.80341897200135e-05	3.19594594594636	1
ENSG00000158488.15	CD1E	1	158353463	1_78	0	0.035662117272961	19.1550159773677	1.13933056382129e-05	-2.25554241744809	2
ENSG00000163554.12	SPTA1	1	158704064	1_78	0	0.0111900605029648	8.07713360957676	1.5074739193371e-06	1.08668730650153	1
ENSG00000163563.7	MNDA	1	158831951	1_78	0	0.0205226102200186	13.8602116865631	4.74419537352238e-06	-1.57419354838666	1
ENSG00000163565.18	IFI16	1	158999863	1_78	0	0.0609153420878194	24.3280301810289	2.47168851143348e-05	-2.42514970059798	1
ENSG00000213088.9	ACKR1	1	159203749	1_78	0	0.0104406606855357	7.41740160037709	1.2916352265438e-06	1.03086419753129	1
ENSG00000179639.10	FCER1A	1	159288755	1_78	0	0.00826580884598194	5.19567177663467	7.1628716800583e-07	-0.442814376432832	2
ENSG00000158716.8	DUSP23	1	159782276	1_78	0	0.0110351143997899	7.94440465162966	1.46217145902824e-06	0.844748858447276	1
ENSG00000181036.13	FCRL6	1	159800388	1_78	0	0.0583465269949999	23.9095513980012	2.32673296876397e-05	-2.21751412429446	1
ENSG00000188004.9	C1orf204	1	159854415	1_78	0	0.00869987483497869	5.68232258746519	8.24515824389469e-07	-0.495731838137873	2
ENSG00000243284.1	VSIG8	1	159856126	1_78	0	0.00947335532210636	6.4923958611367	1.02581471528463e-06	0.604754750881687	2
ENSG00000158710.14	TAGLN2	1	159925746	1_78	0	0.00820707264231457	5.12787029571295	7.01916440403677e-07	-0.300751879699289	1
ENSG00000158764.6	ITLN2	1	160951570	1_80	0	0.0611980734329113	32.6074337009463	3.32823877460396e-05	-4.86737860038073	2
ENSG00000085552.16	IGSF9	1	159945134	1_80	0	0.00163023197341217	9.05082790870087	2.46092183441723e-07	1.03188820332156	2
ENSG00000162723.9	SLAMF9	1	159954467	1_80	0	0.00162285430995457	9.02694243734498	2.44331978587273e-07	1.0368098159505	1
ENSG00000143315.6	PIGM	1	160008785	1_80	0	0.00127245721909597	6.56277351518301	1.39280626727262e-07	0.658008658008951	1
ENSG00000162729.13	IGSF8	1	160102029	1_80	0	0.0027632696371489	13.6146997385179	6.27467792023376e-07	1.32754881642548	2
ENSG00000132681.16	ATP1A4	1	160151124	1_80	0	0.00119569681568532	5.87402751677181	1.17143219258002e-07	-0.485164619785433	3
ENSG00000143318.12	CASQ1	1	160177275	1_80	0	0.00105476791512193	4.81351168392387	8.46796484691934e-08	0.140740740740763	1
ENSG00000132716.18	DCAF8	1	160262886	1_80	0	0.00251744933070774	12.7156167589243	5.33897975203731e-07	-1.32000000000015	1
ENSG00000162735.18	PEX19	1	160285766	1_80	0	0.00114815104460364	5.55406133190448	1.0635791183713e-07	-0.434089853439447	2
ENSG00000122218.14	COPA	1	160343540	1_80	0	0.00312120825223539	14.8840219593231	7.74824160079591e-07	1.48409893992953	1
ENSG00000162736.15	NCSTN	1	160342835	1_80	0	0.00293286864943931	14.3086594736404	6.9992525953171e-07	-1.44483985765127	1
ENSG00000171786.5	NHLH1	1	160362239	1_80	0	0.00258123065403015	12.7487022201273	5.48849024629231e-07	1.2399999999997	1
ENSG00000162738.5	VANGL2	1	160400615	1_80	0	0.00126601639773682	6.3795924612297	1.34707684954134e-07	-0.494163424124711	1
ENSG00000066294.14	CD84	1	160579789	1_80	0	0.00106784696319806	4.92092688780582	8.76427578641881e-08	0.240401482317718	2
ENSG00000117090.14	SLAMF1	1	160650942	1_80	0	0.00207658213522188	11.6437530030655	4.03275838902913e-07	1.46268656716421	1
ENSG00000117091.9	CD48	1	160711718	1_80	0	0.0013551199813886	6.97008798959994	1.57534658284163e-07	0.433260393873145	1
ENSG00000122223.12	CD244	1	160862395	1_80	0	0.00120873020694201	5.92606944440226	1.19469272076406e-07	-0.579710144927348	1
ENSG00000215845.10	TSTD1	1	161038745	1_80	0	0.00309106017261351	15.4303637629703	7.9550649426516e-07	1.74210526315706	1
ENSG00000158773.14	USF1	1	161044937	1_80	0	0.00115096972070539	6.54313333078093	1.25605823211086e-07	1.38582677165356	1
ENSG00000162755.13	KLHDC9	1	161098329	1_80	0	0.00203446686915021	14.0551682672166	4.76921363310098e-07	-2.2785147238995	2
ENSG00000143256.4	PFDN2	1	161117821	1_80	0	0.00223716463494839	12.0486211253579	4.49568008431756e-07	-1.20559440559393	1
ENSG00000158793.13	NIT1	1	161118210	1_80	0	0.00416860863083479	18.353619851659	1.27606548227374e-06	-1.86486486486558	1
ENSG00000143222.11	UFC1	1	161158854	1_80	0	0.00180409638049728	10.259512723502	3.08707069568787e-07	1.16387337057811	1
ENSG00000143224.17	PPOX	1	161166434	1_80	0	0.00108360777523608	5.97709799097441	1.08024581889818e-07	0.867187500000114	1
ENSG00000158850.14	B4GALT3	1	161185602	1_80	0	0.00741955664406246	21.6465890167591	2.67872130627924e-06	-2.15753424657567	1
ENSG00000158864.12	NDUFS2	1	161196933	1_80	0	0.143512920254388	50.6234493004971	0.000121172157420556	-3.95530726256901	1
ENSG00000158869.10	FCER1G	1	161215268	1_80	0	0.00106218985051265	4.92340247316961	8.72223116064786e-08	0.501892862053244	2
ENSG00000158874.11	APOA2	1	161223893	1_80	0	0.00105182502283818	5.79591539422987	1.0167768303791e-07	-1.16406250000007	1
ENSG00000158882.14	TOMM40L	1	161218859	1_80	0	0.00148217146323548	7.30830025784608	1.80665378303383e-07	-0.508635289545922	3
ENSG00000248485.1	PCP4L1	1	161257834	1_80	0	0.0155186645558155	30.5477448814519	7.90666987594246e-06	-3.04242424242443	1
ENSG00000158887.15	MPZ	1	161311190	1_80	0	0.00260327147003581	15.2713718735959	6.63067310019506e-07	-1.68689320388311	1
ENSG00000143252.14	SDHC	1	161314507	1_80	0	0.00162022847184629	10.4944334153596	2.83592905173053e-07	-1.69824561403443	1
ENSG00000203747.10	FCGR3A	1	161550682	1_80	0	0.00117280617389981	5.93200541959164	1.16034701197595e-07	1.37117903930134	1
ENSG00000132185.16	FCRLA	1	161707114	1_80	0	0.00110273197098087	5.82704828885154	1.07171346874693e-07	-0.196969696969732	1
ENSG00000162746.14	FCRLB	1	161715191	1_80	0	0.00108332171403647	5.09754951812615	9.21041093010358e-08	0.822779897585625	2
ENSG00000081721.11	DUSP12	1	161749425	1_80	0	0.00150226663791964	8.29948927343623	2.07949794807198e-07	1.45014485078207	2
ENSG00000118217.5	ATF6	1	161766683	1_80	0	0.00109634804222003	5.14844092582695	9.41421873928958e-08	-0.261682242990846	1
ENSG00000171722.12	SPATA46	1	162369313	1_80	0	0.00110306553521333	5.17886922348103	9.52788190169446e-08	0.229629629629638	1
ENSG00000239887.4	C1orf226	1	162331656	1_80	0	0.001531331718163	8.26468137036983	2.11084088979738e-07	-0.895615588952367	3
ENSG00000198574.5	SH2D1B	1	162411498	1_80	0	0.00159414845945571	8.70167340837999	2.31361796932063e-07	0.942857142857093	1
ENSG00000117143.13	UAP1	1	162560869	1_80	0	0.00188788144599583	10.2872891509514	3.23918513562642e-07	-1.12180434665463	2
ENSG00000132196.13	HSD17B7	1	162790761	1_80	0	0.0011059552710857	5.23428128416084	9.65505441660341e-08	0.343848480968653	2
ENSG00000185860.13	CCDC190	1	162868092	1_80	0	0.00106023545275546	4.84490094713772	8.5673661945126e-08	0.147329757145627	2
ENSG00000143248.12	RGS5	1	163192651	1_80	0	0.00140296417540775	7.40916998656841	1.73370916834762e-07	0.823076923076686	1
ENSG00000162763.3	LRRC52	1	165541075	1_81	0	0.016282221660692	6.56824235356383	1.78370462034244e-06	-0.697676298668352	2
ENSG00000143149.12	ALDH9A1	1	165678104	1_81	0	0.0136757381432565	4.90514295164606	1.11882600133349e-06	0.178724248673466	4
ENSG00000143195.12	ILDR2	1	166975572	1_82	0	0.00999161111277147	10.7927062152004	1.79856436040286e-06	1.58974358974418	1
ENSG00000143194.12	MAEL	1	166975572	1_82	0	0.00999161111277147	10.7927062152004	1.79856436040286e-06	1.58974358974418	1
ENSG00000143157.11	POGK	1	166839016	1_82	0	0.0329376382642809	22.10678153006	1.21444564141735e-05	-2.39613161547912	2
ENSG00000152382.5	TADA1	1	166875791	1_82	0	0.0793624154821663	30.5710368654495	4.04655224483618e-05	2.89454768432724	2
ENSG00000198842.9	DUSP27	1	167088316	1_82	0	0.00842193344750419	9.20843925947393	1.2934747001797e-06	-1.04066783176156	3
ENSG00000143167.11	GPA33	1	167090225	1_82	0	0.00611074423056635	6.15452611358061	6.27261786620956e-07	0.754570744576564	5
ENSG00000143190.21	POU2F1	1	167221225	1_82	0	0.035134322937988	22.837701516963	1.3382710613579e-05	2.15756302521126	1
ENSG00000198821.10	CD247	1	167518220	1_82	0	0.00656117742265339	6.84816153533172	7.4940378691899e-07	-0.710416251695132	2
ENSG00000198771.10	RCSD1	1	167580510	1_82	0	0.00525337496602241	4.73806306004905	4.15144551380109e-07	-0.0235365450693773	2
ENSG00000143162.7	CREG1	1	167548592	1_82	0	0.00881259990140693	9.65184706084464	1.41864780520697e-06	1.05760146117745	2
ENSG00000197965.11	MPZL1	1	167743133	1_82	0	0.0063303548463034	6.50790138282424	6.87114516370499e-07	-0.663999999999984	1
ENSG00000143199.17	ADCY10	1	167913803	1_82	0	0.00880297355061222	9.64537462430478	1.41614786769687e-06	1.02000000000017	1
ENSG00000143164.15	DCAF6	1	167936173	1_82	0	0.00880224281959763	9.63325651913934	1.41425126382134e-06	-1.12381513791332	2
ENSG00000143158.10	MPC2	1	167936749	1_82	0	0.00525343262398115	4.73821476317633	4.15162399991655e-07	0.0137614678899001	1
ENSG00000143147.14	GPR161	1	168137478	1_82	0	0.00549793237146912	5.16833641796056	4.73925715078275e-07	0.374839144282524	2
ENSG00000143155.12	TIPRL	1	168178654	1_82	0	0.00840866066262736	9.21110792347887	1.29181047843241e-06	-1.09225196251864	3
ENSG00000213064.9	SFT2D2	1	168228182	1_82	0	0.00705441837427345	7.54197989532035	8.87373977216152e-07	-0.832061068702178	1
ENSG00000143178.12	TBX19	1	168281906	1_82	0	0.00744470443798029	8.03522320280137	9.97712724753699e-07	0.868194842406712	1
ENSG00000143185.3	XCL2	1	168541843	1_82	0	0.0456851141813803	25.3509989461587	1.9316564895964e-05	-2.23186970097201	3
ENSG00000143184.4	XCL1	1	168544200	1_82	0	0.0296978145298833	21.1821430340518	1.04919084539041e-05	1.98809523809542	1
ENSG00000143196.4	DPT	1	168726540	1_82	0	0.00526603103928724	4.76454879738177	4.18470935090333e-07	0.116714843149477	2
ENSG00000143153.12	ATP1B1	1	169119441	1_84	0	0.00251693676521114	6.16820494588853	2.58935267002419e-07	0.52380952380952	1
ENSG00000143156.13	NME7	1	169336230	1_84	0	0.00216227080608455	4.75101874014467	1.71339278499181e-07	-0.00261386503356478	3
ENSG00000117477.12	CCDC181	1	169456327	1_84	0	0.00267518811968071	6.86672587410724	3.06382632211682e-07	-0.798181094757078	2
ENSG00000117479.12	SLC19A2	1	169485770	1_84	0	0.00231834273952847	5.39968956596188	2.08788483429047e-07	-0.3781094527363	1
ENSG00000198734.10	F5	1	169594929	1_84	0	0.00471024675812237	12.1947009092205	9.58020755273409e-07	1.4814814814816	1
ENSG00000174175.16	SELP	1	169630994	1_84	0	0.00218623501484849	4.9146657371431	1.79205335837657e-07	0.295000000000043	1
ENSG00000000460.16	C1orf112	1	169688693	1_84	0	0.00248345841042064	6.01985989906406	2.49346559966052e-07	0.327835051546555	1
ENSG00000188404.8	SELL	1	169695726	1_84	0	0.00296999492548522	7.28075095885252	3.60655026127285e-07	0.389705882352901	1
ENSG00000171806.11	METTL18	1	169795279	1_84	0	0.0239900262118783	27.1594677074027	1.08670604299957e-05	-3.47826086956734	1
ENSG00000000457.13	SCYL3	1	169894024	1_84	0	0.0101069689518581	19.1423643266136	3.22683392955351e-06	-3.02439024390334	1
ENSG00000075945.12	KIFAP3	1	170078288	1_84	0	0.00677095757490964	15.8644231064655	1.7915728906432e-06	2.4586466165416	1
ENSG00000120370.12	GORAB	1	170532026	1_84	0	0.00381787444455073	10.2186246572633	6.50690093524051e-07	-1.13450108004421	2
ENSG00000116132.11	PRRX1	1	170490294	1_84	0	0.00222486572667402	4.999700045419	1.85527315821393e-07	-0.0634588304733155	2
ENSG00000007933.12	FMO3	1	171090009	1_84	0	0.00221552975907224	5.0045570188563	1.84928282039628e-07	0.302393217472576	3
ENSG00000010932.16	FMO1	1	171260728	1_84	0	0.0090381535296753	18.1073639990492	2.72957512619247e-06	1.73195876288696	1
ENSG00000076258.9	FMO4	1	171314054	1_84	0	0.00216901222731503	4.77782171249518	1.72843099460168e-07	0.220339461547967	3
ENSG00000117523.15	PRRC2C	1	171486183	1_84	0	0.00481087273883563	12.2389195601398	9.82035199637719e-07	-1.35454545454538	1
ENSG00000034971.16	MYOC	1	171647381	1_84	0	0.00216646525208219	4.79715521882599	1.73338727595297e-07	0.119047619047618	1
ENSG00000010165.19	METTL13	1	171781417	1_84	0	0.00386823843357764	10.3365956200334	6.66884874989801e-07	-1.34532374100784	1
ENSG00000197959.13	DNM3	1	171841015	1_84	0	0.0172799834249598	22.9941051358747	6.62704530946675e-06	2.06366642613357	3
ENSG00000094975.13	SUCO	1	172532503	1_84	0	0.00324080590851039	7.93947833855201	4.29146026486809e-07	-0.694444444444592	1
ENSG00000117560.7	FASLG	1	172658724	1_84	0	0.00355630348478408	8.52465571311267	5.05633417601399e-07	-0.430167597765402	1
ENSG00000120337.8	TNFSF18	1	173051090	1_84	0	0.0614738707648661	34.2774350996952	3.51446305764089e-05	-2.57236842105285	1
ENSG00000162753.11	SLC9C2	1	173611164	1_85	0	0.0150162739480346	7.49070475100193	1.87605241431174e-06	-0.59677419354829	1
ENSG00000076321.10	KLHL20	1	173714815	1_85	0	0.012482438715813	5.882295801622	1.22463426875979e-06	0.398437500000083	1
ENSG00000117593.9	DARS2	1	173823772	1_85	0	0.0120115935169475	5.51717594662337	1.10529337412345e-06	-0.0218450901628721	2
ENSG00000185278.15	ZBTB37	1	173868168	1_85	0	0.0116010927886551	5.23835510850958	1.01357045338735e-06	-0.14965986394558	1
ENSG00000117601.13	SERPINC1	1	173917488	1_85	0	0.0109631222948122	4.86438136822239	8.89450903621395e-07	0.274683609564673	2
ENSG00000152061.23	RABGAP1L	1	174159002	1_85	0	0.0120078030543971	5.56830610689895	1.11518460026751e-06	0.557434499682155	2
ENSG00000120333.4	MRPS14	1	175023749	1_85	0	0.0124316475122312	6.0906253055661	1.26284682235391e-06	0.594470046083313	1
ENSG00000120332.15	TNN	1	175068634	1_85	0	0.011024327151208	4.82919322592326	8.87946461613749e-07	0.186991869918691	1
ENSG00000116147.16	TNR	1	175599911	1_86	0	0.0398653519989686	16.6466143478422	1.10683179706758e-05	-1.84386982556257	2
ENSG00000235750.9	KIAA0040	1	175193060	1_86	0	0.0260055710786007	12.544506718593	5.44101708084718e-06	-1.34398877707979	2
ENSG00000143207.19	RFWD2	1	176207359	1_86	0	0.0124543095183991	5.51563677095413	1.14571188579359e-06	-0.409090909090803	1
ENSG00000120341.18	SEC16B	1	177963343	1_87	0	0.0163934117739178	7.66097824106992	2.09466068844144e-06	-0.788235294117765	1
ENSG00000075391.16	RASAL2	1	178094621	1_87	0	0.0124647681121178	5.04972550440988	1.04981332358717e-06	0.298850574712494	1
ENSG00000116191.17	RALGPS2	1	178725006	1_87	0	0.0256385646874366	11.9344950253547	5.10337946727566e-06	1.52447552447573	1
ENSG00000116194.12	ANGPTL1	1	178867836	1_87	0	0.0244337008094767	11.4737103594884	4.67577107090636e-06	1.48468269796725	2
ENSG00000162779.21	AXDND1	1	179358896	1_89	0	0.0119174574313322	6.63183749737757	1.31818871969094e-06	-0.899414408943818	4
ENSG00000116199.11	FAM20B	1	179026365	1_89	0	0.0133860795935565	7.73859164617802	1.72772826722101e-06	1.36842298563308	2
ENSG00000186283.13	TOR3A	1	179084092	1_89	0	0.0159403876695825	9.40305489067042	2.49993062087246e-06	0.70113858580234	3
ENSG00000143322.19	ABL2	1	179229941	1_89	0	0.0355840891382322	17.0880720813076	1.01416595250227e-05	-2.36718749999955	1
ENSG00000162782.15	TDRD5	1	179591019	1_89	0	0.00987300193280127	4.8405776582397	7.97088456321617e-07	-0.16834303106158	2
ENSG00000135837.15	CEP350	1	179954679	1_89	0	0.01428448460566	8.35763931219676	1.9911698399642e-06	-0.973737373737375	1
ENSG00000116260.16	QSOX1	1	180144888	1_89	0	0.0185396822966334	10.844725450669	3.35336598645059e-06	-1.10137135495722	2
ENSG00000121454.5	LHX4	1	180270400	1_89	0	0.00998106602982651	4.94416274051107	8.23056770272845e-07	-0.232121333408736	2
ENSG00000230124.6	ACBD6	1	180501732	1_89	0	0.010184167937223	5.13582737861864	8.72360667152126e-07	-0.30789569522988	2
ENSG00000143324.13	XPR1	1	180633865	1_89	0	0.0124976947177005	7.08452412776489	1.47672865168352e-06	-0.79452054794504	1
ENSG00000135835.11	KIAA1614	1	180936558	1_89	0	0.0239985490114014	13.3114137987835	5.32806205215656e-06	1.41007194244619	1
ENSG00000153029.14	MR1	1	181055268	1_89	0	0.0185233641356197	10.8363686685545	3.34783265933011e-06	1.2205882352941	1
ENSG00000198216.10	CACNA1E	1	181412848	1_90	0	0.00983056737255095	4.77481929238056	7.82880776981889e-07	-0.0886699507388487	1
ENSG00000135828.11	RNASEL	1	182574802	1_90	0	0.0909754760577897	26.1805427326664	3.97249251723007e-05	-2.52898550724551	1
ENSG00000173627.7	APOBEC4	1	183653179	1_91	0	0.0306828956841952	15.4726122025986	7.91808372957851e-06	2.29166666666617	1
ENSG00000135862.5	LAMC1	1	183096271	1_91	0	0.0130791036613588	7.32460288294041	1.59779909575638e-06	0.596774193548394	1
ENSG00000058085.14	LAMC2	1	183186170	1_91	0	0.0099675157769652	4.73821376067202	7.87701526329402e-07	-0.153846153846105	1
ENSG00000157064.10	NMNAT2	1	183418808	1_91	0	0.0134759364477758	7.609385953422	1.71028573002173e-06	1.11229946524056	1
ENSG00000116698.21	SMG7	1	183471970	1_91	0	0.024458792304676	13.3000595638331	5.42561159683796e-06	1.76344996732262	3
ENSG00000116701.14	NCF2	1	183591057	1_91	0	0.0390029275087087	17.7787349519942	1.15653336646126e-05	-1.97424892703838	1
ENSG00000162704.15	ARPC5	1	183635770	1_91	0	0.0897044794494715	25.8719997720078	3.8708312154791e-05	-3.00806451612903	1
ENSG00000143344.15	RGL1	1	183636108	1_91	0	0.0277146193208876	14.4969564305976	6.70109626541531e-06	2.21899736147784	1
ENSG00000198756.10	COLGALT2	1	183942244	1_91	0	0.0960770421748246	26.550331413452	4.25451125133979e-05	-2.42032560436784	3
ENSG00000198860.11	TSEN15	1	184039545	1_91	0	0.0104100629691907	5.15155947359667	8.94441991922081e-07	-0.206429324915925	2
ENSG00000116667.12	C1orf21	1	184385111	1_91	0	0.0978920900599228	26.7351359030601	4.36505884481651e-05	-2.41560042693152	2
ENSG00000135842.16	FAM129A	1	184974052	1_92	0	0.0169798083879174	9.3145244512967	2.6378711477824e-06	1.35896944652533	2
ENSG00000121486.11	TRMT1L	1	185156912	1_92	0	0.0114898866135363	5.59249772394543	1.07172081215859e-06	-0.328467153284864	1
ENSG00000116679.15	IVNS1ABP	1	185317057	1_92	0	0.0105409737848815	4.77207198455042	8.38972691907757e-07	-0.0486446085694181	2
ENSG00000116690.12	PRG4	1	186274450	1_92	0	0.0147022201923661	7.94097330248833	1.94722781384799e-06	1.2333333333329	1
ENSG00000047410.13	TPR	1	186376365	1_92	0	0.023590353755409	12.4558366258941	4.90080544931237e-06	-1.61835748792268	1
ENSG00000157181.15	C1orf27	1	186376310	1_92	0	0.0152009974610606	8.25902253062691	2.09392365393368e-06	-1.20913683090604	2
ENSG00000262180.1	OCLM	1	186400848	1_92	0	0.0148794808277599	8.05520915003612	1.99905482448352e-06	-0.974358974359088	1
ENSG00000116703.13	PDC	1	186466092	1_92	0	0.0160742876505064	8.79170677069734	2.35702959739636e-06	1.27868852459026	1
ENSG00000162670.10	BRINP3	1	190473761	1_95	0	0.0202147521587361	7.98615094910466	2.69256403986867e-06	0.991773291760388	2
ENSG00000090104.11	RGS1	1	192575665	1_96	0	0.0168133550527018	9.74026121329938	2.73139867046821e-06	-1.1352489731672	2
ENSG00000116741.7	RGS2	1	192817615	1_96	0	0.0167022245992365	9.67699022052418	2.69571966755858e-06	-1.03906249999977	1
ENSG00000116747.12	TROVE2	1	193037020	1_96	0	0.0105464329825564	5.29673628771414	9.31695619938485e-07	-0.30823739994599	2
ENSG00000023572.8	GLRX2	1	193104590	1_96	0	0.0104342915239554	5.19500790041297	9.04085042649906e-07	-0.27538943027312	2
ENSG00000134371.10	CDC73	1	193121735	1_96	0	0.0100732110635223	4.85989878075538	8.16498259851287e-07	-0.0902255639097607	1
ENSG00000000971.15	CFH	1	196449397	1_98	0	0.0194825841500931	11.8942659085834	3.86495382470036e-06	1.54687499999964	1
ENSG00000116785.13	CFHR3	1	196735313	1_98	0	0.00987919816859783	5.42231691007437	8.93442688719645e-07	-0.357142857142914	1
ENSG00000177888.7	ZBTB41	1	197200897	1_98	0	0.00920129842877371	4.74611846193313	7.28362865829831e-07	0.149253731343276	1
ENSG00000151414.14	NEK7	1	198156887	1_99	0	0.00866986222830068	5.55643229342903	8.03467526142243e-07	-0.576199104322895	2
ENSG00000081237.18	PTPRC	1	198638643	1_99	0	0.0161395444577098	10.8443966921623	2.91915243474815e-06	1.18599562363175	1
ENSG00000116833.13	NR5A2	1	200025940	1_100	0	0.00916570889198565	5.4257114865194	8.29435962728948e-07	-0.652631578947451	1
ENSG00000081248.10	CACNA1S	1	201112570	1_101	0	0.00593236317410784	6.90799614506021	6.83502208880266e-07	0.173611111111143	1
ENSG00000163362.10	C1orf106	1	200893429	1_101	0	0.00492504014929707	21.2510258600322	1.74562028744615e-06	4.22416576812935	2
ENSG00000170128.4	GPR25	1	200872533	1_101	0	0.0734536740527092	22.1168382672075	2.70954689053146e-05	-2.5294117647059	1
ENSG00000118193.11	KIF14	1	200620641	1_101	0	0.0456593451836505	29.3687963150197	2.23653619856865e-05	3.32534491180748	2
ENSG00000118197.13	DDX59	1	200670028	1_101	0	0.0216581981214318	25.3227320063166	9.14730134544302e-06	-3.66333009621893	2
ENSG00000118200.14	CAMSAP2	1	200696479	1_101	0	0.00737342267648367	12.143877640119	1.49343600867449e-06	2.44241220385588	2
ENSG00000116852.14	KIF21B	1	201033261	1_101	0	0.0418727845503606	35.7665752535477	2.49786697082253e-05	-4.12876254180525	1
ENSG00000232237.3	ASCL5	1	201127255	1_101	0	0.00488800376160592	5.98761968089637	4.88141626887388e-07	-0.755905511811038	1
ENSG00000116857.16	TMEM9	1	201154671	1_101	0	0.00835729081787151	10.0683707215597	1.40341081412041e-06	-0.806201550387869	1
ENSG00000118194.18	TNNT2	1	201378187	1_101	0	0.00782946412299579	10.0395293188516	1.31100846629606e-06	-1.02790697674424	1
ENSG00000159166.13	LAD1	1	201400120	1_101	0	0.0115023270039473	14.6953161675846	2.81919262114435e-06	1.81060606060552	1
ENSG00000174307.6	PHLDA3	1	201445972	1_101	0	0.00563249039709179	6.90104692262483	6.48299289850463e-07	-1.04078874916406	2
ENSG00000159176.13	CSRP1	1	201509697	1_101	0	0.010889466909449	12.9803629857567	2.35751010234058e-06	1.86345381526033	1
ENSG00000198700.9	IPO9	1	201828710	1_102	0	0.0156982209492783	8.54239778429722	2.23661036833936e-06	1.08069372667397	2
ENSG00000198892.6	SHISA4	1	201887128	1_102	0	0.0108910270714337	5.05945558017914	9.19036437621084e-07	0.265415693131652	2
ENSG00000134375.10	TIMM17A	1	201955621	1_102	0	0.0179834502353613	9.83902496854176	2.95110855923825e-06	-1.01575469458475	2
ENSG00000176393.10	RNPEP	1	201981821	1_102	0	0.0132184164823487	6.90360971566376	1.5220039103563e-06	-0.739237447397369	3
ENSG00000163435.15	ELF3	1	202007718	1_102	0	0.0110774648914274	5.22101197467936	9.64617590060087e-07	-0.243445692884018	1
ENSG00000143862.7	ARL8A	1	202144707	1_102	0	0.0105768580853097	4.78088178177288	8.43382893214376e-07	-0.109375000000028	1
ENSG00000143851.15	PTPN7	1	202170575	1_102	0	0.0126521319622301	6.48652821598133	1.36878781402213e-06	-0.620155038759628	1
ENSG00000077157.21	PPP1R12B	1	202348568	1_102	0	0.0204223076030181	11.0535340084549	3.76500945045762e-06	1.39655383811875	2
ENSG00000143858.11	SYT2	1	202710717	1_102	0	0.0291388095869243	14.4554506659541	7.02527852374893e-06	1.57812500000033	1
ENSG00000117139.16	KDM5B	1	202808833	1_102	0	0.0106358055294974	4.83377323888366	8.57465719473212e-07	0.142857142857217	1
ENSG00000183155.4	RABIF	1	202860408	1_102	0	0.0159549086625161	8.69707759518756	2.31434325703475e-06	0.984496124030955	1
ENSG00000117153.15	KLHL12	1	202928138	1_102	0	0.014259622766053	7.62608471813276	1.81371801895583e-06	0.809523809523941	1
ENSG00000159346.12	ADIPOR1	1	202958751	1_102	0	0.0264969083159885	13.5445674547283	5.98577583981282e-06	1.42885375494046	1
ENSG00000163444.11	TMEM183A	1	203025505	1_102	0	0.0110425217412953	5.19093761051277	9.56035849388641e-07	-0.338709677419425	1
ENSG00000143847.15	PPFIA4	1	202996325	1_102	0	0.0105533953886391	4.75974773493701	8.37792080940835e-07	0.080971659919029	1
ENSG00000163485.16	ADORA1	1	203084613	1_102	0	0.0107112266397587	4.90102393572211	8.75560454032085e-07	0.293172690763059	1
ENSG00000133055.8	MYBPH	1	203189101	1_102	0	0.0172125675791575	9.42054663446235	2.70446812846353e-06	-1.51282051281964	1
ENSG00000133048.12	CHI3L1	1	203186952	1_102	0	0.241882884615694	35.415695572253	0.000142876571637804	-3.15068493150686	1
ENSG00000133063.15	CHIT1	1	203229953	1_102	0	0.013683772889399	7.23325763686352	1.65082066736747e-06	0.69152542372872	1
ENSG00000159388.5	BTG2	1	203305408	1_102	0	0.011342017549726	5.44566835896539	1.03015271106581e-06	-0.392070484581616	1
ENSG00000122176.10	FMOD	1	203351776	1_102	0	0.0139834721641444	7.43970559630054	1.7351254418216e-06	-0.8298755186719	1
ENSG00000170498.8	KISS1	1	204176046	1_103	0	0.0137104029983661	5.89570144962987	1.34817357160093e-06	-0.700787401574549	1
ENSG00000188783.5	PRELP	1	203475432	1_103	0	0.0122252989970111	4.80359622167191	9.79458613186982e-07	0.15789473684219	1
ENSG00000058668.14	ATP2B4	1	203626383	1_103	0	0.0139639167125502	6.07028132329756	1.41376157613417e-06	-0.617492521410315	2
ENSG00000122188.12	LAX1	1	203762556	1_103	0	0.0132739190853295	5.5874328689023	1.23700538380038e-06	0.609498236852786	3
ENSG00000058673.16	ZC3H11A	1	203795675	1_103	0	0.0161096133618199	7.43301728360413	1.99714853229126e-06	0.837988826815393	1
ENSG00000257315.2	ZBED6	1	203795675	1_103	0	0.0196690205668022	9.33839527984692	3.06348030789128e-06	-1.22330865380127	2
ENSG00000182004.12	SNRPE	1	203861428	1_103	0	0.0201090335158116	9.54974663797402	3.20289833064577e-06	1.10994764397956	1
ENSG00000133056.13	PIK3C2B	1	204495022	1_103	0	0.0286660771692132	12.9425171853519	6.18795464081201e-06	1.48550724637761	1
ENSG00000198625.12	MDM4	1	204508397	1_103	0	0.0153205202536034	6.95407962351623	1.77694210379524e-06	0.911290322580462	1
ENSG00000170382.11	LRRN2	1	204640924	1_103	0	0.128740880691022	27.5815881466103	5.92237428298891e-05	2.59261399843269	2
ENSG00000186007.9	LEMD1	1	205457492	1_104	0	0.0444209153542662	19.6445119690896	1.45542172449388e-05	-1.82745098039221	1
ENSG00000163531.15	NFASC	1	204828864	1_104	0	0.00964728173904605	5.15163584675787	8.28915429902134e-07	-0.367441860465087	1
ENSG00000174529.7	TMEM81	1	205084986	1_104	0	0.0102313332844105	5.69973304537107	9.72628190525868e-07	-0.669354838709725	1
ENSG00000117222.13	RBBP5	1	205114992	1_104	0	0.0105812086903566	6.02631235807974	1.06352333662653e-06	-0.764227642276758	1
ENSG00000133059.16	DSTYK	1	205210869	1_104	0	0.0101589557211996	5.64518814989589	9.56505770012393e-07	0.661115710584218	2
ENSG00000133069.15	TMCC2	1	205237832	1_104	0	0.0197035719551989	11.745915673311	3.86004127372587e-06	1.42176870748291	1
ENSG00000163545.8	NUAK2	1	205303855	1_104	0	0.0109286813974668	6.25833374906908	1.14073979055973e-06	-0.654955682904673	2
ENSG00000117266.15	CDK18	1	205504902	1_104	0	0.0350333436565548	18.5086613240478	1.08147554545449e-05	-2.26845591531858	2
ENSG00000174514.12	MFSD4A	1	205568730	1_104	0	0.0122459968121849	7.52176105449643	1.53629204088563e-06	1.00688353812301	2
ENSG00000158711.13	ELK4	1	205602665	1_104	0	0.0097989127324295	5.4676267689084	8.93587030072033e-07	-0.611842105263228	1
ENSG00000158715.5	SLC45A3	1	205680319	1_104	0	0.00999119947382032	5.78793593993185	9.6449826571631e-07	-0.839650145772478	1
ENSG00000069275.12	NUCKS1	1	205750404	1_104	0	0.560897182694745	23.73898060849	0.00022207794491631	-3.84799999999966	1
ENSG00000117280.12	RAB29	1	205775418	1_104	0	0.0731162039214428	17.9401066669618	2.1877553870841e-05	3.17045332470837	2
ENSG00000133065.10	SLC41A1	1	205813381	1_104	0	0.0102135050341174	6.26051390974048	1.06646080246337e-06	1.16923076923097	1
ENSG00000162877.12	PM20D1	1	205805711	1_104	0	0.0341102434426497	16.8580094909396	9.59072014434426e-06	-2.84242348845353	3
ENSG00000174502.18	SLC26A9	1	205943691	1_104	0	0.0163933029753744	10.4575226089084	2.8592714195117e-06	-1.31140350877119	1
ENSG00000162891.10	IL20	1	206869829	1_105	0	0.015371897987759	20.0459133545026	5.13941216466584e-06	-3.03968253968224	1
ENSG00000117322.17	CR2	1	207454573	1_105	0	0.0152841551709884	15.0735602393029	3.84253104185911e-06	-1.73366834170877	1
ENSG00000263528.7	IKBKE	1	206473875	1_105	0	0.0230736758521951	16.9142052149491	6.50921307649221e-06	0.971369729646434	2
ENSG00000266094.7	RASSF5	1	206507103	1_105	0	0.0142653089234286	15.3060934227815	3.64171241200922e-06	2.01917808219281	1
ENSG00000143486.15	EIF2D	1	206611485	1_105	0	0.00504357686756107	4.80824727925117	4.044692821713e-07	0.162939297124517	1
ENSG00000143479.15	DYRK3	1	206634569	1_105	0	0.00622666703560593	11.2908448014007	1.17257920057749e-06	-2.87499999999984	1
ENSG00000162892.15	IL24	1	206903865	1_105	0	0.00541213542731112	5.48494735574305	4.95109460128983e-07	0.504424778761188	1
ENSG00000182795.12	C1orf116	1	207032059	1_105	0	0.0168510832343338	16.1606431190753	4.54199413446139e-06	1.6529411764706	1
ENSG00000123843.12	C4BPB	1	207088956	1_105	0	0.00769667392781459	8.3785121904341	1.0755487487698e-06	-0.774342626972299	2
ENSG00000123838.10	C4BPA	1	207104083	1_105	0	0.0132050487306233	14.5791698310231	3.21094531198514e-06	-1.76246334310877	1
ENSG00000196352.14	CD55	1	207321334	1_105	0	0.00519203004399305	5.00092117484887	4.33059242247884e-07	-0.120567375886488	1
ENSG00000197721.16	CR1L	1	207644386	1_105	0	0.00511563280812488	4.92771187497565	4.20440724796304e-07	-0.196078431372453	1
ENSG00000117335.19	CD46	1	207752016	1_105	0	0.0167714787064541	15.224607399614	4.25870505223326e-06	1.45934959349648	1
ENSG00000174059.16	CD34	1	207911570	1_105	0	0.0343333837894394	21.9947174339317	1.25949109361618e-05	2.09409190372022	1
ENSG00000008118.9	CAMK1G	1	209553912	1_106	0	0.0074796365284594	8.27398668790609	1.03217994674265e-06	-0.993231713062889	2
ENSG00000196878.14	LAMB3	1	209654144	1_106	0	0.0169462487076342	16.0172556870541	4.5271177424919e-06	1.71014492753601	1
ENSG00000123689.5	G0S2	1	209675255	1_106	0	0.00535814243113697	5.9332388441098	5.30232313236066e-07	-0.973856209150409	1
ENSG00000009790.14	TRAF3IP3	1	209756234	1_106	0	0.00983303227295906	14.1145674154942	2.31480889496491e-06	2.30263157894807	1
ENSG00000117595.10	IRF6	1	209818329	1_106	0	0.00768028098301099	7.66409997356185	9.81744271375187e-07	0.109374999999986	1
ENSG00000117597.17	DIEXF	1	209827703	1_106	0	0.0100796641406816	19.1486840272563	3.21917880699131e-06	3.33350073793409	2
ENSG00000082497.11	SERTAD4	1	210233686	1_106	0	0.013188059451253	12.2908266199692	2.70347335872703e-06	0.842519685039502	1
ENSG00000143473.12	KCNH1	1	210689314	1_107	0	0.0084490588926871	6.23180754013401	8.78177842695328e-07	-0.613199240103529	2
ENSG00000117625.13	RCOR3	1	211258687	1_107	0	0.0142107156281742	11.1808243172256	2.65002443185396e-06	-1.50400000000043	1
ENSG00000082512.14	TRAF5	1	211326561	1_107	0	0.00945451565531763	7.30110730154017	1.15129898566582e-06	-0.738061778857264	3
ENSG00000170385.9	SLC30A1	1	211578806	1_107	0	0.00816337480047813	5.90476715342248	8.0395662529713e-07	0.664948453607856	1
ENSG00000117650.12	NEK2	1	211675781	1_107	0	0.00739205733356585	4.96130746968744	6.11676189025102e-07	-0.305135951661755	1
ENSG00000123684.12	LPGAT1	1	211830758	1_107	0	0.013630723869087	10.7837549050755	2.45159673404267e-06	1.54687499999983	1
ENSG00000143493.12	INTS7	1	212035474	1_107	0	0.011740749546059	9.3621039774832	1.83328248617831e-06	-1.12189616252849	1
ENSG00000066027.11	PPP2R5A	1	212287827	1_107	0	0.0111288005177789	8.85252506470108	1.64314401193682e-06	1.01257861635199	1
ENSG00000065600.12	TMEM206	1	212414266	1_107	0	0.00741932567364922	4.99630103579898	6.18262830831822e-07	0.248616256065996	3
ENSG00000123685.8	BATF3	1	212699839	1_108	0	0.0334637360383793	16.2535594177433	9.07158166751965e-06	-1.5328185328187	1
ENSG00000117697.14	NSL1	1	212799144	1_108	0	0.009683696363601	4.7779852559744	7.71695689387703e-07	0.212560386473495	1
ENSG00000203705.10	TATDN3	1	212789657	1_108	0	0.0206315563303621	12.3011714679472	4.23290545007915e-06	2.00813008130108	1
ENSG00000162769.12	FLVCR1	1	212862201	1_108	0	0.0140070373711664	8.02116687761067	1.87388935762388e-06	0.571428571428759	1
ENSG00000143494.15	VASH2	1	212957414	1_108	0	0.00968958389058317	4.77906617681753	7.72339553995731e-07	-0.118064002954201	2
ENSG00000174606.13	ANGEL2	1	212998282	1_108	0	0.014600207695899	8.55689440441732	2.08370057768682e-06	0.836365489988213	2
ENSG00000143499.13	SMYD2	1	214280940	1_108	0	0.0102457047959637	5.30128915337706	9.05906628142597e-07	-0.337136706229665	3
ENSG00000152104.11	PTPN14	1	214552234	1_109	0	0.0192778268478617	7.91379858034797	2.5445042070284e-06	-0.879828326180146	1
ENSG00000117724.12	CENPF	1	214602949	1_109	0	0.0226217504365618	9.44244703642003	3.56263122518382e-06	1.18158876439794	2
ENSG00000136636.12	KCTD3	1	215567710	1_109	0	0.0340498944874817	13.3616752295399	7.58816538088683e-06	-1.55797101449264	1
ENSG00000196482.16	ESRRG	1	217137474	1_110	0	0.00681155079764495	4.76994319366233	5.41900201236082e-07	-0.142499999999977	1
ENSG00000092978.10	GPATCH2	1	217631425	1_110	0	0.00693567496088732	4.94154022719202	5.71624944909738e-07	-0.110389610389633	1
ENSG00000162814.10	SPATA17	1	217631425	1_110	0	0.00693567496088732	4.94154022719202	5.71624944909738e-07	-0.110389610389633	1
ENSG00000067533.5	RRP15	1	218285209	1_110	0	0.0201385517590177	15.0932255061594	5.06956157023062e-06	-1.54687500000048	1
ENSG00000162813.17	BPNT1	1	220090556	1_112	0	0.00811115240460447	8.50563629612489	1.1506665159365e-06	-0.858024691358301	1
ENSG00000067704.9	IARS2	1	220094239	1_112	0	0.0118364679338013	12.1008992452362	2.38891048395348e-06	1.77828914333669	2
ENSG00000118873.15	RAB3GAP2	1	220272146	1_112	0	0.0110351208398565	11.4338493890163	2.10440665264297e-06	-1.66190476190471	1
ENSG00000116141.15	MARK1	1	220528008	1_112	0	0.00835830878303712	8.79106063590517	1.22551827685338e-06	-0.998211091233724	1
ENSG00000162817.6	C1orf115	1	220690029	1_112	0	0.00834487294627662	8.77571362912742	1.22141226625709e-06	-1.50092511290482	3
ENSG00000117791.15	MARC2	1	220748603	1_112	0	0.0792048340581809	30.3709156977064	4.01208088802281e-05	-3.55247215275911	2
ENSG00000143507.17	DUSP10	1	221744036	1_113	0	0.00909889138889741	6.4980738064874	9.86127855000551e-07	-0.809160305343542	1
ENSG00000143512.12	HHIPL2	1	222525935	1_114	0	0.114258656115703	29.9673706119941	5.7108119042775e-05	2.62571976967269	1
ENSG00000143498.17	TAF1A	1	222589893	1_114	0	0.00895637289601114	5.42013296749802	8.09659122418995e-07	0.349315068493195	1
ENSG00000154305.16	MIA3	1	222618304	1_114	0	0.0174273297087877	11.7605511736395	3.41836654369107e-06	-1.26968180791026	2
ENSG00000186063.12	AIDA	1	222721506	1_114	0	0.0102590766167173	6.71194293739918	1.14846201180534e-06	-0.654596100278379	1
ENSG00000197520.10	FAM177B	1	222737660	1_114	0	0.00947228424230373	5.95284228520998	9.40457564172888e-07	-0.575757575757408	1
ENSG00000203697.11	CAPN8	1	223665771	1_114	0	0.00920215330938579	5.67763753608392	8.71399353572854e-07	0.51461988304112	1
ENSG00000162909.17	CAPN2	1	223701253	1_114	0	0.00884651238735035	5.30278546233829	7.82413350902097e-07	0.405714285714421	1
ENSG00000143514.16	TP53BP2	1	223528578	1_114	0	0.0307413905376233	17.1903533068435	8.81390604075254e-06	-1.83147670100111	2
ENSG00000143756.11	FBXO28	1	224114047	1_114	0	0.0100635920697177	6.52890363861109	1.09585574464162e-06	0.546874999999977	1
ENSG00000143753.12	DEGS1	1	224191000	1_114	0	0.00945668307007863	5.93714820864179	9.36433259656262e-07	-0.57065217391297	1
ENSG00000143771.11	CNIH4	1	224338744	1_114	0	0.00893266139014126	5.39494996758448	8.03763718618105e-07	0.366661736600926	2
ENSG00000162923.14	WDR26	1	224437373	1_114	0	0.00859282351501045	5.02609632927619	7.2032220969882e-07	0.313432835820985	1
ENSG00000185155.11	MIXL1	1	226223616	1_115	0	0.0114024366210769	7.10862092791595	1.35189551835186e-06	1.06015037593968	1
ENSG00000185842.15	DNAH14	1	224895916	1_115	0	0.0105876550566937	4.95053517110567	8.74202490746651e-07	-0.14555126839219	2
ENSG00000143815.14	LBR	1	225438447	1_115	0	0.0103525799148044	4.76702901700918	8.23107374531397e-07	0.0659898477157558	1
ENSG00000143819.12	EPHX1	1	225830434	1_115	0	0.0109292436478365	5.77308307149323	1.05234470516453e-06	-0.809160305343399	1
ENSG00000243709.1	LEFTY1	1	225896277	1_115	0	0.010346730180098	4.81654900516497	8.31187900589779e-07	-0.0445155181308524	3
ENSG00000143811.18	PYCR2	1	225920087	1_115	0	0.0201167041999523	10.6805135283289	3.58351370737331e-06	1.28417765985062	2
ENSG00000143768.12	LEFTY2	1	225941740	1_115	0	0.0271723988616622	14.1081128206645	6.39377001431736e-06	1.4561403508774	1
ENSG00000143751.9	SDE2	1	225999428	1_115	0	0.0230283781883193	13.9129934545357	5.34372425242522e-06	-2.26178010471285	1
ENSG00000163041.9	H3F3A	1	226070308	1_115	0	0.0512148783978501	17.8670219524962	1.52618936342514e-05	-1.78873239436642	1
ENSG00000182827.8	ACBD3	1	226187723	1_115	0	0.0131923853432659	9.27178603181432	2.040078291976e-06	-2.07999999999963	1
ENSG00000183814.15	LIN9	1	226309688	1_115	0	0.0103632813194702	4.91210687317043	8.4903423116514e-07	0.53319502074713	1
ENSG00000203685.9	STUM	1	226550144	1_115	0	0.0186690211566463	10.181773922375	3.17033461929397e-06	1.10226595881211	2
ENSG00000143772.9	ITPKB	1	226738931	1_116	0	0.00834428908462725	5.49630732913188	7.64927819140916e-07	0.092985041433213	2
ENSG00000143801.16	PSEN2	1	226870643	1_116	0	0.0203571823687385	16.7338400478775	5.68163573200697e-06	2.55555555555509	1
ENSG00000163050.16	COQ8A	1	226897945	1_116	0	0.020366355016714	17.8548710469862	6.06499061861949e-06	-2.91724137931034	1
ENSG00000143776.18	CDC42BPA	1	227316912	1_116	0	0.00764077418235509	4.94890007039737	6.30675782459888e-07	-0.745504363598259	2
ENSG00000181450.17	ZNF678	1	227351504	1_116	0	0.00798411891225237	5.14199585423222	6.84729161674179e-07	0.0711111111111016	1
ENSG00000143740.14	SNAP47	1	227735217	1_116	0	0.00791258656491678	5.15518442730694	6.80334957372402e-07	-0.280000000000012	1
ENSG00000081692.12	JMJD4	1	227731489	1_116	0	0.0104488113070217	7.23845473041795	1.2614581722327e-06	0.38356164383579	1
ENSG00000162910.18	MRPL55	1	228109044	1_116	0	0.0130938062145749	9.88840588386775	2.15949547866682e-06	-1.49999999999945	1
ENSG00000143774.16	GUK1	1	228140298	1_116	0	0.0111926433748345	8.13454590581102	1.51853947562358e-06	-1.07324840764324	1
ENSG00000198835.3	GJC2	1	228149213	1_116	0	0.0100339399034474	7.14265133845592	1.19533889756567e-06	-0.929032258064381	1
ENSG00000181873.12	IBA57	1	228163386	1_116	0	0.0205316433554722	14.0194787497639	4.80082288506386e-06	1.86821705426373	1
ENSG00000154370.15	TRIM11	1	228391982	1_116	0	0.00758425362068638	4.82301165915532	6.10086289149913e-07	0.401913875598148	1
ENSG00000162931.11	TRIM17	1	228417087	1_116	0	0.007601056494287	4.79091476546782	6.0736884419892e-07	0.376146788990649	1
ENSG00000196890.4	HIST3H2BB	1	228458562	1_116	0	0.010348718733449	7.64238836873336	1.31909414546765e-06	-0.971830985914993	1
ENSG00000168159.11	RNF187	1	228484557	1_116	0	0.00757985108159898	4.76257668591504	6.02091866569895e-07	0.529518893967664	3
ENSG00000168118.11	RAB4A	1	229271486	1_117	0	0.00704109061918401	4.83189517083384	5.67436859086323e-07	0.259839446017255	2
ENSG00000154429.10	CCSAP	1	229313270	1_117	0	0.007020198214721	4.74228214318018	5.55260614027666e-07	0.0315498183088834	3
ENSG00000143632.14	ACTA1	1	229433845	1_117	2	0.377784469165155	21.2060767451661	0.000133617866908753	4.14545454545485	1
ENSG00000135776.4	ABCB10	1	229559119	1_117	2	0.0222357087857613	13.9989282563165	5.19165555348364e-06	-3.17307692307571	1
ENSG00000135744.7	AGT	1	230713948	1_118	0	0.0356020700738857	14.6790288571878	8.71631025551963e-06	1.72878892401345	2
ENSG00000135773.12	CAPN9	1	230746467	1_118	0	0.0153400582542823	6.62238882889448	1.69434478739346e-06	-0.667173673698638	5
ENSG00000143643.12	TTC13	1	230978719	1_118	0	0.0130982090331385	5.11664951153684	1.11778349235978e-06	-0.380533690024811	2
ENSG00000173409.13	ARV1	1	230978674	1_118	0	0.0126075280814595	4.75296086156067	9.99434386847309e-07	-0.0106425409041813	3
ENSG00000182118.7	FAM89A	1	231033999	1_118	0	0.0217505414601111	9.95582338149648	3.61166417980857e-06	1.10210563306395	2
ENSG00000116906.11	GNPAT	1	231240905	1_118	0	0.0126031007546537	4.74961563456754	9.98380245648267e-07	0.0926373006099038	2
ENSG00000116903.7	EXOC8	1	231337950	1_118	0	0.0401419596941642	15.8340881196367	1.06011195872425e-05	1.70497427101156	1
ENSG00000010072.15	SPRTN	1	231341724	1_118	0	0.0134584607940728	5.37513918452657	1.20654969357432e-06	-0.566929133858432	1
ENSG00000162946.21	DISC1	1	231627073	1_118	0	0.0176031202325897	7.93507041987017	2.32970293135148e-06	0.902386117137125	1
ENSG00000116991.10	SIPA1L2	1	232562029	1_119	0	0.0102987054133064	5.06951496829184	8.70781414126541e-07	0.259259259259261	1
ENSG00000212916.4	MAP10	1	232801993	1_119	0	0.00996379166943928	4.75495235994753	7.90188880574843e-07	-0.102739726027419	1
ENSG00000135778.11	NTPCR	1	232950261	1_119	0	0.049891771882696	20.1749991768754	1.67881391108002e-05	2.18354430379693	1
ENSG00000135749.18	PCNX2	1	233345227	1_120	0	0.0142891372087191	5.86116375160297	1.39685062710652e-06	-0.525547445255589	1
ENSG00000135750.14	KCNK1	1	233623072	1_120	0	0.0156166164095582	6.70807123518796	1.74720842150077e-06	0.677274984282596	2
ENSG00000183780.12	SLC35F3	1	234315413	1_120	0	0.0672719418401245	20.749563265278	2.32810749902391e-05	-2.09352517985614	1
ENSG00000059588.9	TARBP1	1	234414963	1_120	0	0.0148937064399979	6.25616228824582	1.55407116036691e-06	-0.677777777777996	1
ENSG00000188739.14	RBM34	1	235161669	1_121	0	0.0136521462090435	8.54026085106039	1.94460846610148e-06	-1.05699481865287	1
ENSG00000162885.12	B3GALNT2	1	235542123	1_121	0	0.0391467458914954	18.6212879632532	1.21580937683646e-05	-1.86918604651232	1
ENSG00000143669.13	LYST	1	235883940	1_122	0	0.00916672291172049	5.15145174490211	7.87596623223588e-07	0.288659793814499	1
ENSG00000116962.14	NID1	1	236001916	1_122	0	0.0129533709654779	8.44253640335637	1.82396227166514e-06	-0.970352449092432	2
ENSG00000077585.13	GPR137B	1	236135560	1_122	0	0.0832886188949014	26.3544398363981	3.66099854182559e-05	-2.34016445121382	2
ENSG00000086619.13	ERO1B	1	236260837	1_122	0	0.00877850149325155	4.73990157557434	6.93984573261583e-07	0.13398816453056	2
ENSG00000116977.18	LGALS8	1	236525145	1_122	0	0.0104933467445927	6.43727097682633	1.12661601562356e-06	0.524792535757822	2
ENSG00000119285.10	HEATR1	1	236604526	1_122	0	0.0253904301715661	14.8672677421517	6.2959508222406e-06	2.4186046511624	1
ENSG00000077522.12	ACTN2	1	236687130	1_122	0	0.0150002071085432	9.84062610697914	2.46195489571567e-06	1.58602595920309	3
ENSG00000116984.12	MTR	1	236795503	1_122	0	0.0409783371782587	19.4645030067174	1.33032501161915e-05	-1.79620422413595	2
ENSG00000133019.11	CHRM3	1	239287532	1_124	0	0.0141364481918851	6.27595057942243	1.47972130394844e-06	-0.628787878787977	1
ENSG00000155816.19	FMN2	1	240019298	1_126	0	0.0099507065198684	4.91983299783083	8.16515407511699e-07	-0.190236984069302	2
ENSG00000182901.16	RGS7	1	241357612	1_126	0	0.0235794945753574	13.1475215429253	5.17057079074673e-06	-1.41666666666682	1
ENSG00000117009.11	KMO	1	241532545	1_127	0	0.0106432701738965	6.02976085400344	1.0703733317735e-06	0.544584700827751	2
ENSG00000054277.13	OPN3	1	241642749	1_127	0	0.0114223905721568	6.70220391632918	1.27683491212954e-06	0.681159420289732	1
ENSG00000143702.15	CEP170	1	243254880	1_128	0	0.0167130758484155	9.73139318718132	2.712635929885e-06	1.29545454545499	1
ENSG00000054282.15	SDCCAG8	1	243248552	1_128	0	0.014663851535672	8.48400156327816	2.07495604103474e-06	1.15122936450927	2
ENSG00000117020.16	AKT3	1	243851261	1_128	0	0.010109307942385	4.94215037246631	8.33292526524587e-07	0.237822349570314	1
ENSG00000035687.9	ADSS	1	244451195	1_129	0	0.0317144321161901	13.5781866367335	7.18222189822113e-06	1.4612109774183	2
ENSG00000121644.18	DESI2	1	244665454	1_129	0	0.0125885137538873	4.74861450078851	9.97014509649997e-07	-0.0354609929077954	1
ENSG00000162849.15	KIF26B	1	245155106	1_129	0	0.0203441074340017	9.32697099264374	3.16474973578e-06	1.01470588235266	1
ENSG00000162852.13	CNST	1	246591016	1_130	0	0.00886723196483108	5.97545465226296	8.83729047433072e-07	-0.712121212121227	1
ENSG00000143653.9	SCCPDH	1	246723566	1_130	0	0.0146568191113236	10.7596469910045	2.63025501023817e-06	1.53947868499443	2
ENSG00000277462.1	ZNF670	1	247078334	1_130	0	0.00947170287489418	6.60268663310419	1.04305895833344e-06	-0.606830689144863	2
ENSG00000188295.14	ZNF669	1	247103972	1_130	0	0.0143578279712406	10.5632901827079	2.52957791840177e-06	-1.2505167767997	2
ENSG00000196418.12	ZNF124	1	247167626	1_130	0	0.00989975704971357	7.02318473789958	1.15962811048688e-06	-0.787644787644646	1
ENSG00000162714.12	ZNF496	1	247323376	1_131	0	0.012014070756925	6.53600337445911	1.30967204843892e-06	-0.434108527131593	1
ENSG00000162722.8	TRIM58	1	247852527	1_131	0	0.0247775714113268	14.162884975391	5.85289280431239e-06	1.83221418643387	2
ENSG00000238243.3	OR2W3	1	247882970	1_131	0	0.0313032434328931	16.0391413118107	8.37395374915661e-06	-1.62585795166706	2
ENSG00000175137.10	SH3BP5L	1	248822510	1_131	0	0.0189537491510283	11.1473108305858	3.52391435848132e-06	1.365529270933	2
ENSG00000171163.15	ZNF692	1	248859244	1_131	0	0.0129588875140133	7.50395110451474	1.62187664949985e-06	-0.905775075987772	1
ENSG00000185220.11	PGBD2	1	248906719	1_131	0	0.0166668025145347	9.92068525191607	2.75774474877899e-06	1.23399014778356	1
ENSG00000143727.15	ACP1	2	264227	2_1	0	0.0102388762404757	4.8877201747125	8.34677551694674e-07	-0.188758746151186	2
ENSG00000035115.21	SH3YL1	2	266895	2_1	0	0.0106007861288521	5.21826683139828	9.22623390812347e-07	-0.340715886330295	2
ENSG00000189292.15	ALKAL2	2	286812	2_1	0	0.0304697030752348	15.2996801200247	7.77518405529338e-06	-1.92753623188441	1
ENSG00000151353.14	TMEM18	2	677295	2_1	0	0.0756655373391442	24.0979982685304	3.04115947726891e-05	-2.36703546310391	2
ENSG00000172554.11	SNTG2	2	1192605	2_1	0	0.0104754475336233	5.10507466787059	8.91938253056487e-07	0.180327868852373	1
ENSG00000130508.10	PXDN	2	1744782	2_1	0	0.0110743196975474	5.63418489108528	1.04065855061077e-06	0.477819739743736	2
ENSG00000032389.12	TSSC1	2	3376891	2_2	0	0.00932331159446653	5.95783261256272	9.26442781903645e-07	0.566878980891883	1
ENSG00000171865.9	RNASEH1	2	3558995	2_2	0	0.00821549000709299	4.75491550900618	6.51532946091562e-07	-0.0208333333333378	1
ENSG00000171863.12	RPS7	2	3607194	2_2	0	0.00825608330520167	4.80177710937365	6.612050607602e-07	-0.152173913043442	1
ENSG00000118004.17	COLEC11	2	3594750	2_2	0	0.00934773713857484	5.98272061114391	9.32750131702839e-07	-0.547827244382722	4
ENSG00000214866.8	DCDC2C	2	3704115	2_2	0	0.00842575696623704	4.99519638524487	7.01974927709843e-07	-0.212598425196861	1
ENSG00000134321.11	RSAD2	2	6869802	2_5	0	0.0433986155043067	17.8597611943431	1.29274131306108e-05	-1.80645161290284	1
ENSG00000151692.14	RNF144A	2	6962059	2_5	0	0.0131468518161806	6.42567723429789	1.40896686655302e-06	0.60580912863061	1
ENSG00000115738.9	ID2	2	8678930	2_6	0	0.0508092501515843	20.1525651616686	1.70778512016165e-05	1.94382022472013	1
ENSG00000134313.15	KIDINS220	2	8837357	2_6	0	0.0119185156932021	6.26118972724285	1.24462678289874e-06	-0.547297297297492	1
ENSG00000143797.11	MBOAT2	2	9003515	2_6	0	0.0102659289683779	4.84044015191663	8.28787543994203e-07	-0.0436507936508006	1
ENSG00000151693.9	ASAP2	2	9215614	2_6	0	0.0101735266442239	4.75441097246098	8.06730268457766e-07	-0.0328947368421248	1
ENSG00000119185.12	ITGB1BP1	2	9407999	2_6	0	0.0103850004549974	4.95020059195822	8.57411735073711e-07	0.807424308836244	3
ENSG00000119203.13	CPSF3	2	9395439	2_6	0	0.0140682840051979	7.84078797024312	1.83975902713477e-06	0.744897959184111	1
ENSG00000134330.18	IAH1	2	9473199	2_6	0	0.0110507321614632	5.54151785804016	1.02136247005632e-06	0.444389250709053	3
ENSG00000151694.12	ADAM17	2	9555777	2_6	0	0.0395712700609313	17.7395002083798	1.17079666009264e-05	2.39259259259314	1
ENSG00000134308.13	YWHAQ	2	9725942	2_6	0	0.0151238438274796	8.53046120619995	2.15176481576699e-06	0.985294117647309	1
ENSG00000115750.16	TAF1B	2	9843557	2_6	0	0.0176072377113442	9.98073070547426	2.93098550735022e-06	-1.25599999999987	1
ENSG00000134317.17	GRHL1	2	9949726	2_6	0	0.0185877542928591	10.4980343832871	3.25458051060806e-06	1.21760651785901	2
ENSG00000172059.10	KLF11	2	10042727	2_6	0	0.0102616675002641	4.83649202774494	8.2776778451885e-07	-0.163366336633697	1
ENSG00000205795.4	CYS1	2	10080534	2_6	0	0.0130752496625057	7.14336224861494	1.55780383992459e-06	-0.711864406780019	1
ENSG00000171848.13	RRM2	2	10121909	2_6	0	0.0112944438464264	5.7491552940752	1.08300134485243e-06	0.457831325301436	1
ENSG00000115756.12	HPCAL1	2	10302415	2_7	0	0.0278477409457594	18.2525197249109	8.47759962817824e-06	1.81434599156027	1
ENSG00000115758.12	ODC1	2	10477472	2_7	0	0.191038414047522	37.1797489100427	0.000118464237144281	3.16560509554144	1
ENSG00000115761.15	NOL10	2	10688524	2_7	0	0.00718489118066079	5.33516951329159	6.39335063184934e-07	-0.417330860624001	3
ENSG00000143870.12	PDIA6	2	10829202	2_7	0	0.0111852237207233	9.54468124067377	1.78059934653046e-06	1.18783619106547	2
ENSG00000150873.11	C2orf50	2	11123689	2_7	0	0.0380391230255066	21.2474350006385	1.34802240600054e-05	2.0184221900193	2
ENSG00000162976.12	PQLC3	2	11156148	2_7	0	0.00727756587909101	5.45696955194966	6.6236561893536e-07	-0.481751824817538	1
ENSG00000134318.13	ROCK2	2	11348754	2_7	0	0.00675289540100332	4.74592205610923	5.34528332408563e-07	0.0542635658914794	1
ENSG00000169016.16	E2F6	2	11466649	2_7	0	0.00837314846701409	6.79001705134662	9.4824325540775e-07	-0.795314363650119	2
ENSG00000196208.13	GREB1	2	11521897	2_7	0	0.0352221010383128	20.507333656502	1.2047156763609e-05	1.978021978022	1
ENSG00000134324.11	LPIN1	2	11677579	2_7	0	0.00902713920924148	7.50516258374085	1.12997894209882e-06	0.828091207852276	3
ENSG00000162981.13	FAM84A	2	14401751	2_9	0	0.0137498064761321	7.69888862875388	1.76556913665894e-06	-0.810810810810734	1
ENSG00000151779.12	NBAS	2	15561827	2_9	0	0.019597690695913	11.0795496317337	3.62148851231272e-06	1.43939393939399	1
ENSG00000079785.14	DDX1	2	15591481	2_9	0	0.0284901274844277	14.6593520968621	6.965772304797e-06	1.53543307086648	1
ENSG00000214842.5	RAD51AP2	2	17539253	2_10	0	0.021300026220037	15.7780991660518	5.60524919424333e-06	-1.65413533834583	1
ENSG00000197872.11	FAM49A	2	16614285	2_10	0	0.0142432984278251	11.8807273452459	2.8223684493547e-06	1.32805518415279	2
ENSG00000163032.11	VSNL1	2	17538936	2_10	0	0.0258040268587334	17.3863599862473	7.48266424372022e-06	-1.82992896349622	2
ENSG00000178295.14	GEN1	2	17557399	2_10	0	0.00672451015197972	4.74046154128167	5.31669058815785e-07	0.0895486122085837	5
ENSG00000170745.11	KCNS3	2	17877838	2_10	0	0.00856295709356236	7.04518206826979	1.0061809591362e-06	-0.816580230839811	2
ENSG00000185013.16	NT5C1B	2	18589274	2_11	0	0.0159874619538546	8.75759895461006	2.33520323054765e-06	-0.87333333333348	1
ENSG00000118965.14	WDR35	2	19989004	2_12	0	0.0110067581657898	4.84633163946961	8.89677608066741e-07	-0.125869474763404	2
ENSG00000132031.12	MATN3	2	20009334	2_12	0	0.0124717643096408	6.03606154270753	1.25557210866346e-06	-0.603375527425946	1
ENSG00000068697.6	LAPTM4A	2	20051914	2_12	0	0.0173944288512549	9.20741082072992	2.67120857323517e-06	0.854838709677314	1
ENSG00000084674.14	APOB	2	20952398	2_13	0	0.0226044448730506	10.748642113757	4.05235565689695e-06	1.37507691118938	2
ENSG00000119771.14	KLHL29	2	23386174	2_14	0	0.0318691418982804	12.6451762574955	6.72133222941258e-06	1.62878787878798	1
ENSG00000119778.14	ATAD2B	2	23927293	2_14	0	0.0803159046244744	21.5949836183245	2.89277422929172e-05	2.94230769230856	1
ENSG00000173960.13	UBXN2A	2	23927186	2_14	0	0.0149290062151245	5.39373222553865	1.34301352498931e-06	-0.701528282546049	2
ENSG00000205639.9	MFSD2B	2	24009112	2_14	0	0.0145123102930218	5.12387611175107	1.2402101512206e-06	-0.609445211185881	2
ENSG00000119782.13	FKBP1B	2	24049526	2_14	0	0.0201852676801583	8.27237801849121	2.78499865995134e-06	-1.20338983050872	1
ENSG00000115128.6	SF3B6	2	24077362	2_14	0	0.0212575002540528	8.76696251992138	3.10828940731691e-06	-1.26404494382015	1
ENSG00000219626.8	FAM228B	2	24072814	2_14	0	0.0160186260047236	6.06545893461878	1.62049999534112e-06	-0.865168539325478	1
ENSG00000115129.13	TP53I3	2	24084887	2_14	0	0.0155645230467191	5.79115344773141	1.50335309145391e-06	-0.445684971202911	3
ENSG00000176732.6	PFN4	2	24119372	2_14	0	0.0177153996964162	7.02606080855244	2.07597904356175e-06	1.13390914375336	2
ENSG00000186453.12	FAM228A	2	24174703	2_14	0	0.019522514690644	7.95331832473194	2.58966882655816e-06	-0.643284249090591	4
ENSG00000198399.14	ITSN2	2	24360529	2_14	0	0.0152328057392287	5.58578632206386	1.41913701394065e-06	-0.711583924349625	1
ENSG00000173557.14	C2orf70	2	26562410	2_16	0	0.00170576647546261	6.34716096678009	1.80575652409199e-07	0.484732824427591	1
ENSG00000084676.15	NCOA1	2	24488615	2_16	0	0.00295472638938399	10.2847770469737	5.06841605644444e-07	0.65880769169308	2
ENSG00000138092.10	CENPO	2	24859404	2_16	0	0.0734475899840815	23.196846004613	2.84162388757058e-05	5.1532258064512	1
ENSG00000138031.14	ADCY3	2	24912385	2_16	0	0.00175946046649789	10.4959777109936	3.080083699941e-07	3.92754032340271	2
ENSG00000115137.11	DNAJC27	2	24971258	2_16	0	0.0186923854652081	25.6109728328504	7.98455853912991e-06	2.06928613998901	2
ENSG00000115138.10	POMC	2	25168232	2_16	0	0.00267741242950281	18.8355715879213	8.41112688865195e-07	-4.78260869565045	1
ENSG00000119772.16	DNMT3A	2	25343038	2_16	0	0.0014459848678593	4.89309464914514	1.18006918619464e-07	-0.626984126984228	1
ENSG00000138101.18	DTNB	2	25631084	2_16	0	0.00146073914064937	4.9985526341776	1.21780300537706e-07	-0.655999999999959	1
ENSG00000143970.16	ASXL2	2	25878534	2_16	0	0.0030658876889974	12.1747503409561	6.22553116182501e-07	-1.41176470588225	1
ENSG00000084733.10	RAB10	2	26033971	2_16	0	0.00154348584263464	5.257093229077	1.35334472580195e-07	-0.284768211920654	1
ENSG00000138029.13	HADHB	2	26241540	2_16	0	0.00160635532449416	5.94008600671687	1.59145534046782e-07	-0.784441051754518	2
ENSG00000157856.10	DRC1	2	26401975	2_16	0	0.00162371944969797	5.8596442493735	1.58687364878473e-07	-0.477090109159708	2
ENSG00000115155.16	OTOF	2	26493729	2_16	0	0.00317143600197511	11.2272867345406	5.93869295568818e-07	-0.815384615384825	1
ENSG00000171303.6	KCNK3	2	26624392	2_16	0	0.00212357594562251	8.13023911390411	2.8795937445913e-07	-0.731117224872839	2
ENSG00000115163.14	CENPA	2	26764613	2_16	0	0.00454798689908842	15.8996409344451	1.20605364961666e-06	-1.83333333333271	1
ENSG00000084764.10	MAPRE3	2	26971145	2_16	0	0.00216382711054908	8.32687078904951	3.00513847580508e-07	-0.89682539682562	1
ENSG00000228474.5	OST4	2	27071114	2_16	0	0.00159504957871881	6.01022044518241	1.59891248546381e-07	-0.758247259365834	2
ENSG00000138080.13	EMILIN1	2	27078189	2_16	0	0.00145727174301269	4.80096269475556	1.16688748174948e-07	-0.17876743418295	2
ENSG00000138030.12	KHK	2	27086791	2_16	0	0.00441296261824498	14.7422568724987	1.08506143547712e-06	-1.4251968503931	1
ENSG00000138028.15	CGREF1	2	27119179	2_16	0	0.00161968010792679	5.69489107306517	1.53841949861626e-07	0.238979118329464	1
ENSG00000138073.13	PREB	2	27134751	2_16	0	0.00148438655088401	4.96131160221331	1.22829764949384e-07	-0.086705202312152	1
ENSG00000138085.16	ATRAID	2	27209632	2_16	0	0.00155966601131186	6.76435467670694	1.75961673828214e-07	-1.30358604934607	3
ENSG00000138074.14	SLC5A6	2	27214170	2_16	0	0.00176723277255086	8.05575770249271	2.37443484823693e-07	1.51092624756554	2
ENSG00000084774.13	CAD	2	27217016	2_16	0	0.00145854350533592	5.32751968685079	1.29599867218264e-07	0.80654661745967	2
ENSG00000115194.10	SLC30A3	2	27275976	2_16	0	0.00162077873853272	7.83458267287327	2.11787197849623e-07	1.62933261289916	2
ENSG00000163794.6	UCN	2	27308797	2_16	0	0.00177914683602909	6.36350655715679	1.88828869977081e-07	-0.373493975903575	1
ENSG00000115234.10	SNX17	2	27372889	2_16	2	0.0310855238747299	22.710609288633	1.17746249353948e-05	4.06299212598567	1
ENSG00000163795.13	ZNF513	2	27380806	2_16	0	0.00179432762486476	9.63304058419965	2.88287119630282e-07	1.96116504854354	1
ENSG00000115216.13	NRBP1	2	27428187	2_16	2	0.0335976560655543	23.0782586303224	1.29321913380169e-05	4.08661417322919	1
ENSG00000138002.14	IFT172	2	27489541	2_16	0	0.00188416185057372	6.77365499306191	2.1286359102149e-07	-0.419014084507268	1
ENSG00000198522.13	GPN1	2	27628084	2_16	0	0.0133981974905528	23.3998832318903	5.22901840980605e-06	1.79487179487086	1
ENSG00000176714.9	CCDC121	2	27629397	2_16	0	0.0198132018694347	26.8816440226326	8.88322363698488e-06	1.97790055248531	1
ENSG00000243147.7	MRPL33	2	28067480	2_16	0	0.00829651503526807	22.897250174598	3.16839368780704e-06	-2.49999999999947	1
ENSG00000158019.20	BRE	2	27891044	2_16	0	0.00184878473318872	11.0027088438508	3.39270479414111e-07	2.39130434782563	1
ENSG00000171174.13	RBKS	2	27895267	2_16	0	0.00850984549175993	19.6059050458862	2.78271465661404e-06	-1.40048166095667	2
ENSG00000075426.11	FOSL2	2	28391472	2_17	0	0.00766799606135349	5.14130628119438	6.57529834955226e-07	-0.114285714285716	1
ENSG00000163803.12	PLB1	2	28454219	2_17	0	0.0116575120377097	9.69122308448145	1.88427622742086e-06	1.32098312123456	2
ENSG00000163806.15	SPDYA	2	28782736	2_17	0	0.0119516761929901	9.90984605566739	1.97540355887914e-06	-1.80314960629904	1
ENSG00000171103.10	TRMT61B	2	28869984	2_17	0	0.0132788530059271	11.0817823544082	2.45431490781499e-06	-1.99206349206391	1
ENSG00000163811.11	WDR43	2	28895415	2_17	0	0.0103160903104048	7.94918296405055	1.36772168972892e-06	-0.987234042553336	1
ENSG00000189350.12	TOGARAM2	2	28957070	2_17	0	0.00818747628713645	5.93159588563541	8.09993839893858e-07	-0.850554446815698	2
ENSG00000179270.6	C2orf71	2	29074202	2_18	0	0.0467999012595926	17.031500047446	1.32940694251417e-05	-1.84249369404492	2
ENSG00000115295.19	CLIP4	2	29097582	2_18	0	0.0175581389928189	7.62772408961501	2.23374484654558e-06	-0.779967159277519	1
ENSG00000213626.11	LBH	2	30258477	2_19	0	0.0104246490107267	4.75964541249502	8.27553627445938e-07	-0.0253164556962086	1
ENSG00000172954.13	LCLAT1	2	30443328	2_19	0	0.0119349703995462	6.04753016140394	1.20381429135412e-06	0.713161460113113	2
ENSG00000158089.14	GALNT14	2	31149603	2_19	0	0.0111667184918641	5.41410112604992	1.0083517047398e-06	-0.469798657718052	1
ENSG00000013016.15	EHD3	2	31234492	2_19	0	0.0109199367306834	5.20139076360066	9.47326551529934e-07	0.377133105802289	1
ENSG00000162959.13	MEMO1	2	32011261	2_20	0	0.0232217246257164	11.4773061751414	4.44523314115396e-06	1.55445544554534	1
ENSG00000021574.11	SPAST	2	32064971	2_20	0	0.056767064173064	20.0780144927279	1.90097893019396e-05	-2.63043478260873	1
ENSG00000091106.18	NLRC4	2	32262705	2_20	0	0.0373461723871225	16.033728091528	9.98713033197881e-06	2.50781249999975	1
ENSG00000119820.10	YIPF4	2	32277438	2_20	0	0.0189747651802568	9.54693334074298	3.02134560321835e-06	1.04541252741903	2
ENSG00000115760.13	BIRC6	2	32357173	2_20	0	0.0148993210750051	7.24005579725143	1.79915465957605e-06	1.06837606837543	1
ENSG00000018699.11	TTC27	2	32678481	2_20	0	0.0126887527482312	5.70967722899418	1.20834402373222e-06	-0.763819095477484	1
ENSG00000152689.17	RASGRP3	2	33436636	2_21	0	0.0112515780344613	8.75094889714944	1.64220999035742e-06	1.02652413609133	3
ENSG00000119812.18	FAM98A	2	33598472	2_21	0	0.019888292380397	14.1818902006422	4.70426436974931e-06	1.56737588652468	1
ENSG00000171055.14	FEZ2	2	36575370	2_23	0	0.0184321175593977	14.4043446021359	4.42821643965917e-06	-1.50791298807595	2
ENSG00000008869.11	HEATR5B	2	37083508	2_23	0	0.00846677724309497	6.99427115929477	9.87690109304208e-07	0.534940993783038	3
ENSG00000152133.14	GPATCH11	2	37100663	2_23	0	0.0114752630277125	9.88678087045065	1.89224629293957e-06	1.76296296296259	1
ENSG00000055332.16	EIF2AK2	2	37156687	2_23	0	0.0559046252613713	25.0613547372132	2.33675074657871e-05	-3.14154884632583	2
ENSG00000218739.9	CEBPZOS	2	37198486	2_23	0	0.0736006360441376	27.7380008470089	3.40499775661338e-05	3.31250000000063	1
ENSG00000115816.14	CEBPZ	2	37231568	2_23	0	0.137349513555751	33.9129190713056	7.7687725164691e-05	3.58528225632236	2
ENSG00000115828.15	QPCT	2	37340493	2_23	0	0.0212466632016498	15.7613011144568	5.58525370513287e-06	2.37729606177746	2
ENSG00000115841.19	RMDN2	2	37920524	2_24	0	0.124590348154144	29.0334242396071	6.03313113417885e-05	2.89357794796935	3
ENSG00000143891.16	GALM	2	38723932	2_24	0	0.011509489048917	6.00921686712186	1.15354363501687e-06	0.534883720930055	1
ENSG00000152147.10	GEMIN6	2	38752163	2_24	0	0.0124474928794823	6.75523248823678	1.40243354898635e-06	-0.816666666666724	1
ENSG00000163214.20	DHX57	2	38875912	2_25	0	0.00923003774523023	4.87343127113492	7.50236912810191e-07	-0.12107623318391	1
ENSG00000188010.12	MORN2	2	38875912	2_25	0	0.00923003774523023	4.87343127113492	7.50236912810191e-07	-0.12107623318391	1
ENSG00000214694.10	ARHGEF33	2	38882417	2_25	0	0.00996841577294949	5.60550464854813	9.31967926245957e-07	0.301431683099995	2
ENSG00000138050.14	THUMPD2	2	39778359	2_25	0	0.0096647327521564	5.31118287099002	8.5613294604382e-07	-0.32505643340852	1
ENSG00000205086.6	C2orf91	2	41938322	2_26	0	0.0395519657278249	24.7511314141858	1.63276331607447e-05	-2.37226277372242	1
ENSG00000162878.12	PKDCC	2	42036229	2_26	0	0.00486002488792836	4.74995968286004	3.85024638913823e-07	0.0597014925373205	1
ENSG00000143924.18	EML4	2	42168854	2_26	0	0.00797514196654026	9.45519280872772	1.25767641760952e-06	-1.17741935483893	1
ENSG00000115944.14	COX7A2L	2	42425518	2_26	0	0.004933975110608	4.89334082971439	4.02682286664321e-07	0.121212121212123	1
ENSG00000162881.6	OXER1	2	42762604	2_26	0	0.00495084871164031	4.92576065586419	4.06736424386373e-07	0.238095238095152	1
ENSG00000162882.14	HAAO	2	42766026	2_26	0	0.00502129856910438	5.05991855615354	4.23759724565913e-07	0.224806201550383	1
ENSG00000115970.18	THADA	2	43598160	2_27	1	0.696174485145544	38.003822946792	0.000441271108853767	-6.5463414634168	1
ENSG00000152527.13	PLEKHH2	2	43634978	2_27	0	0.0329178077571171	20.4341495386547	1.12188302649168e-05	-1.78076931211869	2
ENSG00000223658.7	C1GALT1C1L	2	43675895	2_27	0	0.010239991489886	9.73935317682307	1.66337364524013e-06	-1.02620689655136	1
ENSG00000138036.18	DYNC2LI1	2	43774046	2_27	0	0.00633329289404772	7.96084207986278	8.40908393932836e-07	-1.84768211920499	1
ENSG00000138095.18	LRPPRC	2	43995523	2_27	0	0.0106261620468363	10.1590798210078	1.80049082550451e-06	-1.20588235294132	1
ENSG00000138078.15	PREPL	2	44361802	2_28	0	0.00886407658194133	5.28712481765313	7.81651504944543e-07	-0.571428571428412	1
ENSG00000143919.14	CAMKMT	2	44359482	2_28	0	0.00843397643580779	4.81415870176937	6.77193672948311e-07	0.153574768834643	3
ENSG00000068784.12	SRBD1	2	45616531	2_28	0	0.0129910650937464	8.92518035982675	1.93384590669874e-06	-1.10416666666659	1
ENSG00000116016.13	EPAS1	2	46292790	2_29	0	0.0116690042207824	4.79627205628353	9.33464297226232e-07	0.112081513828267	1
ENSG00000250565.6	ATP6V1E2	2	46541996	2_29	0	0.0214179186156925	10.5884560738155	3.78242224352145e-06	-1.3359999999999	1
ENSG00000119729.11	RHOQ	2	46541511	2_29	0	0.0166830321567072	8.2027737183251	2.28242136392765e-06	-1.01147081211258	2
ENSG00000151665.12	PIGF	2	46617108	2_29	0	0.011620203875789	4.75637283437578	9.2182767724721e-07	-0.0747587988697893	2
ENSG00000171150.7	SOCS5	2	46803224	2_29	0	0.0143739769816881	6.78223551436543	1.62596022429201e-06	-0.736842105263145	1
ENSG00000068724.15	TTC7A	2	46916048	2_29	0	0.0116227412803008	4.7584515480429	9.22431930179119e-07	0.0706860706860376	1
ENSG00000180398.11	MCFD2	2	46909811	2_29	0	0.0167324478737795	8.23099085833986	2.29705664871036e-06	-0.914081545108469	2
ENSG00000143933.16	CALM2	2	47176244	2_30	0	0.0202518207787735	12.1966159924861	4.11968045745036e-06	-1.39301310043712	1
ENSG00000119888.10	EPCAM	2	47345224	2_30	0	0.0175095462090651	10.8073355944352	3.15612091978647e-06	-1.19482563323928	2
ENSG00000095002.13	MSH2	2	47403074	2_30	0	0.0103699466123738	5.81606913747752	1.00592635471282e-06	-0.558510638297914	1
ENSG00000242441.7	GTF2A1L	2	48595242	2_31	0	0.0172055348985173	13.4262019376734	3.85284430497157e-06	1.80132363058357	3
ENSG00000138039.14	LHCGR	2	48595242	2_31	0	0.0206458868617029	14.845392132212	5.11193499306609e-06	1.76674355723783	3
ENSG00000068781.21	STON1-GTF2A1L	2	48595242	2_31	0	0.0448925240009691	23.3782339511813	1.75043435921357e-05	2.64043048862295	2
ENSG00000162869.15	PPP1R21	2	48440605	2_31	0	0.00765115175002396	4.96949375732537	6.34160329204149e-07	0.479500628492214	4
ENSG00000243244.5	STON1	2	48549078	2_31	0	0.0384111519263071	18.5767048999243	1.19010730056735e-05	-1.53688980998326	2
ENSG00000068912.13	ERLEC1	2	53787421	2_35	0	0.0336435331001408	13.3134412700023	7.47054058815656e-06	-1.60997067448654	1
ENSG00000115239.21	ASB3	2	53787166	2_35	0	0.0296020384867323	12.0849780944597	5.96660918097158e-06	-1.48717948717962	1
ENSG00000119737.5	GPR75	2	53863268	2_35	0	0.0187133773693778	7.69717825277975	2.40239173613816e-06	-1.11382113821158	1
ENSG00000170634.12	ACYP2	2	53948303	2_35	0	0.0142643275018773	5.10753669783047	1.2151304465819e-06	0.140823721781123	2
ENSG00000177994.15	C2orf73	2	54330223	2_35	0	0.0145470598994063	5.29461005714279	1.2846041270453e-06	0.284475869200267	2
ENSG00000115306.15	SPTBN1	2	54464929	2_36	0	0.0108989570544151	4.86927186540349	8.85134095223316e-07	-0.115094339622679	1
ENSG00000214595.11	EML6	2	54723342	2_36	0	0.015720301288965	8.35871150600535	2.19159503080445e-06	-1.06437653934026	2
ENSG00000162994.15	CLHC1	2	55231958	2_36	0	0.0112122448448573	5.13901844486163	9.61020949447544e-07	0.280519480519499	1
ENSG00000085760.14	MTIF2	2	55260377	2_36	0	0.0128229193470729	6.41714851234583	1.37242653588404e-06	-0.788002852142893	3
ENSG00000163001.11	CFAP36	2	55521949	2_36	0	0.0549497298459698	20.3705952665669	1.86693581516661e-05	-2.14379084967278	1
ENSG00000275052.4	PPP4R3B	2	55619798	2_36	0	0.011155534903631	5.09074466007486	9.47178473588375e-07	0.348924991995109	2
ENSG00000138035.14	PNPT1	2	55692356	2_36	0	0.0133473281912152	6.79896948613003	1.5135526643e-06	0.891218953505556	2
ENSG00000115380.19	EFEMP1	2	55923714	2_36	0	0.0117487224411265	5.58396121588195	1.09419101101477e-06	0.4180327868853	1
ENSG00000055813.5	CCDC85A	2	56229800	2_37	0	0.0149635931644453	7.00514543118911	1.74828871174486e-06	-0.803191489362093	1
ENSG00000028116.16	VRK2	2	57906783	2_38	0	0.00874664807093162	5.13134950623136	7.48571613989266e-07	-0.432611101769699	2
ENSG00000115421.12	PAPOLG	2	60754753	2_40	0	0.00908051063686299	7.20884137984333	1.09178179076881e-06	-1.82256239153937	2
ENSG00000162928.8	PEX13	2	61020375	2_40	0	0.0883904005265326	47.1456836630103	6.95035752634502e-05	6.07586206896593	1
ENSG00000162927.13	PUS10	2	61017315	2_40	0	0.0102590768336539	11.3845845302893	1.9479848460641e-06	-2.59819250679065	2
ENSG00000162929.13	KIAA1841	2	61065721	2_40	0	0.00919717989435531	9.56324635324855	1.46696627724643e-06	2.20202020202043	1
ENSG00000237651.6	C2orf74	2	61145163	2_40	0	0.00935227429155017	29.3778256172273	4.58244213789281e-06	5.64829530174782	2
ENSG00000173209.22	AHSA2	2	61177077	2_40	0	0.00893962127589565	16.681449612841	2.48721320065605e-06	-4.05819874654864	3
ENSG00000115464.14	USP34	2	61470194	2_40	0	0.0291017795223111	13.8546500977144	6.72473560222243e-06	-0.126373626373624	1
ENSG00000170264.12	FAM161A	2	61852760	2_40	0	0.00883648740350274	4.9723849037739	7.32832139159152e-07	0.699670132546099	3
ENSG00000115484.14	CCT4	2	61888641	2_40	0	0.00956466177357007	5.66686469904867	9.04008608886109e-07	0.601156069364214	1
ENSG00000173163.10	COMMD1	2	61889168	2_40	0	0.00897125910094976	4.87019300415139	7.28718303315293e-07	-0.23287671232872	1
ENSG00000186889.9	TMEM17	2	62472655	2_41	0	0.0137073027900719	5.72516242645536	1.30888027922955e-06	0.910914825280045	2
ENSG00000014641.17	MDH1	2	63588667	2_41	0	0.012578672421146	4.7837539751178	1.00360715506716e-06	0.245023289190375	2
ENSG00000143951.15	WDPCP	2	63148603	2_41	0	0.0141601701989089	5.88370128985158	1.38956605006652e-06	-0.32008801576756	2
ENSG00000169764.15	UGP2	2	63841144	2_41	0	0.0145168666646248	6.17723404229247	1.49563992441485e-06	-0.545243408369808	2
ENSG00000143952.19	VPS54	2	64036747	2_41	0	0.0134443774938653	5.4538427853014	1.22293512346825e-06	0.427015250544687	1
ENSG00000119862.12	LGALSL	2	64453888	2_42	0	0.0113956955777178	6.22844799918497	1.18380668346244e-06	-0.645161290322587	1
ENSG00000119844.15	AFTPH	2	64524123	2_42	0	0.0100378051206147	5.0209624303661	8.40593131643392e-07	0.245890961194852	2
ENSG00000179833.4	SERTAD2	2	64652534	2_42	0	0.00990193544966489	4.8913006502543	8.07801312669446e-07	0.171641791044771	1
ENSG00000115902.10	SLC1A4	2	64988123	2_42	0	0.00984328741173412	4.83478726824441	7.93738857112974e-07	0.306761479239059	2
ENSG00000138069.16	RAB1A	2	65129770	2_42	0	0.0101824028140747	5.15705089897458	8.75813826342966e-07	-0.418732782369032	1
ENSG00000143995.19	MEIS1	2	66434177	2_43	0	0.0166328319258515	9.80112089746444	2.71895519409705e-06	-1.21111111111145	1
ENSG00000143971.7	ETAA1	2	67397667	2_44	0	0.013002716629922	8.99807294926006	1.95138837457837e-06	0.82588468362958	4
ENSG00000197223.11	C1D	2	68111568	2_45	0	0.0154960579808818	7.08906583945645	1.83218932365705e-06	0.74111675126929	1
ENSG00000243667.6	WDR92	2	68154392	2_45	0	0.0121728387650722	4.789006757224	9.72293595418867e-07	0.0804550905950632	2
ENSG00000115946.7	PNO1	2	68162787	2_45	0	0.0206613399858433	9.83498526187021	3.38916180348014e-06	1.1911405968559	2
ENSG00000221823.10	PPP3R1	2	68241155	2_45	0	0.0180713799157007	8.55584916573154	2.57878147297839e-06	0.97008547008531	1
ENSG00000119865.8	CNRIP1	2	68320518	2_45	0	0.0236498491148479	11.1266385718039	4.38886741128824e-06	-1.33247057163101	2
ENSG00000115956.9	PLEK	2	68364808	2_45	0	0.0121243055948365	4.75096299346054	9.60723972221338e-07	0.262065463383618	2
ENSG00000204923.3	FBXO48	2	68442924	2_45	0	0.0131543041050612	5.52756031658103	1.21272260725812e-06	0.312741312741409	1
ENSG00000169621.9	APLF	2	68462021	2_45	0	0.0122322068963784	4.83533483009085	9.86487250111513e-07	0.139175257731978	1
ENSG00000163219.11	ARHGAP25	2	68679877	2_45	0	0.0250486307336868	11.6765957243373	4.87820829136667e-06	-1.39999999999978	1
ENSG00000169604.19	ANTXR1	2	69012709	2_46	0	0.0359261136724931	15.967772586379	9.56785718155964e-06	1.65397923875405	1
ENSG00000198380.12	GFPT1	2	69387541	2_46	0	0.0144827022968145	7.27571044012802	1.75745865040278e-06	-0.739939889822585	2
ENSG00000169599.12	NFU1	2	69423598	2_46	0	0.0124791218778191	5.85707096416231	1.21905869888115e-06	0.598901098900964	1
ENSG00000196975.15	ANXA4	2	69723640	2_46	0	0.100654027975686	25.9898371858774	4.36309655117972e-05	-2.69841269841331	1
ENSG00000087338.4	GMCL1	2	69829233	2_46	0	0.0198432198090224	10.2804003891454	3.40237578008525e-06	-1.56962025316459	1
ENSG00000124380.10	SNRNP27	2	69893476	2_46	0	0.0125269755972934	5.89352252513135	1.23134934793968e-06	0.772413793103478	1
ENSG00000059728.10	MXD1	2	69897673	2_46	0	0.0435228654171407	17.8151492369583	1.29320403393501e-05	2.2960000000003	1
ENSG00000244617.2	ASPRV1	2	69964228	2_46	0	0.0257009993653025	12.7541505678342	5.46715839099487e-06	1.52059925093699	1
ENSG00000115998.7	C2orf42	2	70248695	2_46	0	0.0126448852496512	5.9827475555176	1.26175686437199e-06	0.567999999999996	1
ENSG00000116005.11	PCYOX1	2	70257153	2_46	0	0.0125462449534883	5.90815907987695	1.23630620345101e-06	0.551999999999722	1
ENSG00000143977.13	SNRPG	2	70293983	2_46	0	0.0115081196866661	5.08575369787684	9.76157283587761e-07	-0.501484511926755	2
ENSG00000035141.7	FAM136A	2	70301469	2_46	0	0.0118993051224106	5.40400612068954	1.07250058731189e-06	-0.410569105690991	1
ENSG00000163235.15	TGFA	2	70556525	2_47	0	0.018562687604291	13.3289100844373	4.12663065201884e-06	-1.53694581280881	1
ENSG00000075340.22	ADD2	2	70768085	2_47	0	0.00753810749105	4.74701586556574	5.96819651689616e-07	-0.00775193798449801	1
ENSG00000152672.7	CLEC4F	2	70820139	2_47	0	0.0081606383756101	5.50133183519471	7.48776284524834e-07	-0.621027266755353	2
ENSG00000116031.8	CD207	2	70835404	2_47	0	0.00793488285062016	5.23462561986868	6.92765499616607e-07	0.263157894736832	1
ENSG00000116039.11	ATP6V1B1	2	70935643	2_47	0	0.107561659312329	30.3329823728771	5.44167639461329e-05	-2.66974372746806	3
ENSG00000144043.11	TEX261	2	70990408	2_47	0	0.0170977459272441	12.5442815254123	3.57721264174861e-06	-1.43782296338238	3
ENSG00000124357.12	NAGK	2	71065392	2_47	0	0.0192950934834866	13.6984315313423	4.40836794660157e-06	1.45763803740637	2
ENSG00000124370.10	MCEE	2	71130287	2_47	0	0.0109588236968662	8.30577388860951	1.51811317629812e-06	-0.891387524307577	3
ENSG00000124374.8	PAIP2B	2	71229441	2_47	0	0.00765945583401584	4.89880914235057	6.25818707825729e-07	0.201257861635333	1
ENSG00000075292.18	ZNF638	2	71276848	2_47	0	0.0103789614447121	7.78840069572414	1.34822473667611e-06	0.960227272727128	1
ENSG00000144036.15	EXOC6B	2	72857037	2_47	0	0.0200182708447971	14.0498771818517	4.69093261441436e-06	1.53365384615412	1
ENSG00000135631.16	RAB11FIP5	2	73156338	2_48	0	0.0108968586821805	4.9171358568257	8.93662700817456e-07	-0.262328792148399	2
ENSG00000135632.11	SMYD5	2	73214257	2_48	0	0.0129688035269354	6.57458521059783	1.42209423198857e-06	0.648241189533432	2
ENSG00000135617.3	PRADC1	2	73233389	2_48	0	0.0114407193353562	5.38074147415976	1.02672837236641e-06	0.351239669421545	1
ENSG00000135624.15	CCT7	2	73233389	2_48	0	0.0114407193353562	5.38074147415976	1.02672837236641e-06	0.351239669421545	1
ENSG00000116127.17	ALMS1	2	73451886	2_48	0	0.0139218262782714	7.25019566752918	1.68347256478505e-06	0.823768956228941	2
ENSG00000144035.3	NAT8	2	73641993	2_48	0	0.0106945375894553	4.73876706416862	8.45254473963408e-07	0.159912956546915	2
ENSG00000144034.14	TPRKB	2	73737087	2_48	0	0.0112388106459159	5.2112396704752	9.768356636749e-07	0.39936256192797	2
ENSG00000144048.10	DUSP11	2	73780218	2_48	0	0.0121186326992327	5.92882814082215	1.19834699160229e-06	-0.569230769230932	1
ENSG00000124356.15	STAMBP	2	73828835	2_48	0	0.01227688710476	6.05237906426027	1.23929440244069e-06	-0.538321068861517	3
ENSG00000114956.19	DGUOK	2	73926204	2_48	0	0.0107077028230912	4.75047551113164	8.48386010667143e-07	0.0225563909774404	1
ENSG00000163170.11	BOLA3	2	74147757	2_48	0	0.0137989047694738	7.16568404346408	1.64915842560333e-06	0.735999999999731	1
ENSG00000188687.17	SLC4A5	2	74361478	2_48	0	0.0353071761201671	16.1515894200361	9.51126661230285e-06	-1.76829268292767	1
ENSG00000204843.12	DCTN1	2	74372241	2_48	0	0.0844461044471693	24.6106853172875	3.46627833750867e-05	2.28571346524198	2
ENSG00000284308.1	C2orf81	2	74421241	2_48	0	0.0129706498823829	6.5759408292895	1.42258995853663e-06	-0.715789473684594	1
ENSG00000005448.16	WDR54	2	74421241	2_48	0	0.0129706498823829	6.5759408292895	1.42258995853663e-06	0.715789473684594	1
ENSG00000114993.16	RTKN	2	74442199	2_48	0	0.0113309083487881	5.28892786150011	9.9952227199509e-07	0.292997030024744	2
ENSG00000239779.6	WBP1	2	74460654	2_48	0	0.0195169689757819	10.4729599243781	3.40911709939948e-06	-1.19536423841055	1
ENSG00000115275.11	MOGS	2	74465520	2_48	0	0.0129097443550487	6.53110655393881	1.40625641654741e-06	-0.694915254237396	1
ENSG00000135637.13	CCDC142	2	74483364	2_48	0	0.0127398073480306	6.40488954639148	1.36092631229786e-06	0.672316384180884	1
ENSG00000115282.19	TTC31	2	74483364	2_48	0	0.0127398073480306	6.40488954639148	1.36092631229786e-06	-0.672316384180884	1
ENSG00000179528.15	LBX2	2	74499633	2_48	0	0.0112791687334628	5.24536088433102	9.86762354391901e-07	-0.397795551458613	2
ENSG00000115289.13	PCGF1	2	74508487	2_48	0	0.0127808625481856	6.43553508312306	1.37184464401858e-06	-0.674285714285737	1
ENSG00000115307.16	AUP1	2	74510036	2_48	0	0.0131034889231766	6.67300498427648	1.45837261530379e-06	-0.725856697819894	1
ENSG00000115325.13	DOK1	2	74548714	2_48	0	0.0107763941416937	4.81133415252202	8.6476696924411e-07	0.158602150537632	1
ENSG00000135622.12	SEMA4F	2	74675728	2_48	0	0.0122355568210816	6.02026564560147	1.22856884742002e-06	0.576923076922825	1
ENSG00000159399.9	HK2	2	74872350	2_48	0	0.103775050004854	26.6430616035708	4.61144662039956e-05	2.4409937888191	1
ENSG00000115350.11	POLE4	2	74956862	2_48	0	0.0179691023412782	9.6839866791371	2.90228910233983e-06	1.13154266884138	2
ENSG00000115353.10	TACR1	2	75044669	2_48	0	0.0117677252814178	5.64904366464723	1.10873449219111e-06	-0.469439455104448	2
ENSG00000115363.13	EVA1A	2	75571632	2_49	0	0.0133944551433314	4.76578022346584	1.06468017789731e-06	-0.136094674556194	1
ENSG00000163541.11	SUCLG1	2	84459875	2_53	0	0.00851356429021966	6.68385633688521	9.4907084461638e-07	-0.743902439024419	1
ENSG00000115423.18	DNAH6	2	84482091	2_53	0	0.0100944407967246	8.30389732789284	1.39805527225335e-06	-0.99294654709321	2
ENSG00000034510.5	TMSB10	2	84905643	2_53	0	0.00986773905286342	8.08778939079619	1.33109053526517e-06	-0.941666666666577	1
ENSG00000186854.10	TRABD2A	2	84904611	2_53	0	0.00762292978107071	5.63335285164375	7.16224180997627e-07	0.493212669683413	1
ENSG00000176407.17	KCMF1	2	84970689	2_54	0	0.021129505727188	13.1779403225344	4.64405099517208e-06	-1.61825726141126	1
ENSG00000152284.4	TCF7L1	2	85114509	2_54	0	0.00951360238646637	5.57194945844032	8.84122148624645e-07	-0.441717791411332	1
ENSG00000152291.13	TGOLN2	2	85328355	2_54	0	0.025908105534179	15.1283890234104	6.53714994713931e-06	1.70400000000044	1
ENSG00000042445.13	RETSAT	2	85333536	2_54	0	0.0164979425972964	10.815408800785	2.9759993589013e-06	-1.37984496124042	1
ENSG00000115459.17	ELMOD3	2	85358211	2_54	0	0.0103046928305103	6.3318929734802	1.0882501147052e-06	0.599616858237559	1
ENSG00000042493.15	CAPG	2	85409261	2_54	0	0.0690357278274782	24.5854490561371	2.83081936980805e-05	2.32661789498309	5
ENSG00000152292.16	SH2D6	2	85419294	2_54	0	0.033901395125618	17.7075507101397	1.0012353408799e-05	1.93233082706775	1
ENSG00000115486.11	GGCX	2	85561052	2_54	0	0.0343517822381222	17.8342787323524	1.02179772067939e-05	1.75000000000061	1
ENSG00000118640.10	VAMP8	2	85566439	2_54	0	0.0196366529421643	12.4778570600776	4.08665124256848e-06	1.42245989304828	1
ENSG00000168883.19	USP39	2	85601849	2_54	0	0.00946098045636912	5.51919664411796	8.70907676916091e-07	-0.474976908145251	3
ENSG00000168878.16	SFTPB	2	85689364	2_54	0	0.0122623361694119	7.98755880315891	1.6336062714492e-06	0.789062499999779	1
ENSG00000115523.16	GNLY	2	85693126	2_54	0	0.010007831191494	6.05372870376151	1.01046908528357e-06	0.47225126871204	3
ENSG00000068654.15	POLR1A	2	86104224	2_54	0	0.0126259434194558	8.26587066668821	1.74065439148297e-06	-0.975671173476289	2
ENSG00000132300.18	PTCD3	2	86105686	2_54	0	0.0126816722615215	8.30781735059713	1.75720961437121e-06	-0.988165680473368	1
ENSG00000132305.20	IMMT	2	86195484	2_54	0	0.0320661189754858	17.1730077230313	9.18444399842651e-06	2.21620731906391	2
ENSG00000132313.14	MRPL35	2	86199115	2_54	0	0.0152808733849601	10.0845434800117	2.57018583423426e-06	-1.11799410029527	1
ENSG00000068615.17	REEP1	2	86211023	2_54	0	0.0175168919067538	11.3872016427949	3.32685725265186e-06	1.76916681383562	2
ENSG00000115548.16	KDM3A	2	86438385	2_54	0	0.00883807470154063	4.87142480634417	7.18081564144435e-07	0.294177555692544	2
ENSG00000115561.15	CHMP3	2	86559672	2_54	0	0.00960984284152255	5.66769845082955	9.08412552089211e-07	0.530921371793542	2
ENSG00000172116.21	CD8B	2	86862772	2_54	0	0.00882533377367645	4.85770868240886	7.15027444627721e-07	0.149425287356347	1
ENSG00000183281.14	PLGLB1	2	86924219	2_54	0	0.012457988095242	8.13832443432535	1.69099769698354e-06	-0.899328859060433	1
ENSG00000172086.7	KRCC1	2	88053385	2_55	0	0.0333136268382013	16.3274707074312	9.07195600778934e-06	1.70860927152279	1
ENSG00000115593.14	SMYD1	2	88067820	2_55	0	0.0305938340397429	15.5098336072001	7.91409302271139e-06	1.61764705882359	1
ENSG00000163586.9	FABP1	2	88128319	2_55	0	0.0100209348755618	4.85411000911704	8.1129343162891e-07	0.0892857142856849	1
ENSG00000144115.16	THNSL2	2	88170344	2_55	0	0.00990095591795415	4.73951172662425	7.8265584798995e-07	0.00714285714285654	1
ENSG00000153574.8	RPIA	2	88691440	2_55	0	0.0145721631594982	8.41971986976809	2.04635875209783e-06	0.955009307491496	2
ENSG00000168658.18	VWA3B	2	98111475	2_57	0	0.012124267263797	6.39619823123539	1.29341389375258e-06	-0.796610169491448	1
ENSG00000163060.7	TEKT4	2	94871756	2_57	0	0.0123274518691512	6.55445921298675	1.3476288085863e-06	0.563049853372505	1
ENSG00000144029.11	MRPS5	2	95149561	2_57	0	0.0114390407777876	5.84228439805361	1.11463431233663e-06	0.567901234568231	1
ENSG00000144026.11	ZNF514	2	95196988	2_57	0	0.0367973983993153	17.0120838226411	1.04408230235714e-05	-2.02535497115849	3
ENSG00000233757.6	AC092835.2	2	95207631	2_57	0	0.0288506339652682	14.6755560945929	7.06171251266509e-06	-1.75609756097469	1
ENSG00000155066.15	PROM2	2	95274094	2_57	0	0.0141063676478457	7.83861292395438	1.84422762570601e-06	0.94389438943892	1
ENSG00000115041.12	KCNIP3	2	95306411	2_57	0	0.0180999475942351	10.2161851446782	3.08408385562451e-06	1.14864864864868	1
ENSG00000174501.14	ANKRD36C	2	95991827	2_57	0	0.0102535748681336	4.80101705822299	8.2104821538229e-07	0.240310077519343	1
ENSG00000186281.12	GPAT2	2	96082306	2_57	0	0.0204761132425655	11.3942026785166	3.89127181736993e-06	1.40740740740692	1
ENSG00000274286.1	ADRA2B	2	96116247	2_57	0	0.0107320291043198	5.23501725817626	9.37044174597863e-07	0.510276579501886	2
ENSG00000188886.3	ASTL	2	96138165	2_57	0	0.0118592317249032	6.18574020346092	1.22351229152381e-06	0.829457364340888	1
ENSG00000158050.4	DUSP2	2	96145593	2_57	0	0.0159992289120532	9.03901673325873	2.41201690970672e-06	1.21846153846178	1
ENSG00000144021.2	CIAO1	2	96340947	2_57	0	0.0114494569687138	5.8509314107646	1.11730052228172e-06	0.586466165413367	1
ENSG00000144028.14	SNRNP200	2	96305617	2_57	0	0.0136232800039977	7.5065349810034	1.70561615667917e-06	0.860465116279233	1
ENSG00000198885.9	ITPRIPL1	2	96325754	2_57	0	0.0141821221321515	7.8895936951426	1.86619045912178e-06	-0.777777777777834	1
ENSG00000196843.15	ARID5A	2	96536506	2_57	0	0.0101860552121095	4.73815022315574	8.04961218478798e-07	0.0937500000000302	1
ENSG00000114988.11	LMAN2L	2	96739703	2_57	0	0.0102626554408171	4.80943574775551	8.23216337441222e-07	0.0266948890923174	2
ENSG00000158158.11	CNNM4	2	96757889	2_57	0	0.0103177171471381	4.86035125307502	8.36394907433098e-07	-0.0551181102361976	1
ENSG00000163126.14	ANKRD23	2	96855702	2_57	0	0.0127066915676789	6.84304130998577	1.4502462650045e-06	1.01260504201719	1
ENSG00000168754.14	FAM178B	2	96887175	2_57	0	0.0202487931169089	11.2875157155475	3.81204147185448e-06	0.896174863388142	1
ENSG00000144199.11	FAHD2B	2	97095549	2_57	0	0.0116342164968634	6.00335563668581	1.16490716988622e-06	0.87939698492476	1
ENSG00000196912.12	ANKRD36B	2	97589830	2_57	0	0.0369599055637457	17.0544891444179	1.05130728391282e-05	-2.18437317517767	2
ENSG00000135940.6	COX5B	2	97645032	2_57	0	0.0690980197124383	23.1108178802904	2.66342837277195e-05	-2.3915857605166	1
ENSG00000115073.7	ACTR1B	2	97658891	2_57	0	0.0125511376019567	6.7257300872751	1.40793508345998e-06	1.05949395511812	2
ENSG00000228486.10	LINC01125	2	97663552	2_57	0	0.0105498012145637	5.07202927174405	8.92454601987224e-07	0.252846634257563	3
ENSG00000075568.16	TMEM131	2	97996336	2_57	0	0.0381618995988484	17.3624615469166	1.10509951188735e-05	2.06113537117949	1
ENSG00000144191.11	CNGA3	2	98312031	2_57	0	0.0132765956528604	7.26098353151583	1.60783799039335e-06	0.75176693987846	2
ENSG00000183513.8	COA5	2	98608535	2_58	0	0.0281658044073932	16.8214796830741	7.90217166630091e-06	2.07142857142796	1
ENSG00000115446.11	UNC50	2	98608535	2_58	0	0.0281658044073932	16.8214796830741	7.90217166630091e-06	2.07142857142796	1
ENSG00000135951.14	TSGA10	2	99157239	2_58	0	0.00797332857457478	4.78500515558391	6.3632967520898e-07	0.0708661417322798	1
ENSG00000144182.16	LIPT1	2	99155218	2_58	0	0.0087913858484725	5.71365903977604	8.37783431880916e-07	0.479746009807805	2
ENSG00000158411.11	MITD1	2	99180175	2_58	0	0.00856258607201488	5.46289814038901	7.80168045928431e-07	-0.395348837209129	1
ENSG00000144214.9	LYG1	2	99304742	2_58	0	0.00793727199511751	4.74191909008213	6.27748246190136e-07	-0.132528643487988	3
ENSG00000158417.10	EIF5B	2	99337171	2_58	0	0.00822438058859931	5.07972643389494	6.96792759449611e-07	0.32258064516126	1
ENSG00000135945.9	REV1	2	99490335	2_58	0	0.00937941936062658	6.32944215048811	9.90151145792053e-07	-0.760530138382265	3
ENSG00000144218.18	AFF3	2	100142995	2_58	0	0.166861280755473	34.2486621567559	9.53145693019629e-05	3.37209302325461	1
ENSG00000115526.10	CHST10	2	100417235	2_58	0	0.00829991782927164	5.16665997951322	7.15226800569508e-07	-0.44354838709662	1
ENSG00000115539.13	PDCL3	2	100562879	2_58	0	0.00805519533957921	4.88211992228239	6.55910563324314e-07	-0.295999999999973	1
ENSG00000170485.16	NPAS2	2	100819337	2_58	0	0.00922557995120599	6.17213877104246	9.49706618112822e-07	-0.598765432098778	1
ENSG00000071082.10	RPL31	2	101002859	2_58	0	0.0404375967212125	20.2963579212281	1.36887425409545e-05	-2.12030075187964	1
ENSG00000158435.7	CNOT11	2	101252764	2_59	0	0.00819921092670617	5.77508161099906	7.8975119248e-07	0.120000000000004	1
ENSG00000163162.8	RNF149	2	101308657	2_59	0	0.00728061038596706	4.8751189837227	5.91988290036471e-07	-0.300854700854611	1
ENSG00000196460.12	RFX8	2	101415027	2_59	0	0.0123280473640771	10.8606266547339	2.23310572248641e-06	-1.59299805083666	2
ENSG00000071054.16	MAP4K4	2	101697147	2_59	0	0.00813410791341074	9.33094164125567	1.26588865759981e-06	-1.99999999999997	1
ENSG00000115590.13	IL1R2	2	101991888	2_59	0	0.0439368983316126	24.7251434114959	1.8118753645203e-05	2.72310405643689	1
ENSG00000115616.2	SLC9A2	2	102618261	2_60	0	0.00612251734166247	6.43882434886161	6.57501438294507e-07	-1.34126984126983	1
ENSG00000115598.9	IL1RL2	2	102186984	2_60	0	0.00589661749095571	5.10822728311824	5.02381078863388e-07	-0.192857142857106	1
ENSG00000115604.10	IL18R1	2	102310626	2_60	1	0.0405738979594322	39.2868383181886	2.65860561580949e-05	6.32789464694355	2
ENSG00000115607.9	IL18RAP	2	102418584	2_60	2	0.201284685726185	28.1132974672085	9.43805768369634e-05	-6.07585320517627	2
ENSG00000135953.10	MFSD9	2	102735320	2_60	0	0.00702681313124676	6.70143121042371	7.85391277541441e-07	0.88188976377975	1
ENSG00000170417.15	TMEM182	2	102740991	2_60	0	0.00640703317806846	5.77433692876694	6.17048356054434e-07	0.713450292397911	1
ENSG00000135973.2	GPR45	2	105240850	2_62	0	0.0116186015133869	5.23481786528123	1.01441471007324e-06	-0.344444444444455	1
ENSG00000135972.8	MRPS9	2	105042423	2_62	0	0.033291559292944	15.2939011617957	8.49204959134624e-06	-1.60914454277342	1
ENSG00000135974.9	C2orf49	2	105337683	2_62	0	0.0165514614290117	8.60699756438754	2.37600927675764e-06	0.957446808511076	1
ENSG00000119147.9	C2orf40	2	105907421	2_63	0	0.0173272998096176	7.4511623262431	2.15335196152146e-06	-0.792709267724139	7
ENSG00000144057.15	ST6GAL2	2	106870305	2_64	0	0.0806483498807024	23.9072448988937	3.21577105473859e-05	-2.418439716312	1
ENSG00000198203.9	SULT1C2	2	108287884	2_65	0	0.0148775764217778	6.7348143318991	1.67115957952054e-06	0.744685301692883	3
ENSG00000198075.9	SULT1C4	2	108281508	2_65	0	0.0218359740976812	10.3975880482722	3.78673821739632e-06	1.20453404143304	3
ENSG00000135968.20	GCC2	2	108429182	2_65	0	0.0122142543283166	4.85543896330985	9.89134986298254e-07	0.261887538534143	3
ENSG00000169756.16	LIMS1	2	108534528	2_65	0	0.0245795510406006	11.5297287894529	4.72664671789182e-06	-1.29372197309411	1
ENSG00000153201.15	RANBP2	2	108719562	2_65	0	0.0169166173964552	7.95976100779217	2.24581335850764e-06	0.850415512464962	1
ENSG00000163006.11	CCDC138	2	108791703	2_65	0	0.0147516406858916	6.6537813568424	1.63707643442173e-06	-0.657587548637826	1
ENSG00000172985.10	SH3RF3	2	109170537	2_65	0	0.0126016538085809	5.1528086342377	1.08300799824091e-06	0.443548387096697	1
ENSG00000186522.14	SEPT10	2	109574715	2_65	0	0.0262416395176877	12.1561541247775	5.32043655392804e-06	-1.2334498510395	3
ENSG00000198142.4	SOWAHC	2	109614115	2_65	0	0.0176520636492625	8.36582376792723	2.46299937671939e-06	1.36734693877498	1
ENSG00000115008.5	IL1A	2	112784230	2_66	0	0.0268569291321688	19.5283196468451	8.74744728431473e-06	1.9476790902667	2
ENSG00000136688.10	IL36G	2	112972899	2_66	0	0.00818740320841016	8.57219143874135	1.17057203810493e-06	0.846153846154151	1
ENSG00000144063.3	MALL	2	110121431	2_66	0	0.0136551048831791	12.9428561657873	2.94771350187179e-06	1.44186046511621	1
ENSG00000144061.12	NPHP1	2	110205149	2_66	0	0.00628168657370987	6.02664411364434	6.31410667865425e-07	0.694968553459166	1
ENSG00000169679.14	BUB1	2	110678318	2_66	0	0.00827831727604067	8.72004037432579	1.20398386974921e-06	-1.16442048517452	1
ENSG00000153093.18	ACOXL	2	110732860	2_66	0	0.00615265703814094	5.81824680777866	5.97055842879404e-07	-0.75505050505005	1
ENSG00000153094.22	BCL2L11	2	111118962	2_66	1	0.530985013199918	26.7172142919368	0.000236610243732493	4.63725490196278	1
ENSG00000153208.16	MERTK	2	111898815	2_66	0	0.00827398918324296	8.4687465902373	1.16867617931599e-06	1.02363368527192	2
ENSG00000153214.9	TMEM87B	2	111957565	2_66	0	0.0165165320673424	15.5292467601654	4.27788752098912e-06	1.87856478811833	3
ENSG00000144152.12	FBLN7	2	112137935	2_66	0	0.0248048683915842	18.7035545424564	7.73786561836729e-06	-2.13218775018206	3
ENSG00000144161.12	ZC3H8	2	112251023	2_66	0	0.00681200466008936	6.57667597419068	7.4720795543614e-07	-0.6032916300599	2
ENSG00000169629.11	RGPD8	2	112434559	2_66	0	0.00577029037941867	5.16587517498451	4.97166299572875e-07	-0.358381502890069	1
ENSG00000114999.7	TTL	2	112481811	2_66	0	0.00558304948620081	4.77935457613624	4.45041831823956e-07	0.311817220095649	2
ENSG00000125630.15	POLR1B	2	112542706	2_66	0	0.00555304265866197	4.73845926621609	4.38862292003103e-07	0.0520300720885593	3
ENSG00000125611.15	CHCHD5	2	112584474	2_66	0	0.0926519125176788	31.4997308747083	4.86767234740547e-05	-2.83158861659385	2
ENSG00000144136.10	SLC20A1	2	112646085	2_66	0	0.00826678255010571	8.45616263469426	1.1659232067873e-06	1.06133454606482	2
ENSG00000169607.12	CKAP2L	2	112765001	2_66	0	0.00764598886224621	7.95962937707059	1.01504807720015e-06	0.971677559912709	1
ENSG00000136689.18	IL1RN	2	113106433	2_66	0	0.00744462879135821	7.53286063513521	9.35326169848666e-07	-0.992125984251951	1
ENSG00000184492.6	FOXD4L1	2	113319641	2_67	0	0.00770482465165534	5.30175237969499	6.81306143270116e-07	0.423873543507618	2
ENSG00000175497.16	DPP10	2	114773249	2_67	0	0.0106793606805318	8.40670489244178	1.49737701488028e-06	0.943548387096587	1
ENSG00000125637.15	PSD4	2	113165792	2_67	0	0.0946260862241561	29.4118448991924	4.64187296135978e-05	-2.41609694176366	2
ENSG00000125618.16	PAX8	2	113230915	2_67	0	0.0399935643359936	21.0307797717547	1.40283176916421e-05	2.65874244202298	2
ENSG00000144134.18	RABL2A	2	113629672	2_67	0	0.00726748445051906	4.74631430553573	5.75308394562054e-07	-0.0640394088669619	1
ENSG00000115084.13	SLC35F5	2	113754647	2_67	0	0.00752737538202808	5.08027734289235	6.37809673678852e-07	0.349424337927763	3
ENSG00000115091.11	ACTR3	2	113889855	2_67	0	0.00794342476704268	5.59165675633097	7.40812661858348e-07	-0.573839662447065	1
ENSG00000088205.12	DDX18	2	117832335	2_69	0	0.00874002406702889	5.88876035307218	8.58413649962747e-07	-0.543859649122924	1
ENSG00000125633.10	CCDC93	2	118012551	2_69	0	0.014046549228555	10.4051119194393	2.43767894999797e-06	-1.19694829313945	2
ENSG00000125629.14	INSIG2	2	118087545	2_69	0	0.0077452935064074	4.73999394890409	6.12316232514255e-07	0.0334179173506769	4
ENSG00000019169.10	MARCO	2	118950364	2_69	0	0.00774511812499357	4.73977868499314	6.12274560128068e-07	0.00386100386100548	1
ENSG00000115107.19	STEAP3	2	119224189	2_69	0	0.0111840883851292	8.23470009956024	1.53606107274403e-06	0.920000000000075	1
ENSG00000186132.14	C2orf76	2	119318221	2_69	0	0.0150294014642592	11.0497573226462	2.76983903271824e-06	-1.16923076923045	1
ENSG00000155368.16	DBI	2	119367787	2_69	0	0.0271707968637708	16.7076826782663	7.57144373660316e-06	-1.78676470588225	1
ENSG00000171227.6	TMEM37	2	119432144	2_69	0	0.0120879738332489	8.97462852417753	1.80938130265669e-06	0.983606557376665	1
ENSG00000163075.12	CFAP221	2	119544252	2_69	0	0.00775506714441043	4.75198137915355	6.14639402643959e-07	-0.128855362215912	2
ENSG00000144120.12	TMEM177	2	119679105	2_69	0	0.0219115174285973	14.6487566890716	5.35344476040952e-06	-1.65325266568683	2
ENSG00000115109.13	EPB41L5	2	120013132	2_69	0	0.00795813679558977	4.99769729243076	6.63348044700579e-07	-0.20394736842112	1
ENSG00000226479.3	TMEM185B	2	120221746	2_69	0	0.010444607620109	7.58364835805163	1.32108396732213e-06	-0.763157894736717	1
ENSG00000163083.5	INHBB	2	120590036	2_70	0	0.0133797543409337	5.75707298053727	1.28472442254308e-06	-0.487341772151931	1
ENSG00000074047.21	GLI2	2	120735673	2_70	0	0.0139848043748	6.17850592276557	1.4411194132198e-06	-0.549461861443221	2
ENSG00000115112.7	TFCP2L1	2	120819014	2_70	0	0.0131641377234619	5.60228868716672	1.23003652358282e-06	0.225291114344257	2
ENSG00000074054.17	CLASP1	2	121649389	2_70	0	0.0155582138531711	7.19485319880581	1.86698908733247e-06	-1.05274846382524	2
ENSG00000136732.14	GYPC	2	126604728	2_74	0	0.00672739127206379	6.41364878843107	7.19634486071246e-07	0.675348299853409	2
ENSG00000136717.14	BIN1	2	127085031	2_74	0	0.197818393490232	39.0026203220942	0.000128682817586373	3.64407564455633	2
ENSG00000163161.12	ERCC3	2	127292055	2_75	0	0.0189146124991395	11.0458635273993	3.48463446034885e-06	2.15100882107903	2
ENSG00000169967.16	MAP3K2	2	127388669	2_75	0	0.0869956729301423	25.771442413182	3.73935316162446e-05	-3.33293162121993	2
ENSG00000144230.16	GPR17	2	127648067	2_75	0	0.107328450715296	27.8496717406092	4.98534303058716e-05	-2.7966864157412	3
ENSG00000072163.19	LIMS2	2	127643208	2_75	0	0.0301059307136227	15.4938489552851	7.77985461472636e-06	-1.74511742879792	3
ENSG00000136709.11	WDR33	2	127810657	2_75	0	0.0118843675111059	6.61574404938196	1.3113386867633e-06	0.625374421365253	2
ENSG00000144231.10	POLR2D	2	127843035	2_75	0	0.0229881269648585	12.9103030754821	4.94994222949757e-06	1.85714285714343	1
ENSG00000136715.17	SAP130	2	128029482	2_75	0	0.0131074252287041	7.54859844064313	1.65022749040549e-06	-0.905405405405141	1
ENSG00000233087.7	WTH3DI	2	131364366	2_78	0	0.01391351096491	5.60078737820957	1.29970840100152e-06	-0.612500000000021	1
ENSG00000222014.5	RAB6C	2	129979360	2_78	0	0.018120341456441	8.12027316781181	2.45412750004713e-06	-1.06891065802022	2
ENSG00000136699.19	SMPD4	2	130182517	2_78	0	0.0139633688334005	5.63487146085202	1.31230362654367e-06	0.51145038167946	1
ENSG00000152082.13	MZT2B	2	130181715	2_78	0	0.014578608470092	6.04581858039944	1.47004723326469e-06	0.603053435114767	1
ENSG00000136710.9	CCDC115	2	130343161	2_78	0	0.0127454859338959	4.7654172148077	1.01301863136042e-06	-0.0192307692307816	1
ENSG00000136718.9	IMP4	2	130342325	2_78	0	0.0328870389004903	13.8255560772232	7.58346148961004e-06	1.51012891344306	1
ENSG00000072135.12	PTPN18	2	130356437	2_78	0	0.0142944049802491	5.85817061899652	1.39665198844727e-06	0.600000000000051	1
ENSG00000115762.16	PLEKHB2	2	131096400	2_78	0	0.0375964402508761	15.1120673631088	9.47612351659247e-06	1.46212121212143	1
ENSG00000075886.10	TUBA3D	2	131475952	2_78	0	0.032278716539603	13.6462793406338	7.34667149217871e-06	-1.90361445783111	1
ENSG00000173272.15	MZT2A	2	131491799	2_78	0	0.0519036489219051	18.2242126449032	1.57763586403456e-05	2.45198408395675	4
ENSG00000163040.14	CCDC74A	2	131527737	2_78	0	0.0129316410216792	4.90353440705238	1.0576037274956e-06	-0.41114597320219	2
ENSG00000176771.16	NCKAP5	2	133568910	2_79	0	0.0609247328656418	19.4398772732709	1.97536456096017e-05	2.08196721311425	1
ENSG00000152127.8	MGAT5	2	134119836	2_79	0	0.0292114135812882	12.3495179930826	6.01675997173801e-06	-1.41139240506314	1
ENSG00000152128.13	TMEM163	2	134719289	2_80	0	0.0121817922489175	4.74335755339809	9.63733947292712e-07	0.288674154155235	2
ENSG00000082258.12	CCNT2	2	134918197	2_80	0	0.0330734620230435	14.2885695285359	7.88185635815082e-06	-1.81889003467805	2
ENSG00000115839.17	RAB3GAP1	2	135052002	2_80	0	0.0121752311613758	4.73822848471583	9.62173342509308e-07	-0.220833333333443	1
ENSG00000121988.17	ZRANB3	2	135528864	2_80	0	0.0125920170777036	5.05878706466287	1.06243362927933e-06	0.504504504504541	1
ENSG00000048991.16	R3HDM1	2	135530703	2_80	0	0.0122092368941771	4.76479010910628	9.70269546393424e-07	-0.301156786484844	2
ENSG00000144224.16	UBXN4	2	135741666	2_80	0	0.015574459030156	7.08453664267555	1.84028263070182e-06	-0.705963558262954	2
ENSG00000076003.4	MCM6	2	135875441	2_80	0	0.0185649794493281	8.76044161558239	2.71256764948756e-06	-1.29903601999399	3
ENSG00000115866.10	DARS	2	135737415	2_80	0	0.0122741813277447	4.81531191996711	9.8577333180991e-07	-0.356382978723417	1
ENSG00000121966.6	CXCR4	2	136210905	2_80	0	0.0124803539671832	4.97394433756858	1.03535176786568e-06	-0.151515151515239	1
ENSG00000144229.11	THSD7B	2	136765297	2_81	0	0.0180846710409792	8.05376712873968	2.42923643884632e-06	0.921296296296068	1
ENSG00000150540.13	HNMT	2	137963983	2_82	0	0.0140542073970396	5.35517558660186	1.25527875546918e-06	0.400929549518184	3
ENSG00000144228.8	SPOPL	2	138501652	2_82	0	0.0172346168774458	7.30048784629865	2.09852245858543e-06	-0.89090909090894	1
ENSG00000168702.17	LRP1B	2	142131284	2_85	0	0.0123734301368165	4.93853468424398	1.01917397290955e-06	-0.0746666666666859	1
ENSG00000115919.14	KYNU	2	142877245	2_85	0	0.012821033429267	5.27699563586487	1.12841765687942e-06	-0.565619240381282	2
ENSG00000075884.13	ARHGAP15	2	143280429	2_85	0	0.0449512448225328	17.2892916434478	1.29622092745266e-05	1.91156462584992	1
ENSG00000169554.18	ZEB2	2	144524878	2_86	0	0.0145599602684273	10.5219201129508	2.55514349937672e-06	-1.1137640449443	1
ENSG00000121989.14	ACVR2A	2	147844091	2_88	0	0.0682096297608636	22.0857269431694	2.51256610202831e-05	-3.69773439991091	2
ENSG00000115947.13	ORC4	2	148020474	2_88	0	0.00885635021466935	9.56327327876063	1.41260732450412e-06	-2.15004497630748	2
ENSG00000204406.12	MBD5	2	148020703	2_88	0	0.0386401419547329	18.2828236440378	1.17826258975427e-05	-3.44776119403153	1
ENSG00000150556.16	LYPD6B	2	149057413	2_88	0	0.0101409169633787	8.96374498010616	1.51609642784261e-06	-0.96946564885473	1
ENSG00000187123.14	LYPD6	2	149329628	2_88	0	0.00885197428606166	7.73624554939645	1.14216933258696e-06	-0.907692307692316	1
ENSG00000184898.6	RBM43	2	151261518	2_90	0	0.00995044289830793	6.05989221491322	1.00569760752531e-06	-0.656019656019591	1
ENSG00000123609.10	NMI	2	151284281	2_90	0	0.0183336048566258	11.8828979510822	3.63354329914354e-06	1.90081269501555	3
ENSG00000123610.4	TNFAIP6	2	151357910	2_90	0	0.0115426769917569	7.47255256476051	1.43858532880156e-06	-1.15322580645134	1
ENSG00000080345.17	RIF1	2	151409797	2_90	0	0.012495661363215	8.22794058812338	1.71478825334559e-06	-1.31598622452884	2
ENSG00000183091.19	NEB	2	151762672	2_91	0	0.0124438185902283	5.03912173975958	1.04584813755931e-06	-0.390663390663386	1
ENSG00000162980.16	ARL5A	2	151828599	2_91	0	0.0144807443157869	6.48348357885641	1.56588334941746e-06	-0.795454545454656	1
ENSG00000182389.19	CACNB4	2	152099291	2_91	0	0.012079896732454	4.75645966830662	9.58312484033997e-07	-0.151385927505319	1
ENSG00000115145.9	STAM2	2	152176179	2_91	0	0.0865092955825732	23.7038947738504	3.42012982545697e-05	-3.21710062449373	2
ENSG00000157827.19	FMNL2	2	152348218	2_91	0	0.0130166228830059	5.46772554980185	1.18703940339821e-06	-0.507246376811656	1
ENSG00000177917.10	ARL6IP6	2	152717752	2_91	0	0.0120574148064461	4.73873412590324	9.5296434133591e-07	0.288235294117617	1
ENSG00000144278.14	GALNT13	2	153872211	2_92	0	0.011298080550555	5.33298385461887	1.00492821796109e-06	0.650308114387978	2
ENSG00000153234.13	NR4A2	2	156371733	2_93	0	0.157016545959754	32.3909052856261	8.48259263882207e-05	-2.88476562500026	1
ENSG00000115159.15	GPD2	2	156434411	2_93	0	0.0174514394771149	11.0028946597262	3.2025676772901e-06	-1.34527221231966	2
ENSG00000136542.8	GALNT5	2	157257153	2_94	0	0.00968602554711628	5.18042011546734	8.36894467421848e-07	-0.371287128712623	1
ENSG00000136541.14	ERMN	2	157348372	2_94	0	0.0841663700931682	25.9620552034845	3.64449846829518e-05	2.41584158415836	1
ENSG00000115165.9	CYTIP	2	157489212	2_94	0	0.0276310020553132	15.1828030724045	6.99694886166793e-06	1.64503816793901	1
ENSG00000115170.13	ACVR1	2	157876051	2_95	0	0.0109023934995927	4.73806457098912	8.61554853968715e-07	0.0113636363636378	1
ENSG00000153237.17	CCDC148	2	158457154	2_95	0	0.0114605411225643	5.21331199011504	9.96503768491935e-07	0.323886639675966	1
ENSG00000144283.21	PKP4	2	158457154	2_95	0	0.0114605411225643	5.21331199011504	9.96503768491935e-07	-0.323886639675966	1
ENSG00000115183.14	TANC1	2	158968845	2_96	0	0.0264471671915826	20.5671634417372	9.07222192905297e-06	-1.91723291714806	2
ENSG00000196151.10	WDSUB1	2	159285366	2_96	0	0.0145826610558605	14.6126986269306	3.55408094447633e-06	1.54879273086498	2
ENSG00000136536.14	MARCH7	2	159712247	2_96	0	0.00632247134740704	6.59535944305278	6.95481279993189e-07	-1.06834711862942	2
ENSG00000241399.6	CD302	2	159798013	2_96	0	0.00537865732830156	5.23658709005631	4.69766791654364e-07	0.652272953374213	2
ENSG00000054219.10	LY75	2	159903194	2_96	0	0.00504370480759486	4.74531647721431	3.99185675228663e-07	-0.221854304635745	1
ENSG00000115221.10	ITGB6	2	160271695	2_96	0	0.00504453666322657	4.86538153498222	4.09353295425111e-07	-0.358695652173895	1
ENSG00000153250.19	RBMS1	2	160494127	2_96	0	0.00509045092478455	6.34244188941439	5.38484066603762e-07	-1.18100890207722	1
ENSG00000136560.13	TANK	2	161137211	2_97	0	0.0130871885929627	8.07074486791167	1.76165185336234e-06	1.0818553888128	1
ENSG00000115233.11	PSMD14	2	161308497	2_97	0	0.0289208610143477	15.645607071246	7.54681567777909e-06	-1.82222222222199	1
ENSG00000197635.9	DPP4	2	162074215	2_97	0	0.0237248890018956	13.7488740354309	5.44040746521078e-06	-1.82188064810878	4
ENSG00000115267.5	IFIH1	2	162361281	2_97	0	0.0108856985961986	6.31695779379315	1.14689691926114e-06	-0.648918469218041	1
ENSG00000184611.11	KCNH7	2	162838376	2_98	0	0.00991073942265053	4.74059542001072	7.83608351250676e-07	0.0157480314960617	1
ENSG00000182263.13	FIGN	2	163614686	2_99	0	0.00880037766922703	4.73868395026891	6.95535273904149e-07	-0.0437216741531645	3
ENSG00000115290.9	GRB14	2	164621693	2_100	0	0.0307714901186073	14.4201589334661	7.40080020898142e-06	1.58000000000035	1
ENSG00000082438.15	COBLL1	2	164843369	2_100	0	0.0227291454020083	11.5183190894947	4.36648847293649e-06	-1.32158590308418	1
ENSG00000169507.9	SLC38A11	2	164957981	2_100	0	0.0146569298740813	7.32977693376065	1.79181791134961e-06	-0.915630293682929	2
ENSG00000153253.16	SCN3A	2	165147402	2_100	0	0.0118114635485957	5.27353401253669	1.03888044367391e-06	0.3464052287581	1
ENSG00000115339.13	GALNT3	2	165857585	2_100	0	0.0122685797333968	5.63509948988743	1.15307082404569e-06	0.467741935483965	1
ENSG00000123607.14	TTC21B	2	165954114	2_100	0	0.0112052268875409	4.77191952189257	8.91813148287805e-07	-0.0551724137930823	1
ENSG00000169432.14	SCN9A	2	166375953	2_101	0	0.0151086309061025	10.7663159906613	2.7130159034203e-06	1.21383647798801	1
ENSG00000136546.13	SCN7A	2	166500077	2_102	0	0.00642897375113305	4.88803785059894	5.24126741432116e-07	0.115000000000015	1
ENSG00000163072.15	NOSTRIN	2	168804475	2_102	0	0.00772269788296887	6.62499330165443	8.53325245515446e-07	-0.687804878048923	1
ENSG00000152254.10	G6PC2	2	168864871	2_102	0	0.00648750639276241	4.96106011744641	5.36799860346785e-07	0.187969924811942	1
ENSG00000152253.8	SPC25	2	168876533	2_102	0	0.0113855996691052	10.3171828144563	1.95919264203298e-06	1.15508684943208	2
ENSG00000163093.11	BBS5	2	169481132	2_103	0	0.0241449254138271	9.93608431606449	4.00130117779199e-06	-1.17647058823519	1
ENSG00000239474.6	KLHL41	2	169509786	2_103	0	0.0355889863219017	13.6568792379454	8.10638438212556e-06	-1.40900195694679	1
ENSG00000138399.17	FASTKD1	2	169573878	2_103	0	0.014160207226418	4.84085157296431	1.1432770389697e-06	0.155733026493112	2
ENSG00000138398.15	PPIG	2	169586525	2_103	0	0.0219759499988341	9.0357681510127	3.31186665589861e-06	1.24309392265188	1
ENSG00000154479.12	CCDC173	2	169694539	2_103	0	0.016398581666673	6.24014137423025	1.70671427751388e-06	0.78800813673868	2
ENSG00000213160.9	KLHL23	2	169694539	2_103	0	0.0202769465144899	8.26673414488262	2.79573904807266e-06	-1.15846994535455	1
ENSG00000144362.11	PHOSPHO2	2	169693707	2_103	0	0.0516393935650509	17.2472911842691	1.48546401153411e-05	-2.21636217712191	2
ENSG00000138382.14	METTL5	2	169828670	2_103	0	0.014053965566954	4.7690789066588	1.11787565655836e-06	-0.103174603174604	1
ENSG00000144357.16	UBR3	2	169827097	2_103	0	0.0140588095486168	4.77236347318499	1.11903112507769e-06	-0.154696132596693	1
ENSG00000204334.7	ERICH2	2	170785876	2_104	0	0.0105516104254881	6.3473491153439	1.11704646829687e-06	-0.867503110736479	2
ENSG00000128683.13	GAD1	2	170813566	2_104	0	0.0239985154362898	14.1856121342846	5.67796306983086e-06	-1.60515039407413	3
ENSG00000115806.12	GORASP2	2	170929058	2_104	0	0.0569143727896324	22.4976183053903	2.13559356724293e-05	2.09309309309383	1
ENSG00000198586.13	TLK1	2	171231129	2_104	0	0.0199765942759707	12.4318531845451	4.14206993622249e-06	1.42231075697154	1
ENSG00000115827.13	DCAF17	2	171435106	2_104	0	0.00898215985538853	4.81527028497456	7.21375776749067e-07	0.217687074829806	1
ENSG00000071967.11	CYBRD1	2	171522147	2_104	0	0.00901827481255246	4.8534858530658	7.30024337805144e-07	-0.284620821091666	2
ENSG00000077380.15	DYNC1I2	2	171687403	2_104	0	0.00993417007711039	5.77356743697481	9.56612253291093e-07	-0.561151079136927	1
ENSG00000128708.12	HAT1	2	171922612	2_104	0	0.0106610141638235	6.44545421026822	1.14607266254058e-06	0.638766519823884	1
ENSG00000172878.13	METAP1D	2	172032067	2_104	0	0.00981842826418045	5.66207928661336	9.27209822067737e-07	-0.550387596899167	1
ENSG00000091409.14	ITGA6	2	172353441	2_105	0	0.0136533157692454	17.8839676290901	4.07250958598546e-06	-1.84466147545982	3
ENSG00000152256.13	PDK1	2	172555453	2_105	0	0.00726772204626924	44.2919452737393	5.36887347829454e-06	-2.69522478898542	2
ENSG00000091436.16	MAP3K20	2	173075305	2_105	0	0.00620021582627539	9.49638622343116	9.82031191603006e-07	-1.08823529411754	1
ENSG00000144354.13	CDCA7	2	173354390	2_105	0	0.00436214339820207	5.98477452679099	4.35419462144024e-07	0.584795321637526	1
ENSG00000172845.14	SP3	2	173965538	2_105	0	0.0618662603795116	31.0188097229511	3.20065673563157e-05	2.59999999999913	1
ENSG00000138430.15	OLA1	2	174249822	2_105	0	0.00917975689654249	13.2157700444183	2.02340938019528e-06	1.42835820895506	1
ENSG00000138433.15	CIR1	2	174396420	2_105	0	0.00391409015706434	5.04904905405923	3.29610107327389e-07	0.39393939393941	1
ENSG00000144306.14	SCRN3	2	174387099	2_105	0	0.00382977385194649	4.92939718421805	3.14866928665159e-07	-0.128057711969953	2
ENSG00000163328.13	GPR155	2	174487330	2_105	0	0.0052017358029296	7.58132571589533	6.57738936405151e-07	-0.910447761194251	1
ENSG00000115935.17	WIPF1	2	174665239	2_105	0	0.0217613827953242	20.827567722335	7.55936210786515e-06	2.26250000000068	1
ENSG00000115966.16	ATF2	2	175168771	2_106	0	0.0141002064948732	7.20343558301617	1.69404621967486e-06	-0.824242424242144	1
ENSG00000154518.9	ATP5G3	2	175184062	2_106	0	0.0188168827559009	9.95801752279522	3.12522054485122e-06	-1.24484837264947	2
ENSG00000144320.13	LNPK	2	175919410	2_106	0	0.0179906678488585	9.42452353555061	2.82791788384743e-06	-1.21364682578291	2
ENSG00000128710.5	HOXD10	2	176112386	2_106	0	0.0166805131301484	8.92175966144509	2.48210432771425e-06	1.05142857142858	1
ENSG00000128709.12	HOXD9	2	176122492	2_106	0	0.0174469107786882	8.8863797183715	2.58585109481748e-06	-0.582089552238729	1
ENSG00000128652.11	HOXD3	2	176135968	2_106	0	0.0269594563585399	12.9942083643265	5.84280056226686e-06	1.11111111111054	1
ENSG00000170166.5	HOXD4	2	176151087	2_106	0	0.0111292931401381	5.12259014642279	9.50861573733212e-07	-0.41543026706243	1
ENSG00000128645.14	HOXD1	2	176188365	2_106	0	0.445727780971458	24.932180802183	0.000185348927126711	3.72992700729817	1
ENSG00000116044.15	NFE2L2	2	177392552	2_107	0	0.0464189975051395	18.2767997882642	1.41499862196803e-05	-1.84645669291321	1
ENSG00000018510.13	AGPS	2	177392663	2_107	0	0.0233356531367136	11.6698389225496	4.54197697112826e-06	-1.38219895288028	1
ENSG00000196659.9	TTC30B	2	177553217	2_107	0	0.0180274899627172	9.20374158572533	2.76732256544034e-06	-1.32163742690022	1
ENSG00000197557.6	TTC30A	2	177620970	2_107	0	0.0277347653790829	13.3234168278746	6.16311422801052e-06	-1.61666666666744	1
ENSG00000155636.14	RBM45	2	178112094	2_108	0	0.00868194794343258	7.80988567646116	1.1308941555981e-06	-0.877653726956074	2
ENSG00000079156.16	OSBPL6	2	178151761	2_108	0	0.00674969172978213	5.41692444622477	6.09813201720199e-07	0.391425839902979	2
ENSG00000180228.12	PRKRA	2	178451344	2_108	0	0.00775608879620149	6.73775809455964	8.71602149352535e-07	0.659919028340223	1
ENSG00000204311.12	DFNB59	2	178447910	2_108	0	0.00702758709901974	5.80031039916646	6.79857006379443e-07	-0.52586206896574	1
ENSG00000079150.17	FKBP7	2	178471873	2_108	0	0.0064857822424732	5.03797151141944	5.44977002966294e-07	0.261308907455363	2
ENSG00000155657.26	TTN	2	178831108	2_108	0	0.00718329070791224	6.00856360921167	7.19870226027817e-07	-0.615384615384598	1
ENSG00000187231.13	SESTD1	2	179264718	2_108	0	0.00992626098955485	9.08383622312207	1.50388660435115e-06	-1.26591405913782	2
ENSG00000144331.18	ZNF385B	2	179861799	2_108	0	0.00656836454457943	5.15818063688647	5.65085157860821e-07	-0.305343511450296	1
ENSG00000163510.13	CWC22	2	180007524	2_108	0	0.0115951685926007	10.5628392030578	2.04276233594054e-06	-1.08040201005061	1
ENSG00000170035.15	UBE2E3	2	180967386	2_109	0	0.0119686039053962	5.88803616170748	1.17536855746829e-06	-0.705591517184091	2
ENSG00000170396.7	ZNF804A	2	184598458	2_112	0	0.0125497429986614	16.1643243816945	3.38339337754161e-06	-1.77218802413476	2
ENSG00000188738.14	FSIP2	2	185425362	2_112	0	0.00449224025688144	6.30725533941637	4.72567112199687e-07	-0.894210859042883	2
ENSG00000065548.17	ZC3H15	2	186486293	2_112	0	0.00490104333770969	6.4931179761047	5.30764591252914e-07	0.224561403508731	1
ENSG00000138448.11	ITGAV	2	186590551	2_112	0	0.021404472833032	24.3688147940562	8.69959528049376e-06	-4.3126531091845	2
ENSG00000144369.12	FAM171B	2	186681856	2_112	0	0.0100441582165988	13.6232025144513	2.28219559804386e-06	1.56171166850358	3
ENSG00000003436.15	TFPI	2	187566010	2_112	0	0.00432256186296576	5.68238609316935	4.09668019029985e-07	0.664974619289304	1
ENSG00000144366.15	GULP1	2	188294042	2_112	0	0.00402601932337587	4.92574936534922	3.30756410877836e-07	-0.219512195122004	1
ENSG00000168542.14	COL3A1	2	188974074	2_112	0	0.00507744623872908	7.10047219617779	6.0130203054995e-07	-0.726315789473503	1
ENSG00000204262.11	COL5A2	2	189178183	2_113	0	0.0197149657890563	10.6187267015236	3.49163289764125e-06	1.97824494275598	2
ENSG00000115368.9	WDR75	2	189442861	2_113	0	0.0106652961898794	4.76328780443396	8.47305156561011e-07	-0.304477611940215	1
ENSG00000138449.10	SLC40A1	2	189580558	2_113	0	0.0120690337318071	5.94035048217257	1.19576180175955e-06	0.900000000000236	1
ENSG00000138381.9	ASNSD1	2	189661397	2_113	0	0.0109279902927275	4.99484625900701	9.10379629269224e-07	0.198133401643719	2
ENSG00000151687.14	ANKAR	2	189672029	2_113	0	0.0244773367507628	12.6885602627327	5.18008176581976e-06	-1.64218874896237	2
ENSG00000128699.13	ORMDL1	2	189784590	2_113	0	0.0146028583599443	7.7558747135519	1.88898610503314e-06	-0.890602441693183	2
ENSG00000064933.17	PMS1	2	189783978	2_113	0	0.0106976047573439	4.79206446511156	8.55006281493005e-07	-0.0227066368009529	2
ENSG00000151689.12	INPP1	2	190343248	2_113	0	0.0106836834501776	4.77967605500453	8.51686141168872e-07	0.0578969312585254	2
ENSG00000151690.14	MFSD6	2	190407424	2_113	0	0.0200392600444913	10.7757707619547	3.60155565619755e-06	-1.12162024171911	2
ENSG00000189362.11	NEMP2	2	190534430	2_113	0	0.0107363283965785	4.82645230609826	8.64259001429267e-07	0.163398692810426	1
ENSG00000138386.16	NAB1	2	190644587	2_113	0	0.0441061335481021	18.3450287638206	1.34951429958278e-05	2.01953570117175	2
ENSG00000115419.12	GLS	2	190971827	2_113	0	0.0110250758246027	5.07902398459433	9.33946404008343e-07	-0.609375000000095	1
ENSG00000138378.17	STAT4	2	191151202	2_114	0	0.0966283914872838	28.9245101551318	4.66155559959303e-05	2.73029045643012	1
ENSG00000128641.18	MYO1B	2	191244832	2_114	0	0.00885454352586335	5.92969946708357	8.75707290667982e-07	-0.416666666666695	1
ENSG00000173559.12	NABP1	2	191677959	2_114	0	0.0151668072319865	11.0536761554377	2.79615350091448e-06	-1.24613300392681	2
ENSG00000196950.13	SLC39A10	2	195575506	2_116	0	0.036985383404232	17.328389895545	1.06892797182106e-05	2.00160650061658	2
ENSG00000118997.13	DNAH7	2	196068834	2_116	0	0.0108436049743279	5.60074636950257	1.01293062014922e-06	0.441176470588133	1
ENSG00000081320.10	STK17B	2	196214922	2_116	0	0.0737802711291888	24.0182403304097	2.95557196594834e-05	-2.40845070422609	1
ENSG00000138411.10	HECW2	2	196593392	2_116	0	0.0351236931952789	16.8317260096889	9.86027286741013e-06	1.91621676971019	2
ENSG00000144395.17	CCDC150	2	196640040	2_116	0	0.0159876951013896	9.29947773506981	2.47973071752185e-06	-1.20817843866131	1
ENSG00000119041.10	GTF3C3	2	196799713	2_116	0	0.0361342459016587	17.1044659756808	1.03083373014294e-05	1.78816199376953	1
ENSG00000187944.2	C2orf66	2	196816319	2_116	0	0.0106568878349983	5.43544145118625	9.66107208149044e-07	-0.443750000000125	1
ENSG00000197121.14	PGAP1	2	196928580	2_116	0	0.0244078789449987	13.3411142893283	5.43103061469582e-06	-1.61500000000009	1
ENSG00000115541.10	HSPE1	2	197500319	2_117	0	0.0326054517656151	18.7299633471091	1.01856149654903e-05	3.18939393939459	1
ENSG00000115896.15	PLCL1	2	197804386	2_117	0	0.0101082403968698	7.54745696970928	1.27243707048138e-06	-1.24203821656018	1
ENSG00000119042.16	SATB2	2	199484076	2_118	0	0.00529349733665374	6.0355835103755	5.32870978156411e-07	-0.135384615384621	1
ENSG00000226124.6	FTCDNL1	2	199763777	2_118	0	0.0186205486605918	19.9423442958562	6.19339513930426e-06	-2.89560170244894	3
ENSG00000162971.10	TYW5	2	199955035	2_118	0	0.00881357917738601	11.7078452295082	1.72103375630621e-06	-2.37261497786515	2
ENSG00000162972.10	MAIP1	2	199955782	2_118	0	0.00919532495585962	12.5550818869047	1.92551424850336e-06	2.56050955413998	1
ENSG00000196141.13	SPATS2L	2	200306290	2_118	0	0.011767911041542	13.1586022852212	2.58267193361099e-06	1.41982507288555	1
ENSG00000163535.17	SGO2	2	200510401	2_118	0	0.0122388877879179	13.5431571770389	2.76453426595584e-06	-1.30921052631589	1
ENSG00000155729.12	KCTD18	2	200519526	2_118	0	0.0250207602326413	22.3974304550733	9.34671076344125e-06	-2.56540084388193	1
ENSG00000138356.13	AOX1	2	200585011	2_118	0	0.00455098227514783	5.05886006643636	3.83988233147173e-07	-0.533742331288595	1
ENSG00000082153.17	BZW1	2	200810095	2_119	0	0.0461113554530993	20.0598452785205	1.54275006416604e-05	2.0422535211274	1
ENSG00000240344.8	PPIL3	2	200871443	2_119	0	0.0111131176215018	6.44025194412671	1.19371011503554e-06	-0.913122786162525	2
ENSG00000155744.9	FAM126B	2	201071148	2_119	0	0.0262156957957036	14.6310357308683	6.39729776167109e-06	-1.82388663967618	1
ENSG00000119013.8	NDUFB3	2	201071148	2_119	0	0.0108499126282698	6.21211122312027	1.12415337671914e-06	-0.879203986014175	2
ENSG00000003402.19	CFLAR	2	201116120	2_119	0	0.0211653135749397	12.583693931402	4.44214733874592e-06	-1.66122448979574	1
ENSG00000003400.14	CASP10	2	201183110	2_119	0	0.0170611464523364	10.5252280619719	2.99502072167626e-06	1.28834355828272	1
ENSG00000064012.21	CASP8	2	201233408	2_119	0	0.00974120444415016	5.18642549372515	8.42637741526913e-07	-0.272473845551403	2
ENSG00000155749.12	ALS2CR12	2	201315768	2_119	0	0.0101070692776851	5.53721033358557	9.33418423981573e-07	0.506214425304501	2
ENSG00000155755.18	TMEM237	2	201643412	2_119	0	0.00956062595598395	5.00842303733769	7.98633342050448e-07	-0.0502478906240692	2
ENSG00000003393.14	ALS2	2	201780819	2_119	0	0.05119335475246	21.0706223002429	1.79908241284826e-05	2.19337016574606	1
ENSG00000138395.14	CDK15	2	201790822	2_119	0	0.0116127902040928	6.85892981986668	1.32847395671411e-06	0.965909090908863	1
ENSG00000155760.2	FZD7	2	202107869	2_120	0	0.0084776601915525	4.89150176665592	6.91637170039989e-07	-0.156250000000003	1
ENSG00000163596.16	ICA1L	2	202871528	2_120	0	0.00923177566818667	5.701987549886	8.77953698873207e-07	1.02185792349762	1
ENSG00000138380.17	CARF	2	202912242	2_120	0	0.00847745338890438	4.89132680279843	6.9159555982825e-07	-0.571116406285071	3
ENSG00000138442.9	WDR12	2	203016111	2_120	0	0.00883276765112462	5.28178137886972	7.78103435855577e-07	-0.907103825136085	1
ENSG00000144426.18	NBEAL1	2	203016269	2_120	0	0.00900563875589933	5.46611319451745	8.21019077483514e-07	-0.961748633879434	1
ENSG00000138443.15	ABI2	2	203329808	2_120	0	0.00890303320387542	5.35707376565108	7.9547351620664e-07	0.333333333333539	1
ENSG00000163599.14	CTLA4	2	203854006	2_120	0	0.0668322641499431	24.6842354662023	2.75147746721255e-05	-2.74522292993616	1
ENSG00000118257.16	NRP2	2	205681675	2_121	0	0.0284927055665732	14.325452770705	6.80772733631683e-06	1.5055555555547	1
ENSG00000232125.2	DYTN	2	206718445	2_122	0	0.0108842138828847	4.89357978401661	8.88349467488325e-07	0.0784313725490276	1
ENSG00000114933.15	INO80D	2	206087791	2_122	0	0.253649802324871	25.711446965927	0.000108773011331351	-4.01369863013745	1
ENSG00000023228.13	NDUFS1	2	206158198	2_122	0	0.144394457577418	20.8980558613125	5.03287929769134e-05	3.96825396825621	1
ENSG00000114942.13	EEF1B2	2	206159383	2_122	0	0.0676128459467693	17.935934600277	2.02261551285064e-05	3.69841269841326	1
ENSG00000183671.12	GPR1	2	206217980	2_122	0	0.0144586511994463	7.10034463021343	1.71225055296492e-06	0.10308608935247	2
ENSG00000114948.12	ADAM23	2	206444237	2_122	0	0.0144766714696799	7.27491337826199	1.75653436541985e-06	-0.490825688073291	1
ENSG00000138400.12	MDH1B	2	206765180	2_122	0	0.0235554639284671	11.7966618769904	4.63458550827711e-06	-1.26931826119775	2
ENSG00000118246.13	FASTKD2	2	206765071	2_122	0	0.0192886505906316	9.97952372447149	3.21049328989524e-06	-1.04554399013585	3
ENSG00000118263.14	KLF7	2	207167000	2_122	0	0.0150469696184127	8.09163140231879	2.03069753113206e-06	-0.890243902439183	1
ENSG00000144401.14	METTL21A	2	207647358	2_122	0	0.0149378331112451	7.92292444907286	1.97393670752796e-06	-0.905660377358487	1
ENSG00000163249.11	CCNYL1	2	207712007	2_122	0	0.0236345331923042	12.1997034775553	4.80901807589689e-06	-1.38819320214785	1
ENSG00000178385.14	PLEKHM3	2	208025325	2_123	0	0.0150187751190684	7.54505545880072	1.88997933846969e-06	-0.999999999999882	1
ENSG00000115020.16	PIKFYVE	2	208264090	2_123	0	0.0124941914474485	5.79142825981281	1.20685180099513e-06	0.531010380676626	2
ENSG00000078018.19	MAP2	2	209374829	2_124	0	0.00888958341951962	7.28703243563212	1.08041901224706e-06	-0.751999999999731	1
ENSG00000197713.14	RPE	2	210002122	2_124	0	0.00698532156345788	4.99538067837746	5.81989431932067e-07	-0.242063492063392	1
ENSG00000115361.7	ACADL	2	210221427	2_124	0	0.0154537845756194	12.5521758071842	3.23529564320307e-06	-1.44176706827292	1
ENSG00000115365.11	LANCL1	2	210470658	2_124	0	0.00964197659175026	8.05979828236619	1.29613533653791e-06	1.12903225806412	1
ENSG00000021826.14	CPS1	2	210466153	2_124	0	0.00749094348561308	5.65953139443343	7.07093914484611e-07	-0.263989026751854	2
ENSG00000144451.18	SPAG16	2	213282149	2_126	0	0.0293026611753874	11.8839685948408	5.8080275056051e-06	1.58778625954179	1
ENSG00000138376.10	BARD1	2	214808273	2_127	0	0.0134662795008474	9.96039718154944	2.23709479103687e-06	1.31479467390565	3
ENSG00000138363.14	ATIC	2	215312057	2_127	0	0.0126340218630795	10.3675117034271	2.184621804407e-06	1.7268690488857	2
ENSG00000118242.15	MREG	2	216118222	2_127	0	0.0123129213610472	8.9152366614292	1.83085557861972e-06	-1.14634146341482	1
ENSG00000115425.13	PECR	2	216082628	2_127	0	0.00802397625575502	4.88965496849974	6.54376892874501e-07	-0.187050359712229	1
ENSG00000079246.15	XRCC5	2	216108009	2_127	0	0.0242570060426082	15.4018576222965	6.23118157031602e-06	1.66455343201834	2
ENSG00000138375.12	SMARCAL1	2	216412329	2_127	0	0.00957056200762363	6.58106622070569	1.05049456012711e-06	0.702403896022895	2
ENSG00000197756.9	RPL37A	2	216498338	2_127	0	0.0114170561749346	8.26293002864584	1.57343323225984e-06	-0.928611410027175	2
ENSG00000115457.9	IGFBP2	2	216619506	2_127	0	0.00789697964173908	4.73865116958241	6.24131157587861e-07	0.0436680981527048	3
ENSG00000127831.10	VIL1	2	218419492	2_129	0	0.00974445140398272	4.84848576044332	7.87995294553466e-07	-0.396946564885597	1
ENSG00000231672.6	DIRC3	2	217764120	2_129	0	0.0147033890102639	8.47533500428257	2.07842533082498e-06	-0.967474985416218	2
ENSG00000188282.12	RUFY4	2	218034950	2_129	0	0.0105626210487738	5.70371349234649	1.00482285955658e-06	-0.618493769956822	2
ENSG00000163464.7	CXCR1	2	218166777	2_129	0	0.0326741109370795	20.05868312679	1.09311612945354e-05	2.77267972452807	2
ENSG00000163466.15	ARPC2	2	218217396	2_129	0	0.020617341944642	27.1976658412267	9.35242885308938e-06	-4.74796747967471	1
ENSG00000179921.14	GPBAR1	2	218259499	2_129	0	0.0126214981977739	9.15966555947946	1.9281935779172e-06	-1.71405746572543	2
ENSG00000127837.9	AAMP	2	218265791	2_129	0	0.0114606564841705	20.0298178207868	3.82865822980726e-06	-4.29344279301347	2
ENSG00000127838.13	PNKD	2	218270227	2_129	0	0.0267628238123508	29.6334137978326	1.32273768272242e-05	-4.76450205140739	2
ENSG00000135926.14	TMBIM1	2	218292256	2_129	0	0.0258250970969042	30.2348379585191	1.30229602212906e-05	-5.09593383413839	2
ENSG00000158428.3	CATIP	2	218356632	2_129	0	0.0214099614861992	20.3193145006581	7.25579566831327e-06	3.48854961832044	1
ENSG00000018280.16	SLC11A1	2	218381258	2_129	0	0.0125021365071608	7.03170892628098	1.46624055364655e-06	-0.667788995042345	2
ENSG00000144579.7	CTDSP1	2	218395121	2_129	0	0.01798337395536	12.8945618215618	3.86756721029494e-06	-2.15748031496041	1
ENSG00000135913.10	USP37	2	218567846	2_129	0	0.011780123036119	6.41786692316769	1.26095805301056e-06	-0.551933060960442	2
ENSG00000115556.13	PLCD4	2	218608011	2_129	0	0.00972698347055978	4.87397212915337	7.90717453112129e-07	-0.448818897637794	1
ENSG00000074582.12	BCS1L	2	218658710	2_129	0	0.0152615770620089	10.6017157624276	2.69858235231588e-06	-1.86752874855462	2
ENSG00000115568.15	ZNF142	2	218658710	2_129	0	0.0222831343302228	14.6418433653859	5.44166923883743e-06	2.25779973848382	2
ENSG00000163481.7	RNF25	2	218672452	2_129	0	0.0199542252315374	12.8532680388144	4.27768242920466e-06	-1.95987654321026	1
ENSG00000163482.11	STK36	2	218672501	2_129	0	0.0109352909283126	5.729155680505	1.04491525826704e-06	0.377659739920398	2
ENSG00000135929.8	CYP27A1	2	218780830	2_129	0	0.00989753838701091	4.88207863741445	8.05920254886259e-07	0.241935483870947	1
ENSG00000163501.6	IHH	2	219062697	2_129	0	0.041406155635809	17.9810690809255	1.24176817529735e-05	1.75572519083966	1
ENSG00000187736.12	NHEJ1	2	219160400	2_129	0	0.0101315658865122	5.0513403173485	8.53578185039475e-07	-0.0838871714897754	2
ENSG00000213901.10	SLC23A3	2	219170383	2_129	0	0.0231800787615751	13.8751787215846	5.36430667974151e-06	1.74585635359141	1
ENSG00000144567.10	FAM134A	2	219240542	2_129	0	0.0105714922094322	5.46442536421407	9.63475993909181e-07	-0.330370370370494	1
ENSG00000115649.15	CNPPD1	2	219172835	2_129	0	0.0407219152093589	17.9806043915352	1.22121628407879e-05	-1.65885384026865	2
ENSG00000158552.12	ZFAND2B	2	219172375	2_129	0	0.00975519120481705	4.82146709825684	7.84467759081173e-07	-0.198412698412685	1
ENSG00000115657.12	ABCB6	2	219218557	2_129	0	0.0112543138820496	6.22697336395918	1.16884288361924e-06	-0.752427184466232	1
ENSG00000198925.10	ATG9A	2	219222366	2_129	0	0.00993072465888756	4.91840239223265	8.14638823137855e-07	-0.184378173000151	2
ENSG00000163516.13	ANKZF1	2	219229585	2_129	0	0.22967261132664	34.7750652058809	0.000133210134511214	-3.04572104000834	2
ENSG00000163521.15	GLB1L	2	219249006	2_129	0	0.0122031839623988	7.07781716033291	1.44056415197167e-06	-0.951515151515223	1
ENSG00000127824.13	TUBA4A	2	219277241	2_129	0	0.0122631915322917	6.90707392049258	1.41272529337187e-06	-0.715189873417816	1
ENSG00000135924.15	DNAJB2	2	219279688	2_129	0	0.0102280119578836	5.20912900824665	8.88620741306354e-07	0.355828220858808	1
ENSG00000054356.13	PTPRN	2	219309183	2_129	0	0.015364149600556	9.22947330339028	2.36507844901556e-06	-1.12820512820551	1
ENSG00000123992.18	DNPEP	2	219399089	2_129	0	0.0124403393948392	7.07960293402191	1.46893045482482e-06	-0.745610819786757	2
ENSG00000175084.11	DES	2	219418233	2_129	0	0.00974713796057403	4.7735644356221	7.76032675378993e-07	0.153309882160279	2
ENSG00000072195.14	SPEG	2	219434550	2_129	0	0.0129725108249198	7.51281630895932	1.6254997897428e-06	0.870370370370576	1
ENSG00000072182.12	ASIC4	2	219537902	2_129	0	0.0118892867666961	6.83210607468073	1.3547854019108e-06	0.781456953642218	1
ENSG00000123989.13	CHPF	2	219543916	2_129	0	0.00972443680690127	4.74068961239483	7.68893316157693e-07	0.0873015873015872	1
ENSG00000123999.4	INHA	2	219572251	2_129	0	0.00972984569539903	4.75024565801981	7.70871745880748e-07	0.0312499999999891	1
ENSG00000124006.14	OBSL1	2	219572251	2_129	0	0.00972984569539903	4.75024565801981	7.70871745880748e-07	0.0312499999999891	1
ENSG00000144589.21	STK11IP	2	219597759	2_130	0	0.010988481211184	5.35973104295674	9.82292373910132e-07	0.366133383520723	2
ENSG00000114923.16	SLC4A3	2	219670426	2_130	0	0.0102938011010851	4.73823323927585	8.13490176887699e-07	-0.00735294117647039	1
ENSG00000116106.11	EPHA4	2	221574191	2_130	0	0.0106630964279166	5.07364706310702	9.0232646521884e-07	0.276758409785889	1
ENSG00000124003.12	MOGAT1	2	222671822	2_131	0	0.0121879002881686	6.25390458826199	1.27127717419913e-06	-0.609341825902295	1
ENSG00000123983.13	ACSL3	2	222770156	2_131	0	0.0115872886225099	5.77273303700625	1.11563827143602e-06	-0.51826534230732	2
ENSG00000152056.16	AP1S3	2	223751889	2_131	0	0.0282017541651771	14.2654619621187	6.70999301680132e-06	1.5793650793649	1
ENSG00000135900.3	MRPL44	2	223957073	2_131	0	0.0103979596407469	4.74193518967624	8.22363539224628e-07	-0.00775193798449564	1
ENSG00000135919.12	SERPINE2	2	224039199	2_133	0	0.00794839717020268	5.78921876882069	7.67466852573988e-07	0.534351145037938	1
ENSG00000124019.9	FAM124B	2	224402164	2_133	0	0.0117463498464064	9.50481912732996	1.8621166952388e-06	-1.12398347011828	3
ENSG00000036257.12	CUL3	2	224583388	2_133	0	0.00721782756471712	4.87278563701843	5.86602506593547e-07	0.293233082706853	1
ENSG00000135905.18	DOCK10	2	224862946	2_133	0	0.00739557118361922	5.10399111248738	6.29566682671919e-07	0.388319896885987	2
ENSG00000169047.5	IRS1	2	226473734	2_133	0	0.0147522115475898	11.6754614188586	2.87270671926089e-06	-1.39598154063712	2
ENSG00000144468.16	RHBDD1	2	226836316	2_133	0	0.00938056488074746	7.36458237075783	1.15222480692001e-06	0.815789473683816	1
ENSG00000081052.11	COL4A4	2	227148696	2_133	0	0.00711621997572998	4.73805223631978	5.62353386095884e-07	0.00418756343534107	2
ENSG00000168958.19	MFF	2	227321093	2_134	0	0.0184397388610202	8.24804137313006	2.53668010466516e-06	0.868713465236823	3
ENSG00000173744.17	AGFG1	2	227464625	2_134	0	0.0175861569685015	7.7956306907933	2.2865584501686e-06	-0.87558044963013	2
ENSG00000135917.13	SLC19A3	2	227700940	2_134	0	0.0144037223252665	5.89174379675783	1.41539839651936e-06	-0.529726994131002	3
ENSG00000123977.9	DAW1	2	227870467	2_134	0	0.0177063715011934	7.86064581265395	2.3213889120228e-06	-0.900000000000019	1
ENSG00000187957.7	DNER	2	229714875	2_135	0	0.00542863321039566	4.77773888881327	4.32586553737021e-07	0.216494845360777	1
ENSG00000163053.10	SLC16A14	2	230083508	2_135	0	0.00696301905123919	7.47285369573157	8.67849002626918e-07	-1.12318840579764	1
ENSG00000135899.17	SP110	2	230169933	2_135	0	0.0289233697046497	21.3711771089056	1.03094960812653e-05	2.36129032258177	1
ENSG00000185404.16	SP140L	2	230326798	2_135	0	0.0194981384672127	19.5732028654918	6.36524542118858e-06	2.81746031745963	1
ENSG00000067066.16	SP100	2	230415077	2_135	0	0.00793755395937013	7.93394388792866	1.05035454944458e-06	0.49342105263147	1
ENSG00000135932.10	CAB39	2	230712947	2_135	0	0.0130798795064907	13.1886967275392	2.87717137354873e-06	1.47767857142822	1
ENSG00000135916.15	ITM2C	2	230867064	2_135	0	0.00542122456503269	4.74628101016722	4.29151812213198e-07	0.15734265734258	1
ENSG00000177673.3	TEX44	2	231614851	2_136	0	0.0286967191716873	11.8932211067862	5.69235328899424e-06	1.31250000000009	1
ENSG00000163283.6	ALPP	2	232378127	2_136	0	0.0138135500667759	4.90756593908812	1.13065876887766e-06	0.23076923076925	1
ENSG00000163286.8	ALPPL2	2	232390342	2_136	0	0.0136299115169516	4.78004135179182	1.08663776827213e-06	0.102745166640731	3
ENSG00000204128.5	C2orf72	2	231037334	2_136	0	0.0179713093421588	7.41693492481616	2.2231271061683e-06	0.806584362139584	1
ENSG00000135914.5	HTR2B	2	231125657	2_136	0	0.0135789549933786	4.74435253871798	1.0744925462577e-06	-0.0364963503649686	1
ENSG00000135931.17	ARMC9	2	231198852	2_136	0	0.0139565335912321	5.00569680175626	1.16520465602406e-06	-0.281645569620167	1
ENSG00000156966.6	B3GNT7	2	231394665	2_136	0	0.0220400556355115	9.36651126621776	3.44310805107135e-06	-0.955555555555532	1
ENSG00000115053.15	NCL	2	231483427	2_136	0	0.0135946498959908	4.75535941911391	1.07823017216431e-06	0.0794857189209662	2
ENSG00000171596.6	NMUR1	2	231519173	2_136	0	0.0139316217370241	4.98867173401191	1.15916886382638e-06	-0.238840650953148	2
ENSG00000187514.16	PTMA	2	231707301	2_136	0	0.0137351149547166	4.85330523296564	1.11180855087998e-06	-0.0884955752212203	1
ENSG00000144535.19	DIS3L2	2	231961176	2_136	0	0.0153367773879909	5.90463869727564	1.51038459657143e-06	0.528169014084221	1
ENSG00000221944.6	TIGD1	2	232550122	2_136	0	0.0144495707722747	5.33656656757633	1.28610664808361e-06	-0.37979507769897	2
ENSG00000135930.13	EIF4E2	2	232550972	2_136	0	0.015802286408017	6.18976999062512	1.63137779061005e-06	0.521978021977788	1
ENSG00000115468.11	EFHD1	2	232623867	2_136	0	0.0186008789288313	7.745638526526	2.40298354584788e-06	-0.827814569536896	1
ENSG00000241635.7	UGT1A1	2	233759924	2_137	0	0.00997025290405129	5.77183835290639	9.59799324512226e-07	0.106060606060573	1
ENSG00000204120.14	GIGYF2	2	232697615	2_137	0	0.00875988838387965	4.80636043430168	7.02222942061445e-07	-0.192592592592648	1
ENSG00000182600.9	C2orf82	2	232856815	2_137	0	0.00932063564300767	5.27612520328442	8.20201821750652e-07	-0.146881287726432	1
ENSG00000066248.14	NGEF	2	233013260	2_137	0	0.00979328154216319	5.73741901796777	9.37140947150788e-07	0.379613356766119	1
ENSG00000168918.13	INPP5D	2	233176290	2_137	0	0.0136361336392294	9.21399902012027	2.09555718248226e-06	1.11851851851853	1
ENSG00000085982.13	USP40	2	233566344	2_137	0	0.00994033940795413	6.05333972378107	1.00359009633629e-06	0.556592573307074	2
ENSG00000123485.11	HJURP	2	233854278	2_137	0	0.0197593351122671	13.6353214943074	4.49363521806492e-06	-2.09756097560964	1
ENSG00000130147.15	SH3BP4	2	234952438	2_138	0	0.0181674821258792	8.98948210829577	2.72388971301723e-06	-1.04735376044615	1
ENSG00000132321.16	IQCA1	2	236486800	2_139	0	0.0402453683109715	16.7704191343575	1.12569290456758e-05	1.99999999999975	1
ENSG00000144476.5	ACKR3	2	236887749	2_140	0	0.0471855402015762	20.9790501344849	1.6510295937282e-05	-2.31944444444552	1
ENSG00000115648.13	MLPH	2	237484517	2_140	0	0.00877591756804785	4.89083151052994	7.15871944487244e-07	0.178662653942106	2
ENSG00000124839.12	RAB17	2	237589589	2_140	0	0.0105847735690746	6.6736064586363	1.17815456500124e-06	-0.664771611641824	2
ENSG00000124831.18	LRRFIP1	2	237646014	2_140	0	0.0106517468755911	6.73363071786261	1.19627282819983e-06	0.724137931034541	1
ENSG00000177483.11	RBM44	2	237779250	2_140	0	0.00992369206528521	6.05995350237094	1.00300402767777e-06	-0.611370299668877	2
ENSG00000132329.10	RAMP1	2	237882424	2_141	0	0.0109259674210918	5.61546053581911	1.02330568355298e-06	-0.359183673469297	1
ENSG00000184182.18	UBE2F	2	237906850	2_141	0	0.0134300481233315	11.3472488108686	2.54172319491271e-06	-2.2376357807625	3
ENSG00000132330.16	SCLY	2	238060509	2_141	1	0.0773044715999658	19.5961796930923	2.52659792276545e-05	4.05555555555434	1
ENSG00000144488.14	ESPNL	2	238100744	2_141	0	0.0102980818974788	8.64495417072486	1.48483823490294e-06	2.07286430043348	3
ENSG00000168427.8	KLHL30	2	238124947	2_141	0	0.00996936409233484	6.50771525639207	1.08207186484005e-06	1.39638438951637	3
ENSG00000178752.15	ERFE	2	238159318	2_141	0	0.0232844293617112	11.6451091591862	4.52240308265069e-06	0.707692307692205	1
ENSG00000132323.8	ILKAP	2	238203982	2_141	0	0.0106127941816322	5.52665192450778	9.78254739035018e-07	-0.454545454545522	1
ENSG00000144485.10	HES6	2	238241004	2_141	0	0.0107802829748638	5.91456630095343	1.06344043894577e-06	0.780303030302894	1
ENSG00000204104.11	TRAF3IP1	2	238320731	2_141	0	0.0189220748799933	11.5317746511695	3.6393599320953e-06	1.49386535954448	2
ENSG00000065802.11	ASB1	2	238426273	2_141	0	0.0221850580226183	13.1718553484726	4.87379914224194e-06	-1.73172306369805	2
ENSG00000233608.3	TWIST2	2	238614910	2_141	0	0.0105798941297833	5.32561826806172	9.39748110341293e-07	-0.19541141854812	2
ENSG00000068024.16	HDAC4	2	239401967	2_142	0	0.00758054776578887	6.25858381501981	7.91291985188565e-07	0.597122302158276	1
ENSG00000130414.11	NDUFA10	2	240011011	2_142	0	0.00897256049268713	7.86140943242847	1.17645932401964e-06	-0.887096774193632	1
ENSG00000063660.8	GPC1	2	240446198	2_142	0	0.0085550185413934	7.40836929818062	1.05706984517946e-06	-1.19463087248347	1
ENSG00000144504.15	ANKMY1	2	240570066	2_142	0	0.0133805490944628	11.6651935789503	2.60331062894335e-06	1.31674818037538	2
ENSG00000142330.19	CAPN10	2	240586423	2_142	0	0.0485028461220262	24.0051466254421	1.9419215986632e-05	-2.35471698113107	1
ENSG00000178623.11	GPR35	2	240604773	2_142	0	0.00674529146495906	5.14916836606216	5.79292516824329e-07	-0.532395136574682	2
ENSG00000172478.17	C2orf54	2	240896921	2_143	0	0.0057337484571498	4.84496339195447	4.63328741824411e-07	0.0340835173770777	2
ENSG00000130294.15	KIF1A	2	240820475	2_143	0	0.00570299932096219	5.37677496784907	5.11428923905628e-07	-0.789062499999973	1
ENSG00000226321.5	CROCC2	2	240906483	2_143	0	0.00648375399477541	6.76071304806312	7.31103961721058e-07	-1.15999999999989	1
ENSG00000122085.16	MTERF4	2	241094178	2_143	0	0.00934478910980674	9.57565495042216	1.49244418666664e-06	1.21424291124425	3
ENSG00000115687.13	PASK	2	241150158	2_143	0	0.0416118747794915	22.8804458674042	1.58796845795046e-05	2.17968750000025	1
ENSG00000115685.14	PPP1R7	2	241149230	2_143	0	0.0427008324977896	23.0888830974729	1.6443693475428e-05	-2.18305120636719	2
ENSG00000146205.13	ANO7	2	241217826	2_144	0	0.00521162051033297	4.74255658040624	4.12235521221204e-07	0.0622122589240477	3
ENSG00000168385.17	SEPT2	2	241315963	2_144	0	0.00521782261376369	5.58790576829721	4.86293528385372e-07	1.08461538461498	1
ENSG00000115677.16	HDLBP	2	241314902	2_144	0	0.0137916402294748	14.2444236251023	3.27658098159751e-06	-1.7986372133406	3
ENSG00000006607.13	FARP2	2	241356233	2_144	0	0.024222766319056	16.4911166664023	6.66244917775327e-06	0.34360625375528	2
ENSG00000176720.4	BOK	2	241558372	2_144	0	0.0626932810761991	31.2430628279249	3.2668914714753e-05	3.17004048582909	1
ENSG00000168397.16	ATG4B	2	241636141	2_144	0	0.00682535738880652	7.6794404299707	8.74208607512051e-07	1.02372881355979	1
ENSG00000168393.12	DTYMK	2	241686523	2_144	0	0.0512274452284327	27.9003489900658	2.38381439989118e-05	-3.37272727272852	1
ENSG00000168395.15	ING5	2	241687007	2_144	0	0.00677162425569644	10.8050882324472	1.22034120385909e-06	-2.17088590097252	3
ENSG00000180902.17	D2HGDH	2	241737769	2_144	0	0.00690402734876872	7.16594750551001	8.2515632132832e-07	-0.656922040137288	3
ENSG00000154252.11	GAL3ST2	2	241751606	2_144	0	0.0947361884631129	30.7276481015918	4.85517998162118e-05	2.68324059481317	2
ENSG00000188011.5	RTP5	2	241771867	2_144	0	0.0804192703334575	29.3853783288038	3.94140914934869e-05	2.67164166739286	2
ENSG00000204099.11	NEU4	2	241816853	2_144	0	0.0716381102634294	28.9925467891444	3.46410137881876e-05	2.81690140844989	1
ENSG00000188389.10	PDCD1	2	241816853	2_144	0	0.0124169346375251	12.4203915371329	2.57222992960037e-06	1.54628099958761	2
ENSG00000134115.12	CNTN6	3	1076742	3_1	0	0.0136232765367807	4.8758820446415	1.10788547550536e-06	-0.244581385289951	2
ENSG00000091181.19	IL5RA	3	3126271	3_4	0	0.00579065184163075	6.96052752876968	6.72248303837612e-07	0.712296983758425	1
ENSG00000072756.16	TRNT1	3	3088537	3_4	0	0.00498375609613644	5.53546708410158	4.60120049791581e-07	-0.424839116043624	4
ENSG00000170364.12	SETMAR	3	4303349	3_4	0	0.00840364205808197	10.4995692675359	1.47163170085911e-06	1.16917293233013	1
ENSG00000144455.13	SUMF1	3	4368850	3_4	0	0.00670586840891962	8.35451459368288	9.34407583528795e-07	0.956018941231153	3
ENSG00000196277.15	GRM7	3	6769634	3_5	0	0.0133100183271021	5.44553581536713	1.20886938144716e-06	-0.413716814159589	1
ENSG00000071282.11	LMCD1	3	8502071	3_6	0	0.0153048626724775	7.78779264812184	1.98794297581991e-06	0.880952380952576	1
ENSG00000182533.6	CAV3	3	8733537	3_7	0	0.048444965758005	19.0422320493269	1.53860313155366e-05	-1.93042955567575	4
ENSG00000125046.14	SSUH2	3	8644516	3_7	0	0.0404782920417224	17.3084219617294	1.16852971120677e-05	-1.79496031936335	2
ENSG00000180914.10	OXTR	3	8659744	3_7	0	0.0167034861877559	8.82845997869499	2.45953031861647e-06	-1.07067580546921	2
ENSG00000070950.9	RAD18	3	8963418	3_7	0	0.0126932185475912	6.21142732123122	1.31499248596272e-06	0.652543812137299	2
ENSG00000196220.15	SRGAP3	3	9363240	3_7	0	0.0165697925179721	8.75179534626326	2.41865725515513e-06	-1.00000000000005	1
ENSG00000134077.15	THUMPD3	3	9363240	3_7	0	0.0165697925179721	8.75179534626326	2.41865725515513e-06	1.00000000000005	1
ENSG00000168137.15	SETD5	3	9397385	3_7	0	0.0296858153770768	14.3278329719879	7.09397408742976e-06	-1.51301115241685	1
ENSG00000163719.19	MTMR14	3	9649842	3_8	0	0.0126552084265069	4.77542992443654	1.00795671931422e-06	0.132701421800944	1
ENSG00000144550.12	CPNE9	3	9703359	3_8	0	0.0131727936760583	5.15726172173173	1.13307111085954e-06	-0.320754716981183	1
ENSG00000114026.21	OGG1	3	9749660	3_8	0	0.0158181440089363	6.90155633559275	1.82080177464171e-06	-0.674698795180463	1
ENSG00000134072.10	CAMK1	3	9769618	3_8	0	0.0183889339671535	8.33846834074806	2.55742521649209e-06	0.924865831842699	1
ENSG00000241553.12	ARPC4	3	9776640	3_8	0	0.013889249583765	5.66188564315845	1.31159569045422e-06	-0.575250836120351	1
ENSG00000214021.15	TTLL3	3	9807893	3_8	0	0.0126283623131347	4.75520242013971	1.0015581005357e-06	0.0444657023757771	2
ENSG00000163701.18	IL17RE	3	9829173	3_8	0	0.0126785951764652	4.79301119649283	1.01353717892152e-06	-0.116776967164452	3
ENSG00000156990.14	RPUSD3	3	9843931	3_8	0	0.0126683601694058	4.7853211026627	1.01109413837899e-06	0.111940298507424	1
ENSG00000171135.13	JAGN1	3	9890513	3_8	0	0.0128474841455069	4.9190639593597	1.05404867202509e-06	-0.32354911070631	2
ENSG00000163702.18	IL17RC	3	9917083	3_8	0	0.0156960124018567	6.82765061152599	1.78739577820866e-06	-0.791156279069046	3
ENSG00000163703.17	CRELD1	3	9933563	3_8	0	0.0157634063140342	6.8685473912595	1.80582256142941e-06	-1.25472964450681	2
ENSG00000163704.11	PRRT3	3	9953000	3_8	0	0.0217097538148534	9.92428916512414	3.59347323185386e-06	1.73648632592101	2
ENSG00000125037.12	EMC3	3	10010880	3_8	0	0.0148978257477796	6.33002640969597	1.57285438615163e-06	0.673511293634329	1
ENSG00000144554.10	FANCD2	3	10025967	3_8	0	0.0320121153585061	13.6438719904778	7.28470744193114e-06	2.1776291369942	2
ENSG00000254999.3	BRK1	3	10115548	3_8	0	0.0722577944040648	21.5169192413204	2.59313362367729e-05	2.72296522906588	2
ENSG00000134086.7	VHL	3	10140878	3_8	0	0.0157613632394524	6.86731231566018	1.8052638371814e-06	1.26865671641799	1
ENSG00000157014.10	TATDN2	3	10248460	3_8	0	0.0150630088327691	6.43513655981067	1.61670061611661e-06	-0.744440014144702	2
ENSG00000157017.15	GHRL	3	10320608	3_8	0	0.0204596745226658	9.35764420206403	3.19319436718216e-06	-1.37209302325569	1
ENSG00000157020.17	SEC13	3	10317566	3_8	0	0.0138568467294605	5.63964738415407	1.30339625749163e-06	-0.79200000000009	1
ENSG00000157087.17	ATP2B2	3	10708383	3_8	0	0.0224372827196558	10.2395699960432	3.83188163065073e-06	-1.25825825825844	1
ENSG00000157103.10	SLC6A1	3	10978347	3_9	0	0.00811837695237472	4.76856298163076	6.45679266908258e-07	0.073647825638566	2
ENSG00000197548.12	ATG7	3	11230319	3_9	0	0.00958927039022639	6.35209797308478	1.01592783176475e-06	0.872673546689004	2
ENSG00000144560.14	VGLL4	3	11746730	3_9	0	0.0179139261624098	12.3059424053979	3.67676407440608e-06	-1.45736434108533	1
ENSG00000144559.10	TAMM41	3	11798492	3_9	0	0.0105656922397396	7.27467456581395	1.28195160876381e-06	0.823141202059317	2
ENSG00000157152.16	SYN2	3	12004293	3_9	0	0.00821482989054223	4.88084004603083	6.68733770887296e-07	0.267015706806375	1
ENSG00000157150.4	TIMP4	3	12232268	3_9	0	0.0129145232440713	9.18585040922452	1.97859930661127e-06	1.28800000000049	1
ENSG00000154743.17	TSEN2	3	12484507	3_9	0	0.00876671589614697	5.49909288870894	8.04059326547917e-07	-0.479861715606169	2
ENSG00000075975.15	MKRN2	3	12548995	3_9	0	0.00849730796156301	5.20229461666634	7.37286713221063e-07	-0.446865417532293	2
ENSG00000225526.4	MKRN2OS	3	12548995	3_9	0	0.00809484613859202	4.74096667115984	6.40081987945222e-07	-0.0228617044052306	2
ENSG00000132155.11	RAF1	3	12664356	3_9	0	0.0112771351730323	7.89490263354462	1.48492893534385e-06	-0.901515151515084	1
ENSG00000144712.11	CAND2	3	12796583	3_9	0	0.0282444607383441	16.6603896526828	7.84835334374157e-06	1.66885468359817	2
ENSG00000144713.12	RPL32	3	12841494	3_9	0	0.00860661755036107	5.32383585283537	7.64218007676408e-07	0.355847108333177	2
ENSG00000154764.5	WNT7A	3	13852745	3_10	0	0.0288473688623978	17.3513607770662	8.34833471655637e-06	-1.79963414888818	2
ENSG00000131379.9	C3orf20	3	14674864	3_10	0	0.0181310582624409	12.9094596937585	3.90383384499171e-06	1.4193548387097	1
ENSG00000144711.13	IQSEC1	3	13072626	3_10	0	0.0311503835074445	18.0882878952723	9.39768675768965e-06	1.79611650485477	1
ENSG00000132182.11	NUP210	3	13419856	3_10	0	0.00842919091036465	5.61431485179214	7.89301194466894e-07	0.418180171831207	2
ENSG00000163517.14	HDAC11	3	13480018	3_10	0	0.0122973515161049	9.20808165266423	1.88860378057288e-06	1.0264255910983	1
ENSG00000163520.13	FBLN2	3	13543509	3_10	0	0.0095868200360768	6.83827943837861	1.09340617996464e-06	-0.933962264151232	1
ENSG00000163528.12	CHCHD4	3	14213520	3_10	0	0.00848231322606829	5.6740612852483	8.02728039851622e-07	0.426778242677857	1
ENSG00000170876.7	TMEM43	3	14107390	3_10	0	0.0118836867652398	8.88221895453549	1.76048681281544e-06	0.990521327014342	1
ENSG00000154767.14	XPC	3	14178595	3_10	0	0.0115118031482127	8.57944120025005	1.64726117415722e-06	-1.25203252032486	1
ENSG00000131389.16	SLC6A6	3	14468809	3_10	0	0.0170092030611351	12.299909729247	3.48936174622469e-06	1.34285714285743	1
ENSG00000144596.12	GRIP2	3	14533576	3_10	0	0.0121866481443574	9.12194959660064	1.85409527034933e-06	1.01257861635231	1
ENSG00000154781.15	CCDC174	3	14653937	3_10	0	0.0220467148489195	14.7774636677587	5.43380302005344e-06	1.5953488372093	1
ENSG00000177463.15	NR2C2	3	14995383	3_11	0	0.0159943407914001	5.73689839452616	1.53039525005733e-06	-0.441717791411147	1
ENSG00000131368.7	MRPS25	3	15063435	3_11	0	0.0213271689903182	8.48412783578517	3.01786994161237e-06	-0.879870129869993	1
ENSG00000131381.12	RBSN	3	15090344	3_11	0	0.0177140220746075	6.71121709240322	1.98279846760702e-06	0.6209929776387	2
ENSG00000131375.9	CAPN7	3	15206289	3_11	0	0.0157902777869761	5.61443725985543	1.47861840903758e-06	0.511764705882273	1
ENSG00000131370.15	SH3BP5	3	15332892	3_11	0	0.0147417596619907	4.95931135670463	1.21935680753741e-06	-0.384458943959564	2
ENSG00000206562.11	METTL6	3	15444611	3_11	0	0.0152962035843123	5.31129874322838	1.35501620950887e-06	-0.370588235294168	1
ENSG00000144597.13	EAF1	3	15422811	3_11	0	0.0146182702893473	4.87912380003614	1.18959171546468e-06	-0.224000000000038	1
ENSG00000131373.14	HACL1	3	15562882	3_11	0	0.0174543254954622	6.5702663062945	1.91269687779463e-06	0.714098146357601	2
ENSG00000206560.11	ANKRD28	3	15857377	3_11	0	0.0153107923867577	5.32038821597508	1.35862967446248e-06	-0.480000000000155	1
ENSG00000131386.17	GALNT15	3	16088510	3_11	0	0.0350426245184026	13.2429769059181	7.74002480477617e-06	1.53548387096747	1
ENSG00000154814.13	OXNAD1	3	16265263	3_12	0	0.0412767467920478	17.1024999217181	1.17740307016658e-05	-1.9851221175994	2
ENSG00000131378.13	RFTN1	3	16514065	3_12	0	0.0117396844999789	5.07365259478677	9.934299702336e-07	0.350746268656743	1
ENSG00000183960.8	KCNH8	3	19148202	3_14	0	0.00960079283835713	5.0021013497278	8.00976346635142e-07	-0.232456140350764	1
ENSG00000163576.17	EFHB	3	19946616	3_14	0	0.0133800665110583	8.16186078136144	1.82140934517428e-06	0.961866825424278	3
ENSG00000144566.10	RAB5A	3	19946616	3_14	0	0.0170035363804736	10.4467546921134	2.96265279225501e-06	1.22599178635546	2
ENSG00000183977.13	PP2D1	3	20012089	3_14	0	0.0136966404031476	8.38466760672691	1.91540232348614e-06	0.945225112122493	2
ENSG00000114166.7	KAT2B	3	20018257	3_14	0	0.019375179694504	11.6931794959712	3.77866560926217e-06	1.33309800846066	2
ENSG00000182247.9	UBE2E2	3	23202760	3_17	0	0.011495568913622	5.95114872525199	1.14101506556946e-06	-0.495327102803605	1
ENSG00000197885.10	NKIRAS1	3	23946622	3_18	0	0.00975581527690705	5.52215621970418	8.98529546335829e-07	-0.443708609271538	1
ENSG00000077092.18	RARB	3	25174821	3_18	0	0.0610824038696584	23.1049195652664	2.35386031366075e-05	-2.62032085561529	1
ENSG00000163491.16	NEK10	3	27372564	3_20	0	0.0309158489335772	14.4662766288139	7.45929954613721e-06	-1.61855670103065	1
ENSG00000033867.16	SLC4A7	3	27484716	3_20	0	0.0694083300169536	22.2815878540108	2.57939490480332e-05	-2.5240641711217	1
ENSG00000163512.13	AZI2	3	28348860	3_21	0	0.0172571597245438	9.09998264290189	2.61920799838441e-06	-1.083149881892	2
ENSG00000144642.21	RBMS3	3	28575079	3_21	0	0.0115165948880848	5.24548446308121	1.00755740869372e-06	-0.453531598512854	1
ENSG00000163527.9	STT3B	3	31531565	3_23	0	0.020291563180155	8.90427061411763	3.01351918440825e-06	-1.14159292035384	1
ENSG00000144645.13	OSBPL10	3	32078058	3_23	0	0.0435641249900199	16.2347934847155	1.17960300307772e-05	1.76097560975722	1
ENSG00000152642.10	GPD1L	3	32155600	3_23	0	0.0156861416274017	6.44715614798173	1.68672556050528e-06	0.637037037037052	1
ENSG00000170293.8	CMTM8	3	32192777	3_23	0	0.10254312953325	24.5843472345371	4.20460647290814e-05	2.27567671054495	4
ENSG00000206557.5	TRIM71	3	32821789	3_24	0	0.0110214225854787	6.20517988365387	1.14064929393834e-06	-0.388888888888881	1
ENSG00000153551.13	CMTM7	3	32392400	3_24	0	0.00946209458890912	5.10022881675085	8.04890963343339e-07	0.433384698368805	2
ENSG00000091317.7	CMTM6	3	32502466	3_24	0	0.0134413434820083	8.51442047866821	1.90878880204188e-06	1.01485148514807	1
ENSG00000182973.18	CNOT10	3	32684690	3_24	0	0.00958907850674739	5.10036934194726	8.15715296518168e-07	0.215266660717773	2
ENSG00000188167.8	TMPPE	3	33097285	3_24	0	0.0249734337265053	13.7918762492487	5.74462543947787e-06	-1.47169811320735	1
ENSG00000170266.15	GLB1	3	33097285	3_24	0	0.0258530774233168	14.1111482194609	6.08463744766452e-06	1.49384594201921	2
ENSG00000170275.14	CRTAP	3	33113772	3_24	0	0.0119024657816369	7.19307498566975	1.42794550897614e-06	0.881675280687044	2
ENSG00000173705.8	SUSD5	3	33218930	3_25	0	0.0189823260374827	10.6916672261343	3.38497111547859e-06	-1.09168820406953	2
ENSG00000170248.13	PDCD6IP	3	33798622	3_25	0	0.0273620117475598	14.1888877175284	6.4752491354107e-06	-1.86428571428574	1
ENSG00000172995.16	ARPP21	3	35639025	3_26	0	0.0412684043241841	16.2803125850096	1.12057394846687e-05	1.74834437086013	1
ENSG00000144681.10	STAC	3	36380068	3_26	0	0.0127252705491414	5.02106111030771	1.06566974785993e-06	-0.623300970874057	1
ENSG00000163673.7	DCLK3	3	36764355	3_27	0	0.0162561348789614	5.21877728574371	1.41496651700902e-06	-0.29500379977108	2
ENSG00000178567.7	EPM2AIP1	3	36993455	3_27	0	0.0206225400006093	7.49006829006348	2.57625019462497e-06	-0.96666666666701	1
ENSG00000076242.14	MLH1	3	36993455	3_27	0	0.0217472258563046	7.99759907943948	2.90083882597101e-06	-0.992844144807751	2
ENSG00000093167.17	LRRFIP2	3	37183634	3_27	0	0.0178945795892004	6.13503710842516	1.83104407857985e-06	0.522546419098167	1
ENSG00000144674.16	GOLGA4	3	37243088	3_27	0	0.0167776453879898	5.5200062809503	1.54465213271612e-06	0.466908260081507	2
ENSG00000198590.11	C3orf35	3	37387931	3_27	0	0.0173800547010833	5.85659840935422	1.69768335168294e-06	-0.704000000000135	1
ENSG00000144668.11	ITGA9	3	37452932	3_27	0	0.016357193179771	5.27789223734149	1.43989030318743e-06	-0.374269005848	1
ENSG00000187091.13	PLCD1	3	38029249	3_27	0	0.0157393846045079	4.91067603151754	1.28910750584908e-06	-0.196283961014767	2
ENSG00000008226.19	DLEC1	3	38039461	3_27	0	0.0154704814287234	4.74634885501637	1.22468271954523e-06	0.0610687022900861	1
ENSG00000060971.17	ACAA1	3	38188430	3_27	0	0.0157162219265055	4.89663153154291	1.28352899314597e-06	-0.191489361702206	1
ENSG00000179934.6	CCR8	3	39330021	3_28	0	0.0353638216255188	15.8594126192551	9.35419448859748e-06	-1.62934362934406	1
ENSG00000093217.9	XYLB	3	38346523	3_28	0	0.0187104836475502	9.76246754271235	3.0465248314235e-06	-1.03022734646529	2
ENSG00000183873.15	SCN5A	3	38653683	3_28	0	0.0152512828938324	7.81207467607071	1.98716014597959e-06	0.789473684210451	1
ENSG00000168356.11	SCN11A	3	38950616	3_28	0	0.0139849209521599	6.98579216136287	1.62943027778038e-06	-0.992307692307725	1
ENSG00000114745.13	GORASP1	3	39101133	3_28	0	0.0152565429318193	7.81536129676753	1.98868180782582e-06	-0.809094113605248	2
ENSG00000168026.18	TTC21A	3	39107217	3_28	0	0.0250783669331192	12.5627816079456	5.25466662549329e-06	-1.52913482326455	3
ENSG00000168334.8	XIRP1	3	39192679	3_28	0	0.029847458611487	14.2309428725285	7.08436843721718e-06	-1.65775401069474	1
ENSG00000168329.13	CX3CR1	3	39281352	3_28	0	0.018332091645257	9.56741000618779	2.92527373019303e-06	-1.18897637795307	1
ENSG00000144659.10	SLC25A38	3	39360438	3_28	0	0.0176887184474561	9.2263889752779	2.72200071501916e-06	-1.06076048014893	2
ENSG00000168028.13	RPSA	3	39407090	3_28	0	0.052382110651552	19.6490701355667	1.71666321870901e-05	-2.30645161290303	1
ENSG00000114784.3	EIF1B	3	40309993	3_29	0	0.00959390732807885	5.4181384752025	8.66973304564792e-07	0.428571428571303	1
ENSG00000168032.8	ENTPD3	3	40387447	3_29	0	0.00893613443196861	4.74258763560131	7.06846584504319e-07	0.00746268656716394	1
ENSG00000188846.13	RPL14	3	40457413	3_29	0	0.0155589362186892	10.0227239880904	2.60091270857823e-06	-1.09702547690959	2
ENSG00000177873.12	ZNF619	3	40477330	3_29	0	0.00948719271993503	5.31173640410837	8.40493469374232e-07	0.399999999999971	1
ENSG00000172888.11	ZNF621	3	40527244	3_29	0	0.0393413112813728	18.9052814601337	1.24048662005285e-05	-1.86933003803619	2
ENSG00000168036.16	CTNNB1	3	40971946	3_29	0	0.0164391010498109	10.5475469879895	2.89194240477656e-06	-1.21531100478517	1
ENSG00000168038.10	ULK4	3	41962012	3_30	0	0.0253977148193723	14.0140287955058	5.93632614738442e-06	1.61146496815223	1
ENSG00000187094.11	CCK	3	42266417	3_30	0	0.0141098225559338	8.40069726456927	1.97695594758228e-06	-0.90399999999964	1
ENSG00000114812.12	VIPR1	3	42488703	3_30	0	0.00960403331258619	4.7381177704121	7.58961270677226e-07	-0.136820925553379	1
ENSG00000008324.11	SS18L2	3	42557488	3_31	0	0.0127046591752383	6.21857226010766	1.3176916977377e-06	-0.582230130229898	2
ENSG00000114857.17	NKTR	3	42603651	3_31	0	0.0157943792591112	8.29321083906672	2.1846676329368e-06	0.923076923077099	1
ENSG00000093183.13	SEC22C	3	42615379	3_31	0	0.0165247784091291	8.72440899191453	2.40453867508383e-06	-0.981012658228508	1
ENSG00000114853.13	ZBTB47	3	42653821	3_31	0	0.0141418974944167	7.23964860027141	1.70759658422929e-06	0.801075268817122	1
ENSG00000157119.11	KLHL40	3	42685226	3_31	0	0.0111426446647633	4.96943703641756	9.23539721478981e-07	0.300653594771301	1
ENSG00000010282.14	HHATL	3	42706056	3_31	0	0.0108855650275127	4.74725879264214	8.61894262383666e-07	-0.0287769784172693	1
ENSG00000244607.5	CCDC13	3	42773176	3_31	0	0.0108753944980832	4.73836330080752	8.59475460271886e-07	-0.0822582807604943	2
ENSG00000181061.13	HIGD1A	3	42800848	3_31	0	0.103423604125035	26.4480921130286	4.56219792277854e-05	2.62913907284744	1
ENSG00000144648.15	ACKR2	3	42804792	3_31	0	0.0123007409450531	5.91086024828839	1.21266842364708e-06	-0.555214723926593	1
ENSG00000180432.5	CYP8B1	3	42876414	3_31	0	0.0136346456956473	6.89157473186779	1.5671928174207e-06	-0.877862595419921	1
ENSG00000182983.14	ZNF662	3	42906284	3_31	0	0.0131915705475126	6.57682493105343	1.44701452802227e-06	-0.733490566037821	1
ENSG00000240747.7	KRBOX1	3	42819964	3_31	0	0.0120473685007675	5.7126623370492	1.14786510824236e-06	-0.472422062350142	1
ENSG00000144649.8	FAM198A	3	42989169	3_31	0	0.0110335321358457	4.87576652084393	8.9725847848645e-07	0.118055555555573	1
ENSG00000144647.5	POMGNT2	3	43105337	3_31	0	0.0486629006399033	19.084180387975	1.54892935606188e-05	-2.06520248578847	2
ENSG00000163788.13	SNRK	3	43283602	3_31	0	0.0176642862558212	9.36068818438745	2.75780768951921e-06	-1.22527472527519	1
ENSG00000160746.12	ANO10	3	43691432	3_31	0	0.0124878673225428	6.05464524616873	1.26106387109461e-06	0.605985037406153	1
ENSG00000179152.19	TCAIM	3	44338372	3_31	0	0.0165608872020201	8.74522952208036	2.41554380090647e-06	-1.1446443327097	3
ENSG00000225873.3	LINC00694	3	44439661	3_31	0	0.0331170520725214	15.3762170664036	8.49300300659606e-06	-1.77586206896577	1
ENSG00000196345.12	ZKSCAN7	3	44533175	3_31	0	0.0111837252648086	5.00446313612573	9.33478006109255e-07	-0.338629831435053	2
ENSG00000144792.9	ZNF660	3	44578138	3_31	0	0.0324938606078141	15.1937729129006	8.2343069055919e-06	1.6994679842251	2
ENSG00000186448.14	ZNF197	3	44584405	3_31	0	0.0110082985162893	4.85397332326259	8.91205152568998e-07	-0.307534947730206	3
ENSG00000196653.11	ZNF502	3	44712685	3_31	0	0.0115207050692018	5.28706096802476	1.01590590082062e-06	-0.531445193303895	2
ENSG00000186446.11	ZNF501	3	44721338	3_31	0	0.011100583633303	4.93343503204609	9.1338806432434e-07	0.0903225806451269	1
ENSG00000169981.10	ZNF35	3	44649020	3_31	0	0.0154990959855997	8.11324636903242	2.0973028041505e-06	0.994565217391164	1
ENSG00000163807.5	KIAA1143	3	44761331	3_31	0	0.0329725695458042	15.3342251042089	8.43285694213427e-06	1.77419354838687	1
ENSG00000163808.16	KIF15	3	44761638	3_31	0	0.0123287286546541	5.9325004345673	1.21987738047931e-06	0.577702702702603	1
ENSG00000169964.7	TMEM42	3	44861942	3_31	0	0.0113964483090476	5.18382627959703	9.85326287814768e-07	-0.353831368096079	2
ENSG00000163810.11	TGM4	3	44875099	3_31	0	0.0197341405752619	10.4186470736112	3.42917500800047e-06	1.22875816993518	1
ENSG00000075914.12	EXOSC7	3	44975034	3_31	0	0.0108751024898828	4.73810776779045	8.59406034038243e-07	-0.0232577013847259	2
ENSG00000163815.5	CLEC3B	3	44999190	3_31	0	0.0117457884386338	5.47127375848761	1.07184188763688e-06	-0.391999999999959	1
ENSG00000183625.14	CCR3	3	46162887	3_32	0	0.00740773466540878	4.86263062973809	6.00781851676858e-07	0.072840805793732	2
ENSG00000163814.7	CDCP1	3	45145928	3_32	0	0.0421373891753754	21.4701955118767	1.50891135973339e-05	-2.28004370237697	2
ENSG00000011376.9	LARS2	3	45388983	3_32	0	0.119322378267056	31.6466442919548	6.298101741394e-05	-2.81344537815073	1
ENSG00000144791.9	LIMD1	3	45555166	3_32	0	0.0118063565493119	9.29623173558513	1.83055567215415e-06	-1.31975910458801	2
ENSG00000211456.10	SACM1L	3	45688625	3_32	0	0.00889852920576373	6.60588294840991	9.80413335328355e-07	0.772308221128874	2
ENSG00000163817.15	SLC6A20	3	45796686	3_32	0	0.00733375087063015	4.76728026936979	5.83118665477403e-07	0.110091743119282	1
ENSG00000163818.16	LZTFL1	3	45916204	3_32	0	0.0250294003007576	16.4676823452845	6.87453030414872e-06	1.63592233009637	1
ENSG00000172215.5	CXCR6	3	45940922	3_32	0	0.0122330593640553	9.63449311568744	1.96573087757537e-06	1.53429918027454	2
ENSG00000163820.14	FYCO1	3	45921260	3_32	0	0.0172012579825216	12.8832723682355	3.69612374977252e-06	-1.90000000000058	1
ENSG00000173578.7	XCR1	3	46027351	3_32	0	0.0147092352249789	11.3907225945921	2.79448301326513e-06	1.70932218575048	2
ENSG00000121807.5	CCR2	3	46353822	3_32	0	0.0627852989523828	25.3277472478668	2.65225108452342e-05	-3.12148945036246	2
ENSG00000160791.13	CCR5	3	46100012	3_32	0	0.0139245242824119	10.8682491667605	2.52406223509948e-06	1.43874399681667	3
ENSG00000121797.9	CCRL2	3	46406481	3_32	0	0.0742538886312448	26.9667572033495	3.33970443171495e-05	2.70103092783547	1
ENSG00000012223.12	LTF	3	46485538	3_32	0	0.0104467470054488	8.13189635408673	1.41687982863845e-06	1.55118110236222	1
ENSG00000241186.9	TDGF1	3	46574146	3_32	0	0.0274610678761457	17.3557767149891	7.94916627605692e-06	1.97438860065121	2
ENSG00000163827.12	LRRC2	3	46582029	3_32	0	0.00759377878993883	5.09842489817616	6.45734624045002e-07	-0.382575757575726	1
[truncated: 9,128 more rows]
