# Supplementary material for: Adjusting for genetic confounders in transcriptome-wide association studies improves discovery of risk genes of complex traits
Source: Nat Genet. 2024 Jan 26;56(2):336–47. doi: 10.1038/s41588-023-01648-9 (PMC10864181; doi:10.1038/s41588-023-01648-9)
Supplement: Supplementary file 5 — cTWAS results of all analyzed genes across all tissues for IBD, SCZ, and SBP. Results are stored separately for each combination of traits and tissues. Column legends for each set of results are the same as in Supplementary Table 1. [file 41588_2023_1648_MOESM5_ESM.zip › IBD_Minor_Salivary_Gland.csv]

id	genename	chrom	pos	region_tag	cs_index	PIP	tau2	PVE	z	num_eqtl
ENSG00000188976.10	NOC2L	1	958339	1_1	0	0.0183890343073934	11.1219544560056	3.41114468797228e-06	-1.35265694011351	2
ENSG00000187642.9	PERM1	1	982260	1_1	0	0.0111604140582551	6.3333094161528	1.1788841243443e-06	-0.602272727272881	1
ENSG00000188290.10	HES4	1	1000112	1_1	0	0.0149669403080394	8.7742033357299	2.19028599790633e-06	-0.979057591623419	1
ENSG00000187608.8	ISG15	1	1001107	1_1	0	0.00967821730108664	5.15107143272491	8.31482373356428e-07	-0.508728179551093	1
ENSG00000131591.17	C1orf159	1	1116304	1_1	0	0.011286257978522	6.55280212808296	1.23349425921498e-06	-0.842857142857233	1
ENSG00000162571.13	TTLL10	1	1167770	1_1	0	0.0244291051571768	15.1238034175244	6.16209923884073e-06	2.20037563980321	2
ENSG00000186891.13	TNFRSF18	1	1206343	1_1	0	0.0199437369194037	15.3986547556276	5.12211617257304e-06	-2.82352941176295	1
ENSG00000186827.10	TNFRSF4	1	1213936	1_1	0	0.010915362317433	6.99734024094941	1.27388801955262e-06	-1.37924151696545	1
ENSG00000162572.20	SCNN1D	1	1280024	1_1	0	0.0172383190911773	13.8367676360195	3.97822799173039e-06	2.70750000000169	1
ENSG00000131584.18	ACAP3	1	1309988	1_1	1	0.498525701978436	29.4851736910649	0.000245160980574316	-5.34146341463493	1
ENSG00000127054.20	INTS11	1	1323147	1_1	0	0.0134729814516193	13.096127833931	2.94284049226258e-06	2.87396567656771	2
ENSG00000224051.6	CPTP	1	1325353	1_1	0	0.0102116937636635	9.34924773223375	1.5923354197541e-06	2.43521594684279	1
ENSG00000169962.4	TAS1R3	1	1331096	1_1	0	0.00943405177429624	6.6404507841816	1.04485475428449e-06	1.57800244201474	2
ENSG00000162576.16	MXRA8	1	1361438	1_1	0	0.00954555350303488	5.79140876792727	9.22030826295429e-07	-1.16212205809894	2
ENSG00000242485.5	MRPL20	1	1407232	1_1	0	0.0196229688717453	19.76253719605	6.46796291049915e-06	3.68384537867581	2
ENSG00000235098.8	ANKRD65	1	1422081	1_1	0	0.0238602719368616	21.0184956122541	8.36444486902472e-06	-3.78315661292046	2
ENSG00000179403.11	VWA1	1	1434687	1_1	0	0.00928485292594172	8.23571558870254	1.2753708154342e-06	2.2804232804236	1
ENSG00000215915.9	ATAD3C	1	1433374	1_1	0	0.0211329078640671	20.6930811486905	7.29364340008573e-06	-4.05063291139249	1
ENSG00000160075.11	SSU72	1	1574445	1_1	0	0.059061047454008	25.4461694714447	2.50659209546129e-05	3.47826086956501	1
ENSG00000248333.8	CDK11B	1	1703669	1_1	0	0.00999954491385757	5.67769434500697	9.46917951366018e-07	0.918128654970737	1
ENSG00000215790.6	SLC35E2	1	1742468	1_1	0	0.0097141396145356	10.737143751832	1.73961528206272e-06	2.567375886525	1
ENSG00000008130.15	NADK	1	1780639	1_1	0	0.0205027398760252	10.3465322419721	3.53807327211271e-06	-0.0283018867924335	1
ENSG00000078369.17	GNB1	1	1890472	1_1	0	0.00947842760877293	6.8340369133158	1.08037300329479e-06	1.47524752475251	1
ENSG00000169885.9	CALML6	1	1915143	1_1	0	0.014005271970054	8.83899083961433	2.06468753689502e-06	-0.982142857142927	1
ENSG00000178821.12	TMEM52	1	1918989	1_1	0	0.0115425295094704	15.6911387516495	3.02075540934518e-06	-3.5114342225353	2
ENSG00000205116.3	TMEM88B	1	1425822	1_1	0	0.0165347415395806	12.5623761374815	3.46441020324985e-06	2.29376854599461	1
ENSG00000187730.8	GABRD	1	2019112	1_2	0	0.0260786111559703	12.7853153250737	5.56103985971721e-06	1.598086124402	1
ENSG00000067606.16	PRKCZ	1	2050397	1_2	0	0.010421054081049	4.57855059236847	7.9579237346583e-07	-0.113514353098487	2
ENSG00000162585.16	FAAP20	1	2212668	1_2	0	0.0153769096275036	7.87085545417495	2.01860388294931e-06	-0.876146788990733	1
ENSG00000157933.9	SKI	1	2228951	1_2	0	0.0120591582848053	6.02953436826669	1.21272093884953e-06	0.574380165289296	1
ENSG00000116151.13	MORN1	1	2367799	1_2	0	0.0118089499591334	5.6842519207063	1.11955312118232e-06	0.509920247448485	2
ENSG00000157916.19	RER1	1	2391287	1_2	0	0.0153716118784292	7.70204441145375	1.97462910691482e-06	0.691018950161726	2
ENSG00000149527.17	PLCH2	1	2425928	1_2	0	0.0104050074394808	4.58138462686426	7.95058810908578e-07	-0.104713836801372	2
ENSG00000157873.17	TNFRSF14	1	2555429	1_2	0	0.013892655770025	13.0475466380216	3.02325123147224e-06	-2.77586206896459	1
ENSG00000142606.15	MMEL1	1	2632557	1_2	0	0.0107352456487037	11.581246537819	2.07361152995791e-06	2.80439516229324	2
ENSG00000215912.12	TTC34	1	2801460	1_2	0	0.0104218615649893	5.17721498075534	8.99915236279682e-07	-0.823529411764627	1
ENSG00000130762.14	ARHGEF16	1	3454845	1_2	0	0.0123738040502129	6.08651255293189	1.25612211550178e-06	-0.611111111111326	1
ENSG00000162591.15	MEGF6	1	3611518	1_2	0	0.0559706070273303	19.8621883924022	1.85416005005912e-05	1.95534506089317	1
ENSG00000116213.15	WRAP73	1	3654319	1_2	0	0.0152004588360021	8.04713696205536	2.04013166334862e-06	0.940298507462562	1
ENSG00000235169.7	SMIM1	1	3773288	1_3	0	0.0562925010042973	16.4290294106601	1.54249070934038e-05	-1.86893203883532	1
ENSG00000130764.9	LRRC47	1	3780573	1_3	0	0.0158517573906135	4.71825790059873	1.24743865681466e-06	-0.109981760326419	2
ENSG00000116198.12	CEP104	1	3856592	1_3	0	0.0190479579691394	6.40541672817566	2.0349601983607e-06	-0.804449386433007	3
ENSG00000169598.15	DFFB	1	3857024	1_3	0	0.0197487150279669	6.73754027626281	2.21921982262894e-06	-0.870410021989287	2
ENSG00000198912.10	C1orf174	1	3891607	1_3	0	0.0369014023820962	12.503645826279	7.69554957517453e-06	1.50684931506818	1
ENSG00000196581.10	AJAP1	1	4654263	1_5	0	0.00966111687182103	9.35484311894832	1.50738417015045e-06	-1.12167300380175	1
ENSG00000131697.17	NPHP4	1	5111899	1_5	0	0.00601868627257574	5.02506847598557	5.04433354823748e-07	0.336522581209292	2
ENSG00000158286.12	RNF207	1	6205436	1_5	0	0.0285178841522968	19.2974386404893	9.17861333264723e-06	1.95202020202003	1
ENSG00000116251.9	RPL22	1	6209280	1_5	0	0.00983421823719888	9.51747654000906	1.56106778794585e-06	-1.1811320754716	1
ENSG00000116237.15	ICMT	1	6236734	1_5	0	0.011628289467462	11.0524482878738	2.1435540139692e-06	1.26086956521725	1
ENSG00000097021.19	ACOT7	1	6394628	1_5	0	0.0138900563378105	12.681988478768	2.93799780585338e-06	-1.82882882882875	1
ENSG00000069812.11	HES2	1	6424625	1_5	0	0.0986258749009601	30.8820920352222	5.07992952573638e-05	-3.45517756448749	2
ENSG00000187017.15	ESPN	1	6424818	1_5	0	0.00587995538908437	4.8118757423102	4.71898438924583e-07	0.384868421052569	1
ENSG00000215788.9	TNFRSF25	1	6466259	1_5	0	0.100964241679802	31.1049210146534	5.23789509607655e-05	3.38515901060075	1
ENSG00000162408.10	NOL9	1	6554170	1_5	0	0.0110518693966022	10.5866998535781	1.9514456047296e-06	-1.40641711229959	1
ENSG00000049245.12	VAMP3	1	7781270	1_6	0	0.0222335721897746	11.5889271920186	4.29746734035705e-06	-0.569148936170195	1
ENSG00000116288.12	PARK7	1	7954388	1_6	0	0.0250847263920841	24.772467367251	1.03642704932589e-05	-4.15322580645177	1
ENSG00000180758.11	GPR157	1	9126950	1_6	0	0.0286403468126548	15.2577882620073	7.28836245005492e-06	-1.60601476526083	2
ENSG00000171621.13	SPSB1	1	9292645	1_6	0	0.0157566297761553	9.67397256266773	2.54230872349583e-06	1.13580246913624	1
ENSG00000171612.6	SLC25A33	1	9539060	1_7	0	0.031286242513458	10.4332439180721	5.44418498962364e-06	1.29591836734644	1
ENSG00000171603.16	CLSTN1	1	9824341	1_7	0	0.0234506988265285	7.84733120332892	3.0692896682837e-06	-1.00888888888822	1
ENSG00000162441.11	LZIC	1	9943262	1_7	0	0.0175371406929302	5.17835971955738	1.51464587888788e-06	-0.43195266272178	1
ENSG00000162444.11	RBP7	1	9997145	1_7	0	0.0197749747290222	6.24875010358497	2.06095827653765e-06	0.703030303030036	1
ENSG00000130939.18	UBE4B	1	10033012	1_7	0	0.0197574048739311	6.17449282241681	2.03465741420802e-06	-0.841126106545174	2
ENSG00000054523.17	KIF1B	1	10210468	1_7	0	0.0203611038383116	6.5201670160565	2.21421681633605e-06	-0.717514124293661	1
ENSG00000142657.20	PGD	1	10398382	1_7	0	0.0165058725758351	4.56511895435156	1.25675520379699e-06	0.0322580645161348	1
ENSG00000175279.21	CENPS	1	10430482	1_7	0	0.0240029251207081	8.00696688963333	3.20547436822819e-06	-0.986495521123701	2
ENSG00000241563.3	CORT	1	10449646	1_7	0	0.0203829825290375	6.50874836823763	2.2127141830927e-06	0.742145984772635	2
ENSG00000160049.11	DFFA	1	10469137	1_7	0	0.0256977420270488	8.6070574500939	3.68900948954253e-06	1.04838709677395	1
ENSG00000120948.16	TARDBP	1	11012522	1_8	0	0.0477507512702026	14.8441949743481	1.18221635843436e-05	-2.04318394570277	2
ENSG00000009724.16	MASP2	1	11047382	1_8	0	0.0247982473822335	8.78170545224	3.63211808867282e-06	-1.4934210526311	1
ENSG00000116649.9	SRM	1	11060199	1_8	0	0.018496231345066	6.08399728700075	1.8768621065617e-06	-0.695865800884691	2
ENSG00000171824.13	EXOSC10	1	11100055	1_8	0	0.0715323487799934	18.6216393055255	2.22167486308202e-05	-2.04166666666703	1
ENSG00000171819.4	ANGPTL7	1	11189075	1_8	0	0.0317555433832689	11.0632369040056	5.85951764538805e-06	-1.75177304964527	1
ENSG00000198793.12	MTOR	1	11262099	1_8	0	0.0345301328252093	11.8376504765339	6.8174799154914e-06	-1.77697841726544	1
ENSG00000132879.13	FBXO44	1	11657243	1_8	0	0.0370915434812847	12.4999444127446	7.73291244890435e-06	-1.43030303030276	1
ENSG00000116663.10	FBXO6	1	11662631	1_8	0	0.016738570116711	5.16674925470011	1.44243365537405e-06	-0.384321456615424	2
ENSG00000116670.14	MAD2L2	1	11683514	1_8	0	0.0175811446301675	5.61780982088479	1.64730601874261e-06	-0.539568345323548	1
ENSG00000162490.6	DRAXIN	1	11692083	1_8	0	0.0158046741872471	4.63966398900529	1.22301612296365e-06	0.138022344117744	2
ENSG00000177674.15	AGTRAP	1	11742810	1_9	0	0.0177799227549418	7.65380389420557	2.2696939810272e-06	-0.878787878787656	1
ENSG00000177000.10	MTHFR	1	11806394	1_9	0	0.0143336959243513	5.67589478586364	1.35691495503745e-06	-0.738979455452345	2
ENSG00000011021.21	CLCN6	1	11781888	1_9	0	0.0142776450255663	5.63993962417167	1.34304678218638e-06	-0.649253731343371	1
ENSG00000116685.15	KIAA2013	1	11926801	1_9	0	0.0141805979580866	5.57737441739727	1.31912044089645e-06	-0.541333333333713	1
ENSG00000028137.18	TNFRSF1B	1	12166660	1_9	0	0.0133630106796039	5.03272998717862	1.12167761172558e-06	-0.336601307189704	1
ENSG00000048707.13	VPS13D	1	12230088	1_9	0	0.018358383211274	7.94797305031098	2.4336096704386e-06	-0.924242424242004	1
ENSG00000162493.16	PDPN	1	13583417	1_10	0	0.0320398303280569	9.57464992896773	5.11650281326064e-06	1.18133914483989	2
ENSG00000171729.13	TMEM51	1	15152787	1_11	0	0.00703833243520957	4.57127833008947	5.36620853962662e-07	0.0856870791553002	2
ENSG00000142621.19	FHAD1	1	15247279	1_11	0	0.0096130609623083	7.4902976316758	1.20093880212707e-06	0.842519685039598	1
ENSG00000142634.12	EFHD2	1	15409565	1_11	0	0.0210394114895522	14.6645009334722	5.14589571573367e-06	1.60000000000111	1
ENSG00000142615.7	CELA2A	1	15456801	1_11	0	0.0706027999259206	25.472920509179	2.99958221765339e-05	2.71559633027687	1
ENSG00000132906.17	CASP9	1	15526244	1_11	0	0.00737880275100444	4.99459496811582	6.14676036007238e-07	-0.390243902439062	1
ENSG00000116138.12	DNAJC16	1	15527133	1_11	0	0.00759409242585107	5.22807518852369	6.62182667427451e-07	-0.592354521248889	2
ENSG00000116771.5	AGMAT	1	15584854	1_11	0	0.00788422249106224	5.53125675036732	7.27348914640257e-07	-0.793124345830164	2
ENSG00000197312.11	DDI2	1	15618125	1_11	0	0.00723426337607269	4.79731995877061	5.78832764832076e-07	-0.441176470588296	1
ENSG00000162461.7	SLC25A34	1	15735471	1_11	0	0.00705215000058201	4.59358611410973	5.40298185654593e-07	0.0866666666666584	1
ENSG00000233954.6	UQCRHL	1	15809022	1_11	0	0.0078539279670905	5.50021094965946	7.20487359314639e-07	0.60103626943009	1
ENSG00000116809.11	ZBTB17	1	15976487	1_11	0	0.0103910950002725	8.0216844458035	1.39023108458649e-06	-1.18897637795226	1
ENSG00000186510.11	CLCNKA	1	16018653	1_11	0	0.0230278389923102	15.3986763519565	5.91420917870389e-06	-1.67410714285651	1
ENSG00000184908.17	CLCNKB	1	16043381	1_11	0	0.0497384422735708	22.295920983201	1.84959951091455e-05	-2.44715825553236	2
ENSG00000142627.12	EPHA2	1	16156481	1_11	0	0.0128449441761243	9.95545448825514	2.13281613739152e-06	-1.40625	1
ENSG00000142632.16	ARHGEF19	1	16212818	1_11	0	0.00881297295589734	6.62245826832377	9.73423380427575e-07	0.657807433500524	2
ENSG00000132881.11	RSG1	1	16237140	1_11	0	0.00713626645475518	4.70952190096477	5.60541774268054e-07	0.0218978102189806	1
ENSG00000037637.10	FBXO42	1	16352086	1_11	0	0.0383553027055938	19.8771840584076	1.27157031121475e-05	2.16666666666696	1
ENSG00000055070.16	SZRD1	1	16352086	1_11	0	0.0206601791926624	14.2661713867579	4.91588400426391e-06	-1.75261674451467	2
ENSG00000157191.19	NECAP2	1	16440864	1_11	0	0.00757694400759368	5.25001471828989	6.63459938948333e-07	0.380753138075413	1
ENSG00000058453.16	CROCC	1	16987578	1_12	0	0.0159743738404995	4.68149560802555	1.24729324307848e-06	0.0544217687074722	1
ENSG00000117122.13	MFAP2	1	16980375	1_12	0	0.0166420066902038	5.05741597129468	1.40376520555447e-06	-0.208000000000028	1
ENSG00000159363.17	ATP13A2	1	17016429	1_12	0	0.0457281582702119	14.3855482720255	1.09716067879806e-05	1.70992366412272	1
ENSG00000159423.16	ALDH4A1	1	18903117	1_13	0	0.00992808768588138	16.9665551675107	2.80943755408693e-06	-1.83233532934197	1
ENSG00000127481.14	UBR4	1	19214169	1_13	0	0.00666976520158047	12.7876467404552	1.42252950013496e-06	-1.43195266272176	1
ENSG00000127463.13	EMC1	1	19246561	1_13	0	0.00271256486927018	4.73929443072786	2.14414389944797e-07	0.0138514361839895	2
ENSG00000053372.4	MRTO4	1	19251559	1_13	0	0.00552811451844437	11.3680471088927	1.04814894456076e-06	1.42180094786798	1
ENSG00000162482.4	AKR7A3	1	19288862	1_13	0	0.00682840702449739	13.7758497463949	1.56890953811404e-06	1.70682730923684	1
ENSG00000053371.12	AKR7A2	1	19311596	1_13	0	0.00269010788169122	4.81718730934902	2.16134121928427e-07	-0.256250000000085	1
ENSG00000040487.12	PQLC2	1	19320885	1_13	0	0.00265681247539262	4.76041309121696	2.10943257480654e-07	0.320610687022936	1
ENSG00000077549.17	CAPZB	1	19485983	1_13	0	0.00272453466646971	4.9700107613329	2.2584463218605e-07	0.278481012658207	1
ENSG00000173436.13	MINOS1	1	19597831	1_13	0	0.0028071190956559	5.18724195210877	2.42860815877244e-07	-0.323880597015059	1
ENSG00000158747.13	NBL1	1	19639639	1_13	0	0.00298495543423905	5.86852135363861	2.92163962598053e-07	0.662686567163941	1
ENSG00000169914.5	OTUD3	1	19882213	1_13	0	0.00286371725526824	11.6262018109848	5.55300544379272e-07	-2.47598353751174	2
ENSG00000188257.10	PLA2G2A	1	19979786	1_13	0	0.00346460762011536	6.94820259998754	4.01501003619631e-07	0.357261882940523	2
ENSG00000127472.10	PLA2G5	1	20021011	1_13	0	0.00624900486875202	13.2889126695909	1.38503394053562e-06	2.14411284317903	2
ENSG00000117215.14	PLA2G2D	1	20110911	1_13	0	0.00286656400477048	6.20637303530605	2.96728747989166e-07	1.05999999999997	1
ENSG00000090432.6	MUL1	1	20508105	1_14	0	0.0312759243725043	12.4451461605608	6.4918766803286e-06	1.43954482616077	2
ENSG00000183114.7	FAM43B	1	20551955	1_14	0	0.0144569811971358	5.3442527495269	1.28861953587824e-06	-0.501710151462277	2
ENSG00000158828.7	PINK1	1	20633253	1_14	0	0.0507750329561243	16.9383266265208	1.4344348327688e-05	1.83333333333418	1
ENSG00000189410.11	SH2D5	1	20732634	1_14	0	0.0326529827291883	12.8432985721327	6.99454619913701e-06	-1.77386278535804	2
ENSG00000142794.18	NBPF3	1	21439960	1_15	0	0.0111446644143282	4.78019912956333	8.88532033501461e-07	0.142008046631982	2
ENSG00000090686.15	USP48	1	21783662	1_15	0	0.0108254636573166	4.57852121424661	8.26669363194952e-07	0.0904766299461735	2
ENSG00000187942.11	LDLRAD2	1	21811974	1_15	0	0.0131933545901463	6.07632785736776	1.33707737258763e-06	0.318840579710191	1
ENSG00000142789.19	CELA3A	1	22001714	1_15	0	0.0109707226019118	4.71428649965015	8.6260369020464e-07	0.308931185944526	1
ENSG00000070831.15	CDC42	1	22052387	1_15	0	0.0108257956544671	4.56771806554108	8.24744106355646e-07	0.23493975903605	1
ENSG00000162552.14	WNT4	1	22143958	1_15	0	0.0118669302949884	5.38611028306704	1.06604058392309e-06	0.158192090395554	1
ENSG00000173369.15	C1QB	1	22653162	1_15	0	0.011695285103558	5.17126144089423	1.00871252558157e-06	0.295999999999928	1
ENSG00000169641.13	LUZP1	1	23178302	1_16	0	0.0775756642067103	21.4338509710013	2.77322952379717e-05	-2.25806451612915	1
ENSG00000088280.18	ASAP3	1	23483896	1_16	0	0.114783803378858	25.1539772918392	4.81556646206903e-05	2.55797628880161	2
ENSG00000007968.6	E2F2	1	23528828	1_16	0	0.0202292269327152	8.95642726928661	3.02185899455873e-06	-1.09365558912369	1
ENSG00000142676.12	RPL11	1	23691734	1_17	0	0.0173922134209843	5.43492882277408	1.57655389718541e-06	0.426136363636281	1
ENSG00000117308.14	GALE	1	23800401	1_17	0	0.0196867245711221	6.67375215600126	2.19130911405055e-06	0.713239282405955	2
ENSG00000117305.14	HMGCL	1	23838758	1_17	0	0.0158502274279432	4.61134544725523	1.21905489080184e-06	-0.280000000000017	1
ENSG00000179163.11	FUCA1	1	23868298	1_17	0	0.0202779118849055	6.79719481650982	2.29886281090986e-06	-0.797235023041262	1
ENSG00000185436.11	IFNLR1	1	24189333	1_17	0	0.0204267918316657	6.95726117623905	2.37027412588296e-06	0.792592592592396	1
ENSG00000001460.17	STPG1	1	24416496	1_17	0	0.0159510897118331	4.76861490990843	1.26865260485238e-06	0.404878757169967	2
ENSG00000001461.16	NIPAL3	1	24415622	1_17	0	0.0160276943908395	4.87930553521528	1.30433507276819e-06	0.521276595744862	1
ENSG00000117602.11	RCAN3	1	24502439	1_17	0	0.0211870624790372	7.36679144095578	2.60321014276176e-06	-0.947955390334556	1
ENSG00000184454.6	NCMAP	1	24555515	1_17	0	0.016621971995078	5.04316300870555	1.3981238937458e-06	-0.359375000000039	1
ENSG00000169504.14	CLIC4	1	24745177	1_17	0	0.0173167225511601	5.42212835349616	1.56601384882952e-06	-0.428977272727649	1
ENSG00000020633.18	RUNX3	1	24974879	1_17	1	0.69842973001988	23.5496508583738	0.000274326205298405	4.57480314960866	1
ENSG00000117614.9	SYF2	1	25232900	1_18	0	0.01193635206773	4.58381164468422	9.12553823625454e-07	0.0623052959501458	1
ENSG00000187010.19	RHD	1	25257119	1_18	0	0.0141681056745054	6.14391658866514	1.45183480633712e-06	0.658227848101495	1
ENSG00000183726.10	TMEM50A	1	25336580	1_18	0	0.011911561536455	4.5653437002894	9.06989549528235e-07	-0.0390625000000065	1
ENSG00000188672.17	RHCE	1	25430290	1_18	0	0.0124747536457237	4.98412181282562	1.03700471596773e-06	-0.248136288018263	2
ENSG00000157978.11	LDLRAP1	1	25568362	1_18	0	0.0122450442388793	4.82609343610669	9.85635165636897e-07	0.224000000000032	1
ENSG00000162430.16	SELENON	1	25799884	1_18	0	0.0142681105090811	6.14506992171225	1.4623569679774e-06	0.760000000000181	1
ENSG00000117640.17	MTFR1L	1	25820023	1_18	0	0.0133127979970246	5.52519040009597	1.22680827412274e-06	-0.639999999999966	1
ENSG00000158006.13	PAFAH2	1	25998029	1_18	0	0.014342628376087	6.23509745397811	1.49153035794143e-06	0.434108527131723	1
ENSG00000158008.9	EXTL1	1	26019793	1_18	0	0.0206884390036132	9.56691472053278	3.30110798820007e-06	-1.13893607263025	2
ENSG00000158014.14	SLC30A2	1	26046313	1_18	0	0.0277438346082736	12.3289627139986	5.70496693344812e-06	1.53030303030346	1
ENSG00000158022.6	TRIM63	1	26067922	1_18	0	0.0151426035093954	6.73367945591799	1.70064276331917e-06	-0.920481927710709	1
ENSG00000175087.9	PDIK1L	1	26111250	1_18	0	0.0244246373680316	11.0185227642848	4.48860721598908e-06	-1.26993865030719	1
ENSG00000197245.5	FAM110D	1	26158522	1_18	0	0.0188725565248539	8.83746331697908	2.7817523556217e-06	-1.44852941176448	1
ENSG00000142675.17	CNKSR1	1	26177545	1_18	0	0.0285912566999125	12.5938956309178	6.00555903123034e-06	-1.44902853898465	2
ENSG00000130695.14	CEP85	1	26234254	1_18	0	0.13171333143732	26.9700624650703	5.92477404864658e-05	3.19631901840376	1
ENSG00000169442.8	CD52	1	26317723	1_18	0	0.0121417413952984	4.84431854548033	9.8101077464967e-07	0.577235772357913	1
ENSG00000158062.20	UBXN11	1	26319329	1_18	0	0.0287354628245803	12.7715885985744	6.12101188160129e-06	2.28965517241392	1
ENSG00000176092.14	AIM1L	1	26360390	1_18	0	0.066958142181069	20.1674706347277	2.25224138331243e-05	2.69626168224206	1
ENSG00000117682.16	DHDDS	1	26432111	1_18	0	0.0156630627906438	7.14753906803274	1.86721072136992e-06	0.919029036600125	2
ENSG00000117676.13	RPS6KA1	1	26529971	1_18	0	0.0119248945585614	4.57996523256906	9.10912862222312e-07	0.0202020202020117	1
ENSG00000117713.18	ARID1A	1	26693642	1_18	0	0.0301284677675971	12.8504553828745	6.4573699618373e-06	-1.64473684210527	1
ENSG00000060642.10	PIGV	1	26787521	1_18	0	0.0365541215096163	14.6086819892779	8.90650860669159e-06	-1.78761061946795	1
ENSG00000204160.11	ZDHHC18	1	26828675	1_18	0	0.0177176043760091	8.04823558125658	2.37829534422376e-06	1.0297619047621	1
ENSG00000175793.11	SFN	1	26863833	1_18	0	0.0196012331648109	9.01570938916284	2.94742935575755e-06	-1.10810810810855	1
ENSG00000142751.14	GPN2	1	26890178	1_18	0	0.0363482858062326	14.5538676388679	8.82312558206131e-06	-1.77973568281991	1
ENSG00000188782.8	CATSPER4	1	26185209	1_18	0	0.01489787642273	6.49263609656617	1.61326434318593e-06	-0.770599271981025	2
ENSG00000174950.10	CD164L2	1	27383368	1_19	0	0.0103049416454817	4.56075557917885	7.83867106472024e-07	-0.0312500000000019	1
ENSG00000090020.10	SLC9A1	1	27166703	1_19	0	0.0113903655974267	5.4781653618069	1.04071761886252e-06	0.473763198108901	2
ENSG00000186501.14	TMEM222	1	27335461	1_19	0	0.0214388199751582	11.2837229586801	4.03471996865591e-06	1.30434782608699	1
ENSG00000142765.17	SYTL1	1	27342195	1_19	0	0.0103591039511423	4.60876977808089	7.96282756275714e-07	0.110784014497627	2
ENSG00000142748.12	FCN3	1	27375143	1_19	0	0.0176148658093271	9.47765043491114	2.78445453572845e-06	-1.12735849056646	1
ENSG00000181773.6	GPR3	1	27392588	1_19	0	0.0106674389296443	4.87742526102547	8.67782512565566e-07	-0.313901345291386	1
ENSG00000126705.13	AHDC1	1	27604387	1_19	0	0.0116634522686011	5.69526548727769	1.10790161562244e-06	0.515463917525788	1
ENSG00000126709.14	IFI6	1	27671883	1_19	0	0.0103195142004218	4.57369850415115	7.87203273379851e-07	0.0790123456789981	1
ENSG00000117748.9	RPA2	1	27914572	1_19	0	0.0110339672730716	5.18689528549398	9.54551308921226e-07	-0.346289752650236	1
ENSG00000158156.7	XKR8	1	27959314	1_19	0	0.245806528797055	34.4528318674733	0.00014124674364248	3.35779816513832	1
ENSG00000158161.15	EYA3	1	28088578	1_19	0	0.0115316198355504	5.59110069964351	1.07534479261085e-06	-0.542857142857162	1
ENSG00000169403.11	PTAFR	1	28193492	1_19	0	0.0470016053902997	18.539388712024	1.45334328338631e-05	1.96297688646296	2
ENSG00000126698.10	DNAJC8	1	28232589	1_19	0	0.0242807945871102	12.4296223830772	5.03362589653993e-06	2.03614457831352	1
ENSG00000130770.17	ATPIF1	1	28236029	1_19	0	0.0141459080970028	7.46446099422044	1.76112179091523e-06	0.863365098606969	2
ENSG00000130766.4	SESN2	1	28259165	1_19	0	0.0119565240263427	5.92269938983333	1.1810947438222e-06	-0.68571428571446	1
ENSG00000204138.12	PHACTR4	1	28369680	1_19	0	0.0156532826554679	8.39355478838744	2.19134855958078e-06	-0.95000675973842	2
ENSG00000180098.9	TRNAU1AP	1	28553045	1_19	0	0.0115286808939151	5.58876810289101	1.07462221339163e-06	-0.562604340567907	1
ENSG00000188060.7	RAB42	1	28592480	1_19	0	0.0526743952710395	19.6002152486372	1.72194987308266e-05	-2.38461538461583	1
ENSG00000162419.12	GMEB1	1	28666286	1_19	0	0.0103485612472052	4.59944267433697	7.93862505101747e-07	-0.074626865671665	1
ENSG00000159023.19	EPB41	1	28886806	1_19	0	0.0411950215836179	17.3147021774959	1.18965180031666e-05	1.97656249999972	1
ENSG00000116353.15	MECR	1	29230712	1_19	0	0.0174545374319297	9.39361622044805	2.73464692931588e-06	1.09090909090884	1
ENSG00000060656.19	PTPRU	1	29236440	1_19	0	0.0160009544363762	8.59522339148413	2.29384021644866e-06	-1.14814814814801	1
ENSG00000162511.7	LAPTM5	1	30757348	1_21	0	0.0247104873756854	18.6114351498368	7.67045771658738e-06	-2.03225806451585	1
ENSG00000134644.15	PUM1	1	31066204	1_21	0	0.00600167978778654	5.69931952704371	5.70500372093256e-07	0.562499999999841	1
ENSG00000084628.9	NKAIN1	1	31239088	1_21	0	0.0055982807323619	5.06417273124171	4.72849886196157e-07	-0.383468834688326	1
ENSG00000121766.15	ZCCHC17	1	31296178	1_21	0	0.00624305460768726	6.03459289874254	6.28355204596818e-07	0.820312500000128	1
ENSG00000168528.11	SERINC2	1	31409124	1_21	0	0.00585405415588536	5.44682171848513	5.31814288864762e-07	0.749092761133727	2
ENSG00000142910.15	TINAGL1	1	31576228	1_21	0	0.00796597157917778	8.28713183706783	1.10104002346651e-06	0.97575757575677	1
ENSG00000162517.12	PEF1	1	31644486	1_21	0	0.0057321966896442	5.29129071336985	5.05874528597558e-07	-0.336167735583144	2
ENSG00000084636.17	COL16A1	1	31704540	1_21	0	0.0063713217661755	6.23448427639113	6.6250655254682e-07	0.737988354383405	2
ENSG00000184007.18	PTP4A2	1	31945136	1_21	0	0.186633749252406	37.3710091086916	0.000116328227618142	3.18576495412316	2
ENSG00000121775.17	TMEM39B	1	32070338	1_21	0	0.0053067843421809	4.57615251636932	4.05034516758684e-07	0.0797872340425808	1
ENSG00000084652.15	TXLNA	1	32179560	1_21	0	0.00530637020825542	4.58145667115723	4.05472341682235e-07	0.0748031496062766	1
ENSG00000160051.11	IQCC	1	32205429	1_21	0	0.00529731542274481	4.5633971934853	4.03184854698535e-07	-0.023622047244096	1
ENSG00000084623.11	EIF3I	1	32222176	1_21	0	0.00529793680166746	4.56298291228469	4.03195541744464e-07	-0.00784313725490084	1
ENSG00000160055.19	TMEM234	1	32222176	1_21	0	0.00529793680166746	4.56298291228469	4.03195541744464e-07	0.00784313725490084	1
ENSG00000183615.5	FAM167B	1	32246849	1_21	0	0.0053596998834603	4.66790705168658	4.17275395382158e-07	-0.168749999999936	1
ENSG00000116478.11	HDAC1	1	32291652	1_21	0	0.0086901593138341	9.07136317776674	1.31480212833266e-06	-1.06555618205729	2
ENSG00000225828.1	FAM229A	1	32363069	1_21	0	0.014581951262513	13.8176978999073	3.36055835576457e-06	-1.45940959409568	1
ENSG00000176261.15	ZBTB8OS	1	32650758	1_21	0	0.0166678813443969	15.1589166434951	4.21413719704754e-06	1.64516129032225	1
ENSG00000162521.18	RBBP4	1	32651022	1_21	0	0.00558835171495442	5.04559417820815	4.70279615036669e-07	0.34700315457417	1
ENSG00000116497.17	S100PBP	1	32817174	1_21	0	0.00582935401174334	5.44722403853872	5.29609508513108e-07	0.502392344497593	1
ENSG00000134684.10	YARS	1	32817982	1_21	0	0.0101083380383905	10.6182821688852	1.79016938055783e-06	1.33742331288349	1
ENSG00000160097.16	FNDC5	1	32872031	1_21	0	0.00704510761055155	7.27478802307187	8.5480701947217e-07	-0.950310559005892	1
ENSG00000004455.16	AK2	1	33080995	1_21	0	0.0063747945170114	6.24596698443882	6.64088531544854e-07	-0.657142857142624	1
ENSG00000142920.16	AZIN2	1	33080995	1_21	0	0.00549799650518312	4.8984594117327	4.49183793827039e-07	0.307438511951751	2
ENSG00000116525.13	TRIM62	1	33181349	1_21	0	0.00606144038940426	5.74821451812345	5.81124133080598e-07	0.530612244897845	1
ENSG00000184389.9	A3GALT2	1	33321277	1_21	0	0.00537754446782657	4.7577675099097	4.26724258253747e-07	-0.332900116359178	2
ENSG00000121904.17	CSMD2	1	34165500	1_21	0	0.00738240524084999	7.59012747991082	9.34559715903283e-07	-0.859259259259234	1
ENSG00000188910.7	GJB3	1	34760655	1_22	0	0.0352296130897956	14.4081896694893	8.46598307754721e-06	-1.62915934522732	2
ENSG00000163866.8	SMIM12	1	34859185	1_22	0	0.0193159119108156	8.83217457770108	2.84539763703686e-06	1.48178137651772	1
ENSG00000243749.1	TMEM35B	1	34984759	1_22	0	0.0183380471709301	8.41729421349516	2.57445733340012e-06	0.96277915632722	1
ENSG00000197056.9	ZMYM1	1	35059408	1_22	0	0.0129476180095566	5.21682822439764	1.12656568992735e-06	0.440728192777963	2
ENSG00000020129.15	NCDN	1	35557823	1_22	0	0.0120821427325757	4.57648802235444	9.22223952165876e-07	0.102272727272737	1
ENSG00000116819.6	TFAP2E	1	35573174	1_22	0	0.020061086163962	9.17913995495672	3.07125969523914e-06	1.06854838709682	1
ENSG00000126067.11	PSMB2	1	35641909	1_22	0	0.0137445975832703	5.73095524544165	1.31376942836245e-06	-0.507246376811654	1
ENSG00000142686.7	C1orf216	1	35718988	1_22	0	0.0123225547632313	4.74567939587093	9.75347236258618e-07	0.216216216216177	1
ENSG00000134698.10	AGO4	1	35808529	1_22	0	0.0136061906544571	5.69485966331927	1.29234862200409e-06	0.635714285714554	1
ENSG00000092847.11	AGO1	1	35870261	1_22	0	0.0209209885516393	9.71005882300574	3.38816200730269e-06	1.21546961325976	1
ENSG00000116863.10	ADPRHL2	1	36088841	1_22	0	0.0135070105612317	5.56154367322515	1.25289506030995e-06	0.437500000000023	1
ENSG00000116871.15	MAP7D1	1	36155585	1_22	0	0.0122896795889382	4.76518148965486	9.76742560351543e-07	0.325925925925963	1
ENSG00000054116.11	TRAPPC3	1	36155585	1_22	0	0.0122896795889382	4.76518148965486	9.76742560351543e-07	-0.325925925925963	1
ENSG00000054118.13	THRAP3	1	36224998	1_22	0	0.012271604627083	4.74312121675542	9.70790871296952e-07	0.281249999999854	1
ENSG00000142694.6	EVA1B	1	36323945	1_22	0	0.12111104360488	26.2620542737419	5.30484313808376e-05	-2.70769230769193	1
ENSG00000196182.10	STK40	1	36385841	1_22	0	0.0134949940132708	5.64754042554996	1.27113638495091e-06	-0.60101010101014	1
ENSG00000181817.5	LSM10	1	36397425	1_22	0	0.0128506098490705	5.36267139615575	1.14938368932348e-06	-1.01498370220061	2
ENSG00000116885.18	OSCP1	1	36449785	1_22	0	0.0255912488771886	10.7079735487426	4.57044908945118e-06	-2.26347372763196	2
ENSG00000116898.11	MRPS15	1	36464784	1_22	0	0.0257498688913284	10.4649391884582	4.49440118849381e-06	2.34161490683185	1
ENSG00000189433.5	GJB4	1	34759243	1_22	0	0.0273471657058352	12.0887228941498	5.51382337605681e-06	-1.47183098591492	1
ENSG00000183317.16	EPHA10	1	37765311	1_23	0	0.0409573936417806	12.3046446229164	8.40546013714839e-06	-1.50176173243451	2
ENSG00000163874.10	ZC3H12A	1	37474837	1_23	0	0.0208869703104148	6.08746154868193	2.12066361947915e-06	0.687999999999939	1
ENSG00000163875.15	MEAF6	1	37513172	1_23	0	0.0182235989690066	4.8334155789833	1.46908996717548e-06	-0.225806451612835	1
ENSG00000163877.10	SNIP1	1	37554146	1_23	0	0.0206984646313164	6.00407557074372	2.07273789290308e-06	0.643678160919539	1
ENSG00000163879.10	DNALI1	1	37557547	1_23	0	0.0340548323868052	10.5953420564131	6.01802287993088e-06	-1.4035087719298	1
ENSG00000134697.12	GNL2	1	37595971	1_23	0	0.0326436104698046	10.2040022112464	5.55557271739667e-06	-1.16666666666606	1
ENSG00000169218.13	RSPO1	1	37635248	1_23	0	0.0179946732709978	4.71726563608402	1.41577553669859e-06	-0.191082802547816	1
ENSG00000116922.14	C1orf109	1	37691952	1_23	0	0.0256591438285172	7.98206989884306	3.41599945934072e-06	1.03805105676246	2
ENSG00000185090.14	MANEAL	1	37794831	1_23	0	0.0198780946980065	5.63216220338785	1.86728244631113e-06	-0.640287769784105	1
ENSG00000197982.13	C1orf122	1	37806635	1_23	0	0.060438356206449	15.92764277145	1.60555155753284e-05	2.02053967169435	2
ENSG00000188786.9	MTF1	1	37859751	1_23	0	0.0544331514019684	14.9501595905488	1.3572798847106e-05	1.72323232323304	1
ENSG00000204084.12	INPP5B	1	37946598	1_23	0	0.0535290413655256	14.7939460844617	1.32078948565556e-05	-1.73066194640275	2
ENSG00000183431.11	SF3A3	1	37990434	1_23	0	0.0191580630587788	5.29298661573596	1.69126826481548e-06	-0.674242424242576	1
ENSG00000183520.11	UTP11	1	37996149	1_23	0	0.0177299282186432	4.58109764989869	1.35467972872724e-06	-0.345323741007252	1
ENSG00000185668.7	POU3F1	1	38047752	1_23	0	0.0307673621905573	9.65707741800443	4.9555981557115e-06	-1.09065155807393	1
ENSG00000214114.8	MYCBP	1	38873777	1_24	0	0.0251261316693219	6.48616400434512	2.71815152195726e-06	-0.814516129032335	1
ENSG00000131233.9	GJA9	1	38881233	1_24	0	0.0249996045378409	6.43964666589404	2.68506796555493e-06	-0.806451612903193	1
ENSG00000158315.10	RHBDL2	1	38941917	1_24	0	0.0225316236794045	5.48243365866247	2.06027873383064e-06	-0.443708609271415	1
ENSG00000174574.15	AKIRIN1	1	38991621	1_24	0	0.0211681893039717	4.90803789313531	1.73281310327326e-06	-0.307086614173097	1
ENSG00000168653.10	NDUFS5	1	39026790	1_24	0	0.0220318242865639	5.27597708993157	1.938712747224e-06	0.362962962962904	1
ENSG00000183682.7	BMP8A	1	39491596	1_24	0	0.0212899665027537	4.96081085879095	1.76152070667572e-06	0.416053090253113	2
ENSG00000090621.13	PABPC4	1	39570256	1_24	0	0.0671459157050982	15.6109182105279	1.74826858956133e-05	-1.87261146496743	1
ENSG00000116983.12	HPCAL4	1	39691471	1_24	0	0.021834410254744	5.19314807732347	1.89117743772897e-06	0.400080515429456	2
ENSG00000084072.16	PPIE	1	39740626	1_25	0	0.0463798323274041	16.8615473831324	1.30432766884644e-05	-1.89922480620191	1
ENSG00000116985.11	BMP8B	1	39789001	1_25	0	0.0121013394670099	4.56413901711873	9.21196784708686e-07	-0.0984848484848419	1
ENSG00000043514.15	TRIT1	1	39883661	1_25	0	0.0123218642732578	4.72659987053771	9.71371517566982e-07	-0.265988038415546	2
ENSG00000168389.17	MFSD2A	1	39956146	1_25	0	0.026362011444971	11.7083219547027	5.14793797840582e-06	-1.4861111111113	1
ENSG00000131236.16	CAP1	1	40040252	1_25	0	0.0269726171930673	11.8108324244224	5.31329222134884e-06	-1.41320401196436	2
ENSG00000131238.16	PPT1	1	40097321	1_25	0	0.0292764612532093	12.6718379465782	6.18754395066371e-06	1.57246166347185	2
ENSG00000084073.8	ZMPSTE24	1	40254916	1_25	0	0.01502910761076	6.48626441123107	1.62587797635363e-06	-0.6964229334163	2
ENSG00000049089.13	COL9A2	1	40318226	1_25	0	0.0129645117302424	5.19073318296926	1.12239306901885e-06	-0.372549019607961	1
ENSG00000164002.11	EXO5	1	40508257	1_25	0	0.0308365392330318	13.2693750363445	6.82458435055206e-06	-2.15140742786647	3
ENSG00000117013.14	KCNQ4	1	40783570	1_25	0	0.0129032272002907	5.2068854736973	1.12056350839784e-06	-0.318471337579609	1
ENSG00000179862.6	CITED4	1	40862201	1_25	0	0.0121920075286589	4.69869358048663	9.55459871377057e-07	-0.47547310812386	2
ENSG00000171793.13	CTPS1	1	40978931	1_25	0	0.0132325149190544	5.58162284046251	1.23186462813274e-06	0.646153846153965	1
ENSG00000171790.15	SLFNL1	1	41022834	1_25	0	0.0182121608258674	8.52426739448753	2.58927779427097e-06	-1.3362365541059	2
ENSG00000010803.16	SCMH1	1	41241979	1_25	0	0.0534620233247275	17.4455027860462	1.55556795179746e-05	-1.83663366336711	1
ENSG00000127129.9	EDN2	1	41484842	1_25	0	0.0181990500609839	8.37601479807951	2.54241394035377e-06	-1.16002588768941	2
ENSG00000186973.10	FAM183A	1	43145334	1_26	0	0.0214725754733608	6.39718247760666	2.291041639296e-06	0.590408785785212	2
ENSG00000127124.14	HIVEP3	1	42035651	1_26	0	0.0208609234491354	6.89035129241012	2.39736962904446e-06	1.37724550898143	1
ENSG00000177181.14	RIMKLA	1	42381115	1_26	0	0.0189146414274135	5.22947203303306	1.64974212117864e-06	0.0390625000000155	1
ENSG00000066185.12	ZMYND12	1	42461691	1_26	0	0.0180231312788478	4.86022877295627	1.46098939607092e-06	-0.105709264409142	2
ENSG00000186409.14	CCDC30	1	42463059	1_26	0	0.0173648821058766	4.59368182362275	1.33043253163296e-06	-0.261387963461539	2
ENSG00000171960.10	PPIH	1	42658184	1_26	0	0.0196731813297143	5.84628248231947	1.91829103156267e-06	-0.962406015037598	1
ENSG00000164007.10	CLDN19	1	42740306	1_26	0	0.0237673145363613	7.42812358183336	2.94455275588165e-06	-0.820740740740577	1
ENSG00000117385.15	P3H1	1	42766833	1_26	0	0.0174555190478606	4.65235650953442	1.35445899010318e-06	0.509456559767643	2
ENSG00000164008.14	C1orf50	1	42767136	1_26	0	0.0242193477170308	8.00070880780209	3.23184863483613e-06	1.50387596899246	1
ENSG00000274386.5	TMEM269	1	42785273	1_26	0	0.01741426902328	4.59393139160723	1.33428885914805e-06	0.247229158210245	2
ENSG00000177868.11	SVBP	1	42816784	1_26	0	0.0189184355682345	5.31957038656155	1.67850208664298e-06	0.266268997295218	2
ENSG00000117394.20	SLC2A1	1	42959206	1_26	0	0.0266337682081806	8.4598188331835	3.7579741128844e-06	-0.961830303304243	2
ENSG00000243710.7	CFAP57	1	43232297	1_26	0	0.0274897191759401	8.91515220158606	4.08751322501734e-06	1.15107913669112	1
ENSG00000179178.10	TMEM125	1	43269525	1_26	0	0.0542283370239093	14.9933863612439	1.35608254036596e-05	-1.69444444444411	1
ENSG00000066056.13	TIE1	1	43300755	1_27	0	0.0321005615756546	12.0765703544216	6.46571193163159e-06	1.41420120161875	2
ENSG00000117400.16	MPL	1	43337449	1_27	0	0.0307076321373905	11.6685839282819	5.97619265196637e-06	1.3937007874019	1
ENSG00000117399.13	CDC20	1	43359194	1_27	0	0.0137220706456808	4.56277665026812	1.04426077914909e-06	-0.0188679245283064	1
ENSG00000066322.14	ELOVL1	1	43367735	1_27	0	0.0595595803577034	18.0952173514451	1.79752748125074e-05	2.03326403326423	1
ENSG00000159479.16	MED8	1	43389955	1_27	0	0.038575217721867	13.7267653735762	8.83154532252593e-06	-1.57428721501226	2
ENSG00000198198.15	SZT2	1	43389819	1_27	0	0.0162497878995509	6.09692524736244	1.65241326465728e-06	0.622806588622387	2
ENSG00000142949.16	PTPRF	1	43526177	1_27	0	0.0163007910209872	6.06213517532433	1.64814114505291e-06	-0.503759398496327	1
ENSG00000066135.12	KDM4A	1	43649383	1_27	0	0.018964910722962	7.54560729025572	2.38673997381842e-06	-1.01408450704188	1
ENSG00000126091.19	ST3GAL3	1	43705540	1_27	0	0.0144785649802004	5.02310999573246	1.21299305295306e-06	0.139860139860155	1
ENSG00000117407.16	ARTN	1	43933936	1_27	0	0.0211262515871054	8.43558384983951	2.9723346180735e-06	1.06965174129338	1
ENSG00000117408.10	IPO13	1	43947230	1_27	0	0.0166444668597426	6.35754836475031	1.76489822816848e-06	-0.757575757575668	1
ENSG00000132768.13	DPH2	1	43974474	1_27	0	0.112090434934603	23.853370930907	4.4594204551625e-05	2.31902950288161	2
ENSG00000117410.13	ATP6V0B	1	43974045	1_27	0	0.0416153936665167	14.8200372294215	1.02863999775641e-05	-1.71810699588427	1
ENSG00000117411.16	B4GALT2	1	43978466	1_27	0	0.014290661615711	4.94243370476472	1.17802170943972e-06	-0.425790754258139	1
ENSG00000159214.12	CCDC24	1	43991070	1_27	0	0.0188715625098564	7.51977247860635	2.36686052320692e-06	-0.878614185853197	2
ENSG00000196517.11	SLC6A9	1	44031093	1_27	0	0.0138066370623708	4.63995475945899	1.06846859165186e-06	-0.211340206185531	1
ENSG00000178028.13	DMAP1	1	44213884	1_27	0	0.0442990556019178	15.234110538769	1.12556783995645e-05	-1.7605978490694	2
ENSG00000198520.10	C1orf228	1	44672527	1_28	0	0.0171371787248168	4.93226835203501	1.40976306799175e-06	-0.16904187462274	2
ENSG00000142945.12	KIF2C	1	44739744	1_28	0	0.040530812620948	12.7854644513169	8.64294851223572e-06	1.32665639445209	1
ENSG00000142937.11	RPS8	1	44775441	1_28	0	0.0352329560409898	12.2422613597824	7.19400664361995e-06	-2.33368006835109	2
ENSG00000142959.4	BEST4	1	44787956	1_28	0	0.0226992954904902	8.30170860141183	3.14296807077391e-06	-1.84375000000016	1
ENSG00000188396.3	TCTEX1D4	1	44806156	1_28	0	0.0188202536434665	6.21017966005443	1.94934964013745e-06	-0.774390243902157	1
ENSG00000222009.8	BTBD19	1	44808328	1_28	0	0.0164812982292547	4.7940358448025	1.31781000516915e-06	-0.355421686746801	1
ENSG00000117425.13	PTCH2	1	44842737	1_28	0	0.0425160446473111	14.4359976902054	1.02366950035067e-05	-2.45736434108573	1
ENSG00000126107.14	HECTD3	1	45010991	1_28	0	0.0252514333082835	8.88962680260217	3.74394680089795e-06	-2.04331311667572	2
ENSG00000126088.13	UROD	1	45012003	1_28	0	0.0284275284503611	10.0599297428033	4.76973395887344e-06	-2.197183098592	1
ENSG00000132781.17	MUTYH	1	45336998	1_28	0	0.0181208671550823	7.0477031662651	2.13003473863507e-06	1.21969696969763	1
ENSG00000070759.16	TESK2	1	45491156	1_28	0	0.0347625451651969	10.2136062493222	5.92175973683807e-06	0.414965986394611	1
ENSG00000280670.2	CCDC163	1	45499635	1_28	0	0.0189237718524007	5.67778381198235	1.79203571701733e-06	0.375999999999888	1
ENSG00000132763.14	MMACHC	1	45499635	1_28	0	0.0189237718524007	5.67778381198234	1.79203571701733e-06	0.375999999999888	1
ENSG00000117450.13	PRDX1	1	45522595	1_28	0	0.0256752118185695	8.03289747264468	3.43990433355578e-06	-0.26691979346492	2
ENSG00000117448.13	AKR1A1	1	45550079	1_28	0	0.0199951264204744	6.41276147985647	2.13859893747317e-06	-0.0289783301019248	2
ENSG00000159588.14	CCDC17	1	45624129	1_28	0	0.0394860204047334	14.4966691329926	9.54710497833472e-06	-2.99101102460176	2
ENSG00000159592.10	GPBP1L1	1	45687531	1_28	0	0.0195805334292796	7.6529817738685	2.49928224322264e-06	-2.18403818528469	2
ENSG00000159596.6	TMEM69	1	45685881	1_28	0	0.0393332089581734	12.2709056811027	8.05000412396967e-06	1.50561797752848	1
ENSG00000197429.10	IPP	1	45750903	1_28	0	0.0303705996973944	11.6798307539794	5.91629775276322e-06	-2.71544645331948	2
ENSG00000086015.20	MAST2	1	45787339	1_28	0	0.0231561277650113	8.49613687287638	3.28131212264371e-06	-2.18978102189754	1
ENSG00000117461.14	PIK3R3	1	46132597	1_28	0	0.018345311508278	6.96853266335453	2.13219311281167e-06	-1.78725148319232	2
ENSG00000117472.9	TSPAN1	1	46174934	1_28	0	0.0163563957798247	4.65308405714938	1.26937112323044e-06	-0.709677419355068	1
ENSG00000171357.5	LURAP1	1	46204587	1_28	0	0.0228109022750909	8.37294079066457	3.18552185951552e-06	1.84615384615366	1
ENSG00000117480.15	FAAH	1	46394565	1_28	0	0.0169978106037263	5.02709282174991	1.425180907508e-06	-0.394131520918641	2
ENSG00000079277.19	MKNK1	1	46574922	1_29	0	0.0143052245003207	4.64923289580853	1.10926698014939e-06	0.312378845963811	2
ENSG00000142961.14	MOB3C	1	46616841	1_29	0	0.01435233087884	4.67939392953154	1.12013959986444e-06	-0.337931034482853	1
ENSG00000186118.8	TEX38	1	46668649	1_29	0	0.0143296451030028	4.66487881464166	1.11489997602167e-06	-0.271428571428653	1
ENSG00000123472.12	ATPAF1	1	46673908	1_29	0	0.0145542367969005	4.80755410728184	1.16700770370918e-06	0.299189931548647	2
ENSG00000142973.13	CYP4B1	1	46791657	1_29	0	0.0199532223467724	7.70522476138052	2.5642387527008e-06	0.817460317460151	1
ENSG00000162366.7	PDZK1IP1	1	47189927	1_29	0	0.0209212473528039	8.14092908019009	2.84067566703289e-06	-0.97819169676673	2
ENSG00000123473.15	STIL	1	47314279	1_29	0	0.0149639812259552	5.06229566536299	1.26344042058019e-06	-0.430642717426584	2
ENSG00000162368.13	CMPK1	1	47333764	1_29	0	0.0434183053468222	14.8844524700954	1.07786864297224e-05	-2.00000000000006	1
ENSG00000269113.3	TRABD2B	1	47997102	1_30	0	0.0145461553169489	4.68555112754976	1.13676058586727e-06	0.19434628975266	1
ENSG00000117834.12	SLC5A9	1	48222058	1_30	0	0.0153532360653299	5.18105990846826	1.32671807867855e-06	0.4523822372235	2
ENSG00000132122.11	SPATA6	1	48472274	1_30	0	0.0149399337829723	4.93063435144805	1.22860301080245e-06	-0.379746835443002	1
ENSG00000162373.12	BEND5	1	48777294	1_31	0	0.113768092099944	26.3024941394301	4.990884426694e-05	3.30656934306689	1
ENSG00000123091.4	RNF11	1	51235789	1_32	0	0.0150629890006552	6.27471195999537	1.57639503703804e-06	0.669319671853225	2
ENSG00000142700.11	DMRTA2	1	50423583	1_32	0	0.0370111368502741	14.5562585829518	8.98550091635015e-06	2.24999999999995	1
ENSG00000203995.9	ZYG11A	1	52842285	1_33	0	0.0228046499835868	9.92643215279605	3.77551930267251e-06	-1.30708661417349	1
ENSG00000085831.15	TTC39A	1	51344915	1_33	0	0.0197520126195085	8.60434258231567	2.83458283884239e-06	-1.02511700889435	3
ENSG00000085832.16	EPS15	1	51518880	1_33	0	0.0127958856199091	4.61894599419584	9.85764875265062e-07	0.16966580976865	1
ENSG00000117859.18	OSBPL9	1	51577175	1_33	0	0.0343632409136249	13.7088572547606	7.85697690838156e-06	-2.15813047716781	2
ENSG00000078618.21	NRDC	1	51882046	1_33	0	0.0167477745752808	7.08836482489301	1.97999126364991e-06	-0.81265822784768	1
ENSG00000198841.3	KTI12	1	52033817	1_33	0	0.0173277555835638	7.40103532895401	2.13892174801e-06	0.841166138118209	2
ENSG00000157077.14	ZFYVE9	1	52142437	1_33	0	0.0707243134931285	20.431469792863	2.41006333665098e-05	2.06143344710005	1
ENSG00000154222.14	CC2D1B	1	52352516	1_33	0	0.0137739644939474	5.29437835699122	1.2162813267295e-06	0.574803149606248	1
ENSG00000116157.5	GPX7	1	52601914	1_33	0	0.0262015969252682	11.2055957717572	4.89691785311259e-06	-1.46063556540081	2
ENSG00000182183.14	FAM159A	1	52632940	1_33	0	0.0144499524786118	5.73387416471458	1.38189384389589e-06	-0.74424186043528	2
ENSG00000162377.5	COA7	1	52690195	1_33	0	0.0129239108680007	4.71022354948952	1.01530278903148e-06	-0.146153846153817	1
ENSG00000121310.16	ECHDC2	1	52926925	1_33	0	0.0169030281386352	7.17309192767998	2.02223217797074e-06	-0.916938521296348	2
ENSG00000116171.17	SCP2	1	52926925	1_33	0	0.0159611563736184	6.64666494932972	1.76940905347666e-06	-0.747704458953602	2
ENSG00000174348.13	PODN	1	53061947	1_33	0	0.0716967587235168	20.5597683413345	2.45854320626459e-05	2.27220204383854	2
ENSG00000162383.11	SLC1A7	1	53143039	1_33	0	0.0167447076168537	7.08668917500242	1.97916070195203e-06	0.735294117647328	1
ENSG00000157184.6	CPT2	1	53196294	1_33	0	0.0220000961239867	9.59586206988074	3.52102153092874e-06	1.25599999999978	1
ENSG00000162384.13	C1orf123	1	53211891	1_33	0	0.0222052897781417	9.68130079446582	3.58550443768813e-06	1.27199999999973	1
ENSG00000162385.10	MAGOH	1	53239502	1_33	0	0.0246917541384746	10.6586396279472	4.38948761852452e-06	-1.38059701492582	1
ENSG00000157193.15	LRP8	1	53327576	1_33	0	0.0477679818318468	16.7641397361078	1.33560572133519e-05	-1.84496124030986	1
ENSG00000174332.5	GLIS1	1	53737935	1_33	0	0.0253390942203082	10.897079394461	4.6053358490656e-06	1.42081447963872	1
ENSG00000203985.10	LDLRAD1	1	54017968	1_34	0	0.00890481120960251	4.64781902628954	6.90293893382039e-07	0.187387264221392	2
ENSG00000162398.11	LEXM	1	54805098	1_34	0	0.01244686128164	7.60706316167185	1.57919942515475e-06	-0.986476927518147	2
ENSG00000058799.14	YIPF1	1	53890131	1_34	0	0.0147411858297666	9.29734851476034	2.28587057691657e-06	-1.09230769230844	1
ENSG00000081870.11	HSPB11	1	53945795	1_34	0	0.0108134299816542	6.43031176411103	1.1597265710663e-06	0.648648648648538	1
ENSG00000116212.14	LRRC42	1	53945795	1_34	0	0.0108134299816542	6.43031176411103	1.1597265710663e-06	-0.648648648648538	1
ENSG00000116209.11	TMEM59	1	54053622	1_34	0	0.0190423941585174	11.5603506735437	3.67157719926449e-06	-1.36951501154734	1
ENSG00000116205.12	TCEANC2	1	54053622	1_34	0	0.0190423941585174	11.5603506735437	3.67157719926449e-06	-1.36951501154734	1
ENSG00000116221.15	MRPL37	1	54183963	1_34	0	0.00886674840779578	4.60282606430309	6.8068950542923e-07	0.0831721470019455	1
ENSG00000215883.10	CYB5RL	1	54154524	1_34	0	0.0330277657070032	16.6922915073489	9.19507468715444e-06	1.76310145620114	2
ENSG00000157216.15	SSBP3	1	54411430	1_34	0	0.0139799111448972	8.56169704387003	1.99629340899031e-06	-1.44561384068706	2
ENSG00000162390.17	ACOT11	1	54543445	1_34	0	0.0100547009751771	5.74946064982893	9.64176119595332e-07	-0.598130841121559	1
ENSG00000162391.11	FAM151A	1	54623108	1_34	0	0.0165050043008156	10.277208350031	2.82911700081124e-06	-1.26679104477597	1
ENSG00000184313.19	MROH7	1	54548922	1_34	0	0.0115599470724355	6.97143465390647	1.34412021312109e-06	0.77600364080741	3
ENSG00000243725.6	TTC4	1	54713332	1_34	0	0.00934914609102666	5.11117437568069	7.96989774921206e-07	0.37106918238996	1
ENSG00000006555.10	TTC22	1	54801441	1_34	0	0.00982901844144068	5.53701585150166	9.07707705771789e-07	-0.519736842105418	1
ENSG00000116133.11	DHCR24	1	54886292	1_34	0	0.00914405708351507	4.88231007421423	7.4460233197184e-07	-0.333969939915846	2
ENSG00000162402.13	USP24	1	55214518	1_34	0	0.011137618601002	6.56619721693034	1.21973748288158e-06	0.810650887573906	1
ENSG00000162399.6	BSND	1	54999374	1_34	0	0.0413789440774119	18.7600356246959	1.29471198526368e-05	-1.89575971731356	1
ENSG00000173406.15	DAB1	1	58546759	1_37	0	0.0153342977897935	5.15615983525433	1.31871325058896e-06	-0.492853154393552	3
ENSG00000162600.11	OMA1	1	58546759	1_37	0	0.0155793830907155	5.30169113125399	1.37760523646038e-06	0.528604862994575	3
ENSG00000184292.6	TACSTD2	1	58577781	1_37	0	0.0155361737412104	5.27619947607887	1.36717900751613e-06	-0.532374100719541	1
ENSG00000162601.9	MYSM1	1	58700166	1_37	0	0.0402811651855162	14.0582020728363	9.44478142514277e-06	-1.8110236220477	1
ENSG00000172456.17	FGGY	1	59296555	1_37	0	0.0605002723440585	17.8451621774364	1.8006857777387e-05	2.04115226337427	1
ENSG00000134709.10	HOOK1	1	59814713	1_38	0	0.0142749575873067	4.56938585642349	1.08790949014268e-06	0.133126934984528	1
ENSG00000134716.9	CYP2J2	1	59924361	1_38	0	0.0142626896963198	4.56149785432387	1.08509812776907e-06	-0.0402298850574716	1
ENSG00000162604.12	TM2D1	1	61723869	1_39	0	0.0127015141330814	5.05276326118536	1.0703961834825e-06	0.423292611603143	2
ENSG00000240563.1	L1TD1	1	62194418	1_39	0	0.0195416463964648	9.00760185529169	2.9358268481787e-06	1.0955898737658	4
ENSG00000162607.12	USP1	1	62436136	1_39	0	0.0416310405690292	15.9882975579216	1.11014471081533e-05	-2.16923076923032	1
ENSG00000116641.17	DOCK7	1	62640285	1_39	0	0.0152616547177424	6.7370458365644	1.7148701131686e-06	1.00328137055079	2
ENSG00000125703.14	ATG4C	1	62784304	1_39	0	0.0425824440606902	16.1974272609028	1.1503678307195e-05	-2.33578929331826	2
ENSG00000088035.15	ALG6	1	63367765	1_40	0	0.0458082276487287	16.1249211804255	1.23197301441156e-05	-1.86363636363645	1
ENSG00000203965.12	EFCAB7	1	63523814	1_40	0	0.0134647950173837	4.60949093364554	1.0351727163805e-06	0.0526315789473786	1
ENSG00000142856.16	ITGB3BP	1	63593973	1_40	0	0.0315943372079649	12.4558075698394	6.56358697998612e-06	-1.5333333333335	1
ENSG00000079739.15	PGM1	1	63594484	1_40	0	0.0148689102000549	5.43044074618779	1.34671073939299e-06	0.28326996197702	1
ENSG00000185483.11	ROR1	1	63696419	1_40	0	0.0137118452163841	4.77484963508002	1.09198257297272e-06	-0.27586206896543	1
ENSG00000162437.14	RAVER2	1	64745289	1_41	0	0.0219444089479331	9.83577017629768	3.59991599090282e-06	1.24713958810157	1
ENSG00000162434.11	JAK1	1	64966237	1_41	0	0.0366171442806826	14.3014329470874	8.73422008512779e-06	1.57005599255674	2
ENSG00000162433.14	AK4	1	65147680	1_41	0	0.0124848003904359	4.6228938029311	9.62621651446502e-07	-0.135233212901163	2
ENSG00000213625.8	LEPROT	1	65420765	1_41	0	0.012596686755232	4.68286727616842	9.8384862808713e-07	-0.39370078740168	1
ENSG00000184588.17	PDE4B	1	65791733	1_41	0	0.0990896471624557	23.253738169047	3.84309540233667e-05	-2.77029529817155	2
ENSG00000118473.21	SGIP1	1	66533081	1_42	0	1.35724029903805e-07	28.0499182934114	6.34963048393725e-11	1.60606060606037	1
ENSG00000152760.9	TCTEX1D1	1	66752321	1_42	0	1.77621497288172e-07	36.8532894641868	1.09177184559322e-10	-2.91240875912461	1
ENSG00000152763.16	WDR78	1	66924785	1_42	0	6.15115982594006e-08	19.4681566961582	1.99729378311981e-11	1.577464788732	1
ENSG00000116704.7	SLC35D1	1	67054400	1_42	0	2.01187121406932e-08	16.6758730831179	5.59562837123243e-12	1.05027932960884	1
ENSG00000081985.10	IL12RB2	1	67307648	1_42	0	1.15348056661801e-08	6.19769518297214	1.19234133652124e-12	1.11384615384619	1
ENSG00000116717.11	GADD45A	1	67684588	1_42	0	1.43638918537192e-08	7.20583969393741	1.7263022179054e-12	1.25000000000012	1
ENSG00000172380.5	GNG12	1	67833648	1_42	0	1.70789254960724e-08	11.6880690217289	3.32938038953016e-12	-1.65648854961841	1
ENSG00000033122.18	LRRC7	1	69567941	1_44	0	0.218238555076909	27.8800440551047	0.000101481070268136	2.78044280442825	1
ENSG00000118454.12	ANKRD13C	1	70355197	1_44	0	0.0191936977260695	4.90144333839201	1.56907153224066e-06	0.438914027149333	1
ENSG00000197568.13	HHLA3	1	70356074	1_44	0	0.0223996023891095	6.32217497701947	2.36192947811955e-06	0.875000000000255	1
ENSG00000116761.11	CTH	1	70411075	1_44	0	0.0650629212251688	16.2092971999386	1.75896763819897e-05	1.9685039370078	1
ENSG00000050628.20	PTGER3	1	70993175	1_45	0	0.0127166891591275	4.89020892870134	1.03719777289532e-06	0.389212750386572	2
ENSG00000132485.13	ZRANB2	1	71081716	1_45	0	0.0134723861565625	5.41951984016401	1.21777047000086e-06	0.506787330316491	1
ENSG00000172260.14	NEGR1	1	72282986	1_46	0	0.0181433410478035	6.63330621412719	2.00727749749694e-06	0.937499999999996	1
ENSG00000162620.15	LRRIQ3	1	74198130	1_47	0	0.0208121570211504	6.34682260202748	2.20309669561156e-06	0.78048780487798	1
ENSG00000254685.6	FPGT	1	74198025	1_47	0	0.0202407573064671	6.09078437944762	2.05617506597095e-06	0.731707317073122	1
ENSG00000116783.14	TNNI3K	1	74234228	1_47	0	0.0194400724439336	5.71967814283007	1.85451169092183e-06	-0.600668810870517	2
ENSG00000116791.13	CRYZ	1	74704668	1_47	0	0.0237261879851485	7.55287680584074	2.98882490658381e-06	0.94030629246842	4
ENSG00000162623.15	TYW3	1	74733530	1_47	0	0.0175217173484002	4.76494813413479	1.39249919752651e-06	0.273195876288772	1
ENSG00000137968.16	SLC44A5	1	75610725	1_47	0	0.0171412447666456	4.56330275669572	1.3046131310244e-06	-0.0135746606334862	1
ENSG00000137955.15	RABGGTB	1	75786517	1_47	0	0.019000051218516	5.50922465488873	1.74584369827038e-06	-0.513677811550129	1
ENSG00000057468.6	MSH4	1	75779738	1_47	0	0.0182998932409605	5.16417186423499	1.57619283475611e-06	-0.428425143112297	2
ENSG00000184005.10	ST6GALNAC3	1	76074606	1_47	0	0.0301364718826692	9.75811965589687	4.90477006250576e-06	1.2318840579713	1
ENSG00000117069.14	ST6GALNAC5	1	76866942	1_48	0	0.00923244764735365	5.6399085070541	8.68458395637565e-07	0.502403846153975	1
ENSG00000142892.14	PIGK	1	77219918	1_48	0	0.00892737606586891	5.33230566169531	7.93960637458779e-07	-0.452054794520629	1
ENSG00000154027.18	AK5	1	77282053	1_48	0	0.0274389577617821	15.6422444794406	7.15857840737261e-06	-1.7591623036641	1
ENSG00000036549.12	ZZZ3	1	77683032	1_48	0	0.0105258004963773	6.84046363973339	1.20088322588783e-06	0.680952380952066	1
ENSG00000077254.14	USP33	1	77760195	1_48	0	0.0110119674864411	7.25411234861227	1.33232231976098e-06	1.06428571428566	1
ENSG00000162614.18	NEXN	1	77888019	1_48	0	0.00824260958616663	4.60188382861634	6.32645592010578e-07	-0.008087489923983	2
ENSG00000162613.16	FUBP1	1	77979050	1_48	0	0.0116164093144734	7.74370367694028	1.50030908019632e-06	-0.852861035422765	1
ENSG00000137960.5	GIPC2	1	77979050	1_48	0	0.0116164093144734	7.74370367694028	1.50030908019632e-06	0.852861035422765	1
ENSG00000162616.8	DNAJB4	1	77979478	1_48	0	0.0153542254569241	10.3019948116796	2.63820990033842e-06	-1.42144177449189	1
ENSG00000122420.9	PTGFR	1	78303991	1_48	0	0.00825583096621918	4.61655467261941	6.35680488074039e-07	0.0978260869565748	1
ENSG00000137965.10	IFI44	1	78649621	1_48	0	0.00823479756283285	4.59321185947359	6.30854943142053e-07	-0.106870229007657	1
ENSG00000162618.13	ADGRL4	1	79006491	1_48	0	0.00926896193820692	5.67604676874616	8.77479884900688e-07	-0.622395833333127	1
ENSG00000142875.19	PRKACB	1	84077863	1_51	0	0.0183817038013256	5.93432202273108	1.81935303106436e-06	0.629139072847866	1
ENSG00000137941.16	TTLL7	1	84821134	1_52	0	0.0187340907139012	4.5769052840758	1.43009421386677e-06	0.0516129032258091	1
ENSG00000137976.7	DNASE2B	1	84403370	1_52	0	0.0437570742424278	12.4079356447723	9.0554057274975e-06	-1.54838709677436	1
ENSG00000117133.10	RPF1	1	84479257	1_52	0	0.0732941233912792	17.2258558943093	2.10576581122788e-05	-1.98833819242097	1
ENSG00000117151.12	CTBS	1	84574386	1_52	0	0.0211305186006252	5.68371219198278	2.00309865725924e-06	0.630136986301224	1
ENSG00000117155.16	SSX2IP	1	84691138	1_52	0	0.0588040844691738	15.160965216248	1.48694344148382e-05	1.73143842341135	2
ENSG00000162643.12	WDR63	1	84998826	1_52	0	0.0237169496768123	6.74653277940351	2.6686988745614e-06	0.846774193548837	1
ENSG00000055732.12	MCOLN3	1	85048599	1_52	0	0.0240387722841103	6.87066263405653	2.75467909503528e-06	-0.845789788846884	2
ENSG00000097096.8	SYDE2	1	85200644	1_52	0	0.0217530388192958	5.95085072694171	2.15903208751268e-06	-0.598173515981807	1
ENSG00000117174.10	ZNHIT6	1	85708260	1_52	0	0.0187338010890729	4.57676321053169	1.43002771349279e-06	-0.0361240349010605	2
ENSG00000122417.15	ODF2L	1	86397308	1_53	0	0.0187720760740377	4.57856858002179	1.43351464706986e-06	-0.123076923076934	1
ENSG00000137975.7	CLCA2	1	86424561	1_53	0	0.018736209507965	4.5609921150147	1.42528318346635e-06	0.0329670329670174	1
ENSG00000016602.9	CLCA4	1	86546626	1_53	0	0.031126469122319	9.23692370143597	4.79531698347087e-06	1.12181524509746	2
ENSG00000097033.14	SH3GLB1	1	86704350	1_53	0	0.0201210870084817	5.21654523533774	1.75063062801527e-06	-0.422222222222163	1
ENSG00000153936.16	HS2ST1	1	86915771	1_53	0	0.0308906005798169	9.16666487272998	4.72278104695932e-06	1.41176470588259	1
ENSG00000065243.19	PKN2	1	88684130	1_54	0	0.013481002741514	4.70311292315206	1.05746915640647e-06	-0.0417582417582481	1
ENSG00000137944.17	KYAT3	1	88975234	1_54	0	0.0886808669608511	22.1709327973241	3.27924602931679e-05	-2.92211715443075	2
ENSG00000213516.9	RBMXL1	1	88992247	1_54	0	0.0140906744443544	5.108794541845	1.20063313194844e-06	0.238095238095159	1
ENSG00000117226.11	GBP3	1	89015900	1_54	0	0.0229381570914693	9.58608490547781	3.66741367069754e-06	-1.56060606060559	1
ENSG00000162654.8	GBP4	1	89162991	1_54	0	0.0142282353730042	5.19792708789172	1.23350618039991e-06	-0.742674120049736	2
ENSG00000154451.14	GBP5	1	89272549	1_54	0	0.0206325354499717	8.61131658675861	2.96334530992589e-06	-1.21259842519692	1
ENSG00000197147.13	LRRC8B	1	89522381	1_54	0	0.0134000502736696	4.6478830740274	1.03877557012701e-06	0.17837491433378	2
ENSG00000171488.14	LRRC8C	1	89633477	1_55	0	0.0192247612872656	5.50680921781194	1.76571697494785e-06	0.50399999999993	1
ENSG00000162664.16	ZNF326	1	89994609	1_55	0	0.0216636432898064	6.60522942546668	2.38659929817441e-06	0.724832214765059	1
ENSG00000122482.20	ZNF644	1	91022402	1_55	0	0.0701161208420671	17.5015150568766	2.04669737419687e-05	-1.90878938640056	1
ENSG00000162669.15	HFM1	1	91397187	1_55	0	0.0310378238540006	9.91980299089195	5.13516516666432e-06	-1.29459458999481	2
ENSG00000097046.12	CDC7	1	91500849	1_56	0	0.0104059756096729	5.41187826820512	9.39271031930572e-07	0.3391611603048	2
ENSG00000172031.6	EPHX4	1	92023403	1_56	0	0.0108882615955942	5.86973756148787	1.06595123283295e-06	-0.68799999999977	1
ENSG00000284413.1	BTBD8	1	92080411	1_56	0	0.106878113721153	27.2873570218292	4.86418807967171e-05	2.96511627907023	1
ENSG00000122484.8	RPAP2	1	92299545	1_56	0	0.0991638002866891	26.431051403335	4.37147205952187e-05	-3.22580645161345	1
ENSG00000067208.14	EVI5	1	92792062	1_56	0	0.0119663296024717	7.11319526426605	1.41966474404904e-06	-1.42585443938462	2
ENSG00000122406.12	RPL5	1	92831623	1_56	0	0.0103239094636124	5.41344626007333	9.32133513603553e-07	0.496402877697849	1
ENSG00000154511.11	FAM69A	1	92960610	1_56	0	0.0136596948671719	7.83534401985701	1.78508611989537e-06	-0.773700305810688	1
ENSG00000143033.17	MTF2	1	93079600	1_57	0	0.0127188165265557	5.04751850187642	1.07074172723388e-06	0.796610169491585	1
ENSG00000117500.12	TMED5	1	93180650	1_57	1	0.183137480715487	22.9017021203463	6.99528000136222e-05	4.45384615384711	1
ENSG00000122483.17	CCDC18	1	93179625	1_57	0	0.0219934101798908	14.5720419456985	5.34531240172659e-06	3.29701340738279	2
ENSG00000117505.12	DR1	1	93346012	1_57	1	0.093126939679158	21.4866851073409	3.33737383107293e-05	-4.23571428571584	1
ENSG00000198691.11	ABCA4	1	94120772	1_58	0	0.0158596950471749	4.59672622677661	1.21591600934049e-06	0.0317460317460352	1
ENSG00000143036.16	SLC44A3	1	94818674	1_58	0	0.0485339003266256	14.9206896252263	1.20779769347241e-05	1.78018726400937	3
ENSG00000117519.15	CNN3	1	94927642	1_58	0	0.0199294222544127	6.69515989764545	2.22543937590251e-06	0.700000000000192	1
ENSG00000172339.9	ALG14	1	95073027	1_58	0	0.0168004112673752	5.12577603932504	1.43628176068046e-06	0.412458021051135	2
ENSG00000122481.16	RWDD3	1	95231973	1_58	0	0.0180590151610642	5.78934037149679	1.74374611040282e-06	0.531552703793885	2
ENSG00000117569.18	PTBP2	1	96720626	1_59	0	0.0233371695535733	6.18828400259549	2.40867676858809e-06	-0.748091603053361	1
ENSG00000188641.12	DPYD	1	97921165	1_60	0	0.0203130947444939	6.0199630461604	2.03952965817183e-06	-0.761191812114829	2
ENSG00000162627.16	SNX7	1	98661649	1_60	0	0.0266234742824764	8.51089927856978	3.77920356361642e-06	-1.0671462829738	1
ENSG00000156869.12	FRRS1	1	99766518	1_62	0	0.0656802473052248	22.1861730088435	2.43039733471879e-05	2.27972027972179	1
ENSG00000117620.14	SLC35A3	1	99969054	1_62	0	0.0330247894800573	15.7911943769637	8.69791467114583e-06	-1.95401168822213	2
ENSG00000156876.9	SASS6	1	100132743	1_62	0	0.0156118231832414	8.89271453716893	2.31551757048087e-06	1.16326530612203	1
ENSG00000122435.9	TRMT13	1	100132743	1_62	0	0.0156118231832414	8.89271453716893	2.31551757048087e-06	-1.16326530612203	1
ENSG00000122477.12	LRRC39	1	100178174	1_62	0	0.0390463739220434	17.3415003665821	1.1293472116397e-05	2.04651162790633	1
ENSG00000137992.14	DBT	1	100250235	1_62	0	0.0155316159567748	8.84543875855735	2.29137478137805e-06	-1.10344827586225	1
ENSG00000079335.18	CDC14A	1	100344610	1_62	0	0.0248529892413995	13.1677644233858	5.45821684786915e-06	1.70416761170794	2
ENSG00000181656.6	GPR88	1	100538206	1_62	0	0.0146503672527752	8.30940831251225	2.03038650085174e-06	1.15322580645184	1
ENSG00000162692.10	VCAM1	1	100715786	1_62	0	0.00990013795801181	4.71724903804837	7.78915160181086e-07	-0.0592105263157688	1
ENSG00000162694.13	EXTL2	1	100895622	1_62	0	0.0218923725417109	11.9998313343437	4.3815530798597e-06	1.60989010988921	1
ENSG00000162695.11	SLC30A7	1	100895622	1_62	0	0.0218923725417109	11.9998313343437	4.3815530798597e-06	-1.60989010988921	1
ENSG00000162631.18	NTNG1	1	107135646	1_66	0	0.0156853256482457	6.60605944526113	1.72820844356105e-06	-0.651465798045681	1
ENSG00000134215.15	VAV3	1	107965542	1_67	0	0.0485898745548971	16.2196072799785	1.31445649893065e-05	-1.78354978354927	1
ENSG00000085491.15	SLC25A24	1	108190159	1_67	0	0.0257154156281949	10.3297061458512	4.43038655799461e-06	1.49275362318896	1
ENSG00000162639.15	HENMT1	1	108662004	1_67	0	0.0137522863358739	4.57667308067993	1.04974763032167e-06	-0.0759999999999757	1
ENSG00000121957.12	GPSM2	1	108882279	1_67	0	0.0435498430243278	15.2016669059604	1.1041750045244e-05	1.8469387755094	1
ENSG00000121940.15	CLCC1	1	108963869	1_67	0	0.0728769266790714	20.0099946712261	2.43218792551921e-05	2.11075949367211	1
ENSG00000197780.9	TAF13	1	109075155	1_67	0	0.017061067537064	6.55531949519482	1.86534931091534e-06	-0.943181438818999	2
ENSG00000215717.5	TMEM167B	1	109089398	1_67	0	0.0142142353757887	4.87972317293053	1.15685464163859e-06	0.390697674418579	1
ENSG00000031698.12	SARS	1	109213564	1_67	0	0.0137524901981105	4.57680934253852	1.0497944463846e-06	-0.199612403100758	1
ENSG00000134222.16	PSRC1	1	109272258	1_67	0	0.0202197148547484	8.11629926056514	2.73711587845343e-06	-1.1963394640308	2
ENSG00000221986.6	MYBPHL	1	109307500	1_67	0	0.0152816758122903	5.5441156106736	1.4130689899123e-06	0.5107913669066	1
ENSG00000134243.11	SORT1	1	109279544	1_67	0	0.0449745666744849	15.5006863828681	1.16272771023664e-05	1.88005665671036	2
ENSG00000143106.12	PSMA5	1	109424465	1_67	0	0.065508345452804	19.0093075446381	2.07693561294385e-05	-2.2952029520292	1
ENSG00000143028.8	SYPL2	1	109466191	1_67	0	0.0203272781424357	8.16508292997223	2.7682157508481e-06	0.963235294118171	1
ENSG00000162650.16	ATXN7L2	1	109483259	1_67	0	0.0149125805852733	5.31975176695631	1.32313536231609e-06	0.444444444444574	1
ENSG00000174151.14	CYB561D1	1	109494012	1_67	0	0.0799775433215016	20.8856352357625	2.78596627060272e-05	2.42028985507179	1
ENSG00000181754.6	AMIGO1	1	109509517	1_67	0	0.0194395289623898	7.75450214523392	2.51419966044313e-06	-0.890625000000132	1
ENSG00000213366.12	GSTM2	1	109670378	1_67	0	0.0236505011113829	9.55853806982182	3.77043906872453e-06	1.28030303030338	1
ENSG00000134184.12	GSTM1	1	109669671	1_67	0	0.0150363693733789	5.39561282145236	1.35314354252376e-06	-0.50014551518261	3
ENSG00000134201.10	GSTM5	1	109709124	1_67	0	0.0950329693839995	22.5176352977404	3.56908742240311e-05	2.60658544945183	2
ENSG00000134202.10	GSTM3	1	109741163	1_67	0	0.154998349717101	27.2226282764327	7.03748095770162e-05	-3.00686247853018	2
ENSG00000184371.13	CSF1	1	109928142	1_68	0	0.0158592478526928	5.66978858772075	1.49971783920197e-06	0.603351955307295	1
ENSG00000168710.17	AHCYL1	1	109984850	1_68	0	0.0352411035462769	13.0246944050688	7.65556322343751e-06	1.51204819277101	1
ENSG00000143093.14	STRIP1	1	110034040	1_68	0	0.0500277243836157	16.2761320905799	1.35806970038336e-05	2.0080000000005	1
ENSG00000197106.6	SLC6A17	1	110150825	1_68	0	0.0157497272146578	5.60617399908839	1.47265058631268e-06	0.582640537522108	2
ENSG00000116396.14	KCNC4	1	110211143	1_68	0	0.115437156763599	24.1583024167347	4.65127632006778e-05	-2.49999999999994	1
ENSG00000134248.13	LAMTOR5	1	110407655	1_68	0	0.0140602836654501	4.56500435015164	1.07052147534309e-06	-0.0119150227477579	2
ENSG00000143125.5	PROK1	1	110451117	1_68	0	0.0198930393682617	7.7516826060057	2.57191866256719e-06	-0.828608848178702	2
ENSG00000177272.8	KCNA3	1	110675201	1_68	0	0.023616615744091	9.3305146639671	3.67522023305898e-06	1.32167832167809	1
ENSG00000121931.15	LRIF1	1	110964484	1_68	0	0.0146313041665567	4.93022383943193	1.20312231439094e-06	-0.433734939759183	1
ENSG00000156171.14	DRAM2	1	111139496	1_68	0	0.0695726835781092	19.3588278693123	2.24635256232758e-05	2.64492753623102	1
ENSG00000134255.13	CEPT1	1	111139496	1_68	0	0.0810436083538044	20.7951018305873	2.81086460035625e-05	2.7497343926337	2
ENSG00000156150.6	ALX3	1	110070303	1_68	0	0.0393826012787402	14.0536528217483	9.23110571891114e-06	-1.84126984127003	1
ENSG00000064886.13	CHI3L2	1	111200918	1_69	0	0.0313383234785989	12.9493836375292	6.76838356290951e-06	1.44690265486691	1
ENSG00000173947.13	PIFO	1	111346062	1_69	0	0.012609315232088	4.57750061383247	9.62675721181679e-07	0.0205761316872491	1
ENSG00000085465.12	OVGP1	1	111427097	1_69	0	0.0127638183945621	4.70009741778357	1.00057023996097e-06	0.261904761904854	1
ENSG00000143110.11	C1orf162	1	111473751	1_69	0	0.0127119678556599	4.64326709975464	9.84456562491855e-07	0.0681818181817917	1
ENSG00000116473.14	RAP1A	1	111590823	1_69	0	0.013174254159765	5.00320430325852	1.09934594966989e-06	0.327272727272698	1
ENSG00000121933.18	TMIGD3	1	111556289	1_69	0	0.0134404999744715	5.17157170911252	1.15930599303341e-06	0.388888888888933	1
ENSG00000197852.9	FAM212B	1	111755756	1_69	0	0.0126885299464562	4.63108051530314	9.80062441464278e-07	-0.0287224597510127	2
ENSG00000143079.14	CTTNBP2NL	1	112395875	1_69	0	0.0129413502603978	4.80185432681016	1.0364507687619e-06	0.121212121212136	1
ENSG00000134245.17	WNT2B	1	112464917	1_69	0	0.0154842023406302	7.55092914032011	1.95006612519768e-06	1.5111111111101	1
ENSG00000155363.18	MOV10	1	112673164	1_69	0	0.0135905833294631	6.71607188363801	1.52234659141129e-06	-1.60283687943294	1
ENSG00000155367.15	PPM1J	1	112715671	1_69	0	0.0575812992484283	19.7286380271816	1.89469221276426e-05	-2.58461538461451	1
ENSG00000184599.13	FAM19A3	1	112720490	1_69	0	0.0774061315440069	22.6284505744838	2.92139503611847e-05	-2.77486910994794	1
ENSG00000081026.18	MAGI3	1	113390860	1_70	0	0.0190532930186402	5.69349986437563	1.80929534862547e-06	-0.34013605442177	1
ENSG00000116793.15	PHTF1	1	113760344	1_70	0	0.0381249686657891	12.0910920545798	7.68838510459207e-06	2.06944444444417	1
ENSG00000188761.11	BCL2L15	1	113887734	1_70	0	0.0172101658271745	4.7587337602808	1.36595555384369e-06	-0.351145038168001	1
ENSG00000134262.12	AP4B1	1	113905154	1_70	0	0.0361178374673895	11.5904794793268	6.98205470592989e-06	-1.75608908612233	2
ENSG00000116774.11	OLFML3	1	113979778	1_70	0	0.0354802703026773	11.425620326848	6.76124718668931e-06	1.25062656641679	1
ENSG00000134207.14	SYT6	1	114154379	1_70	0	0.0168428186262247	4.56059577452394	1.28113960768273e-06	0.125874125874099	1
ENSG00000213281.4	NRAS	1	114716596	1_71	0	0.0186189300593785	5.70778451212935	1.77248429083077e-06	-0.631578947368237	1
ENSG00000134198.9	TSPAN2	1	115088303	1_71	0	0.0171158016529043	4.93444850970392	1.40862688190806e-06	-0.240310077519414	1
ENSG00000134258.16	VTCN1	1	117210906	1_72	0	0.0114713260549815	6.44088738196181	1.23230847510549e-06	-0.634980988593247	1
ENSG00000173218.14	VANGL1	1	115641162	1_72	0	0.0100984223918116	5.27317438397246	8.88148877946442e-07	0.448306873843031	2
ENSG00000163393.12	SLC22A15	1	115976190	1_72	0	0.0095037556974803	4.71741752078966	7.47755618870159e-07	-0.161971830985906	1
ENSG00000116815.15	CD58	1	116571486	1_72	0	0.0150107387714542	8.90670416716332	2.2298682316979e-06	-1.06993006993023	1
ENSG00000134247.9	PTGFRN	1	116909700	1_72	0	0.0110109756422108	6.0656165763743	1.11393759490047e-06	-0.610099326484005	2
ENSG00000134256.12	CD101	1	117001562	1_72	0	0.0548327388723658	20.8725817845954	1.90886940071521e-05	-2.12198934011733	2
ENSG00000116830.11	TTF2	1	117060534	1_72	0	0.0103649926425715	5.51180215112826	9.52846018709311e-07	-0.48626727661864	2
ENSG00000134253.9	TRIM45	1	117122142	1_72	0	0.0157109263483557	9.32512934250427	2.44352486430234e-06	1.20576705317818	2
ENSG00000198162.12	MAN1A2	1	117367515	1_72	0	0.0261379879228574	14.0066601843037	6.10614131355634e-06	1.6444444444436	1
ENSG00000183508.4	FAM46C	1	117605765	1_72	0	0.0172624156637067	10.1898240533707	2.93378551877715e-06	1.30487804878073	1
ENSG00000196505.10	GDAP2	1	117929798	1_72	0	0.0124340692030706	7.17948894546292	1.48890475491713e-06	0.823038397328861	1
ENSG00000177551.5	NHLH2	1	115844102	1_72	0	0.0113611308096641	6.35244098920072	1.20371121035044e-06	-0.596194503171304	1
ENSG00000116874.11	WARS2	1	119109978	1_73	0	0.0123835516555503	5.15498663233154	1.06471376561784e-06	-0.380058974853974	2
ENSG00000143067.4	ZNF697	1	119647482	1_73	0	0.0676942639427139	20.8566702030725	2.35481584751226e-05	2.13896457765647	1
ENSG00000131791.7	PRKAB2	1	147173048	1_73	0	0.0407943335032862	16.1346648783719	1.09779158398863e-05	1.90270270270154	1
ENSG00000131778.18	CHD1L	1	147240806	1_73	0	0.0125788810033347	5.29844976449703	1.11160613589331e-06	-0.548611111110852	1
ENSG00000131781.12	FMO5	1	147170781	1_73	0	0.0124723227485642	5.2204627282185	1.0859665434093e-06	-0.397905759162114	1
ENSG00000162836.11	ACP6	1	147647471	1_73	0	0.0116120303406299	4.56541530203979	8.84196023898161e-07	0.0245563696963056	3
ENSG00000265107.2	GJA5	1	147773193	1_73	0	0.0141031469824692	6.34731430159431	1.49302177459368e-06	-0.722772277227683	1
ENSG00000188092.14	GPR89B	1	147928711	1_73	0	0.0222951258077508	10.5547722216708	3.92481235809503e-06	-1.31358024691337	1
ENSG00000244094.1	SPRR2F	1	153113709	1_74	0	0.0620247853265292	20.9485321668955	2.16710010600528e-05	-2.11354309165617	1
ENSG00000163202.4	LCE3D	1	152580889	1_74	0	0.0980953568321504	24.0954003140116	3.94223675603595e-05	-2.90647482014454	1
ENSG00000143376.12	SNX27	1	151706965	1_74	0	0.0130704185174853	7.14925816013904	1.5585135387455e-06	0.954545454545183	1
ENSG00000143450.16	OAZ3	1	151762965	1_74	0	0.0271341408948261	12.0060607167239	5.43346303316415e-06	-0.562278791102185	2
ENSG00000213171.2	LINGO4	1	151805451	1_74	0	0.022155594197748	13.3295763719775	4.92560810122961e-06	2.15556543896661	2
ENSG00000143365.17	RORC	1	151831413	1_74	0	0.0222486141124113	12.0150853464269	4.45851189019363e-06	1.77815699658732	1
ENSG00000159445.12	THEM4	1	151909866	1_74	0	0.0429776306059089	16.7976776206724	1.20407022335741e-05	-1.76977401130023	1
ENSG00000197747.8	S100A10	1	151994269	1_74	0	0.0124068047511026	6.17874004278731	1.2785566542469e-06	-0.712135996923638	2
ENSG00000159450.12	TCHH	1	152116129	1_74	0	0.0241754808215405	11.4801989464059	4.62897292153219e-06	1.42063492063494	1
ENSG00000197915.5	HRNR	1	152223083	1_74	0	0.0107218033164422	4.63681285860189	8.29177501961065e-07	-0.346246973365527	1
ENSG00000143631.10	FLG	1	152325041	1_74	0	0.0120821967216899	5.9038561536721	1.18971181788992e-06	-1.00588235294157	1
ENSG00000143536.7	CRNN	1	152414760	1_74	0	0.0120856987443542	5.4860719708966	1.10584273946498e-06	0.0374999999999932	1
ENSG00000198854.5	C1orf68	1	152719467	1_74	0	0.0231375272207	11.6551762835596	4.4977560338729e-06	1.76562500000043	1
ENSG00000163207.6	IVL	1	152908247	1_74	0	0.0106880818633813	4.57075759974166	8.14794459424439e-07	0.193634083076136	2
ENSG00000241794.1	SPRR2A	1	153057485	1_74	0	0.013012325051983	6.2674917562686	1.3602188233766e-06	0.873684210526837	1
ENSG00000159527.3	PGLYRP3	1	153310528	1_75	0	0.0269713028970744	8.45955847818571	3.80548249730074e-06	0.970083077358631	3
ENSG00000163218.14	PGLYRP4	1	153349025	1_75	0	0.0194648602980257	5.45674408879115	1.77151560902642e-06	0.474285714285814	1
ENSG00000203782.5	LOR	1	153259400	1_75	0	0.0643010663628347	16.5252636500083	1.77225690848862e-05	-1.87142857142845	1
ENSG00000163220.10	S100A9	1	153357702	1_75	0	0.0189524177859256	5.21150436855259	1.64735740757518e-06	-0.333333333333348	1
ENSG00000143546.9	S100A8	1	153391654	1_75	0	0.0436431288144173	12.9118391281687	9.39861998268259e-06	1.63020833333328	1
ENSG00000143556.8	S100A7	1	153460592	1_75	0	0.0282562183491794	8.88886901671238	4.18909925135481e-06	1.17224880382779	1
ENSG00000197956.9	S100A6	1	153535924	1_75	0	0.0176628644114105	4.56401141776056	1.34452215494495e-06	0.0888839354570982	2
ENSG00000196420.7	S100A5	1	153541765	1_75	0	0.0187457833866626	5.1107616573312	1.59789901044401e-06	-0.455830388692501	1
ENSG00000188015.9	S100A3	1	153548996	1_75	0	0.0285921619413037	8.99790065562738	4.29089902225696e-06	1.09081916107955	2
ENSG00000196154.11	S100A4	1	153549961	1_75	0	0.0261247411635173	8.16555649766591	3.55793401867336e-06	1.029702970297	1
ENSG00000196754.10	S100A2	1	153567710	1_75	0	0.0204321258918195	5.90269485431062	2.01151832753923e-06	-0.690184049079804	1
ENSG00000189334.8	S100A14	1	153617113	1_75	0	0.0245404961215173	7.58889833614849	3.10614824265459e-06	0.636363636363584	1
ENSG00000160678.11	S100A1	1	153628302	1_75	0	0.0177029961046414	4.58484892457606	1.35372955038009e-06	0.100775193798478	1
ENSG00000189171.14	S100A13	1	153635640	1_75	0	0.0183780832682978	4.92866384479181	1.51073927216226e-06	0.112903225806448	1
ENSG00000143553.10	SNAPIN	1	153658595	1_75	0	0.017798345837847	4.63418916559095	1.37566758588974e-06	0.00775193798449429	1
ENSG00000143621.16	ILF2	1	153672987	1_75	0	0.0178950810618795	4.68400682777475	1.3980132741369e-06	0.312236286919885	1
ENSG00000169418.9	NPR1	1	153678582	1_75	0	0.0502282229871306	14.2186070172014	1.19114592762542e-05	2.05363984674375	1
ENSG00000143554.13	SLC27A3	1	153774305	1_75	0	0.0345986015817579	10.759609489112	6.20890708155991e-06	-1.32307692307613	1
ENSG00000143614.9	GATAD2B	1	153923736	1_75	0	0.0180564277024239	4.76648825117269	1.43545791987178e-06	-0.586466165413852	1
ENSG00000198837.9	DENND4B	1	153940147	1_75	0	0.0176576970339358	4.56132229829333	1.34333684502893e-06	-0.0885245901639264	1
ENSG00000143569.18	UBAP2L	1	154219953	1_75	0	0.0189232029168629	5.1973175664703	1.64034049291482e-06	-0.340116279070034	1
ENSG00000143515.16	ATP8B2	1	154325898	1_75	0	0.236149374772951	29.1023310832843	0.000114623768529997	-3.60804020100516	1
ENSG00000160712.12	IL6R	1	154405422	1_75	0	0.0548642791466854	15.0414541729764	1.37638397604659e-05	-2.25954198473257	1
ENSG00000169291.9	SHE	1	154502081	1_75	0	0.0533502686595511	14.7805158871477	1.31518337059241e-05	2.21658729985447	2
ENSG00000163239.12	TDRD10	1	154500057	1_75	0	0.0270204830576503	8.47636049892441	3.81999358292982e-06	-0.936014451254212	2
ENSG00000160714.9	UBE2Q1	1	154559434	1_75	0	0.0220962136606628	6.62298271094877	2.4407965884217e-06	-0.781395348837055	1
ENSG00000160710.15	ADAR	1	154628057	1_75	0	0.019702762569077	5.56845476547954	1.82987711394647e-06	-0.600000000000125	1
ENSG00000187862.11	TTC24	1	156578794	1_77	0	0.0109941578492576	4.79897215729489	8.79974938897748e-07	-0.262780636134345	2
ENSG00000163382.11	NAXE	1	156590832	1_77	0	0.0107121949531624	4.56096040654659	8.14882283112596e-07	0.0215827338129474	1
ENSG00000132702.12	HAPLN2	1	156619658	1_77	0	0.0111482617143027	4.92649858572904	9.1602140815667e-07	-0.306122448979583	1
ENSG00000132692.18	BCAN	1	156640896	1_77	0	0.0357927013531663	15.6573651841548	9.34702196597422e-06	1.6428571428577	1
ENSG00000132688.10	NES	1	156677793	1_77	0	0.0297357212573552	13.9436974976901	6.9153877293426e-06	-1.57246376811662	1
ENSG00000143320.8	CRABP2	1	156705979	1_77	0	0.010809059471431	4.64342015822709	8.3711667763761e-07	-0.100628930817654	1
ENSG00000143319.16	ISG20L2	1	156728554	1_77	0	0.0933592429430762	24.6232550147941	3.83409517983802e-05	-2.60897435897463	1
ENSG00000143303.11	RRNAD1	1	156728106	1_77	0	0.100959980836943	25.3672144051235	4.27151705426872e-05	2.45596868884598	1
ENSG00000143314.12	MRPL24	1	156741831	1_77	0	0.2023759976111	32.1320368285255	0.000108456944284228	3.20769230769269	1
ENSG00000143294.14	PRCC	1	156750590	1_77	0	0.0142561898181685	7.18085501599489	1.70741751863453e-06	-1.03199999999983	1
ENSG00000143321.18	HDGF	1	156765959	1_77	0	0.0123299015029756	5.84972314873762	1.20297063301385e-06	-0.587786259541966	1
ENSG00000198400.11	NTRK1	1	156815564	1_77	0	0.0278972899449215	13.3546898937427	6.21378081108549e-06	1.96576617342619	2
ENSG00000187800.13	PEAR1	1	156796181	1_77	0	0.0119444591733311	5.55862522159918	1.10737315107894e-06	-0.994127816540821	2
ENSG00000160838.13	LRRC71	1	156920880	1_77	0	0.122925788132029	27.2492753083958	5.58673489886284e-05	-3.25294117647054	1
ENSG00000132694.18	ARHGEF11	1	157045172	1_77	0	0.183221308583655	31.1405261528927	9.51616650552318e-05	-3.36220472440937	1
ENSG00000160856.20	FCRL3	1	157700967	1_77	0	0.0164085045204845	8.47130919139073	2.31835340596355e-06	1.28110981100481	2
ENSG00000158473.6	CD1D	1	158180338	1_78	0	0.0152613429887249	8.28319708027044	2.10838954059095e-06	-0.963730569948062	1
ENSG00000158488.15	CD1E	1	158353463	1_78	0	0.0147253110963202	7.95509449960678	1.95375421230775e-06	-0.982107355865058	1
ENSG00000163563.7	MNDA	1	158830693	1_78	0	0.0195432849073414	10.5547325301096	3.44036801302127e-06	-1.367346938775	1
ENSG00000163564.14	PYHIN1	1	158930485	1_78	0	0.0170311628962406	9.29049517464919	2.63902357866784e-06	1.29251700680268	1
ENSG00000163565.18	IFI16	1	159000007	1_78	0	0.0744881283042477	22.9670149531951	2.85332814617004e-05	-2.44510978043895	1
ENSG00000163568.14	AIM2	1	159147011	1_78	0	0.0150058599997217	8.12828968658524	2.03432421692346e-06	0.989071038251288	1
ENSG00000162706.12	CADM3	1	159172360	1_78	0	0.269560598981477	35.5202836665553	0.000159695597530707	-3.56701030927808	1
ENSG00000213088.9	ACKR1	1	159203354	1_78	0	0.0127931443666786	6.6650503677909	1.42213505622919e-06	1.0490797546012	1
ENSG00000179639.10	FCER1A	1	159289890	1_78	0	0.0101678925451606	4.56051397482338	7.73401204975355e-07	-0.17886178861786	1
ENSG00000158716.8	DUSP23	1	159781012	1_78	0	0.0101704856515582	4.56284879996077	7.73994500229007e-07	0.0117647058823498	1
ENSG00000181036.13	FCRL6	1	159800388	1_78	0	0.0676989881067879	22.0690736098098	2.49187576402812e-05	2.21751412429446	1
ENSG00000158714.10	SLAMF8	1	159826640	1_78	0	0.0931965747271017	25.0839651576517	3.89902702481295e-05	2.42319749216315	1
ENSG00000188004.9	C1orf204	1	159854415	1_78	0	0.0126725513872271	6.57820042646899	1.39037281618339e-06	-0.727272727272502	1
ENSG00000243284.1	VSIG8	1	159856126	1_78	0	0.0111708809326887	5.42226044806276	1.01024777509442e-06	0.425373134328458	1
ENSG00000213085.9	CFAP45	1	159899758	1_78	0	0.011189236497576	5.43731027916057	1.01471639048366e-06	-0.463302752293472	1
ENSG00000158710.14	TAGLN2	1	159925332	1_78	0	0.0108480151259482	5.15356959682051	9.3243492734686e-07	-0.391313271055283	2
ENSG00000085552.16	IGSF9	1	159945134	1_79	0	0.0475133345693228	29.1890986812388	2.31311008125603e-05	2.51860245681962	2
ENSG00000162723.9	SLAMF9	1	159954530	1_79	0	0.00354885822321704	6.14212116009029	3.63552499074033e-07	-0.671171171171252	1
ENSG00000143315.6	PIGM	1	160032438	1_79	0	0.00478820134568558	8.87912967779484	7.09092527506947e-07	-1.0562500000002	1
ENSG00000162729.13	IGSF8	1	160099056	1_79	0	0.00385624676679563	6.89408023680247	4.43405684460516e-07	-0.7349397590362	1
ENSG00000132681.16	ATP1A4	1	160151660	1_79	0	0.00769019694363249	13.2779675987204	1.70305695490653e-06	-1.49513121799503	2
ENSG00000132716.18	DCAF8	1	160262716	1_79	0	0.00675462476981525	11.7125960742589	1.31951551215088e-06	-1.34399999999981	1
ENSG00000162735.18	PEX19	1	160286615	1_79	0	0.0041720763157983	7.508521343715	5.22476509244615e-07	-0.861788617886056	1
ENSG00000122218.14	COPA	1	160343540	1_79	0	0.00819477587440165	13.7026007119905	1.87283789601179e-06	-1.48409893992953	1
ENSG00000162736.15	NCSTN	1	160343540	1_79	0	0.00294272314831889	4.57780379340804	2.24681174697264e-07	-0.0415350409594801	2
ENSG00000162738.5	VANGL2	1	160400615	1_79	0	0.00349411517682618	5.9550573187629	3.47042983410765e-07	-0.494163424124711	1
ENSG00000066294.14	CD84	1	160579090	1_79	0	0.00356686733881106	6.32258938726973	3.7613352206024e-07	0.722501983967439	2
ENSG00000117090.14	SLAMF1	1	160647238	1_79	0	0.0029416145250839	4.56476794377841	2.23956963941757e-07	-0.118421052631666	1
ENSG00000117091.9	CD48	1	160711985	1_79	0	0.00821558308914461	14.2212890340515	1.94866623903783e-06	-1.71867934735578	2
ENSG00000026751.16	SLAMF7	1	160740367	1_79	0	0.00581515485977668	12.1505734943874	1.17846901120738e-06	1.96296296296245	1
ENSG00000122223.12	CD244	1	160862395	1_79	0	0.0058279309304744	20.7338321233531	2.01536670512122e-06	-4.02472932884189	2
ENSG00000179914.4	ITLN1	1	160884736	1_79	2	0.456010599430932	30.1517368416659	0.000229322874577644	5.68148148147923	1
ENSG00000215845.10	TSTD1	1	161039365	1_79	0	0.0029797944125517	4.75293057785187	2.3621522056022e-07	-0.245487364620936	1
ENSG00000162755.13	KLHDC9	1	161098329	1_79	0	0.00565377870777495	13.3241488043686	1.25643025517228e-06	-2.42916468778841	2
ENSG00000143256.4	PFDN2	1	161117821	1_79	0	0.0060774216551942	11.355684202511	1.15104626785675e-06	-1.20559440559393	1
ENSG00000158793.13	NIT1	1	161118210	1_79	0	0.0111065855275246	17.2291405623625	3.19156934505766e-06	-1.86486486486558	1
ENSG00000143222.11	UFC1	1	161152958	1_79	0	0.00315194195995305	6.26809456725531	3.29513989617322e-07	1.15740740740779	1
ENSG00000143224.17	PPOX	1	161165947	1_79	0	0.0146174393822524	22.5296355376532	5.49269612849017e-06	-2.89531568725285	2
ENSG00000158850.14	B4GALT3	1	161177981	1_79	0	0.00632431662171873	14.5605467190162	1.53585915967087e-06	-2.72950819672092	1
ENSG00000158864.12	NDUFS2	1	161196933	1_79	0	0.00616297252499531	11.9826511802234	1.23169521490934e-06	-1.54329935494923	2
ENSG00000158869.10	FCER1G	1	161215268	1_79	0	0.00294561785478664	4.62852659940757	2.27394142344844e-07	0.164285714285761	1
ENSG00000158882.14	TOMM40L	1	161226376	1_79	0	0.0134194071819217	17.2292364461729	3.85619926455293e-06	1.51908396946546	1
ENSG00000248485.1	PCP4L1	1	161258024	1_79	0	0.00329819446651003	6.33155262984223	3.48294475176588e-07	-1.12716763005769	1
ENSG00000158887.15	MPZ	1	161309728	1_79	0	0.00593988913231203	11.1941549345429	1.10899543407956e-06	1.87437185929758	1
ENSG00000143252.14	SDHC	1	161314507	1_79	0	0.00444815391231623	9.82457446612309	7.28876016950941e-07	-1.69824561403443	1
ENSG00000173110.7	HSPA6	1	161524102	1_79	0	0.00916547652882571	28.0241621645558	4.28398353085114e-06	4.09420289855117	1
ENSG00000203747.10	FCGR3A	1	161551141	1_79	0	0.00813872017792638	12.6092616824954	1.7116141982434e-06	0.24757281553392	1
ENSG00000132185.16	FCRLA	1	161708632	1_79	0	0.0173232294285216	19.2281165512752	5.55553270670804e-06	-2.36832274387571	2
ENSG00000162746.14	FCRLB	1	161721576	1_79	0	0.003496802442989	6.26928386192113	3.65636157982509e-07	-0.262569832402305	1
ENSG00000081721.11	DUSP12	1	161749589	1_79	0	0.00323637498209672	5.23912515007534	2.82798898606961e-07	-0.220183486238586	1
ENSG00000118217.5	ATF6	1	161757161	1_79	0	0.00295927450868649	4.62262467655269	2.28157102065605e-07	-0.311449680452061	3
ENSG00000239887.4	C1orf226	1	162386680	1_80	0	0.0103777653996372	5.68393415721979	9.8381398720102e-07	-0.523560209424061	1
ENSG00000198574.5	SH2D1B	1	162412043	1_80	0	0.0105695062818795	5.85162090233625	1.03155167680872e-06	0.592592592592537	1
ENSG00000117143.13	UAP1	1	162561114	1_80	0	0.0139608306875613	8.40231967190481	1.95645816705687e-06	-0.984852248080795	2
ENSG00000162733.16	DDR2	1	162631124	1_80	0	0.0103958106473171	5.69984641319145	9.882836704693e-07	-0.515254237287878	1
ENSG00000132196.13	HSD17B7	1	162790761	1_80	0	0.00919387202770128	4.57477252360249	7.01500627747308e-07	0.0924110905614408	2
ENSG00000117152.13	RGS4	1	163069063	1_80	0	0.0162718280340047	9.80800120471075	2.66180944610912e-06	-1.17322834645697	1
ENSG00000143228.12	NUF2	1	163266611	1_80	0	0.0297779654711945	15.3702950579822	7.6337394385754e-06	-1.770161290323	1
ENSG00000143149.12	ALDH9A1	1	165698544	1_81	0	0.0220555197820714	5.36547709631056	1.97372093730388e-06	0.438796726512711	2
ENSG00000143194.12	MAEL	1	166975572	1_82	0	0.0136944199450691	10.2452662253063	2.34006001198154e-06	-1.58974358974418	1
ENSG00000143157.11	POGK	1	166839016	1_82	0	0.0110937353433005	8.32958365356264	1.54120780847117e-06	-1.1732283464564	1
ENSG00000152382.5	TADA1	1	166875791	1_82	0	0.0998287575249775	28.5940578941061	4.7609274516168e-05	2.89160539183947	2
ENSG00000198842.9	DUSP27	1	167094253	1_82	0	0.0149340490189118	11.0443875094858	2.75092857298594e-06	1.5608053257349	2
ENSG00000143167.11	GPA33	1	167166436	1_82	0	0.0103970721421378	7.76630145563457	1.34674510919196e-06	-0.937254901961354	1
ENSG00000143190.21	POU2F1	1	167221225	1_82	0	0.0445713056028349	21.1449267652089	1.57188817452789e-05	2.15756302521126	1
ENSG00000198821.10	CD247	1	167519562	1_82	0	0.00870802916325586	6.14305335330214	8.92204208882895e-07	0.585937499999875	1
ENSG00000143162.7	CREG1	1	167544411	1_82	0	0.00747115813387789	4.73777916599411	5.90368052980204e-07	0.21754983502445	2
ENSG00000198771.10	RCSD1	1	167630073	1_82	0	0.00948566818399554	6.91946426117448	1.09471357793947e-06	0.740593022303736	2
ENSG00000197965.11	MPZL1	1	167720961	1_82	0	0.00834739176647703	5.75090923436929	8.00658678598511e-07	-0.582788792623777	2
ENSG00000143199.17	ADCY10	1	167913803	1_82	0	0.0120936015603838	9.14908234298195	1.84541182012386e-06	1.02000000000017	1
ENSG00000143164.15	DCAF6	1	167936173	1_82	0	0.0411591019431845	20.4081356666338	1.40097159026189e-05	-2.11805555555582	1
ENSG00000143158.10	MPC2	1	167936749	1_82	0	0.00732874072690382	4.56103863719831	5.57510709632189e-07	0.0137614678899001	1
ENSG00000143147.14	GPR161	1	168137545	1_82	0	0.00797068905224985	5.3279305471551	7.08295573216751e-07	-0.514285714285805	1
ENSG00000143155.12	TIPRL	1	168178854	1_82	0	0.025383954715521	15.9561582094987	6.75534795642883e-06	1.76114649681528	1
ENSG00000143185.3	XCL2	1	168544200	1_82	0	0.0115087644878275	8.69051520648817	1.66814705187644e-06	-0.993767443262663	2
ENSG00000143184.4	XCL1	1	168580253	1_82	0	0.0125087859123625	9.44575783893366	1.97066168399421e-06	1.08744394618868	1
ENSG00000143153.12	ATP1B1	1	169105802	1_82	0	0.00769415928042228	5.0160445495119	6.43698746128702e-07	0.363207547169777	1
ENSG00000143156.13	NME7	1	169363660	1_83	0	0.0130637831721752	4.85722834711547	1.05832142943208e-06	-0.495712020383319	2
ENSG00000117477.12	CCDC181	1	169435807	1_83	0	0.0152226465780779	6.32364880004211	1.60552847485577e-06	-0.782383419688951	1
ENSG00000117479.12	SLC19A2	1	169485770	1_83	0	0.0135412894638003	5.17019986035477	1.16768972588295e-06	0.3781094527363	1
ENSG00000198734.10	F5	1	169586812	1_83	0	0.0299083275831691	12.5148392812346	6.24277253488128e-06	1.68979079317108	2
ENSG00000174175.16	SELP	1	169630994	1_83	0	0.0128118658066022	4.69134385128577	1.00246623205467e-06	0.32750308775662	2
ENSG00000000460.16	C1orf112	1	169662499	1_83	0	0.107614901587584	21.8821856716836	3.92756351648593e-05	-2.87857142857218	1
ENSG00000188404.8	SELL	1	169710412	1_83	0	0.0214648515457071	8.78244838531809	3.1441524892621e-06	0.794326241134938	1
ENSG00000007908.15	SELE	1	169764425	1_83	0	0.0269086588746001	11.543275158114	5.18061366521566e-06	1.89592123769251	1
ENSG00000171806.11	METTL18	1	169795279	1_83	0	0.0583811581641142	18.7555734806869	1.82626232439023e-05	-3.47826086956734	1
ENSG00000000457.13	SCYL3	1	169894240	1_83	0	0.0318582372269276	13.1197971582786	6.97122288035776e-06	-3.05853658536496	1
ENSG00000116132.11	PRRX1	1	170662622	1_84	0	0.00908978892171897	6.20751547251012	9.41091204920553e-07	0.68800000000006	1
ENSG00000007933.12	FMO3	1	171090482	1_84	0	0.0102621416373226	7.25872865115911	1.24239207307047e-06	0.821506585544123	2
ENSG00000094963.13	FMO2	1	171185239	1_84	0	0.0135707631820968	9.74342814305751	2.2053430944045e-06	1.12133891213321	1
ENSG00000076258.9	FMO4	1	171313714	1_84	0	0.00796843640795164	4.84394650024945	6.43772697946156e-07	-0.117787308070713	2
ENSG00000117523.15	PRRC2C	1	171486183	1_84	0	0.0151773627708642	10.6855945293732	2.70492427230614e-06	-1.35454545454538	1
ENSG00000034971.16	MYOC	1	171652917	1_84	0	0.00836827193426781	5.25982478983507	7.34120188934451e-07	-0.442105263157746	1
ENSG00000117533.14	VAMP4	1	171742012	1_84	0	0.0202618332649985	13.1162913837761	4.43251178466581e-06	-1.81610370059612	3
ENSG00000010165.19	METTL13	1	171781437	1_84	0	0.00770714181887267	4.64984338622415	5.97711733628711e-07	0.161290322580581	1
ENSG00000197959.13	DNM3	1	171841542	1_84	0	0.0088139504433844	5.93222811179639	8.72064389416168e-07	0.540816326530712	1
ENSG00000094975.13	SUCO	1	172528734	1_84	0	0.030738964281102	17.2350739762398	8.83613795449715e-06	2.22216017217057	2
ENSG00000117560.7	FASLG	1	172658724	1_84	0	0.0119368641260791	7.81148647228062	1.55519209837581e-06	-0.430167597765402	1
ENSG00000120337.8	TNFSF18	1	173051434	1_84	0	0.0116210309520324	8.8269349484961	1.71086085441316e-06	1.27878787878762	1
ENSG00000076321.10	KLHL20	1	173714815	1_85	0	0.0184235330328635	5.56816784401505	1.71098160693063e-06	0.398437500000083	1
ENSG00000117593.9	DARS2	1	173823772	1_85	0	0.0163935811965419	4.70522029926706	1.28651218412615e-06	-0.557971014492583	1
ENSG00000117601.13	SERPINC1	1	173870769	1_85	0	0.0162992012085381	4.60091602446771	1.25075063839729e-06	0.169374872887801	3
ENSG00000152061.23	RABGAP1L	1	174159856	1_85	0	0.0167546182901691	4.79028593071485	1.33861621278407e-06	0.322580645161263	1
ENSG00000120333.4	MRPS14	1	175005599	1_85	0	0.0177242646919206	5.45679047257985	1.61311604490478e-06	0.520105943416853	2
ENSG00000120332.15	TNN	1	175068086	1_85	0	0.0185728460647722	5.83140734562921	1.80639176361981e-06	-0.721674876847113	1
ENSG00000143207.19	RFWD2	1	176205188	1_86	0	0.0178027476317414	5.4638531572254	1.62235600271824e-06	-0.474997221030207	2
ENSG00000240021.9	TEX35	1	178512615	1_87	0	0.0260331772522122	7.84541671323711	3.40646002823973e-06	1.0308135442587	2
ENSG00000120341.18	SEC16B	1	177960805	1_87	0	0.0207106893228396	5.73947089747416	1.98256081250007e-06	-0.52101408269094	2
ENSG00000075391.16	RASAL2	1	178093563	1_87	0	0.0193268882525006	5.10360365976073	1.64512530008587e-06	-0.457505293627613	2
ENSG00000116191.17	RALGPS2	1	178725006	1_87	0	0.0302954824419676	9.24431715634542	4.67103170769122e-06	1.28107496807004	2
ENSG00000162779.21	AXDND1	1	179358896	1_89	0	0.0164140162778523	6.32294914791992	1.73099038040579e-06	-0.890625766477253	3
ENSG00000116199.11	FAM20B	1	179025509	1_89	0	0.0220798772113714	9.04843869938306	3.33219499703119e-06	1.63220346063241	2
ENSG00000143322.19	ABL2	1	179229872	1_89	0	0.016202435669884	6.20382037215637	1.6764848222456e-06	0.783163265306158	1
ENSG00000057252.12	SOAT1	1	179293868	1_89	0	0.0209061310322339	8.54600326224367	2.9798666377965e-06	-1.25333333333348	1
ENSG00000162782.15	TDRD5	1	179591019	1_89	0	0.0135507814188834	4.56394482866609	1.03148954719378e-06	-0.2905564115907	2
ENSG00000169905.12	TOR1AIP2	1	179878267	1_89	0	0.0137685240343942	4.71014311689547	1.08163715179898e-06	-0.0680272108843647	1
ENSG00000135837.15	CEP350	1	179954679	1_89	0	0.0251310488189996	10.2404806431959	4.29230980492981e-06	-1.2681966479603	2
ENSG00000116260.16	QSOX1	1	180154450	1_89	0	0.0279021074577811	11.2048732234768	5.21439659643184e-06	-1.37572254335328	1
ENSG00000121454.5	LHX4	1	180281203	1_89	0	0.013643967391206	4.62679740497718	1.05288578346524e-06	0.0962732919255102	1
ENSG00000230124.6	ACBD6	1	180502528	1_89	0	0.0155767123336547	5.84227650592738	1.51781210711844e-06	0.62213740458012	1
ENSG00000162783.10	IER5	1	181089177	1_89	0	0.0139557569909549	4.83403269890852	1.12518280821751e-06	0.255813953488335	1
ENSG00000179930.5	ZNF648	1	182061558	1_90	0	0.0438920460031393	15.413645717347	1.12836940958001e-05	-2.2584269662928	1
ENSG00000135821.17	GLUL	1	182392343	1_90	0	0.0346491640741291	13.2220733570056	7.64103923056621e-06	1.66442953020136	1
ENSG00000203730.2	TEDDM1	1	182400603	1_90	0	0.014791514380351	5.38421725998824	1.32829739693531e-06	-0.565789473684174	1
ENSG00000135828.11	RNASEL	1	182589381	1_90	0	0.0143000442430058	5.07419428274039	1.210220703851e-06	-0.328125000000061	1
ENSG00000143333.6	RGS16	1	182604092	1_90	0	0.0149036632661183	5.45350398739257	1.35559129123426e-06	0.461928934009928	1
ENSG00000135862.5	LAMC1	1	183021037	1_91	0	0.0157789689523203	5.485255736609	1.44356255255417e-06	-0.282043093640069	2
ENSG00000157064.10	NMNAT2	1	183418808	1_91	0	0.0188108812223775	7.09952133274224	2.22740051246643e-06	-1.09286366716518	2
ENSG00000116698.21	SMG7	1	183472962	1_91	0	0.0329279814325441	12.2586915364456	6.73239100187411e-06	1.55038759689909	1
ENSG00000116701.14	NCF2	1	183591057	1_91	0	0.0517704617313124	16.4572410865916	1.42101667841348e-05	1.97424892703838	1
ENSG00000162704.15	ARPC5	1	183635770	1_91	0	0.101167671714291	22.7585554706705	3.84013554472084e-05	-3.00806451612903	1
ENSG00000143344.15	RGL1	1	183635770	1_91	0	0.101167671714291	22.7585554706705	3.84013554472084e-05	-3.00806451612903	1
ENSG00000198756.10	COLGALT2	1	184036788	1_91	0	0.0268054470737908	10.3596312434959	4.63156173593607e-06	-1.29050125928308	2
ENSG00000198860.11	TSEN15	1	184050050	1_91	0	0.0211300327751521	8.16855640211482	2.87876085365119e-06	1.07537565674531	2
ENSG00000116406.18	EDEM3	1	184759740	1_92	0	0.0475403191429079	15.675970314183	1.24295850628118e-05	1.71999999999968	1
ENSG00000135842.16	FAM129A	1	184974705	1_92	0	0.0263174168769234	10.2025095832891	4.47827105916282e-06	-1.12236286919849	1
ENSG00000121486.11	TRMT1L	1	185156912	1_92	0	0.0154952995550887	5.33106715004246	1.37776210347751e-06	-0.328467153284864	1
ENSG00000116668.12	SWT1	1	185156912	1_92	0	0.0154952995550887	5.33106715004246	1.37776210347751e-06	0.328467153284863	1
ENSG00000116679.15	IVNS1ABP	1	185317057	1_92	0	0.0144943720323187	4.71832030841942	1.14063562082619e-06	0.185185185185235	1
ENSG00000157181.15	C1orf27	1	186376310	1_92	0	0.0303765966311218	11.5260358534892	5.83954737357255e-06	1.31850789096149	1
ENSG00000262180.1	OCLM	1	186400270	1_92	0	0.0453253596656678	15.2324480689633	1.15151890073614e-05	-1.98728634851261	2
ENSG00000073756.11	PTGS2	1	186645695	1_92	0	0.0222608907465243	8.6606136202421	3.21552068312407e-06	1.06122448979599	1
ENSG00000150681.9	RGS18	1	192159053	1_96	0	0.0136649613120468	4.56766399083882	1.04102859918344e-06	0.104477611940271	1
ENSG00000090104.11	RGS1	1	192575969	1_96	0	0.0273336396775099	10.9417848617619	4.98822163951219e-06	-1.33950617283979	1
ENSG00000127074.14	RGS13	1	192636377	1_96	0	0.0136813591196285	4.57866147402413	1.04478729611775e-06	-0.0725806451613052	1
ENSG00000116747.12	TROVE2	1	193058991	1_96	0	0.0154120676719496	5.67150967510584	1.45787299089094e-06	-0.500000000000001	1
ENSG00000023572.8	GLRX2	1	193105954	1_96	0	0.0183577208810244	7.27764988766474	2.22828135676515e-06	0.898635411223502	2
ENSG00000134371.10	CDC73	1	193121735	1_96	0	0.0138218197003792	4.67234351518547	1.07711008964974e-06	-0.0902255639097607	1
ENSG00000162630.5	B3GALT2	1	193188887	1_96	0	0.0142777757289194	4.97005347700275	1.18353668304587e-06	-0.283687943262502	1
ENSG00000066279.17	ASPM	1	197147624	1_98	0	0.0209908681052786	8.55189017230555	2.99400568170012e-06	1.04761904761873	1
ENSG00000177888.7	ZBTB41	1	197200897	1_98	0	0.0136055888608178	4.56968859756851	1.03696489618367e-06	0.149253731343276	1
ENSG00000213047.12	DENND1B	1	197774968	1_99	0	0.0126515697095098	12.1300472875418	2.55957000580392e-06	2.62698412698428	1
ENSG00000203724.10	C1orf53	1	197902363	1_99	0	0.0124342272045315	5.45067834224668	1.13039299708648e-06	-0.0996106368810608	2
ENSG00000151414.14	NEK7	1	198156916	1_99	0	0.0108859519273521	4.5812922520268	8.31791570971102e-07	-0.243362831858372	1
ENSG00000081237.18	PTPRC	1	198638643	1_99	0	0.0712745958382833	21.4629484762481	2.55143349090595e-05	-2.62597043087159	2
ENSG00000162702.7	ZNF281	1	200400568	1_101	0	0.00643751668367432	5.07787637560226	5.4520596236595e-07	0.669291338582722	1
ENSG00000081248.10	CACNA1S	1	201112649	1_101	0	0.00782828235959165	6.1046808787937	7.97057318318081e-07	0.0769230769230867	1
ENSG00000170128.4	GPR25	1	200872533	1_101	0	0.0879612723990254	20.7425062687233	3.04307627823551e-05	-2.5294117647059	1
ENSG00000118193.11	KIF14	1	200620641	1_101	0	0.00631927786135389	4.60187357159987	4.85022896104885e-07	0.193621867881552	1
ENSG00000118197.13	DDX59	1	200671753	1_101	0	0.00635883497961598	4.66403122640214	4.94651248535903e-07	-0.574225532184955	2
ENSG00000118200.14	CAMSAP2	1	200740002	1_101	0	0.00635556488454436	4.64608203017417	4.92494217550703e-07	0.244249057347105	2
ENSG00000116852.14	KIF21B	1	201020647	1_101	0	0.00841789654082892	65.7869705051	9.23641795697742e-06	-8.60869565217599	1
ENSG00000232237.3	ASCL5	1	201114802	1_101	0	0.00677951806277199	5.51074607733364	6.23116609747541e-07	-0.704278651882853	2
ENSG00000116857.16	TMEM9	1	201154671	1_101	0	0.0103049133755325	8.5433958611672	1.46836823527213e-06	0.728238970003405	2
ENSG00000081277.12	PKP1	1	201283573	1_101	0	0.00733992048400756	5.78043903387766	7.07639856419025e-07	0.34210526315778	1
ENSG00000159166.13	LAD1	1	201380488	1_101	0	0.011070623123774	10.1310604557362	1.87062648480787e-06	1.40536840347412	2
ENSG00000159173.18	TNNI1	1	201380488	1_101	0	0.0107987108418556	9.42165495060392	1.69691157768583e-06	-1.02752293577992	1
ENSG00000174307.6	PHLDA3	1	201469408	1_101	0	0.0070084102542487	5.44930924750821	6.36973077519035e-07	0.411405295315667	1
ENSG00000159176.13	CSRP1	1	201509697	1_101	0	0.0148824934272015	12.176876950718	3.0225376717131e-06	1.86345381526033	1
ENSG00000198700.9	IPO9	1	201828710	1_102	0	0.0204660342975249	7.76697654962318	2.6512201820081e-06	1.02297269390245	2
ENSG00000198892.6	SHISA4	1	201888432	1_102	0	0.0156145481754713	5.28122064279885	1.37538359411372e-06	0.444444444444435	1
ENSG00000134375.10	TIMM17A	1	201955775	1_102	0	0.0153433063671554	5.12038542758997	1.31033311095337e-06	0.386946386946371	1
ENSG00000176393.10	RNPEP	1	201982484	1_102	0	0.0144702452672048	4.58281093720444	1.10603262795965e-06	-0.126336209337394	2
ENSG00000163435.15	ELF3	1	202007718	1_102	0	0.0151615780238652	5.01103976187708	1.26716263873093e-06	-0.243445692884018	1
ENSG00000143862.7	ARL8A	1	202144707	1_102	0	0.014492869555114	4.59714454230998	1.11122664872663e-06	-0.109375000000028	1
ENSG00000143851.15	PTPN7	1	202161992	1_102	0	0.0369626562835679	13.2203654008781	8.15017132704823e-06	1.53276955602519	1
ENSG00000133067.17	LGR6	1	202194236	1_102	0	0.0322783136871823	11.9667752805684	6.44240582968137e-06	1.42281879194606	1
ENSG00000077157.21	PPP1R12B	1	202348568	1_102	0	0.0269091339312063	10.2873353684423	4.61703029212018e-06	1.39073297510581	2
ENSG00000117139.16	KDM5B	1	202808933	1_102	0	0.0154592083677809	5.18945225427718	1.33803932340713e-06	0.425590353160889	2
ENSG00000183155.4	RABIF	1	202889900	1_102	0	0.0179707247468267	6.57180140911163	1.96974555454664e-06	-0.724137931034175	1
ENSG00000117153.15	KLHL12	1	202928138	1_102	0	0.0193146250934245	7.2345698066153	2.3305536222123e-06	0.829628358815383	2
ENSG00000159346.12	ADIPOR1	1	202958379	1_102	0	0.0144363465093451	4.56129397426057	1.0982607592677e-06	-0.0389609520318875	2
ENSG00000163485.16	ADORA1	1	203090600	1_102	0	0.0274220103390016	10.4614538615015	4.78466394167624e-06	-1.44029850746271	1
ENSG00000133048.12	CHI3L1	1	203186284	1_102	0	0.26758443509537	32.2359359997407	0.000143867016766368	-3.14361591149696	2
ENSG00000133063.15	CHIT1	1	203274075	1_102	0	0.0189046521903617	7.0373604272095	2.21890440173142e-06	0.743169398906888	1
ENSG00000122176.10	FMOD	1	203351776	1_102	0	0.0189647747341065	7.06654054813433	2.23519104766411e-06	-0.8298755186719	1
ENSG00000174567.7	GOLT1A	1	204214495	1_103	0	0.0522061209519854	13.9461172314437	1.2143247377209e-05	-2.08910891089086	1
ENSG00000188783.5	PRELP	1	203475432	1_103	0	0.019031671216267	4.61793329336215	1.46583364974768e-06	0.15789473684219	1
ENSG00000058668.14	ATP2B4	1	203626383	1_103	0	0.0204245088383848	5.26732119481906	1.79432673913294e-06	0.503496503496603	1
ENSG00000122188.12	LAX1	1	203764698	1_103	0	0.0193699314716536	4.77987545355868	1.54420434608921e-06	0.368059516812679	2
ENSG00000058673.16	ZC3H11A	1	203795675	1_103	0	0.0244100749159638	6.90802899919815	2.81244067234981e-06	0.837988826815393	1
ENSG00000257315.2	ZBED6	1	203795675	1_103	0	0.0244100749159638	6.90802899919815	2.81244067234981e-06	-0.837988826815393	1
ENSG00000182004.12	SNRPE	1	203861428	1_103	0	0.0290950282531355	8.52687538725013	4.13779342367043e-06	1.07311214419707	2
ENSG00000143842.14	SOX13	1	204072748	1_103	0	0.0194748652597206	4.82953854053118	1.56870110818541e-06	0.175050094341257	2
ENSG00000143839.14	REN	1	204190659	1_103	0	0.0284536767514113	8.321203139788	3.94897717234612e-06	-1.14788732394316	1
ENSG00000158615.8	PPP1R15B	1	204412128	1_103	0	0.0212367399938852	5.62602981838221	1.9927370023655e-06	0.562005277044889	1
ENSG00000133056.13	PIK3C2B	1	204495053	1_103	0	0.037425797250795	10.8546899778423	6.77561296147176e-06	1.3502845851045	2
ENSG00000186007.9	LEMD1	1	205457492	1_104	0	0.0604091307698439	18.0225544228314	1.81584610126499e-05	-1.82745098039221	1
ENSG00000163531.15	NFASC	1	204828864	1_104	0	0.0146190510192752	4.90935453366825	1.19702627548754e-06	-0.367441860465087	1
ENSG00000184144.11	CNTN2	1	205042978	1_104	0	0.058557896764511	17.7313673652475	1.73176039439562e-05	-2.29017857142758	1
ENSG00000174529.7	TMEM81	1	205084022	1_104	0	0.0688294976423307	19.2448204409405	2.20926884795235e-05	-2.5249192271282	2
ENSG00000133059.16	DSTYK	1	205211346	1_104	0	0.0171805517740201	6.39138464229381	1.83143777631646e-06	1.01136714256439	2
ENSG00000133069.15	TMCC2	1	205228229	1_104	0	0.0144562609079696	4.80662697118977	1.15892812486954e-06	-0.219425071539365	2
ENSG00000163545.8	NUAK2	1	205321732	1_104	0	0.0158655737455372	5.66029697709423	1.49780441169054e-06	-0.49063670411984	1
ENSG00000117266.15	CDK18	1	205504902	1_104	0	0.0147994778760667	5.02191874476498	1.23958462495712e-06	-0.379644588045153	1
ENSG00000174514.12	MFSD4A	1	205564053	1_104	0	0.03720956238204	13.5147313062504	8.38729819064385e-06	1.64364640883946	1
ENSG00000158715.5	SLC45A3	1	205680045	1_104	0	0.0141902302588438	4.63624060891739	1.09727507673733e-06	-0.309065396772133	2
ENSG00000069275.12	NUCKS1	1	205750729	1_104	0	0.054633682549723	17.0839756024751	1.55671647973187e-05	-2.04411764705976	1
ENSG00000117280.12	RAB29	1	205770138	1_104	0	0.244978864440327	31.5563486588348	0.000128936378743506	3.53622238641641	2
ENSG00000133065.10	SLC41A1	1	205813381	1_104	0	0.0395323048302917	14.0751631729787	9.28037828927881e-06	2.34793103509001	2
ENSG00000162877.12	PM20D1	1	205805769	1_104	0	0.0647731740673686	18.6738018456014	2.01738148580598e-05	-2.78400676944177	2
ENSG00000174502.18	SLC26A9	1	205943691	1_104	0	0.0198214453930712	7.70535524377961	2.54734690192625e-06	-0.820281589339215	2
ENSG00000117322.17	CR2	1	207454573	1_105	0	0.0235685002894549	15.2592445278244	5.99825723553367e-06	-1.82911724854168	2
ENSG00000263528.7	IKBKE	1	206470191	1_105	0	0.00988855498576457	8.21976221416434	1.35566440323355e-06	-1.31578947368352	1
ENSG00000266094.7	RASSF5	1	206507103	1_105	0	0.0194012912890109	14.2875771533881	4.62327078017745e-06	2.01917808219281	1
ENSG00000143486.15	EIF2D	1	206612625	1_105	0	0.0098673305050575	8.26541560979182	1.36026798511395e-06	-1.3413461538463	1
ENSG00000162894.11	FCMR	1	206922206	1_105	0	0.00744538322974564	4.96357283121509	6.16370097188817e-07	-0.262295081967206	1
ENSG00000162896.5	PIGR	1	206946508	1_105	0	0.00772571124937771	5.13816021608215	6.62073522399234e-07	-0.151079136690568	1
ENSG00000123843.12	C4BPB	1	207088956	1_105	0	0.0149680872225599	10.254946980929	2.56011709847512e-06	-0.394342762063039	1
ENSG00000196352.14	CD55	1	207321334	1_105	0	0.00739027435709161	4.81415149215461	5.93390268419443e-07	0.120567375886488	1
ENSG00000203710.10	CR1	1	207496579	1_105	0	0.011405746806249	9.15410536784952	1.74140480783589e-06	-1.35616438356195	1
ENSG00000123689.5	G0S2	1	209675255	1_106	0	0.00756299412638872	5.65669670020306	7.13537433800861e-07	-0.973856209150409	1
ENSG00000117597.17	DIEXF	1	209827828	1_106	0	0.00741299303203469	5.51297584298718	6.81616016642586e-07	1.08196059105592	2
ENSG00000054392.12	HHAT	1	210328160	1_106	0	0.00754127124561543	4.71638955273455	5.93218021534735e-07	0.04032258064517	1
ENSG00000143473.12	KCNH1	1	211134467	1_107	0	0.0232774895753115	12.2920963677021	4.77223918905065e-06	-1.50358422939101	1
ENSG00000082512.14	TRAF5	1	211326278	1_107	0	0.0105220403562031	5.00274980916907	8.77948119219846e-07	0.364372469635549	1
ENSG00000117650.12	NEK2	1	211675781	1_107	0	0.0102574798830335	4.76951286155558	8.15971149811964e-07	0.305135951661755	1
ENSG00000143493.12	INTS7	1	212035474	1_107	0	0.0158461470683705	8.75699086025261	2.31440140513934e-06	-1.12189616252849	1
ENSG00000143476.17	DTL	1	212035474	1_107	0	0.0158461470683705	8.75699086025261	2.31440140513934e-06	1.12189616252849	1
ENSG00000066027.11	PPP2R5A	1	212285915	1_107	0	0.0107066668331244	5.16208431455272	9.21805909575417e-07	0.386363636363493	1
ENSG00000065600.12	TMEM206	1	212414848	1_107	0	0.0103707689164491	4.87011246910493	8.42383892026028e-07	0.258399913631676	2
ENSG00000123685.8	BATF3	1	212700127	1_108	0	0.0812555708122243	21.3155593600512	2.88875017593077e-05	-2.25337743900268	2
ENSG00000203705.10	TATDN3	1	212790876	1_108	0	0.0136897259268729	4.82227952465259	1.10105050344855e-06	-0.527272727272723	1
ENSG00000162769.12	FLVCR1	1	212862201	1_108	0	0.0193127134424146	7.70581381913043	2.48211508463506e-06	0.571428571428759	1
ENSG00000174606.13	ANGEL2	1	213015952	1_108	0	0.0227525375664209	9.38848110179623	3.56274945311225e-06	1.17931971479262	2
ENSG00000152104.11	PTPN14	1	214552234	1_109	0	0.0404390234073703	11.4926335616836	7.75140313246581e-06	1.53953189440471	2
ENSG00000117724.12	CENPF	1	214602949	1_109	0	0.0221620670760436	5.93876897886782	2.19516314123114e-06	0.70686070686116	1
ENSG00000136636.12	KCTD3	1	215567710	1_109	0	0.0449562922290544	12.4755641883335	9.35428906337953e-06	1.55797101449264	1
ENSG00000092978.10	GPATCH2	1	217631425	1_110	0	0.0096262499956552	4.74618799219692	7.62012644716453e-07	-0.110389610389633	1
ENSG00000162814.10	SPATA17	1	217631425	1_110	0	0.0096262499956552	4.74618799219692	7.62012644716453e-07	-0.110389610389633	1
ENSG00000067533.5	RRP15	1	218285209	1_110	0	0.0265948040008188	14.0779325216745	6.24447280802385e-06	-1.54687500000048	1
ENSG00000215817.5	ZC3H11B	1	219613461	1_112	0	0.01263193611423	9.38910391149141	1.97812700401665e-06	-1.02564102564107	1
ENSG00000162813.17	BPNT1	1	220090556	1_112	0	0.0108550178391926	7.99983056267572	1.44834303698256e-06	-0.858024691358301	1
ENSG00000067704.9	IARS2	1	220094239	1_112	0	0.00745583091474467	4.56122897573282	5.67202361800923e-07	0.390782232481344	2
ENSG00000118873.15	RAB3GAP2	1	220272146	1_112	0	0.014789443280362	10.8352416985555	2.67270197858131e-06	-1.66190476190471	1
ENSG00000116141.15	MARK1	1	220528008	1_112	0	0.0111937047453223	8.2813414707256	1.54608955282111e-06	-0.998211091233724	1
ENSG00000162817.6	C1orf115	1	220690029	1_112	0	0.115640649400261	29.9754401604227	5.78144231067256e-05	3.63193312671968	2
ENSG00000117791.15	MARC2	1	220747806	1_112	0	0.0689934891410485	25.0841312809493	2.88647153650918e-05	3.25391324361884	2
ENSG00000143507.17	DUSP10	1	221742291	1_113	0	0.164366418685446	29.8687367258593	8.18823037558241e-05	-3.08205128205041	1
ENSG00000143498.17	TAF1A	1	222589893	1_114	0	0.0121642821232685	4.83402505255151	9.80743608422443e-07	0.219603856844954	2
ENSG00000154305.16	MIA3	1	222618304	1_114	0	0.0118480123937643	4.59259114338133	9.07535013197361e-07	-0.0248962655601553	1
ENSG00000186063.12	AIDA	1	222712777	1_114	0	0.0144277696740439	6.39887760333701	1.53979572415805e-06	-0.728323699422096	1
ENSG00000197520.10	FAM177B	1	222737660	1_114	0	0.0133837909893071	5.70996619587466	1.27459669632562e-06	-0.575757575757408	1
ENSG00000154309.8	DISP1	1	222872138	1_114	0	0.0118957112683428	4.62941120541943	9.18493904666683e-07	0.119999999999916	1
ENSG00000143502.14	SUSD4	1	223364043	1_114	0	0.0145209985007936	6.45801595651193	1.56406824928884e-06	-0.936170212766086	1
ENSG00000203697.11	CAPN8	1	223665771	1_114	0	0.0119161066309529	4.64511513804375	9.23189740947393e-07	0.215765761787605	2
ENSG00000162909.17	CAPN2	1	223701931	1_114	0	0.0124696571113007	5.06131574472037	1.05263558664861e-06	0.394285714285768	1
ENSG00000143756.11	FBXO28	1	224114047	1_114	0	0.0140884761064359	6.18057561189058	1.45228900432211e-06	0.546874999999977	1
ENSG00000143753.12	DEGS1	1	224173392	1_114	0	0.0149987357368437	6.75498047252059	1.68981381681665e-06	0.759342075585879	2
ENSG00000143748.17	NVL	1	224330652	1_114	0	0.0118516698294892	4.59541907453349	9.08374161474186e-07	0.105072463768119	1
ENSG00000143771.11	CNIH4	1	224356827	1_114	0	0.0118741362336773	4.61277763253668	9.13533866344213e-07	0.107382550335609	1
ENSG00000162923.14	WDR26	1	224436689	1_114	0	0.0119720319596066	4.68802694446701	9.3609100533142e-07	0.207632567094965	2
ENSG00000185155.11	MIXL1	1	226223248	1_115	0	0.0154671204387939	6.83385060038981	1.7629299380715e-06	-1.21212121212081	1
ENSG00000185842.15	DNAH14	1	224895916	1_115	0	0.0143666280698072	4.58225403880698	1.09797921004906e-06	0.136111111111181	1
ENSG00000143819.12	EPHX1	1	225810039	1_115	0	0.0143659489538881	4.59952700113712	1.10206598246019e-06	-0.016000000000002	1
ENSG00000243709.1	LEFTY1	1	225896277	1_115	0	0.0147152947009203	4.77942716784229	1.17301865130651e-06	-0.458360225276723	2
ENSG00000143768.12	LEFTY2	1	225941740	1_115	0	0.0360880356765874	13.1645214793519	7.92370733712582e-06	1.4561403508774	1
ENSG00000143751.9	SDE2	1	225999428	1_115	0	0.0310669271286629	13.045432519762	6.7595360250402e-06	-2.26178010471285	1
ENSG00000163041.9	H3F3A	1	226070308	1_115	0	0.0655525612082607	16.5949640698583	1.81437096242019e-05	-1.78873239436642	1
ENSG00000182827.8	ACBD3	1	226187723	1_115	0	0.0182071244102244	8.76127457139987	2.66053365101011e-06	-2.07999999999963	1
ENSG00000183814.15	LIN9	1	226309688	1_115	0	0.0144174678310309	4.72283498779575	1.13566925476279e-06	0.53319502074713	1
ENSG00000143772.9	ITPKB	1	226738931	1_116	0	0.0113958873097568	5.22222403440776	9.92575956142141e-07	0.11565852274256	2
ENSG00000143801.16	PSEN2	1	226870643	1_116	0	0.0271540716848713	15.7223869423818	7.12055009574728e-06	-2.55555555555509	1
ENSG00000163050.16	COQ8A	1	226897454	1_116	0	0.0125440284083527	6.25325508912129	1.30828776427462e-06	-0.984126984126794	1
ENSG00000143776.18	CDC42BPA	1	227318012	1_116	0	0.0110003936793232	4.96562558547063	9.11050191041858e-07	-0.244318181818142	1
ENSG00000181450.17	ZNF678	1	227563411	1_116	0	0.0104519358200037	4.60455627375541	8.02684034439464e-07	-0.114649681528663	1
ENSG00000143740.14	SNAP47	1	227735217	1_116	0	0.0109035980487207	4.95493855947315	9.01090088039802e-07	-0.280000000000012	1
ENSG00000081692.12	JMJD4	1	227735217	1_116	0	0.0109035980487207	4.95493855947315	9.01090088039802e-07	0.280000000000012	1
ENSG00000162910.18	MRPL55	1	228109044	1_116	0	0.0178722514435558	9.43804571373036	2.81333499227051e-06	-1.49999999999945	1
ENSG00000143774.16	GUK1	1	228140298	1_116	0	0.0151949587941838	7.70165565666132	1.95183782293913e-06	-1.07324840764324	1
ENSG00000154370.15	TRIM11	1	228407706	1_116	0	0.0107796549523337	4.82945037291137	8.68285748609902e-07	-0.443181818181988	1
ENSG00000162931.11	TRIM17	1	228417087	1_116	0	0.0104758913833641	4.6080572515423	8.05135468010081e-07	0.37614678899065	1
ENSG00000196890.4	HIST3H2BB	1	228458562	1_116	0	0.0140643114052386	7.22549528396259	1.69490827977939e-06	-0.971830985914993	1
ENSG00000168159.11	RNF187	1	228486817	1_116	0	0.0272095777645355	12.8524193923077	5.83266182293011e-06	1.36551731656259	2
ENSG00000168118.11	RAB4A	1	229274263	1_117	0	0.0110856170171892	4.95551035748744	9.16238136461466e-07	0.189542483660179	1
ENSG00000154429.10	CCSAP	1	229313270	1_117	0	0.0113226783106962	5.36492751811807	1.01314856393503e-06	-0.52830188679283	1
ENSG00000143632.14	ACTA1	1	229433845	1_117	0	0.0280913048159447	13.2520629735321	6.20891206080332e-06	1.47274587280752	2
ENSG00000135775.13	COG2	1	230658480	1_118	0	0.0179543718914815	4.87867143885606	1.46093836165203e-06	0.241935483871001	1
ENSG00000135773.12	CAPN9	1	230746467	1_118	0	0.0194489169064278	5.61349820415338	1.82091265618628e-06	-0.525444493836254	2
ENSG00000119280.16	C1orf198	1	230869758	1_118	0	0.0227656405314988	7.06200323187146	2.68143881463496e-06	0.91942310851015	2
ENSG00000143643.12	TTC13	1	230978849	1_118	0	0.0191923484952991	5.49142421015657	1.75781522052217e-06	0.46031746031744	1
ENSG00000173409.13	ARV1	1	230978674	1_118	0	0.0177342325180577	4.76533272802754	1.40950212026537e-06	-0.200772200772198	1
ENSG00000182118.7	FAM89A	1	231039898	1_118	0	0.0206484874061186	6.16384144780437	2.12275468266091e-06	0.621118012422586	1
ENSG00000116906.11	GNPAT	1	231240905	1_118	0	0.0176425055482081	4.71769450475532	1.38819406366057e-06	0.155339805825215	1
ENSG00000135766.8	EGLN1	1	231425284	1_118	0	0.0300666024088254	9.62632626020309	4.82730830967462e-06	-1.23316062176244	1
ENSG00000116918.13	TSNAX	1	231528861	1_118	0	0.0212677430856725	6.4356593554627	2.28283519453751e-06	-0.867132867133102	1
ENSG00000162946.21	DISC1	1	231626570	1_118	0	0.0249998277853691	7.92418608062175	3.3040893866398e-06	0.98233885860406	2
ENSG00000116991.10	SIPA1L2	1	232561778	1_119	0	0.0185900789638399	7.27841169123154	2.25672145156245e-06	0.82884906878015	2
ENSG00000212916.4	MAP10	1	232801289	1_119	0	0.0288654278011621	11.3299886499109	5.45465866140716e-06	1.48742142424704	2
ENSG00000135778.11	NTPCR	1	232953982	1_119	0	0.0154374261905117	5.57177265741841	1.43459194337955e-06	-0.486486486486278	1
ENSG00000135749.18	PCNX2	1	233296553	1_120	0	0.0197818505923976	4.81432588610968	1.58840961659412e-06	-0.242647058823506	1
ENSG00000135750.14	KCNK1	1	233622164	1_120	0	0.0197273110909461	4.78894191046109	1.57567835055349e-06	0.248847926267215	1
ENSG00000183780.12	SLC35F3	1	234284999	1_120	0	0.0193958756655511	4.63317167056992	1.49881451139196e-06	-0.0735294117646891	1
ENSG00000059588.9	TARBP1	1	234478644	1_121	0	0.0398635848257169	14.3534129300756	9.54314748697584e-06	1.53579816112632	2
ENSG00000173726.10	TOMM20	1	235128439	1_121	0	0.0185837762653629	7.31306940716358	2.26669856189933e-06	-0.976420154499809	2
ENSG00000188739.14	RBM34	1	235161669	1_121	0	0.0199270346544292	7.95457743892298	2.64374702347948e-06	-1.05699481865287	1
ENSG00000168243.10	GNG4	1	235651207	1_121	0	0.0377485847689066	13.8482546827232	8.7187820570106e-06	1.53205128205132	1
ENSG00000143669.13	LYST	1	235883940	1_122	0	0.0127257905965609	4.94474882820593	1.04951612222657e-06	0.288659793814499	1
ENSG00000116962.14	NID1	1	236065381	1_122	0	0.0122251641456307	4.57684199506922	9.33212880203097e-07	0.118012422360261	1
ENSG00000077585.13	GPR137B	1	236143235	1_122	0	0.0233315420966279	10.5129114482511	4.0909724638156e-06	1.17322834645702	1
ENSG00000119285.10	HEATR1	1	236604526	1_122	0	0.0334184987417282	13.8272509910737	7.70695614935298e-06	2.4186046511624	1
ENSG00000077522.12	ACTN2	1	236668049	1_122	0	0.0709028408396445	20.8313216385333	2.46343193057753e-05	-2.33333333333354	1
ENSG00000116984.12	MTR	1	236795503	1_122	0	0.0623754348224692	19.629643259272	2.04214275848865e-05	-1.93898809523725	1
ENSG00000133019.11	CHRM3	1	239386955	1_124	0	0.0727239049770099	18.3137923451812	2.22134278612947e-05	-1.93962264150951	1
ENSG00000054277.13	OPN3	1	241677619	1_127	0	0.017334663833077	6.80564881331438	1.9676373792015e-06	0.759894459102913	1
ENSG00000174371.16	EXO1	1	241847755	1_127	0	0.162771173775018	27.8049314878496	7.54847863470694e-05	-2.97925311203353	1
ENSG00000197769.5	MAP1LC3C	1	242004021	1_128	0	0.0173976140159998	6.78614999146145	1.96912484290619e-06	0.801075268817255	1
ENSG00000180287.16	PLD5	1	242524418	1_128	0	0.0194173089624186	7.79540674000364	2.52457296326319e-06	-1.01058201058153	1
ENSG00000143702.15	CEP170	1	243254880	1_128	0	0.0227104898064037	9.23652153305009	3.49860613644716e-06	1.29545454545499	1
ENSG00000117020.16	AKT3	1	243851261	1_128	0	0.0138396922557127	4.68619902204924	1.08170109101828e-06	0.2903437346676	2
ENSG00000035687.9	ADSS	1	244452097	1_129	0	0.0230348233190875	6.31829109550109	2.42741830083946e-06	0.68106312292385	1
ENSG00000121644.18	DESI2	1	244653666	1_129	0	0.024879464734097	7.02779196007017	2.91621832695325e-06	-0.791079812206867	1
ENSG00000162849.15	KIF26B	1	245155106	1_129	0	0.0300277732312427	8.76245676594978	4.38842945304982e-06	1.01470588235266	1
ENSG00000197472.14	ZNF695	1	247008088	1_130	0	0.0119441819913314	5.6104476758491	1.11767113253138e-06	0.610328638497399	1
ENSG00000185420.18	SMYD3	1	246503580	1_130	0	0.0230136635318412	11.6333262933941	4.46529107647636e-06	1.27541806529517	2
ENSG00000162852.13	CNST	1	246566688	1_130	0	0.0114019825297828	5.18472094693304	9.85974909664084e-07	0.437037037037076	1
ENSG00000143653.9	SCCPDH	1	246723566	1_130	0	0.0228733004532944	11.5769166548284	4.41653673413676e-06	1.70776255707823	1
ENSG00000277462.1	ZNF670	1	247078730	1_130	0	0.0133302304354831	6.61694370548872	1.47114405945568e-06	-0.742331288343431	1
ENSG00000188295.14	ZNF669	1	247104366	1_130	0	0.0190260058092639	9.88297008369318	3.13613833622643e-06	-1.25338032581078	2
ENSG00000196418.12	ZNF124	1	247170286	1_130	0	0.0250022938662725	12.3966664054176	5.16945638424869e-06	-1.44384931418711	2
ENSG00000162714.12	ZNF496	1	247329729	1_131	0	0.035517004481764	13.0616369691286	7.73738210336933e-06	-1.27705648363194	2
ENSG00000162711.16	NLRP3	1	247416447	1_131	0	0.0141588245709733	5.17820550128847	1.22283141726891e-06	-0.436046511628044	1
ENSG00000169224.12	GCSAML	1	247507598	1_131	0	0.0523372987370067	18.3442625867118	1.60129618078094e-05	2.45508982035956	1
ENSG00000162722.8	TRIM58	1	247857224	1_131	0	0.013986087215586	5.21251277321953	1.21591571056931e-06	0.696629213483182	1
ENSG00000238243.3	OR2W3	1	247900010	1_131	0	0.0404843411142583	14.4150603145557	9.73337923773839e-06	1.57471264367829	1
ENSG00000175137.10	SH3BP5L	1	248826595	1_131	0	0.0213895291378172	9.0008083257828	3.21101876258383e-06	1.21016185921275	2
ENSG00000171163.15	ZNF692	1	248859244	1_131	0	0.0175061283921162	7.13776640505177	2.08407116966776e-06	-0.905775075987773	1
ENSG00000184731.5	FAM110C	2	47011	2_1	0	0.0197910775498332	8.14023617280666	2.68699310122211e-06	-0.944237918215063	1
ENSG00000143727.15	ACP1	2	264227	2_1	0	0.0134218285625861	4.57456997951003	1.02405213757421e-06	-0.0711239716401531	2
ENSG00000035115.21	SH3YL1	2	267367	2_1	0	0.0243367838059069	10.0429385661733	4.07646854680795e-06	-1.29230769230792	1
ENSG00000189292.15	ALKAL2	2	322579	2_1	0	0.0428944320788941	15.2818548511083	1.093294335858e-05	-1.64717348927973	1
ENSG00000151353.14	TMEM18	2	678591	2_1	0	0.123514547818795	25.2437086281133	5.20033566801346e-05	-2.58510638297871	1
ENSG00000172554.11	SNTG2	2	1092878	2_1	0	0.01949893330708	8.00350326842892	2.60286165842341e-06	-0.895999999999851	1
ENSG00000115705.20	TPO	2	1368382	2_1	0	0.100177597544853	23.2386105289092	3.88276293521465e-05	-2.82817050396873	2
ENSG00000130508.10	PXDN	2	1745261	2_1	0	0.0255605563292353	10.4949713302127	4.47416158012594e-06	1.19536423840968	1
ENSG00000171853.15	TRAPPC12	2	3379591	2_2	0	0.0117015143471578	4.882730682205	9.52938658223884e-07	-0.272958248682542	2
ENSG00000182551.13	ADI1	2	3519553	2_2	0	0.0149643805290134	7.1381046724459	1.78156536475156e-06	0.810534769138851	3
ENSG00000171865.9	RNASEH1	2	3558529	2_2	0	0.011364328579433	4.6148018807631	8.74695613556003e-07	-0.0655281504822067	2
ENSG00000118004.17	COLEC11	2	3594575	2_2	0	0.0238742059052881	11.4317614637575	4.55199938365636e-06	-1.31270510201749	2
ENSG00000151360.9	ALLC	2	3657701	2_2	0	0.01157895220599	4.78624168864018	9.24323494489076e-07	-0.263565891472942	1
ENSG00000214866.8	DCDC2C	2	3706944	2_2	0	0.0124279927760669	5.43479087690544	1.12653304464225e-06	-0.473537604456885	1
ENSG00000115738.9	ID2	2	8678930	2_6	0	0.0635108334272553	18.6531896353069	1.9758820818503e-05	1.94382022472013	1
ENSG00000134313.15	KIDINS220	2	8835601	2_6	0	0.0404292079757305	14.4457917763508	9.74084627483336e-06	-1.71428571428608	1
ENSG00000143797.11	MBOAT2	2	9003515	2_6	0	0.0139898638321407	4.66783574211283	1.08915366717744e-06	-0.0436507936508006	1
ENSG00000119185.12	ITGB1BP1	2	9412781	2_6	0	0.0145746894762723	5.04350723144702	1.2260044993858e-06	-0.207602339181188	1
ENSG00000119203.13	CPSF3	2	9424405	2_6	0	0.0866859023993816	21.5776918889298	3.11970527726153e-05	-3.14379084967369	1
ENSG00000134330.18	IAH1	2	9473160	2_6	0	0.167521784817804	27.9136972410551	7.7991767144543e-05	3.5828687065599	2
ENSG00000115750.16	TAF1B	2	9843557	2_6	0	0.0234016295962334	9.39519400641634	3.66700885839697e-06	-1.25599999999987	1
ENSG00000172059.10	KLF11	2	10038524	2_6	0	0.0297724977354563	11.6150793718676	5.76763220801697e-06	-1.37583892617397	1
ENSG00000205795.4	CYS1	2	10080534	2_6	0	0.0175871537776354	6.76833163792051	1.98535099044553e-06	0.71186440678002	1
ENSG00000171848.13	RRM2	2	10121909	2_6	0	0.0153301673174389	5.50726953306044	1.40813188458479e-06	0.457831325301436	1
ENSG00000115756.12	HPCAL1	2	10417940	2_7	0	0.0103959217029364	4.98897400059769	8.65036327504694e-07	-0.446153846153868	1
ENSG00000115761.15	NOL10	2	10689644	2_7	0	0.0102115941907308	4.82512382045102	8.21792390787972e-07	-0.239709443099239	1
ENSG00000143870.12	PDIA6	2	10838059	2_7	0	0.0127867348108264	6.88576939767336	1.46849420845861e-06	-0.701388888888564	1
ENSG00000150873.11	C2orf50	2	11132658	2_7	0	0.00992081382532883	4.56056057011545	7.54615346919474e-07	-0.0634920634920658	1
ENSG00000162976.12	PQLC3	2	11158682	2_7	0	0.0149779062204469	8.33649257120924	2.08254589020505e-06	-1.01562500000001	1
ENSG00000134318.13	ROCK2	2	11347918	2_7	0	0.0177294044718979	9.88490367113458	2.92298572896064e-06	-1.19161177488252	2
ENSG00000169016.16	E2F6	2	11466058	2_7	0	0.0148969701366788	8.28677083418405	2.05893853338794e-06	0.941398865784653	1
ENSG00000162981.13	FAM84A	2	14297684	2_9	0	0.0145498570336898	4.93647753328997	1.19794256482797e-06	-0.433070866141803	1
ENSG00000151779.12	NBAS	2	15560878	2_9	0	0.0259791729758059	10.2664115144268	4.44840269816868e-06	1.42424242424255	1
ENSG00000079785.14	DDX1	2	15584436	2_9	0	0.0353685475374075	13.115602554774	7.73687496773133e-06	1.50998752338325	2
ENSG00000214842.5	RAD51AP2	2	17517411	2_10	0	0.0303367141081539	15.2754938315644	7.72901061142215e-06	-1.76923076923058	1
ENSG00000197872.11	FAM49A	2	16666179	2_10	0	0.00955775771131406	4.77804434750409	7.61669032929562e-07	0.290502793296151	1
ENSG00000163032.11	VSNL1	2	17539253	2_10	0	0.0278840289144803	14.6443193802868	6.81059134100774e-06	1.65413533834583	1
ENSG00000178295.14	GEN1	2	17754094	2_10	0	0.0113452419497407	6.32947298792802	1.19768171293413e-06	0.750781601702333	2
ENSG00000170745.11	KCNS3	2	17877838	2_10	0	0.0100941820567028	5.26441272378085	8.86300856538295e-07	-0.485198589607714	2
ENSG00000240857.1	RDH14	2	18560992	2_11	0	0.0164578700992039	4.92554062639267	1.35203408772157e-06	-0.283687943262391	1
ENSG00000185013.16	NT5C1B	2	18589274	2_11	0	0.0237091550574879	8.2821034578365	3.27504169795024e-06	-0.87333333333348	1
ENSG00000118965.14	WDR35	2	20005780	2_12	0	0.0178638105621152	5.52936259422536	1.64743876298827e-06	0.50512820512827	1
ENSG00000055917.15	PUM2	2	20352364	2_12	0	0.0604003039714763	16.8008884968462	1.69251091982653e-05	1.98016997167122	1
ENSG00000143869.6	GDF7	2	20666939	2_12	0	0.0198948003720193	6.51904478289756	2.16313515639543e-06	0.737588652482177	1
ENSG00000118961.14	LDAH	2	20822810	2_12	0	0.0162145746313492	4.63974749787435	1.25475811122804e-06	-0.110795454545463	1
ENSG00000084674.14	APOB	2	21044338	2_13	0	0.0256816906515885	8.51467245463358	3.64713351200863e-06	-1.11050600985425	2
ENSG00000119778.14	ATAD2B	2	23927186	2_14	0	0.0323521296988025	9.41205599892617	5.07864063261423e-06	-1.0740037950666	1
ENSG00000173960.13	UBXN2A	2	23927186	2_14	0	0.021021541251579	5.43750760624383	1.90644612723167e-06	-0.773222441067375	2
ENSG00000205639.9	MFSD2B	2	24009668	2_14	0	0.0374691609953991	10.7706068896388	6.73091721677254e-06	1.53465346534638	1
ENSG00000163026.11	WDCP	2	24049787	2_14	0	0.0345787116669234	10.027517095097	5.78312160992886e-06	-1.46590909090953	1
ENSG00000119782.13	FKBP1B	2	24047480	2_14	0	0.0204989066791335	5.20593501901737	1.77987517941975e-06	-0.620387001484077	2
ENSG00000219626.8	FAM228B	2	24077362	2_14	0	0.0283660870286354	8.19791271199373	3.87849134282187e-06	1.26404494382015	1
ENSG00000115129.13	TP53I3	2	24077153	2_14	0	0.0192972667667566	4.65048613315002	1.49676720827423e-06	-0.0385939930920473	2
ENSG00000176732.6	PFN4	2	24123159	2_14	0	0.0222110122325093	5.94394786911418	2.20192969678758e-06	0.943331162970863	2
ENSG00000186453.12	FAM228A	2	24152593	2_14	0	0.035400737683257	10.244778467142	6.04888028317584e-06	-1.14062499999994	1
ENSG00000198399.14	ITSN2	2	24360529	2_14	0	0.0209339630124405	5.39909736155538	1.8850927242418e-06	-0.719347398616602	2
ENSG00000084676.15	NCOA1	2	24491962	2_15	0	0.0255719425788803	16.8399436015634	7.18231517271982e-06	2.50393700787416	1
ENSG00000115137.11	DNAJC27	2	24971717	2_15	0	0.0115915341272929	8.90962288556958	1.7225044238269e-06	0.965100774695212	2
ENSG00000119772.16	DNMT3A	2	25343038	2_15	0	0.00661474557334685	4.69124372974431	5.17560646710432e-07	-0.626984126984228	1
ENSG00000138101.18	DTNB	2	25673259	2_15	0	0.0130823471352567	9.93926693851108	2.16870324331741e-06	0.74580150583005	2
ENSG00000143970.16	ASXL2	2	25878778	2_15	0	0.0131272705673758	10.4422489685406	2.28627562322887e-06	1.16788321167864	1
ENSG00000084733.10	RAB10	2	26033971	2_15	0	0.00692333784081134	4.93963353604186	5.70387974378627e-07	-0.284768211920654	1
ENSG00000138029.13	HADHB	2	26241540	2_15	0	0.00773247526413634	6.21507123644283	8.01539179756149e-07	-0.938644232718794	2
ENSG00000084754.10	HADHA	2	26244785	2_15	0	0.00736331939907264	5.53674153995695	6.79967249675873e-07	0.471923104480927	2
ENSG00000173567.14	ADGRF3	2	26347104	2_15	0	0.00908299321756401	7.3083546777883	1.10715572776996e-06	-0.758333333333992	1
ENSG00000157856.10	DRC1	2	26401975	2_15	0	0.00697773322647632	5.01330275627536	5.83442954398117e-07	-0.279788270703041	2
ENSG00000171303.6	KCNK3	2	26691919	2_16	0	0.0209807882973584	8.07109296340072	2.82432231087962e-06	0.870229007633634	1
ENSG00000213699.8	SLC35F6	2	26764613	2_16	0	0.0308569187178405	12.0749635574449	6.21438979623669e-06	1.83333333333271	1
ENSG00000115163.14	CENPA	2	26764613	2_16	0	0.0308569187178405	12.0749635574449	6.21438979623669e-06	-1.83333333333271	1
ENSG00000228474.5	OST4	2	27072299	2_16	0	0.0157325136049322	5.9921497254792	1.57231978049089e-06	-0.790640394088899	1
ENSG00000138080.13	EMILIN1	2	27078536	2_16	0	0.0154143489856096	6.5786795791918	1.69131315606461e-06	-1.26421404682279	1
ENSG00000138030.12	KHK	2	27086791	2_16	0	0.032482699778729	11.8189644346013	6.40312012650115e-06	-1.4251968503931	1
ENSG00000143994.13	ABHD1	2	27113635	2_16	0	0.0349812371399424	13.2382256353265	7.7236938182601e-06	-1.85430463576079	1
ENSG00000138073.13	PREB	2	27134751	2_16	0	0.0141643332338471	4.69093358007701	1.10819331197448e-06	-0.086705202312152	1
ENSG00000138085.16	ATRAID	2	27212382	2_16	0	0.014823757414686	6.18990783330462	1.53039164968515e-06	-1.2127554305676	2
ENSG00000138074.14	SLC5A6	2	27209632	2_16	0	0.0144617211521659	5.97254133668252	1.44058620979847e-06	1.29931972789079	1
ENSG00000084774.13	CAD	2	27217854	2_16	0	0.0140326578015957	4.73023954260006	1.10709062863191e-06	-0.272413793103375	1
ENSG00000115194.10	SLC30A3	2	27275976	2_16	0	0.0155661732696878	6.93847405518842	1.80138248028247e-06	1.42854436985539	2
ENSG00000138100.13	TRIM54	2	27282914	2_16	0	0.0141990136921164	6.70970556027789	1.58899212970054e-06	-1.67320261437898	1
ENSG00000163794.6	UCN	2	27308797	2_16	0	0.0155269361976966	5.42004085204006	1.4036164000623e-06	-0.373493975903575	1
ENSG00000115234.10	SNX17	2	27368937	2_16	0	0.036598358764443	19.0413746095506	1.16230475061876e-05	3.57857142857098	1
ENSG00000163795.13	ZNF513	2	27380806	2_16	0	0.0172884918537231	9.25142497056334	2.66763155659747e-06	1.96116504854354	1
ENSG00000115241.10	PPM1G	2	27408324	2_16	1	0.0707555762939039	20.3622314044709	2.40295781585664e-05	4.12598425196903	1
ENSG00000115216.13	NRBP1	2	27428187	2_16	1	0.0630037931442117	19.8886895656192	2.08993592625e-05	4.08661417322919	1
ENSG00000138002.14	IFT172	2	27489541	2_16	0	0.0156740432432465	5.47988248198886	1.43255858349488e-06	-0.419014084507268	1
ENSG00000198522.13	GPN1	2	27628084	2_16	0	0.0179532222187366	11.2737786704733	3.37576352579115e-06	2.71797947221367	2
ENSG00000171174.13	RBKS	2	27891044	2_16	0	0.0178122829143488	10.7461734460229	3.19251933330925e-06	2.39130434782563	1
ENSG00000213639.9	PPP1CB	2	28751273	2_17	0	0.0260852010972443	13.5315053413299	5.88708637818813e-06	2.31080956005564	2
ENSG00000163806.15	SPDYA	2	28782736	2_17	0	0.0432603936748928	17.9556100974343	1.29553973929297e-05	-2.66916359155424	2
ENSG00000171103.10	TRMT61B	2	28869813	2_17	0	0.0186519611966849	10.2394553677645	3.18538159338743e-06	-2.01587301587327	1
ENSG00000189350.12	TOGARAM2	2	28956586	2_17	0	0.0106364874320007	4.56095591147104	8.09122374873176e-07	-0.118755076820631	2
ENSG00000179270.6	C2orf71	2	29074488	2_18	0	0.327509495539928	32.0880141009034	0.000175277770920242	-3.35759493670773	1
ENSG00000115295.19	CLIP4	2	29097582	2_18	0	0.0235676634148307	6.78598009512204	2.66740655505741e-06	-0.668281619048069	2
ENSG00000213626.11	LBH	2	30249974	2_19	0	0.0719147450566796	18.9224232359245	2.26962863863452e-05	2.03731343283523	1
ENSG00000172954.13	LCLAT1	2	30443328	2_19	0	0.0268074681245312	9.75046781967878	4.35954692988819e-06	1.32575757575747	1
ENSG00000013016.15	EHD3	2	31234492	2_19	0	0.0159677615325443	4.98458322611184	1.32749530986664e-06	0.37713310580229	1
ENSG00000158125.9	XDH	2	31369457	2_20	0	0.0215489894362794	7.419204501114	2.66651699418087e-06	1.17460317460284	1
ENSG00000162959.13	MEMO1	2	32011261	2_20	0	0.0309613351598903	10.7598147874164	5.55628586973236e-06	1.55445544554534	1
ENSG00000119820.10	YIPF4	2	32274098	2_20	0	0.0185473781320066	6.03992976099793	1.8684200538384e-06	1.0828076021207	2
ENSG00000115760.13	BIRC6	2	32356560	2_20	0	0.037015868435765	12.4116021646243	7.66259540675466e-06	1.61424171771973	2
ENSG00000018699.11	TTC27	2	32675263	2_20	0	0.025428947378309	8.94360996065306	3.79316155013705e-06	-1.17105263157876	1
ENSG00000049323.15	LTBP1	2	32947240	2_20	0	0.0297222203461749	10.3826398732902	5.14694047548931e-06	1.30056174017318	2
ENSG00000152689.17	RASGRP3	2	33436636	2_21	0	0.010526291106605	4.75626648697077	8.35029197965939e-07	0.224056603773586	1
ENSG00000171055.14	FEZ2	2	36646439	2_23	0	0.00998145284885976	5.320395656398	8.85722740991292e-07	-0.434210526315783	1
ENSG00000205221.12	VIT	2	36696897	2_23	0	0.00987537625241175	5.22255980720133	8.60195525073571e-07	-0.354609929077924	1
ENSG00000115808.11	STRN	2	36965723	2_23	0	0.0250582367721208	13.7716858510105	5.75569432769963e-06	1.61392405063255	1
ENSG00000008869.11	HEATR5B	2	37084350	2_23	0	0.00922209103789773	4.59589651550946	7.06902881511503e-07	-0.211594202898522	1
ENSG00000055332.16	EIF2AK2	2	37156965	2_23	0	0.00994918330364125	5.29075819360668	8.77941242614452e-07	-0.536873156342146	1
ENSG00000218739.9	CEBPZOS	2	37196344	2_23	0	0.0756252938896389	24.0367483251689	3.03181639548707e-05	3.28906250000117	1
ENSG00000115816.14	CEBPZ	2	37231568	2_23	0	0.122279973837593	28.6039059985812	5.83365558176606e-05	3.52755905511765	1
ENSG00000003509.15	NDUFAF7	2	37231568	2_23	0	0.122279973837593	28.6039059985812	5.83365558176606e-05	-3.52755905511765	1
ENSG00000138061.11	CYP1B1	2	38096793	2_24	0	0.0155889304643674	4.90193833274101	1.27451299781038e-06	0.292207792207806	1
ENSG00000143889.15	HNRNPLL	2	38603270	2_24	0	0.0435606100161094	14.3790779303242	1.04468436732008e-05	1.902857142857	1
ENSG00000143891.16	GALM	2	38666042	2_24	0	0.0800012265758745	20.0635532809809	2.67710004161129e-05	-2.12953367875677	1
ENSG00000163214.20	DHX57	2	38875912	2_25	0	0.0136155361831377	4.6898964047721	1.06502083483733e-06	-0.12107623318391	1
ENSG00000188010.12	MORN2	2	38875912	2_25	0	0.0136155361831377	4.6898964047721	1.06502083483733e-06	-0.12107623318391	1
ENSG00000115904.12	SOS1	2	39124428	2_25	0	0.0255736894477475	10.4836412605399	4.47162776454191e-06	-1.49787234042584	1
ENSG00000162878.12	PKDCC	2	42047712	2_26	0	0.00685045423165887	4.65424742176795	5.31776255410338e-07	0.216216216216299	1
ENSG00000143924.18	EML4	2	42168854	2_26	0	0.00817693035006739	6.2735479090415	8.55585908234956e-07	-0.766609343161422	2
ENSG00000115944.14	COX7A2L	2	42425518	2_26	0	0.00689129560929813	4.70861341300045	5.4119530561723e-07	0.121212121212123	1
ENSG00000162881.6	OXER1	2	42764706	2_26	0	0.0127787809868277	10.3627001702789	2.20862744814044e-06	-1.27777777777813	1
ENSG00000162882.14	HAAO	2	42793077	2_26	0	0.0105140609945727	8.57511417849744	1.50373223323627e-06	1.09189189189153	1
ENSG00000138079.13	SLC3A1	2	44275649	2_28	0	0.0115083045797195	4.65906518398819	8.94273249063545e-07	-0.400000000000093	1
ENSG00000138078.15	PREPL	2	44361802	2_28	0	0.0120489814464079	5.0798108684708	1.02084071760538e-06	-0.571428571428412	1
ENSG00000143919.14	CAMKMT	2	44362007	2_28	0	0.0118444567721131	4.92290535182129	9.72515963654811e-07	-0.318066157760824	1
ENSG00000138083.4	SIX3	2	44933629	2_28	0	0.0115396217090099	4.68396763430701	9.01499651369296e-07	0.22424242424247	1
ENSG00000068784.12	SRBD1	2	45612248	2_28	0	0.0145755505727733	6.82544370242187	1.65926580493132e-06	-0.904173916837294	2
ENSG00000171132.13	PRKCE	2	45557412	2_28	0	0.0992736907909508	24.6482881741892	4.08113571181131e-05	-2.64516129032287	1
ENSG00000250565.6	ATP6V1E2	2	46547920	2_29	0	0.025862487349897	8.48503692479881	3.66002568725951e-06	-1.18055555555515	1
ENSG00000119729.11	RHOQ	2	46542063	2_29	0	0.0492250674412568	14.4432617071788	1.18580070985473e-05	-1.73376623376567	1
ENSG00000151665.12	PIGF	2	46617518	2_29	0	0.0304199253583314	9.98242467781929	5.06470659963688e-06	-1.21003134796242	1
ENSG00000068724.15	TTC7A	2	46914826	2_29	0	0.0272911955592442	8.98080804449477	4.08787945731675e-06	-1.19062920233766	2
ENSG00000239605.9	C2orf61	2	47155161	2_30	0	0.014099989835866	4.68177556225687	1.10100551798168e-06	0.20418848167548	1
ENSG00000143933.16	CALM2	2	47176244	2_30	0	0.0291160396175764	11.3512582376814	5.51234525672852e-06	-1.39301310043712	1
ENSG00000119888.10	EPCAM	2	47345021	2_30	0	0.01635839473868	6.04520039350974	1.64934493572821e-06	-0.6084010544657	2
ENSG00000095002.13	MSH2	2	47403074	2_30	0	0.0154743275990471	5.53518235026391	1.4285775640617e-06	-0.558510638297914	1
ENSG00000184261.4	KCNK12	2	47571449	2_30	0	0.0434665544348367	15.0599533709988	1.09178958751542e-05	-1.63245033112586	1
ENSG00000116062.14	MSH6	2	47694698	2_30	0	0.0502705302421326	16.4122739948946	1.37607571459966e-05	1.83035714285724	1
ENSG00000170802.15	FOXN2	2	48327816	2_31	0	0.661093350899514	21.69999643697	0.000239266863902864	4.29533678756312	1
ENSG00000162869.15	PPP1R21	2	48440605	2_31	0	0.0103270068090018	4.66142510877525	8.02884881464616e-07	0.393079743287802	3
ENSG00000243244.5	STON1	2	48528338	2_31	0	0.0110947189999205	7.06479177608786	1.30730155859439e-06	1.49612403100805	1
ENSG00000242441.7	GTF2A1L	2	48595242	2_31	0	0.0270762021788954	15.2444729929938	6.88430763495523e-06	2.11999999999981	1
ENSG00000138039.14	LHCGR	2	48755483	2_31	0	0.0139088690269636	7.58876548288729	1.76044740693866e-06	0.963154662752206	2
ENSG00000143942.4	CHAC2	2	53767569	2_35	0	0.0308000264389571	8.15094047588118	4.18715382956962e-06	-0.910506537102955	2
ENSG00000068912.13	ERLEC1	2	53787421	2_35	0	0.0453779091935254	11.7402238144936	8.88548143112155e-06	-1.60997067448654	1
ENSG00000115239.21	ASB3	2	53787166	2_35	0	0.0208658221929762	4.56221285052111	1.58770989451581e-06	0.0434946867288601	2
ENSG00000119737.5	GPR75	2	53860333	2_35	0	0.0564493483105372	13.7736050967018	1.2967810790992e-05	1.78362573099399	1
ENSG00000170634.12	ACYP2	2	53966056	2_35	0	0.0229809347908453	5.45073546177251	2.08921387342833e-06	-0.775040986211942	2
ENSG00000177994.15	C2orf73	2	54330223	2_35	0	0.021414048989249	4.80080450523379	1.71463987295701e-06	0.270811351809425	2
ENSG00000115306.15	SPTBN1	2	54455804	2_35	0	0.021453880954164	4.81791569635414	1.72395199554314e-06	0.367346938775477	1
ENSG00000214595.11	EML6	2	54723342	2_36	0	0.0286831843023934	10.4578268420671	5.00298171545487e-06	-1.26811594202864	1
ENSG00000115310.17	RTN4	2	55090980	2_36	0	0.0156546422211339	4.88629325356274	1.27580053491777e-06	-0.441314553990607	1
ENSG00000275052.4	PPP4R3B	2	55619011	2_36	0	0.0156398040759362	4.87759469400464	1.27232225388293e-06	-0.604938271604843	1
ENSG00000138035.14	PNPT1	2	55693981	2_36	0	0.0237929276545152	8.7346956836626	3.46621716372718e-06	1.25806451612866	1
ENSG00000055813.5	CCDC85A	2	56183915	2_37	0	0.01787400593046	4.59867485369817	1.3709281919919e-06	0.0968660968660172	1
ENSG00000028116.16	VRK2	2	57907323	2_38	0	0.0127835196349039	4.78358444886163	1.01991503456216e-06	0.169614783964274	2
ENSG00000115421.12	PAPOLG	2	60755661	2_40	0	0.012939217884184	5.74580690536325	1.23999278597902e-06	-1.21774193548397	1
ENSG00000162928.8	PEX13	2	61017275	2_40	0	0.0128072078677752	12.4136386726141	2.65163451933255e-06	3.12883435582637	1
ENSG00000162927.13	PUS10	2	61018416	2_40	0	0.0191428835693725	10.0824860712689	3.21910464086129e-06	-1.60257497923504	3
ENSG00000237651.6	C2orf74	2	61144588	2_40	0	0.0126153253553372	25.5315619917311	5.37199928875109e-06	5.45815272790907	2
ENSG00000173209.22	AHSA2	2	61177796	2_40	0	0.0152900390630517	22.1780791134584	5.6557815766004e-06	-4.96296296296163	1
ENSG00000082898.16	XPO1	2	61538854	2_40	0	0.0224460686056532	9.09481297139316	3.40482005289583e-06	0.304093567251547	1
ENSG00000170264.12	FAM161A	2	61854233	2_40	0	0.0123807187133427	4.57760450513587	9.45244654652793e-07	0.0626341461141349	2
ENSG00000115484.14	CCT4	2	61888641	2_40	0	0.0133555965732844	5.42213072671189	1.20779542928388e-06	0.601156069364214	1
ENSG00000014641.17	MDH1	2	63588667	2_41	0	0.0174162222272086	4.56532610894121	1.32612929354367e-06	0.187929563406768	2
ENSG00000169764.15	UGP2	2	63840574	2_41	0	0.031691569001787	10.0541936569995	5.31436149303882e-06	1.56790123456805	1
ENSG00000143952.19	VPS54	2	64018703	2_41	0	0.023670318905475	7.35514722454665	2.90372567676399e-06	0.882943143812994	1
ENSG00000119862.12	LGALSL	2	64453888	2_42	0	0.0168424750215278	5.91391625778825	1.66127369366722e-06	-0.645161290322587	1
ENSG00000119844.15	AFTPH	2	64524123	2_42	0	0.014594201110293	4.59876677822485	1.11939101724148e-06	0.0813329713837413	2
ENSG00000179833.4	SERTAD2	2	64751025	2_42	0	0.0393974830952655	13.7490629683604	9.03444928651733e-06	1.60370370370358	1
ENSG00000115902.10	SLC1A4	2	64988805	2_42	0	0.0295749397854088	11.0965612948521	5.47359160932583e-06	1.40883977900559	1
ENSG00000138069.16	RAB1A	2	65129770	2_42	0	0.0150884653071101	4.90438634429443	1.23421223891374e-06	-0.418732782369032	1
ENSG00000138071.13	ACTR2	2	65227510	2_42	0	0.0179681869792087	6.5082855600443	1.95043267436596e-06	1.18518518518502	1
ENSG00000198369.9	SPRED2	2	65433000	2_42	0	0.10159695644395	22.6298183466426	3.83461592290867e-05	-2.85119047619173	1
ENSG00000143971.7	ETAA1	2	67397667	2_44	0	0.0179370358527431	8.19312516091274	2.45109628162355e-06	0.906367041198002	1
ENSG00000197223.11	C1D	2	68111568	2_45	0	0.0232870620527745	6.74203076599693	2.61857812781636e-06	0.74111675126929	1
ENSG00000243667.6	WDR92	2	68157965	2_45	0	0.0210623060501161	5.81789972277026	2.04377111146109e-06	-0.697674418604857	1
ENSG00000115946.7	PNO1	2	68157965	2_45	0	0.0210623060501161	5.81789972277026	2.04377111146109e-06	0.697674418604857	1
ENSG00000221823.10	PPP3R1	2	68254587	2_45	0	0.0232759844403636	6.73764107501181	2.61562834742782e-06	-0.87022900763357	1
ENSG00000119865.8	CNRIP1	2	68320518	2_45	0	0.0378206608503333	11.2196390474455	7.07730812543311e-06	1.38551401869236	1
ENSG00000115956.9	PLEK	2	68364808	2_45	0	0.0219207173608185	6.18543104528126	2.26143879277553e-06	0.948529411764443	1
ENSG00000204923.3	FBXO48	2	68467123	2_45	0	0.0184484997356074	4.59966775348316	1.41529711850186e-06	0.0569852941176612	1
ENSG00000169621.9	APLF	2	68467927	2_45	0	0.0189471408604619	4.84477107009777	1.53100655306025e-06	-0.310541310541472	1
ENSG00000163219.11	ARHGAP25	2	68679529	2_45	0	0.0214967599095972	6.00573625616654	2.15327435293919e-06	0.585663531691993	2
ENSG00000169604.19	ANTXR1	2	69012709	2_46	0	0.0500716183688799	14.9026773971959	1.24456056057996e-05	-1.65397923875405	1
ENSG00000198380.12	GFPT1	2	69387506	2_46	0	0.124101219180064	23.4718057566682	4.85828128618872e-05	2.26065246050487	2
ENSG00000169599.12	NFU1	2	69432972	2_46	0	0.0235736730787514	7.9320184045173	3.11868186738379e-06	-0.885210046633216	2
ENSG00000196975.15	ANXA4	2	69645260	2_46	0	0.018548003761126	5.726449837676	1.77150646508521e-06	0.553772070626065	1
ENSG00000115977.18	AAK1	2	69664778	2_46	0	0.0199540365946581	6.39812328897084	2.1293324590166e-06	-0.822695035461196	1
ENSG00000087338.4	GMCL1	2	69829233	2_46	0	0.0290403139426862	9.85461025516469	4.77310365082972e-06	-1.56962025316459	1
ENSG00000124380.10	SNRNP27	2	69893500	2_46	0	0.0185184010162409	5.711772735543	1.76414593842948e-06	-0.765517241378967	1
ENSG00000059728.10	MXD1	2	69897673	2_46	0	0.0637382172021412	17.1560528347033	1.8238007603945e-05	2.2960000000003	1
ENSG00000244617.2	ASPRV1	2	69963156	2_46	0	0.0324899263503213	10.8912971570596	5.90185370335958e-06	1.51243781094523	1
ENSG00000115998.7	C2orf42	2	70248695	2_46	0	0.0184679291899845	5.68669149540788	1.75161225315609e-06	0.567999999999996	1
ENSG00000143977.13	SNRPG	2	70293983	2_46	0	0.0191751307228973	6.03206470235593	1.9291430391222e-06	-0.849624060150553	1
ENSG00000035141.7	FAM136A	2	70302482	2_46	0	0.0206977658940599	6.7346573711674	2.32487218581863e-06	-0.984962406015109	1
ENSG00000163235.15	TGFA	2	70554042	2_47	0	0.0367512352189949	15.9954034315045	9.80454048624748e-06	-1.83505154639188	1
ENSG00000075340.22	ADD2	2	70766068	2_47	0	0.0121829767599925	5.83322722127279	1.18528398139537e-06	0.473333333333274	1
ENSG00000116035.2	VAX2	2	70900566	2_47	0	0.016469135116276	8.59854404753913	2.36186906820176e-06	-1.03980099502501	1
ENSG00000116031.8	CD207	2	70835404	2_47	0	0.0111045661248356	4.98389617167988	9.23061604111851e-07	0.263157894736832	1
ENSG00000116039.11	ATP6V1B1	2	70935800	2_47	0	0.0426124772052202	17.3671622429834	1.23431426722233e-05	-1.9339941543987	2
ENSG00000124357.12	NAGK	2	71063928	2_47	0	0.0107751083067866	4.70798064468353	8.46089720178128e-07	-0.187050359712225	1
ENSG00000124370.10	MCEE	2	71130504	2_47	0	0.0107951561189267	4.72500860513302	8.50729782272012e-07	-0.193680742002363	2
ENSG00000124383.8	MPHOSPH10	2	71130287	2_47	0	0.0201412750658265	10.4480308500882	3.50979307249975e-06	1.16853608158298	2
ENSG00000075292.18	ZNF638	2	71276848	2_47	0	0.0144826805226373	7.41884892410704	1.79203126930223e-06	0.960227272727128	1
ENSG00000135631.16	RAB11FIP5	2	73156338	2_48	0	0.0151007769026763	4.58038263969584	1.15361569743213e-06	0.00748914543339015	2
ENSG00000135632.11	SMYD5	2	73214385	2_48	0	0.0204804097307258	7.37965557576418	2.52077938961732e-06	-0.8991957448842	2
ENSG00000135617.3	PRADC1	2	73233389	2_48	0	0.0160661433448579	5.14915658233339	1.37977363371895e-06	-0.351239669421545	1
ENSG00000135624.15	CCT7	2	73233389	2_48	0	0.0160661433448579	5.14915658233339	1.37977363371895e-06	0.351239669421545	1
ENSG00000144035.3	NAT8	2	73651225	2_48	0	0.016170781562092	5.20875491848191	1.40483409772409e-06	0.494047619047573	1
ENSG00000144034.14	TPRKB	2	73737087	2_48	0	0.0164113827489789	5.3443535064629	1.46285222643578e-06	0.514683970237757	2
ENSG00000144048.10	DUSP11	2	73780009	2_48	0	0.0173990918141045	5.88106138869872	1.70664187778498e-06	-0.623076923076883	1
ENSG00000114978.17	MOB1A	2	74179099	2_48	0	0.0408789899849704	13.759882888332	9.38155869684089e-06	-1.62626262626204	1
ENSG00000188687.17	SLC4A5	2	74343150	2_48	0	0.0555111668546984	16.6061404006059	1.53747891087043e-05	-1.76789255227047	2
ENSG00000284308.1	C2orf81	2	74421241	2_48	0	0.0179439154393505	6.1643042665441	1.84485138518096e-06	0.715789473684594	1
ENSG00000005448.16	WDR54	2	74421241	2_48	0	0.0179439154393505	6.1643042665441	1.84485138518096e-06	0.715789473684594	1
ENSG00000114993.16	RTKN	2	74442009	2_48	0	0.067712014349107	18.4651224203537	2.08534555478928e-05	2.00971905017034	2
ENSG00000239779.6	WBP1	2	74458316	2_48	0	0.0159378823956925	5.0755744883994	1.34919874721362e-06	0.414128895299452	2
ENSG00000135637.13	CCDC142	2	74483364	2_48	0	0.0176689427608102	6.02243492845641	1.7747728877629e-06	0.672316384180884	1
ENSG00000115282.19	TTC31	2	74483364	2_48	0	0.0176689427608102	6.02243492845641	1.7747728877629e-06	-0.672316384180884	1
ENSG00000179528.15	LBX2	2	74502935	2_48	0	0.0154870659762196	4.81219600469337	1.24300410319373e-06	0.243107769423511	1
ENSG00000115289.13	PCGF1	2	74508487	2_48	0	0.017706663852282	6.04202590790625	1.78434747799381e-06	-0.674285714285737	1
ENSG00000115325.13	DOK1	2	74548714	2_48	0	0.015176329209884	4.62618181121707	1.17098017165315e-06	0.158602150537632	1
ENSG00000159399.9	HK2	2	74834348	2_48	0	0.036746161437154	12.7721893174018	7.82775873648015e-06	-1.52201257861682	1
ENSG00000115350.11	POLE4	2	74958729	2_48	0	0.0278230169881201	10.201586028884	4.7340410859017e-06	-1.22480620155002	1
ENSG00000115363.13	EVA1A	2	75569824	2_49	0	0.0330544365540014	9.00004715722535	4.96174738131538e-06	-1.07971014492796	1
ENSG00000005436.13	GCFC2	2	75710675	2_49	0	0.0380066473591832	10.291949504774	6.52405049396177e-06	1.07650273224071	1
ENSG00000143954.12	REG3G	2	79026020	2_51	0	0.0155374426484214	4.76234275473787	1.23412824897618e-06	0.217391304347809	1
ENSG00000172023.7	REG1B	2	79088225	2_51	0	0.0152138344240014	4.56917312017254	1.15940829769506e-06	-0.128571428571432	1
ENSG00000163541.11	SUCLG1	2	84460497	2_53	0	0.0333618117577321	15.9877630493037	8.89605452704597e-06	1.77346278317148	1
ENSG00000034510.5	TMSB10	2	84905643	2_53	0	0.0134684985801722	7.64055215348973	1.7163428095303e-06	-0.941666666666577	1
ENSG00000176407.17	KCMF1	2	84970689	2_54	0	0.0285784282418125	12.3033443361256	5.86437352176186e-06	-1.61825726141126	1
ENSG00000152291.13	TGOLN2	2	85322745	2_54	0	0.0207954844074759	9.37466139873238	3.25150732929775e-06	1.15883178625947	2
ENSG00000152292.16	SH2D6	2	85419294	2_54	0	0.0511392760204236	17.695848257196	1.50933647187197e-05	1.93233082706775	1
ENSG00000115486.11	GGCX	2	85561615	2_54	0	0.0293990025288421	12.5646196439063	6.16087003494405e-06	1.49659863945567	1
ENSG00000168899.4	VAMP5	2	85583547	2_54	0	0.0132734017655923	5.25174769263839	1.16264251206551e-06	-0.201535375615257	2
ENSG00000115523.16	GNLY	2	85705880	2_54	0	0.0197187594040928	8.88569164163048	2.92234127158246e-06	0.940000000000363	1
ENSG00000115525.17	ST3GAL5	2	85904899	2_54	0	0.0216700986161738	9.75364793237868	3.52523496109021e-06	-1.48387096774248	1
ENSG00000068654.15	POLR1A	2	86100697	2_54	0	0.0145920167596576	6.12050581266396	1.48957625291416e-06	-0.740258601016007	2
ENSG00000132300.18	PTCD3	2	86105686	2_54	0	0.0172341335925518	7.64815370492866	2.19839722946629e-06	0.988165680473368	1
ENSG00000132305.20	IMMT	2	86195484	2_54	0	0.0453757541555796	16.5833020043567	1.25503249801928e-05	2.30066156747936	2
ENSG00000132313.14	MRPL35	2	86199443	2_54	0	0.0151357785057967	6.45622404797163	1.6298343341711e-06	-0.709401709401325	1
ENSG00000115561.15	CHMP3	2	86563844	2_54	0	0.0125662130057435	4.74979478473434	9.95495655195245e-07	0.191358024691462	1
ENSG00000153561.12	RMND5A	2	86721712	2_54	0	0.0191251007205097	8.60474363282657	2.74474354373922e-06	1.10625000000021	1
ENSG00000153563.15	CD8A	2	86808016	2_54	0	0.0366523881914002	14.6031078297662	8.92704399782288e-06	1.83225806451675	1
ENSG00000172086.7	KRCC1	2	88056216	2_55	0	0.0232353544448493	8.70989884091886	3.37537880059929e-06	1.07692307692295	1
ENSG00000115593.14	SMYD1	2	88067820	2_55	0	0.0428120593590559	14.3574953459833	1.02519129209201e-05	1.61764705882359	1
ENSG00000163586.9	FABP1	2	88128319	2_55	0	0.0162323417509516	5.41252963534957	1.46535068095715e-06	-0.425611265195626	2
ENSG00000144115.16	THNSL2	2	88169585	2_55	0	0.0148640365592344	4.60427364906629	1.14145290538954e-06	0.134616936555417	2
ENSG00000153574.8	RPIA	2	88691440	2_55	0	0.0191093804453858	6.91147824704028	2.20281313712662e-06	0.873198847262856	1
ENSG00000168658.18	VWA3B	2	98087196	2_57	0	0.0360737560187693	13.3011560603124	8.00277963352543e-06	1.94444444444446	1
ENSG00000144029.11	MRPS5	2	95149561	2_57	0	0.0143431881281484	4.80806774127703	1.15020798482276e-06	0.164528985523267	2
ENSG00000144026.11	ZNF514	2	95167442	2_57	0	0.0403373675446782	14.3361405869495	9.64494841349568e-06	-1.89469605733069	2
ENSG00000233757.6	AC092835.2	2	95207631	2_57	0	0.0372130926328732	13.5889655693121	8.43416839594602e-06	-1.75609756097469	1
ENSG00000155066.15	PROM2	2	95280082	2_57	0	0.0556600382743027	17.3310817338198	1.60890083332968e-05	-2.12413793103483	1
ENSG00000174501.14	ANKRD36C	2	95991827	2_57	0	0.0140441512743477	4.61479996660517	1.08095716650029e-06	0.240310077519343	1
ENSG00000274286.1	ADRA2B	2	96092356	2_57	0	0.0186852297569352	7.2362378948707	2.25512896978668e-06	-0.981557233921616	2
ENSG00000188886.3	ASTL	2	96092356	2_57	0	0.0187185721522211	7.25262244971902	2.26426833593882e-06	-0.985119047619401	1
ENSG00000158050.4	DUSP2	2	96145593	2_57	0	0.0218647490077479	8.68128257529522	3.16583659246069e-06	-1.21846153846178	1
ENSG00000144021.2	CIAO1	2	96262227	2_57	0	0.0166531704622479	6.17857845810995	1.71611188480541e-06	0.740458015267416	1
ENSG00000144028.14	SNRNP200	2	96305617	2_57	0	0.0183058898752375	7.04773050485074	2.15179175896308e-06	0.860465116279233	1
ENSG00000198885.9	ITPRIPL1	2	96325754	2_57	0	0.0190602481789994	7.41881411928862	2.35843084723228e-06	-0.777777777777834	1
ENSG00000196843.15	ARID5A	2	96536506	2_57	0	0.0139614866748377	4.56064811060991	1.06198488625021e-06	0.0937500000000302	1
ENSG00000114988.11	LMAN2L	2	96739703	2_57	0	0.0143573885713868	4.81715298276041	1.15352231067775e-06	0.558348130406816	2
ENSG00000163126.14	ANKRD23	2	96859362	2_57	0	0.0139631653451626	4.56175077513847	1.06236937032677e-06	0.331858407079594	1
ENSG00000213337.8	ANKRD39	2	96859362	2_57	0	0.0139631653451626	4.56175077513847	1.06236937032677e-06	0.331858407079594	1
ENSG00000144199.11	FAHD2B	2	97095522	2_57	0	0.0161057082790227	5.87169417841257	1.57726026220706e-06	0.904522613065555	1
ENSG00000196912.12	ANKRD36B	2	97591883	2_57	0	0.0222464530606191	8.84060206126165	3.28021813605534e-06	-1.59398496240648	1
ENSG00000115073.7	ACTR1B	2	97658891	2_57	0	0.0141535541214514	4.68597652271931	1.10617980095999e-06	0.0127659574468091	1
ENSG00000228486.10	LINC01125	2	97663552	2_57	0	0.0139632768317628	4.56182381422997	1.06239486258187e-06	-0.0685125397123595	3
ENSG00000115085.13	ZAP70	2	97713755	2_57	0	0.0980465608818806	22.6600563561054	3.70555664076877e-05	-2.54999999999976	1
ENSG00000075568.16	TMEM131	2	97995531	2_57	0	0.0140560284620666	4.6225514322805	1.08368855178714e-06	0.114771502086286	2
ENSG00000144191.11	CNGA3	2	98345690	2_57	0	0.0178151000984129	6.79807153058896	2.01991968900401e-06	-0.740740740740592	1
ENSG00000185674.9	LYG2	2	99254907	2_58	0	0.0136727375436346	6.47806426208595	1.47727325326985e-06	0.895161290322659	1
ENSG00000040933.15	INPP4A	2	98444410	2_58	0	0.061867443126162	20.4282419024235	2.10791582978746e-05	-2.43884892086273	1
ENSG00000183513.8	COA5	2	98608535	2_58	0	0.0345421742315138	15.0087539296083	8.64678007963119e-06	2.07142857142796	1
ENSG00000115446.11	UNC50	2	98608535	2_58	0	0.0345421742315138	15.0087539296083	8.64678007963119e-06	2.07142857142796	1
ENSG00000135951.14	TSGA10	2	99155545	2_58	0	0.011133157987213	4.59456392686066	8.53144855147681e-07	0.076208962299594	2
ENSG00000144182.16	LIPT1	2	99154805	2_58	0	0.0116311835573102	4.99554695968226	9.69096580169576e-07	0.325581395348923	1
ENSG00000158411.11	MITD1	2	99180175	2_58	0	0.0118959272604786	5.20180142259674	1.03207717775514e-06	-0.395348837209129	1
ENSG00000144214.9	LYG1	2	99304742	2_58	0	0.011418255022438	4.82624389231334	9.19113424002494e-07	-0.398167785279747	2
ENSG00000115514.11	TXNDC9	2	99340840	2_58	0	0.0132798913032705	6.21070418886722	1.37561046324739e-06	0.73387096774186	1
ENSG00000135945.9	REV1	2	99490335	2_58	0	0.0111238189703254	4.58687475797627	8.51002626003355e-07	0.0851909176969972	2
ENSG00000115539.13	PDCL3	2	100562880	2_58	0	0.0111163296123783	4.58070529608432	8.49285820311894e-07	-0.179687499999978	1
ENSG00000170485.16	NPAS2	2	100820707	2_58	0	0.0121730535044577	5.41286881738184	1.09897329296996e-06	-0.565445026178152	1
ENSG00000158435.7	CNOT11	2	101252764	2_59	0	0.0119196940619586	5.52371719065397	1.09813731503205e-06	0.120000000000004	1
ENSG00000196460.12	RFX8	2	101464464	2_59	0	0.0185615647260057	10.9460239496405	3.3886840908261e-06	-1.76727858146346	2
ENSG00000115590.13	IL1R2	2	101991888	2_59	0	0.0582693704105696	22.8024836433049	2.21606545639823e-05	2.72310405643689	1
ENSG00000115616.2	SLC9A2	2	102619621	2_60	0	0.00866510803019116	6.18786851362384	8.94283388881515e-07	1.75185185185205	1
ENSG00000115598.9	IL1RL2	2	102186984	2_60	0	0.00867738147554675	4.90521099077581	7.09915222326106e-07	-0.192857142857106	1
ENSG00000115604.10	IL18R1	2	102311189	2_60	0	0.0159499865509679	11.181539730727	2.97455523665642e-06	-1.36776859504115	1
ENSG00000115607.9	IL18RAP	2	102418584	2_60	2	0.218514571783953	27.2777699103642	9.94144171853901e-05	-6.256944444445	1
ENSG00000135973.2	GPR45	2	105241362	2_62	0	0.0243674874669277	8.033829122411	3.26507714615122e-06	-0.977099236641386	1
ENSG00000198914.3	POU3F3	2	104855039	2_62	0	0.0180127191420653	5.25414894144266	1.57848973785857e-06	0.492307692307633	1
ENSG00000135966.12	TGFBRAP1	2	105330291	2_62	0	0.0235035248061416	7.70135458608689	3.01897991151968e-06	1.08865248226916	1
ENSG00000135974.9	C2orf49	2	105337683	2_62	0	0.024574684273313	8.1118278676207	3.32480959231183e-06	0.957446808511076	1
ENSG00000071051.13	NCK2	2	105744738	2_63	0	0.0228222645413066	5.73062431917503	2.18132702101602e-06	0.664804469273818	1
ENSG00000119147.9	C2orf40	2	106072940	2_63	0	0.0339290957858002	9.38887869158336	5.31307711273063e-06	-1.11440037926934	2
ENSG00000115652.14	UXS1	2	106194416	2_63	0	0.0255573575981148	6.77318714831779	2.88714855694103e-06	-0.748166259169081	1
ENSG00000144057.15	ST6GAL2	2	106886868	2_64	0	0.0301875156671583	10.0576191511717	5.06387136948658e-06	1.36965064659155	2
ENSG00000135960.9	EDAR	2	108916261	2_65	0	0.0165947384262157	4.57420216333946	1.26603546557113e-06	0.043997412777467	2
ENSG00000198203.9	SULT1C2	2	108287884	2_65	0	0.0302901860401464	10.1135548473105	5.10935266694897e-06	1.24400610990981	2
ENSG00000198075.9	SULT1C4	2	108378352	2_65	0	0.0212897468349412	6.86398519305606	2.43728850741279e-06	-0.909722222222378	1
ENSG00000169756.16	LIMS1	2	108534035	2_65	0	0.0252029372472893	8.41755796946425	3.53832221892068e-06	1.09659090909052	1
ENSG00000153201.15	RANBP2	2	108719562	2_65	0	0.0230652120035738	7.60117310095523	2.92414011790775e-06	0.850415512464962	1
ENSG00000163006.11	CCDC138	2	108786656	2_65	0	0.0277302134665143	9.29860177502833	4.30061897962947e-06	1.10493827160463	1
ENSG00000186522.14	SEPT10	2	109574715	2_65	0	0.0427959479833998	13.3129255968986	9.50246462217496e-06	-1.50091703851914	2
ENSG00000198142.4	SOWAHC	2	109613916	2_65	0	0.0309230575042495	10.3043828232886	5.314525786653e-06	1.76458130591267	2
ENSG00000115008.5	IL1A	2	112805785	2_66	0	0.0110205348354697	7.74553939901553	1.42368675494694e-06	1.00746268656738	1
ENSG00000136696.10	IL36B	2	113052395	2_66	0	0.00996608642720243	6.95091751464626	1.15538543788581e-06	0.826923076923084	1
ENSG00000144063.3	MALL	2	110117223	2_66	0	0.0351856666943856	17.8347911026968	1.04663177828024e-05	1.82222222222271	1
ENSG00000144061.12	NPHP1	2	110202125	2_66	0	0.018106000517201	11.8136245233026	3.56751491450432e-06	-1.32289302505974	2
ENSG00000169679.14	BUB1	2	110678318	2_66	0	0.0113165938474609	8.23734522771757	1.55475908273263e-06	-1.16442048517452	1
ENSG00000153094.22	BCL2L11	2	111118962	2_66	1	0.523471372181774	25.3130694698478	0.000221002838859746	4.63725490196278	1
ENSG00000153107.11	ANAPC1	2	111884332	2_66	0	0.012310930955881	8.71997713006253	1.79046710784497e-06	0.956666489485763	2
ENSG00000153208.16	MERTK	2	111898795	2_66	0	0.0117803863334747	8.37676963704415	1.64587258453393e-06	0.99669966996717	1
ENSG00000153214.9	TMEM87B	2	112055265	2_66	0	0.0117443297473848	8.72727849484867	1.70949241024005e-06	1.27257318575901	2
ENSG00000144152.12	FBLN7	2	112137935	2_66	0	0.00837271290337449	5.28278261234166	7.37715732009197e-07	-0.531496062992255	1
ENSG00000188177.13	ZC3H6	2	112271481	2_66	0	0.00789431350162384	4.82124180076704	6.34794840342053e-07	0.255813953488357	1
ENSG00000169629.11	RGPD8	2	112434543	2_66	0	0.00806247577782271	5.03784234244071	6.77443532171687e-07	-0.359857648239624	2
ENSG00000114999.7	TTL	2	112481811	2_66	0	0.0107975014308874	7.79971196775833	1.40463000370899e-06	-0.997104177104198	2
ENSG00000125630.15	POLR1B	2	112544150	2_66	0	0.0079879147276013	4.90055782230113	6.52888536821738e-07	0.309090909090772	1
ENSG00000125611.15	CHCHD5	2	112584474	2_66	0	0.0100259832938118	6.99867183566181	1.17031484068944e-06	-0.789473684210413	1
ENSG00000144136.10	SLC20A1	2	112645515	2_66	0	0.0597635917825776	23.0594869666871	2.29851020863745e-05	2.41357130127175	2
ENSG00000169607.12	CKAP2L	2	112765001	2_66	0	0.0104310598921575	7.48624351652818	1.30242431222678e-06	0.971677559912709	1
ENSG00000125637.15	PSD4	2	113155671	2_66	0	0.00993643307929493	6.82593038861629	1.13123405958289e-06	0.82777777777787	1
ENSG00000115084.13	SLC35F5	2	113756932	2_67	0	0.0180477684113355	9.53607271609389	2.87047103647143e-06	-1.13207547169834	1
ENSG00000088205.12	DDX18	2	117816768	2_69	0	0.010735361036071	4.56093960357188	8.1664081438462e-07	-0.0365853658536696	1
ENSG00000125629.14	INSIG2	2	118077095	2_69	0	0.033716212218329	15.084650683794	8.48270066371166e-06	1.64195088371504	2
ENSG00000115107.19	STEAP3	2	119223081	2_69	0	0.0152952783596126	7.80658170143192	1.9914912380616e-06	0.924447909733233	3
ENSG00000186132.14	C2orf76	2	119366701	2_69	0	0.0127902457540268	6.16595058824587	1.31534305136766e-06	0.657407407406999	1
ENSG00000171227.6	TMEM37	2	119429724	2_69	0	0.0107532539909775	4.57619498370816	8.20737978418717e-07	0.0956687801120922	2
ENSG00000144120.12	TMEM177	2	119679197	2_69	0	0.0543392676955049	19.5157817937132	1.76872307015968e-05	-2.14857142857191	1
ENSG00000088179.8	PTPN4	2	119757894	2_69	0	0.0109840294026606	4.7707178677962	8.73988113675997e-07	0.133744866954546	2
ENSG00000115109.13	EPB41L5	2	120012163	2_69	0	0.0108234838774796	4.63582879954599	8.36863389940151e-07	0.0774660553790329	2
ENSG00000144118.13	RALB	2	120247403	2_69	0	0.0110449391003054	4.82138063848793	8.88167445527474e-07	0.185185185185172	1
ENSG00000074047.21	GLI2	2	120735673	2_70	0	0.0166492237629703	4.56527211885773	1.26771247803779e-06	0.0296296296296217	1
ENSG00000115112.7	TFCP2L1	2	121285174	2_70	0	0.0479584940049305	14.3321614988646	1.14640305772636e-05	-1.98128917473487	2
ENSG00000074054.17	CLASP1	2	121649389	2_70	0	0.0197710559284564	6.14433266091213	2.0261177957859e-06	-0.924332896662873	2
ENSG00000136717.14	BIN1	2	127107346	2_74	0	0.00957456951330249	4.64484590760084	7.41738246091413e-07	0.387283236994299	1
ENSG00000163161.12	ERCC3	2	127292055	2_75	0	0.0247295127072905	9.79620969060768	4.04048721629109e-06	2.03426577210124	3
ENSG00000169967.16	MAP3K2	2	127388195	2_75	0	0.0147289205008173	5.03332423154808	1.23647668264438e-06	-1.02919708029223	1
ENSG00000163166.14	IWS1	2	127524687	2_75	0	0.0373953835706485	13.6160200709507	8.49235774403072e-06	-1.85806451612853	1
ENSG00000169994.18	MYO7B	2	127532538	2_75	0	0.015344838228007	5.40923454666373	1.38438929659425e-06	-0.489559803000038	2
ENSG00000144230.16	GPR17	2	127643978	2_75	0	0.152105943140113	26.8666080152795	6.81583593431927e-05	-2.87067798260367	3
ENSG00000072163.19	LIMS2	2	127615281	2_75	0	0.0179719626132554	6.86037112483881	2.05637929463882e-06	-1.33557046979883	1
ENSG00000136709.11	WDR33	2	127811674	2_75	0	0.0289199132363182	11.2399362038957	5.42151841817328e-06	1.16774193548368	1
ENSG00000136731.12	UGGT1	2	128091077	2_75	0	0.0419330674712959	14.677368102857	1.02651411337817e-05	2.29982238973975	2
ENSG00000222014.5	RAB6C	2	129979360	2_78	0	0.0255849659671676	7.6258424112761	3.2541140911567e-06	-1.06757296028756	2
ENSG00000136699.19	SMPD4	2	130182517	2_78	0	0.0201086670401133	5.40867277999174	1.81398669149187e-06	0.51145038167946	1
ENSG00000136718.9	IMP4	2	130342325	2_78	0	0.0452264686073871	12.8955987453698	9.72734446071231e-06	1.51012891344306	1
ENSG00000072135.12	PTPN18	2	130356437	2_78	0	0.0205349690279224	5.60159447803454	1.91851775628234e-06	0.600000000000051	1
ENSG00000136002.18	ARHGEF4	2	130837191	2_78	0	0.0186320150508136	4.70754924082842	1.46290055052056e-06	-0.203761755485874	1
ENSG00000115762.16	PLEKHB2	2	131104358	2_78	0	0.0185523182235059	4.66815674446336	1.444454016053e-06	-0.255319148936153	1
ENSG00000075886.10	TUBA3D	2	131475952	2_78	0	0.0441161106344323	12.6646857753841	9.31862299343139e-06	-1.90361445783111	1
ENSG00000163040.14	CCDC74A	2	131527737	2_78	0	0.052702671667538	14.3193604044919	1.25868297260884e-05	2.12598038958131	2
ENSG00000152128.13	TMEM163	2	134719289	2_80	0	0.0227545521514251	7.13197746145847	2.70668901195098e-06	1.11931818181821	1
ENSG00000082258.12	CCNT2	2	134918338	2_80	0	0.046636564180675	13.7669865674878	1.07084235807184e-05	-1.88590604026853	1
ENSG00000115839.17	RAB3GAP1	2	135052002	2_80	0	0.017231911798268	4.57585048296158	1.31512003476585e-06	0.220833333333443	1
ENSG00000121988.17	ZRANB3	2	135531995	2_80	0	0.0176442489938736	4.79306049246851	1.41051007841975e-06	0.480870172392959	2
ENSG00000144224.16	UBXN4	2	135741666	2_80	0	0.0187455534728884	5.34937501156938	1.67248186743678e-06	-0.613855389509571	2
ENSG00000076003.4	MCM6	2	135876201	2_80	0	0.0214837339222401	6.60308486870967	2.36601094760125e-06	-1.11051019180113	2
ENSG00000115866.10	DARS	2	135985602	2_80	0	0.232230442031303	29.1730549190132	0.000112995504098703	2.94681645850255	2
ENSG00000144229.11	THSD7B	2	136765297	2_81	0	0.0203296206224233	5.81993213625866	1.97336445082956e-06	0.570992543126348	2
ENSG00000144227.4	NXPH2	2	138780751	2_82	0	0.0265803813842742	7.10906434215965	3.15161935220154e-06	0.9790209790207	1
ENSG00000150540.13	HNMT	2	137963983	2_82	0	0.0264768021960226	7.07305913430717	3.12343825774842e-06	-0.799554565701502	1
ENSG00000144228.8	SPOPL	2	138501652	2_82	0	0.02588429662906	6.86442643991593	2.9634713237678e-06	0.89090909090894	1
ENSG00000168702.17	LRP1B	2	142132618	2_85	0	0.0181517398350241	5.23508768174218	1.58490167307443e-06	-0.507352941176341	1
ENSG00000115919.14	KYNU	2	142877245	2_85	0	0.0168946675644054	4.57583935608889	1.28937880062786e-06	-0.19580419580413	1
ENSG00000075884.13	ARHGAP15	2	143091525	2_85	0	0.0170069995694065	4.63669833863157	1.3152146813312e-06	0.153374233128808	1
ENSG00000121989.14	ACVR2A	2	147844091	2_88	0	0.0833718376783378	21.0280528557579	2.92400788795596e-05	-3.71274488028576	2
ENSG00000115947.13	ORC4	2	148020474	2_88	0	0.00892977416184659	4.72522761641113	7.03757951162868e-07	-0.458715596330366	1
ENSG00000204406.12	MBD5	2	148020703	2_88	0	0.0470447686538776	17.1903528421231	1.34882694687227e-05	-3.44776119403153	1
ENSG00000135999.11	EPC2	2	148436430	2_88	0	0.0130812231622794	7.87822859407563	1.71884627920933e-06	-0.788732394366264	1
ENSG00000150556.16	LYPD6B	2	149037889	2_88	0	0.0096618491195245	5.3094385326563	8.55596410959766e-07	0.429687500000046	1
ENSG00000187123.14	LYPD6	2	149329628	2_88	0	0.0120646200100955	7.33435860539063	1.47582850362446e-06	-0.907692307692316	1
ENSG00000184898.6	RBM43	2	151261518	2_90	0	0.0145923651974372	5.77171402794767	1.40472269978457e-06	-0.656019656019591	1
ENSG00000123609.10	NMI	2	151289680	2_90	0	0.0199662192134039	8.65132581830906	2.88096915747852e-06	1.6786336735547	2
ENSG00000080345.17	RIF1	2	151409959	2_90	0	0.019409561227936	8.39144489739584	2.71651789660683e-06	-1.41059497115161	2
ENSG00000183091.19	NEB	2	151734675	2_91	0	0.0228455132076045	6.53888185862066	2.49152078763253e-06	-0.72427983539071	1
ENSG00000182389.19	CACNB4	2	152099291	2_91	0	0.0184325342778893	4.56489256712786	1.40338140197919e-06	-0.204018848530808	2
ENSG00000115145.9	STAM2	2	152176179	2_91	0	0.0589468622788272	15.3191154695852	1.50610235638723e-05	-2.81168831168899	1
ENSG00000157827.19	FMNL2	2	152335141	2_91	0	0.0185084864637753	4.60271355931437	1.42083929498149e-06	0.310283687943262	1
ENSG00000196504.15	PRPF40A	2	152717752	2_91	0	0.0184252313587147	4.56126569645884	1.40171082185271e-06	0.288235294117617	1
ENSG00000177917.10	ARL6IP6	2	152717752	2_91	0	0.0184252313587147	4.56126569645884	1.40171082185271e-06	0.288235294117617	1
ENSG00000136542.8	GALNT5	2	157257153	2_94	0	0.0144934859185745	4.96448161440691	1.20007079025683e-06	-0.371287128712623	1
ENSG00000115165.9	CYTIP	2	157488690	2_94	0	0.0184801559312608	7.19559817407761	2.21785239881331e-06	0.838862559241445	1
ENSG00000115170.13	ACVR1	2	157876051	2_95	0	0.0163602342911801	4.56051070718949	1.24440888732017e-06	0.0113636363636378	1
ENSG00000153237.17	CCDC148	2	158456265	2_95	0	0.0261325408487203	8.86839477767181	3.8653316341726e-06	1.2299738643192	2
ENSG00000144283.21	PKP4	2	158457154	2_95	0	0.0171115408408202	4.97281056377723	1.41922462857942e-06	-0.323886639675966	1
ENSG00000163331.11	DAPL1	2	158793033	2_96	0	0.00702350888688308	4.56666186471751	5.34949883920701e-07	-0.151357474296255	2
ENSG00000115183.14	TANC1	2	158968845	2_96	0	0.0117930732858983	9.39686409392496	1.84828972292282e-06	-1.20100502512565	1
ENSG00000196151.10	WDSUB1	2	159288975	2_96	0	0.00731083133319332	4.9682046836777	6.05795928267738e-07	-0.729323308270565	1
ENSG00000136536.14	MARCH7	2	159712509	2_96	0	0.00824468846258575	5.95957058460588	8.19500689508573e-07	-0.776425372558869	2
ENSG00000241399.6	CD302	2	159798013	2_96	0	0.00730429300902147	4.86443166599276	5.92611942071378e-07	0.667776406322518	3
ENSG00000153246.12	PLA2R1	2	160062473	2_96	0	0.0070243739596948	4.84544975922209	5.67677687537553e-07	0.557251908397224	1
ENSG00000115221.10	ITGB6	2	160271695	2_96	0	0.0070220081888136	4.67851956394043	5.47936065672304e-07	0.358695652173895	1
ENSG00000153250.19	RBMS1	2	160494265	2_96	0	0.0109034181805454	13.1476647012478	2.3909549566406e-06	-2.66666666666656	1
ENSG00000136560.13	TANK	2	161136430	2_97	0	0.019310729052214	7.68738880571962	2.47592578591782e-06	1.09163861365212	2
ENSG00000197635.9	DPP4	2	162074564	2_97	0	0.0164680839653006	6.22444041464494	1.70963536176565e-06	-0.728278041073935	1
ENSG00000115267.5	IFIH1	2	162274962	2_97	0	0.0137468402257049	4.56700591590811	1.04711544333169e-06	-0.0930882055010632	2
ENSG00000182263.13	FIGN	2	163614686	2_99	0	0.0130652782526609	4.56362617364573	9.94463462144664e-07	-0.00595238095238012	1
ENSG00000082438.15	COBLL1	2	164843369	2_100	0	0.0301521075009993	10.7582448255476	5.41027327087714e-06	-1.32158590308418	1
ENSG00000169507.9	SLC38A11	2	164957981	2_100	0	0.0174588799739843	5.72728303751884	1.66772765697212e-06	0.679865763753859	2
ENSG00000153253.16	SCN3A	2	165199169	2_100	0	0.0658065437078314	18.0121350677077	1.97694406592136e-05	-1.90795631825421	1
ENSG00000178662.15	CSRNP3	2	165469352	2_100	0	0.0187438754232087	6.37979780988267	1.99446495611356e-06	0.829931972789212	1
ENSG00000123607.14	TTC21B	2	165954060	2_100	0	0.017562728434893	5.7817597378642	1.6936050194624e-06	-0.569742365665612	2
ENSG00000169432.14	SCN9A	2	166375953	2_101	0	0.0217604860909206	10.0867455746776	3.66083170906528e-06	-1.21383647798801	1
ENSG00000136546.13	SCN7A	2	166493861	2_101	0	0.0144879525269848	6.34961715065746	1.53431545679827e-06	-0.684615384615565	1
ENSG00000163072.15	NOSTRIN	2	168817672	2_102	0	0.0088724722761887	4.57117845767936	6.76445688331156e-07	-0.0476190476190497	1
ENSG00000152254.10	G6PC2	2	168901052	2_102	0	0.0115589453491085	6.99882279173751	1.34928382270275e-06	-0.804878048780792	1
ENSG00000163093.11	BBS5	2	169478998	2_103	0	0.0223045010676487	5.83017952524349	2.16887511792413e-06	0.690520494830042	2
ENSG00000138399.17	FASTKD1	2	169573465	2_103	0	0.0202432655958693	4.93808094249844	1.66724292497784e-06	0.296060639458242	2
ENSG00000138398.15	PPIG	2	169584491	2_103	0	0.0206680992257	5.1291136587409	1.76808429439015e-06	-0.435483870967874	1
ENSG00000154479.12	CCDC173	2	169694539	2_103	0	0.0233024037554767	6.23308727704238	2.42250139888197e-06	0.806346977959207	2
ENSG00000144362.11	PHOSPHO2	2	169694695	2_103	0	0.0220518930119504	5.72534599048492	2.10575441130431e-06	-0.810002754314197	2
ENSG00000213160.9	KLHL23	2	169694453	2_103	0	0.019431430627175	4.56175857708308	1.4784177882234e-06	-0.0502409051159759	2
ENSG00000138382.14	METTL5	2	169825274	2_103	0	0.0280536609625433	7.94330064871004	3.71664131498343e-06	1.02764976958583	1
ENSG00000144357.16	UBR3	2	169827007	2_103	0	0.023883603264416	6.45995660363345	2.57329487176686e-06	-0.906895296948589	2
ENSG00000071909.18	MYO3B	2	170178516	2_103	0	0.0200521818757889	4.85088282869038	1.62234242438816e-06	-0.248062015503952	1
ENSG00000204335.3	SP5	2	170714891	2_104	0	0.0124957023550502	4.70320997984056	9.80201011081096e-07	-0.395522388059781	1
ENSG00000204334.7	ERICH2	2	170784224	2_104	0	0.0132418417377475	5.23495879747916	1.15617018696479e-06	-0.681818181818112	1
ENSG00000128683.13	GAD1	2	170813566	2_104	0	0.0323470316062147	13.4522574613343	7.25754452819051e-06	-1.59887828439849	2
ENSG00000115806.12	GORASP2	2	170928918	2_104	0	0.0123031069777285	4.56082120629555	9.35875230704453e-07	-0.0763358778625833	1
ENSG00000198586.13	TLK1	2	171231129	2_104	0	0.0263134348704948	11.5467254653541	5.06753187284352e-06	1.42231075697154	1
ENSG00000123600.19	METTL8	2	171435106	2_104	0	0.0124023579289185	4.63445075519782	9.58655654384142e-07	-0.217687074829806	1
ENSG00000071967.11	CYBRD1	2	171522147	2_104	0	0.0149186525037042	6.32868556903559	1.57471956251396e-06	-0.959052454210352	2
ENSG00000077380.15	DYNC1I2	2	171687403	2_104	0	0.013687525319221	5.53853648298583	1.26438711647177e-06	-0.561151079136927	1
ENSG00000128708.12	HAT1	2	171922612	2_104	0	0.0146065013337547	6.13460114483541	1.49448871364631e-06	0.638766519823884	1
ENSG00000172878.13	METAP1D	2	171999243	2_104	0	0.0133027787066722	5.27705617335735	1.17083093711912e-06	0.406876790830911	1
ENSG00000144355.14	DLX1	2	172084313	2_104	0	0.0257067962867377	11.3317991523725	4.85855283573673e-06	-1.50306748466248	1
ENSG00000217236.1	SP9	2	174335141	2_105	0	0.00528116624570651	4.57072158751602	4.02600873401132e-07	0.165467625899246	1
ENSG00000091409.14	ITGA6	2	172427651	2_105	0	0.0134592533256304	68.1584168411096	1.53003218729824e-05	0.443262411347455	1
ENSG00000152256.13	PDK1	2	172555453	2_105	0	0.00662446955644935	6.70994978458507	7.41362277520351e-07	0.813852813852869	1
ENSG00000091436.16	MAP3K20	2	173075305	2_105	0	0.0116773452937121	12.4723173639345	2.42913348685598e-06	-1.50586619822052	2
ENSG00000144354.13	CDCA7	2	173354390	2_105	0	0.00606387743876546	5.70087737489604	5.76570236916466e-07	0.584795321637526	1
ENSG00000144306.14	SCRN3	2	174395627	2_105	0	0.00547219496580675	4.88095033492099	4.45477789934577e-07	-0.324460766181228	2
ENSG00000163328.13	GPR155	2	174487862	2_105	0	0.00530106924200857	4.59728276261428	4.06466538514448e-07	-0.197860962566759	1
ENSG00000115935.17	WIPF1	2	174674674	2_105	0	0.104673536135366	30.6910321824188	5.35807139479643e-05	3.01388888889005	1
ENSG00000115966.16	ATF2	2	175168302	2_106	0	0.0158265965251556	5.39611371315697	1.42438938809471e-06	0.504014334764632	2
ENSG00000154518.9	ATP5G3	2	175184841	2_106	0	0.0245636205709765	9.26908828861324	3.79742761913334e-06	-1.20620398418599	2
ENSG00000144320.13	LNPK	2	175919410	2_106	0	0.0715463348405355	18.7538458675439	2.23788537783259e-05	-2.06666666666747	1
ENSG00000128709.12	HOXD9	2	176122492	2_106	0	0.0227937229642476	8.31213562639182	3.16000661656233e-06	-0.582089552238729	1
ENSG00000175879.8	HOXD8	2	176128401	2_106	0	0.0166961306677145	5.69188431870379	1.58500999600703e-06	0.205882352941163	1
ENSG00000128652.11	HOXD3	2	176135968	2_106	0	0.0462591669681448	15.3307002630215	1.18282339544289e-05	1.57703159867065	2
ENSG00000170166.5	HOXD4	2	176151101	2_106	0	0.0151738840601502	5.03816781299259	1.27505669513034e-06	0.465116279069986	1
ENSG00000128645.14	HOXD1	2	176188365	2_106	0	0.465749895879502	23.7505125887404	0.000184495534554608	3.72992700729817	1
ENSG00000128654.13	MTX2	2	176269444	2_106	0	0.0157153399451953	5.35842442375821	1.40449757976546e-06	-0.472972972973105	1
ENSG00000196659.9	TTC30B	2	177553107	2_107	0	0.0256438818969361	8.48840693287817	3.6305302947089e-06	-1.28484848484867	1
ENSG00000128655.16	PDE11A	2	178108391	2_108	0	0.00961911074005783	5.49660051140409	8.81838801358548e-07	-0.543624161073699	1
ENSG00000155636.14	RBM45	2	178112094	2_108	0	0.00904465776433583	4.9328427842529	7.44131207179161e-07	-0.299516908212484	1
ENSG00000079156.16	OSBPL6	2	178193688	2_108	0	0.00873646373676229	4.61549774340399	6.72534127163753e-07	-0.11174785100287	1
ENSG00000180228.12	PRKRA	2	178451344	2_108	0	0.010596846483014	6.38314784821702	1.12816248020977e-06	0.659919028340223	1
ENSG00000204311.12	DFNB59	2	178451344	2_108	0	0.010596846483014	6.38314784821702	1.12816248020977e-06	0.659919028340223	1
ENSG00000079150.17	FKBP7	2	178477603	2_108	0	0.00922644023763186	5.11500882305797	7.87119489315744e-07	0.402197479383606	2
ENSG00000155657.26	TTN	2	178830510	2_108	0	0.0172132596034112	10.8323508551913	3.1098965489541e-06	-1.17241379310375	1
ENSG00000163492.14	CCDC141	2	179049620	2_108	0	0.0158469170049488	10.0729513885011	2.66232841283688e-06	1.22923588039862	1
ENSG00000144331.18	ZNF385B	2	179840152	2_108	0	0.00885141857108274	4.73515099638634	6.99047708629434e-07	0.225641025640976	1
ENSG00000170035.15	UBE2E3	2	180967386	2_109	0	0.0176146857030218	5.48928991501397	1.61269103833978e-06	-0.675549758856816	2
ENSG00000115232.13	ITGA4	2	181456814	2_110	0	0.014744221195589	6.06600071946288	1.49170999850497e-06	0.566972477064222	1
ENSG00000138434.16	SSFA2	2	181892173	2_110	0	0.0125786288061879	4.60912914309209	9.66968404201983e-07	-0.0219512195121975	1
ENSG00000150722.10	PPP1R1C	2	181953928	2_110	0	0.0140730212987952	5.63856136158081	1.32347505939407e-06	-0.498765432098467	1
ENSG00000162998.4	FRZB	2	182866669	2_110	0	0.023057419248472	10.1751111608598	3.91300104968146e-06	-1.30967741935473	1
ENSG00000061676.14	NCKAP1	2	183038483	2_110	0	0.0231435609922801	10.2094444960109	3.94087264857692e-06	1.31468531468516	1
ENSG00000162999.12	DUSP19	2	183077279	2_110	0	0.0152113120984666	6.3521923462391	1.61157463328942e-06	0.824983704625552	2
ENSG00000163002.12	NUP35	2	183117700	2_110	0	0.0125476431481263	4.58651958678616	9.59854747016769e-07	0.106284343652396	2
ENSG00000170396.7	ZNF804A	2	184598393	2_112	0	0.00566549583849652	4.85403976796409	4.58671082697553e-07	0.302558050911086	2
ENSG00000065548.17	ZC3H15	2	186486293	2_112	0	0.00674413051156142	6.1646950129525	6.93422081347023e-07	0.224561403508731	1
ENSG00000138448.11	ITGAV	2	186590551	2_112	0	0.0191744952873633	22.0660348215119	7.05680872451714e-06	-4.24021551885729	2
ENSG00000144369.12	FAM171B	2	186692567	2_112	0	0.0146287748412621	11.855286770264	2.89254500459972e-06	0.496402877698032	1
ENSG00000064989.12	CALCRL	2	187448790	2_112	0	0.00779132641105584	8.2831099677517	1.0763782954021e-06	-1.32094594594596	1
ENSG00000003436.15	TFPI	2	187565964	2_112	0	0.00550812456169758	4.75636521413869	4.36957353776895e-07	0.2283464566929	1
ENSG00000168542.14	COL3A1	2	188974074	2_112	0	0.00699289850381957	6.74473227729437	7.86650903990449e-07	-0.726315789473503	1
ENSG00000204262.11	COL5A2	2	189180039	2_113	0	0.0906207982449738	21.5075083009705	3.25070895891113e-05	3.2407651270278	2
ENSG00000115368.9	WDR75	2	189579904	2_113	0	0.0151161048514994	4.8943619403915	1.23394579902507e-06	0.316384180790975	1
ENSG00000138449.10	SLC40A1	2	189584239	2_113	0	0.016125965727831	5.48798094364705	1.47604103961576e-06	0.793650793650781	1
ENSG00000138381.9	ASNSD1	2	189660929	2_113	0	0.0152694722223731	4.98697647880575	1.27005185077226e-06	0.257140272363576	2
ENSG00000151687.14	ANKAR	2	189674447	2_113	0	0.0195566782804739	7.25998469184171	2.36805018495778e-06	1.00651465798058	1
ENSG00000128699.13	ORMDL1	2	189783978	2_113	0	0.0153777018945336	5.0517977995347	1.29567924667187e-06	-0.280923943084216	3
ENSG00000064933.17	PMS1	2	189783978	2_113	0	0.0146444168802807	4.60347517325173	1.1243926403109e-06	-0.0137025877800141	2
ENSG00000198130.15	HIBCH	2	190344069	2_113	0	0.0149253930256228	4.77786305952506	1.1893771200363e-06	-0.229729729729736	1
ENSG00000151689.12	INPP1	2	190343615	2_113	0	0.0152101658421473	4.95130161781591	1.25606882835152e-06	0.308724832214726	1
ENSG00000151690.14	MFSD6	2	190408058	2_113	0	0.0159637122284684	5.39511245462408	1.43646317637381e-06	-0.442176870748138	1
ENSG00000189362.11	NEMP2	2	190534707	2_113	0	0.0188251508436014	6.90954543397845	2.16944201770205e-06	-0.73287671232898	1
ENSG00000138386.16	NAB1	2	190647213	2_113	0	0.0171207391958149	6.03752972643563	1.72401841041553e-06	0.961832061068926	1
ENSG00000115419.12	GLS	2	190973115	2_113	0	0.0153264894830699	5.02124089277512	1.28355314200308e-06	0.00793650793650735	1
ENSG00000138378.17	STAT4	2	191151202	2_114	0	0.116248477543056	26.6736680423211	5.17166185834631e-05	2.73029045643012	1
ENSG00000128641.18	MYO1B	2	191244832	2_114	0	0.0121446797927093	5.67016676826911	1.14852910872608e-06	-0.416666666666695	1
ENSG00000173559.12	NABP1	2	191677959	2_114	0	0.0437702688472299	17.4818483920725	1.27622330014432e-05	-1.95753786088738	2
ENSG00000196950.13	SLC39A10	2	195667377	2_116	0	0.0499704530322018	14.3256438584784	1.19395385624055e-05	1.90399999999981	1
ENSG00000118997.13	DNAH7	2	196068464	2_116	0	0.0205313509741674	6.1025718493823	2.08973171580869e-06	0.850393700787108	1
ENSG00000138411.10	HECW2	2	196593392	2_116	0	0.0204264115411885	6.05547091303783	2.06300416874439e-06	-0.844194733799614	2
ENSG00000144395.17	CCDC150	2	196629773	2_116	0	0.0342211873366901	10.8134910866378	6.1719316216532e-06	-1.56139473386333	2
ENSG00000119041.10	GTF3C3	2	196799713	2_116	0	0.05718854100085	15.5841671277711	1.48645826300622e-05	1.78816199376953	1
ENSG00000115520.8	COQ10B	2	197453059	2_117	0	0.0126043235670521	5.57080273131718	1.17110929755891e-06	-1.50806451612903	1
ENSG00000115541.10	HSPE1	2	197500319	2_117	0	0.044184141869698	17.1262503982765	1.26208562351922e-05	-3.18939393939459	1
ENSG00000162944.10	RFTN2	2	197675986	2_117	0	0.0159633183447651	7.73789950683486	2.06018568553139e-06	1.22492401215805	1
ENSG00000115896.15	PLCL1	2	197804386	2_117	0	0.0149158716533966	7.11512520604399	1.77007345883215e-06	-1.24203821656018	1
ENSG00000226124.6	FTCDNL1	2	199761955	2_118	0	0.0243950612180663	18.7408139010027	7.62518642345929e-06	-2.86824171585709	2
ENSG00000162971.10	TYW5	2	199955035	2_118	0	0.0090083779493042	8.22006548479997	1.2350427248713e-06	-1.73387096774217	1
ENSG00000162972.10	MAIP1	2	199954933	2_118	0	0.0203744738446008	14.3739279409215	4.88452088791103e-06	1.50397877984095	1
ENSG00000196141.13	SPATS2L	2	200306290	2_118	0	0.0152837449165703	12.1536625662655	3.09811162107629e-06	1.41982507288555	1
ENSG00000163535.17	SGO2	2	200510401	2_118	0	0.0161117341108348	12.7260074507204	3.41975162764164e-06	-1.30921052631589	1
ENSG00000155729.12	KCTD18	2	200519526	2_118	0	0.0320494533471636	20.8588030857201	1.11498780188045e-05	-2.56540084388193	1
ENSG00000138356.13	AOX1	2	200586283	2_118	0	0.00774300881596457	7.14652076475555	9.22920981452976e-07	-1.13245033112597	1
ENSG00000013441.15	CLK1	2	200864612	2_119	0	0.0411910659018542	14.5706442035553	1.00101800560588e-05	1.93223819301791	1
ENSG00000240344.8	PPIL3	2	200889218	2_119	0	0.0293401129454048	11.431711832797	5.59413773760502e-06	1.29447852760703	1
ENSG00000155744.9	FAM126B	2	201067007	2_119	0	0.0276695506905418	10.8907809327957	5.02598554096397e-06	-1.72297297297309	1
ENSG00000119013.8	NDUFB3	2	201071148	2_119	0	0.0355577785769969	13.2080879841324	7.83311820079846e-06	1.82388663967618	1
ENSG00000003402.19	CFLAR	2	201116120	2_119	0	0.0291411007758966	11.3688971486718	5.52566301716644e-06	-1.66122448979574	1
ENSG00000003400.14	CASP10	2	201183110	2_119	0	0.024397396403414	9.7306549277725	3.95954843534032e-06	1.28834355828272	1
ENSG00000064012.21	CASP8	2	201230407	2_119	0	0.0147006909549255	5.07420537502601	1.24413037777206e-06	-0.547676796609636	2
ENSG00000155749.12	ALS2CR12	2	201357198	2_119	0	0.0269886743311791	10.6609903327183	4.79887246089002e-06	1.3790322580643	1
ENSG00000082146.12	STRADB	2	201388316	2_119	0	0.014341602292798	4.8473179376525	1.15946938720346e-06	-0.409090909090824	1
ENSG00000115993.12	TRAK2	2	201452542	2_119	0	0.0163659899150592	6.059134759836	1.65391427812367e-06	-0.712121212120904	1
ENSG00000155755.18	TMEM237	2	201643259	2_119	0	0.0263043567537241	10.4241824705026	4.57330110862814e-06	1.15104894934058	2
ENSG00000082126.17	MPP4	2	201696387	2_119	0	0.0301870436910279	11.6944413476143	5.88789652421896e-06	-1.33480176211484	1
ENSG00000003393.14	ALS2	2	201780819	2_119	0	0.0659724775414937	18.9612458638264	2.08636250464504e-05	2.19337016574606	1
ENSG00000138395.14	CDK15	2	201790118	2_119	0	0.0642348451205949	18.7111032712135	2.00461133922954e-05	2.29905677797605	2
ENSG00000116030.16	SUMO1	2	202238678	2_120	0	0.0168666431333819	7.99361842006557	2.24870339135837e-06	-1.08730158730175	1
ENSG00000138439.11	FAM117B	2	202634789	2_120	0	0.0340979471859834	14.47780915383	8.23362696425842e-06	-2.15999999999984	1
ENSG00000163596.16	ICA1L	2	202871528	2_120	0	0.0123804808792609	5.15682639928027	1.06482963847353e-06	-0.932978873498491	2
ENSG00000144426.18	NBEAL1	2	203014780	2_120	0	0.0125079120454558	5.25064456956927	1.09536168350856e-06	-0.446043165467718	1
ENSG00000163600.12	ICOS	2	203937045	2_120	0	0.019365100697235	9.26281312567686	2.99173255697254e-06	-1.11494252873594	1
ENSG00000118257.16	NRP2	2	205681675	2_121	0	0.0401961734833523	13.3003621981877	8.9167848009369e-06	1.5055555555547	1
ENSG00000023228.13	NDUFS1	2	206158029	2_122	0	0.0151379945426304	4.63371652357765	1.16992470347107e-06	0.3288043478261	1
ENSG00000114942.13	EEF1B2	2	206159383	2_122	0	0.114766876671259	17.7869218476567	3.40468913730063e-05	-3.69841269841326	1
ENSG00000183671.12	GPR1	2	206217980	2_122	0	0.0196094057297463	7.8633209807631	2.57176062002786e-06	-1.47945205479434	1
ENSG00000114948.12	ADAM23	2	206443099	2_122	0	0.0162981934382642	5.15674909558759	1.40176617029672e-06	0.241558742992863	2
ENSG00000138400.12	MDH1B	2	206765180	2_122	0	0.0294523923740272	10.5108332392715	5.16318669614877e-06	-1.35698794448815	2
ENSG00000118246.13	FASTKD2	2	206765614	2_122	0	0.0410716905177347	13.2165696365459	9.05360271224882e-06	-1.3927903498424	2
ENSG00000144401.14	METTL21A	2	207630131	2_122	0	0.0184899065732098	6.41195075027278	1.97735661098064e-06	-0.734177215189853	1
ENSG00000163249.11	CCNYL1	2	207712007	2_122	0	0.0318030536319103	11.323035589178	6.00608949945222e-06	-1.38819320214785	1
ENSG00000138413.13	IDH1	2	208266212	2_123	0	0.0193102287310734	5.89839086815008	1.89968271943647e-06	-0.524911032028401	1
ENSG00000144406.18	UNC80	2	209772425	2_124	0	0.0117169270211531	6.50528620784642	1.27127714443769e-06	-0.838596491228404	1
ENSG00000197713.14	RPE	2	210002122	2_124	0	0.00972806492225986	4.80129060033124	7.79012736972469e-07	-0.242063492063392	1
ENSG00000115365.11	LANCL1	2	210477778	2_124	0	0.00988788437375476	4.95050617422057	8.16418977638175e-07	0.552845528455196	1
ENSG00000021826.14	CPS1	2	210466153	2_124	0	0.0098845611027959	4.94742793905966	8.15637102678833e-07	-0.106000210649722	2
ENSG00000030419.16	IKZF2	2	213152393	2_126	0	0.186693429700061	26.1771375538371	8.15100753816254e-05	3.03125000000058	1
ENSG00000144451.18	SPAG16	2	213283575	2_126	0	0.0217025830856151	5.89283297220099	2.13302362007512e-06	-0.999999999999731	1
ENSG00000144452.14	ABCA12	2	215138684	2_127	0	0.0114976534686929	4.99667452986558	9.58187238191345e-07	-0.460122699386347	1
ENSG00000138376.10	BARD1	2	214809224	2_127	0	0.011014724586344	4.56616194787361	8.38851448078988e-07	0.0299449691461726	2
ENSG00000138363.14	ATIC	2	215312057	2_127	0	0.022921313483669	12.6487040825058	4.83554733287655e-06	2.07844369462124	2
ENSG00000115414.18	FN1	2	215435759	2_127	0	0.011964423454324	6.39228691868932	1.275581292205e-06	-1.45454545454556	1
ENSG00000115425.13	PECR	2	216082628	2_127	0	0.011164141632764	4.68956694550079	8.73208959352524e-07	-0.187050359712229	1
ENSG00000138375.12	SMARCAL1	2	216412526	2_127	0	0.0110078932894558	4.56131480720612	8.37441277204324e-07	0.0223880597014932	1
ENSG00000115457.9	IGFBP2	2	216632342	2_127	0	0.0116712619643555	5.08197393079527	9.89259786886219e-07	0.32236842105261	1
ENSG00000181378.13	CFAP65	2	219041645	2_129	0	0.0569617821096345	17.2153463334239	1.63553347696914e-05	1.95185536552136	2
ENSG00000231672.6	DIRC3	2	217756664	2_129	0	0.0140325771712273	4.67903760753823	1.09510076079282e-06	-0.335211267605704	1
ENSG00000188282.12	RUFY4	2	218034910	2_129	0	0.0142952012842271	7.30350463436716	1.74133243538809e-06	-1.89455767429036	2
ENSG00000163464.7	CXCR1	2	218166777	2_129	0	0.0439825999645489	18.6198657579816	1.36589573698969e-05	2.77573529411788	1
ENSG00000163466.15	ARPC2	2	218217396	2_129	0	0.0266212206519059	23.9399391476646	1.06294578188231e-05	-4.74796747967471	1
ENSG00000179921.14	GPBAR1	2	218259499	2_129	0	0.0274825898536525	25.4266339627138	1.16548485173744e-05	-5.04838709677474	1
ENSG00000127837.9	AAMP	2	218270227	2_129	0	0.0243580841703831	24.1480016448481	9.81034835985389e-06	-4.95967741935412	1
ENSG00000127838.13	PNKD	2	218270205	2_129	1	0.0968775929381075	36.1884231547862	5.84726942218817e-05	-5.64285714285653	1
ENSG00000135926.14	TMBIM1	2	218292256	2_129	0	0.0344937548852915	27.4116755390975	1.57701622336136e-05	-5.11904761904703	1
ENSG00000158428.3	CATIP	2	218356632	2_129	0	0.028969358232609	18.3584784922698	8.87024601044434e-06	3.48854961832044	1
ENSG00000018280.16	SLC11A1	2	218381984	2_129	0	0.0177056450140032	6.76671228593551	1.9982488391125e-06	-0.748175182481655	1
ENSG00000144579.7	CTDSP1	2	218157928	2_129	0	0.0312672965616279	15.3107176882533	7.98446804426469e-06	2.57418574499142	2
ENSG00000135913.10	USP37	2	218568666	2_129	0	0.0160822494191273	5.77565505274616	1.5492023469671e-06	-0.481946735654576	2
ENSG00000144580.13	CNOT9	2	218568272	2_129	0	0.0156786823703234	6.48756660725444	1.69649075489866e-06	1.28799999999995	1
ENSG00000115556.13	PLCD4	2	218607609	2_129	0	0.0317804577938882	13.2715636531887	7.03464763979292e-06	-2.07580174927021	1
ENSG00000074582.12	BCS1L	2	218658710	2_129	0	0.0152318854264802	6.09684556526989	1.54888425226637e-06	-1.18548387096729	1
ENSG00000115568.15	ZNF142	2	218659583	2_129	0	0.0313857115094047	13.8020079060172	7.22494184813748e-06	2.27945353335704	2
ENSG00000163481.7	RNF25	2	218672452	2_129	0	0.0272830791220581	11.8301100264938	5.38322177352908e-06	-1.95987654321026	1
ENSG00000163482.11	STK36	2	218672501	2_129	0	0.0160441598843296	5.7739813226928	1.54508530297407e-06	0.5189838998128	2
ENSG00000135929.8	CYP27A1	2	218780830	2_129	0	0.0140983353290114	4.68116633549434	1.10073307084542e-06	0.241935483870947	1
ENSG00000163501.6	IHH	2	219061446	2_129	0	0.0461895190931926	15.5463559111034	1.19765615888967e-05	1.93877551020348	1
ENSG00000213901.10	SLC23A3	2	219170383	2_129	0	0.0322267964419689	13.0777619845754	7.02927720522092e-06	1.74585635359141	1
ENSG00000115649.15	CNPPD1	2	219177636	2_129	0	0.0178420881210658	6.6876925671223	1.99013293042001e-06	-0.626657049297124	2
ENSG00000115657.12	ABCB6	2	219218557	2_129	0	0.0155387631633021	5.65095098408448	1.46452939588568e-06	-0.752427184466232	1
ENSG00000198925.10	ATG9A	2	219229585	2_129	0	0.0185672661300826	7.31067685404472	2.26394387210973e-06	-1.04418766970783	2
ENSG00000163516.13	ANKZF1	2	219229951	2_129	0	0.0156932819542257	5.7390025939396	1.50213963078084e-06	-0.763636363636336	1
ENSG00000163521.15	GLB1L	2	219243701	2_129	0	0.0182946104960543	7.2861720546884	2.22322130439748e-06	-0.993939393939078	1
ENSG00000135924.15	DNAJB2	2	219279688	2_129	0	0.0143774772976181	4.86481961009675	1.16656659774794e-06	0.355828220858808	1
ENSG00000123992.18	DNPEP	2	219399690	2_129	0	0.0141759854538999	4.7896517031139	1.13244546712793e-06	-0.32824427480905	1
ENSG00000175084.11	DES	2	219418233	2_129	0	0.0138855077593043	4.56616793359759	1.05748386797631e-06	0.0916030534350857	1
ENSG00000072195.14	SPEG	2	219434550	2_129	0	0.0179967647407173	6.95407860066862	2.08734453966492e-06	-0.870370370370576	1
ENSG00000188760.10	TMEM198	2	219543916	2_129	0	0.0138842552860319	4.56103863277954	1.0562006896103e-06	0.0873015873015872	1
ENSG00000123999.4	INHA	2	219569323	2_129	0	0.0145430657917729	4.95686878941446	1.20232948489151e-06	0.269058295964275	1
ENSG00000124006.14	OBSL1	2	219572251	2_129	0	0.0139025653210154	4.5734213573888	1.06046481914747e-06	0.0312499999999891	1
ENSG00000144589.21	STK11IP	2	219597759	2_130	0	0.014252551806398	4.57768399467983	1.08817449651406e-06	0.059188850896082	2
ENSG00000114923.16	SLC4A3	2	219628913	2_130	0	0.0239124009192524	9.33321798866608	3.72232850896079e-06	1.09459459459432	1
ENSG00000116106.11	EPHA4	2	221227655	2_130	0	0.0182269260583136	6.83579886482515	2.0780826335319e-06	0.761409492647649	2
ENSG00000163082.9	SGPP2	2	222423650	2_131	0	0.0306415753017164	11.5813249645215	5.91874244865543e-06	-1.43356643356599	1
ENSG00000116120.9	FARSB	2	222656186	2_131	0	0.0142916833104412	4.5642057719841	1.08794942136672e-06	-0.0344827586206961	1
ENSG00000124003.12	MOGAT1	2	222671953	2_131	0	0.0157199602646375	5.43828326581685	1.42584847217979e-06	-0.48744769874489	1
ENSG00000123983.13	ACSL3	2	222860958	2_131	0	0.0221312851051489	8.58195896214846	3.16776657524552e-06	1.04761904761923	1
ENSG00000152056.16	AP1S3	2	223837891	2_131	0	0.0158816120595062	5.53219436762794	1.46538627323669e-06	0.453125000000122	1
ENSG00000135900.3	MRPL44	2	223957073	2_131	0	0.0142901970579884	4.56325170983356	1.08760888901586e-06	0.00775193798449565	1
ENSG00000135919.12	SERPINE2	2	224039199	2_132	0	0.0165339589123799	5.45479406289108	1.50423371601873e-06	0.534351145037938	1
ENSG00000124019.9	FAM124B	2	224402283	2_132	0	0.0197995326179332	7.11086010930104	2.34821132938049e-06	-0.881578947368311	1
ENSG00000135905.18	DOCK10	2	225041976	2_133	0	0.082881456282072	20.642696765942	2.85353965266856e-05	-2.21032504780186	1
ENSG00000169031.18	COL4A3	2	227161040	2_133	0	0.0147295602337409	4.62689272411671	1.13668287397526e-06	-0.131782945736434	1
ENSG00000168958.19	MFF	2	227324300	2_134	0	0.0242829304803094	7.00160767932155	2.8356914543317e-06	0.765024876920839	2
ENSG00000173744.17	AGFG1	2	227472263	2_134	0	0.0301279345527262	8.99060969904017	4.51771270413442e-06	-1.10526315789507	1
ENSG00000135917.13	SLC19A3	2	227717801	2_134	0	0.0233178911964079	6.62813821026009	2.57775081511081e-06	0.749230622856687	2
ENSG00000153823.18	PID1	2	229272166	2_135	0	0.0114683716713356	8.46481429328659	1.61912097743791e-06	0.971223021583052	1
ENSG00000187957.7	DNER	2	229714856	2_135	0	0.00747678593865941	4.60933967673373	5.747960385194e-07	-0.164102564102545	1
ENSG00000163053.10	SLC16A14	2	230069466	2_135	0	0.0123637409087168	8.84224075112337	1.82335963606229e-06	-0.860139860139521	1
ENSG00000135899.17	SP110	2	230227451	2_135	0	0.0190827462840254	12.2070321987197	3.88517935068627e-06	-1.05820105820118	1
ENSG00000185404.16	SP140L	2	230326798	2_135	0	0.025708504656221	18.4105773117561	7.89413100293541e-06	-2.81746031745963	1
ENSG00000135916.15	ITM2C	2	230864420	2_135	0	0.029526709011745	16.9654900906153	8.35490583496908e-06	1.72893772893777	1
ENSG00000135898.9	GPR55	2	230952062	2_135	0	0.0327951552592064	17.9585514462556	9.82293114916354e-06	-2.05673758865271	1
ENSG00000135902.9	CHRND	2	232526097	2_136	0	0.0189008252210883	4.6568285576683	1.46801712315595e-06	-0.0984848484848931	1
ENSG00000204128.5	C2orf72	2	231037242	2_136	0	0.0270926184501842	7.97133457285902	3.60198685926967e-06	-1.0111444347075	2
ENSG00000135914.5	HTR2B	2	231125386	2_136	0	0.0194021220389691	4.89744111554837	1.58481495409267e-06	0.190618730051334	3
ENSG00000135931.17	ARMC9	2	231198852	2_136	0	0.0203287711155021	5.32641655091324	1.80595264822018e-06	-0.511052418298311	2
ENSG00000115053.15	NCL	2	231483964	2_136	0	0.0187082111787845	4.56268860325431	1.42368267145979e-06	-0.0257731958762821	1
ENSG00000171596.6	NMUR1	2	231530546	2_136	0	0.0258040074096951	7.52204546451608	3.23730201481789e-06	0.833333333333479	1
ENSG00000187514.16	PTMA	2	231707301	2_136	0	0.0189171773699112	4.66477659289403	1.47179488965069e-06	-0.0884955752212203	1
ENSG00000156973.13	PDE6D	2	231784663	2_136	0	0.023735682551033	6.75229004788523	2.67308592940112e-06	0.904950495050067	1
ENSG00000144535.19	DIS3L2	2	231961176	2_136	0	0.0210221758522531	5.63491059360536	1.97571728756435e-06	0.528169014084221	1
ENSG00000221944.6	TIGD1	2	232546284	2_136	0	0.0222564374900712	6.15987532080127	2.28658672088406e-06	0.689735699023196	2
ENSG00000135930.13	EIF4E2	2	232549631	2_136	0	0.032281928579466	9.58913660980274	5.16296384369456e-06	-1.29457364341077	1
ENSG00000115468.11	EFHD1	2	232655669	2_136	0	0.0188337113700416	4.62413528274181	1.45253480412938e-06	-0.143999999999995	1
ENSG00000244122.2	UGT1A7	2	233681597	2_137	0	0.0149520483444817	7.03901669248468	1.75538665849933e-06	1.0738255033561	1
ENSG00000241635.7	UGT1A1	2	233761240	2_137	0	0.0126815793432624	6.12170459968311	1.29480932329662e-06	-1.23529411764709	1
ENSG00000204120.14	GIGYF2	2	232697500	2_137	0	0.0131959828333537	5.24749652317453	1.15492559730964e-06	0.101562500000003	1
ENSG00000182600.9	C2orf82	2	232855456	2_137	0	0.0133237814681845	5.38770436787416	1.19726796892337e-06	-0.322368421052592	1
ENSG00000066248.14	NGEF	2	232927715	2_137	0	0.0179278950704919	8.12718967020564	2.43013165477646e-06	0.866123681747057	2
ENSG00000168918.13	INPP5D	2	233059893	2_137	0	0.0120446536341867	4.68447271589218	9.41055278311443e-07	-0.415999999999992	1
ENSG00000085978.21	ATG16L1	2	233234598	2_137	0	0.0121812677990447	42.2907559834199	8.59207472118501e-06	6.73684210526363	1
ENSG00000085982.13	USP40	2	233566344	2_137	0	0.0140607988990902	5.89376584270393	1.38217482983783e-06	0.436176327953712	2
ENSG00000130147.15	SH3BP4	2	234952438	2_138	0	0.0265806416400317	8.4272543720081	3.73604130413026e-06	-1.04735376044615	1
ENSG00000198612.10	COPS8	2	237083970	2_140	0	0.0425916111985544	16.2614392568355	1.15516269719307e-05	-2.17557251908422	1
ENSG00000115648.13	MLPH	2	237487170	2_140	0	0.0119609153143887	4.56344683468549	9.10369116723457e-07	-0.0122950819672185	1
ENSG00000124839.12	RAB17	2	237601116	2_140	0	0.113225640928342	25.4542605112184	4.80690321520371e-05	-2.47767857142924	1
ENSG00000177483.11	RBM44	2	237774727	2_140	0	0.0120888195270004	4.66093527772959	9.39760251505287e-07	-0.223529411764616	1
ENSG00000132329.10	RAMP1	2	237858483	2_141	0	0.0172138682042766	5.84944936401317	1.67939774204367e-06	-0.451697127937326	1
ENSG00000184182.18	UBE2F	2	237966682	2_141	0	0.0150683136490037	4.73280350442481	1.18944189408704e-06	-0.210361611445035	2
ENSG00000132330.16	SCLY	2	238060509	2_141	0	0.0301236235868138	15.1369221064104	7.60509938449935e-06	3.59554557213644	2
ENSG00000144488.14	ESPNL	2	238098238	2_141	0	0.0153560539550344	9.2369869197741	2.36575661760925e-06	2.41443708068565	2
ENSG00000168427.8	KLHL30	2	238138383	2_141	0	0.0149761888926955	4.83721273962199	1.20824944047788e-06	0.491416309012999	1
ENSG00000178752.15	ERFE	2	238157706	2_141	0	0.0241263586627569	9.48132813097251	3.81523296841285e-06	-1.28666666666644	1
ENSG00000132323.8	ILKAP	2	238203982	2_141	0	0.0158528777776343	5.2841473547916	1.39715032730992e-06	-0.454545454545522	1
ENSG00000204104.11	TRAF3IP1	2	238316563	2_141	0	0.0237132048263206	9.39578623871037	3.71606657409249e-06	1.40744201882799	2
ENSG00000065802.11	ASB1	2	238426832	2_141	0	0.0327981213979799	12.7242365268711	6.96050593433508e-06	-1.75396825396825	1
ENSG00000233608.3	TWIST2	2	238847617	2_141	0	0.0226640366947398	8.00359010518501	3.02539586426221e-06	-0.871794871794955	1
ENSG00000130414.11	NDUFA10	2	240025784	2_142	0	0.00892301702819676	4.56084023708817	6.78760696806423e-07	-0.0283044521144666	2
ENSG00000188542.9	DUSP28	2	240560414	2_142	0	0.0798435458214675	24.817258718052	3.30486504264389e-05	-2.74384236453254	1
ENSG00000142330.19	CAPN10	2	240586423	2_142	0	0.058301201010043	21.865909165643	2.12620505617942e-05	-2.35471698113107	1
ENSG00000178623.11	GPR35	2	240605435	2_142	0	0.00936013940795588	4.99867206339161	7.80363716797037e-07	-0.592741935483953	1
ENSG00000172478.17	C2orf54	2	240896529	2_143	0	0.00860902424537613	4.76353715812607	6.83980300683114e-07	-0.026297897906158	2
ENSG00000130294.15	KIF1A	2	240819820	2_143	0	0.00877648364826944	5.25788681858803	7.69647542201732e-07	-0.795275590551278	1
ENSG00000172482.4	AGXT	2	240868386	2_143	0	0.00874090500741931	5.19706037056401	7.57659839833938e-07	0.502412164384695	2
ENSG00000226321.5	CROCC2	2	240905980	2_143	0	0.00910060613967356	5.78858936348144	8.78624212374673e-07	-0.838461538461383	1
ENSG00000122085.16	MTERF4	2	241099311	2_143	0	0.0101413791650391	6.10023105519191	1.03181873884697e-06	-0.448286984992968	2
ENSG00000115687.13	PASK	2	241150035	2_143	0	0.0594166407831308	21.7583669163637	2.15622708123679e-05	2.18749999999959	1
ENSG00000115685.14	PPP1R7	2	241149506	2_143	0	0.0121524442922294	7.77725492253342	1.57634066401845e-06	1.03401360544226	1
ENSG00000146205.13	ANO7	2	241188486	2_143	0	0.0449461317829711	19.4981083361976	1.46165509748217e-05	1.91446345256646	1
ENSG00000168385.17	SEPT2	2	241316415	2_144	0	0.00813352950501489	6.86887856073413	9.31804900847195e-07	1.65306122449023	1
ENSG00000115677.16	HDLBP	2	241317232	2_144	0	0.010172322661342	6.62636240941096	1.12423064028414e-06	-0.852322541286353	2
ENSG00000006607.13	FARP2	2	241354886	2_144	0	0.0890324102820129	23.7010581634455	3.51945950352041e-05	1.68202690036946	2
ENSG00000176720.4	BOK	2	241559082	2_144	0	0.00901898343606544	8.8997300678021	1.33873472767084e-06	-2.19531250000075	1
ENSG00000168397.16	ATG4B	2	241636141	2_144	0	0.0107949746493662	7.70217963346656	1.38674106256377e-06	1.02372881355979	1
ENSG00000168393.12	DTYMK	2	241686546	2_144	0	0.0128695977421398	9.3966432437244	2.01696246765396e-06	1.49999999999959	1
ENSG00000168395.15	ING5	2	241687407	2_144	0	0.00932869651047152	9.09830358707101	1.41560306426138e-06	-2.14464418325665	2
ENSG00000180902.17	D2HGDH	2	241735544	2_144	0	0.012894658297616	8.82624551918331	1.89821738947468e-06	-0.908918902074092	2
ENSG00000154252.11	GAL3ST2	2	241767686	2_144	0	0.011559606608648	7.57526233209085	1.46049756519305e-06	0.629114444521361	2
ENSG00000188389.10	PDCD1	2	241854911	2_144	0	0.0142125072197946	10.0448097309079	2.38107194859635e-06	-1.77987421383653	1
ENSG00000216921.7	AC131097.4	2	241902068	2_144	0	0.111387322794993	29.2117814146698	5.42692617351202e-05	-3.16438356164345	1
ENSG00000072756.16	TRNT1	3	3197320	3_3	0	0.0218687088040691	8.31359626354179	3.03230007842274e-06	-0.988571428571384	1
ENSG00000113851.14	CRBN	3	3177827	3_3	0	0.0156399631264507	5.23292867635173	1.3650251270325e-06	-0.414918414918441	1
ENSG00000175928.5	LRRN1	3	3799747	3_3	0	0.0148040434903396	4.72883577765148	1.1676016230136e-06	0.200000000000094	1
ENSG00000170364.12	SETMAR	3	4303349	3_3	0	0.0250315641129784	9.55742341688252	3.990147222419e-06	1.16917293233013	1
ENSG00000144455.13	SUMF1	3	4467058	3_4	0	0.015045401033839	5.94066105531188	1.49072882204374e-06	-0.649635036496472	1
ENSG00000182533.6	CAV3	3	8733534	3_7	0	0.0284256552102286	9.62500350146977	4.5632208237574e-06	-1.13043478260847	1
ENSG00000125046.14	SSUH2	3	8744602	3_7	0	0.019960433429953	6.36888296448969	2.12028060836697e-06	0.663529411765099	1
ENSG00000180914.10	OXTR	3	8769210	3_7	0	0.0363528962861366	11.8982866837119	7.21412315152024e-06	-1.46956521739125	1
ENSG00000070950.9	RAD18	3	8961362	3_7	0	0.019062544898907	5.94574852192549	1.8903730699804e-06	0.649785733475961	3
ENSG00000196220.15	SRGAP3	3	9363240	3_7	0	0.0242018935011723	8.14205273560308	3.28657359754481e-06	-1.00000000000005	1
ENSG00000134077.15	THUMPD3	3	9360546	3_7	0	0.0244473213772206	8.23499444712166	3.35779901910386e-06	1.00945250115896	2
ENSG00000168137.15	SETD5	3	9397385	3_7	0	0.0340522032539105	11.2933284052839	6.41397525342976e-06	-1.36536399057704	2
ENSG00000163705.12	FANCD2OS	3	10108666	3_8	0	0.0349392612219533	11.0367272071327	6.43152751013974e-06	2.04761904761898	1
ENSG00000163719.19	MTMR14	3	9649842	3_8	0	0.0173663513458729	4.59535763556846	1.33103049284023e-06	0.132701421800944	1
ENSG00000144550.12	CPNE9	3	9703359	3_8	0	0.0180403826887374	4.94516543226368	1.48794430770639e-06	-0.320754716981183	1
ENSG00000114026.21	OGG1	3	9749660	3_8	0	0.0176261019237645	4.73173261299209	1.39103026022982e-06	0.20512275078652	2
ENSG00000134072.10	CAMK1	3	9769618	3_8	0	0.0183251384980911	5.08905586997228	1.55540893710101e-06	0.287742254560764	2
ENSG00000171148.13	TADA3	3	9793221	3_8	0	0.0180154480181824	4.93245708876929	1.48206922101904e-06	0.400000000000178	1
ENSG00000214021.15	TTLL3	3	9808579	3_8	0	0.0176102564968892	4.72347108441331	1.38735322568103e-06	-0.24862888482634	1
ENSG00000156990.14	RPUSD3	3	9843931	3_8	0	0.0173843530270914	4.60487227081029	1.33516895776023e-06	0.111940298507424	1
ENSG00000187288.10	CIDEC	3	9879932	3_8	0	0.0177506606958708	4.7964092251952	1.42000821780584e-06	0.14374999999994	1
ENSG00000171135.13	JAGN1	3	9890289	3_8	0	0.0186160958168865	5.23381707652885	1.62505195698113e-06	-0.447488584474935	1
ENSG00000163701.18	IL17RE	3	9902449	3_8	0	0.0205884587678026	6.15965375571963	2.11514547715153e-06	0.738896655118739	2
ENSG00000125037.12	EMC3	3	10010880	3_8	0	0.0203284465515652	6.0427732929743	2.04880487531821e-06	0.673511293634329	1
ENSG00000254999.3	BRK1	3	10115548	3_8	0	0.0928772304809335	20.1759324972446	3.12538107762954e-05	2.72919944314351	2
ENSG00000134086.7	VHL	3	10140878	3_8	0	0.0185550436072599	5.20368026705739	1.61039602170702e-06	0.908182079539758	2
ENSG00000157014.10	TATDN2	3	10248460	3_8	0	0.0265958158228159	8.51718865697972	3.77806729571542e-06	1.09773740564216	2
ENSG00000157017.15	GHRL	3	10300578	3_8	0	0.0264625543144774	8.47090045952745	3.73870713182409e-06	-1.32283464566945	1
ENSG00000157087.17	ATP2B2	3	10708383	3_8	0	0.0300070415891744	9.63061042278741	4.81988971238918e-06	-1.25825825825844	1
ENSG00000197548.12	ATG7	3	11272224	3_9	0	0.0130356588301839	5.98412220325936	1.30104867554777e-06	-0.700468671403923	2
ENSG00000144559.10	TAMM41	3	11823862	3_9	0	0.0320602099304895	14.2629441821414	7.62668220068227e-06	1.5522388059699	1
ENSG00000157150.4	TIMP4	3	12159406	3_9	0	0.0168537457398387	8.34120969908175	2.34469081893691e-06	-1.14074074074131	1
ENSG00000154743.17	TSEN2	3	12484689	3_9	0	0.0124439121733614	5.55815985127429	1.15358095026037e-06	-0.623082460951294	2
ENSG00000075975.15	MKRN2	3	12557101	3_9	0	0.0111790380970537	4.57583206976625	8.53168121047367e-07	-0.183803654747001	2
ENSG00000225526.4	MKRN2OS	3	12561203	3_9	0	0.0118496090047875	5.10963199977518	1.00984274322742e-06	0.343065693430764	1
ENSG00000132155.11	RAF1	3	12664356	3_9	0	0.0153793183046711	7.50074684298049	1.92398507632059e-06	0.901515151515084	1
ENSG00000088726.15	TMEM40	3	12769053	3_9	0	0.0171407522426433	8.49628937334571	2.42895393582604e-06	-1.03448275862011	1
ENSG00000144712.11	CAND2	3	12796841	3_9	0	0.0391754040463892	16.1178480851046	1.05312675933134e-05	-1.71974522293065	1
ENSG00000131379.9	C3orf20	3	14669081	3_10	0	0.0134981550558406	6.57928827572587	1.48119908105512e-06	0.717138606669421	2
ENSG00000144711.13	IQSEC1	3	13072626	3_10	0	0.0119204097579256	5.43972617046079	1.08150449360048e-06	0.500157654676935	2
ENSG00000132182.11	NUP210	3	13419856	3_10	0	0.011412739175146	5.04089606334017	9.59528194871685e-07	0.364424390591055	2
ENSG00000163517.14	HDAC11	3	13480018	3_10	0	0.0169604662464121	8.67469111049188	2.45387203791965e-06	1.0264255910983	1
ENSG00000163520.13	FBLN2	3	13548704	3_10	0	0.0208359415615726	10.5661248509284	3.67188418243448e-06	-1.44025157232717	1
ENSG00000170876.7	TMEM43	3	14124463	3_10	0	0.042218470973117	17.0870472437372	1.2031772905182e-05	2.16176470588311	1
ENSG00000154767.14	XPC	3	14177502	3_10	0	0.0183937706231583	9.41987479206085	2.88985466624478e-06	-1.43956700436323	2
ENSG00000154781.15	CCDC174	3	14652143	3_10	0	0.0187596122032525	9.60092802885546	3.00398096323475e-06	1.15560997539131	2
ENSG00000177463.15	NR2C2	3	14946654	3_11	0	0.0230551837118619	5.32074509183425	2.04597887779953e-06	-0.425531914893602	1
ENSG00000131368.7	MRPS25	3	15065408	3_11	0	0.0408582992322095	10.6065972723118	7.22797213315631e-06	1.4785714285716	1
ENSG00000131375.9	CAPN7	3	15206289	3_11	0	0.0231119798100542	5.34339804269974	2.05975128308554e-06	0.511764705882273	1
ENSG00000206562.11	METTL6	3	15414784	3_11	0	0.0323537106090792	8.44596858701215	4.55757331883791e-06	-0.947368421052629	1
ENSG00000131373.14	HACL1	3	15600464	3_11	0	0.0250730502541262	6.09352732253441	2.54821483367741e-06	0.733150627343969	2
ENSG00000169814.12	BTD	3	15601668	3_11	0	0.0380032275765454	9.93512854841213	6.29729558229297e-06	1.32900432900406	1
ENSG00000206560.11	ANKRD28	3	15859466	3_11	0	0.0259696984221454	6.41734803675051	2.77960193445899e-06	-0.880952380952628	1
ENSG00000154813.9	DPH3	3	16264511	3_12	0	0.0606128460964066	16.7797300553672	1.69632769382261e-05	1.94444444444521	1
ENSG00000154814.13	OXNAD1	3	16265607	3_12	0	0.0551596217041619	15.8990041005808	1.46268667822098e-05	-2.00564971751401	1
ENSG00000131378.13	RFTN1	3	16513716	3_12	0	0.0213295242908239	7.10552868252024	2.52777067953636e-06	0.779904306220075	1
ENSG00000163576.17	EFHB	3	19946945	3_14	0	0.0150123470771163	5.37448234826691	1.34569098473936e-06	0.487515388103223	2
ENSG00000144566.10	RAB5A	3	19946616	3_14	0	0.0139903752951397	4.72765060150291	1.10315069431957e-06	-0.175000744322094	2
ENSG00000183977.13	PP2D1	3	20012089	3_14	0	0.0276633902496437	10.9965094944223	5.07364834011235e-06	1.33333333333329	1
ENSG00000182247.9	UBE2E2	3	23207578	3_17	0	0.0411545900595998	14.4890238822728	9.94529142950261e-06	-2.18604651162724	1
ENSG00000170142.11	UBE2E1	3	23805720	3_18	0	0.0229894925923217	10.2639018528678	3.93551871532634e-06	1.1294964028775	1
ENSG00000197885.10	NKIRAS1	3	23946351	3_18	0	0.0190175852291266	8.51916399932224	2.70216867818633e-06	1.00757575757557	1
ENSG00000077092.18	RARB	3	25174179	3_18	0	0.0801197992583643	21.8687321153451	2.92229168757008e-05	-2.64480874316921	1
ENSG00000077097.15	TOP2B	3	25664786	3_19	0	0.0247009383908501	5.3086036622102	2.18702556835224e-06	-0.474820143884951	1
ENSG00000163491.16	NEK10	3	27369070	3_20	0	0.0230559105080238	7.46427832744358	2.87031928089332e-06	1.07746478873254	1
ENSG00000163512.13	AZI2	3	28348860	3_21	0	0.0253024968464249	8.49457406891495	3.58480133413018e-06	-1.09219343128801	2
ENSG00000206559.7	ZCWPW2	3	28348860	3_21	0	0.0244156245031714	8.16583851456704	3.32528390221665e-06	1.04878048780474	1
ENSG00000144642.21	RBMS3	3	28575079	3_21	0	0.0173470307657329	5.02204692526493	1.45300135963315e-06	-0.453531598512854	1
ENSG00000197385.5	ZNF860	3	31981279	3_23	0	0.0397192276057102	11.5709716174554	7.66532773976222e-06	1.39160379239677	2
ENSG00000144645.13	OSBPL10	3	32078058	3_23	0	0.0568269793311795	14.902812635809	1.4124819881441e-05	1.76097560975722	1
ENSG00000153551.13	CMTM7	3	32391850	3_24	0	0.0153602995351936	5.68019963461157	1.45520235847909e-06	-0.660447761193863	1
ENSG00000144635.8	DYNC1LI1	3	32570942	3_24	0	0.0157484333438656	5.93683109722512	1.55938070297777e-06	0.689497716894867	1
ENSG00000182973.18	CNOT10	3	32684690	3_24	0	0.0164886344183397	6.19201436323959	1.70285139597655e-06	0.613588110403477	1
ENSG00000188167.8	TMPPE	3	33097052	3_24	0	0.0142553652380037	4.94195415529283	1.17499810652917e-06	0.499770981625715	2
ENSG00000170275.14	CRTAP	3	33113893	3_24	0	0.0142817612793873	5.01471614009385	1.19450570903666e-06	0.464911871968166	2
ENSG00000173705.8	SUSD5	3	33218930	3_25	0	0.01482593657118	5.06285512888421	1.25192336190788e-06	-0.18348623853212	1
ENSG00000170248.13	PDCD6IP	3	33797856	3_25	0	0.0764395481333997	20.2554453153553	2.5823791836592e-05	-2.44031466452259	2
ENSG00000172995.16	ARPP21	3	35639025	3_26	0	0.0574710525123026	14.9790815166601	1.43580162521479e-05	1.74834437086013	1
ENSG00000144681.10	STAC	3	36380068	3_26	0	0.0191165860686707	4.7950367431384	1.52884121291332e-06	-0.623300970874057	1
ENSG00000163673.7	DCLK3	3	36764447	3_27	0	0.0337591630003061	8.88357664744627	5.00195326762265e-06	-0.999999999999554	1
ENSG00000168016.13	TRANK1	3	36944995	3_27	0	0.0216698875644051	4.79489000169546	1.73298742799724e-06	0.205882352941072	1
ENSG00000178567.7	EPM2AIP1	3	36991971	3_27	0	0.0468331948089066	11.9185328790011	9.30972150305414e-06	-1.53139966042078	2
ENSG00000076242.14	MLH1	3	36993455	3_27	0	0.0273769250871332	6.94840037465581	3.17270438034525e-06	-0.96666666666701	1
ENSG00000093167.17	LRRFIP2	3	37183634	3_27	0	0.0243189861923797	5.85669175791365	2.3755158862806e-06	0.522546419098167	1
ENSG00000144674.16	GOLGA4	3	37243272	3_27	0	0.0310586041042834	8.1129943895637	4.20264991319998e-06	0.987288135593295	1
ENSG00000198590.11	C3orf35	3	37386585	3_27	0	0.0238178419667693	5.66490432648145	2.25037603624269e-06	0.564841498559295	1
ENSG00000144677.14	CTDSPL	3	37862772	3_27	0	0.0242247924179301	5.82094526935316	2.35187202205268e-06	-0.616766467065878	1
ENSG00000187091.13	PLCD1	3	38029646	3_27	0	0.0212553771306685	4.61719090091831	1.63684196813232e-06	0.0438799076212246	1
ENSG00000008226.19	DLEC1	3	38039540	3_27	0	0.0240724508554713	5.76283431438708	2.31375061829822e-06	0.57037037037036	1
ENSG00000093217.9	XYLB	3	38346523	3_28	0	0.0252594289215731	9.0739655845602	3.82279281351634e-06	1.07918552036186	1
ENSG00000114745.13	GORASP1	3	39107217	3_28	0	0.0331282562548818	11.5768479853496	6.39659733946785e-06	-1.29238329238393	1
ENSG00000168026.18	TTC21A	3	39107217	3_28	0	0.0228972307916299	8.16965039403659	3.11994213451617e-06	-1.12505240828333	2
ENSG00000144655.14	CSRNP1	3	39154473	3_28	0	0.0267481647012674	9.60183017015861	4.28359215479428e-06	-1.43939393939347	1
ENSG00000168329.13	CX3CR1	3	39281672	3_28	0	0.0161082503978973	4.93678969909031	1.326334617054e-06	0.395348837209365	1
ENSG00000144659.10	SLC25A38	3	39383433	3_28	0	0.0155787219021138	4.62995789425917	1.203009264192e-06	-0.00646551724137666	1
ENSG00000168028.13	RPSA	3	39407090	3_28	0	0.0667262716132606	18.0909778193997	2.01334873280307e-05	-2.30645161290303	1
ENSG00000114784.3	EIF1B	3	40309786	3_29	0	0.0205018111182887	8.59692415744611	2.93964866945e-06	-1.16197183098634	1
ENSG00000168032.8	ENTPD3	3	40387447	3_29	0	0.0132096873020982	4.56072074293066	1.00481503221154e-06	-0.00746268656716394	1
ENSG00000188846.13	RPL14	3	40457413	3_29	0	0.0381015388422897	14.3153181275621	9.09711375947831e-06	-1.57348703170069	1
ENSG00000177873.12	ZNF619	3	40477330	3_29	0	0.0141073105031129	5.16366811339717	1.21496187952561e-06	0.399999999999971	1
ENSG00000172888.11	ZNF621	3	40524103	3_29	0	0.0164029151091299	6.54727736644868	1.79119093413255e-06	-0.773437500000186	1
ENSG00000168036.16	CTNNB1	3	41195090	3_30	0	0.194138424669125	29.149941507821	9.43863722922346e-05	3.40322580645198	1
ENSG00000168038.10	ULK4	3	41962012	3_30	0	0.0266224540786892	10.3565536533992	4.5985768809497e-06	-2.03092296427689	2
ENSG00000182606.14	TRAK1	3	42014240	3_30	0	0.0191833638982765	7.34050183588126	2.34860846796332e-06	-0.888382687927048	1
ENSG00000114857.17	NKTR	3	42600359	3_31	0	0.0175699932247148	5.88890881814191	1.72570488909913e-06	0.634408602150707	1
ENSG00000114853.13	ZBTB47	3	42653821	3_31	0	0.0193491438270914	6.77526518172112	2.18649332801519e-06	0.801075268817122	1
ENSG00000157119.11	KLHL40	3	42685151	3_31	0	0.0160298272060826	5.04644535620976	1.3491943737175e-06	-0.410894676240727	2
ENSG00000244607.5	CCDC13	3	42769748	3_31	0	0.015276895892678	4.60485746677982	1.17330633821933e-06	0.0548225711343223	2
ENSG00000144648.15	ACKR2	3	42804792	3_31	0	0.0172762291558564	5.73403419299345	1.65222557342214e-06	-0.555214723926593	1
ENSG00000182983.14	ZNF662	3	42905991	3_31	0	0.0156319016827327	4.81569807881962	1.25554178664431e-06	0.424050632911265	1
ENSG00000240747.7	KRBOX1	3	42809828	3_31	0	0.0173800241458498	5.78905344057535	1.67810078187392e-06	0.758865248226863	1
ENSG00000144649.8	FAM198A	3	42979515	3_31	0	0.016085031020609	5.07800638464842	1.36230782427274e-06	-0.528301886792421	1
ENSG00000144647.5	POMGNT2	3	43106046	3_31	0	0.0373276669527342	12.8356468083909	7.99113946972899e-06	-1.64516129032249	1
ENSG00000011198.7	ABHD5	3	43690090	3_31	0	0.0189481074539942	6.58275000835479	2.08033514854125e-06	-0.767676767677081	1
ENSG00000160746.12	ANO10	3	43691432	3_31	0	0.0173214772761298	5.75805910978039	1.66349367087535e-06	-0.60583663226078	2
ENSG00000179152.19	TCAIM	3	44338357	3_31	0	0.0416522257370769	13.8517695371695	9.62284690061459e-06	-1.76878612716767	1
ENSG00000225873.3	LINC00694	3	44439661	3_31	0	0.0421383550107033	13.9594405623376	9.81082879674756e-06	-1.77586206896577	1
ENSG00000185219.16	ZNF445	3	44496252	3_31	0	0.033671455894061	11.8816876404642	6.67267744104775e-06	-1.40703517587917	1
ENSG00000178917.15	ZNF852	3	44510929	3_31	0	0.0187657937467388	6.49389088231504	2.03250691180932e-06	-0.826771653543446	1
ENSG00000196345.12	ZKSCAN7	3	44555404	3_31	0	0.0152089063072957	4.56392290517021	1.1577009499884e-06	-0.0458015267175623	1
ENSG00000144792.9	ZNF660	3	44578138	3_31	0	0.0359984170363891	12.4999194550166	7.5050004747229e-06	1.58594662627509	2
ENSG00000186448.14	ZNF197	3	44593969	3_31	0	0.0187674221003995	6.49468832559451	2.03293288885316e-06	-0.826771653543244	1
ENSG00000169981.10	ZNF35	3	44645808	3_31	0	0.0198109432180205	6.99210773445411	2.31032655572414e-06	-0.99630190705787	2
ENSG00000196653.11	ZNF502	3	44712685	3_31	0	0.0163873817810667	5.24897942233412	1.43464532506216e-06	-0.573927444002354	2
ENSG00000186446.11	ZNF501	3	44721338	3_31	0	0.015484123440958	4.72851469878638	1.22115691726392e-06	0.0903225806451269	1
ENSG00000163808.16	KIF15	3	44761638	3_31	0	0.017224396412869	5.70643616770479	1.63934017141085e-06	0.577702702702603	1
ENSG00000169964.7	TMEM42	3	44861942	3_31	0	0.0161674837513571	5.12494553623385	1.38194829100273e-06	0.420875420875466	1
ENSG00000075914.12	EXOSC7	3	44975034	3_31	0	0.0153451925263629	4.64579456734576	1.18902900535136e-06	-0.183673469387776	1
ENSG00000283473.2	RP11-509I21.2	3	46612642	3_32	0	0.0235849713002847	12.027704101666	4.7312750145289e-06	-1.50292397660838	1
ENSG00000163814.7	CDCP1	3	45146849	3_32	0	0.0140514907968741	7.26879926017469	1.70351194870774e-06	0.937499999999987	1
ENSG00000249992.1	TMEM158	3	45226624	3_32	0	0.0151148022672585	7.93809612464614	2.00114671018426e-06	1.0659340659341	1
ENSG00000011376.9	LARS2	3	45388983	3_32	0	0.0156289251233755	8.24514551354816	2.1492529956899e-06	0.824531226056945	2
ENSG00000144791.9	LIMD1	3	45648730	3_32	0	0.0270346428390208	13.2853099774562	5.99035325727117e-06	-1.76223776223814	1
ENSG00000211456.10	SACM1L	3	45689445	3_32	0	0.0108167764359431	4.8706157019859	8.78702422632479e-07	0.25215517241379	1
ENSG00000163817.15	SLC6A20	3	45796394	3_32	0	0.0109501039532283	4.98284866724469	9.10030703496413e-07	-0.293178916418587	2
ENSG00000163818.16	LZTFL1	3	45916197	3_32	0	0.0120945464910623	5.89362964231252	1.18886498173777e-06	-0.771239197048479	2
ENSG00000172215.5	CXCR6	3	45940684	3_32	0	0.0126710565453283	6.32052288976284	1.33575233804605e-06	0.760911866380182	2
ENSG00000163820.14	FYCO1	3	45954416	3_32	0	0.0385678769135385	16.5695712942161	1.06585250460401e-05	-2.18613257957472	2
ENSG00000173578.7	XCR1	3	46027727	3_32	0	0.0190331227156995	10.0548576976362	3.19187651897202e-06	-1.40140845070418	1
ENSG00000163823.3	CCR1	3	46208883	3_32	0	0.0305785914959202	14.4224982391326	7.35559954642601e-06	-2.26126126126199	1
ENSG00000121807.5	CCR2	3	46353822	3_32	0	0.0237065883320035	12.0751478178251	4.77443098162466e-06	-2.07905138339901	1
ENSG00000160791.13	CCR5	3	46370444	3_32	0	0.0197186503289873	10.3796517270955	3.41365850431585e-06	-1.04157199390835	2
ENSG00000012223.12	LTF	3	46486440	3_32	0	0.0179578097560448	9.52071210931039	2.85156256652381e-06	1.69841269841298	1
ENSG00000241186.9	TDGF1	3	46574146	3_32	0	0.0360231990180403	15.9374871869844	9.57551700025362e-06	1.97212014499674	2
ENSG00000261603.1	PRSS46	3	46736391	3_33	0	0.00940849081308714	12.2073100420009	1.91557890459282e-06	1.54119345567395	2
ENSG00000188086.13	PRSS45	3	46740510	3_33	0	0.458903617759798	21.3284789373809	0.000163245595104454	-2.9249666331112	3
ENSG00000178038.16	ALS2CL	3	46693608	3_33	0	0.0103083382121627	7.14709921983097	1.22879256790536e-06	0.778001821177165	2
ENSG00000178055.11	PRSS42	3	46835174	3_33	0	0.0402460515178277	16.4116315093036	1.10162844574451e-05	1.03571428571441	1
ENSG00000160801.13	PTH1R	3	46878191	3_33	0	0.00999640140183222	5.60088442969709	9.3381404947753e-07	-0.114832535885172	1
ENSG00000160796.16	NBEAL2	3	46979634	3_33	0	0.00860413312609076	5.38714518719129	7.73082615210451e-07	0.554375409304194	2
ENSG00000160799.11	CCDC12	3	46982458	3_33	0	0.00937377687588448	5.62448193140652	8.79340838725228e-07	-0.102362204724417	1
ENSG00000181555.20	SETD2	3	47164415	3_33	0	0.017643101134485	11.8174207207846	3.47742463641545e-06	-1.92275574112728	1
ENSG00000088727.12	KIF9	3	47281006	3_33	0	0.00904118856681002	6.13730224522218	9.25471702896413e-07	0.968253968254201	1
ENSG00000076201.14	PTPN23	3	47380662	3_33	0	0.0108927815990552	8.30631415464114	1.50906259452019e-06	1.37301587301619	1
ENSG00000114650.18	SCAP	3	47476755	3_33	0	0.0332600390150174	17.2004402914575	9.54162675199483e-06	-2.0324675324682	1
ENSG00000163832.15	ELP6	3	47513447	3_33	0	0.0088827945807306	5.13069862396453	7.60127123310274e-07	-0.628140703517773	1
ENSG00000114646.9	CSPG5	3	47580841	3_33	0	0.00892884714162434	4.95910390247122	7.38513946738467e-07	0.282442748091582	1
ENSG00000229453.2	SPINK8	3	48449988	3_34	0	0.0134547724435835	12.3281350851237	2.76652020988537e-06	-2.11999999999891	1
ENSG00000173473.10	SMARCC1	3	47781387	3_34	0	0.00705108462649462	5.05338276996914	5.94289733661161e-07	-0.811188811189006	1
ENSG00000164045.11	CDC25A	3	48188134	3_34	0	0.00913365128891164	6.93450430704964	1.05637947532477e-06	0.425373134328365	1
ENSG00000164048.13	ZNF589	3	48234587	3_34	0	0.00907406869150806	7.02284324348464	1.06285774807067e-06	1.02325581395353	1
ENSG00000172113.8	NME6	3	48301597	3_34	0	0.00735163871129152	5.73259508165821	7.02903212610335e-07	0.273262221129196	2
ENSG00000164049.14	FBXW12	3	48372047	3_34	0	0.00895744194762593	7.83593965418449	1.17067189081271e-06	1.67479674796746	1
ENSG00000164053.19	ATRIP	3	48446788	3_34	0	0.0224953794982913	11.7693965756905	4.41578201771349e-06	0.128834355828228	1
ENSG00000213689.11	TREX1	3	48465783	3_34	0	0.0610165373119169	26.3523361449611	2.6818024611725e-05	3.25966850828746	1
ENSG00000164054.15	SHISA5	3	48506736	3_34	0	0.0172293244648374	19.2895837254542	5.54308082121349e-06	-3.54219948848915	1
ENSG00000114268.11	PFKFB4	3	48562511	3_34	0	0.0248750626555821	29.775436684358	1.23532840722638e-05	4.41758241758004	1
ENSG00000145040.3	UCN2	3	48562712	3_34	0	0.0163348090728443	11.9746943021844	3.2624104797081e-06	-1.37777856712756	2
ENSG00000183396.3	TMEM89	3	48621576	3_34	0	0.0209099208232305	46.3008830656283	1.6147368930199e-05	6.19753086419464	1
ENSG00000213672.7	NCKIPSD	3	48685869	3_34	0	0.0123317927112447	17.9274804366945	3.68727542372386e-06	-1.10687022900778	1
ENSG00000068745.14	IP6K2	3	48740313	3_34	0	0.198299032163128	36.8885751363728	0.000122003581690537	-3.7863720073663	1
ENSG00000114302.15	PRKAR2A	3	48847779	3_34	0	0.00758069972895525	39.3360980581175	4.97348346126938e-06	-6.04347826086963	1
ENSG00000221883.2	ARIH2OS	3	48919714	3_34	0	0.013519359447224	16.6744008491427	3.75981484474969e-06	0.699999999999754	1
ENSG00000177479.19	ARIH2	3	48919714	3_34	0	0.013519359447224	16.6744008491427	3.75981484474969e-06	-0.699999999999754	1
ENSG00000178252.17	WDR6	3	49007280	3_34	0	0.00756294350371012	27.6304337410118	3.48528794579912e-06	3.83030278360326	2
ENSG00000178057.14	NDUFAF3	3	49023895	3_34	0	0.0328936155957702	25.7206054898829	1.41108412674861e-05	4.21088435374257	1
ENSG00000198218.10	QRICH1	3	49088219	3_34	0	0.0497458537343788	30.215573993552	2.50696253045272e-05	-4.43835616438175	1
ENSG00000185909.14	KLHDC8B	3	49171432	3_34	0	0.00796872415743399	7.43059884391462	9.87580974893732e-07	-0.928085598889233	2
ENSG00000188315.7	C3orf62	3	49277527	3_34	1	0.0299015726201555	53.3451446503674	2.66041282368307e-05	-7.05102040815835	1
ENSG00000114316.12	USP4	3	49340655	3_35	0	0.00765406433842064	17.7337660870886	2.26387888975563e-06	-3.45390070922073	1
ENSG00000233276.3	GPX1	3	49358927	3_35	0	0.0136164171354822	107.443124975375	2.44006606068424e-05	11.6461538461522	1
ENSG00000067560.10	RHOA	3	49413431	3_35	0	0.0158529558016843	49.6747218960737	1.31342657351004e-05	7.95999999999839	1
ENSG00000145022.4	TCTA	3	49412205	3_35	0	0.00872983411100903	14.9412098793078	2.1754638101327e-06	2.72339313779054	2
ENSG00000145020.15	AMT	3	49422917	3_35	0	0.00765321481223868	17.749090522092	2.26558370978267e-06	3.45390070921952	1
ENSG00000145029.13	NICN1	3	49429438	3_35	0	0.00820474050038456	6.88961106055022	9.42800188474971e-07	0.516381957100856	2
ENSG00000164062.12	APEH	3	49673881	3_35	0	0.0511473714473295	88.4459191346124	7.54503440628865e-05	10.1382113821143	1
ENSG00000173531.15	MST1	3	49688252	3_35	0	0.0507138492053825	85.2053521988462	7.20698397668961e-05	9.85960855428509	3
ENSG00000164068.15	RNF123	3	49684923	3_35	0	0.00819392285165277	99.7615551492135	1.36337456252574e-05	-11.4295774647895	1
ENSG00000176095.11	IP6K1	3	49785476	3_35	0	0.00913661457707893	11.554787770643	1.76078927198342e-06	-2.06134969325253	1
ENSG00000164078.12	MST1R	3	49903379	3_35	0	0.0356854546212018	17.309691332914	1.03024535011377e-05	1.29123328380413	1
ENSG00000164077.13	MON1A	3	49932877	3_35	0	0.00952594656190675	10.0234417432929	1.59252081346621e-06	1.92574257425743	1
ENSG00000004534.14	RBM6	3	49940636	3_35	0	0.00774847255613675	25.7338200592442	3.32568004559293e-06	5.83739837398495	1
ENSG00000001617.11	SEMA3F	3	50162314	3_35	0	0.00761988161664229	19.3713013395283	2.46188139779358e-06	-4.56828193832634	1
ENSG00000188338.14	SLC38A3	3	50204954	3_35	0	0.0125926571116105	23.0790540880676	4.84725077290972e-06	5.06349206349299	1
ENSG00000012171.19	SEMA3B	3	50267465	3_35	0	0.225497845990433	28.2447078163521	0.000106228143056133	-2.60776699029124	1
ENSG00000179564.3	LSMEM2	3	50278688	3_35	0	0.0341732396901943	20.5442641495371	1.17094594966526e-05	2.05102040816415	1
ENSG00000243477.5	NAT6	3	50299601	3_35	0	0.00917241921918044	6.22369106655885	9.52120745753557e-07	-2.21374045801537	1
ENSG00000186792.16	HYAL3	3	50295266	3_35	0	0.00976143974766908	7.77669969278445	1.26610379916994e-06	-0.583999999999823	1
ENSG00000114378.16	HYAL1	3	50303404	3_35	0	0.00797244710638723	8.24362287707811	1.09614969649097e-06	2.12020905923444	1
ENSG00000007402.11	CACNA2D2	3	50504484	3_35	0	0.0266663445349149	12.6881998936069	5.64317610772374e-06	-0.0162162162162202	1
ENSG00000114735.9	HEMK1	3	50568943	3_35	0	0.00812160358383274	6.3197865134959	8.56060189753759e-07	1.04444444444441	1
ENSG00000114738.10	MAPKAPK3	3	50611291	3_35	0	0.0321115540461849	26.5359055491668	1.42120046901367e-05	-3.56538461538557	1
ENSG00000114737.15	CISH	3	50611939	3_35	0	0.00773923964231682	6.188848486567	7.98855538928428e-07	1.41326530612245	1
ENSG00000259956.1	RBM15B	3	51391456	3_35	0	0.0150025035244569	10.3100993823481	2.57980389814664e-06	1.14350797266519	1
ENSG00000164080.13	RAD54L2	3	51534121	3_35	0	0.0130552228928909	9.45627789455348	2.05903923896314e-06	-0.484375000000003	1
ENSG00000164081.12	TEX264	3	51669048	3_35	0	0.00848479790816337	5.39773241846967	7.63858577531515e-07	-0.293785310734337	1
ENSG00000114767.6	RRP9	3	51941930	3_36	0	0.030240853576179	13.7586040550626	6.93950548963041e-06	1.84435797665361	1
ENSG00000041880.14	PARP3	3	51941930	3_36	0	0.030240853576179	13.7586040550626	6.93950548963041e-06	-1.84435797665361	1
ENSG00000180929.5	GPR62	3	52042003	3_36	0	0.013138239690706	6.09129274748273	1.33477098825303e-06	-0.427906976743985	1
ENSG00000248487.8	ABHD14A	3	51972037	3_36	0	0.0200912901673865	9.99120223581756	3.34800178862937e-06	1.36440677966089	1
ENSG00000164086.9	DUSP7	3	52057238	3_36	0	0.0132107602384975	6.14177450242803	1.35326167737702e-06	0.595375722543413	1
ENSG00000164087.7	POC1A	3	52154345	3_36	0	0.0197547197983766	9.8358946960675	3.2407449286514e-06	-1.42148760330614	1
ENSG00000247596.8	TWF2	3	52235475	3_36	0	0.0125758520511139	5.69014430935309	1.19349555487953e-06	-0.608391608391216	1
ENSG00000164088.17	PPM1M	3	52264060	3_36	0	0.0352187565239815	15.1670561048001	8.90913248061981e-06	-1.53773584905671	1
ENSG00000168237.17	GLYCTK	3	52286212	3_36	0	0.0323770511581465	14.3891662078516	7.77021482787138e-06	1.86186186186192	1
ENSG00000164091.11	WDR82	3	52287960	3_36	0	0.0113017701329312	4.71118784282814	8.88049136092594e-07	-0.0842105263157903	1
ENSG00000114841.17	DNAH1	3	52316729	3_36	0	0.011150751564598	4.58793497983419	8.53260222403723e-07	-0.0617283950617581	1
ENSG00000010319.6	SEMA3G	3	52444898	3_36	0	0.0128634903300662	5.89752226310129	1.26528546462888e-06	0.860962566845048	1
ENSG00000114854.7	TNNC1	3	52454186	3_36	0	0.0133251182822535	6.22075429070734	1.38252892453777e-06	0.678094848486636	2
ENSG00000010322.15	NISCH	3	52455611	3_36	0	0.0111176439905699	4.56068941895976	8.45674755433956e-07	0.122448979591812	1
ENSG00000010327.10	STAB1	3	52495757	3_36	0	0.0115434700586554	4.9050648890735	9.44367958416562e-07	-0.385454545454617	1
ENSG00000168273.7	SMIM4	3	52533601	3_36	0	0.0161780959494071	8.00066595001235	2.15880616772777e-06	1.49206349206307	1
ENSG00000168268.10	NT5DC2	3	52535464	3_36	0	0.013755993273795	6.51266133346449	1.49420627278954e-06	-0.688144329897228	1
ENSG00000163938.16	GNL3	3	52681295	3_36	0	0.0117367677252131	5.05727898605361	9.89977963889328e-07	-0.238805970149196	1
ENSG00000016864.18	GLT8D1	3	52706166	3_36	0	0.0136915950348133	6.46945049034297	1.47734369984406e-06	-1.43999999999978	1
ENSG00000114904.12	NEK4	3	52803839	3_36	0	0.0258936976998256	12.326212257148	5.32333528979894e-06	2.24427480916019	1
ENSG00000055955.15	ITIH4	3	52832141	3_36	0	0.0595385161033918	20.0460121991757	1.99060963712229e-05	-2.92567567567581	1
ENSG00000213533.11	TMEM110	3	52897955	3_36	0	0.126483375850936	27.1815309848983	5.73412912548452e-05	-3.38095238095414	1
ENSG00000163935.13	SFMBT1	3	53046971	3_36	0	0.0452259653945968	17.4853688254625	1.31893304436868e-05	-2.41603576837743	2
ENSG00000163933.9	RFT1	3	53083647	3_36	0	0.036941497761256	15.6089953924493	9.6172201468656e-06	1.88235294117564	1
ENSG00000163931.15	TKT	3	53256248	3_36	0	0.0113676470108141	4.76443980401536	9.03321878951898e-07	-0.280000000000137	1
ENSG00000157388.15	CACNA1D	3	53328538	3_36	0	0.0111390663789237	4.5783293976177	8.50581501153182e-07	0.279069767441886	1
ENSG00000272886.5	DCP1A	3	53347519	3_36	0	0.0129202424039946	5.93784615672032	1.27955721104215e-06	0.620227038183574	1
ENSG00000016391.10	CHDH	3	53846340	3_36	0	0.0908497817218757	24.0242223076521	3.64026777972215e-05	2.40521739130369	1
ENSG00000056736.9	IL17RB	3	53846762	3_36	0	0.0127091062590219	5.78680338245284	1.2266307368224e-06	0.555183946488654	1
ENSG00000113812.13	ACTR8	3	53882103	3_36	0	0.014012975440677	6.68241650068279	1.56179492483684e-06	-0.857142857142844	1
ENSG00000113811.10	SELENOK	3	53892083	3_36	0	0.014907851372079	7.25034717060193	1.802743599835e-06	0.94736842105256	1
ENSG00000180376.16	CCDC66	3	56557027	3_39	0	0.0235021685003526	7.22710705911003	2.83290838222879e-06	1.05618585344355	3
ENSG00000163946.13	FAM208A	3	56682894	3_39	0	0.0194039688444388	5.46417688156404	1.76837930467454e-06	0.596774193548065	1
ENSG00000163947.11	ARHGEF3	3	57078950	3_39	0	0.0192750691717954	5.40291384936583	1.73693710785693e-06	0.485347845675194	2
ENSG00000144730.17	IL17RD	3	57170417	3_39	0	0.0182686817601475	4.91008179390459	1.49608422217818e-06	-0.420977396534318	2
ENSG00000157500.10	APPL1	3	57236438	3_39	0	0.0176122265262729	4.57386494405067	1.34356197767065e-06	0.0428571428571235	1
ENSG00000239388.8	ASB14	3	57292659	3_39	0	0.0205527878619747	5.99305102879313	2.0543707397097e-06	0.495815899581755	1
ENSG00000174844.14	DNAH12	3	57544056	3_39	0	0.0177080821270831	4.62372258836079	1.36559966855483e-06	0.0795558093150241	2
ENSG00000168374.10	ARF4	3	57598389	3_39	0	0.0313625828549228	9.88804271470646	5.17228278454554e-06	-1.33249357799765	2
ENSG00000174839.12	DENND6A	3	57692733	3_39	0	0.0178154888639386	4.67928247440584	1.39039152749471e-06	-0.319053146401655	2
ENSG00000163681.14	SLMAP	3	57757610	3_39	0	0.0227902939993131	6.9439204873974	2.63945810190037e-06	-0.929936305732581	1
ENSG00000163687.13	DNASE1L3	3	58214627	3_40	0	0.0249793436002961	12.7558864243747	5.31436979703468e-06	-1.58646616541393	1
ENSG00000163686.14	ABHD6	3	58237077	3_40	0	0.0103166162033325	4.63602828710455	7.9770709918526e-07	-0.0396039603960309	1
ENSG00000163684.11	RPP14	3	58306531	3_40	0	0.0123622621027543	6.29346141212845	1.29762028637694e-06	0.934782608695177	1
ENSG00000168297.15	PXK	3	58335191	3_40	0	0.0434188231280137	17.8674402461157	1.29389934085503e-05	-2.30321375157162	2
ENSG00000168291.12	PDHB	3	58434217	3_40	0	0.0102332420485349	4.56170986654486	7.78575999792241e-07	0.154648404140452	2
ENSG00000168309.16	FAM107A	3	58572329	3_40	0	0.0123409913079811	6.27768905517306	1.29214113554879e-06	0.73823258505796	2
ENSG00000144724.19	PTPRG	3	61561600	3_41	0	0.0159566362172557	6.99642245512854	1.86199055887928e-06	-0.786069651741232	1
ENSG00000114405.10	C3orf14	3	62319398	3_41	0	0.0126651268773543	4.87712471443538	1.0302283854263e-06	0.266272189349059	1
ENSG00000163618.17	CADPS	3	62875160	3_42	0	0.0651177928168927	16.3712022700818	1.77803518786235e-05	2.108403844016	2
ENSG00000163632.12	C3orf49	3	63819161	3_43	0	0.0158663616844614	5.8396380406128	1.54533764629155e-06	-0.65110565110534	1
ENSG00000163634.11	THOC7	3	63863496	3_43	0	0.0229245872959764	9.22244939644142	3.52620788684301e-06	-1.519534191343	2
ENSG00000163636.10	PSMD6	3	64024201	3_43	0	0.0151444203483463	5.41227665089707	1.36707628204755e-06	0.92528735632171	1
ENSG00000144741.17	SLC25A26	3	66134027	3_44	0	0.0403695409193906	13.1289093956352	8.83980260977145e-06	1.54982817869415	1
ENSG00000144749.13	LRIG1	3	66501565	3_45	0	0.0272210580660774	11.8870512334236	5.39683626364663e-06	1.36866359446992	1
ENSG00000163376.11	KBTBD8	3	66998338	3_45	0	0.0125640378830209	4.78081890160807	1.00182447073179e-06	-0.26143790849681	1
ENSG00000163378.13	EOGT	3	69012875	3_46	0	0.0202940261499333	6.61158939605243	2.2378666060028e-06	0.717791411043068	1
ENSG00000144747.15	TMF1	3	69052218	3_46	0	0.0177015580818638	5.35538752369863	1.5811115182821e-06	0.426395939086302	1
ENSG00000163380.15	LMOD3	3	69121087	3_46	0	0.0283119087853372	9.67830028006812	4.57012783705643e-06	-1.10666828155744	2
ENSG00000170837.2	GPR27	3	71735170	3_48	0	0.026185929641838	12.8006515991288	5.59062264863932e-06	1.52378676991795	2
ENSG00000144736.13	SHQ1	3	72862051	3_49	0	0.0174928575117672	5.19531997138468	1.51576950126709e-06	-0.387323943662089	1
ENSG00000163605.14	PPP4R2	3	72996737	3_49	0	0.027092085347074	9.22092761182429	4.1665553286311e-06	1.31060606060549	1
ENSG00000113805.8	CNTN3	3	74580827	3_50	0	0.0165131643226506	4.87738051311489	1.34331247189086e-06	0.751937984496395	1
ENSG00000227124.8	ZNF717	3	75781430	3_51	0	0.0147847809900996	5.01319762798282	1.2362030953819e-06	-0.354159302653741	2
ENSG00000185008.17	ROBO2	3	75906907	3_51	0	0.0172652512296814	6.43700442924428	1.85360339305626e-06	0.700507614213166	1
ENSG00000114480.12	GBE1	3	81761728	3_54	0	0.0155053124117679	4.59326845581801	1.18785233414909e-06	-0.073616043409823	2
ENSG00000206538.8	VGLL3	3	86991242	3_57	0	0.0213272339478471	9.77550598258602	3.4772337349966e-06	-1.39999999999991	1
ENSG00000083937.8	CHMP2B	3	87227372	3_57	0	0.0123679798364726	4.77444166921142	9.84875799243148e-07	0.23723228995065	1
ENSG00000175105.6	ZNF654	3	88059734	3_58	0	0.0141217788076538	4.78855704443959	1.12785735426069e-06	0.221258134490171	1
ENSG00000163320.10	CGGBP1	3	88122078	3_58	0	0.0271468708011948	10.7978224063835	4.88895524793334e-06	-1.45226130653306	1
ENSG00000179021.9	C3orf38	3	88150148	3_58	0	0.0150052435752155	5.34529227150391	1.33774892864275e-06	-0.465116279069722	1
ENSG00000044524.10	EPHA3	3	89107369	3_59	0	0.0183732447145762	4.64260331790573	1.42268103595219e-06	0.432989690721744	1
ENSG00000178694.9	NSUN3	3	94062771	3_59	0	0.0367404718956538	11.0318036448739	6.76007258156447e-06	-1.49781659388584	1
ENSG00000269028.3	MTRNR2L12	3	96618327	3_61	0	0.0279388269102547	11.8867786423299	5.53901381003999e-06	1.28823529411787	1
ENSG00000231861.2	OR5K2	3	98497231	3_62	0	0.0230418988414323	5.916940206587	2.2739219389059e-06	-0.643288359866727	2
ENSG00000080822.16	CLDND1	3	98523270	3_62	0	0.0342966788319352	9.58668465972862	5.48378746164339e-06	-1.16901408450739	1
ENSG00000080819.6	CPOX	3	98594312	3_62	0	0.0265109074223311	7.20899132406061	3.18756611572559e-06	0.774436090225549	1
ENSG00000057019.15	DCBLD2	3	98901239	3_62	0	0.129648521853614	22.0882355462911	4.77626814038577e-05	2.31133432677806	2
ENSG00000144810.15	COL8A1	3	99637984	3_62	0	0.0203550480773116	4.77609649997593	1.62145660855096e-06	0.230188679245405	1
ENSG00000036054.12	TBC1D23	3	100261437	3_63	0	0.0229687785173401	9.26438542344563	3.54907044866149e-06	1.30344827586192	1
ENSG00000154174.7	TOMM70	3	100401425	3_63	0	0.0338713080691644	12.8479657750031	7.25815846068367e-06	-1.71573586613315	2
ENSG00000206535.7	LNP1	3	100401425	3_63	0	0.0225349067681594	9.08883285141488	3.41604818349849e-06	1.25472975357908	2
ENSG00000181458.10	TMEM45A	3	100492450	3_63	0	0.0162423646082238	6.07892256453554	1.64678147202737e-06	0.924577449555472	2
ENSG00000114354.13	TFG	3	100709512	3_63	0	0.0141179735132164	4.7925479546889	1.12849317152488e-06	-0.170403587443864	1
ENSG00000154175.16	ABI3BP	3	100993920	3_64	0	0.0127441781949886	5.0210801898854	1.06725721218918e-06	-0.0285714285714236	1
ENSG00000081148.11	IMPG2	3	101320737	3_64	0	0.0180437827907568	11.2295888216506	3.3794929954363e-06	-1.98795180722968	1
ENSG00000138468.15	SENP7	3	101513077	3_64	0	0.0120833905794745	6.08978050754914	1.22729950491163e-06	-1.3040000000004	1
ENSG00000066422.4	ZBTB11	3	101677685	3_64	0	0.013563532465581	5.48854915287142	1.24162507503559e-06	0.133171128684792	2
ENSG00000144815.15	NXPE3	3	101779233	3_64	0	0.0181849077130775	8.21467796904499	2.49150492452481e-06	-1.07629334487765	2
ENSG00000144802.11	NFKBIZ	3	101828889	3_64	0	0.0121383296247789	4.92649519106796	9.9737182520925e-07	-0.607692307692215	1
ENSG00000170017.12	ALCAM	3	105367241	3_66	0	0.0221684077268691	9.90217257944416	3.66121385531199e-06	1.20000000000003	1
ENSG00000114423.18	CBLB	3	105869225	3_66	0	0.0154127669761519	6.56190736056499	1.68682804455667e-06	0.924657534246147	1
ENSG00000114446.4	IFT57	3	108222767	3_67	0	0.0297471860248505	15.0807109601224	7.48217413008928e-06	1.70739549839209	1
ENSG00000163519.13	TRAT1	3	108822296	3_67	0	0.0134061237056322	7.7504247104981	1.73296116283547e-06	1.08771929824491	1
ENSG00000172139.14	SLC9C1	3	112293993	3_69	0	0.0178235544771287	8.72582873640823	2.59394705941704e-06	-1.56944444444402	1
ENSG00000177707.10	NECTIN3	3	111070094	3_69	0	0.0231780822511152	11.1417235153396	4.30714985836059e-06	-1.43352601156122	1
ENSG00000240891.7	PLCXD2	3	111674240	3_69	0	0.0133205565383686	6.05314139158569	1.3448173214363e-06	-0.587301587301433	1
ENSG00000144824.20	PHLDB2	3	111732536	3_69	0	0.0115019378355583	4.70754789168581	9.03079260271256e-07	-0.257142857142827	1
ENSG00000144827.8	ABHD10	3	111978592	3_69	0	0.0167264143133092	8.14239009257042	2.27151108609365e-06	-1.05576132109736	2
ENSG00000144834.13	TAGLN3	3	111999059	3_69	0	0.0121988316403675	5.24664736303834	1.06748115913209e-06	-0.253623188405824	1
ENSG00000174500.12	GCSAM	3	112133043	3_69	0	0.0239462017357451	11.4419284955816	4.56978714747515e-06	-1.68225397759177	2
ENSG00000091972.18	CD200	3	112332846	3_69	0	0.0147702523492536	7.00074536891386	1.72461557002062e-06	0.779411764706014	1
ENSG00000144848.10	ATG3	3	112561859	3_69	0	0.0114376657640776	4.65619958645687	8.88237480206315e-07	0.11143366209098	2
ENSG00000138459.8	SLC35A5	3	112562284	3_69	0	0.0120115830070918	5.10487000651409	1.02269242663337e-06	0.333333333333339	1
ENSG00000091986.15	CCDC80	3	112649146	3_69	0	0.0113969341525492	4.62351144103284	8.78860774338428e-07	-0.183585313175031	1
ENSG00000163606.10	CD200R1	3	112976081	3_69	0	0.013954992625307	6.4798715278979	1.50819019271731e-06	0.724358974358648	1
ENSG00000163607.15	GTPBP8	3	112991286	3_69	0	0.0129823622619395	5.81733410491112	1.25961503658775e-06	-0.591549295774749	1
ENSG00000144857.14	BOC	3	113210774	3_70	0	0.0168780148817104	4.79018777842586	1.34844739747584e-06	-0.124031007751947	1
ENSG00000206530.10	CFAP44	3	113440894	3_70	0	0.022312894434847	7.35647266620808	2.73769865093214e-06	1.12009381504278	3
ENSG00000163611.11	SPICE1	3	113514737	3_70	0	0.0181714837988108	5.46848077981409	1.65736127382124e-06	-0.455256925936095	2
ENSG00000072858.10	SIDT1	3	113532232	3_70	0	0.130126104619208	23.8590053843033	5.17817674458045e-05	-2.69447605439319	2
ENSG00000121579.12	NAA50	3	113746012	3_70	0	0.0310703772987297	10.4089802741353	5.39404814137496e-06	1.3461538461541	1
ENSG00000184307.14	ZDHHC23	3	113948387	3_70	0	0.0172370204942042	4.98349043644931	1.43270221635084e-06	0.345299145299105	1
ENSG00000163617.10	CCDC191	3	114056663	3_70	0	0.124373847618858	23.4234305255229	4.85891919024016e-05	2.33091787439584	1
ENSG00000181847.11	TIGIT	3	114276614	3_71	0	0.0186913248125856	6.06341497341494	1.89024231935543e-06	0.582191780821697	1
ENSG00000114638.7	UPK1B	3	119173703	3_74	0	0.0153757463533424	4.72576468558222	1.21190451708883e-06	-0.139303482587041	1
ENSG00000144847.12	IGSF11	3	119143688	3_74	0	0.0217650764521652	7.91909860424232	2.87472332761093e-06	0.932501616462972	2
ENSG00000121578.12	B4GALT4	3	119241202	3_74	0	0.026751334419442	9.81910504501401	4.38104245974281e-06	-1.22222222222286	1
ENSG00000176142.12	TMEM39A	3	119471959	3_74	0	0.0907710808363572	21.2077829497638	3.21072331920031e-05	2.48087431693931	1
ENSG00000163389.10	POGLUT1	3	119468016	3_74	0	0.108828164909248	22.9343069734687	4.16281425252759e-05	2.51647783640892	2
ENSG00000113845.9	TIMMDC1	3	119498465	3_74	0	0.016859373177248	5.57142964236452	1.56663628052446e-06	0.522968529987481	2
ENSG00000121594.11	CD80	3	119560068	3_74	0	0.015492971254659	4.79547173810833	1.2391564920033e-06	0.150259067357475	1
ENSG00000144843.11	ADPRH	3	119579762	3_74	0	0.0175183744998926	5.92359654499343	1.73077009626007e-06	0.483333333333485	1
ENSG00000121577.13	POPDC2	3	119665057	3_74	0	0.015543775451527	4.82552032330005	1.25100996284264e-06	0.259541984732616	1
ENSG00000138495.6	COX17	3	119677824	3_74	0	0.0268070023731328	9.83827284819575	4.398729149042e-06	1.2417582417584	1
ENSG00000183833.16	MAATS1	3	119702865	3_74	0	0.0254996402693408	9.37736339774264	3.9881814186387e-06	-1.21457192528954	3
ENSG00000144852.17	NR1I2	3	119780660	3_74	0	0.0546172405072121	16.4344270917592	1.49707800101549e-05	1.78571428571404	1
ENSG00000082701.14	GSK3B	3	120094435	3_74	0	0.015103038371312	4.56153423170719	1.14904058798017e-06	0.0454545454545494	1
ENSG00000175697.10	GPR156	3	120285335	3_74	0	0.0165910653831319	5.42411468708975	1.50093969710146e-06	-0.520078625284368	2
ENSG00000163428.3	LRRC58	3	120349308	3_74	0	0.016446127832787	5.3435495794814	1.46572876336352e-06	0.505050505050338	1
ENSG00000065518.7	NDUFB4	3	120596114	3_74	0	0.0221534972211727	8.08188017587774	2.98617192351449e-06	-1.00256410256348	1
ENSG00000144840.8	RABL3	3	120743477	3_74	0	0.0175355649112816	5.93260643157785	1.73510357713061e-06	-0.589610389610724	1
ENSG00000153767.9	GTF2E1	3	120742872	3_74	0	0.0156447759489602	4.88496807240873	1.27465068316725e-06	0.278301886792552	1
ENSG00000145103.12	ILDR1	3	122021982	3_75	0	0.0451470979618823	12.6096528787394	9.49495861670495e-06	-1.53623188405898	1
ENSG00000051341.13	POLQ	3	121546196	3_75	0	0.021553158699769	5.82347539538418	2.09340509666787e-06	0.874074074074198	1
ENSG00000180353.10	HCLS1	3	121659058	3_75	0	0.0193646829641655	4.66886013672199	1.50793062280721e-06	-0.0748663101604214	1
ENSG00000173226.16	IQCB1	3	121788384	3_75	0	0.0191170720814644	4.6245437801228	1.47451901843814e-06	-0.146818184001685	2
ENSG00000145088.8	EAF2	3	121835482	3_75	0	0.0239073891668886	6.40468700403724	2.55381931546996e-06	-0.77832512315267	1
ENSG00000163406.10	SLC15A2	3	121893969	3_75	0	0.0419908543259137	11.6821187274917	8.18156588395237e-06	-1.79672298715035	2
ENSG00000114013.15	CD86	3	122056396	3_75	0	0.0217148190973521	5.64441595384423	2.04425623943719e-06	-0.508361204013281	1
ENSG00000121552.3	CSTA	3	122325058	3_76	0	0.0204690096123588	4.56050355513007	1.55693231994853e-06	-0.130125382962748	2
ENSG00000160124.9	CCDC58	3	122382060	3_76	0	0.0204941357633364	4.57178479022831	1.56269957088739e-06	0.0795454545454651	1
ENSG00000114023.15	FAM162A	3	122384273	3_76	0	0.0544630730867333	13.6142556118732	1.23667661559271e-05	1.73991935483864	1
ENSG00000196981.3	WDR5B	3	122416042	3_76	0	0.0268986213986755	7.07592796702804	3.17448683939134e-06	-0.951671972559853	3
ENSG00000114030.12	KPNA1	3	122514800	3_76	0	0.0381401291400099	10.3029561700415	6.55396498906291e-06	1.06030150753726	1
ENSG00000173200.12	PARP15	3	122577955	3_76	0	0.11835650814163	20.9440027928984	4.13439471133646e-05	-2.59497580932981	2
ENSG00000173193.13	PARP14	3	122680360	3_76	0	0.032150314558882	8.72224090356637	4.67706504174668e-06	-1.01442307692345	1
ENSG00000169087.10	HSPBAP1	3	122793842	3_76	0	0.0472804199148338	12.2969879923033	9.69706216061126e-06	1.64628820960742	1
ENSG00000138463.8	DIRC2	3	122795125	3_76	0	0.028949824012069	7.75387343434756	3.74390432036658e-06	1.16379310344773	1
ENSG00000082684.14	SEMA5B	3	123028920	3_76	0	0.024631642443315	6.26443875320127	2.57356798166852e-06	0.607664233576677	1
ENSG00000065485.19	PDIA5	3	123066749	3_76	0	0.020588197874537	4.61390136406457	1.58433401032336e-06	-0.15492957746479	1
ENSG00000121542.11	SEC22A	3	123202292	3_76	0	0.0262399952449254	6.84735795957925	2.99672499123808e-06	0.775061124694512	1
ENSG00000206527.9	HACD2	3	123585847	3_76	0	0.0300467211995629	8.0971678075953	4.05779714830448e-06	-1.10000000000032	1
ENSG00000114491.13	UMPS	3	124730444	3_77	0	0.0168203228046167	4.87149830864987	1.36664900001059e-06	-0.0240000000000001	1
ENSG00000082781.11	ITGB5	3	124901003	3_77	0	0.0246980949688191	8.41444020075457	3.46616146884743e-06	1.09810126582307	1
ENSG00000173702.7	MUC13	3	124953514	3_77	0	0.109536177531	22.7548958484341	4.15711978810396e-05	2.5156950672633	1
ENSG00000163885.11	CFAP100	3	126394860	3_78	0	0.112401297059567	20.4273257027913	3.8295076545724e-05	2.14017459691062	2
ENSG00000159650.8	UROC1	3	126490065	3_78	0	0.0757925757198049	16.6884572462199	2.10961382237412e-05	-1.90259740259763	1
ENSG00000163848.19	ZNF148	3	125375658	3_78	0	0.0205259928812566	4.5638922353347	1.56242673137919e-06	0.00975609756097922	1
ENSG00000144909.7	OSBPL11	3	125594988	3_78	0	0.0240723115517052	6.0306791181398	2.42127502377077e-06	-0.827922077921915	1
ENSG00000189366.9	ALG1L	3	125980101	3_78	0	0.038503588678227	10.3686557292623	6.65861292835962e-06	-1.53956834532336	1
ENSG00000114544.16	SLC41A3	3	126100697	3_78	0	0.0428089475970486	11.3515462711579	8.10493769647366e-06	1.72416789640569	2
ENSG00000144908.13	ALDH1L1	3	126195371	3_78	0	0.026517853477928	6.9222947155681	3.06160076385527e-06	0.992647058823368	1
ENSG00000070476.14	ZXDC	3	126475233	3_78	0	0.0273891744020383	7.2204125509333	3.29838281788913e-06	0.909774436090667	1
[truncated: 7,775 more rows]
