# Supplementary material for: Adjusting for genetic confounders in transcriptome-wide association studies improves discovery of risk genes of complex traits
Source: Nat Genet. 2024 Jan 26;56(2):336–47. doi: 10.1038/s41588-023-01648-9 (PMC10864181; doi:10.1038/s41588-023-01648-9)
Supplement: Supplementary file 5 — cTWAS results of all analyzed genes across all tissues for IBD, SCZ, and SBP. Results are stored separately for each combination of traits and tissues. Column legends for each set of results are the same as in Supplementary Table 1. [file 41588_2023_1648_MOESM5_ESM.zip › IBD_Muscle_Skeletal.csv]

id	genename	chrom	pos	region_tag	cs_index	PIP	tau2	PVE	z	num_eqtl
ENSG00000237330.2	RNF223	1	1074660	1_2	0	0.00574547182794827	9.65295922577944	9.25009678403675e-07	-1.03333333333338	1
ENSG00000187583.10	PLEKHN1	1	968046	1_2	0	0.0150984336312904	18.4311785753211	4.6413584146296e-06	1.82459978467923	2
ENSG00000187642.9	PERM1	1	982112	1_2	0	0.00465190513384339	7.555900953333	5.86242380966725e-07	0.778846153845977	1
ENSG00000188290.10	HES4	1	976215	1_2	0	0.00381182809548453	6.00052489693201	3.81489557345762e-07	-0.560933396165494	2
ENSG00000187608.8	ISG15	1	1004625	1_2	0	0.00635953276691303	10.4275079586635	1.10602729523437e-06	1.13013698630087	1
ENSG00000188157.14	AGRN	1	1017844	1_2	0	0.00393112040032551	6.5964677671355	4.32501776431043e-07	0.885106382979117	1
ENSG00000131591.17	C1orf159	1	1091327	1_2	0	0.00416895862714106	6.77652048324844	4.71188243751967e-07	0.720279720279568	1
ENSG00000186891.13	TNFRSF18	1	1199327	1_2	0	0.00915853640733999	14.0088410972766	2.13987493060107e-06	1.48245614035029	1
ENSG00000078808.16	SDF4	1	1232800	1_2	0	0.00967940871543604	19.2178094549066	3.10250733574749e-06	-3.01355013550116	1
ENSG00000160087.20	UBE2J2	1	1274256	1_2	0	0.00832747500251418	16.7709123152961	2.32932523433436e-06	2.71485943774999	1
ENSG00000162572.20	SCNN1D	1	1280024	1_2	0	0.00480249798206134	9.46816511542501	7.58390911163871e-07	1.74704518164192	3
ENSG00000169972.11	PUSL1	1	1302224	1_2	0	0.00336041497487993	6.95027049406469	3.89542389507833e-07	1.5314465408805	1
ENSG00000127054.20	INTS11	1	1326444	1_2	1	0.0595460062322624	26.6152658150145	2.6432823258238e-05	4.73809782262232	2
ENSG00000224051.6	CPTP	1	1325967	1_2	0	0.00539436898407375	15.309789999983	1.37743143133564e-06	3.17117381256341	2
ENSG00000169962.4	TAS1R3	1	1331096	1_2	0	0.00343469928246654	7.12703624871274	4.08279705281563e-07	1.60740740740759	1
ENSG00000162576.16	MXRA8	1	1362042	1_2	1	0.068997516181071	27.052371474894	3.11314181592698e-05	-4.76621043678173	2
ENSG00000175756.13	AURKAIP1	1	1374801	1_2	0	0.0139829370675091	21.0311165049681	4.90479474537453e-06	-2.86028703434218	2
ENSG00000242485.5	MRPL20	1	1407014	1_2	0	0.00739488158885693	17.7591640184379	2.19035166925358e-06	3.02489091655663	2
ENSG00000235098.8	ANKRD65	1	1418000	1_2	0	0.020142455790464	28.8613839754783	9.69593459942422e-06	-4.14877128881687	2
ENSG00000179403.11	VWA1	1	1434687	1_2	0	0.0102263933980629	13.8170940478431	2.35667293812694e-06	1.34060125864289	2
ENSG00000215915.9	ATAD3C	1	1432355	1_2	0	0.00398001344101073	11.685946428305	7.75726334799694e-07	-2.76756756756689	1
ENSG00000160072.19	ATAD3B	1	1499000	1_2	0	0.00329968807372005	4.9435453273525	2.72064272037619e-07	-0.662420382165263	1
ENSG00000197785.13	ATAD3A	1	1511945	1_2	0	0.0234542338623636	25.184863491846	9.85192184614739e-06	-3.17573974546346	2
ENSG00000160075.11	SSU72	1	1575864	1_2	0	0.0541860451039212	33.4194097691158	3.02027393814856e-05	3.52976190476245	1
ENSG00000008130.15	NADK	1	1777680	1_2	0	0.00446127239844574	10.1206146819651	7.53053337157556e-07	1.93515358361711	1
ENSG00000078369.17	GNB1	1	1890472	1_2	0	0.00339023161492535	6.8391634018718	3.8671627974492e-07	1.47524752475251	1
ENSG00000169885.9	CALML6	1	1914345	1_2	2	0.159664724510778	24.1294202363765	6.42563376193913e-05	-4.68503937007922	1
ENSG00000178821.12	TMEM52	1	1917295	1_2	0	0.00861620664013574	17.5410144028984	2.52075662179512e-06	-3.83908725159609	3
ENSG00000067606.16	PRKCZ	1	2050397	1_2	0	0.003370111847526	4.77220106745723	2.68239761099018e-07	0.202620283839369	2
ENSG00000162585.16	FAAP20	1	2168443	1_2	0	0.0036174940442536	5.49990777465077	3.31835876023537e-07	-0.473701968394718	3
ENSG00000157933.9	SKI	1	2228951	1_2	0	0.00375451383523939	5.96935769854444	3.73801825753087e-07	-0.574380165289296	1
ENSG00000116151.13	MORN1	1	2368718	1_2	0	0.00342195483545793	4.9447310968446	2.82213027451116e-07	0.267175572519056	1
ENSG00000157916.19	RER1	1	2391602	1_2	0	0.00825231469247412	11.9757065407111	1.64830293441414e-06	1.03259018921725	2
ENSG00000157911.9	PEX10	1	2404771	1_2	0	0.0034412411754392	4.94303289584585	2.83706128270847e-07	0.0857142857142677	1
ENSG00000149527.17	PLCH2	1	2425928	1_2	0	0.00601097928038319	11.4600623577839	1.14892668720147e-06	-1.69945681202469	2
ENSG00000157873.17	TNFRSF14	1	2555429	1_2	3	0.1776283566373	26.3090921671214	7.79432060687666e-05	-4.78187159385836	2
ENSG00000130762.14	ARHGEF16	1	3454845	1_2	0	0.0040099356528277	6.34696758587205	4.24486408758445e-07	-0.611111111111326	1
ENSG00000162591.15	MEGF6	1	3610919	1_2	0	0.0068345798894357	11.268946228897	1.28456249097106e-06	-1.23147674183912	2
ENSG00000158109.14	TPRG1L	1	3641358	1_2	0	0.00421011774505664	6.7736331834004	4.75637427888962e-07	0.639143730886941	1
ENSG00000078900.14	TP73	1	3736862	1_3	0	0.0171583904754298	4.75292760108883	1.36018459364094e-06	-0.206185567010359	1
ENSG00000235169.7	SMIM1	1	3773288	1_3	0	0.0383001906744691	12.2404707680799	7.81914312528521e-06	-1.46000102895461	2
ENSG00000130764.9	LRRC47	1	3780573	1_3	0	0.017101788438794	4.72223269747111	1.34694238455737e-06	-0.0884558995478075	2
ENSG00000116198.12	CEP104	1	3813871	1_3	0	0.0303360046610968	10.0596124578542	5.0897885219456e-06	-1.29548508225587	2
ENSG00000169598.15	DFFB	1	3826568	1_3	0	0.0169103351634319	4.61765548223454	1.30236839524734e-06	-0.0812986438797737	2
ENSG00000198912.10	C1orf174	1	3891607	1_3	0	0.0516429605244445	15.0490378330583	1.29622373825158e-05	1.72811060172751	5
ENSG00000162592.9	CCDC27	1	3746493	1_3	0	0.0210035500199147	6.63276551126857	2.32352556309179e-06	-0.71483980238631	2
ENSG00000196581.10	AJAP1	1	4654263	1_4	0	0.0196708448334756	9.25117117323376	3.0351477338193e-06	-1.12167300380175	1
ENSG00000069424.14	KCNAB2	1	5976281	1_5	0	0.022712099555296	6.37056968682889	2.41321301851675e-06	-0.655777694734325	2
ENSG00000131697.17	NPHP4	1	5897529	1_5	0	0.0189071598591055	4.66475263041697	1.47100795047245e-06	-0.0546874999999862	1
ENSG00000158286.12	RNF207	1	6199030	1_5	0	0.0272694105884198	8.07468055565636	3.6724949454196e-06	0.975937765597442	4
ENSG00000116251.9	RPL22	1	6208961	1_5	0	0.0301100888830413	8.99975995745823	4.51963194030894e-06	-1.15117744422584	2
ENSG00000116237.15	ICMT	1	6236734	1_5	0	0.0374228159508269	11.0331205288675	6.88644259911434e-06	1.26086956521725	1
ENSG00000158292.6	GPR153	1	6262459	1_5	0	0.0713557386343258	17.1169787264169	2.03711770137185e-05	1.5172413793102	1
ENSG00000097021.19	ACOT7	1	6394628	1_5	0	0.0377124558053403	11.1056842771489	6.98538331621063e-06	-1.82882882882875	1
ENSG00000215788.9	TNFRSF25	1	6465275	1_5	0	0.0269260926430245	7.95675651817417	3.5733002509523e-06	-1.37318840579652	1
ENSG00000171680.21	PLEKHG5	1	6509831	1_5	0	0.0273327376686439	8.09647800755181	3.6909603452534e-06	-1.16556291390702	1
ENSG00000173662.20	TAS1R1	1	6554687	1_5	0	0.0269114571121035	7.95167581353531	3.56907754933212e-06	1.24999999999998	1
ENSG00000204859.12	ZBTB48	1	6579787	1_5	0	0.020989584706663	5.63647772913866	1.97320290780018e-06	-0.417647058823392	1
ENSG00000041988.15	THAP3	1	6623180	1_5	0	0.0221340230447971	6.1305969050843	2.26320151401e-06	-0.72983361733407	3
ENSG00000007923.15	DNAJC11	1	6701642	1_5	0	0.0200540645881003	5.21240344292786	1.74341403512036e-06	-0.641791044776053	1
ENSG00000049245.12	VAMP3	1	7773891	1_7	0	0.00605455224966445	5.79865082618016	5.85556889181709e-07	0.387377097300356	2
ENSG00000116288.12	PARK7	1	7954508	1_7	0	0.0333451144728839	47.6579099686177	2.65049696189261e-05	-6.79800391904485	3
ENSG00000162426.14	SLC45A1	1	8323927	1_7	0	0.00523224342954509	4.78105091417247	4.17226049201919e-07	0.490909090909039	1
ENSG00000142583.17	SLC2A5	1	9067100	1_7	0	0.00915740269650933	9.5925908048613	1.46510360596673e-06	1.11542595531301	2
ENSG00000180758.11	GPR157	1	9103249	1_7	0	0.00533769133744544	4.78682077841775	4.2614826964098e-07	0.195407204953005	2
ENSG00000049239.12	H6PD	1	9230813	1_7	0	0.0100909552868503	10.4724298790986	1.76254351709824e-06	1.39041677093623	2
ENSG00000171621.13	SPSB1	1	9292400	1_7	0	0.0116130566609723	12.0554469342734	2.33501656722421e-06	-1.3257986915171	2
ENSG00000188807.12	TMEM201	1	9590671	1_7	0	0.0132810103734964	13.2295982915471	2.93047404218402e-06	-1.48823529411752	1
ENSG00000171603.16	CLSTN1	1	9824341	1_7	0	0.00785741066727286	8.39661106606948	1.10038229663718e-06	1.00888888888822	1
ENSG00000178585.14	CTNNBIP1	1	9908479	1_7	0	0.00887500680914089	9.44034041093308	1.39738621724968e-06	1.05780346820827	1
ENSG00000162441.11	LZIC	1	9943262	1_7	0	0.00557665104775706	5.23381710473633	4.86801735258547e-07	-0.43195266272178	1
ENSG00000162444.11	RBP7	1	9991107	1_7	0	0.00690454081560066	7.180354536403	8.26876777808727e-07	0.777539929716767	2
ENSG00000130939.18	UBE4B	1	10032712	1_7	0	0.00523587643209822	4.61871557774466	4.03339460614744e-07	-0.0583598524099327	3
ENSG00000054523.17	KIF1B	1	10210438	1_7	0	0.00644895732521156	6.5232411598818	7.0163790486751e-07	0.633802816901768	1
ENSG00000142657.20	PGD	1	10398376	1_7	0	0.00561936055969736	5.2660675931642	4.93552588317082e-07	0.416567763081092	2
ENSG00000175279.21	CENPS	1	10430228	1_7	0	0.00712123454765357	7.46107862901472	8.86169936716303e-07	-0.840378078054461	2
ENSG00000241563.3	CORT	1	10449352	1_7	0	0.00876621543481027	9.39274294110027	1.37329766575176e-06	1.08641975308646	1
ENSG00000175262.14	C1orf127	1	10956715	1_8	0	0.017041924774214	4.72034598123013	1.3416912307218e-06	0.305366687907991	2
ENSG00000120948.16	TARDBP	1	11012828	1_8	0	0.0564897935639478	15.9259760630611	1.50050052555447e-05	-2.10691823899353	1
ENSG00000009724.16	MASP2	1	11046260	1_8	0	0.0181546246883399	5.308007514667	1.60723325502722e-06	0.294392523364465	1
ENSG00000116649.9	SRM	1	11060199	1_8	0	0.0185216290423784	5.49402579472765	1.69718811346805e-06	-0.578999701436683	2
ENSG00000171824.13	EXOSC10	1	11100055	1_8	0	0.02752651086211	9.18309831649311	4.21599905860486e-06	-1.50790754620884	2
ENSG00000171819.4	ANGPTL7	1	11189075	1_8	0	0.0346570082563547	11.335170131347	6.55208040477806e-06	1.75177304964527	1
ENSG00000198793.12	MTOR	1	11262099	1_8	0	0.0376687160869124	12.1153718712923	7.61163005665851e-06	-1.77697841726544	1
ENSG00000116661.9	FBXO2	1	11653109	1_8	0	0.0243003293907792	8.02090330165616	3.25083963910524e-06	0.929444427117729	2
ENSG00000116663.10	FBXO6	1	11663828	1_8	0	0.021454519998177	6.86112970560312	2.45513025132926e-06	0.74987019125891	4
ENSG00000116670.14	MAD2L2	1	11722757	1_9	0	0.0365098970578595	13.7430389828792	8.36861314820738e-06	-1.63565891472916	1
ENSG00000177674.15	AGTRAP	1	11737129	1_9	0	0.0141887320656516	4.93965823377379	1.1689625427374e-06	-0.29846975427252	2
ENSG00000177000.10	MTHFR	1	11794419	1_9	0	0.037345777387819	13.955032440117	8.69225503191291e-06	-1.68421052631566	1
ENSG00000011021.21	CLCN6	1	11806385	1_9	0	0.0355952449583282	13.5055072867036	8.01794352880733e-06	-1.72927296376907	2
ENSG00000120937.8	NPPB	1	11859214	1_9	0	0.0169543951922584	6.5928482734656	1.86429866522565e-06	0.920634920634809	1
ENSG00000116685.15	KIAA2013	1	11926801	1_9	0	0.015443128557049	5.72587765526044	1.47481469606754e-06	-0.541333333333713	1
ENSG00000083444.16	PLOD1	1	11943284	1_9	0	0.0139980918233295	4.81415343158488	1.12395486410131e-06	-0.306306306306479	1
ENSG00000116691.10	MIIP	1	12034973	1_9	0	0.0743631525371389	20.4520528208376	2.53661644781021e-05	-2.28057553956914	1
ENSG00000048707.13	VPS13D	1	12230088	1_9	0	0.019882640672288	8.07362809724551	2.67733619726172e-06	-0.924242424242004	1
ENSG00000162494.5	LRRC38	1	13495583	1_10	0	0.024012470022188	6.31814610747328	2.53038500928175e-06	-0.678490853338101	2
ENSG00000162493.16	PDPN	1	13544301	1_10	0	0.0286861147044867	7.97642151868539	3.81627737572502e-06	0.93119059257628	3
ENSG00000116731.22	PRDM2	1	13706633	1_10	0	0.0481856608350227	12.835442852396	1.03154643486644e-05	-1.55782312925234	1
ENSG00000189337.16	KAZN	1	13892372	1_10	0	0.0253489238425986	6.82285653830379	2.88460181093848e-06	-0.822961978740371	2
ENSG00000171729.13	TMEM51	1	15153081	1_11	0	0.00989505033280813	6.47010911867146	1.06779951278441e-06	-0.748427672956228	1
ENSG00000142634.12	EFHD2	1	15409565	1_11	0	0.0246177792946654	14.8909462352705	6.11408222407088e-06	-1.60000000000111	1
ENSG00000142615.7	CELA2A	1	15456801	1_11	0	0.0803512794776481	25.5699126452121	3.42674783123653e-05	2.71559633027687	1
ENSG00000215704.9	CELA2B	1	15466305	1_11	0	0.0124563336884662	8.34559664342284	1.73383485864567e-06	1.24203821656102	1
ENSG00000132906.17	CASP9	1	15526781	1_11	0	0.00896527439256623	5.41731662075975	8.10042696874774e-07	-0.630547002393585	2
ENSG00000116138.12	DNAJC16	1	15527056	1_11	0	0.00891076785138412	5.3372569286523	7.93219431499442e-07	-0.723880597014661	1
ENSG00000116771.5	AGMAT	1	15584923	1_11	0	0.00947225375167227	5.93701623628755	9.3795427252721e-07	0.621013133208253	1
ENSG00000116786.11	PLEKHM2	1	15684135	1_11	0	0.0195372710631896	12.4340729864364	4.05170129185068e-06	1.91187739463675	1
ENSG00000162461.7	SLC25A34	1	15737203	1_11	0	0.0100456439828869	6.42516255288191	1.07651976480525e-06	-0.927536231884215	1
ENSG00000162458.12	FBLIM1	1	15741869	1_11	0	0.0128620269980717	8.66928315422603	1.85974204819426e-06	1.2352941176472	1
ENSG00000065526.10	SPEN	1	15856318	1_11	0	0.0185725033913375	12.1934719735982	3.7770952446225e-06	-1.3834951456311	1
ENSG00000186510.11	CLCNKA	1	16017999	1_11	0	0.0179395640937967	11.7103412451517	3.50381802504511e-06	1.65978865521216	3
ENSG00000173641.17	HSPB7	1	16013277	1_11	0	0.00827473672711676	4.73849808353292	6.53965744169692e-07	-0.0653478414596335	2
ENSG00000142627.12	EPHA2	1	16156481	1_11	0	0.0152205919798766	10.2438201219073	2.60048045083645e-06	-1.40625	1
ENSG00000142632.16	ARHGEF19	1	16203554	1_11	0	0.00987411632408919	6.33556783620112	1.04338332127705e-06	0.605014996465913	2
ENSG00000132881.11	RSG1	1	16237140	1_11	0	0.00827809645974054	4.73209741084165	6.5334754613866e-07	0.0223945832290192	2
ENSG00000055070.16	SZRD1	1	16352580	1_11	0	0.0225751378782122	13.886765471212	5.22867463673978e-06	-1.65648854961864	1
ENSG00000157191.19	NECAP2	1	16441466	1_11	0	0.00831197290626207	4.75401658476723	6.5905994376813e-07	0.172338686565251	2
ENSG00000219481.10	NBPF1	1	16488717	1_11	0	0.0121674444071336	8.31769515404912	1.68796126194401e-06	0.962406015037572	1
ENSG00000183888.4	C1orf64	1	15999283	1_11	0	0.0186254699557815	12.2750849016386	3.81321989159125e-06	-1.37015646639446	2
ENSG00000058453.16	CROCC	1	16949400	1_12	0	0.0195261022590628	5.35145304066646	1.74279932796214e-06	-0.506666666666618	1
ENSG00000117122.13	MFAP2	1	16975285	1_12	0	0.0181572774346721	4.67581419094087	1.41601573624248e-06	0.243094864374719	2
ENSG00000159363.17	ATP13A2	1	17011965	1_12	0	0.0203595179429343	5.74016705459137	1.94918081530753e-06	0.614285714285821	1
ENSG00000117115.12	PADI2	1	17118587	1_12	0	0.0272623976450226	8.45963438748161	3.84658866526062e-06	-1.16153846153872	1
ENSG00000159339.13	PADI4	1	17325799	1_12	0	0.0649169242079548	16.6078844531109	1.79817665376365e-05	-1.90076335877825	1
ENSG00000117154.11	IGSF21	1	18107631	1_12	0	0.0298134297837497	9.29446914115761	4.62164556460681e-06	-1.08593600962629	2
ENSG00000159423.16	ALDH4A1	1	18902311	1_13	0	0.00306903113636159	4.68156022924196	2.396359742865e-07	-0.386554621848966	1
ENSG00000169991.10	IFFO2	1	18921855	1_13	0	0.00378533930581859	6.54719240107385	4.13351981228908e-07	0.755857472027054	3
ENSG00000127463.13	EMC1	1	19246729	1_13	0	0.00311688498067275	4.68032974609259	2.43308529282517e-07	0.115384615384664	1
ENSG00000053372.4	MRTO4	1	19253475	1_13	0	0.00307969932673202	4.63358420113499	2.38004672425097e-07	0.0280176828489766	2
ENSG00000162482.4	AKR7A3	1	19336519	1_13	0	0.00320423721767871	5.23617129308563	2.79832795761059e-07	0.35836177474383	1
ENSG00000053371.12	AKR7A2	1	19311815	1_13	0	0.00341655410880459	5.72627085419827	3.26302420318546e-07	-0.544701710008659	2
ENSG00000040487.12	PQLC2	1	19321653	1_13	0	0.00306613727870253	4.62959784473987	2.36752715065093e-07	-0.0735294117647582	1
ENSG00000173436.13	MINOS1	1	19596564	1_13	0	0.0030671657658935	4.67911537304045	2.39365253212397e-07	0.0990099009901576	1
ENSG00000158747.13	NBL1	1	19636380	1_13	0	0.00309412598156011	4.84187743787632	2.4986871891627e-07	0.261808778541094	2
ENSG00000169914.5	OTUD3	1	19885299	1_13	0	0.00337407130375289	8.1794847708098	4.60299295239474e-07	-1.72162740899425	1
ENSG00000188257.10	PLA2G2A	1	19979786	1_13	0	0.0040728187078537	7.01570205057256	4.76569584207006e-07	0.373626373626172	1
ENSG00000127472.10	PLA2G5	1	20028276	1_13	0	0.0031732088835531	5.12467695069174	2.7122221634296e-07	0.737777777778037	1
ENSG00000009709.11	PAX7	1	18631052	1_13	0	0.00334984489369894	5.40758419452146	3.02125995317725e-07	0.380090497737365	1
ENSG00000162545.5	CAMK2N1	1	20433166	1_14	0	0.0148294046174419	4.70909554156011	1.16471943506157e-06	0.129496402877664	1
ENSG00000090432.6	MUL1	1	20509143	1_14	0	0.0165321193919981	5.71820479474332	1.57669737269364e-06	-0.574803149606337	1
ENSG00000183114.7	FAM43B	1	20551955	1_14	0	0.0148130820153678	4.6988753361018	1.16091241612597e-06	-0.168635760553005	3
ENSG00000158825.5	CDA	1	20588925	1_14	0	0.0183109369294359	6.66764801149373	2.03630739039879e-06	-0.851847372535249	2
ENSG00000158828.7	PINK1	1	20634435	1_14	0	0.017978648159363	6.49744778999165	1.94831842403874e-06	0.767195767195795	1
ENSG00000244038.9	DDOST	1	20659303	1_14	0	0.0149202483857368	4.76577829204616	1.18595986905084e-06	0.293650793650776	1
ENSG00000142794.18	NBPF3	1	21439691	1_15	0	0.0123981413495656	4.62627956746952	9.56640058710314e-07	-0.146536661280045	2
ENSG00000162551.13	ALPL	1	21528613	1_15	0	0.0124569727154153	4.73478248929496	9.8372260591046e-07	0.542372881355996	1
ENSG00000090686.15	USP48	1	21782877	1_15	0	0.0141294678238735	5.76794904785763	1.35927498843248e-06	-0.177345159825412	3
ENSG00000187942.11	LDLRAD2	1	21582588	1_15	0	0.0219946101984702	9.60442270538054	3.52328391324085e-06	1.00975609756093	1
ENSG00000142798.17	HSPG2	1	21844973	1_15	0	0.0130846871339602	5.03261147658433	1.09828955147662e-06	-0.0152091254752809	1
ENSG00000142789.19	CELA3A	1	22001714	1_15	0	0.0125665739425638	4.76964038760452	9.99683750192152e-07	0.308931185944526	1
ENSG00000070831.15	CDC42	1	22043928	1_15	0	0.0126777639785234	4.85512402733448	1.02660434152817e-06	-0.0629921259842595	1
ENSG00000162552.14	WNT4	1	22144389	1_15	0	0.0421804819017541	16.8817494690803	1.18765169696697e-05	2.31099195710433	1
ENSG00000184677.16	ZBTB40	1	22460165	1_15	0	0.0157886170578422	8.61747784275175	2.26926059782256e-06	1.68503937007852	1
ENSG00000004487.15	KDM1A	1	23040391	1_16	0	0.0366853262534714	13.8184575586836	8.45496979268569e-06	1.67283950617219	1
ENSG00000169641.13	LUZP1	1	23161827	1_16	0	0.0500848358240642	16.741957028476	1.3985325635785e-05	-1.88612245993041	3
ENSG00000204219.9	TCEA3	1	23375090	1_16	0	0.0298425473090497	11.8879930672423	5.91704047098476e-06	-1.51387910835968	4
ENSG00000088280.18	ASAP3	1	23484588	1_16	0	0.0565794743283947	17.8918149393174	1.68839248802892e-05	1.95637781318692	2
ENSG00000142676.12	RPL11	1	23694734	1_17	0	0.0201772480870334	6.42811901141927	2.16324619354508e-06	-0.721407624633255	1
ENSG00000011007.12	ELOA	1	23743147	1_17	0	0.0169916119681635	4.76001092673981	1.34897107312543e-06	0.344000000000008	1
ENSG00000057757.9	PITHD1	1	23782193	1_17	0	0.0167723013407373	4.63430389678348	1.29639477394475e-06	0.24799999999999	1
ENSG00000117308.14	GALE	1	23800401	1_17	0	0.0223955889503477	7.35742973016878	2.74820241119348e-06	0.810996563573671	1
ENSG00000117305.14	HMGCL	1	23823622	1_17	0	0.0174702238426362	5.01892322573722	1.4624099304941e-06	-0.458015267175552	1
ENSG00000179163.11	FUCA1	1	23866260	1_17	0	0.0168393357755857	4.66894675691921	1.31130580512858e-06	-0.00700464915530378	2
ENSG00000142661.18	MYOM3	1	24057329	1_17	0	0.0282257757693024	9.45688431727481	4.45198886227849e-06	-1.24845808541049	2
ENSG00000142677.3	IL22RA1	1	24143903	1_17	0	0.125893190403088	23.0970313538534	4.84974059071795e-05	-2.57575757575782	1
ENSG00000185436.11	IFNLR1	1	24153606	1_17	0	0.0352751894612697	11.6817090280469	6.8728338508561e-06	-1.52926946283126	4
ENSG00000001460.17	STPG1	1	24417293	1_17	0	0.0221676647819987	7.28672419599442	2.69409175468558e-06	0.965517241379194	1
ENSG00000001461.16	NIPAL3	1	24415329	1_17	0	0.0217353615215615	7.10225274812976	2.57467903827917e-06	0.937931034482738	1
ENSG00000117602.11	RCAN3	1	24484425	1_17	0	0.0533438016001564	15.2562585435633	1.35735081626588e-05	1.65374202413037	2
ENSG00000169504.14	CLIC4	1	24745177	1_17	0	0.0184891182911404	5.54169555638446	1.70890912946744e-06	-0.428977272727649	1
ENSG00000131910.4	NR0B2	1	26914363	1_18	0	0.0156299097456237	5.56215767360267	1.44997285436793e-06	-0.505859375000025	1
ENSG00000117614.9	SYF2	1	25232900	1_18	0	0.0140846244774367	4.63595206609803	1.08904121197504e-06	0.0623052959501458	1
ENSG00000187010.19	RHD	1	25257119	1_18	0	0.0168078668373689	6.26356875855957	1.75587887353559e-06	0.658227848101495	1
ENSG00000183726.10	TMEM50A	1	25336580	1_18	0	0.0140533674100921	4.6161723745185	1.08198819833257e-06	0.0390625000000065	1
ENSG00000188672.17	RHCE	1	25371863	1_18	0	0.014207044500684	4.71373562943146	1.11693800309876e-06	-0.0931486419813976	2
ENSG00000204178.9	TMEM57	1	25430243	1_18	0	0.0164159043224776	6.04561764451335	1.65525761500098e-06	-0.599647266313947	1
ENSG00000157978.11	LDLRAP1	1	25543527	1_18	0	0.0455636269886661	15.4962226949721	1.17761747687011e-05	1.66853932584199	1
ENSG00000162430.16	SELENON	1	25804501	1_18	0	0.030528675653054	11.7252019292298	5.97019341634871e-06	1.53205128205129	1
ENSG00000117640.17	MTFR1L	1	25820023	1_18	0	0.0156864789270664	5.56643049420232	1.45633862011582e-06	-0.639999999999966	1
ENSG00000127423.10	AUNIP	1	25861747	1_18	0	0.0167660853376955	6.16233262907381	1.72320487579961e-06	-0.767999999999935	1
ENSG00000117632.22	STMN1	1	25897811	1_18	0	0.014571530530222	4.94316837413657	1.20135311773035e-06	0.149779735682844	1
ENSG00000158006.13	PAFAH2	1	25998029	1_18	0	0.0160218387715034	5.80220060534188	1.5504765518406e-06	0.382865177986929	2
ENSG00000158008.9	EXTL1	1	26020058	1_18	0	0.0225339028281999	8.92613454902268	3.35474837899019e-06	1.03947368421043	1
ENSG00000158014.14	SLC30A2	1	26046313	1_18	0	0.0325640198738614	12.4279197519924	6.74988784953609e-06	1.53030303030346	1
ENSG00000158022.6	TRIM63	1	26067922	1_18	0	0.0179448240249999	6.84718261214475	2.04932680157407e-06	-0.92048192771071	1
ENSG00000175087.9	PDIK1L	1	26111250	1_18	0	0.0286423226534975	11.065844999928	5.28631357341978e-06	-1.26993865030719	1
ENSG00000197245.5	FAM110D	1	26158522	1_18	0	0.0208798758708716	8.32902884577471	2.90056354428482e-06	-1.29167244117417	2
ENSG00000236782.6	RP11-96L14.7	1	26172079	1_18	0	0.0192717226782142	7.62287309707764	2.45018757339593e-06	1.01459854014612	1
ENSG00000142675.17	CNKSR1	1	26181546	1_18	0	0.0351530476123255	13.1443426653415	7.70658477821558e-06	1.8803323071202	2
ENSG00000130695.14	CEP85	1	26190354	1_18	0	0.0151197320457104	5.35597747423469	1.35065037032022e-06	0.33965974853075	2
ENSG00000188782.8	CATSPER4	1	26190354	1_18	0	0.0186673467934626	7.36796483930992	2.29398326829957e-06	0.687322234460594	2
ENSG00000142669.14	SH3BGRL3	1	26282158	1_18	0	0.0166676681976483	6.23262205977939	1.73262965948507e-06	1.14925373134327	1
ENSG00000169442.8	CD52	1	26317369	1_18	0	0.0586762504242658	17.9464894159847	1.75631320314351e-05	-2.65260853583225	2
ENSG00000158062.20	UBXN11	1	26282291	1_18	0	0.018568411098998	7.24472226019889	2.24365764173383e-06	1.2655284001957	2
ENSG00000117682.16	DHDDS	1	26432257	1_18	0	0.0195011386124201	7.66059200475692	2.49162343909738e-06	0.982589228502425	2
ENSG00000198830.10	HMGN2	1	26474358	1_18	0	0.0197293177484631	7.63167533916188	2.51126219990051e-06	-1.42154297575068	2
ENSG00000117676.13	RPS6KA1	1	26529971	1_18	0	0.0140808315211022	4.64053781028399	1.08982489240478e-06	-0.0202020202020117	1
ENSG00000117713.18	ARID1A	1	26693253	1_18	0	0.0386727659433773	13.7404309880096	8.86269278917264e-06	-1.69469026548638	1
ENSG00000060642.10	PIGV	1	26787521	1_18	0	0.0437075783819579	14.8684879879489	1.08388612531394e-05	-1.78761061946795	1
ENSG00000204160.11	ZDHHC18	1	26827212	1_18	0	0.0155449907848755	5.59309097066131	1.45011504241207e-06	-0.599118942731304	1
ENSG00000142751.14	GPN2	1	26890178	1_18	0	0.0434364150282802	14.8070269688161	1.07270905607758e-05	1.77973568281991	1
ENSG00000090273.13	NUDC	1	26896515	1_18	0	0.0215476050739447	8.52688906724841	3.06443014377646e-06	1.19993446618727	2
ENSG00000090020.10	SLC9A1	1	27167335	1_19	0	0.0119984882984173	5.2954767742206	1.059721402172e-06	-0.392307692307664	1
ENSG00000186501.14	TMEM222	1	27335461	1_19	0	0.0233529611558385	11.4816152928312	4.47203355637821e-06	1.30434782608699	1
ENSG00000142765.17	SYTL1	1	27342195	1_19	0	0.0608019172334897	20.4524804343698	2.07406978766469e-05	2.09437089668104	2
ENSG00000142733.14	MAP3K6	1	27178487	1_19	0	0.0197029337367828	9.89998481906721	3.25331062069878e-06	-1.26016169734325	4
ENSG00000142748.12	FCN3	1	27367112	1_19	0	0.0514855966884858	18.8821018663729	1.6214224883216e-05	-2.00414078674998	1
ENSG00000181773.6	GPR3	1	27392588	1_19	0	0.0115507620413055	4.94297030702082	9.52267021259174e-07	-0.313901345291386	1
ENSG00000158195.10	WASF2	1	27489587	1_19	0	0.0111696398793354	4.63201900751492	8.62918161818941e-07	0.100456621004577	1
ENSG00000126705.13	AHDC1	1	27604387	1_19	0	0.0126243478343629	5.76689428707722	1.21425820845044e-06	-0.515463917525788	1
ENSG00000126709.14	IFI6	1	27671883	1_19	0	0.0111557270452747	4.6204692606297	8.59694345825627e-07	-0.0790123456789981	1
ENSG00000130775.15	THEMIS2	1	27872858	1_19	0	0.0273657901399434	12.9596167202278	5.91507499474383e-06	1.61443854043547	2
ENSG00000117748.9	RPA2	1	27914481	1_19	0	0.0123495982753896	5.56287406056584	1.14580882806967e-06	-0.43504297349987	2
ENSG00000158156.7	XKR8	1	27958990	1_19	0	0.281591590598297	35.5413884714176	0.000166922229460087	3.43331382796068	2
ENSG00000158161.15	EYA3	1	28074367	1_19	0	0.05562520674999	19.6114879714781	1.81945906747905e-05	2.07574905680196	3
ENSG00000169403.11	PTAFR	1	28193492	1_19	0	0.0522583004439214	19.0225103625576	1.65799499928973e-05	1.97018353935997	2
ENSG00000126698.10	DNAJC8	1	28232721	1_19	0	0.0113448964683132	4.77629998502006	9.03758173885593e-07	-0.554687500000234	1
ENSG00000130772.13	MED18	1	28323866	1_19	0	0.0138222152680733	6.60764535727023	1.52329663831203e-06	-1.14767649000272	2
ENSG00000204138.12	PHACTR4	1	28369680	1_19	0	0.01543569694043	7.63221796405979	1.96488489211489e-06	1.16974478947038	3
ENSG00000180198.15	RCC1	1	28510006	1_19	0	0.0177044698903972	8.90582883233982	2.62976764032876e-06	1.15229885057425	1
ENSG00000180098.9	TRNAU1AP	1	28553045	1_19	0	0.0650944446305409	21.0984938863131	2.29063285699821e-05	-2.32240172530625	2
ENSG00000188060.7	RAB42	1	28592480	1_19	0	0.0554106465857132	19.5749767362219	1.80906669422144e-05	2.38461538461583	1
ENSG00000162419.12	GMEB1	1	28670248	1_19	0	0.0118264206640649	5.1615789208764	1.01811304116374e-06	-0.314900153609801	1
ENSG00000198492.15	YTHDF2	1	28736724	1_19	0	0.0207547584050044	10.3837098959085	3.59443251392222e-06	-1.61904761904817	1
ENSG00000159023.19	EPB41	1	28888753	1_19	0	0.0122084381707056	5.45629041671438	1.11100929322466e-06	0.557840616966503	1
ENSG00000253304.1	TMEM200B	1	29123661	1_19	0	0.0337623081381049	14.9216257214505	8.40249721515559e-06	-1.61290322580563	1
ENSG00000116353.15	MECR	1	29242700	1_19	0	0.0112894181895344	4.73086857506947	8.90784291136747e-07	-0.400000000000129	1
ENSG00000060656.19	PTPRU	1	29314420	1_19	0	0.0290403836340528	13.5138704581573	6.5454906430572e-06	1.52816901408503	1
ENSG00000162511.7	LAPTM5	1	30757348	1_20	0	0.0561259688408416	17.1909252160082	1.60924885004072e-05	-2.03225806451585	1
ENSG00000162512.15	SDC3	1	30794488	1_20	0	0.02393053775197	9.20400836250622	3.67358055920748e-06	-0.985410858239184	3
ENSG00000134644.15	PUM1	1	31067081	1_20	0	0.0466926293967058	15.457081359018	1.2037489725159e-05	1.68469860896376	1
ENSG00000084628.9	NKAIN1	1	31229100	1_20	0	0.0158750309721601	5.3876475720236	1.42650686446883e-06	0.787552763465635	2
ENSG00000060688.12	SNRNP40	1	31301459	1_20	0	0.0146743740922839	4.65761010974919	1.13994217733481e-06	-0.0697674418604902	1
ENSG00000121766.15	ZCCHC17	1	31287818	1_20	0	0.0146967670879886	4.67176454007523	1.14515128067465e-06	0.255361173885473	2
ENSG00000168528.11	SERINC2	1	31407154	1_20	0	0.0162373833037975	5.59720967279752	1.51582031937783e-06	0.894139755273778	2
ENSG00000142910.15	TINAGL1	1	31576228	1_20	0	0.0217769096110956	8.3259456340877	3.02405666561742e-06	0.97575757575677	1
ENSG00000121764.11	HCRTR1	1	31617221	1_20	0	0.0152146698859966	4.99318811196062	1.26706988011681e-06	-0.19200000000004	1
ENSG00000162517.12	PEF1	1	31645212	1_20	0	0.0150177183290632	4.87225338705519	1.22037675325015e-06	-0.159999999999937	1
ENSG00000084636.17	COL16A1	1	31690310	1_20	0	0.0147038690633844	4.67624167802606	1.1468026309261e-06	-0.00775193798449496	1
ENSG00000184007.18	PTP4A2	1	31944881	1_20	0	0.0256756084864106	9.85994564934678	4.22236109528354e-06	1.06480852019764	2
ENSG00000025800.13	KPNA6	1	32108863	1_21	0	0.0159223542233458	5.16110831557079	1.37059884226318e-06	0.322449067256822	2
ENSG00000160051.11	IQCC	1	32205464	1_21	0	0.0152433034764915	4.76995028469625	1.2126990969762e-06	-0.165354330708722	1
ENSG00000084623.11	EIF3I	1	32220993	1_21	0	0.0153393038739728	4.86251254130847	1.2440175035798e-06	0.277146929579898	2
ENSG00000160055.19	TMEM234	1	32222176	1_21	0	0.0149798608404154	4.61959145891253	1.15417444492021e-06	0.00784313725490084	1
ENSG00000183615.5	FAM167B	1	32247598	1_21	0	0.0189135101256651	6.7649935124258	2.13402560664016e-06	-0.726257771399273	2
ENSG00000116478.11	HDAC1	1	32291945	1_21	0	0.0175005040074681	6.0559223393516	1.76762835313205e-06	-0.609613130128887	1
ENSG00000175130.6	MARCKSL1	1	32316644	1_21	0	0.0149811956239169	4.62811568351125	1.15640719890588e-06	-0.0789473684210304	1
ENSG00000162526.6	TSSK3	1	32366691	1_21	0	0.0149842843879443	4.62910177546463	1.15689206371733e-06	-0.0699481865284934	1
ENSG00000225828.1	FAM229A	1	32366691	1_21	0	0.0149842843879443	4.62910177546463	1.15689206371733e-06	-0.0699481865284934	1
ENSG00000162521.18	RBBP4	1	32651632	1_21	0	0.0228217346210541	8.50050905285212	3.23559153640207e-06	0.979104477611993	1
ENSG00000162520.14	SYNC	1	32608277	1_21	0	0.0150273999137566	4.64526581491913	1.16427218017066e-06	-0.0498442367601204	1
ENSG00000116497.17	S100PBP	1	32817174	1_21	0	0.0163759766997827	5.46207010437396	1.4918480371234e-06	0.502392344497593	1
ENSG00000134684.10	YARS	1	32817982	1_21	0	0.0266960118587986	10.2110929251991	4.54651596681638e-06	-1.33742331288349	1
ENSG00000160097.16	FNDC5	1	32872031	1_21	0	0.0192477764940767	7.11140458262162	2.28294821230638e-06	-0.950310559005892	1
ENSG00000121905.9	HPCA	1	32886832	1_21	0	0.0634949639629379	17.6653357683079	1.87077381790601e-05	1.6918767507003	1
ENSG00000142920.16	AZIN2	1	33080995	1_21	0	0.0170890130617707	5.82362549549639	1.65985643310037e-06	0.631436675817626	2
ENSG00000116525.13	TRIM62	1	33181349	1_21	0	0.0167347837719216	5.58055545745634	1.55760609950046e-06	0.537490828587495	2
ENSG00000160094.14	ZNF362	1	33233050	1_21	0	0.033246558603841	11.3093322484073	6.27110057819741e-06	-1.07825200343976	2
ENSG00000184389.9	A3GALT2	1	33324895	1_21	0	0.0166936446468793	5.46616270206431	1.52192700986185e-06	0.145833333333336	1
ENSG00000134686.18	PHC2	1	33431643	1_21	0	0.124345710475361	25.4301214051654	5.27399054922691e-05	-3.47692307692316	1
ENSG00000121903.14	ZSCAN20	1	33470746	1_21	0	0.0268250946037919	9.83416632704587	4.39986060130477e-06	1.04032258064558	1
ENSG00000189280.3	GJB5	1	34800552	1_22	0	0.0208842198502525	8.44401852587788	2.94122019637471e-06	-1.16666666666687	1
ENSG00000188910.7	GJB3	1	34781052	1_22	0	0.0301235627009276	11.8687450439659	5.96308830517255e-06	-1.52696496547486	2
ENSG00000187513.8	GJA4	1	34793636	1_22	0	0.0138979479330131	4.61856843034706	1.07057764014246e-06	-0.0670909116760741	2
ENSG00000163866.8	SMIM12	1	34859185	1_22	0	0.0222775933960611	8.94700039730375	3.32434306195323e-06	1.48178137651772	1
ENSG00000243749.1	TMEM35B	1	34984759	1_22	0	0.0211472272086027	8.53659900504863	3.01091446784354e-06	0.96277915632722	1
ENSG00000197056.9	ZMYM1	1	35081390	1_22	0	0.0140699552802348	4.73549689255787	1.11126689974448e-06	0.189516129032244	1
ENSG00000116560.10	SFPQ	1	35192273	1_22	0	0.013937177620527	4.64682113743719	1.08016697905635e-06	-0.111111111111163	1
ENSG00000020129.15	NCDN	1	35557823	1_22	0	0.0139083914740484	4.62895040491556	1.07379045558518e-06	-0.102272727272737	1
ENSG00000116819.6	TFAP2E	1	35573174	1_22	0	0.0232842712433874	9.35414625609453	3.63267806389949e-06	1.06854838709682	1
ENSG00000142686.7	C1orf216	1	35718988	1_22	0	0.0139556210031406	4.66462995907451	1.08574157861032e-06	-0.114912651703614	2
ENSG00000134698.10	AGO4	1	35807900	1_22	0	0.0147339162415016	5.16162835832364	1.26842570344247e-06	0.437743034500922	2
ENSG00000092847.11	AGO1	1	35870261	1_22	0	0.0240384623554707	9.8299682544102	3.94111316175112e-06	1.21546961325976	1
ENSG00000116863.10	ADPRHL2	1	36088841	1_22	0	0.0156090307364841	5.65350677773703	1.47181748690926e-06	0.437500000000023	1
ENSG00000054116.11	TRAPPC3	1	36136601	1_22	0	0.0165705530786473	6.22453551027346	1.7202994823442e-06	0.55222684010566	2
ENSG00000142694.6	EVA1B	1	36323945	1_22	0	0.133299973195154	26.2456908054003	5.83509828852037e-05	-2.70769230769193	1
ENSG00000196182.10	STK40	1	36385841	1_22	0	0.0155281152435661	5.72329061446114	1.482260890868e-06	-0.60101010101014	1
ENSG00000181817.5	LSM10	1	36389432	1_22	0	0.0208470419398485	8.4898534285492	2.95192105155581e-06	1.18554565534156	2
ENSG00000116885.18	OSCP1	1	36478315	1_22	0	0.0239195379083818	9.95805239220564	3.97271397316435e-06	-1.57251908396934	1
ENSG00000116898.11	MRPS15	1	36463532	1_22	0	0.0140387995653395	4.7578239569586	1.11403400601952e-06	0.374615787162896	2
ENSG00000163874.10	ZC3H12A	1	37464693	1_23	0	0.0242344779351508	6.98694039243386	2.82410482136618e-06	0.839416058394397	1
ENSG00000163875.15	MEAF6	1	37522141	1_23	0	0.0189417002951575	4.69380574345339	1.4828737534597e-06	-0.104838709677433	1
ENSG00000163877.10	SNIP1	1	37553609	1_23	0	0.0190625730657679	4.75294300432522	1.51113837078873e-06	-0.17355371900831	1
ENSG00000163879.10	DNALI1	1	37548877	1_23	0	0.0315381516865079	9.44469788566882	4.96803233236259e-06	-1.21932210469475	4
ENSG00000116922.14	C1orf109	1	37691952	1_23	0	0.0252777085577031	7.37968594531849	3.11125557604848e-06	0.913669064748247	1
ENSG00000134690.10	CDCA8	1	37692586	1_23	0	0.0314103850684507	9.40675761366784	4.92802973615904e-06	1.15757575757577	1
ENSG00000185090.14	MANEAL	1	37791673	1_23	0	0.0225481030095249	6.31520763714392	2.37496793249928e-06	0.855072463768381	1
ENSG00000196449.3	YRDC	1	37761292	1_23	0	0.0239032267934448	6.8587168946574	2.73438406599775e-06	0.798076923076905	1
ENSG00000197982.13	C1orf122	1	37806988	1_23	0	0.112651044167231	21.5075001811328	4.04096661412599e-05	2.43884892086377	1
ENSG00000204084.12	INPP5B	1	37783821	1_23	0	0.0340010869760746	10.1477286356727	5.75468759195941e-06	-1.27093998744347	2
ENSG00000183431.11	SF3A3	1	37986387	1_23	0	0.0188672634117543	4.65720026072806	1.46552736261733e-06	0.100719424460404	1
ENSG00000183520.11	UTP11	1	38013784	1_23	0	0.0233310553603422	6.63304942359249	2.58111718914759e-06	0.724852071005848	1
ENSG00000185668.7	POU3F1	1	38047752	1_23	0	0.0327732496745976	9.8037570337114	5.35885679762023e-06	-1.09065155807393	1
ENSG00000116981.3	NT5C1A	1	39653535	1_25	0	0.0088303075496089	5.2190448230387	7.6864704542632e-07	-0.340786560208216	2
ENSG00000116954.7	RRAGC	1	38864028	1_25	0	0.00881733208866142	5.20542757343202	7.65515012065732e-07	0.417647058823533	1
ENSG00000174574.15	AKIRIN1	1	38991334	1_25	0	0.00973747679195036	6.12459466981859	9.94681162457451e-07	0.601969676649773	2
ENSG00000168653.10	NDUFS5	1	39026790	1_25	0	0.0088706828322318	5.261280596709	7.78410385189066e-07	0.362962962962904	1
ENSG00000127603.23	MACF1	1	39128430	1_25	0	0.00962966850844693	6.021483884275	9.67107989634633e-07	0.595588235294188	1
ENSG00000183682.7	BMP8A	1	39554348	1_25	0	0.0406877177341443	19.4330328187457	1.31875469761243e-05	-1.97230654585914	2
ENSG00000090621.13	PABPC4	1	39554348	1_25	0	0.0123699348421895	8.34192393368051	1.72105101186065e-06	0.993670886076397	1
ENSG00000163909.7	HEYL	1	39640423	1_25	0	0.00926670901334858	5.66568810009345	8.75665610086525e-07	-0.495745738318282	2
ENSG00000084072.16	PPIE	1	39739151	1_25	0	0.0358916511420577	18.2576883229807	1.09294757901303e-05	-1.96899224806161	1
ENSG00000116985.11	BMP8B	1	39787880	1_25	0	0.0349652784037909	18.0129215546586	1.05046419437978e-05	-1.94246562462234	2
ENSG00000043514.15	TRIT1	1	39880989	1_25	0	0.00845627143377426	4.81836023337156	6.79576396402318e-07	0.208466935680715	3
ENSG00000131236.16	CAP1	1	40039999	1_25	0	0.0266983579589151	15.4930003518773	6.89890536971526e-06	-1.71501950550828	2
ENSG00000131238.16	PPT1	1	40094786	1_25	0	0.0189184581028873	12.2859759950864	3.87664029414616e-06	1.50862908571702	3
ENSG00000084073.8	ZMPSTE24	1	40257946	1_25	0	0.0106631687795206	6.96578819674792	1.23884409200453e-06	-0.796208530805541	1
ENSG00000049089.13	COL9A2	1	40318226	1_25	0	0.00885324228798878	5.24305562396989	7.74188864826586e-07	-0.372549019607961	1
ENSG00000187815.9	ZFP69	1	40476891	1_25	0	0.00842497176915458	4.78404114742485	6.72238631177815e-07	-0.337423312883219	1
ENSG00000164002.11	EXO5	1	40506722	1_25	0	0.118805529730172	29.6269272370441	5.87061191299479e-05	-3.27254794307901	3
ENSG00000117010.15	ZNF684	1	40531781	1_25	0	0.00849206243301104	4.85746676591701	6.87991578004961e-07	-0.363643819630354	2
ENSG00000117016.9	RIMS3	1	40664752	1_25	0	0.0142650980193725	9.66398035508923	2.29927493074434e-06	1.20000000000018	1
ENSG00000066136.20	NFYC	1	40690819	1_25	0	0.011124688288183	7.35845527594159	1.3653205001482e-06	1.11538461538447	1
ENSG00000179862.6	CITED4	1	40860299	1_25	0	0.00828585929751435	4.62991575048505	6.3983905912345e-07	-0.051142618627389	2
ENSG00000171790.15	SLFNL1	1	41023232	1_25	0	0.0465483148092097	20.6969556972141	1.60683224541953e-05	-2.2623260498609	2
ENSG00000010803.16	SCMH1	1	41234186	1_25	0	0.00861764683746358	4.99327390424027	7.17685525784572e-07	-0.0916217075726576	3
ENSG00000198815.8	FOXJ3	1	42335341	1_26	0	0.0325166499018111	9.10022048930082	4.93534839434733e-06	1.23389830508526	1
ENSG00000117385.15	P3H1	1	42766833	1_26	0	0.0336060064219909	9.81724186135997	5.50258173422788e-06	1.77486486231551	2
ENSG00000164008.14	C1orf50	1	42767127	1_26	0	0.0214666783925161	5.31534029015247	1.90307554673326e-06	0.899558991880296	2
ENSG00000066185.12	ZMYND12	1	42453835	1_26	0	0.0279840171240203	7.71992119374199	3.60315570962128e-06	-1.20008858416843	2
ENSG00000186409.14	CCDC30	1	42463459	1_26	0	0.0224956304239621	5.75563861987699	2.15949295739674e-06	-0.914062500000242	1
ENSG00000065978.18	YBX1	1	42684427	1_26	0	0.0825990822105502	17.8053806396242	2.4529381043789e-05	-2.04117647058789	1
ENSG00000164007.10	CLDN19	1	42740306	1_26	0	0.0278644442218116	7.56290084970845	3.51478607805248e-06	-0.820740740740577	1
ENSG00000274386.5	TMEM269	1	42785273	1_26	0	0.0281091815313514	7.7127539922616	3.61591143778269e-06	0.918968692449177	1
ENSG00000177868.11	SVBP	1	42799864	1_26	0	0.0238686219243093	6.09060514979888	2.42464352137033e-06	0.470059233567677	3
ENSG00000164010.13	ERMAP	1	42816759	1_26	0	0.0210207786885189	4.98075703504386	1.74624132853446e-06	-0.42774081563736	3
ENSG00000117394.20	SLC2A1	1	42959206	1_26	0	0.0332751924833791	9.1998311448287	5.10576166517272e-06	-1.05194231863361	2
ENSG00000066056.13	TIE1	1	43294399	1_27	0	0.0345692407848068	11.8482637971816	6.83132051448004e-06	1.39393939393969	1
ENSG00000117400.16	MPL	1	43337449	1_27	0	0.0338138680752697	11.6516063241025	6.57114063592541e-06	1.3937007874019	1
ENSG00000117399.13	CDC20	1	43359194	1_27	0	0.0154678369608274	4.67844948004765	1.20695654864061e-06	-0.0535726507534942	2
ENSG00000066322.14	ELOVL1	1	43367735	1_27	0	0.0666336782027709	18.3115030346493	2.03506312960936e-05	2.03326403326423	1
ENSG00000159479.16	MED8	1	43384802	1_27	0	0.0538816236997863	15.9431810690535	1.43276762169604e-05	1.73156513863803	2
ENSG00000198198.15	SZT2	1	43384246	1_27	0	0.016086174065154	5.03890312748107	1.35191341805143e-06	0.27037402293008	2
ENSG00000066135.12	KDM4A	1	43649302	1_27	0	0.0153925814250488	4.63393019230498	1.18965504950292e-06	0.0517241379310329	1
ENSG00000126091.19	ST3GAL3	1	43712399	1_27	0	0.0177821625791527	5.98560673545726	1.77522277807049e-06	0.679100289227905	3
ENSG00000117407.16	ARTN	1	43933936	1_27	0	0.016497369980803	5.2453025162668	1.44326260940491e-06	0.354424876982342	2
ENSG00000117408.10	IPO13	1	43947230	1_27	0	0.0172860780878241	5.70323553168378	1.64428798562201e-06	0.570301141732801	2
ENSG00000132768.13	DPH2	1	43973302	1_27	0	0.0155750179441013	4.75901078257392	1.23624728279868e-06	-0.251456146157603	2
ENSG00000117410.13	ATP6V0B	1	43974045	1_27	0	0.0167753595160439	5.44415581669602	1.52321949207661e-06	-0.527587478371741	2
ENSG00000117411.16	B4GALT2	1	43976849	1_27	0	0.0153623141472117	4.61494791813479	1.18245208551808e-06	0.0308641975308639	1
ENSG00000159214.12	CCDC24	1	43991070	1_27	0	0.0247381688583705	9.03002552748888	3.72577507704548e-06	1.08196721311462	1
ENSG00000196517.11	SLC6A9	1	44031577	1_27	0	0.0219931450425228	7.79142109784471	2.85801248048219e-06	-0.744525547445225	1
ENSG00000178028.13	DMAP1	1	44220650	1_27	0	0.0204931887555145	7.43905493040255	2.54265485016562e-06	-1.06617647058802	1
ENSG00000117419.14	ERI3	1	44354576	1_27	0	0.0210786231113183	7.70680218550515	2.70942139636318e-06	1.10218978102179	1
ENSG00000198520.10	C1orf228	1	44674693	1_28	0	0.0180202070930887	4.73979150157684	1.42455467145582e-06	-0.497016307906809	2
ENSG00000142945.12	KIF2C	1	44739744	1_28	0	0.0455748165549694	13.1416248656845	9.98927802404716e-06	1.32665639445209	1
ENSG00000142937.11	RPS8	1	44775441	1_28	0	0.0392945316910265	12.0562906614996	7.90143428581355e-06	-2.0948709324287	3
ENSG00000188396.3	TCTEX1D4	1	44806240	1_28	0	0.0325769798191775	10.5492310642285	5.73180925475278e-06	-2.12962962962928	1
ENSG00000222009.8	BTBD19	1	44808328	1_28	0	0.0182790298174511	4.9534960366714	1.51016731582538e-06	-0.355421686746801	1
ENSG00000070785.16	EIF2B3	1	44990625	1_28	0	0.0200838512459304	6.00587571120121	2.01179369190106e-06	0.695121951219745	1
ENSG00000126107.14	HECTD3	1	45010991	1_28	0	0.0283039287901152	9.20291378289792	4.34442377658509e-06	-2.10563380281627	1
ENSG00000126088.13	UROD	1	45012003	1_28	0	0.030877505437612	10.0443904080131	5.17280249913976e-06	-2.197183098592	1
ENSG00000162415.6	ZSWIM5	1	45285956	1_28	0	0.032603077963396	13.0199813743483	7.07993174825027e-06	-2.95036513985747	2
ENSG00000132781.17	MUTYH	1	45341261	1_28	0	0.0282512424939173	9.07628643101047	4.27667109606431e-06	-1.50000000000083	1
ENSG00000132773.11	TOE1	1	45340760	1_28	0	0.0286883835853126	8.23843946443448	3.94195025601804e-06	0.270833333333419	1
ENSG00000280670.2	CCDC163	1	45499668	1_28	0	0.0231728059155506	6.56310560905259	2.53657742184961e-06	-0.244274809160225	1
ENSG00000132763.14	MMACHC	1	45500626	1_28	0	0.0337124387185136	9.43099120015508	5.30282890888585e-06	0.358108108108214	1
ENSG00000117448.13	AKR1A1	1	45550079	1_28	0	0.0752676698513587	17.0644554468678	2.14220491146666e-05	2.20227817066114	3
ENSG00000132780.16	NASP	1	45583288	1_28	0	0.018489875155824	4.89087556662268	1.50827557465389e-06	0.409090909091001	1
ENSG00000159588.14	CCDC17	1	45624542	1_28	0	0.0294385538997874	11.0979793039779	5.44904618174489e-06	2.57258064516149	1
ENSG00000159592.10	GPBP1L1	1	45687876	1_28	0	0.0366244796383234	12.1910845338437	7.44687237985286e-06	-2.64021572684128	2
ENSG00000159596.6	TMEM69	1	45685133	1_28	0	0.0576613491831401	16.3125211165824	1.5687942628227e-05	2.84640024504297	3
ENSG00000197429.10	IPP	1	45745779	1_28	0	0.0319967253384198	10.7071884608088	5.71401118013238e-06	-2.36980406195012	3
ENSG00000086015.20	MAST2	1	45787045	1_28	0	0.0183489497558927	4.77715708145929	1.46197800529886e-06	0.296691420775059	2
ENSG00000117461.14	PIK3R3	1	46132597	1_28	0	0.0204811036938549	7.23173773923811	2.47033658328635e-06	-1.80086697654879	2
ENSG00000117472.9	TSPAN1	1	46174930	1_28	0	0.020627678560682	5.90022141723119	2.02991928934898e-06	0.738865843474714	2
ENSG00000085998.13	POMGNT1	1	46171216	1_28	0	0.0234319976806525	6.63417793688234	2.59272548710014e-06	-0.65972222222229	1
ENSG00000171357.5	LURAP1	1	46201118	1_28	0	0.0359171021607657	11.6485104668881	6.97801325049566e-06	-2.02923976608171	1
ENSG00000085999.11	RAD54L	1	46169506	1_28	0	0.0269901923147834	8.90900391821453	4.01046965468201e-06	-1.02552440845553	2
ENSG00000173660.11	UQCRH	1	46309111	1_28	0	0.0200632917943678	5.50755895214483	1.84298351037517e-06	0.219512195121851	1
ENSG00000117480.15	FAAH	1	46394565	1_28	0	0.060759244802959	16.8360187515689	1.70612903386391e-05	-2.6448665263955	2
ENSG00000079277.19	MKNK1	1	46616841	1_29	0	0.0157980341601601	4.73877544332697	1.24861711444881e-06	-0.337931034482853	1
ENSG00000123472.12	ATPAF1	1	46664922	1_29	0	0.0157678740538544	4.72103335958245	1.24156744696935e-06	-0.342667135994929	2
ENSG00000159658.10	EFCAB14	1	46716811	1_29	0	0.01629751477193	5.02777104858576	1.36664898067296e-06	0.107154793309075	3
ENSG00000142973.13	CYP4B1	1	46742325	1_29	0	0.0174838362070181	5.68046298218556	1.65645853462585e-06	-0.585301654189091	2
ENSG00000186160.4	CYP4Z1	1	47066942	1_29	0	0.0358468757158905	12.3734107577811	7.39777036235705e-06	-1.64122137404588	1
ENSG00000162365.11	CYP4A22	1	47131083	1_29	0	0.0155863271038829	4.61350965414587	1.19932068926796e-06	-0.197125233839332	2
ENSG00000162366.7	PDZK1IP1	1	47180323	1_29	0	0.0169606876475982	5.39824684838566	1.527060704173e-06	0.48040751458556	2
ENSG00000162367.11	TAL1	1	47230909	1_29	0	0.0188402602917461	6.37484270729792	2.00316386617796e-06	0.814721345099166	2
ENSG00000123473.15	STIL	1	47404599	1_29	0	0.0521086956943128	15.8864910415269	1.38069671153218e-05	2.02255639097793	1
ENSG00000162368.13	CMPK1	1	47333967	1_29	0	0.0430818486384062	14.0969779241135	1.01293238351754e-05	-1.82266643288641	2
ENSG00000186790.5	FOXE3	1	47416825	1_29	0	0.0457369996881083	14.658805340925	1.11821768151496e-05	1.93749999999964	1
ENSG00000186564.5	FOXD2	1	47434787	1_29	0	0.0161525522516442	4.94482560054387	1.33214727034463e-06	-0.164502164502271	1
ENSG00000269113.3	TRABD2B	1	47934726	1_30	0	0.0200375330234024	7.17941792696545	2.39934993079002e-06	0.784633729283126	2
ENSG00000117834.12	SLC5A9	1	48212526	1_30	0	0.0421248168175473	14.1178132240406	9.9189468440225e-06	1.61657563213425	3
ENSG00000132122.11	SPATA6	1	48472019	1_30	0	0.0201028453043248	7.2096920166945	2.41732113520415e-06	-0.888888888888986	1
ENSG00000162373.12	BEND5	1	48764313	1_31	0	0.0351934998650751	14.7604453635031	8.66407144968719e-06	2.13664542644703	2
ENSG00000185104.19	FAF1	1	50882742	1_32	0	0.0165262354437292	6.506273688395	1.79335541864597e-06	0.69282272443049	2
ENSG00000123080.10	CDKN2C	1	50958107	1_32	0	0.0141318676685338	5.05354501288279	1.19112079288554e-06	0.2672811059909	1
ENSG00000123091.4	RNF11	1	51236170	1_32	0	0.013497669567635	4.62759302063094	1.0417752970624e-06	-0.00884955752212274	1
ENSG00000085831.15	TTC39A	1	51331971	1_33	0	0.0254277551668098	9.75435902340948	4.13682227356969e-06	-1.33646832250532	2
ENSG00000085832.16	EPS15	1	51518880	1_33	0	0.014692554374646	4.65390973682591	1.14044768522456e-06	0.274524757510855	2
ENSG00000117859.18	OSBPL9	1	51577175	1_33	0	0.0448145404953039	15.0551485829861	1.12528906688968e-05	2.27500000000088	1
ENSG00000198841.3	KTI12	1	52034079	1_33	0	0.0186479701291021	6.86800596712521	2.1361037096827e-06	-0.972676985290779	2
ENSG00000157077.14	ZFYVE9	1	52142437	1_33	0	0.0806092281390239	20.6111693696618	2.77107002340199e-05	2.06143344710005	1
ENSG00000154222.14	CC2D1B	1	52352516	1_33	0	0.0159431848809426	5.4122224409268	1.43916578535421e-06	0.574803149606248	1
ENSG00000085840.12	ORC1	1	52400660	1_33	0	0.0462712795920052	15.356598716589	1.18513179911856e-05	-1.88571428571498	1
ENSG00000134748.12	PRPF38A	1	52424219	1_33	0	0.0273673138190141	10.4397716079226	4.76522350672734e-06	-1.46520146520072	1
ENSG00000116157.5	GPX7	1	52602734	1_33	0	0.0280254921345389	10.6615355797108	4.98348452276284e-06	-1.51019443576404	2
ENSG00000182183.14	FAM159A	1	52632940	1_33	0	0.0146431209264731	4.62263458099694	1.12897238301507e-06	-0.274647887323935	1
ENSG00000162377.5	COA7	1	52610744	1_33	0	0.0157078443968106	5.27413955175871	1.38174630828911e-06	-0.426829268292725	1
ENSG00000162378.12	ZYG11B	1	52724987	1_33	0	0.0174422597362169	6.24686149873451	1.81729207260371e-06	-0.563739376770381	1
ENSG00000121310.16	ECHDC2	1	52923075	1_33	0	0.0201784446336997	7.60143416641833	2.55825205503587e-06	1.00831130320697	3
ENSG00000116171.17	SCP2	1	52926925	1_33	0	0.0169764620381949	5.99539693181124	1.69756039189425e-06	-0.562655987552094	2
ENSG00000174348.13	PODN	1	53061947	1_33	0	0.0487378098485169	15.8452198409522	1.28802527080454e-05	1.77483443708681	1
ENSG00000162383.11	SLC1A7	1	53142966	1_33	0	0.0211815178149276	8.0527685806835	2.84486984257446e-06	1.02290076335883	1
ENSG00000157184.6	CPT2	1	53196294	1_33	0	0.0254072161526585	9.74681244805692	4.13028288051778e-06	1.25599999999978	1
ENSG00000162384.13	C1orf123	1	53211891	1_33	0	0.0321452748154889	11.9423968974589	6.40278249786444e-06	1.49787879302307	2
ENSG00000157193.15	LRP8	1	53327576	1_33	0	0.0586089602550703	17.5847590257681	1.71893931123344e-05	1.89413572666301	2
ENSG00000174332.5	GLIS1	1	53737935	1_33	0	0.0292680394850093	11.0664329684483	5.40208477873732e-06	1.42081447963872	1
ENSG00000058804.11	NDC1	1	53842958	1_34	0	0.0104865178072829	4.62537658607019	8.08981335544047e-07	-0.0419354838709613	1
ENSG00000058799.14	YIPF1	1	53889535	1_34	0	0.0121122314941741	5.94390549930877	1.20075986769055e-06	-0.549376224635255	2
ENSG00000116209.11	TMEM59	1	54047459	1_34	0	0.0159535220833369	8.4925087718845	2.259709896012e-06	0.957746478873298	1
ENSG00000116205.12	TCEANC2	1	54056634	1_34	0	0.0122802153138557	6.0864723842286	1.24661326250753e-06	0.624434698681116	3
ENSG00000116221.15	MRPL37	1	54183963	1_34	0	0.0158833014037236	8.44158376446227	2.23627298323355e-06	-0.954417060086719	4
ENSG00000215883.10	CYB5RL	1	54154524	1_34	0	0.0366762980113999	16.2690299557039	9.95192873245473e-06	1.71522843336474	2
ENSG00000157216.15	SSBP3	1	54413433	1_34	0	0.0200324868922536	10.407153878874	3.47717820545073e-06	-1.44069492165386	2
ENSG00000162390.17	ACOT11	1	54543040	1_34	0	0.0191060317185017	10.2274685322643	3.25910799702153e-06	1.13664596273304	1
ENSG00000162391.11	FAM151A	1	54606004	1_34	0	0.0105497486559932	4.67662306869914	8.22876360284797e-07	0.16176470588227	1
ENSG00000184313.19	MROH7	1	54543576	1_34	0	0.0114050147714295	5.45050031833239	1.03679364615078e-06	0.459672420547382	3
ENSG00000243725.6	TTC4	1	54709146	1_34	0	0.0104746758192328	4.61541819096116	8.06328023758828e-07	0.00966183574879697	1
ENSG00000162396.5	PARS2	1	54764778	1_34	0	0.0128895847339572	6.50238554966448	1.39788597687108e-06	-0.697432810919027	2
ENSG00000116133.11	DHCR24	1	54887670	1_34	0	0.0104825327517343	4.61998073776358	8.0773053014641e-07	-0.0470185878933232	2
ENSG00000143001.4	TMEM61	1	54980998	1_34	0	0.0104741949411811	4.61886515306455	8.06893173778314e-07	-0.0909090909091009	1
ENSG00000187889.12	C1orf168	1	56786821	1_36	0	0.0179183826489684	5.16887931111063	1.54473968615535e-06	-0.37179598680798	2
ENSG00000162600.11	OMA1	1	58539515	1_37	0	0.0154925941145363	4.74086028364725	1.22501499621849e-06	-0.166369509732174	2
ENSG00000184292.6	TACSTD2	1	58577781	1_37	0	0.0166328071441251	5.4002690411177	1.49810086374068e-06	-0.532374100719541	1
ENSG00000162601.9	MYSM1	1	58722045	1_37	0	0.018727079900217	6.50218937636682	2.03090581546047e-06	0.646914192905857	2
ENSG00000134709.10	HOOK1	1	59757660	1_38	0	0.049891481852359	14.9358706057978	1.24284523454866e-05	1.58365666566865	2
ENSG00000134716.9	CYP2J2	1	59926274	1_38	0	0.0182715911464745	5.54891489626078	1.69100362411493e-06	-0.506849315068563	1
ENSG00000162604.12	TM2D1	1	61723869	1_39	0	0.0143852963347895	5.59725991970784	1.3429331455516e-06	0.539473684210486	1
ENSG00000132849.19	PATJ	1	61872135	1_39	0	0.0148277507141606	5.87838794007562	1.45376304645945e-06	0.555555555555503	1
ENSG00000162607.12	USP1	1	62436136	1_39	0	0.0212571676282936	9.22543718884367	3.2707884778682e-06	-1.373840895623	2
ENSG00000116641.17	DOCK7	1	62688195	1_39	0	0.02007574027231	8.69346885220592	2.91088317864975e-06	1.11417322834701	1
ENSG00000125703.14	ATG4C	1	62784304	1_39	0	0.0567703175001831	18.4220461137837	1.74429242103927e-05	-2.53598750963753	2
ENSG00000187140.5	FOXD3	1	63099482	1_41	0	0.0113469662118337	9.62871489932703	1.82225099031045e-06	-1.17272727272676	1
ENSG00000088035.15	ALG6	1	63367779	1_41	0	0.0157323466602154	12.6596513822649	3.32181436935248e-06	-1.45814977973577	1
ENSG00000142856.16	ITGB3BP	1	63593973	1_41	0	0.0281046658086408	18.0589063004454	8.46505873281812e-06	-1.88425546270773	2
ENSG00000079739.15	PGM1	1	63609485	1_41	0	0.0079740118976368	6.36177133264968	8.46087033984243e-07	-0.636055638822736	2
ENSG00000158966.13	CACHD1	1	64467641	1_41	0	0.0153260983835889	12.416784369306	3.17395564907838e-06	1.38452928378271	2
ENSG00000162437.14	RAVER2	1	64745289	1_41	0	0.0125279985351894	10.5465849062234	2.20370599356901e-06	1.24713958810157	1
ENSG00000162434.11	JAK1	1	64948783	1_41	0	0.00664465648878676	4.67434336475369	5.18028019571158e-07	0.1754144573756	2
ENSG00000162433.14	AK4	1	65147235	1_41	0	0.00677557001839613	4.85481883857076	5.48629267097499e-07	0.217172419380826	2
ENSG00000213625.8	LEPROT	1	65467698	1_41	0	0.0107832214730089	9.15649398759614	1.6467885748874e-06	1.08527131783003	1
ENSG00000152760.9	TCTEX1D1	1	66752321	1_42	0	7.30079216970658e-07	47.3441668431712	5.76496360007849e-10	-3.60228181499615	2
ENSG00000081985.10	IL12RB2	1	67307648	1_42	0	1.49075977118329e-08	9.19122955323321	2.28529033568575e-12	0.608643183394801	3
ENSG00000116717.11	GADD45A	1	67684588	1_42	0	1.2720635877983e-08	7.30514512506138	1.54987893276395e-12	1.25000000000012	1
ENSG00000172380.5	GNG12	1	67832765	1_42	0	1.21630320260024e-08	7.9043143127615	1.60348963640121e-12	1.57664233576727	1
ENSG00000033122.18	LRRC7	1	69427282	1_44	0	0.020844831708687	4.84726438489614	1.68521457629088e-06	-0.357142857142881	1
ENSG00000118454.12	ANKRD13C	1	70355197	1_44	0	0.0210888012848227	4.95552854755987	1.74301844323025e-06	0.438914027149333	1
ENSG00000197568.13	HHLA3	1	70354325	1_44	0	0.0231465938706206	5.82220256409178	2.24768014049266e-06	0.757193605235792	2
ENSG00000116761.11	CTH	1	70411075	1_44	0	0.0716670855779887	16.434844333487	1.9644701958219e-05	-1.9685039370078	1
ENSG00000050628.20	PTGER3	1	71047606	1_45	0	0.0131777222120008	4.616421399299	1.01462579537833e-06	0.131944444444441	1
ENSG00000132485.13	ZRANB2	1	71081716	1_45	0	0.0144910551536962	5.49777802454999	1.32876235596399e-06	0.506787330316491	1
ENSG00000172260.14	NEGR1	1	72282986	1_46	0	0.0212585618468835	6.71586213479309	2.38119936867492e-06	0.937499999999996	1
ENSG00000254685.6	FPGT	1	74198465	1_47	0	0.024340499097769	6.39630907553024	2.59668354457354e-06	0.764227642276228	1
ENSG00000116783.14	TNNI3K	1	74235423	1_47	0	0.0208134291415477	4.93886934668136	1.71447549387919e-06	-0.309311542347058	3
ENSG00000116791.13	CRYZ	1	74702349	1_47	0	0.0241331237698728	6.31659143050299	2.54247348593236e-06	-0.781770038309017	5
ENSG00000162623.15	TYW3	1	74733103	1_47	0	0.0274639815248543	7.52190430431922	3.44549328427948e-06	-0.883262472121132	3
ENSG00000137968.16	SLC44A5	1	75399340	1_47	0	0.0236579826606831	6.13135912981872	2.41932698399974e-06	-0.658396266484883	2
ENSG00000117054.13	ACADM	1	75724060	1_47	0	0.0220242403300676	5.46507227730579	2.0075064672444e-06	-0.626768225311608	2
ENSG00000137955.15	RABGGTB	1	75779738	1_47	0	0.0201301742519054	4.62837352294387	1.55394642026395e-06	0.0754517197818642	2
ENSG00000057468.6	MSH4	1	75779738	1_47	0	0.0210269655689405	5.03383767809915	1.76537070795781e-06	-0.313788877143437	3
ENSG00000142892.14	PIGK	1	77219998	1_48	0	0.0139618753241082	8.05510049062194	1.87574943331431e-06	1.02512562814024	1
ENSG00000077254.14	USP33	1	77760195	1_48	0	0.0128518935160146	7.28673265246956	1.56192458143679e-06	1.06428571428566	1
ENSG00000180488.14	MIGA1	1	77784081	1_48	0	0.0103973594745749	5.32234098724865	9.22966334050871e-07	-0.491694352159586	1
ENSG00000162614.18	NEXN	1	77888397	1_48	0	0.026713461172389	14.0887668741083	6.27716074617363e-06	-1.73558666120632	2
ENSG00000162613.16	FUBP1	1	77979478	1_48	0	0.0181330877081451	10.4822968065992	3.17021210829215e-06	1.42144177449189	1
ENSG00000162616.8	DNAJB4	1	77995251	1_48	0	0.0134155639405799	7.68474807427439	1.71948611767894e-06	-0.889610389609975	1
ENSG00000122420.9	PTGFR	1	78303482	1_48	0	0.0255054483609141	13.6572740055979	5.80974526578434e-06	-1.75999999999992	1
ENSG00000162618.13	ADGRL4	1	79006491	1_48	0	0.0108290343696927	5.69922196098518	1.02935554640853e-06	0.450371705159507	3
ENSG00000137941.16	TTLL7	1	83998735	1_51	0	0.0286235326972455	9.45777923095764	4.51515341095528e-06	-1.19419540139832	2
ENSG00000142875.19	PRKACB	1	84077863	1_51	0	0.0197945990240004	6.02201576198974	1.98814796145233e-06	-0.629139072847866	1
ENSG00000203943.8	SAMD13	1	84298566	1_51	0	0.0184598276856524	5.37296298176333	1.65425172715013e-06	-0.434978156886072	2
ENSG00000117133.10	RPF1	1	84479257	1_52	0	0.060909897664539	14.1963757357203	1.44219989871086e-05	-1.69653061423158	2
ENSG00000174021.10	GNG5	1	84507428	1_52	0	0.0255097902147071	6.03180556348587	2.56634078657084e-06	-0.586566897157799	2
ENSG00000117151.12	CTBS	1	84569564	1_52	0	0.026660089515535	6.44303395391671	2.86491755696667e-06	0.793172506537431	4
ENSG00000117155.16	SSX2IP	1	84690036	1_52	0	0.0225515223613382	4.88354589309486	1.83683964192255e-06	0.278273027816912	2
ENSG00000153898.12	MCOLN2	1	84999053	1_52	0	0.022494083544793	4.85980265079593	1.82325344560619e-06	-0.352941176470714	1
ENSG00000055732.12	MCOLN3	1	85048599	1_52	0	0.02732621627944	6.67322027822703	3.04141068771247e-06	-0.815689497050639	2
ENSG00000162642.13	C1orf52	1	85265637	1_52	0	0.0369890018478628	9.50305510475574	5.86267696566126e-06	1.11678832116796	1
ENSG00000142867.12	BCL10	1	85277178	1_52	0	0.0236079673521364	5.30987526861506	2.09075440708142e-06	0.434782608695926	1
ENSG00000153904.18	DDAH1	1	85418408	1_52	0	0.0219554105439865	4.63416530642597	1.69696618962392e-06	0.0559350823760523	2
ENSG00000117174.10	ZNHIT6	1	85708549	1_52	0	0.0235601454157652	5.29098869488579	2.07909773745649e-06	0.467534722430033	2
ENSG00000171502.14	COL24A1	1	86000112	1_53	0	0.0254572820048754	6.02261099412773	2.55715440204101e-06	0.758744123038438	2
ENSG00000122417.15	ODF2L	1	86396707	1_53	0	0.0224220389014845	4.83995020121331	1.80998968749024e-06	-0.32558139534887	1
ENSG00000097033.14	SH3GLB1	1	86708280	1_53	0	0.0226524207532687	4.93512287719751	1.86454425477192e-06	0.236697247706367	1
ENSG00000183291.15	SELENOF	1	86913954	1_53	0	0.0350356297398441	9.00511411051669	5.26210190204827e-06	-1.14693877551077	1
ENSG00000153936.16	HS2ST1	1	86914303	1_53	0	0.0252826794660969	5.95847718574121	2.5125718230256e-06	0.879120879120952	1
ENSG00000065243.19	PKN2	1	88663400	1_54	0	0.0552084044971254	16.6545633042479	1.53355215842003e-05	-1.60759335279091	2
ENSG00000137947.11	GTF2B	1	88890014	1_54	0	0.0158173488033533	4.97310867465919	1.31196348289718e-06	0.406521739130392	1
ENSG00000137944.17	KYAT3	1	88969840	1_54	0	0.0609185590861477	17.5845190507122	1.78665303933202e-05	-2.48387096774157	1
ENSG00000117226.11	GBP3	1	89015900	1_54	0	0.0432378024437604	14.3538454008086	1.03512305777214e-05	-2.06730605216477	2
ENSG00000162645.12	GBP2	1	89150019	1_54	0	0.0324419365187684	11.6626666122766	6.31051403297425e-06	1.689393939393	1
ENSG00000154451.14	GBP5	1	89272549	1_54	0	0.0235868917793889	8.68853715445543	3.41804269031706e-06	-1.21259842519692	1
ENSG00000197147.13	LRRC8B	1	89525212	1_54	0	0.0182835863640237	6.31906580437447	1.92696741621878e-06	-0.574355526376967	2
ENSG00000171488.14	LRRC8C	1	89633156	1_55	0	0.020508064586354	4.69329105386808	1.60532241531905e-06	-0.166776623124329	2
ENSG00000171492.14	LRRC8D	1	89895984	1_55	0	0.0219881466015485	5.34172707036299	1.95898190250682e-06	0.42675159235658	1
ENSG00000122482.20	ZNF644	1	91010263	1_55	0	0.0748285803852207	16.842791280319	2.10204339982128e-05	-2.30386740331494	1
ENSG00000162669.15	HFM1	1	91404853	1_55	0	0.0526365177581607	13.5112914138512	1.18616230038338e-05	-1.74675324675326	1
ENSG00000097046.12	CDC7	1	91500849	1_57	0	0.00534991317392186	4.81528981055587	4.29664299310248e-07	-0.257910122556223	2
ENSG00000172031.6	EPHX4	1	92029879	1_57	0	0.00737245947917586	7.850802252454	9.65353861688205e-07	-1.09057971014534	1
ENSG00000230667.5	SETSIP	1	92066426	1_57	0	0.00526266909398399	4.65781679260479	4.08835473420633e-07	0.00804289544236243	1
ENSG00000284413.1	BTBD8	1	92080411	1_57	0	0.082678148628338	29.9599977700389	4.13135605273104e-05	2.96511627907023	1
ENSG00000174842.16	GLMN	1	92299545	1_57	0	0.0753701019249994	28.3620239752328	3.5653028634064e-05	-3.22580645161345	1
ENSG00000122484.8	RPAP2	1	92299545	1_57	0	0.0753701019249994	28.3620239752327	3.56530286340638e-05	-3.22580645161345	1
ENSG00000162676.11	GFI1	1	92484758	1_57	0	0.0103331977020489	10.8681276824625	1.87305088636849e-06	1.40399385560747	1
ENSG00000067208.14	EVI5	1	92792062	1_57	0	0.00579968902418937	5.92378785579078	5.73012782641828e-07	-1.22143597096973	2
ENSG00000154511.11	FAM69A	1	92960610	1_57	0	0.00768847071872048	8.09168015376225	1.03762106055094e-06	-0.773700305810688	1
ENSG00000143033.17	MTF2	1	93061967	1_57	0	0.00546173471256239	5.10353458535617	4.64902380065755e-07	0.631020486110781	2
ENSG00000117500.12	TMED5	1	93180650	1_57	1	0.223294294579573	24.2396135381904	9.02741532413512e-05	4.45384615384711	1
ENSG00000122483.17	CCDC18	1	93179181	1_57	0	0.0057242006957946	6.49946740921191	6.20515633972766e-07	-1.32197803141921	2
ENSG00000137942.16	FNBP1L	1	93448824	1_57	0	0.0116868250603346	14.6430973205708	2.85423414658781e-06	-2.29664771953034	2
ENSG00000137936.16	BCAR3	1	93847808	1_57	0	0.00854877433804735	8.65070720737498	1.23343302333953e-06	-0.736625514403327	1
ENSG00000067334.13	DNTTIP2	1	93879160	1_57	0	0.00682264776320196	6.97361253327126	7.93543738872197e-07	-0.723994084851087	2
ENSG00000023909.9	GCLM	1	93909753	1_57	0	0.00567511308688362	5.22009122872428	4.94097570706666e-07	-0.117648157644394	2
ENSG00000137962.12	ARHGAP29	1	94275736	1_58	0	0.0362618745165297	11.1710102260867	6.75620479745861e-06	-1.51351351351397	1
ENSG00000117528.11	ABCD3	1	94411329	1_58	0	0.0523645275417748	14.6226312869058	1.27709388187601e-05	-1.60719640179938	1
ENSG00000143036.16	SLC44A3	1	94820196	1_58	0	0.0270309893186926	8.42576868121842	3.79867010063528e-06	1.13861386138648	1
ENSG00000117519.15	CNN3	1	94927642	1_58	0	0.0229039108801882	6.88178085937671	2.62887895492018e-06	0.700000000000192	1
ENSG00000172339.9	ALG14	1	95073027	1_58	0	0.0235378936191906	7.13605967793548	2.80147128040831e-06	0.904811745057581	2
ENSG00000152078.9	TMEM56	1	95118216	1_58	0	0.0569541450213427	15.4154328730098	1.46433744085957e-05	1.81538461538441	1
ENSG00000122481.16	RWDD3	1	95231973	1_58	0	0.0203309073431062	5.77276079534439	1.95749395139955e-06	0.529213161815395	2
ENSG00000117569.18	PTBP2	1	96621848	1_59	0	0.02533830217358	5.56173831808814	2.35043458001728e-06	-0.579871501165423	3
ENSG00000188641.12	DPYD	1	97642515	1_60	0	0.0211930082157831	5.02849276182409	1.7774219593099e-06	-0.310588235294222	1
ENSG00000162627.16	SNX7	1	98661649	1_60	0	0.0311711185453176	8.62548145398265	4.48431217226565e-06	-1.0671462829738	1
ENSG00000099260.10	PALMD	1	99651294	1_61	0	0.0148916355202084	4.74711402690385	1.17904985008458e-06	0.0859375000000298	1
ENSG00000156869.12	FRRS1	1	99787547	1_61	0	0.0223523752012598	8.32510817614755	3.1036566463353e-06	1.05223880597018	1
ENSG00000117620.14	SLC35A3	1	99969054	1_61	0	0.0582524002306327	17.3872269353781	1.68929016185013e-05	-2.14949764982366	3
ENSG00000156875.13	MFSD14A	1	100037134	1_61	0	0.0251697989961419	9.64802361088297	4.05021623823666e-06	-1.2204724409451	1
ENSG00000156876.9	SASS6	1	100132743	1_61	0	0.023052920338386	8.78209036221409	3.37663374626197e-06	1.16326530612203	1
ENSG00000122435.9	TRMT13	1	100138150	1_61	0	0.0346325592635808	12.514670841683	7.22876527492692e-06	-1.74247491638855	1
ENSG00000122477.12	LRRC39	1	100178174	1_61	0	0.0543565845325172	16.7086451848923	1.51479374287645e-05	-2.09714481603687	2
ENSG00000137992.14	DBT	1	100249898	1_61	0	0.0244681001515367	9.30112168448677	3.79573322377124e-06	-1.17261904761913	1
ENSG00000137996.12	RTCA	1	100274929	1_61	0	0.0669429145857403	18.7679807531008	2.09547397718639e-05	-2.00030121527027	2
ENSG00000079335.18	CDC14A	1	100414772	1_62	0	0.0517209573519882	16.5278176872736	1.42574604087081e-05	2.00775193798466	1
ENSG00000181656.6	GPR88	1	100538206	1_62	0	0.0210093251728375	8.09991230436773	2.83826227919891e-06	1.15322580645184	1
ENSG00000162692.10	VCAM1	1	100721765	1_62	0	0.0144565450974002	4.6267319779597	1.11557548731521e-06	0.111111111111144	1
ENSG00000162695.11	SLC30A7	1	100895622	1_62	0	0.0490518688268078	16.0286478823959	1.31133167669892e-05	-2.19521012408425	2
ENSG00000060718.20	COL11A1	1	103088208	1_64	0	0.024465249069301	7.71762867798366	3.14915202280385e-06	0.839035827436566	2
ENSG00000185946.15	RNPC3	1	103540130	1_65	0	0.0252897466817914	9.34963485203895	3.94365790442006e-06	1.09179233238796	3
ENSG00000240038.6	AMY2B	1	103554070	1_65	0	0.0277048952289753	10.2001968004859	4.71330092687077e-06	1.15753678440377	3
ENSG00000243480.7	AMY2A	1	103586151	1_65	0	0.0778583753320911	19.9260125069081	2.58753266613538e-05	-2.07476635513976	1
ENSG00000198890.7	PRMT6	1	107058247	1_66	0	0.0149692983469486	4.78742653513918	1.19526354084755e-06	0.303797468354362	1
ENSG00000134215.15	VAV3	1	107965542	1_67	0	0.0165776019396113	4.62606428123688	1.27906753509013e-06	0.116228659412462	2
ENSG00000121957.12	GPSM2	1	108875057	1_67	0	0.0191389862199893	5.96112125858104	1.90286067721313e-06	0.553191489361905	1
ENSG00000121940.15	CLCC1	1	108928038	1_67	0	0.0201973524366249	6.4616397695553	2.17669355945461e-06	-0.793472055237567	3
ENSG00000197780.9	TAF13	1	109075155	1_67	0	0.0248128337338073	8.37767394651563	3.4670485633194e-06	-1.18723343194173	2
ENSG00000215717.5	TMEM167B	1	109086886	1_67	0	0.0165552483925779	4.61353229932835	1.27388250216925e-06	-0.157635467980254	1
ENSG00000031698.12	SARS	1	109213564	1_67	0	0.0169966973827054	4.85796029313435	1.37714163483169e-06	-0.46069367755491	2
ENSG00000143126.7	CELSR2	1	109241026	1_67	0	0.0249018139410949	8.411038030009	3.49333862726216e-06	1.05600000000017	1
ENSG00000134222.16	PSRC1	1	109275325	1_67	0	0.0279254393714888	9.47965400996274	4.41522263151767e-06	-1.2622567467971	3
ENSG00000134243.11	SORT1	1	109397881	1_67	0	0.0246989580680435	8.33480505791192	3.43347733593548e-06	-1.09709356238579	2
ENSG00000143028.8	SYPL2	1	109465030	1_67	0	0.0626597932825388	17.068522127998	1.78379516683422e-05	1.98630136986393	1
ENSG00000162650.16	ATXN7L2	1	109483259	1_67	0	0.0175542388855969	5.15780832532146	1.5101055668031e-06	-0.444444444444574	1
ENSG00000174151.14	CYB561D1	1	109497688	1_67	0	0.0168697083945042	4.78829739801752	1.34725187735742e-06	-0.286764705882499	1
ENSG00000181754.6	AMIGO1	1	109509517	1_67	0	0.0236644605281912	7.93619516542974	3.13234113174999e-06	-0.890625000000132	1
ENSG00000156097.12	GPR61	1	109539929	1_67	0	0.0337127277551911	11.2390502805482	6.31951302325042e-06	1.45194805194755	1
ENSG00000065135.10	GNAI3	1	109548825	1_67	0	0.0222971541952806	7.38198204874852	2.74525396547091e-06	-0.748299319728001	1
ENSG00000168765.16	GSTM4	1	109575770	1_67	0	0.0165566312881327	4.61430836369849	1.27420321609658e-06	0.0805357311148234	6
ENSG00000213366.12	GSTM2	1	109571336	1_67	0	0.0182049885229998	5.49605885411435	1.66879077273518e-06	-0.489689094290993	5
ENSG00000134184.12	GSTM1	1	109589235	1_67	0	0.017868077157367	5.32246127147336	1.58617256810354e-06	0.41471662687115	7
ENSG00000134201.10	GSTM5	1	109709124	1_67	0	0.0548225304506284	15.8054414524366	1.44519288041735e-05	2.06636083924224	4
ENSG00000134202.10	GSTM3	1	109669671	1_67	0	0.177160929415827	27.1247523927858	8.0148211953235e-05	-2.93435600159352	3
ENSG00000184371.13	CSF1	1	109928142	1_69	0	0.00729383730135891	5.9045382713017	7.18293802066841e-07	0.603351955307295	1
ENSG00000143093.14	STRIP1	1	110034040	1_69	0	0.0292768408500671	18.6834931634283	9.1230991522092e-06	2.0080000000005	1
ENSG00000186150.4	UBL4B	1	110111717	1_69	0	0.00931086449359131	8.16988572095828	1.26872089790965e-06	0.931972789116012	1
ENSG00000197106.6	SLC6A17	1	110150641	1_69	0	0.00634540550954876	4.62633645195794	4.89617239209436e-07	0.0684931506849327	1
ENSG00000116396.14	KCNC4	1	110306583	1_69	0	0.00634672767282651	4.62731854136799	4.89823217263763e-07	0.118012422360258	1
ENSG00000162775.14	RBM15	1	110338323	1_69	0	0.0223392664985071	16.2361934840884	6.04941296533141e-06	-1.75200000000034	1
ENSG00000134248.13	LAMTOR5	1	110407655	1_69	0	0.0111137397793253	9.79602056621883	1.8158083867751e-06	1.15301633690168	2
ENSG00000177301.14	KCNA2	1	110606997	1_69	0	0.0190208462610439	14.7119693357492	4.66724664230161e-06	-1.67391304347814	1
ENSG00000121931.15	LRIF1	1	110964484	1_69	0	0.00667641522771467	5.0825427894487	5.6595837141596e-07	-0.433734939759183	1
ENSG00000156171.14	DRAM2	1	111139496	1_69	0	0.0509610563507833	23.5049007050659	1.99782272186805e-05	2.64492753623102	1
ENSG00000134255.13	CEPT1	1	111139496	1_69	0	0.00654064789704734	4.87997107948924	5.32351061239107e-07	0.472634909007559	2
ENSG00000064886.13	CHI3L2	1	111194776	1_69	0	0.0435552314989062	22.136113284027	1.60805833942961e-05	2.47014925373162	1
ENSG00000173947.13	PIFO	1	111306006	1_69	0	0.00766032830660324	6.37734423918971	8.14793111670331e-07	-0.680851063830117	1
ENSG00000085465.12	OVGP1	1	111425865	1_69	0	0.00675604264865715	5.23211212547071	5.89562063849698e-07	0.444444444444331	1
ENSG00000116459.10	ATP5F1	1	111451341	1_69	0	0.00639436622156098	4.71140924018201	5.02468037116102e-07	-0.212121212121173	1
ENSG00000143110.11	C1orf162	1	111473751	1_69	0	0.00639534728871494	4.68921906410289	5.00178201507761e-07	0.0681818181817917	1
ENSG00000116473.14	RAP1A	1	111588064	1_69	0	0.00637618664373751	4.66932340952742	4.96563830063539e-07	-0.13907284768207	1
ENSG00000121933.18	TMIGD3	1	111490893	1_69	0	0.0125436986259407	10.9284437114024	2.28635696192919e-06	1.30468749999974	1
ENSG00000197852.9	FAM212B	1	111750515	1_69	0	0.0069831431201407	5.48333929596319	6.38640076721692e-07	-0.405004783865098	4
ENSG00000134245.17	WNT2B	1	112476655	1_69	0	0.00646934368345475	5.0034212577383	5.39867767056599e-07	0.594339622641673	1
ENSG00000116489.12	CAPZA1	1	112614750	1_69	0	0.230457657918674	21.1370872690797	8.12449526703259e-05	3.98387096774148	1
ENSG00000007341.18	ST7L	1	112614432	1_69	0	0.261476513489178	21.5636522231766	9.40405390764945e-05	4.01626016260173	1
ENSG00000155363.18	MOV10	1	112673015	1_69	0	0.0514704306871502	23.0191796622966	1.97609468666427e-05	3.43265731980043	2
ENSG00000155366.16	RHOC	1	112712834	1_69	0	0.0381682320622166	22.690168318249	1.44444119936235e-05	-2.61855670103078	1
ENSG00000155367.15	PPM1J	1	112712590	1_69	0	0.0298643771003135	19.1602734843723	9.54366683927535e-06	-2.04903750707028	2
ENSG00000155380.11	SLC16A1	1	112956760	1_70	0	0.0207898679224439	5.94953071548834	2.06297776365605e-06	-0.716831683168382	1
ENSG00000081026.18	MAGI3	1	113390860	1_70	0	0.020958119682111	6.02441396891231	2.10584900803985e-06	-0.34013605442177	1
ENSG00000116793.15	PHTF1	1	113674209	1_70	0	0.0213007928994561	6.17532953013842	2.19389588217179e-06	-0.712000000000054	1
ENSG00000081019.13	RSBN1	1	113810702	1_70	0	0.0231453808813554	6.94839021108757	2.68230795316482e-06	-0.807407407407195	1
ENSG00000188761.11	BCL2L15	1	113886718	1_70	0	0.0536393735302956	14.8185985027629	1.32571733122934e-05	-2.20294517962331	2
ENSG00000134262.12	AP4B1	1	113904412	1_70	0	0.180713442150142	26.5412462121943	7.99966636416107e-05	3.24949401456408	2
ENSG00000118655.4	DCLRE1B	1	113906130	1_70	0	0.089276720039329	19.6571618777661	2.92697589560701e-05	2.68939393939429	1
ENSG00000163349.21	HIPK1	1	113929596	1_70	0	0.0230952006747428	6.92824561941221	2.6687329737017e-06	-0.761194029850884	1
ENSG00000116774.11	OLFML3	1	113980843	1_70	0	0.0306631449244857	9.57172109528871	4.89515938291767e-06	1.39392404620025	2
ENSG00000134207.14	SYT6	1	114104288	1_70	0	0.0188285653238928	5.02799226807654	1.57896293789728e-06	-0.195652173912983	1
ENSG00000116752.5	BCAS2	1	114558791	1_71	0	0.0189540802234287	5.30415789234064	1.67679227128037e-06	0.536133848172722	2
ENSG00000175984.14	DENND2C	1	114669904	1_71	0	0.023191088039154	7.18128954821691	2.77768931313032e-06	0.86335403726704	1
ENSG00000213281.4	NRAS	1	114716596	1_71	0	0.0200842156911325	5.84268751199309	1.95716590567833e-06	-0.631578947368237	1
ENSG00000009307.15	CSDE1	1	114756865	1_71	0	0.0462971188293436	13.6466637566109	1.05375721527747e-05	1.69457899783533	2
ENSG00000134258.16	VTCN1	1	117208894	1_72	0	0.0146005918577657	7.17964774754139	1.74837144027184e-06	-0.815999999999903	1
ENSG00000173218.14	VANGL1	1	115642000	1_72	0	0.0111189815126568	4.6535747468215	8.6300201106918e-07	0.0676328502415174	1
ENSG00000118729.11	CASQ2	1	115767809	1_72	0	0.0110819185174021	4.62263388878611	8.5440652619893e-07	-0.159090909090919	1
ENSG00000163393.12	SLC22A15	1	115976190	1_72	0	0.0112667724342903	4.77594019225736	8.97467039810937e-07	-0.161971830985906	1
ENSG00000116815.15	CD58	1	116571486	1_72	0	0.0177899435028963	9.0142606980077	2.67463663188511e-06	-1.06993006993023	1
ENSG00000134247.9	PTGFRN	1	116909700	1_72	0	0.0113872694805688	4.87453080235979	9.25790080187538e-07	0.279129003109739	2
ENSG00000116830.11	TTF2	1	117060566	1_72	0	0.0139576873282692	6.7618193621822	1.57411745797114e-06	-0.751879699247949	1
ENSG00000198162.12	MAN1A2	1	117367404	1_72	0	0.0144256416850717	7.06779098441752	1.70050903557862e-06	0.964434961767595	3
ENSG00000183508.4	FAM46C	1	117652035	1_72	0	0.0120773470644393	5.41988036805804	1.09174535505075e-06	0.41666666666671	1
ENSG00000196505.10	GDAP2	1	117929798	1_72	0	0.0148070701318211	7.30997169133421	1.80528151000238e-06	0.823038397328861	1
ENSG00000065183.15	WDR3	1	117846429	1_72	0	0.0112406636100042	4.75443977483063	8.91356441497994e-07	0.218367346938793	1
ENSG00000116874.11	WARS2	1	119035214	1_73	0	0.0138619167505044	5.01353051668199	1.15911641090046e-06	-0.351459899826032	4
ENSG00000143067.4	ZNF697	1	119637503	1_73	0	0.0208922775078196	8.82444629359514	3.07491670394849e-06	1.06610024797345	2
ENSG00000092621.11	PHGDH	1	119735449	1_73	0	0.0133351911637365	4.65418104805675	1.03514842281095e-06	-0.122383252818067	1
ENSG00000134240.11	HMGCS2	1	119766535	1_73	0	0.107615169967079	24.284153014651	4.35869582230302e-05	-2.32539682539667	1
ENSG00000131791.7	PRKAB2	1	147171976	1_73	0	0.0133007643209172	4.63020475801076	1.02715716670098e-06	0.111111111111087	1
ENSG00000131778.18	CHD1L	1	147311853	1_73	0	0.0140800506652783	5.15838709023597	1.2113740110686e-06	-0.401515151514919	1
ENSG00000131781.12	FMO5	1	147245375	1_73	0	0.0168600319891561	6.83108250131146	1.92091448025544e-06	0.855172413793084	1
ENSG00000162836.11	ACP6	1	147656613	1_73	0	0.0170221574254302	6.91997690861864	1.96462358555045e-06	-0.805409875132026	3
ENSG00000265107.2	GJA5	1	147816923	1_73	0	0.0630868978821808	19.1809728875586	2.01822652540702e-05	1.91987179487251	1
ENSG00000163220.10	S100A9	1	153357702	1_75	0	0.0342351551574412	10.0466535954292	5.73659030059181e-06	1.34731307272687	2
ENSG00000163221.8	S100A12	1	153365467	1_75	0	0.0239766123863139	6.7220220907055	2.68811511785255e-06	-0.731543624160952	1
ENSG00000143546.9	S100A8	1	153391654	1_75	0	0.0464835415975785	12.9149271592571	1.00127016668116e-05	1.63020833333328	1
ENSG00000197956.9	S100A6	1	153535924	1_75	0	0.0193268874685724	4.71571319293057	1.52009036832782e-06	-0.129509350221134	3
ENSG00000188015.9	S100A3	1	153548996	1_75	0	0.0300789409150853	8.83685207996349	4.4332296744095e-06	1.02648153881556	3
ENSG00000196154.11	S100A4	1	153549456	1_75	0	0.0255583153977687	7.31730068144694	3.11920007132993e-06	0.797356828193762	1
ENSG00000196754.10	S100A2	1	153567844	1_75	0	0.0236760786978151	6.60453812495435	2.60802849390629e-06	-0.778461538461844	1
ENSG00000188643.10	S100A16	1	153613108	1_75	0	0.0210482925955381	5.50922774010332	1.93405002667161e-06	0.241066323483849	2
ENSG00000189334.8	S100A14	1	153593160	1_75	0	0.019184036432095	4.64673666728664	1.48678495447702e-06	0.0231660231660222	1
ENSG00000160678.11	S100A1	1	153627648	1_75	0	0.0196547861695915	4.87210486487845	1.59714761103812e-06	0.0130449105568345	2
ENSG00000160679.12	CHTOP	1	153637541	1_75	0	0.0191927854845528	4.65099551914035	1.48882631366608e-06	0.370967741935461	1
ENSG00000189171.14	S100A13	1	153631636	1_75	0	0.019133320281042	4.6221204204944	1.47499892227536e-06	0.213033448680283	2
ENSG00000143553.10	SNAPIN	1	153658595	1_75	0	0.0193194251636575	4.71210339711815	1.51834029294395e-06	-0.00775193798449429	1
ENSG00000169418.9	NPR1	1	153678582	1_75	0	0.05435815340702	14.3889998300058	1.30453401626672e-05	2.05363984674375	1
ENSG00000143554.13	SLC27A3	1	153774134	1_75	0	0.0329801698447202	9.69737649459103	5.33417488933418e-06	1.18076923076916	1
ENSG00000198837.9	DENND4B	1	153940057	1_75	0	0.0191236066533719	4.61740703545682	1.47274673356886e-06	-0.0877092105818485	2
ENSG00000160741.16	CRTC2	1	153959736	1_75	0	0.0194978696973294	4.79763630167988	1.56017958645916e-06	0.577777777777544	1
ENSG00000143570.17	SLC39A1	1	153969609	1_75	0	0.0200852907869232	5.07363749055421	1.69964281643872e-06	0.153374233128826	1
ENSG00000143578.15	CREB3L4	1	153966654	1_75	0	0.0213535023524444	5.64322477679456	2.00981726148165e-06	0.314516129032148	1
ENSG00000143543.14	JTB	1	153980122	1_75	0	0.0191537833692825	4.63205983528586	1.4797516660043e-06	0.308823529411763	1
ENSG00000143569.18	UBAP2L	1	154219315	1_75	0	0.0662583216722562	16.2615614652591	1.79706084436897e-05	-2.20161290322558	1
ENSG00000143515.16	ATP8B2	1	154325898	1_75	0	0.253331812031677	29.425090612891	0.000124327626868589	-3.60804020100516	1
ENSG00000160712.12	IL6R	1	154405422	1_75	0	0.0193413241706391	4.72266340466373	1.52346788295637e-06	-0.207363731457822	2
ENSG00000169291.9	SHE	1	154502399	1_75	0	0.0962389252275331	19.8234124609598	3.18192022546968e-05	2.60156250000064	1
ENSG00000163239.12	TDRD10	1	154500057	1_75	0	0.0819196186352377	18.280426340368	2.49766591772854e-05	-2.35262900273762	2
ENSG00000160710.15	ADAR	1	154628057	1_75	0	0.0213482272717007	5.64099271549723	2.00852601912109e-06	-0.600000000000125	1
ENSG00000163344.5	PMVK	1	154937272	1_76	0	0.00882821449646776	4.68537287782751	6.89885697439727e-07	-0.137010676156554	1
ENSG00000143603.18	KCNN3	1	154870871	1_76	0	0.0122023872355513	7.90988626113939	1.60981195102473e-06	1.3593750000006	1
ENSG00000160691.18	SHC1	1	154974041	1_76	0	0.0241158073389239	13.5129583611047	5.43516020506866e-06	-1.2784431137732	1
ENSG00000163354.14	DCST2	1	155033615	1_76	0	0.0134683565319138	8.78090861987713	1.972487081853e-06	1.51145038167907	1
ENSG00000143537.13	ADAM15	1	155072528	1_76	0	0.31856357825154	40.1480454384028	0.000213314625726154	-4.3490566037733	1
ENSG00000169242.11	EFNA1	1	155121091	1_76	0	0.0102412598457341	5.92761935369781	1.01249712406928e-06	1.25749334318935	2
ENSG00000169241.17	SLC50A1	1	155131737	1_76	0	0.0142705545675321	9.85262888795602	2.34505525925613e-06	1.51933701657468	1
ENSG00000177628.15	GBA	1	155244682	1_76	0	0.0141482718324498	16.9349931722949	3.99621206668629e-06	-4.35036496350563	1
ENSG00000116521.10	SCAMP3	1	155262283	1_76	0	0.0634683419185468	32.2298530967302	3.41173730561537e-05	5.44366197183029	1
ENSG00000143630.9	HCN3	1	155277916	1_76	0	0.0822521812658726	34.695843228989	4.75975913812082e-05	-5.52142857142788	1
ENSG00000132676.15	DAP3	1	155688294	1_76	0	0.0421648364584608	26.5325864443341	1.86590751412733e-05	4.62318840579772	1
ENSG00000163374.19	YY1AP1	1	155688145	1_76	0	0.0091104316652173	5.01382420007606	7.61847703457574e-07	-0.244999999999955	1
ENSG00000143622.10	RIT1	1	155911161	1_76	0	0.0233707481348558	17.7306961128618	6.91128030270627e-06	-3.86259541984707	1
ENSG00000132680.10	KIAA0907	1	155934601	1_76	0	0.0109279431868916	6.3712739542579	1.16124755742036e-06	-0.247826086956472	1
ENSG00000116584.17	ARHGEF2	1	156006597	1_76	0	0.00979266521680899	6.90749502025993	1.12818830528847e-06	-2.21093749999917	1
ENSG00000163479.13	SSR2	1	156020665	1_76	0	0.0121034572918085	7.41231861352405	1.49631705675844e-06	-0.939285714285853	1
ENSG00000160803.7	UBQLN4	1	156045844	1_76	0	0.0161176255029185	9.82159551020663	2.64023880905743e-06	-0.928721174004325	1
ENSG00000132698.14	RAB25	1	156068267	1_76	0	0.00932110635552441	6.24299717900644	9.70556243353702e-07	-1.559704739679	2
ENSG00000160789.19	LMNA	1	156108823	1_76	0	0.158878759124274	29.7722354710111	7.88928036424427e-05	-2.57721518987457	1
ENSG00000196189.12	SEMA4A	1	156159957	1_76	0	0.0519242709854522	22.344125609467	1.93505751301591e-05	2.64603440917848	2
ENSG00000160785.13	SLC25A44	1	156193927	1_76	0	0.00988999899258958	5.65717493962019	9.33159671994041e-07	0.391641303005966	2
ENSG00000160783.19	PMF1	1	156212919	1_76	0	0.0153901024698472	10.3479496629259	2.65617034983822e-06	-1.48062015503915	1
ENSG00000242252.1	BGLAP	1	156238425	1_76	0	0.00926424961051731	5.27813517632146	8.15550507054953e-07	-0.614910979633693	2
ENSG00000160781.15	PAQR6	1	156238425	1_76	0	0.0112649304408283	7.22801705185015	1.35802507320601e-06	-1.05961200684455	2
ENSG00000198715.11	GLMP	1	156298013	1_76	0	0.0111436557082528	6.979368965	1.29719106704513e-06	0.766423357664209	1
ENSG00000163467.11	TSACC	1	156335774	1_76	0	0.0112701248951659	7.12954081994071	1.34014069226138e-06	0.819031502186216	2
ENSG00000163468.14	CCT3	1	156343491	1_76	0	0.0113589652064541	7.00328315652487	1.326785024366e-06	-0.773333333333234	1
ENSG00000116604.17	MEF2D	1	156498451	1_77	0	0.0143712705156157	5.51271213012457	1.32135826169982e-06	0.488549618320517	1
ENSG00000187862.11	TTC24	1	156579671	1_77	0	0.0194704703757213	8.33326238579522	2.70614837993459e-06	0.970054751543845	2
ENSG00000163382.11	NAXE	1	156590832	1_77	0	0.0130429582040733	4.613046011873	1.00351529139761e-06	0.0215827338129474	1
ENSG00000160818.16	GPATCH4	1	156601543	1_77	0	0.0157413305989137	6.35788717536447	1.66922300878973e-06	0.691130425430501	2
ENSG00000132702.12	HAPLN2	1	156618957	1_77	0	0.013375939829593	4.84685379854014	1.08129534119631e-06	-0.231292517006839	1
ENSG00000132688.10	NES	1	156663542	1_77	0	0.0143229337562818	5.48145204018581	1.3094463442103e-06	-0.449054995906515	2
ENSG00000143320.8	CRABP2	1	156696437	1_77	0	0.0554451209385931	18.1245086494224	1.67606046670081e-05	1.97121493432441	2
ENSG00000143319.16	ISG20L2	1	156729510	1_77	0	0.0163691671805148	6.72104914362994	1.83494799707347e-06	0.878698224852393	1
ENSG00000143303.11	RRNAD1	1	156728106	1_77	0	0.127241965723101	26.0740968848148	5.53349791029975e-05	2.45596868884598	1
ENSG00000143314.12	MRPL24	1	156737905	1_77	0	0.0181445094607109	7.67762798366637	2.32344502869478e-06	-0.984732824427282	1
ENSG00000143294.14	PRCC	1	156750590	1_77	0	0.020433027435272	8.78205479585653	2.99287767202826e-06	1.03529030352939	2
ENSG00000143321.18	HDGF	1	156765959	1_77	0	0.0265444983087146	11.2190307880514	4.96695204527991e-06	-1.46004040585539	2
ENSG00000198400.11	NTRK1	1	156815190	1_77	0	0.0871166031310436	22.4170761932772	3.25716685305818e-05	2.38106126964755	2
ENSG00000027869.11	SH2D2A	1	156815987	1_77	0	0.0259691702500101	11.014726516191	4.77080754801382e-06	-1.5255746834952	2
ENSG00000160838.13	LRRC71	1	156914607	1_77	0	0.0150035940887422	5.91232711419338	1.47949624132665e-06	0.689393939393924	1
ENSG00000132694.18	ARHGEF11	1	157045172	1_77	0	0.193604780651051	30.2264411158825	9.7603007190192e-05	-3.27317954499073	2
ENSG00000179639.10	FCER1A	1	159288755	1_78	0	0.0134937153037343	5.05319198508826	1.13725393234973e-06	-0.445255474452352	1
ENSG00000158716.8	DUSP23	1	159779398	1_78	0	0.0129005106366652	4.63622699411157	9.97543166795047e-07	0.0877190473582579	3
ENSG00000188004.9	C1orf204	1	159830315	1_78	0	0.0134159317288868	4.99956613571775	1.11869903348806e-06	-0.314987139511671	3
ENSG00000181036.13	FCRL6	1	159772549	1_78	0	0.016368269033802	6.8455533966686	1.8688369945449e-06	-0.727272727272881	1
ENSG00000158714.10	SLAMF8	1	159826640	1_78	0	0.0165271501364409	6.93526411297838	1.91170590975306e-06	0.76845021178263	3
ENSG00000243284.1	VSIG8	1	159856126	1_78	0	0.0141362547999152	5.48474503683424	1.2931559843431e-06	0.425373134328458	1
ENSG00000158710.14	TAGLN2	1	159925320	1_78	0	0.166682706181129	28.8553086545784	8.02188390719496e-05	2.70943121260638	2
ENSG00000143315.6	PIGM	1	160032438	1_79	0	0.00500676771049757	8.9954695279916	7.51175448630071e-07	1.0562500000002	1
ENSG00000162729.13	IGSF8	1	160099056	1_79	0	0.00700309715158209	11.8929122856844	1.38911586890425e-06	1.27960280465045	2
ENSG00000132681.16	ATP1A4	1	160144553	1_79	0	0.00308119097515702	4.6731584014362	2.40153668328709e-07	-0.0927347144831666	2
ENSG00000132716.18	DCAF8	1	160262716	1_79	0	0.00688988270493329	11.6356810973084	1.33709955388803e-06	-1.34399999999981	1
ENSG00000162735.18	PEX19	1	160285766	1_79	0	0.00698165405754425	11.7394874495304	1.36699701762102e-06	-1.35241904615229	2
ENSG00000122218.14	COPA	1	160313660	1_79	0	0.00307810570231715	4.64565945605798	2.38501440410889e-07	-0.0254810142872154	3
ENSG00000162736.15	NCSTN	1	160343540	1_79	0	0.00909272009282536	13.9467133467757	2.11507514847479e-06	-1.45131887179374	2
ENSG00000171786.5	NHLH1	1	160343943	1_79	0	0.00399019966356828	6.78548605631334	4.51581036059989e-07	0.758064516129034	1
ENSG00000162738.5	VANGL2	1	160400029	1_79	0	0.00773064601987006	12.6136685485537	1.62636233568786e-06	-1.31007751938048	1
ENSG00000066294.14	CD84	1	160579090	1_79	0	0.00325269209247714	5.0947275919036	2.76391082801173e-07	0.312023295033895	2
ENSG00000117090.14	SLAMF1	1	160647341	1_79	0	0.0067923872835729	13.0090930917253	1.4737695095994e-06	1.77431906614769	1
ENSG00000117091.9	CD48	1	160709737	1_79	0	0.00499292376561422	9.02462587899544	7.51526411044806e-07	-0.930232558139441	1
ENSG00000026751.16	SLAMF7	1	160740862	1_79	0	0.0451001451747018	33.6953371439359	2.53459078489923e-05	3.83977900552638	1
ENSG00000122223.12	CD244	1	160862395	1_79	0	0.00363281910315993	5.90804361117349	3.57970773937539e-07	0.579710144927348	1
ENSG00000158769.17	F11R	1	161021779	1_79	0	0.00430207434875585	10.0691173657609	7.22485973845457e-07	-2.02116402116433	1
ENSG00000215845.10	TSTD1	1	161038745	1_79	0	0.0107538686258941	16.7412105452378	3.00269824777624e-06	1.77685341332944	2
ENSG00000158773.14	USF1	1	160983590	1_79	0	0.00317091199598718	5.20075141400296	2.75049202708763e-07	-1.10526315789431	1
ENSG00000186517.13	ARHGAP30	1	161034084	1_79	0	0.00318712684096067	5.45007428270923	2.89708925257302e-07	1.1171875	1
ENSG00000162755.13	KLHDC9	1	161098329	1_79	0	0.00619952183224892	13.8643642505164	1.43356787132992e-06	-2.45111051933286	2
ENSG00000143256.4	PFDN2	1	161117821	1_79	0	0.00682044431597417	11.981767623762	1.3629931264875e-06	-1.20559440559393	1
ENSG00000158793.13	NIT1	1	161118210	1_79	0	0.0108096637558779	16.9127007200013	3.04919538981283e-06	-1.86486486486558	1
ENSG00000143222.11	UFC1	1	161158854	1_79	0	0.00526961557343098	9.81310760458403	8.62473183395933e-07	1.16387337057811	1
ENSG00000143258.15	USP21	1	161159962	1_79	0	0.0185773190352766	25.3521316046941	7.85520684898713e-06	-3.40425531914838	1
ENSG00000143224.17	PPOX	1	161166553	1_79	0	0.0165329172246138	25.2622527315253	6.9659711679634e-06	3.53982549924065	2
ENSG00000158850.14	B4GALT3	1	161174129	1_79	0	0.00340519978643727	6.25079555836222	3.55007883990161e-07	0.841370461762955	2
ENSG00000158864.12	NDUFS2	1	161197908	1_79	0	0.0035070609529867	5.61606467773688	3.28500110758358e-07	0.341269841269781	1
ENSG00000158869.10	FCER1G	1	161215268	1_79	0	0.00325879617612912	4.93408932360914	2.68178718422486e-07	0.140646545100604	3
ENSG00000158882.14	TOMM40L	1	161226376	1_79	0	0.013723823329764	16.9243122947085	3.87388081308825e-06	-1.51908396946546	1
ENSG00000143257.11	NR1I3	1	161242119	1_79	0	0.0241639871025354	22.4458738063218	9.04617984824286e-06	-2.07633587786126	1
ENSG00000248485.1	PCP4L1	1	161257828	1_79	0	0.0447014314164433	30.4110705178833	2.26732221935017e-05	2.93511668910262	2
ENSG00000158887.15	MPZ	1	161309728	1_79	0	0.0055928246279332	10.8092995456279	1.00829789198083e-06	1.87437185929758	1
ENSG00000143252.14	SDHC	1	161320896	1_79	0	0.00307895523863677	5.02078888350003	2.57831182930128e-07	-0.607407407407224	1
ENSG00000173110.7	HSPA6	1	161524532	1_79	0	0.0333129344351923	45.0117024558089	2.50091214157938e-05	5.94578313253207	1
ENSG00000203747.10	FCGR3A	1	161550682	1_79	0	0.00355609059086204	5.87696780244133	3.48566971413859e-07	1.37117903930134	1
ENSG00000162747.9	FCGR3B	1	161611369	1_79	0	0.504108040093167	23.3847734509983	0.000196615112704196	3.26666666666707	1
ENSG00000162746.14	FCRLB	1	161721796	1_79	0	0.00382509444265455	6.10383852105445	3.89408389441535e-07	0.233472874086151	3
ENSG00000081721.11	DUSP12	1	161750559	1_79	0	0.00358151599946799	6.49606335282638	3.88040676346471e-07	1.17407407407463	1
ENSG00000118217.5	ATF6	1	161766482	1_79	0	0.00504729277161753	8.40921323289956	7.07903350157687e-07	-0.554110383410211	2
ENSG00000239887.4	C1orf226	1	162366749	1_79	0	0.00867248359149386	13.758664965246	1.99012285724698e-06	1.38636363636398	1
ENSG00000198574.5	SH2D1B	1	162412988	1_80	0	0.0150106682491519	7.76558918795818	1.94417137381192e-06	-0.877554779493312	2
ENSG00000152332.15	UHMK1	1	162488469	1_80	0	0.0109194056110415	4.8146079303144	8.76839349020798e-07	-0.232558139534935	1
ENSG00000117143.13	UAP1	1	162561704	1_80	0	0.0159499515668402	8.32903544889867	2.21571646360607e-06	-0.979166666666279	1
ENSG00000162733.16	DDR2	1	162631124	1_80	0	0.0121242877336498	5.78471785323199	1.16976472656346e-06	-0.515254237287878	1
ENSG00000132196.13	HSD17B7	1	162790775	1_80	0	0.0159415802559791	8.32416142069074	2.21325762382485e-06	0.981253249374777	2
ENSG00000117152.13	RGS4	1	163068894	1_80	0	0.010732518397531	4.6546498108048	8.33199038119431e-07	0.0877192982456323	1
ENSG00000143228.12	NUF2	1	163266611	1_80	0	0.0347920872394264	15.5952664344366	9.04968344495249e-06	-1.770161290323	1
ENSG00000185630.18	PBX1	1	164708200	1_80	0	0.0110080716291009	4.88954638975586	8.97717979422656e-07	0.296551724138069	1
ENSG00000162763.3	LRRC52	1	165544180	1_81	0	0.0226593216484061	5.00889357010014	1.89299215283507e-06	-0.336585365853456	1
ENSG00000143171.12	RXRG	1	165423392	1_81	0	0.0354231716294924	9.17900831501626	5.42304629870338e-06	1.11023622047264	1
ENSG00000143198.12	MGST3	1	165655562	1_81	0	0.02172541277087	4.61710046625432	1.67300587811184e-06	0.0560000000000125	1
ENSG00000143149.12	ALDH9A1	1	165614853	1_81	0	0.0218842450091973	4.68490157593401	1.70998438767307e-06	-0.293206572091825	8
ENSG00000143183.16	TMCO1	1	165770418	1_81	0	0.070758833726232	15.698396939963	1.85266150548432e-05	-1.93164995153108	2
ENSG00000143179.14	UCK2	1	165761681	1_81	0	0.101453254764246	19.1442176201792	3.23939354451058e-05	-2.21323529411718	1
ENSG00000143194.12	MAEL	1	166975572	1_83	0	0.00892273215869011	11.7707925865735	1.75171588881182e-06	1.58974358974418	1
ENSG00000143157.11	POGK	1	166839016	1_83	0	0.00658271255192011	9.00525638943965	9.88692133829631e-07	-1.1732283464564	1
ENSG00000152382.5	TADA1	1	166875791	1_83	0	0.0795107397067526	32.0930171781364	4.25594932243965e-05	2.89672284692128	2
ENSG00000198842.9	DUSP27	1	167094415	1_83	0	0.00868179655715207	11.5434983833242	1.67150298583709e-06	1.47524752475285	1
ENSG00000143167.11	GPA33	1	167166436	1_83	0	0.00595394648285497	8.10396267765949	8.04752740828238e-07	-0.937254901961354	1
ENSG00000198821.10	CD247	1	167518349	1_83	0	0.0138507862086781	15.9277895890876	3.67951045541407e-06	-1.63229532108374	2
ENSG00000143162.7	CREG1	1	167534781	1_83	0	0.0154829914978416	16.9535207963909	4.37799119950967e-06	-1.72582516619715	4
ENSG00000198771.10	RCSD1	1	167630073	1_83	0	0.00639927611183722	8.77820356533989	9.36907256542587e-07	-0.987488550130942	2
ENSG00000197965.11	MPZL1	1	167705500	1_83	0	0.00443238316699457	5.38021597261753	3.9773802411437e-07	0.442863217420147	3
ENSG00000143199.17	ADCY10	1	167913803	1_83	0	0.00668134959754441	9.17936337032363	1.02290868055483e-06	-1.02000000000017	1
ENSG00000143164.15	DCAF6	1	167936173	1_83	0	0.0266301467462491	21.9638422271332	9.75533034708241e-06	-2.11805555555582	1
ENSG00000143158.10	MPC2	1	167936173	1_83	0	0.00546896363316862	7.31777972033626	6.67489553614388e-07	0.838919331353528	2
ENSG00000143147.14	GPR161	1	168137545	1_83	0	0.00528829427904398	7.0061250402072	6.17950380579324e-07	0.797935630864366	2
ENSG00000143155.12	TIPRL	1	168178654	1_83	0	0.00877638752754495	11.6937906929244	1.7117140415148e-06	1.3131711671502	2
ENSG00000143178.12	TBX19	1	168281906	1_83	0	0.00572769731720813	7.75076780617045	7.40431508743026e-07	0.868194842406712	1
ENSG00000143196.4	DPT	1	168728523	1_83	0	0.00730307209676973	9.99717542558888	1.21770757204547e-06	-1.14000599668432	2
ENSG00000143153.12	ATP1B1	1	169104710	1_83	0	0.0070133199145388	9.57187544871676	1.11964615814618e-06	1.06111970536172	3
ENSG00000143156.13	NME7	1	169364635	1_83	0	0.00442923860491207	5.36004269004081	3.95965575440824e-07	0.383872756813247	2
ENSG00000117475.13	BLZF1	1	169363660	1_83	0	0.00441518620914061	5.34265814320584	3.93429133446223e-07	0.48939503238896	2
ENSG00000117477.12	CCDC181	1	169435807	1_83	0	0.00455482989035616	5.67718973079094	4.31286313174936e-07	-0.563460520187139	2
ENSG00000198734.10	F5	1	169591019	1_83	0	0.00499321046636203	6.43317318745124	5.35753751713747e-07	-0.635135135134919	1
ENSG00000000460.16	C1orf112	1	169662499	1_83	0	0.0116285266251012	13.5060724240548	2.61947266847351e-06	1.29297483932095	2
ENSG00000188404.8	SELL	1	169710412	1_83	0	0.0073563582598466	9.43913466398915	1.15812425990695e-06	0.794326241134938	1
ENSG00000007908.15	SELE	1	169763878	1_83	0	0.0210845523025576	19.6929035969544	6.92523067997414e-06	-2.23774330176002	2
ENSG00000171806.11	METTL18	1	169794673	1_83	0	0.0335983070877143	24.8692581616059	1.39360703964054e-05	-3.42028985507063	1
ENSG00000000457.13	SCYL3	1	169891332	1_83	0	0.00457679579605297	6.144466597968	4.69035623773168e-07	-1.63231771687733	3
ENSG00000075945.12	KIFAP3	1	170078288	1_83	0	0.0228465591827538	21.1765725289757	8.06931330071754e-06	-3.16731725270577	2
ENSG00000120370.12	GORAB	1	170532605	1_83	0	0.00667054260929001	9.03366120083227	1.00504398082028e-06	0.868217054263687	1
ENSG00000180999.10	C1orf105	1	172463068	1_84	0	0.00904399006568257	4.92336015704101	7.42645902064084e-07	0.299999999999943	1
ENSG00000116132.11	PRRX1	1	170650789	1_84	0	0.0214152686187764	12.6899376782235	4.53255540028167e-06	-1.41911764705864	1
ENSG00000007933.12	FMO3	1	171086976	1_84	0	0.010078628729446	5.90149666786032	9.92027517444616e-07	-0.541735121596778	2
ENSG00000094963.13	FMO2	1	171146080	1_84	0	0.00902465921467699	4.88190427473547	7.34818660009047e-07	0.198588473239237	3
ENSG00000010932.16	FMO1	1	171248552	1_84	0	0.031703851986207	16.5987060948166	8.77700554051433e-06	-1.70796460177014	1
ENSG00000076258.9	FMO4	1	171314054	1_84	0	0.00956036254067616	5.5139391152695	8.79217722187427e-07	0.595135459968095	2
ENSG00000117523.15	PRRC2C	1	171713311	1_84	0	0.0303025708286502	15.6556722437262	7.91245587730617e-06	-1.6896551724143	1
ENSG00000034971.16	MYOC	1	171647381	1_84	0	0.00875608766931546	4.67005273331813	6.82011961126471e-07	0.119047619047618	1
ENSG00000117533.14	VAMP4	1	171742012	1_84	0	0.0224763465192022	13.1725419066594	4.93804920914637e-06	-1.79354838709669	1
ENSG00000010165.19	METTL13	1	171781634	1_84	0	0.0139919250687716	9.05325735240628	2.11272242612496e-06	-1.32374100719432	1
ENSG00000197959.13	DNM3	1	171832276	1_84	0	0.00962298945047202	5.53780651176319	8.88807872999857e-07	0.622460546433876	2
ENSG00000135845.9	PIGC	1	172400207	1_84	0	0.0198570476364378	11.9931674918029	3.97199489961985e-06	-1.43795451142424	2
ENSG00000094975.13	SUCO	1	172528734	1_84	0	0.0662027789556409	23.3818356424201	2.58175441835359e-05	2.74112768926894	2
ENSG00000117592.8	PRDX6	1	173457670	1_85	0	0.0180066943905514	5.88587195939314	1.76768513425802e-06	-1.22962962963018	1
ENSG00000120334.15	CENPL	1	173827031	1_85	0	0.0209630326429325	6.44093658145031	2.25197331100624e-06	0.612903225806633	1
ENSG00000117593.9	DARS2	1	173810981	1_85	0	0.01734488556625	4.97588230105733	1.43946676956766e-06	-0.764119499330664	2
ENSG00000117601.13	SERPINC1	1	173915975	1_85	0	0.0171209538540337	4.71179305683841	1.34547077898972e-06	0.269890497252516	2
ENSG00000116161.17	CACYBP	1	175000135	1_85	0	0.0175835254902542	4.90026342345725	1.43709503169473e-06	0.201492537313459	1
ENSG00000120333.4	MRPS14	1	175022306	1_85	0	0.0172010934043024	4.68617511840338	1.34441909903055e-06	0.162556156195089	2
ENSG00000235750.9	KIAA0040	1	175193060	1_86	0	0.0193870726044595	4.91014841917827	1.58769457946997e-06	-0.255674568367791	5
ENSG00000143207.19	RFWD2	1	176216959	1_86	0	0.0301373025624668	9.02049910386732	4.53414131390346e-06	-1.0898203592813	1
ENSG00000120341.18	SEC16B	1	177963343	1_87	0	0.0884769176465375	19.0855819467579	2.81640752896166e-05	-2.20078783238191	3
ENSG00000075391.16	RASAL2	1	178094621	1_87	0	0.0195104924852494	4.87290062880871	1.58568125656286e-06	0.298850574712494	1
ENSG00000116191.17	RALGPS2	1	178725006	1_87	0	0.0394588029787797	11.4458378934868	7.53271615267853e-06	1.52447552447573	1
ENSG00000116194.12	ANGPTL1	1	178872845	1_87	0	0.0240008696168591	6.80069697591843	2.72232835903708e-06	0.820833333333436	1
ENSG00000143340.6	FAM163A	1	179820545	1_89	0	0.0159298557033581	4.97367082213384	1.32144467722859e-06	0.283900917100461	2
ENSG00000116199.11	FAM20B	1	179013985	1_89	0	0.0526469720258911	16.1405807269148	1.41727021367233e-05	2.35275706880131	4
ENSG00000186283.13	TOR3A	1	179081458	1_89	0	0.030824242378532	11.1191521228726	5.71642076953806e-06	1.25762839985027	3
ENSG00000143322.19	ABL2	1	179202038	1_89	0	0.140802102825891	25.5694554808139	6.00469186218724e-05	2.56615095686537	2
ENSG00000057252.12	SOAT1	1	179092292	1_89	0	0.0267290116319838	9.78867842394512	4.36382239697413e-06	1.74193548387111	1
ENSG00000169905.12	TOR1AIP2	1	179878267	1_89	0	0.0156004512884946	4.7796760844569	1.2436430096628e-06	-0.0680272108843647	1
ENSG00000135837.15	CEP350	1	179816774	1_89	0	0.0158295677822899	4.91504996090187	1.29764858998011e-06	0.397463002114161	1
ENSG00000116260.16	QSOX1	1	180154450	1_89	0	0.0309261850738486	11.1503235924694	5.75140469092865e-06	1.40822476457114	3
ENSG00000121454.5	LHX4	1	180270971	1_89	0	0.017212134937976	5.69270603090587	1.63423160542024e-06	0.526315789473592	1
ENSG00000230124.6	ACBD6	1	180503235	1_89	0	0.0154258080720061	4.67516790202879	1.20283274281734e-06	-0.116006476016751	2
ENSG00000153029.14	MR1	1	181033343	1_89	0	0.0162723142090495	5.17118824651439	1.40345914541131e-06	0.369127516778511	1
ENSG00000135821.17	GLUL	1	182207050	1_90	0	0.0171886756661174	5.21481388573541	1.49500049270429e-06	0.479120879121239	1
ENSG00000135828.11	RNASEL	1	182589381	1_90	0	0.0170490845589909	5.13906875981974	1.46132091066323e-06	-0.328125000000061	1
ENSG00000135862.5	LAMC1	1	183023890	1_91	0	0.0181642477487144	5.31239405021366	1.60941410789194e-06	0.241935483871006	1
ENSG00000058085.14	LAMC2	1	183186170	1_91	0	0.0172123791086308	4.8122671673706	1.38149952227095e-06	-0.3635594355925	3
ENSG00000157064.10	NMNAT2	1	183418808	1_91	0	0.0236246604758296	7.75763621780247	3.05671600881602e-06	1.22109803593423	2
ENSG00000116698.21	SMG7	1	183472962	1_91	0	0.0383627477213144	12.2855975723793	7.8607882361489e-06	1.55038759689909	1
ENSG00000116701.14	NCF2	1	183586644	1_91	0	0.0307350806185731	10.2114200532717	5.23456508109845e-06	1.65624999999991	1
ENSG00000162704.15	ARPC5	1	183635770	1_91	0	0.130501079966334	23.9428279993668	5.21134298141259e-05	-3.00806451612903	1
ENSG00000198756.10	COLGALT2	1	184037985	1_91	0	0.0182071223324942	5.33430755866289	1.61986740963897e-06	-0.41481481481485	1
ENSG00000198860.11	TSEN15	1	184051811	1_91	0	0.0185258926654739	5.49563267670386	1.69807530559379e-06	-0.465648854961645	1
ENSG00000135842.16	FAM129A	1	184974052	1_92	0	0.0227915359712032	7.71047493009131	2.93099332395278e-06	1.28800000000057	1
ENSG00000121481.10	RNF2	1	185064348	1_92	0	0.166252010670862	26.6137298165132	7.37959886826624e-05	3.15384615384646	1
ENSG00000121486.11	TRMT1L	1	185156912	1_92	0	0.017539855273779	5.27445647144026	1.54299253059541e-06	-0.328467153284863	1
ENSG00000116668.12	SWT1	1	185156912	1_92	0	0.0438451074480396	13.8255955380409	1.01103244308178e-05	-2.19443365622275	2
ENSG00000116679.15	IVNS1ABP	1	185317057	1_92	0	0.0166922604434431	4.8143559749231	1.34033530364866e-06	0.185185185185235	1
ENSG00000143341.11	HMCN1	1	185730820	1_92	0	0.0164506195831077	4.67892629180678	1.28377397941715e-06	-0.0534069981583571	1
ENSG00000157181.15	C1orf27	1	186369764	1_92	0	0.038864115246661	12.6947304346019	8.22872169447543e-06	-1.78336650668803	2
ENSG00000262180.1	OCLM	1	186400848	1_92	0	0.0183835080116852	5.71103865352265	1.75107034778387e-06	-0.688061360141113	2
ENSG00000116703.13	PDC	1	186466092	1_92	0	0.0245747868755006	8.41212000560036	3.44790527058999e-06	1.27868852459026	1
ENSG00000073756.11	PTGS2	1	186681189	1_92	0	0.0184611030058167	5.75017313283819	1.77051117478536e-06	-0.790419161676648	1
ENSG00000090104.11	RGS1	1	192575969	1_96	0	0.0323163189978667	11.0863279139262	5.97543755326973e-06	-1.33950617283979	1
ENSG00000116747.12	TROVE2	1	193037020	1_96	0	0.0164334738432963	4.78780378430096	1.31227793679045e-06	-0.159396709009365	2
ENSG00000023572.8	GLRX2	1	193105954	1_96	0	0.0161592612574376	4.63154161346228	1.24826610665362e-06	0.0395588392028873	2
ENSG00000134371.10	CDC73	1	193121735	1_96	0	0.0163325091831169	4.73057177065169	1.28862529622166e-06	-0.0902255639097606	1
ENSG00000162687.16	KCNT2	1	196608415	1_98	0	0.0144487278859989	4.63199145969337	1.11623970798039e-06	-0.051724137931043	1
ENSG00000134376.15	CRB1	1	197344059	1_99	0	0.0205014547869107	8.98588802788625	3.07259831419104e-06	-0.909090909090704	1
ENSG00000151414.14	NEK7	1	198157576	1_99	0	0.0154211984484911	6.14066085031243	1.5794043994454e-06	-0.56431535269747	1
ENSG00000081237.18	PTPRC	1	198638643	1_99	0	0.02532353721715	10.348814425109	4.37094229610599e-06	1.18599562363175	1
ENSG00000116833.13	NR5A2	1	200051054	1_100	0	0.0143311664529471	4.80433856554168	1.14835258066766e-06	-0.109489051094847	1
ENSG00000081248.10	CACNA1S	1	201103775	1_101	0	0.00867889015257584	5.7620228262219	8.34063798479151e-07	0.494186046511557	1
ENSG00000118197.13	DDX59	1	200669007	1_101	0	0.0126963080174771	11.2013149166288	2.37195564124756e-06	1.70461250832999	2
ENSG00000118200.14	CAMSAP2	1	200715103	1_101	0	0.00760361348587346	10.1049486236547	1.28148712625514e-06	-1.89869509418625	2
ENSG00000232237.3	ASCL5	1	201127255	1_101	0	0.00820955940062573	5.76701972245444	7.89644094535581e-07	-0.755905511811038	1
ENSG00000116857.16	TMEM9	1	201140775	1_101	0	0.00984481414168736	6.6019908352714	1.08403310269644e-06	-0.35416666666675	1
ENSG00000163395.16	IGFN1	1	201182866	1_101	0	0.00822494346112834	5.27872249233003	7.24138866961339e-07	0.171140939597312	1
ENSG00000081277.12	PKP1	1	201334585	1_101	0	0.00812784408651779	5.18225057929045	7.02512212514623e-07	-0.315068493150652	1
ENSG00000174307.6	PHLDA3	1	201464402	1_101	0	0.0124938235920447	9.00450686356143	1.87635672709929e-06	1.25308645240492	2
ENSG00000159176.13	CSRP1	1	201509034	1_101	0	0.00846788713923863	5.56686152237247	7.8622271112998e-07	0.755555555555537	1
ENSG00000122180.4	MYOG	1	203069626	1_102	0	0.0186435798453807	5.64580490072494	1.75555839114877e-06	0.543749999999899	1
ENSG00000198700.9	IPO9	1	201828710	1_102	0	0.0243600029237218	8.13453111171767	3.30498860290789e-06	1.07188905236037	2
ENSG00000198892.6	SHISA4	1	201888432	1_102	0	0.018110164525213	5.37600322295797	1.62383546301256e-06	-0.444444444444435	1
ENSG00000134375.10	TIMM17A	1	201957275	1_102	0	0.0635338263838121	17.1282057947177	1.81500150645929e-05	1.74245754391782	2
ENSG00000176393.10	RNPEP	1	201979953	1_102	0	0.017217846540008	4.90652934181604	1.40900760964416e-06	0.169599468307474	3
ENSG00000170075.8	GPR37L1	1	202124670	1_102	0	0.016789360546088	4.67243371266006	1.30839058374412e-06	0.0938775510204146	1
ENSG00000143862.7	ARL8A	1	202144070	1_102	0	0.0197861792878919	6.19883282073433	2.04565301076969e-06	-0.643054961900204	2
ENSG00000077157.21	PPP1R12B	1	202348568	1_102	0	0.0171001001329174	4.84278148870518	1.38119065961768e-06	0.180672268907462	1
ENSG00000117139.16	KDM5B	1	202809133	1_102	0	0.0194812922530202	6.05442672743319	1.96721077608324e-06	-0.638622013093695	2
ENSG00000183155.4	RABIF	1	202888450	1_102	0	0.016879296066421	4.72205628190753	1.32936914829995e-06	-0.171413396637383	2
ENSG00000117153.15	KLHL12	1	202926012	1_102	0	0.0220480582925734	7.20589341274356	2.64983167960773e-06	0.801210510321308	2
ENSG00000159346.12	ADIPOR1	1	202960458	1_102	0	0.0179454570698419	5.29110106196942	1.58365540236782e-06	-0.434108527131859	1
ENSG00000163485.16	ADORA1	1	203085973	1_102	0	0.0166875144230966	4.61592020800889	1.28472463677321e-06	0.205882352941179	1
ENSG00000133048.12	CHI3L1	1	203186952	1_102	0	0.288272071901883	32.0498118004653	0.000154094862180989	-3.15068493150686	1
ENSG00000133063.15	CHIT1	1	203274075	1_102	0	0.0218759724867164	7.13295695411881	2.6025379868445e-06	0.743169398906888	1
ENSG00000159388.5	BTG2	1	203305408	1_102	0	0.0179424914041312	5.28956126501106	1.58293289405885e-06	-0.392070484581616	1
ENSG00000058668.14	ATP2B4	1	203627152	1_103	0	0.0210484970291683	5.30294629224497	1.86165167166732e-06	0.396103896104082	1
ENSG00000257315.2	ZBED6	1	203795675	1_103	0	0.0254775621572779	7.08137791163471	3.00909394904428e-06	-0.837988826815393	1
ENSG00000182004.12	SNRPE	1	203861803	1_103	0	0.0328080994592823	9.44198785657735	5.16659733962549e-06	1.1537203150682	2
ENSG00000143845.14	ETNK2	1	204151824	1_103	0	0.0204911125130431	5.05326798986227	1.72702241504456e-06	0.441988950276124	1
ENSG00000143850.13	PLEKHA6	1	204328995	1_103	0	0.0218133951567392	5.63513296946625	2.05015898433438e-06	-0.64539007092215	1
ENSG00000158615.8	PPP1R15B	1	204412110	1_103	0	0.0211192607060313	5.33418610905352	1.87891434013696e-06	-0.594117647058774	1
ENSG00000133056.13	PIK3C2B	1	204454683	1_103	0	0.0249542097407117	6.88792346025008	2.86676596068931e-06	-0.696165191740606	1
ENSG00000198625.12	MDM4	1	204519150	1_103	0	0.0261568782838704	7.32669628092897	3.19634909757234e-06	0.863636363636369	1
ENSG00000163531.15	NFASC	1	204828864	1_104	0	0.0163232263021573	4.97881846349348	1.35547776734932e-06	-0.367441860465087	1
ENSG00000174529.7	TMEM81	1	205061734	1_104	0	0.0269299544712869	9.6372069703417	4.32859457514003e-06	-1.58980062862459	2
ENSG00000133059.16	DSTYK	1	205210869	1_104	0	0.0172162945060445	5.4735681579551	1.57170241016499e-06	0.671637353230886	2
ENSG00000133069.15	TMCC2	1	205230014	1_104	0	0.0159478236634307	4.76277239565343	1.26683880639352e-06	0.373015873015976	1
ENSG00000163545.8	NUAK2	1	205321732	1_104	0	0.0176754501032005	5.71812117654168	1.68571418750132e-06	-0.49063670411984	1
ENSG00000117266.15	CDK18	1	205506873	1_104	0	0.0159864338016051	4.78523534750865	1.27589519335604e-06	0.239603492352128	2
ENSG00000174514.12	MFSD4A	1	205554978	1_104	0	0.0172704017766441	5.5027952359871	1.58506070383942e-06	-0.709248502922333	2
ENSG00000158711.13	ELK4	1	205615270	1_104	0	0.0185462316222632	6.16507209381245	1.90701427722863e-06	0.816349773580286	3
ENSG00000158715.5	SLC45A3	1	205677330	1_104	0	0.0161313411953083	4.86909679459653	1.31002321174539e-06	0.820061744577148	2
ENSG00000069275.12	NUCKS1	1	205749730	1_104	0	0.237779113299875	30.5971911954428	0.000121343179143705	-3.62863616678897	2
ENSG00000117280.12	RAB29	1	205771346	1_104	0	0.0616615357100266	17.4117741826219	1.79067787837393e-05	2.35964237835072	2
ENSG00000133065.10	SLC41A1	1	205813269	1_104	0	0.0487161535435803	15.1875817739812	1.23401865613181e-05	2.48255496748103	2
ENSG00000162877.12	PM20D1	1	205830859	1_104	0	0.062864172413846	17.5931671294635	1.84462179850927e-05	-2.76732185908612	3
ENSG00000174502.18	SLC26A9	1	205920404	1_104	0	0.0392931521233324	13.1697834855113	8.63089057036787e-06	-1.55035010140148	2
ENSG00000276600.4	RAB7B	1	205805769	1_104	0	0.0626179622890628	17.5560095020762	1.83351658846746e-05	2.78400000000028	1
ENSG00000117322.17	CR2	1	207454348	1_105	0	0.0193105357749036	13.2113578752472	4.25502274771946e-06	-1.58828058620504	2
ENSG00000263528.7	IKBKE	1	206487185	1_105	0	0.116730710357274	28.8052902413284	5.60812247430278e-05	2.52020202020212	1
ENSG00000266094.7	RASSF5	1	206507103	1_105	0	0.0251665805433383	15.0242642075035	6.30634213323768e-06	1.72654651325408	3
ENSG00000143486.15	EIF2D	1	206576196	1_105	0	0.0091432728405525	6.48639248280362	9.89156499177448e-07	-1.0050524237005	2
ENSG00000143479.15	DYRK3	1	206637932	1_105	0	0.00821889057905178	4.91119823835321	6.73225827393914e-07	0.117021276595709	1
ENSG00000162889.10	MAPKAPK2	1	206684062	1_105	0	0.0079514944774518	4.76546397802496	6.31995605246443e-07	0.346405228758193	1
ENSG00000162892.15	IL24	1	206896181	1_105	0	0.0090362719696504	6.02380302944769	9.07862676012698e-07	0.757936507936511	1
ENSG00000162894.11	FCMR	1	206932296	1_105	0	0.0161799832796509	15.2736122787598	4.1217337640343e-06	-2.76799999999995	1
ENSG00000162896.5	PIGR	1	206945992	1_105	0	0.0101023208624704	6.75382660137429	1.13797093544659e-06	0.799132586150314	2
ENSG00000123836.14	PFKFB2	1	207034990	1_105	0	0.00804539622310263	4.8419890772603	6.49727648723155e-07	-0.857142857142828	1
ENSG00000123843.12	C4BPB	1	207065830	1_105	0	0.00810417566948107	4.81966202162426	6.51456672127846e-07	-0.669703588790155	2
ENSG00000196352.14	CD55	1	207320873	1_105	0	0.00809765256548445	4.95340535328652	6.68995372799256e-07	0.509418512600032	3
ENSG00000117335.19	CD46	1	207751847	1_105	0	0.00975796630294889	6.39343721423061	1.04052812676554e-06	-0.63389003304453	3
ENSG00000174059.16	CD34	1	207958700	1_105	0	0.00806731496905977	4.86312682163164	6.54341875086896e-07	0.132812500000031	1
ENSG00000196878.14	LAMB3	1	209631209	1_106	0	0.0135711083622269	13.6557665165193	3.09094663116822e-06	-2.58413599971248	4
ENSG00000123689.5	G0S2	1	209675657	1_106	0	0.00884487603672768	5.51154993955978	8.13065630128929e-07	-0.78014184397142	1
ENSG00000009790.14	TRAF3IP3	1	209756234	1_106	0	0.0155732338915794	13.3942480634952	3.47902259777249e-06	2.30263157894807	1
ENSG00000117597.17	DIEXF	1	209818329	1_106	0	0.00942111521049893	7.60838456867324	1.19551457856885e-06	1.5465269394313	2
ENSG00000082497.11	SERTAD4	1	210233686	1_106	0	0.0207352973521989	11.6914739507725	4.04333420375862e-06	0.842519685039502	1
ENSG00000143473.12	KCNH1	1	211134467	1_107	0	0.0270629222402519	12.469267740448	5.62828065534676e-06	1.50358422939101	1
ENSG00000117625.13	RCOR3	1	211258687	1_107	0	0.0222791703627279	10.6567777086162	3.95990736841372e-06	-1.50400000000043	1
ENSG00000082512.14	TRAF5	1	211326561	1_107	0	0.0117758167559684	4.7353022253068	9.30034045888591e-07	0.15976331360942	1
ENSG00000170385.9	SLC30A1	1	211578806	1_107	0	0.013105409483661	5.72717676035655	1.25184710091865e-06	0.664948453607856	1
ENSG00000143493.12	INTS7	1	212038447	1_107	0	0.0188647139029808	9.10923794386298	2.86610683798643e-06	1.14968152866288	1
ENSG00000143476.17	DTL	1	212035474	1_107	0	0.0186111580777443	8.98345055965788	2.78853876026808e-06	1.12189616252849	1
ENSG00000066027.11	PPP2R5A	1	212283381	1_107	0	0.017285704655893	8.29690566619379	2.39201195696301e-06	0.9874213836478	1
ENSG00000065600.12	TMEM206	1	212414266	1_107	0	0.0119550229387597	4.87530875438496	9.72103807598916e-07	-0.263655404487379	3
ENSG00000123685.8	BATF3	1	212700127	1_108	0	0.0903623012943656	21.1049465040583	3.18076543990057e-05	-2.0543933054395	1
ENSG00000117697.14	NSL1	1	212792127	1_108	0	0.285738085937686	20.4523585907312	9.74701502181017e-05	3.60759493670701	1
ENSG00000203705.10	TATDN3	1	212789657	1_108	0	0.0505081659790339	14.8502770210593	1.25099697552295e-05	2.80192169948164	2
ENSG00000162769.12	FLVCR1	1	212862329	1_108	0	0.0233510533908087	8.40323386595432	3.27275151624249e-06	0.577922077922032	1
ENSG00000143494.15	VASH2	1	212950961	1_108	0	0.0207160296508606	7.68801193666347	2.65632175118986e-06	0.749999999999718	1
ENSG00000174606.13	ANGEL2	1	213004666	1_108	0	0.0253219659425404	9.39055722391688	3.96596511175509e-06	0.946921087210684	2
ENSG00000136643.11	RPS6KC1	1	213051377	1_108	0	0.0161663039144774	5.38068983904841	1.45080419646742e-06	-0.22962962962953	1
ENSG00000152104.11	PTPN14	1	214439798	1_109	0	0.0362596058935319	9.08665133176851	5.49524486184871e-06	-1.16248489774468	2
ENSG00000117724.12	CENPF	1	214603593	1_109	0	0.0402051247996984	10.0545715131854	6.74225365670583e-06	1.2340425531921	1
ENSG00000196482.16	ESRRG	1	217137474	1_110	0	0.0110390360700863	4.64274450705036	8.54803010115982e-07	-0.142499999999977	1
ENSG00000092978.10	GPATCH2	1	217631425	1_110	0	0.0112324538620068	4.80370653137731	8.99935153198398e-07	0.110389610389633	1
ENSG00000067533.5	RRP15	1	218284716	1_110	0	0.0371041897702781	15.9247930290774	9.85500513039828e-06	-1.68165248339519	2
ENSG00000136628.17	EPRS	1	220024785	1_112	0	0.0233874924953035	13.6898528119268	5.3400158430333e-06	1.44615384615354	1
ENSG00000162813.17	BPNT1	1	220090248	1_112	0	0.00896808541204086	4.79305205890806	7.16922131671795e-07	-0.270557029177852	1
ENSG00000067704.9	IARS2	1	220093626	1_112	0	0.0124069119207917	7.80024011778763	1.61410497694042e-06	1.03106353227436	3
ENSG00000116141.15	MARK1	1	220528008	1_112	0	0.013280721821687	8.43142625116073	1.86759555350893e-06	-0.998211091233724	1
ENSG00000162817.6	C1orf115	1	220703011	1_112	0	0.0530749957784554	21.3608039864376	1.89089611122069e-05	-2.896103896105	1
ENSG00000117791.15	MARC2	1	220747806	1_112	0	0.0153021046358439	9.74601719467209	2.48735885543983e-06	1.32120287225002	2
ENSG00000143498.17	TAF1A	1	222589893	1_114	0	0.0145634450848245	5.24223856193859	1.27333011021802e-06	0.349315068493195	1
ENSG00000186063.12	AIDA	1	222714565	1_114	0	0.013853378423198	4.77847338020599	1.10409126575999e-06	-0.176795580110425	1
ENSG00000154309.8	DISP1	1	222872138	1_114	0	0.013701460351176	4.67617858972753	1.06860709412028e-06	0.119999999999916	1
ENSG00000187554.11	TLR5	1	223142833	1_114	0	0.087340072556818	22.0452253310771	3.2113541036871e-05	-2.87658911310114	2
ENSG00000203697.11	CAPN8	1	223643955	1_114	0	0.0178130795944288	7.11259620091854	2.11313511766756e-06	0.892735260370608	2
ENSG00000162909.17	CAPN2	1	223701931	1_114	0	0.0144241075329723	5.15305873171665	1.23969300115087e-06	0.394285714285768	1
ENSG00000143514.16	TP53BP2	1	223854713	1_114	0	0.0315207983130973	12.4292662524123	6.53435620064504e-06	-1.50370370370307	1
ENSG00000143753.12	DEGS1	1	224173070	1_114	0	0.0151765645014891	5.62498911860295	1.42382057438918e-06	-0.464025276057144	2
ENSG00000143748.17	NVL	1	224330652	1_114	0	0.0136466948599063	4.63902678014212	1.05587976242195e-06	0.105072463768119	1
ENSG00000143771.11	CNIH4	1	224356827	1_114	0	0.0136756618497684	4.658698694283	1.06260800245129e-06	0.107382550335609	1
ENSG00000143786.7	CNIH3	1	224435983	1_114	0	0.0213959994812318	8.81677070698865	3.14631521712008e-06	-1.11584016546639	2
ENSG00000162923.14	WDR26	1	224436689	1_114	0	0.0136327273947979	4.62952892221331	1.05263948768061e-06	0.067567567567542	1
ENSG00000143815.14	LBR	1	225421266	1_115	0	0.0158528266015672	4.84074307677954	1.27990827791455e-06	-0.245716519440403	2
ENSG00000143742.12	SRP9	1	225785268	1_115	0	0.0156680628896769	4.90902146920533	1.28283364921999e-06	0.585646857538321	2
ENSG00000143819.12	EPHX1	1	225809711	1_115	0	0.015735009737987	4.94165543168813	1.29687936920441e-06	-0.451811471755203	3
ENSG00000196187.11	TMEM63A	1	225879161	1_115	0	0.0205301433859094	7.4734174748758	2.5590061601141e-06	-1.06459383945498	2
ENSG00000243709.1	LEFTY1	1	225912195	1_115	0	0.015479174423448	4.63975497022818	1.19785140127461e-06	-0.102606604345534	2
ENSG00000143811.18	PYCR2	1	225929937	1_115	0	0.0417282472840018	14.4267830497094	1.00406019415734e-05	1.88777555110285	1
ENSG00000143768.12	LEFTY2	1	225941740	1_115	0	0.0395398731418953	13.4830400191283	8.89166722690312e-06	1.4561403508774	1
ENSG00000143751.9	SDE2	1	225999428	1_115	0	0.0331794008697873	13.1271458296732	7.26438670645435e-06	-2.26178010471285	1
ENSG00000163041.9	H3F3A	1	226058962	1_115	0	0.113708044700749	21.0740284974248	3.99667524127297e-05	-2.30021989836264	2
ENSG00000182827.8	ACBD3	1	226174439	1_115	0	0.0273708545183509	10.9595015436265	5.00310092806917e-06	-2.24603174603116	1
ENSG00000183814.15	LIN9	1	226309688	1_115	0	0.0155197533983843	4.75246663508645	1.23016678970914e-06	0.53319502074713	1
ENSG00000143799.12	PARP1	1	226419715	1_115	0	0.0156800201181593	5.33398352240526	1.39494919594451e-06	0.777777777777918	1
ENSG00000203685.9	STUM	1	226550144	1_115	0	0.194531877970579	27.8221808884523	9.02697115844318e-05	2.82809289762663	3
ENSG00000143772.9	ITPKB	1	226738931	1_116	0	0.0121572500871697	4.76830335540182	9.66850515921583e-07	0.282945736434143	1
ENSG00000143801.16	PSEN2	1	226870643	1_116	0	0.0310982735290574	15.9174118410992	8.25598391028838e-06	-2.55555555555509	1
ENSG00000163050.16	COQ8A	1	226897454	1_116	0	0.0144081591884616	6.32762209304021	1.5205795220066e-06	0.984126984126795	1
ENSG00000143776.18	CDC42BPA	1	227315768	1_116	0	0.0130501475169466	5.4062407996548	1.1767139774777e-06	-0.802392159354322	4
ENSG00000181450.17	ZNF678	1	227563411	1_116	0	0.0121754855554845	4.72603129582446	9.59716559819177e-07	0.186890618386837	2
ENSG00000143740.14	SNAP47	1	227775423	1_116	0	0.0121379473721135	4.7137221244191	9.54265741664294e-07	-0.0873015873015877	1
ENSG00000081692.12	JMJD4	1	227731489	1_116	0	0.0146456274996722	7.43824584211298	1.81693176534137e-06	-1.29367507046438	2
ENSG00000162910.18	MRPL55	1	228109044	1_116	0	0.020276307556679	9.42818546303973	3.18843151175015e-06	-1.49999999999945	1
ENSG00000143774.16	GUK1	1	228140298	1_116	0	0.0175398822909359	7.8354868917812	2.29220137388484e-06	-1.07324840764324	1
ENSG00000198835.3	GJC2	1	228149213	1_116	0	0.0157732627366608	6.89529840738909	1.8139892494192e-06	-0.929032258064381	1
ENSG00000181873.12	IBA57	1	228163386	1_116	0	0.0313377219941021	13.3344779132989	6.96953086017405e-06	-1.86821705426373	1
ENSG00000154370.15	TRIM11	1	228373690	1_116	0	0.0127631256172552	5.2753168962489	1.12296366091788e-06	-0.735607227316428	2
ENSG00000181218.5	HIST3H2A	1	228455746	1_116	0	0.0121807063384358	4.72704574797718	9.60334174566133e-07	0.187500000000032	1
ENSG00000196890.4	HIST3H2BB	1	228458562	1_116	0	0.0162032201635003	7.33941118913964	1.98345639988804e-06	-0.971830985914993	1
ENSG00000168159.11	RNF187	1	228484557	1_116	0	0.0140422287140675	6.0599738452603	1.4192761268311e-06	1.00479519566282	2
ENSG00000116574.5	RHOU	1	228734625	1_116	0	0.0148531640576175	6.82036904385058	1.689611894221e-06	1.03839028638017	2
ENSG00000168118.11	RAB4A	1	229270336	1_117	0	0.0238752014647092	11.573531075091	4.60864262848158e-06	-1.33516483516449	1
ENSG00000154429.10	CCSAP	1	229342020	1_117	0	0.0126774551151795	5.48978671779257	1.16077396645469e-06	0.435406698564547	1
ENSG00000143632.14	ACTA1	1	229434057	1_117	0	0.019065802654183	8.25458252101736	2.62488519002594e-06	-0.315384615384498	1
ENSG00000069248.11	NUP133	1	229508410	1_117	0	0.0143288521743788	8.90695325922998	2.12863246285851e-06	2.2291778762795	2
ENSG00000135763.9	URB2	1	229626307	1_117	0	0.0143408042988092	7.81276835199271	1.86869559797617e-06	-1.36290322580599	1
ENSG00000177614.10	PGBD5	1	230378064	1_117	0	0.0129439723417598	5.74881188842836	1.24109715432388e-06	0.60250780364873	2
ENSG00000135744.7	AGT	1	230714126	1_118	0	0.0335828808986045	9.72523304154338	5.44725958512475e-06	1.2363930694899	2
ENSG00000135773.12	CAPN9	1	230747823	1_118	0	0.0759395560967986	17.4160054858801	2.20585373780734e-05	-1.95973027396428	4
ENSG00000119280.16	C1orf198	1	230873022	1_118	0	0.0196386415863442	4.72303077996409	1.54700716661919e-06	-0.0969696969697008	1
ENSG00000143643.12	TTC13	1	230983111	1_118	0	0.0199038597661559	4.84778062603858	1.60931243654218e-06	-0.37404580152669	1
ENSG00000173409.13	ARV1	1	230978719	1_118	0	0.020693925729215	5.20985994735822	1.79816293027074e-06	-0.520101941909652	3
ENSG00000182118.7	FAM89A	1	231068597	1_118	0	0.100501504458913	20.0988804956118	3.36902734918173e-05	2.09929078014207	1
ENSG00000116906.11	GNPAT	1	231250535	1_118	0	0.019424516938142	4.62108823136369	1.49711304139254e-06	-0.0240000000000069	1
ENSG00000116903.7	EXOC8	1	231337950	1_118	0	0.0583985269152879	14.9245360255118	1.45365998763119e-05	1.70497427101156	1
ENSG00000010072.15	SPRTN	1	231396566	1_118	0	0.0196597102450856	4.73300161451307	1.55193622647646e-06	-0.0188679245283008	1
ENSG00000135766.8	EGLN1	1	231418840	1_118	0	0.0234848076331425	6.38749102775392	2.50194302658946e-06	0.720670391061041	1
ENSG00000116918.13	TSNAX	1	231406720	1_118	0	0.0236792701349641	6.46429806610187	2.55299398135584e-06	0.737430167597382	1
ENSG00000116991.10	SIPA1L2	1	232562054	1_119	0	0.0203501957989198	6.70508575787093	2.27579445304505e-06	-0.720364741641264	1
ENSG00000135778.11	NTPCR	1	232950261	1_119	0	0.0187529508031633	5.94501025178215	1.85944067875264e-06	0.714864936212622	2
ENSG00000135749.18	PCNX2	1	233295041	1_121	0	0.0112889984098693	4.78783467411808	9.01477025582269e-07	-0.15846994535527	1
ENSG00000135750.14	KCNK1	1	233668236	1_121	0	0.0127467562721436	5.9136823099346	1.25723880573784e-06	0.565934065934296	1
ENSG00000059588.9	TARBP1	1	234455261	1_121	0	0.0281145934022747	13.2687975733093	6.22190651151125e-06	1.53117648398342	4
ENSG00000173726.10	TOMM20	1	235094523	1_121	0	0.0158872892884833	7.95724484291054	2.1084952675853e-06	-1.01229767843683	2
ENSG00000188739.14	RBM34	1	235161669	1_121	0	0.0165328879686651	8.3271273859865	2.29616999138246e-06	1.05699481865287	1
ENSG00000152904.11	GGPS1	1	235325789	1_121	0	0.0118243521300468	5.21726593356184	1.02891721658076e-06	0.502617801047443	1
ENSG00000116957.12	TBCE	1	235412006	1_121	0	0.0123945384778567	5.65386385073804	1.16878818230625e-06	-0.54761904761908	1
ENSG00000162885.12	B3GALNT2	1	235504442	1_121	0	0.0140418254669257	6.81120188440265	1.5951716743796e-06	0.758007117438011	1
ENSG00000143669.13	LYST	1	235897743	1_122	0	0.0263232849057544	10.1758063853193	4.46754591835073e-06	1.22656249999993	1
ENSG00000116962.14	NID1	1	236027870	1_122	0	0.0145200279000187	4.64307244733872	1.12443153388539e-06	-0.163161859129313	2
ENSG00000077585.13	GPR137B	1	236135582	1_122	0	0.0144780038238259	4.61617610126348	1.11468244317672e-06	-0.0381658133201894	2
ENSG00000086619.13	ERO1B	1	236249930	1_122	0	0.0154262712043548	5.2049935752155	1.33918712591021e-06	0.527559055118026	1
ENSG00000116977.18	LGALS8	1	236523695	1_122	0	0.0198436110308227	7.5445985392458	2.49699082336519e-06	0.886414253897093	1
ENSG00000119285.10	HEATR1	1	236604526	1_122	0	0.0398662330200463	14.0557886753427	9.34588699587604e-06	2.4186046511624	1
ENSG00000077522.12	ACTN2	1	236666543	1_122	0	0.0144730488693089	4.61299929126517	1.11353410238284e-06	-0.0544674115639833	2
ENSG00000198626.15	RYR2	1	237035230	1_122	0	0.0149885995387479	4.93783502329811	1.23440518626047e-06	-0.300000000000049	1
ENSG00000180875.4	GREM2	1	240535469	1_126	0	0.0170124508918157	5.65142540246966	1.60355916954275e-06	0.506756756756571	1
ENSG00000203668.2	CHML	1	241640356	1_127	0	0.0157775620358569	5.23408291029011	1.37733822269161e-06	0.390318515799155	2
ENSG00000054277.13	OPN3	1	241642749	1_127	0	0.0179682184300258	6.44173450816347	1.93049173092243e-06	0.681159420289732	1
ENSG00000143702.15	CEP170	1	243254880	1_128	0	0.0268201502206992	9.43501517347472	4.22050009652198e-06	-1.29545454545498	1
ENSG00000054282.15	SDCCAG8	1	243256404	1_128	0	0.0329911892355987	11.368825797329	6.25566794980131e-06	-1.47395833333276	1
ENSG00000117020.16	AKT3	1	243851261	1_128	0	0.0163006447305468	4.80171163889642	1.30545216612209e-06	0.237822349570314	1
ENSG00000179456.10	ZBTB18	1	244234492	1_129	0	0.0238121406882059	6.14036219614274	2.43866718633507e-06	-0.71653543307101	1
ENSG00000035687.9	ADSS	1	244451195	1_129	0	0.0341187494855942	9.49725126176281	5.40444546261202e-06	1.12102183824088	3
ENSG00000179397.17	C1orf101	1	244454264	1_129	0	0.0313142505135624	8.69532059111003	4.54137877621891e-06	-1.01929260450157	1
ENSG00000203667.9	COX20	1	244836094	1_129	0	0.0589790818987034	14.6419860909501	1.44031705525263e-05	1.73184357541901	1
ENSG00000203666.12	EFCAB2	1	244966160	1_129	0	0.0291529156256537	8.0273517586242	3.9031423939926e-06	0.898168958265447	3
ENSG00000185420.18	SMYD3	1	246507807	1_130	0	0.0488165188427374	17.2873241913503	1.40752036814311e-05	-1.74266731930643	2
ENSG00000143653.9	SCCPDH	1	246720005	1_130	0	0.0150211869588716	6.28609753938505	1.57487276516179e-06	0.799370346894831	3
ENSG00000277462.1	ZNF670	1	247078021	1_130	0	0.0125667008006133	4.63104586827235	9.70645092657989e-07	0.140740740740709	1
ENSG00000188295.14	ZNF669	1	247104366	1_130	0	0.0206873004742976	9.26000908432043	3.19503294564541e-06	-1.14488218727099	2
ENSG00000175137.10	SH3BP5L	1	248826839	1_131	0	0.0221577453091301	7.62252074748229	2.81698339370336e-06	1.00537634408617	1
ENSG00000171163.15	ZNF692	1	248859244	1_131	0	0.0212667762883738	7.21807525031241	2.56025470889207e-06	-0.905775075987773	1
ENSG00000143727.15	ACP1	2	209622	2_1	0	0.0175461335106565	5.320512679174	1.55702296335587e-06	-0.540823805933769	2
ENSG00000151353.14	TMEM18	2	671939	2_1	0	0.0369203853521136	12.2567024290705	7.54744528291058e-06	-1.48591549295864	1
ENSG00000172554.11	SNTG2	2	1095415	2_1	0	0.0279190690063491	9.64450967241569	4.49098072079282e-06	-1.07142857142869	1
ENSG00000115705.20	TPO	2	1373971	2_1	0	0.0700330415344161	18.2898299467213	2.13635175261628e-05	-2.43892066316077	4
ENSG00000130508.10	PXDN	2	1744782	2_1	0	0.0357737889590306	11.9612822999719	7.13678784259691e-06	1.36836777756546	2
ENSG00000171853.15	TRAPPC12	2	3379891	2_2	0	0.0136644267656062	4.85969681170953	1.10754325911328e-06	-0.232791142455966	2
ENSG00000182551.13	ADI1	2	3482230	2_2	0	0.0135456860500733	4.7787358478367	1.07962799191132e-06	-0.25921303617064	6
ENSG00000171863.12	RPS7	2	3577209	2_2	0	0.0141668706637342	5.19470609969061	1.2274251455281e-06	0.384615384615298	1
ENSG00000118004.17	COLEC11	2	3594771	2_2	0	0.0170093150917257	6.89225031372289	1.95527556877692e-06	0.759420549927004	2
ENSG00000134321.11	RSAD2	2	6881760	2_5	0	0.0194661684253959	5.56309309963193	1.80616287078394e-06	-0.518072289156726	1
ENSG00000151692.14	RNF144A	2	6917071	2_5	0	0.0178818129026208	4.7739719373824	1.42380827904389e-06	0.17488706323011	2
ENSG00000115738.9	ID2	2	8381150	2_6	0	0.040455174245708	13.3122053079667	8.98223035389415e-06	1.55760719546761	2
ENSG00000134313.15	KIDINS220	2	8750049	2_6	0	0.0318207516823392	11.0645959267019	5.87227111845161e-06	-1.28384175209642	2
ENSG00000143797.11	MBOAT2	2	9003515	2_6	0	0.016080770928579	4.70903216790855	1.26298626661519e-06	-0.0436507936508006	1
ENSG00000151693.9	ASAP2	2	9188334	2_6	0	0.0434408473307811	13.9805574624911	1.01293804280949e-05	2.0409676059422	2
ENSG00000119185.12	ITGB1BP1	2	9387180	2_6	0	0.0163592041034365	4.86848004957938	1.32835963781673e-06	0.907725635721873	7
ENSG00000134330.18	IAH1	2	9473199	2_6	0	0.0805906772580307	19.8256128133121	2.66484240986092e-05	2.66829074988971	3
ENSG00000151694.12	ADAM17	2	9555759	2_6	0	0.0365488201587793	12.3605792928882	7.53480977423991e-06	-1.92601294037794	2
ENSG00000134308.13	YWHAQ	2	9627815	2_6	0	0.124641540842699	24.024756912041	4.99438384156658e-05	3.06493506493419	1
ENSG00000115750.16	TAF1B	2	9843557	2_6	0	0.0251193353300385	8.85763262939903	3.71095692326442e-06	-1.21565882867805	2
ENSG00000134317.17	GRHL1	2	9951890	2_6	0	0.0537971115146875	15.9928704714837	1.43497879512711e-05	1.74893617021295	1
ENSG00000172059.10	KLF11	2	10042727	2_6	0	0.0159401799154716	4.62749799899707	1.23026753610918e-06	0.0788787209692075	2
ENSG00000115758.12	ODC1	2	10447743	2_7	0	0.0207912104488475	10.1486412889431	3.51923106239937e-06	-1.22627737226255	1
ENSG00000115761.15	NOL10	2	10689644	2_7	0	0.0206889677092215	10.1027781453686	3.48609921815567e-06	1.22867668228139	2
ENSG00000143882.10	ATP6V1C2	2	10765907	2_7	0	0.0124282318506362	5.37031015123158	1.11318877978103e-06	-0.429163285935075	2
ENSG00000143870.12	PDIA6	2	10796341	2_7	0	0.037899445243042	15.752323728644	9.95720817593299e-06	-1.80158730158728	1
ENSG00000162976.12	PQLC3	2	11152638	2_7	0	0.0134180510036428	6.08095036739491	1.36088366963533e-06	-0.655884685357525	3
ENSG00000134318.13	ROCK2	2	11345331	2_7	0	0.0131899641098046	5.92193068746935	1.30276787078191e-06	0.583333333333428	1
ENSG00000169016.16	E2F6	2	11461351	2_7	0	0.0114781464371388	4.63310834164984	8.86960588498193e-07	0.110841567604474	2
ENSG00000169006.6	NTSR2	2	11669965	2_7	0	0.0125627771094422	5.47014840042062	1.14615899911697e-06	0.483260340658244	2
ENSG00000134324.11	LPIN1	2	11677579	2_7	0	0.0153743857824222	7.3438604467523	1.88313864337177e-06	0.839725352971571	3
ENSG00000162981.13	FAM84A	2	14533459	2_9	0	0.0192138698895665	6.14190901469189	1.96824125092726e-06	0.786259541984798	1
ENSG00000151779.12	NBAS	2	15561905	2_9	0	0.0292661087355051	10.0617938489332	4.91134567868832e-06	1.38636363636392	1
ENSG00000079785.14	DDX1	2	15591459	2_9	0	0.02303651805795	7.83020364517675	3.00849988607736e-06	0.957483649220489	2
ENSG00000134323.11	MYCN	2	15939632	2_9	0	0.0192577267898708	6.16310650528972	1.97954235962014e-06	-0.654135338345852	1
ENSG00000197872.11	FAM49A	2	16666648	2_10	0	0.0357550373925812	15.6708781905383	9.3452446866468e-06	1.78492117497455	2
ENSG00000163032.11	VSNL1	2	17538936	2_10	0	0.0609625030970971	20.7281480323945	2.10757674437003e-05	-2.15108080015959	2
ENSG00000178295.14	GEN1	2	17752895	2_10	0	0.0108852054195957	4.69246746665038	8.51918413183769e-07	0.255387894386461	3
ENSG00000163029.15	SMC6	2	17799244	2_10	0	0.0158897455550696	8.24196806435377	2.18427832305804e-06	1.01526717557197	1
ENSG00000170745.11	KCNS3	2	17877883	2_10	0	0.0153395856952729	7.85809697721968	2.01044001507457e-06	-0.977584081728935	3
ENSG00000143867.6	OSR1	2	19359082	2_11	0	0.0166964657004072	4.6564184279772	1.29669147171248e-06	-0.123417721518965	1
ENSG00000183891.5	TTC32	2	19901956	2_12	0	0.193007282267878	27.3800659104297	8.81390348030657e-05	-3.38248847926306	1
ENSG00000118965.14	WDR35	2	19990398	2_12	0	0.0255089899523336	8.03735789560529	3.4195320279918e-06	-1.05583098820093	2
ENSG00000132031.12	MATN3	2	20004137	2_12	0	0.0176810443993212	4.62642244701416	1.36431076764471e-06	0.277839026554777	2
ENSG00000055917.15	PUM2	2	20346517	2_12	0	0.0426925707983445	12.8535928540763	9.1524412985264e-06	-1.55140186915923	1
ENSG00000143878.9	RHOB	2	20546286	2_12	0	0.021709875947304	6.53526479644859	2.36635902419537e-06	-0.684210526315722	1
ENSG00000118960.12	HS1BP3	2	20637532	2_12	0	0.0202593418514777	5.89187840310497	1.99085308997852e-06	-0.64000747620579	3
ENSG00000118961.14	LDAH	2	20688505	2_12	0	0.0195346722992183	5.55311511084865	1.80926804093376e-06	-0.49678527171019	3
ENSG00000084674.14	APOB	2	20984034	2_13	0	0.0294688211106328	8.43998869591119	4.14824819546625e-06	-1.04397521824524	3
ENSG00000119771.14	KLHL29	2	23363832	2_14	0	0.0215951590427506	4.67405733344891	1.68349002603139e-06	0.329192546583871	1
ENSG00000119778.14	ATAD2B	2	23961393	2_14	0	0.063537329382728	14.790074476343	1.56732630651714e-05	-1.75903614457891	1
ENSG00000205639.9	MFSD2B	2	24011570	2_14	0	0.0225987393574089	5.09690201580174	1.92110279342455e-06	0.580645161290092	1
ENSG00000163026.11	WDCP	2	24047480	2_14	0	0.142254545400037	22.5426171685075	5.34848267497224e-05	2.46954314720696	1
ENSG00000119782.13	FKBP1B	2	24049526	2_14	0	0.0310255753564174	8.05239678684991	4.16682361209175e-06	-1.20338983050872	1
ENSG00000115128.6	SF3B6	2	24055971	2_14	0	0.0217100992520852	4.72346368769154	1.71034016834404e-06	-0.330935251798711	1
ENSG00000219626.8	FAM228B	2	24124223	2_14	0	0.0275833757753415	6.95448483443483	3.19942906603282e-06	0.940476190476283	1
ENSG00000115129.13	TP53I3	2	24084905	2_14	0	0.0214600709304766	4.61565801887879	1.65205644838738e-06	0.174825174825273	1
ENSG00000176732.6	PFN4	2	24123648	2_14	0	0.0339664546386104	8.89901265643522	5.04141150696711e-06	1.31073446327727	1
ENSG00000186453.12	FAM228A	2	24152593	2_14	0	0.0505205613579439	12.6247414093575	1.06377741214474e-05	-1.30119037794004	3
ENSG00000198399.14	ITSN2	2	24350695	2_14	0	0.0221398236078905	4.90589787994122	1.81156017979923e-06	-0.431851849127856	2
ENSG00000084676.15	NCOA1	2	24491962	2_15	0	0.00781836077731124	4.82564911603169	6.29262067379102e-07	0.0237416740734564	2
ENSG00000138092.10	CENPO	2	24795392	2_15	0	0.0165767838957727	11.4674130370551	3.17048597759776e-06	1.93548387096758	1
ENSG00000138031.14	ADCY3	2	24915171	2_15	0	0.00910604705718843	11.6850680020142	1.77468484235015e-06	4.30104651008379	2
ENSG00000138101.18	DTNB	2	25673259	2_15	0	0.0130968396060779	8.7868424225345	1.91937331507272e-06	0.562373334741708	2
ENSG00000084733.10	RAB10	2	26033971	2_15	0	0.00798295620070622	4.95283112578325	6.59443166713181e-07	0.284768211920654	1
ENSG00000157833.12	GAREM2	2	26164530	2_15	0	0.0246982826297903	15.6299661148693	6.4385029370897e-06	-1.79407304088122	2
ENSG00000138029.13	HADHB	2	26242980	2_15	0	0.00956251556717724	6.68203558377325	1.06571491719506e-06	0.788079470199014	1
ENSG00000084754.10	HADHA	2	26244785	2_15	0	0.0083986242418973	5.43558404466629	7.61402804116358e-07	-0.436990165368624	2
ENSG00000138018.17	SELENOI	2	26358150	2_15	0	0.00778359623993108	4.7601469812387	6.17960574156292e-07	-0.18749999999999	1
ENSG00000173567.14	ADGRF3	2	26347104	2_15	0	0.0105904151809255	7.46297573927683	1.31821157769929e-06	-0.758333333333992	1
ENSG00000115155.16	OTOF	2	26483774	2_15	0	0.00847712241486642	5.62191282603658	7.94863706189765e-07	-0.480000000000147	1
ENSG00000213699.8	SLC35F6	2	26764620	2_16	0	0.039365562077967	14.3129812199534	9.39737729931203e-06	-1.92063492063543	1
ENSG00000084764.10	MAPRE3	2	26971145	2_16	0	0.0187638252335063	7.06652234555218	2.21150141435709e-06	-0.89682539682562	1
ENSG00000228474.5	OST4	2	27071114	2_16	0	0.0150414059166748	5.2526694144556	1.31773659137264e-06	-0.522123893805252	1
ENSG00000138080.13	EMILIN1	2	27078189	2_16	0	0.0153158667224673	5.40392466310527	1.38041913235109e-06	-0.56637168141599	1
ENSG00000138030.12	KHK	2	27086791	2_16	0	0.0363257040805136	12.6891988849843	7.68791106484185e-06	-1.4251968503931	1
ENSG00000138028.15	CGREF1	2	27113635	2_16	0	0.0331198108365564	11.9772424229132	6.61614162467208e-06	-1.43226389832396	2
ENSG00000143994.13	ABHD1	2	27122616	2_16	0	0.0293162062575341	10.6212102811137	5.19328170698619e-06	-1.12307692307673	1
ENSG00000138073.13	PREB	2	27134751	2_16	0	0.0139479979040518	4.67730707818632	1.08809762535066e-06	-0.086705202312152	1
ENSG00000138085.16	ATRAID	2	27209632	2_16	0	0.0141598357664076	6.1587697004171	1.45449517956258e-06	-1.43777988344153	2
ENSG00000138074.14	SLC5A6	2	27212506	2_16	0	0.0145847453392627	7.1689777255382	1.74387835398404e-06	1.75543281818373	3
ENSG00000084774.13	CAD	2	27217016	2_16	0	0.0142003206403166	5.64627809951205	1.33727437059007e-06	1.07902147277635	2
ENSG00000115194.10	SLC30A3	2	27275976	2_16	0	0.0176725570406173	8.88542747246863	2.61901402400837e-06	1.95454545454458	1
ENSG00000163794.6	UCN	2	27305824	2_16	0	0.0155521480055157	6.96411606713077	1.80641065769814e-06	-1.27272727272759	1
ENSG00000115234.10	SNX17	2	27346004	2_16	0	0.0668710055943446	18.650431941261	2.0801126451974e-05	3.9473491377836	2
ENSG00000115241.10	PPM1G	2	27408324	2_16	0	0.114495795969753	20.9017313207316	3.99146115501623e-05	4.12598425196903	1
ENSG00000138002.14	IFT172	2	27482029	2_16	0	0.150804804705301	26.4633350865799	6.65610033787985e-05	2.45481049562858	1
ENSG00000198522.13	GPN1	2	27616502	2_16	0	0.0654640750428039	24.3909737519324	2.66312946955912e-05	4.03276507406755	2
ENSG00000176714.9	CCDC121	2	27629051	2_16	0	0.12504881198034	24.6066456574292	5.13206432323618e-05	2.5333236880923	2
ENSG00000243147.7	MRPL33	2	27770976	2_16	0	0.0255470564820632	9.87336221640867	4.20693734193607e-06	1.2580645161289	1
ENSG00000158019.20	BRE	2	27889824	2_16	0	0.0291906233162603	11.3433865137879	5.52263326808762e-06	-1.2979351032448	1
ENSG00000171174.13	RBKS	2	27891044	2_16	0	0.0190022606183792	11.0967354054539	3.51690475153244e-06	2.39130434782563	1
ENSG00000075426.11	FOSL2	2	28391472	2_17	0	0.0120185969476166	4.99917717631106	1.0021030997516e-06	-0.114285714285716	1
ENSG00000213639.9	PPP1CB	2	28755532	2_17	0	0.0566840148165685	19.8025566289348	1.87215573387674e-05	2.66445411849438	2
ENSG00000171103.10	TRMT61B	2	28864948	2_17	0	0.0120580587755779	5.3833180911133	1.08264866404717e-06	-1.09668631760229	2
ENSG00000163811.11	WDR43	2	28895392	2_17	0	0.0136426629045979	6.55396768335176	1.49129495791311e-06	-1.20945945945985	1
ENSG00000189350.12	TOGARAM2	2	29006711	2_18	0	0.0584073196680093	14.3165900629075	1.39465559043995e-05	1.70198675496671	1
ENSG00000179270.6	C2orf71	2	29027209	2_18	0	0.0243852277447225	6.12860471547532	2.49257670904558e-06	0.71060938174578	2
ENSG00000115295.19	CLIP4	2	29097582	2_18	0	0.020723640926139	4.61383837348616	1.59473505584616e-06	-0.0834494573189866	2
ENSG00000172954.13	LCLAT1	2	30436047	2_19	0	0.032734179847575	11.1615640772248	6.09377797228195e-06	1.47269081161533	2
ENSG00000013016.15	EHD3	2	31234492	2_19	0	0.0169862303496077	5.05021111135733	1.4307595318589e-06	0.377133105802289	1
ENSG00000277893.1	SRD5A2	2	31580233	2_20	0	0.0185974946045141	4.82068443847671	1.49528249970205e-06	-0.0100502512562831	1
ENSG00000162959.13	MEMO1	2	32011261	2_20	0	0.0361146570313385	11.0094732645873	6.63147507457446e-06	1.55445544554534	1
ENSG00000021574.11	SPAST	2	32064971	2_20	0	0.0840915079451725	18.99210859004	2.66370073618581e-05	-2.63043478260873	1
ENSG00000152683.14	SLC30A6	2	32163854	2_20	0	0.0217864558035565	6.29266987923294	2.28655493454108e-06	-1.36327861020251	3
ENSG00000119820.10	YIPF4	2	32277426	2_20	0	0.0282576506073458	8.71637805961228	4.10801684157077e-06	1.45327215992041	3
ENSG00000115760.13	BIRC6	2	32356560	2_20	0	0.0350622193579877	10.7326517196341	6.27634119263297e-06	1.34426229508179	1
ENSG00000018699.11	TTC27	2	32678481	2_20	0	0.0200843395880853	5.53579590035745	1.85437571514768e-06	-0.763819095477484	1
ENSG00000049323.15	LTBP1	2	32947291	2_20	0	0.0223028064884286	6.51072511971822	2.4218597068637e-06	0.76973684210506	1
ENSG00000152689.17	RASGRP3	2	33537896	2_21	0	0.0156020274233289	7.03481801577682	1.83060232500422e-06	0.832535885167255	1
ENSG00000119812.18	FAM98A	2	33597253	2_21	0	0.0121358898252504	4.70413715092524	9.52163887227447e-07	-0.169354838709672	1
ENSG00000150938.9	CRIM1	2	36366668	2_23	0	0.0195351669044248	10.4164393821631	3.39388031223009e-06	1.18633540372709	1
ENSG00000171055.14	FEZ2	2	36584324	2_23	0	0.0123910188158944	6.18991945793957	1.2792402633921e-06	0.58593749999994	1
ENSG00000205221.12	VIT	2	36765870	2_23	0	0.0191187362347997	10.2160799593612	3.25764361286672e-06	-1.08619578394662	3
ENSG00000115808.11	STRN	2	36988495	2_23	0	0.0788593707220699	23.5181837390941	3.09326545722931e-05	2.64780146618473	2
ENSG00000008869.11	HEATR5B	2	37084350	2_23	0	0.0105027719911874	4.65761295677205	8.15882164020498e-07	0.211594202898522	1
ENSG00000152133.14	GPATCH11	2	36639295	2_23	0	0.0126789934800017	6.4030040301736	1.35403116151568e-06	0.930529890764328	2
ENSG00000055332.16	EIF2AK2	2	37156965	2_23	0	0.0113724458714121	5.39478729798653	1.02326544914077e-06	-0.536873156342146	1
ENSG00000218739.9	CEBPZOS	2	37194828	2_23	0	0.0787418208746692	23.5016840595846	3.08648764359938e-05	3.24701655921561	3
ENSG00000115816.14	CEBPZ	2	37231568	2_23	0	0.133452421949323	28.5884426166157	6.36322182054907e-05	3.52755905511765	1
ENSG00000003509.15	NDUFAF7	2	37231568	2_23	0	0.133452421949323	28.5884426166157	6.36322182054907e-05	-3.52755905511765	1
ENSG00000115828.15	QPCT	2	37393006	2_23	0	0.0111665232011998	5.22544945695381	9.73199169367574e-07	0.57582938388627	1
ENSG00000138061.11	CYP1B1	2	38109080	2_24	0	0.0174149912733491	5.36303048607222	1.55773519545095e-06	0.614285714285884	1
ENSG00000119787.13	ATL2	2	38282177	2_24	0	0.0236525195640699	8.21070773332809	3.23905340990047e-06	-1.04793687348053	2
ENSG00000163214.20	DHX57	2	38875912	2_25	0	0.0146911859121631	4.74697102235455	1.16314415012528e-06	-0.12107623318391	1
ENSG00000188010.12	MORN2	2	38874622	2_25	0	0.0161645188423591	5.6341644852061	1.51898123625372e-06	0.682831834030848	3
ENSG00000214694.10	ARHGEF33	2	38882417	2_25	0	0.0160061662393293	5.5427381456362	1.47969358340352e-06	0.328767484773458	2
ENSG00000115904.12	SOS1	2	39124428	2_25	0	0.0280681221258816	10.7696421695918	5.04167372730702e-06	-1.49787234042584	1
ENSG00000162878.12	PKDCC	2	42049669	2_26	0	0.0206662098369766	13.5065855083808	4.65550194801716e-06	1.46693386773507	1
ENSG00000143924.18	EML4	2	42168854	2_26	0	0.0127751613823281	9.03965181273384	1.92609721546658e-06	-1.17741935483893	1
ENSG00000162881.6	OXER1	2	42764328	2_26	0	0.00794751918215053	4.64288291963321	6.15431076676018e-07	-0.104575163398668	1
ENSG00000162882.14	HAAO	2	42766026	2_26	0	0.00818421821720172	4.91450888187021	6.70837652310853e-07	0.224806201550383	1
ENSG00000152518.7	ZFP36L2	2	43226582	2_27	1	0.521031429768275	38.8038533342973	0.000337208786018102	-6.3596491228079	1
ENSG00000115970.18	THADA	2	43447103	2_27	0	0.0095457178056777	6.62340595000323	1.05450846625377e-06	1.51538461538495	1
ENSG00000152527.13	PLEKHH2	2	43636315	2_27	0	0.0126001481307257	7.73478522831071	1.62548892766589e-06	-0.531905569877746	3
ENSG00000223658.7	C1GALT1C1L	2	43675895	2_27	0	0.00922525710440381	5.46007624778367	8.40112200334453e-07	-0.72519452516723	2
ENSG00000138036.18	DYNC2LI1	2	43774046	2_27	0	0.0147325004642007	9.10823694275826	2.23805568969822e-06	-1.09287666331865	2
ENSG00000138095.18	LRPPRC	2	43995523	2_27	0	0.00899255500681584	4.64349173107959	6.9644670039241e-07	0.068205379165616	3
ENSG00000138079.13	SLC3A1	2	44275649	2_28	0	0.013599298454935	4.71181324375443	1.06872182673803e-06	-0.400000000000093	1
ENSG00000143919.14	CAMKMT	2	44362007	2_28	0	0.0140066213616347	4.9855948555145	1.16469035148032e-06	-0.318066157760824	1
ENSG00000068784.12	SRBD1	2	45612533	2_28	0	0.041882102488703	15.1957397588595	1.06147660818956e-05	-1.76146128671838	2
ENSG00000171132.13	PRKCE	2	45718265	2_28	0	0.0183138409441804	7.47529463829453	2.28332566700486e-06	0.884504507864733	2
ENSG00000250565.6	ATP6V1E2	2	46541996	2_29	0	0.0374107856838148	11.4356166409842	7.1353704040917e-06	-1.4663594818653	3
ENSG00000151665.12	PIGF	2	46617108	2_29	0	0.0180196859934415	4.62328509900482	1.38949823610628e-06	0.045811683345425	2
ENSG00000119878.5	CRIPT	2	46616237	2_29	0	0.0181482454192471	4.68935088832783	1.41940875591404e-06	-0.110927152317933	1
ENSG00000180398.11	MCFD2	2	46923436	2_29	0	0.0226919976848035	6.7677215772987	2.56138770057636e-06	-0.745178118911592	3
ENSG00000143933.16	CALM2	2	47175380	2_30	0	0.025467443158943	9.63575312604542	4.09289982873007e-06	-1.11849710982624	1
ENSG00000119888.10	EPCAM	2	47351042	2_30	0	0.0256837857831418	9.71463525510158	4.16145922666888e-06	-1.11983471074404	1
ENSG00000095002.13	MSH2	2	47403074	2_30	0	0.0165445810717871	5.62295025619388	1.55160125383568e-06	-0.558510638297914	1
ENSG00000116062.14	MSH6	2	47886955	2_30	0	0.0192186474505888	7.01516367060811	2.2486441515352e-06	0.93333333333335	1
ENSG00000138081.20	FBXO11	2	47987078	2_31	0	0.0171862360691223	7.32263540368616	2.09897994722656e-06	0.468750000000068	1
ENSG00000162869.15	PPP1R21	2	48441151	2_31	0	0.0155014617059158	6.51147073166494	1.68349507473849e-06	-0.558624574805475	2
ENSG00000242441.7	GTF2A1L	2	48595242	2_31	0	0.0372125393052469	16.017189520697	9.94112938603542e-06	2.11999999999981	1
ENSG00000068912.13	ERLEC1	2	53800860	2_36	0	0.0110279360007953	6.53805447535062	1.20254926570509e-06	0.779661016949188	1
ENSG00000115239.21	ASB3	2	53785773	2_36	0	0.062480972645508	22.7346577293438	2.36917045164387e-05	2.23497443605585	2
ENSG00000119737.5	GPR75	2	53892434	2_36	0	0.0264450325003973	14.6647317693445	6.46812395966983e-06	-1.62365591397957	1
ENSG00000170634.12	ACYP2	2	53970692	2_36	0	0.00898724184426325	4.64269379125983	6.95915604698559e-07	0.238521354631095	3
ENSG00000115306.15	SPTBN1	2	54456574	2_36	0	0.00932493437078796	4.98423935894708	7.75183963681968e-07	0.256448378211303	3
ENSG00000214595.11	EML6	2	54726412	2_36	0	0.00952162911721244	5.1775427765964	8.22233301486953e-07	-0.325842696629208	1
ENSG00000115310.17	RTN4	2	55111623	2_36	0	0.00938595446949386	5.04463772407612	7.89711626553523e-07	-0.325714285714095	1
ENSG00000143947.13	RPS27A	2	55232881	2_36	0	0.0126422731822149	7.80439535630958	1.64560098264548e-06	-1.05300353356884	1
ENSG00000162994.15	CLHC1	2	55232044	2_36	0	0.0157840873324177	9.86377557696152	2.5967058914577e-06	-1.11620795107092	1
ENSG00000085760.14	MTIF2	2	55264940	2_36	0	0.00899636466900089	4.65208687453372	6.98031422439047e-07	-0.135048231511209	1
ENSG00000115355.15	CCDC88A	2	55419625	2_36	0	0.00943833098336366	5.09617038068344	8.02230645304213e-07	-0.406117239149088	2
ENSG00000275052.4	PPP4R3B	2	55619377	2_36	0	0.0100160903804742	5.6464400877045	9.43263576336057e-07	0.344827586207019	1
ENSG00000138035.14	PNPT1	2	55693981	2_36	0	0.0152965834173244	9.57252177664715	2.44219820655866e-06	1.25806451612866	1
ENSG00000115380.19	EFEMP1	2	55923750	2_36	0	0.0104980263951809	6.08177778180347	1.06487422124185e-06	0.528451193433912	2
ENSG00000055813.5	CCDC85A	2	56183915	2_37	0	0.0187140666942074	4.65239980826943	1.452129364379e-06	0.0968660968660172	1
ENSG00000028116.16	VRK2	2	57907469	2_38	0	0.0137148222280479	4.8805114862141	1.11638920251801e-06	0.245033112582734	1
ENSG00000115421.12	PAPOLG	2	60667890	2_40	0	0.0157356743708122	5.40218304604823	1.41779931124201e-06	0.212106295635088	2
ENSG00000162927.13	PUS10	2	61017315	2_40	0	0.0163685516086164	10.9676098257442	2.99421064189106e-06	-2.58643107360615	2
ENSG00000162929.13	KIAA1841	2	61065721	2_40	0	0.0147732157081503	9.14579081913954	2.2534940139228e-06	2.20202020202043	1
ENSG00000237651.6	C2orf74	2	61145163	2_40	0	0.0151248041864824	28.365116325415	7.15540854526906e-06	5.64829169733921	2
ENSG00000173209.22	AHSA2	2	61168791	2_40	0	0.0149134531252753	15.7489297508213	3.91732284157191e-06	-3.93914949543908	2
ENSG00000115464.14	USP34	2	61508311	2_40	0	0.0187214658647797	16.0751838135245	5.01944735452004e-06	-3.85483870967674	1
ENSG00000082898.16	XPO1	2	61538854	2_40	0	0.0261771103334895	9.30185172774605	4.06117048856628e-06	0.304093567251547	1
ENSG00000170264.12	FAM161A	2	61854082	2_40	0	0.0149297765970982	5.06739696133046	1.26182271563751e-06	0.509519751739803	2
ENSG00000115484.14	CCT4	2	61889168	2_40	0	0.0144810248245577	4.74580055601531	1.14622238711172e-06	0.23287671232872	1
ENSG00000173163.10	COMMD1	2	61897757	2_40	0	0.0345055658102583	12.3202703040567	7.09037973509014e-06	-1.34961439588711	1
ENSG00000186889.9	TMEM17	2	62511748	2_41	0	0.0204225012700174	4.88436783329943	1.66370912952265e-06	-0.402877960140163	2
ENSG00000014641.17	MDH1	2	63588667	2_41	0	0.0199239535031138	4.63052134436038	1.53874096369418e-06	0.12315505419163	2
ENSG00000143951.15	WDPCP	2	63841888	2_41	0	0.0199636341133895	4.64627345461934	1.54705044012834e-06	0.0817438692098219	1
ENSG00000169764.15	UGP2	2	63819852	2_41	0	0.0365698092589852	10.2174447442878	6.23196633275223e-06	-1.12751677852373	1
ENSG00000143952.19	VPS54	2	64018703	2_41	0	0.0271864672398043	7.48355595419197	3.39328933712298e-06	-0.882943143812994	1
ENSG00000197329.11	PELI1	2	64144830	2_41	0	0.0313086859094852	8.77625702539031	4.58283561000147e-06	0.80295563988827	2
ENSG00000119862.12	LGALSL	2	64453888	2_42	0	0.0180499632835733	6.02369350064001	1.81342372897329e-06	-0.645161290322587	1
ENSG00000119844.15	AFTPH	2	64524123	2_42	0	0.0313863527956757	11.1777244571292	5.85132683863952e-06	1.3250883392225	1
ENSG00000179833.4	SERTAD2	2	64654863	2_42	0	0.015785947763149	4.77880234333265	1.25820044635761e-06	0.170370370370288	1
ENSG00000115902.10	SLC1A4	2	64975602	2_42	0	0.111025294012573	23.1448332423063	4.28584137898666e-05	2.52022020005416	2
ENSG00000011523.13	CEP68	2	65056838	2_42	0	0.0248247119796921	8.98922363047566	3.72191549856731e-06	-1.18604651162835	1
ENSG00000138069.16	RAB1A	2	65129770	2_42	0	0.0162039484378054	5.02147989321112	1.35710261138932e-06	-0.418732782369031	1
ENSG00000138071.13	ACTR2	2	65227510	2_42	0	0.0194685347446222	6.72707298504658	2.18433634336255e-06	-1.18518518518502	1
ENSG00000143971.7	ETAA1	2	67315322	2_44	0	0.0132470974078797	5.23132300160273	1.15582576470325e-06	-0.692349163550355	4
ENSG00000197223.11	C1D	2	68067194	2_45	0	0.03711110670966	10.868578620668	6.72723753646679e-06	1.23695211112791	2
ENSG00000243667.6	WDR92	2	68157965	2_45	0	0.0213609568959671	5.7133557153869	2.03550453104236e-06	-0.631242499799098	2
ENSG00000115946.7	PNO1	2	68178413	2_45	0	0.0571364382285849	14.9264053637502	1.42242213259625e-05	1.76984126984156	1
ENSG00000221823.10	PPP3R1	2	68298748	2_45	0	0.0249071350153064	7.14363751846765	2.9675858393996e-06	0.8080000000001	1
ENSG00000119865.8	CNRIP1	2	68318541	2_45	0	0.0190605943660054	4.6535665991809	1.47938931738043e-06	-0.0567936165647954	2
ENSG00000115956.9	PLEK	2	68365452	2_45	0	0.0212295834267471	5.65593869457019	2.00265560940249e-06	-0.562043795620155	1
ENSG00000204923.3	FBXO48	2	68442596	2_45	0	0.0533913005334389	14.286509715088	1.27220396913147e-05	-1.68732478859198	2
ENSG00000169621.9	APLF	2	68462021	2_45	0	0.0191287513394249	4.68674637056745	1.49526503850321e-06	0.139175257731978	1
ENSG00000169605.5	GKN1	2	68974850	2_46	0	0.0182283760545287	4.61625477834044	1.40345294232708e-06	0.133858267716524	1
ENSG00000169604.19	ANTXR1	2	69012709	2_46	0	0.0557802699100385	15.07722110123	1.40269103277338e-05	1.65397923875405	1
ENSG00000198380.12	GFPT1	2	69285596	2_46	0	0.0201258555705834	5.53692608432646	1.85858823286939e-06	0.43480572995078	2
ENSG00000169599.12	NFU1	2	69423598	2_46	0	0.0228452494224312	6.71635339558191	2.55911350686761e-06	0.772389924594987	2
ENSG00000196975.15	ANXA4	2	69645260	2_46	0	0.0207627283584546	5.82672617430151	2.017758273031e-06	0.553772070626065	1
ENSG00000087338.4	GMCL1	2	69829233	2_46	0	0.0327281641865727	10.0701443072546	5.49689504595475e-06	-1.56962025316459	1
ENSG00000124380.10	SNRNP27	2	69893476	2_46	0	0.0206940263823561	5.79589277369093	2.00043961452486e-06	-0.772413793103478	1
ENSG00000059728.10	MXD1	2	69897673	2_46	0	0.0718002381131293	17.4686332484594	2.09191925338211e-05	2.2960000000003	1
ENSG00000244617.2	ASPRV1	2	69963740	2_46	0	0.0340700793571127	10.4459336694893	5.93581715360401e-06	1.35984848484868	1
ENSG00000115998.7	C2orf42	2	70248695	2_46	0	0.0182446988503517	4.62457313724876	1.4072409260058e-06	-0.0598888060249373	2
ENSG00000116005.11	PCYOX1	2	70257153	2_46	0	0.0205615856245934	5.73616230532189	1.96715299960707e-06	0.551999999999722	1
ENSG00000143977.13	SNRPG	2	70293366	2_46	0	0.0189504252615549	4.97733935792665	1.57317239861542e-06	0.204787811918687	2
ENSG00000035141.7	FAM136A	2	70302110	2_46	0	0.0196271005349322	5.30355221741141	1.73613343835409e-06	-0.609374999999955	1
ENSG00000163235.15	TGFA	2	70554042	2_47	0	0.0328650194630358	14.0688217263073	7.7117284029733e-06	-1.68205933098794	3
ENSG00000075340.22	ADD2	2	70767997	2_47	0	0.0121390334540366	4.80252693509086	9.72330755858028e-07	-0.271317829457328	1
ENSG00000152672.7	CLEC4F	2	70887870	2_47	0	0.0146182702342221	6.52628879645931	1.59119124127655e-06	-0.83188749353371	2
ENSG00000116039.11	ATP6V1B1	2	70887870	2_47	0	0.0154684520832861	7.0509840989662	1.81910051661809e-06	-0.94488188976356	1
ENSG00000116031.8	CD207	2	70836138	2_47	0	0.0150345456776544	6.78688033116956	1.70184736307258e-06	-0.864380166413726	3
ENSG00000116035.2	VAX2	2	70898541	2_47	0	0.0574533921720232	19.3159994862384	1.85094266503903e-05	-1.96721250396417	2
ENSG00000144031.11	ANKRD53	2	70994429	2_47	0	0.0119613086531474	4.66579793174885	9.30817905746865e-07	0.148936170212781	1
ENSG00000144043.11	TEX261	2	70990491	2_47	0	0.0272462252269718	12.317855805043	5.59759617021471e-06	-1.47519740804684	3
ENSG00000124357.12	NAGK	2	71066480	2_47	0	0.011971179328838	4.67344508898641	9.33112884963117e-07	0.148148148148167	1
ENSG00000124370.10	MCEE	2	71065392	2_47	0	0.0165736246206171	7.69176518861869	2.12619759004113e-06	0.856336793570987	2
ENSG00000124383.8	MPHOSPH10	2	71124357	2_47	0	0.016812282440868	7.82455583400089	2.19404977993503e-06	0.874999999999965	1
ENSG00000124374.8	PAIP2B	2	71241870	2_47	0	0.0124600567218892	5.04452606218037	1.04833598862211e-06	0.41428571428583	1
ENSG00000075292.18	ZNF638	2	71279675	2_47	0	0.0148241031719265	6.65605158127973	1.64567932615967e-06	-0.629032258064515	1
ENSG00000135636.13	DYSF	2	71453820	2_47	0	0.0149642440163809	6.74338143614225	1.68303292869833e-06	0.676348547717796	1
ENSG00000144036.15	EXOC6B	2	72857037	2_47	0	0.0297614302327944	13.1419463420578	6.52339375189354e-06	1.53365384615412	1
ENSG00000116096.5	SPR	2	72841076	2_47	0	0.0345219325954295	14.5288719007947	8.36540748281042e-06	1.69135802469118	1
ENSG00000144040.12	SFXN5	2	72945843	2_47	0	0.0174214465742364	8.15519071240995	2.36961854827558e-06	-0.847058823529353	1
ENSG00000135631.16	RAB11FIP5	2	73156247	2_48	0	0.0165005760851736	4.62920809922399	1.2739897002076e-06	-0.12843336432277	2
ENSG00000135632.11	SMYD5	2	73214257	2_48	0	0.0205536186539277	6.6706875806069	2.28675165020408e-06	-0.730000000000093	1
ENSG00000135624.15	CCT7	2	73233389	2_48	0	0.0176064239870676	5.23178819503032	1.53631904818852e-06	0.351239669421545	1
ENSG00000144034.14	TPRKB	2	73737087	2_48	0	0.0173192299041154	5.07898751370688	1.46712064362828e-06	0.399905371801465	2
ENSG00000144048.10	DUSP11	2	73780218	2_48	0	0.0186303767576443	5.75713404874128	1.78890832383729e-06	0.569230769230932	1
ENSG00000124356.15	STAMBP	2	73829050	2_48	0	0.0195611766027376	6.21039549366243	2.02616280041324e-06	-0.639160468942397	2
ENSG00000114956.19	DGUOK	2	73926204	2_48	0	0.0175679919616089	5.21148454094959	1.52701633709911e-06	0.33538748707098	3
ENSG00000163170.11	BOLA3	2	74117799	2_48	0	0.0165793843675788	4.67345967790123	1.29231089491311e-06	0.0533333333333633	1
ENSG00000114978.17	MOB1A	2	74179099	2_48	0	0.0458964527282435	14.178056898322	1.08531533968041e-05	1.62626262626204	1
ENSG00000188687.17	SLC4A5	2	74343150	2_48	0	0.051821263051251	15.3209060521343	1.32419684559127e-05	-1.79276400498471	2
ENSG00000204843.12	DCTN1	2	74372241	2_48	0	0.0976260468472794	21.3436657015443	3.47532015889993e-05	2.18509615384569	1
ENSG00000284308.1	C2orf81	2	74421241	2_48	0	0.0192853503983009	6.07834935226304	1.95511945396998e-06	-0.715789473684595	1
ENSG00000005448.16	WDR54	2	74421241	2_48	0	0.0192853503983009	6.07834935226304	1.95511945396998e-06	0.715789473684594	1
ENSG00000114993.16	RTKN	2	74442199	2_48	0	0.0530151580581313	15.5356363656654	1.37369150801308e-05	-1.78592307958394	2
ENSG00000239779.6	WBP1	2	74451794	2_48	0	0.032460911253419	10.9316170908828	5.91841239961147e-06	1.37394968457004	2
ENSG00000115275.11	MOGS	2	74463251	2_48	0	0.0182197308132374	5.54997559762918	1.68652636737729e-06	-0.583333333333285	1
ENSG00000135637.13	CCDC142	2	74483364	2_48	0	0.0190219830734556	5.95050807731255	1.88786069891923e-06	0.672316384180884	1
ENSG00000115282.19	TTC31	2	74483364	2_48	0	0.0190219830734556	5.95050807731255	1.88786069891923e-06	-0.672316384180884	1
ENSG00000179528.15	LBX2	2	74502935	2_48	0	0.0169884971134142	4.89987420409675	1.38835329940441e-06	0.243107769423511	1
ENSG00000115289.13	PCGF1	2	74508487	2_48	0	0.0190840882601017	5.980812044585	1.90367004563169e-06	0.674285714285737	1
ENSG00000115325.13	DOK1	2	74548714	2_48	0	0.0165594947472989	4.66231115982201	1.2876814577338e-06	-0.158602150537632	1
ENSG00000159399.9	HK2	2	74849662	2_48	0	0.126520129800294	23.8526414011996	5.03333937014801e-05	2.36728334885494	2
ENSG00000115350.11	POLE4	2	74958540	2_48	0	0.0486781730226117	14.7315686643146	1.19603357128607e-05	1.65256247856898	2
ENSG00000115353.10	TACR1	2	75066030	2_48	0	0.0177389994025722	5.30148957070493	1.5685094372213e-06	-0.450521573602974	2
ENSG00000115364.13	MRPL19	2	75604996	2_49	0	0.0220812089328847	4.97208750614571	1.83114070176608e-06	0.195010100807605	2
ENSG00000005436.13	GCFC2	2	75710675	2_49	0	0.0271815847284904	6.90844107790976	3.13195083978497e-06	0.656851123153143	2
ENSG00000034510.5	TMSB10	2	84905643	2_53	0	0.0159269769709868	7.7562920494867	2.06038135417754e-06	-0.941666666666577	1
ENSG00000176407.17	KCMF1	2	84970689	2_54	0	0.0318186531258869	12.5453350272279	6.65769907732881e-06	1.61825726141126	1
ENSG00000152291.13	TGOLN2	2	85328087	2_54	0	0.0149275509123568	5.4995695174683	1.36923301646269e-06	-0.475946207958	2
ENSG00000042445.13	RETSAT	2	85371898	2_54	0	0.0340781590760904	13.1867661488644	7.49505002785672e-06	1.49999999999948	1
ENSG00000115459.17	ELMOD3	2	85371898	2_54	0	0.0340781590760904	13.1867661488644	7.49505002785672e-06	1.49999999999948	1
ENSG00000042493.15	CAPG	2	85417978	2_54	0	0.0500616921248479	16.7959394983465	1.40239363562852e-05	1.82232853255858	2
ENSG00000115486.11	GGCX	2	85561052	2_54	0	0.060770567785459	18.6256565656005	1.88783915951182e-05	2.00302751378744	3
ENSG00000118640.10	VAMP8	2	85561147	2_54	0	0.0208339690173743	8.59723904639881	2.98738449101245e-06	-1.19700212586272	3
ENSG00000168899.4	VAMP5	2	85584469	2_54	0	0.0183970235171698	7.44049436772134	2.28301866107942e-06	-1.0253631699032	2
ENSG00000168883.19	USP39	2	85593250	2_54	0	0.0160155176999597	6.15264558490522	1.64347456121268e-06	-0.696101495444611	2
ENSG00000168890.13	TMEM150A	2	85607518	2_54	0	0.0173831226679843	6.91371256260308	2.00446842848897e-06	-0.964028776978157	1
ENSG00000168887.10	C2orf68	2	85596916	2_54	0	0.0144339234450986	5.18749795251398	1.24882746498645e-06	-0.440066307998415	2
ENSG00000168878.16	SFTPB	2	85676347	2_54	0	0.0138328853875527	4.79287521155791	1.10578070080763e-06	-0.271317829457462	1
ENSG00000115523.16	GNLY	2	85685839	2_54	0	0.0228406597473881	9.45306770438136	3.60115254273559e-06	0.97069423093336	2
ENSG00000115525.17	ST3GAL5	2	85904899	2_54	0	0.0385882551916844	14.3505446077496	9.23599375324803e-06	-2.05284911192107	2
ENSG00000068654.15	POLR1A	2	86105686	2_54	0	0.0195323322471415	7.99717815905653	2.60525944997708e-06	-0.964717915167898	2
ENSG00000132300.18	PTCD3	2	86093592	2_54	0	0.015102352668656	5.60762535380265	1.41248454270268e-06	0.541425400250905	2
ENSG00000132305.20	IMMT	2	86197126	2_54	0	0.0440330920216657	15.5890370610288	1.14487633376826e-05	2.20780168450082	2
ENSG00000132313.14	MRPL35	2	86165645	2_54	0	0.0137380572918019	4.72905837853855	1.08357781311004e-06	0.0260854572836076	3
ENSG00000068615.17	REEP1	2	86318302	2_54	0	0.01639713415285	6.37131171251101	1.74243629400516e-06	0.747774480712602	1
ENSG00000115548.16	KDM3A	2	86438385	2_54	0	0.0138759373956289	4.82170019616167	1.11589322451809e-06	0.299999999999983	1
ENSG00000115561.15	CHMP3	2	86563593	2_54	0	0.0143774947463693	5.15115132953441	1.23522943406332e-06	0.338311675345553	2
ENSG00000239305.6	RNF103	2	86623855	2_54	0	0.0179085856679447	7.19041342075204	2.14770810303179e-06	0.868354430379568	1
ENSG00000153563.15	CD8A	2	86808016	2_54	0	0.0409925284870114	14.9173408697698	1.01989679362626e-05	1.83225806451675	1
ENSG00000172086.7	KRCC1	2	88053385	2_55	0	0.0400487176861351	13.2617990727347	8.85831591097287e-06	1.52679290363798	2
ENSG00000115593.14	SMYD1	2	88067820	2_55	0	0.0202405196121584	6.89133796796479	2.32640494512072e-06	0.781503508455315	2
ENSG00000163586.9	FABP1	2	88128319	2_55	0	0.01587723102867	4.63505172914582	1.22740942898218e-06	-0.0282211498567717	4
ENSG00000144115.16	THNSL2	2	88153919	2_55	0	0.0161748797826813	4.80751233196849	1.29694504433758e-06	0.268543420584546	4
ENSG00000153574.8	RPIA	2	88658032	2_55	0	0.0201428310887091	6.84633795837318	2.30005886004517e-06	-0.842105263157465	1
ENSG00000144029.11	MRPS5	2	95149561	2_57	0	0.0171930864631196	5.59586213619779	1.6046523599137e-06	0.567901234568231	1
ENSG00000144026.11	ZNF514	2	95171674	2_57	0	0.0415138201379649	13.8201813420437	9.56899982500226e-06	-1.82484239176923	4
ENSG00000275111.4	ZNF2	2	95164907	2_57	0	0.0304058438798367	10.905250524154	5.53035250109135e-06	1.59230769230778	1
ENSG00000155066.15	PROM2	2	95274094	2_57	0	0.0208980017632153	7.41004558769734	2.58277008117826e-06	0.94389438943892	1
ENSG00000115041.12	KCNIP3	2	95306411	2_57	0	0.0262799258512245	9.54433999743208	4.18340723237306e-06	1.14864864864868	1
ENSG00000174501.14	ANKRD36C	2	95991827	2_57	0	0.0155348949780815	4.65402966674936	1.20586190266069e-06	0.240310077519343	1
ENSG00000186281.12	GPAT2	2	95883373	2_57	0	0.0261872549442642	9.51140738936967	4.15427139757129e-06	1.37970498802871	2
ENSG00000274286.1	ADRA2B	2	96116247	2_57	0	0.0161504384757366	5.01482056729027	1.35082727686309e-06	0.50595683402285	2
ENSG00000158050.4	DUSP2	2	96145593	2_57	0	0.0235014006230389	8.5029258314439	3.3328996853203e-06	-1.21846153846178	1
ENSG00000084090.13	STARD7	2	96208677	2_57	0	0.0333532386131984	11.7698394442826	6.54739669136535e-06	-1.55733333333334	1
ENSG00000144028.14	SNRNP200	2	96305617	2_57	0	0.0201961354107636	7.09223642361611	2.38897488494255e-06	-0.860465116279233	1
ENSG00000198885.9	ITPRIPL1	2	96325754	2_57	0	0.0212922827171934	7.58390493534341	2.69324095574579e-06	-0.777777777777834	1
ENSG00000196843.15	ARID5A	2	96536506	2_57	0	0.0154660292843308	4.61278331427525	1.18987677536991e-06	0.0937500000000302	1
ENSG00000114988.11	LMAN2L	2	96739703	2_57	0	0.0162020397651177	5.04444112633695	1.36314751774949e-06	0.691412907032732	2
ENSG00000158158.11	CNNM4	2	96757889	2_57	0	0.0154785082486094	4.62026995235388	1.19276959434781e-06	0.190789150604621	2
ENSG00000168763.15	CNNM3	2	96819077	2_57	0	0.0154696325058264	4.61494578764885	1.19071193303933e-06	-0.164473684210544	1
ENSG00000163126.14	ANKRD23	2	96856083	2_57	0	0.0164439984601295	5.18209604058352	1.42125822358688e-06	0.706896551723798	1
ENSG00000213337.8	ANKRD39	2	96838010	2_57	0	0.0169139833616799	5.44382847759912	1.53571433350486e-06	0.428893905191942	1
ENSG00000168758.10	SEMA4C	2	96869566	2_57	0	0.0571363109723884	16.8269624344587	1.60353346294166e-05	-2.14583333333375	1
ENSG00000144199.11	FAHD2B	2	97095539	2_57	0	0.0350909562615188	12.2451146555535	7.16668250238189e-06	1.80000000000011	1
ENSG00000196912.12	ANKRD36B	2	97589830	2_57	0	0.0610097662541795	17.4470992954106	1.77534474677929e-05	-2.36641221374051	1
ENSG00000135940.6	COX5B	2	97645032	2_57	0	0.094707966490145	21.6367858172887	3.41774269249332e-05	-2.3915857605166	1
ENSG00000115073.7	ACTR1B	2	97658891	2_57	0	0.0160026910571189	4.92947598361719	1.31569093249017e-06	-0.13702832683902	2
ENSG00000228486.10	LINC01125	2	97663552	2_57	0	0.0304652487575571	10.9235008133262	5.55043063497773e-06	-1.66805828727626	2
ENSG00000115085.13	ZAP70	2	97713755	2_57	0	0.0757535255303766	19.5015374989242	2.46394952850601e-05	-2.49399526950555	3
ENSG00000075568.16	TMEM131	2	97995797	2_57	0	0.0272723392190966	9.89003716751059	4.4986314946015e-06	1.14525434108453	2
ENSG00000040933.15	INPP4A	2	98444410	2_58	0	0.0701071651611819	20.7186898891584	2.42261723232073e-05	-2.43884892086273	1
ENSG00000183513.8	COA5	2	98608705	2_58	0	0.0388053440111832	15.1414609620789	9.7998499168633e-06	2.07142857142884	1
ENSG00000115446.11	UNC50	2	98608535	2_58	0	0.0388181457847897	15.1445525450918	9.80508445287091e-06	2.07142857142796	1
ENSG00000196872.11	KIAA1211L	2	98837787	2_58	0	0.0131416698518398	5.05585866453114	1.10816794347335e-06	0.438914027149246	1
ENSG00000135951.14	TSGA10	2	99155070	2_58	0	0.0126326482724846	4.68952014154973	9.88059084259218e-07	0.0859375000000202	1
ENSG00000144182.16	LIPT1	2	99155218	2_58	0	0.0141054934230588	5.71240100274218	1.3439003748362e-06	0.520568202547157	2
ENSG00000158411.11	MITD1	2	99179774	2_58	0	0.0131647513151271	5.07213543864946	1.11368817129715e-06	-0.350084879979347	2
ENSG00000144214.9	LYG1	2	99305372	2_58	0	0.0146051014295993	6.0353811257865	1.47017618473908e-06	-0.716791121129288	3
ENSG00000158417.10	EIF5B	2	99320596	2_58	0	0.0125303926042083	4.61416016877775	9.64311730965279e-07	-0.0176970714014384	2
ENSG00000115514.11	TXNDC9	2	99340840	2_58	0	0.0150718962075718	6.3273324892236	1.59055487346557e-06	0.73387096774186	1
ENSG00000135945.9	REV1	2	99489284	2_58	0	0.0346482253625614	14.0804344769968	8.13686586990284e-06	-1.66810662192202	2
ENSG00000144218.18	AFF3	2	100142616	2_58	0	0.183537756598703	30.0596385401888	9.2017256064082e-05	-3.24806201550502	1
ENSG00000115526.10	CHST10	2	100417235	2_58	0	0.0130705280082887	5.00552328468022	1.09119589520079e-06	0.44354838709662	1
ENSG00000115539.13	PDCL3	2	100562660	2_58	0	0.0125285328788614	4.61278343323011	9.63880929771179e-07	0.0809811889627906	2
ENSG00000158435.7	CNOT11	2	101252764	2_59	0	0.012922542475329	5.60622193714903	1.2083099739635e-06	0.120000000000004	1
ENSG00000163162.8	RNF149	2	101303817	2_59	0	0.0128222447346447	5.52623866437913	1.18182671942768e-06	-0.0688687360683488	3
ENSG00000196460.12	RFX8	2	101431019	2_59	0	0.0450803700040977	19.1259894255962	1.43804172990699e-05	-2.51609713562232	3
ENSG00000115590.13	IL1R2	2	101991888	2_59	0	0.0630849387233595	23.1192342691542	2.43253577930948e-05	2.72310405643689	1
ENSG00000115594.11	IL1R1	2	102064141	2_59	0	0.0163119875855574	7.53901091006703	2.0510741426755e-06	0.537142857142752	1
ENSG00000115616.2	SLC9A2	2	102619188	2_60	0	0.0130292940489364	9.93409024934116	2.15878351097183e-06	-1.98412698412593	1
ENSG00000115598.9	IL1RL2	2	102186984	2_60	0	0.0170543946175075	10.445571590165	2.97117767573593e-06	1.15103602213198	2
ENSG00000115602.16	IL1RL1	2	102310521	2_60	1	0.0660891998742301	38.5891523200998	4.25359207542103e-05	6.70731707317206	1
ENSG00000115604.10	IL18R1	2	102311189	2_60	0	0.0130095541755563	12.0897019116432	2.62324052213835e-06	3.42147421520466	2
ENSG00000115607.9	IL18RAP	2	102418584	2_60	2	0.255041289462694	27.590155420665	0.000117361255816044	-6.256944444445	1
ENSG00000135953.10	MFSD9	2	102738736	2_60	0	0.0166380418853612	9.94376110628996	2.75938945885348e-06	-1.21167883211656	1
ENSG00000170417.15	TMEM182	2	102773374	2_60	0	0.020424529538178	12.1162304459393	4.12742976857513e-06	1.55284552845529	1
ENSG00000135972.8	MRPS9	2	105037692	2_62	0	0.0177933650772102	4.65508624094762	1.38148421287054e-06	0.00806451612903074	1
ENSG00000135966.12	TGFBRAP1	2	105330280	2_62	0	0.0192797863036113	5.40082839453528	1.73669158412056e-06	-0.466521051998314	2
ENSG00000135974.9	C2orf49	2	105336368	2_62	0	0.0226259392488439	6.88982910677645	2.6000109212409e-06	0.756410256410296	1
ENSG00000115641.18	FHL2	2	105419123	2_62	0	0.0286578154796888	9.09280288078653	4.34611249980425e-06	1.04800000000005	1
ENSG00000071051.13	NCK2	2	105744738	2_63	0	0.0669011868971331	15.5234897402819	1.73214118186422e-05	1.99965018798287	2
ENSG00000119147.9	C2orf40	2	106014806	2_63	0	0.0210140233814534	4.664768023994	1.63493077247471e-06	0.137768313358446	4
ENSG00000115652.14	UXS1	2	106194416	2_63	0	0.026609659857844	6.86380720023535	3.04624272275269e-06	0.74816625916908	1
ENSG00000198203.9	SULT1C2	2	108287884	2_65	0	0.0251433791409273	7.12694562728054	2.98873352608517e-06	0.84995517680039	3
ENSG00000198075.9	SULT1C4	2	108378352	2_65	0	0.0250752233185633	7.10164126393339	2.97004921229304e-06	-0.909722222222378	1
ENSG00000135968.20	GCC2	2	108444524	2_65	0	0.0239244871018895	6.66391979348685	2.65908673127912e-06	0.831999999999953	1
ENSG00000169756.16	LIMS1	2	108534528	2_65	0	0.0379039252686212	10.9619381105595	6.92997453077869e-06	1.29372197309411	1
ENSG00000153201.15	RANBP2	2	108719562	2_65	0	0.0265074379518708	7.61947285779244	3.36862591530425e-06	0.850415512464962	1
ENSG00000163006.11	CCDC138	2	108791703	2_65	0	0.0233799807827317	6.44948788312032	2.51495076080881e-06	-0.657587548637826	1
ENSG00000172985.10	SH3RF3	2	109190292	2_65	0	0.0204435703916851	5.2002872791943	1.77314473788204e-06	-0.407643312102082	1
ENSG00000186522.14	SEPT10	2	109574715	2_65	0	0.0455148024682026	12.6790749333399	9.62499109479301e-06	-1.40613718411616	1
ENSG00000198142.4	SOWAHC	2	109613916	2_65	0	0.0410992368538538	11.7205657134448	8.0341962793006e-06	1.89849713988578	2
ENSG00000144063.3	MALL	2	110117223	2_66	0	0.0416652598841619	18.3131614711779	1.27261642843579e-05	1.82222222222271	1
ENSG00000144061.12	NPHP1	2	110205149	2_66	0	0.0100336491526233	5.8752234455714	9.83203474925864e-07	0.694968553459166	1
ENSG00000169679.14	BUB1	2	110678318	2_66	0	0.0130243516366302	8.3545864649183	1.81485184211564e-06	-1.16442048517452	1
ENSG00000153094.22	BCL2L11	2	111118962	2_66	1	0.577500289254381	25.5471818782669	0.000246068097542129	4.63725490196278	1
ENSG00000153208.16	MERTK	2	111898795	2_66	0	0.0177436983931438	10.9632622515247	3.24447218499913e-06	1.31929177878524	2
ENSG00000153214.9	TMEM87B	2	112032527	2_66	0	0.0117917226069174	7.26341369922578	1.42849307871565e-06	0.990652976524876	2
ENSG00000144161.12	ZC3H8	2	112212288	2_66	0	0.0115617474536541	7.25084703573169	1.39820975452752e-06	-0.829266100929968	2
ENSG00000188177.13	ZC3H6	2	112274635	2_66	0	0.011271236618648	6.78548836069677	1.27559492447079e-06	0.927419354838896	1
ENSG00000169629.11	RGPD8	2	112434559	2_66	0	0.0109795164282376	6.44140564183639	1.17957067674308e-06	0.785743871046811	2
ENSG00000114999.7	TTL	2	112482606	2_66	0	0.0121968233944934	7.72865455292764	1.5722106619595e-06	-0.964028776978691	1
ENSG00000125630.15	POLR1B	2	112542706	2_66	0	0.0140713751661126	8.69959261427941	2.0417170883778e-06	-1.06036607538285	2
ENSG00000125611.15	CHCHD5	2	112580572	2_66	0	0.0278896527644053	15.3301863467317	7.13100345287413e-06	-1.79437922990735	2
ENSG00000144136.10	SLC20A1	2	112645686	2_66	0	0.126496787722766	28.9315246903757	6.10394939248865e-05	2.78650911173405	2
ENSG00000125637.15	PSD4	2	113136287	2_66	0	0.0138865099093557	8.69407166217838	2.0136149622144e-06	-1.06703910614506	1
ENSG00000125618.16	PAX8	2	113277339	2_67	0	0.0420181489089434	16.1672473702684	1.13300833505956e-05	2.45736434108486	1
ENSG00000144134.18	RABL2A	2	113629174	2_67	0	0.0192290842247471	8.8703997322185	2.84486654699207e-06	-1.04469987228615	1
ENSG00000115084.13	SLC35F5	2	113754647	2_67	0	0.012303188925244	4.72468613654423	9.69506582223674e-07	-0.110076829004361	4
ENSG00000088205.12	DDX18	2	117811620	2_69	0	0.0123803305712763	4.61594894469512	9.53132642317987e-07	-0.0536814779260811	2
ENSG00000125633.10	CCDC93	2	118012290	2_69	0	0.0443801478730667	16.5147929084067	1.22242432304512e-05	-1.82928851176744	3
ENSG00000125629.14	INSIG2	2	118087695	2_69	0	0.0241886664588257	10.8391595357369	4.37288080964591e-06	1.23066385757221	2
ENSG00000163064.6	EN1	2	118855016	2_69	0	0.0143150994868854	5.96275889551188	1.42364505905171e-06	-0.694029850746202	1
ENSG00000115107.19	STEAP3	2	119227355	2_69	0	0.0202045015431231	9.16380574258044	3.08804855591252e-06	1.06217616580322	1
ENSG00000155368.16	DBI	2	119366128	2_69	0	0.0255418742726959	11.3464471071882	4.83362285393857e-06	1.38175455654757	2
ENSG00000171227.6	TMEM37	2	119429724	2_69	0	0.0135193668600198	5.43216928701287	1.22486931362242e-06	0.483446801956246	2
ENSG00000144120.12	TMEM177	2	119679105	2_69	0	0.0144599644133929	6.05618943258341	1.4605848137152e-06	0.654255319149036	1
ENSG00000088179.8	PTPN4	2	119759674	2_69	0	0.0129458762648395	5.03014325607417	1.08610524521829e-06	-0.269503546099241	1
ENSG00000115109.13	EPB41L5	2	120010785	2_69	0	0.022361864946578	10.1078421390816	3.76987175501564e-06	1.14624406952777	3
ENSG00000226479.3	TMEM185B	2	120222852	2_69	0	0.0176069095425828	7.88451769605741	2.3153591717627e-06	-0.887218045112583	1
ENSG00000144118.13	RALB	2	120247403	2_69	0	0.0130535132227498	5.10693160127112	1.11185348140953e-06	-0.294545221370118	2
ENSG00000163083.5	INHBB	2	120590036	2_70	0	0.021240227261238	5.56802131348855	1.97251427012549e-06	-0.487341772151931	1
ENSG00000074047.21	GLI2	2	120735869	2_70	0	0.0192406252547674	4.64837141144504	1.49169525447551e-06	0.155642023346297	1
ENSG00000115112.7	TFCP2L1	2	121180380	2_70	0	0.0304752029477409	8.93334675383799	4.54068007615049e-06	-1.04784820760133	3
ENSG00000074054.17	CLASP1	2	121648873	2_70	0	0.0249311730392232	7.0600184651475	2.93567960396123e-06	-1.06054733916543	2
ENSG00000211460.11	TSN	2	121736192	2_70	0	0.0554640100894113	14.553229074841	1.34626556405506e-05	-1.75146771037191	1
ENSG00000136732.14	GYPC	2	126653637	2_74	0	0.010951163326599	5.16390860980598	9.4318939556042e-07	-0.308270676691779	1
ENSG00000136717.14	BIN1	2	127106624	2_74	0	0.0140820167536859	7.47647745559817	1.75598980583232e-06	0.616766467065862	1
ENSG00000163161.12	ERCC3	2	127292055	2_75	0	0.0287084705030597	10.7248906606042	5.13526706103534e-06	2.18571213558464	2
ENSG00000169967.16	MAP3K2	2	127388571	2_75	0	0.0641422908130557	18.2767417173916	1.95525473648121e-05	-2.86597494660432	2
ENSG00000115718.17	PROC	2	127426338	2_75	0	0.0336895448787251	12.2198770472273	6.86628911044694e-06	1.6289308176105	1
ENSG00000163166.14	IWS1	2	127526967	2_75	0	0.0149944132822121	4.68150571851538	1.17077958414295e-06	0.0958083832335926	1
ENSG00000169994.18	MYO7B	2	127657105	2_75	0	0.0184835992923519	6.6245750600748	2.04223011312325e-06	-0.69465648854965	1
ENSG00000144230.16	GPR17	2	127648067	2_75	0	0.117507915745527	24.0745896852097	4.71830621334916e-05	-2.81387941616526	3
ENSG00000072163.19	LIMS2	2	127648067	2_75	0	0.135538229431296	25.4656822050508	5.75674813171548e-05	-2.83731488852757	2
ENSG00000136709.11	WDR33	2	127811674	2_75	0	0.0339693429560274	12.2973352729927	6.96719981542675e-06	1.26437517382906	2
ENSG00000144231.10	POLR2D	2	127843035	2_75	0	0.0423371163124378	14.3605974815622	1.01403720315059e-05	1.95002308910122	2
ENSG00000144233.9	AMMECR1L	2	127857816	2_75	0	0.0248910047273355	9.39422654920339	3.89999061737382e-06	1.57832312131663	2
ENSG00000136715.17	SAP130	2	128029480	2_75	0	0.0217886594881264	8.15461914749223	2.96342745400977e-06	0.999999999999719	1
ENSG00000136731.12	UGGT1	2	128091077	2_75	0	0.0451074580883367	14.9557304232795	1.1251646734302e-05	2.30829352886543	2
ENSG00000136720.6	HS6ST1	2	128316388	2_75	0	0.224631357072892	30.5058924496949	0.000114291575957681	-3.40825688073297	1
ENSG00000136699.19	SMPD4	2	130181715	2_78	0	0.0226869946662865	5.83555409408016	2.20810221670902e-06	0.603053435114767	1
ENSG00000152082.13	MZT2B	2	130181715	2_78	0	0.0208809460933077	5.06347431962433	1.76343269864942e-06	0.389409854025793	2
ENSG00000136710.9	CCDC115	2	130342923	2_78	0	0.0201513764591399	4.73263833368225	1.59062622724599e-06	0.0636942675159309	1
ENSG00000136718.9	IMP4	2	130343161	2_78	0	0.0199591517146622	4.64349275778962	1.545777414458e-06	0.0192307692307816	1
ENSG00000136002.18	ARHGEF4	2	130837191	2_78	0	0.0202664657707102	4.78560943054408	1.61761578658221e-06	0.240253587117014	2
ENSG00000152102.17	FAM168B	2	131095879	2_78	0	0.0201151810221467	4.71591570609084	1.58215884906186e-06	-0.0437158469945297	1
ENSG00000115762.16	PLEKHB2	2	131104358	2_78	0	0.0200568343349362	4.688900237924	1.5685323696163e-06	-0.255319148936154	1
ENSG00000173272.15	MZT2A	2	131486473	2_78	0	0.103079687727006	20.1128199500283	3.45785012552065e-05	2.6469414057336	3
ENSG00000163040.14	CCDC74A	2	131527737	2_78	0	0.132593974147197	22.556064107924	4.98823853960104e-05	2.75055642589728	2
ENSG00000176771.16	NCKAP5	2	133585682	2_79	0	0.0457301448530594	11.6405482112168	8.87842880510976e-06	-1.40000000000031	1
ENSG00000152128.13	TMEM163	2	134719225	2_80	0	0.0192220170026809	4.87426220608809	1.56267243192538e-06	-0.423974087093867	2
ENSG00000082258.12	CCNT2	2	134916341	2_80	0	0.0575750482008514	15.1409212100948	1.45394077168054e-05	-1.9248984393941	2
ENSG00000115839.17	RAB3GAP1	2	135052002	2_80	0	0.0186890490980444	4.61285625822493	1.43786208603144e-06	0.220833333333443	1
ENSG00000121988.17	ZRANB3	2	135529985	2_80	0	0.0186961947911062	4.61640925658897	1.43951976744422e-06	0.171682029320777	2
ENSG00000048991.16	R3HDM1	2	135530703	2_80	0	0.0187672680948439	4.65168092186877	1.45603253919279e-06	-0.302174768750897	2
ENSG00000144224.16	UBXN4	2	135741666	2_80	0	0.0186893600083025	4.61301084337996	1.43793419240674e-06	0.0272006908710788	2
ENSG00000115866.10	DARS	2	135985602	2_80	0	0.145049609044591	24.0168638818625	5.81022518895427e-05	2.31653225806456	1
ENSG00000121966.6	CXCR4	2	136234473	2_80	0	0.0189607591730472	4.74703205945591	1.50119805303931e-06	0.14070351758798	1
ENSG00000150540.13	HNMT	2	137964027	2_82	0	0.0243579090663072	6.09375790948948	2.47562755026828e-06	-0.632812499999831	1
ENSG00000144228.8	SPOPL	2	138501033	2_82	0	0.0267128739244215	6.95403958841227	3.09826013294016e-06	0.856254712942769	2
ENSG00000168702.17	LRP1B	2	142131284	2_85	0	0.0202049343673465	4.79784092170607	1.61682640772621e-06	-0.0746666666666859	1
ENSG00000075884.13	ARHGAP15	2	143091525	2_85	0	0.0199719125816736	4.68995644376223	1.56224294255343e-06	0.153374233128808	1
ENSG00000121989.14	ACVR2A	2	147844091	2_88	0	0.0946933606457558	20.7403928394419	3.2756433762195e-05	-3.68172576981212	2
ENSG00000115947.13	ORC4	2	148018368	2_88	0	0.0106811605494931	4.75405432621854	8.46920585075178e-07	-0.181724777526517	2
ENSG00000204406.12	MBD5	2	148020474	2_88	0	0.0105565360454114	4.78504394008165	8.4249526881514e-07	0.458715596330365	1
ENSG00000184898.6	RBM43	2	151261761	2_90	0	0.029961474325984	12.170332079852	6.08171009472097e-06	-2.2822580645165	1
ENSG00000123609.10	NMI	2	151289140	2_90	0	0.0504920528503507	17.0626566534423	1.43691072187234e-05	-2.67882348017079	2
ENSG00000123610.4	TNFAIP6	2	151347960	2_90	0	0.231764648070996	31.8755272534606	0.0001232153102386	-3.47244094488328	1
ENSG00000080345.17	RIF1	2	151402718	2_90	0	0.0636390137359009	19.2494678448016	2.04315951195709e-05	-2.57692307692226	1
ENSG00000183091.19	NEB	2	151733507	2_91	0	0.0253097622579307	7.2861573700621	3.07571944577183e-06	0.902619094217494	2
ENSG00000162980.16	ARL5A	2	151827217	2_91	0	0.0237800426084907	6.70534582274882	2.65946277114652e-06	-0.877906976744341	1
ENSG00000115145.9	STAM2	2	152176179	2_91	0	0.0650896578662805	16.1504383347307	1.75330070817099e-05	-2.88325281829472	2
ENSG00000196504.15	PRPF40A	2	152717752	2_91	0	0.0189947271665286	4.61451701397111	1.46190589398545e-06	0.288235294117617	1
ENSG00000177917.10	ARL6IP6	2	152717578	2_91	0	0.0189949875506025	4.61464482346451	1.46196642547427e-06	0.288905594815497	2
ENSG00000115165.9	CYTIP	2	157488991	2_94	0	0.0468791782018685	15.4760536053628	1.21004165456489e-05	1.73473282442758	1
ENSG00000115170.13	ACVR1	2	157876051	2_95	0	0.017134421378639	4.61275888294854	1.31822730320897e-06	0.0113636363636378	1
ENSG00000144283.21	PKP4	2	158458491	2_95	0	0.0181722194775191	5.15914067849848	1.56367124314211e-06	0.421487603305687	1
ENSG00000115183.14	TANC1	2	158732945	2_96	0	0.0119739370067748	8.13648880510709	1.6249279385006e-06	0.864583333333429	1
ENSG00000196151.10	WDSUB1	2	159254444	2_96	0	0.00831883524362342	4.80144837288306	6.66185065042913e-07	-0.552287551588167	4
ENSG00000136536.14	MARCH7	2	159712765	2_96	0	0.00980640135094124	6.20061608589263	1.01415564423446e-06	0.842519685039288	1
ENSG00000241399.6	CD302	2	159798257	2_96	0	0.00955772880651373	6.03080070455635	9.61368274267917e-07	-0.0372478249560243	2
ENSG00000153246.12	PLA2R1	2	160058595	2_96	0	0.0191446968194614	10.984122107161	3.50730836381975e-06	-1.00816234862501	2
ENSG00000115221.10	ITGB6	2	160271695	2_96	0	0.00819153422846419	4.73632321805886	6.4709297926512e-07	-0.358695652173895	1
ENSG00000153250.19	RBMS1	2	160494265	2_96	0	0.0126493619618415	13.3703254240179	2.82078966319219e-06	-2.66666666666656	1
ENSG00000136560.13	TANK	2	161137211	2_97	0	0.0195196292935572	7.32237897380615	2.38387716389469e-06	1.04995520991548	2
ENSG00000115233.11	PSMD14	2	161308497	2_97	0	0.0434206372255917	14.7887411503065	1.0709951540448e-05	1.82222222222199	1
ENSG00000197635.9	DPP4	2	162074215	2_97	0	0.0149451727632277	4.84175306185552	1.20687886295708e-06	-0.280303030303019	1
ENSG00000182263.13	FIGN	2	163615595	2_99	0	0.0141965108384605	4.7625464568909	1.12766720139305e-06	-0.231194231565473	2
ENSG00000115290.9	GRB14	2	164621693	2_100	0	0.0468427649294201	13.6408658786295	1.06572355819402e-05	1.58000000000035	1
ENSG00000082438.15	COBLL1	2	164843369	2_100	0	0.0185891840371941	5.00745771188316	1.55252185674171e-06	-0.192670585845027	3
ENSG00000169507.9	SLC38A11	2	164946589	2_100	0	0.0190810389473116	5.25022568870622	1.67086013056656e-06	-0.298220825521969	3
ENSG00000153253.16	SCN3A	2	164970433	2_100	0	0.0199993276224985	5.68729775086072	1.89706174435283e-06	-0.340823167022706	2
ENSG00000115339.13	GALNT3	2	165857585	2_100	0	0.0194836065407431	5.44434626499805	1.76919292991288e-06	0.467741935483965	1
ENSG00000123607.14	TTC21B	2	165953054	2_100	0	0.022478503019731	6.7746994021376	2.53990528159714e-06	-0.731127523042083	2
ENSG00000136546.13	SCN7A	2	166494815	2_101	0	0.018822065055127	8.22928940553374	2.58338843752061e-06	-0.955371425203567	2
ENSG00000172318.5	B3GALT1	2	167736866	2_102	0	0.0104616222334654	4.86409188978337	8.48713108724193e-07	0.228395061728382	1
ENSG00000198648.10	STK39	2	168250340	2_102	0	0.0124016602121504	6.36375335423553	1.31629512439184e-06	-0.639344262294879	1
ENSG00000172292.14	CERS6	2	168454228	2_102	0	0.0102732873234679	4.66069564679153	7.98583409889178e-07	0.100000000000005	1
ENSG00000163072.15	NOSTRIN	2	168804475	2_102	0	0.0123557284672253	6.37332910785462	1.31339333003511e-06	-0.687804878048923	1
ENSG00000152253.8	SPC25	2	168876533	2_102	0	0.0180235123157368	9.87731402939654	2.96919277240737e-06	1.1593481027469	2
ENSG00000163093.11	BBS5	2	169480139	2_103	0	0.0228763581757456	4.918673805462	1.87670069755669e-06	0.331753554502289	1
ENSG00000239474.6	KLHL41	2	169508867	2_103	0	0.0237529130209051	5.26885908427245	2.08734178741647e-06	0.486015093907842	3
ENSG00000138399.17	FASTKD1	2	169526204	2_103	0	0.0231916696830584	5.04614764132512	1.95187533181374e-06	0.320959710700472	2
ENSG00000138398.15	PPIG	2	169584491	2_103	0	0.0232908051083899	5.08587291166173	1.97565046269081e-06	-0.435483870967874	1
ENSG00000144362.11	PHOSPHO2	2	169693707	2_103	0	0.077483650915959	16.3833175394907	2.11724945723636e-05	-2.21701482386407	2
ENSG00000213160.9	KLHL23	2	169768711	2_103	0	0.025365691299116	5.88097309556246	2.48803222443491e-06	-0.733333333333635	1
ENSG00000138385.15	SSB	2	169791230	2_103	0	0.0878027402510813	17.577633070765	2.57411870297246e-05	-1.90657431654071	2
ENSG00000138382.14	METTL5	2	169824369	2_103	0	0.0229088252915298	4.9318788575786	1.88440967872405e-06	0.139672139163092	2
ENSG00000144357.16	UBR3	2	169827007	2_103	0	0.0354608889728998	9.00999165699749	5.32885757785649e-06	1.29940119760491	1
ENSG00000204335.3	SP5	2	170504386	2_104	0	0.0152432248511873	5.28904849921591	1.34466626953288e-06	0.364449760955719	2
ENSG00000204334.7	ERICH2	2	170784224	2_104	0	0.0161779722619368	5.841625978259	1.57622401122277e-06	-0.805551635332765	2
ENSG00000115806.12	GORASP2	2	170929058	2_104	0	0.0808070888367308	20.9281388438399	2.82059138172625e-05	2.09309309309383	1
ENSG00000198586.13	TLK1	2	171231129	2_104	0	0.0308105500195985	11.8397216829981	6.08416593779105e-06	1.42231075697154	1
ENSG00000115827.13	DCAF17	2	171435705	2_104	0	0.0197656228407961	7.70286448334203	2.53935177162804e-06	1.34415584415588	1
ENSG00000071967.11	CYBRD1	2	171522308	2_104	0	0.0237860827900194	9.42590866966776	3.7394373298844e-06	1.26533973027421	4
ENSG00000077380.15	DYNC1I2	2	171687141	2_104	0	0.0160255290920838	5.75370928696423	1.5378727348873e-06	-0.600858322550127	2
ENSG00000128708.12	HAT1	2	171922612	2_104	0	0.0168306883798919	6.20893413916199	1.74292635834861e-06	0.638766519823884	1
ENSG00000172878.13	METAP1D	2	171999938	2_104	0	0.0141853698995104	4.62157191976143	1.09342874391658e-06	-0.0337405055885251	2
ENSG00000144355.14	DLX1	2	172084313	2_104	0	0.0182443978987964	6.95831630628694	2.11735562815988e-06	0.805579548848894	2
ENSG00000152256.13	PDK1	2	172555077	2_105	0	0.0135551992346471	47.6588059566802	1.07747987729237e-05	-2.91025641025539	1
ENSG00000091428.17	RAPGEF4	2	172635859	2_105	0	0.0110892200195069	8.82842557478507	1.6328427643917e-06	0.429803580930548	2
ENSG00000091436.16	MAP3K20	2	173075305	2_105	0	0.0125254813821104	11.7081310943755	2.44591920946525e-06	-1.41470975211447	2
ENSG00000138430.15	OLA1	2	174248967	2_105	0	0.0188979118244857	14.8532390519086	4.68160851795414e-06	-1.52597402597412	1
ENSG00000144306.14	SCRN3	2	174395627	2_105	0	0.00637862074961404	4.83873814423657	5.14776848887975e-07	-0.115148281721407	2
ENSG00000163328.13	GPR155	2	174456445	2_105	0	0.00851775888745332	7.21968878774181	1.02566119613114e-06	-0.929959282433634	3
ENSG00000128656.13	CHN1	2	175004641	2_106	0	0.0170402783100454	4.6837729647117	1.33116725085901e-06	0.16382431227276	3
ENSG00000115966.16	ATF2	2	175168643	2_106	0	0.0233692822062009	7.53354012349709	2.93632812111582e-06	0.969312339294124	2
ENSG00000154518.9	ATP5G3	2	175184841	2_106	0	0.0281536017881635	9.22354499442431	4.33103745764849e-06	-1.18896199162044	2
ENSG00000144320.13	LNPK	2	175999395	2_106	0	0.0171666869232004	4.85411170153001	1.38981296379754e-06	0.38034188034184	1
ENSG00000128714.5	HOXD13	2	176092390	2_106	0	0.037673485596817	11.7613334378343	7.3901366957922e-06	-1.41457719532325	2
ENSG00000128652.11	HOXD3	2	176134402	2_106	0	0.540544338458355	21.8950378710226	0.00019739544609491	3.68787835962167	3
ENSG00000170166.5	HOXD4	2	176151087	2_106	0	0.0173059926756741	4.93093042550464	1.42326410307457e-06	0.415430267062431	1
ENSG00000128654.13	MTX2	2	176269444	2_106	0	0.0179865186617438	5.30725477142638	1.59212497271193e-06	-0.472972972973105	1
ENSG00000116044.15	NFE2L2	2	177257637	2_107	0	0.0183145029487198	4.80803244593551	1.46866461645223e-06	0.203007518796966	1
ENSG00000018510.13	AGPS	2	177392486	2_107	0	0.0343728937818419	10.6766940278257	6.12086778457359e-06	-1.43990606702081	2
ENSG00000197557.6	TTC30A	2	177618043	2_107	0	0.0201528784175026	5.69737326602803	1.9150136052403e-06	-0.476584371556034	2
ENSG00000128655.16	PDE11A	2	178074086	2_108	0	0.0465016626041606	18.8361221352441	1.46089863786361e-05	2.06870714636829	2
ENSG00000155636.14	RBM45	2	178074078	2_108	0	0.0173990300003603	9.65658547818154	2.80226196167127e-06	-1.20402995025754	2
ENSG00000079156.16	OSBPL6	2	178194574	2_108	0	0.0104436456924577	4.92175986052995	8.57299667540651e-07	0.301242236024748	1
ENSG00000180228.12	PRKRA	2	178451344	2_108	0	0.0123315140857002	6.46173461239993	1.32900197459623e-06	-0.659919028340223	1
ENSG00000204311.12	DFNB59	2	178451344	2_108	0	0.0123315140857002	6.46173461239993	1.32900197459623e-06	0.659919028340223	1
ENSG00000079150.17	FKBP7	2	178477603	2_108	0	0.0107318415861063	5.17396290343619	9.26099542206378e-07	0.398621569634515	2
ENSG00000155657.26	TTN	2	178830510	2_108	0	0.0133090904987458	7.16918311278779	1.59139561435984e-06	-0.690096069540267	2
ENSG00000187231.13	SESTD1	2	179270091	2_108	0	0.0101155024730337	4.62601974275593	7.80467904467374e-07	-0.0798319327731137	1
ENSG00000170035.15	UBE2E3	2	180734343	2_109	0	0.0305506246456899	10.2162040094401	5.20558757102918e-06	-1.34931707195254	2
ENSG00000065548.17	ZC3H15	2	186486293	2_112	0	0.00706059333964326	5.50878481602838	6.48719738839133e-07	-0.792651385608325	2
ENSG00000138448.11	ITGAV	2	186590551	2_112	0	0.0331838766950315	24.259624478659	1.34267623024432e-05	-4.33871298298774	2
ENSG00000144369.12	FAM171B	2	186694233	2_112	0	0.022839546794909	15.9132889600112	6.06188281373459e-06	1.71532286652576	2
ENSG00000064989.12	CALCRL	2	187450507	2_112	0	0.00654774194390206	4.80419274854316	5.2465290735404e-07	-0.207407407407493	1
ENSG00000168542.14	COL3A1	2	188973663	2_112	0	0.012260656490748	10.5887360361106	2.165299384725e-06	-1.13805970149319	1
ENSG00000204262.11	COL5A2	2	189180039	2_113	0	0.0902984712281042	20.5255054698767	3.09125167222169e-05	3.09871516221962	2
ENSG00000115368.9	WDR75	2	189446256	2_113	0	0.0209453110414437	6.78196584536155	2.36920433149666e-06	-1.20370370370299	1
ENSG00000138449.10	SLC40A1	2	189575628	2_113	0	0.0181628570034306	5.45661606641109	1.65298025813244e-06	0.951388888888869	1
ENSG00000138381.9	ASNSD1	2	189660929	2_113	0	0.0562097795554266	16.023462024739	1.50220202499346e-05	2.05875898115639	2
ENSG00000151687.14	ANKAR	2	189675694	2_113	0	0.0204538661022715	6.56110003692487	2.23826845303918e-06	0.67492260061938	1
ENSG00000128699.13	ORMDL1	2	189784079	2_113	0	0.0176807093699956	5.20660746433723	1.53537557550572e-06	0.628868302625697	3
ENSG00000064933.17	PMS1	2	189782129	2_113	0	0.0173906350293435	5.05289846435553	1.46560223216534e-06	-0.309149494810813	3
ENSG00000187699.10	C2orf88	2	189885390	2_113	0	0.0194685316665277	6.10194356748263	1.98135132796672e-06	-0.523219097662784	2
ENSG00000198130.15	HIBCH	2	190343621	2_113	0	0.0233967016880298	7.81229307770482	3.04854963788248e-06	-0.934306569342973	1
ENSG00000151689.12	INPP1	2	190371714	2_113	0	0.0233102531303864	7.77781635905863	3.02388158399048e-06	0.906976744185963	1
ENSG00000151690.14	MFSD6	2	190408058	2_113	0	0.0181542141180057	5.4521860374742	1.65085232309001e-06	-0.442176870748138	1
ENSG00000138386.16	NAB1	2	190644587	2_113	0	0.0393416280872684	12.6668931681787	8.31155995202641e-06	1.71999999999966	1
ENSG00000115419.12	GLS	2	190967766	2_113	0	0.0178620291745617	5.30141016814479	1.57936426255017e-06	0.071428571428579	1
ENSG00000115415.18	STAT1	2	191021817	2_113	0	0.0167242872378637	4.68997814683723	1.30821324727737e-06	0.345323741007176	1
ENSG00000138378.17	STAT4	2	191151202	2_114	0	0.0133724744485881	5.0746226750843	1.13181550208967e-06	0.478006345221457	2
ENSG00000173559.12	NABP1	2	191677959	2_114	0	0.0431112620797603	15.9861141167908	1.14945970499846e-05	-1.86742424242419	1
ENSG00000144339.11	TMEFF2	2	192200547	2_114	0	0.0408559040545269	15.4817904970555	1.05496030011506e-05	1.70588235294088	1
ENSG00000081320.10	STK17B	2	196216491	2_116	0	0.0958946137668039	20.3308866607464	3.2517012590172e-05	-2.25925925925928	1
ENSG00000138411.10	HECW2	2	196593392	2_116	0	0.0519105779900681	14.4965488775099	1.25510654484516e-05	1.76061776061849	1
ENSG00000144395.17	CCDC150	2	196640040	2_116	0	0.0281360001408362	8.75555416761583	4.10871580120983e-06	-1.20817843866131	1
ENSG00000119041.10	GTF3C3	2	196799713	2_116	0	0.0601280051263178	15.8840123993156	1.59293156590981e-05	1.78816199376953	1
ENSG00000197121.14	PGAP1	2	196928580	2_116	0	0.0411447529102491	12.311038532069	8.44829858849734e-06	-1.61500000000009	1
ENSG00000065413.18	ANKRD44	2	197267727	2_117	0	0.0186437899954817	8.69486392182127	2.70369126203323e-06	1.61577015419883	2
ENSG00000162944.10	RFTN2	2	197668882	2_117	0	0.0195528267471352	9.13744224531989	2.97984931091772e-06	2.03558715196355	2
ENSG00000115896.15	PLCL1	2	197804386	2_117	0	0.0598121516267042	19.6032055226836	1.95558467083443e-05	-3.15784831373426	2
ENSG00000226124.6	FTCDNL1	2	199760858	2_118	0	0.0213301943608358	16.020937349476	5.69957982399214e-06	-2.73102658804308	4
ENSG00000178074.5	C2orf69	2	199915975	2_118	0	0.01706515990721	13.6123068765382	3.87437986480542e-06	2.69426751592322	1
ENSG00000162971.10	TYW5	2	199955089	2_118	0	0.0128430820346426	10.7911750214434	2.31152235853334e-06	1.72203389830547	1
ENSG00000162972.10	MAIP1	2	199954933	2_118	0	0.00817883685688414	6.42453503773775	8.76381806211002e-07	-1.15200537298092	2
ENSG00000196141.13	SPATS2L	2	200305923	2_118	0	0.00726456183808322	4.82057365881305	5.8407451072406e-07	0.560661764705812	1
ENSG00000163535.17	SGO2	2	200510401	2_118	0	0.0116244970498061	8.92487737466965	1.73036027005568e-06	-1.14252274938322	2
ENSG00000155729.12	KCTD18	2	200519526	2_118	0	0.0374276932291971	21.0309640942607	1.31284165724477e-05	-2.56540084388193	1
ENSG00000138356.13	AOX1	2	200585011	2_118	0	0.00730060735182125	4.90409094458765	5.97141991828421e-07	-0.533742331288595	1
ENSG00000013441.15	CLK1	2	200864612	2_119	0	0.0458955801611232	14.9193587000742	1.14203950026153e-05	1.93223819301791	1
ENSG00000240344.8	PPIL3	2	200871443	2_119	0	0.019555604239482	6.94922277142829	2.26656187417729e-06	-1.05187712876703	2
ENSG00000155744.9	FAM126B	2	201071148	2_119	0	0.0395474904452351	13.5217370808264	8.91890468180468e-06	1.82388663967618	1
ENSG00000003402.19	CFLAR	2	201116120	2_119	0	0.0323221511391636	11.6330491861539	6.27124729396385e-06	1.66122448979574	1
ENSG00000003400.14	CASP10	2	201183110	2_119	0	0.0269639625703054	9.94066006124051	4.47053031031271e-06	1.31908461324019	2
ENSG00000064012.21	CASP8	2	201233408	2_119	0	0.0159381501465904	5.04864473751576	1.34206277604483e-06	-0.50049670331943	2
ENSG00000155749.12	ALS2CR12	2	201315768	2_119	0	0.0157603782510399	4.94450245534362	1.29971861433045e-06	0.464566929133708	1
ENSG00000082146.12	STRADB	2	201388316	2_119	0	0.0156439033583915	4.87563336621554	1.27214398972639e-06	-0.409090909090824	1
ENSG00000115993.12	TRAK2	2	201451036	2_119	0	0.0224988408001947	8.25369534242002	3.09719594913716e-06	1.09629629629644	1
ENSG00000155754.14	ALS2CR11	2	201618330	2_119	0	0.0278831794955623	10.2533937714307	4.76837098199514e-06	1.63773584905612	1
ENSG00000155755.18	TMEM237	2	201635472	2_119	0	0.0164947596657434	5.36740778875853	1.4766266074622e-06	-0.332481740655385	2
ENSG00000082126.17	MPP4	2	201700847	2_119	0	0.0494017136259233	15.6119563736126	1.2863508813143e-05	-1.72018348623819	1
ENSG00000138395.14	CDK15	2	201790822	2_119	0	0.0188467695990147	6.60595839879384	2.07650442688499e-06	-0.965909090908863	1
ENSG00000155760.2	FZD7	2	202034208	2_120	0	0.0215321420112886	9.15882481676921	3.28917585288105e-06	-1.23703703703729	1
ENSG00000138439.11	FAM117B	2	202634789	2_120	0	0.191512132531902	30.0035924185946	9.58362154160992e-05	-3.54350291867993	2
ENSG00000163596.16	ICA1L	2	202871528	2_120	0	0.0142369054804253	5.31487215370965	1.26202666065528e-06	1.02185792349762	1
ENSG00000138380.17	CARF	2	202912242	2_120	0	0.0173295314889365	7.13992648964121	2.0636719804348e-06	-1.30983268584428	2
ENSG00000138442.9	WDR12	2	203016269	2_120	0	0.013942929300146	5.12127956438606	1.19094749391259e-06	-0.961748633879434	1
ENSG00000144426.18	NBEAL1	2	203014780	2_120	0	0.0139144175452902	5.10228811946714	1.18410473056756e-06	-0.955378456255798	2
ENSG00000119004.15	CYP20A1	2	203239523	2_120	0	0.0152034023547317	5.92430725799581	1.5022370518266e-06	0.462427332179521	2
ENSG00000178562.17	CD28	2	203710167	2_120	0	0.0275404345932927	11.4518654926998	5.26025906187575e-06	-1.645569620254	1
ENSG00000118257.16	NRP2	2	205681675	2_121	0	0.0428819364971966	13.5250540935945	9.67327435933533e-06	1.5055555555547	1
ENSG00000023228.13	NDUFS1	2	206151048	2_122	0	0.319786198287728	20.8167170994563	0.000111027883684412	4.13709677419525	1
ENSG00000114942.13	EEF1B2	2	206158896	2_122	0	0.150312292299515	18.1185530345806	4.54232406521031e-05	-3.888	1
ENSG00000183671.12	GPR1	2	206217980	2_122	0	0.0211471369477778	7.60410421549131	2.6820059911298e-06	-1.47945205479434	1
ENSG00000204186.7	ZDBF2	2	206276156	2_122	0	0.0316220539027238	12.9580441187769	6.83423069195984e-06	-2.41269841269832	1
ENSG00000114948.12	ADAM23	2	206444237	2_122	0	0.0180844741062013	4.97480596864899	1.50052120225175e-06	0.379588399206698	4
ENSG00000138400.12	MDH1B	2	206765747	2_122	0	0.0420800855650194	12.2017812241546	8.56367059656208e-06	1.16174402250286	1
ENSG00000118246.13	FASTKD2	2	206765614	2_122	0	0.027580768788201	8.65288150646043	3.98040469305311e-06	-0.986221455199634	2
ENSG00000144410.4	CPO	2	206948854	2_122	0	0.0176820969742783	4.80474846217843	1.41698264164741e-06	0.27950310558996	1
ENSG00000118263.14	KLF7	2	207166591	2_122	0	0.0298528305645318	9.59824700474553	4.77900564653324e-06	-1.12977099236648	1
ENSG00000163249.11	CCNYL1	2	207712007	2_122	0	0.0367326959054404	11.4826445969115	7.03484984519903e-06	-1.38819320214785	1
ENSG00000178385.14	PLEKHM3	2	208101942	2_123	0	0.0180282366240268	4.6791258743708	1.40694812043236e-06	0.124031007751954	1
ENSG00000138413.13	IDH1	2	208266091	2_123	0	0.0178999955284777	4.61278698745351	1.3771347207038e-06	-0.0606860158311534	1
ENSG00000115020.16	PIKFYVE	2	208265568	2_123	0	0.020283813613954	5.77511416928155	1.95375584850829e-06	0.631578947368592	1
ENSG00000078018.19	MAP2	2	209422038	2_124	0	0.0186771615807684	9.50243339708868	2.96009613502869e-06	1.40281011852204	2
ENSG00000168530.15	MYL1	2	210310319	2_124	0	0.0113171376612689	4.85313726315199	9.16050210919907e-07	0.379844961240343	1
ENSG00000115365.11	LANCL1	2	210483573	2_124	0	0.0231718372499847	11.5086472056388	4.44779592068572e-06	-1.38392857142842	1
ENSG00000021826.14	CPS1	2	210466153	2_124	0	0.011180853254142	4.74085965694935	8.84081193569269e-07	0.0373723638922261	2
ENSG00000178568.14	ERBB4	2	212541228	2_125	0	0.0183776966956822	6.02285476369367	1.84609300147284e-06	-0.828729281768375	1
ENSG00000030419.16	IKZF2	2	213152393	2_126	0	0.21014994775273	26.2481824646955	9.2000169680936e-05	3.03125000000058	1
ENSG00000144451.18	SPAG16	2	213283575	2_126	0	0.0281159459567394	6.95009956347181	3.25914611672585e-06	1.08951939106281	2
ENSG00000138376.10	BARD1	2	214753639	2_127	0	0.0198351416480905	8.62698043737405	2.85400168405057e-06	-1.08321688193875	3
ENSG00000138363.14	ATIC	2	215312057	2_127	0	0.0165160993891946	7.01784112231644	1.9331747998358e-06	-0.781729363911593	4
ENSG00000079246.15	XRCC5	2	216108211	2_127	0	0.0285675908532809	12.0946208476811	5.7626995997484e-06	1.35294117647057	1
ENSG00000138375.12	SMARCAL1	2	216412329	2_127	0	0.0132051589376694	4.93122712996016	1.08607231864288e-06	0.315036634210459	3
ENSG00000197756.9	RPL37A	2	216498338	2_127	0	0.0128580175938799	4.67750854479201	1.00311034849074e-06	-0.129032258064502	1
ENSG00000115457.9	IGFBP2	2	216546523	2_127	0	0.0279147632671363	11.8662937257875	5.52470570931939e-06	-1.35200000000005	1
ENSG00000243910.7	TUBA4B	2	219343481	2_129	0	0.0186846758003481	6.46773531562614	2.01557011749982e-06	0.846938775510475	1
ENSG00000231672.6	DIRC3	2	217756535	2_129	0	0.026036587231413	9.27714276187364	4.02863947125098e-06	-1.17986552094304	2
ENSG00000163464.7	CXCR1	2	218166777	2_129	0	0.0471968708597748	18.7357905668557	1.47484144943822e-05	2.77573529411788	1
ENSG00000163466.15	ARPC2	2	218216699	2_129	0	0.0255098816390958	23.0098508452047	9.78999235442768e-06	-4.53903102919844	2
ENSG00000179921.14	GPBAR1	2	218259499	2_129	0	0.0161852799457956	10.5423641193483	2.84589146491924e-06	-2.74332633322356	2
ENSG00000135926.14	TMBIM1	2	218292256	2_129	0	0.0422591142821648	29.7179968883962	2.09459483753983e-05	-5.11983034379816	2
ENSG00000018280.16	SLC11A1	2	218381984	2_129	0	0.0201989075638944	6.99501449700597	2.35654971451415e-06	-0.748175182481655	1
ENSG00000135913.10	USP37	2	218567846	2_129	0	0.016351563815449	4.98490306371111	1.35949031072434e-06	-0.133136410304377	2
ENSG00000144580.13	CNOT9	2	218568634	2_129	0	0.0164384828429528	5.78609815451194	1.58638149408051e-06	1.08000000000016	1
ENSG00000115556.13	PLCD4	2	218607609	2_129	0	0.0197813667367872	6.76154558043248	2.23080896032219e-06	-0.867132933953648	2
ENSG00000074582.12	BCS1L	2	218658716	2_129	0	0.051709387773494	17.1568368744793	1.47967631954406e-05	2.42058823529331	1
ENSG00000115568.15	ZNF142	2	218659583	2_129	0	0.0460827504552023	16.0154203075961	1.23093986935659e-05	-2.34017595307811	1
ENSG00000163481.7	RNF25	2	218672452	2_129	0	0.0283987190412983	11.2660027540626	5.33615836234496e-06	-1.95987654321026	1
ENSG00000163482.11	STK36	2	218672501	2_129	0	0.0381917617005844	14.8122029420451	9.43516395121974e-06	2.37868973703497	2
ENSG00000115592.11	PRKAG3	2	218831291	2_129	0	0.133288757916839	23.6749249693314	5.26310746524432e-05	2.12230215827266	1
ENSG00000163501.6	IHH	2	219039001	2_129	0	0.0536631544417408	16.1719738237107	1.44743587726133e-05	1.93197278911595	1
ENSG00000187736.12	NHEJ1	2	219160586	2_129	0	0.0160641448176182	4.85949484072794	1.30199357642848e-06	-0.0800588212138407	3
ENSG00000213901.10	SLC23A3	2	219170383	2_129	0	0.0211968384728675	8.08319516650846	2.85768437862373e-06	1.14168455639612	2
ENSG00000144567.10	FAM134A	2	219177206	2_129	0	0.0161600091567069	5.21693268482944	1.40610237264652e-06	-0.518518518518577	1
ENSG00000115649.15	CNPPD1	2	219177821	2_129	0	0.0189467119804915	6.42228947833399	2.02947560754099e-06	-0.581621688761596	3
ENSG00000115657.12	ABCB6	2	219218557	2_129	0	0.0176197244946046	5.84414123415109	1.71743346820723e-06	0.752427184466232	1
ENSG00000198925.10	ATG9A	2	219225425	2_129	0	0.0155911827584189	4.63617457192208	1.20558808897663e-06	0.0244403500531508	3
ENSG00000163516.13	ANKZF1	2	219229829	2_129	0	0.0169155820930585	5.47172560113726	1.54373006649311e-06	0.540635809408056	2
ENSG00000163521.15	GLB1L	2	219208130	2_129	0	0.0174735894921343	5.76247398578432	1.67938864330601e-06	-0.51408450704239	1
ENSG00000127824.13	TUBA4A	2	219278362	2_129	0	0.0182997892921003	6.15747401817857	1.87935482269376e-06	0.650205761317217	1
ENSG00000054356.13	PTPRN	2	219309183	2_129	0	0.0244188469025599	8.94225319869399	3.64193525064355e-06	1.12820512820551	1
ENSG00000123992.18	DNPEP	2	219404120	2_129	0	0.0223831587374489	8.00652713364019	2.98899824487483e-06	-0.954911433171932	1
ENSG00000175084.11	DES	2	219417599	2_129	0	0.0160427013622088	4.87619806029511	1.3047248738979e-06	-0.223008735285557	2
ENSG00000072195.14	SPEG	2	219434296	2_129	0	0.0163293407748482	5.08057110941428	1.38369793312665e-06	0.361710227421511	3
ENSG00000072182.12	ASIC4	2	219514838	2_129	0	0.0190528926525277	6.49619312035725	2.06433394219617e-06	-0.717557251908675	1
ENSG00000123989.13	CHPF	2	219543916	2_129	0	0.0155549778544681	4.61314574466399	1.1968140483627e-06	0.0873015873015872	1
ENSG00000188760.10	TMEM198	2	219543916	2_129	0	0.0172146640003223	5.59616384943294	1.60675284551826e-06	0.60398680747782	2
ENSG00000123999.4	INHA	2	219572251	2_129	0	0.0155718146402256	4.62558925961021	1.20134127045163e-06	0.0312499999999891	1
ENSG00000124006.14	OBSL1	2	219572251	2_129	0	0.0155718146402256	4.62558925961021	1.20134127045163e-06	0.0312499999999891	1
ENSG00000144589.21	STK11IP	2	219597759	2_130	0	0.018114782068213	5.34838734557624	1.6159059189336e-06	0.413323629185571	2
ENSG00000116106.11	EPHA4	2	221574191	2_130	0	0.0173133118840788	4.92790908742009	1.42299359485782e-06	0.276758409785889	1
ENSG00000163082.9	SGPP2	2	222423650	2_131	0	0.0410786672970969	12.9622393837766	8.88088995565964e-06	-1.5359934524403	2
ENSG00000116120.9	FARSB	2	222632069	2_131	0	0.0218439720550322	7.06294732128794	2.57322454279531e-06	0.803107115615589	2
ENSG00000124003.12	MOGAT1	2	222671953	2_131	0	0.018268971493055	5.40075498105454	1.64561667177911e-06	-0.48744769874489	1
ENSG00000123983.13	ACSL3	2	222860739	2_131	0	0.017175804278873	4.82742922684376	1.3829074098167e-06	-0.232736572889938	1
ENSG00000144460.12	NYAP2	2	224930008	2_132	0	0.0164544280875991	4.85371399910498	1.33203942752382e-06	0.289062499999984	1
ENSG00000135919.12	SERPINE2	2	224039199	2_132	0	0.0191653162392008	6.27081364514392	2.00447198135795e-06	0.656198115472543	3
ENSG00000036257.12	CUL3	2	224580584	2_132	0	0.0313700134682605	10.8625890566151	5.68339918618668e-06	-1.26861463671751	2
ENSG00000135905.18	DOCK10	2	225041976	2_133	0	0.0948740835773627	20.8183261776252	3.29422689213405e-05	-2.21032504780186	1
ENSG00000169047.5	IRS1	2	226800135	2_133	0	0.0170226714309325	4.66803846719251	1.3253245668391e-06	0.139112903225735	1
ENSG00000144468.16	RHBDD1	2	226836316	2_133	0	0.0218084078346065	6.97158335692262	2.53580287707396e-06	0.815789473683816	1
ENSG00000169031.18	COL4A3	2	227166988	2_133	0	0.0187200460265825	5.55126336157893	1.73324058299179e-06	0.511254019292502	1
ENSG00000168958.19	MFF	2	227324300	2_134	0	0.0227734740014496	5.90450215809938	2.24270771367779e-06	0.549901356629874	3
ENSG00000135917.13	SLC19A3	2	227717801	2_134	0	0.0213093585266796	5.28596647939669	1.87868897492327e-06	0.388347307489888	2
ENSG00000153823.18	PID1	2	229272166	2_135	0	0.0135998880115474	8.59435638070079	1.94943516701734e-06	0.971223021583052	1
ENSG00000187957.7	DNER	2	229711492	2_135	0	0.00943169963012425	5.4620179419659	8.59217649364908e-07	0.639097744360943	1
ENSG00000163053.10	SLC16A14	2	230068255	2_135	0	0.0127952700163239	7.83543420870681	1.67213997357347e-06	0.758865248226928	1
ENSG00000079263.18	SP140	2	230203422	2_135	0	0.0130749785464811	11.8961414534709	2.59422243090943e-06	-2.5789473684203	1
ENSG00000185404.16	SP140L	2	230305789	2_135	0	0.0219184413710967	12.3602356765164	4.51852329183686e-06	1.21151714345062	2
ENSG00000067066.16	SP100	2	230355516	2_135	0	0.0149728345428034	8.84235155808896	2.20816696713588e-06	0.674325406840486	2
ENSG00000135932.10	CAB39	2	230669201	2_135	0	0.00906078410949585	4.88927264996698	7.38873591637565e-07	-0.195876288659813	1
ENSG00000237412.6	PRSS56	2	232524103	2_136	0	0.0375843290730137	9.81666585656264	6.15362342933883e-06	-1.32913217031649	2
ENSG00000135930.13	EIF4E2	2	232552842	2_136	0	0.0786663451052988	16.7898949496537	2.20291153725365e-05	-2.02898550724654	1
ENSG00000135902.9	CHRND	2	232526097	2_136	0	0.0234980526531586	5.43045966597544	2.12827905268684e-06	-0.550545058825005	2
ENSG00000173692.12	PSMD1	2	231058845	2_136	0	0.0263387891733738	6.49401439530586	2.85278576391106e-06	0.719696969696938	1
ENSG00000135914.5	HTR2B	2	231125386	2_136	0	0.0215861701894514	4.64035876232106	1.67065687048342e-06	-0.0801881247927949	2
ENSG00000171596.6	NMUR1	2	231526615	2_136	0	0.0216860191068686	4.6833080429573	1.69391910373974e-06	0.127917637501725	2
ENSG00000187514.16	PTMA	2	231706100	2_136	0	0.025180556736824	6.07477481997398	2.55126527374259e-06	0.75347912524883	1
ENSG00000156973.13	PDE6D	2	231789271	2_136	0	0.0220518842617529	4.83902701854206	1.77976989763305e-06	0.230125523012458	1
ENSG00000171551.11	ECEL1	2	232487681	2_136	0	0.0518044869364351	12.8314516231767	1.10867249526887e-05	-1.50769325277793	2
ENSG00000196811.11	CHRNG	2	232537797	2_136	0	0.0329108022567036	8.57390279021554	4.70627315070772e-06	1.14398117307182	2
ENSG00000115468.11	EFHD1	2	232606221	2_136	0	0.021695131224075	4.6872182196987	1.69604573865001e-06	-0.146153846153811	1
ENSG00000204120.14	GIGYF2	2	232697615	2_137	0	0.0140216114594209	4.67646606188916	1.09364361330584e-06	-0.192592592592648	1
ENSG00000182600.9	C2orf82	2	232856815	2_137	0	0.0148867309318447	5.11819669209672	1.27079768853514e-06	-0.146881287726432	1
ENSG00000066248.14	NGEF	2	233013260	2_137	0	0.0156195091364533	5.55501674539116	1.44714770265004e-06	0.379613356766119	1
ENSG00000168918.13	INPP5D	2	233176290	2_137	0	0.0214537112862275	8.80840803235163	3.15180951043847e-06	1.11851851851853	1
ENSG00000085978.21	ATG16L1	2	233287956	2_137	0	0.020785014464364	17.1404845964675	5.94201211307746e-06	3.44444444444298	1
ENSG00000077044.10	DGKD	2	233359228	2_137	0	0.0151709333854103	5.24945127321018	1.32826985299179e-06	0.087595873912016	2
ENSG00000085982.13	USP40	2	233363838	2_137	0	0.0139524362089977	12.7367216025104	2.96392907701835e-06	3.09579164092642	3
ENSG00000188042.7	ARL4C	2	234024310	2_137	0	0.0172688553081073	6.98848884796171	2.01282923991815e-06	1.16935483870941	1
ENSG00000130147.15	SH3BP4	2	234952438	2_138	0	0.0423872769365882	12.441174062768	8.79542823047927e-06	1.42484678281026	2
ENSG00000157985.18	AGAP1	2	235732835	2_139	0	0.0276436624489961	8.54916595294765	3.94166248851235e-06	-1.07936507936485	1
ENSG00000144476.5	ACKR3	2	236655730	2_140	0	0.0301884763970132	11.8970406040628	5.99018512383971e-06	-1.37500000000011	1
ENSG00000198612.10	COPS8	2	237133857	2_140	0	0.092561639466806	22.4737199349664	3.46949374067804e-05	-2.88655462184838	1
ENSG00000115648.13	MLPH	2	237503462	2_140	0	0.0314367056658581	12.2755380708643	6.43632065019592e-06	1.44807692307678	1
ENSG00000124839.12	RAB17	2	237626261	2_140	0	0.0143783570250874	4.99477182610939	1.1978019676543e-06	0.247999999999981	1
ENSG00000124831.18	LRRFIP1	2	237627612	2_140	0	0.0141630488181577	4.8547769010483	1.1467959079142e-06	0.188976377952735	1
ENSG00000177483.11	RBM44	2	237776390	2_140	0	0.0266028827327132	10.717024056002	4.75513675142998e-06	1.36686427930345	2
ENSG00000132329.10	RAMP1	2	237858483	2_141	0	0.0186278537841291	5.92003968488556	1.83927871051403e-06	-0.451697127937326	1
ENSG00000184182.18	UBE2F	2	237966849	2_141	1	0.084243379452044	18.6353084611845	2.61837877462423e-05	-3.97752874924664	2
ENSG00000132330.16	SCLY	2	238060509	2_141	0	0.0197044358928556	12.5573398631084	4.12687923540904e-06	3.07706069657131	2
ENSG00000144488.14	ESPNL	2	238106554	2_141	0	0.0160447413913676	5.94925535155768	1.59204535895646e-06	1.26221501063607	5
ENSG00000168427.8	KLHL30	2	238136810	2_141	0	0.0163283291934855	5.571619030658	1.51734125578785e-06	0.958671395652022	5
ENSG00000178752.15	ERFE	2	238141392	2_141	0	0.0178154634324852	6.77487462598414	2.01306821820458e-06	1.27407407407387	1
ENSG00000132323.8	ILKAP	2	238203982	2_141	0	0.0160123263181824	4.93604992412108	1.31823877291836e-06	-0.58120672787901	2
ENSG00000144485.10	HES6	2	238221444	2_141	0	0.019571104198485	7.04329947372134	2.29906679622621e-06	-1.07575757575753	1
ENSG00000132326.11	PER2	2	238289924	2_141	0	0.0279550542454493	9.33166157454324	4.35090323926366e-06	0.85589519650681	1
ENSG00000204104.11	TRAF3IP1	2	238319871	2_141	0	0.0190849542261169	6.60498132713527	2.1024361841442e-06	0.931557808017055	3
ENSG00000065802.11	ASB1	2	238426593	2_141	0	0.0194641234472326	6.15318903686941	1.99753875290265e-06	-0.392978009313294	2
ENSG00000130414.11	NDUFA10	2	240025784	2_142	0	0.0110092899824156	5.27719417687599	9.68997131056303e-07	-0.463687150837803	1
ENSG00000063660.8	GPC1	2	240436215	2_142	0	0.0163919257920181	8.96952953930338	2.4522218022512e-06	-1.39495551051466	2
ENSG00000188542.9	DUSP28	2	240560414	2_142	0	0.155226884024002	30.2603554942686	7.83431574767567e-05	-3.10023601403774	2
ENSG00000142330.19	CAPN10	2	240586423	2_142	0	0.0391380960558541	17.0842877228896	1.11521005711477e-05	-1.91441906181361	4
ENSG00000178623.11	GPR35	2	240596636	2_142	0	0.0321681277167599	15.2485364093196	8.181144265201e-06	1.90243902438972	1
ENSG00000130294.15	KIF1A	2	240820742	2_144	0	0.00520562374859013	5.30653896030193	4.60727608695674e-07	-0.246467554396123	2
ENSG00000122085.16	MTERF4	2	241114988	2_144	0	0.00998657772072464	11.1710978386082	1.86068410345881e-06	1.40092165898572	1
ENSG00000115687.13	PASK	2	241150158	2_144	0	0.0403651085435918	23.3364555961328	1.5710902199253e-05	2.17968750000025	1
ENSG00000115685.14	PPP1R7	2	241149230	2_144	0	0.0256152330374642	19.1304622837211	8.17304484066807e-06	1.8880000000002	1
ENSG00000146205.13	ANO7	2	241189001	2_144	0	0.00503507869825881	5.22356587578207	4.38665464751437e-07	0.410122569253789	4
ENSG00000168385.17	SEPT2	2	241314902	2_144	0	0.0262939159674105	20.9877807333869	9.20411199603236e-06	2.48031496062988	1
ENSG00000115677.16	HDLBP	2	241317232	2_144	0	0.00647898192677954	7.22812146781577	7.81074242449515e-07	-0.866936552481167	2
ENSG00000006607.13	FARP2	2	241375608	2_144	0	0.00497251840814006	4.91876783763416	4.07936748303003e-07	-0.0525585719710198	2
ENSG00000115694.14	STK25	2	241510210	2_144	0	0.0317762214188023	20.4803191094329	1.08542314450201e-05	4.40922904376691	2
ENSG00000168397.16	ATG4B	2	241634894	2_144	0	0.00581401793756042	7.57061954350234	7.34121417421954e-07	-1.82068965517251	1
ENSG00000168393.12	DTYMK	2	241686546	2_144	0	0.00817364553747357	9.92961634016223	1.3536561917306e-06	1.49999999999959	1
ENSG00000168395.15	ING5	2	241687007	2_144	0	0.0287522794330508	18.3433931049826	8.79654359465545e-06	1.74475628855583	2
ENSG00000180902.17	D2HGDH	2	241756914	2_144	0	0.00942551799763514	10.4360796449811	1.64060003866977e-06	-0.893289886814989	2
ENSG00000154252.11	GAL3ST2	2	241754409	2_144	0	0.0253901544667674	19.3410808279545	8.19042029747983e-06	1.6962451324662	2
ENSG00000188389.10	PDCD1	2	241816008	2_144	0	0.00929885443656753	10.7531217925791	1.66772377350226e-06	1.33855799373099	1
ENSG00000216921.7	AC131097.4	2	241902620	2_144	0	0.0637433120954838	27.8260383047986	2.95832654076032e-05	-2.92526690391512	1
ENSG00000134121.9	CHL1	3	72450	3_1	0	0.0290706673369202	7.31362831952143	3.54607561923856e-06	-0.830769230769161	1
ENSG00000113851.14	CRBN	3	3178805	3_4	0	0.00952784141115814	7.13867102625694	1.13441508788975e-06	-0.785553376830578	2
ENSG00000175928.5	LRRN1	3	3765908	3_4	0	0.00899106613557588	6.60172043694748	9.89984573230443e-07	-0.69230769230762	1
ENSG00000170364.12	SETMAR	3	4303252	3_4	0	0.0163203775307363	12.1291118243811	3.30156085338521e-06	1.39687538703514	3
ENSG00000144455.13	SUMF1	3	4368850	3_4	0	0.0125036921150689	9.65728513839731	2.01397201390914e-06	1.14978632683274	2
ENSG00000150995.18	ITPR1	3	4814046	3_4	0	0.0289821404841404	17.4745693008196	8.44689398028922e-06	-1.82087037725736	2
ENSG00000134107.4	BHLHE40	3	4989352	3_4	0	0.0128629116930863	9.91992894243222	2.12817802738957e-06	1.1466666666664	1
ENSG00000134108.12	ARL8B	3	5133845	3_4	0	0.00752143395648086	4.94974879427146	6.20931812086721e-07	0.350746268656664	1
ENSG00000134109.10	EDEM1	3	5189692	3_4	0	0.0580522251494861	23.9943245652698	2.32320485009738e-05	2.2394366197194	1
ENSG00000071282.11	LMCD1	3	8502071	3_6	0	0.0237129134614672	7.15382334901462	2.8293275846658e-06	-0.824806347665479	2
ENSG00000182533.6	CAV3	3	8733693	3_7	0	0.0215858244841047	6.63566573135347	2.38898403542846e-06	0.689735036656642	2
ENSG00000070950.9	RAD18	3	8963394	3_7	0	0.0173669703829402	4.61361844469245	1.33636731135915e-06	0.0345425141509476	3
ENSG00000196220.15	SRGAP3	3	9364020	3_7	0	0.0189151704580909	5.4072166822613	1.70586295593184e-06	-0.477777777778085	1
ENSG00000134077.15	THUMPD3	3	9363240	3_7	0	0.0262225078570165	8.44821392840381	3.69487059251339e-06	1.00000000000005	1
ENSG00000168137.15	SETD5	3	9397385	3_7	0	0.0178343722882144	4.86037307220245	1.44573115448189e-06	-0.256914886417462	2
ENSG00000163719.19	MTMR14	3	9649842	3_8	0	0.0198299742543843	4.64807996954383	1.53729016008762e-06	-0.132701421800944	1
ENSG00000114026.21	OGG1	3	9757089	3_8	0	0.0221064201072544	5.65919334964277	2.08657046975972e-06	-0.602649006622355	1
ENSG00000134072.10	CAMK1	3	9769618	3_8	0	0.022949807325598	6.00777012184695	2.2996008264735e-06	0.53034696156404	2
ENSG00000241553.12	ARPC4	3	9814626	3_8	0	0.0212877877546022	5.3079917884366	1.88460734518755e-06	0.40458015267189	1
ENSG00000214021.15	TTLL3	3	9798814	3_8	0	0.0220621530274192	5.6405267455677	2.07552352879506e-06	0.437101239576566	3
ENSG00000156990.14	RPUSD3	3	9843931	3_8	0	0.0198522064468001	4.65849900402078	1.54246349817424e-06	0.111940298507424	1
ENSG00000171135.13	JAGN1	3	9890513	3_8	0	0.0206093814936978	5.00667256460506	1.72097377950825e-06	0.471513314589338	2
ENSG00000163701.18	IL17RE	3	9903375	3_8	0	0.0210901874038706	5.22121119345315	1.83658826400777e-06	-0.329535320762061	2
ENSG00000163702.18	IL17RC	3	9917083	3_8	0	0.0276846099781026	7.75602334522262	3.58127460169033e-06	1.08425789321692	3
ENSG00000163703.17	CRELD1	3	10147151	3_8	0	0.0225016118336029	5.82409121703746	2.18575712342634e-06	-0.417218543046419	1
ENSG00000163704.11	PRRT3	3	9953000	3_8	0	0.0198931431975597	4.67765746432786	1.55200076333052e-06	-0.267275097783747	1
ENSG00000125037.12	EMC3	3	10010880	3_8	0	0.0232990250717775	6.14841842533977	2.38924821194806e-06	0.673511293634329	1
ENSG00000254999.3	BRK1	3	10115521	3_8	0	0.0748271671897328	17.1095917651028	2.1353007714786e-05	2.51422927314313	2
ENSG00000134086.7	VHL	3	10140878	3_8	0	0.0249745080828812	6.7953989052443	2.83055764773798e-06	1.26865671641799	1
ENSG00000134070.4	IRAK2	3	10175276	3_8	0	0.019772632986736	4.62114479336178	1.52396217251878e-06	-0.242857142857097	1
ENSG00000157014.10	TATDN2	3	10247090	3_8	0	0.104112432995249	20.2739323227805	3.52047037127558e-05	-2.21826402209579	2
ENSG00000157017.15	GHRL	3	10290784	3_8	0	0.0333126984988915	9.48461585327274	5.26974578944713e-06	-1.46776295046792	2
ENSG00000157103.10	SLC6A1	3	10993306	3_10	0	0.00551984377849546	5.2917782109318	4.87178962169384e-07	0.404782986955298	3
ENSG00000197548.12	ATG7	3	11223046	3_10	0	0.00720488063997826	7.75577043161301	9.31991264253455e-07	1.12878865666259	2
ENSG00000144560.14	VGLL4	3	11468194	3_10	0	0.0129151954357131	13.1614084647571	2.83506784081236e-06	1.73175439245242	2
ENSG00000144559.10	TAMM41	3	11846785	3_10	0	0.00631845105765538	6.54132507662119	6.89344736208363e-07	0.800000000000223	1
ENSG00000157150.4	TIMP4	3	12156985	3_10	0	0.00535967295676909	5.01952597644788	4.48705199255594e-07	0.338582677165268	1
ENSG00000154743.17	TSEN2	3	12479681	3_10	0	0.00958384826684278	10.3968315395717	1.66188528330605e-06	-1.24587224816618	3
ENSG00000075975.15	MKRN2	3	12557101	3_10	0	0.00513642629807198	4.62619751300138	3.96319405004511e-07	0.0341951476528433	4
ENSG00000225526.4	MKRN2OS	3	12560995	3_10	0	0.00596000812058894	6.00120935938101	5.96548468323385e-07	0.640040021324939	2
ENSG00000132155.11	RAF1	3	12662939	3_10	0	0.00734538257795847	7.93447282929307	9.72058950340647e-07	0.868965517241415	1
ENSG00000088726.15	TMEM40	3	12769053	3_10	0	0.00814480270485574	8.89050635601022	1.20772253808511e-06	-1.03448275862011	1
ENSG00000144712.11	CAND2	3	12793606	3_10	0	0.022843005574567	18.4593301712695	7.03281655194693e-06	1.89791446160122	3
ENSG00000144713.12	RPL32	3	12841340	3_10	0	0.00527322530593566	4.86919224675074	4.28246039245321e-07	-0.2582752765647	2
ENSG00000144711.13	IQSEC1	3	12906678	3_10	0	0.00544454416963269	5.16478284417612	4.69000922689228e-07	0.365911342747661	2
ENSG00000131379.9	C3orf20	3	14669081	3_10	0	0.00566410660859218	5.53032672724892	5.2244708980577e-07	-0.477746855911505	2
ENSG00000132182.11	NUP210	3	13416671	3_10	0	0.00607106100172605	6.17193672233381	6.24951287424015e-07	0.619153618559164	2
ENSG00000163517.14	HDAC11	3	13481510	3_10	0	0.00523867536033462	4.80841995743356	4.20130279252605e-07	-0.190476190476187	1
ENSG00000163520.13	FBLN2	3	13512458	3_10	0	0.00894575357775074	9.75881783984209	1.45604315768609e-06	-1.3407361273876	2
ENSG00000163528.12	CHCHD4	3	14112731	3_10	0	0.0091600968707517	9.97805396151514	1.52442485229525e-06	1.35285596813486	2
ENSG00000170876.7	TMEM43	3	14127579	3_10	0	0.00551603265313794	5.28539177408698	4.86255042955626e-07	0.435185185185252	1
ENSG00000154767.14	XPC	3	14178595	3_10	0	0.0180226896187126	16.254679910448	4.88605251893069e-06	-1.90766312324936	3
ENSG00000170860.3	LSM3	3	14177502	3_10	0	0.00865182587965863	9.44951590195702	1.36356999567686e-06	-1.30158730158728	1
ENSG00000131389.16	SLC6A6	3	14439766	3_10	0	0.00546793959877523	5.20442629787854	4.74631630052825e-07	0.391891891891843	1
ENSG00000154781.15	CCDC174	3	14652143	3_10	0	0.00601245714448118	6.08223404111656	6.09923303616223e-07	-0.596006869425747	2
ENSG00000154783.11	FGD5	3	14815331	3_11	0	0.0391084901536439	9.77091449985385	6.37332944459581e-06	1.1328124999997	1
ENSG00000131368.7	MRPS25	3	15063435	3_11	0	0.0326973939066639	8.09478908234479	4.41447215866021e-06	-0.879870129869993	1
ENSG00000131375.9	CAPN7	3	15206289	3_11	0	0.0246608317651181	5.46212239748127	2.24661810171905e-06	0.511764705882273	1
ENSG00000131370.15	SH3BP5	3	15321957	3_11	0	0.026220701921001	6.03382427896908	2.63874289678515e-06	-0.65009153820894	2
ENSG00000206562.11	METTL6	3	15439219	3_11	0	0.0227706956435605	4.71935673537534	1.79233510440181e-06	0.183086622905444	3
ENSG00000144597.13	EAF1	3	15430456	3_11	0	0.0226892821559381	4.68600720093653	1.77330652912598e-06	0.150793650793581	1
ENSG00000206561.12	COLQ	3	15521294	3_11	0	0.0366423901741723	9.1606400496473	5.59847468926607e-06	-1.22528227011139	2
ENSG00000131373.14	HACL1	3	15601536	3_11	0	0.0601535583006976	13.8239292695754	1.38692485491623e-05	1.62730574164004	3
ENSG00000131386.17	GALNT15	3	16088510	3_11	0	0.0564135787734884	13.2172608849589	1.2436129027526e-05	1.59770356119813	2
ENSG00000154814.13	OXNAD1	3	16264511	3_12	0	0.0680919224128395	17.238201017954	1.95770676693539e-05	-1.94444444444521	1
ENSG00000154822.17	PLCL2	3	16802230	3_12	0	0.0565552552365265	15.4807256563676	1.46024049025554e-05	1.90647482014372	1
ENSG00000163576.17	EFHB	3	19946945	3_14	0	0.0181126099307929	6.60397617666752	1.99501717030919e-06	0.732283464566895	1
ENSG00000144566.10	RAB5A	3	19946983	3_14	0	0.0152289333169892	4.99339028579276	1.26830908297679e-06	-0.294520547945388	1
ENSG00000197885.10	NKIRAS1	3	23951946	3_18	0	0.027522382070876	10.4925985158448	4.81647356054151e-06	-1.32867132867093	1
ENSG00000151090.17	THRB	3	24495732	3_18	0	0.0156904456889355	5.26396265457284	1.37755258168621e-06	0.305263157894681	1
ENSG00000151093.7	OXSM	3	25782726	3_19	0	0.0284764298368386	6.34211672451472	3.0121727558531e-06	0.705776173285007	1
ENSG00000179796.11	LRRC3B	3	26493173	3_19	0	0.0349115222508335	8.24608050552374	4.8014947887779e-06	-1.0507596228612	2
ENSG00000033867.16	SLC4A7	3	27375239	3_20	0	0.0220938093551084	6.69165684647233	2.4658370271322e-06	0.9237143484715	2
ENSG00000163512.13	AZI2	3	28348860	3_21	0	0.0269292862237669	8.73365579979869	3.92266318882934e-06	-1.08567084981957	2
ENSG00000144642.21	RBMS3	3	28575079	3_21	0	0.018226869743918	5.10008636286246	1.55042129890799e-06	-0.453531598512854	1
ENSG00000144644.14	GADL1	3	30717464	3_23	0	0.0404829743406465	10.6099144195495	7.16381562124652e-06	1.25000000000036	1
ENSG00000163527.9	STT3B	3	31531267	3_23	0	0.0481895364996146	12.2470383463369	9.84337277387097e-06	-1.54794520547839	1
ENSG00000144645.13	OSBPL10	3	32078058	3_23	0	0.0654163825124619	15.1332357772212	1.65111920251843e-05	1.76097560975722	1
ENSG00000170293.8	CMTM8	3	32222722	3_23	0	0.0391921158237727	10.3060339853064	6.73674929759438e-06	1.19224136196294	3
ENSG00000153551.13	CMTM7	3	32409155	3_24	0	0.0147197640161534	4.81938260317927	1.1831841923771e-06	0.377952755905621	1
ENSG00000091317.7	CMTM6	3	32502466	3_24	0	0.0209090035138572	8.15911878665586	2.8453565618721e-06	1.01485148514807	1
ENSG00000182973.18	CNOT10	3	32684690	3_24	0	0.0175207070083941	6.29098928871477	1.83836049369577e-06	0.613588110403477	1
ENSG00000188167.8	TMPPE	3	33097285	3_24	0	0.0373366113010248	12.9619359406785	8.07169744860311e-06	-1.47169811320735	1
ENSG00000170266.15	GLB1	3	33097285	3_24	0	0.0373366113010249	12.9619359406785	8.07169744860313e-06	1.47169811320735	1
ENSG00000170275.14	CRTAP	3	33113385	3_24	0	0.0189605116607252	7.06520316807021	2.23426567462661e-06	0.915173859491625	3
ENSG00000173705.8	SUSD5	3	33219383	3_25	0	0.0593907995883313	16.7569445087881	1.65987012864924e-05	-1.85820895522392	1
ENSG00000153558.13	FBXL2	3	33273247	3_25	0	0.0426790546457938	13.6441299728526	9.71226993855078e-06	1.87647058823571	1
ENSG00000170248.13	PDCD6IP	3	33798622	3_25	0	0.0420539380887348	13.5056429142938	9.47288008016197e-06	1.86428571428574	1
ENSG00000144681.10	STAC	3	36380288	3_26	0	0.076493033307355	17.5368118400412	2.23734331635187e-05	-2.29729729729794	1
ENSG00000163673.7	DCLK3	3	36764355	3_27	0	0.0258193807850722	5.26845055479358	2.26876146274064e-06	-0.356589147286959	1
ENSG00000168016.13	TRANK1	3	36944995	3_27	0	0.0247467043364505	4.87294617012974	2.01126404122354e-06	0.205882352941072	1
ENSG00000178567.7	EPM2AIP1	3	36993455	3_27	0	0.0269410911390635	5.66501585493704	2.54551942979299e-06	0.739698751074674	2
ENSG00000076242.14	MLH1	3	36993455	3_27	0	0.0316448346629862	7.16737484465853	3.78288426583828e-06	0.96666666666701	1
ENSG00000093167.17	LRRFIP2	3	37186242	3_27	0	0.0258842219927291	5.29183671894014	2.28455520426842e-06	0.634146341463582	1
ENSG00000144674.16	GOLGA4	3	37243088	3_27	0	0.0292305333179691	6.42609987507864	3.13288400859088e-06	0.907282924091255	3
ENSG00000198590.11	C3orf35	3	37386585	3_27	0	0.0241222939445996	4.6348310715533	1.86471567109049e-06	-0.134418487818392	2
ENSG00000144668.11	ITGA9	3	37451252	3_27	0	0.121675761243368	19.9463593996145	4.04788175522775e-05	-2.10482529118148	1
ENSG00000144677.14	CTDSPL	3	37860466	3_27	0	0.0261699440035954	5.39418745985668	2.35444708323208e-06	0.410060056859478	2
ENSG00000187091.13	PLCD1	3	38029646	3_27	0	0.0242137449251151	4.6700836884583	1.88602190255133e-06	-0.0438799076212246	1
ENSG00000172939.8	OXSR1	3	38173945	3_27	0	0.0338780737426035	7.80494738027239	4.4101036226964e-06	0.898876404494232	1
ENSG00000093217.9	XYLB	3	38346523	3_28	0	0.0288797190657482	9.23100783725887	4.44633509071094e-06	-1.07918552036186	1
ENSG00000114739.13	ACVR2B	3	38452729	3_28	0	0.0251021642943684	7.92348282308446	3.31732020629238e-06	0.951418414109159	2
ENSG00000183873.15	SCN5A	3	38646249	3_28	0	0.0288042927309167	9.20659376310344	4.42299350879903e-06	1.06918238993682	1
ENSG00000114742.13	WDR48	3	39052969	3_28	0	0.0205789493291474	6.07350398911436	2.08459947699783e-06	-0.670799799115054	3
ENSG00000114745.13	GORASP1	3	39108012	3_28	0	0.0201158422919152	5.86179490461627	1.96665846938327e-06	-0.741116751268916	1
ENSG00000168026.18	TTC21A	3	39107217	3_28	0	0.0187331502335021	5.1996401280374	1.62459161863787e-06	-0.436580450256773	3
ENSG00000168334.8	XIRP1	3	39192679	3_28	0	0.0465440249256316	13.7010726979775	1.06360069576956e-05	1.65775401069474	1
ENSG00000168329.13	CX3CR1	3	39284123	3_28	0	0.0216575850299395	6.54882385662886	2.36555714130186e-06	1.11249445914341	2
ENSG00000144659.10	SLC25A38	3	39383433	3_28	0	0.0462745420713325	13.6461534230914	1.05320396398869e-05	-2.05167579053436	2
ENSG00000168028.13	RPSA	3	39406713	3_28	0	0.0836751779905961	19.2563489246863	2.68739000237195e-05	-2.44689717873934	2
ENSG00000170011.13	MYRIP	3	39808955	3_28	0	0.0181555836845	4.90856680137511	1.48636348271802e-06	0.320261437908568	1
ENSG00000114784.3	EIF1B	3	40309786	3_29	0	0.0219940974859645	8.70544581313473	3.19342902201356e-06	-1.16197183098633	1
ENSG00000168032.8	ENTPD3	3	40387447	3_29	0	0.01882250839551	7.25695083197996	2.27819967578008e-06	0.920817108071431	2
ENSG00000188846.13	RPL14	3	40396629	3_29	0	0.01819246771424	6.94050257599846	2.10592372924682e-06	-0.75928064324372	3
ENSG00000177873.12	ZNF619	3	40477330	3_29	0	0.0151492279478418	5.24032388468956	1.32406326283306e-06	0.399999999999971	1
ENSG00000172888.11	ZNF621	3	40524103	3_29	0	0.0523659081825578	16.8239012425517	1.46938450512848e-05	-1.8400316563829	2
ENSG00000168038.10	ULK4	3	41962206	3_30	0	0.0515655350838725	16.7100183575384	1.43713167414614e-05	-2.60001268207024	2
ENSG00000187094.11	CCK	3	42266417	3_30	0	0.0203529393178492	8.01608260380702	2.72113085715014e-06	0.90399999999964	1
ENSG00000114812.12	VIPR1	3	42497135	3_30	0	0.26674111984642	32.7872578247061	0.000145866368711834	3.10644257703198	1
ENSG00000114857.17	NKTR	3	42600359	3_31	0	0.0242650761169765	7.91524421608406	3.20336246622976e-06	0.937626899690287	2
ENSG00000093183.13	SEC22C	3	42602204	3_31	0	0.0188001047945421	5.54060850129469	1.73731208115601e-06	-0.530913146386638	2
ENSG00000114853.13	ZBTB47	3	42653821	3_31	0	0.0216274926315326	6.84372820431342	2.46864721902364e-06	0.801075268817122	1
ENSG00000157119.11	KLHL40	3	42685226	3_31	0	0.0173617081114905	4.8009184588264	1.39019872490636e-06	0.300653594771301	1
ENSG00000010282.14	HHATL	3	42693658	3_31	0	0.0348399573565675	11.2923054038025	6.56175990669673e-06	-1.56167500179308	3
ENSG00000244607.5	CCDC13	3	42770079	3_31	0	0.0319703818367468	10.4884524647242	5.59267191777108e-06	-1.40851597350148	3
ENSG00000144648.15	ACKR2	3	42800848	3_31	0	0.136381935149724	24.2848790132696	5.52399018414302e-05	-2.62913907284744	1
ENSG00000180432.5	CYP8B1	3	42876805	3_31	0	0.0397924147020375	12.5373239546329	8.32080314319498e-06	-1.57042253521041	1
ENSG00000182983.14	ZNF662	3	42905991	3_31	0	0.0172013968788414	4.71473857796333	1.35263754790152e-06	0.424050632911265	1
ENSG00000144649.8	FAM198A	3	42979596	3_31	0	0.0173016516185224	4.76872636428437	1.3761002421554e-06	-0.459119496855485	1
ENSG00000144647.5	POMGNT2	3	43106160	3_31	0	0.0492739218853662	14.5452653290857	1.19536045437112e-05	1.79032258064489	1
ENSG00000011198.7	ABHD5	3	43690090	3_31	0	0.021268150121609	6.68780985057349	2.37232256261608e-06	-0.767676767677081	1
ENSG00000179152.19	TCAIM	3	44335678	3_31	0	0.0170194113242057	4.61593465189285	1.31028054249243e-06	0.142398556724651	2
ENSG00000225873.3	LINC00694	3	44439661	3_31	0	0.0480974363062611	14.3178012434446	1.14857236578262e-05	-1.77586206896577	1
ENSG00000178917.15	ZNF852	3	44497691	3_31	0	0.0171297630573231	4.67597116568681	1.3359287177659e-06	-0.244604316546802	1
ENSG00000196345.12	ZKSCAN7	3	44557611	3_31	0	0.020144985077663	6.18306478160383	2.07745130276086e-06	-0.763779527558822	1
ENSG00000144792.9	ZNF660	3	44590720	3_31	0	0.0654288641626672	17.2238109939321	1.8795710090322e-05	1.98265895953774	1
ENSG00000186448.14	ZNF197	3	44584132	3_31	0	0.0196701099921128	5.96120910858335	1.95569556268358e-06	-0.681185711704818	2
ENSG00000169981.10	ZNF35	3	44649020	3_31	0	0.0240797125045107	7.84380205546683	3.150199283452e-06	0.994565217391164	1
ENSG00000196653.11	ZNF502	3	44712685	3_31	0	0.0181182099945448	5.19721998118881	1.57053093061733e-06	-0.550971667873437	2
ENSG00000186446.11	ZNF501	3	44713292	3_31	0	0.0170442895405732	4.6295032391035	1.31605306530183e-06	-0.187889754560592	2
ENSG00000163807.5	KIAA1143	3	44761638	3_31	0	0.0192196448359918	5.74579113550295	1.84185441109723e-06	0.577702702702603	1
ENSG00000169964.7	TMEM42	3	44861857	3_31	0	0.0172798428222769	4.75700824336684	1.37098845421977e-06	0.24398625429568	1
ENSG00000075914.12	EXOSC7	3	44998969	3_31	0	0.0170977963974067	4.65861942387583	1.3284875227652e-06	-0.108823529411791	1
ENSG00000163814.7	CDCP1	3	45087953	3_31	0	0.0174975563532989	4.87333104136688	1.42220899185413e-06	0.300000000000002	1
ENSG00000183625.14	CCR3	3	46128832	3_32	0	0.0137512486200039	5.71579318274251	1.31092771680397e-06	0.600273644896104	2
ENSG00000163825.3	RTP3	3	46412462	3_32	0	0.0168595613290524	7.60759484790812	2.13921163341878e-06	-1.11452513966476	1
ENSG00000011376.9	LARS2	3	45317745	3_32	0	0.0212674086255505	9.76682168121504	3.46439928060587e-06	1.00222061918196	3
ENSG00000144791.9	LIMD1	3	45768337	3_32	0	0.0122489301976344	4.64298436912019	9.48539644179342e-07	-0.0780141843971851	1
ENSG00000211456.10	SACM1L	3	45689783	3_32	0	0.0131324067889071	5.28873837563606	1.15839457859727e-06	0.16312056737598	1
ENSG00000163817.15	SLC6A20	3	45801823	3_32	0	0.0273630650138318	12.1147932762332	5.52892699846059e-06	-1.85829959514243	1
ENSG00000163818.16	LZTFL1	3	45916204	3_32	0	0.0393905070601985	15.5213369080847	1.01971968420973e-05	-1.63592233009637	1
ENSG00000172215.5	CXCR6	3	45941984	3_32	0	0.019584852006128	9.00016755174062	2.93988941293253e-06	1.61499999999932	1
ENSG00000163820.14	FYCO1	3	45896341	3_32	0	0.0123659030457435	4.73108834891995	9.75768964817966e-07	-0.119743251132784	2
ENSG00000163823.3	CCR1	3	46208517	3_32	0	0.0421631778028806	16.1596173062865	1.13638243693224e-05	-2.37554585152843	1
ENSG00000121807.5	CCR2	3	46354094	3_32	0	0.0750841648585264	21.6066798558896	2.70580501416851e-05	-2.9041095890425	1
ENSG00000160791.13	CCR5	3	46370170	3_32	0	0.0127331421728767	5.00251927746858	1.06239120006945e-06	0.561714211661488	2
ENSG00000121797.9	CCRL2	3	46406481	3_32	0	0.0319390053560785	13.5585978747451	7.22264506466965e-06	1.57933191234483	2
ENSG00000261603.1	PRSS46	3	46735496	3_33	0	0.0340529724780649	14.563489536838	8.27142966430159e-06	-2.40771945453994	2
ENSG00000178038.16	ALS2CL	3	46696489	3_33	0	0.013163089024308	7.25472049348809	1.59271697553672e-06	0.869863013698595	1
ENSG00000181585.3	TMIE	3	46693690	3_33	0	0.0153434204612366	8.5547838810761	2.18922971533532e-06	-1.74680619432133	2
ENSG00000188086.13	PRSS45	3	46744963	3_33	0	0.165274501289385	20.1345775213039	5.55019807279544e-05	-2.69022306132729	3
ENSG00000178055.11	PRSS42	3	46834226	3_33	0	0.00986062783401398	4.94422207738824	8.13134977297745e-07	0.485596707818892	1
ENSG00000160801.13	PTH1R	3	46877309	3_33	0	0.0150643094474812	8.93948922709936	2.24606354586536e-06	1.06440713398338	2
ENSG00000160796.16	NBEAL2	3	46979634	3_33	0	0.00969086034201272	5.26953937721811	8.51716566395206e-07	0.547619047619162	1
ENSG00000160799.11	CCDC12	3	46982458	3_33	0	0.0108316810777372	5.70421915126043	1.03050990950137e-06	-0.102362204724417	1
ENSG00000181555.20	SETD2	3	47164415	3_33	0	0.0293002123251332	14.7383015494265	7.20241781126534e-06	-1.92275574112728	1
ENSG00000114648.11	KLHL18	3	47284808	3_33	0	0.00968653055601398	4.96591739472994	8.02283479538551e-07	-0.473262554248076	2
ENSG00000114650.18	SCAP	3	47476776	3_33	0	0.0120691020061846	7.32363339834507	1.47421783178823e-06	1.10078296516387	3
ENSG00000163832.15	ELP6	3	47513447	3_33	0	0.0107019216631221	5.56960998501476	9.94137961435206e-07	-0.628140703517773	1
ENSG00000047849.21	MAP4	3	47903156	3_34	0	0.0081486998095438	4.68078083631264	6.3616054688155e-07	0.245487364620921	1
ENSG00000164045.11	CDC25A	3	48188134	3_34	0	0.0108775889596754	7.25255056462926	1.31578070869621e-06	0.425373134328365	1
ENSG00000164048.13	ZNF589	3	48256121	3_34	0	0.0115889752836917	8.00267252461181	1.54682145689753e-06	1.11627906976729	1
ENSG00000172113.8	NME6	3	48301516	3_34	0	0.00862491693787471	5.79271480400757	8.3329192636994e-07	0.190312947373981	2
ENSG00000213689.11	TREX1	3	48465783	3_34	0	0.101083384066989	31.0909889068757	5.24172719231484e-05	3.25966850828746	1
ENSG00000164054.15	SHISA5	3	48445644	3_34	0	0.00895762372046494	9.29404918334485	1.3885383762346e-06	-3.1357142857142	1
ENSG00000114268.11	PFKFB4	3	48562511	3_34	0	0.0287079045725193	30.199720001429	1.44598742418371e-05	4.41758241758004	1
ENSG00000145040.3	UCN2	3	48563473	3_34	0	0.0107449352300413	10.8572964046853	1.94574356024657e-06	-2.00781620551871	2
ENSG00000225697.12	SLC26A6	3	48634901	3_34	1	0.0475448117541208	55.1474792308754	4.37309491593351e-05	7.10050251256061	1
ENSG00000213672.7	NCKIPSD	3	48685869	3_34	0	0.0132900132680338	17.793692664728	3.94413348902632e-06	-1.10687022900778	1
ENSG00000068745.14	IP6K2	3	48694054	3_34	0	0.0198754223581644	22.6749285349081	7.51661660143924e-06	-4.27629232476329	3
ENSG00000114302.15	PRKAR2A	3	48845667	3_34	0	0.0424845314571284	42.7482573181322	3.02907030500126e-05	-6.46876168721982	2
ENSG00000177479.19	ARIH2	3	48919714	3_34	0	0.0144297637020738	16.382394215545	3.94272691102849e-06	-0.699999999999753	1
ENSG00000178467.17	P4HTM	3	48997446	3_34	0	0.0456138378302767	27.5151841959188	2.09328877325889e-05	4.40136054421837	1
ENSG00000178252.17	WDR6	3	49007280	3_34	0	0.00863485784402096	27.8286127504663	4.00780751366122e-06	3.7680506034764	2
ENSG00000178149.16	DALRD3	3	49023895	3_34	0	0.0335155823306956	24.0783013947355	1.34596176055933e-05	4.21088435374257	1
ENSG00000198218.10	QRICH1	3	49070995	3_34	0	0.0588259928633473	32.394833549854	3.17837491404346e-05	-4.90805767659968	2
ENSG00000172046.18	USP19	3	49120338	3_34	0	0.00854907084870116	14.7429286333491	2.10214556104953e-06	-1.58015267175554	1
ENSG00000185909.14	KLHDC8B	3	49171432	3_34	0	0.0108900149792522	14.4761169641639	2.62930317696269e-06	-3.94738665534416	3
ENSG00000173421.16	CCDC36	3	49199006	3_34	0	0.00945968536225017	9.07562842123517	1.43190268575112e-06	0.515357384193336	2
ENSG00000188315.7	C3orf62	3	49277527	3_34	1	0.0362247012955875	53.7750955334455	3.24897305208857e-05	-7.05102040815835	1
ENSG00000114316.12	USP4	3	49340655	3_35	0	0.00935651775709811	18.2458815486491	2.84733917147029e-06	-3.45390070922073	1
ENSG00000233276.3	GPX1	3	49358324	3_35	0	0.0163022241282795	111.102309853692	3.02085620762287e-05	11.6769230769226	1
ENSG00000067560.10	RHOA	3	49412205	3_35	0	0.0100353484158696	55.8570714645202	9.34911976310669e-06	-7.64433667856883	2
ENSG00000145022.4	TCTA	3	49393996	3_35	0	0.0160321265967892	9.71135224554579	2.596754818063e-06	-0.575396825396918	1
ENSG00000145020.15	AMT	3	49421819	3_35	0	0.0101947809754183	6.97371503364391	1.1857747611285e-06	0.385258112318106	2
ENSG00000145029.13	NICN1	3	49429438	3_35	0	0.00934655690293218	18.5204826215773	2.88711484384373e-06	3.49645390070912	1
ENSG00000173531.15	MST1	3	49688252	3_35	0	0.0437220313620244	77.5908908192976	5.65810724654126e-05	9.20666009754152	4
ENSG00000164068.15	RNF123	3	49699132	3_35	0	0.00946907980988831	43.9497978990805	6.94104348007497e-06	-7.64227642276282	1
ENSG00000173540.12	GMPPB	3	49724172	3_35	0	0.00946895203203624	43.9453443451269	6.94024647055926e-06	-7.64227642276383	1
ENSG00000176095.11	IP6K1	3	49787936	3_35	0	0.0106925311675662	11.9002158336487	2.12224475377443e-06	-2.17682926829373	1
ENSG00000185614.4	FAM212A	3	49664550	3_35	0	0.0108444221665545	95.6521340112714	1.73006008030768e-05	-11.0642208215204	2
ENSG00000182179.12	UBA7	3	49816925	3_35	0	0.0226887522177736	29.153402869459	1.10321452709456e-05	-4.4509803921574	1
ENSG00000164078.12	MST1R	3	49903379	3_35	0	0.0101005792923984	26.8674049402022	4.526182997473e-06	-5.94002567400202	2
ENSG00000004534.14	RBM6	3	49940636	3_35	0	0.00946161004213653	26.1722039127783	4.13014639434909e-06	5.83739837398496	1
ENSG00000188338.14	SLC38A3	3	50183594	3_35	0	0.0350296502242731	24.3519699990635	1.42275462638088e-05	3.78114671099926	3
ENSG00000012171.19	SEMA3B	3	50267802	3_35	0	0.0277670467280368	16.5221759115452	7.65168421676734e-06	-1.84422110552778	1
ENSG00000179564.3	LSMEM2	3	50278688	3_35	0	0.0367880610442173	19.3791158039911	1.18905231279113e-05	2.05102040816415	1
ENSG00000186792.16	HYAL3	3	50295266	3_35	0	0.0120417377706742	7.84514317468866	1.57561513889947e-06	-0.583999999999823	1
ENSG00000243477.5	NAT6	3	50295266	3_35	0	0.0120417377706742	7.84514317468865	1.57561513889947e-06	0.583999999999823	1
ENSG00000114378.16	HYAL1	3	50314277	3_35	0	0.00950105041826432	5.5565486820473	8.8051518887989e-07	0.930184804928661	1
ENSG00000007402.11	CACNA2D2	3	50504338	3_35	0	0.0354184946117876	13.3739584764228	7.90041990485601e-06	0.00540540540540695	1
ENSG00000114735.9	HEMK1	3	50569633	3_35	0	0.013905851047344	7.42694940430888	1.72253535287755e-06	0.417112299465047	1
ENSG00000088543.14	C3orf18	3	50572377	3_35	0	0.0140265123863056	7.47762849904816	1.74933783815219e-06	-0.411764705882337	1
ENSG00000114738.10	MAPKAPK3	3	50611291	3_35	0	0.00951250601865006	8.52871220498347	1.35312684392547e-06	1.84818283715233	3
ENSG00000088538.12	DOCK3	3	50673652	3_35	0	0.00977124983841438	5.79713524957709	9.44764695876986e-07	1.04102564102514	1
ENSG00000145050.15	MANF	3	51380917	3_35	0	0.00945486433197573	5.31760825466477	8.38555374992906e-07	-0.760233918128921	1
ENSG00000259956.1	RBM15B	3	51391456	3_35	0	0.0185519634001916	10.4857992964074	3.24452799120545e-06	1.14350797266519	1
ENSG00000164080.13	RAD54L2	3	51535000	3_35	0	0.0197767101481289	10.2106193271007	3.36795468193795e-06	-1.75964527246242	2
ENSG00000164081.12	TEX264	3	51669048	3_35	0	0.0103420425331173	5.43705005509189	9.37842168961891e-07	-0.293785310734337	1
ENSG00000164082.14	GRM2	3	51618000	3_35	0	0.0103300645564445	6.54704783343163	1.12799884539718e-06	-1.06450162683013	2
ENSG00000114767.6	RRP9	3	51941930	3_36	0	0.0335214729566055	13.8529936192189	7.74509650207107e-06	1.84435797665361	1
ENSG00000041880.14	PARP3	3	51941930	3_36	0	0.0335214729566056	13.8529936192189	7.74509650207109e-06	-1.84435797665361	1
ENSG00000248487.8	ABHD14A	3	51972037	3_36	0	0.0180425904973821	8.06580371776299	2.42720605620461e-06	1.1106628940919	2
ENSG00000162244.10	RPL29	3	51993314	3_36	0	0.0178477068939977	7.9537152977435	2.36762311910922e-06	-0.964566929133842	1
ENSG00000164086.9	DUSP7	3	52012813	3_36	0	0.0126689496987721	4.75890948204627	1.00556039910359e-06	0.11165048543688	1
ENSG00000164087.7	POC1A	3	52154345	3_36	0	0.0213662740851514	9.72012774449615	3.4638643282951e-06	-1.42148760330615	1
ENSG00000239732.3	TLR9	3	52227015	3_36	0	0.0159177593362664	6.84834008523283	1.81814015593913e-06	1.34883720930204	1
ENSG00000164088.17	PPM1M	3	52245935	3_36	0	0.0128477597143366	4.89579806415166	1.04908579712352e-06	-0.11290322580646	1
ENSG00000168237.17	GLYCTK	3	52286212	3_36	0	0.0353277286899535	14.3473777141458	8.45372962786043e-06	-1.86186186186192	1
ENSG00000164091.11	WDR82	3	52288401	3_36	0	0.0174243537807536	7.64526257068461	2.22182163514456e-06	1.55223880596996	1
ENSG00000114841.17	DNAH1	3	52309726	3_36	0	0.0127333442020456	4.81626602802543	1.02285259608497e-06	0.0620720459555745	2
ENSG00000163930.9	BAP1	3	52407847	3_36	0	0.0150668818847407	6.31552419976893	1.58705834444919e-06	-0.72134038800684	1
ENSG00000010318.20	PHF7	3	52414035	3_36	0	0.0232727098662073	10.41251959943	4.04168900401507e-06	1.09230769230812	1
ENSG00000010319.6	SEMA3G	3	52444898	3_36	0	0.0140763957476058	5.79551456149896	1.36064106824343e-06	0.860962566845048	1
ENSG00000114854.7	TNNC1	3	52454186	3_36	0	0.0153741887378035	6.5353132554875	1.67578663793275e-06	-0.778208162403579	2
ENSG00000010322.15	NISCH	3	52454186	3_36	0	0.0136604640037881	5.45154960863813	1.24206843560662e-06	-0.364514755620869	2
ENSG00000010327.10	STAB1	3	52495250	3_36	0	0.0128280534722832	4.87400998704698	1.04281502974267e-06	-0.32967032967032	1
ENSG00000168273.7	SMIM4	3	52533172	3_36	0	0.0151346202484639	6.36384922923254	1.60639193760385e-06	1.25846188953311	2
ENSG00000168268.10	NT5DC2	3	52535464	3_36	0	0.0151400583861858	6.44433660259429	1.62729343401958e-06	-0.688144329897228	1
ENSG00000163938.16	GNL3	3	52681295	3_36	0	0.0136077354435719	5.40652282024677	1.22705492615628e-06	1.19606062504285	2
ENSG00000163939.18	PBRM1	3	52685382	3_36	0	0.0162792672270793	7.05877747181884	1.91656895375396e-06	-1.52218784524236	3
ENSG00000114902.13	SPCS1	3	52704149	3_36	0	0.0155350334057166	6.62069391436029	1.71544108492106e-06	-1.4560000000004	1
ENSG00000016864.18	GLT8D1	3	52706166	3_36	0	0.0153478584609955	6.50960776858717	1.66633651898648e-06	-1.43999999999978	1
ENSG00000114904.12	NEK4	3	52771077	3_36	0	0.0154652837042369	6.57923054222211	1.69704399638149e-06	1.45238095238083	1
ENSG00000055955.15	ITIH4	3	52830568	3_36	0	0.0361646346827095	14.3169191147172	8.63562469045563e-06	-2.41219937845673	3
ENSG00000272573.5	MUSTN1	3	52834429	3_36	0	0.0831142178639147	22.0270942497244	3.0534628323308e-05	-2.77907431172129	2
ENSG00000213533.11	TMEM110	3	52841756	3_36	0	0.0418519374597259	15.6306628112703	1.09107113836808e-05	-2.31698993869973	2
ENSG00000163933.9	RFT1	3	53088241	3_36	0	0.0895400265304122	22.9720724489735	3.43065859956242e-05	2.73607651124304	2
ENSG00000163932.13	PRKCD	3	53155654	3_36	0	0.0135640043390924	5.40628145549947	1.22305694282152e-06	-0.486301369862935	1
ENSG00000163931.15	TKT	3	53255511	3_36	0	0.0426376485118155	16.0367527770466	1.14043302396483e-05	-1.7784012300179	2
ENSG00000272886.5	DCP1A	3	53347519	3_36	0	0.0129584143001465	4.97069340348166	1.07430832899112e-06	0.310494283753249	2
ENSG00000016391.10	CHDH	3	53811891	3_36	0	0.0124949580753139	4.64263481438823	9.67518844584847e-07	0.162809257821697	2
ENSG00000056736.9	IL17RB	3	53846762	3_36	0	0.0142121366246676	5.83378339648212	1.38283314157682e-06	0.555183946488654	1
ENSG00000113812.13	ACTR8	3	53881333	3_36	0	0.0152862076854589	6.51944867372787	1.6621519826091e-06	-0.808003533708873	3
ENSG00000113811.10	SELENOK	3	53891822	3_36	0	0.0622264770630183	19.63580092422	2.03790502497618e-05	2.11764705882341	1
ENSG00000157445.14	CACNA2D3	3	54085218	3_37	0	0.0281120156114616	9.4041432938051	4.40931706202563e-06	1.05756439494692	3
ENSG00000180376.16	CCDC66	3	56554346	3_39	0	0.026110291147198	7.02237326172551	3.05812849889006e-06	1.0250481325833	4
ENSG00000163947.11	ARHGEF3	3	57030638	3_39	0	0.123409081105741	21.7334141906257	4.47337370875059e-05	2.35080645161276	1
ENSG00000144730.17	IL17RD	3	57170417	3_39	0	0.0211745565349742	5.07080236039327	1.79081660619824e-06	-0.476804872905981	2
[truncated: 8,291 more rows]
