# Supplementary material for: Adjusting for genetic confounders in transcriptome-wide association studies improves discovery of risk genes of complex traits
Source: Nat Genet. 2024 Jan 26;56(2):336–47. doi: 10.1038/s41588-023-01648-9 (PMC10864181; doi:10.1038/s41588-023-01648-9)
Supplement: Supplementary file 5 — cTWAS results of all analyzed genes across all tissues for IBD, SCZ, and SBP. Results are stored separately for each combination of traits and tissues. Column legends for each set of results are the same as in Supplementary Table 1. [file 41588_2023_1648_MOESM5_ESM.zip › IBD_Nerve_Tibial.csv]

id	genename	chrom	pos	region_tag	cs_index	PIP	tau2	PVE	z	num_eqtl
ENSG00000187634.11	SAMD11	1	909894	1_1	0	0.00753410286511314	4.62342250599571	5.80972042447935e-07	-0.0128745433255025	2
ENSG00000188976.10	NOC2L	1	958339	1_1	0	0.0130264170555076	9.74513470904828	2.11725384829404e-06	-1.12043795620502	1
ENSG00000187961.13	KLHL17	1	959193	1_1	0	0.00781096910713852	4.98141638368982	6.48959912650648e-07	0.32083333333331	1
ENSG00000187642.9	PERM1	1	962943	1_1	0	0.00818136834828409	5.44905944737876	7.43545582512517e-07	0.47814537171174	2
ENSG00000188290.10	HES4	1	989148	1_1	0	0.0134301307653287	9.86949871840125	2.21072866181385e-06	1.12366131326196	2
ENSG00000187608.8	ISG15	1	1000731	1_1	0	0.0155047297786945	11.0082090089077	2.8466952320914e-06	1.21947926067985	2
ENSG00000188157.14	AGRN	1	1027633	1_1	0	0.00812114018525956	5.28873433187031	7.16355936950045e-07	-0.405405405405443	1
ENSG00000131591.17	C1orf159	1	1091327	1_1	0	0.009436011664536	6.67890980544362	1.05112448639108e-06	0.720279720279568	1
ENSG00000162571.13	TTLL10	1	1174096	1_1	0	0.0120129698102599	9.66206077575488	1.93588812655803e-06	1.75392670156984	1
ENSG00000186891.13	TNFRSF18	1	1176929	1_1	0	0.193868202220194	39.318665286201	0.000127135096031045	4.38068181818266	1
ENSG00000186827.10	TNFRSF4	1	1213936	1_1	0	0.00913595599958372	9.52418843159795	1.45124950285743e-06	-2.26331070794787	2
ENSG00000160087.20	UBE2J2	1	1256271	1_1	0	0.160183988578332	33.4592721773667	8.93913917023635e-05	-3.16633266533237	1
ENSG00000162572.20	SCNN1D	1	1259424	1_1	0	0.0158005610311455	15.7198102972995	4.14266594393499e-06	-2.77060455579313	4
ENSG00000131584.18	ACAP3	1	1327211	1_1	0	0.0126118250733054	14.8553038008034	3.12478097547478e-06	-3.37354085603291	1
ENSG00000224051.6	CPTP	1	1326444	1_1	0	0.0123642528409973	14.5979325633039	3.01036624862013e-06	3.33461538461374	1
ENSG00000107404.19	DVL1	1	1372258	1_1	0	0.013297550156667	14.438940706096	3.2023373125482e-06	-2.98119122257129	1
ENSG00000162576.16	MXRA8	1	1362042	1_1	0	0.0116497945772166	13.7414865417176	2.67000509359369e-06	-3.21659789111908	2
ENSG00000175756.13	AURKAIP1	1	1375267	1_1	0	0.0175024909946073	18.7175638161406	5.46398238959568e-06	3.8360261439458	2
ENSG00000242485.5	MRPL20	1	1407232	1_1	0	0.0173243914792263	17.3892604197923	5.02457352847369e-06	3.03723404255202	1
ENSG00000235098.8	ANKRD65	1	1419214	1_1	0	0.0396117647669159	26.132521824304	1.72649616770456e-05	-4.07630522088439	1
ENSG00000179403.11	VWA1	1	1434243	1_1	0	0.00864358167685753	5.707675118065	8.22835633336596e-07	0.276295133437846	1
ENSG00000160072.19	ATAD3B	1	1424900	1_1	0	0.00760061207908858	5.08997902156899	6.45245026162829e-07	-0.969140611195131	3
ENSG00000215915.9	ATAD3C	1	1425095	1_1	0	0.0124618176666712	12.238768618654	2.54377809080247e-06	-2.53949903660973	1
ENSG00000197785.13	ATAD3A	1	1511945	1_1	0	0.0171556672676946	14.2226547255611	4.0695687265045e-06	-2.54716981132176	1
ENSG00000228594.3	FNDC10	1	1594570	1_1	0	0.0279201755986911	18.1114839516912	8.43397455316467e-06	-2.28048780487816	1
ENSG00000248333.8	CDK11B	1	1703754	1_1	0	0.00865423669306853	6.27788083426192	9.06153854772273e-07	1.01159420289819	1
ENSG00000189339.11	SLC35E2B	1	1694167	1_1	0	0.0121533561732609	12.9100810317678	2.61688898718638e-06	2.45806451612936	1
ENSG00000008128.22	CDK11A	1	1726691	1_1	0	0.0083786362942444	5.6348526869794	7.8743735069877e-07	0.363292730720294	2
ENSG00000008130.15	NADK	1	1756043	1_1	2	0.0746619021835953	23.6444906308359	2.94434786040063e-05	4.40990922526899	4
ENSG00000078369.17	GNB1	1	1842235	1_1	0	0.0112543447785887	8.03501672063094	1.50822837159474e-06	0.636942675159169	1
ENSG00000169885.9	CALML6	1	1913254	1_1	0	0.0295828349929328	19.5194652313906	9.63092081142347e-06	2.50228260143906	2
ENSG00000178821.12	TMEM52	1	1919746	1_1	0	0.0186183120589872	15.3634736506455	4.77078484143211e-06	2.42261904761839	1
ENSG00000205116.3	TMEM88B	1	1426261	1_1	0	0.0174201708621037	18.6004401579045	5.40425380958072e-06	3.93251533742404	1
ENSG00000067606.16	PRKCZ	1	2050574	1_3	0	0.0159161004509618	12.8234112405252	3.40408461777927e-06	-1.44869565217416	1
ENSG00000162585.16	FAAP20	1	2168443	1_3	0	0.00761374256335712	5.92224757639692	7.52046774240736e-07	-0.558298469227979	3
ENSG00000157933.9	SKI	1	2228951	1_3	0	0.00761508486987073	6.07761634918623	7.71912609129327e-07	-0.574380165289296	1
ENSG00000116151.13	MORN1	1	2367799	1_3	0	0.00665473821108753	4.71436350427342	5.23255915953848e-07	-0.0317177275175384	2
ENSG00000157916.19	RER1	1	2391602	1_3	0	0.00801186258896625	6.32011660958886	8.4453701523207e-07	0.626023529013253	2
ENSG00000157911.9	PEX10	1	2412603	1_3	0	0.0071150195152262	5.23336514111839	6.21036661430056e-07	0.186666666666685	1
ENSG00000157873.17	TNFRSF14	1	2556224	1_3	1	0.451956888797424	28.0764799963819	0.000211640985165166	-5.08799999999891	1
ENSG00000157870.14	FAM213B	1	2577090	1_3	0	0.00887337675472921	6.85281758367711	1.01418737180646e-06	-0.169811320754694	1
ENSG00000142606.15	MMEL1	1	2632557	1_3	0	0.0130527636674195	11.5450675119378	2.51338522203791e-06	1.54545454545471	1
ENSG00000215912.12	TTC34	1	2800905	1_3	0	0.00681299032424976	12.7242610033126	1.44587399467614e-06	-3.00735294117615	1
ENSG00000142611.16	PRDM16	1	3140085	1_3	0	0.00839409705107686	6.74600330490198	9.44453632573886e-07	-0.628378378378337	1
ENSG00000130762.14	ARHGEF16	1	3454845	1_3	0	0.00831685831283813	6.7310937343838	9.33695029426131e-07	-0.699564179347624	2
ENSG00000162591.15	MEGF6	1	3562032	1_3	0	0.00892629422816627	7.51175782675289	1.11833748406903e-06	0.876369731147809	3
ENSG00000158109.14	TPRG1L	1	3191409	1_3	0	0.00792765099982151	6.35638583439273	8.40455801912618e-07	0.638164859310896	3
ENSG00000130764.9	LRRC47	1	3191409	1_3	0	0.00690255303225107	5.06370065477888	5.82958825642639e-07	-0.273678560659512	2
ENSG00000116213.15	WRAP73	1	3849191	1_3	0	0.0104080919037589	8.84323376785939	1.53511999903772e-06	1.06766917293264	1
ENSG00000235169.7	SMIM1	1	3772844	1_3	0	0.00688891702661154	5.06164836252844	5.81571385948973e-07	-0.308370044052868	1
ENSG00000116198.12	CEP104	1	3848047	1_3	0	0.00925493385327192	7.76748079975869	1.19898462245153e-06	-0.915817835132071	2
ENSG00000169598.15	DFFB	1	3857154	1_3	0	0.00671869146469339	4.82024513218286	5.4014943755236e-07	-0.283101272339783	3
ENSG00000198912.10	C1orf174	1	3891607	1_3	0	0.029943592714138	18.6150622279666	9.29669332525921e-06	1.90620906286974	3
ENSG00000196581.10	AJAP1	1	4654467	1_4	0	0.0547676331847015	20.4290962516495	1.86609278283653e-05	-2.23343375334721	2
ENSG00000069424.14	KCNAB2	1	5991206	1_5	0	0.0195077127491913	7.4148415683019	2.41250561894685e-06	-0.859376148805009	2
ENSG00000131697.17	NPHP4	1	5976155	1_5	0	0.0144839874363991	4.6472450512982	1.12264854707325e-06	-0.0538461538461355	1
ENSG00000158286.12	RNF207	1	6204712	1_5	0	0.204998188434287	29.88354982115	0.000102174451312132	2.88691418187124	3
ENSG00000116251.9	RPL22	1	6208961	1_5	0	0.0274290263607676	10.5905362505853	4.84494050722967e-06	1.37500000000059	1
ENSG00000097021.19	ACOT7	1	6346993	1_5	0	0.110093429010185	23.7416070487235	4.35944915557207e-05	3.11824324324294	1
ENSG00000187017.15	ESPN	1	6424818	1_5	0	0.0150234425631067	4.9868485101102	1.24955605121262e-06	0.384868421052569	1
ENSG00000215788.9	TNFRSF25	1	6466866	1_5	0	0.039089769423169	13.9052742840507	9.0657298652278e-06	-1.94820717131547	1
ENSG00000171680.21	PLEKHG5	1	6520190	1_5	0	0.023299911003501	9.06901963655844	3.52431493271536e-06	-1.40760869565224	1
ENSG00000162408.10	NOL9	1	6553646	1_5	0	0.0215272769855099	8.33186818446929	2.99151782467148e-06	-1.27461139896318	1
ENSG00000204859.12	ZBTB48	1	6584663	1_5	0	0.0237841258419594	9.26072269433489	3.67360264772337e-06	-1.3233082706764	1
ENSG00000041988.15	THAP3	1	6625382	1_5	0	0.01466445060925	4.762224699948	1.16475822510362e-06	-0.111111111111132	1
ENSG00000049245.12	VAMP3	1	7771004	1_6	0	0.00891181554614484	9.21889396309285	1.37026673346818e-06	2.38324698978477	2
ENSG00000116288.12	PARK7	1	7954388	1_6	0	0.0339194597112421	24.1853261041909	1.36823589304728e-05	-3.5445805776949	3
ENSG00000162426.14	SLC45A1	1	8307952	1_6	0	0.0104976446437394	6.2664921605268	1.09717644084909e-06	-0.412087912088048	1
ENSG00000142599.17	RERE	1	8409277	1_6	0	0.0166853079856575	12.0179514569588	3.3444505464923e-06	1.88636363636405	1
ENSG00000142583.17	SLC2A5	1	9067399	1_6	0	0.01024772714849	6.2773999449593	1.07292029017277e-06	-0.631157279416619	2
ENSG00000180758.11	GPR157	1	9128930	1_6	0	0.0242348102477764	14.2104570935547	5.74391199020075e-06	-1.53202552313815	3
ENSG00000049239.12	H6PD	1	9221777	1_6	0	0.00956549363423031	5.63546875131488	8.99078347258974e-07	0.426638149364968	3
ENSG00000171621.13	SPSB1	1	9289883	1_6	0	0.0444006709083006	19.472349484857	1.44200907531823e-05	2.01241514443424	2
ENSG00000171612.6	SLC25A33	1	9539060	1_7	0	0.028425203475303	10.7339531831588	5.0888937626243e-06	-1.29591836734644	1
ENSG00000171608.15	PIK3CD	1	9667109	1_7	0	0.0148646658891128	4.71070015456272	1.16788671717009e-06	0.118518518518483	1
ENSG00000171603.16	CLSTN1	1	9824341	1_7	0	0.0211856897277298	8.06233134265515	2.8488091516861e-06	-1.00888888888822	1
ENSG00000178585.14	CTNNBIP1	1	9908479	1_7	0	0.0240167933394508	9.08669973100947	3.63983170567736e-06	1.05780346820827	1
ENSG00000162444.11	RBP7	1	9991107	1_7	0	0.0194066137140027	7.19512148916419	2.32888475683455e-06	0.771943701722735	2
ENSG00000130939.18	UBE4B	1	10033012	1_7	0	0.0182420202808744	6.62978629565795	2.01712387316336e-06	0.718654434250728	1
ENSG00000054523.17	KIF1B	1	10203543	1_7	0	0.0190033553413871	7.00474051851794	2.22015066043345e-06	-0.986881949225876	4
ENSG00000142657.20	PGD	1	10398423	1_7	0	0.016454619250637	5.64858217819452	1.55019879327059e-06	0.532258064516222	1
ENSG00000175279.21	CENPS	1	10429947	1_7	0	0.015824652064322	5.30113777255339	1.39914706866075e-06	-0.464784380271568	4
ENSG00000241563.3	CORT	1	10448079	1_7	0	0.0152123998969143	4.93793698577756	1.25286241962426e-06	0.286198312785285	2
ENSG00000160049.11	DFFA	1	10451303	1_7	0	0.032487094430771	11.9373992422674	6.46815912139292e-06	1.37025009618474	2
ENSG00000142655.12	PEX14	1	10476578	1_7	0	0.0232909292444203	8.85649032753006	3.44039711080267e-06	1.06451612903237	1
ENSG00000130940.14	CASZ1	1	10798285	1_8	0	0.0147048916726957	4.92881262875732	1.20882725588156e-06	0.308998302207164	1
ENSG00000175262.14	C1orf127	1	10935314	1_8	0	0.0142779781572516	4.65524219732178	1.10858525960399e-06	0.0154915241109655	2
ENSG00000120948.16	TARDBP	1	11012828	1_8	0	0.0467514915093913	15.7277364488157	1.22637079415039e-05	-2.10691823899353	1
ENSG00000009724.16	MASP2	1	11032589	1_8	0	0.0595321935384894	18.007979313965	1.78803894417012e-05	-2.27759277793272	2
ENSG00000116649.9	SRM	1	11052779	1_8	0	0.016369724753308	5.92513528055998	1.61770658420003e-06	0.908910055839947	2
ENSG00000171824.13	EXOSC10	1	11097256	1_8	0	0.0179661949804312	6.79017119946501	2.03468385209561e-06	-0.836294880212902	2
ENSG00000171819.4	ANGPTL7	1	11173757	1_8	0	0.0281674025970137	10.9796441587431	5.15816430760823e-06	1.70139832108452	2
ENSG00000132879.13	FBXO44	1	11650255	1_8	0	0.015708498982551	5.54203312773908	1.45199095599101e-06	0.47163325700285	2
ENSG00000116661.9	FBXO2	1	11653109	1_8	0	0.0156357643338011	5.49892000006608	1.43402467120534e-06	0.464285714285679	1
ENSG00000116663.10	FBXO6	1	11664651	1_8	0	0.0273940540821841	10.7197312017507	4.89779168883091e-06	-1.21517313112092	3
ENSG00000204518.2	AADACL4	1	12644463	1_9	0	0.0168274728719705	8.24996929756771	2.3154282994381e-06	0.936241610738629	1
ENSG00000177674.15	AGTRAP	1	11734619	1_9	0	0.0117881467524934	4.94552593398675	9.72339934921657e-07	0.429815421018652	2
ENSG00000177000.10	MTHFR	1	11804111	1_9	0	0.0128889113442554	5.77375147864713	1.24117902717025e-06	0.653926414492052	2
ENSG00000011021.21	CLCN6	1	11806394	1_9	0	0.0244820057982665	11.7397879998014	4.79366142204509e-06	-1.51724137931106	1
ENSG00000175206.10	NPPA	1	11847546	1_9	0	0.0240588059896235	11.5771840402863	4.64554972282492e-06	-1.12444444444407	1
ENSG00000116685.15	KIAA2013	1	11926801	1_9	0	0.0129305453980676	5.80366758122437	1.25164012766341e-06	0.541333333333713	1
ENSG00000116688.16	MFN2	1	11980422	1_9	0	0.117544104164411	26.5872845095777	5.21236642901185e-05	-2.98437500000023	1
ENSG00000116691.10	MIIP	1	12023126	1_9	0	0.138356039580118	28.1778904838346	6.50229553023942e-05	-2.84892086330987	1
ENSG00000028137.18	TNFRSF1B	1	12166660	1_9	0	0.011925121081501	5.05268900837133	1.0049523527194e-06	-0.336601307189704	1
ENSG00000048707.13	VPS13D	1	12230088	1_9	0	0.0165509017761611	8.0959546181049	2.23485747566609e-06	0.924242424242004	1
ENSG00000162493.16	PDPN	1	13583417	1_10	0	0.0388258753516609	12.7711026559196	8.27008088833664e-06	1.49218749999979	1
ENSG00000116731.22	PRDM2	1	13699077	1_10	0	0.0258538377637464	8.96818952877663	3.86714006890806e-06	1.18161434977596	1
ENSG00000171729.13	TMEM51	1	15143179	1_11	0	0.00711656256984283	4.88588127743512	5.79926944638502e-07	-0.272841966478816	2
ENSG00000142621.19	FHAD1	1	15247262	1_11	0	0.00730052404076897	5.07581767178969	6.18045081299275e-07	-0.361502922105894	2
ENSG00000142634.12	EFHD2	1	15411869	1_11	0	0.00918961508019911	7.28751794884967	1.11695856763965e-06	-0.676855895196613	1
ENSG00000142615.7	CELA2A	1	15456727	1_11	0	0.105477218654338	29.5877142797774	5.20511334551455e-05	2.96019900497671	1
ENSG00000132906.17	CASP9	1	15526209	1_11	0	0.00736475910950529	5.16386130892613	6.34297823692573e-07	-0.508060143018657	2
ENSG00000116138.12	DNAJC16	1	15527056	1_11	0	0.00750276089142499	5.29603304170949	6.62722777741256e-07	-0.723880597014661	1
ENSG00000116771.5	AGMAT	1	15584854	1_11	0	0.00778274961625558	5.61875113545765	7.29344917913148e-07	-0.811948433331916	2
ENSG00000197312.11	DDI2	1	15618125	1_11	0	0.00709997155103015	4.82619531579705	5.71507070765282e-07	-0.441176470588296	1
ENSG00000116786.11	PLEKHM2	1	15682529	1_11	0	0.00795474984335265	5.95237673406095	7.89727102637679e-07	0.557692307692327	1
ENSG00000162461.7	SLC25A34	1	15726998	1_11	0	0.00704677565602985	4.78756918331479	5.62685357381813e-07	0.228713139193094	2
ENSG00000162458.12	FBLIM1	1	15749311	1_11	0	0.0083497386496324	6.28813703123636	8.75699264537902e-07	-0.735797207437571	2
ENSG00000233954.6	UQCRHL	1	15809022	1_11	0	0.00771636944839271	5.54729747519131	7.13928261232421e-07	0.60103626943009	1
ENSG00000065526.10	SPEN	1	15838548	1_11	0	0.0120262458089834	9.73917979201474	1.95349617486954e-06	-1.13234659195543	2
ENSG00000186510.11	CLCNKA	1	16018898	1_11	0	0.0111112097746062	8.90706451023703	1.650654006191e-06	1.28000000000028	1
ENSG00000173641.17	HSPB7	1	16019962	1_11	0	0.021269828915125	14.9752795146076	5.31250117971012e-06	-1.64888888888911	1
ENSG00000184908.17	CLCNKB	1	16048637	1_11	0	0.0077594200871407	5.63241948822114	7.28927546676883e-07	-0.752688172042969	1
ENSG00000142627.12	EPHA2	1	16108216	1_11	0	0.0498805758887537	22.6464293008327	1.88404512458842e-05	-2.49324324324313	1
ENSG00000142632.16	ARHGEF19	1	16210794	1_11	0	0.00753464124465131	5.38348591243702	6.76528762210372e-07	0.390070921985785	1
ENSG00000132881.11	RSG1	1	16236473	1_11	0	0.00698085620944033	4.70303971108721	5.47579831719192e-07	0.0661764705882444	1
ENSG00000055070.16	SZRD1	1	16352086	1_11	0	0.0261913480994453	16.7807514064757	7.33042849804462e-06	-1.89589194735493	2
ENSG00000187144.11	SPATA21	1	16420393	1_11	0	0.00853739005591336	6.5232524485226	9.28858191474379e-07	-0.82945736434101	1
ENSG00000157191.19	NECAP2	1	16439993	1_11	0	0.00701743077778794	4.73759335860194	5.54492944064863e-07	0.168740996095014	2
ENSG00000183888.4	C1orf64	1	15999283	1_11	0	0.0198033806190834	14.4192396263969	4.76257468784809e-06	-1.53051643192517	1
ENSG00000058453.16	CROCC	1	16949400	1_12	0	0.0167221597916531	5.4031946626154	1.50696473362013e-06	-0.506666666666619	1
ENSG00000117122.13	MFAP2	1	16967449	1_12	0	0.0162045402541727	5.11099574567257	1.38134556931895e-06	-0.197677010294559	2
ENSG00000159339.13	PADI4	1	17308916	1_12	0	0.0284006942611156	10.3367578411857	4.89636071015402e-06	-1.30952380952361	1
ENSG00000074964.16	ARHGEF10L	1	17561813	1_12	0	0.0312056686440013	11.2168618843756	5.8380118282995e-06	1.34429824561337	1
ENSG00000117154.11	IGSF21	1	18103032	1_12	0	0.0164626397855598	5.2578364989927	1.44366576603709e-06	0.374149659863975	1
ENSG00000142623.9	PADI1	1	17205087	1_12	0	0.0360163357644674	12.5585010680737	7.54392633330829e-06	2.0219780219777	1
ENSG00000159423.16	ALDH4A1	1	18903925	1_13	0	0.00267105412250257	4.65685749259995	2.07460653526962e-07	0.140243902438985	1
ENSG00000169991.10	IFFO2	1	18956450	1_13	0	0.00361078890159217	7.21545014140396	4.34535872217974e-07	-0.671532846715393	1
ENSG00000127481.14	UBR4	1	19214169	1_13	0	0.00681795143090269	13.0510234464155	1.48408432678808e-06	-1.43195266272176	1
ENSG00000127463.13	EMC1	1	19227605	1_13	0	0.00265049750381896	4.66596127131712	2.06266469345397e-07	0.356744222870493	2
ENSG00000053372.4	MRTO4	1	19249541	1_13	0	0.00268057298258795	4.76669634695879	2.13110686723125e-07	0.250110868462107	3
ENSG00000162482.4	AKR7A3	1	19288862	1_13	0	0.00487967434406111	9.67984155230549	7.87805835471451e-07	-1.08976651838003	2
ENSG00000053371.12	AKR7A2	1	19311815	1_13	0	0.0029753052273136	5.79860848614965	2.87750056540288e-07	-0.564625850340135	1
ENSG00000040487.12	PQLC2	1	19312089	1_13	0	0.00266050426160869	4.6573257794246	2.06662025849512e-07	-0.00716104508086942	2
ENSG00000077549.17	CAPZB	1	19340105	1_13	0	0.00506658903632884	10.2533845183058	8.66449048246444e-07	-1.18715406579326	2
ENSG00000173436.13	MINOS1	1	19604145	1_13	0	0.00267029154305631	4.69404728935758	2.0905773770332e-07	-0.111111111111134	1
ENSG00000158747.13	NBL1	1	19641564	1_13	0	0.0026757995101887	4.75274021069656	2.12108343109829e-07	0.0266752867032372	3
ENSG00000162542.13	TMCO4	1	19751210	1_13	0	0.00455440366321513	8.60838359869556	6.53902860320898e-07	0.350230414746564	1
ENSG00000169914.5	OTUD3	1	19882213	1_13	0	0.0040802290354246	13.3306107132301	9.07182562370761e-07	-2.87670074724341	5
ENSG00000188257.10	PLA2G2A	1	19979786	1_13	0	0.00351021627371761	6.99015937944997	4.09242810841521e-07	0.373626373626172	1
ENSG00000162545.5	CAMK2N1	1	20215900	1_14	0	0.023648642681955	10.458554688929	4.12513339240067e-06	-1.21683537011305	2
ENSG00000090432.6	MUL1	1	20508105	1_14	0	0.0141207606678789	5.66258655581681	1.33362292169118e-06	-0.559008756081455	2
ENSG00000183114.7	FAM43B	1	20551955	1_14	0	0.0136803487893916	5.36843962925831	1.2249132975807e-06	-0.493193237738485	2
ENSG00000158825.5	CDA	1	20597767	1_14	0	0.0180114806189237	7.92370965592855	2.38033495501335e-06	0.843749999999724	1
ENSG00000158828.7	PINK1	1	20633253	1_14	0	0.0127190340272348	4.69224507312654	9.95393778027942e-07	-0.106439169209773	2
ENSG00000244038.9	DDOST	1	20654429	1_14	0	0.0179382387947989	7.88583101884658	2.35932284656508e-06	-0.975843728681995	2
ENSG00000117245.12	KIF17	1	20685321	1_14	0	0.0146834273779614	6.02538900609552	1.47561355463033e-06	0.66777289771359	2
ENSG00000189410.11	SH2D5	1	20733294	1_14	0	0.0137584983917564	5.42131586098927	1.24404432434285e-06	-0.480549199084713	1
ENSG00000127483.17	HP1BP3	1	20787899	1_14	0	0.0298806670334444	12.6413479055687	6.30004682722998e-06	1.75404530744336	1
ENSG00000117298.14	ECE1	1	21349290	1_14	0	0.0132356429843592	5.06170479195309	1.11738274961241e-06	0.189393939393905	1
ENSG00000162551.13	ALPL	1	21496799	1_15	0	0.0186781128174595	9.69830390726769	3.02126548222817e-06	1.12799999999987	1
ENSG00000076864.19	RAP1GAP	1	21651972	1_15	0	0.0114430299725583	5.20768004760879	9.93906280705859e-07	0.0698689956331815	1
ENSG00000090686.15	USP48	1	21782877	1_15	0	0.010653644874971	4.62830834933235	8.22395275374853e-07	0.397299535240122	3
ENSG00000142798.17	HSPG2	1	21937058	1_15	0	0.0308761301104363	13.9284094018954	7.17273013867183e-06	2.03973509933877	1
ENSG00000142789.19	CELA3A	1	22001714	1_15	0	0.0108026154250778	4.77972617526645	8.61176238113673e-07	0.308931185944526	1
ENSG00000162552.14	WNT4	1	22143958	1_15	0	0.0116939318761158	5.46635819789546	1.06615108121882e-06	0.158192090395554	1
ENSG00000184677.16	ZBTB40	1	22453334	1_15	0	0.0112277727377971	5.03248421834254	9.42401873177453e-07	0.148437500000082	1
ENSG00000004487.15	KDM1A	1	23000786	1_16	0	0.0122861239012482	4.7943027203119	9.82427360305607e-07	0.249554367201566	1
ENSG00000169641.13	LUZP1	1	23178302	1_16	0	0.0563779917967802	19.0267412224942	1.78909795446943e-05	-2.03631701436354	2
ENSG00000125944.18	HNRNPR	1	23343277	1_16	0	0.0125428063971794	4.98613545917587	1.04308307177734e-06	-0.246913580246976	1
ENSG00000204219.9	TCEA3	1	23425670	1_16	0	0.0175690854143299	8.11583685329748	2.37816820195056e-06	-0.959183673469188	1
ENSG00000088280.18	ASAP3	1	23484995	1_16	0	0.0207947355472387	9.68396635499185	3.35866570042552e-06	1.17986630864047	2
ENSG00000007968.6	E2F2	1	23500294	1_16	0	0.0148426777278291	6.54891056857286	1.62121802354522e-06	0.684782608695653	1
ENSG00000179546.4	HTR1D	1	23194847	1_16	0	0.0167467036805956	7.67020983342053	2.14238089377861e-06	-0.970021213533282	2
ENSG00000142676.12	RPL11	1	23691734	1_17	0	0.014925164669838	5.42798157753515	1.35119366995612e-06	0.426136363636281	1
ENSG00000011007.12	ELOA	1	23743147	1_17	0	0.0139225594999898	4.79654685382011	1.11380170733691e-06	-0.344000000000008	1
ENSG00000057757.9	PITHD1	1	23782193	1_17	0	0.0137200791502871	4.65391076082973	1.06496362387973e-06	0.24799999999999	1
ENSG00000117308.14	GALE	1	23800401	1_17	0	0.0175872276389187	7.00100679869233	2.05361009173607e-06	0.737594786891619	2
ENSG00000117305.14	HMGCL	1	23837908	1_17	0	0.0139354965858272	4.79638680018755	1.11479947092617e-06	-0.360000000000058	1
ENSG00000001460.17	STPG1	1	24416496	1_17	0	0.0177191472851717	7.07146134676674	2.08983546749768e-06	0.90929290795358	2
ENSG00000001461.16	NIPAL3	1	24412730	1_17	0	0.0160706783793179	6.05469241927167	1.62287997324431e-06	0.60739224477878	3
ENSG00000117602.11	RCAN3	1	24436510	1_17	0	0.0168370507426223	6.41462988043216	1.80134844625277e-06	0.605569525020872	2
ENSG00000184454.6	NCMAP	1	24556448	1_17	0	0.0174047286984627	7.18804197332142	2.08659406606104e-06	0.987855863006687	2
ENSG00000169504.14	CLIC4	1	24745177	1_17	0	0.0149954547827948	5.47745641656114	1.36993095083596e-06	-0.428977272727649	1
ENSG00000117614.9	SYF2	1	25232900	1_18	0	0.0115424788869343	4.63822065425255	8.92915989369926e-07	-0.0623052959501458	1
ENSG00000187010.19	RHD	1	25257119	1_18	0	0.0136866279632953	6.20858283766955	1.41725842651372e-06	0.658227848101495	1
ENSG00000183726.10	TMEM50A	1	25257119	1_18	0	0.0136866279632953	6.20858283766955	1.41725842651372e-06	-0.658227848101495	1
ENSG00000188672.17	RHCE	1	25361785	1_18	0	0.0115263122066296	4.62546909594129	8.89213951697651e-07	0.0158730158730213	1
ENSG00000204178.9	TMEM57	1	25430369	1_18	0	0.0119038173020382	4.92068088772688	9.76948251065462e-07	-0.201612903225827	1
ENSG00000157978.11	LDLRAP1	1	25542771	1_18	0	0.0116075491541575	4.69487457787454	9.08917848379391e-07	0.118501111814449	2
ENSG00000162430.16	SELENON	1	25806050	1_18	0	0.0122967647569431	5.18064642300141	1.06251464136877e-06	0.353963188204859	2
ENSG00000117640.17	MTFR1L	1	25818183	1_18	0	0.0307662694732227	13.8426310929276	7.10319259508351e-06	1.51973684210476	1
ENSG00000127423.10	AUNIP	1	25858853	1_18	0	0.020987257915024	10.1172413062991	3.5414238985245e-06	1.37086092715274	1
ENSG00000182749.5	PAQR7	1	25892680	1_18	0	0.0139420094851794	6.48360152942848	1.50765438600023e-06	-0.805054151624612	1
ENSG00000117632.22	STMN1	1	25897811	1_18	0	0.0121881240156949	5.18600474017391	1.05421667060095e-06	-0.525654160162746	2
ENSG00000158006.13	PAFAH2	1	25998029	1_18	0	0.0137749885217164	6.24903725024853	1.43570252671e-06	0.434108527131723	1
ENSG00000158008.9	EXTL1	1	26021558	1_18	0	0.0124118870301232	5.2885242015374	1.09479401813891e-06	0.486842105263125	1
ENSG00000158014.14	SLC30A2	1	26027788	1_18	0	0.0164740281458341	7.8940323613387	2.16899630243039e-06	0.882352941176591	1
ENSG00000158022.6	TRIM63	1	26068506	1_18	0	0.0212186700275743	10.1747856646524	3.60083759393486e-06	1.16666666666651	1
ENSG00000175087.9	PDIK1L	1	26110771	1_18	0	0.0235304413271383	11.1295386209842	4.3678462151073e-06	-1.26380368098131	1
ENSG00000197245.5	FAM110D	1	26158800	1_18	0	0.0179517159695293	8.72999010579183	2.61384496882726e-06	-1.34903247706808	2
ENSG00000236782.6	RP11-96L14.7	1	26113638	1_18	0	0.0116141897705248	4.68825569434059	9.08155700365514e-07	-0.233429651970462	2
ENSG00000142675.17	CNKSR1	1	26170849	1_18	0	0.0157764717918711	7.57765806193215	1.99390744471066e-06	0.75589938606754	3
ENSG00000130695.14	CEP85	1	26233875	1_18	0	0.0954804380054915	24.5255016393881	3.90564177466047e-05	3.00324483177944	2
ENSG00000142669.14	SH3BGRL3	1	26336413	1_18	0	0.0116946202225547	4.76736413225574	9.29874960210816e-07	0.753731343284115	1
ENSG00000158062.20	UBXN11	1	26306694	1_18	0	0.0355993507047262	15.0279692875054	8.9228271769061e-06	2.25445661316561	4
ENSG00000176092.14	AIM1L	1	26360502	1_18	0	0.0181014571408882	8.87371709470946	2.67904013993779e-06	-1.66935483870972	1
ENSG00000176083.17	ZNF683	1	26375362	1_18	0	0.0135754377282612	6.1762647285196	1.39842715971903e-06	0.629787234042377	1
ENSG00000117682.16	DHDDS	1	26400003	1_18	0	0.0202895394875608	9.57453084569901	3.24003572007737e-06	-1.36465724460138	3
ENSG00000198830.10	HMGN2	1	26471414	1_18	0	0.0269916115410742	12.4913889947096	5.62340876550946e-06	-2.00722062661382	2
ENSG00000117676.13	RPS6KA1	1	26529971	1_18	0	0.0115433058225908	4.64391261308857	8.94075812770288e-07	-0.0202020202020117	1
ENSG00000117713.18	ARID1A	1	26693253	1_18	0	0.0314290796460686	13.7294014262372	7.19686526874355e-06	-1.69469026548638	1
ENSG00000060642.10	PIGV	1	26787521	1_18	0	0.0355387567598289	14.8640860611832	8.81049984131216e-06	-1.78761061946795	1
ENSG00000204160.11	ZDHHC18	1	26853597	1_18	0	0.0135063721338106	6.04314712139004	1.36132551463316e-06	0.8806682577565	1
ENSG00000142751.14	GPN2	1	26890178	1_18	0	0.0353249937130155	14.8053080608902	8.72287496322704e-06	1.77973568281991	1
ENSG00000090273.13	NUDC	1	26899598	1_18	0	0.0277833262511596	12.5922204003594	5.83507793267997e-06	1.60087719298271	1
ENSG00000253368.3	TRNP1	1	26990468	1_18	0	0.012088696101336	5.03038287873557	1.01423970336071e-06	-0.277173913043448	1
ENSG00000090020.10	SLC9A1	1	27118969	1_19	0	0.0111367590804673	5.56622235391076	1.03390225234444e-06	-0.442748091603171	1
ENSG00000186501.14	TMEM222	1	27325296	1_19	0	0.0226232964788634	12.1517618777524	4.58516789867642e-06	1.37937350719	3
ENSG00000142765.17	SYTL1	1	27342195	1_19	0	0.0108527764857381	5.32670731665802	9.64183730217243e-07	-0.431986400525442	2
ENSG00000142733.14	MAP3K6	1	27357905	1_19	0	0.0213612930955579	11.6171300218035	4.13891487774488e-06	-1.35211929223661	2
ENSG00000142748.12	FCN3	1	27362060	1_19	0	0.010106408146443	4.66618419628002	7.8653638397665e-07	0.141666666666623	1
ENSG00000181773.6	GPR3	1	27392588	1_19	0	0.0103927521079543	4.92517133216906	8.53713240229433e-07	-0.313901345291386	1
ENSG00000158195.10	WASF2	1	27501977	1_19	0	0.136204638171116	29.1721738971688	6.62705837571718e-05	2.67839195979911	1
ENSG00000126705.13	AHDC1	1	27604387	1_19	0	0.0113785824949855	5.76542497349445	1.09415687375213e-06	0.515463917525788	1
ENSG00000126709.14	IFI6	1	27671883	1_19	0	0.0100772851028174	4.6394358488597	7.79774134216036e-07	0.0790123456789981	1
ENSG00000130775.15	THEMIS2	1	27881816	1_19	0	0.0360811595080379	16.5117519659592	9.93650710410681e-06	1.86466165413545	1
ENSG00000117748.9	RPA2	1	27912369	1_19	0	0.0143022521468658	7.88738735002622	1.88147176576671e-06	-0.912800916350881	2
ENSG00000130768.14	SMPDL3B	1	27934515	1_19	0	0.0100653746310176	4.62847374352635	7.77012228737615e-07	-0.0399999999999988	1
ENSG00000158156.7	XKR8	1	27964235	1_19	0	0.0678665842667344	22.4662319895436	2.54299986069077e-05	2.37308106013323	2
ENSG00000158161.15	EYA3	1	28088578	1_19	0	0.0112909143509687	5.69370261039949	1.07222023306549e-06	0.542857142857162	1
ENSG00000169403.11	PTAFR	1	28193722	1_19	0	0.0478483020572642	19.1624396282877	1.5292462923235e-05	1.96726190476171	1
ENSG00000126698.10	DNAJC8	1	28232589	1_19	0	0.0249467049889099	13.0627114688524	5.43508863633455e-06	2.03614457831352	1
ENSG00000130770.17	ATPIF1	1	28236165	1_19	0	0.0116209142105316	5.96087447040486	1.15534150875332e-06	0.573199109927512	2
ENSG00000130766.4	SESN2	1	28258033	1_19	0	0.0102952378905518	4.83777255317925	8.30695653474366e-07	-0.296551724137861	1
ENSG00000204138.12	PHACTR4	1	28369680	1_19	0	0.0100518349410859	4.61599789476668	7.7387542616533e-07	0.0374027630383763	3
ENSG00000180198.15	RCC1	1	28441532	1_19	0	0.0119696595772788	6.23512491040069	1.24476412427752e-06	-0.654154249865179	2
ENSG00000180098.9	TRNAU1AP	1	28553045	1_19	0	0.0113524635032428	5.74411682962908	1.08761073213681e-06	-0.562604340567906	1
ENSG00000198492.15	YTHDF2	1	28736301	1_19	0	0.0185408360693705	10.2993273291417	3.18491818527284e-06	-1.57936507936497	1
ENSG00000159023.19	EPB41	1	28886822	1_19	0	0.0478298642821015	19.1588242006135	1.52836859969642e-05	2.09126984127083	1
ENSG00000253304.1	TMEM200B	1	29123661	1_19	0	0.0300052968926254	14.7864365333387	7.39982684535234e-06	-1.61290322580563	1
ENSG00000116353.15	MECR	1	29230712	1_19	0	0.0166522212552157	9.30049005941906	2.58308151260704e-06	1.09090909090884	1
ENSG00000060656.19	PTPRU	1	29235857	1_19	0	0.0122762688089803	6.46977321916939	1.32469395019206e-06	0.814279152848211	4
ENSG00000162510.5	MATN1	1	30723617	1_20	0	0.0127847740261238	4.89760970207341	1.0443289909295e-06	0.216730038022848	1
ENSG00000162511.7	LAPTM5	1	30757821	1_20	0	0.0172487297616454	7.67894317863058	2.20911679609102e-06	0.918749999999629	1
ENSG00000162512.15	SDC3	1	30817878	1_20	0	0.023897986922142	10.7138347543792	4.27037848535024e-06	-1.19565217391307	1
ENSG00000084628.9	NKAIN1	1	31190986	1_20	0	0.0164089187305886	7.21502591200972	1.97459469001548e-06	0.796157628835809	2
ENSG00000121769.7	FABP3	1	31376362	1_20	0	0.0128743516839541	4.96240861752339	1.0655602138446e-06	0.530198761858334	2
ENSG00000168528.11	SERINC2	1	31400935	1_20	0	0.0161756715850385	7.08199502189391	1.91063638342535e-06	1.1884692803599	4
ENSG00000142910.15	TINAGL1	1	31576075	1_20	0	0.0340946694801625	14.0327493983507	7.97975136572404e-06	1.59250585480067	1
ENSG00000162517.12	PEF1	1	31644486	1_20	0	0.0133216191322432	5.27931975489913	1.17299209520312e-06	-0.305083761776844	2
ENSG00000084636.17	COL16A1	1	31703950	1_20	0	0.048812919297238	17.4016457483933	1.41672386803117e-05	-1.74210526315849	1
ENSG00000121753.12	ADGRB2	1	31764679	1_20	0	0.0126820273633813	4.82273688771429	1.0200990906213e-06	0.198847262247802	1
ENSG00000134668.12	SPOCD1	1	31815509	1_20	0	0.0184597850111468	8.30988375424151	2.55847803544073e-06	-0.95307917888582	1
ENSG00000184007.18	PTP4A2	1	31945136	1_20	0	0.0136228724237697	5.4868843080041	1.24667886872131e-06	0.38596491228079	1
ENSG00000142698.14	C1orf94	1	34154153	1_21	0	0.0153845049315421	6.30474216825415	1.61774833596757e-06	-0.683823529411968	1
ENSG00000121904.17	CSMD2	1	33817423	1_21	0	0.0162953172180529	6.8032185943694	1.84900186965668e-06	-0.760695696383986	2
ENSG00000025800.13	KPNA6	1	32108863	1_21	0	0.0131039666208219	4.821110014474	1.0536828844835e-06	-0.259842519685028	1
ENSG00000084652.15	TXLNA	1	32179560	1_21	0	0.0128488755479518	4.62349801417366	9.90822599201422e-07	0.0748031496062766	1
ENSG00000160051.11	IQCC	1	32205464	1_21	0	0.013116255524974	4.79577297536965	1.04912827167325e-06	0.165354330708722	1
ENSG00000160055.19	TMEM234	1	32222176	1_21	0	0.0128630849220202	4.62735233426047	9.92745234746582e-07	0.00784313725490084	1
ENSG00000116478.11	HDAC1	1	32291652	1_21	0	0.0216215354172892	9.41895588330338	3.39663906173972e-06	-1.0832827923683	2
ENSG00000162526.6	TSSK3	1	32366691	1_21	0	0.0128619775650234	4.63494141404469	9.94287780953694e-07	-0.0699481865284934	1
ENSG00000225828.1	FAM229A	1	32366691	1_21	0	0.0128619775650234	4.63494141404469	9.94287780953694e-07	-0.0699481865284934	1
ENSG00000160058.18	BSDC1	1	32366691	1_21	0	0.0128619775650234	4.63494141404469	9.94287780953694e-07	-0.0699481865284934	1
ENSG00000176261.15	ZBTB8OS	1	32650758	1_21	0	0.0149587665032124	6.02525082621538	1.50324933256573e-06	0.602923378968509	2
ENSG00000162520.14	SYNC	1	32701903	1_21	0	0.0133419697975157	4.96054808735851	1.10384913789318e-06	-0.300000000000234	1
ENSG00000116497.17	S100PBP	1	32815516	1_21	0	0.0300128701043271	12.7849686032242	6.39981323242437e-06	1.58695652173896	1
ENSG00000134684.10	YARS	1	32817927	1_21	0	0.0136771598815399	5.2417593769487	1.19572995745431e-06	0.454115719785712	2
ENSG00000121905.9	HPCA	1	32886832	1_21	0	0.0557605336385988	17.8372731903837	1.65888198501137e-05	-1.6918767507003	1
ENSG00000121900.18	TMEM54	1	32895686	1_21	0	0.0168848384302541	7.11126897259666	2.00264569001741e-06	-0.836512261580658	1
ENSG00000004455.16	AK2	1	33080995	1_21	0	0.015080233794313	6.0691181831288	1.52648933613921e-06	-0.657142857142624	1
ENSG00000142920.16	AZIN2	1	33081259	1_21	0	0.0255810201651392	11.0299476644569	4.70599452315663e-06	-1.21489971346775	1
ENSG00000116525.13	TRIM62	1	33181349	1_21	0	0.014627067094137	5.72978294991755	1.3978337749268e-06	0.530612244897845	1
ENSG00000160094.14	ZNF362	1	33257610	1_21	0	0.0356282512760285	13.1985271337203	7.84296147561864e-06	-1.18978102189798	1
ENSG00000184389.9	A3GALT2	1	33324895	1_21	0	0.0150328920473556	5.83885795132874	1.46396452894856e-06	0.145833333333336	1
ENSG00000121903.14	ZSCAN20	1	33482238	1_21	0	0.0129642972475753	4.77488053808992	1.03245610383208e-06	-0.426666666666514	1
ENSG00000189280.3	GJB5	1	34755129	1_22	0	0.0396502362122361	15.8013497384861	1.04496097136803e-05	-1.81777565225465	2
ENSG00000188910.7	GJB3	1	34778696	1_22	0	0.0145275438005572	6.43852070534685	1.56004956148107e-06	-0.794908635121105	2
ENSG00000187513.8	GJA4	1	34787184	1_22	0	0.0124978861982118	5.02561464011548	1.04757676081576e-06	-0.51483520065466	3
ENSG00000163866.8	SMIM12	1	34852255	1_22	0	0.0140858372384676	6.1424897027961	1.44306936959069e-06	0.672340425532083	1
ENSG00000243749.1	TMEM35B	1	34984759	1_22	0	0.0183620064308664	8.60095711690033	2.6340682471126e-06	0.96277915632722	1
ENSG00000163867.16	ZMYM6	1	35031112	1_22	0	0.0128361311118346	5.26783745547688	1.12778578405081e-06	0.422572178477562	1
ENSG00000197056.9	ZMYM1	1	35059408	1_22	0	0.0120747046363955	4.69986443895138	9.4650290927559e-07	0.176291793313093	1
ENSG00000020129.15	NCDN	1	35557823	1_22	0	0.0119855650524544	4.63087289095467	9.25723906869669e-07	0.102272727272737	1
ENSG00000116819.6	TFAP2E	1	35573174	1_22	0	0.0197629228318299	9.24350582299093	3.04682843163167e-06	1.06854838709682	1
ENSG00000142686.7	C1orf216	1	35718988	1_22	0	0.0120096695367934	4.64600379853714	9.30616446572008e-07	0.0891925597349066	2
ENSG00000134698.10	AGO4	1	35807900	1_22	0	0.0125333814934532	5.04351389584132	1.0542936391766e-06	0.402636911462253	2
ENSG00000092847.11	AGO1	1	35870261	1_22	0	0.0210939713573057	9.94433840727216	3.49860048918982e-06	1.21546961325976	1
ENSG00000092850.11	TEKT2	1	36090234	1_22	0	0.0125050300517349	5.03234883158806	1.0495800885605e-06	-0.312827225130862	1
ENSG00000054118.13	THRAP3	1	36225269	1_22	0	0.0138411708339288	6.00562097902301	1.38640735751429e-06	0.605263157894993	1
ENSG00000214193.10	SH3D21	1	36323945	1_22	0	0.102823640043683	24.9728805591325	4.28274009951487e-05	-2.70769230769193	1
ENSG00000142694.6	EVA1B	1	36323945	1_22	0	0.102823640043683	24.9728805591325	4.28274009951487e-05	-2.70769230769193	1
ENSG00000196182.10	STK40	1	36385841	1_22	0	0.013720484468868	5.92464397877168	1.35578807635988e-06	-0.60101010101014	1
ENSG00000181817.5	LSM10	1	36397922	1_22	0	0.0204249795998611	9.66124633659233	3.29120468559353e-06	-1.31290322580632	1
ENSG00000116898.11	MRPS15	1	36556586	1_22	0	0.0136000855731523	5.80170187258676	1.31600383503341e-06	0.51466666666711	1
ENSG00000163873.9	GRIK3	1	36865100	1_22	0	0.0127288557339782	5.19353657351961	1.10258648353771e-06	0.409090909090891	1
ENSG00000183317.16	EPHA10	1	37724953	1_23	0	0.0160933554228614	4.93757811782492	1.32531980549893e-06	0.263174008810753	3
ENSG00000163874.10	ZC3H12A	1	37474837	1_23	0	0.0183868137042464	6.17603857420765	1.89398520096395e-06	0.687999999999939	1
ENSG00000163875.15	MEAF6	1	37513296	1_23	0	0.016683472742939	5.27222179482812	1.46703418464473e-06	-0.229166666666742	1
ENSG00000163877.10	SNIP1	1	37554146	1_23	0	0.0168295352648016	5.35324496079232	1.50262062559461e-06	0.474157300702877	2
ENSG00000163879.10	DNALI1	1	37556733	1_23	0	0.0343975275291085	12.0185275343193	6.89506866122549e-06	-1.51526153218889	3
ENSG00000134697.12	GNL2	1	37596105	1_23	0	0.0201081367636979	7.0086214209204	2.35052317589022e-06	-0.888888888888976	1
ENSG00000116922.14	C1orf109	1	37691932	1_23	0	0.020470468354062	7.17484273519902	2.44962875321085e-06	0.92354271433056	3
ENSG00000134690.10	CDCA8	1	37692586	1_23	0	0.0266651664538565	9.63869845732595	4.28669711231593e-06	1.15757575757577	1
ENSG00000204084.12	INPP5B	1	37897131	1_23	0	0.0516486627973213	15.8368665151515	1.36423266408801e-05	-1.81654581716048	3
ENSG00000183431.11	SF3A3	1	37989717	1_23	0	0.0156987757570893	4.70694676107139	1.23243827580795e-06	-0.297903050528104	2
ENSG00000183386.9	FHL3	1	37996149	1_23	0	0.0156210353439357	4.66082826001933	1.21431964544217e-06	-0.345323741007252	1
ENSG00000183520.11	UTP11	1	37986909	1_23	0	0.01802660998117	5.99205138578627	1.80156400951846e-06	-0.798449612403291	1
ENSG00000116981.3	NT5C1A	1	39672606	1_25	0	0.0113190828208275	8.93031381252041	1.68592427339424e-06	-1.03246753246755	1
ENSG00000116954.7	RRAGC	1	38859391	1_25	0	0.00750931567318813	5.12808228938217	6.42266769669196e-07	0.390960078336414	2
ENSG00000131233.9	GJA9	1	38883809	1_25	0	0.00947599797628285	7.28277727479979	1.15101794148676e-06	-0.806153846153267	1
ENSG00000158315.10	RHBDL2	1	38941917	1_25	0	0.00781359046034946	5.49588674021358	7.16223430199875e-07	-0.443708609271415	1
ENSG00000168653.10	NDUFS5	1	39026408	1_25	0	0.00742681297165249	5.02579354645835	6.22539965369919e-07	0.281026021483325	2
ENSG00000183682.7	BMP8A	1	39491497	1_25	0	0.0116659103706884	9.21020664998993	1.79204171780277e-06	-1.12487532100922	3
ENSG00000090621.13	PABPC4	1	39554348	1_25	0	0.0110769967144448	8.72983528272686	1.61282847281234e-06	0.993670886076398	1
ENSG00000163909.7	HEYL	1	39638789	1_25	0	0.00723320915000658	4.78123579700158	5.76808021001899e-07	-0.210426999644935	2
ENSG00000116983.12	HPCAL4	1	39672573	1_25	0	0.0231148137858009	15.5655320334343	6.00087353319467e-06	-1.6474358974361	1
ENSG00000198754.5	OXCT2	1	39775486	1_25	0	0.00864735076673062	6.43494263941073	9.28085230528144e-07	0.646764237580152	2
ENSG00000116985.11	BMP8B	1	39781077	1_25	0	0.0071565079448731	4.68253798176141	5.58910890615701e-07	-0.0845846083672669	3
ENSG00000043514.15	TRIT1	1	39880989	1_25	0	0.00755103335026286	5.17938225064485	6.52295613662771e-07	-0.414747995721596	4
ENSG00000116990.10	MYCL	1	39907560	1_25	0	0.0177270342350964	13.0954650856043	3.87183744845501e-06	1.47636363636397	1
ENSG00000131236.16	CAP1	1	40040567	1_25	0	0.0285478830185055	17.5347916324294	8.34900312351291e-06	-1.88549618320603	1
ENSG00000131238.16	PPT1	1	40097321	1_25	0	0.0127418227503332	10.0286070541782	2.13123961367446e-06	1.23857868020271	1
ENSG00000084073.8	ZMPSTE24	1	40256236	1_25	0	0.0143763214341024	11.1488210922254	2.67323307759116e-06	-1.28648785254233	2
ENSG00000049089.13	COL9A2	1	40274806	1_25	0	0.00812991365302807	5.86342729388788	7.95055750122863e-07	-0.618455040145935	3
ENSG00000084070.11	SMAP2	1	40248338	1_25	0	0.012245113051414	9.65968985178509	1.97281375446912e-06	0.958093943027343	2
ENSG00000187801.14	ZFP69B	1	40450251	1_25	0	0.010482078061231	8.21802920559333	1.43673005057801e-06	-1.07804878048801	1
ENSG00000187815.9	ZFP69	1	40477297	1_25	0	0.0158249154364039	12.0405598186261	3.1779582190023e-06	-1.56655970913339	2
ENSG00000164002.11	EXO5	1	40508758	1_25	0	0.019614675060892	14.0366712232178	4.59203670930818e-06	-2.02005304506799	2
ENSG00000117010.15	ZNF684	1	40531781	1_25	0	0.00776433892828043	5.43734108931371	7.0412727598274e-07	-0.480000000000265	1
ENSG00000117016.9	RIMS3	1	40664752	1_25	0	0.0120526093255171	9.51264518375961	1.91224037313602e-06	1.20000000000018	1
ENSG00000066136.20	NFYC	1	40690819	1_25	0	0.00965091559775355	7.45228131077927	1.19954864221103e-06	1.11538461538447	1
ENSG00000117013.14	KCNQ4	1	40796346	1_25	0	0.0221148258281345	15.1534320491628	5.58926414706717e-06	1.66417910447684	1
ENSG00000179862.6	CITED4	1	40860299	1_25	0	0.00717525814697251	4.70676051639202	5.63274042081665e-07	0.0265957446808544	1
ENSG00000171793.13	CTPS1	1	40978931	1_25	0	0.00815232528440168	5.88895928015037	8.00719042620241e-07	0.646153846153965	1
ENSG00000171790.15	SLFNL1	1	41023050	1_25	0	0.0233933305958681	15.6772060144079	6.11675139040605e-06	-1.893003305368	2
ENSG00000010803.16	SCMH1	1	41078607	1_25	0	0.00961774798632331	7.42025867310411	1.19028933921386e-06	-0.817623953963205	2
ENSG00000186973.10	FAM183A	1	43144910	1_26	0	0.0177649114566114	4.91718693175597	1.4569339769877e-06	0.15123155876768	3
ENSG00000198815.8	FOXJ3	1	42333156	1_26	0	0.0381371905420842	12.9626177297392	8.24520610242779e-06	-2.04096072109455	2
ENSG00000066185.12	ZMYND12	1	42453835	1_26	0	0.0240111397465214	7.89010007216798	3.15976942553603e-06	-1.22875816993479	1
ENSG00000186409.14	CCDC30	1	42461691	1_26	0	0.0177022287380273	4.88890482213011	1.44344299147375e-06	0.142857142857115	1
ENSG00000171960.10	PPIH	1	42658184	1_26	0	0.0196427263311034	6.02108366422571	1.97258866576151e-06	-0.962406015037598	1
ENSG00000164007.10	CLDN19	1	42734855	1_26	0	0.0314191268954267	10.1543035148906	5.32113599194465e-06	1.12644948277636	3
ENSG00000117385.15	P3H1	1	42766833	1_26	0	0.0176489997078215	4.8720044948001	1.43412789007509e-06	0.146218795021018	2
ENSG00000164008.14	C1orf50	1	42767127	1_26	0	0.0185807411199505	5.53787413962953	1.71619336763555e-06	0.957885710223299	2
ENSG00000274386.5	TMEM269	1	42785273	1_26	0	0.0171478161223173	4.6529727668299	1.3307590677944e-06	0.344351841223876	2
ENSG00000177868.11	SVBP	1	42813461	1_26	0	0.0174059235760843	4.76136812850309	1.38225744720931e-06	0.0509215996302387	2
ENSG00000164010.13	ERMAP	1	42820083	1_26	0	0.017123296395104	4.62093522139467	1.31970651330981e-06	0.125183458537401	2
ENSG00000117394.20	SLC2A1	1	42959206	1_26	0	0.0191585282426308	5.64312875985003	1.80319298367812e-06	0.456526717222278	2
ENSG00000243710.7	CFAP57	1	43232297	1_26	0	0.0270063840284261	8.96607524482738	4.03858217204951e-06	1.15107913669112	1
ENSG00000179178.10	TMEM125	1	43227650	1_26	0	0.0302843990979698	9.89203773163617	4.99648779220184e-06	-1.17353579175679	1
ENSG00000253313.5	C1orf210	1	43286030	1_26	0	0.0187658462415742	5.44198195320611	1.70327729178057e-06	0.482926829268131	1
ENSG00000117400.16	MPL	1	43337449	1_27	0	0.0296468050500598	12.2504386060904	6.05744725607499e-06	1.3937007874019	1
ENSG00000117399.13	CDC20	1	43359194	1_27	0	0.0126859595363044	4.61674576675919	9.76830895250125e-07	0.0188679245283064	1
ENSG00000159479.16	MED8	1	43388718	1_27	0	0.025220278154925	10.7801709501113	4.53456493686224e-06	-1.2831116576929	3
ENSG00000198198.15	SZT2	1	43389819	1_27	0	0.0448254409226329	16.2247503710983	1.21300530254038e-05	1.77011554300612	3
ENSG00000126091.19	ST3GAL3	1	43705540	1_27	0	0.0132535457755233	4.99612441407648	1.10439754527698e-06	0.139860139860155	1
ENSG00000117407.16	ARTN	1	43934860	1_27	0	0.0129939176147499	4.85547909649874	1.05228239171481e-06	-0.301369863013648	1
ENSG00000117408.10	IPO13	1	43947230	1_27	0	0.0155466742801604	6.52586543300369	1.69213777011969e-06	0.757575757575668	1
ENSG00000132768.13	DPH2	1	43974474	1_27	0	0.0127721364067271	4.68657530298948	9.98341795789983e-07	-0.148148148148092	1
ENSG00000117410.13	ATP6V0B	1	43974045	1_27	0	0.0138976773006686	5.47450741495903	1.26895837739076e-06	-0.533561268511002	2
ENSG00000117411.16	B4GALT2	1	43977258	1_27	0	0.0187361990145318	8.20925430849741	2.56534220332755e-06	-0.961912853495656	2
ENSG00000159214.12	CCDC24	1	43991070	1_27	0	0.0205383297475574	9.0815103333409	3.11088036145913e-06	1.08196721311462	1
ENSG00000196517.11	SLC6A9	1	44031577	1_27	0	0.0179385374161984	7.69795381142317	2.30315113288493e-06	-0.744525547445225	1
ENSG00000178028.13	DMAP1	1	44215047	1_27	0	0.062176861868696	19.2623278555329	1.99755007479194e-05	-2.01627741137033	2
ENSG00000117419.14	ERI3	1	44354576	1_27	0	0.0171991417185384	7.56521174803168	2.17014108419615e-06	1.10218978102179	1
ENSG00000187147.17	RNF220	1	44651628	1_28	0	0.0170742019604296	5.60956922177929	1.59746014316376e-06	-0.783582089552229	1
ENSG00000198520.10	C1orf228	1	44672527	1_28	0	0.0166092796009171	4.98223396540517	1.3801777435262e-06	-0.165433221860306	2
ENSG00000142945.12	KIF2C	1	44739744	1_28	0	0.0161765446537727	4.91209240206884	1.32529449581407e-06	-1.12879051529433	2
ENSG00000142937.11	RPS8	1	44775613	1_28	0	0.0321444592307477	11.5311721753129	6.18215210687789e-06	-2.13186813186885	1
ENSG00000142959.4	BEST4	1	44786343	1_28	0	0.016668958773001	5.0045940278941	1.39135332866177e-06	-0.115384615384621	1
ENSG00000222009.8	BTBD19	1	44809169	1_28	0	0.0158542188244184	4.71397562455381	1.24650000975116e-06	-0.215568862275474	1
ENSG00000117425.13	PTCH2	1	44842737	1_28	0	0.0432270035123248	15.049763948363	1.08503794228455e-05	2.45736434108573	1
ENSG00000070785.16	EIF2B3	1	44985096	1_28	0	0.0303406359482665	11.0182470320955	5.57567293208262e-06	2.26206896551779	1
ENSG00000126107.14	HECTD3	1	45011467	1_28	0	0.0158950971157719	4.68021204323009	1.24076296261567e-06	0.141153081510919	1
ENSG00000126088.13	UROD	1	45012003	1_28	0	0.0278954157347987	10.2777832839571	4.78181092346428e-06	-2.197183098592	1
ENSG00000070759.16	TESK2	1	45476180	1_28	0	0.0538467880704161	15.0381010354298	1.35055696488532e-05	-1.18439716312033	1
ENSG00000132763.14	MMACHC	1	45499635	1_28	0	0.0295565232071757	9.35668564436193	4.6124905580638e-06	0.406436113860775	2
ENSG00000117450.13	PRDX1	1	45523092	1_28	0	0.016421353196489	5.00756734737144	1.37150010951835e-06	-0.0645161290322624	1
ENSG00000117448.13	AKR1A1	1	45550079	1_28	0	0.0394135350196292	11.8264982565846	7.77430663968312e-06	-1.32770943458126	2
ENSG00000132780.16	NASP	1	45580766	1_28	0	0.033745499530803	13.7732742375304	7.75198924763085e-06	-2.77777777777845	1
ENSG00000159588.14	CCDC17	1	45624129	1_28	0	0.0396788474390563	15.0363154818571	9.95085924996461e-06	-2.98706810777059	2
ENSG00000159596.6	TMEM69	1	45685881	1_28	0	0.0313755414099216	10.2336596568172	5.35528149069353e-06	1.07628871163995	2
ENSG00000197429.10	IPP	1	45750903	1_28	0	0.0195081077724434	8.01917392432385	2.6091850686605e-06	-2.18548387096711	1
ENSG00000086015.20	MAST2	1	45785201	1_28	0	0.0161045571136837	5.58325988037407	1.4996735597849e-06	-1.29909934703408	2
ENSG00000117461.14	PIK3R3	1	46132601	1_28	0	0.0172962107031664	5.32382136140322	1.53579958992025e-06	0.824585342123456	2
ENSG00000085998.13	POMGNT1	1	46207228	1_28	0	0.0159962891546563	5.42956947957527	1.44858754408297e-06	1.02030456852761	1
ENSG00000171357.5	LURAP1	1	46206325	1_28	0	0.0196495469837674	7.83821917245336	2.56879857061208e-06	1.87558962301243	2
ENSG00000085999.11	RAD54L	1	46263241	1_28	0	0.02467045220996	8.9970929945666	3.70202566424306e-06	1.79411764705939	1
ENSG00000173660.11	UQCRH	1	46309111	1_28	0	0.017683011139833	5.50836395785467	1.62457196372398e-06	0.219512195121851	1
ENSG00000117481.10	NSUN4	1	46341925	1_28	0	0.0218588869715232	7.81840006216827	2.85040150869934e-06	-1.40624999999972	1
ENSG00000117480.15	FAAH	1	46391817	1_28	0	0.0376015858978204	12.8516170371125	8.05979588616638e-06	-1.79032028526984	3
ENSG00000079277.19	MKNK1	1	46618672	1_29	0	0.0139075439217703	5.12365519431638	1.18847606876531e-06	-0.339147286821924	1
ENSG00000142961.14	MOB3C	1	46616841	1_29	0	0.0133498433575942	4.74377433028594	1.05623437185139e-06	-0.337931034482853	1
ENSG00000159658.10	EFCAB14	1	46719410	1_29	0	0.013694349432228	4.98026021955303	1.13750560751845e-06	0.314181556737908	3
ENSG00000142973.13	CYP4B1	1	46800479	1_29	0	0.0159707394665954	6.40832680169227	1.70698530224374e-06	-0.822946745260158	2
ENSG00000187048.12	CYP4A11	1	46948114	1_29	0	0.0195001485306128	8.26470147703332	2.68797482134404e-06	1.204583413862	2
ENSG00000186160.4	CYP4Z1	1	46826230	1_29	0	0.0160619092585058	6.4612181582541	1.7308988067663e-06	-0.830156196288662	2
ENSG00000162365.11	CYP4A22	1	47131212	1_29	0	0.013649550821228	4.94984162381833	1.12685949599443e-06	0.165919282511142	1
ENSG00000162366.7	PDZK1IP1	1	47190144	1_29	0	0.013507420309128	4.85268459795241	1.09323766186058e-06	0.291139240506386	1
ENSG00000162367.11	TAL1	1	47239816	1_29	0	0.037577051041462	14.3885055024392	9.01775615316835e-06	1.83116481382309	2
ENSG00000162368.13	CMPK1	1	47333168	1_29	0	0.0392437079705393	14.795446820183	9.68407682680765e-06	1.99657645865434	2
ENSG00000186790.5	FOXE3	1	47391589	1_29	0	0.019348181185436	8.19187667610697	2.64352643024276e-06	1.27737226277363	1
ENSG00000186564.5	FOXD2	1	47435628	1_29	0	0.0222188621420342	9.47975715978166	3.51300794691446e-06	1.45599999999999	1
ENSG00000269113.3	TRABD2B	1	47997102	1_30	0	0.014859650770729	5.87470985156447	1.45597906455642e-06	0.571565379519017	2
ENSG00000117834.12	SLC5A9	1	48219762	1_30	0	0.0219236849054203	9.49143494131577	3.47060775145026e-06	1.14596642109535	3
ENSG00000132122.11	SPATA6	1	48472019	1_30	0	0.0141789702604583	5.43931174645932	1.2863191869241e-06	-0.510389552031461	2
ENSG00000162373.12	BEND5	1	48771861	1_31	0	0.01216831499219	6.25389806234908	1.26923297616142e-06	0.821428571428269	1
ENSG00000123080.10	CDKN2C	1	50958107	1_32	0	0.0119197412031324	5.06148950747757	1.00624856199447e-06	0.2672811059909	1
ENSG00000123091.4	RNF11	1	51235789	1_32	0	0.0137973408809555	6.41885240481429	1.47711017385399e-06	0.669897381395102	2
ENSG00000203995.9	ZYG11A	1	52841521	1_33	0	0.0129737188103319	4.88668647692354	1.05739940733955e-06	-0.129287598944622	1
ENSG00000169213.6	RAB3B	1	51988363	1_33	0	0.0142259135778208	5.74192893153076	1.36237945110572e-06	-0.704980842911648	1
ENSG00000085831.15	TTC39A	1	51345513	1_33	0	0.0126810635700081	4.67497221450548	9.8876894841579e-07	0.172248803827869	1
ENSG00000085832.16	EPS15	1	51518880	1_33	0	0.0126756936336966	4.67104482428243	9.87519941655991e-07	0.275816253160109	2
ENSG00000117859.18	OSBPL9	1	51675918	1_33	0	0.0252385783192537	11.0756866905094	4.66225104621541e-06	1.30084745762669	1
ENSG00000078618.21	NRDC	1	51826904	1_33	0	0.0202684573469272	9.03247207553169	3.05342620545099e-06	-1.01708422429748	2
ENSG00000198841.3	KTI12	1	52033817	1_33	0	0.0310220283890668	13.0021931370235	6.72739470982325e-06	1.51244204448873	2
ENSG00000157077.14	ZFYVE9	1	52142437	1_33	0	0.0689676353407227	20.5235022664335	2.36078759815515e-05	2.06143344710005	1
ENSG00000154222.14	CC2D1B	1	52352516	1_33	0	0.0137303188609014	5.41275858086104	1.23953668849846e-06	0.574803149606248	1
ENSG00000085840.12	ORC1	1	52396802	1_33	0	0.0232117190041151	10.2952317145911	3.98569017197896e-06	-1.1504950495053	1
ENSG00000134744.13	ZCCHC11	1	52562236	1_33	0	0.0128734932383763	4.81471806707982	1.03377821574195e-06	-0.296296296296399	1
ENSG00000116157.5	GPX7	1	52601411	1_33	0	0.0238018041211545	10.5291990630437	4.17989448523458e-06	-1.34828196448696	3
ENSG00000182183.14	FAM159A	1	52632886	1_33	0	0.012612603478112	4.62474566301423	9.72865274024996e-07	-0.0755813953488357	1
ENSG00000162377.5	COA7	1	52690195	1_33	0	0.0127126175202305	4.69803331654516	9.96118896051147e-07	-0.0836752480080983	2
ENSG00000121310.16	ECHDC2	1	52921197	1_33	0	0.012716867797444	4.70113349344944	9.97109480700045e-07	-0.0709779584365194	3
ENSG00000116171.17	SCP2	1	52926925	1_33	0	0.0155885955509134	6.59145669260892	1.71375406495391e-06	-0.682993193574704	2
ENSG00000174348.13	PODN	1	53061947	1_33	0	0.0678251073617426	20.3648081527587	2.30372650293068e-05	2.25882367852299	2
ENSG00000162383.11	SLC1A7	1	53093120	1_33	0	0.018574429751848	8.22040692263888	2.54664794629753e-06	1.01041544227744	2
ENSG00000157184.6	CPT2	1	53196294	1_33	0	0.0155762905548738	6.58412622658376	1.71049690870513e-06	0.746895913400417	2
ENSG00000162384.13	C1orf123	1	53235909	1_33	0	0.0335333474868119	13.7303102068608	7.67922449869712e-06	1.6259541984733	1
ENSG00000157193.15	LRP8	1	53290847	1_33	0	0.0159578492372991	6.80896595722898	1.81223964186604e-06	0.806451612903264	1
ENSG00000174332.5	GLIS1	1	53738651	1_33	0	0.0137214335413511	5.406742737307	1.23735779217007e-06	-0.473170731707378	1
ENSG00000058799.14	YIPF1	1	53890131	1_34	0	0.0100828806692866	5.67206839749337	9.53863415447026e-07	-0.496803250254002	2
ENSG00000211452.10	DIO1	1	53891048	1_34	0	0.00900961589812177	4.61953211825412	6.94167653726945e-07	0.0419354838709642	1
ENSG00000116205.12	TCEANC2	1	54048154	1_34	0	0.0141103318457259	8.78663640434305	2.06785455364705e-06	-1.05649160140289	2
ENSG00000116221.15	MRPL37	1	54202730	1_34	0	0.0185389462418535	11.2665661528836	3.48366769916099e-06	1.28781512605101	1
ENSG00000215883.10	CYB5RL	1	54154524	1_34	0	0.0213539093105809	12.6438586434272	4.50315744295994e-06	1.407351603351	2
ENSG00000162390.17	ACOT11	1	54548340	1_34	0	0.010832700086296	6.29383198151574	1.13713485079804e-06	0.537006350715008	3
ENSG00000184313.19	MROH7	1	54548340	1_34	0	0.0151473742469787	9.36535455954251	2.36603783493235e-06	1.06517839569925	4
ENSG00000243725.6	TTC4	1	54715730	1_34	0	0.00927162254967051	4.87770616445979	7.54278073704025e-07	0.237458193979964	1
ENSG00000006555.10	TTC22	1	54801543	1_34	0	0.0104755146066647	5.99079045378794	1.04669367887191e-06	-0.75135135135149	1
ENSG00000116133.11	DHCR24	1	54887670	1_34	0	0.0305962574372223	15.7863473751994	8.05582581324982e-06	-1.87940851047425	2
ENSG00000162402.13	USP24	1	55208155	1_34	0	0.0202132114454463	11.7844751078166	3.97288201757752e-06	1.43333773174441	2
ENSG00000162409.10	PRKAA2	1	56644431	1_36	0	0.0142926721626515	4.62926564181444	1.10353380209617e-06	-0.0564516129032481	1
ENSG00000162600.11	OMA1	1	58539515	1_37	0	0.0129962123543764	4.70716247023376	1.02031927964556e-06	0.222302308023168	2
ENSG00000184292.6	TACSTD2	1	58596032	1_37	0	0.0138872044467062	5.32262033869591	1.23282213645891e-06	-0.413442448666489	2
ENSG00000162601.9	MYSM1	1	58700166	1_37	0	0.0225373299543528	9.82491575729123	3.6931028603131e-06	-1.34168627983183	2
ENSG00000172456.17	FGGY	1	59296555	1_37	0	0.0567002401302018	18.4721387935393	1.74687643696665e-05	2.04115226337427	1
ENSG00000134709.10	HOOK1	1	59735199	1_38	0	0.0176219038170077	6.70330296184157	1.97016128308346e-06	0.759231148689776	3
ENSG00000134716.9	CYP2J2	1	59926822	1_38	0	0.0186400138913195	7.22563147102703	2.24637441822471e-06	-0.86645791844337	2
ENSG00000162604.12	TM2D1	1	61723869	1_39	0	0.0138824669274648	6.88791172679192	1.59482974042207e-06	0.825004664708413	2
ENSG00000132849.19	PATJ	1	61742713	1_39	0	0.0133747070023206	6.54204243188157	1.45934420873568e-06	0.734693877551046	1
ENSG00000240563.1	L1TD1	1	62184373	1_39	0	0.0122318428990871	5.71320851752784	1.16555313034553e-06	0.564970218427418	5
ENSG00000132854.18	KANK4	1	62337826	1_39	0	0.0333715175470092	15.0579048613074	8.38109205431084e-06	-1.66818483725644	2
ENSG00000162607.12	USP1	1	62436136	1_39	0	0.0382446682775247	16.3346041734405	1.04193258178011e-05	-2.16923076923032	1
ENSG00000116641.17	DOCK7	1	62698358	1_39	0	0.0208344608320684	10.6617265594757	3.70484387820638e-06	-1.52232142857108	1
ENSG00000125703.14	ATG4C	1	62784595	1_39	0	0.0109712031426921	4.7044205094386	8.60836150536183e-07	-0.0119047619047629	1
ENSG00000187140.5	FOXD3	1	63322827	1_40	0	0.0343747891697491	13.4337020076808	7.70186424076026e-06	1.33712121212156	1
ENSG00000088035.15	ALG6	1	63367765	1_40	0	0.0274336702839256	11.5915803464992	5.30379427415466e-06	-1.37088944160145	2
ENSG00000203965.12	EFCAB7	1	63523814	1_40	0	0.0131826789188789	4.66822198661554	1.02639677721707e-06	0.0526315789473786	1
ENSG00000142856.16	ITGB3BP	1	63593973	1_40	0	0.0221115193720748	9.46652160218937	3.49115492424529e-06	-1.18733358035357	2
ENSG00000079739.15	PGM1	1	63594192	1_40	0	0.013945378534588	5.17220784559031	1.20300208926936e-06	0.233998256111088	2
ENSG00000158966.13	CACHD1	1	64454998	1_40	0	0.0195422657587786	8.26746807120843	2.69468215887673e-06	0.990855160616041	2
ENSG00000162437.14	RAVER2	1	64734373	1_41	0	0.0283069711283067	12.7247775740367	6.00763733012628e-06	-1.67394504924766	2
ENSG00000162434.11	JAK1	1	64966237	1_41	0	0.0275838913570997	12.0438187449863	5.5408941038795e-06	1.33121601305824	2
ENSG00000162433.14	AK4	1	65145716	1_41	0	0.0123697065917198	4.74268167779863	9.78460910524116e-07	-0.179796574003129	2
ENSG00000116675.15	DNAJC6	1	65248435	1_41	0	0.0122209003997042	4.61892229566116	9.4146453840666e-07	-0.0522388059701644	1
ENSG00000213625.8	LEPROT	1	65420765	1_41	0	0.0123833391186315	4.73540556591982	9.78036475925084e-07	-0.39370078740168	1
ENSG00000184588.17	PDE4B	1	65791733	1_41	0	0.156080518846998	27.9908143207904	7.28659009313166e-05	3.08000000000072	1
ENSG00000118473.21	SGIP1	1	66506442	1_43	0	7.44870191082825e-08	5.57204263480803	6.92237513903482e-12	0.946111433053059	3
ENSG00000152760.9	TCTEX1D1	1	66744135	1_43	0	4.60348771103014e-06	50.5546176524561	3.88157448002584e-09	-3.28776978417364	1
ENSG00000152763.16	WDR78	1	66876899	1_43	0	2.39646800070936e-07	15.1464984772211	6.0540218695821e-11	0.50828729281756	1
ENSG00000198160.14	MIER1	1	66925320	1_43	0	1.20391692892685e-06	20.7267367718237	4.16186088046587e-10	-1.50368564635806	2
ENSG00000116704.7	SLC35D1	1	67054457	1_43	0	1.35863541750325e-07	22.3846542685065	5.07239923574532e-11	-2.67132867132767	1
ENSG00000081985.10	IL12RB2	1	67340335	1_43	0	1.00413458669069e-05	58.525428507612	9.80159230204755e-09	5.5275590551184	1
ENSG00000172380.5	GNG12	1	67832765	1_43	0	8.03830765283564e-08	7.74657457264652	1.03856680071662e-11	1.57664233576727	1
ENSG00000162595.5	DIRAS3	1	67868753	1_43	0	7.94041450369321e-08	7.38523410315595	9.78064612736948e-12	1.44911779524431	2
ENSG00000116729.13	WLS	1	68162689	1_43	0	6.6839998758006e-08	4.6488760406829	5.18256198251028e-12	-0.0882508063576329	2
ENSG00000033122.18	LRRC7	1	69567941	1_44	0	0.204017478136117	28.898964080291	9.83353698885401e-05	2.78044280442825	1
ENSG00000118454.12	ANKRD13C	1	70352893	1_44	0	0.01597567820803	4.62146772995437	1.23140052541898e-06	0.0336849354452993	2
ENSG00000197568.13	HHLA3	1	70355624	1_44	0	0.0188710904374362	6.16992419041543	1.94194501708649e-06	0.743717299847883	2
ENSG00000050628.20	PTGER3	1	71047847	1_45	0	0.0117017994711114	4.86283196109013	9.49078247250331e-07	-0.286639067262084	2
ENSG00000132485.13	ZRANB2	1	71080715	1_45	0	0.0160197567671574	7.77834634706063	2.07827637357804e-06	-1.00106507227376	2
ENSG00000172260.14	NEGR1	1	72246721	1_46	0	0.0957597332296423	22.6064026553275	3.61055938014917e-05	2.65243725269262	2
ENSG00000178965.13	ERICH3	1	74672838	1_47	0	0.121573372075876	23.4815223163584	4.76129200839706e-05	2.39869281045774	1
ENSG00000162620.15	LRRIQ3	1	74198130	1_47	0	0.0200570022127387	6.44945212639522	2.15749079457046e-06	0.78048780487798	1
ENSG00000254685.6	FPGT	1	74198465	1_47	0	0.0198608208436621	6.35797755484274	2.10608691470148e-06	0.764227642276228	1
ENSG00000116783.14	TNNI3K	1	74218222	1_47	0	0.0188604781934011	5.87714442906791	1.84875417956042e-06	-0.663405654597277	4
ENSG00000116791.13	CRYZ	1	74702183	1_47	0	0.0164676723623309	4.61576615379583	1.26775730476585e-06	0.0247737419434287	6
ENSG00000162623.15	TYW3	1	74733103	1_47	0	0.0167558698452759	4.77700334236532	1.33500419058861e-06	-0.102742878653565	2
ENSG00000137968.16	SLC44A5	1	75608062	1_47	0	0.0262318687070813	8.95035657052489	3.91588268992063e-06	-1.01374570446725	1
ENSG00000137955.15	RABGGTB	1	75779738	1_47	0	0.0166056063310915	4.69328272565677	1.299844977947e-06	-0.145407626840404	2
ENSG00000057468.6	MSH4	1	75779738	1_47	0	0.017492639374479	5.17700304893701	1.51040658097692e-06	-0.359409958946044	3
ENSG00000184005.10	ST6GALNAC3	1	76074606	1_47	0	0.037322849560788	12.2476485886744	7.62408302197395e-06	-1.44237272952806	2
ENSG00000117069.14	ST6GALNAC5	1	76851971	1_48	0	0.00900787591603514	5.63024247438666	8.45881641617587e-07	-0.571295901394704	2
ENSG00000142892.14	PIGK	1	77187104	1_48	0	0.00809079286918524	4.63562776809504	6.25546709980493e-07	0.0242339660488714	2
ENSG00000154027.18	AK5	1	77283842	1_48	0	0.0187784488887929	12.448109484816	3.89873055227439e-06	-1.28906249999948	1
ENSG00000036549.12	ZZZ3	1	77683032	1_48	0	0.00822577797492896	4.78887062849177	6.57007297573791e-07	0.0270571248165421	2
ENSG00000162614.18	NEXN	1	77888397	1_48	0	0.0308452726473092	17.0749543295651	8.78432246002616e-06	-1.94852578542638	2
ENSG00000162613.16	FUBP1	1	78010867	1_48	0	0.00886607271268758	5.48322864261955	8.10826156174528e-07	0.471103327495491	1
ENSG00000162616.8	DNAJB4	1	77979478	1_48	0	0.0125956337425441	8.7383547850061	1.83573421592716e-06	-1.06475735411277	2
ENSG00000137960.5	GIPC2	1	77979050	1_48	0	0.0115327109482875	7.92059220635304	1.52352353278397e-06	0.852861035422765	1
ENSG00000122420.9	PTGFR	1	78312395	1_48	0	0.0476322691035167	21.150020400557	1.68024327979085e-05	-2.22222222222149	1
ENSG00000137965.10	IFI44	1	78649621	1_48	0	0.0081042984096853	4.65107630475532	6.28679058324358e-07	-0.106870229007657	1
ENSG00000162618.13	ADGRL4	1	79006111	1_48	0	0.0112221730452899	7.66745777692815	1.4351208030779e-06	0.817073253567937	3
ENSG00000137941.16	TTLL7	1	83998735	1_51	0	0.0236208606384116	9.24740881527587	3.64314016531932e-06	-1.15804597701175	1
ENSG00000203943.8	SAMD13	1	84298566	1_51	0	0.0143834475521032	4.63352504118656	1.11156436131334e-06	0.0776515151515173	1
ENSG00000117133.10	RPF1	1	84479751	1_52	0	0.0197226001814366	5.16202265628789	1.69802540116222e-06	0.228571428571447	1
ENSG00000174021.10	GNG5	1	84506136	1_52	0	0.0188299633692032	4.73111630994309	1.4858439683718e-06	-0.131645569620211	1
ENSG00000122432.17	SPATA1	1	84506243	1_52	0	0.0201177174459296	5.34661644577344	1.79398100218207e-06	-0.396475770925263	1
ENSG00000117151.12	CTBS	1	84574852	1_52	0	0.0241759020161786	7.05818893547771	2.84600770745343e-06	0.84499438609448	3
ENSG00000117155.16	SSX2IP	1	84688981	1_52	0	0.0192799307647021	4.95080548786213	1.59199404632468e-06	-0.300571987497734	2
ENSG00000153898.12	MCOLN2	1	84999343	1_52	0	0.0246314123501935	7.23221908082842	2.97112547970749e-06	0.885377087583618	2
ENSG00000162643.12	WDR63	1	85003124	1_52	0	0.0197954955416517	5.1963529178802	1.71563588936648e-06	0.461538461538406	1
ENSG00000055732.12	MCOLN3	1	85043829	1_52	0	0.0185982759111536	4.61595855560135	1.4318406660027e-06	0.0310559006211034	1
ENSG00000097096.8	SYDE2	1	85200644	1_52	0	0.0216306215213454	6.0216568862825	2.17242658969895e-06	-0.598173515981807	1
ENSG00000162642.13	C1orf52	1	85261361	1_52	0	0.0220118099143526	6.18435397118225	2.27044088357882e-06	0.622516556291533	1
ENSG00000142867.12	BCL10	1	85276340	1_52	0	0.0188854653067025	4.75849419763561	1.49884712513289e-06	0.223178863207877	2
ENSG00000117174.10	ZNHIT6	1	85708260	1_52	0	0.0187463735302663	4.68973184835092	1.46630860426593e-06	0.179183827617026	3
ENSG00000171502.14	COL24A1	1	85992221	1_53	0	0.025074490450903	7.57330511944217	3.16721595308684e-06	1.00999323177547	2
ENSG00000122417.15	ODF2L	1	86396707	1_53	0	0.0187538983272856	4.86830107884411	1.52275169637002e-06	-0.337656911112283	2
ENSG00000137975.7	CLCA2	1	86424561	1_53	0	0.0182521500509638	4.61607848135321	1.40522969942932e-06	-0.0329670329670174	1
ENSG00000016602.9	CLCA4	1	86547045	1_53	0	0.0362425998827172	11.0162828925226	6.65908456174457e-06	-1.3167028199572	1
ENSG00000183291.15	SELENOF	1	86913954	1_53	0	0.0293271565438084	9.03557292026442	4.41962842529797e-06	-1.14693877551077	1
ENSG00000153936.16	HS2ST1	1	86914303	1_53	0	0.0336689083541714	10.3265048616291	5.79885827851786e-06	1.50536590081334	2
ENSG00000143013.12	LMO4	1	87331207	1_53	0	0.0195432293010663	5.25184604153989	1.71186069089033e-06	0.35546875	1
ENSG00000065243.19	PKN2	1	88684130	1_54	0	0.0132101999380535	4.76019053070808	1.04880278622818e-06	-0.0417582417582481	1
ENSG00000137947.11	GTF2B	1	88900002	1_54	0	0.0260185475808844	11.0654688583018	4.80189849382924e-06	1.26108374384285	1
ENSG00000137944.17	KYAT3	1	88969840	1_54	0	0.0315600757637713	12.8688088452388	6.77386430517249e-06	-2.03218186443226	2
ENSG00000117226.11	GBP3	1	89006209	1_54	0	0.0131614154850978	4.72585759841889	1.03739305462577e-06	-0.243175740650162	4
ENSG00000162645.12	GBP2	1	89126701	1_54	0	0.014453497626262	5.59517714883397	1.34879796586199e-06	0.709677419354916	1
ENSG00000213512.1	GBP7	1	89185167	1_54	0	0.021979872272356	9.4930808581795	3.48010582140422e-06	1.29268292682936	1
ENSG00000162654.8	GBP4	1	89162991	1_54	0	0.0131956999422147	4.75000601996162	1.04541011329998e-06	-0.395028461769143	2
ENSG00000154451.14	GBP5	1	89276834	1_54	0	0.0157487140892528	6.39225790568344	1.67903401006345e-06	-0.804687500000071	1
ENSG00000197147.13	LRRC8B	1	89524974	1_54	0	0.0132872353895781	4.81416545686438	1.06688042479999e-06	-0.313151704969074	2
ENSG00000171488.14	LRRC8C	1	89557240	1_54	0	0.0137560938312882	5.13603825134473	1.17837490379077e-06	0.398373983739885	1
ENSG00000171492.14	LRRC8D	1	89836468	1_55	0	0.0279428364008284	9.21471019275223	4.29449671259605e-06	-1.028189468817	2
ENSG00000162664.16	ZNF326	1	89994923	1_55	0	0.0204189255194445	6.29050684399473	2.14229182125664e-06	-0.627705627705432	1
ENSG00000122482.20	ZNF644	1	91022402	1_55	0	0.0700846773750865	17.8653676420415	2.08831083506478e-05	-1.90878938640056	1
ENSG00000162669.15	HFM1	1	91404853	1_55	0	0.0447696258888915	13.6300984067561	1.0177534007693e-05	-1.74675324675326	1
ENSG00000097046.12	CDC7	1	91500849	1_56	0	0.0086198067688944	4.66720269889785	6.7098729782614e-07	-0.181377960248708	2
ENSG00000172031.6	EPHX4	1	92029879	1_56	0	0.0115739477690008	7.50689129938299	1.44911132656112e-06	-1.09057971014534	1
ENSG00000122484.8	RPAP2	1	92299545	1_56	0	0.0199567930138637	12.3429234485364	4.10836380153119e-06	-1.54452925620933	2
ENSG00000067208.14	EVI5	1	92559287	1_56	0	0.0111283197583951	7.00735746958485	1.30060067353134e-06	0.981428055473429	2
ENSG00000154511.11	FAM69A	1	92934792	1_56	0	0.0330883132687816	16.8612277985269	9.30516182420646e-06	-2.05631363528646	3
ENSG00000117500.12	TMED5	1	93180650	1_57	1	0.140160910656043	23.1072111746674	5.4017508563852e-05	4.45384615384711	1
ENSG00000122483.17	CCDC18	1	93179625	1_57	1	0.350048723875676	25.3447874583183	0.000147971221153236	4.73071179282917	2
ENSG00000117505.12	DR1	1	93345317	1_57	1	0.0551813057173896	20.8135673893012	1.91557253561472e-05	-4.16875000000198	1
ENSG00000067334.13	DNTTIP2	1	93877677	1_57	0	0.0159952184839021	7.48502951499117	1.99684244459762e-06	-0.90460783100204	2
ENSG00000023909.9	GCLM	1	93909020	1_57	0	0.0158414745641565	7.09395639059466	1.87432209284722e-06	-0.671765514397338	2
ENSG00000117528.11	ABCD3	1	94409571	1_58	0	0.058531738333105	17.7585539760126	1.73364083342777e-05	-1.83891130091965	2
ENSG00000117525.13	F3	1	94531732	1_58	0	0.0211843719990452	8.23419127744623	2.90935455631059e-06	-0.930716780156658	2
ENSG00000143036.16	SLC44A3	1	94823295	1_58	0	0.085669108868583	21.3813333180687	3.05505574291757e-05	-2.20107228423596	2
ENSG00000117519.15	CNN3	1	94906171	1_58	0	0.0414176671028655	14.4999244693023	1.0016395828448e-05	1.64911267072157	2
ENSG00000172339.9	ALG14	1	95073027	1_58	0	0.0149025674557988	4.96369869093055	1.2337484292385e-06	0.335249744425022	2
ENSG00000122481.16	RWDD3	1	95232272	1_58	0	0.0210382644444335	8.16974426041415	2.86667512040272e-06	0.929223217936439	5
ENSG00000117569.18	PTBP2	1	96721522	1_59	0	0.0761274575574319	17.6829346332796	2.24520382238243e-05	-2.08620689655131	1
ENSG00000188641.12	DPYD	1	97921399	1_60	0	0.0182538661373595	5.25273328362963	1.59919092373915e-06	-0.533678756476865	1
ENSG00000162627.16	SNX7	1	98661649	1_60	0	0.026339528955162	8.66822529520643	3.80801192776419e-06	-1.0671462829738	1
ENSG00000117600.12	PLPPR4	1	99263142	1_60	0	0.0171072745911729	4.64957009543911	1.32664196596866e-06	0.108860759493663	1
ENSG00000099260.10	PALMD	1	99603998	1_61	0	0.0128828086194013	4.82368336005353	1.03645261717832e-06	-0.425196850393753	1
ENSG00000156869.12	FRRS1	1	99705854	1_61	0	0.0819489648592862	21.7481615230939	2.97252918660057e-05	2.26626052946309	2
ENSG00000162688.16	AGL	1	99851209	1_61	0	0.0156423558257326	6.5956778329217	1.72076554154574e-06	0.833556182197248	2
ENSG00000117620.14	SLC35A3	1	99969054	1_61	0	0.0279724690107412	11.9383156762344	5.56972772643582e-06	-1.66666666666743	1
ENSG00000156875.13	MFSD14A	1	100037607	1_61	0	0.0276827834496106	11.8633036412348	5.47741324111079e-06	-1.67109634551479	1
ENSG00000156876.9	SASS6	1	100132743	1_61	0	0.0197337308375123	8.76120801384932	2.88358858443148e-06	1.16326530612203	1
ENSG00000122435.9	TRMT13	1	100133310	1_61	0	0.040930988446671	15.4800077897195	1.05677739045547e-05	-1.9509202453996	1
ENSG00000122477.12	LRRC39	1	100178174	1_61	0	0.0431801804593795	16.0074749043638	1.15283562397955e-05	1.9899328988128	2
ENSG00000137992.14	DBT	1	100249898	1_61	0	0.0207257526262004	9.18412171597822	3.17473914262354e-06	-1.17261904761913	1
ENSG00000137996.12	RTCA	1	100262745	1_61	0	0.016300922919644	7.02658141729682	1.91036512954214e-06	-0.734767025089741	1
ENSG00000079335.18	CDC14A	1	100342730	1_61	0	0.0246237571199621	10.8107893592768	4.43988610934341e-06	1.39292651086249	2
ENSG00000181656.6	GPR88	1	100538206	1_62	0	0.0181922085942259	8.36084118151178	2.5368541921253e-06	1.15322580645184	1
ENSG00000162692.10	VCAM1	1	100721765	1_62	0	0.0121617153452295	4.62082410986622	9.37290849851835e-07	0.111111111111144	1
ENSG00000162694.13	EXTL2	1	100894659	1_62	0	0.0376316785387217	15.1442170175693	9.50518382383719e-06	1.81775700934565	1
ENSG00000162695.11	SLC30A7	1	100896815	1_62	0	0.023721061181907	10.8312585820952	4.28522019952525e-06	1.77914110429538	1
ENSG00000185946.15	RNPC3	1	103529760	1_65	0	0.0607295515589712	19.1727055192696	1.94197476250889e-05	2.06511627907112	1
ENSG00000240038.6	AMY2B	1	103559225	1_65	0	0.0286329406944529	12.1089476678767	5.78272395961351e-06	-1.52220966919326	2
ENSG00000243480.7	AMY2A	1	103559534	1_65	0	0.0455437208742389	16.4577294226418	1.25013965850284e-05	-1.88372093023372	1
ENSG00000198890.7	PRMT6	1	107058247	1_66	0	0.0126155020731201	4.80037096278815	1.01004202733291e-06	0.303797468354362	1
ENSG00000162631.18	NTNG1	1	107135646	1_66	0	0.0154966837798246	6.71002275311407	1.73429459046378e-06	-0.651465798045681	1
ENSG00000085491.15	SLC25A24	1	108200420	1_67	0	0.0142338212086035	5.12941056969395	1.21772458519513e-06	0.2772009847164	2
ENSG00000162636.15	FAM102B	1	108532939	1_67	0	0.0243337282286039	10.1175488931117	4.10623755532452e-06	1.1141846250285	2
ENSG00000162639.15	HENMT1	1	108662004	1_67	0	0.0135118283203819	4.64617015588323	1.04705461403299e-06	-0.0759999999999757	1
ENSG00000116266.10	STXBP3	1	108746865	1_67	0	0.0541540364268729	17.6160656755884	1.59110873174775e-05	-2.17567567567461	1
ENSG00000162641.18	AKNAD1	1	108834814	1_67	0	0.0138229693849604	4.85749508175303	1.1198860150219e-06	-0.219411660771442	2
ENSG00000121957.12	GPSM2	1	108832721	1_67	0	0.0136189800573945	4.71948819958725	1.07201186969474e-06	-0.138036809815949	1
ENSG00000121940.15	CLCC1	1	108963765	1_67	0	0.0226412771392279	9.44569878570781	3.56693436931266e-06	1.12871287128709	1
ENSG00000085433.15	WDR47	1	109040930	1_67	0	0.0159218992260038	6.17032379425528	1.6385621969736e-06	-0.613636363636357	1
ENSG00000197780.9	TAF13	1	109048811	1_67	0	0.0212765107630756	8.86664929054288	3.1464442694373e-06	-1.27886844158777	2
ENSG00000215717.5	TMEM167B	1	109089398	1_67	0	0.0140551637974593	5.01214098454395	1.17494975588712e-06	-0.390697674418579	1
ENSG00000116299.16	KIAA1324	1	109117281	1_67	0	0.0134676952353449	4.61580392865928	1.03681372612524e-06	-0.153846153846181	1
ENSG00000031698.12	SARS	1	109214673	1_67	0	0.0138316302803695	4.86331013090984	1.1219291770689e-06	-0.457831325301137	1
ENSG00000143126.7	CELSR2	1	109251630	1_67	0	0.0140563977694855	5.01295382381847	1.17524347361702e-06	-0.335211267605556	1
ENSG00000134222.16	PSRC1	1	109275684	1_67	0	0.0172781994896708	6.93006770343726	1.99708278027443e-06	-0.994517294495208	3
ENSG00000221986.6	MYBPHL	1	109308504	1_67	0	0.0151638907611816	5.71718897798485	1.44595008294601e-06	0.44800000000009	1
ENSG00000134243.11	SORT1	1	109397881	1_67	0	0.0420891584707127	15.2430261995913	1.07004377351739e-05	1.90000000000001	1
ENSG00000143106.12	PSMA5	1	109419102	1_67	0	0.0134719252367949	4.61871881029076	1.03779432763506e-06	0.0269784172661843	1
ENSG00000143028.8	SYPL2	1	109511112	1_67	0	0.013681645934462	4.76210219581733	1.08666871502738e-06	0.343949044586077	1
ENSG00000162650.16	ATXN7L2	1	109473620	1_67	0	0.0919081988641176	22.6472060881288	3.4715945108401e-05	-2.42651223123484	3
ENSG00000174151.14	CYB561D1	1	109494012	1_67	0	0.0143410231795151	5.19907702964352	1.24355928739267e-06	0.517094534546286	2
ENSG00000181754.6	AMIGO1	1	109509517	1_67	0	0.0191235044796504	7.87371434200409	2.51134999234122e-06	-0.831157098279704	2
ENSG00000156097.12	GPR61	1	109541786	1_67	0	0.0134676114613888	4.61574618551849	1.03679430643545e-06	0.0802469135802739	1
ENSG00000168765.16	GSTM4	1	109656105	1_67	0	0.0170546017246964	6.80898640187234	1.93679722522485e-06	-0.962311782288886	4
ENSG00000134184.12	GSTM1	1	109612653	1_67	0	0.0181982175200169	7.41241851311161	2.249825782661e-06	1.02720750200313	6
ENSG00000134201.10	GSTM5	1	109671748	1_67	0	0.0283911388107158	11.5563909512258	5.47224009952385e-06	1.76393557746206	5
ENSG00000134202.10	GSTM3	1	109704237	1_67	0	0.230434080798231	31.7205894784286	0.000121912451904527	-3.28197536343827	5
ENSG00000213366.12	GSTM2	1	109629614	1_67	0	0.0501839825764636	16.8978823348765	1.41435200672578e-05	2.03135377693629	6
ENSG00000184371.13	CSF1	1	109928142	1_68	0	0.0139446909067679	5.67568052078713	1.32003953746752e-06	0.603351955307295	1
ENSG00000168710.17	AHCYL1	1	109984850	1_68	0	0.0310257717871415	13.1224175470934	6.79041866857416e-06	1.51204819277101	1
ENSG00000143093.14	STRIP1	1	110032998	1_68	0	0.100821969821783	24.2740440766732	4.08185356063675e-05	2.57131865712761	2
ENSG00000186150.4	UBL4B	1	110111876	1_68	0	0.0185264182164747	8.31543945183725	2.56942990707524e-06	0.993197278911725	1
ENSG00000197106.6	SLC6A17	1	110150641	1_68	0	0.0124566005023161	4.62839171110743	9.6158958109139e-07	-0.0684931506849327	1
ENSG00000168679.17	SLC16A4	1	110392517	1_68	0	0.0140847037231571	5.76844161263333	1.35508432807297e-06	-0.453781512604875	1
ENSG00000134248.13	LAMTOR5	1	110407098	1_68	0	0.0166460254997077	7.32039766022126	2.03238197575002e-06	0.906116438147992	2
ENSG00000177301.14	KCNA2	1	110547215	1_68	0	0.0985543757937579	24.0549720835057	3.9540383248431e-05	2.20659858676551	2
ENSG00000121931.15	LRIF1	1	110964484	1_68	0	0.0130165698161641	5.03641740110549	1.09339824749126e-06	-0.433734939759183	1
ENSG00000156171.14	DRAM2	1	111139496	1_68	0	0.0671035955971322	20.3820794732651	2.28115285688509e-05	2.64492753623102	1
ENSG00000134255.13	CEPT1	1	111139496	1_68	0	0.0738130529082274	21.2879618224962	2.62076063230688e-05	2.71103431310756	2
ENSG00000162777.16	DENND2D	1	111195494	1_68	0	0.024175167940852	10.7932461454632	4.35192785151903e-06	1.97727272727263	1
ENSG00000064886.13	CHI3L2	1	111200918	1_69	0	0.030431311506314	13.2721847938424	6.7363275319109e-06	-1.44690265486691	1
ENSG00000085465.12	OVGP1	1	111420646	1_69	0	0.0120599638595983	4.67186719043445	9.39715954325309e-07	0.209677419354893	1
ENSG00000116455.13	WDR77	1	111252344	1_69	0	0.0232989242817262	10.6636686369292	4.143836551816e-06	-1.54032258064532	1
ENSG00000143110.11	C1orf162	1	111484272	1_69	0	0.0128443487441666	5.23272569597733	1.12098593528186e-06	-0.479532163742797	1
ENSG00000116473.14	RAP1A	1	111514371	1_69	0	0.0141332455750022	6.18660536032015	1.45832534704921e-06	0.627509113397338	3
ENSG00000121933.18	TMIGD3	1	111497300	1_69	0	0.0154455901756848	6.9638742046699	1.79397146288764e-06	0.852823475504513	2
ENSG00000197852.9	FAM212B	1	111730404	1_69	0	0.0388581532270396	15.4282246768189	9.99903795241627e-06	-1.76094136547511	3
ENSG00000064703.11	DDX20	1	111755544	1_69	0	0.0151259077082596	6.7603923195421	1.7055067848128e-06	0.848167539267305	1
ENSG00000171385.9	KCND3	1	111990898	1_69	0	0.0221317408651415	10.0297156636713	3.70223773736885e-06	-1.03664921466021	1
ENSG00000143079.14	CTTNBP2NL	1	112396295	1_69	0	0.0128791999577468	5.18478953458036	1.11373052612194e-06	0.0757575757575784	1
ENSG00000116489.12	CAPZA1	1	112620907	1_69	0	0.013180772330006	7.1095674727682	1.56294661546398e-06	1.49645390070866	1
ENSG00000007341.18	ST7L	1	112540817	1_69	0	0.458319077725996	21.3050693232753	0.000162858710794935	4.12195121951341	1
ENSG00000155363.18	MOV10	1	112673015	1_69	0	0.0330721722380017	16.7784277811918	9.25495027206912e-06	3.00136859254721	2
ENSG00000155366.16	RHOC	1	112701811	1_69	0	0.016537961272485	7.37971269824218	2.03554885677394e-06	0.614457831325132	1
ENSG00000184599.13	FAM19A3	1	112720490	1_69	0	0.0879503493601569	24.7241929204502	3.62676819220694e-05	-2.77486910994794	1
ENSG00000155380.11	SLC16A1	1	112956760	1_70	0	0.0172873201585619	5.9973860018456	1.72921813847228e-06	0.716831683168382	1
ENSG00000198799.11	LRIG2	1	113072822	1_70	0	0.0191794845469303	6.96330264178883	2.2274722786962e-06	-0.707692307692233	1
ENSG00000081026.18	MAGI3	1	113391682	1_70	0	0.0558965414152095	16.977411180601	1.58276526040246e-05	2.17526862090849	2
ENSG00000116793.15	PHTF1	1	113758713	1_70	0	0.0412627344280472	14.1184544155047	9.71639733611523e-06	2.21333333333361	1
ENSG00000081019.13	RSBN1	1	113776105	1_70	0	0.023975783541881	9.0417355824369	3.61563612534701e-06	1.61718749999955	1
ENSG00000188761.11	BCL2L15	1	113886718	1_70	0	0.0327803050542249	11.9624934190179	6.54025690886076e-06	-1.80444642176068	2
ENSG00000134262.12	AP4B1	1	113904943	1_70	0	0.088399670857354	21.3362816014699	3.14578826640719e-05	-2.71839032140282	2
ENSG00000163349.21	HIPK1	1	113946006	1_70	0	0.0271391312603979	10.1978220131319	4.61597528536387e-06	1.26074498567356	1
ENSG00000116774.11	OLFML3	1	113979663	1_70	0	0.0289807254353036	10.8108818396546	5.225531602791e-06	1.41671535926262	2
ENSG00000134207.14	SYT6	1	114154379	1_70	0	0.0148986340326068	4.61569490634344	1.14694779951929e-06	-0.125874125874099	1
ENSG00000116752.5	BCAS2	1	114581126	1_71	0	0.016417013703086	5.49691041605977	1.50512623421935e-06	0.606741573033683	1
ENSG00000175984.14	DENND2C	1	114669904	1_71	0	0.0197140590762716	7.1987340436726	2.36696746353769e-06	0.86335403726704	1
ENSG00000009307.15	CSDE1	1	114756865	1_71	0	0.0238609904312205	8.97670832591605	3.57244611085512e-06	-1.12131777175997	2
ENSG00000134198.9	TSPAN2	1	115089792	1_71	0	0.0149960204001091	4.65584852287893	1.16448787345782e-06	-0.013289036544856	1
ENSG00000173218.14	VANGL1	1	115641998	1_72	0	0.0121375430575839	7.1470468503949	1.44683004288469e-06	-0.820819870026985	2
ENSG00000118729.11	CASQ2	1	115767677	1_72	0	0.0136673092161728	8.24854936907711	1.88027210854519e-06	-1.08800000000005	1
ENSG00000163393.12	SLC22A15	1	115744338	1_72	0	0.00939700393187548	4.77441446165972	7.48289465260429e-07	-0.159911851960207	2
ENSG00000163399.15	ATP1A1	1	116319800	1_72	0	0.0129165102935601	7.72417094395145	1.66401476903058e-06	-0.937931034482722	1
ENSG00000143061.17	IGSF3	1	116660607	1_72	0	0.0390285564032848	18.0305809821038	1.17368705379527e-05	1.79470198675558	1
ENSG00000116824.4	CD2	1	116755162	1_72	0	0.0138777383731006	8.39038302005532	1.94205080978757e-06	-0.993464052287718	1
ENSG00000134247.9	PTGFRN	1	116909755	1_72	0	0.0102291871587744	5.56083282943955	9.48726583568126e-07	0.458087715301571	2
ENSG00000134256.12	CD101	1	117001709	1_72	0	0.0295507957477111	15.4265842358015	7.6032463238159e-06	-1.6798949391088	2
ENSG00000116830.11	TTF2	1	117017920	1_72	0	0.013144433037504	7.88649867159537	1.72896498639274e-06	-0.929222762604572	3
ENSG00000134253.9	TRIM45	1	117115180	1_72	0	0.0133547176651234	8.03379929856281	1.78943445153314e-06	-0.919413919414006	1
ENSG00000198162.12	MAN1A2	1	117367404	1_72	0	0.0121225538538673	7.13558893567388	1.44272663995474e-06	0.829298506818962	2
ENSG00000183508.4	FAM46C	1	117605762	1_72	0	0.00951481303731394	4.88986957545277	7.75992707895372e-07	0.244604316546735	1
ENSG00000196505.10	GDAP2	1	117929798	1_72	0	0.0123655096879952	7.31967178589402	1.50960642429437e-06	0.823038397328861	1
ENSG00000116874.11	WARS2	1	119012523	1_73	0	0.0118163907021229	4.68901527006346	9.24116223948666e-07	0.145830080441174	4
ENSG00000143067.4	ZNF697	1	119654460	1_73	0	0.015903274855566	7.44634049046822	1.97510214800684e-06	0.82269503546096	1
ENSG00000092621.11	PHGDH	1	119735449	1_73	0	0.0117710538371977	4.65335998630622	9.13570574289442e-07	-0.122383252818067	1
ENSG00000131791.7	PRKAB2	1	147172620	1_73	0	0.0123936783535973	5.13149497126841	1.06072849120207e-06	0.475862068965342	1
ENSG00000131778.18	CHD1L	1	147236519	1_73	0	0.0123243439310432	5.07944795604593	1.04409599529904e-06	0.347153480914262	2
ENSG00000162836.11	ACP6	1	147656613	1_73	0	0.0191371588056825	9.16724487995082	2.92601399466616e-06	-1.10841865379328	2
ENSG00000163220.10	S100A9	1	153393072	1_75	0	0.0396325802587789	12.94912509966	8.55958836821794e-06	1.61458333333405	1
ENSG00000143546.9	S100A8	1	153390629	1_75	0	0.0271464608372847	9.40854915144737	4.25986642219314e-06	1.26529465427611	2
ENSG00000143556.8	S100A7	1	153460264	1_75	0	0.0201002686372119	6.60789311600238	2.2152613832852e-06	0.766081871344951	1
ENSG00000197956.9	S100A6	1	153520107	1_75	0	0.0165823927429389	4.81865757028513	1.33270297586944e-06	0.250030923809721	3
ENSG00000196420.7	S100A5	1	153541765	1_75	0	0.0174872894058962	5.31253473865537	1.54947433083282e-06	-0.455830388692501	1
ENSG00000188015.9	S100A3	1	153549456	1_75	0	0.0224102624232039	7.6207893969094	2.84843955262454e-06	0.843248108120184	2
ENSG00000196154.11	S100A4	1	153549456	1_75	0	0.0182627408108833	5.71596741455388	1.74106828853098e-06	0.516500056480237	2
ENSG00000196754.10	S100A2	1	153565973	1_75	0	0.0177009770170203	5.42544518879166	1.60174259208941e-06	-0.325000000000089	1
ENSG00000188643.10	S100A16	1	153614780	1_75	0	0.0170876099551234	5.09757480040111	1.45279733652985e-06	-0.159090909090925	1
ENSG00000189334.8	S100A14	1	153593160	1_75	0	0.0167186206782587	4.89467931727581	1.36484958966013e-06	-0.122499158512394	2
ENSG00000160678.11	S100A1	1	153627648	1_75	0	0.0165505817476233	4.80079368463282	1.32521520975014e-06	0.0224184317190844	2
ENSG00000189171.14	S100A13	1	153622972	1_75	0	0.0364168680980197	12.1557674992833	7.38320765968268e-06	1.62144512403369	2
ENSG00000143553.10	SNAPIN	1	153659467	1_75	0	0.0269386319229715	9.33683725760554	4.19503347744754e-06	1.21794871794858	1
ENSG00000169418.9	NPR1	1	153678582	1_75	0	0.0519629276295635	15.4969605417619	1.34307493555344e-05	2.05363984674375	1
ENSG00000143554.13	SLC27A3	1	153774134	1_75	0	0.0278378245707995	9.64333415839211	4.47736618875057e-06	-1.18076923076916	1
ENSG00000143614.9	GATAD2B	1	153924372	1_75	0	0.0163838064517674	4.70669577420878	1.28614828280248e-06	0.150684931506931	1
ENSG00000198837.9	DENND4B	1	153940057	1_75	0	0.0162276847514643	4.61772028136146	1.24981084771381e-06	-0.0880803521350856	2
ENSG00000160741.16	CRTC2	1	153959736	1_75	0	0.0166929303240504	4.88041067701873	1.35877971519965e-06	0.577777777777544	1
ENSG00000143570.17	SLC39A1	1	153968263	1_75	0	0.0186333253264888	5.90278727073625	1.83445728686701e-06	0.398373983739697	1
ENSG00000143545.8	RAB13	1	153985724	1_75	0	0.0177656034522546	5.45935427069518	1.61763802522713e-06	-0.786764705882129	1
ENSG00000143552.9	NUP210L	1	154155073	1_75	0	0.0162338234204167	4.62123538480544	1.25123537236875e-06	-0.171348314606647	1
ENSG00000143549.19	TPM3	1	154150311	1_75	0	0.0257181988451078	8.90420570767895	3.81940612351904e-06	-1.67063492063442	1
ENSG00000143612.19	C1orf43	1	154224650	1_75	0	0.0258006207686802	8.93404713116632	3.8444879156852e-06	0.996078431373003	1
ENSG00000143575.14	HAX1	1	154280701	1_75	0	0.0163170639354553	4.66875748171809	1.27058415745166e-06	-0.113888888888839	1
ENSG00000143515.16	ATP8B2	1	154334786	1_75	0	0.0211243500368769	7.07046954888453	2.49110318521133e-06	-0.823420074349506	1
ENSG00000169291.9	SHE	1	154502399	1_75	0	0.091627485605154	20.8883388609031	3.19219768883196e-05	2.60156250000064	1
ENSG00000163239.12	TDRD10	1	154502424	1_75	0	0.0523327396649579	15.5638747719495	1.35847391733816e-05	-2.10450989103377	2
ENSG00000160714.9	UBE2Q1	1	154559434	1_75	0	0.0197919837973152	6.4640361564183	2.13379753611906e-06	-0.781395348837055	1
ENSG00000160710.15	ADAR	1	154628522	1_75	0	0.0406458873297888	13.1860914229425	8.93907944522267e-06	-1.70769230769224	1
ENSG00000163468.14	CCT3	1	156382605	1_77	0	0.0103381830338415	4.67816748269275	8.06640620762266e-07	0.0656934306569494	1
ENSG00000116604.17	MEF2D	1	156503322	1_77	0	0.0114368680531084	5.61460652985963	1.07099277902706e-06	0.458015267175549	1
ENSG00000183856.10	IQGAP3	1	156521478	1_77	0	0.013569157745925	7.20073800506254	1.62963373547327e-06	-0.822580645160989	1
ENSG00000187862.11	TTC24	1	156579579	1_77	0	0.0107624559679601	5.05102907704556	9.06674417242173e-07	-0.320905039612496	2
ENSG00000163382.11	NAXE	1	156590832	1_77	0	0.0102687719209064	4.61571951984224	7.90529396069442e-07	0.0215827338129474	1
ENSG00000160818.16	GPATCH4	1	156601451	1_77	0	0.0189379005019854	10.2982393531442	3.25278169714087e-06	1.20982923912831	2
ENSG00000132702.12	HAPLN2	1	156619658	1_77	0	0.0106960494227653	4.99364622325722	8.90843217702095e-07	-0.306122448979583	1
ENSG00000132688.10	NES	1	156677793	1_77	0	0.029605953516872	14.4630733788778	7.14166949924388e-06	-1.57246376811662	1
ENSG00000143320.8	CRABP2	1	156696437	1_77	0	0.0577281965216078	20.7351441774931	1.99643490832129e-05	2.2042253521124	1
ENSG00000143319.16	ISG20L2	1	156728554	1_77	0	0.0877388880105111	24.7173090776783	3.61704090112515e-05	-2.60897435897463	1
ENSG00000143303.11	RRNAD1	1	156728106	1_77	0	0.0977235916134277	25.7520626683277	4.19731483463658e-05	2.45596868884598	1
ENSG00000143314.12	MRPL24	1	156737905	1_77	0	0.013925375297979	7.44129370399168	1.72828539671052e-06	-1.13602165403857	2
ENSG00000143294.14	PRCC	1	156750758	1_77	0	0.234831971321918	34.431368400523	0.00013485641571136	-3.35114503816861	1
ENSG00000198400.11	NTRK1	1	156815564	1_77	0	0.0134596371474698	7.12552761425696	1.59959664713336e-06	1.30517851545553	2
ENSG00000187800.13	PEAR1	1	156893825	1_77	0	0.011393104725295	5.57906999479854	1.06014191371301e-06	-0.750000000000077	1
ENSG00000160838.13	LRRC71	1	156915699	1_77	0	0.0114243246020295	5.60445216546776	1.06788332896661e-06	0.651162790697805	1
ENSG00000132694.18	ARHGEF11	1	157044910	1_77	0	0.201797362805104	32.8817804920303	0.000110670256811182	-3.44779533776322	2
ENSG00000117036.11	ETV3	1	157138777	1_77	0	0.12110265509947	27.8268258279058	5.62053219932602e-05	2.74644549763229	1
ENSG00000160856.20	FCRL3	1	157700967	1_77	0	0.0110929345314439	5.33146365335728	9.86399874300999e-07	0.707142857143038	1
ENSG00000158488.15	CD1E	1	158353463	1_78	0	0.0475094047102677	18.9908012143939	1.50481455154008e-05	-2.1943184896036	2
ENSG00000163554.12	SPTA1	1	158654738	1_78	0	0.0145063791836847	7.91429870090674	1.91483593122232e-06	1.08828874650261	2
ENSG00000163563.7	MNDA	1	158834192	1_78	0	0.0281242375004391	14.0769677891755	6.60313200108082e-06	-2.15714285714326	1
ENSG00000163564.14	PYHIN1	1	158929810	1_78	0	0.017133835160295	9.46083774770211	2.70361149569566e-06	1.29166666666636	1
ENSG00000163565.18	IFI16	1	158999863	1_78	0	0.071805866862535	22.8979994336298	2.74231649140154e-05	-2.42514970059798	1
ENSG00000163568.14	AIM2	1	159194574	1_78	0	0.0134905049658491	7.24030817342133	1.62909107139814e-06	1.07142857142858	1
ENSG00000162706.12	CADM3	1	159170559	1_78	0	0.28748012945877	36.6356038896619	0.000175659358356826	-3.62298685388097	2
ENSG00000213088.9	ACKR1	1	159203354	1_78	0	0.0132547271683332	7.07666209702028	1.56444160579229e-06	1.0490797546012	1
ENSG00000179639.10	FCER1A	1	159288755	1_78	0	0.0106945560017895	5.08586882398789	9.07168620109308e-07	-0.445255474452352	1
ENSG00000158716.8	DUSP23	1	159772301	1_78	0	0.0103562839471643	4.78789278747517	8.27005640970576e-07	0.20490456340864	2
ENSG00000181036.13	FCRL6	1	159800388	1_78	0	0.0697156344221874	22.6170896173917	2.62982596103863e-05	-2.21751412429446	1
ENSG00000158714.10	SLAMF8	1	159826640	1_78	0	0.0115702663411877	5.81566461367761	1.12228411246844e-06	0.523822808126903	3
ENSG00000188004.9	C1orf204	1	159852880	1_78	0	0.0132641941767893	7.08326777072477	1.56702034986885e-06	-0.793970947859019	3
ENSG00000243284.1	VSIG8	1	159856126	1_78	0	0.0112518036643982	5.55683211141394	1.04282041986178e-06	0.425373134328458	1
ENSG00000158710.14	TAGLN2	1	159925320	1_78	0	0.0236246785989641	12.4506686477649	4.90589998074695e-06	1.38278964549242	2
ENSG00000085552.16	IGSF9	1	159945134	1_79	0	0.0106410396277689	16.9757341351566	3.01281684611756e-06	-1.7461139896378	1
ENSG00000143315.6	PIGM	1	160031560	1_79	0	0.0028748317822298	4.82347123433849	2.31276888522566e-07	0.223650385604163	1
ENSG00000177807.8	KCNJ10	1	160061698	1_79	0	0.00732304119382665	13.3303909072036	1.62815020336682e-06	1.50259067357516	1
ENSG00000162729.13	IGSF8	1	160099056	1_79	0	0.00560129352129746	10.7874445855046	1.0077829689301e-06	1.15234040612574	3
ENSG00000018625.14	ATP1A2	1	160129137	1_79	0	0.00402703044708619	7.8174788681299	5.25063385783345e-07	-0.916666666666179	1
ENSG00000162734.12	PEA15	1	160202183	1_79	0	0.00550721204635318	10.5024518110407	9.64678505095437e-07	1.20634920634891	1
ENSG00000132681.16	ATP1A4	1	160141022	1_79	0	0.00287619508308645	4.87415030544941	2.33817688389311e-07	-0.206028557696191	4
ENSG00000143318.12	CASQ1	1	160143581	1_79	0	0.00299523096964993	5.30508152663629	2.65022340762526e-07	-0.385067404037662	3
ENSG00000132716.18	DCAF8	1	160262886	1_79	0	0.0062084430657432	11.578369841484	1.19892005862487e-06	-1.32000000000015	1
ENSG00000162735.18	PEX19	1	160285766	1_79	0	0.00348968933831595	6.56892108574079	3.82332236054981e-07	0.616766467066109	1
ENSG00000162736.15	NCSTN	1	160342711	1_79	0	0.00729393250103316	13.2701817498805	1.61435378621463e-06	-1.42710248356032	2
ENSG00000162738.5	VANGL2	1	160402319	1_79	0	0.00703291013366969	12.5531348894988	1.47247309861532e-06	1.31200000000004	1
ENSG00000066294.14	CD84	1	160579933	1_79	0	0.00287493431679964	4.84889462303353	2.32504187172546e-07	0.254556012274476	2
ENSG00000117090.14	SLAMF1	1	160647341	1_79	0	0.00703696266235399	13.9229069575859	1.6340873694808e-06	1.77431906614769	1
ENSG00000117091.9	CD48	1	160711985	1_79	0	0.00967345693085675	16.4381667788834	2.65213233413561e-06	-1.88785748036058	2
ENSG00000122223.12	CD244	1	160861601	1_79	0	0.00338977529896489	8.47370951372389	4.79076191274164e-07	-2.23965166957835	2
ENSG00000179914.4	ITLN1	1	160865797	1_79	2	0.298220243984053	38.1002150604792	0.000189506737014544	5.49689440993466	1
ENSG00000158769.17	F11R	1	161038745	1_79	0	0.00983857085996698	16.5128469011674	2.70965549205133e-06	1.74210526315706	1
ENSG00000158773.14	USF1	1	160983590	1_79	0	0.00305185170472422	5.54300984457636	2.82142936495714e-07	0.796765026917219	2
ENSG00000186517.13	ARHGAP30	1	161052103	1_79	0	0.00288006965719101	5.77087940869706	2.77207576768297e-07	1.40559440559455	1
ENSG00000162755.13	KLHDC9	1	161098329	1_79	0	0.0103512389792817	20.1781489633534	3.48364397950559e-06	-3.07241379310187	1
ENSG00000143256.4	PFDN2	1	161117821	1_79	0	0.00704814975040058	12.8111316380505	1.50599219869364e-06	-1.20559440559393	1
ENSG00000158793.13	NIT1	1	161118210	1_79	0	0.00931992888859234	16.3864468347251	2.54716745728334e-06	-1.79126558695355	2
ENSG00000143224.17	PPOX	1	161165947	1_79	0	0.0577964870591273	39.5524709884102	3.81272224700729e-05	4.45652937964021	3
ENSG00000158850.14	B4GALT3	1	161182054	1_79	0	0.00354209481296086	6.60716031374649	3.90332876490189e-07	-0.550678806684241	2
ENSG00000158864.12	NDUFS2	1	161196933	1_79	0	0.0142120366106872	19.02956387702	4.51071365321178e-06	-1.68001364807792	3
ENSG00000158859.9	ADAMTS4	1	161197908	1_79	0	0.00305056318176888	5.34549246659343	2.71974290024732e-07	0.341269841269781	1
ENSG00000158869.10	FCER1G	1	161215268	1_79	0	0.00383874018366048	8.93028713908254	5.7176062999187e-07	1.87716605506174	4
ENSG00000158882.14	TOMM40L	1	161218859	1_79	0	0.0028028350303706	5.06194840666089	2.36633025603646e-07	0.999521066527409	2
ENSG00000248485.1	PCP4L1	1	161284844	1_79	0	0.00296063018342907	5.09428993565227	2.51552088106994e-07	-0.229050279329572	1
ENSG00000158887.15	MPZ	1	161312076	1_79	0	0.00462376377247531	8.82437744139835	6.80518316930234e-07	0.80254777070064	1
ENSG00000143252.14	SDHC	1	161317093	1_79	0	0.00742523421752062	13.9887223366743	1.73240054962171e-06	-2.14432989690745	1
ENSG00000143226.13	FCGR2A	1	161505171	1_79	0	0.00318324338673004	8.34859534689729	4.43244507338526e-07	-1.81554400029238	2
ENSG00000173110.7	HSPA6	1	161524532	1_79	0	0.0425431030625353	46.4201869490811	3.29379188010893e-05	5.94578313253207	1
ENSG00000203747.10	FCGR3A	1	161550682	1_79	0	0.00304786261844792	5.68515006176098	2.88999722359494e-07	1.37117903930134	1
ENSG00000072694.20	FCGR2B	1	161642443	1_79	0	0.0160975657266692	17.789646062786	4.77625626281968e-06	-0.727554179566597	1
ENSG00000162746.14	FCRLB	1	161722132	1_79	0	0.00284313849379858	4.89341600318588	2.32043954914818e-07	0.743421052631426	1
ENSG00000081721.11	DUSP12	1	161749425	1_79	0	0.00370936462218219	7.61454537890142	4.71089701661154e-07	1.61068702290061	1
ENSG00000118217.5	ATF6	1	161764807	1_79	0	0.00317280370305839	5.54860177295481	2.93620832463722e-07	0.223759203975491	2
ENSG00000162745.10	OLFML2B	1	161973990	1_79	0	0.00435315557078608	8.25177874900803	5.99117311242032e-07	-0.763888888888921	1
ENSG00000198929.12	NOS1AP	1	162382619	1_80	0	0.00997205522527567	5.69242589502547	9.46764938055328e-07	-0.478260869565399	1
ENSG00000198574.5	SH2D1B	1	162411498	1_80	0	0.0131834331575792	8.28156008481287	1.82096158611349e-06	0.942857142857092	1
ENSG00000152332.15	UHMK1	1	162494793	1_80	0	0.0239699586911989	13.840878774265	5.533387135264e-06	1.48789571694696	1
ENSG00000117143.13	UAP1	1	162561704	1_80	0	0.0132950529530047	8.35980603349616	1.85372957106225e-06	-0.979166666666279	1
ENSG00000162733.16	DDR2	1	162631124	1_80	0	0.0100596186615297	5.77345799273419	9.68673979106137e-07	-0.515254237287878	1
ENSG00000132196.13	HSD17B7	1	162790775	1_80	0	0.012862676378432	8.05298382756666	1.72762020872853e-06	0.942484867210439	2
ENSG00000117152.13	RGS4	1	163068894	1_80	0	0.00887880874970981	4.61641647741996	6.83627916874108e-07	0.162351492133379	2
ENSG00000143248.12	RGS5	1	163159462	1_80	0	0.0590427502721244	22.2965741443325	2.19565865391485e-05	-2.14617940199198	1
ENSG00000143228.12	NUF2	1	163266611	1_80	0	0.0289766421686927	15.6108522672117	7.5445749469673e-06	-1.770161290323	1
ENSG00000185630.18	PBX1	1	164555760	1_80	0	0.0127522002085306	7.97294133364278	1.69575769530633e-06	-0.937931034482716	1
ENSG00000162761.14	LMX1A	1	165355864	1_81	0	0.0179900427006767	4.86515327670368	1.45978476563598e-06	0.282178217821911	1
ENSG00000143149.12	ALDH9A1	1	165678104	1_81	0	0.0211501062458601	6.37089093715943	2.24736094537267e-06	0.662137465496081	2
ENSG00000143195.12	ILDR2	1	166974886	1_83	0	0.0114052288461911	15.8887321935642	3.02240983944233e-06	1.87077164586031	2
ENSG00000143194.12	MAEL	1	166975572	1_83	0	0.00775130460718287	12.3410377460972	1.59546246040898e-06	1.58974358974418	1
ENSG00000143157.11	POGK	1	166839016	1_83	0	0.00574089528987776	9.66431169653885	9.25359866213627e-07	-1.1732283464564	1
ENSG00000152382.5	TADA1	1	166862708	1_83	0	0.00341092404687549	4.88854443584173	2.78106872766015e-07	-0.25620729671809	2
ENSG00000198842.9	DUSP27	1	167093885	1_83	0	0.00357530628858238	5.30459139150912	3.16319011298472e-07	0.51415094339593	1
ENSG00000143167.11	GPA33	1	167090596	1_83	0	0.0148076671462645	18.4202513456967	4.54927615920756e-06	-1.88119071897671	2
ENSG00000198821.10	CD247	1	167439328	1_83	0	0.00331229813495326	4.61731099447308	2.55081318202918e-07	0.0673730819773706	4
ENSG00000143162.7	CREG1	1	167544411	1_83	0	0.00405183031338108	6.47963727603073	4.37886997927437e-07	-0.664677526906369	4
ENSG00000198771.10	RCSD1	1	167631605	1_83	0	0.00331202012464915	4.61684598249748	2.55034221299218e-07	0.015267175572518	1
ENSG00000197965.11	MPZL1	1	167705500	1_83	0	0.00387049758987934	6.05686578488817	3.90998289151097e-07	0.583217882146397	3
ENSG00000143199.17	ADCY10	1	168066035	1_83	0	0.0088999938645985	13.7149981406351	2.03584901353691e-06	1.53521126760535	1
ENSG00000143158.10	MPC2	1	167936173	1_83	0	0.00621586922932149	10.4143307637593	1.07967573658501e-06	1.2152996866807	2
ENSG00000143147.14	GPR161	1	168137478	1_83	0	0.00417953909596791	6.75642652376178	4.70983351486848e-07	0.744517333709618	2
ENSG00000213064.9	SFT2D2	1	168226759	1_83	0	0.00464026085764968	7.72515438838047	5.97874001829687e-07	-0.87878787878758	1
ENSG00000143178.12	TBX19	1	168282460	1_83	0	0.00374071707701595	5.74215074095519	3.58252770076736e-07	0.514824797843682	1
ENSG00000143185.3	XCL2	1	168544005	1_83	0	0.0205141084003064	21.5071182037024	7.35859623078129e-06	-1.99898045947989	2
ENSG00000143184.4	XCL1	1	168575756	1_83	0	0.00331371495192756	4.62157754920349	2.55426232571482e-07	0.0379146919431067	1
ENSG00000143196.4	DPT	1	168728523	1_83	0	0.00602451921109759	10.1746986857898	1.02236048667662e-06	-1.10105402281582	2
ENSG00000143153.12	ATP1B1	1	169104710	1_83	0	0.00760907431033009	12.2572504632023	1.55555364035616e-06	1.36647628853386	3
ENSG00000143156.13	NME7	1	169124160	1_83	0	0.00456807524688074	7.85314727871191	5.98324927764777e-07	-1.08064516129009	1
ENSG00000117477.12	CCDC181	1	169446694	1_83	0	0.00367972098753755	5.79938886152449	3.55923960649185e-07	-0.686756378700284	2
ENSG00000117479.12	SLC19A2	1	169484340	1_83	0	0.00333090941963821	4.67326882155175	2.59623315679709e-07	-0.162679425837272	1
ENSG00000198734.10	F5	1	169588496	1_83	0	0.00544745022626969	8.86920817518312	8.05820339255371e-07	0.85164734070776	3
ENSG00000174175.16	SELP	1	169630016	1_83	0	0.677275830549799	25.2357695677335	0.000285063909027304	4.53225806451414	1
ENSG00000000460.16	C1orf112	1	169910890	1_83	0	0.0190051331021884	18.6050114463394	5.89740512209449e-06	1.46376811594234	1
ENSG00000007908.15	SELE	1	169763878	1_83	0	0.020721776952725	19.9491843988169	6.89465032441692e-06	-2.0521123037251	3
ENSG00000171806.11	METTL18	1	169794673	1_83	0	0.0202436840843984	23.5354329242859	7.94642608717568e-06	-3.42028985507063	1
ENSG00000000457.13	SCYL3	1	169891332	1_83	0	0.00342889916434253	6.34398563593049	3.62808129920494e-07	-1.77439750723355	2
ENSG00000120370.12	GORAB	1	170532434	1_83	0	0.00773100081987299	12.5276683546262	1.61534790467689e-06	-1.40531561461783	1
ENSG00000116132.11	PRRX1	1	170662279	1_84	0	0.018268204265114	12.6413473365775	3.85167228732012e-06	-1.42335766423336	1
ENSG00000007933.12	FMO3	1	171090188	1_84	0	0.00755874527087297	4.6878547707877	5.90995214557613e-07	0.21227825166766	2
ENSG00000094963.13	FMO2	1	171178705	1_84	0	0.0104172705908807	7.64670301096526	1.32858172345727e-06	0.863636363636836	1
ENSG00000010932.16	FMO1	1	171258077	1_84	0	0.0173259597069286	12.4524117014958	3.59841191844493e-06	1.50349650349649	1
ENSG00000076258.9	FMO4	1	171314054	1_84	0	0.00757077953600494	4.71246828120979	5.95044088721174e-07	0.336704062356272	3
ENSG00000117523.15	PRRC2C	1	171486183	1_84	0	0.0162342588237607	11.6564748762584	3.1561657540211e-06	-1.42306905955822	2
ENSG00000034971.16	MYOC	1	171646796	1_84	0	0.00752882472284244	4.68218851530309	5.8794430426844e-07	0.0887069136115038	2
ENSG00000117533.14	VAMP4	1	171633062	1_84	0	0.00758670481793655	4.69650275480353	5.94275565443905e-07	0.0585463310663382	2
ENSG00000010165.19	METTL13	1	171781041	1_84	0	0.0119436577742162	8.84921143071315	1.76279588538653e-06	-1.199831197342	2
ENSG00000197959.13	DNM3	1	171835243	1_84	0	0.0101519513429449	7.07109537455558	1.19728165491621e-06	-0.786872460296968	3
ENSG00000135845.9	PIGC	1	172393809	1_84	0	0.0081990458183403	5.9544830657815	8.14268216903346e-07	0.711774007546068	2
ENSG00000094975.13	SUCO	1	172532059	1_84	0	0.00945263936366536	7.1573498713712	1.12840614329684e-06	1.09967200264478	3
ENSG00000120337.8	TNFSF18	1	173051090	1_84	0	0.0876198993906382	25.6254414236584	3.7448481401365e-05	-2.32253615749241	2
ENSG00000162753.11	SLC9C2	1	173604513	1_85	0	0.014970501683508	4.71765566178933	1.1779387232021e-06	0.415584415584404	1
ENSG00000117586.10	TNFSF4	1	173208174	1_85	0	0.0206002045119642	7.60808974054584	2.61401011726105e-06	-0.834138486312229	1
ENSG00000117592.8	PRDX6	1	173479356	1_85	0	0.015341242303243	5.11467398219438	1.30869544611866e-06	-0.611111111111244	1
ENSG00000183831.6	ANKRD45	1	173668379	1_85	0	0.0149641680851904	4.71712364292242	1.17730758829356e-06	-0.306569343065714	1
ENSG00000076321.10	KLHL20	1	173714815	1_85	0	0.0156313043731168	5.10879115059821	1.33190568997258e-06	0.57621210613062	2
ENSG00000120334.15	CENPL	1	173825659	1_85	0	0.01685740201857	5.83353479546726	1.64014612533162e-06	0.760135385861358	2
ENSG00000117593.9	DARS2	1	173823772	1_85	0	0.0149885321427292	4.75498552959652	1.18868945158313e-06	-0.557971014492583	1
ENSG00000117601.13	SERPINC1	1	173917488	1_85	0	0.0149433585712969	4.65857530603873	1.16107812648274e-06	0.122868160322641	2
ENSG00000135870.11	RC3H1	1	174020533	1_85	0	0.014950407162665	4.66310483350629	1.16275523964025e-06	-0.13541666666673	1
ENSG00000116161.17	CACYBP	1	175000135	1_85	0	0.0152754073931328	4.85376864697935	1.23660779349575e-06	0.201492537313458	1
ENSG00000120333.4	MRPS14	1	175023749	1_85	0	0.016942735689249	5.89342311089542	1.66537201782632e-06	0.594470046083313	1
ENSG00000120332.15	TNN	1	175068086	1_85	0	0.0149575441619523	4.67377242748794	1.16597157107704e-06	0.346320238641582	2
ENSG00000152092.15	ASTN1	1	177163705	1_86	0	0.0275636119509342	9.84098708965468	4.52412811437188e-06	1.11165048543755	1
ENSG00000235750.9	KIAA0040	1	175193060	1_86	0	0.0285738292953243	10.177084028725	4.85011361077038e-06	-1.16426376694302	2
ENSG00000143207.19	RFWD2	1	176207677	1_86	0	0.0158821695017105	4.70783280939317	1.2470703781793e-06	-0.104333868378775	1
ENSG00000188585.7	CLEC20A	1	178497634	1_87	0	0.0213681983958739	7.42114574587326	2.64483737716222e-06	0.904761904761845	1
ENSG00000120341.18	SEC16B	1	177960244	1_87	0	0.0347882273115713	11.9709712032337	6.945792273769e-06	-1.507417065286	4
ENSG00000116191.17	RALGPS2	1	178681734	1_87	0	0.0667330373721193	18.1074711560943	2.01538861079476e-05	2.08389682478546	2
ENSG00000116194.12	ANGPTL1	1	178872845	1_87	0	0.0199210597931108	6.76834796038822	2.24882272994768e-06	0.820833333333436	1
ENSG00000162779.21	AXDND1	1	179358896	1_89	0	0.01500902700687	5.7912021682848	1.44971078849894e-06	-0.751858964439733	4
ENSG00000116199.11	FAM20B	1	179047263	1_89	0	0.015134001331943	5.86820598885571	1.48121882768414e-06	1.05254459421704	2
ENSG00000186283.13	TOR3A	1	179081343	1_89	0	0.0169057575453455	6.8968000853643	1.94465417018675e-06	-1.36936620850112	3
ENSG00000143322.19	ABL2	1	179229518	1_89	0	0.0133449359854627	4.7001577492736	1.04613813709213e-06	-0.579466223086365	2
ENSG00000057252.12	SOAT1	1	179294221	1_89	0	0.0159352134799874	6.34743663704291	1.68700498460517e-06	-0.852112676056192	1
ENSG00000162782.15	TDRD5	1	179590497	1_89	0	0.0133918719369863	4.73272080554523	1.05709076407046e-06	-0.15247257914349	2
ENSG00000169905.12	TOR1AIP2	1	179878267	1_89	0	0.0134562269915426	4.77722449466529	1.07215866687415e-06	-0.0680272108843647	1
ENSG00000135837.15	CEP350	1	179954976	1_89	0	0.0174538494407691	7.19340180305376	2.09404326496418e-06	0.835978835978534	1
ENSG00000116260.16	QSOX1	1	180154450	1_89	0	0.0274005798328147	11.3942110626887	5.20719832305056e-06	-1.37572254335328	1
ENSG00000121454.5	LHX4	1	180233092	1_89	0	0.0134068312197208	4.74309211394766	1.06059068050912e-06	0.160200830729966	2
ENSG00000230124.6	ACBD6	1	180525510	1_89	0	0.0135443222444651	4.83779461771987	1.09286070442045e-06	-0.239436619718343	1
ENSG00000135835.11	KIAA1614	1	180974393	1_89	0	0.01437668428151	5.39146385712928	1.29278272243641e-06	0.496062992125882	1
ENSG00000153029.14	MR1	1	181009107	1_89	0	0.0549582129966298	17.9245611940447	1.64301391326023e-05	1.88160134044469	2
ENSG00000198216.10	CACNA1E	1	181412848	1_90	0	0.0133002699923891	4.64905128262526	1.03129971925511e-06	-0.0886699507388486	1
ENSG00000179930.5	ZNF648	1	182051636	1_90	0	0.0690363347308304	20.0645781885386	2.31029727314053e-05	-2.55107361206825	3
ENSG00000203730.2	TEDDM1	1	182400603	1_90	0	0.0146917897693796	5.57281194996097	1.36555500764069e-06	-0.565789473684174	1
ENSG00000135828.11	RNASEL	1	182575680	1_90	0	0.0247490489512858	10.4246774053083	4.30309807704418e-06	-1.2663850469178	2
ENSG00000143333.6	RGS16	1	182604092	1_90	0	0.0490206590381626	16.8262383609013	1.37570808009839e-05	1.7670097729874	2
ENSG00000135838.13	NPL	1	182791595	1_91	0	0.0365615373971958	13.8072387067669	8.4195986178339e-06	-1.91143911439027	1
ENSG00000135829.16	DHX9	1	182837375	1_91	0	0.014029342080941	4.88011193527187	1.14189768889724e-06	-0.49775784753349	1
ENSG00000135862.5	LAMC1	1	183023026	1_91	0	0.0148448098461049	5.40469414130994	1.33815328992617e-06	-0.282258064516238	1
ENSG00000058085.14	LAMC2	1	183186170	1_91	0	0.0138143146500828	4.73672212044051	1.0913583031468e-06	-0.33043470053096	2
ENSG00000157064.10	NMNAT2	1	183417693	1_91	0	0.0254952566834107	10.4373641033158	4.43823535053877e-06	1.52717097910872	3
ENSG00000116698.21	SMG7	1	183471970	1_91	0	0.0138091811664728	4.73326590292216	1.09015671835717e-06	0.459893048128195	1
ENSG00000116701.14	NCF2	1	183590900	1_91	0	0.048767642130412	16.5132045968342	1.34314600831377e-05	1.92405063291119	1
ENSG00000162704.15	ARPC5	1	183635017	1_91	0	0.0136366302249352	4.61654043085649	1.04998673672887e-06	-0.0389844477278601	2
ENSG00000143344.15	RGL1	1	183880605	1_91	0	0.014645509889142	5.27919365011712	1.2895322115764e-06	0.393203883495281	1
ENSG00000198756.10	COLGALT2	1	183967932	1_91	0	0.060801277354264	18.5956342983304	1.88574865078515e-05	-1.92537313432826	1
ENSG00000198860.11	TSEN15	1	184051811	1_91	0	0.0139514659514424	4.82842500470338	1.12353198212406e-06	0.288683673690093	2
ENSG00000116667.12	C1orf21	1	184606961	1_91	0	0.13258552259895	26.0800068203459	5.76718537228304e-05	-2.52671755725172	1
ENSG00000116406.18	EDEM3	1	184736303	1_92	0	0.0233422548982152	9.33767380089949	3.63531134007675e-06	0.991439554802397	2
ENSG00000135842.16	FAM129A	1	184974052	1_92	0	0.0208271241001623	8.27580506534358	2.87474722091937e-06	1.28800000000057	1
ENSG00000121486.11	TRMT1L	1	185156912	1_92	0	0.015377053280101	5.45474816443644	1.39896847997852e-06	-0.328467153284864	1
ENSG00000116668.12	SWT1	1	185156912	1_92	0	0.032408168772163	12.4010201450743	6.70304307768169e-06	-2.04948096547735	2
ENSG00000116679.15	IVNS1ABP	1	185317057	1_92	0	0.0143124926494805	4.78848980692467	1.14307295501312e-06	0.185185185185235	1
ENSG00000143341.11	HMCN1	1	185739090	1_92	0	0.0207687926223145	8.24965528594951	2.8576376376314e-06	-1.27205882352924	1
ENSG00000116690.12	PRG4	1	186278025	1_92	0	0.022134559543304	8.84275749883075	3.26451527569537e-06	-1.20454545454541	1
ENSG00000157181.15	C1orf27	1	186376365	1_92	0	0.0311226471552064	12.022678556033	6.24076559133848e-06	-1.61835748792268	1
ENSG00000262180.1	OCLM	1	186400270	1_92	0	0.0511336777762667	16.6825509053084	1.42275327731242e-05	-2.1214174934299	2
ENSG00000116703.13	PDC	1	186466092	1_92	0	0.021140725209735	8.41493733921778	2.96709104767653e-06	1.27868852459026	1
ENSG00000116711.9	PLA2G4A	1	186883519	1_93	0	0.0192505425802806	7.90916841446945	2.53941630397376e-06	-1.07186435434779	2
ENSG00000162670.10	BRINP3	1	190479446	1_95	0	0.0212168449809331	5.32089131744449	1.88289150962544e-06	-0.359711578555893	2
ENSG00000090104.11	RGS1	1	192575665	1_96	0	0.0225455156047263	9.39409334038319	3.5324428840313e-06	-1.14116582583393	2
ENSG00000116741.7	RGS2	1	192801803	1_96	0	0.0246343825095036	10.2199095648918	4.19902866110845e-06	-1.1265667679741	2
ENSG00000116747.12	TROVE2	1	193058991	1_96	0	0.0152700724579594	5.76987856744542	1.46949420081923e-06	-0.500000000000001	1
ENSG00000023572.8	GLRX2	1	193105954	1_96	0	0.0141749855836293	5.07881992523077	1.20073051056583e-06	0.430606634580228	3
ENSG00000134371.10	CDC73	1	193120351	1_96	0	0.0140274717026726	4.9817008193692	1.16551307228318e-06	-0.236322820097453	2
ENSG00000162630.5	B3GALT2	1	193187728	1_96	0	0.0223992558920316	9.33345089106915	3.48687150565853e-06	-1.11255411255434	1
ENSG00000244414.6	CFHR1	1	196821149	1_98	0	0.0129188346636804	4.87246770970002	1.04986248053999e-06	-0.253658536585427	1
ENSG00000162687.16	KCNT2	1	196544193	1_98	0	0.0404573114395966	15.5145512661206	1.04687865039783e-05	1.95238095238177	1
ENSG00000000971.15	CFH	1	196544193	1_98	0	0.0392387638390991	15.2276052921173	9.96568220378615e-06	1.90661047341688	2
ENSG00000116785.13	CFHR3	1	196706731	1_98	0	0.0128093805325695	4.79351005180814	1.02409884317607e-06	-0.144726365704785	2
ENSG00000066279.17	ASPM	1	197124900	1_98	0	0.0657437528877253	20.0941002855078	2.20334833909568e-05	2.08955223880579	1
ENSG00000177888.7	ZBTB41	1	197200897	1_98	0	0.0125983827230124	4.63939976207132	9.74847537529015e-07	0.149253731343276	1
ENSG00000143355.15	LHX9	1	197873018	1_99	0	0.0163728063484658	11.5196876069897	3.14574802581957e-06	2.10483870967658	1
ENSG00000213047.12	DENND1B	1	197774376	1_99	1	0.0236266925310422	32.1150660837504	1.26552828189348e-05	5.52074719762158	2
ENSG00000151414.14	NEK7	1	198156916	1_99	0	0.0107730679177888	4.63383255259206	8.32606581529011e-07	-0.243362831858372	1
ENSG00000081237.18	PTPRC	1	198634149	1_99	0	0.03331874143901	13.7117058595615	7.61974051774585e-06	-1.25196850393695	1
ENSG00000116833.13	NR5A2	1	200042690	1_100	0	0.0173939974695736	8.05257736251826	2.33611605429205e-06	0.779141104294279	1
ENSG00000081248.10	CACNA1S	1	201112649	1_101	0	0.00754040078602491	6.15287854735261	7.73807399215662e-07	0.0769230769230867	1
ENSG00000118197.13	DDX59	1	200667218	1_101	0	0.0125316847925566	11.549324886719	2.41393830657291e-06	1.80000000000031	1
ENSG00000118200.14	CAMSAP2	1	200670028	1_101	0	0.118177531864888	38.6796152852788	7.62389957452448e-05	4.71102121786569	2
ENSG00000116852.14	KIF21B	1	201033261	1_101	0	0.0542054816243962	33.8544437519743	3.06068754057374e-05	-4.12876254180525	1
ENSG00000232237.3	ASCL5	1	201116393	1_101	0	0.00708002648937134	6.39262924500723	7.54874066270512e-07	-0.874015748031517	1
ENSG00000116857.16	TMEM9	1	201154617	1_101	0	0.0110298787560054	9.50028392687092	1.74770218424893e-06	-0.775185895573219	2
ENSG00000163395.16	IGFN1	1	201191383	1_101	0	0.0115795184590597	9.95239777303444	1.92211040787159e-06	-0.818181818181291	1
ENSG00000081277.12	PKP1	1	201283573	1_101	0	0.00712604399973649	5.88076150109039	6.98943663104e-07	0.342105263157781	1
ENSG00000159173.18	TNNI1	1	201363972	1_101	0	0.0197003627277405	15.6149507435607	5.13068021455288e-06	1.82263799012526	2
ENSG00000174307.6	PHLDA3	1	201468871	1_101	0	0.00654060000008694	5.194479864022	5.6665635370472e-07	0.325203252032459	1
ENSG00000159176.13	CSRP1	1	201447538	1_101	0	0.0193686631246188	15.0075321466334	4.8480716927136e-06	1.7516254383371	2
ENSG00000134369.15	NAV1	1	201538922	1_101	0	0.0092232598870855	8.33487981221481	1.28216492879363e-06	0.707142857142824	1
ENSG00000159388.5	BTG2	1	203304849	1_102	0	0.0171211777098439	6.57157705678208	1.87656384780925e-06	0.676136363636179	1
ENSG00000198700.9	IPO9	1	201828710	1_102	0	0.0139228841686774	4.65073195081779	1.07996734744572e-06	0.176211453744515	1
ENSG00000198892.6	SHISA4	1	201885340	1_102	0	0.0139000135307067	4.63547003226714	1.07465510565403e-06	0.101662537283544	3
ENSG00000163431.12	LMOD1	1	201938746	1_102	0	0.0203088198986624	8.15968424223314	2.76387340436424e-06	-0.898678414096754	1
ENSG00000134375.10	TIMM17A	1	201918329	1_102	0	0.0193529940518397	7.71106977566309	2.48898856683504e-06	-1.03439628232442	3
ENSG00000176393.10	RNPEP	1	201982484	1_102	0	0.014061557063844	4.74274000336808	1.11230230325627e-06	-0.162561292928371	3
ENSG00000163435.15	ELF3	1	202008126	1_102	0	0.0436533770087956	15.3122419916109	1.11485076389696e-05	-1.72440944881904	1
ENSG00000170075.8	GPR37L1	1	202125567	1_102	0	0.0195971476379964	7.82771873108352	2.55851626401844e-06	-0.939655172413942	1
ENSG00000143851.15	PTPN7	1	202161992	1_102	0	0.0141178066990847	4.77980417649391	1.12547911708756e-06	-0.178273393160576	2
ENSG00000077157.21	PPP1R12B	1	202348568	1_102	0	0.0276331824139611	11.0301731584092	5.08362304558098e-06	1.43413064679484	2
ENSG00000143858.11	SYT2	1	202710717	1_102	0	0.0372140896803643	13.8144035401873	8.57431913246614e-06	1.57812500000033	1
ENSG00000117139.16	KDM5B	1	202792695	1_102	0	0.0178564463636522	6.96249656390921	2.07357683757622e-06	0.79432624113473	1
ENSG00000183155.4	RABIF	1	202888450	1_102	0	0.0149519902417795	5.31287150586572	1.32491623849647e-06	-0.417322834645759	1
ENSG00000117153.15	KLHL12	1	202928138	1_102	0	0.0194437952560409	7.75462213745403	2.51479035189583e-06	0.883133518019928	2
ENSG00000159346.12	ADIPOR1	1	202958751	1_102	0	0.0339176409111296	12.9456399249051	7.3233411667981e-06	1.42885375494046	1
ENSG00000163444.11	TMEM183A	1	203024771	1_102	0	0.0140901501250319	4.76159823292838	1.11899584597374e-06	-0.169398907103822	1
ENSG00000143847.15	PPFIA4	1	203027461	1_102	0	0.0138704300552511	4.61569139485953	1.06779232865259e-06	-0.0230636214825689	2
ENSG00000163485.16	ADORA1	1	203084613	1_102	0	0.0229432194719834	9.29549136252239	3.55702417449634e-06	-0.973774719190729	2
ENSG00000133055.8	MYBPH	1	203175705	1_102	0	0.0276564449609817	11.0380201711392	5.0915222132748e-06	-1.19292604501573	1
ENSG00000133048.12	CHI3L1	1	203186952	1_102	0	0.268689768571772	33.042204266223	0.000148074490341289	-3.15068493150686	1
ENSG00000133063.15	CHIT1	1	203230276	1_102	0	0.0184328296190619	7.25792226275094	2.23133319641884e-06	0.737811665851403	2
ENSG00000122176.10	FMOD	1	203350688	1_102	0	0.0150596291735416	5.37949078100892	1.35118728929866e-06	-0.469635627530486	1
ENSG00000188783.5	PRELP	1	203427693	1_103	0	0.0209271564915424	6.91727304259875	2.41437789511136e-06	-0.70018143386851	2
ENSG00000058668.14	ATP2B4	1	203626383	1_103	0	0.017713772006911	5.36630395980822	1.58542763753734e-06	-0.503496503496603	1
ENSG00000122188.12	LAX1	1	203764731	1_103	0	0.0163688390523165	4.63233125486971	1.26467109341658e-06	0.193118232114886	2
ENSG00000257315.2	ZBED6	1	203797699	1_103	0	0.0257070206345136	8.83430597318354	3.78777600520767e-06	-1.17599999999964	1
ENSG00000182004.12	SNRPE	1	203861428	1_103	0	0.0263193862138912	9.05393847624925	3.97441672387234e-06	1.08429768519985	2
ENSG00000143842.14	SOX13	1	204083962	1_103	0	0.0163544988617982	4.62418664735843	1.26134154912631e-06	0.0620155038759575	1
ENSG00000143839.14	REN	1	204190659	1_103	0	0.0250989746905095	8.61105756137143	3.60472865205701e-06	-1.14788732394316	1
ENSG00000158615.8	PPP1R15B	1	204412110	1_103	0	0.0176820359025883	5.34963846205996	1.57767232103026e-06	-0.594117647058774	1
ENSG00000133056.13	PIK3C2B	1	204472312	1_103	0	0.0164031595797499	4.65179516813096	1.27264770544159e-06	0.163529773782132	2
ENSG00000198625.12	MDM4	1	204515429	1_103	0	0.0199019715186907	6.44974295310795	2.14091099547393e-06	0.715328467153332	1
ENSG00000163531.15	NFASC	1	204828332	1_104	0	0.0149103253827281	5.98187532144131	1.48759456679956e-06	-0.641860465116204	1
ENSG00000174529.7	TMEM81	1	205084091	1_104	0	0.0240340720517652	10.4232871643462	4.17822830902373e-06	-1.57077601295759	2
ENSG00000117222.13	RBBP5	1	205066327	1_104	0	0.0128769368293892	4.62081945749422	9.92411232285897e-07	-0.216417910447769	1
ENSG00000133059.16	DSTYK	1	205210869	1_104	0	0.014263239545256	5.5698760064494	1.32502419596313e-06	0.695884366871743	2
ENSG00000133069.15	TMCC2	1	205228229	1_104	0	0.0138137956831035	5.27263481994904	1.2147889339759e-06	0.402862985685019	1
ENSG00000163545.8	NUAK2	1	205321666	1_104	0	0.0167456890815807	7.06039785344622	1.97193367323365e-06	0.744360902255685	1
ENSG00000162873.14	KLHDC8A	1	205335678	1_104	0	0.0212504992545516	9.27656470329172	3.28788350504696e-06	-1.10864899860455	2
ENSG00000117266.15	CDK18	1	205504902	1_104	0	0.0207773303973167	9.06690604808292	3.14202015848771e-06	-1.03044005368585	3
ENSG00000174514.12	MFSD4A	1	205565001	1_104	0	0.0486198180470922	17.0207673786998	1.38023352231477e-05	-2.15966884233442	3
ENSG00000158715.5	SLC45A3	1	205680199	1_104	0	0.0189537821318448	8.21210431004144	2.59603442361207e-06	-1.31884057970998	1
ENSG00000069275.12	NUCKS1	1	205749730	1_104	0	0.0825852526779211	22.0424596664991	3.03614607335376e-05	-3.03199999999988	1
ENSG00000117280.12	RAB29	1	205775418	1_104	0	0.110859727644405	24.8738542242947	4.5991438944109e-05	2.96720251631991	3
ENSG00000133065.10	SLC41A1	1	205805769	1_104	0	0.0601355972252747	19.0265430975901	1.90832185117002e-05	2.79734839543772	2
ENSG00000162877.12	PM20D1	1	205830859	1_104	0	0.0676899386473033	20.1482426174473	2.27468570246341e-05	-2.8640000000002	1
ENSG00000276600.4	RAB7B	1	205798757	1_104	0	0.0553840932651268	18.2483681123722	1.68565692324831e-05	2.75199999999984	1
ENSG00000117322.17	CR2	1	207454731	1_105	0	0.00767961376751625	5.85414561753444	7.49830333096426e-07	0.717105263158335	1
ENSG00000263528.7	IKBKE	1	206470191	1_105	0	0.0462560861003115	22.6737447541669	1.74925144614512e-05	2.30654543676289	3
ENSG00000266094.7	RASSF5	1	206507103	1_105	0	0.0186300599955468	14.5414701353928	4.51837918918258e-06	1.95714915152881	2
ENSG00000143479.15	DYRK3	1	206662640	1_105	0	0.00805695400013473	8.9123263707779	1.19762836038403e-06	-2.30158730158729	1
ENSG00000136634.5	IL10	1	206771607	1_105	0	0.00706135945644815	5.09021201631421	5.99493249440872e-07	0.955555555555828	1
ENSG00000162896.5	PIGR	1	206945992	1_105	0	0.00824173438602571	6.09571125761085	8.37921061412935e-07	0.529785472898202	2
ENSG00000182795.12	C1orf116	1	207032059	1_105	0	0.0219682204148688	15.3719746903437	5.63228527460105e-06	1.6529411764706	1
ENSG00000123843.12	C4BPB	1	207088956	1_105	0	0.0143358679920179	10.4110053575233	2.48929730422878e-06	-0.394342762063039	1
ENSG00000196352.14	CD55	1	207322082	1_105	0	0.008118889027527	6.2563247477615	8.4718058520684e-07	0.743999999999974	1
ENSG00000203710.10	CR1	1	207496579	1_105	0	0.0110253432011925	9.40607412867373	1.72965951339269e-06	-1.35616438356195	1
ENSG00000117335.19	CD46	1	207751847	1_105	0	0.00725159331134972	5.17688861487051	6.26126905168663e-07	0.22187069390905	2
ENSG00000174059.16	CD34	1	207911570	1_105	0	0.0443851900097813	21.020959693462	1.55614738926608e-05	2.09409190372022	1
ENSG00000143469.18	SYT14	1	209869790	1_106	0	0.00940086314474542	7.87342339156979	1.23450098878838e-06	1.30439677788505	2
ENSG00000008118.9	CAMK1G	1	209584155	1_106	0	0.00803413793997343	5.48928339430142	7.35554813973734e-07	-0.45736434108539	1
ENSG00000196878.14	LAMB3	1	209712915	1_106	0	0.00869570209937864	7.67002389102218	1.11240126843314e-06	1.43961352657057	1
ENSG00000123689.5	G0S2	1	209675255	1_106	0	0.00770805014554732	5.82695513137631	7.49111235527176e-07	-0.973856209150409	1
ENSG00000009790.14	TRAF3IP3	1	209749323	1_106	0	0.0128353860038977	12.341522968161	2.64203030792594e-06	2.08783783783829	1
ENSG00000162757.4	C1orf74	1	209785254	1_106	1	0.356290741893111	36.926834751345	0.000219435417871492	-5.35256410256543	1
ENSG00000117595.10	IRF6	1	209806682	1_106	0	0.0118881294442709	19.8594552078086	3.93768491090496e-06	-3.83200000000049	1
ENSG00000117597.17	DIEXF	1	209822125	1_106	0	0.0108500343462374	16.5006440562823	2.9860158904832e-06	3.35010975628235	2
ENSG00000054392.12	HHAT	1	210328160	1_106	0	0.00745254240983262	5.0827329669278	6.31774154708938e-07	-0.625424602988464	2
ENSG00000082512.14	TRAF5	1	211326378	1_107	0	0.0127483069228159	7.04129725579575	1.4971499333133e-06	-0.758450917574493	2
ENSG00000170385.9	SLC30A1	1	211578806	1_107	0	0.011057296069657	5.72129578107693	1.05512386132473e-06	0.664948453607856	1
ENSG00000117650.12	NEK2	1	211676479	1_107	0	0.0108304927445559	5.52912717627524	9.98768646969926e-07	-0.545945945945812	1
ENSG00000123684.12	LPGAT1	1	211738072	1_107	0	0.0133177304062306	7.44681584592727	1.65409686643604e-06	-1.0944881889761	1
ENSG00000143493.12	INTS7	1	212035474	1_107	0	0.0156235447395295	8.92951254725613	2.32684488523852e-06	-1.12189616252849	1
ENSG00000143476.17	DTL	1	212035474	1_107	0	0.0156235447395295	8.92951254725613	2.32684488523852e-06	1.12189616252849	1
ENSG00000066027.11	PPP2R5A	1	212260899	1_107	0	0.0154923213312701	8.85116667379858	2.2870576958006e-06	1.04829506244065	3
ENSG00000065600.12	TMEM206	1	212414266	1_107	0	0.0104451288160184	5.193241757103	9.04716365489711e-07	0.362492703164699	3
ENSG00000162772.16	ATF3	1	212565261	1_107	0	0.035211272478087	16.5046531709176	9.69277715625369e-06	1.78918918919019	1
ENSG00000185523.6	SPATA45	1	212844894	1_108	0	0.0157565379074875	6.62941461916107	1.74219228365767e-06	-0.565261427139815	3
ENSG00000123685.8	BATF3	1	212699839	1_108	0	0.0449863760899183	15.981228763395	1.19908862606386e-05	-1.5328185328187	1
ENSG00000117697.14	NSL1	1	212792127	1_108	0	0.260974078258781	21.377773674578	9.30507660481316e-05	3.60759493670701	1
ENSG00000203705.10	TATDN3	1	212781889	1_108	0	0.0190020414840127	9.28795678080052	2.94361192271942e-06	1.72580645161272	1
ENSG00000162769.12	FLVCR1	1	212903297	1_108	0	0.0250567521389022	11.3329730092728	4.73618586137093e-06	1.49722222222183	1
ENSG00000143494.15	VASH2	1	212948152	1_108	0	0.0125014281067423	4.61823516729296	9.62932350250045e-07	-0.0158730158730116	1
ENSG00000174606.13	ANGEL2	1	213004666	1_108	0	0.0170098538770666	7.34885004722533	2.08487525172668e-06	0.728341573448832	2
ENSG00000136643.11	RPS6KC1	1	213051377	1_108	0	0.0137074418784285	5.38715630011096	1.23161819093318e-06	-0.22962962962953	1
ENSG00000117707.15	PROX1	1	213982822	1_108	0	0.0147277964671177	6.10759669438514	1.50026587417891e-06	0.595419847328295	1
ENSG00000143499.13	SMYD2	1	214280940	1_108	0	0.0125025541052396	4.61972103275859	9.63328921780236e-07	-0.0163351684832212	3
ENSG00000152104.11	PTPN14	1	214371230	1_108	0	0.0392257454608747	15.281455757461	9.99760651489873e-06	1.6942446043156	1
ENSG00000117724.12	CENPF	1	214602949	1_109	0	0.0330664556752729	9.86526548417068	5.44072191499123e-06	1.27541456945146	2
ENSG00000082482.13	KCNK2	1	215073089	1_109	0	0.0228517494160638	6.41575934493149	2.445274527814e-06	0.612676056337927	1
ENSG00000136636.12	KCTD3	1	215567710	1_109	0	0.0447233315300055	12.6973482072397	9.47124961929887e-06	1.55797101449264	1
ENSG00000196482.16	ESRRG	1	216910736	1_110	0	0.0769311741629336	24.503013022235	3.14399580087428e-05	2.30446812552636	2
ENSG00000092978.10	GPATCH2	1	217631213	1_110	0	0.0118974215063465	7.02272951294623	1.39353825475892e-06	-0.828220858895469	1
ENSG00000162814.10	SPATA17	1	217630653	1_110	0	0.00951630560891414	4.95235960539218	7.86032781662749e-07	-0.182142857142874	1
ENSG00000067533.5	RRP15	1	218284423	1_110	0	0.0168708266612192	10.2655141557737	2.88853194640075e-06	1.37283236994169	1
ENSG00000092969.11	TGFB2	1	218591949	1_111	0	0.0147086858915845	4.6886088047078	1.1502122217083e-06	-0.0962962962962989	1
ENSG00000143353.11	LYPLAL1	1	219174471	1_111	0	0.0252189481255084	9.7052169966915	4.08218162994088e-06	1.14324324324241	1
ENSG00000196660.10	SLC30A10	1	219910817	1_112	0	0.00755685569288389	4.75329543051384	5.99095478993904e-07	-0.283582089552199	1
ENSG00000215817.5	ZC3H11B	1	219613461	1_112	0	0.0126257140125885	9.51041496780555	2.00269825916163e-06	-1.02564102564107	1
ENSG00000136628.17	EPRS	1	219957540	1_112	0	0.00748757789296306	4.66800687266847	5.82952200143304e-07	-0.317199077731242	2
ENSG00000162813.17	BPNT1	1	220090119	1_112	0	0.0074499146693241	4.62131666791857	5.74218437145263e-07	0.180290216791415	2
ENSG00000067704.9	IARS2	1	220094239	1_112	0	0.00821148334682287	5.52271045829399	7.56369480754634e-07	-0.17435363886152	2
ENSG00000118873.15	RAB3GAP2	1	220272146	1_112	0	0.0149073174413518	11.0523581819718	2.74798625505238e-06	-1.66190476190471	1
ENSG00000116141.15	MARK1	1	220311422	1_112	0	0.0107232361319032	7.99573047802819	1.43002661845909e-06	-0.897026916964228	3
ENSG00000162817.6	C1orf115	1	220689350	1_112	0	0.108489903598239	29.7303137351438	5.37958682234126e-05	3.58206215956374	2
ENSG00000143512.12	HHIPL2	1	222544972	1_115	0	0.00803069036044279	8.51958206010012	1.14111989467531e-06	0.967567567567474	1
ENSG00000143498.17	TAF1A	1	222569334	1_115	0	0.00574251944933601	5.42066419848196	5.19176569676636e-07	0.406015037594099	1
ENSG00000154305.16	MIA3	1	222617179	1_115	0	0.00598868389217133	5.80529731584121	5.79850401531826e-07	-0.535457654671381	2
ENSG00000162819.11	BROX	1	222712777	1_115	0	0.00660422678174366	6.70844331491522	7.38930917226884e-07	0.728323699422096	1
ENSG00000154309.8	DISP1	1	222912631	1_115	0	0.00578479871689375	5.45786303712856	5.26588039664478e-07	-0.750581031571582	2
ENSG00000187554.11	TLR5	1	223142969	1_115	0	0.00935999281953748	9.91142278028057	1.54728965850237e-06	1.24193548387115	1
ENSG00000143502.14	SUSD4	1	223364591	1_115	0	0.00641385430273089	6.44389742150839	6.8933100727685e-07	0.628571428571444	1
ENSG00000203697.11	CAPN8	1	223665771	1_115	0	0.00551767617407162	5.04756160717271	4.64513074654428e-07	-0.335372615866629	3
ENSG00000162909.17	CAPN2	1	223701813	1_115	0	0.00557330669608547	5.13843552474743	4.77643596535489e-07	0.382857142856969	1
ENSG00000143514.16	TP53BP2	1	223847762	1_115	0	0.0164105264077898	15.1417708565447	4.14437731210749e-06	-1.61379310344767	1
ENSG00000143756.11	FBXO28	1	224114047	1_115	0	0.00619775167954273	6.12868718966477	6.3352204618538e-07	0.546874999999977	1
ENSG00000143748.17	NVL	1	224330652	1_115	0	0.00527966384871992	4.6401567849942	4.08600630954289e-07	-0.0813821910520944	2
ENSG00000143771.11	CNIH4	1	224356827	1_115	0	0.00529322361083395	4.66379061490711	4.11736521153695e-07	0.107382550335609	1
ENSG00000143786.7	CNIH3	1	224436689	1_115	0	0.00527632830437042	4.63426305332992	4.07823829047196e-07	-0.0675675675675419	1
ENSG00000162923.14	WDR26	1	224436689	1_115	0	0.00527632830437042	4.63426305332992	4.07823829047196e-07	0.0675675675675419	1
ENSG00000185842.15	DNAH14	1	224675726	1_115	0	0.00581820431884783	5.53898353675463	5.37500841195737e-07	-0.479175195852315	3
ENSG00000143815.14	LBR	1	225438447	1_115	0	0.00528373771615298	4.64543531995617	4.09381086578741e-07	0.0659898477157558	1
ENSG00000143742.12	SRP9	1	225772548	1_115	0	0.00531374880127022	4.79448408639107	4.24915924191832e-07	0.460188091848305	2
ENSG00000143819.12	EPHX1	1	225818396	1_115	0	0.005327143708723	4.76429419400447	4.23304699069273e-07	-0.328000000000019	1
ENSG00000196187.11	TMEM63A	1	225844528	1_115	0	0.0100750529113213	10.573841200695	1.7768068711395e-06	-1.16085059465977	2
ENSG00000243709.1	LEFTY1	1	225890637	1_115	0	0.00607334926046865	5.92820886528331	6.00498405988827e-07	-0.720701081762263	3
ENSG00000143768.12	LEFTY2	1	225941740	1_115	0	0.0137866970229306	13.5833101877628	3.12338813027957e-06	1.4561403508774	1
ENSG00000143751.9	SDE2	1	225999428	1_115	0	0.0184476235564612	16.7489613695057	5.1533354621871e-06	-2.26178010471285	1
ENSG00000163041.9	H3F3A	1	226060040	1_115	0	0.055142132420719	25.2282718641936	2.320230678455e-05	-2.34614781666336	2
ENSG00000182827.8	ACBD3	1	226174439	1_115	0	0.00782420414241536	8.42030212571391	1.09882353640775e-06	-1.63594468449425	2
ENSG00000143799.12	PARP1	1	226416196	1_115	0	0.00527282158371123	4.64233596840242	4.08262743183135e-07	0.125371828494346	2
ENSG00000203685.9	STUM	1	226602920	1_115	0	0.00894250716693801	9.42634550883306	1.40592695216194e-06	-1.13333333333341	1
ENSG00000143772.9	ITPKB	1	226738931	1_116	0	0.0150900517968899	8.05440352799585	2.0271422257703e-06	-0.661244509772344	2
ENSG00000143801.16	PSEN2	1	226870739	1_116	0	0.0156898770791686	11.5107885320413	3.01220636709695e-06	-2.44736842105279	1
ENSG00000163050.16	COQ8A	1	226897761	1_116	0	0.0296616361461376	18.0483922242922	8.92881303567114e-06	-2.9724137931036	1
ENSG00000143776.18	CDC42BPA	1	227316912	1_116	0	0.0120051865312595	5.87622841504873	1.17659686480223e-06	-0.166879005223826	2
ENSG00000181450.17	ZNF678	1	227563411	1_116	0	0.0105708869351863	4.93913939021761	8.70808813835171e-07	0.0234302391250496	2
ENSG00000143740.14	SNAP47	1	227724773	1_116	0	0.0136765897542255	6.90298674639311	1.57461710574703e-06	-0.408720106174769	2
ENSG00000081692.12	JMJD4	1	227731799	1_116	0	0.0133950217670242	8.28612978997805	1.85120818088203e-06	-1.42245462375902	2
ENSG00000162910.18	MRPL55	1	228109044	1_116	0	0.0170092713461173	9.34492438124303	2.65107251045766e-06	-1.49999999999945	1
ENSG00000143774.16	GUK1	1	228138673	1_116	0	0.0295410378480487	13.9538976590376	6.87513749642957e-06	-1.91745469599827	2
ENSG00000181873.12	IBA57	1	228163386	1_116	0	0.0261792668623606	13.2085128208497	5.76728625501502e-06	-1.86821705426373	1
ENSG00000154358.20	OBSCN	1	228299083	1_116	0	0.0112681712454706	5.40961666208148	1.01667006222268e-06	-0.393939393939254	1
ENSG00000162913.9	C1orf145	1	228213931	1_116	0	0.0149484956837022	7.80947535419157	1.94706053712013e-06	-1.18359307870337	2
ENSG00000154370.15	TRIM11	1	228407706	1_116	0	0.0104946930346769	4.90877179224137	8.59216657552145e-07	-0.443181818181988	1
ENSG00000162931.11	TRIM17	1	228416547	1_116	0	0.0103338854959758	4.91064629670018	8.46374177182602e-07	0.635944700460718	1
ENSG00000181218.5	HIST3H2A	1	228475196	1_116	0	0.0151231300171979	8.43051133048641	2.12645260707517e-06	1.54726368159179	1
ENSG00000196890.4	HIST3H2BB	1	228467010	1_116	0	0.0113004107339578	5.47904759787133	1.0326648812791e-06	-0.582375478927096	1
ENSG00000168159.11	RNF187	1	228418798	1_116	0	0.0168749863337401	9.51336144853347	2.6775496511155e-06	1.58550892227522	2
ENSG00000116574.5	RHOU	1	229085408	1_117	0	0.0274231736999377	14.2316032237779	6.50926042387469e-06	1.51666666666738	1
ENSG00000168118.11	RAB4A	1	229274101	1_117	0	0.00988329608440952	4.84785637591363	7.99119367844404e-07	0.104575163398646	1
ENSG00000154429.10	CCSAP	1	229326054	1_117	0	0.00962894805915992	4.66878659964552	7.49795748074263e-07	0.126196273206327	2
ENSG00000143632.14	ACTA1	1	229434388	1_117	0	0.356811835672747	19.8434103392004	0.000118090692815479	4.07272727272717	1
ENSG00000069248.11	NUP133	1	229332237	1_117	0	0.0293964189379811	13.7438160740297	6.73847882847267e-06	3.14806032163842	2
ENSG00000135801.9	TAF5L	1	229626307	1_117	0	0.0118633346507667	7.80764970346415	1.54485316590481e-06	1.36290322580599	1
ENSG00000135763.9	URB2	1	229626572	1_117	0	0.00991977001422018	6.16968109191014	1.02076183753075e-06	1.41721854304583	1
ENSG00000177614.10	PGBD5	1	230450609	1_117	0	0.0263030104653849	13.3282195157903	5.84706201792584e-06	-1.34152334152288	1
ENSG00000135775.13	COG2	1	230407852	1_117	0	0.0133978114961127	8.10987538712981	1.81220844428055e-06	1.16593886462927	1
ENSG00000135773.12	CAPN9	1	230735249	1_118	0	0.047538984780044	14.2897062698039	1.1330088711435e-05	-1.66363063200615	6
ENSG00000119280.16	C1orf198	1	230846184	1_118	0	0.0170760175581006	4.72244026204459	1.34497177696941e-06	-0.0997205419326394	4
ENSG00000143643.12	TTC13	1	230978719	1_118	0	0.0174527777566821	4.92531494647424	1.43370127161932e-06	-0.331081081081014	1
ENSG00000173409.13	ARV1	1	230978719	1_118	0	0.0174487803344265	4.92318534908984	1.43275313477885e-06	-0.379699299109414	2
ENSG00000182118.7	FAM89A	1	231039898	1_118	0	0.0200161090883568	6.19997939724381	2.06980776157574e-06	0.621118012422586	1
ENSG00000143633.12	C1orf131	1	231241335	1_118	0	0.0171750010909006	4.77616740269847	1.36815851946679e-06	0.264000000000015	1
ENSG00000116906.11	GNPAT	1	231240905	1_118	0	0.017271294336359	4.82813998672643	1.39080052050464e-06	0.281822637953352	2
ENSG00000116903.7	EXOC8	1	231337950	1_118	0	0.0515200313104214	15.047407432595	1.29299815212229e-05	1.70497427101156	1
ENSG00000010072.15	SPRTN	1	231344042	1_118	0	0.0175623285007943	4.98348952687307	1.45974081677223e-06	-0.523437499999962	1
ENSG00000135766.8	EGLN1	1	231405833	1_118	0	0.0206910017545308	6.50863987990496	2.24611436820926e-06	0.74456521739145	1
ENSG00000116918.13	TSNAX	1	231528861	1_118	0	0.0207756541255844	6.54664853097995	2.26847416584226e-06	-0.867132867133102	1
ENSG00000162946.21	DISC1	1	231626594	1_118	0	0.0190368168725094	5.73323653399271	1.82034748210217e-06	-0.664062499999985	1
ENSG00000212916.4	MAP10	1	232804701	1_120	0	0.00809905165386282	5.35108989526558	7.22830586357211e-07	0.503498404196028	2
ENSG00000135778.11	NTPCR	1	232952011	1_120	0	0.016417857694538	11.9052144612304	3.25997159376614e-06	1.50359712230129	1
ENSG00000135749.18	PCNX2	1	233286612	1_120	0	0.00761593079226841	4.78152081050544	6.07364137208342e-07	0.222185602978647	2
ENSG00000135750.14	KCNK1	1	233609535	1_120	0	0.0150596148983833	11.1029785172771	2.78877496697993e-06	-1.27339132081389	3
ENSG00000183780.12	SLC35F3	1	234277613	1_120	0	0.013245835734648	9.911509442136	2.18967303155505e-06	-1.14999999999978	1
ENSG00000188739.14	RBM34	1	235161669	1_121	0	0.0184098333943774	8.21766592980506	2.52323933249433e-06	-1.05699481865287	1
ENSG00000152904.11	GGPS1	1	235326535	1_121	0	0.0179009137809736	7.95698591684883	2.37565786903835e-06	0.946153846154274	1
ENSG00000116957.12	TBCE	1	235536441	1_121	0	0.0204093636303136	9.17700936218219	3.12385411397449e-06	-1.11560693641596	1
ENSG00000168243.10	GNG4	1	235624772	1_121	0	0.0157359466135911	6.75891154551098	1.77390248421611e-06	0.715517241379681	1
ENSG00000116962.14	NID1	1	236027513	1_122	0	0.013919046603448	5.72915833386055	1.33002688339206e-06	-0.589483909401966	2
ENSG00000077585.13	GPR137B	1	236132779	1_122	0	0.0178391836002657	8.0344803067027	2.39052269666575e-06	-0.961667510670129	2
ENSG00000086619.13	ERO1B	1	236198687	1_122	0	0.0140618133822565	5.82388933093226	1.36588630069023e-06	0.717115301491664	2
ENSG00000116977.18	LGALS8	1	236503552	1_122	0	0.0141401773144758	5.87550218320542	1.3856704418519e-06	0.72092096154837	3
ENSG00000119285.10	HEATR1	1	236604526	1_122	0	0.0344865608768659	14.1817838851872	8.15719521155268e-06	2.4186046511624	1
ENSG00000198626.15	RYR2	1	237040183	1_122	0	0.0271481434309907	11.9458516222333	5.40900467411182e-06	1.36086956521731	1
ENSG00000133019.11	CHRM3	1	239386955	1_124	0	0.071201609744825	18.7290393159555	2.22415689289015e-05	-1.93962264150951	1
ENSG00000155816.19	FMN2	1	240058260	1_125	0	0.0185151230454143	7.59001537265717	2.34384756644485e-06	0.840452907479113	2
ENSG00000182901.16	RGS7	1	241035532	1_127	0	0.0177736595633354	6.32570567836219	1.87519287531176e-06	-0.641157802116447	2
ENSG00000091483.6	FH	1	241520642	1_127	0	0.0194562252088375	7.16698645470146	2.32570846659038e-06	-0.80288461538472	1
ENSG00000117009.11	KMO	1	241532492	1_127	0	0.0148510628007131	4.65638903312421	1.15336534442149e-06	0.0954672230334737	2
ENSG00000203668.2	CHML	1	241630754	1_127	0	0.0394901546288224	13.7775046011103	9.07443312869486e-06	1.50009911687561	2
ENSG00000054277.13	OPN3	1	241585180	1_127	0	0.014913422591162	4.6953035888822	1.16788776314358e-06	-0.147355740031684	3
ENSG00000197769.5	MAP1LC3C	1	241999572	1_128	0	0.0143856388805963	5.21123366733857	1.25034484148203e-06	-0.362416107382456	1
ENSG00000180287.16	PLD5	1	242526417	1_128	0	0.0258623531853546	10.669043383911	4.60207428898339e-06	-1.51126126126188	1
ENSG00000054282.15	SDCCAG8	1	243257086	1_128	0	0.0250746576291981	10.3805346053752	4.34125041676245e-06	1.47306861554827	2
ENSG00000117020.16	AKT3	1	243851261	1_128	0	0.013776508313365	4.80955757771959	1.10510715934856e-06	0.237822349570314	1
ENSG00000035687.9	ADSS	1	244451195	1_129	0	0.0304099638491564	10.2820856563905	5.21503499349141e-06	1.19580419580423	1
ENSG00000121644.18	DESI2	1	244653666	1_129	0	0.0218208143467259	7.18574144526834	2.61518638392138e-06	-0.791079812206866	1
ENSG00000203666.12	EFCAB2	1	244970187	1_129	0	0.0210652405899019	6.85758585894622	2.40933829218625e-06	0.714945725669856	2
ENSG00000162849.15	KIF26B	1	245155106	1_129	0	0.0263453156720602	8.94220457986961	3.92923599347545e-06	-1.01470588235266	1
ENSG00000185420.18	SMYD3	1	246507596	1_130	0	0.0125277404755927	6.17548590051023	1.29033948783752e-06	-0.725186584921005	3
ENSG00000162852.13	CNST	1	246607325	1_130	0	0.0105899549518098	4.6170368298003	8.15487967016894e-07	0.0328393020324477	2
ENSG00000143653.9	SCCPDH	1	246723829	1_130	0	0.0113501752520567	5.25984791285253	9.95716857248376e-07	0.477281017949775	2
ENSG00000153207.14	AHCTF1	1	246977123	1_130	0	0.0110860026996916	5.04146796043756	9.32163507510708e-07	0.341772151898797	1
ENSG00000277462.1	ZNF670	1	247078730	1_130	0	0.0156502083647118	8.24149293010397	2.15122640546436e-06	-0.986705444145768	2
ENSG00000188295.14	ZNF669	1	247103972	1_130	0	0.0190947466845945	10.090770437289	3.21364820375316e-06	-1.24952448124034	2
ENSG00000196418.12	ZNF124	1	247128051	1_130	0	0.0125043829479852	6.1581718624847	1.28432275177237e-06	0.641341623858929	2
ENSG00000196071.4	OR2L13	1	247939716	1_131	0	0.0716033125672497	20.3741918388739	2.43317648738929e-05	-2.10467530614554	3
ENSG00000177462.6	OR2T8	1	247896963	1_131	0	0.0143215482010506	5.45984093955982	1.3041575660219e-06	0.376869311302007	2
ENSG00000177212.3	OR2T33	1	247910684	1_131	0	0.0341018644881035	13.238028109956	7.52942009599253e-06	1.44512195121987	1
ENSG00000162722.8	TRIM58	1	247421341	1_131	0	0.014684027249532	5.78047006990004	1.415690912179e-06	-0.499999999999829	1
ENSG00000238243.3	OR2W3	1	247878493	1_131	0	0.0179072343931771	7.60101477147147	2.2701795142976e-06	-0.730958466145841	2
ENSG00000162714.12	ZNF496	1	247321312	1_131	0	0.0316927677346086	12.3924016473454	6.5505196571426e-06	-1.17822369906006	2
ENSG00000162711.16	NLRP3	1	247406919	1_131	0	0.0288885303761248	12.1966383119029	5.87659416515193e-06	-1.45255474452533	1
ENSG00000169224.12	GCSAML	1	247507655	1_131	0	0.0132069108962608	4.81736244541812	1.06113508967477e-06	-0.215686274509917	1
ENSG00000171163.15	ZNF692	1	248859244	1_131	0	0.0172104832925326	7.31083759320198	2.09855476845442e-06	-0.905775075987772	1
ENSG00000184731.5	FAM110C	2	11607	2_1	0	0.095550366298725	23.0356110534579	3.67106605412689e-05	-2.23529411764665	1
ENSG00000143727.15	ACP1	2	264227	2_1	0	0.0237067636101306	9.88931112121114	3.91019499003599e-06	-1.26923076923075	1
ENSG00000035115.21	SH3YL1	2	242793	2_1	0	0.0223523272822731	9.34113639747781	3.4824313748983e-06	1.20290192556153	3
ENSG00000151353.14	TMEM18	2	671260	2_1	0	0.0475816173504391	16.411431491651	1.30240414531862e-05	-1.88752232554623	3
ENSG00000172554.11	SNTG2	2	746860	2_1	0	0.0210728958877806	8.79220081846829	3.09016682742702e-06	-1.04468736521368	2
ENSG00000115705.20	TPO	2	1374163	2_1	0	0.0342118510677844	13.3148614891143	7.59754587877573e-06	-2.03793850896807	3
ENSG00000130508.10	PXDN	2	1742889	2_1	0	0.0168840427039376	6.73064813037024	1.89536752102922e-06	0.719310999903843	2
ENSG00000171853.15	TRAPPC12	2	3379891	2_2	0	0.0112105240925154	4.62237671567545	8.64273821835012e-07	0.0845563603417255	2
ENSG00000182551.13	ADI1	2	3471628	2_2	0	0.0129641818837811	5.9705797774837	1.29098657682879e-06	-0.582714923715984	3
ENSG00000171865.9	RNASEH1	2	3558529	2_2	0	0.0113023486343901	4.69802437380269	8.85613178871195e-07	-0.122568093385218	1
ENSG00000171863.12	RPS7	2	3569171	2_2	0	0.0113535781571195	4.7399632247697	8.97568973335807e-07	0.138273204392882	3
ENSG00000118004.17	COLEC11	2	3603912	2_2	0	0.0117554649704367	5.06257743445305	9.92593887133047e-07	-0.354100983225514	3
ENSG00000214866.8	DCDC2C	2	3720248	2_2	0	0.0112188231936936	4.62923911734628	8.6619769466181e-07	-0.0596955220263308	2
ENSG00000151692.14	RNF144A	2	6916540	2_5	0	0.0158307501925582	5.43256193259853	1.43438682490065e-06	-0.46926009310727	3
ENSG00000115738.9	ID2	2	8678763	2_6	0	0.0149450044314189	5.42104079990159	1.35125971575349e-06	0.419213973799132	1
ENSG00000134313.15	KIDINS220	2	8837975	2_6	0	0.014575799126085	5.188755072735	1.26140820345648e-06	-0.342281879194559	1
ENSG00000143797.11	MBOAT2	2	9004209	2_6	0	0.0139682987903516	4.79346738328331	1.11674341030249e-06	-0.0984251968504095	1
ENSG00000151693.9	ASAP2	2	9217739	2_6	0	0.042465840515025	15.1655777027463	1.07413480334747e-05	-2.24647887323932	1
ENSG00000119185.12	ITGB1BP1	2	9417263	2_6	0	0.0411132391835969	14.8604354775048	1.01899801217383e-05	2.4939024390238	1
ENSG00000119203.13	CPSF3	2	9417263	2_6	0	0.0380013426211757	14.1219966865756	8.95066188404469e-06	-2.53149757161523	2
ENSG00000134330.18	IAH1	2	9473312	2_6	0	0.0654843315993814	19.2518089188013	2.10265997152411e-05	-2.71199999999992	1
ENSG00000151694.12	ADAM17	2	9555777	2_6	0	0.047370786502159	16.1931427651294	1.2793867417081e-05	2.39259259259314	1
ENSG00000115750.16	TAF1B	2	9843557	2_6	0	0.0235075524991106	9.63446767697072	3.77741972942898e-06	-1.25599999999987	1
ENSG00000134317.17	GRHL1	2	9944732	2_6	0	0.0424275827451499	15.1571105264676	1.07256794209031e-05	-1.72096453652307	2
ENSG00000172059.10	KLF11	2	10042727	2_6	0	0.0138437529849399	4.71033420590125	1.08759116071535e-06	-0.163366336633697	1
ENSG00000205795.4	CYS1	2	10057488	2_6	0	0.0160556753181377	6.08695415605353	1.63000416308328e-06	0.657514919378725	2
ENSG00000171848.13	RRM2	2	10121909	2_6	0	0.0152362129536624	5.60028607967765	1.42313910488183e-06	0.457831325301436	1
ENSG00000115756.12	HPCAL1	2	10264741	2_7	0	0.0161420481718166	9.39191020714637	2.528556582036e-06	-1.13775789001118	4
ENSG00000115758.12	ODC1	2	10561470	2_7	0	0.012083520626737	6.70348452909463	1.35099644042109e-06	-0.708955223880967	1
ENSG00000115761.15	NOL10	2	10682596	2_7	0	0.01881637949288	10.8170981792012	3.3947433052286e-06	-1.30804709974245	4
ENSG00000143882.10	ATP6V1C2	2	10780548	2_7	0	0.0202018478242114	11.4781509750639	3.86743598414805e-06	1.42028985507291	1
ENSG00000162976.12	PQLC3	2	11156148	2_7	0	0.0104716217996169	5.3757871932493	9.38893046065192e-07	-0.481751824817538	1
ENSG00000134318.13	ROCK2	2	11347918	2_7	0	0.0233424935011374	12.8239027606327	4.99260915071279e-06	-1.46046609758803	2
ENSG00000169016.16	E2F6	2	11467072	2_7	0	0.0136669361267623	7.84611664673324	1.78848800063428e-06	-1.00775193798443	1
ENSG00000169006.6	NTSR2	2	11648627	2_7	0	0.0437789742510731	18.7068692272117	1.36592482315041e-05	1.93765023086094	2
ENSG00000134324.11	LPIN1	2	11677579	2_7	0	0.0119968089604521	6.63667805788049	1.32793433281212e-06	0.708597823670317	3
ENSG00000071575.11	TRIB2	2	12671596	2_8	0	0.0130754800336111	4.72098542504722	1.02955702693887e-06	-0.0396825396825407	1
ENSG00000233718.6	MYCNOS	2	15782321	2_9	0	0.0755454770435524	20.7021617763799	2.6084605421042e-05	2.17599999999946	1
ENSG00000162981.13	FAM84A	2	14406656	2_9	0	0.022257499898202	9.21605002987312	3.42122241942935e-06	1.31200000000014	1
ENSG00000151779.12	NBAS	2	15563452	2_9	0	0.0274238019614891	11.1624026069911	5.1055843105648e-06	-1.48484848484797	1
ENSG00000079785.14	DDX1	2	15590379	2_9	0	0.0155201131429029	5.86248788606989	1.51752881716401e-06	0.577464788732564	1
ENSG00000134323.11	MYCN	2	15761034	2_9	0	0.0225525304769493	9.33872164753704	3.51271418803184e-06	1.24800000000002	1
ENSG00000197872.11	FAM49A	2	16666179	2_10	0	0.0224740071103497	12.8243962094746	4.80703790379228e-06	1.53797293173219	2
ENSG00000163032.11	VSNL1	2	17538936	2_10	0	0.045367645105636	19.2945840700764	1.45996271086293e-05	-2.06976744185964	1
ENSG00000178295.14	GEN1	2	17753453	2_10	0	0.0113169235506273	6.44581539515916	1.21665193469441e-06	-0.617988234126877	2
ENSG00000163029.15	SMC6	2	17800093	2_10	0	0.00936228166545094	4.70382571173382	7.34502080131465e-07	0.223568824249136	2
ENSG00000170745.11	KCNS3	2	17868161	2_10	0	0.0108809302740549	6.07925854634659	1.10325714029637e-06	0.55147491096584	3
ENSG00000240857.1	RDH14	2	18560992	2_11	0	0.014590424554508	4.98619155008655	1.21338044975338e-06	0.283687943262391	1
ENSG00000183891.5	TTC32	2	19903290	2_12	0	0.016527843738067	5.66860833455534	1.56261775548868e-06	0.542016806722743	1
ENSG00000118965.14	WDR35	2	19989254	2_12	0	0.0148856550474974	4.69642780440314	1.16599236539221e-06	0.499549573970742	3
ENSG00000132031.12	MATN3	2	19991671	2_12	0	0.0166079804016778	5.7135706193749	1.58264871274714e-06	-0.589656426314351	2
ENSG00000068697.6	LAPTM4A	2	20052246	2_12	0	0.0188166847192399	6.87449304077196	2.15746565293151e-06	0.972411885277909	2
ENSG00000115884.10	SDC1	2	20153462	2_12	0	0.0189735566745529	6.95168183569018	2.19987873464195e-06	0.904734631640573	2
ENSG00000055917.15	PUM2	2	20352364	2_12	0	0.0574941452705239	17.3326862258028	1.66207111729192e-05	1.98016997167122	1
ENSG00000118960.12	HS1BP3	2	20632968	2_12	0	0.0181834808707441	6.55610235706938	1.98830431469906e-06	-0.829681883812915	2
ENSG00000118961.14	LDAH	2	20684826	2_12	0	0.0171421966347821	6.00782180761539	1.71768538740889e-06	-0.594680173245787	3
ENSG00000084674.14	APOB	2	21044375	2_13	0	0.0179619973648963	5.39476781592166	1.61617167793272e-06	-0.379310344827463	1
ENSG00000119771.14	KLHL29	2	23291743	2_14	0	0.0245579716055199	7.34399109606868	3.00804784776499e-06	-0.897637795275688	1
ENSG00000119778.14	ATAD2B	2	23927293	2_14	0	0.0992838002556136	20.5289150924366	3.39941742499112e-05	2.94230769230856	1
ENSG00000173960.13	UBXN2A	2	23927762	2_14	0	0.0567265214000488	15.1950174402054	1.4376311056189e-05	2.21642869100299	3
ENSG00000163026.11	WDCP	2	24047480	2_14	0	0.0647783835363084	16.4518816346714	1.77748436116666e-05	1.84353786033309	2
ENSG00000119782.13	FKBP1B	2	24031978	2_14	0	0.0254201562976717	7.66579291282359	3.25009013108661e-06	-1.11941901230445	2
ENSG00000115128.6	SF3B6	2	24077362	2_14	0	0.027820127105498	8.50768750940888	3.94757822915778e-06	-1.26404494382015	1
ENSG00000219626.8	FAM228B	2	24064728	2_14	0	0.022997241838384	6.73197838538991	2.58213277815077e-06	0.898809523809588	1
ENSG00000115129.13	TP53I3	2	24084905	2_14	0	0.0189859961970348	4.9474614766889	1.56666418902533e-06	-0.0687733584942306	2
ENSG00000176732.6	PFN4	2	24119372	2_14	0	0.0230478982632356	6.75249159199807	2.5957059098308e-06	1.11377234804021	3
ENSG00000186453.12	FAM228A	2	24119662	2_14	0	0.0438092983345648	12.7602356225054	9.32363142261421e-06	-1.45760899895129	5
ENSG00000198399.14	ITSN2	2	24360606	2_14	0	0.0183721314638394	4.6417888269317	1.4223452566968e-06	-0.331877729257522	1
ENSG00000173557.14	C2orf70	2	26562410	2_15	0	0.00764600124457382	6.22628567548927	7.94005504342497e-07	0.484732824427591	1
ENSG00000084676.15	NCOA1	2	24491962	2_15	0	0.0248083922661855	17.1114959214001	7.08021920842148e-06	2.43088595648677	2
ENSG00000138092.10	CENPO	2	24913997	2_15	0	0.0762591869411318	20.3399498410487	2.58703410327698e-05	-5.12096774193695	1
ENSG00000138031.14	ADCY3	2	24913997	2_15	0	0.0762591869411318	20.3399498410487	2.58703410327698e-05	-5.12096774193695	1
ENSG00000115137.11	DNAJC27	2	24971717	2_15	0	0.00745860622140326	8.4884858955013	1.05596133413079e-06	1.15685354865907	2
ENSG00000084710.13	EFR3B	2	25157704	2_15	0	0.00701668857983362	9.02591798911658	1.05629127002267e-06	-2.87969924812033	1
ENSG00000119772.16	DNMT3A	2	25343038	2_15	0	0.00637492519778216	4.75277274870745	5.0533833839364e-07	-0.626984126984228	1
ENSG00000138101.18	DTNB	2	25673259	2_15	0	0.0246050427922255	16.1578729247941	6.63083801300767e-06	1.44845360824747	1
ENSG00000143970.16	ASXL2	2	25888218	2_15	0	0.0116737980849666	9.63538987404607	1.87603775805236e-06	0.880459770115307	1
ENSG00000084733.10	RAB10	2	26033971	2_15	0	0.00664019559612883	4.95552994273826	5.48821457081828e-07	-0.284768211920654	1
ENSG00000157833.12	GAREM2	2	26165399	2_15	0	0.0203251869213348	15.5764760190844	5.28036403862067e-06	-1.78153331800642	2
ENSG00000138029.13	HADHB	2	26241540	2_15	0	0.0066640835425581	5.15976831943013	5.73496458143786e-07	-0.628753733493312	2
ENSG00000084754.10	HADHA	2	26244479	2_15	0	0.00723313995539632	5.7606043570428	6.94952341547382e-07	0.515861959680203	2
ENSG00000138018.17	SELENOI	2	26339748	2_15	0	0.00878762606951677	7.54326923080297	1.10558282338989e-06	-0.85922330097075	1
ENSG00000173567.14	ADGRF3	2	26304352	2_15	0	0.00812393182580617	6.93987679701116	9.40325332795382e-07	0.828220858895445	1
ENSG00000157856.10	DRC1	2	26402174	2_15	0	0.00646612534503965	4.76562031159986	5.13953304562797e-07	0.200000000000012	1
ENSG00000171303.6	KCNK3	2	26694101	2_16	0	0.0175680334433674	7.38532612450289	2.16397845698487e-06	0.748031496062917	1
ENSG00000213699.8	SLC35F6	2	26749014	2_16	0	0.0224471868383146	9.71316418535118	3.63649300765221e-06	1.33821965834509	2
ENSG00000115163.14	CENPA	2	26764613	2_16	0	0.0162407349829697	6.91555194892683	1.87323659395034e-06	0.863134401482779	3
ENSG00000084764.10	MAPRE3	2	27020496	2_16	0	0.018341036271675	7.63126367895239	2.33442773878583e-06	-0.874015748031442	1
ENSG00000228474.5	OST4	2	27072299	2_16	0	0.0145922041558109	6.19625029256149	1.50802990926097e-06	-0.790640394088899	1
ENSG00000138080.13	EMILIN1	2	27078189	2_16	0	0.0134303128867592	5.10428059627214	1.14335416164499e-06	-0.56637168141599	1
ENSG00000138030.12	KHK	2	27086538	2_16	0	0.0284318405502925	11.4906422157506	5.44890683821206e-06	-1.29970520066326	2
ENSG00000138028.15	CGREF1	2	27117951	2_16	0	0.0178602666150307	7.31582078155111	2.17927030482321e-06	-0.518551629962375	4
ENSG00000143994.13	ABHD1	2	27147534	2_16	0	0.0150176804452993	6.35670808975015	1.59219124999444e-06	-0.813432835821042	1
ENSG00000138073.13	PREB	2	27134751	2_16	0	0.0129329522074599	4.74423269525032	1.02334897858033e-06	-0.086705202312152	1
ENSG00000138085.16	ATRAID	2	27209679	2_16	0	0.0135647077826588	6.2905890275636	1.42318664942709e-06	-1.18345753163678	2
ENSG00000138074.14	SLC5A6	2	27215949	2_16	0	0.0129281903190158	6.52030048541626	1.40593568078177e-06	1.59180978532152	2
ENSG00000084774.13	CAD	2	27215842	2_16	0	0.0134351750574099	5.48072043518587	1.22812079469363e-06	0.867816288337091	2
ENSG00000163793.12	DNAJC5G	2	27270177	2_16	0	0.031720401794925	18.1417195052366	9.59792237698572e-06	-3.22807017543853	1
ENSG00000138100.13	TRIM54	2	27281444	2_16	0	0.0140679814723428	7.05136083858838	1.65449261357414e-06	1.40397350993478	1
ENSG00000163794.6	UCN	2	27308797	2_16	0	0.013664058109996	5.21568741010955	1.18864279158916e-06	0.373493975903575	1
ENSG00000115234.10	SNX17	2	27369556	2_16	1	0.0711807359992834	20.6187103297186	2.44784591728305e-05	4.11718750000123	1
ENSG00000163795.13	ZNF513	2	27380806	2_16	1	0.0459250180324399	19.6724653162302	1.5068437786921e-05	3.81127429254653	2
ENSG00000115241.10	PPM1G	2	27408324	2_16	1	0.0751017300452681	20.7519704869617	2.59937769638102e-05	4.12598425196903	1
ENSG00000115216.13	NRBP1	2	27428187	2_16	1	0.0665592420713521	20.3032386786601	2.25389558858078e-05	4.08661417322919	1
ENSG00000157992.12	KRTCAP3	2	27424586	2_16	0	0.0131434404509823	4.87284061171219	1.06819704800386e-06	-0.288194444444626	1
ENSG00000138002.14	IFT172	2	27529570	2_16	0	0.0127651725931023	4.95995328632407	1.05600113003739e-06	-0.642352941176568	1
ENSG00000084734.8	GCKR	2	27497518	2_16	0	0.0139046090103335	5.35598184762696	1.24210406554191e-06	-0.45936395759731	1
ENSG00000198522.13	GPN1	2	27628084	2_16	0	0.0617633347702549	17.9270151492913	1.84671053938174e-05	1.79487179487086	1
ENSG00000176714.9	CCDC121	2	27629397	2_16	0	0.0849851838432216	20.7904193275816	2.94690796526209e-05	1.97790055248531	1
ENSG00000243147.7	MRPL33	2	27770976	2_16	0	0.0208509324064107	9.25367314739169	3.21810152788301e-06	1.2580645161289	1
ENSG00000171174.13	RBKS	2	27891044	2_16	0	0.0172863497897482	11.3635404970105	3.27625024402977e-06	2.39130434782563	1
ENSG00000075426.11	FOSL2	2	28387208	2_18	0	0.0113718514318555	5.08751519244211	9.64932650495512e-07	0.494623655913946	1
ENSG00000163803.12	PLB1	2	28459476	2_18	0	0.0109806381785514	4.72921167629863	8.66116755128105e-07	-0.360902255639228	1
ENSG00000213639.9	PPP1CB	2	28645157	2_18	0	0.0487774802898721	19.053250374948	1.55006011745422e-05	2.722479948779	3
ENSG00000163806.15	SPDYA	2	28782736	2_18	0	0.0171578361271001	9.14036729531441	2.61568998106159e-06	-1.80314960629905	1
ENSG00000171103.10	TRMT61B	2	28869813	2_18	0	0.0236598147592692	12.1265174584154	4.78528206449876e-06	-2.0732419953751	2
ENSG00000189350.12	TOGARAM2	2	28957070	2_18	0	0.0288872517972272	13.4041379181082	6.45810676259907e-06	1.35530090363292	3
ENSG00000179270.6	C2orf71	2	29065243	2_18	0	0.0111907249976778	4.79713698666353	8.95365691978256e-07	-0.246376811594131	1
ENSG00000115295.19	CLIP4	2	29097582	2_18	0	0.0146304117540883	7.29290991253079	1.77957994739226e-06	-0.779967159277519	1
ENSG00000171094.16	ALK	2	29877552	2_18	0	0.0112120556942366	4.82101082955098	9.0153680009746e-07	-0.202797202797153	1
ENSG00000172954.13	LCLAT1	2	30416486	2_19	0	0.013711306682182	4.69506154534184	1.07369329252466e-06	0.257706285848066	2
ENSG00000214711.9	CAPN14	2	31253094	2_19	0	0.0198524802444214	8.13465418962857	2.69348135488435e-06	-1.23255813953449	1
ENSG00000013016.15	EHD3	2	31234951	2_19	0	0.038778113960813	14.3868774820916	9.30493477893828e-06	-1.81102362204739	1
ENSG00000152683.14	SLC30A6	2	32164985	2_20	0	0.0155902084338324	4.63272616945968	1.20461608483991e-06	-0.207070707070799	1
ENSG00000091106.18	NLRC4	2	32264782	2_20	0	0.13280378673734	24.8659224538435	5.50776166684035e-05	3.15267175572511	1
ENSG00000119820.10	YIPF4	2	32276095	2_20	0	0.0174951378161565	5.70410800387902	1.66442876805218e-06	0.963165515151964	2
ENSG00000115760.13	BIRC6	2	32356560	2_20	0	0.0341587956927903	11.9436314990564	6.80454439358611e-06	1.53365382589028	2
ENSG00000018699.11	TTC27	2	32678481	2_20	0	0.0171988686169208	5.54521122543478	1.5906626302071e-06	-0.763819095477484	1
ENSG00000049323.15	LTBP1	2	32947240	2_20	0	0.0216659252492751	7.69355152167391	2.78012429190976e-06	0.903225806451697	1
ENSG00000152689.17	RASGRP3	2	33474954	2_21	0	0.0136603438525981	7.34777215221673	1.67408466317236e-06	0.879386823579459	2
ENSG00000115825.9	PRKD3	2	37238166	2_23	0	0.0863995432638778	25.8804935970764	3.72944414535603e-05	3.33387763869158	2
ENSG00000150938.9	CRIM1	2	36478436	2_23	0	0.00894386724293905	4.64923175671533	6.9353222498988e-07	-0.0145985401459838	1
ENSG00000171055.14	FEZ2	2	36625842	2_23	0	0.0106632187910933	6.27878546109486	1.1166679972979e-06	-0.54861111111088	1
ENSG00000205221.12	VIT	2	36756573	2_23	0	0.0134875284738348	8.45845690892351	1.90275828350002e-06	1.18667185387608	4
ENSG00000115808.11	STRN	2	36973596	2_23	0	0.0426218474115289	19.1900221290568	1.36416797873229e-05	2.43181818181919	1
ENSG00000008869.11	HEATR5B	2	37084196	2_23	0	0.00987179497274449	5.56390644186259	9.16085588698564e-07	0.313110463018246	2
ENSG00000152133.14	GPATCH11	2	37097965	2_23	0	0.0259843471516616	14.5582780306764	6.30931084409667e-06	2.14960629921182	1
ENSG00000055332.16	EIF2AK2	2	37156629	2_23	0	0.0126490404917415	7.86277613192113	1.65879836666559e-06	-1.53533257106861	3
ENSG00000218739.9	CEBPZOS	2	37194828	2_23	0	0.0105415474431051	6.17250471244377	1.08524027668189e-06	1.30150626810541	2
ENSG00000115816.14	CEBPZ	2	37231568	2_23	0	0.11858114009341	28.9315990453879	5.72200410215239e-05	3.52755905511765	1
ENSG00000003509.15	NDUFAF7	2	37231568	2_23	0	0.11858114009341	28.9315990453879	5.72200410215239e-05	-3.52755905511765	1
ENSG00000115828.15	QPCT	2	37340493	2_23	0	0.0323112951326493	16.5934142522067	8.94232041565388e-06	2.60483870967723	1
ENSG00000115841.19	RMDN2	2	37921933	2_24	0	0.116637284438755	24.8300671527677	4.83031440053831e-05	2.68569628135164	2
ENSG00000138061.11	CYP1B1	2	38059802	2_24	0	0.0147190077275583	5.32423545947433	1.30706110831667e-06	0.460796907398429	2
ENSG00000119787.13	ATL2	2	38429749	2_24	0	0.0290420531874617	11.6517624881254	5.64389655766314e-06	1.37434773919691	2
ENSG00000143889.15	HNRNPLL	2	38728523	2_24	0	0.0140785744154712	4.91117964678962	1.15319992870016e-06	0.178571428571396	1
ENSG00000143891.16	GALM	2	38728523	2_24	0	0.0140785744154712	4.91117964678962	1.15319992870016e-06	0.178571428571396	1
ENSG00000163214.20	DHX57	2	38875912	2_25	0	0.0125861326848782	4.74977277854252	9.97069073065009e-07	-0.12107623318391	1
ENSG00000188010.12	MORN2	2	38875912	2_25	0	0.0125609022218763	4.73115229421485	9.91169360782535e-07	0.0166190152976862	2
ENSG00000214694.10	ARHGEF33	2	38882417	2_25	0	0.0124410609816111	4.6422084825975	9.63256981192318e-07	-0.0842105263157827	1
ENSG00000115904.12	SOS1	2	39124428	2_25	0	0.0242230676504969	10.8372615835986	4.37833314684924e-06	-1.49787234042584	1
ENSG00000152154.10	TMEM178A	2	39665237	2_25	0	0.0205828230043644	9.32025498193191	3.19957900910069e-06	1.12698412698406	1
ENSG00000138050.14	THUMPD2	2	39782915	2_25	0	0.0234254142127424	10.5251510849303	4.11221415041092e-06	1.26190476190484	1
ENSG00000205086.6	C2orf91	2	41929307	2_26	0	0.102247980622242	30.4578196591001	5.19414005754025e-05	-2.80661079787386	2
ENSG00000183023.18	SLC8A1	2	40453970	2_26	0	0.0503010525101733	23.7048377835904	1.98872240121674e-05	-2.2333333333341	1
ENSG00000162878.12	PKDCC	2	42047712	2_26	0	0.00652079888734491	4.67947936344068	5.08930463940448e-07	0.216216216216299	1
ENSG00000143924.18	EML4	2	42128807	2_26	0	0.00661122425606064	4.80695196377614	5.30043821749506e-07	-0.288704382471178	5
ENSG00000115944.14	COX7A2L	2	42384403	2_26	0	0.00993892506470406	8.58284565108581	1.42275730553668e-06	1.03646994133447	2
ENSG00000171126.7	KCNG3	2	42494311	2_26	0	0.00648853436818242	4.63357245591794	5.0144427052199e-07	0.02325581395349	1
ENSG00000057935.13	MTA3	2	42508417	2_26	0	0.0082950789904298	6.90773710973173	9.55688659711926e-07	-0.813953488371871	1
ENSG00000162881.6	OXER1	2	42766026	2_26	0	0.0131320743405866	11.1666126315058	2.44576591906646e-06	-1.37774372421995	3
ENSG00000162882.14	HAAO	2	42766642	2_26	0	0.0070032799549411	5.34022633491225	6.23765365947922e-07	-0.497228324068667	3
ENSG00000152518.7	ZFP36L2	2	43226899	2_28	1	0.372320588744127	39.0960036393705	0.000242778109187467	-6.03260869565276	1
ENSG00000115970.18	THADA	2	43591341	2_28	0	0.0055023611601549	9.57614202780498	8.78819686740849e-07	0.217089928736129	2
ENSG00000152527.13	PLEKHH2	2	43643566	2_28	0	0.00457292801587084	6.80611592171351	5.19103327012164e-07	-0.842743976744825	5
ENSG00000223658.7	C1GALT1C1L	2	43676123	2_28	0	0.00685418649003233	10.2403555069751	1.17066074635217e-06	0.907732614684834	3
ENSG00000138036.18	DYNC2LI1	2	43771587	2_28	0	0.00655880533772379	10.5351250451054	1.15245650014885e-06	-1.75564343029159	3
ENSG00000138095.18	LRPPRC	2	43995742	2_28	0	0.00641810474618498	10.1400664637697	1.08544471367399e-06	1.30657927718809	2
ENSG00000138032.20	PPM1B	2	43766887	2_28	0	0.00437625809586062	8.30024842017379	6.05834670621276e-07	-1.97245270264533	3
ENSG00000143919.14	CAMKMT	2	44362007	2_28	0	0.00387152560101556	5.0101271927836	3.2351244543933e-07	-0.318066157760824	1
ENSG00000138083.4	SIX3	2	44943014	2_28	0	0.00435343448636172	6.07618803853136	4.41187627008706e-07	-0.62222222222225	1
ENSG00000068784.12	SRBD1	2	45605887	2_28	0	0.00829186305467111	11.9278003240705	1.64957697734467e-06	-1.40588208178293	2
ENSG00000250565.6	ATP6V1E2	2	46536088	2_29	0	0.0273560997410868	9.99137964781748	4.55868669541104e-06	-1.3241793686726	3
ENSG00000119729.11	RHOQ	2	46540365	2_29	0	0.0306184034461199	11.0437389489201	5.63973605570098e-06	-1.40294612919977	5
ENSG00000151665.12	PIGF	2	46550507	2_29	0	0.0174146135649191	5.78483727605513	1.68021591638073e-06	-0.647498098052348	4
ENSG00000119878.5	CRIPT	2	46617440	2_29	0	0.0196849157927568	6.92458592693595	2.27346082811753e-06	0.909193918942432	2
ENSG00000171150.7	SOCS5	2	46683349	2_29	0	0.0238645309987372	8.71771067424651	3.46988803014791e-06	1.01526717557227	1
ENSG00000180398.11	MCFD2	2	46921024	2_29	0	0.0158216630093171	4.89331287142489	1.29126452709172e-06	-0.255098400271474	2
ENSG00000143933.16	CALM2	2	47175380	2_30	0	0.0219628895385859	9.67418187851448	3.54375615814672e-06	-1.11849710982624	1
ENSG00000119888.10	EPCAM	2	47309408	2_30	0	0.012973878060106	4.78098104091902	1.0345391702814e-06	-0.216911764705939	1
ENSG00000095002.13	MSH2	2	47403074	2_30	0	0.0142040357641217	5.62183041209563	1.33183248383397e-06	-0.558510638297914	1
ENSG00000184261.4	KCNK12	2	47571449	2_30	0	0.0140556051394413	5.52428925931374	1.29504859324133e-06	0.475078627022043	3
ENSG00000116062.14	MSH6	2	47797737	2_30	0	0.0128187974411488	4.66938152866311	9.98313057547478e-07	0.14062500000002	1
ENSG00000138081.20	FBXO11	2	47904797	2_30	0	0.0131323981826337	4.89366447820053	1.07186067514952e-06	-0.145833333333341	1
ENSG00000242441.7	GTF2A1L	2	48595242	2_31	0	0.0316208966612259	16.0183893998166	8.44798498742227e-06	2.11999999999981	1
ENSG00000068781.21	STON1-GTF2A1L	2	48595242	2_31	0	0.0316208966612259	16.0183893998166	8.44798498742227e-06	2.11999999999981	1
ENSG00000243244.5	STON1	2	48549078	2_31	0	0.0391711985046526	15.6223720582801	1.02064318929971e-05	-1.43320650862756	2
ENSG00000138039.14	LHCGR	2	48680499	2_31	0	0.0183097757884197	9.35132143682515	2.85572324889023e-06	0.937180080597507	4
ENSG00000179915.22	NRXN1	2	51010629	2_33	0	0.0339227427587104	9.4687763209783	5.35728711203554e-06	1.17073170731714	1
ENSG00000143942.4	CHAC2	2	53767465	2_35	0	0.118898979411592	22.5788605996677	4.47754804539436e-05	-2.44359402271936	2
ENSG00000115239.21	ASB3	2	53785773	2_35	0	0.0178442822621516	4.67574868247321	1.39158695860259e-06	-0.0243295045343788	2
ENSG00000068878.14	PSME4	2	53970692	2_35	0	0.0302581295242951	9.59737872528046	4.84344994851728e-06	1.20845921450156	1
ENSG00000170634.12	ACYP2	2	53962826	2_35	0	0.0188422823977626	5.18183481675843	1.6284603124893e-06	-0.487066200333619	2
ENSG00000177994.15	C2orf73	2	54331270	2_35	0	0.0194433696507421	5.47402336449803	1.77516319616949e-06	0.562579549097663	3
ENSG00000115306.15	SPTBN1	2	54370871	2_35	0	0.0287304324228241	9.11341595735041	4.3670027070024e-06	1.1665784870772	2
ENSG00000214595.11	EML6	2	54723342	2_36	0	0.0281269344506677	10.6741386956591	5.00743531881414e-06	-1.26811594202864	1
ENSG00000115310.17	RTN4	2	55088003	2_36	0	0.0150951755753908	4.87999559877218	1.22862035076139e-06	-0.392156862745343	1
ENSG00000143947.13	RPS27A	2	55233148	2_36	0	0.0161599435752243	5.51319236230226	1.48594621969348e-06	-0.545226130653549	1
ENSG00000162994.15	CLHC1	2	55231526	2_36	0	0.0175074088566888	6.25756932339873	1.82720657460872e-06	0.788863301055075	3
ENSG00000085760.14	MTIF2	2	55239315	2_36	0	0.0253888216989836	9.7183553595164	4.1152424475895e-06	-1.36594248861824	2
ENSG00000115355.15	CCDC88A	2	55419625	2_36	0	0.0147773557462494	4.68236439944153	1.15404313865138e-06	-0.175609756097551	1
ENSG00000163001.11	CFAP36	2	55520335	2_36	0	0.0354073554231772	12.8266184481741	7.57470584372103e-06	-1.43216869361117	2
ENSG00000055813.5	CCDC85A	2	56188819	2_37	0	0.0444996914704252	14.4905649196002	1.07548020773951e-05	1.57983193277392	1
ENSG00000028116.16	VRK2	2	58077743	2_39	0	0.0186210051088094	7.24211302820154	2.24920232327695e-06	0.654676258992719	1
ENSG00000115421.12	PAPOLG	2	60672621	2_40	0	0.0153121340244068	6.36882501816449	1.62650403215854e-06	0.287401574803072	1
ENSG00000162927.13	PUS10	2	61018416	2_40	0	0.0131527612564049	12.1166560271452	2.65802965376887e-06	-2.97546012270111	1
ENSG00000162929.13	KIAA1841	2	61065721	2_40	0	0.0217425502025191	18.9751964699533	6.88108414114487e-06	-3.96474930530742	2
ENSG00000237651.6	C2orf74	2	61145163	2_40	0	0.0131358904167973	28.1377966161797	6.16466822756753e-06	5.64831536620961	2
ENSG00000173209.22	AHSA2	2	61177796	2_40	0	0.0153227907829815	22.6845491339278	5.79733142728022e-06	-4.96002449357038	2
ENSG00000115464.14	USP34	2	61470194	2_40	0	0.0371725567819552	12.9714112153417	8.04210550802041e-06	-0.126373626373624	1
ENSG00000170264.12	FAM161A	2	61854233	2_40	0	0.012146011768736	4.90903669974512	9.94466326338229e-07	0.728293901182226	4
ENSG00000115484.14	CCT4	2	61888641	2_40	0	0.0131185998910415	5.49601938094266	1.20252980055701e-06	0.601156069364214	1
ENSG00000170340.10	B3GNT2	2	62283253	2_41	0	0.0270338769975022	9.04735024570254	4.07933942151281e-06	1.34558823529373	1
ENSG00000186889.9	TMEM17	2	62480497	2_41	0	0.0197994511289566	6.14506910987281	2.02927090289687e-06	0.981880855348106	2
ENSG00000115504.14	EHBP1	2	62676052	2_41	0	0.0225314799302592	7.34854994325688	2.76154086366896e-06	1.18320610687012	1
ENSG00000115507.9	OTX1	2	63045589	2_41	0	0.0169400445796392	4.69441437081537	1.32634369159416e-06	-0.195652173913126	1
ENSG00000014641.17	MDH1	2	63588667	2_41	0	0.0168054860962731	4.62029195308203	1.29503230945915e-06	0.205937140677539	2
ENSG00000143951.15	WDPCP	2	63613979	2_41	0	0.018713546516071	5.62023897246422	1.75416721054496e-06	0.754506882572921	2
ENSG00000169764.15	UGP2	2	63841144	2_41	0	0.0183897493517263	5.45787423135188	1.67401536280679e-06	-0.385906040268418	1
ENSG00000143952.19	VPS54	2	64036747	2_41	0	0.0181251739154158	5.32311316249572	1.6091924519518e-06	0.427015250544687	1
ENSG00000197329.11	PELI1	2	64144830	2_41	0	0.0337386167462705	11.117820645674	6.2561484033252e-06	-1.48888888888908	1
ENSG00000119844.15	AFTPH	2	64524123	2_42	0	0.0263377857773026	11.2460028010196	4.94012063018829e-06	1.3250883392225	1
ENSG00000179833.4	SERTAD2	2	64652534	2_42	0	0.0131111039497618	4.75706280904684	1.04025126315458e-06	0.171641791044771	1
ENSG00000115902.10	SLC1A4	2	64988123	2_42	0	0.0129140610939262	4.61653916462689	9.9435043138407e-07	0.130475016444461	3
ENSG00000011523.13	CEP68	2	65056838	2_42	0	0.0207857388180034	9.03965854543627	3.13384561484682e-06	-1.18604651162835	1
ENSG00000138069.16	RAB1A	2	65128610	2_42	0	0.0152714231308975	6.17312158028744	1.57233269995237e-06	0.684918413689703	2
ENSG00000143971.7	ETAA1	2	67397667	2_44	0	0.0173530450569733	8.97255945733756	2.59688157412063e-06	1.00641462266324	2
ENSG00000197223.11	C1D	2	68067194	2_45	0	0.0865129871895368	20.6539803432674	2.98019837024874e-05	2.03596740626203	2
ENSG00000243667.6	WDR92	2	68134727	2_45	0	0.0187585484742062	6.2811743725487	1.96517027106754e-06	-0.758192006565307	2
ENSG00000221823.10	PPP3R1	2	68255195	2_45	0	0.0184410126244821	6.12238704518796	1.8830664775135e-06	-0.715826246800756	2
ENSG00000119865.8	CNRIP1	2	68320518	2_45	0	0.0332662611754172	11.6244529007372	6.44965702448855e-06	1.38551401869236	1
ENSG00000115956.9	PLEK	2	68364808	2_45	0	0.0190136215056482	6.40679017414682	2.03172746196997e-06	0.948529411764444	1
ENSG00000204923.3	FBXO48	2	68467123	2_45	0	0.0157443962143878	4.65287849244474	1.22182168091221e-06	0.0569852941176612	1
ENSG00000169621.9	APLF	2	68492403	2_45	0	0.0182810659182884	6.04138488189656	1.84203604689531e-06	-0.631355932203477	1
ENSG00000169618.6	PROKR1	2	68653304	2_45	0	0.0159731932966808	4.78692308390721	1.27528808505418e-06	0.307692307692296	1
ENSG00000163219.11	ARHGAP25	2	68783425	2_45	0	0.0170130152540664	5.37301807573986	1.52461328090026e-06	-0.709677419354761	1
ENSG00000169605.5	GKN1	2	68974850	2_46	0	0.0148814185378418	4.61733384636665	1.14602927926222e-06	0.133858267716524	1
ENSG00000169604.19	ANTXR1	2	69012709	2_46	0	0.0149820995818246	4.67995521300315	1.16943067597932e-06	0.0965137718998074	2
ENSG00000198380.12	GFPT1	2	69382972	2_46	0	0.0154194857777102	4.94723160919639	1.27230794464436e-06	0.274138200504363	2
ENSG00000169599.12	NFU1	2	69423598	2_46	0	0.0168163421265747	5.75299467441681	1.61356183093476e-06	0.598901098900964	1
ENSG00000115977.18	AAK1	2	69450164	2_46	0	0.0190898715780243	6.93211409591881	2.20713457736882e-06	-0.938711176039109	3
ENSG00000087338.4	GMCL1	2	69829233	2_46	0	0.0259114912861298	9.77821647592279	4.22583136263929e-06	-1.56962025316459	1
ENSG00000124380.10	SNRNP27	2	69889942	2_46	0	0.0495739266520588	15.8574426504249	1.3111324763437e-05	-2.09433962264166	1
ENSG00000059728.10	MXD1	2	69895600	2_46	0	0.0566829573709674	17.1219257284524	1.61869570888259e-05	2.2723667994312	2
ENSG00000244617.2	ASPRV1	2	69963156	2_46	0	0.0440440036124159	14.7443712568447	1.08311146471516e-05	1.83723061733276	2
ENSG00000115998.7	C2orf42	2	70248695	2_46	0	0.0168383756834049	5.76516394001116	1.61909362206793e-06	0.567999999999996	1
ENSG00000116001.15	TIA1	2	70249066	2_46	0	0.0164196417128345	5.53112981887406	1.5147383940672e-06	-0.512000000000073	1
ENSG00000035141.7	FAM136A	2	70301469	2_46	0	0.0158790808400893	5.22008047249664	1.38249211625908e-06	-0.410569105690991	1
ENSG00000183733.6	FIGLA	2	70790384	2_47	0	0.0127999552470612	6.62196339989014	1.41369373328003e-06	0.70593354246173	3
ENSG00000152672.7	CLEC4F	2	70802858	2_47	0	0.0113603898456691	5.51520754000077	1.04499737702324e-06	-0.58013027034939	3
ENSG00000116031.8	CD207	2	70833920	2_47	0	0.0114707019406878	5.60482499078165	1.07228975597469e-06	-0.595925200075451	3
ENSG00000163235.15	TGFA	2	70592302	2_47	0	0.0149298382372816	8.05080800428824	2.0047244055479e-06	-1.01538461538449	1
ENSG00000075340.22	ADD2	2	70746331	2_47	0	0.0239569695228178	12.4501679815548	4.9747034522753e-06	1.4485991904224	2
ENSG00000116035.2	VAX2	2	70904341	2_47	0	0.0149303706960134	8.05113865373969	2.00487823982747e-06	-1.06250000000008	1
ENSG00000116039.11	ATP6V1B1	2	70904341	2_47	0	0.0149303706960134	8.05113865373969	2.00487823982747e-06	-1.06250000000008	1
ENSG00000144043.11	TEX261	2	70990491	2_47	0	0.0387183148057612	16.9376310189371	1.09377809072341e-05	-1.85925297244699	3
ENSG00000124357.12	NAGK	2	71063928	2_47	0	0.0104817594230809	4.76884467580957	8.3369552542449e-07	-0.187050359712225	1
ENSG00000124383.8	MPHOSPH10	2	71130504	2_47	0	0.0230454433250166	12.088632227079	4.64646144513765e-06	1.3106060606063	1
ENSG00000124374.8	PAIP2B	2	71225275	2_47	0	0.0126479901557776	6.51114318862121	1.37353228067681e-06	0.795085638152442	2
ENSG00000075292.18	ZNF638	2	71307031	2_47	0	0.0103286767474144	4.63245945947602	7.98024856187432e-07	0.222222222222225	1
ENSG00000135636.13	DYSF	2	71453820	2_47	0	0.0207493824895634	11.1111601246268	3.84525095199337e-06	-1.30189757525586	4
ENSG00000144036.15	EXOC6B	2	72195887	2_47	0	0.0366021833016638	16.4103760586192	1.0018106185213e-05	2.06250000000043	1
ENSG00000144040.12	SFXN5	2	73074689	2_48	0	0.0190979728930208	7.20524017853774	2.29506949342726e-06	0.909604519773937	1
ENSG00000135631.16	RAB11FIP5	2	73156247	2_48	0	0.0155807448058618	5.31305589384392	1.38067895360445e-06	0.492307692307791	1
ENSG00000135632.11	SMYD5	2	73214257	2_48	0	0.0199981109685505	7.6337734751328	2.54617557690483e-06	-0.909058473095105	2
ENSG00000135617.3	PRADC1	2	73231944	2_48	0	0.0197844874442111	7.53383082413788	2.48599798767394e-06	0.786984630783107	2
ENSG00000135624.15	CCT7	2	73233389	2_48	0	0.0154876006725612	5.25735549308885	1.3580369676711e-06	0.351239669421545	1
ENSG00000116127.17	ALMS1	2	73451886	2_48	0	0.0345411943306961	12.7337627060631	7.33591360793729e-06	1.46990604221513	2
ENSG00000144035.3	NAT8	2	73542950	2_48	0	0.015558983349097	5.30007183945228	1.37538118149767e-06	0.522706245942001	2
ENSG00000144034.14	TPRKB	2	73737087	2_48	0	0.0157172058997406	5.39406559234695	1.41400736447159e-06	0.51477453012851	2
ENSG00000144048.10	DUSP11	2	73780009	2_48	0	0.0167113323497059	5.96395497078413	1.66228519831636e-06	-0.623076923076883	1
ENSG00000163017.13	ACTG2	2	73892381	2_48	0	0.0156947959779931	5.38080983994102	1.40852131751509e-06	0.437810945273591	1
ENSG00000114956.19	DGUOK	2	73963398	2_48	0	0.0185982775720724	6.95861282120265	2.15851715004601e-06	0.770992366412408	1
ENSG00000163170.11	BOLA3	2	74129470	2_48	0	0.0147175951759927	4.78371347645637	1.17425418857557e-06	0.179687500000032	1
ENSG00000114978.17	MOB1A	2	74179099	2_48	0	0.0398406371470855	14.0715698550624	9.3503729120104e-06	-1.62626262626204	1
ENSG00000188687.17	SLC4A5	2	74361478	2_48	0	0.0441800921748697	15.0425577530453	1.10843035521347e-05	-1.66864734182966	2
ENSG00000204843.12	DCTN1	2	74361478	2_48	0	0.0472338595322039	15.6712589656237	1.23457485310316e-05	1.71175249841424	2
ENSG00000284308.1	C2orf81	2	74421241	2_48	0	0.0177246915411839	6.51121468923938	1.92486735369004e-06	0.715789473684594	1
ENSG00000005448.16	WDR54	2	74421241	2_48	0	0.0177246915411839	6.51121468923938	1.92486735369004e-06	0.715789473684594	1
ENSG00000114993.16	RTKN	2	74439939	2_48	0	0.0195709607645076	7.43285766563409	2.42620821158988e-06	0.80426936212375	3
ENSG00000239779.6	WBP1	2	74458316	2_48	0	0.0344305615221707	12.7037289729486	7.2951702380721e-06	-1.4810719690919	3
ENSG00000115275.11	MOGS	2	74463251	2_48	0	0.0162820489644414	5.72211190864817	1.55390873920681e-06	-0.541920549974792	2
ENSG00000135637.13	CCDC142	2	74483364	2_48	0	0.0174223950872235	6.35128232566581	1.84556515483179e-06	0.672316384180884	1
ENSG00000115282.19	TTC31	2	74492783	2_48	0	0.0150987931748104	5.02119439715025	1.26447246681936e-06	-0.344262295082104	1
ENSG00000179528.15	LBX2	2	74502935	2_48	0	0.0148745921634383	4.88225270314752	1.21122667575368e-06	0.243107769423511	1
ENSG00000115325.13	DOK1	2	74548714	2_48	0	0.014593686181792	4.70520160336405	1.14525802861316e-06	0.158602150537632	1
ENSG00000159399.9	HK2	2	74834348	2_48	0	0.0357349882779938	13.0519599793929	7.77910230445902e-06	-1.52201257861682	1
ENSG00000115350.11	POLE4	2	74958540	2_48	0	0.0304304782115113	11.548484435302	5.86129899735535e-06	-1.34632185791594	2
ENSG00000115353.10	TACR1	2	75155648	2_48	0	0.0144842761438676	4.63532415170733	1.11979110078336e-06	-0.149606299212578	1
ENSG00000115363.13	EVA1A	2	75560846	2_49	0	0.0476411849441977	14.0437944035257	1.11590474255993e-05	-1.60917050536084	2
ENSG00000005436.13	GCFC2	2	75711905	2_49	0	0.017533875639141	4.70235889200848	1.37516179967453e-06	-0.0347222222222212	1
ENSG00000143954.12	REG3G	2	79025903	2_51	0	0.0578792450971601	17.285274776337	1.6686269415604e-05	1.94701986754853	1
ENSG00000162951.10	LRRTM1	2	80294606	2_52	0	0.0229178411304233	6.9493509395765	2.65630569896379e-06	0.77270525389829	2
ENSG00000115423.18	DNAH6	2	84482091	2_53	0	0.0123608623065029	7.04282509347956	1.45196376118359e-06	-0.830716123506884	3
ENSG00000034510.5	TMSB10	2	84905643	2_53	0	0.0133988614171052	7.79106512385987	1.74110448965492e-06	-0.941666666666577	1
ENSG00000186854.10	TRABD2A	2	84904611	2_53	0	0.0104299808559891	5.46767185457055	9.51143532364882e-07	0.493212669683413	1
ENSG00000187627.14	RGPD1	2	86905065	2_54	0	0.0123423745023896	5.12909007993952	1.05584253086554e-06	0.366666666666645	1
ENSG00000176407.17	KCMF1	2	84970689	2_54	0	0.0276410013958385	12.6294148740843	5.82233390868769e-06	-1.61825726141126	1
ENSG00000152284.4	TCF7L1	2	85131018	2_54	0	0.0140249569618767	6.31514639551505	1.47721961414096e-06	-0.658730158730355	1
ENSG00000152291.13	TGOLN2	2	85328087	2_54	0	0.0256831954480098	11.9438526210355	5.11627168251045e-06	-1.40615384615391	1
ENSG00000042445.13	RETSAT	2	85333536	2_54	0	0.0229506581205214	10.8951329097723	4.17049669913147e-06	-1.37984496124042	1
ENSG00000042493.15	CAPG	2	85345109	2_54	0	0.0345008406461415	14.7018325012029	8.459822544995e-06	1.72886923369503	4
ENSG00000152292.16	SH2D6	2	85419276	2_54	0	0.0417537087659813	16.4908613387234	1.1484140661428e-05	1.88435374149722	1
ENSG00000115486.11	GGCX	2	85519445	2_54	0	0.0248755100398624	11.6457216010767	4.83168378352863e-06	1.23188181748592	2
ENSG00000118640.10	VAMP8	2	85561615	2_54	0	0.0233453175693127	11.0540106276772	4.30407439527798e-06	1.36599246646652	2
ENSG00000168899.4	VAMP5	2	85626892	2_54	0	0.0145743100224108	6.67188778650653	1.6217983060407e-06	-0.848484848484899	1
ENSG00000115523.16	GNLY	2	85685839	2_54	0	0.0178451703330742	8.55317964432943	2.54570688397421e-06	0.875236996039976	2
ENSG00000168874.12	ATOH8	2	85759526	2_54	0	0.020188471115435	9.70096492061067	3.26646847059721e-06	-1.19047619047641	1
ENSG00000115525.17	ST3GAL5	2	85904899	2_54	0	0.0210188812137848	10.0761672458816	3.53236089916798e-06	-1.48387096774248	1
ENSG00000068654.15	POLR1A	2	86105533	2_54	0	0.0166847958372338	7.92819778439963	2.20625383841615e-06	-0.978233750822236	2
ENSG00000132300.18	PTCD3	2	86105686	2_54	0	0.0166517495717876	7.90977162807289	2.19676662142369e-06	0.988165680473368	1
ENSG00000132305.20	IMMT	2	86195484	2_54	0	0.0171480081448653	8.18272263681357	2.34030045571414e-06	1.02029769959428	1
ENSG00000132313.14	MRPL35	2	86199115	2_54	0	0.0132663013718147	5.79894256771203	1.28309488034946e-06	-0.453917411526663	2
ENSG00000068615.17	REEP1	2	86331852	2_54	0	0.0135462645005576	5.99276906542054	1.35396425523202e-06	-0.688904027095802	2
ENSG00000115561.15	CHMP3	2	86559672	2_54	0	0.0119320069182823	4.81541353754398	9.58312584758494e-07	0.130281478819248	3
ENSG00000239305.6	RNF103	2	86623855	2_54	0	0.0209149902562604	10.030044089484	3.49881205532999e-06	1.29020622570892	2
ENSG00000153561.12	RMND5A	2	86721712	2_54	0	0.0182757156061703	8.774912300643	2.67471357265435e-06	-1.10625000000021	1
ENSG00000153563.15	CD8A	2	86807953	2_54	0	0.0458456109389168	17.3695502459598	1.328147910603e-05	-1.97222222222202	1
ENSG00000172116.21	CD8B	2	86891474	2_54	0	0.0151748986661215	7.04691093575807	1.7835475317196e-06	0.69259259259242	1
ENSG00000172086.7	KRCC1	2	88054811	2_55	0	0.0217658138430592	8.97341116689847	3.2575612021272e-06	1.08242216092889	2
ENSG00000115593.14	SMYD1	2	88077037	2_55	0	0.0137360877776117	4.6939987277371	1.07539033894615e-06	-0.12030075187972	1
ENSG00000163586.9	FABP1	2	88132198	2_55	0	0.0145914099290603	5.25482858450024	1.27883913443612e-06	-0.367741583282003	3
ENSG00000144115.16	THNSL2	2	88170344	2_55	0	0.0137017656013219	4.67077532691112	1.06739611231005e-06	0.0849850444942468	2
ENSG00000172071.11	EIF2AK3	2	88620189	2_55	0	0.0204049738284982	8.37230123936525	2.84931847279802e-06	-1.09629629629665	1
ENSG00000153574.8	RPIA	2	88692315	2_55	0	0.0169876868116792	6.66747304738532	1.88910292299972e-06	-0.811444435102914	2
ENSG00000168658.18	VWA3B	2	98111475	2_57	0	0.0159815062613033	6.23338784516924	1.6615061940508e-06	-0.796610169491448	1
ENSG00000144029.11	MRPS5	2	95149561	2_57	0	0.0149916630477333	5.63944754291579	1.41008885265709e-06	0.567901234568231	1
ENSG00000144026.11	ZNF514	2	95142476	2_57	0	0.0155150035631069	5.95815926919212	1.54178598480701e-06	-0.698411868554856	3
ENSG00000275111.4	ZNF2	2	95164907	2_57	0	0.0273914201270054	11.2500866195346	5.13961420786354e-06	1.59230769230778	1
ENSG00000233757.6	AC092835.2	2	95207631	2_57	0	0.0372246851495	14.1188981463725	8.7658077981983e-06	-1.75609756097469	1
ENSG00000155066.15	PROM2	2	95264882	2_57	0	0.0296608884924151	11.9934937588727	5.93321348660539e-06	-1.55973845768016	2
ENSG00000115041.12	KCNIP3	2	95272249	2_57	0	0.0134356499167546	4.62203806627266	1.03574370566161e-06	-0.211261693104168	2
ENSG00000174501.14	ANKRD36C	2	95991827	2_57	0	0.0134900768427172	4.65956323758424	1.0483824428926e-06	0.240310077519343	1
ENSG00000186281.12	GPAT2	2	96025125	2_57	0	0.022246619319292	9.31023553593519	3.45449681840143e-06	1.33565000305421	2
ENSG00000274286.1	ADRA2B	2	96070820	2_57	0	0.0148572701453429	5.55582260951643	1.3767259434126e-06	0.741064397783546	2
ENSG00000158050.4	DUSP2	2	96145593	2_57	0	0.0137110260217821	4.81035440434062	1.10003659976164e-06	0.0236429637584309	2
ENSG00000084090.13	STARD7	2	96208677	2_57	0	0.0202676442202118	8.44272326572676	2.85394718547383e-06	-0.943327158162315	2
ENSG00000144021.2	CIAO1	2	96262227	2_57	0	0.0158968318057653	6.18401149773488	1.63961156602916e-06	0.740458015267416	1
ENSG00000144028.14	SNRNP200	2	96297946	2_57	0	0.0144779813582436	5.31568015082169	1.28359187634441e-06	0.570064553350918	2
ENSG00000198885.9	ITPRIPL1	2	96297946	2_57	0	0.0138525551349472	4.90567601364105	1.13341473811483e-06	-0.138119718827184	2
ENSG00000196843.15	ARID5A	2	96533514	2_57	0	0.0134305368245047	4.61850552419221	1.03455824202081e-06	0.212121212121108	1
ENSG00000114982.17	KANSL3	2	96647713	2_57	0	0.0175256866017149	7.09062574362071	2.07262012096583e-06	1.1048951048951	1
ENSG00000114988.11	LMAN2L	2	96730666	2_57	0	0.0145428127639182	5.35715779712884	1.29940028337657e-06	-0.448100561844864	2
ENSG00000168763.15	CNNM3	2	96721624	2_57	0	0.0134504293444545	4.63224172029028	1.03917207273878e-06	-0.131410256410227	1
ENSG00000163126.14	ANKRD23	2	96856083	2_57	0	0.0142782115934271	5.18666768551025	1.23515750752216e-06	0.706896551723798	1
ENSG00000168754.14	FAM178B	2	96907061	2_57	0	0.0140779981932202	5.05554689384325	1.18705038673158e-06	-0.0793085618716868	2
ENSG00000144199.11	FAHD2B	2	97091610	2_57	0	0.0187816844310931	7.73428550272601	2.42278482265921e-06	1.35068132274061	2
ENSG00000135976.17	ANKRD36	2	97109064	2_57	0	0.038757760837696	14.4973804750917	9.37148298324946e-06	2.20313299936185	2
ENSG00000196912.12	ANKRD36B	2	97589819	2_57	0	0.052143033229668	17.2872190277063	1.50342418101346e-05	-2.40458015267047	1
ENSG00000135940.6	COX5B	2	97648394	2_57	0	0.079190712697628	21.2501350422373	2.80670036678888e-05	-2.62193342731543	2
ENSG00000115073.7	ACTR1B	2	97658891	2_57	0	0.0138677405813789	4.91585559329043	1.13701169343483e-06	-0.157413421498189	3
ENSG00000228486.10	LINC01125	2	97663552	2_57	0	0.0135800235639644	4.72124353371086	1.06934300313571e-06	0.174884076109942	2
ENSG00000115085.13	ZAP70	2	97713755	2_57	0	0.083620423660161	21.7701273157439	3.03622140747227e-05	-2.54999999999976	1
ENSG00000075568.16	TMEM131	2	97995531	2_57	0	0.0139060007781532	4.94142706920286	1.14607950146809e-06	-0.00653594771241818	1
ENSG00000185674.9	LYG2	2	99254906	2_58	0	0.0147704889044165	7.50085144192823	1.84784500553192e-06	1.04997600913491	2
ENSG00000040933.15	INPP4A	2	98444410	2_58	0	0.064335634217667	21.273639839345	2.28272447117516e-05	2.43884892086273	1
ENSG00000115446.11	UNC50	2	98608535	2_58	0	0.0355839225665473	15.696057385629	9.31546425955777e-06	2.07142857142796	1
ENSG00000135951.14	TSGA10	2	99155127	2_58	0	0.0108438015155903	4.63335496820896	8.37986917733245e-07	0.031250000000011	1
ENSG00000144182.16	LIPT1	2	99155127	2_58	0	0.0108438015155903	4.63335496820896	8.37986917733245e-07	0.031250000000011	1
ENSG00000158411.11	MITD1	2	99180175	2_58	0	0.0113338836029792	5.04323649587593	9.53340818028829e-07	-0.304733646372954	2
ENSG00000185414.19	MRPL30	2	99178768	2_58	0	0.0111315582674424	4.87620111037027	9.05310752436813e-07	0.235381539067527	2
ENSG00000144214.9	LYG1	2	99306625	2_58	0	0.011580299323695	5.2427105222091	1.01259497831224e-06	-0.505025601482034	2
ENSG00000158417.10	EIF5B	2	99337171	2_58	0	0.011147029349361	4.8890790144149	9.0896321138529e-07	0.32258064516126	1
ENSG00000135945.9	REV1	2	99488850	2_58	0	0.011189353912166	4.92422193869113	9.18972964192125e-07	0.365006561146916	2
ENSG00000144218.18	AFF3	2	99939404	2_58	0	0.0132577495137333	6.49774947229082	1.43678861361683e-06	0.593406593406991	1
ENSG00000170500.12	LONRF2	2	100322655	2_58	0	0.0268273355779451	13.0552924014604	5.84149824577906e-06	-1.33947068977154	2
ENSG00000071082.10	RPL31	2	101002859	2_58	0	0.0552644118414907	19.8354730060613	1.82830319942249e-05	-2.15705772953311	2
ENSG00000158435.7	CNOT11	2	101252269	2_59	0	0.0166899987224189	9.26319747704184	2.57856053600651e-06	1.1153150914918	2
ENSG00000163162.8	RNF149	2	101308657	2_59	0	0.0100517448063143	4.75107407976049	7.96513905059409e-07	-0.300854700854611	1
ENSG00000196460.12	RFX8	2	101432601	2_59	0	0.0164789746456996	10.6165773748534	2.9179296726707e-06	-1.72553786657525	2
ENSG00000071054.16	MAP4K4	2	101697147	2_59	0	0.0110331141878248	8.89394746267603	1.6366385565692e-06	-1.99999999999997	1
ENSG00000115590.13	IL1R2	2	101991888	2_59	0	0.0111207042626367	8.71469868849658	1.61638485669327e-06	1.99714590507132	2
ENSG00000115594.11	IL1R1	2	102064141	2_59	0	0.0138237274699298	7.34375342977911	1.69318087995778e-06	0.537142857142752	1
ENSG00000115598.9	IL1RL2	2	102186984	2_60	0	0.00833456934726007	4.9732395068864	6.91325609197895e-07	-0.192857142857106	1
ENSG00000115604.10	IL18R1	2	102310670	2_60	0	0.00936488878268293	5.38904537352689	8.41733418415053e-07	-0.117581009843593	2
ENSG00000115607.9	IL18RAP	2	102418584	2_60	0	0.768970300542757	23.5383754547878	0.000301888214015985	-4.4682299269533	2
ENSG00000135953.10	MFSD9	2	102723383	2_60	0	0.0119712146898581	7.79634346385196	1.55664395152599e-06	-0.767605633802845	1
ENSG00000170417.15	TMEM182	2	102734774	2_60	0	0.00839577868518859	4.85657640858112	6.80066392483865e-07	0.0489510489510395	1
ENSG00000135973.2	GPR45	2	105240850	2_62	0	0.0157949368531491	5.08661155191734	1.34000547490757e-06	-0.344444444444455	1
ENSG00000135972.8	MRPS9	2	105037638	2_62	0	0.0150202765653844	4.6194841318591	1.157261524925e-06	-0.102625163471468	2
ENSG00000135966.12	TGFBRAP1	2	105330291	2_62	0	0.0215391312397	7.97155178896748	2.86372400498083e-06	1.08865248226916	1
ENSG00000135974.9	C2orf49	2	105337683	2_62	0	0.0222149457542609	8.25928569569649	3.06018619508715e-06	0.957446808511076	1
ENSG00000115641.18	FHL2	2	105575583	2_62	0	0.0231040810245405	8.62490604705124	3.32355735177079e-06	1.05673758865239	1
ENSG00000071051.13	NCK2	2	105744677	2_63	0	0.0175414723921842	4.71997395159794	1.38091119908908e-06	0.255813953488391	1
ENSG00000119147.9	C2orf40	2	105889131	2_63	0	0.0281636184256862	9.13064609129606	4.28894094926773e-06	-1.08053079645331	5
ENSG00000115652.14	UXS1	2	106194693	2_63	0	0.0174186663579782	4.65465848550511	1.35226817835024e-06	-0.0873180873181017	1
ENSG00000144057.15	ST6GAL2	2	106886868	2_64	0	0.0149336398505489	4.72493992609055	1.17685259722327e-06	-0.214368537956291	2
ENSG00000198203.9	SULT1C2	2	108287884	2_65	0	0.0217051512344918	7.26005377987023	2.62822631657066e-06	0.868113027389838	4
ENSG00000198075.9	SULT1C4	2	108399785	2_65	0	0.0176623928589095	5.34218479691932	1.57372394562908e-06	-0.555569308902747	3
ENSG00000135968.20	GCC2	2	108429182	2_65	0	0.0215365621751459	7.18743326738531	2.58172696170182e-06	0.914076851629665	3
ENSG00000169756.16	LIMS1	2	108535129	2_65	0	0.0167990009963056	4.87629513427907	1.3662606004142e-06	-0.282178217821956	1
ENSG00000153201.15	RANBP2	2	108697922	2_65	0	0.0281073398695068	9.67030673448182	4.53335887433429e-06	1.19449435553481	2
ENSG00000163006.11	CCDC138	2	108786656	2_65	0	0.0277924058287184	9.56510593325688	4.43379932104271e-06	1.10493827160463	1
ENSG00000186522.14	SEPT10	2	109574715	2_65	0	0.0392041464438723	12.784149585939	8.35918529158433e-06	-1.40613718411616	1
ENSG00000198142.4	SOWAHC	2	109614115	2_65	0	0.0700438734186843	18.2597354462867	2.13316643304096e-05	2.46200935048209	2
ENSG00000115008.5	IL1A	2	112782395	2_66	0	0.0075851302917076	4.63820840936445	5.86777442252334e-07	0.0897272598334042	3
ENSG00000144063.3	MALL	2	110117552	2_66	0	0.0340295961517937	17.989076476758	1.02100006279134e-05	1.80740740740809	1
ENSG00000144061.12	NPHP1	2	110205149	2_66	0	0.00853872299399683	5.84343325365482	8.32187365726573e-07	0.694968553459166	1
ENSG00000169679.14	BUB1	2	110678318	2_66	0	0.0114278851231872	8.5472175050324	1.62911119252806e-06	-1.16442048517452	1
ENSG00000153094.22	BCL2L11	2	111153117	2_66	0	0.0611730801246161	27.4745510533031	2.80318046762107e-05	3.66666666666679	1
ENSG00000153208.16	MERTK	2	111898041	2_66	0	0.0112166440760469	8.1753508741478	1.52942944030079e-06	0.979038255769538	3
ENSG00000153214.9	TMEM87B	2	112068501	2_66	0	0.0086098117184964	5.94422499900791	8.53589373281478e-07	0.842519685039506	1
ENSG00000144152.12	FBLN7	2	112128995	2_66	0	0.00816286718112025	5.2333006901162	7.12489591745476e-07	-0.287458970196933	3
ENSG00000144161.12	ZC3H8	2	112250180	2_66	0	0.00807398978754192	5.26204524965072	7.08602825479317e-07	0.419784524153772	2
ENSG00000169629.11	RGPD8	2	112434559	2_66	0	0.00855973005869537	5.64239354946328	8.05533393404101e-07	0.573318564796383	3
ENSG00000114999.7	TTL	2	112478392	2_66	0	0.00854646507034451	5.7436148792032	8.18713477035561e-07	0.543388429751642	1
ENSG00000125630.15	POLR1B	2	112542706	2_66	0	0.00759197311396131	4.63443319701565	5.86828764451066e-07	-0.12616548295024	3
ENSG00000125611.15	CHCHD5	2	112588935	2_66	0	0.0908201538553285	27.61718337953	4.18332612302106e-05	-2.70807453416072	1
ENSG00000144136.10	SLC20A1	2	112645729	2_66	0	0.0274036443374877	16.3358734187557	7.4663919994296e-06	1.87338673978457	2
ENSG00000169607.12	CKAP2L	2	112765001	2_66	0	0.0104608359769908	7.75048574966295	1.35224511181728e-06	0.971677559912709	1
ENSG00000125538.11	IL1B	2	112836810	2_66	0	0.00871711103233641	5.90448367082423	8.58449217725905e-07	0.633587786259479	1
ENSG00000125637.15	PSD4	2	113167484	2_67	0	0.103149753840661	26.6002674940209	4.57629808713577e-05	-2.30967741935401	1
ENSG00000125618.16	PAX8	2	113238217	2_67	0	0.130062938743395	28.8471247837292	6.2577210728843e-05	3.3334502794274	2
ENSG00000144134.18	RABL2A	2	113629174	2_67	0	0.00994877668321092	4.65037942992824	7.71646120395513e-07	-0.085645562136504	2
ENSG00000115084.13	SLC35F5	2	113754647	2_67	0	0.0113621994624405	5.88198243117713	1.11466980698843e-06	0.562363659524555	3
ENSG00000115091.11	ACTR3	2	113889855	2_67	0	0.0100667395844795	4.75964738234076	7.99141563319945e-07	-0.391688617558406	2
ENSG00000144119.3	C1QL2	2	119149202	2_69	0	0.0111890928243887	5.18357136650165	9.67350954544596e-07	-0.383852207542013	2
ENSG00000088205.12	DDX18	2	117812637	2_69	0	0.0114647050101514	5.40923275991695	1.03432890110738e-06	-0.477440200999611	2
ENSG00000125629.14	INSIG2	2	118088243	2_69	0	0.0136816064009828	7.04941702993086	1.60860865553479e-06	0.781088530213166	5
ENSG00000163064.6	EN1	2	118823863	2_69	0	0.0127229768655261	6.37524682654376	1.35283816545416e-06	0.659177164328507	2
ENSG00000115107.19	STEAP3	2	119263743	2_69	0	0.010576650497425	4.66164950937403	8.22333298899909e-07	-0.149606299212651	1
ENSG00000186132.14	C2orf76	2	119250136	2_69	0	0.0306137793121825	14.5479983780849	7.42814369932919e-06	-1.54256306485081	3
ENSG00000155368.16	DBI	2	119355944	2_69	0	0.0383809080502169	16.66480946973	1.06678206036341e-05	-1.85820895522396	1
ENSG00000171227.6	TMEM37	2	119429724	2_69	0	0.0106203564564271	4.69988051699468	8.32503400655476e-07	-0.118686868686857	1
ENSG00000144120.12	TMEM177	2	119667896	2_69	0	0.0435285367101621	17.8462857032285	1.29563304096773e-05	-1.98984267158501	2
ENSG00000088179.8	PTPN4	2	119757894	2_69	0	0.0123394820365906	6.09128500644921	1.25362012637113e-06	0.595411116182184	2
ENSG00000115109.13	EPB41L5	2	120013281	2_69	0	0.0105246692887737	4.61597447837783	8.1027411028481e-07	-0.0522875816993593	1
ENSG00000074047.21	GLI2	2	120723480	2_70	0	0.0170144736407545	4.98942738472825	1.41588939940153e-06	0.322110007591682	2
ENSG00000115112.7	TFCP2L1	2	121285174	2_70	0	0.0239504173437241	8.17188853784989	3.26434179441767e-06	-1.18783389825863	2
ENSG00000074054.17	CLASP1	2	121649389	2_70	0	0.0164178947054403	4.65770320024392	1.27540872143031e-06	-0.149353010086985	2
ENSG00000155438.11	NIFK	2	121736192	2_70	0	0.0477302814738683	14.6280156641552	1.16450006680501e-05	1.75146771037191	1
ENSG00000136732.14	GYPC	2	126650125	2_74	0	0.00884907550459257	4.72180528568948	6.96892964808955e-07	-0.353639084929125	2
ENSG00000136717.14	BIN1	2	127085031	2_74	0	0.0710127084586192	24.0675710124074	2.85054856582418e-05	-2.57502736449956	2
ENSG00000186684.12	CYP27C1	2	127175928	2_74	0	0.0155109453192146	9.83997966449535	2.54561413209752e-06	-1.71212121212139	1
ENSG00000163161.12	ERCC3	2	127292055	2_75	0	0.0260210605202438	11.0236095567407	4.78419553058838e-06	2.15184590844873	3
ENSG00000169967.16	MAP3K2	2	127388571	2_75	0	0.0374320861049563	14.4232599292538	9.00466513644769e-06	-2.33247995294227	3
ENSG00000163166.14	IWS1	2	127528737	2_75	0	0.0308990771064747	12.6284560136488	6.50812475776737e-06	-1.89230769230806	1
ENSG00000169994.18	MYO7B	2	127538296	2_75	0	0.0157682959150105	6.36168368294159	1.67308088847535e-06	-0.341013824884782	1
ENSG00000144230.16	GPR17	2	127641734	2_75	0	0.121393467365752	25.6162252231528	5.18645429334448e-05	-2.57618185967672	5
ENSG00000072163.19	LIMS2	2	127647423	2_75	0	0.0235398176585997	10.0896902987543	3.96133011765796e-06	-1.20368852465743	4
ENSG00000136709.11	WDR33	2	127811792	2_75	0	0.0269308364520908	11.3449195974222	5.09578821889516e-06	1.26294820717153	1
ENSG00000144231.10	POLR2D	2	127773630	2_75	0	0.0131929715134539	4.70600501921644	1.03551195291115e-06	0.209567198177675	1
ENSG00000144233.9	AMMECR1L	2	127883299	2_75	0	0.0344866308533793	13.656496962309	7.85507229330097e-06	-1.96850393700845	1
ENSG00000136731.12	UGGT1	2	128091077	2_75	0	0.0365946541654387	14.2118317401071	8.67416761323322e-06	2.19552050934633	3
ENSG00000136720.6	HS6ST1	2	128319352	2_75	0	0.0228066865203087	9.79482800046472	3.72579634949949e-06	1.66594061811531	2
ENSG00000222014.5	RAB6C	2	129979360	2_78	0	0.0166691922999754	4.69534956504649	1.30539694806888e-06	-0.186291739894538	1
ENSG00000136699.19	SMPD4	2	130182517	2_78	0	0.0181099913928711	5.46604081039509	1.6510157617849e-06	0.51145038167946	1
ENSG00000152082.13	MZT2B	2	130181775	2_78	0	0.0173783798967901	5.08262676866011	1.47318609769285e-06	0.405509542147619	2
ENSG00000136710.9	CCDC115	2	130342923	2_78	0	0.0167196760944203	4.72345445153908	1.317187792526e-06	0.0636942675159309	1
ENSG00000136718.9	IMP4	2	130342325	2_78	0	0.0416555317610352	13.2445818679624	9.20176294115014e-06	1.51012891344306	1
ENSG00000072135.12	PTPN18	2	130356437	2_78	0	0.0185451027450582	5.68684110611545	1.75897814446572e-06	0.600000000000051	1
ENSG00000115762.16	PLEKHB2	2	131104358	2_78	0	0.0167221660731576	4.72483888277333	1.31777007633217e-06	0.255319148936154	1
ENSG00000075886.10	TUBA3D	2	131476167	2_78	0	0.0391458072765009	12.6613187551667	8.26655009183418e-06	1.84888888888994	1
ENSG00000173272.15	MZT2A	2	131540549	2_78	0	0.0207274757822861	6.72206382763352	2.32385568314384e-06	1.36567164179093	1
ENSG00000163040.14	CCDC74A	2	131530251	2_78	0	0.0166290476636686	4.67294144713772	1.29603826165395e-06	-0.37613359850683	3
ENSG00000150551.10	LYPD1	2	132645034	2_79	0	0.0231078355603239	6.8873102481312	2.65441620939589e-06	-0.777777777777903	1
ENSG00000152127.8	MGAT5	2	134120375	2_79	0	0.0398890019402426	11.9905587211285	7.97724069068979e-06	-1.43396226415058	1
ENSG00000152128.13	TMEM163	2	134719289	2_80	0	0.0204648943389885	7.41041573307101	2.52936896417893e-06	1.11931818181821	1
ENSG00000082258.12	CCNT2	2	134918197	2_80	0	0.0400727363070372	13.6879733602234	9.14846551765402e-06	-1.81897195590415	2
ENSG00000115839.17	RAB3GAP1	2	135052002	2_80	0	0.0151662298937724	4.62447666548292	1.16976960566906e-06	-0.220833333333443	1
ENSG00000121988.17	ZRANB3	2	135530703	2_80	0	0.0154326077214542	4.78620559977754	1.2319434510665e-06	0.479368949944791	2
ENSG00000144224.16	UBXN4	2	135741596	2_80	0	0.0161946172790166	5.23396503187153	1.41371417087105e-06	0.604448159991489	2
ENSG00000076003.4	MCM6	2	135876201	2_80	0	0.019531981142179	6.97620027329492	2.27261224180764e-06	-1.14085274272533	2
ENSG00000115866.10	DARS	2	135985602	2_80	0	0.221558943538235	30.2236109113543	0.000111685229471627	2.94000328358826	2
ENSG00000144229.11	THSD7B	2	136765297	2_81	0	0.0258204264670311	8.25102765850057	3.55329741204119e-06	0.982430796286142	4
ENSG00000150540.13	HNMT	2	137956036	2_82	0	0.0177624096532542	4.880795318951	1.44594769399558e-06	-0.282089857315527	2
ENSG00000144228.8	SPOPL	2	138501652	2_82	0	0.0224616607105349	7.06527456666105	2.64686025223263e-06	-0.89090909090894	1
ENSG00000168702.17	LRP1B	2	142131430	2_85	0	0.0454419766984247	14.0469636706808	1.06463264640775e-05	-1.66326530612327	1
ENSG00000115919.14	KYNU	2	142877245	2_85	0	0.0192729950602912	6.02971338853205	1.93823300619027e-06	0.774723412777465	3
ENSG00000075884.13	ARHGAP15	2	143088556	2_85	0	0.0167635705058926	4.73256111910282	1.32319198748313e-06	0.191358391630027	2
ENSG00000121989.14	ACVR2A	2	147844091	2_88	0	0.0363433634612945	15.9973096227512	9.69688340014528e-06	-3.28358208955262	1
ENSG00000115947.13	ORC4	2	148020474	2_88	0	0.0140707961290606	10.3591769762625	2.43110674813363e-06	-2.34772670441566	2
ENSG00000204406.12	MBD5	2	148020703	2_88	0	0.0518149387765546	18.1326084498039	1.56702302764619e-05	-3.44776119403153	1
ENSG00000168280.16	KIF5C	2	148810240	2_88	0	0.0131272460465057	8.30782194664474	1.8189506280195e-06	-1.04477611940322	1
ENSG00000187123.14	LYPD6	2	149332418	2_88	0	0.0103719430831984	6.12039076598746	1.05876452577272e-06	0.527559055118076	1
ENSG00000184898.6	RBM43	2	151261757	2_90	0	0.0355861434687705	14.9474690998786	8.87173774343769e-06	-2.33870967741899	1
ENSG00000123609.10	NMI	2	151290158	2_90	0	0.0134871691880391	5.90811598799912	1.32901512605205e-06	0.919035577238651	2
ENSG00000123610.4	TNFAIP6	2	151364258	2_90	0	0.0118676686917546	4.7211753579016	9.34492135751491e-07	-0.222929936305751	1
ENSG00000080345.17	RIF1	2	151402755	2_90	0	0.0328110505657104	14.1877108493988	7.76412592510136e-06	-2.05585676300997	3
ENSG00000183091.19	NEB	2	151746978	2_91	0	0.0158213843179057	4.63006722502105	1.22177682313653e-06	-0.0792682926829473	1
ENSG00000162980.16	ARL5A	2	151828599	2_91	0	0.0188832212403366	6.27469938486835	1.9761918825337e-06	-0.795454545454656	1
ENSG00000182389.19	CACNB4	2	152099291	2_91	0	0.0158406319517679	4.64134676718086	1.22624323931217e-06	-0.146509322527293	2
ENSG00000115145.9	STAM2	2	152176079	2_91	0	0.0166366648549775	5.09701539880689	1.41430253265857e-06	0.271523178807867	1
ENSG00000196504.15	PRPF40A	2	152700287	2_91	0	0.016351513554919	4.93628368196689	1.34622662135542e-06	0.250000000000077	1
ENSG00000177917.10	ARL6IP6	2	152717578	2_91	0	0.0157990971891803	4.61697550837207	1.21660598056666e-06	0.28090175298419	2
ENSG00000177519.3	RPRM	2	153477985	2_92	0	0.0366849449344041	13.1358214913268	8.03720813378731e-06	-1.19531249999986	1
ENSG00000144278.14	GALNT13	2	153872211	2_92	0	0.0149589777783934	5.40838801114003	1.34936631378443e-06	-0.576239944926888	3
ENSG00000115159.15	GPD2	2	156442679	2_93	0	0.0188261293746135	8.11682687572577	2.54863373540626e-06	-1.0720000000001	1
ENSG00000136542.8	GALNT5	2	157211795	2_94	0	0.0128577235059536	4.68032378842881	1.00369113181038e-06	0.158254096907623	3
ENSG00000115165.9	CYTIP	2	157487230	2_94	0	0.0128540032521216	4.67763851330653	1.00282503564707e-06	0.100977198697028	1
ENSG00000123612.15	ACVR1C	2	157626270	2_94	0	0.014628986377903	5.8783413787632	1.43426415522108e-06	0.583850892903653	2
ENSG00000153237.17	CCDC148	2	158392875	2_95	0	0.0160913577079508	5.6235774285269	1.50926490652942e-06	0.548872180451014	1
ENSG00000144283.21	PKP4	2	158457358	2_95	0	0.015968465471488	5.55236804732731	1.47877307818502e-06	-0.663999999999964	1
ENSG00000163331.11	DAPL1	2	158795222	2_96	0	0.00688900787866609	4.73333632451958	5.43856284203542e-07	-0.00793650793650596	1
ENSG00000115183.14	TANC1	2	158921008	2_96	0	0.00828621896222526	6.47985030755189	8.95532773334517e-07	-0.642676040424487	3
ENSG00000196151.10	WDSUB1	2	159286074	2_96	0	0.0379841314706536	20.2465694222471	1.28266650226721e-05	2.12497924974467	2
ENSG00000123636.17	BAZ2B	2	159616888	2_96	0	0.0137927512921667	10.5336926454508	2.42321335034822e-06	-1.60975609755977	1
ENSG00000136536.14	MARCH7	2	159712477	2_96	0	0.00825798764701613	6.33215262107448	8.72139001682103e-07	-0.864462502755572	2
ENSG00000241399.6	CD302	2	159795171	2_96	0	0.00684476038449611	4.65311468129598	5.31204947463215e-07	0.28149301172246	2
ENSG00000054219.10	LY75	2	159903827	2_96	0	0.0192687563879139	12.9297522080032	4.1553154002386e-06	-1.85483870967779	1
ENSG00000153246.12	PLA2R1	2	160059148	2_96	0	0.0161117733933942	11.0751170788048	2.97612917055578e-06	-1.01088966899404	4
ENSG00000115221.10	ITGB6	2	160270221	2_96	0	0.0173147850784248	12.3534159249721	3.56750240547863e-06	1.57389897091852	2
ENSG00000153250.19	RBMS1	2	160494127	2_96	0	0.00687286732519998	6.15094800282756	7.05082801801918e-07	-1.18100890207722	1
ENSG00000136560.13	TANK	2	161137211	2_97	0	0.017018309055995	7.58515584865136	2.15298508047829e-06	1.04530066689655	2
ENSG00000115233.11	PSMD14	2	161310502	2_97	0	0.0262613959775962	11.6245282679737	5.09158796967857e-06	-1.44041450777234	1
ENSG00000197635.9	DPP4	2	162074215	2_97	0	0.012665336125649	4.84172274624762	1.02276708321675e-06	-0.280303030303019	1
ENSG00000115267.5	IFIH1	2	162294461	2_97	0	0.0131231280258866	5.17120924528912	1.13185184339739e-06	0.345486111111064	1
ENSG00000182263.13	FIGN	2	163614686	2_99	0	0.0120664840459085	4.61843658920627	9.29470977879106e-07	-0.00595238095238012	1
ENSG00000115290.9	GRB14	2	164621393	2_101	0	0.0276010151430079	11.1523720659104	5.1339591752698e-06	1.30597014925427	1
ENSG00000169507.9	SLC38A11	2	164970433	2_101	0	0.0137514515520509	4.66877710739045	1.07080844938213e-06	0.0620155038759832	1
ENSG00000153253.16	SCN3A	2	165199169	2_101	0	0.0600136226564611	18.4465795435553	1.8464000267347e-05	-1.90795631825421	1
ENSG00000136531.15	SCN2A	2	164700808	2_101	0	0.0182270974527095	7.28660355337738	2.21514807389744e-06	-0.937984496124005	1
ENSG00000178662.15	CSRNP3	2	165671112	2_101	0	0.0565915022575588	17.8912757730975	1.68870052421545e-05	2.07199999999994	1
ENSG00000115339.13	GALNT3	2	165800732	2_101	0	0.0152909560256276	5.65412762309507	1.44198370245398e-06	0.497502868398977	3
ENSG00000123607.14	TTC21B	2	165954114	2_101	0	0.0137094101742877	4.64035456288126	1.06103580994157e-06	-0.0551724137930823	1
ENSG00000169432.14	SCN9A	2	166202248	2_101	0	0.0160564667060126	6.10795360359133	1.63570815214127e-06	0.633460037966069	2
ENSG00000136546.13	SCN7A	2	166494973	2_101	0	0.015632364484054	5.85926055209921	1.52766310118008e-06	0.556149732620345	1
ENSG00000163092.19	XIRP2	2	166693181	2_102	0	0.0102503044380843	6.09467449474047	1.04195121540633e-06	0.521126760563234	1
ENSG00000198648.10	STK39	2	168254111	2_102	0	0.0110932659304053	6.78078897580059	1.25458404067109e-06	-0.77777777777769	1
ENSG00000172292.14	CERS6	2	168361783	2_102	0	0.00875203391902635	4.61587847764659	6.73788298321575e-07	-0.146459459483123	2
ENSG00000152254.10	G6PC2	2	168864871	2_102	0	0.00910938000737971	4.98132707979963	7.56822411243823e-07	0.244421227157626	3
ENSG00000152253.8	SPC25	2	168887282	2_102	0	0.00875212543736281	4.61600545326853	6.73813879055939e-07	-0.0298507462686576	1
ENSG00000163093.11	BBS5	2	169512899	2_103	0	0.0191678545250638	4.73188360790602	1.51275174918486e-06	0.381679389313173	1
ENSG00000239474.6	KLHL41	2	169509786	2_103	0	0.0461919892855817	12.9540222957257	9.98001999915519e-06	1.40900195694679	1
ENSG00000138399.17	FASTKD1	2	169573525	2_103	0	0.0195289682477391	4.90553441650855	1.59781219637718e-06	0.250574279052009	2
ENSG00000138398.15	PPIG	2	169584491	2_103	0	0.0200974640680782	5.1725603030731	1.73383165987256e-06	0.435483870967874	1
ENSG00000154479.12	CCDC173	2	169694453	2_103	0	0.0229869778302193	6.42350759247492	2.46271538970373e-06	0.825199387535067	2
ENSG00000144362.11	PHOSPHO2	2	169693707	2_103	0	0.0602433444151972	15.4599118089552	1.55337457133523e-05	-2.07932688822039	2
ENSG00000213160.9	KLHL23	2	169693645	2_103	0	0.0197446997673663	5.0077620854419	1.64912785635456e-06	-0.430303013693026	3
ENSG00000138382.14	METTL5	2	169825274	2_103	0	0.0204501161201842	5.33446211505162	1.81947678655585e-06	0.320447106978916	2
ENSG00000144357.16	UBR3	2	169827097	2_103	0	0.0189943795285019	4.64730574698913	1.47226661012558e-06	-0.154696132596693	1
ENSG00000071909.18	MYO3B	2	170178516	2_103	0	0.0189524723290723	4.62675884750228	1.46252345898857e-06	0.0937150928393367	2
ENSG00000204335.3	SP5	2	170714891	2_104	0	0.0122635630713888	4.77950223911567	9.77596063165919e-07	0.395522388059781	1
ENSG00000204334.7	ERICH2	2	170785846	2_104	0	0.0157920205416947	7.12706500340348	1.87719126933871e-06	-0.800962793619673	2
ENSG00000128683.13	GAD1	2	170810487	2_104	0	0.0336037335467836	14.1650757520436	7.93901348035556e-06	-1.759509394953	2
ENSG00000115806.12	GORASP2	2	170929058	2_104	0	0.0713596070677857	21.2626697267984	2.53063988677959e-05	2.09309309309383	1
ENSG00000123600.19	METTL8	2	171435106	2_104	0	0.0121471956444572	4.69103085591137	9.50395609869422e-07	-0.217687074829806	1
ENSG00000115827.13	DCAF17	2	171435106	2_104	0	0.0121471956444572	4.69103085591137	9.50395609869422e-07	0.217687074829806	1
ENSG00000071967.11	CYBRD1	2	171522147	2_104	0	0.0122754705923417	4.78846337660745	9.80379961673366e-07	0.0770832591436693	2
ENSG00000077380.15	DYNC1I2	2	171685728	2_104	0	0.0129446571560697	5.28099604278189	1.14016183625552e-06	-0.415178571428579	1
ENSG00000128708.12	HAT1	2	171922612	2_104	0	0.0142924441549116	6.2003739294371	1.47803422662991e-06	0.638766519823884	1
ENSG00000172878.13	METAP1D	2	171997407	2_104	0	0.0126001930941152	5.03074598324356	1.05723052848397e-06	-0.423651321725862	2
ENSG00000144355.14	DLX1	2	172084534	2_104	0	0.0134772869532236	5.65522308854353	1.27119542920421e-06	0.509090909091035	1
ENSG00000091409.14	ITGA6	2	172400734	2_105	0	0.0145679845452925	14.7889612487957	3.59333120258494e-06	-1.28518857025954	2
ENSG00000152256.13	PDK1	2	172555526	2_105	0	0.0124501970160278	44.758663009984	9.29423040926492e-06	-2.93589743589857	1
ENSG00000091428.17	RAPGEF4	2	172733263	2_105	0	0.038977910078615	124.763988533472	8.11087867322752e-05	-0.514792899408491	1
ENSG00000091436.16	MAP3K20	2	173075527	2_105	0	0.00854753853323498	9.68629270408398	1.38088897263623e-06	-1.19808306709334	1
ENSG00000172845.14	SP3	2	173963364	2_105	0	0.018956046019288	16.3842987635601	5.18007107353284e-06	1.72972972972906	1
ENSG00000138430.15	OLA1	2	174248967	2_105	0	0.0157991710990992	14.8290131560557	3.90756902585715e-06	1.52597402597412	1
ENSG00000138433.15	CIR1	2	174391255	2_105	0	0.00527065077674771	4.66116018266481	4.09749446058138e-07	0.180555555555562	1
ENSG00000144306.14	SCRN3	2	174396420	2_105	0	0.00524711260873545	4.63031654879494	4.05220280294517e-07	0.162000035142593	2
ENSG00000163328.13	GPR155	2	174508229	2_105	0	0.00530482274397737	4.69701972994179	4.15578782999577e-07	-0.266331223313394	2
ENSG00000115935.17	WIPF1	2	174695169	2_105	0	0.00682355245170307	6.93833768957345	7.89634423877658e-07	-0.777070063694573	1
ENSG00000128656.13	CHN1	2	174982042	2_106	0	0.0170373011152838	6.15839998483601	1.74996272211769e-06	0.640024518693362	3
ENSG00000115966.16	ATF2	2	175168302	2_106	0	0.0227569101878976	8.81232806248946	3.34475304408763e-06	1.15046608595315	2
ENSG00000154518.9	ATP5G3	2	175185320	2_106	0	0.0218688897420365	8.41685155447787	3.06998680087338e-06	-1.08750000000013	1
ENSG00000144320.13	LNPK	2	176002028	2_106	0	0.0730225370355878	19.0141657257611	2.31576399904964e-05	1.73764055006313	2
ENSG00000175879.8	HOXD8	2	176129895	2_106	0	0.0235066577747778	9.06706045127833	3.55481907119139e-06	0.807740162073794	2
ENSG00000128652.11	HOXD3	2	176136650	2_106	0	0.0344822864207942	12.9600032493944	7.45351742181966e-06	2.20250693638407	3
ENSG00000128645.14	HOXD1	2	176188365	2_106	0	0.478566014206375	23.8305386954168	0.000190211083273953	3.72992700729817	1
ENSG00000128654.13	MTX2	2	176269444	2_106	0	0.0151761188316186	5.16938387919446	1.3084574617961e-06	0.410560384602063	2
ENSG00000170144.20	HNRNPA3	2	177215179	2_107	0	0.029911485085215	11.082628671507	5.5289271013019e-06	-1.33620689655159	1
ENSG00000018510.13	AGPS	2	177428567	2_107	0	0.0310233594222986	11.4237500001778	5.91095455419717e-06	-1.58450704225415	1
ENSG00000197557.6	TTC30A	2	177620970	2_107	0	0.0357079017232494	12.7397567463479	7.58727057519046e-06	-1.61666666666744	1
ENSG00000128655.16	PDE11A	2	177820402	2_108	0	0.0113130917456666	7.17781485290633	1.35435858972827e-06	0.906624467344969	2
ENSG00000155636.14	RBM45	2	178112094	2_108	0	0.0117945810765515	7.56436939723626	1.48804256631733e-06	-0.88688719143981	2
ENSG00000079156.16	OSBPL6	2	178153821	2_108	0	0.00860154404821401	4.63814932892249	6.65397630884151e-07	0.0637887202496315	3
ENSG00000180228.12	PRKRA	2	178451344	2_108	0	0.0104941199526055	6.48106714302281	1.13436456159867e-06	0.659919028340223	1
ENSG00000204311.12	DFNB59	2	178451344	2_108	0	0.0104941199526055	6.48106714302281	1.13436456159867e-06	0.659919028340223	1
ENSG00000079150.17	FKBP7	2	178477603	2_108	0	0.0090477578501581	5.10668794582905	7.70620210320438e-07	0.371215109666007	2
ENSG00000116095.10	PLEKHA3	2	178395926	2_108	0	0.00864817309229082	4.68823080106383	6.76228488153331e-07	0.126865671641749	1
ENSG00000155657.26	TTN	2	178831108	2_108	0	0.00978221750516728	5.82992212258037	9.51174445707218e-07	-0.615384615384598	1
ENSG00000144331.18	ZNF385B	2	179861799	2_108	0	0.00895784702233771	5.01415860213542	7.49137977278179e-07	-0.305343511450296	1
ENSG00000163510.13	CWC22	2	180007524	2_108	0	0.0155063322926651	10.104001495747	2.61313949461511e-06	-1.08040201005061	1
ENSG00000170035.15	UBE2E3	2	180967386	2_109	0	0.0181588013860123	6.93293443563897	2.09973446701825e-06	-0.957317073170632	1
ENSG00000170396.7	ZNF804A	2	184598393	2_112	0	0.00710600060661526	7.14003838610197	8.46225079688724e-07	-0.862244897959207	1
ENSG00000188738.14	FSIP2	2	185707056	2_112	0	0.0142542058015388	12.4267892359754	2.95435080510934e-06	-1.25763801967637	2
ENSG00000065548.17	ZC3H15	2	186486293	2_112	0	0.00667950851726396	6.27873156275804	6.99481977935126e-07	0.224561403508731	1
ENSG00000138448.11	ITGAV	2	186523745	2_112	0	0.0184949558856738	18.0600646341375	5.57099419084995e-06	-2.62060148241284	2
ENSG00000144369.12	FAM171B	2	186693557	2_112	0	0.00551128930365585	7.943337995525	7.30157174809614e-07	1.87559424209078	2
ENSG00000064989.12	CALCRL	2	187448790	2_112	0	0.00773218515352703	8.45231299814637	1.09002867183533e-06	1.32094594594596	1
ENSG00000003436.15	TFPI	2	187475622	2_112	0	0.00674177557549138	6.72817864547852	7.56540028013906e-07	-0.96271046343869	2
ENSG00000168542.14	COL3A1	2	188974074	2_112	0	0.0069135858789614	6.85424788389565	7.90356945494305e-07	-0.726315789473503	1
ENSG00000204262.11	COL5A2	2	189180361	2_113	0	0.0153341674005577	5.42218092609755	1.38673766193924e-06	0.656716417910046	1
ENSG00000115368.9	WDR75	2	189442966	2_113	0	0.0140592927352805	4.6161404734672	1.08243691685127e-06	-0.211014864049213	2
ENSG00000138381.9	ASNSD1	2	189661498	2_113	0	0.0283741791032052	11.1520287272768	5.27760996166989e-06	1.44167612634071	2
ENSG00000151687.14	ANKAR	2	189672029	2_113	0	0.0505806718794257	16.5733204601367	1.39815148214011e-05	-2.09722222222175	1
ENSG00000128694.11	OSGEPL1	2	189761107	2_113	0	0.0181872486152576	7.00809235542186	2.12582213897866e-06	0.944078947368148	1
ENSG00000128699.13	ORMDL1	2	189783978	2_113	0	0.0148075150695336	5.09757903107197	1.25894354822184e-06	-0.302198161373629	3
ENSG00000064933.17	PMS1	2	189783978	2_113	0	0.014119410454228	4.65575274531393	1.09639381530908e-06	-0.0166200360323909	2
ENSG00000187699.10	C2orf88	2	190353645	2_113	0	0.0140587889602118	4.61580851946973	1.08232029381011e-06	0.0136054421768709	1
ENSG00000138379.4	MSTN	2	190164699	2_113	0	0.0145306183320714	4.92230365609264	1.19292352421305e-06	0.465838509316724	1
ENSG00000151689.12	INPP1	2	190343248	2_113	0	0.0154529275022495	5.49385058890696	1.41594934467318e-06	0.477051565225901	3
ENSG00000151690.14	MFSD6	2	190279059	2_113	0	0.0285840747177168	11.2209600865749	5.34951317642936e-06	-1.25310591977293	4
ENSG00000189362.11	NEMP2	2	190534707	2_113	0	0.0183554433609024	7.09368748766107	2.17168602331179e-06	-0.73287671232898	1
ENSG00000138386.16	NAB1	2	190645806	2_113	0	0.0626654942021913	18.5978846908619	1.9438024505366e-05	1.8963967527903	2
ENSG00000115419.12	GLS	2	190891675	2_113	0	0.0176605522761507	6.73469779186287	1.98372971324901e-06	-1.13661947467706	2
ENSG00000115415.18	STAT1	2	191020034	2_113	0	0.0146502097742338	4.99841525366734	1.22133915981381e-06	-0.234567901234522	1
ENSG00000138378.17	STAT4	2	191152153	2_114	0	0.0136344726815641	6.7347040188702	1.53149987430501e-06	0.89803486226014	2
ENSG00000144339.11	TMEFF2	2	192200683	2_114	0	0.0325575092671537	14.8409526297514	8.05884972190937e-06	1.64705882352904	1
ENSG00000196950.13	SLC39A10	2	195667377	2_116	0	0.0466041253164794	14.844710814348	1.15386821068227e-05	1.9039999999998	1
ENSG00000118997.13	DNAH7	2	196027485	2_116	0	0.0208603326839427	7.32673425069465	2.54912877489414e-06	1.07744720495017	2
ENSG00000081320.10	STK17B	2	196267272	2_116	0	0.0228333025800981	8.1684496897422	3.11077411104945e-06	-1.05343511450384	1
ENSG00000138411.10	HECW2	2	196594112	2_116	0	0.0156247550620379	4.63936399528247	1.20901522874604e-06	-0.035033941006898	2
ENSG00000144395.17	CCDC150	2	196640040	2_116	0	0.0242889423638477	8.74443848501749	3.54242477720369e-06	-1.20817843866131	1
ENSG00000119041.10	GTF3C3	2	196796242	2_116	0	0.0280155338189247	10.0761603300605	4.70819104511095e-06	1.19101723463739	2
ENSG00000197121.14	PGAP1	2	196891429	2_116	0	0.0174544232850994	5.66846184404076	1.6501781677089e-06	-0.506250000000091	1
ENSG00000065413.18	ANKRD44	2	197313250	2_117	0	0.035462962851001	16.0336500526928	9.48347542713269e-06	2.88281249999943	1
ENSG00000115520.8	COQ10B	2	197453059	2_117	0	0.0117843545462228	5.77524055049486	1.13510486243065e-06	-1.50806451612903	1
ENSG00000115541.10	HSPE1	2	197500319	2_117	0	0.0417586153561559	17.5651004624792	1.22336720300366e-05	-3.18939393939459	1
ENSG00000162944.10	RFTN2	2	197640484	2_117	0	0.0138396565992638	7.26693204308859	1.67739953644333e-06	-1.15216936126058	2
ENSG00000247626.4	MARS2	2	197707737	2_117	0	0.0178850660091177	9.64932281005927	2.87837575931409e-06	-1.58064516129057	1
ENSG00000115896.15	PLCL1	2	197804386	2_117	0	0.0408578433716418	17.3611940097145	1.18308278531881e-05	-2.93116757147604	2
ENSG00000226124.6	FTCDNL1	2	199760858	2_118	0	0.0214961880685334	17.6589146342398	6.33119318951574e-06	-2.51449986150566	2
ENSG00000178074.5	C2orf69	2	199915975	2_118	0	0.014801768773792	13.8072358935178	3.40863473991447e-06	2.69426751592322	1
ENSG00000162971.10	TYW5	2	199955071	2_118	0	0.00802014944186191	7.64635020018502	1.02281420501851e-06	-1.89582246951642	2
ENSG00000162972.10	MAIP1	2	199955089	2_118	0	0.00935257808238288	9.18315311508922	1.43246254067664e-06	2.11688753718523	2
ENSG00000196141.13	SPATS2L	2	200306290	2_118	0	0.0155548293209511	12.621129512973	3.27433853281374e-06	1.41982507288555	1
ENSG00000163535.17	SGO2	2	200510401	2_118	0	0.0257172183538938	17.4291919060466	7.47586326833762e-06	-1.84157027643746	2
ENSG00000155729.12	KCTD18	2	200519526	2_118	0	0.017773603255594	15.5752501490799	4.61711421112426e-06	-2.1322229292359	2
ENSG00000138356.13	AOX1	2	200586283	2_118	0	0.0076963018857692	7.23562743222581	9.28791851683087e-07	-1.13245033112597	1
ENSG00000240344.8	PPIL3	2	200879629	2_119	0	0.0124696478137778	4.6167614981063	9.60177959564267e-07	-0.319935934222913	2
ENSG00000155744.9	FAM126B	2	201067007	2_119	0	0.0456405820080407	16.7198933094438	1.27275491061154e-05	-2.21562710013473	2
ENSG00000119013.8	NDUFB3	2	201071148	2_119	0	0.0142039089524093	5.8253424814808	1.38003292732384e-06	-0.873316513406374	2
ENSG00000003402.19	CFLAR	2	201116120	2_119	0	0.0284370996470504	12.2870310988768	5.82763526736105e-06	-1.66122448979574	1
ENSG00000003400.14	CASP10	2	201182222	2_119	0	0.0232555241853625	10.4105791945685	4.03795180284069e-06	1.40765485793624	2
ENSG00000064012.21	CASP8	2	201233250	2_119	0	0.042841155769731	16.1248471703791	1.15217087144006e-05	-2.06996058353901	3
ENSG00000155749.12	ALS2CR12	2	201321699	2_119	0	0.012468315160419	4.61576991918764	9.5986914055762e-07	0.171875000000092	1
ENSG00000082146.12	STRADB	2	201388316	2_119	0	0.0128415143795013	4.8894193622134	1.04720965103783e-06	-0.409090909090824	1
ENSG00000115993.12	TRAK2	2	201452337	2_119	0	0.0349831565524973	14.2243169021052	8.29947303965641e-06	1.54115586690043	1
ENSG00000155755.18	TMEM237	2	201640822	2_119	0	0.0187353024098255	8.39839764381443	2.62432275822388e-06	1.09516611367585	2
ENSG00000155760.2	FZD7	2	202034208	2_120	0	0.0183748046176183	9.13088253132927	2.79830849608218e-06	-1.23703703703729	1
ENSG00000138439.11	FAM117B	2	202556941	2_120	0	0.0556880344559807	19.508174810269	1.81191839319438e-05	-2.35000000000012	1
ENSG00000163596.16	ICA1L	2	202871528	2_120	0	0.0130863259549243	5.97786268660105	1.30473939040714e-06	1.10908010031202	2
ENSG00000138380.17	CARF	2	202912242	2_120	0	0.0114310410987468	4.72325572083844	9.00507534813202e-07	-0.523455271688019	3
ENSG00000138442.9	WDR12	2	203014780	2_120	0	0.0120776739304368	5.23361979219267	1.05425477135253e-06	0.446043165467718	1
ENSG00000144426.18	NBEAL1	2	203012510	2_120	0	0.0136900809191216	6.39648173355879	1.46051924762919e-06	-1.18287274136359	2
ENSG00000163600.12	ICOS	2	203936122	2_120	0	0.0189664119733327	9.42554660171535	2.98161682409025e-06	1.32759591370704	2
ENSG00000116117.17	PARD3B	2	204570183	2_120	0	0.0181405411479825	9.01151257915257	2.72651591553412e-06	-1.1666666666666	1
ENSG00000114933.15	INO80D	2	206096176	2_122	0	0.0219879769154102	8.37884555754307	3.07276652762887e-06	1.04310344827591	1
ENSG00000023228.13	NDUFS1	2	206136174	2_122	0	0.0965670481259753	16.9749822549892	2.73399924671868e-05	3.61785410271368	3
ENSG00000183671.12	GPR1	2	206217980	2_122	0	0.0196227184723304	8.1378710834857	2.6633612961849e-06	-1.47945205479434	1
ENSG00000204186.7	ZDBF2	2	206343839	2_122	0	0.0153534593192383	5.72221733019435	1.46531399161031e-06	-1.23255813953444	1
ENSG00000114948.12	ADAM23	2	206446625	2_122	0	0.0168128351419058	5.62932721471219	1.57854713245826e-06	-0.0331535248634293	3
ENSG00000138400.12	MDH1B	2	206736967	2_122	0	0.0276038325510668	10.1896342906546	4.69124470396848e-06	-1.21528476946826	4
ENSG00000118246.13	FASTKD2	2	206765614	2_122	0	0.025582905795597	9.48520125002061	4.04721733961933e-06	-1.07233991146767	2
ENSG00000144410.4	CPO	2	206809821	2_122	0	0.0244082649553939	9.05218662022373	3.68511048671702e-06	1.08333333333288	1
ENSG00000144401.14	METTL21A	2	207628441	2_122	0	0.0210217131091138	8.01059414346755	2.80861970941712e-06	-1.00396427285987	2
ENSG00000163249.11	CCNYL1	2	207676904	2_122	0	0.0420202261968177	14.5003718554427	1.01624314976345e-05	-1.63309352517941	1
ENSG00000138413.13	IDH1	2	208266043	2_123	0	0.0165781660972142	5.66101566853465	1.56527608172356e-06	0.603092783505074	1
ENSG00000115020.16	PIKFYVE	2	208265568	2_123	0	0.0182763456971734	6.56762883407529	2.00197232987447e-06	0.730386570284176	2
ENSG00000144406.18	UNC80	2	209772023	2_124	0	0.0132394405773721	7.84888428958204	1.73315604767735e-06	-1.05815090560248	2
ENSG00000078018.19	MAP2	2	209459769	2_124	0	0.0109246662377656	6.06619338106932	1.10531110665852e-06	-0.531746031746195	1
ENSG00000197713.14	RPE	2	210002122	2_124	0	0.00959399366686764	4.86221284782467	7.780249056656e-07	-0.242063492063392	1
ENSG00000115365.11	LANCL1	2	210477007	2_124	0	0.00957617833425817	4.84498858651062	7.73829156426624e-07	-0.00167748530790111	2
ENSG00000021826.14	CPS1	2	210466153	2_124	0	0.0118142367733602	6.79216075130562	1.33836241504159e-06	0.890947737110744	3
ENSG00000030419.16	IKZF2	2	213152260	2_126	0	0.119405853994549	22.1339340994498	4.40802792568653e-05	-2.67474386324345	2
ENSG00000144451.18	SPAG16	2	213283575	2_126	0	0.0186847557136653	4.61797952814275	1.43912836489575e-06	-0.243661899173068	2
ENSG00000138376.10	BARD1	2	214802424	2_127	0	0.0163879644071318	8.60488739028189	2.35196204412023e-06	1.19321175719599	4
ENSG00000138363.14	ATIC	2	215312057	2_127	0	0.0122334807144532	5.73353895845556	1.16985736901166e-06	0.501598981566824	4
ENSG00000118242.15	MREG	2	216033935	2_127	0	0.0270121808170773	13.0687630521969	5.88781611190489e-06	1.49598695331769	2
ENSG00000163449.10	TMEM169	2	216082628	2_127	0	0.0109591554061893	4.7603425449527	8.70112476221814e-07	0.187050359712229	1
ENSG00000115425.13	PECR	2	216033416	2_127	0	0.0176890781063519	9.13070800507466	2.69382736074284e-06	-1.34210526315903	1
ENSG00000079246.15	XRCC5	2	216106080	2_127	0	0.0180066971143056	9.37665330085628	2.81606077579553e-06	1.06343903642639	2
ENSG00000138375.12	SMARCAL1	2	216412526	2_127	0	0.0108434844257221	4.66184744399736	8.43115401939352e-07	-0.0995784125185149	2
ENSG00000197756.9	RPL37A	2	216498338	2_127	0	0.0108848872191614	4.69986407427466	8.53236325931385e-07	-0.129032258064502	1
ENSG00000231672.6	DIRC3	2	217756535	2_129	0	0.0513352343994474	16.6288751624116	1.42376570585845e-05	-1.8743845381975	2
ENSG00000188282.12	RUFY4	2	218034950	2_129	0	0.0139115152399639	6.0685165158791	1.40804676675992e-06	-1.38571428571419	1
ENSG00000163464.7	CXCR1	2	218166777	2_129	0	0.0432495825256035	18.8637300121703	1.36072259769846e-05	-2.77573529411788	1
ENSG00000163466.15	ARPC2	2	218217396	2_129	0	0.0288401734996521	25.5040836839671	1.22678285837393e-05	-4.74796747967471	1
ENSG00000179921.14	GPBAR1	2	218257743	2_129	0	0.0138812489932588	12.097701571166	2.80086074612628e-06	-3.21925825319941	2
ENSG00000127837.9	AAMP	2	218270227	2_129	0	0.0268419237695586	25.8443711433142	1.15701692896746e-05	-4.95967741935412	1
ENSG00000135926.14	TMBIM1	2	218292256	2_129	0	0.0333711008239399	27.8883736661581	1.55222197479706e-05	-5.06325840396871	2
ENSG00000158428.3	CATIP	2	218356632	2_129	0	0.0301116489756043	19.2263921237205	9.65589290152601e-06	3.48854961832044	1
ENSG00000018280.16	SLC11A1	2	218381984	2_129	0	0.0178642018914575	6.92887612319293	2.06446022892436e-06	-0.748175182481655	1
ENSG00000144579.7	CTDSP1	2	218398735	2_129	0	0.0203312370622257	8.1229814422446	2.75447839875803e-06	-0.992803674845937	2
ENSG00000135913.10	USP37	2	218568666	2_129	0	0.0152247322759957	5.35623338031267	1.36009505517307e-06	-0.271377368277882	2
ENSG00000144580.13	CNOT9	2	218568666	2_129	0	0.0310939465628941	13.2913075089924	6.89292668805315e-06	2.04941860465124	1
ENSG00000115556.13	PLCD4	2	218608011	2_129	0	0.0138638035384596	4.74790716612705	1.0978543317716e-06	-0.448818897637794	1
ENSG00000074582.12	BCS1L	2	218658710	2_129	0	0.0152148867868913	6.20405584683606	1.57436174807215e-06	-1.18548387096729	1
ENSG00000115568.15	ZNF142	2	218658710	2_129	0	0.0291056312039493	13.3018797322783	6.45728781972047e-06	2.20462973832999	2
ENSG00000163481.7	RNF25	2	218672243	2_129	0	0.0274409012142793	12.1019707146973	5.53878584452374e-06	-1.95692307692302	1
ENSG00000135929.8	CYP27A1	2	218780830	2_129	0	0.0140721221132604	4.7375543442767	1.11192093084826e-06	-0.241935483870947	1
ENSG00000163501.6	IHH	2	219058132	2_129	0	0.0573295862410437	17.5026767774926	1.67356808673612e-05	1.93301887197751	2
ENSG00000213901.10	SLC23A3	2	219170383	2_129	0	0.0170649642552683	6.97182906943967	1.98432232873273e-06	0.928456553687507	3
ENSG00000144567.10	FAM134A	2	219177206	2_129	0	0.0143681144248986	5.1993299684793	1.24596907650341e-06	-0.486551282913091	2
ENSG00000115649.15	CNPPD1	2	219177905	2_129	0	0.0149864509191157	5.43002748434133	1.35725337130828e-06	-0.433454991363746	2
ENSG00000158552.12	ZFAND2B	2	219185985	2_129	0	0.0139011715182187	4.72228477193511	1.09487283507417e-06	-0.157480314960629	1
ENSG00000115657.12	ABCB6	2	219218731	2_129	0	0.0156128844277306	5.78707763326445	1.50696289444873e-06	-0.737864077670024	1
ENSG00000198925.10	ATG9A	2	219229250	2_129	0	0.0148736107281614	5.27364454291182	1.30823983938428e-06	-0.528300260027585	3
ENSG00000163516.13	ANKZF1	2	219229829	2_129	0	0.0153387284652814	5.6300445409395	1.4403276424923e-06	0.557788944723712	1
ENSG00000163521.15	GLB1L	2	219249006	2_129	0	0.0178645421651701	7.17270363186778	2.13714939823158e-06	-0.951515151515223	1
ENSG00000127824.13	TUBA4A	2	219278362	2_129	0	0.0163320178356325	6.17328678574635	1.68157562735433e-06	-0.650205761317217	1
ENSG00000054356.13	PTPRN	2	219309801	2_129	0	0.0171457021710796	6.6908793609572	1.91336832706099e-06	0.807106598984412	1
ENSG00000123992.18	DNPEP	2	219400504	2_129	0	0.0174561253455033	6.76063475747738	1.96831875747105e-06	-0.755555868471604	2
ENSG00000175084.11	DES	2	219418233	2_129	0	0.0138641016475664	4.62245097590291	1.06886819205114e-06	0.0916030534350857	1
ENSG00000072195.14	SPEG	2	219434550	2_129	0	0.018083612797322	7.10114341626044	2.14177373714339e-06	0.870370370370576	1
ENSG00000072182.12	ASIC4	2	219559047	2_129	0	0.0146124655453741	5.03625923106122	1.22741572279224e-06	-0.203703703703804	1
ENSG00000123989.13	CHPF	2	219541517	2_129	0	0.0157635736408868	5.78650249795733	1.52135627616001e-06	-0.464566929133816	1
ENSG00000188760.10	TMEM198	2	219542000	2_129	0	0.0143368155362866	5.01736144355176	1.19974290733489e-06	0.464788732394493	1
ENSG00000123999.4	INHA	2	219572251	2_129	0	0.0138792458251563	4.62855651193053	1.07144909926634e-06	0.0312499999999891	1
ENSG00000144589.21	STK11IP	2	219597759	2_130	0	0.0148550219886822	5.04820835928006	1.25075047418241e-06	-0.342322294534433	2
ENSG00000124003.12	MOGAT1	2	222671953	2_131	0	0.0156895355688816	5.51663951462815	1.44359310648391e-06	-0.48744769874489	1
ENSG00000152056.16	AP1S3	2	223837588	2_131	0	0.0149234653629341	5.05166064832201	1.25737249546393e-06	0.289062500000035	1
ENSG00000085449.14	WDFY1	2	223941828	2_131	0	0.0225683268543556	8.89853552533502	3.34948476843164e-06	1.16733067729054	1
ENSG00000135900.3	MRPL44	2	223956499	2_131	0	0.0152206546044011	5.23480079072351	1.32890396047915e-06	0.447368421052542	1
ENSG00000135919.12	SERPINE2	2	224039199	2_132	0	0.0150726414287766	5.54999739187148	1.39521858362367e-06	0.534351145037938	1
ENSG00000124019.9	FAM124B	2	224403583	2_132	0	0.0211916017777478	8.71827736105881	3.08144607007543e-06	-1.0862068965519	1
ENSG00000036257.12	CUL3	2	224605478	2_132	0	0.0169980981904526	6.66699882500781	1.8901262682108e-06	0.945783132530443	1
ENSG00000169047.5	IRS1	2	226800135	2_133	0	0.0146449021197059	4.67385078440518	1.14161961505286e-06	-0.139112903225735	1
ENSG00000081052.11	COL4A4	2	227155775	2_133	0	0.016258603979535	5.6448398269191	1.53071726860558e-06	0.495470183249882	2
ENSG00000169031.18	COL4A3	2	227154069	2_133	0	0.0177707101760127	6.47144134142394	1.91807642976653e-06	0.666666666666623	1
ENSG00000153823.18	PID1	2	229270456	2_135	0	0.0121266171906482	9.37263025265274	1.8956635445971e-06	1.05223880597016	1
ENSG00000187957.7	DNER	2	229445094	2_135	0	0.00721802928387239	4.61794561176698	5.55939534283971e-07	0.0503144654087987	1
ENSG00000153832.11	FBXO36	2	229793617	2_135	0	0.0214969793820705	15.1139572646213	5.41895738110744e-06	1.86836027713707	1
ENSG00000163053.10	SLC16A14	2	230076747	2_135	0	0.0294024773787717	17.2667084923994	8.46746844994944e-06	-1.78124999999981	1
ENSG00000079263.18	SP140	2	230204176	2_135	0	0.0127135529889406	13.5102546831373	2.86477540250761e-06	2.76851851851765	1
ENSG00000135899.17	SP110	2	230169933	2_135	0	0.0832990933724378	29.6045922270944	4.1130071420813e-05	3.23459620477916	2
ENSG00000185404.16	SP140L	2	230305789	2_135	0	0.00868964968967545	6.00959316008688	8.70978523585647e-07	-0.116077234873896	2
ENSG00000067066.16	SP100	2	230414543	2_135	0	0.00812930225068365	5.91262905136564	8.01667005599417e-07	0.627737226277519	1
ENSG00000135916.15	ITM2C	2	230866088	2_135	0	0.00776824380138841	5.24781325404243	6.79925492962607e-07	0.39357019733024	2
ENSG00000135898.9	GPR55	2	230960977	2_135	0	0.0245893960790099	15.7849633614462	6.4736847438541e-06	-1.60169491525456	1
ENSG00000204128.5	C2orf72	2	231017308	2_136	0	0.0192423945008379	4.67236452622661	1.49953268951704e-06	0.28475213190896	4
ENSG00000135914.5	HTR2B	2	231125953	2_136	0	0.0209382931794134	5.45844406789911	1.90620781888856e-06	0.500000000000046	1
ENSG00000135931.17	ARMC9	2	231198864	2_136	0	0.0207724033712258	5.38439281039486	1.8654498952024e-06	-0.506944444444359	1
ENSG00000171596.6	NMUR1	2	231524502	2_136	0	0.0192390284597621	4.67073503273712	1.49874750609332e-06	0.151857191858522	3
ENSG00000221944.6	TIGD1	2	232550122	2_136	0	0.0279178381931958	8.14047039328376	3.7904554139833e-06	1.07876509761491	2
ENSG00000204120.14	GIGYF2	2	232697018	2_138	0	0.00675516982584179	4.68197010531489	5.27503096901387e-07	-0.273457255565951	2
ENSG00000115474.6	KCNJ13	2	232776373	2_138	0	0.00724149175453104	5.14368209990849	6.21244083500112e-07	0.164062500000018	1
ENSG00000182600.9	C2orf82	2	232856815	2_138	0	0.00719101066323757	5.10198992794508	6.11912937198055e-07	-0.146881287726432	1
ENSG00000066248.14	NGEF	2	233013260	2_138	0	0.00908489244416955	7.35860546242945	1.1150014037602e-06	0.811790871853788	2
ENSG00000168918.13	INPP5D	2	233029915	2_138	0	0.0069235981803768	4.95438890085855	5.72113314189557e-07	0.446927374301595	1
ENSG00000085978.21	ATG16L1	2	233239397	2_138	0	0.00675788720394532	47.568218366189	5.36151999285063e-06	-7.10526315789611	1
ENSG00000077044.10	DGKD	2	233356202	2_138	0	0.00685963038488124	12.6499119449097	1.44726587960329e-06	-3.01503759398477	1
ENSG00000085982.13	USP40	2	233566769	2_138	0	0.00702151858706368	6.11243894018099	7.15823067044259e-07	1.17203620513627	2
ENSG00000123485.11	HJURP	2	233854491	2_138	0	0.0267299591888845	16.8902725079732	7.53000141480163e-06	-1.86297455025684	2
ENSG00000188042.7	ARL4C	2	234165519	2_138	0	0.00966521148119481	7.84934535060571	1.26533320217051e-06	-0.873895254510466	2
ENSG00000130147.15	SH3BP4	2	234975866	2_138	0	0.00687203935729341	4.77451716707986	5.47236684361223e-07	0.195599022004912	1
ENSG00000132321.16	IQCA1	2	236486800	2_139	0	0.0439702176000322	14.6036595785526	1.07097768304911e-05	1.86500736082842	2
ENSG00000198612.10	COPS8	2	237191843	2_140	0	0.0177327672723753	8.89534291656387	2.63086955230247e-06	-1.21693121693119	1
ENSG00000115648.13	MLPH	2	237484517	2_140	0	0.0133408906539484	6.25184860106034	1.3910840864584e-06	-0.609037328094169	1
ENSG00000124839.12	RAB17	2	237601116	2_140	0	0.110180833276638	26.1184543769276	4.79969489325306e-05	2.47767857142924	1
ENSG00000124831.18	LRRFIP1	2	237627612	2_140	0	0.0114047674115696	4.79712603662369	9.12489062022414e-07	0.188976377952735	1
ENSG00000177483.11	RBM44	2	237778130	2_140	0	0.0117586991561675	5.08057350210015	9.96396339910135e-07	0.310367812149688	4
ENSG00000132329.10	RAMP1	2	237861037	2_141	0	0.0165535531906021	6.52245375087966	1.80078698231113e-06	0.251798561151104	1
ENSG00000184182.18	UBE2F	2	237966682	2_141	0	0.0132455279642674	4.81603465575877	1.06394452206971e-06	0.00667982617188489	2
ENSG00000132330.16	SCLY	2	238060509	2_141	1	0.0726607797536869	18.0865218406452	2.19187214165714e-05	3.96606767688397	2
ENSG00000144488.14	ESPNL	2	238127296	2_141	0	0.0129557510139446	5.13162014938007	1.10886123310888e-06	0.802403154754278	2
ENSG00000168427.8	KLHL30	2	238136810	2_141	0	0.0425598238528987	15.1936230434741	1.0785027943653e-05	-1.47493403693913	1
ENSG00000178752.15	ERFE	2	238158500	2_141	0	0.0137407478121681	5.5902452614281	1.28115399945713e-06	-0.778443113772277	1
ENSG00000132323.8	ILKAP	2	238159318	2_141	0	0.0293649606171688	11.0886697695317	5.43086463764179e-06	0.707692307692205	1
ENSG00000144485.10	HES6	2	238241004	2_141	0	0.0134130789041327	5.18383308335134	1.15968380961097e-06	0.602559814328326	2
ENSG00000204104.11	TRAF3IP1	2	238320731	2_141	0	0.0168980533946297	7.36158776975401	2.07476196611832e-06	0.899280575539728	1
ENSG00000065802.11	ASB1	2	238426679	2_141	0	0.0201268414498038	9.22296571886344	3.0960383061284e-06	-1.29373729547228	2
ENSG00000233608.3	TWIST2	2	238847617	2_141	0	0.0201728450733994	8.27580234944769	2.78443682394855e-06	-0.871794871794955	1
ENSG00000178586.4	OR6B3	2	240039122	2_143	0	0.00597047692094554	7.49548486272798	7.46395239658656e-07	-0.8475038198538	4
ENSG00000182083.7	OR6B2	2	240032033	2_143	0	0.00532746213956392	6.44259103753738	5.72454589675504e-07	0.681454807351188	3
ENSG00000130414.11	NDUFA10	2	240022435	2_143	0	0.00451486867381901	4.92323827505021	3.70728593187967e-07	0.257142857142952	1
ENSG00000172428.10	COPS9	2	240136001	2_143	0	0.00488158852374776	5.64915997987681	4.59944202121216e-07	0.471544715446807	1
ENSG00000063660.8	GPC1	2	240286740	2_143	0	0.0154704595816514	16.3870971095948	4.22829567013998e-06	1.60147660997854	2
ENSG00000144504.15	ANKMY1	2	240525944	2_143	0	0.00444563985985569	4.77941822574532	3.54380175313877e-07	0.186727097828952	2
ENSG00000142330.19	CAPN10	2	240586423	2_143	0	0.0104869299277938	12.658133081222	2.21400261253004e-06	-1.46384280961542	3
ENSG00000178623.11	GPR35	2	240604773	2_143	0	0.00828639982087676	13.5956071557548	1.8789905549003e-06	-2.51357214937871	2
ENSG00000172478.17	C2orf54	2	240889391	2_143	0	0.00448670142338015	5.07876707881158	3.80054230223663e-07	0.447368421052561	1
ENSG00000188542.9	DUSP28	2	240642105	2_143	0	0.0048257834158747	6.69473922965783	5.38842196041972e-07	-1.60305343511455	1
ENSG00000172482.4	AGXT	2	240867975	2_143	0	0.00436819357404894	4.65890915221076	3.39426872938353e-07	0.107475136977508	2
ENSG00000226321.5	CROCC2	2	240921494	2_143	0	0.00853241340166067	11.8310757672372	1.68366711864232e-06	-1.7293233082708	1
ENSG00000122085.16	MTERF4	2	241094178	2_143	0	0.00547844253609686	6.74547938742073	6.16353740220663e-07	0.787488899709199	2
ENSG00000115687.13	PASK	2	241146610	2_143	0	0.0303394362534594	22.3340806575883	1.13014896741085e-05	2.14062500000009	1
ENSG00000146205.13	ANO7	2	241217826	2_144	0	0.00751729681292723	4.75089150949983	5.95657914887771e-07	-0.244477996299424	2
ENSG00000168385.17	SEPT2	2	241316415	2_144	0	0.00760648838050326	6.92901741229152	8.79054829876415e-07	1.65306122449023	1
ENSG00000115677.16	HDLBP	2	241316415	2_144	0	0.00749636536081999	7.37095888189772	9.21583815706031e-07	-1.87489718002955	2
ENSG00000006607.13	FARP2	2	241356233	2_144	0	0.0648110046257542	21.9890075598456	2.37691957682489e-05	1.51870810807076	2
ENSG00000115694.14	STK25	2	241553364	2_144	0	0.0102375583881404	10.8586490260609	1.85409632604404e-06	2.32307692307778	1
ENSG00000176720.4	BOK	2	241531129	2_144	0	0.00763710550921248	8.96798622867171	1.14230960577631e-06	-2.27885960785905	2
ENSG00000168397.16	ATG4B	2	241569654	2_144	0	0.0119647564275074	9.9669635554959	1.9889636116442e-06	-2.05195894558994	3
ENSG00000168393.12	DTYMK	2	241683277	2_144	0	0.00853341539008923	9.52951373260795	1.35629366289013e-06	2.42630802670429	3
ENSG00000168395.15	ING5	2	241660146	2_144	0	0.012099342172933	13.2413133609412	2.67210135885813e-06	-2.77882356844862	3
ENSG00000180902.17	D2HGDH	2	241751330	2_144	0	0.0136579869792783	9.83630887642376	2.24067546005229e-06	-1.14925147037337	2
ENSG00000154252.11	GAL3ST2	2	241767686	2_144	0	0.0129879823056499	9.23684791543446	2.00090093376323e-06	0.985815602836817	1
ENSG00000204099.11	NEU4	2	241761545	2_144	0	0.13077444028696	30.2502894725293	6.59800302598285e-05	2.7023542495821	2
ENSG00000188389.10	PDCD1	2	241816008	2_144	0	0.0125453247614461	9.42465037868093	1.9720015972053e-06	1.33855799373099	1
ENSG00000188011.5	RTP5	2	241869928	2_144	0	0.0197205013828939	13.9615798414951	4.5921135909333e-06	-2.09787234042445	1
ENSG00000134121.9	CHL1	3	221092	3_1	0	0.023238020725336	6.93035777285791	2.68605496538629e-06	0.739130434782823	1
ENSG00000134115.12	CNTN6	3	848377	3_1	0	0.0278286252871952	8.61185599803716	3.99713317205098e-06	1.06042096598879	3
ENSG00000072756.16	TRNT1	3	3128394	3_4	0	0.00652525399227322	5.00770988289711	5.45000231924887e-07	-0.31318681318678	1
ENSG00000113851.14	CRBN	3	3176089	3_4	0	0.00789944300962908	6.77704473275465	8.92887880315931e-07	-0.725273991440656	2
ENSG00000175928.5	LRRN1	3	3302225	3_4	0	0.00645245225503788	4.9038670125994	5.27744346178976e-07	-0.276119402985164	1
ENSG00000170364.12	SETMAR	3	4303349	3_4	0	0.0112670836639749	10.0675772257248	1.89189310498807e-06	1.16917293233013	1
ENSG00000144455.13	SUMF1	3	4368850	3_4	0	0.00870865033479717	7.68033887645409	1.11555591053234e-06	0.903442673243891	4
ENSG00000150995.18	ITPR1	3	4492945	3_4	0	0.00662295175116812	5.14526197021629	5.68354350215366e-07	-0.29687500000015	1
ENSG00000134108.12	ARL8B	3	5119888	3_4	0	0.00778827508272317	6.6457963350715	8.63273512705611e-07	0.767256085132321	3
ENSG00000134109.10	EDEM1	3	5190141	3_4	0	0.0108841503456989	9.74694743038971	1.76938874933678e-06	-1.26309677105207	2
ENSG00000071282.11	LMCD1	3	8499684	3_6	0	0.020883193469594	7.55967198600877	2.63305523375905e-06	0.875749063409214	2
ENSG00000182533.6	CAV3	3	8733693	3_7	0	0.0372151692196537	13.4068186715655	8.3215808922982e-06	-1.51813328778613	2
ENSG00000180914.10	OXTR	3	8929664	3_7	0	0.0144995636709957	4.61968173330678	1.11719014346644e-06	0.0652173913043365	1
ENSG00000070950.9	RAD18	3	8963418	3_7	0	0.0164756694292295	5.80652832701415	1.59558418945815e-06	0.60111987455427	2
ENSG00000196220.15	SRGAP3	3	9363240	3_7	0	0.0219981946886835	8.49580751907962	3.11710772457419e-06	-1.00000000000005	1
ENSG00000168137.15	SETD5	3	9397385	3_7	0	0.0380820028487821	13.6226749913504	8.65251343177008e-06	1.51301115241685	1
ENSG00000132164.9	SLC6A11	3	10839157	3_8	0	0.0272940634119329	9.15735469646937	4.16867788199871e-06	1.0551724137925	1
ENSG00000163719.19	MTMR14	3	9649842	3_8	0	0.0168244461509617	4.65153620867373	1.30526077792551e-06	0.132701421800944	1
ENSG00000144550.12	CPNE9	3	9703359	3_8	0	0.0175046891103823	5.01997825587139	1.46560299397748e-06	-0.320754716981183	1
ENSG00000114026.21	OGG1	3	9733427	3_8	0	0.0168165692110862	4.64718272517181	1.30342862275324e-06	0.142011834319475	1
ENSG00000134072.10	CAMK1	3	9769618	3_8	0	0.0242004156627945	8.03517951252452	3.24323572107117e-06	0.924865831842699	1
ENSG00000214021.15	TTLL3	3	9808579	3_8	0	0.0168387833642597	4.65945198443763	1.3085962033143e-06	-0.139436217640611	2
ENSG00000156990.14	RPUSD3	3	9843931	3_8	0	0.0168344207589414	4.65704383089009	1.30758102209977e-06	0.111940298507424	1
ENSG00000163701.18	IL17RE	3	9902483	3_8	0	0.0273135886443749	9.16404348992011	4.17470711014293e-06	1.18571428571413	1
ENSG00000171135.13	JAGN1	3	9890428	3_8	0	0.0200386497441311	6.27750782098417	2.09804994397227e-06	-0.772441917329492	2
ENSG00000163702.18	IL17RC	3	9917083	3_8	0	0.0185403673027702	5.55448910779671	1.7176020854577e-06	-0.423322770495719	3
ENSG00000163703.17	CRELD1	3	9933125	3_8	0	0.0413037354686042	13.0349660647877	8.97964858452264e-06	1.85191870415769	2
ENSG00000163704.11	PRRT3	3	9954742	3_8	0	0.029649358261493	9.9303204571859	4.91064644472768e-06	1.76923076923111	1
ENSG00000144554.10	FANCD2	3	10025967	3_8	0	0.0352771719909163	11.5560982436186	6.79931392971728e-06	1.56410216028594	2
ENSG00000254999.3	BRK1	3	10115548	3_8	0	0.019476850296216	6.01286323264884	1.95326045389067e-06	0.399952779801241	2
ENSG00000134086.7	VHL	3	10140878	3_8	0	0.0212699821624038	6.83265346648547	2.42391075861088e-06	1.26865671641799	1
ENSG00000157014.10	TATDN2	3	10247090	3_8	0	0.0620476210752886	16.8715699902916	1.74598592608507e-05	-1.894495412845	1
ENSG00000157017.15	GHRL	3	10273419	3_8	0	0.0193160567560471	5.93577614685345	1.91230029761015e-06	-0.894917578436143	3
ENSG00000157020.17	SEC13	3	10301192	3_8	0	0.0171066174669149	4.806139449104	1.3712625556394e-06	-0.544000000000039	1
ENSG00000157087.17	ATP2B2	3	10546009	3_8	0	0.0259084309310476	8.67115860327187	3.74695387969759e-06	-0.868852459016743	1
ENSG00000157103.10	SLC6A1	3	10978347	3_9	0	0.0121005635979503	5.46698110820872	1.1033499439377e-06	-0.467490226541142	3
ENSG00000196639.6	HRH1	3	11080662	3_9	0	0.0117582509250143	5.20080976683775	1.01993805980525e-06	-0.367682917079392	2
ENSG00000197548.12	ATG7	3	11271528	3_9	0	0.0111070902003191	4.67244944425572	8.65575619757145e-07	0.0316595027512515	4
ENSG00000144559.10	TAMM41	3	11801386	3_9	0	0.0130145256138531	6.14256563485128	1.33333185098564e-06	0.603174603174461	1
ENSG00000157152.16	SYN2	3	12019417	3_9	0	0.0137903451312458	6.67998498415953	1.53642274301749e-06	0.818181818181944	1
ENSG00000157150.4	TIMP4	3	12142241	3_9	0	0.0143581022952392	7.05454003370444	1.6893741756557e-06	0.950495049504565	1
ENSG00000154743.17	TSEN2	3	12484507	3_9	0	0.014363569818894	7.05806116484395	1.69086102252048e-06	-0.890647138373173	3
ENSG00000075975.15	MKRN2	3	12534920	3_9	0	0.0114680359389936	4.96901141213412	9.50427830872516e-07	-0.411101266695696	2
ENSG00000225526.4	MKRN2OS	3	12557284	3_9	0	0.016562931437148	8.38151569814417	2.31536717727274e-06	1.16607879705326	3
ENSG00000132155.11	RAF1	3	12655999	3_9	0	0.0118825808307177	5.29834023301974	1.05005180525211e-06	-0.512000000000131	1
ENSG00000088726.15	TMEM40	3	12769053	3_9	0	0.0170147604873195	8.63166488966926	2.44951733249708e-06	1.03448275862011	1
ENSG00000144712.11	CAND2	3	12760186	3_9	0	0.0115227372658948	5.01314644176031	9.63443289755315e-07	0.219742379636764	5
ENSG00000144713.12	RPL32	3	12841494	3_9	0	0.0110776252122968	4.64781507473879	8.5872797928548e-07	0.0679245283018898	1
ENSG00000131379.9	C3orf20	3	14669081	3_10	0	0.0105284986883376	4.69268340108458	8.2403907855801e-07	0.141935483870989	1
ENSG00000144711.13	IQSEC1	3	13083798	3_10	0	0.0228836560924499	11.9055639253072	4.54397035297643e-06	1.52083333333339	1
ENSG00000132182.11	NUP210	3	13419856	3_10	0	0.0109902038114583	5.09059715673809	9.33113736087225e-07	0.34094744373565	2
ENSG00000163520.13	FBLN2	3	13517555	3_10	0	0.0967331587294393	25.4995409785579	4.11403363244773e-05	-2.64878842091297	3
ENSG00000163528.12	CHCHD4	3	14124463	3_10	0	0.0390793534422743	16.90718320718	1.10199274190949e-05	2.16176470588311	1
ENSG00000170876.7	TMEM43	3	14166025	3_10	0	0.0107156321259684	4.85602017142954	8.67877408031105e-07	-0.178197064989495	1
ENSG00000154767.14	XPC	3	14134946	3_10	0	0.0511819348356235	19.4440558281609	1.65983020887829e-05	-2.31838581575999	4
ENSG00000131389.16	SLC6A6	3	14211616	3_10	0	0.0156986194127438	8.39978073601489	2.19932553205122e-06	-1.06729726063194	2
ENSG00000144596.12	GRIP2	3	14533826	3_10	0	0.0173038617759714	9.30453539994429	2.68533106143184e-06	1.08125000000009	1
ENSG00000154781.15	CCDC174	3	14652153	3_10	0	0.0121253327777557	6.00220707242465	1.21384922784909e-06	-0.585904387708224	2
ENSG00000177463.15	NR2C2	3	14938447	3_12	0	0.033172839684209	17.7516064147894	9.82155867930325e-06	-1.85245901639334	1
ENSG00000131368.7	MRPS25	3	15063435	3_12	0	0.0114680837137267	7.86476780213042	1.50430834671271e-06	-0.879870129869993	1
ENSG00000131381.12	RBSN	3	15090344	3_12	0	0.00890814739381651	5.52337686190866	8.20639044606602e-07	0.432647724191485	2
ENSG00000131375.9	CAPN7	3	15206289	3_12	0	0.00895815399566258	5.57523789054919	8.32994305685619e-07	0.511764705882273	1
ENSG00000131370.15	SH3BP5	3	15319427	3_12	0	0.0096300988197402	6.24543810583775	1.00312200630099e-06	0.601554963896967	3
ENSG00000206562.11	METTL6	3	15420851	3_12	0	0.00970582081797056	6.31802229198982	1.02275951581962e-06	-0.642857142857249	1
ENSG00000144597.13	EAF1	3	15424866	3_12	0	0.00959327943209132	6.20993735952368	9.9360649041303e-07	0.646740113781041	2
ENSG00000206561.12	COLQ	3	15453151	3_12	0	0.00815857772683815	4.70918395562004	6.40796626447375e-07	-0.154503154655817	3
ENSG00000131373.14	HACL1	3	15601536	3_12	0	0.0128249545918385	8.90212454427804	1.90418705157458e-06	1.0627484001458	2
ENSG00000169814.12	BTD	3	15603161	3_12	0	0.00829922473639866	4.86749162069437	6.73756306397584e-07	-0.269736842105245	1
ENSG00000206560.11	ANKRD28	3	15862131	3_12	0	0.029370250078498	16.6132885248853	8.13810628620715e-06	1.80927731946504	2
ENSG00000154813.9	DPH3	3	16236690	3_12	0	0.0349666896577674	18.244586057216	1.06401717663843e-05	2.01405665826704	2
ENSG00000131378.13	RFTN1	3	16443712	3_12	0	0.00875651536433864	5.36432262360981	7.83441023948975e-07	-0.422222222222278	1
ENSG00000182568.16	SATB1	3	18440698	3_13	0	0.0163314552466914	10.0834045222867	2.74657954350636e-06	1.25923501352575	2
ENSG00000183960.8	KCNH8	3	19148202	3_14	0	0.0130102482414493	4.8665911439608	1.05601612609985e-06	-0.232456140350764	1
ENSG00000163576.17	EFHB	3	19946945	3_14	0	0.0143060794239954	5.74792332698848	1.3714870263511e-06	0.569805224498136	3
ENSG00000144566.10	RAB5A	3	19947126	3_14	0	0.0183493403938381	8.06082516978505	2.46694839460953e-06	-0.977272727272628	1
ENSG00000183977.13	PP2D1	3	19971502	3_14	0	0.0217663558906899	9.65010923389295	3.50330590204558e-06	1.15151515151505	1
ENSG00000114166.7	KAT2B	3	20063346	3_15	0	0.0132757687718686	4.80205091520174	1.06327730842034e-06	0.61808925289861	3
ENSG00000129810.14	SGO1	3	20187278	3_15	0	0.0254458300301995	10.8537109620716	4.60632927494349e-06	1.73387096774167	1
ENSG00000182247.9	UBE2E2	3	23037413	3_17	0	0.0166909080060487	6.32793790487248	1.76157962269985e-06	-0.813628127755705	3
ENSG00000170142.11	UBE2E1	3	23805720	3_18	0	0.0228161977568054	10.4572761258021	3.97943993334924e-06	1.1294964028775	1
ENSG00000197885.10	NKIRAS1	3	23946351	3_18	0	0.0188486635286488	8.67892071032291	2.72838961690375e-06	1.00757575757557	1
ENSG00000151090.17	THRB	3	24376359	3_18	0	0.0413290019945259	16.0117566099099	1.10370752517109e-05	2.09433962264099	1
ENSG00000077092.18	RARB	3	25173356	3_18	0	0.045935557388611	17.0043834230048	1.3027767076161e-05	-2.38095238095316	1
ENSG00000077097.15	TOP2B	3	25664786	3_19	0	0.0214312615021816	5.39988008822334	1.93015398120549e-06	-0.474820143884951	1
ENSG00000151092.16	NGLY1	3	25767224	3_19	0	0.0200969298070701	4.80144284280909	1.60939106000289e-06	-0.256830601092842	1
[truncated: 9,560 more rows]
