# Supplementary material for: Adjusting for genetic confounders in transcriptome-wide association studies improves discovery of risk genes of complex traits
Source: Nat Genet. 2024 Jan 26;56(2):336–47. doi: 10.1038/s41588-023-01648-9 (PMC10864181; doi:10.1038/s41588-023-01648-9)
Supplement: Supplementary file 5 — cTWAS results of all analyzed genes across all tissues for IBD, SCZ, and SBP. Results are stored separately for each combination of traits and tissues. Column legends for each set of results are the same as in Supplementary Table 1. [file 41588_2023_1648_MOESM5_ESM.zip › IBD_Ovary.csv]

id	genename	chrom	pos	region_tag	cs_index	PIP	tau2	PVE	z	num_eqtl
ENSG00000188976.10	NOC2L	1	958339	1_2	0	0.00809383824371157	10.956644621697	1.4790818296754e-06	-1.37876234196669	3
ENSG00000187642.9	PERM1	1	982112	1_2	0	0.00572677402755151	7.40785876415331	7.07559303673016e-07	-0.778846153845978	1
ENSG00000188290.10	HES4	1	1000018	1_2	0	0.0217735249293385	19.3116103747425	7.01305652250993e-06	1.96524064171037	1
ENSG00000187608.8	ISG15	1	1004625	1_2	0	0.00794372002539989	10.2574178203029	1.35900821168561e-06	1.13013698630087	1
ENSG00000186827.10	TNFRSF4	1	1213936	1_2	0	0.00486500500400766	7.16749828183347	5.8158205059186e-07	1.37924151696545	1
ENSG00000078808.16	SDF4	1	1231507	1_2	0	0.0227925253179415	28.4615783880778	1.08196081524899e-05	-4.16728233288331	2
ENSG00000160087.20	UBE2J2	1	1274159	1_2	0	0.00858112679745016	12.0531831304397	1.72506784454176e-06	1.70555555555487	1
ENSG00000162572.20	SCNN1D	1	1280044	1_2	0	0.00411654073650469	4.73324882597884	3.2497642657496e-07	-0.176368409578339	2
ENSG00000131584.18	ACAP3	1	1309988	1_2	1	0.498898736083883	30.1251548851951	0.000250669674876245	-5.34146341463493	1
ENSG00000127054.20	INTS11	1	1317020	1_2	0	0.00444741682811578	8.8304421388696	6.55013709293516e-07	2.24855966021038	3
ENSG00000224051.6	CPTP	1	1327211	1_2	0	0.00599254491893397	15.1729950870092	1.51650106932747e-06	3.37354085603291	1
ENSG00000169962.4	TAS1R3	1	1331096	1_2	0	0.0041376731111189	6.7765099697314	4.67651535083256e-07	1.60740740740759	1
ENSG00000162576.16	MXRA8	1	1362103	1_2	0	0.00415817950923303	6.28017452142672	4.35547025525025e-07	-1.40690974823657	2
ENSG00000175756.13	AURKAIP1	1	1375267	1_2	0	0.00639539408744272	11.8409912064073	1.26303526111911e-06	2.43212237093819	1
ENSG00000242485.5	MRPL20	1	1407232	1_2	0	0.00618548456895085	14.6939008214261	1.51590134243917e-06	3.03723404255202	1
ENSG00000235098.8	ANKRD65	1	1421170	1_2	0	0.0252068723528757	29.6140761269336	1.24502266087356e-05	-4.32613484561192	2
ENSG00000179403.11	VWA1	1	1434687	1_2	0	0.00404880379760664	8.48621574960183	5.73061069671551e-07	-2.2804232804236	1
ENSG00000215915.9	ATAD3C	1	1453961	1_2	0	0.00457017593787168	5.92878046171987	4.51916703755623e-07	-0.809044224946215	2
ENSG00000160072.19	ATAD3B	1	1497758	1_2	0	0.00438607177381845	5.16845822121709	3.78091444172327e-07	-0.170337738619686	1
ENSG00000008128.22	CDK11A	1	1726691	1_2	0	0.00982369409678696	14.7978180920739	2.42455823734399e-06	2.2449494949491	1
ENSG00000008130.15	NADK	1	1806932	1_2	0	0.0978030844863023	29.8507742950177	4.86931934612665e-05	2.85057978989207	2
ENSG00000078369.17	GNB1	1	1890472	1_2	0	0.00409606241735672	6.51663173872725	4.45194561981998e-07	1.47524752475251	1
ENSG00000169885.9	CALML6	1	1915022	1_2	0	0.00709244664319697	16.399053140366	1.93988040423966e-06	3.52447552447647	1
ENSG00000178821.12	TMEM52	1	1919475	1_2	0	0.0154374638493886	19.3918765453664	4.99293482230433e-06	2.74925373134276	1
ENSG00000205116.3	TMEM88B	1	1426253	1_2	0	0.00400561191015902	8.26295618389507	5.52032218145208e-07	2.23076923076955	1
ENSG00000142609.17	CFAP74	1	2004049	1_2	0	0.00403826979355382	4.5607919645459	3.07181954152287e-07	-0.139423076923057	1
ENSG00000067606.16	PRKCZ	1	2050397	1_2	0	0.00409883971991853	4.61890774995182	3.15762338811849e-07	-0.228853888788702	2
ENSG00000162585.16	FAAP20	1	2189186	1_2	0	0.00429903535609688	5.08123680920205	3.64334718139008e-07	0.328402627144149	2
ENSG00000157933.9	SKI	1	2228951	1_2	0	0.00451751144037549	5.71640876382094	4.30707706997078e-07	0.574380165289296	1
ENSG00000116151.13	MORN1	1	2344583	1_2	0	0.00399575225851256	4.467492470512	2.97729925262041e-07	0.119678203065452	2
ENSG00000157916.19	RER1	1	2391287	1_2	0	0.00563085920015671	7.03933639729981	6.61098989538063e-07	0.528384279475919	1
ENSG00000157911.9	PEX10	1	2416293	1_2	0	0.0113700743725393	14.2020232406994	2.69323115711733e-06	-1.83660130718973	1
ENSG00000149527.17	PLCH2	1	2425928	1_2	0	0.00399079155871129	4.49363748598135	2.99100531163384e-07	-0.200239217508554	2
ENSG00000157873.17	TNFRSF14	1	2555429	1_2	0	0.00531103673042388	12.3202579529703	1.09133783405644e-06	-2.77586206896459	1
ENSG00000142606.15	MMEL1	1	2632528	1_2	0	0.00442226841699622	10.9126059310411	8.0488470997496e-07	2.72222266738048	2
ENSG00000215912.12	TTC34	1	2800905	1_2	0	0.0043415414791157	11.5961664316145	8.3968906985979e-07	-2.95267868277243	2
ENSG00000130762.14	ARHGEF16	1	3455907	1_2	0	0.01173275784084	13.7441601663409	2.68954255478755e-06	1.51381215469556	1
ENSG00000162591.15	MEGF6	1	3616139	1_2	0	0.00748099844856254	10.0282644034374	1.25125390603082e-06	-1.21428571428567	1
ENSG00000235169.7	SMIM1	1	3772844	1_3	0	0.0212371572764035	4.45656105775765	1.57854275723426e-06	0.0376843893566069	2
ENSG00000130764.9	LRRC47	1	3782383	1_3	0	0.0225359800954791	4.98912572564902	1.87525790228112e-06	0.388888888889041	1
ENSG00000116198.12	CEP104	1	3849191	1_3	0	0.0251627879394534	5.97906914962212	2.50929914917807e-06	-0.72011328337629	3
ENSG00000169598.15	DFFB	1	3885454	1_3	0	0.0296916366353521	7.46723104651944	3.69788866863711e-06	-0.992816771330606	3
ENSG00000198912.10	C1orf174	1	3891607	1_3	0	0.0550707017283989	13.0540106835742	1.19901517539978e-05	1.61840351307181	2
ENSG00000162592.9	CCDC27	1	3746564	1_3	0	0.0443247449949022	11.0838743797131	8.19403748413551e-06	-1.45490196078436	1
ENSG00000196581.10	AJAP1	1	4978033	1_4	0	0.014965511604913	4.48177780971789	1.11867001054046e-06	0.0134228187919462	1
ENSG00000069424.14	KCNAB2	1	5985028	1_5	0	0.0397619977338077	9.27264722857938	6.14939003100842e-06	-1.19755312876593	2
ENSG00000131697.17	NPHP4	1	5946579	1_5	0	0.0264853905553443	5.61098345509986	2.47859446282994e-06	0.632454728043525	2
ENSG00000158286.12	RNF207	1	6205436	1_5	0	0.0908609334505349	16.8133414290278	2.54795252708444e-05	1.95202020202003	1
ENSG00000116251.9	RPL22	1	6209280	1_5	0	0.0359320179596329	8.35797972691363	5.00890767806442e-06	-1.1811320754716	1
ENSG00000116237.15	ICMT	1	6236734	1_5	0	0.0401005759919081	9.34924013074659	6.25297987440333e-06	1.23575189709839	2
ENSG00000097021.19	ACOT7	1	6394628	1_5	0	0.0457777300110752	10.547779648772	8.05332836829391e-06	-1.82882882882875	1
ENSG00000187017.15	ESPN	1	6424625	1_5	0	0.053737967859282	12.0028399215221	1.07578468889848e-05	2.12966690183627	2
ENSG00000215788.9	TNFRSF25	1	6466259	1_5	0	0.0530234375481022	11.8812483887954	1.05072740787028e-05	2.06113306266616	2
ENSG00000173662.20	TAS1R1	1	6554687	1_5	0	0.0327177189173749	7.51296486951966	4.09972268187295e-06	1.24999999999998	1
ENSG00000041988.15	THAP3	1	6625714	1_5	0	0.0297283264423589	6.64999212266387	3.29724863921922e-06	-1.01526717557267	1
ENSG00000007923.15	DNAJC11	1	6701642	1_5	0	0.0247352349784969	4.99674376829228	2.06140452717864e-06	-0.641791044776053	1
ENSG00000116288.12	PARK7	1	7954388	1_6	0	0.0291818870209025	10.9111950813543	5.3106269847909e-06	-0.949062380268261	2
ENSG00000116285.12	ERRFI1	1	8026467	1_6	0	0.0627910620821725	28.71139442751	3.00685316137152e-05	-4.33858267716697	1
ENSG00000162426.14	SLC45A1	1	8317768	1_6	0	0.0159063301315482	6.08711961402278	1.61488623731789e-06	0.216000000000035	1
ENSG00000142583.17	SLC2A5	1	9088125	1_6	0	0.0300918389439087	12.1923345403837	6.119214892998e-06	1.3764044943826	1
ENSG00000180758.11	GPR157	1	9128930	1_6	0	0.0229419183967985	9.73683359528786	3.72569744627483e-06	-1.14480408858642	1
ENSG00000171612.6	SLC25A33	1	9539060	1_7	0	0.0392855934423458	10.0567157824414	6.58945657044574e-06	-1.29591836734644	1
ENSG00000171603.16	CLSTN1	1	9824341	1_7	0	0.0296976565360138	7.60364893142798	3.76620835575457e-06	-1.00888888888822	1
ENSG00000175279.21	CENPS	1	10430493	1_7	0	0.0259472716124733	6.35023193290112	2.74815605792796e-06	-0.738955823293331	1
ENSG00000241563.3	CORT	1	10448079	1_7	0	0.0249077069876189	5.94757075874369	2.47077655231112e-06	-0.637795275590579	1
ENSG00000204624.7	DISP3	1	11478999	1_8	0	0.0251979255130396	5.90614458453338	2.48215539987515e-06	-0.651162790697901	1
ENSG00000175262.14	C1orf127	1	10982502	1_8	0	0.0214186821244101	4.44744134521412	1.58877749787515e-06	0.101910828025476	1
ENSG00000120948.16	TARDBP	1	11012522	1_8	0	0.0354228566896655	8.97214686213841	5.30078343639877e-06	-1.37174721189581	1
ENSG00000116649.9	SRM	1	11060199	1_8	0	0.0244953293170694	5.65212582948901	2.3091662947587e-06	-0.666574057261416	2
ENSG00000171824.13	EXOSC10	1	11099932	1_8	0	0.0270950368362923	6.55853280085063	2.96385222461229e-06	-0.862458526665395	2
ENSG00000171819.4	ANGPTL7	1	11189075	1_8	0	0.0432404339463455	10.774169560749	7.7702314528461e-06	-1.75177304964527	1
ENSG00000198793.12	MTOR	1	11262571	1_8	0	0.0542358393758331	12.8295908429101	1.16053776575501e-05	1.92700729926996	1
ENSG00000132879.13	FBXO44	1	11648679	1_8	0	0.0214674779043545	4.467853563665	1.5997055832992e-06	0.0509554140127423	1
ENSG00000116661.9	FBXO2	1	11631104	1_8	0	0.0216814167571696	4.55680815435395	1.64781521218568e-06	0.129669085047635	2
ENSG00000116663.10	FBXO6	1	11664651	1_8	0	0.0505811149235252	12.1956591598308	1.0288540746394e-05	-1.46121494554205	2
ENSG00000204518.2	AADACL4	1	12644197	1_9	0	0.0237613255659362	7.33771291113476	2.90798047585514e-06	-0.870703764320294	1
ENSG00000177674.15	AGTRAP	1	11750448	1_9	0	0.023397209158151	7.1990771129896	2.80931856093993e-06	-0.800000000000125	1
ENSG00000177000.10	MTHFR	1	11807680	1_9	0	0.0281696484143541	8.86707575375361	4.16602575923884e-06	-1.28780487804946	1
ENSG00000011021.21	CLCN6	1	11806385	1_9	0	0.0368344426129991	11.2835791764994	6.93204045642709e-06	-1.60304341805563	2
ENSG00000120937.8	NPPB	1	11859214	1_9	0	0.0213651150277023	6.3837650920362	2.27479486133702e-06	0.920634920634809	1
ENSG00000116685.15	KIAA2013	1	11950721	1_9	0	0.0902767683084412	19.4555468616214	2.92940590146374e-05	-2.59523809523809	1
ENSG00000048707.13	VPS13D	1	12230088	1_9	0	0.0245482848189479	7.63031634441151	3.12409191389307e-06	0.924242424242004	1
ENSG00000215910.7	C1orf167	1	11786685	1_9	0	0.0288503650686724	9.08188584904399	4.37006058103189e-06	-1.31862745098018	1
ENSG00000162493.16	PDPN	1	13583657	1_10	0	0.025725181729971	4.69122691007037	2.01282026782679e-06	0.259668508287304	1
ENSG00000171729.13	TMEM51	1	15152787	1_11	0	0.0136229365068054	7.35085739838113	1.67020137112809e-06	-0.93835616438361	1
ENSG00000142621.19	FHAD1	1	15235900	1_11	0	0.0105258217155813	4.90418513674937	8.60959994823416e-07	-0.365062270410992	2
ENSG00000142634.12	EFHD2	1	15409565	1_11	0	0.016299850582307	8.89908212848566	2.41929564544582e-06	-1.08731848062802	2
ENSG00000142615.7	CELA2A	1	15456727	1_11	0	0.126662276019494	26.9374203850703	5.69066994023537e-05	2.96019900497671	1
ENSG00000215704.9	CELA2B	1	15466305	1_11	0	0.0144250261574599	7.59106467147648	1.82633064444549e-06	-1.24203821656102	1
ENSG00000132906.17	CASP9	1	15525539	1_11	0	0.0104165422911738	4.82276790583199	8.37876575739524e-07	-0.436717138154895	2
ENSG00000116138.12	DNAJC16	1	15526781	1_11	0	0.0110484894366935	5.29286142160593	9.75334381414942e-07	-0.791044776119348	1
ENSG00000116771.5	AGMAT	1	15584636	1_11	0	0.0116553446674385	5.75777803389115	1.11928361164848e-06	-0.870262505592759	2
ENSG00000197312.11	DDI2	1	15617889	1_11	0	0.0153753600208605	8.34529325148667	2.1400651837361e-06	1.07333333333299	1
ENSG00000116786.11	PLEKHM2	1	15684135	1_11	0	0.0229562137060726	11.6759634691198	4.47046904650685e-06	1.91187739463675	1
ENSG00000162461.7	SLC25A34	1	15735471	1_11	0	0.00998426091290494	4.46530740760269	7.43579468849883e-07	0.0866666666666584	1
ENSG00000162458.12	FBLIM1	1	15756481	1_11	0	0.0107525734013995	5.05884538954138	9.07243630891725e-07	0.790598290598118	1
ENSG00000233954.6	UQCRHL	1	15809022	1_11	0	0.011068439996057	5.31150085571718	9.80536526352403e-07	0.60103626943009	1
ENSG00000186510.11	CLCNKA	1	16017907	1_11	0	0.0107993046509361	5.19568276222799	9.35833364226316e-07	-0.237129392159725	2
ENSG00000173641.17	HSPB7	1	16019753	1_11	0	0.0272444078419674	13.4078196229874	6.09250139400241e-06	-1.57777777777752	1
ENSG00000184908.17	CLCNKB	1	16043819	1_11	0	0.0319205101498911	14.6818443787582	7.81646784380927e-06	-1.93984962406023	1
ENSG00000142632.16	ARHGEF19	1	16212818	1_11	0	0.012217008108355	6.25642124621763	1.27482611028446e-06	0.643835616438103	1
ENSG00000132881.11	RSG1	1	16237068	1_11	0	0.0100933505409387	4.56836317495182	7.69052669798429e-07	0.0112883719145505	2
ENSG00000037637.10	FBXO42	1	16352069	1_11	0	0.0248835795126939	12.5086713189506	5.19139578970364e-06	1.60305343511447	1
ENSG00000187144.11	SPATA21	1	16437144	1_11	0	0.010181914314757	4.6391716958471	7.87825419860251e-07	0.200000000000007	1
ENSG00000157191.19	NECAP2	1	16440373	1_11	0	0.0102725729855228	4.71973618386577	8.08643434814517e-07	0.233266215522185	2
ENSG00000159363.17	ATP13A2	1	17011965	1_12	0	0.0253879144371054	5.51394315335841	2.33479855544017e-06	0.614285714285821	1
ENSG00000117118.9	SDHB	1	17063085	1_12	0	0.0230480502145931	4.64562795715171	1.78582428131411e-06	0.2727272727273	1
ENSG00000117115.12	PADI2	1	17134583	1_12	0	0.0280913915899179	6.42361629190419	3.00962891204125e-06	-0.774436090225649	1
ENSG00000159339.13	PADI4	1	17325799	1_12	0	0.0760682425493295	15.4600406483505	1.96143589882953e-05	-1.90076335877825	1
ENSG00000179051.13	RCC2	1	17438988	1_12	0	0.0225446085507512	4.44741866949462	1.67228702178326e-06	-0.0310077519379731	1
ENSG00000158748.3	HTR6	1	19665573	1_13	0	0.00410568693022029	5.33977102988445	3.65652519768593e-07	0.420790493717561	2
ENSG00000159423.16	ALDH4A1	1	18903117	1_13	0	0.0134551689177608	16.1854051153316	3.63222575894685e-06	-1.83233532934197	1
ENSG00000127481.14	UBR4	1	19205040	1_13	0	0.00904613139074417	12.1752154972286	1.83695980617033e-06	-1.42603550295797	1
ENSG00000127463.13	EMC1	1	19242228	1_13	0	0.00410767186125716	5.16384945893133	3.53776858719086e-07	-0.212911011996016	2
ENSG00000162482.4	AKR7A3	1	19288862	1_13	0	0.00932474578017017	13.1477608249838	2.04479088799397e-06	1.70682730923684	1
ENSG00000053371.12	AKR7A2	1	19311815	1_13	0	0.00410941722478264	5.52085478796662	3.7839611323438e-07	-0.562366496213861	2
ENSG00000040487.12	PQLC2	1	19312089	1_13	0	0.00370098530381435	4.49462354628157	2.77441094300349e-07	0.00815326024530335	2
ENSG00000173436.13	MINOS1	1	19596819	1_13	0	0.0155818487358658	16.3169934502339	4.24052110288469e-06	-1.54545454545503	1
ENSG00000158747.13	NBL1	1	19640599	1_13	0	0.00370734063786704	4.48142069217947	2.77101139941878e-07	0.165071770334827	1
ENSG00000169914.5	OTUD3	1	19895132	1_13	0	0.00379839207788235	10.6749508079737	6.76278809493322e-07	-2.41581215993477	2
ENSG00000188257.10	PLA2G2A	1	19975434	1_13	0	0.00504817774661615	10.1842193629573	8.57477017775045e-07	-2.3187548426057	3
ENSG00000127472.10	PLA2G5	1	20028276	1_13	0	0.00380351967989601	4.91965076083389	3.1209013938401e-07	-0.737777777778037	1
ENSG00000178828.6	RNF186	1	19819693	1_13	0	0.00401304534258784	14.8835051758121	9.96183617045128e-07	-2.7218045112788	1
ENSG00000183114.7	FAM43B	1	20551955	1_14	0	0.0183148119158701	4.55569670156961	1.39160945736106e-06	-0.196721311475286	1
ENSG00000158825.5	CDA	1	20588679	1_14	0	0.0181105284973397	4.45521503641554	1.34573609217906e-06	-0.0229007633587735	1
ENSG00000158828.7	PINK1	1	20633253	1_14	0	0.0651628187163611	16.0142281817213	1.74046774836624e-05	1.83333333333418	1
ENSG00000189410.11	SH2D5	1	20732634	1_14	0	0.0448845908861987	12.6237044611713	9.45026952996239e-06	1.84122562673952	1
ENSG00000117298.14	ECE1	1	21347880	1_14	0	0.0403173489150763	11.6526224558743	7.83566298062174e-06	1.41605839416019	1
ENSG00000090686.15	USP48	1	21783459	1_15	0	0.0891532493805921	20.2593770442179	3.01247442987241e-05	-2.25531364161193	2
ENSG00000187942.11	LDLRAD2	1	21811974	1_15	0	0.0185310401319964	5.97454030244398	1.846564139547e-06	0.318840579710191	1
ENSG00000142798.17	HSPG2	1	21937058	1_15	0	0.0416046366769737	12.9923512775285	9.01549534635136e-06	2.03973509933877	1
ENSG00000142789.19	CELA3A	1	22001714	1_15	0	0.0153168003895424	4.59376984910304	1.17353863292375e-06	0.308931185944526	1
ENSG00000070831.15	CDC42	1	22052867	1_15	0	0.0163888651751328	5.39933003024775	1.47587257370742e-06	-0.767045454545448	1
ENSG00000162552.14	WNT4	1	22143914	1_15	0	0.0157391615724836	4.78770420994274	1.25680821457959e-06	-0.0434598047809122	2
ENSG00000184677.16	ZBTB40	1	22454434	1_15	0	0.015589265093481	5.4349071076771	1.41311619427294e-06	0.93377483443713	1
ENSG00000173372.16	C1QA	1	22636557	1_15	0	0.0151851566236046	4.54466771991549	1.15101641391592e-06	-0.323144104803341	1
ENSG00000173369.15	C1QB	1	22652153	1_15	0	0.0151182888863418	4.49265091678362	1.13283176985878e-06	-0.199999999999934	1
ENSG00000125945.14	ZNF436	1	23369659	1_16	0	0.0227545133219578	6.94442114835175	2.63550417021291e-06	-0.893805309734294	1
ENSG00000204219.9	TCEA3	1	23422655	1_16	0	0.023370179080315	7.18405487630406	2.80021763900856e-06	0.858829595340668	2
ENSG00000227868.5	C1orf234	1	23015700	1_16	0	0.0956593418647785	19.9865699613564	3.18878884640276e-05	-2.28700266652147	2
ENSG00000179546.4	HTR1D	1	23194847	1_16	0	0.0177809928686234	4.73326580188916	1.40370874908168e-06	-0.323353293413007	1
ENSG00000142676.12	RPL11	1	23691734	1_17	0	0.023064588806864	5.14805674119092	1.98038280584374e-06	0.426136363636281	1
ENSG00000011007.12	ELOA	1	23743147	1_17	0	0.0215792780624696	4.56363744185213	1.64251048808354e-06	-0.344000000000008	1
ENSG00000117308.14	GALE	1	23800401	1_17	0	0.0261488239164245	6.31550390522286	2.75435728207155e-06	0.703266626233293	2
ENSG00000117305.14	HMGCL	1	23838758	1_17	0	0.0213714333291387	4.47261066937126	1.59424422048572e-06	-0.280000000000017	1
ENSG00000179163.11	FUCA1	1	23867524	1_17	0	0.022653168181073	4.98331108536951	1.88281241749055e-06	-0.574803149606281	1
ENSG00000142677.3	IL22RA1	1	24143324	1_17	0	0.187371489378907	23.7977895525535	7.43704200074677e-05	-2.88546766027843	2
ENSG00000185436.11	IFNLR1	1	24187118	1_17	0	0.0337683078295628	8.46879016143083	4.76969683465099e-06	-1.25295692603292	2
ENSG00000158055.15	GRHL3	1	24318866	1_17	0	0.0244478659701036	5.73141241123049	2.33702157294647e-06	0.714285714285722	1
ENSG00000001460.17	STPG1	1	24416496	1_17	0	0.0274390986318327	6.76584035481272	3.09636173962907e-06	0.918024673495271	2
ENSG00000001461.16	NIPAL3	1	24415329	1_17	0	0.0214385140292673	4.4926892207872	1.60642762127832e-06	0.0395355321029356	3
ENSG00000117602.11	RCAN3	1	24502439	1_17	0	0.0287993886266282	7.22042137925363	3.46821424269293e-06	-0.947955390334556	1
ENSG00000169504.14	CLIC4	1	24745177	1_17	0	0.0234084198770168	5.29153508088054	2.06592182676278e-06	-0.428977272727649	1
ENSG00000117614.9	SYF2	1	25232900	1_18	0	0.0158582134734382	4.46518074311007	1.18100954720424e-06	0.0623052959501458	1
ENSG00000183726.10	TMEM50A	1	25257119	1_18	0	0.0187048109950096	5.93325552332093	1.85100026933994e-06	0.658227848101495	1
ENSG00000188672.17	RHCE	1	25432164	1_18	0	0.017117869116229	5.14308594235387	1.46836352744018e-06	-0.354838709677438	1
ENSG00000204178.9	TMEM57	1	25430369	1_18	0	0.0163331299783639	4.72570790523392	1.28734929125819e-06	-0.201612903225827	1
ENSG00000117632.22	STMN1	1	25908492	1_18	0	0.0194276322751981	6.35746843995209	2.05998564058519e-06	-0.795275590551094	1
ENSG00000158006.13	PAFAH2	1	25998029	1_18	0	0.0189366097219505	6.02371101926285	1.9025078748035e-06	0.434108527131723	1
ENSG00000158008.9	EXTL1	1	26019793	1_18	0	0.0158957105590907	4.49292748654435	1.1911582448937e-06	0.34108527131781	1
ENSG00000175087.9	PDIK1L	1	26111250	1_18	0	0.0326658121714098	10.8226705913094	5.89641450921083e-06	-1.26993865030719	1
ENSG00000197245.5	FAM110D	1	26158522	1_18	0	0.0306868286333566	10.3661983819186	5.30556487691703e-06	-1.58014943397826	2
ENSG00000236782.6	RP11-96L14.7	1	26170849	1_18	0	0.0158315397401133	4.45295365171376	1.17579453104707e-06	-0.204081632653036	1
ENSG00000142675.17	CNKSR1	1	26170849	1_18	0	0.0158315397401133	4.45295365171376	1.17579453104707e-06	-0.204081632653036	1
ENSG00000130695.14	CEP85	1	26233678	1_18	0	0.0506008327227285	14.9880544486855	1.26491991927061e-05	2.22513075629931	2
ENSG00000142669.14	SH3BGRL3	1	26282158	1_18	0	0.0183915648542071	5.81429262127672	1.7835105129601e-06	1.14925373134327	1
ENSG00000169442.8	CD52	1	26317588	1_18	0	0.067621561515282	17.8043612751628	2.00803694515857e-05	-2.85969342310614	2
ENSG00000158062.20	UBXN11	1	26317588	1_18	0	0.0799344066001666	19.3032841995206	2.57350529199768e-05	2.96124031007749	1
ENSG00000176083.17	ZNF683	1	26348600	1_18	0	0.0237523061828822	7.93627892305787	3.14400198364203e-06	-1.31249999999997	1
ENSG00000117713.18	ARID1A	1	26693253	1_18	0	0.0422123189686945	13.0415969734073	9.18184784600013e-06	-1.69469026548638	1
ENSG00000060642.10	PIGV	1	26787956	1_18	0	0.0416387661982976	12.9512459789018	8.99434433497563e-06	-1.70128712136305	2
ENSG00000142751.14	GPN2	1	26890178	1_18	0	0.0473098435937318	14.0571241337541	1.10919549701549e-05	1.77973568281991	1
ENSG00000090020.10	SLC9A1	1	27167188	1_19	0	0.015181569389304	4.94069007339119	1.2510203842793e-06	-0.369127516778623	1
ENSG00000142784.15	WDTC1	1	27234825	1_19	0	0.0582847398380249	17.0612809442076	1.65854249067931e-05	-1.91841491841474	1
ENSG00000186501.14	TMEM222	1	27335461	1_19	0	0.029080329083396	10.7709182620765	5.22410807064303e-06	1.30434782608699	1
ENSG00000142765.17	SYTL1	1	27342119	1_19	0	0.0309682935470128	11.3371526506198	5.8557344642275e-06	-1.35845721024663	2
ENSG00000126709.14	IFI6	1	27671883	1_19	0	0.0143874378456639	4.46006870531784	1.07024970037112e-06	0.0790123456789981	1
ENSG00000117748.9	RPA2	1	27914481	1_19	0	0.0157595249251239	5.27501199150647	1.38652172324289e-06	-0.432273329806856	2
ENSG00000130768.14	SMPDL3B	1	27935089	1_19	0	0.0157322552403866	5.25951556943065	1.3800563967355e-06	0.534351145038218	1
ENSG00000158156.7	XKR8	1	27958990	1_19	0	0.23463533460212	30.1584858430163	0.000118022022730781	3.18653570172296	2
ENSG00000158161.15	EYA3	1	28077966	1_19	0	0.0491621372843252	15.5136799362174	1.27205441034308e-05	1.88461538461531	1
ENSG00000169403.11	PTAFR	1	28193492	1_19	0	0.0660157047407631	18.1978211949566	2.00367261692789e-05	-2.01829795272442	2
ENSG00000126698.10	DNAJC8	1	28232589	1_19	0	0.0333682002724988	12.0095328433171	6.68373162591452e-06	2.03614457831352	1
ENSG00000130770.17	ATPIF1	1	28236029	1_19	0	0.0169724675492572	5.93875036145255	1.68112560323053e-06	0.643939222558741	2
ENSG00000130766.4	SESN2	1	28259165	1_19	0	0.0165579568325827	5.71737503262295	1.57893238463994e-06	0.68571428571446	1
ENSG00000130772.13	MED18	1	28329751	1_19	0	0.0459768711426865	14.9062641402202	1.14305816767642e-05	1.72541743970407	1
ENSG00000204138.12	PHACTR4	1	28349072	1_19	0	0.0153464499963459	5.03735654802614	1.28934970692411e-06	-0.71683866460936	2
ENSG00000180098.9	TRNAU1AP	1	28553045	1_19	0	0.0160418663137529	5.43394078579721	1.45388447791931e-06	-0.562604340567907	1
ENSG00000198492.15	YTHDF2	1	28736724	1_19	0	0.0266811588640393	9.99653081712527	4.44850520908291e-06	-1.61904761904817	1
ENSG00000159023.19	EPB41	1	28886822	1_19	0	0.0632949376655434	17.813361207859	1.88050700879838e-05	2.09126984127083	1
ENSG00000116353.15	MECR	1	29230712	1_19	0	0.0238776484655107	8.99911007199883	3.58386154746943e-06	1.09090909090884	1
ENSG00000060656.19	PTPRU	1	29476447	1_19	0	0.014933769700058	4.79345163891384	1.19392736200785e-06	-0.407407407407375	1
ENSG00000162510.5	MATN1	1	30723617	1_20	0	0.0183580953509138	4.70466260321216	1.44050977640054e-06	0.216730038022848	1
ENSG00000162511.7	LAPTM5	1	30757821	1_20	0	0.0243932403802272	7.25405273065698	2.9512792833157e-06	0.918749999999629	1
ENSG00000162512.15	SDC3	1	30872900	1_20	0	0.0213120026097411	6.04208716928705	2.14768880231047e-06	-0.666666666666697	1
ENSG00000134644.15	PUM1	1	31066204	1_20	0	0.0197541095040161	5.36144092575634	1.76644080168628e-06	0.562499999999841	1
ENSG00000084628.9	NKAIN1	1	31190986	1_20	0	0.0233475128694601	6.86062838004919	2.67155810657274e-06	0.795081407571532	2
ENSG00000121766.15	ZCCHC17	1	31300649	1_20	0	0.017892059102592	4.47432420534424	1.33520478219686e-06	0.0969696969696606	1
ENSG00000121769.7	FABP3	1	31377211	1_20	0	0.0185443167552383	4.79509887851569	1.48309342488588e-06	0.657894736841945	1
ENSG00000168528.11	SERINC2	1	31409395	1_20	0	0.0205249618223045	5.70462313386502	1.95285241144845e-06	-0.506044905008671	1
ENSG00000142910.15	TINAGL1	1	31576075	1_20	0	0.0179266510628101	4.49162474693303	1.3429589463007e-06	-0.0897711887138772	2
ENSG00000121764.11	HCRTR1	1	31616786	1_20	0	0.0201647725757754	5.54588927504272	1.8651966569653e-06	0.513618677043029	1
ENSG00000162517.12	PEF1	1	31644486	1_20	0	0.0231992250507289	6.80342934678239	2.63245807049616e-06	-0.754437869821998	1
ENSG00000084636.17	COL16A1	1	31703950	1_20	0	0.0645592870740699	16.0570002084364	1.72895322648706e-05	-1.74210526315849	1
ENSG00000121753.12	ADGRB2	1	31764679	1_20	0	0.0182148602393137	4.63449176215561	1.40795269489659e-06	0.198847262247802	1
ENSG00000134668.12	SPOCD1	1	31815803	1_20	0	0.0243319050355789	7.23143850530579	2.93468110448703e-06	-0.903061224489842	1
ENSG00000184007.18	PTP4A2	1	31944881	1_20	0	0.0270995824291392	8.19946238397224	3.70602276213089e-06	0.898190900956505	2
ENSG00000084652.15	TXLNA	1	32179560	1_21	0	0.0185043117955666	4.4531085322906	1.37434676086201e-06	0.0748031496062766	1
ENSG00000160051.11	IQCC	1	32205429	1_21	0	0.0185061657338361	4.45000664645059	1.37352703630747e-06	-0.023622047244096	1
ENSG00000222046.2	DCDC2B	1	32267487	1_21	0	0.0186454556756696	4.50802314544919	1.40190712916533e-06	0.0869565217391171	1
ENSG00000084623.11	EIF3I	1	32222176	1_21	0	0.0185277964162568	4.45806370063811	1.3776222402076e-06	-0.00784313725490084	1
ENSG00000160055.19	TMEM234	1	32222176	1_21	0	0.0185277964162568	4.45806370063811	1.3776222402076e-06	0.00784313725490084	1
ENSG00000183615.5	FAM167B	1	32247598	1_21	0	0.0185216993193258	4.45745581392683	1.37698110837322e-06	0.0638297872340535	1
ENSG00000116478.11	HDAC1	1	32291652	1_21	0	0.0341471103550812	9.905035998096	5.64118213549771e-06	-1.19912982825975	2
ENSG00000160058.18	BSDC1	1	32397196	1_21	0	0.0223446970496272	6.21012664374509	2.31438194863489e-06	-0.713855421686753	1
ENSG00000160062.14	ZBTB8A	1	32541751	1_21	0	0.0201662191972442	5.33095644575511	1.79303894818052e-06	-0.652173913043778	1
ENSG00000176261.15	ZBTB8OS	1	32650758	1_21	0	0.0510079321249443	13.740973513958	1.16900219212207e-05	1.64516129032225	1
ENSG00000162521.18	RBBP4	1	32651022	1_21	0	0.0194432051523372	4.88380684530135	1.58374932731095e-06	0.34700315457417	1
ENSG00000116497.17	S100PBP	1	32817174	1_21	0	0.0203700189696991	5.33380201119146	1.8121261595575e-06	0.502392344497593	1
ENSG00000134684.10	YARS	1	32817982	1_21	0	0.0318184175079944	9.54016091445228	5.06284208798793e-06	1.33742331288349	1
ENSG00000160097.16	FNDC5	1	32871796	1_21	0	0.0216939420849401	5.80078050627058	2.098867460855e-06	0.543804984919053	2
ENSG00000142920.16	AZIN2	1	33080047	1_21	0	0.0185100880910262	4.46120289126112	1.37727468867996e-06	-0.05605898061943	2
ENSG00000160094.14	ZNF362	1	33258296	1_21	0	0.0261727925310813	7.08163082281176	3.09131634850247e-06	-0.419580419580401	1
ENSG00000184389.9	A3GALT2	1	33321277	1_21	0	0.0196780240244071	4.97309611323265	1.63218147658952e-06	-0.194823328422431	2
ENSG00000134686.18	PHC2	1	33431196	1_21	0	0.0350748179694932	9.97299404235194	5.8341970186356e-06	-1.16784869976334	1
ENSG00000121903.14	ZSCAN20	1	33471534	1_21	0	0.0198869479220369	4.99450273762865	1.65661083509335e-06	-0.146666666666632	1
ENSG00000121904.17	CSMD2	1	34165500	1_21	0	0.0251275937586161	7.17615605744497	3.00748093066547e-06	-0.859259259259234	1
ENSG00000273274.1	ZBTB8B	1	32465491	1_21	0	0.0185249815331974	4.46284867164444	1.37889135926861e-06	-0.0648648648648808	1
ENSG00000163866.8	SMIM12	1	34877614	1_22	0	0.0242244444382471	7.5834881737628	3.06395896915157e-06	-0.853535353535686	1
ENSG00000243749.1	TMEM35B	1	34984759	1_22	0	0.0254835922014759	8.06184380369113	3.42653468127592e-06	0.96277915632722	1
ENSG00000163867.16	ZMYM6	1	35031112	1_22	0	0.0182065029927345	5.03364129167676	1.52851218775564e-06	0.422572178477562	1
ENSG00000197056.9	ZMYM1	1	35070852	1_22	0	0.0183371143917977	5.10227508987421	1.56046836868828e-06	0.448275862068901	1
ENSG00000116560.10	SFPQ	1	35192273	1_22	0	0.017118136903767	4.47874746033126	1.27871328090714e-06	-0.111111111111163	1
ENSG00000020129.15	NCDN	1	35557823	1_22	0	0.017081216992935	4.46051729368964	1.27076177584355e-06	0.102272727272737	1
ENSG00000116819.6	TFAP2E	1	35573174	1_22	0	0.0279949678063158	8.83243767143473	4.12401901801468e-06	1.06854838709682	1
ENSG00000126067.11	PSMB2	1	35641909	1_22	0	0.0194039080858477	5.5701539489231	1.80267116848617e-06	-0.507246376811654	1
ENSG00000142686.7	C1orf216	1	35718988	1_22	0	0.0174150318416471	4.6206170831502	1.34209839770368e-06	0.216216216216177	1
ENSG00000134698.10	AGO4	1	35808004	1_22	0	0.018626830511972	5.23164165806335	1.62531318218253e-06	0.516068052930015	1
ENSG00000092847.11	AGO1	1	35870261	1_22	0	0.0289032011805912	9.29075239296383	4.47875119723957e-06	1.21546961325976	1
ENSG00000116863.10	ADPRHL2	1	36088235	1_22	0	0.0262979855369077	8.36093142970365	3.66722240628156e-06	1.0003673464186	2
ENSG00000116871.15	MAP7D1	1	36155585	1_22	0	0.0173207171594885	4.62227679076259	1.33530945386972e-06	0.325925925925963	1
ENSG00000054116.11	TRAPPC3	1	36136601	1_22	0	0.0210448434926354	6.32240575572114	2.21915772346996e-06	-0.653778558875184	1
ENSG00000142694.6	EVA1B	1	36323945	1_22	0	0.145812003472284	24.3060908351105	5.91110262562634e-05	-2.70769230769193	1
ENSG00000196182.10	STK40	1	36385841	1_22	0	0.0189751394179895	5.47088400755228	1.73142063116823e-06	-0.60101010101014	1
ENSG00000181817.5	LSM10	1	36397922	1_22	0	0.0272458087229209	8.79054122753043	3.99461955828751e-06	-1.31290322580632	1
ENSG00000116885.18	OSCP1	1	36451700	1_22	0	0.0325944780209243	9.29628846242114	5.05374968668476e-06	-2.32075471698198	1
ENSG00000163877.10	SNIP1	1	37554146	1_23	0	0.0262036483334653	5.8367834732756	2.55091184569435e-06	0.643678160919539	1
ENSG00000163879.10	DNALI1	1	37557547	1_23	0	0.0425016431142639	10.1971764316452	7.22845962057754e-06	-1.4035087719298	1
ENSG00000116922.14	C1orf109	1	37692045	1_23	0	0.0303253673003592	7.15084524798233	3.61679217861288e-06	0.975806451612558	1
ENSG00000134690.10	CDCA8	1	37692586	1_23	0	0.0369318764529641	8.92760664313414	5.49916215896212e-06	1.15757575757577	1
ENSG00000197982.13	C1orf122	1	37806988	1_23	0	0.124818417196012	20.0912414213234	4.18259244744157e-05	2.43884892086377	1
ENSG00000188786.9	MTF1	1	37859751	1_23	0	0.0654619095309268	14.1234154104764	1.54201468030139e-05	1.72323232323304	1
ENSG00000204084.12	INPP5B	1	37946386	1_23	0	0.0225875803587975	4.50314985302496	1.69647012313672e-06	0.333235757768531	2
ENSG00000183431.11	SF3A3	1	37990434	1_23	0	0.0241277021528202	5.09528401887064	2.05042772639284e-06	-0.674242424242576	1
ENSG00000183386.9	FHL3	1	37996149	1_23	0	0.0224690470290569	4.45593174990907	1.66987240934294e-06	-0.345323741007252	1
ENSG00000183520.11	UTP11	1	38014645	1_23	0	0.123163875960743	19.9660075021416	4.10142413967515e-05	-2.1163895486938	1
ENSG00000116981.3	NT5C1A	1	39672835	1_24	0	0.0286754089686173	4.78529298325442	2.28864408375128e-06	0.436241610738033	1
ENSG00000116954.7	RRAGC	1	38861332	1_24	0	0.0380714652828288	7.33997392815932	4.66073290162593e-06	0.92165898617515	1
ENSG00000158315.10	RHBDL2	1	38941917	1_24	0	0.0305884562700051	5.36656148970547	2.73787600193721e-06	-0.443708609271415	1
ENSG00000174574.15	AKIRIN1	1	38959542	1_24	0	0.0427685627366404	8.3917719288995	5.98602372054499e-06	1.14843750000011	1
ENSG00000168653.10	NDUFS5	1	39021550	1_24	0	0.0277066433604462	4.47615488986333	2.06846952248379e-06	0.0322509145916854	2
ENSG00000183682.7	BMP8A	1	39491596	1_24	0	0.0295030268445492	5.04132311457626	2.48068267560735e-06	0.463764372432078	2
ENSG00000163909.7	HEYL	1	39640423	1_24	0	0.0276934736972556	4.4718791618337	2.06551141560697e-06	-0.100671140939569	1
ENSG00000116983.12	HPCAL4	1	39676369	1_24	0	0.0282501044380119	4.6508673659192	2.19136195631133e-06	-0.182539682539658	1
ENSG00000084072.16	PPIE	1	39738494	1_25	0	0.0509478048067927	14.3470182127144	1.2191221766614e-05	-1.85294117646999	1
ENSG00000116985.11	BMP8B	1	39749505	1_25	0	0.0886801813889865	19.4077506656858	2.87052862782534e-05	-2.2000000000002	1
ENSG00000043514.15	TRIT1	1	39883738	1_25	0	0.0306139158165489	9.81650636916136	5.0122871324136e-06	-1.31200000000011	1
ENSG00000131236.16	CAP1	1	40040200	1_25	0	0.0357804657712085	11.1316585578911	6.6430263023067e-06	-1.40835906270186	2
ENSG00000131238.16	PPT1	1	40096750	1_25	0	0.0314765691879022	10.0525096113671	5.27742405881295e-06	1.40162236601314	2
ENSG00000084073.8	ZMPSTE24	1	40257946	1_25	0	0.0214862749207656	6.58729664248585	2.36063289766144e-06	-0.796208530805541	1
ENSG00000049089.13	COL9A2	1	40308522	1_25	0	0.0183582735213398	5.26752917503653	1.61286824519169e-06	0.60780576840965	2
ENSG00000187801.14	ZFP69B	1	40449693	1_25	0	0.0241890189324089	7.63449960597258	3.08005830025417e-06	-1.1129032258061	1
ENSG00000187815.9	ZFP69	1	40476033	1_25	0	0.0181422571867075	5.18076202598719	1.56763542369677e-06	-0.503555407651665	2
ENSG00000164002.11	EXO5	1	40508758	1_25	0	0.0309780357017831	10.059398598297	5.19739828404542e-06	-1.82245596732086	2
ENSG00000117010.15	ZNF684	1	40531781	1_25	0	0.0180792599124455	5.14428173374235	1.5511917962402e-06	-0.480000000000265	1
ENSG00000117016.9	RIMS3	1	40667593	1_25	0	0.0180055330045558	5.09806592535921	1.53098711207126e-06	-0.494897959183582	1
ENSG00000117013.14	KCNQ4	1	40789715	1_25	0	0.0348748800032651	11.0203524560845	6.41015176709366e-06	1.31481481481436	1
ENSG00000171793.13	CTPS1	1	40987781	1_25	0	0.0185344838402407	5.3271233614659	1.64677155057889e-06	0.619047619047332	1
ENSG00000171790.15	SLFNL1	1	41023325	1_25	0	0.0271226918900027	8.98826920045934	4.06601491316209e-06	-1.47269843555565	2
ENSG00000010803.16	SCMH1	1	41242427	1_25	0	0.0540352779747085	14.9872658036491	1.35070312687596e-05	-1.99999999999971	1
ENSG00000186973.10	FAM183A	1	43144910	1_26	0	0.0319427549020366	6.61088786829679	3.52202363129996e-06	0.747760749073727	3
ENSG00000127124.14	HIVEP3	1	42035651	1_26	0	0.0294690939435711	6.64621875512969	3.26664184106011e-06	-1.37724550898143	1
ENSG00000177181.14	RIMKLA	1	42381115	1_26	0	0.0268764888097827	5.06748648305881	2.27156535109587e-06	0.0390625000000155	1
ENSG00000066185.12	ZMYND12	1	42455540	1_26	0	0.0253273329968037	4.62028078948784	1.95172190226485e-06	-0.0042616835324449	2
ENSG00000186409.14	CCDC30	1	42464495	1_26	0	0.026542652827622	5.0098472770609	2.21783339717522e-06	0.261904761904789	1
ENSG00000117385.15	P3H1	1	42766833	1_26	0	0.0249528582420526	4.50692131667268	1.87568705443932e-06	-0.0885955756451803	2
ENSG00000164008.14	C1orf50	1	42767127	1_26	0	0.0260051364727336	5.02457307859485	2.17930698043735e-06	0.889707356432085	2
ENSG00000274386.5	TMEM269	1	42784154	1_26	0	0.0530928213225975	11.8108192698358	1.04586573238635e-05	1.98964190379348	2
ENSG00000177868.11	SVBP	1	42816309	1_26	0	0.0344522864124121	7.40630142172338	4.25578360888418e-06	0.912509437637864	2
ENSG00000164010.13	ERMAP	1	42816759	1_26	0	0.0455741113147308	10.1755594961444	7.734577800206e-06	-1.58812855744337	2
ENSG00000117394.20	SLC2A1	1	42959411	1_26	0	0.0315155096317343	6.60928146550109	3.47407097894896e-06	-0.785079928952186	1
ENSG00000243710.7	CFAP57	1	43172765	1_26	0	0.0500585362991515	10.8637276703348	9.07020541270496e-06	1.45097591442112	2
ENSG00000179178.10	TMEM125	1	43291690	1_26	0	0.0248889507983039	4.50817874684333	1.87140515736516e-06	-0.119402985074633	1
ENSG00000066056.13	TIE1	1	43300755	1_27	0	0.0412393495897935	11.5271550321847	7.9285550669315e-06	1.42928421425525	2
ENSG00000117400.16	MPL	1	43337551	1_27	0	0.0414562522432725	11.5682277119884	7.99865513677813e-06	1.44881889763714	1
ENSG00000117399.13	CDC20	1	43359194	1_27	0	0.0181870649008377	4.4494192007252	1.34966518962961e-06	-0.0188679245283064	1
ENSG00000066322.14	ELOVL1	1	43367735	1_27	0	0.0745464835537456	17.1713225252314	2.1349662461818e-05	2.03326403326423	1
ENSG00000159479.16	MED8	1	43390239	1_27	0	0.0438067377570678	12.0573709297045	8.80954828222322e-06	-1.49606299212625	1
ENSG00000126091.19	ST3GAL3	1	43705540	1_27	0	0.0191146670411897	4.86675297559307	1.55155132345149e-06	0.139860139860155	1
ENSG00000117408.10	IPO13	1	43947230	1_27	0	0.0220443544771769	6.19613939611152	2.27813088109617e-06	-0.757575757575668	1
ENSG00000117410.13	ATP6V0B	1	43974045	1_27	0	0.0513070727054267	13.813103185057	1.18203027069947e-05	1.71057093355575	2
ENSG00000117411.16	B4GALT2	1	43978466	1_27	0	0.0187799004011155	4.74139358171898	1.4851126511862e-06	-0.425790754258139	1
ENSG00000159214.12	CCDC24	1	43991070	1_27	0	0.0196397524427061	5.16325663107325	1.6912967965782e-06	-0.525186523832133	2
ENSG00000178028.13	DMAP1	1	44215047	1_27	0	0.0452343460631983	12.8260360355138	9.6765574103021e-06	-1.73202614379148	1
ENSG00000198520.10	C1orf228	1	44672527	1_28	0	0.0241840815618939	4.72772385940845	1.90696097900238e-06	-0.195172903841177	2
ENSG00000142945.12	KIF2C	1	44739744	1_28	0	0.0560595283283845	12.2062611729891	1.14127999067806e-05	1.32665639445209	1
ENSG00000142937.11	RPS8	1	44775441	1_28	0	0.0764307000890214	15.8838835795833	2.02481168524119e-05	-2.7159388656442	2
ENSG00000222009.8	BTBD19	1	44808328	1_28	0	0.0236627944327746	4.75745740595316	1.87759121736829e-06	-0.355421686746801	1
ENSG00000126107.14	HECTD3	1	45010991	1_28	0	0.0353623348188009	8.52738399363298	5.02940787416537e-06	-2.09247185236753	2
ENSG00000126088.13	UROD	1	45012003	1_28	0	0.0386315309851122	9.36525046358828	6.03422391826554e-06	-2.197183098592	1
ENSG00000132781.17	MUTYH	1	45340760	1_28	0	0.0387594190143314	8.21973234145972	5.31367563434276e-06	-0.270833333333419	1
ENSG00000117450.13	PRDX1	1	45522595	1_28	0	0.0455850796671442	9.38223105552153	7.13327468221398e-06	-0.330304581975439	2
ENSG00000117448.13	AKR1A1	1	45550079	1_28	0	0.0362091026997397	7.9709983112683	4.81382818473515e-06	0.0333333333333198	1
ENSG00000159592.10	GPBP1L1	1	45687876	1_28	0	0.0535073553066828	12.9577990648219	1.15639134472043e-05	-2.7302192426992	2
ENSG00000159596.6	TMEM69	1	45687531	1_28	0	0.0276906060285865	7.45360649881923	3.44238172441775e-06	-2.20161290322527	1
ENSG00000197429.10	IPP	1	45750903	1_28	0	0.0274481073091499	7.35479890227303	3.36700150952863e-06	-2.18548387096711	1
ENSG00000086015.20	MAST2	1	45786746	1_28	0	0.0238914789978477	5.64351654220517	2.24881093020166e-06	-1.50541944132885	2
ENSG00000117461.14	PIK3R3	1	46132601	1_28	0	0.0256661666915838	5.21127787453855	2.23082420074502e-06	0.919634842001728	2
ENSG00000117472.9	TSPAN1	1	46174934	1_28	0	0.0233676814108522	4.5416377832365	1.77006095705522e-06	-0.709677419355068	1
ENSG00000085999.11	RAD54L	1	46256717	1_28	0	0.0308177534689897	6.63053161761434	3.40807726804177e-06	1.03846153846167	1
ENSG00000173660.11	UQCRH	1	46302736	1_28	0	0.0452426385364907	11.0569259114594	8.34338780020541e-06	2.23287671232852	1
ENSG00000117480.15	FAAH	1	46394077	1_28	0	0.0740779091377016	15.7118884186762	1.94123095328386e-05	-2.68581501817089	2
ENSG00000142961.14	MOB3C	1	46617353	1_29	0	0.0195906479639455	4.55733768516898	1.48908714984018e-06	-0.335664335664303	1
ENSG00000186118.8	TEX38	1	46668649	1_29	0	0.0195557882192543	4.54137187938464	1.48122999313046e-06	-0.271428571428653	1
ENSG00000123472.12	ATPAF1	1	46673908	1_29	0	0.0195578906429859	4.54233545556167	1.4817035559423e-06	0.271752475755621	2
ENSG00000159658.10	EFCAB14	1	46719410	1_29	0	0.0206366475275056	5.02366595893281	1.72909958287481e-06	0.380220905948436	2
ENSG00000142973.13	CYP4B1	1	46802854	1_29	0	0.0196532981649049	4.58595175680402	1.50322860126989e-06	-0.258426966292089	1
ENSG00000187048.12	CYP4A11	1	46943747	1_29	0	0.0217096975045353	5.47829439334091	1.98362349884455e-06	0.780748663101909	1
ENSG00000186377.7	CYP4X1	1	47025974	1_29	0	0.0317868812630084	8.90558787720076	4.72139807578544e-06	-1.27464788732417	1
ENSG00000162366.7	PDZK1IP1	1	47190903	1_29	0	0.0194403983107426	4.48832113622396	1.45528880088594e-06	-0.111875743226211	2
ENSG00000123473.15	STIL	1	47314279	1_29	0	0.0674835565169508	15.7322058326232	1.77071101196212e-05	2.23577235772378	1
ENSG00000162368.13	CMPK1	1	47333967	1_29	0	0.0745160051172893	16.6402332904516	2.06808831166366e-05	2.30081300812905	1
ENSG00000269113.3	TRABD2B	1	47997102	1_30	0	0.0195135432735682	4.56562010152103	1.4859220011292e-06	0.19434628975266	1
ENSG00000117834.12	SLC5A9	1	48270601	1_30	0	0.0257503120626661	7.05442398880752	3.02973162656823e-06	0.903999999999586	1
ENSG00000132122.11	SPATA6	1	48471887	1_30	0	0.0295564963993826	8.29415152608995	4.08869789543859e-06	-1.0869523370337	2
ENSG00000162373.12	BEND5	1	48777294	1_31	0	0.14017497440628	24.9616967355698	5.83585769976119e-05	3.30656934306689	1
ENSG00000185104.19	FAF1	1	50955656	1_33	0	0.0131276129068685	6.48443977297757	1.41977109024054e-06	-0.574257425742606	1
ENSG00000123091.4	RNF11	1	51236170	1_33	0	0.0104915912199797	4.48181946388461	7.84252343126339e-07	-0.140550798635553	2
ENSG00000085831.15	TTC39A	1	51344853	1_33	0	0.0176198751633251	9.11776869851751	2.67948606894861e-06	1.142726090864	2
ENSG00000085832.16	EPS15	1	51521804	1_33	0	0.0105293040213155	4.51385656308825	7.92697567612897e-07	0.257575757575776	1
ENSG00000117859.18	OSBPL9	1	51577431	1_33	0	0.0335861936553681	14.9118930378423	8.35321525988803e-06	-2.20923913043535	1
ENSG00000198841.3	KTI12	1	52034079	1_33	0	0.0137472910233948	6.89683661289793	1.58134696629772e-06	-0.974842199927084	2
ENSG00000157077.14	ZFYVE9	1	52142437	1_33	0	0.0579687195600551	19.8555671282505	1.91971213129977e-05	2.06143344710005	1
ENSG00000154222.14	CC2D1B	1	52352516	1_33	0	0.0115278408459888	5.32311407214357	1.02346701517278e-06	0.574803149606248	1
ENSG00000134748.12	PRPF38A	1	52400660	1_33	0	0.0355985850379312	15.4369453204812	9.16545875739353e-06	-1.88571428571498	1
ENSG00000134744.13	ZCCHC11	1	52552340	1_33	0	0.0293083468101049	13.6849878683635	6.68953367476818e-06	-1.74820143884782	1
ENSG00000116157.5	GPX7	1	52602734	1_33	0	0.0171008841781111	8.85001007177154	2.52419229135016e-06	-1.2794686225709	3
ENSG00000162377.5	COA7	1	52693551	1_33	0	0.0105333232747844	4.51726789938422	7.93599464666682e-07	0.12878787878784	1
ENSG00000121310.16	ECHDC2	1	52926925	1_33	0	0.0104505682930859	4.44683150004748	7.75087417300596e-07	-0.0894736842105047	1
ENSG00000116171.17	SCP2	1	52926925	1_33	0	0.0104505682930859	4.44683150004748	7.75087417300596e-07	0.0894736842105047	1
ENSG00000174348.13	PODN	1	53062324	1_33	0	0.0500159064648819	18.5137503736153	1.54441017229167e-05	2.19473684210529	1
ENSG00000162383.11	SLC1A7	1	53125199	1_33	0	0.0122764838379026	5.88532215711458	1.20504799010403e-06	-0.653846153846054	1
ENSG00000157184.6	CPT2	1	53196294	1_33	0	0.0189594039941634	9.77417106583507	3.09075600755925e-06	1.25599999999978	1
ENSG00000162384.13	C1orf123	1	53220711	1_33	0	0.0105356412767578	4.51923086837598	7.94119039912937e-07	0.239513102049168	2
ENSG00000162385.10	MAGOH	1	53239502	1_33	0	0.0211830217688466	10.7683738953468	3.80450487249547e-06	-1.38059701492582	1
ENSG00000157193.15	LRP8	1	53327576	1_33	0	0.0405685570239975	16.6173299193191	1.12437429560931e-05	-1.84496124030986	1
ENSG00000174332.5	GLIS1	1	53732532	1_33	0	0.0395940120889452	16.3975097221736	1.08284803804116e-05	1.89560861593087	2
ENSG00000058799.14	YIPF1	1	53888071	1_34	0	0.0173974267928163	7.49968386399187	2.17614625470027e-06	-0.874493927125218	1
ENSG00000081870.11	HSPB11	1	53867495	1_34	0	0.0123364854914979	4.44892842212164	9.15391712931205e-07	-0.0516129032258154	1
ENSG00000116209.11	TMEM59	1	54077316	1_34	0	0.0146696657104068	5.98492068618238	1.46432919875234e-06	-0.658079625292853	1
ENSG00000157211.11	CDCP2	1	54162075	1_34	0	0.0128768380304918	4.8307865719494	1.03749781087892e-06	-0.33333333333329	1
ENSG00000116221.15	MRPL37	1	54183963	1_34	0	0.0123980407404612	4.48890038498406	9.28224725268181e-07	0.0831721470019455	1
ENSG00000215883.10	CYB5RL	1	54154524	1_34	0	0.034352636969907	13.6356516193167	7.81260886846425e-06	1.56113537117854	1
ENSG00000157216.15	SSBP3	1	54413433	1_34	0	0.175075490855172	28.1060169499252	8.20700621027059e-05	2.87869822485181	1
ENSG00000162390.17	ACOT11	1	54548922	1_34	0	0.0241806501715931	10.4339364080097	4.20800517361995e-06	1.31249999999973	1
ENSG00000184313.19	MROH7	1	54548340	1_34	0	0.0734133601584653	20.5251141274688	2.51316376025063e-05	2.18194233214802	3
ENSG00000243725.6	TTC4	1	54709146	1_34	0	0.0123365155710539	4.44890061327625	9.15388223055752e-07	0.00966183574879697	1
ENSG00000162396.5	PARS2	1	54764162	1_34	0	0.0277240269464587	11.5677375882316	5.34890452500452e-06	1.40372670807438	1
ENSG00000116133.11	DHCR24	1	54886292	1_34	0	0.0128115605328881	4.78000943599847	1.02138833225596e-06	0.343143082220533	2
ENSG00000162407.8	PLPP3	1	56645496	1_36	0	0.0209662094711622	4.54222519019371	1.58835907071386e-06	0.153225806451641	1
ENSG00000162409.10	PRKAA2	1	56647258	1_36	0	0.0288200942713134	7.39995446157562	3.55700560711903e-06	-0.917012448132806	1
ENSG00000187889.12	C1orf168	1	56820166	1_36	0	0.0356049131720745	9.30468658716561	5.52550257733705e-06	-1.12865497076018	1
ENSG00000173406.15	DAB1	1	58546315	1_37	0	0.0197116440234877	4.46599200405687	1.46825299123891e-06	-0.171449366499003	2
ENSG00000162600.11	OMA1	1	58546313	1_37	0	0.0206916536797099	4.90100401836102	1.69137678387499e-06	-0.455882352941203	1
ENSG00000162601.9	MYSM1	1	58700166	1_37	0	0.0344178935180663	9.47581192238339	5.43952308724277e-06	-1.3846779285772	2
ENSG00000177606.6	JUN	1	58784746	1_37	0	0.0199838046011718	4.58891446975721	1.52949564012739e-06	0.235294117647049	1
ENSG00000172456.17	FGGY	1	59296796	1_37	0	0.020816233102857	4.95483223707585	1.72024855867574e-06	-0.396946564885503	1
ENSG00000134709.10	HOOK1	1	59814713	1_38	0	0.0207681298335162	4.45449323317656	1.54296402103391e-06	0.133126934984528	1
ENSG00000134716.9	CYP2J2	1	59926822	1_38	0	0.0230870258423361	5.40416152004012	2.08092494069624e-06	0.49166666666642	1
ENSG00000162604.12	TM2D1	1	61725787	1_39	0	0.0342446219085882	11.1255770703124	6.35440699647592e-06	-1.52054794520556	1
ENSG00000132849.19	PATJ	1	61742713	1_39	0	0.0196984981908379	6.15530922891482	2.02228843520901e-06	0.734693877551046	1
ENSG00000240563.1	L1TD1	1	62194851	1_39	0	0.0198159835647753	6.20860128457708	2.05196292368568e-06	-0.697895562091132	2
ENSG00000162607.12	USP1	1	62436136	1_39	0	0.0523160094006977	14.9605490943888	1.30539591217313e-05	-2.16923076923032	1
ENSG00000116641.17	DOCK7	1	62688195	1_39	0	0.0517800009510371	14.8669833837996	1.28394084719415e-05	-2.15652510674312	2
ENSG00000125703.14	ATG4C	1	62784304	1_39	0	0.150191254629819	24.7132410568955	6.190624414671e-05	-3.35200000000016	1
ENSG00000187140.5	FOXD3	1	63322827	1_40	0	0.0490060259910883	12.5908617040937	1.02911769421588e-05	1.33712121212156	1
ENSG00000088035.15	ALG6	1	63367779	1_40	0	0.0369405215300592	10.3598754137229	6.38289442049071e-06	-1.39762339796364	2
ENSG00000079739.15	PGM1	1	63592345	1_40	0	0.0194730453154445	4.44953701738208	1.4451362805382e-06	0.0136188512945529	2
ENSG00000162437.14	RAVER2	1	64745289	1_41	0	0.0196058189491433	5.19744685643653	1.69955471529744e-06	0.403569932034155	2
ENSG00000162434.11	JAK1	1	64966237	1_41	0	0.0428571205229777	11.988502747046	8.56935315509782e-06	1.40477933072449	2
ENSG00000162433.14	AK4	1	65147235	1_41	0	0.0189093000608529	4.77936436727096	1.50732082860842e-06	0.240127523536976	2
ENSG00000116675.15	DNAJC6	1	65248435	1_41	0	0.0181661315770744	4.44923097001153	1.34805469283026e-06	-0.0522388059701644	1
ENSG00000184588.17	PDE4B	1	65792155	1_41	0	0.0201446778254334	5.31001991396891	1.78408927086978e-06	-0.746835443038185	1
ENSG00000118473.21	SGIP1	1	66532353	1_42	0	4.00606792183567e-08	14.5977606563288	9.75359352468496e-12	-0.557025526633821	2
ENSG00000152760.9	TCTEX1D1	1	66752321	1_42	0	1.40967407080694e-07	35.1807775703499	8.27149956331181e-11	-2.91240875912461	1
ENSG00000152763.16	WDR78	1	66925320	1_42	0	4.36879047382988e-08	18.5391765195227	1.3508644156836e-11	1.48951048951013	1
ENSG00000198160.14	MIER1	1	66920571	1_42	0	1.45043006494205e-08	9.6015270928595	2.32272187815252e-12	2.46909090908949	1
ENSG00000116704.7	SLC35D1	1	67054400	1_42	0	1.72651128949042e-08	16.3000951359831	4.6937468972835e-12	1.05027932960884	1
ENSG00000081985.10	IL12RB2	1	67307648	1_42	0	9.8661928626953e-09	5.99861506034144	9.87098972503582e-13	1.11384615384619	1
ENSG00000116717.11	GADD45A	1	67684588	1_42	0	1.22045368255996e-08	6.93591702524637	1.41183939746689e-12	-1.25000000000012	1
ENSG00000172380.5	GNG12	1	67833367	1_42	0	1.11182180129177e-08	7.93622355031368	1.47166575431791e-12	1.48997772828443	1
ENSG00000116729.13	WLS	1	68255458	1_43	0	0.0398606269000651	10.3168087615393	6.85882323737079e-06	-1.2981927710851	1
ENSG00000033122.18	LRRC7	1	69567941	1_44	0	0.246543490821252	25.8379520284312	0.000106245790962881	2.78044280442825	1
ENSG00000066557.5	LRRC40	1	70204629	1_44	0	0.0262740955497732	5.04439558372813	2.21053307466562e-06	0.528138528138594	1
ENSG00000197568.13	HHLA3	1	70355624	1_44	0	0.0247472038753006	4.50645242355662	1.86003463949327e-06	-0.0972222222222544	1
ENSG00000050628.20	PTGER3	1	71047606	1_45	0	0.0171782062451051	4.82888375118595	1.38351753776055e-06	0.394195986731338	2
ENSG00000132485.13	ZRANB2	1	71081716	1_45	0	0.0180096189216684	5.25217989451619	1.57762660587229e-06	0.506787330316491	1
ENSG00000172260.14	NEGR1	1	72282986	1_46	0	0.0262768448290045	6.38371520714419	2.79773661008196e-06	-0.937499999999996	1
ENSG00000162620.15	LRRIQ3	1	74198130	1_47	0	0.0291854200068427	6.14659393489447	2.99199302168899e-06	0.78048780487798	1
ENSG00000254685.6	FPGT	1	74198025	1_47	0	0.028406006352879	5.90304983565151	2.79670549114996e-06	0.731707317073122	1
ENSG00000116783.14	TNNI3K	1	74234228	1_47	0	0.0254760512537566	4.92435229303909	2.09238373182477e-06	-0.410500101001082	2
ENSG00000116791.13	CRYZ	1	74706317	1_47	0	0.152163326929998	21.3023286106073	5.40626314316275e-05	-2.44436285304384	5
ENSG00000162623.15	TYW3	1	74732260	1_47	0	0.0313919634850262	6.80273079152656	3.56173718841945e-06	0.818078998868596	2
ENSG00000137968.16	SLC44A5	1	75582225	1_47	0	0.026369682279624	5.23417480034315	2.3020419047161e-06	0.526497524614554	2
ENSG00000137955.15	RABGGTB	1	75786061	1_47	0	0.0242088935116522	4.46607224735412	1.80327013445538e-06	0.00445819601458956	2
ENSG00000057468.6	MSH4	1	75795152	1_47	0	0.024382744276528	4.53033380512792	1.84235319742055e-06	-0.119618471849464	2
ENSG00000184005.10	ST6GALNAC3	1	76074606	1_47	0	0.0412572830781337	9.26897657695975	6.3781174922064e-06	-1.2318840579713	1
ENSG00000117069.14	ST6GALNAC5	1	76866942	1_48	0	0.0132611914852534	5.46862191875858	1.20954087804779e-06	0.502403846153975	1
ENSG00000142892.14	PIGK	1	77219918	1_48	0	0.0128541811000271	5.18995529905468	1.11267450531371e-06	-0.452054794520629	1
ENSG00000154027.18	AK5	1	77282053	1_48	0	0.0376371418885917	14.8332858238116	9.31138121028125e-06	-1.7591623036641	1
ENSG00000036549.12	ZZZ3	1	77683032	1_48	0	0.0150597173193617	6.60603939931717	1.65927391220846e-06	0.680952380952066	1
ENSG00000077254.14	USP33	1	77760195	1_48	0	0.0156288887611044	6.93799885033682	1.80851630763021e-06	1.06428571428566	1
ENSG00000162614.18	NEXN	1	77888397	1_48	0	0.0472213633194876	16.8858739361031	1.32990974882631e-05	-2.12536443148606	1
ENSG00000162613.16	FUBP1	1	77979050	1_48	0	0.0123826016665781	4.85588874805455	1.00286098544587e-06	-0.178041986646606	2
ENSG00000162616.8	DNAJB4	1	77979478	1_48	0	0.019016796631358	8.69482520674247	2.75777178147384e-06	-1.14333646885748	2
ENSG00000137960.5	GIPC2	1	77995251	1_48	0	0.0160874868208505	7.19674231924383	1.93100884323586e-06	0.889610389609975	1
ENSG00000162618.13	ADGRL4	1	79000413	1_48	0	0.0125668858667433	4.98791458826381	1.04545846763139e-06	0.322208228598874	2
ENSG00000203943.8	SAMD13	1	84298566	1_51	0	0.0284417566533139	7.11350235838706	3.37442672298513e-06	0.877210385088858	2
ENSG00000171517.5	LPAR3	1	84893414	1_52	0	0.0367607703066541	7.2342201668494	4.43543716165445e-06	-0.836879432623993	1
ENSG00000117133.10	RPF1	1	84481372	1_52	0	0.0419017840447435	8.41709720386299	5.88240554597264e-06	1.12269938650344	1
ENSG00000174021.10	GNG5	1	84506136	1_52	0	0.0275088132592721	4.62230243419932	2.12075411528709e-06	0.228095339661763	3
ENSG00000117151.12	CTBS	1	84574386	1_52	0	0.0378815500919323	7.50539576558969	4.74199886008243e-06	0.957909638699229	2
ENSG00000117155.16	SSX2IP	1	84691138	1_52	0	0.0272477176776665	4.53654863962032	2.06165412818147e-06	-0.184971098265917	1
ENSG00000153898.12	MCOLN2	1	84997525	1_52	0	0.0324022010496184	6.09600542760506	3.29442756416806e-06	-0.782258064516009	1
ENSG00000162643.12	WDR63	1	84999160	1_52	0	0.0340101523695231	6.53256628960554	3.70554855769125e-06	0.862903225806391	1
ENSG00000055732.12	MCOLN3	1	85048087	1_52	0	0.0323400476061847	6.07870459400832	3.27877638898148e-06	-0.756119528111416	2
ENSG00000097096.8	SYDE2	1	85200644	1_52	0	0.0276241961012995	4.65994250109372	2.146991435045e-06	-0.232860166730392	2
ENSG00000142867.12	BCL10	1	85276340	1_52	0	0.0273693252317965	4.57658981239339	2.08913346278035e-06	0.221570825872617	2
ENSG00000117174.10	ZNHIT6	1	85708260	1_52	0	0.0269755520369909	4.44628974566573	2.00045233093292e-06	0.0341639494609673	2
ENSG00000171502.14	COL24A1	1	85992940	1_53	0	0.0287191932427017	5.21793671516099	2.49937343180774e-06	0.617886178862147	1
ENSG00000122417.15	ODF2L	1	86419456	1_53	0	0.0267421536838295	4.57649914166828	2.04122026419612e-06	0.147058823529405	1
ENSG00000137975.7	CLCA2	1	86424561	1_53	0	0.026358877746402	4.44673362676274	1.95491615722357e-06	-0.0329670329670174	1
ENSG00000016602.9	CLCA4	1	86547045	1_53	0	0.026405218376011	4.46252180438984	1.96530618197415e-06	-0.200272512720947	2
ENSG00000097033.14	SH3GLB1	1	86703725	1_53	0	0.0275105745276216	4.83121017671697	2.21674479418877e-06	-0.342547851746001	2
ENSG00000183291.15	SELENOF	1	86914303	1_53	0	0.0301340830980612	5.65075325777863	2.84003983248897e-06	-0.879120879120952	1
ENSG00000153936.16	HS2ST1	1	86914303	1_53	0	0.0301340830980612	5.65075325777863	2.84003983248897e-06	0.879120879120952	1
ENSG00000143013.12	LMO4	1	87246826	1_53	0	0.0906705508426217	15.6727972311974	2.37013385959502e-05	-1.8224299065429	1
ENSG00000065243.19	PKN2	1	88684130	1_54	0	0.0189542571339041	4.58645579625949	1.4499201510347e-06	-0.0417582417582481	1
ENSG00000137944.17	KYAT3	1	88969840	1_54	0	0.0948796262153093	19.1914447567925	3.03697167145826e-05	-2.7870118146345	2
ENSG00000213516.9	RBMXL1	1	88993078	1_54	0	0.0317677519911914	9.22521730027203	4.88790992310973e-06	-1.57142857142853	1
ENSG00000117226.11	GBP3	1	89015900	1_54	0	0.0313530554049467	9.10685695851992	4.76220942984805e-06	-1.56060606060559	1
ENSG00000162645.12	GBP2	1	89147330	1_54	0	0.124724578619715	21.740050917866	4.52243889771334e-05	2.80722891566263	1
ENSG00000213512.1	GBP7	1	89182399	1_54	0	0.0289069603133223	8.37562943305044	4.03812711810603e-06	1.24390243902456	1
ENSG00000154451.14	GBP5	1	89272549	1_54	0	0.0285445678706308	8.26211528704861	3.93346082302542e-06	-1.21259842519692	1
ENSG00000197147.13	LRRC8B	1	89525128	1_54	0	0.021783381157168	5.83381269574665	2.11952174977025e-06	-0.660077669604555	2
ENSG00000171488.14	LRRC8C	1	89608452	1_55	0	0.0250303841088548	4.45237453999362	1.85874284791644e-06	0.0279826598585621	2
ENSG00000162664.16	ZNF326	1	89994923	1_55	0	0.029685636784085	5.98611287814669	2.96381694629812e-06	-0.627705627705432	1
ENSG00000122482.20	ZNF644	1	91022402	1_55	0	0.0931717729509881	16.3947246501836	2.54770179078485e-05	-1.90878938640056	1
ENSG00000162669.15	HFM1	1	91404853	1_55	0	0.0617831689641356	12.6225099438021	1.3006966069173e-05	-1.74675324675326	1
ENSG00000097046.12	CDC7	1	91500888	1_56	0	0.0240042595876654	9.72603442367924	3.89389487573705e-06	1.08168822637949	2
ENSG00000172031.6	EPHX4	1	92029879	1_56	0	0.0174602581276772	7.22677157855706	2.10452986626028e-06	-1.09057971014534	1
ENSG00000284413.1	BTBD8	1	92080411	1_56	0	0.129746476233152	25.5411814151973	5.52709156137485e-05	2.96511627907023	1
ENSG00000069712.12	KIAA1107	1	92167501	1_56	0	0.0283381107201651	11.8511515712287	5.60133504656566e-06	-2.71317829457387	1
ENSG00000122484.8	RPAP2	1	92299545	1_56	0	0.123813236440062	24.9710868502309	5.15661404065074e-05	-3.22580645161345	1
ENSG00000162676.11	GFI1	1	92487304	1_56	0	0.0205238941488289	8.95576682559977	3.06565055540142e-06	-1.59354838709717	1
ENSG00000067208.14	EVI5	1	92792120	1_56	0	0.0166638515061474	6.49382733030891	1.80482970026568e-06	-0.829383886256171	1
ENSG00000122406.12	RPL5	1	92831623	1_56	0	0.0142676986214974	5.3050397458024	1.26241653632059e-06	0.496402877697849	1
ENSG00000154511.11	FAM69A	1	92960610	1_56	0	0.0131034022564147	4.70187254841655	1.02757855396861e-06	0.617237903252729	2
ENSG00000143033.17	MTF2	1	93079600	1_57	0	0.0173081126926253	4.91525750211209	1.41891406774568e-06	0.796610169491585	1
ENSG00000117500.12	TMED5	1	93180650	1_57	1	0.20235800037631	21.7918435943125	7.35486080734256e-05	4.45384615384711	1
ENSG00000122483.17	CCDC18	1	93179625	1_57	1	0.0385280717433314	15.4877255209581	9.95233584089428e-06	3.72338701909933	2
ENSG00000117505.12	DR1	1	93346012	1_57	1	0.106334007568724	20.4792749548537	3.63200856956051e-05	-4.23571428571584	1
ENSG00000067334.13	DNTTIP2	1	93879527	1_57	0	0.0275233385924204	8.20516481613217	3.76659154795971e-06	-0.792504472376174	2
ENSG00000023909.9	GCLM	1	93909186	1_57	0	0.0216676441785444	6.2455219334106	2.25704666615133e-06	-0.591463414634308	1
ENSG00000137962.12	ARHGAP29	1	94296990	1_58	0	0.185530426992296	24.1050320670984	7.45904046578674e-05	-2.86259541984643	1
ENSG00000117525.13	F3	1	94621222	1_58	0	0.0333665727250975	8.25460587425393	4.59375731307955e-06	-1.06201550387622	1
ENSG00000143036.16	SLC44A3	1	94699455	1_58	0	0.0466160634681012	11.2768336482358	8.76764336216587e-06	-1.41589708994386	2
ENSG00000117519.15	CNN3	1	94902902	1_58	0	0.0419215016605757	10.3156211187154	7.21260783324878e-06	1.31543499339865	2
ENSG00000172339.9	ALG14	1	95073027	1_58	0	0.0230765102397873	4.93816087502484	1.90062077819483e-06	0.379890993139203	2
ENSG00000152078.9	TMEM56	1	95158938	1_58	0	0.0221574330258758	4.57342424417096	1.69013361891247e-06	-0.187845303867426	1
ENSG00000122481.16	RWDD3	1	95228017	1_58	0	0.0469507277439263	11.3416792433856	8.88136655128071e-06	1.58719538312886	2
ENSG00000117569.18	PTBP2	1	96721522	1_59	0	0.102422203641538	16.1890871698257	2.76551859312257e-05	-2.08620689655131	1
ENSG00000188641.12	DPYD	1	97921165	1_60	0	0.0299235952055441	5.97496168777577	2.98200935526522e-06	-0.798236308231929	2
ENSG00000162627.16	SNX7	1	98661649	1_60	0	0.0380663338721088	8.14499595719317	5.17120829083329e-06	-1.0671462829738	1
ENSG00000156869.12	FRRS1	1	99766518	1_61	0	0.0663657931553514	15.5986126130974	1.72659455641756e-05	1.86308870206448	2
ENSG00000117620.14	SLC35A3	1	99969054	1_61	0	0.0553999993114954	14.2975367022093	1.3210859840527e-05	-1.98435293341869	2
ENSG00000156875.13	MFSD14A	1	100037607	1_61	0	0.0377672023135255	10.8741364140716	6.8496707629654e-06	-1.67109634551479	1
ENSG00000156876.9	SASS6	1	100132743	1_61	0	0.0281797234935373	8.31602594796926	3.90852297111022e-06	1.16326530612203	1
ENSG00000122435.9	TRMT13	1	100132743	1_61	0	0.0281797234935373	8.31602594796926	3.90852297111022e-06	-1.16326530612203	1
ENSG00000122477.12	LRRC39	1	100178174	1_61	0	0.0613337680570421	15.2383962070408	1.55883092637048e-05	2.04651162790632	1
ENSG00000137992.14	DBT	1	100249898	1_61	0	0.0300396771418634	8.852529226422	4.43529729390441e-06	-1.17261904761913	1
ENSG00000079335.18	CDC14A	1	100353172	1_61	0	0.0442472259737461	12.3427677032966	9.10874846488683e-06	1.61971830985886	1
ENSG00000181656.6	GPR88	1	100538206	1_62	0	0.0268816551273628	7.85114496424075	3.52005222548912e-06	1.15322580645184	1
ENSG00000162692.10	VCAM1	1	100721765	1_62	0	0.0184062094264824	4.45238382192781	1.36683805182857e-06	0.111111111111144	1
ENSG00000162694.13	EXTL2	1	100895622	1_62	0	0.0382158566745896	11.0210520739887	7.02468346419502e-06	1.60989010988921	1
ENSG00000162695.11	SLC30A7	1	100895622	1_62	0	0.0382158566745896	11.0210520739887	7.02468346419502e-06	-1.60989010988921	1
ENSG00000060718.20	COL11A1	1	103102352	1_64	0	0.025273390201627	5.57065030397343	2.34816983520077e-06	0.674134925082325	2
ENSG00000240038.6	AMY2B	1	103554070	1_65	0	0.0657263996406906	15.5051333832228	1.69971244930186e-05	1.90697674418582	1
ENSG00000198890.7	PRMT6	1	107056380	1_66	0	0.34224877300695	32.3282741976173	0.000184537454802054	3.63358778625914	1
ENSG00000162631.18	NTNG1	1	107135646	1_66	0	0.0305250945930633	9.52299919507779	4.84831548008431e-06	-1.06265460761884	2
ENSG00000134215.15	VAV3	1	107965542	1_67	0	0.064202413227192	15.328432957532	1.64138030065677e-05	-1.78354978354927	1
ENSG00000085491.15	SLC25A24	1	108200892	1_67	0	0.0225547535971553	5.87260540173344	2.20916936820423e-06	-0.766666666666905	1
ENSG00000162636.15	FAM102B	1	108527873	1_67	0	0.0215846941217979	5.4781649669912	1.97215529731731e-06	-0.553672316384149	1
ENSG00000162639.15	HENMT1	1	108662004	1_67	0	0.0192934270174904	4.47197145930215	1.43902555121747e-06	-0.0759999999999757	1
ENSG00000121957.12	GPSM2	1	108865795	1_67	0	0.0216687792049902	5.51304416534999	1.99244353063576e-06	0.462510627639802	2
ENSG00000121940.15	CLCC1	1	108887963	1_67	0	0.0367374430471304	10.2624552918779	6.28811259417727e-06	-1.41917633850723	2
ENSG00000215717.5	TMEM167B	1	109089398	1_67	0	0.0193452248047734	4.4960003525759	1.4506419190907e-06	-0.0391121204812114	2
ENSG00000031698.12	SARS	1	109213564	1_67	0	0.0192757887155701	4.46377462944794	1.43507474742166e-06	0.199612403100758	1
ENSG00000143126.7	CELSR2	1	109250412	1_67	0	0.0192404916756114	4.44734860274769	1.42717570541736e-06	0.00794912559618002	1
ENSG00000134222.16	PSRC1	1	109282969	1_67	0	0.0214889195956873	5.43827453437276	1.94910759725153e-06	-0.639455782312845	1
ENSG00000143028.8	SYPL2	1	109466156	1_67	0	0.0271525343126726	7.53905232486258	3.4141864492197e-06	-0.882352941176137	1
ENSG00000162650.16	ATXN7L2	1	109483259	1_67	0	0.0211500168550934	5.2956861829068	1.86806965037884e-06	-0.444444444444574	1
ENSG00000174151.14	CYB561D1	1	109494012	1_67	0	0.111941618408261	20.4548761928946	3.81899018525482e-05	2.42028985507179	1
ENSG00000181754.6	AMIGO1	1	109509517	1_67	0	0.0262909554743358	7.24918475699928	3.17874466153246e-06	-0.890625000000132	1
ENSG00000065135.10	GNAI3	1	109548825	1_67	0	0.0249819625913442	6.79028081161109	2.82926999717115e-06	-0.748299319728001	1
ENSG00000168765.16	GSTM4	1	109639544	1_67	0	0.025795932964266	7.078357182473	3.04539632363534e-06	-0.82200647249178	1
ENSG00000213366.12	GSTM2	1	109671748	1_67	0	0.0751527564810034	16.7701035709003	2.10203897764244e-05	2.08437499999949	1
ENSG00000134184.12	GSTM1	1	109671748	1_67	0	0.0751527564810034	16.7701035709003	2.10203897764244e-05	2.08437499999949	1
ENSG00000134201.10	GSTM5	1	109710619	1_67	0	0.131087435678507	21.9342904137389	4.79562000060825e-05	2.63909344177784	3
ENSG00000134202.10	GSTM3	1	109718945	1_67	0	0.156798854981449	23.6303115667324	6.1797718306762e-05	-2.86258915707972	2
ENSG00000168710.17	AHCYL1	1	109984850	1_69	0	0.019819408058492	12.7375951750343	4.21054416428246e-06	1.51204819277101	1
ENSG00000197106.6	SLC6A17	1	110150825	1_69	0	0.0135545475219864	9.3626607117263	2.11662740879846e-06	1.13749999999947	1
ENSG00000162775.14	RBM15	1	110338810	1_69	0	0.0200098800112284	12.8125759585046	4.27603294968772e-06	-1.54399999999991	1
ENSG00000168679.17	SLC16A4	1	110393761	1_69	0	0.0104293127214035	7.02981071622901	1.22281125359551e-06	-0.808641975308538	1
ENSG00000134248.13	LAMTOR5	1	110407188	1_69	0	0.0094494870510532	6.15044092827116	9.69336556364827e-07	0.649530018236392	2
ENSG00000143125.5	PROK1	1	110451117	1_69	0	0.00904794369503426	5.76316366013199	8.69702958822853e-07	-0.566235363142488	2
ENSG00000177272.8	KCNA3	1	110675201	1_69	0	0.0145506209094592	9.94191664639694	2.41274680579688e-06	1.32167832167809	1
ENSG00000143119.12	CD53	1	110873219	1_69	0	0.0301708805636732	16.394424169248	8.24981592675715e-06	1.97142857142864	1
ENSG00000121931.15	LRIF1	1	110964484	1_69	0	0.00822518758329382	4.896855521901	6.71774025316875e-07	-0.433734939759183	1
ENSG00000134255.13	CEPT1	1	111139685	1_69	0	0.0235730210843834	14.4412649081354	5.67780646404326e-06	-1.41292757429379	2
ENSG00000162777.16	DENND2D	1	111195294	1_69	0	0.0186528982516562	12.3715287202633	3.84883944220881e-06	-1.19536773514398	2
ENSG00000064886.13	CHI3L2	1	111200918	1_69	0	0.0195298542649502	12.640857847425	4.11751941464987e-06	-1.44690265486691	1
ENSG00000173947.13	PIFO	1	111346062	1_69	0	0.00782146590284893	4.45956591065519	5.81755970307004e-07	0.0205761316872491	1
ENSG00000116455.13	WDR77	1	111484508	1_69	0	0.00786783949772363	4.51609570244651	5.92623315763107e-07	-0.151315789473704	1
ENSG00000116459.10	ATP5F1	1	111448114	1_69	0	0.00964153443242488	6.39330607300278	1.02809147622275e-06	0.762589928057686	1
ENSG00000121933.18	TMIGD3	1	111490897	1_69	0	0.0164904919795393	11.11137029632	3.05605621950992e-06	1.40350349954101	2
ENSG00000197852.9	FAM212B	1	111755756	1_69	0	0.0114170462478674	7.77960306321727	1.48139646684795e-06	-0.933553830870558	2
ENSG00000171385.9	KCND3	1	111988885	1_69	0	0.0237439971018157	14.1402432642107	5.59977809237266e-06	-1.50675675675686	1
ENSG00000143079.14	CTTNBP2NL	1	112391270	1_69	0	0.0287708990750133	17.3240487440983	8.31309868717686e-06	2.31123919308419	1
ENSG00000116489.12	CAPZA1	1	112614432	1_69	0	0.244127259220945	19.7846281435054	8.05571833710751e-05	4.01626016260173	1
ENSG00000007341.18	ST7L	1	112626827	1_69	0	0.265010773828919	20.0928394904532	8.8810629981241e-05	4.04065040650334	1
ENSG00000155363.18	MOV10	1	112673095	1_69	0	0.0384211228993715	19.9121478645819	1.27599292875821e-05	3.17587699559186	2
ENSG00000155367.15	PPM1J	1	112715671	1_69	0	0.0496760187241445	22.1179689279322	1.83253438064614e-05	-2.58461538461451	1
ENSG00000155380.11	SLC16A1	1	112956760	1_70	0	0.0261412328202774	5.69907986275223	2.48479699707391e-06	0.716831683168382	1
ENSG00000081026.18	MAGI3	1	113390860	1_70	0	0.0255747697503373	5.5021734289797	2.34696229919075e-06	-0.34013605442177	1
ENSG00000116793.15	PHTF1	1	113734103	1_70	0	0.0268438999297608	5.93750950433537	2.65833699094989e-06	1.25899280575499	1
ENSG00000134262.12	AP4B1	1	113904943	1_70	0	0.0420721594779676	9.98900027583403	7.00933690195226e-06	-1.71667863078173	2
ENSG00000118655.4	DCLRE1B	1	113904943	1_70	0	0.0874372011016332	16.6643835634962	2.43022008585514e-05	2.47652266421252	2
ENSG00000163349.21	HIPK1	1	113929596	1_70	0	0.0287045182714402	6.54016760054442	3.13111664006052e-06	-0.761194029850884	1
ENSG00000175984.14	DENND2C	1	114669904	1_71	0	0.028524435620873	6.82241452941707	3.24575152231209e-06	0.86335403726704	1
ENSG00000134198.9	TSPAN2	1	115048542	1_71	0	0.0409799883902825	10.0899191307378	6.89635520183672e-06	-1.45161290322645	1
ENSG00000134258.16	VTCN1	1	117210906	1_72	0	0.0160888492034669	5.98081632427704	1.60489103782588e-06	-0.591966496533362	2
ENSG00000173218.14	VANGL1	1	115417859	1_72	0	0.0140532777912643	4.77060213562734	1.11817797827726e-06	0.28041541440151	2
ENSG00000118729.11	CASQ2	1	115768346	1_72	0	0.013939613693803	4.69797828758252	1.092249486645e-06	0.147058823529426	1
ENSG00000163393.12	SLC22A15	1	115976190	1_72	0	0.0136012903847696	4.47827352482035	1.01589970534729e-06	0.151017920813373	2
ENSG00000143061.17	IGSF3	1	116669972	1_72	0	0.0157691541716064	5.8011833249489	1.52575602896862e-06	0.623529411764586	1
ENSG00000134247.9	PTGFRN	1	116909700	1_72	0	0.0212455307440206	8.47171336591825	3.00191882132439e-06	-1.04923808900541	2
ENSG00000134256.12	CD101	1	117000912	1_72	0	0.0417629556478576	14.5566502355833	1.01394122149214e-05	-1.70318619522188	2
ENSG00000116830.11	TTF2	1	117060534	1_72	0	0.0144183183482842	4.99995253083002	1.20237682532176e-06	-0.37323943661986	1
ENSG00000134253.9	TRIM45	1	117122142	1_72	0	0.0239343061029925	9.54114204240795	3.80873983379961e-06	1.27559983882386	2
ENSG00000198162.12	MAN1A2	1	117367404	1_72	0	0.016492583675178	6.20267368690864	1.70619135032049e-06	0.923166100108378	2
ENSG00000183508.4	FAM46C	1	117605765	1_72	0	0.0244457409727722	9.73100012010291	3.96753520593177e-06	1.30487804878073	1
ENSG00000155761.13	SPAG17	1	118187574	1_72	0	0.0137752964696153	4.59193923098939	1.05501149619454e-06	-0.13740458015269	1
ENSG00000092607.13	TBX15	1	118988874	1_73	0	0.0184371910221925	5.10543058952032	1.56995511832698e-06	-0.338011928211271	2
ENSG00000116874.11	WARS2	1	119040799	1_73	0	0.0179020730710866	4.84158660213564	1.44560997267085e-06	0.357486110598143	2
ENSG00000131791.7	PRKAB2	1	147171976	1_73	0	0.0172212906602655	4.49437192468034	1.29090657054651e-06	0.159434821507554	2
ENSG00000131778.18	CHD1L	1	147243149	1_73	0	0.0178570941637518	4.81905540079226	1.43526737615765e-06	0.323974800670519	2
ENSG00000162836.11	ACP6	1	147647471	1_73	0	0.0172664216871777	4.51780824891938	1.30103878325553e-06	0.120967741935469	1
ENSG00000265107.2	GJA5	1	147773193	1_73	0	0.0206518688750985	6.12215640140434	2.1087441205305e-06	-0.722772277227683	1
ENSG00000188092.14	GPR89B	1	147928711	1_73	0	0.0319533703846482	10.0445206669011	5.35310788074361e-06	-1.31358024691337	1
ENSG00000196805.7	SPRR2B	1	153070078	1_74	0	0.0197168819474447	6.78154766846479	2.23011449538985e-06	1.00793650793663	1
ENSG00000244094.1	SPRR2F	1	153083807	1_74	0	0.0389967648801313	12.6583828773515	8.23316678337402e-06	1.74044776093345	2
ENSG00000159409.14	CELF3	1	151717135	1_74	1	0.231236757572086	20.8918926592359	8.05739699795816e-05	4.44134078212417	1
ENSG00000163206.5	SMCP	1	152880661	1_74	0	0.118754551817193	22.3901733902691	4.4347365713272e-05	2.27106227106346	1
ENSG00000143376.12	SNX27	1	151616339	1_74	0	0.0186745351691346	7.23991316874368	2.25498295597152e-06	1.05263157894739	1
ENSG00000143450.16	OAZ3	1	151763100	1_74	1	0.558896302622477	23.3203767455346	0.000217383663939865	-4.69318181818182	1
ENSG00000143436.10	MRPL9	1	151763100	1_74	0	0.0229036441074538	13.9602218699841	5.33282107795935e-06	3.17604389652963	2
ENSG00000182134.15	TDRKH	1	152542288	1_74	0	0.0153318102225239	4.70599941551772	1.20338725997008e-06	0.334677419354596	1
ENSG00000143365.17	RORC	1	151831413	1_74	0	0.030163136592456	11.4725215416097	5.7715902116428e-06	-1.77815699658732	1
ENSG00000196407.11	THEM5	1	151853237	1_74	0	0.0260676226564353	9.61405890047942	4.17992327191889e-06	1.34074074074091	1
ENSG00000159445.12	THEM4	1	151919723	1_74	0	0.0204200992247033	7.61939600664243	2.59500679633648e-06	-1.42968750000021	1
ENSG00000197747.8	S100A10	1	151993591	1_74	0	0.0589367182266447	16.2403111229462	1.59639515080161e-05	-2.05018147476079	2
ENSG00000163191.5	S100A11	1	152042106	1_74	0	0.0155621536997816	4.79188402312945	1.24375862167e-06	0.292209907568331	2
ENSG00000197915.5	HRNR	1	152220810	1_74	0	0.0161456090373474	4.97487666233377	1.33966698799247e-06	0.110498941877183	3
ENSG00000143631.10	FLG	1	152220810	1_74	0	0.0150686016474162	4.52438749456197	1.13708479166913e-06	-0.00473513797627544	3
ENSG00000143536.7	CRNN	1	152414760	1_74	0	0.0164556746312605	5.1612619650782	1.41654932007984e-06	0.0374999999999932	1
ENSG00000163207.6	IVL	1	152908247	1_74	0	0.0154385812620547	4.77532822004939	1.22961944023576e-06	0.259569725567086	2
ENSG00000241794.1	SPRR2A	1	153057485	1_74	0	0.0167250480218403	5.36446578495439	1.49642156653738e-06	0.633106719033625	2
ENSG00000203785.8	SPRR2E	1	153106201	1_74	0	0.0153393089873598	4.61365162343556	1.18034971416035e-06	-0.0825548822227546	2
ENSG00000203783.4	PRR9	1	153217943	1_75	0	0.0328235747660818	7.26143951044929	3.97528900179483e-06	1.00649350649354	1
ENSG00000203782.5	LOR	1	153259400	1_75	0	0.0819348964107854	15.5791644229503	2.12898781320117e-05	-1.87142857142845	1
ENSG00000163220.10	S100A9	1	153357702	1_75	0	0.025528347086013	4.99965498541535	2.12874106072683e-06	-0.333333333333348	1
ENSG00000143556.8	S100A7	1	153460264	1_75	0	0.0330280543411322	7.31741586147431	4.03088894890398e-06	0.969471556134918	2
ENSG00000197956.9	S100A6	1	153535924	1_75	0	0.0242726958778035	4.54660033443595	1.84062323324522e-06	0.207200220085565	2
ENSG00000188015.9	S100A3	1	153549456	1_75	0	0.0330524872545217	7.32403230372687	4.0375182942882e-06	0.89711009485755	2
ENSG00000196154.11	S100A4	1	153549456	1_75	0	0.0362617179444136	8.15978770077296	4.93500208635729e-06	1.00027315576749	2
ENSG00000196754.10	S100A2	1	153567710	1_75	0	0.0279566569928177	5.81652008360836	2.71211796569665e-06	-0.690184049079804	1
ENSG00000188643.10	S100A16	1	153613108	1_75	0	0.0271478222836715	5.55242465039862	2.51407237941356e-06	-0.321167883211675	1
ENSG00000160678.11	S100A1	1	153628302	1_75	0	0.0240402768665293	4.4602019231431	1.78835647402283e-06	0.317333959575742	2
ENSG00000189171.14	S100A13	1	153630385	1_75	0	0.0245531280036323	4.64972625635123	1.90412001858068e-06	-0.0249783349669484	2
ENSG00000143553.10	SNAPIN	1	153658595	1_75	0	0.0251522488781435	4.86626388685798	2.04142102488406e-06	0.0868408684131285	2
ENSG00000169418.9	NPR1	1	153678582	1_75	0	0.0644486309011896	13.3784374143406	1.43806723977434e-05	2.05363984674375	1
ENSG00000143554.13	SLC27A3	1	153774305	1_75	0	0.0461327633297175	10.3371002552067	7.95368346630107e-06	-1.32307692307613	1
ENSG00000143614.9	GATAD2B	1	153923736	1_75	0	0.0246225272324445	4.67513206051343	1.91993539495416e-06	-0.586466165413852	1
ENSG00000198837.9	DENND4B	1	153940147	1_75	0	0.0240063425793866	4.4475093817796	1.78075010164013e-06	-0.0885245901639264	1
ENSG00000143570.17	SLC39A1	1	153968263	1_75	0	0.0273700622269549	5.62576632658713	2.56813340282198e-06	0.398373983739697	1
ENSG00000143578.15	CREB3L4	1	153966654	1_75	0	0.0263669631949071	5.2901010726704	2.32639892390278e-06	0.314516129032148	1
ENSG00000143552.9	NUP210L	1	154155073	1_75	0	0.0240133635749958	4.45013668638475	1.78232316841376e-06	-0.171348314606647	1
ENSG00000143569.18	UBAP2L	1	154219953	1_75	0	0.0257863291187336	5.0899977699777	2.18910815601623e-06	-0.340116279070034	1
ENSG00000143595.12	AQP10	1	154321449	1_75	0	0.0317878260495676	6.97257704141743	3.69670040378581e-06	1.00099491814265	2
ENSG00000143515.16	ATP8B2	1	154325898	1_75	0	0.273228924293262	27.0833881533178	0.000123421202050601	-3.60804020100516	1
ENSG00000160712.12	IL6R	1	154405422	1_75	0	0.0733938880021007	14.5678293292517	1.78326072722921e-05	-2.25954198473257	1
ENSG00000169291.9	SHE	1	154502081	1_75	0	0.0725634192034131	14.4635736516626	1.75046509676107e-05	2.32480901248156	2
ENSG00000163239.12	TDRD10	1	154500057	1_75	0	0.0996611036046928	17.3888823103883	2.89039678687296e-05	-2.34147908816414	2
ENSG00000160714.9	UBE2Q1	1	154559434	1_75	0	0.0289522683421091	6.13127609572717	2.96069434433097e-06	-0.781395348837055	1
ENSG00000160710.15	ADAR	1	154627024	1_75	0	0.0826678448973756	15.6610353267787	2.15932091219784e-05	1.78431372549048	1
ENSG00000160688.18	FLAD1	1	154720705	1_75	0	0.0248148954794719	4.74499139096834	1.96384851506702e-06	-0.147058823529395	1
ENSG00000187862.11	TTC24	1	156579579	1_77	0	0.0158840229056235	4.87428500029347	1.29131301754922e-06	0.334113982602143	2
ENSG00000163382.11	NAXE	1	156590832	1_77	0	0.0151456183992567	4.44832339495116	1.12368211645707e-06	0.0215827338129474	1
ENSG00000160818.16	GPATCH4	1	156601175	1_77	0	0.0237815758109842	8.4917942213512	3.36821802368933e-06	1.07186281618059	2
ENSG00000132692.18	BCAN	1	156373901	1_77	0	0.0160780703914523	4.98296070946991	1.33623084952046e-06	-0.327999999999963	1
ENSG00000132688.10	NES	1	156677793	1_77	0	0.0731474953015606	18.6657636492371	2.27722177365881e-05	-2.04750844574415	2
ENSG00000143319.16	ISG20L2	1	156728106	1_77	0	0.106316803295221	22.1181608410985	3.92203104790955e-05	-2.45596868884598	1
ENSG00000143303.11	RRNAD1	1	156728106	1_77	0	0.20208277458952	28.2187568754704	9.51102404200036e-05	3.03718909533326	2
ENSG00000143314.12	MRPL24	1	156741833	1_77	0	0.0241429825730948	8.62722970658648	3.47394059843226e-06	-1.07199999999968	1
ENSG00000143294.14	PRCC	1	156750590	1_77	0	0.122626652909963	23.4513084583085	4.79636316460376e-05	-2.52985291443274	2
ENSG00000198400.11	NTRK1	1	156808319	1_77	0	0.109037762249426	22.3534953526282	4.06520524993499e-05	2.54026014824619	2
ENSG00000027869.11	SH2D2A	1	156815987	1_77	0	0.0262191350345208	9.36834438241929	4.09676745688653e-06	-1.51827735682254	2
ENSG00000187800.13	PEAR1	1	156893412	1_77	0	0.0156211048538957	4.72491875109775	1.23102308716306e-06	0.52000000000004	1
ENSG00000132694.18	ARHGEF11	1	157045234	1_77	0	0.0206132596037434	7.20891588323171	2.4784304512001e-06	1.07189542483676	1
ENSG00000143297.18	FCRL5	1	157552226	1_77	0	0.0725573453752286	18.5914768743342	2.24985941359081e-05	-2.53289473684303	1
ENSG00000132704.15	FCRL2	1	157778774	1_77	0	0.0266545952178169	9.51641483258583	4.23063504323772e-06	1.37599999999997	1
ENSG00000158473.6	CD1D	1	158180266	1_78	0	0.169291962130066	26.4784962605056	7.47635236285106e-05	-2.88195086528126	2
ENSG00000163554.12	SPTA1	1	158544607	1_78	0	0.0175270553817984	5.72701695025435	1.67416220390624e-06	0.751016697024207	2
ENSG00000163564.14	PYHIN1	1	158930391	1_78	0	0.0285010470018354	10.0902034937566	4.79646019703522e-06	1.5453150050807	2
ENSG00000163565.18	IFI16	1	158999686	1_78	0	0.0939242579243413	20.9396907515178	3.28025904398403e-05	-2.39720558882336	1
ENSG00000163568.14	AIM2	1	159147319	1_78	0	0.0233385823387289	8.29448698482919	3.2286733401096e-06	1.03921568627459	1
ENSG00000179639.10	FCER1A	1	159288755	1_78	0	0.015915962312853	4.86377008227911	1.29111832359752e-06	-0.445255474452352	1
ENSG00000158716.8	DUSP23	1	159780839	1_78	0	0.0156623258640539	4.72000438746687	1.23298775449523e-06	0.315789473684181	1
ENSG00000181036.13	FCRL6	1	159800388	1_78	0	0.0916766337082356	20.7156888925156	3.16751108730076e-05	-2.21751412429446	1
ENSG00000158714.10	SLAMF8	1	159834863	1_78	0	0.0151924505986594	4.44745239027483	1.12693598294011e-06	0.0350877192982413	1
ENSG00000188004.9	C1orf204	1	159854415	1_78	0	0.0187374591319862	6.32521079680863	1.97672296489817e-06	-0.727272727272502	1
ENSG00000243284.1	VSIG8	1	159856126	1_78	0	0.0166925953760323	5.29022806799878	1.47284948523163e-06	0.425373134328458	1
ENSG00000213085.9	CFAP45	1	159899758	1_78	0	0.0228969208936073	8.12299177380867	3.10208149280851e-06	-0.984144652195691	2
ENSG00000158710.14	TAGLN2	1	159925332	1_78	0	0.0162835485799236	5.06813278054549	1.37643955403899e-06	-0.410308041054371	2
ENSG00000158764.6	ITLN2	1	160954636	1_79	0	0.0039669108440934	5.50846841718744	3.64454577421933e-07	0.128787878787855	1
ENSG00000085552.16	IGSF9	1	159945134	1_79	0	0.0121376632754606	15.8656593776373	3.21183566837759e-06	1.7461139896378	1
ENSG00000143315.6	PIGM	1	160031560	1_79	0	0.00347082138366128	4.64311491217164	2.68783003218338e-07	0.223650385604163	1
ENSG00000162728.4	KCNJ9	1	160081123	1_79	0	0.00668040824884397	10.1564715131135	1.13163393891209e-06	-1.32800000000001	1
ENSG00000162729.13	IGSF8	1	160102029	1_79	0	0.00666608635543764	10.1063727769855	1.12363783497556e-06	1.1525976879093	2
ENSG00000132681.16	ATP1A4	1	160144553	1_79	0	0.00401925866538244	6.00166215374853	4.0232554360878e-07	-0.612411482709525	2
ENSG00000143318.12	CASQ1	1	160144553	1_79	0	0.00353369106582979	4.90094998190762	2.88847726956746e-07	-0.33082706766913	1
ENSG00000132716.18	DCAF8	1	160262716	1_79	0	0.00764763751504671	11.3201743496447	1.44391130365449e-06	-1.34399999999981	1
ENSG00000162735.18	PEX19	1	160285766	1_79	0	0.00456092507820427	6.92921450820267	5.27104895553787e-07	-0.839191653165367	2
ENSG00000122218.14	COPA	1	160342475	1_79	0	0.0127532962867455	15.7250355737203	3.34483109213716e-06	1.69914000002393	2
ENSG00000162736.15	NCSTN	1	160343943	1_79	0	0.00470033639465983	7.11630086498102	5.5788328220257e-07	0.83558016655781	3
ENSG00000162738.5	VANGL2	1	160400615	1_79	0	0.00404341641533568	5.87940766787672	3.96499048930787e-07	-0.494163424124711	1
ENSG00000066294.14	CD84	1	160579090	1_79	0	0.00358248473656775	4.90615530326822	2.93147196977656e-07	0.324705618812398	2
ENSG00000117090.14	SLAMF1	1	160647524	1_79	0	0.0902182760608969	31.6324168138572	4.75978136428762e-05	2.79180887372058	1
ENSG00000117091.9	CD48	1	160711718	1_79	0	0.00430812323449392	6.46249362076984	4.64353101729694e-07	0.433260393873145	1
ENSG00000122223.12	CD244	1	160862395	1_79	0	0.00725622681008531	9.5229418922934	1.15250306502567e-06	-0.446620274390063	2
ENSG00000179914.4	ITLN1	1	160894862	1_79	0	0.00396791049860712	6.25348169858361	4.13850854523365e-07	-0.804721030042749	1
ENSG00000215845.10	TSTD1	1	161038745	1_79	0	0.00616905812794921	9.81612318073964	1.00999440420789e-06	1.41938357137962	2
ENSG00000158773.14	USF1	1	161022031	1_79	0	0.00350482074080705	5.033275031247	2.94222971858177e-07	-0.475935828877288	1
ENSG00000162755.13	KLHDC9	1	161097847	1_79	0	0.00619931801212137	11.3443782876428	1.17296410185471e-06	-2.25695924801236	2
ENSG00000143256.4	PFDN2	1	161117821	1_79	0	0.00702035323101435	10.945702210133	1.28163009951512e-06	-1.20559440559393	1
ENSG00000158793.13	NIT1	1	161118210	1_79	0	0.0116985499439941	15.9034785315217	3.10301779415655e-06	-1.86486486486558	1
ENSG00000143222.11	UFC1	1	161153113	1_79	0	0.00394385570531963	7.32709614539706	4.81962238545118e-07	1.17187500000002	1
ENSG00000143258.15	USP21	1	161159962	1_79	0	0.0169628849186845	22.4186904729814	6.34264000068036e-06	-3.40425531914838	1
ENSG00000143224.17	PPOX	1	161165947	1_79	0	0.00654354387387679	13.712058075384	1.49649671627036e-06	2.49595550397144	3
ENSG00000158850.14	B4GALT3	1	161177981	1_79	0	0.00658176667830757	12.9102793330899	1.41722311526884e-06	-2.72950819672092	1
ENSG00000158864.12	NDUFS2	1	161196933	1_79	0	0.276110898037138	38.4042759019353	0.000176857399598869	-3.95530726256901	1
ENSG00000158869.10	FCER1G	1	161215268	1_79	0	0.00339728363538294	4.60135863606215	2.60722190817117e-07	0.164285714285761	1
ENSG00000158882.14	TOMM40L	1	161226376	1_79	0	0.0115164241132969	13.455192733393	2.58444728795477e-06	-1.51908396946546	1
ENSG00000248485.1	PCP4L1	1	161259053	1_79	0	0.00444329031989521	6.70457215382931	4.96862093669609e-07	0.531400966183618	1
ENSG00000158887.15	MPZ	1	161310092	1_79	0	0.0053581430534011	8.43090806886844	7.53440157163813e-07	-0.934782608695683	1
ENSG00000143252.14	SDHC	1	161317093	1_79	0	0.00965854985093539	14.207398575304	2.28868801627303e-06	-2.14432989690745	1
ENSG00000143226.13	FCGR2A	1	161505171	1_79	0	0.0446939678245626	22.6948363628194	1.69174956416025e-05	0.0326086956521706	1
ENSG00000203747.10	FCGR3A	1	161551141	1_79	0	0.00938339178637271	12.3694462274699	1.93584335661924e-06	-0.24757281553392	1
ENSG00000072694.20	FCGR2B	1	161652514	1_79	0	0.0286423063016116	26.538206841258	1.26776764855286e-05	-4.58874458874343	1
ENSG00000162746.14	FCRLB	1	161726591	1_79	0	0.00449026799415919	6.21932213115422	4.65774190017641e-07	0.105820105820041	1
ENSG00000081721.11	DUSP12	1	161749425	1_79	0	0.00437435252052731	7.0930238241978	5.17493981412344e-07	1.36122073205362	2
ENSG00000118217.5	ATF6	1	161766683	1_79	0	0.00352884250894303	4.82061166075734	2.83722990603048e-07	-0.261682242990846	1
ENSG00000198574.5	SH2D1B	1	162412988	1_80	0	0.0147467729294946	5.33224628946632	1.31149699342696e-06	-0.504451038575689	1
ENSG00000117143.13	UAP1	1	162561704	1_80	0	0.0196807862292224	7.91656469941548	2.59859928813991e-06	-0.979166666666279	1
ENSG00000162733.16	DDR2	1	162631124	1_80	0	0.0150758720263708	5.52969938884452	1.39041380206683e-06	-0.515254237287878	1
ENSG00000132196.13	HSD17B7	1	162790775	1_80	0	0.014733370874273	5.32411283609486	1.30830643612361e-06	-0.465631929046597	1
ENSG00000143228.12	NUF2	1	163266611	1_80	0	0.041224845117772	14.5701647910465	1.00180593900847e-05	-1.770161290323	1
ENSG00000185630.18	PBX1	1	164555760	1_80	0	0.0188307888688011	7.52089653938008	2.3620997521084e-06	-0.937931034482716	1
ENSG00000143171.12	RXRG	1	165444407	1_81	0	0.0277496683174578	4.51279726410053	2.08864064684225e-06	-0.150793650793658	1
ENSG00000143149.12	ALDH9A1	1	165698544	1_81	0	0.030651236525942	5.40771052355441	2.76453148625335e-06	0.497509722403669	2
ENSG00000188859.6	FAM78B	1	166167240	1_81	0	0.0366466969201571	7.01826450615331	4.28967780680315e-06	0.886710239651239	1
ENSG00000143194.12	MAEL	1	166975572	1_82	0	0.0205526358436704	10.3405360097662	3.54462816747144e-06	1.58974358974418	1
ENSG00000143157.11	POGK	1	166839016	1_82	0	0.016750006218526	8.52766378167261	2.38234770539745e-06	-1.1732283464564	1
ENSG00000152382.5	TADA1	1	166866506	1_82	0	0.0303987498029225	13.8615633337178	7.02793995128261e-06	1.63619922384765	2
ENSG00000198842.9	DUSP27	1	167093281	1_82	0	0.0178561293582454	9.08502924916307	2.70566335034273e-06	1.31799827897754	2
ENSG00000198821.10	CD247	1	167518349	1_82	0	0.0152617941250982	7.71696449785391	1.96431981981984e-06	-1.01807228915663	1
ENSG00000143162.7	CREG1	1	167553767	1_82	0	0.0128595224977441	6.18888060322894	1.32738544878954e-06	-0.664362015504453	3
ENSG00000198771.10	RCSD1	1	167630346	1_82	0	0.0154509245901793	7.82836432055274	2.01737022835216e-06	0.923529411764736	1
ENSG00000197965.11	MPZL1	1	167720961	1_82	0	0.0113284405331809	5.05519162463349	9.55141813357817e-07	0.370841930782461	2
ENSG00000143164.15	DCAF6	1	167936173	1_82	0	0.0554490633581245	19.3149946683024	1.78627743737101e-05	-2.11805555555582	1
ENSG00000143158.10	MPC2	1	167936749	1_82	0	0.0105818198035202	4.44710230039239	7.84869743158804e-07	0.0137614678899001	1
ENSG00000143147.14	GPR161	1	168137545	1_82	0	0.0114563921966939	5.15456290113452	9.84917427455099e-07	0.514285714285805	1
ENSG00000143155.12	TIPRL	1	168178654	1_82	0	0.0172403878743789	8.80746819646422	2.5325511266124e-06	1.07558464904069	2
ENSG00000213064.9	SFT2D2	1	168228182	1_82	0	0.0139346436281067	6.91025123113656	1.60601578275387e-06	-0.832061068702178	1
ENSG00000143185.3	XCL2	1	168544200	1_82	0	0.0561693021067607	19.3980634039719	1.81726184369431e-05	-1.98809523809542	1
ENSG00000143196.4	DPT	1	168704565	1_82	0	0.0123560794676306	5.90957556703405	1.21785922121255e-06	-0.836402018826438	3
ENSG00000143153.12	ATP1B1	1	169105802	1_82	0	0.0110887564913806	4.87770593550834	9.02108066704701e-07	0.363207547169777	1
ENSG00000143156.13	NME7	1	169330256	1_83	0	0.0183794237424573	4.45520387729937	1.36571342662114e-06	-0.119142380974164	2
ENSG00000117477.12	CCDC181	1	169447020	1_83	0	0.0207780664289555	5.66700798726285	1.96389860087678e-06	-0.704288724534948	3
ENSG00000198734.10	F5	1	169588496	1_83	0	0.018544223755552	4.54649307997421	1.40619418880382e-06	-0.100000000000008	1
ENSG00000000460.16	C1orf112	1	169882438	1_83	0	0.136331411822693	20.8175035562263	4.73352511040289e-05	2.10563380281648	1
ENSG00000188404.8	SELL	1	169689445	1_83	0	0.0487903713381211	14.67592580378	1.19426233750378e-05	-2.99300699300757	1
ENSG00000007908.15	SELE	1	169764425	1_83	0	0.0364060382844459	10.815615923282	6.56726866542467e-06	1.89615176270989	2
ENSG00000171806.11	METTL18	1	169795279	1_83	0	0.0723062043487046	17.4424708961275	2.103505620631e-05	-3.47826086956734	1
ENSG00000120370.12	GORAB	1	170496931	1_83	0	0.0252087103793774	7.40748821402569	3.11445244135005e-06	-1.01663893510799	1
ENSG00000116132.11	PRRX1	1	170662279	1_84	0	0.0259537348694424	11.8242769842249	5.11840402073858e-06	-1.42335766423336	1
ENSG00000007933.12	FMO3	1	171091067	1_84	0	0.0111700326930474	4.4785282532198	8.34353069786708e-07	0.0396825396825398	1
ENSG00000010932.16	FMO1	1	171257566	1_84	0	0.0111442452294138	4.46164363237743	8.29288502851487e-07	0.101123595505618	1
ENSG00000076258.9	FMO4	1	171313714	1_84	0	0.014134351350692	6.46273227745109	1.52353401095705e-06	-0.577476649789342	2
ENSG00000034971.16	MYOC	1	171652737	1_84	0	0.0199692183180841	9.3451282724744	3.1124790547149e-06	-1.23202630821451	3
ENSG00000117533.14	VAMP4	1	171742190	1_84	0	0.0134772897215141	6.0938453840136	1.36979034572214e-06	-0.701388888888814	1
ENSG00000010165.19	METTL13	1	171781417	1_84	0	0.0177561580466071	8.70493111101615	2.57794974051453e-06	-1.34532374100784	1
ENSG00000197959.13	DNM3	1	171841015	1_84	0	0.0180635974775705	8.62165585092261	2.59749688745612e-06	1.12578616352219	1
ENSG00000135845.9	PIGC	1	172465594	1_84	0	0.0146945662022862	6.91811671677416	1.6955271959868e-06	-0.945882352941452	1
ENSG00000094975.13	SUCO	1	172532059	1_84	0	0.0130101238452811	5.60701879883436	1.21667209793109e-06	-0.478657122057962	2
ENSG00000117560.7	FASLG	1	172658724	1_84	0	0.016871977429604	7.4461088705915	2.09534467706846e-06	-0.430167597765402	1
ENSG00000162753.11	SLC9C2	1	173604513	1_85	0	0.0220245705419684	4.55953138297856	1.67489568495305e-06	0.415584415584404	1
ENSG00000076321.10	KLHL20	1	173697023	1_85	0	0.0242704663093355	5.40659600131231	2.18857858295176e-06	0.643713400745007	2
ENSG00000117593.9	DARS2	1	173823764	1_85	0	0.0220915967599514	4.59794910783897	1.69414809969072e-06	-0.53200118050014	2
ENSG00000117601.13	SERPINC1	1	173916899	1_85	0	0.0219913703148186	4.56126628068402	1.67300725324845e-06	0.303191489361764	1
ENSG00000152061.23	RABGAP1L	1	174159002	1_85	0	0.02868720145332	6.70854064459948	3.2097879635307e-06	0.978260869565377	1
ENSG00000120333.4	MRPS14	1	175022306	1_85	0	0.0219257098942743	4.49817268752741	1.64493936322822e-06	-0.0340925983097849	2
ENSG00000235750.9	KIAA0040	1	175193060	1_86	0	0.0411073582772251	9.52807975809089	6.53258482428771e-06	-1.1729835852238	2
ENSG00000143207.19	RFWD2	1	176207677	1_86	0	0.0236065957048952	4.53188290030531	1.78431755106885e-06	-0.104333868378775	1
ENSG00000120341.18	SEC16B	1	177966530	1_87	0	0.034520296173811	7.5480414007012	4.345791562026e-06	-0.877192982456149	1
ENSG00000075391.16	RASAL2	1	178094621	1_87	0	0.0251997793926088	4.71552125083288	1.98192196477721e-06	0.298850574712494	1
ENSG00000116191.17	RALGPS2	1	178699977	1_87	0	0.0271194394984221	5.37533957116195	2.43134573583736e-06	-0.430089213619269	2
ENSG00000116194.12	ANGPTL1	1	178867836	1_87	0	0.042139074635802	9.34940668241286	6.5709649580643e-06	1.37593984962434	1
ENSG00000143340.6	FAM163A	1	179743263	1_89	0	0.0470912751648626	12.4180019343092	9.7533156443176e-06	-1.48666666666651	1
ENSG00000162779.21	AXDND1	1	179365849	1_89	0	0.0221193110328878	5.60722700474337	2.0686158104963e-06	-0.728664833813364	3
ENSG00000186283.13	TOR3A	1	179081343	1_89	0	0.0197400507042661	4.58659853631797	1.51007701631218e-06	-0.257401874392787	2
ENSG00000143322.19	ABL2	1	179189646	1_89	0	0.0236516827579929	6.20839552636076	2.44907185859244e-06	-1.2063899811797	2
ENSG00000162782.15	TDRD5	1	179591019	1_89	0	0.0195589662735052	4.50401291846593	1.46928359937467e-06	-0.194600988303096	2
ENSG00000169905.12	TOR1AIP2	1	179878267	1_89	0	0.01971842515844	4.57679893710557	1.5051998483337e-06	-0.0680272108843647	1
ENSG00000135837.15	CEP350	1	179954679	1_89	0	0.0309845134163523	8.63648163182653	4.46315160850959e-06	-1.12133459092046	2
ENSG00000116260.16	QSOX1	1	180154677	1_89	0	0.0223829780860698	5.71353301429032	2.1329600255666e-06	-0.649999999999737	1
ENSG00000121454.5	LHX4	1	180281203	1_89	0	0.0195643522649402	4.50648890984731	1.47049613073201e-06	0.0962732919255102	1
ENSG00000153029.14	MR1	1	181055268	1_89	0	0.0348023462436307	9.68372084958171	5.62096512390227e-06	1.2205882352941	1
ENSG00000162783.10	IER5	1	181089177	1_89	0	0.0199908314518712	4.69979235505557	1.56700229879261e-06	0.255813953488335	1
ENSG00000179930.5	ZNF648	1	182061558	1_90	0	0.0609717970719709	14.5263496779771	1.47722141661876e-05	-2.2584269662928	1
ENSG00000203730.2	TEDDM1	1	182400603	1_90	0	0.0220118218910715	5.32308118013586	1.95424579029747e-06	-0.565789473684174	1
ENSG00000135862.5	LAMC1	1	183023026	1_91	0	0.0228115476152179	5.18295795590874	1.97193475655694e-06	-0.282258064516238	1
ENSG00000058085.14	LAMC2	1	183186170	1_91	0	0.0210137687207776	4.44648110575108	1.55840561698485e-06	-0.153846153846105	1
ENSG00000157064.10	NMNAT2	1	183418808	1_91	0	0.0277293203648409	6.93683085396602	3.20819262248506e-06	1.11229946524056	1
ENSG00000116698.21	SMG7	1	183471970	1_91	0	0.0333173653649012	8.58972768434861	4.77320572484363e-06	1.3397546286446	2
ENSG00000162704.15	ARPC5	1	183635770	1_91	0	0.0453251846532479	11.3707414214052	8.59584293025877e-06	-1.70351008162743	2
ENSG00000143344.15	RGL1	1	183636108	1_91	0	0.0552355392509446	13.1658899008646	1.21291096684761e-05	2.21899736147784	1
ENSG00000198756.10	COLGALT2	1	184037985	1_91	0	0.0226053895013924	5.1014836009443	1.92339549734496e-06	-0.41481481481485	1
ENSG00000198860.11	TSEN15	1	184039137	1_91	0	0.0226164978426361	5.10589312646551	1.92600398417929e-06	-0.396754695716669	2
ENSG00000116406.18	EDEM3	1	184746283	1_92	0	0.0363158116401078	9.59410177527358	5.81112452135462e-06	1.08064516129036	1
ENSG00000135842.16	FAM129A	1	184974705	1_92	0	0.0369437420354094	9.74885453489208	6.00695777103231e-06	1.12236286919849	1
ENSG00000121486.11	TRMT1L	1	185156912	1_92	0	0.0222017072241322	5.16691157330203	1.91327548081845e-06	-0.328467153284864	1
ENSG00000116668.12	SWT1	1	185156912	1_92	0	0.0222017072241322	5.16691157330203	1.91327548081845e-06	0.328467153284864	1
ENSG00000116679.15	IVNS1ABP	1	185317057	1_92	0	0.0208311246145459	4.59533144914191	1.59657624734755e-06	0.185185185185235	1
ENSG00000047410.13	TPR	1	186376034	1_92	0	0.043183298071347	11.159572029112	8.03754566242157e-06	-1.7692307692308	1
ENSG00000157181.15	C1orf27	1	186376034	1_92	0	0.0274353797622828	7.06812206447641	3.23426143811533e-06	0.668991659250972	2
ENSG00000262180.1	OCLM	1	186400848	1_92	0	0.028288889843973	7.34365996121218	3.46488296102751e-06	-0.974358974359088	1
ENSG00000073756.11	PTGS2	1	186680089	1_92	0	0.0304928072148788	8.01880243865944	4.07818598089034e-06	-0.927710843373431	1
ENSG00000090104.11	RGS1	1	192575665	1_96	0	0.0388955865983652	10.4116279471853	6.7542801749538e-06	-1.33456640861416	2
ENSG00000116747.12	TROVE2	1	193058991	1_96	0	0.0225491733433215	5.50401280378659	2.06999914599538e-06	-0.500000000000001	1
ENSG00000023572.8	GLRX2	1	193105954	1_96	0	0.0256875490264301	6.67415035536007	2.85942532920389e-06	0.882800841025526	2
ENSG00000134371.10	CDC73	1	193121735	1_96	0	0.0202859534788137	4.55527128653982	1.54123824411032e-06	-0.0902255639097606	1
ENSG00000162687.16	KCNT2	1	196606472	1_98	0	0.0292275453321832	8.69599651507641	4.23908188122993e-06	1.39837134095014	2
ENSG00000000971.15	CFH	1	196650372	1_98	0	0.0838220700087796	18.2682767382832	2.55397163249685e-05	2.08163265306072	1
ENSG00000244414.6	CFHR1	1	196820070	1_98	0	0.0495544455793078	13.465415006294	1.11291621517453e-05	1.70588235294114	1
ENSG00000177888.7	ZBTB41	1	197200897	1_98	0	0.0182059084633637	4.44665693152279	1.35022481217015e-06	0.149253731343276	1
ENSG00000081237.18	PTPRC	1	198630171	1_99	0	0.0478407648095224	13.2210261074636	1.05492936695919e-05	-1.75462585294879	2
ENSG00000163362.10	C1orf106	1	200890285	1_101	0	0.0211877793242607	12.8770575178592	4.55053209857419e-06	-1.92307692307705	1
ENSG00000118197.13	DDX59	1	200672961	1_101	0	0.0179940040385994	13.5981304798436	4.08100496642106e-06	-2.74015748031526	1
ENSG00000118200.14	CAMSAP2	1	200740002	1_101	0	0.00911115164074372	4.75609058945668	7.22742341639075e-07	0.579759862779112	1
ENSG00000116852.14	KIF21B	1	201033261	1_101	0	0.0677516636146195	30.8957830240846	3.49123655045791e-05	-4.12876254180525	1
ENSG00000232237.3	ASCL5	1	201114802	1_101	0	0.00957319175665949	5.18054555709097	8.27165402240643e-07	-0.663939309569283	2
ENSG00000116857.16	TMEM9	1	201156198	1_101	0	0.01808558207101	9.95286232558536	3.00220672199806e-06	-0.89922480620107	1
ENSG00000174307.6	PHLDA3	1	201469408	1_101	0	0.0100464866390526	5.28406470591744	8.85405965406691e-07	0.411405295315667	1
ENSG00000159176.13	CSRP1	1	201509157	1_101	0	0.010718940753911	5.76222915264644	1.03015482591984e-06	0.89353235208008	2
ENSG00000198700.9	IPO9	1	201828710	1_102	0	0.0215170074265275	4.48137071022992	1.60824735815735e-06	0.176211453744515	1
ENSG00000198892.6	SHISA4	1	201887834	1_102	0	0.0226232019414343	4.931174350219	1.86064935092525e-06	-0.324452849158844	2
ENSG00000134375.10	TIMM17A	1	201954677	1_102	0	0.0218067291172032	4.60135607230159	1.67354146205579e-06	0.284615384615395	1
ENSG00000176393.10	RNPEP	1	201982463	1_102	0	0.0216601499279819	4.54085000544805	1.64043384289544e-06	-0.12828818302806	2
ENSG00000170075.8	GPR37L1	1	202124670	1_102	0	0.0215451237000147	4.49308386323794	1.61455789362379e-06	-0.0938775510204146	1
ENSG00000143862.7	ARL8A	1	202144707	1_102	0	0.0215353222771207	4.48900250537924	1.61235745044189e-06	-0.109375000000028	1
ENSG00000143851.15	PTPN7	1	202161992	1_102	0	0.0539186287854988	12.7691041041071	1.14831059611512e-05	1.53276955602519	1
ENSG00000133067.17	LGR6	1	202194388	1_102	0	0.0366347733968058	9.2685717610519	5.66325910532831e-06	1.16265060240936	1
ENSG00000077157.21	PPP1R12B	1	202348568	1_102	0	0.0218848389994524	4.63343218448025	1.69124401441419e-06	0.180672268907462	1
ENSG00000143858.11	SYT2	1	202705556	1_102	0	0.0949870180221551	17.9599824284266	2.84531443302124e-05	2.08392450826892	2
ENSG00000117139.16	KDM5B	1	202808933	1_102	0	0.0215537720076825	4.49668382727348	1.61650012515112e-06	-0.0656565656565428	1
ENSG00000117153.15	KLHL12	1	202928138	1_102	0	0.0279185434115802	6.82061320815083	3.17596921035669e-06	0.794642736735547	2
ENSG00000159346.12	ADIPOR1	1	202958751	1_102	0	0.0486050386820316	11.8268148959371	9.58758436049586e-06	1.42885375494046	1
ENSG00000163485.16	ADORA1	1	203090600	1_102	0	0.0440652725608648	10.9380925713407	8.0389284062261e-06	-1.44029850746271	1
ENSG00000133048.12	CHI3L1	1	203186284	1_102	0	0.0215181690746152	4.48185442892264	1.60850778673667e-06	0.0957943925234053	1
ENSG00000133063.15	CHIT1	1	203274075	1_102	0	0.0274361744733412	6.66387245537295	3.049371505474e-06	-0.743169398906888	1
ENSG00000122176.10	FMOD	1	203351776	1_102	0	0.0273817419842956	6.64601984263342	3.03516854668341e-06	-0.8298755186719	1
ENSG00000174567.7	GOLT1A	1	204214495	1_103	0	0.0687709457707437	13.4362312800162	1.54114170609131e-05	-2.08910891089086	1
ENSG00000188783.5	PRELP	1	203475432	1_103	0	0.0256418915480104	4.50420449037203	1.92631924632955e-06	0.15789473684219	1
ENSG00000188770.9	OPTC	1	203493789	1_103	0	0.0306071337335678	6.0962851669008	3.11206056642758e-06	-0.670210977695254	2
ENSG00000058668.14	ATP2B4	1	203626383	1_103	0	0.0272250442441865	5.0427031795281	2.28977128897297e-06	0.478970481812748	2
ENSG00000122188.12	LAX1	1	203764698	1_103	0	0.0263171047456049	4.73778820269318	2.07957149945407e-06	0.387655359042099	2
ENSG00000257315.2	ZBED6	1	203795675	1_103	0	0.0392418719430329	8.33774632458008	5.45705711697825e-06	-1.21537831639587	2
ENSG00000182004.12	SNRPE	1	203861803	1_103	0	0.109068084428868	17.6920080820591	3.21836221160204e-05	2.13100367463226	2
ENSG00000143845.14	ETNK2	1	204151824	1_103	0	0.0265969082562708	4.83285439664493	2.14385284459663e-06	0.441988950276124	1
ENSG00000158615.8	PPP1R15B	1	204412128	1_103	0	0.0284664361533511	5.44372296196773	2.58457548131804e-06	0.562005277044889	1
ENSG00000133056.13	PIK3C2B	1	204495022	1_103	0	0.0546523007154434	11.3402967096416	1.03369632566287e-05	1.48550724637761	1
ENSG00000198625.12	MDM4	1	204517114	1_103	0	0.0392151610424231	8.33159279248952	5.44931789611502e-06	1.12977099236654	1
ENSG00000170382.11	LRRN2	1	204685959	1_103	0	0.0429963805928749	9.16404381331787	6.57172165997625e-06	1.24074074074091	1
ENSG00000163531.15	NFASC	1	204828332	1_104	0	0.0228131473837989	5.66850432401606	2.1568194637737e-06	-0.641860465116204	1
ENSG00000174529.7	TMEM81	1	205065595	1_104	0	0.0199069088604595	4.44621900990444	1.4762325767435e-06	-0.0725763443823105	2
ENSG00000117222.13	RBBP5	1	205121305	1_104	0	0.0479215855416989	12.360605245073	9.87941027067628e-06	1.61437908496702	1
ENSG00000133059.16	DSTYK	1	205210869	1_104	0	0.0221813762904413	5.41647864275038	2.00385194295887e-06	0.687929772046066	2
ENSG00000133069.15	TMCC2	1	205228229	1_104	0	0.0212446968244988	5.02942557323606	1.7820875211365e-06	0.402862985685019	1
ENSG00000163545.8	NUAK2	1	205303219	1_104	0	0.0233390927199616	5.87309248056908	2.28618259680956e-06	-0.659752852817529	2
ENSG00000162873.14	KLHDC8A	1	205357695	1_104	0	0.0207445030889909	4.81573748472319	1.66619545887235e-06	0.393700787401521	1
ENSG00000117266.15	CDK18	1	205504306	1_104	0	0.0416330998945119	11.0865571455546	7.69831280963173e-06	1.46283744855316	2
ENSG00000158711.13	ELK4	1	205632336	1_104	0	0.0203555015847483	4.64600011403388	1.57732479416844e-06	0.0979020979021212	1
ENSG00000158715.5	SLC45A3	1	205680045	1_104	0	0.0221747894050764	5.41382431488731	2.00227519820385e-06	-0.590900433631803	2
ENSG00000117280.12	RAB29	1	205775418	1_104	0	0.0879656314518977	17.9118070285854	2.62792237055566e-05	2.38194444444393	1
ENSG00000133065.10	SLC41A1	1	205813590	1_104	0	0.0906964257098181	18.1934472462631	2.7521067374555e-05	2.74603174603096	1
ENSG00000162877.12	PM20D1	1	205813590	1_104	0	0.0907361894610235	18.1974970358725	2.75392621172397e-05	-2.74614490294142	2
ENSG00000174502.18	SLC26A9	1	205943691	1_104	0	0.0370881378374162	10.0419181072181	6.21171911390748e-06	-1.31140350877119	1
ENSG00000263528.7	IKBKE	1	206470431	1_105	0	0.0491437967679481	18.0026549614185	1.47558886653342e-05	1.75791759145575	2
ENSG00000266094.7	RASSF5	1	206507103	1_105	0	0.0261911118907805	13.6606298277285	5.96739470481463e-06	-2.01917808219281	1
ENSG00000143479.15	DYRK3	1	206634569	1_105	0	0.0121014808869413	10.174784631547	2.05363780288223e-06	-2.87499999999984	1
ENSG00000162889.10	MAPKAPK2	1	206688684	1_105	0	0.0117258142219104	9.45528149629829	1.8491731447781e-06	-2.74496644295357	1
ENSG00000162894.11	FCMR	1	206923405	1_105	0	0.023174322709864	17.19957928526	6.64790768101318e-06	-3.36800000000033	1
ENSG00000162896.5	PIGR	1	206945992	1_105	0	0.0183631117636012	15.7169094004964	4.8136391730692e-06	-3.23856556033405	2
ENSG00000123843.12	C4BPB	1	207096513	1_105	0	0.0624479594067325	20.5461830311418	2.13997899143059e-05	2.17916666666573	1
ENSG00000123838.10	C4BPA	1	207104083	1_105	0	0.024183749265517	12.9337574084815	5.216851180475e-06	-1.76246334310877	1
ENSG00000196352.14	CD55	1	207321071	1_105	0	0.0102135790930095	4.76449473356345	8.11624060568032e-07	0.529411764705794	1
ENSG00000117335.19	CD46	1	207751847	1_105	0	0.0119809347793668	6.29446604276171	1.25779453824019e-06	-0.999999999999832	1
ENSG00000123689.5	G0S2	1	209675657	1_106	0	0.0107721399177277	5.23486451305549	9.40518921643531e-07	0.78014184397142	1
ENSG00000117595.10	IRF6	1	209806682	1_106	0	0.0122453750309339	16.5966399440066	3.38963057470752e-06	-3.83200000000049	1
ENSG00000117597.17	DIEXF	1	209828198	1_106	0	0.0602160011580059	32.2383071735552	3.23775696264815e-05	4.79999999999841	1
ENSG00000054392.12	HHAT	1	210321710	1_106	0	0.0255936913033312	11.6641879988472	4.97906211028763e-06	-1.02686041158868	2
ENSG00000143473.12	KCNH1	1	210691338	1_107	0	0.0165888924149079	5.81996634666173	1.61026728460657e-06	0.768191707819977	2
ENSG00000117625.13	RCOR3	1	211257612	1_107	0	0.0217244358131604	8.23682978915854	2.98448021179349e-06	-1.23784722779386	2
ENSG00000082512.14	TRAF5	1	211326561	1_107	0	0.014291821701109	4.4863088550859	1.06939183503168e-06	0.0528551036164685	2
ENSG00000170385.9	SLC30A1	1	211578806	1_107	0	0.0159593046393882	5.47363821451346	1.45696848993808e-06	0.664948453607856	1
ENSG00000117650.12	NEK2	1	211675781	1_107	0	0.0145406225910426	4.64067899559941	1.12544593360558e-06	-0.305135951661755	1
ENSG00000123684.12	LPGAT1	1	211830758	1_107	0	0.025638026603571	9.72397039795621	4.15803678895105e-06	-1.54687499999983	1
ENSG00000143493.12	INTS7	1	212035474	1_107	0	0.0223192707093433	8.47920053925578	3.15642163941591e-06	-1.12189616252849	1
ENSG00000066027.11	PPP2R5A	1	212285049	1_107	0	0.0158841761191221	5.43140508501592	1.43892114256364e-06	0.520451183078815	2
ENSG00000065600.12	TMEM206	1	212414848	1_107	0	0.0150926236273834	4.97399660220126	1.25207496440628e-06	-0.366013071895461	1
ENSG00000117691.9	NENF	1	212430277	1_107	0	0.0147388476985429	4.76179982129833	1.17056294239313e-06	-0.265625000000034	1
ENSG00000162772.16	ATF3	1	212565261	1_107	0	0.0477067900798848	15.3270220093046	1.21954571033852e-05	1.78918918919019	1
ENSG00000123685.8	BATF3	1	212699510	1_108	0	0.02254970708877	6.96659933721381	2.62012399651401e-06	1.54436557173079	2
ENSG00000117697.14	NSL1	1	212792127	1_108	0	0.296005594322643	19.2029618507331	9.48043453705371e-05	3.60759493670701	1
ENSG00000143494.15	VASH2	1	212950961	1_108	0	0.0259285897542186	7.27111672459621	3.14441687554569e-06	-0.749999999999718	1
ENSG00000174606.13	ANGEL2	1	213008574	1_108	0	0.0323637260758042	9.12242266656498	4.92412209297357e-06	1.01503759398498	1
ENSG00000136643.11	RPS6KC1	1	213051377	1_108	0	0.0204402540409826	5.13562591616036	1.75081305578618e-06	-0.22962962962953	1
ENSG00000143499.13	SMYD2	1	214280940	1_108	0	0.0189139637536375	4.52937247408473	1.42883044184269e-06	-0.0892617450838055	2
ENSG00000152104.11	PTPN14	1	214552794	1_109	0	0.0576721383431552	11.0971045392942	1.06742123221414e-05	1.55519480519533	1
ENSG00000117724.12	CENPF	1	214602949	1_109	0	0.0343497975470135	6.40309741374944	3.66838067008187e-06	0.779877111053382	3
ENSG00000136636.12	KCTD3	1	215567710	1_109	0	0.062527179774605	11.8339973875285	1.23412859566389e-05	-1.55797101449264	1
ENSG00000196482.16	ESRRG	1	217137681	1_110	0	0.0138166845533312	4.45523507621913	1.02667874741992e-06	0.00987654320987445	1
ENSG00000092978.10	GPATCH2	1	217631425	1_110	0	0.0140830241795392	4.62597824403528	1.08657476966445e-06	-0.110389610389633	1
ENSG00000162814.10	SPATA17	1	217631425	1_110	0	0.0140830241795392	4.62597824403528	1.08657476966445e-06	-0.110389610389633	1
ENSG00000067704.9	IARS2	1	220094239	1_112	0	0.0144790216541687	6.87749471517284	1.66084685536999e-06	-0.61435870970329	2
ENSG00000116141.15	MARK1	1	220527011	1_112	0	0.0400514261156357	16.0176473241244	1.06998285162446e-05	-2.36734693877599	1
ENSG00000162817.6	C1orf115	1	220690029	1_112	0	0.0110994313145447	4.50164919958827	8.33359675984541e-07	0.0398550724637579	1
ENSG00000117791.15	MARC2	1	220745611	1_112	0	0.02154041233933	10.4347068716349	3.74881813057785e-06	-2.19727891156578	1
ENSG00000186205.12	MARC1	1	220786898	1_112	0	0.0151332222074884	7.2728010758228	1.83566413848737e-06	1.10429447852696	1
ENSG00000143507.17	DUSP10	1	221742291	1_113	0	0.192783614806608	28.0411113809848	9.01623966379399e-05	-3.08205128205041	1
ENSG00000143498.17	TAF1A	1	222590192	1_114	0	0.0265203271849787	8.64535507066117	3.8240346432318e-06	-1.09756097560958	1
ENSG00000154305.16	MIA3	1	222617179	1_114	0	0.0295469529579212	9.6173257089691	4.73944110452351e-06	-1.14983677382324	2
ENSG00000162819.11	BROX	1	222712777	1_114	0	0.0200776213759049	6.14717580958512	2.05848638917844e-06	0.728323699422096	1
ENSG00000186063.12	AIDA	1	222712777	1_114	0	0.0200776213759049	6.14717580958512	2.05848638917844e-06	-0.728323699422096	1
ENSG00000197520.10	FAM177B	1	222736869	1_114	0	0.0167512897977676	4.52447805576303	1.26408664702581e-06	-0.0725806451612886	1
ENSG00000154309.8	DISP1	1	222872937	1_114	0	0.0182764535414073	5.30485005314642	1.6170563160342e-06	-0.497632837847056	2
ENSG00000187554.11	TLR5	1	223142833	1_114	0	0.180353339648423	26.2861787090388	7.90700021143556e-05	3.35772357723624	1
ENSG00000143502.14	SUSD4	1	223344829	1_114	0	0.0242330050313083	7.83499466075027	3.16669388118543e-06	-1.13632195647954	2
ENSG00000203697.11	CAPN8	1	223666982	1_114	0	0.0257147609684799	8.36811259604597	3.58897234959467e-06	-1.06477826984646	2
ENSG00000162909.17	CAPN2	1	223701931	1_114	0	0.017508206417592	4.92021266392151	1.43676466364875e-06	0.394285714285768	1
ENSG00000143771.11	CNIH4	1	224356827	1_114	0	0.0166957183974701	4.49473299815832	1.25161026083806e-06	0.107382550335609	1
ENSG00000162923.14	WDR26	1	224436689	1_114	0	0.016640957087897	4.46531998376898	1.2393414986345e-06	0.0675675675675419	1
ENSG00000185155.11	MIXL1	1	226223616	1_115	0	0.0221566337378432	6.49108889443336	2.39873041002287e-06	-1.06015037593969	1
ENSG00000154380.17	ENAH	1	225642138	1_115	0	0.0896489024635916	17.3975151848767	2.60131117620606e-05	1.87116564417082	1
ENSG00000143742.12	SRP9	1	225778101	1_115	0	0.0333701194981928	8.46488085450561	4.71127784333467e-06	-0.760975609755981	1
ENSG00000243709.1	LEFTY1	1	225912195	1_115	0	0.0206473521647309	4.80356144155106	1.65419925494316e-06	0.645933014353832	1
ENSG00000143811.18	PYCR2	1	225946550	1_115	0	0.0329441451279993	9.56670506678777	5.25654919554051e-06	1.61434977578472	1
ENSG00000143751.9	SDE2	1	225999428	1_115	0	0.0420504746913389	12.4065387204001	8.70124993694315e-06	-2.26178010471285	1
ENSG00000183814.15	LIN9	1	226309688	1_115	0	0.0201878855637068	4.60404056493699	1.55020838360178e-06	0.53319502074713	1
ENSG00000143799.12	PARP1	1	226407676	1_115	0	0.0204259135417118	4.71718665507259	1.60703248622562e-06	0.214285714285719	1
ENSG00000203685.9	STUM	1	226539678	1_115	0	0.0772969451109403	16.9327537231105	2.18298136182988e-05	-2.10069444444506	1
ENSG00000143772.9	ITPKB	1	226738931	1_116	0	0.0163655160354532	5.05424589738933	1.37957773539117e-06	0.116811501653061	2
ENSG00000143801.16	PSEN2	1	226870739	1_116	0	0.0216773903443477	10.4146515067499	3.76540630805688e-06	-2.44736842105279	1
ENSG00000163050.16	COQ8A	1	226897945	1_116	0	0.066287503573174	21.3423968544371	2.35958137956969e-05	-3.63340534164035	2
ENSG00000181450.17	ZNF678	1	227563411	1_116	0	0.0150863174604381	4.48850571876676	1.12939310166131e-06	-0.114649681528663	1
ENSG00000081692.12	JMJD4	1	227735217	1_116	0	0.0157605939487055	4.8419808662221	1.27278706973211e-06	0.280000000000012	1
ENSG00000162910.18	MRPL55	1	228109044	1_116	0	0.0253792969615632	9.0623380099395	3.83601193389123e-06	-1.49999999999945	1
ENSG00000143774.16	GUK1	1	228140298	1_116	0	0.0215446680300623	7.36656249792634	2.64706612306369e-06	-1.07324840764324	1
ENSG00000198835.3	GJC2	1	228149213	1_116	0	0.0194819039229796	6.50679905154936	2.11426245423252e-06	-0.929032258064381	1
ENSG00000162931.11	TRIM17	1	228416547	1_116	0	0.0153401965023716	4.72256797018995	1.20828461494938e-06	0.635944700460718	1
ENSG00000181218.5	HIST3H2A	1	228455746	1_116	0	0.0152915450249768	4.54874351948142	1.16012002493823e-06	0.187500000000032	1
ENSG00000196890.4	HIST3H2BB	1	228457362	1_116	0	0.0156603516420503	4.93906418722109	1.29004923452707e-06	-0.812389730467352	2
ENSG00000168159.11	RNF187	1	228486817	1_116	0	0.0255358302503249	8.87051250673598	3.77797257376777e-06	1.05541417373326	2
ENSG00000143632.14	ACTA1	1	229433845	1_117	2	0.40778029800361	19.2091617296915	0.000130645590915709	4.14545454545485	1
ENSG00000069248.11	NUP133	1	229508410	1_117	2	0.0663947438901924	14.9472976162931	1.65522290488894e-05	3.47058823529374	1
ENSG00000135763.9	URB2	1	229626572	1_117	0	0.0145670810053464	5.90150356112304	1.43382224641359e-06	1.41721854304583	1
ENSG00000135744.7	AGT	1	230672998	1_119	0	0.0316816302201712	14.760715500245	7.79964858588508e-06	1.75249038401881	2
ENSG00000135773.12	CAPN9	1	230747823	1_119	0	0.0415783193380209	17.2143202820122	1.19375970424216e-05	-1.88146816959416	3
ENSG00000143643.12	TTC13	1	230968479	1_119	0	0.0154397073629974	8.30999710496765	2.13993234298007e-06	-1.00748336434018	3
ENSG00000173409.13	ARV1	1	230978674	1_119	0	0.0102231284254127	4.62498707576954	7.88595774329368e-07	-0.200772200772198	1
ENSG00000182118.7	FAM89A	1	231039898	1_119	0	0.0118813193048382	5.96760193779422	1.18256390591765e-06	0.621118012422586	1
ENSG00000116906.11	GNPAT	1	231241335	1_119	0	0.0102653941657956	4.66182708085017	7.981635591792e-07	0.264000000000015	1
ENSG00000116903.7	EXOC8	1	231337950	1_119	0	0.0323975442034707	14.9620362558792	8.08468120442613e-06	1.70497427101156	1
ENSG00000116918.13	TSNAX	1	231528861	1_119	0	0.0129956651142573	6.76879888718038	1.46713550650556e-06	-0.867132867133102	1
ENSG00000162946.21	DISC1	1	231849785	1_119	0	0.0305032713319181	14.4193661447213	7.33588801885864e-06	1.72868217054258	1
ENSG00000116991.10	SIPA1L2	1	231866646	1_119	0	0.0190765711550961	10.2040279464661	3.24662450071467e-06	1.34574835529043	2
ENSG00000212916.4	MAP10	1	232808823	1_119	0	0.0106575580979614	4.99661935603042	8.88165870211863e-07	-0.49275362318833	1
ENSG00000135778.11	NTPCR	1	232952011	1_119	0	0.0214344823202375	11.2488775443956	4.02144648411135e-06	1.50359712230129	1
ENSG00000168275.14	COA6	1	234372958	1_120	0	0.0259714385263319	4.66820936539212	2.02211772705986e-06	-0.284313725490036	1
ENSG00000059588.9	TARBP1	1	234478644	1_121	0	0.0273623467368119	7.64413033050133	3.48852251788045e-06	0.791499084434282	2
ENSG00000173726.10	TOMM20	1	235127607	1_121	0	0.0193000568078029	4.51095757339169	1.45206960695245e-06	0.0297927240579254	3
ENSG00000188739.14	RBM34	1	235160983	1_121	0	0.0218195578082436	5.61115307249356	2.04201142212214e-06	-0.670212765957911	1
ENSG00000152904.11	GGPS1	1	235326535	1_121	0	0.0266793547914095	7.41691291321552	3.30033942773427e-06	0.946153846154274	1
ENSG00000116957.12	TBCE	1	235368142	1_121	0	0.0204817323858273	5.04366657229869	1.72295193183723e-06	-0.466666666666667	1
ENSG00000162885.12	B3GALNT2	1	235504442	1_121	0	0.0239179036285746	6.43526938799838	2.56714233610857e-06	0.758007117438011	1
ENSG00000168243.10	GNG4	1	235651207	1_121	0	0.0502061375088535	13.1254672609896	1.09908603528062e-05	1.53205128205132	1
ENSG00000143669.13	LYST	1	235874409	1_122	0	0.0192189725506646	5.20898206711574	1.6697180206615e-06	-0.523809523809498	1
ENSG00000116962.14	NID1	1	236065637	1_122	0	0.0276874730954183	8.48615424355295	3.91881126977571e-06	1.0646319569124	1
ENSG00000077585.13	GPR137B	1	236122770	1_122	0	0.0176513952780255	4.44672860519664	1.30912094174873e-06	-0.0708661417322858	1
ENSG00000186197.13	EDARADD	1	236348178	1_122	0	0.0185823101456537	4.90711946600989	1.52085020663426e-06	-0.279720279720192	1
ENSG00000116977.18	LGALS8	1	236473565	1_122	0	0.0245829706764114	7.4173534201032	3.04118921265201e-06	1.08905752489747	2
ENSG00000119285.10	HEATR1	1	236594909	1_122	0	0.0244214039844867	7.35808439901583	2.99706042097361e-06	1.61101498381843	2
ENSG00000198626.15	RYR2	1	237135675	1_122	0	0.136912530143605	23.1156986606202	5.27849757269819e-05	2.55725190839671	1
ENSG00000133019.11	CHRM3	1	239386955	1_124	0	0.0966426784794244	17.1246252510424	2.76026094070271e-05	-1.93962264150951	1
ENSG00000155816.19	FMN2	1	240098324	1_125	0	0.0201946421432786	4.58363579851825	1.54385450683318e-06	0.228346456692852	1
ENSG00000162843.17	WDR64	1	241656393	1_127	0	0.0382179882208861	10.8025420128178	6.88579187420148e-06	-1.32704402515736	1
ENSG00000091483.6	FH	1	241520642	1_127	0	0.024454873943527	6.78205536742703	2.76622094315007e-06	-0.80288461538472	1
ENSG00000117009.11	KMO	1	241532492	1_127	0	0.0212636247622148	5.52704827514792	1.96015612131014e-06	0.557739557739517	1
ENSG00000203668.2	CHML	1	241640356	1_127	0	0.0197023143529903	4.84324995390411	1.5915278129647e-06	0.330882352941103	1
ENSG00000054277.13	OPN3	1	241676920	1_127	0	0.0271388161868955	7.7178224319193	3.49337966113976e-06	0.920436817472481	1
ENSG00000174371.16	EXO1	1	241847755	1_127	0	0.0658826080440663	15.7475368208056	1.73038810484954e-05	-2.0560006219409	2
ENSG00000197769.5	MAP1LC3C	1	241924416	1_128	0	0.0233595121239739	6.03328541968589	2.35059465798068e-06	0.637735849056497	1
ENSG00000180287.16	PLD5	1	242524418	1_128	0	0.0274432324075815	7.48082770742466	3.42408881991978e-06	-1.01058201058153	1
ENSG00000143702.15	CEP170	1	243254880	1_128	0	0.0314677869019372	8.71235590493828	4.57258633738232e-06	1.29545454545498	1
ENSG00000054282.15	SDCCAG8	1	243301114	1_128	0	0.0374836105378216	10.2899963324712	6.43304726657376e-06	1.5645161290323	1
ENSG00000117020.16	AKT3	1	243851261	1_128	0	0.0335057486353649	9.27783293089627	5.18472802280837e-06	1.2081683826358	2
ENSG00000035687.9	ADSS	1	244451195	1_129	0	0.0536119076759594	11.259835108161	1.00682362403932e-05	1.4185989652785	2
ENSG00000179397.17	C1orf101	1	244454207	1_129	0	0.0443498400611401	9.53898328287519	7.05592979871247e-06	-1.23895703141865	2
ENSG00000197472.14	ZNF695	1	247008034	1_130	0	0.0188103234367994	6.18631953629883	1.94083545476211e-06	0.775119617224859	1
ENSG00000185420.18	SMYD3	1	246507596	1_130	0	0.0187278651141491	6.14693406929033	1.92002521999495e-06	0.571162198556149	2
ENSG00000143653.9	SCCPDH	1	246723717	1_130	0	0.0155598656082433	4.48760538922533	1.16461024999874e-06	0.228973029940158	2
ENSG00000153207.14	AHCTF1	1	246932175	1_130	0	0.0195146931490434	6.51577900788097	2.12074366572336e-06	-0.806896551723832	1
ENSG00000277462.1	ZNF670	1	247078334	1_130	0	0.0185173595528446	6.0456672926561	1.86716805368824e-06	-0.604080239276837	2
ENSG00000188295.14	ZNF669	1	247104366	1_130	0	0.0251723855688918	8.80007129897358	3.69462761264742e-06	-1.16765654941588	2
ENSG00000196418.12	ZNF124	1	247159958	1_130	0	0.0314641703676755	10.8069133629676	5.6712404423357e-06	1.34306569343054	1
ENSG00000162722.8	TRIM58	1	247856300	1_131	0	0.0235525083379691	6.11320135150121	2.4014081058578e-06	0.961306520909047	2
ENSG00000171163.15	ZNF692	1	248859244	1_131	0	0.0262449821169992	6.86070836209976	3.00313838706498e-06	-0.905775075987772	1
ENSG00000184731.5	FAM110C	2	47011	2_1	0	0.0378526564475822	10.2174678654712	6.45059460740018e-06	-1.29814693716159	2
ENSG00000143727.15	ACP1	2	264429	2_1	0	0.0291360563970066	7.85823850006717	3.81870474038203e-06	1.04580152671706	1
ENSG00000035115.21	SH3YL1	2	242793	2_1	0	0.0406947208785696	10.8716927496047	7.37896328906937e-06	1.46116043051518	2
ENSG00000151353.14	TMEM18	2	677295	2_1	0	0.085479365560192	17.6392690814803	2.51479148394757e-05	-2.10656673052061	2
ENSG00000172554.11	SNTG2	2	951538	2_1	0	0.0210424128436797	4.93493945238061	1.73195845882141e-06	-0.380341880342021	1
ENSG00000130508.10	PXDN	2	1744782	2_1	0	0.0512713266568554	12.965217353872	1.108701059305e-05	1.59276018099479	1
ENSG00000032389.12	TSSC1	2	3378347	2_2	0	0.0189829631549169	5.70272351192615	1.80553714010995e-06	0.629629629629817	1
ENSG00000171853.15	TRAPPC12	2	3379591	2_2	0	0.0182833359430838	5.3662704027953	1.63639482522031e-06	-0.522862570987735	3
ENSG00000171865.9	RNASEH1	2	3558995	2_2	0	0.016527003267733	4.46184797448506	1.22989769425492e-06	-0.0208333333333378	1
ENSG00000118004.17	COLEC11	2	3613266	2_2	0	0.0218828354389942	6.97736467368195	2.54656708894764e-06	-0.835295900757111	2
ENSG00000214866.8	DCDC2C	2	3703501	2_2	0	0.0168221271347364	4.62030363006134	1.2963179456273e-06	0.188976377952728	1
ENSG00000151692.14	RNF144A	2	7077004	2_5	0	0.0248412503344855	5.43612646403606	2.25228377575665e-06	0.613636363636407	1
ENSG00000115738.9	ID2	2	8678763	2_6	0	0.0640568385133485	14.9561580699631	1.59788548837957e-05	1.71365244565296	2
ENSG00000134313.15	KIDINS220	2	8837975	2_6	0	0.0212290070239926	4.97762065777675	1.76242880575601e-06	-0.342281879194559	1
ENSG00000143797.11	MBOAT2	2	9004209	2_6	0	0.0203845599360352	4.61359785098227	1.56856016668798e-06	-0.0984251968504096	1
ENSG00000134330.18	IAH1	2	9474089	2_6	0	0.159886956713876	23.4617469158032	6.25652936864576e-05	3.30263157894684	1
ENSG00000151694.12	ADAM17	2	9555759	2_6	0	0.119644951925551	20.7239747041998	4.13549536699688e-05	3.03312109770757	2
ENSG00000115750.16	TAF1B	2	9843557	2_6	0	0.0440728867889243	11.5567538321913	8.49507986212843e-06	-1.59797378671563	2
ENSG00000172059.10	KLF11	2	10008193	2_6	0	0.020010355151328	4.44749601949267	1.4843300179156e-06	-0.0254645637505883	2
ENSG00000205795.4	CYS1	2	10080534	2_6	0	0.0252808902847713	6.54562693675183	2.75996591612433e-06	-0.711864406780019	1
ENSG00000171848.13	RRM2	2	10121909	2_6	0	0.0220453617841321	5.31611626673012	1.95466261465009e-06	0.457831325301436	1
ENSG00000115758.12	ODC1	2	10448012	2_7	0	0.0158024131539893	5.35409597758323	1.41113859439069e-06	0.458904109589058	1
ENSG00000115761.15	NOL10	2	10689644	2_7	0	0.0145234187197306	4.59896710775206	1.11401045723021e-06	0.199976661900864	2
ENSG00000143882.10	ATP6V1C2	2	10722013	2_7	0	0.0144391512940628	4.54691795297908	1.09501202936697e-06	-0.227053140096609	1
ENSG00000143870.12	PDIA6	2	10838059	2_7	0	0.0182482269480039	6.64258470594427	2.0217054428242e-06	-0.701388888888564	1
ENSG00000150873.11	C2orf50	2	11156148	2_7	0	0.0154465428869063	5.15026713520026	1.32684794407483e-06	0.481751824817538	1
ENSG00000134318.13	ROCK2	2	11347918	2_7	0	0.024990089784076	9.46287209375439	3.94412701166085e-06	-1.19153889583036	2
ENSG00000169016.16	E2F6	2	11474359	2_7	0	0.0220640629491795	8.34489664049444	3.07090622913531e-06	-1.12370261911083	2
ENSG00000169006.6	NTSR2	2	11670362	2_7	0	0.0145487500329379	4.61455557912951	1.11973607141542e-06	-0.321584119332552	2
ENSG00000134324.11	LPIN1	2	11784824	2_7	0	0.0187218393567492	6.87214462983883	2.14585766126039e-06	0.832061068702069	1
ENSG00000079785.14	DDX1	2	15584082	2_9	0	0.0468526958447049	11.879093527357	9.2827785904575e-06	1.4296875000002	1
ENSG00000197872.11	FAM49A	2	16666648	2_10	0	0.137075872769814	25.3219648415482	5.78919964458156e-05	2.64046549377425	2
ENSG00000163032.11	VSNL1	2	17539253	2_10	0	0.0388547828836684	14.1398998811596	9.16327934818728e-06	-1.65413533834583	1
ENSG00000178295.14	GEN1	2	17753771	2_10	0	0.0132890196146208	4.45209621912561	9.86773754226184e-07	0.0257245615819925	2
ENSG00000240857.1	RDH14	2	18560992	2_11	0	0.0220603159735219	4.78785282532791	1.76162159816958e-06	-0.283687943262391	1
ENSG00000185013.16	NT5C1B	2	18589274	2_11	0	0.0312688839000223	7.92338837346039	4.13221994336807e-06	-0.87333333333348	1
ENSG00000183891.5	TTC32	2	19901956	2_12	0	0.213178804734596	25.2531960104486	8.97884507436313e-05	-3.38248847926306	1
ENSG00000118965.14	WDR35	2	19989328	2_12	0	0.0257547392467541	5.72423179737217	2.45886380788396e-06	0.991935483870908	1
ENSG00000115884.10	SDC1	2	20136087	2_12	0	0.0279043246760734	6.44483653896702	2.99946313637368e-06	1.0769547603735	2
ENSG00000055917.15	PUM2	2	20352364	2_12	0	0.0791199457572323	15.9026865343181	2.09853677800677e-05	1.98016997167122	1
ENSG00000118960.12	HS1BP3	2	20641962	2_12	0	0.0228106270496303	4.63399366137016	1.7630018373145e-06	-0.257861635220108	1
ENSG00000143869.6	GDF7	2	20668323	2_12	0	0.0335163107596242	8.09480291639108	4.52504178133789e-06	-0.981060606060773	1
ENSG00000118961.14	LDAH	2	20683456	2_12	0	0.0238576070659893	5.03684641991804	2.00422140430875e-06	-0.430555555555587	1
ENSG00000084674.14	APOB	2	21044375	2_13	0	0.026457630212459	5.16670725124028	2.27994779374128e-06	-0.379310344827463	1
ENSG00000119771.14	KLHL29	2	23381243	2_14	0	0.0624588256711719	12.113687742217	1.26191555769325e-05	1.71212121212121	1
ENSG00000119778.14	ATAD2B	2	23927186	2_14	0	0.0447505300696941	9.08305949321195	6.7793873438598e-06	1.0740037950666	1
ENSG00000173960.13	UBXN2A	2	23931322	2_14	0	0.0768091654406147	14.0067852927236	1.79436844545253e-05	2.05645161290259	1
ENSG00000205639.9	MFSD2B	2	24009112	2_14	0	0.0279493079706404	4.83576399489695	2.25421981030921e-06	-0.596398417780691	2
ENSG00000119782.13	FKBP1B	2	24049526	2_14	0	0.0370440483218979	7.37411815373635	4.55605165732765e-06	-1.20338983050872	1
ENSG00000115128.6	SF3B6	2	24077362	2_14	0	0.0387935323883659	7.79088558757029	5.04087883609022e-06	-1.26404494382015	1
ENSG00000219626.8	FAM228B	2	24107691	2_14	0	0.0619892023876966	12.0448212067044	1.24530723602919e-05	1.73184357541908	1
ENSG00000115129.13	TP53I3	2	24087235	2_14	0	0.0278346300656429	4.79876430299134	2.22779373794514e-06	0.19379844961241	1
ENSG00000176732.6	PFN4	2	24123648	2_14	0	0.0327617367544951	6.26604555855952	3.42389604351786e-06	1.12648427396866	2
ENSG00000186453.12	FAM228A	2	24174703	2_14	0	0.0342422824456586	6.66445494837718	3.8061635620311e-06	-0.60650343064543	2
ENSG00000198399.14	ITSN2	2	24360992	2_14	0	0.0270169444552472	4.53066241101768	2.04154068255485e-06	-0.32676790610467	2
ENSG00000084676.15	NCOA1	2	24492374	2_15	0	0.013600496453676	7.79836634525639	1.76896198647574e-06	2.85858585858632	1
ENSG00000138092.10	CENPO	2	24789280	2_15	0	0.0210417341072002	11.8867661470431	4.17162587622045e-06	2.22400000000024	1
ENSG00000115137.11	DNAJC27	2	24971717	2_15	0	0.0145528387218864	8.09747400492955	1.96542911167015e-06	1.20061728395093	1
ENSG00000115138.10	POMC	2	25265950	2_15	1	0.683092214895075	28.271410945444	0.000322097181662395	-6.38235294117933	1
ENSG00000119772.16	DNMT3A	2	25343038	2_15	0	0.00930188491683293	4.57623905034199	7.09969628203513e-07	-0.626984126984228	1
ENSG00000138101.18	DTNB	2	25673259	2_15	0	0.0343224520424228	15.131005581052	8.66176115231397e-06	1.44845360824747	1
ENSG00000084733.10	RAB10	2	26033971	2_15	0	0.00969654163776978	4.78450729437113	7.73774108045481e-07	-0.284768211920654	1
ENSG00000138029.13	HADHB	2	26241540	2_15	0	0.0102108982752843	5.44364946577355	9.27073585091306e-07	-0.827470800679097	2
ENSG00000084754.10	HADHA	2	26244785	2_15	0	0.0106575243301316	5.70289920344626	1.01370627304596e-06	0.638157894736707	1
ENSG00000173567.14	ADGRF3	2	26347104	2_15	0	0.012642874680182	7.05410093567585	1.48746792052812e-06	0.758333333333992	1
ENSG00000157856.10	DRC1	2	26401975	2_15	0	0.00929757747033877	4.45288130722149	6.90511682040715e-07	0.0569069703886039	2
ENSG00000115155.16	OTOF	2	26558897	2_15	0	0.0476596347513422	19.5668870594807	1.55536582963726e-05	-2.42635658914671	1
ENSG00000084764.10	MAPRE3	2	26971145	2_16	0	0.0243130140404221	6.69806228868202	2.71611458992858e-06	-0.89682539682562	1
ENSG00000119777.18	TMEM214	2	27031928	2_16	0	0.0279068007622729	7.75206729829403	3.60817581915744e-06	0.95275590551154	1
ENSG00000138080.13	EMILIN1	2	27078189	2_16	0	0.0215835969784329	6.74947396385966	2.42970672068938e-06	-1.34188089570293	2
ENSG00000138030.12	KHK	2	27086791	2_16	0	0.0458883172152768	11.9526832962244	9.14803146706616e-06	-1.4251968503931	1
ENSG00000143994.13	ABHD1	2	27122616	2_16	0	0.0375498963713598	10.0632629711408	6.30242476648397e-06	-1.12307692307674	1
ENSG00000138073.13	PREB	2	27134751	2_16	0	0.0184821313661622	4.53972068822566	1.399398137423e-06	-0.086705202312152	1
ENSG00000138085.16	ATRAID	2	27209632	2_16	0	0.0196547825865839	6.18217404796284	2.02660718223278e-06	-1.29565565628362	3
ENSG00000138074.14	SLC5A6	2	27235922	2_16	0	0.0204880783137676	7.05588990274213	2.41108836167091e-06	1.65168539325888	1
ENSG00000084774.13	CAD	2	27216486	2_16	0	0.0214573593079805	5.773221068423	2.06611536316953e-06	-0.527278029777982	2
ENSG00000115194.10	SLC30A3	2	27275976	2_16	0	0.0221253118247796	7.06740778018173	2.60801242439405e-06	-1.22033504886219	2
ENSG00000163794.6	UCN	2	27302395	2_16	0	0.0239777181123656	7.22071643651359	2.88767455483176e-06	0.950882484127344	2
ENSG00000115207.13	GTF3C2	2	27356305	2_16	0	0.0197083038301206	5.10570630559224	1.67828295508405e-06	0.459214501510428	1
ENSG00000163795.13	ZNF513	2	27380806	2_16	0	0.0213864987482877	8.68585640217434	3.09822134317775e-06	1.96116504854354	1
ENSG00000115216.13	NRBP1	2	27428187	2_16	1	0.0710005022572035	18.5943834324762	2.20192898722223e-05	4.08661417322919	1
ENSG00000084734.8	GCKR	2	27506613	2_16	1	0.2262299338626	23.223198894975	8.76258443565922e-05	-4.48437499999956	1
ENSG00000198522.13	GPN1	2	27628084	2_16	0	0.0280431723453248	13.356294008124	6.24702461371734e-06	3.06502238267921	2
ENSG00000176714.9	CCDC121	2	27629397	2_16	0	0.118079988381878	19.8637264307636	3.91198456588116e-05	1.97790055248531	1
ENSG00000158019.20	BRE	2	27891044	2_16	0	0.0240265117617352	10.5573265724106	4.2306274674267e-06	2.39130434782563	1
ENSG00000171174.13	RBKS	2	27891044	2_16	0	0.0240265117617352	10.5573265724106	4.2306274674267e-06	2.39130434782563	1
ENSG00000075426.11	FOSL2	2	28395065	2_17	0	0.0496891452139209	29.1436587813921	2.41527009899353e-05	4.55617977528146	1
ENSG00000213639.9	PPP1CB	2	28751273	2_17	0	0.0343174009619837	12.5166317698904	7.16410546126111e-06	2.11535628373093	2
ENSG00000163806.15	SPDYA	2	28782736	2_17	0	0.051649446956975	16.4922188287218	1.42070814349766e-05	-2.63228909339626	2
ENSG00000171103.10	TRMT61B	2	28869984	2_17	0	0.0474340098473852	15.649113063421	1.23805424413022e-05	-2.53611536954757	3
ENSG00000189350.12	TOGARAM2	2	28957070	2_17	0	0.0144494949679972	4.61807348876435	1.11294477104828e-06	-0.513333333333135	1
ENSG00000179270.6	C2orf71	2	29072810	2_18	0	0.0330505841757063	6.3696919117238	3.51121701722473e-06	0.696382185498186	2
ENSG00000115295.19	CLIP4	2	29097582	2_18	0	0.0351910107395291	6.93553277035177	4.0707241557417e-06	-0.768506853791053	2
ENSG00000213626.11	LBH	2	30233256	2_18	0	0.0308807440481648	5.75791857828124	2.96560551505372e-06	0.595744680850741	1
ENSG00000172954.13	LCLAT1	2	30447348	2_19	0	0.0217604092388991	4.92977222731157	1.78917993096484e-06	0.49647926894735	2
ENSG00000013016.15	EHD3	2	31234492	2_19	0	0.0550435427445707	13.3043949238794	1.22141039525527e-05	-1.80515616719764	2
ENSG00000162959.13	MEMO1	2	32011261	2_20	0	0.0438719576709747	10.3325530227326	7.56057389206309e-06	1.55445544554534	1
ENSG00000021574.11	SPAST	2	32064971	2_20	0	0.0986697128881079	17.7459103902632	2.92039942483006e-05	-2.63043478260873	1
ENSG00000119820.10	YIPF4	2	32277438	2_20	0	0.0353035896745552	8.36880744256507	4.92768057137083e-06	1.02163378094676	2
ENSG00000115760.13	BIRC6	2	32356560	2_20	0	0.0475464229502077	11.0613678801117	8.77176102266013e-06	1.50142952411204	2
ENSG00000018699.11	TTC27	2	32650017	2_20	0	0.0230430943436321	4.53048970301557	1.7411895466658e-06	-0.395604395604463	1
ENSG00000152689.17	RASGRP3	2	33512177	2_21	0	0.0156436852747259	4.8205725568001	1.25776006008575e-06	0.349999999999849	1
ENSG00000119812.18	FAM98A	2	33614957	2_21	0	0.0150189511455521	4.45591644353807	1.11618645652986e-06	0.0161290322580696	1
ENSG00000115825.9	PRKD3	2	37324893	2_23	0	0.0414746053892969	14.7881975693784	1.02295755059281e-05	2.1205673758869	1
ENSG00000171055.14	FEZ2	2	36638359	2_23	0	0.0162649752544045	6.37243053375547	1.72869598115223e-06	0.645962732919421	1
ENSG00000205221.12	VIT	2	36703766	2_23	0	0.0166360264009582	6.57435545344946	1.82415982942557e-06	-0.672000000000204	1
ENSG00000115808.11	STRN	2	36973596	2_23	0	0.0572811482850705	17.7179127892356	1.69271709688969e-05	2.43181818181919	1
ENSG00000008869.11	HEATR5B	2	37084196	2_23	0	0.0149831039585459	5.63780037956419	1.40887217813666e-06	0.356163982636868	2
ENSG00000055332.16	EIF2AK2	2	37156629	2_23	0	0.100250088374903	22.8564376666095	3.821672024973e-05	-3.22834645669142	1
ENSG00000218739.9	CEBPZOS	2	37227143	2_23	0	0.0630160728407345	18.5873668067263	1.95357149392084e-05	2.83064516129025	1
ENSG00000115816.14	CEBPZ	2	37231568	2_23	0	0.182560324570647	28.5172690037984	8.68309269176558e-05	3.52755905511765	1
ENSG00000115841.19	RMDN2	2	37923332	2_24	0	0.0203493252932039	4.56400458701225	1.54901702855024e-06	0.156327543424313	1
ENSG00000143891.16	GALM	2	38666042	2_24	0	0.0986513264778783	18.8937378585496	3.108715082261e-05	-2.12953367875677	1
ENSG00000163214.20	DHX57	2	38875912	2_25	0	0.0185251773368645	4.56700906166773	1.41108882643331e-06	-0.12107623318391	1
ENSG00000214694.10	ARHGEF33	2	38882417	2_25	0	0.0183382565506126	4.4761509519384	1.36906123581759e-06	-0.0842105263157827	1
ENSG00000115904.12	SOS1	2	39124428	2_25	0	0.0343201751796477	10.1075078643268	5.78567040601369e-06	-1.49787234042584	1
ENSG00000138050.14	THUMPD2	2	39778359	2_25	0	0.0193238477626818	4.94523606667594	1.59382538991226e-06	-0.32505643340852	1
ENSG00000143924.18	EML4	2	42168854	2_26	0	0.010980447817342	5.38494809861964	9.86192464532715e-07	-0.602540780261358	2
ENSG00000115944.14	COX7A2L	2	42421227	2_26	0	0.013552524230358	7.26565500422053	1.64230974688728e-06	0.937499999999688	1
ENSG00000162881.6	OXER1	2	42764328	2_26	0	0.0183472665979116	9.97651300351847	3.05288362981946e-06	-1.27854509148306	2
ENSG00000162882.14	HAAO	2	42764883	2_26	0	0.0107847036915395	5.22428505942265	9.39712900345416e-07	0.434958403419291	2
ENSG00000152518.7	ZFP36L2	2	43219584	2_27	0	0.0156417504600672	7.6496418508695	1.99566003869752e-06	-0.859872611464919	1
ENSG00000115970.18	THADA	2	43599919	2_27	1	0.0610260429130735	32.262549265978	3.28377956867542e-05	-5.55294117646803	1
ENSG00000152527.13	PLEKHH2	2	43713393	2_27	0	0.0241782978982777	11.38198737225	4.58990745635531e-06	-1.35668789808921	1
ENSG00000223658.7	C1GALT1C1L	2	43675927	2_27	0	0.0183223305583904	8.79927110007088	2.68897966489968e-06	0.982546152608454	3
ENSG00000138036.18	DYNC2LI1	2	43774046	2_27	0	0.0212306429019121	10.9529331206308	3.87840972384606e-06	-1.84768211920499	1
ENSG00000138075.11	ABCG5	2	43839108	2_27	0	0.0112392636607854	4.59334061225529	8.61046520421813e-07	0.0745098039215308	1
ENSG00000138095.18	LRPPRC	2	43995523	2_27	0	0.0116055369016825	4.78295475339785	9.25809461608094e-07	-0.199451142133594	2
ENSG00000138032.20	PPM1B	2	44167954	2_28	0	0.0194610320598931	5.77448997172631	1.8743021577013e-06	-0.802547770700545	1
ENSG00000138078.15	PREPL	2	44361802	2_28	0	0.0176847743682509	4.91698078896008	1.450300979465e-06	-0.571428571428412	1
ENSG00000143919.14	CAMKMT	2	44362007	2_28	0	0.0174333521902761	4.78874379373101	1.39239550186153e-06	-0.318066157760824	1
ENSG00000170577.7	SIX2	2	45009664	2_28	0	0.0200570120968183	6.04488220696976	2.02215380270918e-06	-0.596774193548428	1
ENSG00000068784.12	SRBD1	2	45612248	2_28	0	0.0174043407860343	4.77382853900632	1.38574876573148e-06	-0.316513761467947	1
ENSG00000250565.6	ATP6V1E2	2	46503447	2_30	0	0.0402343156055042	11.5910731192853	7.77822262767985e-06	-1.54275471014121	2
ENSG00000151665.12	PIGF	2	46617108	2_30	0	0.0207344981594694	5.62499373678125	1.94525113468515e-06	-0.676728190895377	3
ENSG00000119878.5	CRIPT	2	46617930	2_30	0	0.0229058811631091	6.518493303929	2.49031527565289e-06	0.901515151514877	1
ENSG00000068724.15	TTC7A	2	46916048	2_30	0	0.0182152441826099	4.46396632612873	1.3561758702634e-06	0.0706860706860376	1
ENSG00000180398.11	MCFD2	2	46802799	2_30	0	0.0247488754633743	7.21333295560206	2.97749852384291e-06	-0.876077529062144	3
ENSG00000239605.9	C2orf61	2	47155161	2_30	0	0.0184228046954321	4.565470792023	1.40281829884983e-06	0.20418848167548	1
ENSG00000143933.16	CALM2	2	47176244	2_30	0	0.037190069037317	10.8802581094428	6.74879580756218e-06	-1.39301310043712	1
ENSG00000119888.10	EPCAM	2	47345224	2_30	0	0.0285912727870923	8.51067319109768	4.05842485128454e-06	1.09944751381216	1
ENSG00000095002.13	MSH2	2	47403074	2_30	0	0.0202430507729021	5.40991577410755	1.8265290073283e-06	-0.558510638297914	1
ENSG00000184261.4	KCNK12	2	47571449	2_30	0	0.0540917397022565	14.274114971746	1.28777575851321e-05	1.63245033112586	1
ENSG00000116062.14	MSH6	2	47689736	2_30	0	0.0251354005034963	7.35254685618995	3.08236252566101e-06	0.937166470069373	2
ENSG00000242441.7	GTF2A1L	2	48595242	2_31	0	0.0415135661937275	14.5363679311385	1.00648209938072e-05	2.11999999999981	1
ENSG00000068781.21	STON1-GTF2A1L	2	48595242	2_31	0	0.0415135661937275	14.5363679311385	1.00648209938072e-05	2.11999999999981	1
ENSG00000170802.15	FOXN2	2	48732312	2_31	0	0.0165022280529089	5.04778345222892	1.38932357673635e-06	-0.209459459459358	1
ENSG00000162869.15	PPP1R21	2	48440605	2_31	0	0.0177921393754034	6.34161187794629	1.88186270822646e-06	1.18518518518483	1
ENSG00000243244.5	STON1	2	48529416	2_31	0	0.0206007523276733	7.02813361217461	2.41481127925355e-06	1.03076923076919	1
ENSG00000138039.14	LHCGR	2	48711552	2_31	0	0.0152946169750346	4.52476919733906	1.15423739969871e-06	0.138949968147324	2
ENSG00000179915.22	NRXN1	2	50994562	2_33	0	0.0328115539405296	5.26524232452998	2.88141138718206e-06	0.427419354838661	1
ENSG00000143942.4	CHAC2	2	53767569	2_35	0	0.241050429400632	24.669566444975	9.91812396332146e-05	2.88774884480585	2
ENSG00000068912.13	ERLEC1	2	53787421	2_35	0	0.0505399024552136	10.0071421100168	8.4353784561554e-06	-1.60997067448654	1
ENSG00000119737.5	GPR75	2	53860333	2_35	0	0.0614306118448759	11.7830137281524	1.20726144186162e-05	1.78362573099399	1
ENSG00000068878.14	PSME4	2	53970692	2_35	0	0.0430100333113917	8.54471452643926	6.12953377284529e-06	1.20845921450156	1
ENSG00000170634.12	ACYP2	2	53981077	2_35	0	0.0274445569000946	4.49269521615419	2.05647429815579e-06	0.0853080568720465	1
ENSG00000177994.15	C2orf73	2	54330344	2_35	0	0.0293184542954196	5.08684543114349	2.48742340812323e-06	-0.226562499999932	1
ENSG00000115306.15	SPTBN1	2	54478955	2_36	0	0.0276127016311689	6.63277457545095	3.05466960219374e-06	0.788461538461518	1
ENSG00000214595.11	EML6	2	54723342	2_36	0	0.0399968900929013	9.97296486289441	6.65289423289281e-06	-1.26811594202864	1
ENSG00000162994.15	CLHC1	2	55231958	2_36	0	0.0386094411020561	9.65392774348575	6.21666785555679e-06	-1.15903335825017	2
ENSG00000138035.14	PNPT1	2	55693981	2_36	0	0.0336203490754139	8.40525124123974	4.71316911781837e-06	-1.25806451612866	1
ENSG00000115380.19	EFEMP1	2	55924122	2_36	0	0.0286212638111786	6.95548590276901	3.3202928258266e-06	-0.816513761467565	1
ENSG00000055813.5	CCDC85A	2	56183915	2_37	0	0.0239261168176492	4.48277974103121	1.78887388881538e-06	0.0968660968660172	1
ENSG00000028116.16	VRK2	2	57907323	2_38	0	0.0169276666176577	4.49146575595997	1.26807603685168e-06	-0.0305084745762651	1
ENSG00000115392.11	FANCL	2	58237892	2_39	0	0.0410541960032743	10.6267816626705	7.27644774193632e-06	1.2371248801962	2
ENSG00000162924.13	REL	2	60881694	2_40	0	0.0188754937063936	7.95387645423943	2.50401696137947e-06	1.93023255814004	1
ENSG00000162928.8	PEX13	2	61017275	2_40	0	0.0187419960441226	12.0248421261833	3.75885290391658e-06	3.12883435582637	1
ENSG00000162927.13	PUS10	2	61017315	2_40	0	0.020615561703377	10.3400056511531	3.55529837241045e-06	-2.55955476803325	2
ENSG00000162929.13	KIAA1841	2	61065721	2_40	0	0.0184958705422127	8.6465609267802	2.66733945222545e-06	2.20202020202043	1
ENSG00000237651.6	C2orf74	2	61145163	2_40	0	0.0188683846993166	26.6730490060193	8.3939715087362e-06	5.65600000000012	1
ENSG00000082898.16	XPO1	2	61538854	2_40	0	0.0323400187486413	8.84780187042778	4.77238818443047e-06	0.304093567251547	1
ENSG00000170264.12	FAM161A	2	61853338	2_40	0	0.0180819113503586	4.60580554609483	1.38902492755603e-06	-0.392567577177041	2
ENSG00000115484.14	CCT4	2	61888641	2_40	0	0.0192787338427479	5.25553447205186	1.68987858445343e-06	0.601156069364214	1
ENSG00000170340.10	B3GNT2	2	62212568	2_41	0	0.0275887580597521	5.31546625007078	2.44587141364612e-06	-0.224489795918445	1
ENSG00000186889.9	TMEM17	2	62505644	2_41	0	0.0248411261239677	4.49854674713932	1.86381852194494e-06	0.458015267175449	1
ENSG00000014641.17	MDH1	2	63588667	2_41	0	0.0253187898959567	4.62007379878667	1.95097616317184e-06	0.284722222222249	1
ENSG00000143951.15	WDPCP	2	63842177	2_41	0	0.0265749847043588	5.1287497474716	2.27323658774692e-06	0.867924528301696	1
ENSG00000169764.15	UGP2	2	63842598	2_41	0	0.0259496286555018	4.86975047636099	2.10764742242809e-06	-0.350318471337519	1
ENSG00000143952.19	VPS54	2	64018703	2_41	0	0.0334317409878943	7.10141311658657	3.95971452810777e-06	0.882943143812994	1
ENSG00000119844.15	AFTPH	2	64524123	2_42	0	0.0380205634549138	10.4706773458246	6.63977604688114e-06	1.3250883392225	1
ENSG00000179833.4	SERTAD2	2	64751025	2_42	0	0.0508883830595636	13.1103191907422	1.11273570227269e-05	1.60370370370358	1
ENSG00000115902.10	SLC1A4	2	64988353	2_42	0	0.037016898534561	10.2290819594778	6.31534081084274e-06	-1.36158192090418	1
ENSG00000011523.13	CEP68	2	65051010	2_42	0	0.0407363561074164	11.0941312012118	7.53764329961411e-06	-1.5015546839418	2
ENSG00000138069.16	RAB1A	2	65129770	2_42	0	0.0202037917444546	4.7834835198476	1.61189694027439e-06	-0.418732782369032	1
ENSG00000138071.13	ACTR2	2	65272194	2_42	0	0.0382089724558012	10.5151738614319	6.70103554946732e-06	1.34883720930221	1
ENSG00000198369.9	SPRED2	2	65433000	2_42	0	0.1253754142793	21.4134707344166	4.4777469928201e-05	-2.85119047619173	1
ENSG00000143971.7	ETAA1	2	67397667	2_44	0	0.0238483799893374	7.88370436447948	3.13580695177718e-06	0.906367041198002	1
ENSG00000243667.6	WDR92	2	68157965	2_45	0	0.027934358587401	5.69174351353911	2.65182054296771e-06	-0.697674418604857	1
ENSG00000115946.7	PNO1	2	68157965	2_45	0	0.027934358587401	5.69174351353911	2.65182054296771e-06	0.697674418604857	1
ENSG00000221823.10	PPP3R1	2	68279351	2_45	0	0.0310233478419287	6.63566009014564	3.43346717042868e-06	-0.898648648648667	1
ENSG00000119865.8	CNRIP1	2	68320518	2_45	0	0.0490620784563055	10.7777498274506	8.81930062572868e-06	1.38551401869236	1
ENSG00000204923.3	FBXO48	2	68442924	2_45	0	0.026317955548858	5.15582941582461	2.26313673771481e-06	0.314924896202227	2
ENSG00000169618.6	PROKR1	2	68644398	2_45	0	0.0250982031817832	4.72940336603694	1.97974426020989e-06	0.213815789473731	1
ENSG00000163219.11	ARHGAP25	2	68679529	2_45	0	0.0263416953432817	5.16392762117685	2.26873606370896e-06	0.396739130434845	1
ENSG00000169604.19	ANTXR1	2	69012709	2_46	0	0.0630330994484392	14.1733754584373	1.49005418014868e-05	-1.65397923875405	1
ENSG00000198380.12	GFPT1	2	69387506	2_46	0	0.142841682978902	21.7577806155678	5.18357823275587e-05	2.25064480365052	2
ENSG00000169599.12	NFU1	2	69438084	2_46	0	0.0280317295329212	6.83839697016649	3.19715953610846e-06	-0.727999999999985	1
ENSG00000087338.4	GMCL1	2	69829233	2_46	0	0.0395282068605618	9.93655951875682	6.5509345053906e-06	-1.56962025316459	1
ENSG00000124380.10	SNRNP27	2	69893476	2_46	0	0.0248138844433308	5.74241677470779	2.37656430897215e-06	0.772413793103478	1
ENSG00000116001.15	TIA1	2	70249066	2_46	0	0.0236073484764699	5.29479349017408	2.08476132951088e-06	-0.512000000000073	1
ENSG00000116005.11	PCYOX1	2	70255319	2_46	0	0.0245353589594368	5.64102794394165	2.30839844396521e-06	0.77272727272768	1
ENSG00000143977.13	SNRPG	2	70293366	2_46	0	0.0215298110384854	4.46810105333368	1.60443937120156e-06	-0.278962728181616	2
ENSG00000183733.6	FIGLA	2	70790960	2_47	0	0.0342310082637127	11.6989530484976	6.67923609386574e-06	-1.41773195626133	2
ENSG00000075340.22	ADD2	2	70767997	2_47	0	0.0165481067488126	5.17118907332512	1.42724600636585e-06	-0.480661520489692	2
ENSG00000152672.7	CLEC4F	2	70888369	2_47	0	0.0154395989892513	4.55062816444434	1.17183771716753e-06	0.157894736842109	1
ENSG00000116031.8	CD207	2	70876847	2_47	0	0.0153108777024846	4.47571672200846	1.1429382951388e-06	0.0869565217391374	1
ENSG00000116035.2	VAX2	2	70900566	2_47	0	0.023317753566006	8.2452595743209	3.20664694433955e-06	-1.03781608048696	2
ENSG00000144043.11	TEX261	2	70994838	2_47	0	0.0560466584527411	16.163898168469	1.51097032859061e-05	1.87499999999933	1
ENSG00000124357.12	NAGK	2	71063957	2_47	0	0.0166096805853823	5.20443697085694	1.44176719503458e-06	-0.440559440559357	1
ENSG00000124370.10	MCEE	2	71130580	2_47	0	0.0170342557059704	5.4304179894866	1.54282450127952e-06	-0.477611940298334	1
ENSG00000124383.8	MPHOSPH10	2	71130287	2_47	0	0.0253610887702046	8.99964386161039	3.80674094558647e-06	1.05689875921489	2
ENSG00000075292.18	ZNF638	2	71298568	2_47	0	0.0152626300984878	4.44747686126636	1.13214794277719e-06	0.151999999999977	1
ENSG00000135631.16	RAB11FIP5	2	73156247	2_48	0	0.0218704871248375	5.12595764867148	1.86979319775392e-06	0.492307692307791	1
ENSG00000135632.11	SMYD5	2	73214257	2_48	0	0.0250943865229686	6.36040858485423	2.6620836845129e-06	-0.730000000000093	1
ENSG00000135617.3	PRADC1	2	73233389	2_48	0	0.0215954386626717	5.01241955368997	1.80538384214167e-06	0.351239669421545	1
ENSG00000135624.15	CCT7	2	73233389	2_48	0	0.0215954386626717	5.01241955368997	1.80538384214167e-06	0.351239669421545	1
ENSG00000144035.3	NAT8	2	73642539	2_48	0	0.0240577914019883	5.98151746085946	2.4000883856882e-06	0.76707266872977	2
ENSG00000144034.14	TPRKB	2	73737504	2_48	0	0.0211131411174296	4.80982535240862	1.69372252473596e-06	0.361538461538496	1
ENSG00000144048.10	DUSP11	2	73780218	2_48	0	0.0227336877832078	5.47330801824743	2.07529522204521e-06	-0.569230769230932	1
ENSG00000124356.15	STAMBP	2	73828835	2_48	0	0.021422311048919	4.9402162069488	1.76511246783808e-06	-0.383580448749384	3
ENSG00000163170.11	BOLA3	2	74148330	2_48	0	0.0228330245410804	5.51243943618358	2.09926555577496e-06	0.535999999999784	1
ENSG00000114978.17	MOB1A	2	74179099	2_48	0	0.053382764352211	13.1767044863017	1.17318896964652e-05	-1.62626262626204	1
ENSG00000188687.17	SLC4A5	2	74343150	2_48	0	0.0703285360309153	15.6916898273332	1.8406083916933e-05	-1.78162991954759	2
ENSG00000204843.12	DCTN1	2	74391633	2_48	0	0.0295463064570077	7.82886284956986	3.85799791456e-06	-1.02884615384647	1
ENSG00000284308.1	C2orf81	2	74421241	2_48	0	0.0238059612350192	5.88703003065824	2.33744864985313e-06	0.715789473684594	1
ENSG00000005448.16	WDR54	2	74421241	2_48	0	0.0238059612350192	5.88703003065824	2.33744864985313e-06	0.715789473684595	1
ENSG00000114993.16	RTKN	2	74442009	2_48	0	0.020594868183678	4.58694034969237	1.57558636803556e-06	-0.244824906579171	2
ENSG00000239779.6	WBP1	2	74458316	2_48	0	0.0774514465284747	16.5765130641259	2.14132614242659e-05	-1.93846153846145	1
ENSG00000115275.11	MOGS	2	74465520	2_48	0	0.0236814776738782	5.83995731995048	2.30663340208498e-06	-0.694915254237396	1
ENSG00000135637.13	CCDC142	2	74483364	2_48	0	0.023408507823977	5.73587173276734	2.23940821478414e-06	0.672316384180884	1
ENSG00000115282.19	TTC31	2	74483364	2_48	0	0.023408507823977	5.73587173276734	2.23940821478414e-06	-0.672316384180884	1
ENSG00000179528.15	LBX2	2	74502935	2_48	0	0.0210159792942848	4.76845683164693	1.67142769050457e-06	0.243107769423511	1
ENSG00000115289.13	PCGF1	2	74508487	2_48	0	0.0234739463819755	5.76093296873574	2.25548028784392e-06	0.674285714285737	1
ENSG00000115325.13	DOK1	2	74548714	2_48	0	0.0203795863454507	4.4927184338924	1.52709013541885e-06	0.158602150537632	1
ENSG00000159399.9	HK2	2	74872350	2_48	0	0.150977464382259	22.8001620588813	5.74129902289055e-05	2.4409937888191	1
ENSG00000115350.11	POLE4	2	74958729	2_48	0	0.0372544536780238	9.9184112061216	6.16283321110211e-06	-1.22480620155002	1
ENSG00000115363.13	EVA1A	2	75569460	2_49	0	0.0355213139194391	6.78142111718015	4.0176291062473e-06	0.784200385356688	1
ENSG00000005436.13	GCFC2	2	75713253	2_49	0	0.0276925509337389	4.53890322150359	2.09639923019497e-06	0.125984251968507	1
ENSG00000143954.12	REG3G	2	79025903	2_51	0	0.0782782472364372	15.9426372244599	2.08142785372367e-05	1.94701986754853	1
ENSG00000172023.7	REG1B	2	79088375	2_51	0	0.0247414092138814	5.50172478931116	2.27030078880703e-06	0.519685039370047	1
ENSG00000115423.18	DNAH6	2	84516948	2_53	0	0.0141826012406774	4.51288184010654	1.06750510506739e-06	-0.159695817490531	1
ENSG00000034510.5	TMSB10	2	84905643	2_53	0	0.0193292218397771	7.28455370130037	2.34842894901687e-06	-0.941666666666577	1
ENSG00000186854.10	TRABD2A	2	84906737	2_53	0	0.0201643909061923	7.6637239782342	2.57741925203518e-06	-0.967426833140484	2
ENSG00000176407.17	KCMF1	2	84970689	2_54	0	0.0387546060642286	11.7582682500348	7.60023106605776e-06	-1.61825726141126	1
ENSG00000042445.13	RETSAT	2	85355541	2_54	0	0.0486366001935673	13.8144006447368	1.12061224055877e-05	-1.61904761904864	1
ENSG00000115459.17	ELMOD3	2	85355541	2_54	0	0.0486366001935673	13.8144006447368	1.12061224055877e-05	1.61904761904864	1
ENSG00000042493.15	CAPG	2	85418470	2_54	0	0.0256698194099877	8.04738638621433	3.44538511360667e-06	1.01574803149638	1
ENSG00000152292.16	SH2D6	2	85418422	2_54	0	0.0235245045020041	7.26353069066033	2.8498917629782e-06	0.905511811023654	1
ENSG00000168899.4	VAMP5	2	85584469	2_54	0	0.0215759460419014	6.48761224070622	2.33461266651528e-06	-0.829999999999819	1
ENSG00000168890.13	TMEM150A	2	85600891	2_54	0	0.025914418280633	8.13262243332398	3.51505544733087e-06	-1.12403100775197	1
ENSG00000168883.19	USP39	2	85600891	2_54	0	0.025914418280633	8.13262243332398	3.51505544733087e-06	-1.12403100775197	1
ENSG00000168874.12	ATOH8	2	85711284	2_54	0	0.0247862197496533	7.73264233705015	3.19667381976413e-06	-0.828947368421153	1
ENSG00000115525.17	ST3GAL5	2	85458088	2_54	0	0.0361754033379086	11.13634456005	6.71917801373873e-06	-1.66228071718737	2
ENSG00000068654.15	POLR1A	2	86105686	2_54	0	0.0238537157120207	7.38830803391162	2.93941657243969e-06	-0.977922570945171	2
ENSG00000132300.18	PTCD3	2	86105686	2_54	0	0.023777200442106	7.35945998285185	2.91854754503939e-06	0.988165680473368	1
ENSG00000132305.20	IMMT	2	86195693	2_54	0	0.0343724393717907	10.6751380847366	6.11989486804047e-06	1.83402691571752	2
ENSG00000132313.14	MRPL35	2	86221285	2_54	0	0.0195711571689644	5.61314432280067	1.83224193594763e-06	0.66321243523333	1
ENSG00000068615.17	REEP1	2	86338344	2_54	0	0.017335609718678	4.52647754151287	1.30875874476755e-06	0.118541033434649	1
ENSG00000115561.15	CHMP3	2	86563593	2_54	0	0.0181475245179322	4.93642787280355	1.49413656208126e-06	0.3114127532097	3
ENSG00000153563.15	CD8A	2	86808016	2_54	0	0.0495986166749025	13.9921204187558	1.15747922197399e-05	1.83225806451675	1
ENSG00000172086.7	KRCC1	2	88056216	2_55	0	0.0307736375145002	8.3772902897318	4.29974306135979e-06	1.07692307692295	1
ENSG00000115593.14	SMYD1	2	88067820	2_55	0	0.0550220940352262	13.6338059913635	1.25116425991099e-05	1.61764705882359	1
ENSG00000163586.9	FABP1	2	88128319	2_55	0	0.0200944839593868	4.54844138624362	1.52440219617532e-06	-0.0892857142856849	1
ENSG00000144115.16	THNSL2	2	88153919	2_55	0	0.020798883650027	4.85736878458702	1.68500505688908e-06	0.367706493756279	4
ENSG00000153574.8	RPIA	2	88451452	2_55	0	0.0198820143391752	4.45314855096551	1.47668434619433e-06	0.0892857142857288	1
ENSG00000144029.11	MRPS5	2	95149561	2_57	0	0.0210870303902901	5.29259599738721	1.8614195613595e-06	0.567901234568231	1
ENSG00000144026.11	ZNF514	2	95156702	2_57	0	0.034516352262706	9.72340300150851	5.59761834635356e-06	1.44497453994464	2
ENSG00000233757.6	AC092835.2	2	95207631	2_57	0	0.0493751090019219	12.9615627159564	1.06739592030221e-05	-1.75609756097469	1
ENSG00000155066.15	PROM2	2	95264882	2_57	0	0.0674286989340163	15.8001846711139	1.77691661572527e-05	-2.04137931034491	1
ENSG00000174501.14	ANKRD36C	2	95991827	2_57	0	0.019265481545275	4.48264301573208	1.44037020353991e-06	0.240310077519343	1
ENSG00000274286.1	ADRA2B	2	96116247	2_57	0	0.0199989462129357	4.8175603323202	1.6069204590564e-06	0.509540273886059	2
ENSG00000188886.3	ASTL	2	96138165	2_57	0	0.0220178580485292	5.68008711818577	2.08588408144993e-06	0.829457364340888	1
ENSG00000158050.4	DUSP2	2	96145593	2_57	0	0.0287006725153584	8.06134253732265	3.85886472301526e-06	-0.890602104568328	2
ENSG00000144021.2	CIAO1	2	96275729	2_57	0	0.0203187975397164	4.95979427964238	1.68082218601159e-06	0.496183206106865	1
ENSG00000144028.14	SNRNP200	2	96305617	2_57	0	0.0245156270543329	6.64465971981207	2.71691378144105e-06	-0.860465116279233	1
ENSG00000198885.9	ITPRIPL1	2	96325607	2_57	0	0.022347271221326	5.81332527573443	2.16675211626044e-06	0.528340080971766	1
ENSG00000196843.15	ARID5A	2	96536506	2_57	0	0.0191896570404133	4.4472995733527	1.42338932182422e-06	0.0937500000000302	1
ENSG00000114988.11	LMAN2L	2	96739703	2_57	0	0.0207739837417584	5.15845706396093	1.78730929131349e-06	-0.460198725592734	2
ENSG00000158158.11	CNNM4	2	96757889	2_57	0	0.019414472713328	4.55168143618829	1.47386452028352e-06	-0.0551181102361976	1
ENSG00000213337.8	ANKRD39	2	96862002	2_57	0	0.021540025714712	5.4832472111266	1.96989986036309e-06	-0.653361344537771	1
ENSG00000168758.10	SEMA4C	2	96867112	2_57	0	0.0284973049020554	7.99746790551313	3.80116218869874e-06	-1.39301310043664	1
ENSG00000196912.12	ANKRD36B	2	97589819	2_57	0	0.0673977639371554	15.7958994667928	1.77561969984812e-05	-2.40458015267047	1
ENSG00000135940.6	COX5B	2	97648394	2_57	0	0.0868990114789608	18.1297040260399	2.62763873821072e-05	-2.5813953488373	1
ENSG00000115073.7	ACTR1B	2	97658891	2_57	0	0.0241211588174098	6.4990209922343	2.61460575931691e-06	1.13131273015466	3
ENSG00000228486.10	LINC01125	2	97663552	2_57	0	0.0194651589402404	4.57505397015085	1.48530034339884e-06	0.317744154057863	1
ENSG00000115085.13	ZAP70	2	97713755	2_57	0	0.108142365134773	20.1565455632052	3.63556633946299e-05	-2.54999999999976	1
ENSG00000075568.16	TMEM131	2	97995797	2_57	0	0.0888829043762202	18.3381210731817	2.718524045211e-05	2.68325518936372	2
ENSG00000040933.15	INPP4A	2	98444410	2_58	0	0.0848141023938537	19.4192951916395	2.74701884817483e-05	-2.43884892086273	1
ENSG00000115446.11	UNC50	2	98608705	2_58	0	0.0485935145538577	14.3303558219616	1.16143628633262e-05	2.07142857142884	1
ENSG00000135951.14	TSGA10	2	99155218	2_58	0	0.0219231677184574	7.15488037081629	2.61616896067022e-06	0.909090909091172	1
ENSG00000144182.16	LIPT1	2	99155218	2_58	0	0.0219231677184574	7.15488037081629	2.61616896067022e-06	0.909090909091172	1
ENSG00000158411.11	MITD1	2	99180175	2_58	0	0.0172941413742432	5.02907514441784	1.45059853777298e-06	-0.395348837209129	1
ENSG00000144214.9	LYG1	2	99304742	2_58	0	0.0174966238967601	5.1333162240755	1.49800195666537e-06	-0.582976246423535	2
ENSG00000115526.10	CHST10	2	100417235	2_58	0	0.0169518151417036	4.85005988658719	1.37127138822186e-06	-0.44354838709662	1
ENSG00000115539.13	PDCL3	2	100563336	2_58	0	0.0165901517320523	4.65698106909079	1.28859053237339e-06	0.362935083533668	2
ENSG00000175874.9	CREG2	2	101387171	2_59	0	0.0222358209197451	8.17307757906449	3.03109043833517e-06	-1.04210526315789	1
ENSG00000158435.7	CNOT11	2	101252269	2_59	0	0.0201541854584024	7.59602285070835	2.55335746083758e-06	1.10300429184618	1
ENSG00000163162.8	RNF149	2	101300903	2_59	0	0.0254993146043678	8.87330929884405	3.77375961761073e-06	0.565556871660129	2
ENSG00000196460.12	RFX8	2	101474758	2_59	0	0.0269559401760374	11.282963449786	5.07268355256013e-06	-1.84285714285682	1
ENSG00000115590.13	IL1R2	2	101991888	2_59	0	0.0725589118280888	21.4331514448002	2.59380246823779e-05	-2.72310405643689	1
ENSG00000115598.9	IL1RL2	2	102185392	2_60	0	0.0120050168308068	4.63231550503068	9.27515145912914e-07	-0.051558617757761	2
ENSG00000115604.10	IL18R1	2	102311266	2_60	0	0.0178037167145274	16.8844540615005	5.0136937637041e-06	5.30069930070145	1
ENSG00000115607.9	IL18RAP	2	102418383	2_60	2	0.188806949889476	23.6091421993334	7.4346116853129e-05	-5.61360749709494	2
ENSG00000135953.10	MFSD9	2	102737930	2_60	0	0.0116628138170481	4.46265331835645	8.68073699184802e-07	-0.0699300699301082	1
ENSG00000135974.9	C2orf49	2	105337683	2_62	0	0.0317347698367455	7.7876714141589	4.12195339814425e-06	0.957446808511076	1
ENSG00000071051.13	NCK2	2	105700104	2_63	0	0.0290661773869422	5.17166499675816	2.50713898596682e-06	0.55411645878614	3
ENSG00000119147.9	C2orf40	2	106043267	2_63	0	0.0568261150165867	11.2356087814977	1.06488983254459e-05	-1.4030573273562	2
ENSG00000115652.14	UXS1	2	106194416	2_63	0	0.0329103647088483	6.29023650485423	3.45270739829651e-06	0.705048526284173	2
ENSG00000144057.15	ST6GAL2	2	106886900	2_64	0	0.0288276354913714	6.76582855099774	3.25304533691273e-06	-0.925925925925966	1
ENSG00000196862.9	RGPD4	2	107826974	2_65	0	0.0316058001557114	6.91740514528702	3.64644869853447e-06	0.878661087866114	1
ENSG00000198203.9	SULT1C2	2	108287884	2_65	0	0.0400054307503702	9.04388754125819	6.03440160024585e-06	1.16571428571431	1
ENSG00000135968.20	GCC2	2	108444524	2_65	0	0.0297440211645491	6.37073047629916	3.1604506916737e-06	0.831999999999953	1
ENSG00000169756.16	LIMS1	2	108534528	2_65	0	0.0456361537088514	10.2356253299534	7.79082627322858e-06	-1.29372197309411	1
ENSG00000153201.15	RANBP2	2	108719562	2_65	0	0.0329293724248854	7.2870446006921	4.00216497711594e-06	0.850415512464962	1
ENSG00000163006.11	CCDC138	2	108786656	2_65	0	0.0394659462165147	8.92117326890475	5.87225085342501e-06	1.10493827160463	1
ENSG00000198142.4	SOWAHC	2	109614275	2_65	0	0.0413448539919645	9.34161140256332	6.44174257365531e-06	1.60784313725463	1
ENSG00000144063.3	MALL	2	110113552	2_66	0	0.0295065324209447	13.1123161881182	6.45294098634668e-06	1.42576028622485	1
ENSG00000144061.12	NPHP1	2	110205149	2_66	0	0.0121322797952844	5.54706201466626	1.12244622652443e-06	0.694968553459166	1
ENSG00000169679.14	BUB1	2	110678318	2_66	0	0.0161827482589449	8.13393337073489	2.19539663581623e-06	-1.16442048517452	1
ENSG00000153107.11	ANAPC1	2	111884332	2_66	0	0.0187641899950383	9.26094049054528	2.89831123800949e-06	1.07246376811579	1
ENSG00000153208.16	MERTK	2	111898795	2_66	0	0.0162347365280365	7.96632906395727	2.15706678868165e-06	1.01402417491428	3
ENSG00000153214.9	TMEM87B	2	112055265	2_66	0	0.0189376645760511	9.66466095946491	3.05262283789387e-06	1.48171409547268	3
ENSG00000144161.12	ZC3H8	2	112215501	2_66	0	0.0138738995036481	6.79280481388284	1.57183800616621e-06	0.87054738350252	2
ENSG00000188177.13	ZC3H6	2	112274635	2_66	0	0.0134978367678666	6.31270053609813	1.42114851311234e-06	0.927419354838896	1
ENSG00000169629.11	RGPD8	2	112434559	2_66	0	0.0112311820407849	4.79157831742753	8.97561391425628e-07	-0.358381502890069	1
ENSG00000114999.7	TTL	2	112481811	2_66	0	0.0119277994126745	5.36961376972047	1.06822682870659e-06	-0.646244077956183	2
ENSG00000125630.15	POLR1B	2	112544150	2_66	0	0.0110635741122289	4.60285943287938	8.49343303764913e-07	0.309090909090772	1
ENSG00000125611.15	CHCHD5	2	112584474	2_66	0	0.134203121149952	26.9331081621778	6.02849905371101e-05	-2.81298946566315	2
ENSG00000144136.10	SLC20A1	2	112645515	2_66	0	0.0425108869039788	16.4487576443928	1.1662546090227e-05	1.97546012269983	1
ENSG00000169607.12	CKAP2L	2	112765001	2_66	0	0.0147887019364596	7.34576283710778	1.81187012515484e-06	0.971677559912709	1
ENSG00000184492.6	FOXD4L1	2	113514908	2_67	0	0.0163370035613593	5.07943166655071	1.38403678012776e-06	0.496350364963508	1
ENSG00000115084.13	SLC35F5	2	113754647	2_67	0	0.0161887132219025	4.9978088610264	1.34943533514084e-06	0.456286479705186	2
ENSG00000115091.11	ACTR3	2	113889855	2_67	0	0.0164866044980722	5.16102376517339	1.4191463485759e-06	-0.573839662447065	1
ENSG00000088205.12	DDX18	2	117816878	2_69	0	0.0154306541354884	4.52719909913048	1.16512906751801e-06	0.164179104477626	1
ENSG00000125633.10	CCDC93	2	118013438	2_69	0	0.0350171217347236	11.8854907769469	6.9415694149688e-06	-1.47391304347772	1
ENSG00000125629.14	INSIG2	2	118087545	2_69	0	0.0302148937402288	10.5562930174472	5.31976702991955e-06	1.26812117446231	2
ENSG00000019169.10	MARCO	2	118946604	2_69	0	0.0200964472995762	6.89330133274596	2.31050364350497e-06	0.904761904761697	1
ENSG00000115107.19	STEAP3	2	119224189	2_69	0	0.0214158357696885	7.46352228481916	2.66586999875073e-06	0.920000000000075	1
ENSG00000186132.14	C2orf76	2	119280688	2_69	0	0.0311700841334516	10.8365408504608	5.63363560592505e-06	-1.25796838498596	2
ENSG00000155368.16	DBI	2	119366701	2_69	0	0.0181240314038659	5.96754896735929	1.80389353851139e-06	-0.657407407406999	1
ENSG00000171227.6	TMEM37	2	119429724	2_69	0	0.0218847224415608	7.6578130098785	2.79515506497263e-06	0.927920337489725	2
ENSG00000080293.9	SCTR	2	119525231	2_69	0	0.0176061177967637	5.70786821984055	1.67609120281063e-06	-0.633416349496615	2
ENSG00000088179.8	PTPN4	2	119759674	2_69	0	0.0160009868123018	4.85199846677742	1.2948740510735e-06	0.269503546099241	1
ENSG00000115109.13	EPB41L5	2	120013281	2_69	0	0.0152951408970953	4.4482722158818	1.13476241790861e-06	-0.0522875816993593	1
ENSG00000226479.3	TMEM185B	2	120222852	2_69	0	0.0215714669561876	7.5284728189966	2.70861121546344e-06	-0.887218045112583	1
ENSG00000144118.13	RALB	2	120236128	2_69	0	0.0156163837569027	4.63426192860128	1.20703858943979e-06	-0.195312499999971	1
ENSG00000074047.21	GLI2	2	120735673	2_70	0	0.0244596119581596	4.45094249768343	1.81577340996745e-06	0.0296296296296217	1
ENSG00000074054.17	CLASP1	2	121648873	2_70	0	0.0273964755630182	5.46993768311014	2.49940814361224e-06	-0.783774765403245	2
ENSG00000136717.14	BIN1	2	127108771	2_74	0	0.0435524485315134	15.4721730433646	1.12389048841971e-05	2.21705426356606	1
ENSG00000163161.12	ERCC3	2	127296171	2_75	0	0.0212153810394889	5.13150489931787	1.81574848216276e-06	1.12408759124107	1
ENSG00000169967.16	MAP3K2	2	127388571	2_75	0	0.0253050792986794	6.71378501493221	2.83357843449714e-06	-1.52713178294656	1
ENSG00000163166.14	IWS1	2	127526967	2_75	0	0.0198047862686566	4.51455407049715	1.49123169045299e-06	-0.0958083832335926	1
ENSG00000169994.18	MYO7B	2	127538527	2_75	0	0.0363805370510822	9.98217868809241	6.05695784666793e-06	1.70312500000017	1
ENSG00000144230.16	GPR17	2	127648067	2_75	0	0.211989913753184	26.3513302349149	9.31703758323678e-05	-3.0648693917495	2
ENSG00000072163.19	LIMS2	2	127681837	2_75	0	0.0422548803295365	11.3351315648018	7.98846886585806e-06	1.48087431693946	1
ENSG00000136709.11	WDR33	2	127811674	2_75	0	0.0391963461123935	10.6556066639713	6.96600641857574e-06	1.16774193548368	1
ENSG00000144231.10	POLR2D	2	127857816	2_75	0	0.0234013626926343	6.01148126289035	2.34629573449092e-06	1.1732283464568	1
ENSG00000136731.12	UGGT1	2	128097007	2_75	0	0.0282878799774486	7.71554607749663	3.64021617827275e-06	1.36363636363595	1
ENSG00000136720.6	HS6ST1	2	128319304	2_75	0	0.0240325087570057	6.25043154289807	2.50535468401959e-06	0.872340425531709	1
ENSG00000233087.7	WTH3DI	2	131364366	2_78	0	0.0269393778344187	5.03706404450447	2.26321149275433e-06	-0.612500000000021	1
ENSG00000136699.19	SMPD4	2	130182517	2_78	0	0.0275402069528662	5.23539536462403	2.40478796173628e-06	0.51145038167946	1
ENSG00000136718.9	IMP4	2	130343161	2_78	0	0.0253171671696745	4.4788915017634	1.89123613397899e-06	-0.0192307692307816	1
ENSG00000072135.12	PTPN18	2	130356437	2_78	0	0.0280384610056714	5.39664918791863	2.52370428501667e-06	0.600000000000051	1
ENSG00000136002.18	ARHGEF4	2	130837191	2_78	0	0.0255430905411503	4.55871369796096	1.94211913101387e-06	0.203761755485874	1
ENSG00000115762.16	PLEKHB2	2	131104007	2_78	0	0.113754644311933	18.1737047571371	3.44804329849428e-05	2.18674698795177	1
ENSG00000075886.10	TUBA3D	2	131475952	2_78	0	0.060895930838112	12.4147394755206	1.26091551691126e-05	-1.90361445783111	1
ENSG00000163040.14	CCDC74A	2	131527737	2_78	0	0.0275005865803026	5.22245213263885	2.39539164793303e-06	-0.72690550788393	2
ENSG00000176771.16	NCKAP5	2	133266691	2_79	0	0.0293604191462229	5.30078960134031	2.59575036278151e-06	-0.516878834000566	2
ENSG00000152128.13	TMEM163	2	133798148	2_79	0	0.056306388900086	11.1904541515071	1.05090992448478e-05	1.38364779874257	1
ENSG00000082258.12	CCNT2	2	134918197	2_80	0	0.0493629649834864	11.2802564946846	9.28710419720568e-06	-1.66025641025632	1
ENSG00000115839.17	RAB3GAP1	2	135052002	2_80	0	0.0231697876944846	4.45848368698161	1.72293677913649e-06	-0.220833333333443	1
ENSG00000121988.17	ZRANB3	2	135531995	2_80	0	0.0237832359688074	4.69307833757926	1.86161064634231e-06	-0.0273972602739736	1
ENSG00000048991.16	R3HDM1	2	135530703	2_80	0	0.0231426304293603	4.44795793637634	1.71685452385706e-06	-0.289763173278455	2
ENSG00000144224.16	UBXN4	2	135741596	2_80	0	0.0247271148002118	5.04258262747848	2.07963239520346e-06	0.610618359262366	2
ENSG00000076003.4	MCM6	2	135876201	2_80	0	0.0292596721794577	6.55576503285775	3.19928508342595e-06	-1.14661159043205	2
ENSG00000115866.10	DARS	2	135985602	2_80	0	0.265637004624091	27.1287683597667	0.000120192884337596	2.94298875793417	2
ENSG00000121966.6	CXCR4	2	136117336	2_80	0	0.0443264719773793	10.3046436524265	7.61826806037932e-06	1.20547945205489	1
ENSG00000144229.11	THSD7B	2	136794684	2_81	0	0.0265500567631496	4.6725274513848	2.06908065883285e-06	0.246031746031705	1
ENSG00000144227.4	NXPH2	2	138737886	2_82	0	0.060675391054825	11.8417647714629	1.19836500873586e-05	1.71599723340135	3
ENSG00000150540.13	HNMT	2	137963983	2_82	0	0.0348219263740649	6.80827997317174	3.95412418833175e-06	-0.799554565701502	1
ENSG00000144228.8	SPOPL	2	138501652	2_82	0	0.0341503924516455	6.63266426687818	3.77784224884326e-06	0.89090909090894	1
ENSG00000168702.17	LRP1B	2	142131284	2_85	0	0.0255988801402511	4.82043114004986	2.0581022896154e-06	-0.17928781630104	2
ENSG00000115919.14	KYNU	2	142877245	2_85	0	0.0256707619300033	4.84562766280324	2.07466941530197e-06	0.318958267673558	2
ENSG00000075884.13	ARHGAP15	2	143091525	2_85	0	0.0247557518128022	4.51955935910126	1.86608886030219e-06	0.153374233128808	1
ENSG00000169554.18	ZEB2	2	144524878	2_86	0	0.0278805692128966	9.45370125231032	4.39606004441658e-06	-1.1137640449443	1
ENSG00000121989.14	ACVR2A	2	147844091	2_88	0	0.0202911349692159	10.1032204194244	3.41921392254914e-06	-2.52966796569348	2
ENSG00000115947.13	ORC4	2	148020474	2_88	0	0.0169560060372865	8.47329865420684	2.39627238081396e-06	-2.09315185640055	2
ENSG00000204406.12	MBD5	2	148020703	2_88	0	0.0630702003784027	16.5350379816972	1.73936013938346e-05	-3.44776119403153	1
ENSG00000150556.16	LYPD6B	2	149038442	2_88	0	0.0132239312230895	4.63441086289394	1.02215138366577e-06	0.218749999999992	1
ENSG00000187123.14	LYPD6	2	149302966	2_88	0	0.0228511555423447	9.42794204113053	3.59323131621136e-06	1.16312056737574	1
ENSG00000184898.6	RBM43	2	151261518	2_90	0	0.0196324280114926	5.58862832581677	1.82995051936531e-06	-0.65601965601959	1
ENSG00000123609.10	NMI	2	151289140	2_90	0	0.0533991124340706	14.6100690424408	1.30120706417404e-05	2.23588562468512	2
ENSG00000123610.4	TNFAIP6	2	151357910	2_90	0	0.0223353201726506	6.74541548507113	2.51281776200642e-06	1.15322580645134	1
ENSG00000080345.17	RIF1	2	151410217	2_90	0	0.0369504129157908	11.2751528300928	6.94867242791628e-06	-1.92000000000005	1
ENSG00000183091.19	NEB	2	151634755	2_91	0	0.049026092429779	10.5443594506054	8.62199144450513e-06	1.63571428571413	1
ENSG00000162980.16	ARL5A	2	151828599	2_91	0	0.0294684403425484	5.94585934902396	2.92234770772214e-06	-0.795454545454656	1
ENSG00000182389.19	CACNB4	2	152099291	2_91	0	0.0250798455573221	4.49591441782931	1.88062843768195e-06	-0.089249611363142	2
ENSG00000115145.9	STAM2	2	152176179	2_91	0	0.0775453590260349	14.7275316640098	1.90478464641816e-05	-2.81168831168899	1
ENSG00000157827.19	FMNL2	2	152335141	2_91	0	0.0250679432362624	4.49167806627526	1.87796472139955e-06	0.310283687943262	1
ENSG00000177917.10	ARL6IP6	2	152717578	2_91	0	0.0249417831712464	4.44633978531169	1.84965296514052e-06	0.276685675196947	2
ENSG00000177519.3	RPRM	2	153065750	2_91	0	0.0318312435817867	6.64033761243697	3.52536324377105e-06	-0.830687830687691	1
ENSG00000144278.14	GALNT13	2	153872211	2_92	0	0.0223222458864257	4.85596299136446	1.80789565703122e-06	0.424657534246357	1
ENSG00000136542.8	GALNT5	2	157257153	2_94	0	0.0194817325843175	4.83586225929208	1.57130902730493e-06	-0.371287128712623	1
ENSG00000115165.9	CYTIP	2	157489212	2_94	0	0.0504947165360911	13.4184474939059	1.13007772663609e-05	1.64503816793901	1
ENSG00000123612.15	ACVR1C	2	157638837	2_94	0	0.0307381351779498	8.93191337813262	4.57912105033238e-06	1.12565445026186	1
ENSG00000115170.13	ACVR1	2	157876051	2_95	0	0.0219507140845406	4.44624109415272	1.62780270875263e-06	0.0113636363636378	1
ENSG00000153237.17	CCDC148	2	158457154	2_95	0	0.0230184500299607	4.87245975067865	1.87061512907569e-06	0.323886639675966	1
ENSG00000144283.21	PKP4	2	158457358	2_95	0	0.0241211443020409	5.29259269248061	2.12924916302103e-06	-0.663999999999964	1
ENSG00000196151.10	WDSUB1	2	159286855	2_96	0	0.0148776358520606	7.68240181524308	1.90629912564664e-06	0.47311790895382	2
ENSG00000136536.14	MARCH7	2	159712509	2_96	0	0.0109659254817042	5.12081040325558	9.36578302584124e-07	-0.451042612506608	2
ENSG00000241399.6	CD302	2	159798257	2_96	0	0.0105216926920634	4.92683217661891	8.64596529308571e-07	-0.413710996985303	3
ENSG00000054219.10	LY75	2	159904571	2_96	0	0.0108675560134417	5.08517141424316	9.21716983542207e-07	-0.145833333333333	1
ENSG00000153246.12	PLA2R1	2	160058973	2_96	0	0.01093241234372	5.05540627775205	9.21790382998084e-07	-0.475450187182132	2
ENSG00000115221.10	ITGB6	2	160270221	2_96	0	0.0498634198736874	18.5095577245532	1.53935295044057e-05	2.55797101449188	1
ENSG00000153250.19	RBMS1	2	160494213	2_96	0	0.0157411932228894	12.8861825586189	3.38315608787377e-06	-2.72862290351783	2
ENSG00000136560.13	TANK	2	161137211	2_97	0	0.020281930705174	5.34689243784634	1.80871794640189e-06	0.604812944422004	2
ENSG00000115233.11	PSMD14	2	161308497	2_97	0	0.0521436534885924	13.860480606698	1.2054240504712e-05	1.82222222222199	1
ENSG00000182263.13	FIGN	2	163615595	2_99	0	0.0190135247772628	5.19426445319937	1.64720175927017e-06	0.407643312101817	1
ENSG00000115290.9	GRB14	2	164622004	2_100	0	0.0267700867578695	5.99547101531739	2.67690643685205e-06	0.696594427244635	1
ENSG00000082438.15	COBLL1	2	164843369	2_100	0	0.0264863104630575	5.89967132584611	2.60620988986037e-06	-0.570449561507907	2
ENSG00000178662.15	CSRNP3	2	165469352	2_100	0	0.0272892789766421	6.16817001356756	2.80742719408248e-06	0.829931972789212	1
ENSG00000115339.13	GALNT3	2	165803576	2_100	0	0.0234155674208377	4.79273867349847	1.87175301532364e-06	0.278317152103441	1
ENSG00000123607.14	TTC21B	2	165953054	2_100	0	0.0275410704515713	6.2507584282951	2.87126737911217e-06	-0.687601639856032	2
ENSG00000169432.14	SCN9A	2	166375953	2_101	0	0.0284514703258832	9.67315720001394	4.59021540493687e-06	-1.21383647798801	1
ENSG00000136546.13	SCN7A	2	166529015	2_102	0	0.0186293871549489	8.09493820369218	2.51519818856794e-06	-1.10416666666643	1
ENSG00000163092.19	XIRP2	2	166888047	2_102	0	0.0124573066074597	4.47848873434378	9.3049864572568e-07	0.0652173913043712	1
ENSG00000172292.14	CERS6	2	168449197	2_102	0	0.0140316073236209	5.5448810811543	1.29765655364564e-06	0.519685039369994	1
ENSG00000163072.15	NOSTRIN	2	168786836	2_102	0	0.0900301073561969	22.3208629460582	3.35165149576626e-05	-2.28511530398504	1
ENSG00000152254.10	G6PC2	2	168888041	2_102	0	0.0124134996565168	4.44664958990185	9.20634507345217e-07	-0.0298507462686574	1
ENSG00000152253.8	SPC25	2	168874432	2_102	0	0.0159935150227156	6.72344972675964	1.79347856312696e-06	0.806060606060997	1
ENSG00000163093.11	BBS5	2	169478998	2_103	0	0.0352874945667881	6.50406637527876	3.82794680987505e-06	-0.925581395348743	1
ENSG00000239474.6	KLHL41	2	169508867	2_103	0	0.0319471102852876	5.60751700111608	2.98787404408627e-06	0.629183228975706	2
ENSG00000138399.17	FASTKD1	2	169573525	2_103	0	0.0288714401795654	4.69612374641455	2.26135156562944e-06	0.249339773682258	2
ENSG00000138398.15	PPIG	2	169584491	2_103	0	0.029813867182505	4.98520810965264	2.47891543036394e-06	0.435483870967874	1
ENSG00000154479.12	CCDC173	2	169694453	2_103	0	0.034756911656648	6.36739390222102	3.69116112117977e-06	0.875323616361745	2
ENSG00000213160.9	KLHL23	2	169694539	2_103	0	0.0282255848922846	4.49260183754021	2.11495429312215e-06	0.0918792344353161	2
ENSG00000138382.14	METTL5	2	169776557	2_103	0	0.0280927011210439	4.45015214033311	2.08510756077776e-06	-0.0703434979983768	2
ENSG00000144357.16	UBR3	2	169827714	2_103	0	0.0299437503513211	5.02433718400572	2.50925660587966e-06	0.566929133858197	1
ENSG00000204335.3	SP5	2	170714891	2_104	0	0.0178324294411073	4.61209762343448	1.37173149833037e-06	-0.395522388059781	1
ENSG00000204334.7	ERICH2	2	170784224	2_104	0	0.0188624996092053	5.11520080072625	1.60924451031081e-06	-0.681818181818112	1
ENSG00000128683.13	GAD1	2	170813566	2_104	0	0.0175988991526465	4.4940282430993	1.31911119367963e-06	-0.266160937231601	2
ENSG00000115806.12	GORASP2	2	170928386	2_104	0	0.0176973548965306	4.54398806579198	1.34123737755258e-06	0.0923076923077184	1
ENSG00000198586.13	TLK1	2	171231129	2_104	0	0.0367870287922946	11.1202529567322	6.82290751199871e-06	1.42231075697154	1
ENSG00000071967.11	CYBRD1	2	171522383	2_104	0	0.0731783390055679	17.3714504562091	2.12020930083709e-05	2.28466358152256	2
ENSG00000077380.15	DYNC1I2	2	171687403	2_104	0	0.0193565816574151	5.34691533684998	1.72620383496542e-06	0.561151079136927	1
ENSG00000128708.12	HAT1	2	171922612	2_104	0	0.0204565000551037	5.84233506355059	1.99332400803004e-06	0.638766519823884	1
ENSG00000172878.13	METAP1D	2	172036145	2_104	0	0.0179899794039854	4.69089233912603	1.40749297942176e-06	-0.325757575757559	1
ENSG00000144355.14	DLX1	2	172084313	2_104	0	0.072932885986658	17.3407253581162	2.10936028398592e-05	-1.95693143926342	2
ENSG00000091409.14	ITGA6	2	172427651	2_105	0	0.0196874248985838	72.0608107559228	2.36618209698332e-05	0.443262411347455	1
ENSG00000152256.13	PDK1	2	172555453	2_105	0	0.00930580478671839	6.42768445735173	9.97627913183433e-07	0.813852813852869	1
ENSG00000091436.16	MAP3K20	2	173075527	2_105	0	0.0118790382773205	9.10459267617282	1.80385617858914e-06	-1.19808306709334	1
ENSG00000144354.13	CDCA7	2	173355045	2_105	0	0.0109865596140188	7.75333850699143	1.42072678277314e-06	0.916967509025757	1
ENSG00000172845.14	SP3	2	173965538	2_105	0	0.0940958381367116	26.693070500487	4.18918031453484e-05	2.59999999999913	1
ENSG00000144306.14	SCRN3	2	174395627	2_105	0	0.00953411073725197	6.48932458598867	1.03190518559614e-06	0.7782608695657	1
ENSG00000163328.13	GPR155	2	174489428	2_105	0	0.00877943161910444	5.87981025053205	8.60973564852402e-07	-0.533834586466262	1
ENSG00000128656.13	CHN1	2	175004641	2_106	0	0.0252689990933001	5.66235106461306	2.38640932531071e-06	-0.59716133920266	2
ENSG00000115966.16	ATF2	2	175168302	2_106	0	0.0272490733565139	6.3404097920699	2.88156998406311e-06	-0.734704911239376	2
ENSG00000154518.9	ATP5G3	2	175184841	2_106	0	0.0347430607933783	8.52821639165401	4.94181397592142e-06	-1.18846231599804	2
ENSG00000144320.13	LNPK	2	176002028	2_106	0	0.0549296864765351	12.6760110175201	1.16131446030569e-05	1.59550561797712	1
ENSG00000128713.13	HOXD11	2	176104975	2_106	0	0.0233791525028465	4.96425572279346	1.93572212763008e-06	0.500000000000008	1
ENSG00000128709.12	HOXD9	2	176122492	2_106	0	0.0293007410918152	6.99323592058113	3.4175658405679e-06	-0.58208955223873	1
ENSG00000175879.8	HOXD8	2	176129895	2_106	0	0.0234826897231188	5.00395861044746	1.9598446792946e-06	0.791666666666978	1
ENSG00000128652.11	HOXD3	2	176136443	2_106	0	0.0942669803758935	17.6274257397237	2.77145987338268e-05	-1.99589322381939	1
ENSG00000128645.14	HOXD1	2	176180754	2_106	0	0.0785778279045515	15.948390254337	2.09014771379475e-05	2.42537313432781	1
ENSG00000116044.15	NFE2L2	2	177392552	2_107	0	0.0633892931376097	13.7086237052821	1.44933863696868e-05	-1.58016884521369	2
ENSG00000018510.13	AGPS	2	177392663	2_107	0	0.0443400794472882	10.4595936119002	7.73519708687898e-06	-1.38219895288028	1
ENSG00000196659.9	TTC30B	2	177553217	2_107	0	0.0356297761129264	8.48273464055017	5.04091158777403e-06	-1.32163742690022	1
ENSG00000197557.6	TTC30A	2	177618849	2_107	0	0.0310402512621635	7.23973030256635	3.74807024470802e-06	-0.923809523809208	1
ENSG00000128655.16	PDE11A	2	178108547	2_108	0	0.0753539375610874	20.7716240285852	2.61057701368046e-05	2.32142857142884	1
ENSG00000155636.14	RBM45	2	178112094	2_108	0	0.0128717238413524	4.82677953818377	1.03622551592962e-06	-0.299516908212484	1
ENSG00000079156.16	OSBPL6	2	178193688	2_108	0	0.0124164084128264	4.50489031368226	9.32911219535076e-07	-0.116830283931461	2
ENSG00000180228.12	PRKRA	2	178451344	2_108	0	0.0128196367789832	4.79053480936753	1.0242826731352e-06	-0.324599940044997	2
ENSG00000204311.12	DFNB59	2	178451344	2_108	0	0.0149355129420004	6.1565865411959	1.53362873333517e-06	0.659919028340223	1
ENSG00000079150.17	FKBP7	2	178477603	2_108	0	0.0132046571856126	5.05505897413485	1.11330321407851e-06	0.417092301793552	3
ENSG00000155657.26	TTN	2	178831108	2_108	0	0.0131418411323898	5.01242977672373	1.09866330558506e-06	-0.430719136818031	2
ENSG00000163492.14	CCDC141	2	178863920	2_108	0	0.032875170643714	13.2375616849189	7.25832011772435e-06	1.49227799227754	1
ENSG00000187231.13	SESTD1	2	179264451	2_108	0	0.0237570080068347	10.3157513406532	4.08745246087052e-06	-1.47619047619016	1
ENSG00000163510.13	CWC22	2	180007524	2_108	0	0.0217317718432547	9.51607430545686	3.4491578239346e-06	-1.08040201005061	1
ENSG00000170035.15	UBE2E3	2	180968140	2_109	0	0.0219189204169691	4.69988464554888	1.71817131468754e-06	-0.409090909090918	1
ENSG00000115232.13	ITGA4	2	181456814	2_110	0	0.0204010744987685	5.86204681484962	1.99463038152369e-06	-0.566972477064222	1
ENSG00000138434.16	SSFA2	2	181892173	2_110	0	0.0175147146016729	4.49511372130656	1.31311830029435e-06	-0.0219512195121975	1
ENSG00000115252.18	PDE1A	2	182525417	2_110	0	0.0195396404860249	5.47528849409707	1.78436494040605e-06	-0.542857142857317	1
ENSG00000077232.17	DNAJC10	2	182715440	2_110	0	0.17552551681413	25.6004253813746	7.49458427827835e-05	-2.64522417154061	1
ENSG00000162998.4	FRZB	2	182866669	2_110	0	0.0314909261590459	9.76264450380458	5.12758672359066e-06	-1.30359014624424	2
ENSG00000162999.12	DUSP19	2	183077905	2_110	0	0.0182224018951046	4.84990054588329	1.4740036509227e-06	0.43815404260867	3
ENSG00000163002.12	NUP35	2	183116059	2_110	0	0.0178161214870346	4.64792800289913	1.38112397155697e-06	-0.17535545023695	1
ENSG00000170396.7	ZNF804A	2	184598393	2_112	0	0.00869439669937799	5.40393742304313	7.83627861543296e-07	0.534697161195481	2
ENSG00000188738.14	FSIP2	2	185738225	2_112	0	0.00905016269385195	5.74437021882307	8.67079491203141e-07	-0.828506382891564	2
ENSG00000065548.17	ZC3H15	2	186486293	2_112	0	0.00964837989424372	5.92636052229271	9.53679765654197e-07	0.181462985472158	2
ENSG00000138448.11	ITGAV	2	186591394	2_112	0	0.0093040399217954	8.2712002295688	1.28351280312676e-06	1.74436090225521	1
ENSG00000144369.12	FAM171B	2	186694233	2_112	0	0.0144303055739746	12.1913339202024	2.93418072656875e-06	2.27891156462578	1
ENSG00000064989.12	CALCRL	2	187450507	2_112	0	0.00809526443073672	4.63227295209097	6.25439472664173e-07	-0.207407407407493	1
ENSG00000003436.15	TFPI	2	187525385	2_112	0	0.0123427726468268	8.73674838032474	1.79855061011859e-06	1.21493408474614	2
ENSG00000144366.15	GULP1	2	188291383	2_112	0	0.00810918333391852	4.63851935221801	6.27359671515667e-07	0.216374269005766	1
ENSG00000168542.14	COL3A1	2	188974074	2_112	0	0.0100330476101764	6.51808270284375	1.09071891663523e-06	-0.726315789473503	1
ENSG00000115368.9	WDR75	2	189441060	2_113	0	0.024105438391502	5.40034034021683	2.17118220331637e-06	0.56896047133732	2
ENSG00000138381.9	ASNSD1	2	189661397	2_113	0	0.0222497855733319	4.68128952906021	1.73720646844027e-06	0.184568322606198	2
ENSG00000151687.14	ANKAR	2	189674447	2_113	0	0.0287816754925206	6.99402392490242	3.35740158769563e-06	1.00651465798058	1
ENSG00000128699.13	ORMDL1	2	189783978	2_113	0	0.0227054971934797	4.86322528501142	1.84168567573572e-06	-0.262989257204613	3
ENSG00000064933.17	PMS1	2	189783978	2_113	0	0.0217653730875391	4.48381297507108	1.62769755420002e-06	-0.01082131026345	2
ENSG00000151689.12	INPP1	2	190341898	2_113	0	0.0345007554897495	8.62656357465903	4.96394016722135e-06	1.13023228095025	2
ENSG00000138386.16	NAB1	2	190647213	2_113	0	0.0252763962452748	5.82633958927357	2.4562414416667e-06	0.961832061068926	1
ENSG00000138378.17	STAT4	2	191150346	2_114	0	0.0186552213285169	5.83505151175692	1.81553742540692e-06	0.839208771648603	3
ENSG00000128641.18	MYO1B	2	191244832	2_114	0	0.0178488559342292	5.43921403550561	1.61922290500154e-06	0.416666666666695	1
ENSG00000173559.12	NABP1	2	191677959	2_114	0	0.0326594467753144	10.8657461862823	5.91872941015998e-06	-1.48214463438882	2
ENSG00000196950.13	SLC39A10	2	195658161	2_116	0	0.112137890254727	18.7727982796648	3.51108626725683e-05	2.40944881889705	1
ENSG00000118997.13	DNAH7	2	196068464	2_116	0	0.0269362360422527	5.76883847157399	2.59170396717556e-06	0.850393700787108	1
ENSG00000138411.10	HECW2	2	196593392	2_116	0	0.0625963680875065	13.3988335172628	1.39886637888787e-05	1.76061776061849	1
ENSG00000144395.17	CCDC150	2	196639821	2_116	0	0.0836655300285108	16.0583321276507	2.24082070289334e-05	-2.20081123602562	2
ENSG00000119041.10	GTF3C3	2	196799713	2_116	0	0.0722902136534971	14.7156392271533	1.77426606364344e-05	1.78816199376953	1
ENSG00000187944.2	C2orf66	2	196813099	2_116	0	0.0436445483452904	10.121548706575	7.36778727843828e-06	1.51867219916973	1
ENSG00000197121.14	PGAP1	2	196928772	2_116	0	0.0484849841370419	11.074696013043	8.95569258827078e-06	1.61728395061759	1
ENSG00000115520.8	COQ10B	2	197453059	2_117	0	0.0170226590060715	5.52077312723704	1.56742729614289e-06	-1.50806451612903	1
ENSG00000115896.15	PLCL1	2	197804386	2_117	0	0.0199452310019073	6.94025340591925	2.30873721822028e-06	-1.24203821656018	1
ENSG00000226124.6	FTCDNL1	2	199851396	2_118	0	0.0198652606245346	12.6756691379836	4.19976768378028e-06	-2.72784810126613	1
ENSG00000178074.5	C2orf69	2	199911021	2_118	0	0.0127905756758558	7.88921534216212	1.68299958065025e-06	1.75806451612918	1
ENSG00000162971.10	TYW5	2	199955782	2_118	0	0.0169590351388669	11.1050764374706	3.1411074857459e-06	-2.56050955413998	1
ENSG00000162972.10	MAIP1	2	199954933	2_118	0	0.0205434806528845	12.7927816784436	4.3832790651247e-06	2.71702279502261	2
ENSG00000196141.13	SPATS2L	2	200306290	2_118	0	0.0217676936483314	11.8170332329251	4.29023398846615e-06	1.41982507288555	1
ENSG00000163535.17	SGO2	2	200510475	2_118	0	0.0178212633419852	10.3633212106471	3.08033217793624e-06	-1.29154135437437	2
ENSG00000155729.12	KCTD18	2	200519526	2_118	0	0.0426950473467062	19.5870666733959	1.39478416032111e-05	-2.56540084388193	1
ENSG00000138356.13	AOX1	2	200585011	2_118	0	0.00894444335741507	4.7050873993697	7.01909497395628e-07	-0.533742331288595	1
ENSG00000013441.15	CLK1	2	200864612	2_119	0	0.0515570482509361	13.63005589615	1.17204905098781e-05	1.93223819301791	1
ENSG00000240344.8	PPIL3	2	200885129	2_119	0	0.022579635180684	6.18186225333327	2.3280716916708e-06	-1.10906791615156	2
ENSG00000155744.9	FAM126B	2	201071138	2_119	0	0.0394189297318373	11.1981335381102	7.36225026379733e-06	-1.71632653061301	1
ENSG00000119013.8	NDUFB3	2	201071148	2_119	0	0.0448036128292693	12.3565677977835	9.23359873760376e-06	-1.82388663967618	1
ENSG00000003402.19	CFLAR	2	201116120	2_119	0	0.0370720504631409	10.6436785718523	6.58109960687092e-06	-1.66122448979574	1
ENSG00000003400.14	CASP10	2	201183110	2_119	0	0.0319360868636887	9.29878645422104	4.95299718012734e-06	1.30578340039341	2
ENSG00000064012.21	CASP8	2	201233408	2_119	0	0.0198523367476245	5.02729943498246	1.6645869759063e-06	-0.577287720473184	2
ENSG00000155749.12	ALS2CR12	2	201357198	2_119	0	0.0354699951269246	10.2449744167473	6.06083013889111e-06	1.3790322580643	1
ENSG00000082146.12	STRADB	2	201387816	2_119	0	0.025678041975117	7.33655765081604	3.14205906417132e-06	-1.00746268656729	1
ENSG00000155754.14	ALS2CR11	2	201618330	2_119	0	0.0330867193573858	9.61774494192657	5.30746414504464e-06	1.63773584905612	1
ENSG00000155755.18	TMEM237	2	201643932	2_119	0	0.0955521527716115	19.2828918504916	3.07307208161955e-05	2.23489932885912	1
ENSG00000138395.14	CDK15	2	201790118	2_119	0	0.0732185551544653	16.8302874017062	2.05528850073774e-05	-2.21761658031194	1
ENSG00000155760.2	FZD7	2	202034208	2_120	0	0.0269323383028168	8.77783265940596	3.94295176123948e-06	-1.23703703703729	1
ENSG00000116030.16	SUMO1	2	202238678	2_120	0	0.0237759859754565	7.65779088065284	3.03670177929817e-06	1.08730158730175	1
ENSG00000138439.11	FAM117B	2	202634789	2_120	0	0.0467824190591679	13.7604526958825	1.07368157923617e-05	-2.15999999999984	1
ENSG00000163596.16	ICA1L	2	202871528	2_120	0	0.0183126156358365	5.31647321222248	1.62380590212404e-06	1.02185792349762	1
ENSG00000138380.17	CARF	2	202919479	2_120	0	0.0184102485893974	5.36396148731753	1.64704478885651e-06	0.304000000000116	1
ENSG00000144426.18	NBEAL1	2	203014780	2_120	0	0.0178663205586709	5.09539705054566	1.51835477223268e-06	-0.446043165467718	1
ENSG00000163600.12	ICOS	2	203937045	2_120	0	0.027232881861715	8.87750708639957	4.03222478960684e-06	-1.11494252873594	1
ENSG00000118257.16	NRP2	2	205681675	2_121	0	0.051664529064606	12.6410236096191	1.08926819501566e-05	1.5055555555547	1
ENSG00000023228.13	NDUFS1	2	206158029	2_122	0	0.0222721681543713	4.5830878859491	1.70247517491069e-06	0.3288043478261	1
ENSG00000183671.12	GPR1	2	206217980	2_122	0	0.0281835135963643	7.54458474087632	3.54642338047952e-06	-1.47945205479434	1
ENSG00000114948.12	ADAM23	2	206453338	2_122	0	0.0228390711696433	4.71453411222151	1.79588004938103e-06	0.0490797546012144	1
ENSG00000138400.12	MDH1B	2	206747102	2_122	0	0.0552483694442817	12.39625946974	1.14227383443363e-05	-1.58762886597929	1
ENSG00000118246.13	FASTKD2	2	206765614	2_122	0	0.0356562565636236	8.5325278132049	5.07426990749851e-06	-1.02988147810707	2
ENSG00000144401.14	METTL21A	2	207629451	2_122	0	0.0220882679127835	4.472749697587	1.64776912832735e-06	-0.0888030888030648	1
ENSG00000163249.11	CCNYL1	2	207712007	2_122	0	0.0448932794440365	10.7663076204214	8.06135824981299e-06	-1.38819320214785	1
ENSG00000118231.4	CRYGD	2	208124828	2_123	0	0.0231119516710429	4.48279178868816	1.72800619062843e-06	0.15261226572285	2
ENSG00000178385.14	PLEKHM3	2	208025325	2_123	0	0.0300851151522542	6.8529005142713	3.43863604080915e-06	0.999999999999882	1
ENSG00000138413.13	IDH1	2	208266043	2_123	0	0.0247310690925857	5.09077496699585	2.09984334512367e-06	0.526197035832845	2
ENSG00000115020.16	PIKFYVE	2	208266043	2_123	0	0.0275237392907091	6.05230963651989	2.77836103444502e-06	0.703683216500543	2
ENSG00000144406.18	UNC80	2	209772425	2_124	0	0.0168451516741892	6.27626113893144	1.76333990746901e-06	-0.838596491228404	1
ENSG00000078018.19	MAP2	2	209422038	2_124	0	0.01377431503049	4.47553562798141	1.0281941669863e-06	0.169354838709693	1
ENSG00000197713.14	RPE	2	210002122	2_124	0	0.014082220981366	4.6732323329059	1.09761146170164e-06	-0.242063492063392	1
ENSG00000115365.11	LANCL1	2	210477778	2_124	0	0.0142991311123734	4.80993973425482	1.14712141872882e-06	0.552845528455196	1
ENSG00000021826.14	CPS1	2	210466153	2_124	0	0.0137387313503676	4.45240575611595	1.02023794629664e-06	0.188760424077458	3
ENSG00000030419.16	IKZF2	2	213152028	2_126	0	0.0415948043676087	8.04374023855539	5.58029590550851e-06	1.4559999999997	1
ENSG00000144451.18	SPAG16	2	213329913	2_126	0	0.0313988526105703	5.50594968007814	2.88340815060777e-06	0.574948665297709	1
ENSG00000138376.10	BARD1	2	214809500	2_127	0	0.0229436179069825	7.84990077941708	3.0039048666656e-06	1.17023454082533	2
ENSG00000138363.14	ATIC	2	215311040	2_127	0	0.0326444432805844	10.1370786009438	5.51927693879507e-06	0.78942842216743	3
ENSG00000115414.18	FN1	2	215435759	2_127	0	0.0169504657009565	6.12906049672436	1.73274896557222e-06	-1.45454545454556	1
ENSG00000118242.15	MREG	2	216034602	2_127	0	0.0161816597139738	4.64331813141386	1.25317467428764e-06	-0.354609929078072	1
ENSG00000115425.13	PECR	2	216037704	2_127	0	0.0435853880101292	13.4377727427321	9.76850974838495e-06	-1.80786026200792	1
ENSG00000138375.12	SMARCAL1	2	216412329	2_127	0	0.0182194274917495	5.7025171725507	1.73285184625221e-06	0.627737459936742	2
ENSG00000127831.10	VIL1	2	218419492	2_129	0	0.0189973404280123	4.52050753035625	1.43232017048169e-06	0.396946564885597	1
ENSG00000231672.6	DIRC3	2	217756535	2_129	0	0.0194117240585323	4.67624661398965	1.51398517104613e-06	-0.40947075208901	1
ENSG00000188282.12	RUFY4	2	218034950	2_129	0	0.0202401072858227	5.24839317606691	1.77173709428047e-06	-0.671148218060893	2
ENSG00000163464.7	CXCR1	2	218166777	2_129	0	0.0546838068343102	17.3321009404631	1.58077498851018e-05	2.77573529411788	1
ENSG00000163466.15	ARPC2	2	218217396	2_129	0	0.0348462838480141	22.9823349414657	1.33570553373325e-05	-4.74796747967471	1
ENSG00000179921.14	GPBAR1	2	218259499	2_129	0	0.0349218010497017	24.3495585330637	1.41823379878866e-05	5.04838709677474	1
ENSG00000127837.9	AAMP	2	218270205	2_129	1	0.100574146630457	33.9347101810911	5.69233703756879e-05	-5.64285714285653	1
ENSG00000127838.13	PNKD	2	218263783	2_129	0	0.0852791719056804	16.4823232980677	2.34434491709211e-05	1.51351351351295	1
ENSG00000135926.14	TMBIM1	2	218292881	2_129	0	0.052687655836029	27.5211088110952	2.41843772914737e-05	-5.15155853795774	2
ENSG00000158428.3	CATIP	2	218356632	2_129	0	0.0380048613304818	17.5218980927514	1.11065815044424e-05	3.48854961832044	1
ENSG00000018280.16	SLC11A1	2	218381984	2_129	0	0.0241420111072851	6.5685422658322	2.6448591547341e-06	-0.748175182481655	1
ENSG00000135913.10	USP37	2	218568634	2_129	0	0.0190070230391323	4.69474803604846	1.4882863399452e-06	0.686425946997793	2
ENSG00000144580.13	CNOT9	2	218568272	2_129	0	0.0211228927463226	6.16690739022566	2.17260575712996e-06	1.28799999999995	1
ENSG00000115556.13	PLCD4	2	218607609	2_129	0	0.0192192344830737	4.56134284221934	1.46213982758149e-06	-0.245953085363388	2
ENSG00000074582.12	BCS1L	2	218658710	2_129	0	0.0205708366810008	5.80937190575697	1.99315577317946e-06	-1.18548387096729	1
ENSG00000115568.15	ZNF142	2	218658710	2_129	0	0.0375775329853579	12.2225303772785	7.66036556893643e-06	2.18996977835869	2
ENSG00000163481.7	RNF25	2	218672514	2_129	0	0.049373652973622	14.2559103095403	1.17395194630539e-05	-2.18823529411908	1
ENSG00000163482.11	STK36	2	218672243	2_129	0	0.020249228710007	5.54157278653517	1.87155085757629e-06	-1.04306233022408	2
ENSG00000187736.12	NHEJ1	2	219160400	2_129	0	0.0301474082455357	8.22327260408467	4.13480254698651e-06	-0.953846153846237	1
ENSG00000213901.10	SLC23A3	2	219170383	2_129	0	0.0428213561160545	12.5114765045596	8.93571044147298e-06	1.74585635359141	1
ENSG00000115649.15	CNPPD1	2	219177905	2_129	0	0.0202192238724632	5.06801989552411	1.70908198972096e-06	-0.407415470480949	2
ENSG00000115657.12	ABCB6	2	219218731	2_129	0	0.0212177997602575	5.50666982919191	1.94872021251306e-06	-0.737864077670024	1
ENSG00000198925.10	ATG9A	2	219229829	2_129	0	0.020828617118596	5.34550021953739	1.85698713044541e-06	0.557792493034392	2
ENSG00000163516.13	ANKZF1	2	219229585	2_129	0	0.0255472092239594	7.20050988300087	3.06808099971998e-06	1.04651162790658	1
ENSG00000163521.15	GLB1L	2	219266168	2_129	0	0.0193627732909342	4.68403154116238	1.5126814353472e-06	-0.415662650602544	1
ENSG00000127824.13	TUBA4A	2	219278362	2_129	0	0.0221350077377421	5.85562905931118	2.16178919120704e-06	-0.650205761317217	1
ENSG00000135924.15	DNAJB2	2	219279688	2_129	0	0.0197066658162298	4.76901663293899	1.56748031184633e-06	0.355828220858808	1
ENSG00000054356.13	PTPRN	2	219309801	2_129	0	0.0231643771700402	6.32204071978624	2.44251940086197e-06	-0.807106598984412	1
ENSG00000123992.18	DNPEP	2	219399651	2_129	0	0.0224214335632574	5.92878816812794	2.21712110382953e-06	-0.649979053641677	2
ENSG00000072195.14	SPEG	2	219434550	2_129	0	0.0242540020224659	6.65931947369008	2.69384972535527e-06	-0.856808722272288	2
ENSG00000123989.13	CHPF	2	219543916	2_129	0	0.0189810908717	4.44726401606314	1.40790770751265e-06	0.0873015873015872	1
ENSG00000188760.10	TMEM198	2	219543916	2_129	0	0.0189810908717	4.44726401606314	1.40790770751265e-06	0.0873015873015872	1
ENSG00000123999.4	INHA	2	219568235	2_129	0	0.0204137351940256	5.15594312482885	1.75545903940679e-06	0.468318671896911	2
ENSG00000124006.14	OBSL1	2	219572251	2_129	0	0.0190136987205984	4.46091499627891	1.41465539899339e-06	0.0312499999999891	1
ENSG00000116106.11	EPHA4	2	221574191	2_130	0	0.0216678184614522	4.73742878152768	1.71205608706574e-06	0.276758409785889	1
ENSG00000116120.9	FARSB	2	222656186	2_131	0	0.0208841317779146	4.44951917652212	1.54984980620855e-06	0.0344827586206961	1
ENSG00000123983.13	ACSL3	2	222860739	2_131	0	0.0213453411473914	4.64543321108521	1.65382451870567e-06	-0.232736572889938	1
ENSG00000171951.4	SCG2	2	223601626	2_131	0	0.0310685670197683	8.01865334325414	4.15511231054223e-06	1.02534562211918	1
ENSG00000152056.16	AP1S3	2	223837588	2_131	0	0.0218352569032614	4.84899761191727	1.76591738378362e-06	0.289062500000035	1
ENSG00000135900.3	MRPL44	2	223957073	2_131	0	0.0208825099414504	4.44882270625157	1.54948687210916e-06	-0.00775193798449565	1
ENSG00000135919.12	SERPINE2	2	224039199	2_132	0	0.0222548580176594	5.30137821620325	1.9677672248364e-06	0.534351145037938	1
ENSG00000124019.9	FAM124B	2	224402283	2_132	0	0.0263109105172251	6.80489061207952	2.98618790089446e-06	-0.881578947368311	1
ENSG00000036257.12	CUL3	2	224585652	2_132	0	0.0399199336839552	10.5617924933764	7.03214063277485e-06	1.44444444444431	1
ENSG00000135905.18	DOCK10	2	225041976	2_133	0	0.108091426884635	19.3257235027737	3.48407196656393e-05	-2.21032504780186	1
ENSG00000169047.5	IRS1	2	226800135	2_133	0	0.0211624736034046	4.49812845172994	1.58766323572657e-06	0.139112903225735	1
ENSG00000081052.11	COL4A4	2	227163765	2_133	0	0.0210803304535726	4.46324761243828	1.56923686252344e-06	-0.0865384615385077	1
ENSG00000169031.18	COL4A3	2	227207376	2_133	0	0.0234443377240272	5.41697369520335	2.11814068002934e-06	-0.532846715328392	1
ENSG00000135917.13	SLC19A3	2	227684855	2_134	0	0.0258665397722534	4.64919195429888	2.00574592782682e-06	0.196215977597596	3
ENSG00000163053.10	SLC16A14	2	230048350	2_135	0	0.0147512606149939	7.39365997333604	1.8190670841658e-06	1.21930744219807	3
ENSG00000185404.16	SP140L	2	230326798	2_135	0	0.0112451320578222	4.64036671448083	8.70316001485389e-07	-0.37491232452206	2
ENSG00000135916.15	ITM2C	2	230866088	2_135	0	0.0144594831349305	6.79889146611674	1.6396493568814e-06	-0.825042881646195	1
ENSG00000135902.9	CHRND	2	232526097	2_136	0	0.0270278426216407	4.53048102330144	2.04228243738214e-06	-0.0984848484848931	1
ENSG00000163286.8	ALPPL2	2	232406557	2_136	0	0.0336145824428061	6.4938664298246	3.64075268071968e-06	0.857532453327546	2
ENSG00000204128.5	C2orf72	2	231040159	2_136	0	0.0419551831190073	8.49540095642072	5.94469541164536e-06	-1.1019108280257	1
ENSG00000135914.5	HTR2B	2	231125386	2_136	0	0.0271352592772223	4.56614358075586	2.06653918576371e-06	-0.177171907974445	2
ENSG00000135931.17	ARMC9	2	231293533	2_136	0	0.0273826044175017	4.64773123547106	2.12263765464867e-06	0.265151515151525	1
ENSG00000115053.15	NCL	2	231483427	2_136	0	0.026824282909563	4.46251454256699	1.9964933632079e-06	0.0792079207920411	1
ENSG00000171596.6	NMUR1	2	231530546	2_136	0	0.0364822458877191	7.23234392373995	4.40068965042334e-06	0.833333333333479	1
ENSG00000187514.16	PTMA	2	231706100	2_136	0	0.0310092254139311	5.7669528058688	2.98261653366059e-06	0.747604249856033	2
ENSG00000144535.19	DIS3L2	2	231961176	2_136	0	0.0300016588252642	5.46954370632251	2.73688450401052e-06	0.528169014084221	1
ENSG00000171551.11	ECEL1	2	232487967	2_136	0	0.0792014236249513	14.2848566915624	1.88698731799482e-05	1.72992700729922	1
ENSG00000204120.14	GIGYF2	2	232697018	2_137	0	0.0188963739285131	5.42176091674067	1.7087516325655e-06	-0.666666666666473	1
ENSG00000182600.9	C2orf82	2	232856815	2_137	0	0.0185022063831077	4.91992895131964	1.51824709120774e-06	-0.146881287726432	1
ENSG00000066248.14	NGEF	2	233012355	2_137	0	0.0196119652794374	5.42843595728367	1.77564417025363e-06	-0.413008569128966	2
ENSG00000168918.13	INPP5D	2	233059893	2_137	0	0.0174059253500034	4.56079258009684	1.32402914065105e-06	-0.415999999999992	1
ENSG00000085982.13	USP40	2	233566344	2_137	0	0.0199874681113981	5.67940249874898	1.89330480737095e-06	0.500716676046275	2
ENSG00000123485.11	HJURP	2	233854092	2_137	0	0.0594727275729324	15.9610718471851	1.58321543396041e-05	-2.3501841462571	2
ENSG00000188042.7	ARL4C	2	234498726	2_138	0	0.0305642467076651	6.74677064275039	3.43929753665219e-06	0.805194805195039	1
ENSG00000130147.15	SH3BP4	2	234952438	2_138	0	0.0355441262912045	8.10722620720014	4.80618230031664e-06	-1.04735376044615	1
ENSG00000157985.18	AGAP1	2	235496752	2_139	0	0.109716446023582	18.741080081308	3.42946561896769e-05	-2.15413533834649	1
ENSG00000198612.10	COPS8	2	237085776	2_140	0	0.0212107679512414	6.39076623122197	2.26083792653199e-06	-1.01890359168189	1
ENSG00000124839.12	RAB17	2	237601116	2_140	0	0.140821404801336	23.6795706713536	5.56163651789204e-05	2.47767857142924	1
ENSG00000124831.18	LRRFIP1	2	237627612	2_140	0	0.0242772014508588	7.60260913586329	3.07837406046821e-06	-0.994516965692101	2
ENSG00000177483.11	RBM44	2	237798649	2_140	0	0.0171339061607809	4.47795017619451	1.27966339395849e-06	0.0174027808494968	2
ENSG00000132329.10	RAMP1	2	237858483	2_141	0	0.0231143162617157	5.67550022801843	2.18798984628747e-06	-0.451697127937326	1
ENSG00000184182.18	UBE2F	2	237966682	2_141	0	0.0200080723446124	5.99217093127025	1.99962955941989e-06	-1.42187499999973	1
ENSG00000132330.16	SCLY	2	238061323	2_141	0	0.0201177120388522	6.08010742239113	2.04009290473093e-06	1.44615384615325	1
ENSG00000144488.14	ESPNL	2	238127296	2_141	0	0.019993545306219	4.96528388900372	1.6557470919665e-06	0.830358938581986	2
ENSG00000168427.8	KLHL30	2	238138383	2_141	0	0.0735073719420939	17.3552614785529	2.12775766075068e-05	2.32996234236781	2
ENSG00000178752.15	ERFE	2	238158500	2_141	0	0.0252282220055398	6.71377854191625	2.82496948732412e-06	-0.875152006262231	2
ENSG00000132323.8	ILKAP	2	238203982	2_141	0	0.0214927922844747	5.18226003618648	1.85768531650834e-06	-0.454545454545522	1
ENSG00000204104.11	TRAF3IP1	2	238320731	2_141	0	0.0320850327968846	9.13034638650292	4.8859593251474e-06	1.38814908129425	2
ENSG00000065802.11	ASB1	2	238426593	2_141	0	0.0305730099209786	8.86876065377427	4.52231945318521e-06	-1.47776790660122	2
ENSG00000233608.3	TWIST2	2	238847617	2_141	0	0.0304608258608157	7.7922780531075	3.95882423794992e-06	0.871794871794955	1
ENSG00000068024.16	HDAC4	2	239401581	2_142	0	0.0127953132584534	4.57715938687018	9.76803178759352e-07	0.183823529411711	1
ENSG00000130414.11	NDUFA10	2	240025784	2_142	0	0.0135202096468615	5.06979768629058	1.14323144229735e-06	-0.463687150837803	1
ENSG00000063660.8	GPC1	2	240436110	2_142	0	0.0147420351309595	5.843593599624	1.43680407853473e-06	-0.927007299270284	1
ENSG00000188542.9	DUSP28	2	240560414	2_142	0	0.0871769517874875	21.9162772643931	3.1866074794256e-05	-2.74384236453254	1
ENSG00000142327.12	RNPEPL1	2	240566209	2_142	0	0.114717926031279	24.4642180941931	4.68082853001771e-05	-2.87922705314005	1
ENSG00000144504.15	ANKMY1	2	240570295	2_142	0	0.0128485305178545	4.61425428981604	9.88815101820345e-07	0.0882352941176372	1
ENSG00000142330.19	CAPN10	2	240592320	2_142	0	0.0197330285397956	8.45451836071082	2.78254836136118e-06	0.842519685039515	1
ENSG00000178623.11	GPR35	2	240605270	2_142	0	0.0297180333614797	12.1318623390066	6.01322764193468e-06	-1.76292527078299	2
ENSG00000172478.17	C2orf54	2	240896723	2_143	0	0.0116509153584767	4.54744723475088	8.83665340647821e-07	-0.0979369268897207	2
ENSG00000130294.15	KIF1A	2	240820475	2_143	0	0.0118079584863646	4.89745801623761	9.645075795061e-07	-0.459127440130213	2
ENSG00000172482.4	AGXT	2	240868386	2_143	0	0.0115270571188508	4.4997373452618	8.65098810792048e-07	-0.077922077922101	1
ENSG00000226321.5	CROCC2	2	240907156	2_143	0	0.0115004489468961	4.4679883023963	8.57012048085088e-07	0.167832167832224	1
ENSG00000122085.16	MTERF4	2	241094178	2_143	0	0.0134091228128488	5.87588973948095	1.31411723654383e-06	0.726563611635342	2
ENSG00000115687.13	PASK	2	241150035	2_143	0	0.0766616987482597	20.7652886295005	2.6550733047608e-05	2.18749999999959	1
ENSG00000115685.14	PPP1R7	2	241149506	2_143	0	0.0117038169171648	4.62311640645238	9.02448554928691e-07	-0.346567846471218	2
ENSG00000146205.13	ANO7	2	241217672	2_144	0	0.0179632946406996	8.63029301094632	2.58566132713777e-06	-0.927272727273159	1
ENSG00000115677.16	HDLBP	2	241317397	2_144	0	0.0223511533925334	11.7243498753166	4.37067802743518e-06	-1.95488585169337	2
ENSG00000006607.13	FARP2	2	241355498	2_144	0	0.0865427288373694	20.6891283799573	2.98629622440777e-05	1.62217905106311	2
ENSG00000115694.14	STK25	2	241509931	2_144	0	0.014315356427281	6.84416549964042	1.63411559241877e-06	-0.887931034482651	1
ENSG00000168397.16	ATG4B	2	241636401	2_144	0	0.0169706229542604	10.1413392408275	2.87047124618191e-06	1.89361702127666	1
ENSG00000168393.12	DTYMK	2	241686523	2_144	0	0.0870114683457049	24.3821624562672	3.53841545901784e-05	3.37272727272852	1
ENSG00000168395.15	ING5	2	241698411	2_144	0	0.0225178214936729	15.7678180963727	5.92185921975459e-06	-3.17605633802802	1
ENSG00000180902.17	D2HGDH	2	241767686	2_144	0	0.0214489938917025	10.0739241168451	3.60384170068024e-06	-0.985815602836817	1
ENSG00000188389.10	PDCD1	2	241854911	2_144	0	0.0191542116139282	9.75796779444566	3.11733709252812e-06	-1.77987421383653	1
ENSG00000134121.9	CHL1	3	175585	3_1	0	0.0272236608743852	4.46090751061247	2.02548882133715e-06	0.00144132180107823	2
ENSG00000072756.16	TRNT1	3	3126942	3_3	0	0.0220639167497851	4.79653884458609	1.76510555488196e-06	-0.30643006138672	2
ENSG00000113851.14	CRBN	3	3178805	3_3	0	0.0266524901684527	6.4933136905096	2.88645161193833e-06	-0.749999999999692	1
ENSG00000170364.12	SETMAR	3	4303252	3_3	0	0.0407402895543502	10.3181878183643	7.01112396211169e-06	1.32258064516109	1
ENSG00000150995.18	ITPR1	3	4492945	3_4	0	0.0200558678674135	4.98170123597951	1.66639994902573e-06	0.29687500000015	1
ENSG00000196277.15	GRM7	3	6769634	3_5	0	0.026674976213695	5.05818187184686	2.25039413439729e-06	0.413716814159589	1
ENSG00000071282.11	LMCD1	3	8502071	3_6	0	0.0325917236319915	7.77479978053356	4.22626425173404e-06	-0.991892143404246	2
ENSG00000182533.6	CAV3	3	8733693	3_7	0	0.0509139141719037	12.0104169495672	1.01989315299138e-05	-1.48022598870113	1
ENSG00000125046.14	SSUH2	3	8744886	3_7	0	0.0221406242262285	4.50004736709381	1.66175522049224e-06	0.112643678160988	1
ENSG00000180914.10	OXTR	3	8769543	3_7	0	0.0536281194219258	12.4823435033559	1.11647448682134e-05	-1.58407079646055	1
ENSG00000070950.9	RAD18	3	8961440	3_7	0	0.0253352824632958	5.71018804360739	2.41288301621708e-06	0.612021857923487	1
ENSG00000134077.15	THUMPD3	3	9363240	3_7	0	0.0326054729772897	7.98006612353005	4.3396739387852e-06	1.00000000000005	1
ENSG00000168137.15	SETD5	3	9397385	3_7	0	0.054436132552015	12.6183307617526	1.14564292064635e-05	1.51301115241685	1
ENSG00000241553.12	ARPC4	3	8968130	3_7	0	0.0220416549867531	4.45985043387857	1.63954975325771e-06	0.0473933649289161	1
ENSG00000163719.19	MTMR14	3	9649842	3_8	0	0.024980054733921	4.47912549769686	1.86615074290856e-06	-0.132701421800944	1
ENSG00000114026.21	OGG1	3	9749660	3_8	0	0.031142904596496	6.46240774239238	3.35670810389084e-06	-0.674698795180463	1
ENSG00000134072.10	CAMK1	3	9769618	3_8	0	0.0296367897526485	6.01612186800624	2.97377351982941e-06	0.60962037953456	2
ENSG00000214021.15	TTLL3	3	9808579	3_8	0	0.0253939662239706	4.6267655505297	1.95960318422172e-06	-0.24862888482634	1
ENSG00000156990.14	RPUSD3	3	9843931	3_8	0	0.0250291581668654	4.49676506548002	1.87718271533156e-06	0.111940298507424	1
ENSG00000171135.13	JAGN1	3	9892153	3_8	0	0.0286057249021302	5.69749354880743	2.71829699766244e-06	-0.696000000000022	1
ENSG00000163701.18	IL17RE	3	9902449	3_8	0	0.0614261139108181	12.6144369061178	1.29235258321133e-05	1.49616368286471	1
ENSG00000125037.12	EMC3	3	10010880	3_8	0	0.0289424157334084	5.80277692527791	2.80111383457516e-06	0.673511293634329	1
ENSG00000144554.10	FANCD2	3	10025967	3_8	0	0.104132340305788	17.4708384294393	3.03430674110081e-05	2.32432644215819	3
ENSG00000254999.3	BRK1	3	10115548	3_8	0	0.02916847411101	5.872747225275	2.85703212970862e-06	0.438113152273046	2
ENSG00000134086.7	VHL	3	10140878	3_8	0	0.0309350173347234	6.40212645890381	3.3031988422583e-06	1.26865671641799	1
ENSG00000157087.17	ATP2B2	3	10707748	3_8	0	0.0427691248875354	9.32598753137819	6.65250638672902e-06	-1.27439024390255	1
ENSG00000157103.10	SLC6A1	3	10986095	3_9	0	0.0166284515399636	4.73936944267628	1.31441491581511e-06	0.270360544807475	2
ENSG00000197548.12	ATG7	3	11230319	3_9	0	0.0167175359953438	4.78720122729306	1.33479341585179e-06	0.571428571428483	1
ENSG00000144559.10	TAMM41	3	11847082	3_9	0	0.0216533004202071	7.10550391767775	2.566132577788e-06	1.0239999999998	1
ENSG00000157152.16	SYN2	3	12004293	3_9	0	0.0163241011568047	4.57400460223956	1.24533438662123e-06	0.267015706806375	1
ENSG00000157150.4	TIMP4	3	12156497	3_9	0	0.0164747300802611	4.6562247235612	1.27941767456192e-06	0.406862745098095	1
ENSG00000132170.19	PPARG	3	12288063	3_9	0	0.0225462907984528	7.46809965821928	2.80831173350965e-06	-0.867403314917567	1
ENSG00000154743.17	TSEN2	3	12484699	3_9	0	0.0169831063657706	4.92831311070288	1.39596820659621e-06	0.281667111405519	2
ENSG00000075975.15	MKRN2	3	12557101	3_9	0	0.0162954312228779	4.55827043491144	1.23887089693242e-06	-0.286973560269582	2
ENSG00000225526.4	MKRN2OS	3	12560995	3_9	0	0.0184581522388043	5.67425474788157	1.74685621325544e-06	0.686583050485583	2
ENSG00000132155.11	RAF1	3	12664356	3_9	0	0.0218160856866974	7.17269245419585	2.60987162775096e-06	-0.901515151515084	1
ENSG00000144712.11	CAND2	3	12796841	3_9	0	0.0174125428415326	5.15191944373072	1.49620591474033e-06	0.420796286795798	2
ENSG00000144713.12	RPL32	3	12841494	3_9	0	0.0161464281566284	4.47604807988475	1.20540034937495e-06	0.0679245283018898	1
ENSG00000131379.9	C3orf20	3	14674864	3_10	0	0.0339952410569487	11.580651837808	6.56615659260602e-06	1.4193548387097	1
ENSG00000144711.13	IQSEC1	3	13072626	3_10	0	0.0545694058512792	15.8649237133342	1.44393392083079e-05	1.79611650485477	1
ENSG00000132182.11	NUP210	3	13419930	3_10	0	0.0171646951489075	5.44275141519639	1.55816950169506e-06	0.548913043478468	1
ENSG00000163517.14	HDAC11	3	13480018	3_10	0	0.0236826751090555	8.32870500573289	3.28979126257045e-06	1.0264255910983	1
ENSG00000163520.13	FBLN2	3	13550919	3_10	0	0.0220535836155945	7.68908898003838	2.82822634136169e-06	-1.10324483775779	1
ENSG00000163528.12	CHCHD4	3	14124463	3_10	0	0.0560691878886011	16.1114847670505	1.50667622891087e-05	2.162551406143	2
ENSG00000170860.3	LSM3	3	14178595	3_10	0	0.0219971863110305	7.66600864728504	2.81252598489417e-06	-1.25203252032486	1
ENSG00000131389.16	SLC6A6	3	14400190	3_10	0	0.0153889141179627	4.46523366405173	1.14607297517768e-06	0.118242486799438	2
ENSG00000144596.12	GRIP2	3	14534139	3_10	0	0.0233416393889249	8.19847437935276	3.19171793955988e-06	1.00625	1
ENSG00000177463.15	NR2C2	3	14947241	3_11	0	0.0660989378585856	12.2971810980346	1.35568925936048e-05	-1.64903846153896	1
ENSG00000131368.7	MRPS25	3	15065408	3_11	0	0.0512631873282792	9.98151999646832	8.53419166068883e-06	-1.4785714285716	1
ENSG00000131375.9	CAPN7	3	15206289	3_11	0	0.0301003557540439	5.16904994768167	2.59503047743617e-06	0.511764705882273	1
ENSG00000206561.12	COLQ	3	15521324	3_11	0	0.0483593341263089	9.45221102818538	7.62384094174823e-06	-1.29073468982635	2
ENSG00000131373.14	HACL1	3	15601536	3_11	0	0.0291068257629777	4.86696166715394	2.3627233724326e-06	-0.395270270270374	1
ENSG00000154813.9	DPH3	3	16264511	3_12	0	0.0809501964127371	15.8323340552556	2.13758285345332e-05	1.94444444444521	1
ENSG00000154814.13	OXNAD1	3	16265263	3_12	0	0.0770532894480566	15.3788377907456	1.97639981931223e-05	-1.99827599708741	2
ENSG00000131378.13	RFTN1	3	16514065	3_12	0	0.0238331476067075	4.74699836409473	1.88695085978733e-06	0.350746268656743	1
ENSG00000154822.17	PLCL2	3	16802230	3_12	0	0.068783010233381	14.3378663891269	1.64484815879408e-05	1.90647482014372	1
ENSG00000183960.8	KCNH8	3	19148202	3_14	0	0.0190836886739897	4.6765311594046	1.4884911640057e-06	0.232456140350764	1
ENSG00000163576.17	EFHB	3	19946616	3_14	0	0.0235843914280932	6.57580271637264	2.58662550189054e-06	0.806878417089169	2
ENSG00000144566.10	RAB5A	3	19946690	3_14	0	0.0187854310939027	4.53537730880722	1.42100201676948e-06	-0.141004451135381	2
ENSG00000183977.13	PP2D1	3	20012089	3_14	0	0.0328950136324361	9.56852138565304	5.24970631324638e-06	1.2143008348267	2
ENSG00000114166.7	KAT2B	3	20086093	3_15	0	0.0627133497913406	15.1097013694045	1.58043262208276e-05	-2.27325581395333	1
ENSG00000182247.9	UBE2E2	3	23202760	3_17	0	0.0227247532029136	5.36717072016185	2.0342517139547e-06	-0.469226607318516	2
ENSG00000170142.11	UBE2E1	3	23805720	3_18	0	0.0325303758031547	9.74143609695435	5.28533077199229e-06	1.1294964028775	1
ENSG00000077092.18	RARB	3	25174821	3_18	0	0.101538089710446	20.1228122720065	3.40782880681398e-05	-2.62032085561529	1
ENSG00000077097.15	TOP2B	3	25663941	3_19	0	0.0526065319549935	9.27118999871414	8.13458233280804e-06	-1.21363636363618	1
ENSG00000151093.7	OXSM	3	25782726	3_19	0	0.0367468778620153	6.02218739341673	3.69092157059314e-06	0.705776173285007	1
ENSG00000179796.11	LRRC3B	3	26622421	3_19	0	0.030916124472003	4.46447400612297	2.30205370641159e-06	0.0802139037432894	1
ENSG00000163491.16	NEK10	3	27369070	3_20	0	0.0309475159351622	7.34051942806053	3.78889607505831e-06	1.07746478873254	1
ENSG00000033867.16	SLC4A7	3	27484716	3_20	0	0.114615378830117	19.2991210718282	3.68927076527492e-05	2.5240641711217	1
ENSG00000163512.13	AZI2	3	28342226	3_21	0	0.0230218536919161	4.74603881092752	1.82234953585618e-06	-0.413043478261098	1
ENSG00000206559.7	ZCWPW2	3	28348860	3_21	0	0.0329312676143073	7.96539909473845	4.37498022321986e-06	1.04878048780474	1
ENSG00000144642.21	RBMS3	3	28575079	3_21	0	0.0233908706273216	4.88878224998959	1.9072480800349e-06	-0.453531598512854	1
ENSG00000144645.13	OSBPL10	3	31838857	3_23	0	0.035127870365236	6.7756629989635	3.96975518231593e-06	0.794219506555964	3
ENSG00000152642.10	GPD1L	3	32154824	3_23	0	0.0280602989656377	4.75228121081267	2.22410113154738e-06	0.287769784172777	1
ENSG00000170293.8	CMTM8	3	32238241	3_23	0	0.0307008923915876	5.56165005682497	2.84783461337709e-06	0.548387096774221	1
ENSG00000153551.13	CMTM7	3	32323894	3_24	0	0.0204007122514066	5.49928199272643	1.87116215826265e-06	0.660429516861146	2
ENSG00000091317.7	CMTM6	3	32502466	3_24	0	0.0257722134565798	7.66981693707614	3.29683205089009e-06	1.01485148514807	1
ENSG00000144635.8	DYNC1LI1	3	32570107	3_24	0	0.038495131030604	11.0103342894221	7.06913723438558e-06	1.33683499820129	2
ENSG00000182973.18	CNOT10	3	32684690	3_24	0	0.0189763632647547	4.75472537779525	1.5048684222558e-06	0.205384201297594	2
ENSG00000188167.8	TMPPE	3	33097052	3_24	0	0.0209175179135208	5.62566982605953	1.96265739383481e-06	0.891871974146728	2
ENSG00000170266.15	GLB1	3	33097052	3_24	0	0.138504516833267	22.1724279535208	5.12197311527065e-05	-2.58115183246097	1
ENSG00000170275.14	CRTAP	3	33113893	3_24	0	0.0221169762570457	6.26271552432115	2.31019448197946e-06	0.826656633087095	2
ENSG00000173705.8	SUSD5	3	33218930	3_25	0	0.0215269315960502	4.88178532791495	1.75275378722462e-06	-0.18348623853212	1
ENSG00000153558.13	FBXL2	3	33277306	3_25	0	0.0255003642501694	6.40245896259232	2.72303543611031e-06	0.657534246575091	1
ENSG00000170248.13	PDCD6IP	3	33797374	3_25	0	0.0206514098071742	4.50939092830009	1.55320112815983e-06	-0.233944954128299	1
ENSG00000144681.10	STAC	3	36363582	3_26	0	0.0251909100350781	4.57369083236234	1.92163440943178e-06	-0.205128205128185	1
ENSG00000168016.13	TRANK1	3	36945441	3_27	0	0.03109379395122	4.71725465174624	2.44637563848811e-06	-0.307721384989046	2
ENSG00000178567.7	EPM2AIP1	3	36993455	3_27	0	0.0390562750972228	6.7738307717426	4.41250559706476e-06	-0.966666666667009	1
ENSG00000076242.14	MLH1	3	36993455	3_27	0	0.0390562750972229	6.7738307717426	4.41250559706477e-06	-0.96666666666701	1
ENSG00000093167.17	LRRFIP2	3	37183347	3_27	0	0.0354061087817948	5.88792886506516	3.47696932628328e-06	0.828438599882602	2
ENSG00000144674.16	GOLGA4	3	37243088	3_27	0	0.0323000497046977	5.0601078812762	2.72598255543729e-06	0.465317919074881	1
ENSG00000198590.11	C3orf35	3	37386585	3_27	0	0.0335763937903678	5.40939275935449	3.02930269117619e-06	0.564841498559295	1
ENSG00000144677.14	CTDSPL	3	37865754	3_27	0	0.0423857999724432	7.5135630223395	5.31161297838831e-06	-0.96644295302016	1
ENSG00000187091.13	PLCD1	3	38029646	3_27	0	0.0303492807989494	4.4990275891623	2.27733628476587e-06	0.0438799076212246	1
ENSG00000008226.19	DLEC1	3	38039461	3_27	0	0.0302038723898761	4.45578997693366	2.2446438590889e-06	-0.0610687022900861	1
ENSG00000172940.11	SLC22A13	3	38266019	3_27	0	0.0317642989931353	4.90941916428907	2.60093497368291e-06	-0.398119122257096	1
ENSG00000144671.10	SLC22A14	3	38281798	3_27	0	0.0358939372594396	6.0113997556301	3.59879256250308e-06	0.642857142856978	1
ENSG00000093217.9	XYLB	3	38345025	3_28	0	0.0219105952545319	4.4724174910921	1.6343934729324e-06	-0.131239071412974	2
ENSG00000157036.12	EXOG	3	38472558	3_28	0	0.0233398098254873	5.03950930436208	1.96175907362918e-06	0.387096774193569	1
ENSG00000114742.13	WDR48	3	39051835	3_28	0	0.0300295414592825	7.30489172545511	3.65866452499498e-06	-1.17293233082713	1
ENSG00000168026.18	TTC21A	3	39107217	3_28	0	0.0455421440512607	11.0651224968307	8.40484685183563e-06	-1.29238329238393	1
ENSG00000144655.14	CSRNP1	3	39154473	3_28	0	0.0368048163253272	9.13878534608817	5.60987567922623e-06	1.43939393939347	1
ENSG00000168329.13	CX3CR1	3	39281932	3_28	0	0.107060772382168	18.8982217130606	3.37451542480399e-05	2.55387374884745	2
ENSG00000144659.10	SLC25A38	3	39384950	3_28	0	0.0248188307898382	5.59124835537058	2.31446281228053e-06	-0.596491228069999	1
ENSG00000168028.13	RPSA	3	39407090	3_28	0	0.0830981131254932	16.5533662477075	2.29423336901399e-05	-2.30645161290303	1
ENSG00000170011.13	MYRIP	3	39808955	3_28	0	0.0225246003946704	4.72040785398065	1.77335925097616e-06	-0.320261437908568	1
ENSG00000114784.3	EIF1B	3	40309786	3_29	0	0.0271400488433964	8.32289318808741	3.76742878468008e-06	-1.16197183098633	1
ENSG00000168032.8	ENTPD3	3	40387447	3_29	0	0.0176210243620565	4.44761504609382	1.30712899378335e-06	-0.00746268656716394	1
ENSG00000177873.12	ZNF619	3	40477330	3_29	0	0.0187140200817509	4.98670888941939	1.55647164298481e-06	0.399999999999971	1
ENSG00000168036.16	CTNNB1	3	41195090	3_30	0	0.231243900973623	27.5331576587046	0.000106190683041524	3.40322580645198	1
ENSG00000182606.14	TRAK1	3	42014240	3_30	0	0.0253468317499105	7.05637073195099	2.98308190382698e-06	-0.888382687927048	1
ENSG00000114857.17	NKTR	3	42603651	3_31	0	0.0288460308233974	7.35511479177315	3.53863382079014e-06	0.923076923077099	1
ENSG00000093183.13	SEC22C	3	42601933	3_31	0	0.0260351906271958	6.43320994091639	2.79349946055555e-06	0.770992366412325	1
ENSG00000114853.13	ZBTB47	3	42653821	3_31	0	0.0263042233573072	6.52560470519214	2.86290114093215e-06	0.801075268817122	1
ENSG00000157119.11	KLHL40	3	42685151	3_31	0	0.0239061799136959	5.66685179059608	2.25949894841703e-06	0.655632589717783	2
ENSG00000244607.5	CCDC13	3	42773176	3_31	0	0.0237098237742396	5.59279897706779	2.21165632288181e-06	0.577922077922301	1
ENSG00000144648.15	ACKR2	3	42804792	3_31	0	0.0235179803082517	5.51985832613699	2.16515034805659e-06	-0.555214723926593	1
ENSG00000182983.14	ZNF662	3	42905991	3_31	0	0.0214544241784852	4.69575338351086	1.68028228442716e-06	-0.424050632911265	1
ENSG00000240747.7	KRBOX1	3	42809057	3_31	0	0.0275954010671693	6.95642323597646	3.20171604966469e-06	-0.859259259259449	1
ENSG00000144647.5	POMGNT2	3	43106046	3_31	0	0.050089966594796	12.3404300233465	1.03095839957777e-05	-1.64516129032249	1
ENSG00000011198.7	ABHD5	3	43690090	3_31	0	0.0258048261505901	6.35334148557441	2.73440753390896e-06	-0.767676767677081	1
ENSG00000160746.12	ANO10	3	43691432	3_31	0	0.02338462221043	5.46880677513439	2.13296162880661e-06	0.588216754289469	2
ENSG00000179152.19	TCAIM	3	44338372	3_31	0	0.0476840349554791	11.8937502535455	9.45914576849746e-06	-1.68208092485512	1
ENSG00000225873.3	LINC00694	3	44439661	3_31	0	0.0535836206517933	12.952889894169	1.15760084466134e-05	-1.77586206896577	1
ENSG00000178917.15	ZNF852	3	44510851	3_31	0	0.0260453731975241	6.43671987324439	2.79611673810514e-06	-0.766917293233142	1
ENSG00000196345.12	ZKSCAN7	3	44555404	3_31	0	0.0208675888609976	4.44700882194557	1.54774841565771e-06	-0.0458015267175623	1
ENSG00000144792.9	ZNF660	3	44578516	3_31	0	0.0832939484961907	16.9874440472069	2.35994344205009e-05	2.09460537098094	2
ENSG00000186448.14	ZNF197	3	44584132	3_31	0	0.0217366353739917	4.81298054853125	1.74488388754505e-06	-0.368421052631509	1
ENSG00000169981.10	ZNF35	3	44649020	3_31	0	0.0284147985533814	7.21960592327059	3.42151288330859e-06	0.994565217391164	1
ENSG00000196653.11	ZNF502	3	44712685	3_31	0	0.0274325653411279	6.90320247567921	3.15847278845015e-06	-1.03631953841909	3
ENSG00000186446.11	ZNF501	3	44721338	3_31	0	0.0213337533737688	4.64515807602498	1.65282880691308e-06	0.0903225806451269	1
ENSG00000163807.5	KIAA1143	3	44761638	3_31	0	0.0232879554299638	5.43162139542706	2.10970123537107e-06	0.577702702702603	1
ENSG00000163808.16	KIF15	3	44761638	3_31	0	0.0232879554299638	5.43162139542706	2.10970123537107e-06	0.577702702702603	1
ENSG00000169964.7	TMEM42	3	44861857	3_31	0	0.0283944849199772	7.21316716216105	3.41601758278861e-06	-0.877407086115709	2
ENSG00000163810.11	TGM4	3	44875099	3_31	0	0.0362168401060482	9.40551825505693	5.68137416411619e-06	1.22875816993518	1
ENSG00000075914.12	EXOSC7	3	44975034	3_31	0	0.0209171454701045	4.46828085281772	1.55884518237522e-06	0.0108997318907505	2
ENSG00000163812.13	ZDHHC3	3	44976413	3_31	0	0.0212361964120436	4.60404739596637	1.63070958839001e-06	-0.174603174603153	1
ENSG00000163814.7	CDCP1	3	45145928	3_32	0	0.0711554598487769	18.6313630528808	2.21112331443742e-05	-2.28486646884335	1
ENSG00000011376.9	LARS2	3	45388191	3_32	0	0.0239294081544372	8.76633523897428	3.4987276540194e-06	0.926100999977632	2
ENSG00000144791.9	LIMD1	3	45674196	3_32	0	0.0302165644809504	10.8631882747307	5.47472737081749e-06	-1.58741258741237	1
ENSG00000211456.10	SACM1L	3	45692992	3_32	0	0.0194929118661757	6.92678155139583	2.2519996380341e-06	-0.831250000000162	1
ENSG00000163818.16	LZTFL1	3	45916197	3_32	0	0.0186536915603103	6.53221086482045	2.03228725051735e-06	-0.946087117175056	2
ENSG00000172215.5	CXCR6	3	45940684	3_32	0	0.0469858037958821	14.8501753170974	1.16374639121969e-05	1.83673602564558	2
ENSG00000163823.3	CCR1	3	46208231	3_32	0	0.0452770517238695	14.5150639196191	1.09611771747063e-05	-2.34061135371085	1
ENSG00000121807.5	CCR2	3	46353822	3_32	0	0.0325031640853827	11.5206581212097	6.24543992003062e-06	-2.07905138339901	1
ENSG00000160791.13	CCR5	3	46370444	3_32	0	0.0262096965215329	9.58310987108773	4.18917560007532e-06	-1.00134436356466	2
ENSG00000121797.9	CCRL2	3	46406497	3_32	0	0.0170013914428798	5.70162395326429	1.61675101638751e-06	0.394557823129324	1
ENSG00000012223.12	LTF	3	46485538	3_32	0	0.0211809165078326	7.67147943590158	2.71009165607662e-06	-1.55118110236222	1
ENSG00000241186.9	TDGF1	3	46574146	3_32	0	0.0457200019937658	14.6032684642001	1.11356716196395e-05	1.91752388074084	2
ENSG00000163827.12	LRRC2	3	46575821	3_32	0	0.0474227082261609	14.9338094349069	1.18118266013423e-05	-1.40935672514664	1
ENSG00000261603.1	PRSS46	3	46736094	3_33	0	0.0302079810499887	11.9549012142115	6.0232071206596e-06	-1.93956043955977	1
ENSG00000178038.16	ALS2CL	3	46693608	3_33	0	0.0166720817866527	6.90262787188165	1.91939517358839e-06	0.782449393342377	2
ENSG00000181585.3	TMIE	3	46696489	3_33	0	0.016369848934385	6.86827089457343	1.87521985730774e-06	0.869863013698594	1
ENSG00000188086.13	PRSS45	3	46744963	3_33	0	0.139754079505093	23.9182561523925	5.57511862158654e-05	-2.69544618544658	3
ENSG00000178055.11	PRSS42	3	46835174	3_33	0	0.0315367806956712	12.4955878388295	6.57255388589593e-06	1.03571428571441	1
ENSG00000160801.13	PTH1R	3	46877889	3_33	0	0.013169599699937	5.18110653915588	1.13803390969209e-06	-0.0943544826409327	2
ENSG00000160796.16	NBEAL2	3	47004356	3_33	0	0.266948109075977	30.8172281887892	0.000137208345847193	4.50867052023037	1
ENSG00000160799.11	CCDC12	3	46982458	3_33	0	0.0147435601473215	6.05788408894822	1.48964722102357e-06	-0.102362204724417	1
ENSG00000181555.20	SETD2	3	47164415	3_33	0	0.0429912055260928	15.2938930308905	1.09662407823122e-05	1.92275574112728	1
ENSG00000076201.14	PTPN23	3	47380662	3_33	0	0.0136377859839244	7.10187815816262	1.61538926905831e-06	1.37301587301619	1
ENSG00000114650.18	SCAP	3	47476755	3_33	0	0.0558803993716021	17.5707346324918	1.63760639877926e-05	-2.0324675324682	1
ENSG00000173473.10	SMARCC1	3	47781387	3_34	0	0.0107126484548479	4.84948318432835	8.66467777597378e-07	0.811188811189006	1
ENSG00000047849.21	MAP4	3	48089403	3_34	0	0.0152912320479272	7.43609268055266	1.89647611968951e-06	-0.789473684210437	1
ENSG00000164045.11	CDC25A	3	48188134	3_34	0	0.014003957099452	6.84404439825803	1.59854068982688e-06	0.474653415251961	2
ENSG00000164047.4	CAMP	3	48226335	3_34	0	0.0139330737702428	6.77546817176556	1.57451336566442e-06	0.39849624060157	1
ENSG00000164048.13	ZNF589	3	48241004	3_34	0	0.0106233459945603	5.06428163412896	8.97303334277052e-07	-0.699209348337973	2
ENSG00000172113.8	NME6	3	48301516	3_34	0	0.0116834886977676	5.5106345496386	1.07382685054673e-06	-0.130628503982813	2
ENSG00000164053.19	ATRIP	3	48446788	3_34	0	0.0368627529208218	11.9730417415708	7.36126356272346e-06	0.128834355828228	1
ENSG00000114268.11	PFKFB4	3	48562408	3_34	0	0.0334898942249392	28.0905088938903	1.5690380966044e-05	4.41322314049909	1
ENSG00000145040.3	UCN2	3	48563473	3_34	0	0.0107502849133979	4.80639211973137	8.61785691289136e-07	0.830252100840548	1
ENSG00000213672.7	NCKIPSD	3	48685869	3_34	0	0.0186653060939701	17.7640671476018	5.53015912710486e-06	-1.10687022900778	1
ENSG00000068745.14	IP6K2	3	48727521	3_34	0	0.0110763691874701	8.26282571559321	1.52646243403826e-06	-2.43482522208739	2
ENSG00000114302.15	PRKAR2A	3	48847779	3_34	0	0.0112067903569947	38.374929259384	7.17280362884098e-06	-6.04347826086963	1
ENSG00000221883.2	ARIH2OS	3	48919714	3_34	0	0.0201866815722195	16.3444101558735	5.50293382428021e-06	0.699999999999754	1
ENSG00000178252.17	WDR6	3	49007280	3_34	0	0.0109516989323856	31.513487277519	5.75622904703291e-06	4.51129398250965	2
ENSG00000178057.14	NDUFAF3	3	49015352	3_34	0	0.0187439800522025	15.953068243753	4.98730745254651e-06	-0.792307692307396	1
ENSG00000198218.10	QRICH1	3	49088219	3_34	0	0.0635576372418372	27.6620879008578	2.93232974991166e-05	-4.43835616438175	1
ENSG00000177352.9	CCDC71	3	49165349	3_34	0	0.0113243608199254	13.1279570161447	2.47953903763187e-06	1.2047244094489	1
ENSG00000185909.14	KLHDC8B	3	49171624	3_34	0	0.0125513898142997	7.53240535437132	1.5768326607741e-06	-1.04592401714939	2
ENSG00000173421.16	CCDC36	3	49199961	3_34	0	0.0117207380980029	13.0503542752949	2.55115807239995e-06	-1.09448818897596	1
ENSG00000188315.7	C3orf62	3	49277527	3_34	1	0.025445422520869	51.598023283729	2.18979185699105e-05	-7.05102040815835	1
ENSG00000114316.12	USP4	3	49340655	3_35	0	0.0104505790185131	17.2102629554882	2.99977005096516e-06	-3.45390070922073	1
ENSG00000233276.3	GPX1	3	49359318	3_35	0	0.0104130408767159	17.7991902529101	3.09127700979028e-06	-3.56028368794301	1
ENSG00000145022.4	TCTA	3	49412205	3_35	0	0.0134438711774653	13.8393907505868	3.10314035768123e-06	2.40264702810281	2
ENSG00000145020.15	AMT	3	49422974	3_35	0	0.0104513812825481	17.1870176808007	2.99594834451263e-06	3.44680851063796	1
ENSG00000145029.13	NICN1	3	49429438	3_35	0	0.0109037282544718	8.4731031207228	1.54091121804757e-06	1.34460902493862	2
ENSG00000173402.11	DAG1	3	49470414	3_35	0	0.0246141633908472	51.4421738566603	2.11185695162901e-05	8.16666666666722	1
ENSG00000164062.12	APEH	3	49673881	3_35	0	0.0572800497667674	84.3993153963017	8.06310687022576e-05	10.1382113821143	1
ENSG00000173531.15	MST1	3	49696771	3_35	0	0.0192401420898236	30.3167170786009	9.72860457143058e-06	5.47430830039483	1
ENSG00000164068.15	RNF123	3	49687375	3_35	0	0.0109813667195648	31.7229440756028	5.81018533813299e-06	-6.15785076554097	2
ENSG00000173540.12	GMPPB	3	49724172	3_35	0	0.0105702597232974	41.5532808981173	7.32573296609624e-06	-7.64227642276383	1
ENSG00000183763.8	TRAIP	3	49856597	3_35	0	0.0127188036476621	28.9499225669686	6.14120754447847e-06	-6.56617647058778	1
ENSG00000164078.12	MST1R	3	49904003	3_35	0	0.0219481762796253	16.9882387243932	6.21880444657569e-06	-3.4374165198309	2
ENSG00000004534.14	RBM6	3	49940636	3_35	0	0.0105583251896481	25.0251737874656	4.40689031765297e-06	5.83739837398496	1
ENSG00000003756.16	RBM5	3	50088563	3_35	0	0.0108282168070408	26.9308621490728	4.86370589173389e-06	6.03252032520252	1
ENSG00000001617.11	SEMA3F	3	50159664	3_35	0	0.0107555401977423	18.5237544257225	3.32293118966868e-06	5.02809214235572	2
ENSG00000114353.16	GNAI2	3	50210391	3_35	0	0.0107998673479436	12.7709831857306	2.30039735658403e-06	-4.48484848484894	1
ENSG00000012171.19	SEMA3B	3	50267465	3_35	0	0.274991194346947	25.7264995057975	0.000117993909392821	-2.60776699029124	1
ENSG00000179564.3	LSMEM2	3	50278688	3_35	0	0.0467135991282244	19.9058963766014	1.55090492123444e-05	2.05102040816415	1
ENSG00000243477.5	NAT6	3	50299601	3_35	0	0.0127378974879163	6.14153000552077	1.30477141333432e-06	-2.21374045801537	1
ENSG00000186792.16	HYAL3	3	50295266	3_35	0	0.0133263021014512	7.59085566752238	1.68717640699028e-06	-0.583999999999823	1
ENSG00000004838.13	ZMYND10	3	50350442	3_35	0	0.0104152851503968	16.4119203903371	2.8509570313887e-06	-4.16972477064362	1
ENSG00000114395.10	CYB561D2	3	50350442	3_35	0	0.0104152851503968	16.4119203903371	2.8509570313887e-06	4.16972477064362	1
ENSG00000007402.11	CACNA2D2	3	50504484	3_35	0	0.03557836091984	12.2274837537321	7.25576379958571e-06	-0.0162162162162202	1
ENSG00000114735.9	HEMK1	3	50568943	3_35	0	0.0110720192724811	6.21681368179159	1.1480341060797e-06	1.04444444444441	1
ENSG00000114738.10	MAPKAPK3	3	50611291	3_35	0	0.0404913230370674	25.1568127395572	1.69893862471508e-05	-3.56538461538557	1
ENSG00000114737.15	CISH	3	50611939	3_35	0	0.0105178692132563	5.99555853870344	1.05176210568415e-06	-1.41326530612245	1
ENSG00000259956.1	RBM15B	3	51391456	3_35	0	0.0200278168483689	9.87749634696692	3.29944272991454e-06	1.14350797266519	1
ENSG00000164081.12	TEX264	3	51669048	3_35	0	0.0116284754215407	5.30423042043291	1.02873914762567e-06	-0.293785310734337	1
ENSG00000173389.15	IQCF1	3	51902933	3_36	0	0.0547109597330483	15.964536804298	1.45676923504631e-05	-2.35333333333377	1
ENSG00000114767.6	RRP9	3	51941929	3_36	0	0.0466018843865662	14.5103486130156	1.12782425483684e-05	1.97570850202409	1
ENSG00000041880.14	PARP3	3	51941929	3_36	0	0.0466018843865662	14.5103486130156	1.12782425483684e-05	-1.97570850202409	1
ENSG00000248487.8	ABHD14A	3	51972037	3_36	0	0.0268137362421099	9.52278265709741	4.25874180593339e-06	1.36440677966089	1
ENSG00000164087.7	POC1A	3	52154345	3_36	0	0.0264452830980171	9.39842815566914	4.1453724044406e-06	-1.42148760330614	1
ENSG00000023330.14	ALAS1	3	52191549	3_36	0	0.0528013447754311	15.6438152100148	1.37767813684328e-05	1.65988372092948	1
ENSG00000164088.17	PPM1M	3	52245935	3_36	0	0.0155950426824391	4.66282908035222	1.21281949612241e-06	-0.11290322580646	1
ENSG00000168237.17	GLYCTK	3	52291743	3_36	0	0.020555010845572	7.1361852383891	2.4464927359791e-06	1.40322580645135	1
ENSG00000164091.11	WDR82	3	52288401	3_36	0	0.0201741546405877	6.96840077441805	2.3447069536618e-06	1.55223880596996	1
ENSG00000114841.17	DNAH1	3	52316196	3_36	0	0.015331411321455	4.51027269426451	1.15330730102734e-06	-0.0308641975308628	1
ENSG00000010319.6	SEMA3G	3	52444898	3_36	0	0.017349425085311	5.61716001731052	1.62540648985995e-06	0.860962566845049	1
ENSG00000114854.7	TNNC1	3	52454186	3_36	0	0.018209954239775	6.05067515530886	1.83769230778588e-06	0.703392925573605	2
ENSG00000010322.15	NISCH	3	52455611	3_36	0	0.0152247351968572	4.44779377451648	1.12941745629774e-06	0.122448979591812	1
ENSG00000010327.10	STAB1	3	52495757	3_36	0	0.0157383266669257	4.74465168043597	1.245440533507e-06	-0.385454545454617	1
ENSG00000168273.7	SMIM4	3	52533601	3_36	0	0.0213780355086687	7.48827893239243	2.6699917093167e-06	1.49206349206307	1
ENSG00000168268.10	NT5DC2	3	52534789	3_36	0	0.0192973841157319	6.57021858476057	2.11464936128301e-06	1.41730676430468	2
ENSG00000163938.16	GNL3	3	52681295	3_36	0	0.0203023752430656	7.02540469239927	2.37891159163207e-06	1.50775416345589	2
ENSG00000163939.18	PBRM1	3	52685072	3_36	0	0.0185876806202063	6.23449231319317	1.93279770413406e-06	1.47865769238301	2
ENSG00000114904.12	NEK4	3	52770471	3_36	0	0.0184286471223601	6.15749388757969	1.89259439285313e-06	1.46031746031722	1
ENSG00000055957.10	ITIH1	3	52777156	3_36	0	0.0155818003579324	4.65517905528595	1.20980153559875e-06	1.00775193798416	1
ENSG00000162267.12	ITIH3	3	52794612	3_36	0	0.0363755770305054	12.2689102071962	7.44347929886784e-06	2.30534351145033	1
ENSG00000055955.15	ITIH4	3	52831109	3_36	0	0.0862662834612516	20.1326403896697	2.89668939853343e-05	-2.92444710839611	2
ENSG00000213533.11	TMEM110	3	52897955	3_36	0	0.146262169719976	25.0616784032838	6.11367389977576e-05	-3.38095238095414	1
ENSG00000163933.9	RFT1	3	53097756	3_36	0	0.117397760971645	22.9947305460863	4.50244321806765e-05	2.87200000000012	1
ENSG00000163932.13	PRKCD	3	53155654	3_36	0	0.0164496887931297	5.14035153320193	1.4102970963934e-06	-0.486301369862935	1
ENSG00000163931.15	TKT	3	53256248	3_36	0	0.0156100091791431	4.67140963907526	1.21621741157e-06	-0.280000000000137	1
ENSG00000157388.15	CACNA1D	3	53328538	3_36	0	0.0152775397254644	4.4787768455155	1.14122940071807e-06	0.279069767441886	1
ENSG00000272886.5	DCP1A	3	53349447	3_36	0	0.055166051163893	16.0422349214709	1.47603574638667e-05	2.20279720279713	1
ENSG00000016391.10	CHDH	3	53827110	3_36	0	0.0155324055442374	4.62680945427078	1.1986170225269e-06	0.201086956521742	1
ENSG00000056736.9	IL17RB	3	53846762	3_36	0	0.0173748446991241	5.63025299691904	1.63158215785057e-06	0.555183946488654	1
ENSG00000113812.13	ACTR8	3	53882103	3_36	0	0.019075863811892	6.46695732271995	2.05752117626838e-06	-0.857142857142844	1
ENSG00000113811.10	SELENOK	3	53892083	3_36	0	0.0202578331478773	7.00582255796034	2.36707614528405e-06	0.94736842105256	1
ENSG00000157445.14	CACNA2D3	3	54123043	3_37	0	0.0218660702491927	4.59683229238714	1.67644574993903e-06	-0.223602484472123	1
ENSG00000187672.12	ERC2	3	56468050	3_39	0	0.0250175038021944	4.54248301698122	1.89538479491521e-06	-0.0397350993377392	1
ENSG00000180376.16	CCDC66	3	56557180	3_39	0	0.0309432759494575	6.45440134919634	3.33105929310561e-06	0.777963208837265	2
ENSG00000163946.13	FAM208A	3	56682894	3_39	0	0.0273381027183097	5.33972472976018	2.43471059508785e-06	0.596774193548065	1
ENSG00000163947.11	ARHGEF3	3	57078950	3_39	0	0.0251838566017852	4.60202545494047	1.93299780067358e-06	0.219661167250903	2
ENSG00000144730.17	IL17RD	3	57160398	3_39	0	0.0281440900175508	5.60103937250633	2.62915349820145e-06	0.561085972850573	1
ENSG00000163666.8	HESX1	3	57226802	3_39	0	0.0256851846775791	4.77912994012733	2.04734785113194e-06	0.388888888888983	1
ENSG00000157500.10	APPL1	3	57226802	3_39	0	0.024822031627707	4.472023526675	1.85140533080335e-06	0.137943050243935	2
ENSG00000239388.8	ASB14	3	57306835	3_39	0	0.0263873108043703	5.02150165829966	2.20998257021222e-06	0.739726027397063	1
ENSG00000174844.14	DNAH12	3	57544056	3_39	0	0.0401114271798789	8.79560674691748	5.88428939960025e-06	-1.23968339286949	3
ENSG00000168374.10	ARF4	3	57598389	3_39	0	0.0940741757231992	16.5786499047855	2.60123559283518e-05	-2.03410383275215	2
ENSG00000174839.12	DENND6A	3	57692733	3_39	0	0.0250690928872306	4.56099229220656	1.90703236371515e-06	-0.281039490758269	2
ENSG00000163687.13	DNASE1L3	3	58209984	3_40	0	0.0148826511413511	4.49461292485105	1.11566216081468e-06	0.102513768581993	2
ENSG00000163686.14	ABHD6	3	58237816	3_40	0	0.0204483392721291	7.33986598749174	2.50326183638594e-06	0.999999999999512	1
ENSG00000163684.11	RPP14	3	58306531	3_40	0	0.0167275676525693	5.54044790159438	1.54574473538462e-06	-0.348132204784537	2
ENSG00000168297.15	PXK	3	58332497	3_40	0	0.0335551766717308	11.7918417599327	6.59935176108936e-06	-1.55835370896322	2
ENSG00000168291.12	PDHB	3	58434217	3_40	0	0.0148030333909482	4.44662612253479	1.0978460391438e-06	-0.0234374999999991	1
ENSG00000168306.12	ACOX2	3	58530656	3_40	0	0.027681075360326	10.0591530527721	4.64413118926627e-06	1.31791331639322	2
ENSG00000168309.16	FAM107A	3	58627651	3_40	0	0.0175892757052633	5.99023265100363	1.75732364256339e-06	0.627659574468409	1
ENSG00000189283.9	FHIT	3	61250654	3_41	0	0.0309041591605252	9.35334919359642	4.8210783088359e-06	-1.19645704544312	2
ENSG00000163618.17	CADPS	3	62875160	3_42	0	0.0615373241727094	12.0430156422185	1.23604409425457e-05	1.75073596949948	2
ENSG00000163632.12	C3orf49	3	63819161	3_43	0	0.022777738302851	5.66254440975871	2.15120761035001e-06	-0.65110565110534	1
ENSG00000163635.17	ATXN7	3	63864984	3_43	0	0.047479454074538	12.2841427470972	9.72771138325584e-06	2.05434782608609	1
ENSG00000163636.10	PSMD6	3	64024193	3_43	0	0.0224500735515876	5.5325459652571	2.07158570054474e-06	1.02906976744201	1
ENSG00000163638.13	ADAMTS9	3	64712710	3_43	0	0.0216813697245326	5.2198946422926	1.88759386998437e-06	0.455635491606871	1
ENSG00000151276.23	MAGI1	3	66039668	3_44	0	0.0250804514724301	5.86332498910156	2.45267171233131e-06	-0.641337386018228	1
ENSG00000144741.17	SLC25A26	3	66248213	3_45	0	0.0425978199806343	12.4658288276288	8.85663279197981e-06	-1.74615384615403	1
ENSG00000144749.13	LRIG1	3	66501565	3_45	0	0.0373599930012732	11.279870262873	7.02863508975107e-06	-1.36866359446992	1
ENSG00000163376.11	KBTBD8	3	66998338	3_45	0	0.0178747114010547	4.65336681092448	1.38728736908987e-06	-0.26143790849681	1
ENSG00000172340.14	SUCLG2	3	67654746	3_45	0	0.0466338437507419	13.2856910509696	1.0333452984498e-05	1.76744186046468	1
ENSG00000183662.10	FAM19A1	3	68003750	3_45	0	0.0208547712442495	6.03530984943836	2.09925457074575e-06	-0.704545454545382	1
ENSG00000144747.15	TMF1	3	69052218	3_46	0	0.0234280949133373	5.1899439756851	2.02796170684413e-06	0.426395939086302	1
ENSG00000163380.15	LMOD3	3	69122652	3_46	0	0.0358149751604451	9.00928184723546	5.3816436041194e-06	-1.07738095238048	1
ENSG00000187098.14	MITF	3	69739170	3_47	0	0.0198958596620701	4.70409398540086	1.56098526895481e-06	-0.0791366906474587	1
ENSG00000163412.12	EIF4E3	3	71735170	3_48	0	0.0183497535821374	5.88262767559146	1.80036973602023e-06	0.716417910447485	1
ENSG00000170837.2	GPR27	3	71735170	3_48	0	0.0183497535821374	5.88262767559146	1.80036973602023e-06	0.716417910447485	1
ENSG00000144736.13	SHQ1	3	72861639	3_49	0	0.0233914773668615	4.44621912013994	1.73463705517054e-06	0.0218978102189721	1
ENSG00000172986.12	GXYLT2	3	72975807	3_49	0	0.0283933049738367	6.18757869838302	2.93019679158071e-06	0.834586466165481	1
ENSG00000163605.14	PPP4R2	3	72997410	3_49	0	0.0326903255560989	7.4564067798847	4.06545299319736e-06	1.1796875000001	1
ENSG00000255423.1	EBLN2	3	73061902	3_49	0	0.0692964863610396	14.2731440899308	1.64964680480518e-05	1.98387096774234	1
ENSG00000113805.8	CNTN3	3	74520712	3_50	0	0.0515472555961075	12.4370767093665	1.06926159081694e-05	-1.61839661534835	2
ENSG00000227124.8	ZNF717	3	75778725	3_51	0	0.0230244095130115	5.44397565662641	2.09057032368251e-06	-0.544776119402915	1
ENSG00000169855.19	ROBO1	3	79767741	3_53	0	0.0462191350106906	10.3267532937145	7.960598507335e-06	1.40601503759388	1
ENSG00000114480.12	GBE1	3	81761728	3_54	0	0.0213677158150648	4.71240671561185	1.67942638064274e-06	-0.390741839055533	2
ENSG00000206538.8	VGLL3	3	86991242	3_57	0	0.0303477148889245	9.34294102261901	4.72900429271776e-06	-1.39999999999991	1
ENSG00000083937.8	CHMP2B	3	87227372	3_57	0	0.0242757446495799	7.38515961645472	2.99014708950488e-06	1.24838180302543	2
ENSG00000175105.6	ZNF654	3	88059734	3_58	0	0.018854653008391	4.6602134523565	1.465495398189e-06	0.221258134490171	1
ENSG00000163320.10	CGGBP1	3	88122078	3_58	0	0.0361491121083782	10.5111346869608	6.3373448669081e-06	-1.46350227821829	2
ENSG00000178750.2	STX19	3	94032097	3_59	0	0.0758886695199202	14.1123932620553	1.78623137982098e-05	2.00689655172413	1
ENSG00000178700.7	DHFR2	3	94062771	3_59	0	0.0475447227789655	9.84823413978884	7.80945614421342e-06	1.49781659388584	1
ENSG00000178694.9	NSUN3	3	94062771	3_59	0	0.0475447227789654	9.84823413978884	7.80945614421341e-06	-1.49781659388584	1
ENSG00000269028.3	MTRNR2L12	3	96618327	3_61	0	0.03863795893565	11.3384050082811	7.30678364670903e-06	-1.28823529411787	1
ENSG00000113966.9	ARL6	3	97763730	3_61	0	0.0336049861953913	10.079002592611	5.64912759124049e-06	1.27290836653324	1
ENSG00000080200.9	CRYBG3	3	97822174	3_61	0	0.0200245682641079	5.42589010663572	1.81215048841461e-06	-0.447154471544765	1
ENSG00000170854.17	RIOX2	3	98265994	3_61	0	0.113137621068224	21.1743300965256	3.99555237058926e-05	-2.88144329896921	1
ENSG00000231861.2	OR5K2	3	98497231	3_62	0	0.0304444098625005	5.62175935796836	2.85456487219735e-06	-0.618106651707172	2
ENSG00000080822.16	CLDND1	3	98523270	3_62	0	0.0452213802591536	9.19441383718651	6.93470461149548e-06	-1.16901408450739	1
ENSG00000144810.15	COL8A1	3	99637984	3_62	0	0.0274821203450726	4.7006800076224	2.15462170677578e-06	-0.260150877518358	2
ENSG00000036054.12	TBC1D23	3	100261437	3_64	0	0.0188556684476008	9.51506529105553	2.99235979761191e-06	1.30344827586192	1
ENSG00000154174.7	TOMM70	3	100354489	3_64	0	0.010600490040947	4.46300894408791	7.89066862325688e-07	-0.1095890410959	1
ENSG00000206535.7	LNP1	3	100354489	3_64	0	0.0143075350262357	7.10853268195383	1.69630869343355e-06	0.907947784144373	2
ENSG00000114354.13	TFG	3	100709512	3_64	0	0.0109669321464289	4.83594770328885	8.84559106120178e-07	-0.360157412803653	2
ENSG00000154175.16	ABI3BP	3	100990397	3_64	0	0.0108388724801634	5.2463033179517	9.48413240414574e-07	-0.879032258064898	1
ENSG00000081148.11	IMPG2	3	101318245	3_64	0	0.0115547179034243	8.81228049738711	1.69827401693139e-06	2.42642128526443	2
ENSG00000174173.6	TRMT10C	3	101561866	3_64	0	0.0112442402926132	6.79196144521711	1.2737536325731e-06	1.67857142857167	1
ENSG00000066422.4	ZBTB11	3	101677685	3_64	0	0.011343869188697	4.94667354408052	9.35911029625191e-07	-0.0232558139534965	1
ENSG00000144815.15	NXPE3	3	101779081	3_64	0	0.0116422768059736	5.2864238122204	1.0265024823717e-06	0.473975568360962	2
ENSG00000170017.12	ALCAM	3	105366626	3_66	0	0.0228367052808902	6.52444048249212	2.48505969980789e-06	0.771186440677474	1
ENSG00000114423.18	CBLB	3	105869225	3_66	0	0.0222984989442482	6.31040617485188	2.34689169617746e-06	-0.924657534246147	1
ENSG00000138483.2	CCDC54	3	107377044	3_67	0	0.0250385465809762	9.85092452335091	4.11382878635693e-06	1.53225806451627	1
ENSG00000114446.4	IFT57	3	108221611	3_67	0	0.0171302705836508	6.44714959054136	1.84201039043393e-06	0.598334160355089	2
ENSG00000144821.9	MYH15	3	108529575	3_67	0	0.016566692466653	6.14763703117504	1.69865090134737e-06	-0.684210526315485	1
ENSG00000163519.13	TRAT1	3	108822296	3_67	0	0.019178339526856	7.45877689271963	2.38582577019606e-06	1.08771929824491	1
ENSG00000177707.10	NECTIN3	3	111070094	3_69	0	0.0318428685471471	10.6939519870352	5.67950543510623e-06	-1.43352601156122	1
ENSG00000177494.5	ZBED2	3	111595007	3_69	0	0.0350318910612574	11.554354747522	6.75101984419355e-06	1.38271604938328	1
ENSG00000240891.7	PLCXD2	3	111674240	3_69	0	0.018624194402291	5.87648957714408	1.82538960067662e-06	-0.587301587301434	1
ENSG00000144824.20	PHLDB2	3	111732257	3_69	0	0.0184455706724128	5.79014897147546	1.78131998027168e-06	-0.612903225806335	1
ENSG00000144827.8	ABHD10	3	111978592	3_69	0	0.0159618192743936	4.4951213415071	1.19669620677496e-06	-0.0218417875331452	2
ENSG00000144834.13	TAGLN3	3	111998904	3_69	0	0.0201451421799228	6.58004873865477	2.21085140002038e-06	0.722580645161365	1
ENSG00000174500.12	GCSAM	3	112133150	3_69	0	0.0275661432325588	9.39585463068184	4.31988716149368e-06	-1.20845070422558	1
ENSG00000091972.18	CD200	3	112332846	3_69	0	0.020507191733195	6.7397596200978	2.30521111404825e-06	0.779411764706014	1
ENSG00000144848.10	ATG3	3	112561859	3_69	0	0.016262341039076	4.66207001241502	1.2645091063586e-06	0.213050767044006	2
ENSG00000138459.8	SLC35A5	3	112562284	3_69	0	0.016738392715886	4.92035883629117	1.3736327452161e-06	0.33333333333334	1
ENSG00000091986.15	CCDC80	3	112649146	3_69	0	0.0159732363661745	4.50152176752691	1.19925732108323e-06	-0.183585313175031	1
ENSG00000163606.10	CD200R1	3	112974275	3_69	0	0.123332971264282	23.0822206582411	4.74806754367074e-05	-2.56038407617145	2
ENSG00000163608.14	NEPRO	3	113020058	3_69	0	0.0219088029064587	7.33272925819577	2.6794422683629e-06	1.07418485768203	2
ENSG00000144857.14	BOC	3	113210774	3_70	0	0.0230725149600687	4.60058587250131	1.77038688340589e-06	-0.254358343151312	2
ENSG00000206530.10	CFAP44	3	113434563	3_70	0	0.0442677752577547	10.472498913948	7.73211181863219e-06	1.5179326666797	2
ENSG00000163611.11	SPICE1	3	113515462	3_70	0	0.0266649137839938	5.90040461728824	2.62411028588271e-06	-0.622915136200899	2
ENSG00000072858.10	SIDT1	3	113532232	3_70	0	0.0334518729873953	7.9415868589378	4.43085803031431e-06	-1.20902008294958	2
ENSG00000121579.12	NAA50	3	113746012	3_70	0	0.040312778000104	9.62570415956544	6.47195281417081e-06	1.3461538461541	1
ENSG00000114573.9	ATP6V1A	3	113746914	3_70	0	0.0458941799943553	10.7993466620664	8.26637689561378e-06	-1.46923076923032	1
ENSG00000184307.14	ZDHHC23	3	113948387	3_70	0	0.02373954881249	4.85644040501878	1.92287312657224e-06	0.345299145299105	1
ENSG00000151576.10	QTRT2	3	114006229	3_70	0	0.0248899027530023	5.28140229021787	2.19246442288651e-06	-0.540983606557503	1
ENSG00000163617.10	CCDC191	3	114056663	3_70	0	0.150815067083083	21.7845083651653	5.47964723128974e-05	2.33091787439584	1
ENSG00000185565.11	LSAMP	3	117138587	3_73	0	0.0737010098527161	13.1257837311376	1.61346217471387e-05	1.53303964757716	1
ENSG00000114638.7	UPK1B	3	119173094	3_74	0	0.0419053737152834	10.4025526750632	7.27059154796678e-06	1.35507246376813	1
ENSG00000144847.12	IGSF11	3	119145876	3_74	0	0.0227535363542634	4.90205758825225	1.86031898769102e-06	0.360638791071214	2
ENSG00000121578.12	B4GALT4	3	119246085	3_74	0	0.0334571529556201	8.36942486120628	4.67029917660904e-06	1.05980066445193	1
ENSG00000031081.10	ARHGAP31	3	119294711	3_74	0	0.0285478819956867	6.94045811817765	3.30462463688546e-06	0.818897637795093	1
ENSG00000163389.10	POGLUT1	3	119469366	3_74	0	0.0921536514692554	17.5990230713143	2.7049622868277e-05	2.13999999999869	1
ENSG00000113845.9	TIMMDC1	3	119498467	3_74	0	0.026220290656593	6.17570545324115	2.70074873648597e-06	0.71360381861588	1
ENSG00000144843.11	ADPRH	3	119581808	3_74	0	0.0235780982015399	5.22160819388829	2.05339811473996e-06	0.59530109550888	2
ENSG00000144837.8	PLA1A	3	119597342	3_74	0	0.0222871256492622	4.7162030244289	1.75309987812728e-06	-0.367469879518132	1
ENSG00000121577.13	POPDC2	3	119665057	3_74	0	0.0222126995353026	4.68618284922871	1.73612374864329e-06	0.259541984732616	1
ENSG00000138495.6	COX17	3	119677824	3_74	0	0.0373467890064126	9.36169025233246	5.83133029666678e-06	1.2417582417584	1
ENSG00000183833.16	MAATS1	3	119702929	3_74	0	0.0368332291647464	9.23667717326235	5.67434406397175e-06	-1.25360357659624	2
ENSG00000144852.17	NR1I2	3	119780660	3_74	0	0.072949523956916	15.4478226709763	1.87953251500004e-05	1.78571428571404	1
ENSG00000082701.14	GSK3B	3	120094435	3_74	0	0.0216277091230868	4.4467369659677	1.60402844783473e-06	0.0454545454545494	1
ENSG00000175697.10	GPR156	3	120278759	3_74	0	0.0279034445797237	6.73506568697653	3.13443854991658e-06	-0.760479041915881	1
ENSG00000065518.7	NDUFB4	3	120596154	3_74	0	0.0367176253775294	9.20830719291439	5.63916096320096e-06	-1.2588235294125	1
ENSG00000144840.8	RABL3	3	120740509	3_74	0	0.02506416163265	5.77049989623783	2.41227449839877e-06	0.593023506985118	2
ENSG00000153767.9	GTF2E1	3	120742729	3_74	0	0.021943628902321	4.57683588641113	1.675073606722e-06	-0.256255278168724	2
ENSG00000180353.10	HCLS1	3	121659058	3_75	0	0.0254534965165585	4.55880192760094	1.9353444799418e-06	-0.0748663101604214	1
ENSG00000173230.15	GOLGB1	3	121749947	3_75	0	0.0315892469104001	6.69526925426533	3.527503270754e-06	-1.31972789115622	1
ENSG00000173226.16	IQCB1	3	121788384	3_75	0	0.0250798538749573	4.49332432513528	1.87954563248968e-06	-0.129091593981831	2
ENSG00000145088.8	EAF2	3	121835482	3_75	0	0.0315956344436354	6.31060590617774	3.32550990425536e-06	-0.77832512315267	1
ENSG00000163406.10	SLC15A2	3	121894207	3_75	0	0.0337678510416297	6.87538257737605	3.87222333884368e-06	-0.876847290640508	1
ENSG00000121552.3	CSTA	3	122325058	3_76	0	0.0276670864227319	4.615134032798	2.12964811678225e-06	-0.346285281084737	2
ENSG00000114023.15	FAM162A	3	122384273	3_76	0	0.0698733008299227	13.0097082567033	1.51613866392608e-05	1.73991935483864	1
ENSG00000114030.12	KPNA1	3	122514621	3_76	0	0.0937567579655032	15.7147953509293	2.45737489233033e-05	-2.39080459770036	1
ENSG00000173200.12	PARP15	3	122576933	3_76	0	0.112025230249301	17.3688522583744	3.24524187903078e-05	-2.4148148148151	1
ENSG00000173193.13	PARP14	3	122679801	3_76	0	0.0523767197452498	10.3812394778043	9.0687537858345e-06	-1.23099360071544	2
ENSG00000169087.10	HSPBAP1	3	122793902	3_76	0	0.0534382066718594	10.5636245224958	9.4150999956144e-06	1.53760445682484	1
ENSG00000138463.8	DIRC2	3	122795125	3_76	0	0.0378459813223988	7.438150721356	4.69510004292453e-06	1.16379310344773	1
[truncated: 7,856 more rows]
