# Supplementary material for: Adjusting for genetic confounders in transcriptome-wide association studies improves discovery of risk genes of complex traits
Source: Nat Genet. 2024 Jan 26;56(2):336–47. doi: 10.1038/s41588-023-01648-9 (PMC10864181; doi:10.1038/s41588-023-01648-9)
Supplement: Supplementary file 5 — cTWAS results of all analyzed genes across all tissues for IBD, SCZ, and SBP. Results are stored separately for each combination of traits and tissues. Column legends for each set of results are the same as in Supplementary Table 1. [file 41588_2023_1648_MOESM5_ESM.zip › IBD_Pancreas.csv]

id	genename	chrom	pos	region_tag	cs_index	PIP	tau2	PVE	z	num_eqtl
ENSG00000188976.10	NOC2L	1	958339	1_1	0	0.0201569591743291	9.09254702798125	3.05682571232192e-06	-1.12043795620502	1
ENSG00000187642.9	PERM1	1	982112	1_1	0	0.017049906484269	7.24422447131061	2.06003218618175e-06	-0.778846153845977	1
ENSG00000188290.10	HES4	1	1000018	1_1	0	0.0614102842345643	18.9219072590713	1.9380551112291e-05	-1.96524064171037	1
ENSG00000187608.8	ISG15	1	1000830	1_1	0	0.0280183789727609	12.4784402309133	5.83127353567848e-06	-1.57250445930615	3
ENSG00000188157.14	AGRN	1	1026830	1_1	0	0.0131655579345086	4.99348077103776	1.09648515412633e-06	-0.124183006535942	1
ENSG00000162571.13	TTLL10	1	1164057	1_1	0	0.0142122929613359	5.93794938594989	1.40754000805084e-06	0.726190476190549	1
ENSG00000186891.13	TNFRSF18	1	1249880	1_1	0	0.0407780987625998	23.8638985443074	1.62303719615796e-05	-4.40404040404092	1
ENSG00000186827.10	TNFRSF4	1	1214801	1_1	0	0.0132098781321578	8.00367171181106	1.76338922766021e-06	-2.11520737327227	1
ENSG00000176022.4	B3GALT6	1	1230159	1_1	0	0.0200422198264234	13.7936397928928	4.61089048711008e-06	-2.89417913938327	2
ENSG00000162572.20	SCNN1D	1	1280044	1_1	1	0.0407950259183849	22.8349229529873	1.55369894042637e-05	-4.42220707617387	3
ENSG00000131584.18	ACAP3	1	1309988	1_1	1	0.518552968191181	28.493605519848	0.000246434006317624	-5.34146341463493	1
ENSG00000169972.11	PUSL1	1	1331360	1_1	0	0.0134405321293557	5.22151171796236	1.17050379453742e-06	0.10702341137127	1
ENSG00000127054.20	INTS11	1	1323147	1_1	0	0.0430754162081449	16.8588009034025	1.21120113695534e-05	2.0720338983056	1
ENSG00000169962.4	TAS1R3	1	1331358	1_1	0	0.0133825304336253	5.1871290185275	1.15777827365587e-06	-0.0983050847457367	1
ENSG00000162576.16	MXRA8	1	1362042	1_1	0	0.0172396268292837	12.6144991428752	3.6270870434059e-06	-3.08000326314927	2
ENSG00000175756.13	AURKAIP1	1	1375267	1_1	0	0.0190975972298866	11.195511666227	3.56601185156195e-06	2.43212237093819	1
ENSG00000242485.5	MRPL20	1	1407232	1_1	0	0.0259368919430829	18.7474999800199	8.11001019371758e-06	3.65238579125682	2
ENSG00000235098.8	ANKRD65	1	1421170	1_1	0	0.0665731482973618	27.9444872113223	3.10281116669128e-05	-4.29411764705843	1
ENSG00000179403.11	VWA1	1	1434687	1_1	0	0.0124725189843209	7.91854452080841	1.64725047724158e-06	-2.2804232804236	1
ENSG00000215915.9	ATAD3C	1	1499339	1_1	0	0.0642957550895015	20.9757121744828	2.24936079656824e-05	-3.03816793893112	1
ENSG00000160072.19	ATAD3B	1	1510261	1_1	0	0.0123142964164511	4.81012335299107	9.87929428897805e-07	-0.803630363036385	1
ENSG00000228594.3	FNDC10	1	1575864	1_1	0	0.109692242334326	27.4894021920395	5.02922789144712e-05	-3.52976190476245	1
ENSG00000189339.11	SLC35E2B	1	1686882	1_1	0	0.0184650005340182	12.370839925051	3.80985649419284e-06	2.54901960784321	1
ENSG00000008128.22	CDK11A	1	1724489	1_1	0	0.0161236486461086	6.453826252772	1.73556426977213e-06	0.120940437789461	2
ENSG00000215790.6	SLC35E2	1	1762664	1_1	0	0.0132597913261814	5.24075801125827	1.15901992461761e-06	-0.699999999999806	1
ENSG00000008130.15	NADK	1	1757030	1_1	0	0.0125135909059577	6.14900048184058	1.28335434578598e-06	1.46262396512593	3
ENSG00000078369.17	GNB1	1	1890472	1_1	0	0.012844075573905	6.81789949724355	1.46054032719924e-06	1.47524752475251	1
ENSG00000169885.9	CALML6	1	1913254	1_1	2	0.0500420581414407	23.9658229905081	2.0002653693455e-05	4.24221949395532	2
ENSG00000178821.12	TMEM52	1	1919475	1_1	0	0.0431375553494353	18.6347969272615	1.34072682735165e-05	2.74925373134276	1
ENSG00000187730.8	GABRD	1	2019112	1_2	0	0.0362555456567291	12.4700915188932	7.54057028214925e-06	-1.598086124402	1
ENSG00000067606.16	PRKCZ	1	2050397	1_2	0	0.0153845524435061	4.82170508780163	1.23721625148697e-06	-0.324892556269247	2
ENSG00000162585.16	FAAP20	1	2207868	1_2	0	0.0154436569282171	4.87969343506212	1.25690597137903e-06	0.217687074829928	1
ENSG00000116151.13	MORN1	1	2367799	1_2	0	0.0148092632644034	4.53124829256704	1.11920958155017e-06	0.0824265212148774	3
ENSG00000157916.19	RER1	1	2391287	1_2	0	0.0199614451347788	6.8385221337383	2.27674473999012e-06	0.528384279475919	1
ENSG00000157911.9	PEX10	1	2404771	1_2	0	0.0154324105163021	4.83226673380739	1.2437834441414e-06	0.0857142857142677	1
ENSG00000149527.17	PLCH2	1	2425928	1_2	0	0.0153035761194762	4.87921986181905	1.24538440147119e-06	0.242132066709741	2
ENSG00000142606.15	MMEL1	1	2632528	1_2	0	0.104945345645163	25.024459206995	4.38013996874656e-05	-2.93836978131308	1
ENSG00000215912.12	TTC34	1	2800905	1_2	0	0.0153298361062345	12.3089520704387	3.14715909534035e-06	-3.00735294117615	1
ENSG00000142611.16	PRDM16	1	3261923	1_2	0	0.0514368520509679	15.6808613193515	1.34525433846795e-05	-1.68879668049825	1
ENSG00000130762.14	ARHGEF16	1	3454845	1_2	0	0.0175971503891775	6.02247314701504	1.76757285525972e-06	0.611111111111326	1
ENSG00000116213.15	WRAP73	1	3654319	1_2	0	0.0197866467116886	7.16687261541371	2.36516797819882e-06	0.843081089752365	2
ENSG00000078900.14	TP73	1	3676034	1_3	0	0.0232204793319251	5.40713843553568	2.09410654781283e-06	0.506382978723248	1
ENSG00000235169.7	SMIM1	1	3772844	1_3	0	0.0220939837554864	4.95335543153173	1.82529737043902e-06	-0.308370044052868	1
ENSG00000116198.12	CEP104	1	3857024	1_3	0	0.0305177236801236	7.90493983374246	4.0235630460856e-06	-1.03417777474833	2
ENSG00000169598.15	DFFB	1	3857024	1_3	0	0.0233404956601431	5.45419199414813	2.12324740345584e-06	-0.603187300457549	3
ENSG00000198912.10	C1orf174	1	3891607	1_3	0	0.0777596225196013	16.5403486626438	2.14515614248507e-05	1.91547611129931	3
ENSG00000196581.10	AJAP1	1	4565129	1_4	0	0.0292284280861552	10.582085912252	5.15865932397841e-06	-1.20030421498449	2
ENSG00000069424.14	KCNAB2	1	5991206	1_5	0	0.0222541933842049	4.54194901448309	1.68583170788241e-06	0.0629921259842754	1
ENSG00000158286.12	RNF207	1	6205436	1_5	0	0.23426152619454	25.5225497687706	9.97206574913405e-05	2.61601227154144	2
ENSG00000116251.9	RPL22	1	6208961	1_5	0	0.0308293203221528	7.54476166561999	3.8794448378621e-06	-1.15649782090549	2
ENSG00000116237.15	ICMT	1	6235565	1_5	0	0.0348927795262575	8.20340249348258	4.77408000017077e-06	1.00124518464099	2
ENSG00000187017.15	ESPN	1	6424625	1_5	0	0.642845243762677	21.5915521181001	0.000231499684516814	-4.14235113573966	2
ENSG00000171680.21	PLEKHG5	1	6495329	1_5	0	0.0480599196004893	12.4445008296449	9.97517736612833e-06	1.92363636363538	1
ENSG00000162408.10	NOL9	1	6554170	1_5	0	0.0339623110638646	8.78260771559017	4.97485956917075e-06	-1.40641711229959	1
ENSG00000041988.15	THAP3	1	6625791	1_5	0	0.0224887270068436	4.62977698370643	1.73654103255903e-06	-0.0671641791044753	1
ENSG00000049245.12	VAMP3	1	7781270	1_6	0	0.031983213631211	11.3759949616617	6.06836361269587e-06	-0.569148936170195	1
ENSG00000116288.12	PARK7	1	7961718	1_6	0	0.05012699912255	25.9349207652671	2.16828685632028e-05	-4.02380952380906	1
ENSG00000142599.17	RERE	1	8329991	1_6	0	0.0134248138356382	4.93033987031814	1.10393940499768e-06	-0.602390523138949	2
ENSG00000180758.11	GPR157	1	9128085	1_6	0	0.01321081553772	4.70202303771445	1.03603514194098e-06	0.436770868337969	2
ENSG00000049239.12	H6PD	1	9221777	1_6	0	0.0269337874412674	11.0369130293658	4.95798438115138e-06	1.49427318917968	4
ENSG00000188807.12	TMEM201	1	9591207	1_7	0	0.0244305001152787	5.07972516088438	2.06982047348216e-06	0.367052023121316	1
ENSG00000171608.15	PIK3CD	1	9689877	1_7	0	0.0299749731777028	6.92454723342192	3.46186629733906e-06	0.753731343283597	1
ENSG00000171603.16	CLSTN1	1	9823902	1_7	0	0.0279887325429389	6.38730300301953	2.98167879350575e-06	0.806167400881229	1
ENSG00000162441.11	LZIC	1	9943171	1_7	0	0.0315102184017851	7.33424487388302	3.85449001431404e-06	-0.830882352941506	1
ENSG00000173614.13	NMNAT1	1	9943262	1_7	0	0.0245319387187716	5.1840560509493	2.12110254610079e-06	-0.43195266272178	1
ENSG00000162444.11	RBP7	1	9991107	1_7	0	0.0282264804177192	6.40041361570405	3.01317860448277e-06	0.674576271186743	1
ENSG00000130939.18	UBE4B	1	10033012	1_7	0	0.0348750331339984	8.28344108397728	4.81820775334375e-06	-1.19711139487045	2
ENSG00000054523.17	KIF1B	1	10210328	1_7	0	0.0259609719100039	5.59259724767988	2.42155644963862e-06	0.556390977443533	1
ENSG00000142657.20	PGD	1	10398423	1_7	0	0.0252938815512511	5.38775950677506	2.27291810449148e-06	0.532258064516222	1
ENSG00000175279.21	CENPS	1	10429947	1_7	0	0.0233511271665495	4.66882363337911	1.8183413843459e-06	-0.235797993422844	2
ENSG00000241563.3	CORT	1	10449352	1_7	0	0.036892833326597	8.87457560976689	5.46071749446124e-06	1.08641975308646	1
ENSG00000160049.11	DFFA	1	10448079	1_7	0	0.027417271749004	6.11609935870435	2.79678366431787e-06	0.637795275590579	1
ENSG00000204624.7	DISP3	1	11478999	1_8	0	0.0254280897791447	6.00130928490723	2.54518790615e-06	-0.651162790697901	1
ENSG00000120948.16	TARDBP	1	11012522	1_8	0	0.0356451174068463	9.09306645971346	5.40593127649386e-06	-1.37174721189581	1
ENSG00000009724.16	MASP2	1	11047382	1_8	0	0.0339404681906839	8.64363874331665	4.89299240821425e-06	-1.4934210526311	1
ENSG00000116649.9	SRM	1	11059120	1_8	0	0.0243937583617594	5.62202265114316	2.28734363054062e-06	0.659292099050498	2
ENSG00000171824.13	EXOSC10	1	11099932	1_8	0	0.0480148422379606	11.832828948078	9.4759813728295e-06	-1.81128263749973	2
ENSG00000171819.4	ANGPTL7	1	11189075	1_8	0	0.0428196996457032	10.777952981031	7.6973282426282e-06	1.75177304964527	1
ENSG00000198793.12	MTOR	1	11262099	1_8	0	0.0467247377414354	11.5817112342514	9.02567540099459e-06	-1.77697841726544	1
ENSG00000132879.13	FBXO44	1	11650934	1_8	0	0.0270102846726177	6.55293407116861	2.95205922082759e-06	-0.742500000000109	1
ENSG00000116661.9	FBXO2	1	11650934	1_8	0	0.032002277817301	8.10478802264774	4.32596157164479e-06	-0.988660684525052	3
ENSG00000116670.14	MAD2L2	1	11650934	1_8	0	0.0270102846726177	6.55293407116861	2.95205922082759e-06	-0.742500000000109	1
ENSG00000116663.10	FBXO6	1	11653109	1_8	0	0.0601701011088458	13.9191739862988	1.39686459647283e-05	1.59688790550036	4
ENSG00000177674.15	AGTRAP	1	11737129	1_9	0	0.0247336675496117	7.83559397719117	3.23236613715807e-06	-0.971830985914897	1
ENSG00000177000.10	MTHFR	1	11781888	1_9	0	0.0193386506032796	5.59094981446468	1.80331612659745e-06	-0.649253731343371	1
ENSG00000011021.21	CLCN6	1	11797654	1_9	0	0.0254239494003345	8.08698137628577	3.42917433013888e-06	-0.895739987989437	2
ENSG00000116685.15	KIAA2013	1	11926801	1_9	0	0.0192119321991243	5.53104397548657	1.7723041821209e-06	-0.541333333333713	1
ENSG00000116688.16	MFN2	1	11986032	1_9	0	0.0273048310352025	8.73932981373046	3.97995103031869e-06	1.30399999999953	1
ENSG00000028137.18	TNFRSF1B	1	12163425	1_9	0	0.0424877073120282	12.79353875513	9.06596611093038e-06	1.48872180451131	1
ENSG00000162493.16	PDPN	1	13617402	1_10	0	0.037947756424823	8.33709175769042	5.2766804094974e-06	1.00781250000002	1
ENSG00000116731.22	PRDM2	1	13699077	1_10	0	0.0389948318541616	8.58710007213856	5.58487788628354e-06	1.18161434977596	1
ENSG00000142621.19	FHAD1	1	15247279	1_11	0	0.0132408948095365	7.32639385541542	1.61795971067248e-06	0.842519685039598	1
ENSG00000142634.12	EFHD2	1	15409565	1_11	0	0.0651191515148349	21.8699514984832	2.37529009999136e-05	2.20045065304822	2
ENSG00000162438.11	CTRC	1	15433051	1_11	0	0.0615118237731205	21.2439161398773	2.17948200518219e-05	-2.36363636363656	1
ENSG00000142615.7	CELA2A	1	15456727	1_11	0	0.140591272272114	28.5473297812228	6.69397303719953e-05	3.04688670015794	2
ENSG00000132906.17	CASP9	1	15526244	1_11	0	0.0107570664427601	5.33588781566709	9.57327747623212e-07	-0.630374435897589	2
ENSG00000116138.12	DNAJC16	1	15526781	1_11	0	0.0109493859699714	5.46155619809553	9.97392911747378e-07	-0.791044776119348	1
ENSG00000116771.5	AGMAT	1	15585352	1_11	0	0.0101581617245017	4.84339899201809	8.20588592778296e-07	0.357142857142773	1
ENSG00000197312.11	DDI2	1	15617889	1_11	0	0.0147023612813076	8.22443285725127	2.01675506114657e-06	1.07333333333299	1
ENSG00000162461.7	SLC25A34	1	15737203	1_11	0	0.0119451567768433	6.2420297181961	1.24359163383037e-06	-0.927536231884215	1
ENSG00000116809.11	ZBTB17	1	15976487	1_11	0	0.0147079754347719	8.11266807989434	1.9901082914346e-06	-1.18897637795226	1
ENSG00000186510.11	CLCNKA	1	16018873	1_11	0	0.0176288744052708	9.87331024651873	2.90300292376456e-06	1.19367588932741	1
ENSG00000173641.17	HSPB7	1	16019240	1_11	0	0.0102656425198744	4.91541622030174	8.41601577030369e-07	-0.544017095827512	3
ENSG00000184908.17	CLCNKB	1	16043381	1_11	0	0.0249405406925769	12.8409513358996	5.34149922985479e-06	-1.78397514783814	3
ENSG00000185519.8	FAM131C	1	16067457	1_11	0	0.0105033263234579	5.19251233449466	9.09629425884844e-07	0.259740259740315	1
ENSG00000142627.12	EPHA2	1	16156481	1_11	0	0.0181032406842402	9.99464963248413	3.01775518874382e-06	-1.40625	1
ENSG00000142632.16	ARHGEF19	1	16212818	1_11	0	0.0121043092909354	6.44294783755584	1.30072274081657e-06	0.643835616438103	1
ENSG00000132881.11	RSG1	1	16237068	1_11	0	0.0099089709346194	4.64044306915695	7.66916548460267e-07	0.00810717209119018	2
ENSG00000037637.10	FBXO42	1	16303793	1_11	0	0.0210117256926921	11.3859309196954	3.9901605690842e-06	1.39682539682553	1
ENSG00000055070.16	SZRD1	1	16352580	1_11	0	0.0260757024576567	13.2951837131957	5.78216479518946e-06	-1.65648854961865	1
ENSG00000187144.11	SPATA21	1	16437144	1_11	0	0.00998910000847375	4.70631324100438	7.84092493546992e-07	-0.200000000000007	1
ENSG00000157191.19	NECAP2	1	16440864	1_11	0	0.0100101258013818	4.7198014719993	7.87994837838117e-07	0.210975307415145	2
ENSG00000117122.13	MFAP2	1	16973488	1_12	0	0.0287287672348433	6.63563521855897	3.17950563986372e-06	0.694151780168902	2
ENSG00000159363.17	ATP13A2	1	17009758	1_12	0	0.0311110421214385	7.36474389749811	3.82148635870158e-06	0.966436426896313	2
ENSG00000159339.13	PADI4	1	17325799	1_12	0	0.0779989855306332	15.8525283805221	2.06227985352218e-05	-1.90076335877825	1
ENSG00000179051.13	RCC2	1	17439260	1_12	0	0.0440648912565451	10.5604574091851	7.7613190679173e-06	1.36231884057948	1
ENSG00000179023.8	KLHDC7A	1	18480643	1_13	0	0.00386519664820095	4.8979083472843	3.1574926909483e-07	-0.390223532042141	2
ENSG00000159423.16	ALDH4A1	1	18902477	1_13	0	0.00374597984861891	4.53487875630758	2.83329126491622e-07	-0.27956989247307	1
ENSG00000127481.14	UBR4	1	19207821	1_13	0	0.00992399985249537	12.9412256469318	2.14201380007773e-06	-1.41401804326756	2
ENSG00000127463.13	EMC1	1	19227605	1_13	0	0.00465592835504247	7.02753711278975	5.45719587530248e-07	1.12706770117971	3
ENSG00000053372.4	MRTO4	1	19227605	1_13	0	0.00405980906433234	5.00570279908662	3.38946204731485e-07	-0.176194377729006	2
ENSG00000162482.4	AKR7A3	1	19284993	1_13	0	0.00985913781433767	12.457822540054	2.04852459744408e-06	-1.39507817391999	2
ENSG00000053371.12	AKR7A2	1	19306263	1_13	0	0.0082396360786926	11.1633294954365	1.53412900026572e-06	-1.31653648105046	3
ENSG00000040487.12	PQLC2	1	19306263	1_13	0	0.00435785731988603	5.78120117346135	4.20195304159685e-07	-0.617448906024166	2
ENSG00000077549.17	CAPZB	1	19485158	1_13	0	0.00626176118491961	8.62517608763585	9.00792114993328e-07	0.797979797979621	1
ENSG00000173436.13	MINOS1	1	19592177	1_13	0	0.00385469333324318	4.94562201241935	3.17958807145347e-07	0.323300260355048	3
ENSG00000158747.13	NBL1	1	19640599	1_13	0	0.00376766805048367	4.55679272288195	2.8634658763245e-07	0.165071770334827	1
ENSG00000169914.5	OTUD3	1	19882290	1_13	0	0.00388405238448886	5.65927284955665	3.66611274843531e-07	-0.722383910687999	3
ENSG00000188257.10	PLA2G2A	1	19975288	1_13	0	0.00979817596102373	11.8824007057822	1.94182252205158e-06	0.963150017573019	2
ENSG00000127472.10	PLA2G5	1	20006683	1_13	0	0.00384590350053238	5.13695083767034	3.29506433088031e-07	1.28645037974912	2
ENSG00000178828.6	RNF186	1	19783943	1_13	0	0.00375162182551281	7.39378948155201	4.62643260874253e-07	2.30991540989718	3
ENSG00000162543.5	UBXN10	1	20186547	1_14	0	0.0527007747314647	14.0043890269731	1.23095243484882e-05	1.63576158940415	1
ENSG00000090432.6	MUL1	1	20508296	1_14	0	0.0229472736294392	6.37593330099633	2.44025361677563e-06	-0.772697804298882	2
ENSG00000183114.7	FAM43B	1	20551955	1_14	0	0.0202940071666416	5.25519296941968	1.77875683879259e-06	-0.504236314697869	2
ENSG00000158825.5	CDA	1	20587481	1_14	0	0.0570008391607367	14.729858145539	1.40036071687098e-05	-1.76766094000151	2
ENSG00000158828.7	PINK1	1	20633253	1_14	0	0.0215966136766615	5.82246895035616	2.0972632480811e-06	-0.51993775853462	2
ENSG00000244038.9	DDOST	1	20662418	1_14	0	0.0201264536494101	5.17961417740608	1.73870047973366e-06	0.395604395604254	1
ENSG00000117245.12	KIF17	1	20717668	1_14	0	0.0189742430088975	4.64235718075557	1.46913977153221e-06	0.211678832116751	1
ENSG00000127483.17	HP1BP3	1	20794099	1_14	0	0.019021278141988	4.6649163162627	1.47993846858133e-06	-0.155038759689912	1
ENSG00000070886.11	EPHA8	1	22563354	1_15	0	0.0169099730574482	5.46696689125611	1.54187605846027e-06	0.560262953512943	2
ENSG00000142794.18	NBPF3	1	21439197	1_15	0	0.0153253471302656	4.5356014829637	1.15932530264967e-06	-0.0908045322810077	2
ENSG00000162551.13	ALPL	1	21494624	1_15	0	0.0153868060310003	4.55640008508619	1.16931207880405e-06	0.0130718954248388	1
ENSG00000090686.15	USP48	1	21782877	1_15	0	0.0159469651747419	4.86281313771825	1.29337878410311e-06	0.0749848158043305	3
ENSG00000142798.17	HSPG2	1	21936377	1_15	0	0.0153147646457573	4.54586559196454	1.16114651587276e-06	0.186813186813256	1
ENSG00000219073.7	CELA3B	1	21976290	1_15	0	0.1133455003	22.050529311887	4.16853457767341e-05	-2.78378378378414	1
ENSG00000142789.19	CELA3A	1	21987585	1_15	0	0.0159167833110239	4.96981410523845	1.31933642792586e-06	0.318852882516174	2
ENSG00000070831.15	CDC42	1	22052387	1_15	0	0.0155756091214909	4.70363007008814	1.2219074240503e-06	0.652635934514845	2
ENSG00000162552.14	WNT4	1	22143914	1_15	0	0.0170192569093904	5.47743032415074	1.55481084593971e-06	-0.175234617301781	2
ENSG00000184677.16	ZBTB40	1	22460165	1_15	0	0.0164907629055292	6.40528399607323	1.76172956822096e-06	1.34187028788161	2
ENSG00000173369.15	C1QB	1	22652153	1_15	0	0.0153127235742717	4.57030615338837	1.16723376380788e-06	-0.199999999999934	1
ENSG00000004487.15	KDM1A	1	23018558	1_16	0	0.0228174948122415	6.97541993904657	2.65459593162435e-06	0.881355932203499	1
ENSG00000125944.18	HNRNPR	1	23343277	1_16	0	0.0179841319747853	4.80540511551338	1.44138365478094e-06	-0.246913580246976	1
ENSG00000204219.9	TCEA3	1	23423064	1_16	0	0.0367769663079609	11.3431085425054	6.95773839076779e-06	-1.42820269489156	3
ENSG00000088280.18	ASAP3	1	23484995	1_16	0	0.0732827293858703	17.7149345596179	2.1652163307385e-05	2.01481481481466	1
ENSG00000007968.6	E2F2	1	23528828	1_16	0	0.0276288118415446	8.72312958159343	4.01970922293071e-06	-1.09365558912369	1
ENSG00000142676.12	RPL11	1	23696521	1_17	0	0.0313451782726416	7.8039247683082	4.0798474421486e-06	-0.913978494624064	1
ENSG00000117308.14	GALE	1	23800401	1_17	0	0.0292334918365439	7.24488212017518	3.53241827170912e-06	0.810996563573671	1
ENSG00000117305.14	HMGCL	1	23838758	1_17	0	0.021904355228442	4.56901015905083	1.66921663135597e-06	-0.280000000000017	1
ENSG00000179163.11	FUCA1	1	23867524	1_17	0	0.0234162761325467	5.17068172057084	2.01941576400418e-06	-0.574803149606281	1
ENSG00000185436.11	IFNLR1	1	24117927	1_17	0	0.0394744286750234	9.88638034061349	6.5089850327685e-06	-1.41696017698555	2
ENSG00000158055.15	GRHL3	1	24318866	1_17	0	0.0250237997484439	5.83624154872891	2.43582800672049e-06	0.714285714285722	1
ENSG00000001460.17	STPG1	1	24417389	1_17	0	0.0290490767033152	7.20963067594241	3.49305526474015e-06	0.972413793103237	1
ENSG00000001461.16	NIPAL3	1	24415622	1_17	0	0.0222438022517544	4.84818834742065	1.79865808628325e-06	0.521276595744862	1
ENSG00000117602.11	RCAN3	1	24501339	1_17	0	0.0362214555500753	9.26767341407999	5.5988228333758e-06	-1.23451375878601	2
ENSG00000184454.6	NCMAP	1	24555537	1_17	0	0.0236344097773198	5.23217788236074	2.06246870423042e-06	-0.421874999999862	1
ENSG00000133226.16	SRRM1	1	24633227	1_17	0	0.0462421828074119	11.1996813368184	8.6378189662911e-06	1.3015873015872	1
ENSG00000169504.14	CLIC4	1	24745177	1_17	0	0.024153663427397	5.33031660487515	2.14731679763197e-06	0.246239809070907	2
ENSG00000174950.10	CD164L2	1	27383368	1_19	0	0.014730422264429	4.52547180925139	1.1118319911944e-06	0.0312500000000019	1
ENSG00000090020.10	SLC9A1	1	27167188	1_19	0	0.0159577492981441	5.25356966449344	1.39825454286107e-06	0.443490916416619	2
ENSG00000186501.14	TMEM222	1	27317371	1_19	0	0.0374041310274901	13.0348067011608	8.13175472035333e-06	1.52067381151766	3
ENSG00000142765.17	SYTL1	1	27342195	1_19	0	0.0202464179595881	7.42151825923709	2.50611539221824e-06	0.894601029325678	2
ENSG00000142733.14	MAP3K6	1	27357905	1_19	0	0.0291329579765074	10.7444582721219	5.22070569444877e-06	-1.31492536487851	2
ENSG00000142748.12	FCN3	1	27375143	1_19	0	0.0248888557571961	9.3051732918472	3.86268685652215e-06	-1.12735849056646	1
ENSG00000181773.6	GPR3	1	27392588	1_19	0	0.0151428970549227	4.77668896971804	1.20641308490793e-06	-0.313901345291386	1
ENSG00000158195.10	WASF2	1	27489587	1_19	0	0.0147324747088646	4.52674113417031	1.11229880202047e-06	0.100456621004577	1
ENSG00000126705.13	AHDC1	1	27604387	1_19	0	0.016631802342376	5.63010531002064	1.56176591028612e-06	0.515463917525788	1
ENSG00000126709.14	IFI6	1	27671883	1_19	0	0.0147393779266077	4.53100101401242	1.11386721035695e-06	0.0790123456789981	1
ENSG00000130775.15	THEMIS2	1	27874780	1_19	0	0.0270765852850388	10.0750027815172	4.5498719425714e-06	-1.21911421911422	1
ENSG00000117748.9	RPA2	1	27914572	1_19	0	0.0157635635105892	5.14214744822255	1.35194502528263e-06	-0.346289752650236	1
ENSG00000130768.14	SMPDL3B	1	27935082	1_19	0	0.0184332720440972	6.56654044736923	2.01882726712352e-06	-0.695902457070204	2
ENSG00000158156.7	XKR8	1	27958990	1_19	0	0.0273594976968921	10.1699844320493	4.64075363420587e-06	1.30049776612012	2
ENSG00000158161.15	EYA3	1	28088578	1_19	0	0.0163904585485464	5.49706300776316	1.50273334835782e-06	-0.542857142857162	1
ENSG00000169403.11	PTAFR	1	28193650	1_19	0	0.0481525762553173	15.3588705740861	1.23349931870212e-05	1.63285467688428	2
ENSG00000126698.10	DNAJC8	1	28232721	1_19	0	0.0149219823666011	4.64300862447367	1.15554301953688e-06	0.554687500000234	1
ENSG00000130770.17	ATPIF1	1	28235725	1_19	0	0.0167040294830815	5.66954932129869	1.57953731872439e-06	0.637725754303813	2
ENSG00000130766.4	SESN2	1	28258738	1_19	0	0.0232160064201922	8.66993703052975	3.35709448043499e-06	1.4452113941951	2
ENSG00000204138.12	PHACTR4	1	28366038	1_19	0	0.014859194607364	4.60463988379535	1.14117184198918e-06	-0.0835411641765571	2
ENSG00000180198.15	RCC1	1	28510006	1_19	0	0.0147380278953551	4.53017008780879	1.11356093741897e-06	-0.270177671101477	2
ENSG00000180098.9	TRNAU1AP	1	28552198	1_19	0	0.0408876835195561	13.8528128370992	9.44692741696476e-06	-2.08499468134531	2
ENSG00000188060.7	RAB42	1	28592480	1_19	0	0.110837970324836	23.1386645203879	4.27746987252046e-05	-2.75259942407045	2
ENSG00000162419.12	GMEB1	1	28669247	1_19	0	0.0252138709299403	9.42366821419649	3.96295935485984e-06	1.61599999999996	1
ENSG00000159023.19	EPB41	1	28886806	1_19	0	0.0557000860280884	16.7039452977594	1.55179743832027e-05	1.97656249999972	1
ENSG00000116350.16	SRSF4	1	29180604	1_19	0	0.0155034232368033	4.9907373813987	1.29048341123738e-06	-0.333333333333195	1
ENSG00000116353.15	MECR	1	29130966	1_19	0	0.0359966033392173	12.6827797330267	7.61440684638035e-06	-1.81775700934639	1
ENSG00000162511.7	LAPTM5	1	30757821	1_20	0	0.0254515443239834	7.41219039651009	3.14644982928733e-06	0.918749999999629	1
ENSG00000162512.15	SDC3	1	30828950	1_20	0	0.0209636015353191	5.64167548496958	1.97257762827494e-06	-0.579602332001096	3
ENSG00000134644.15	PUM1	1	31066204	1_20	0	0.0205241142361602	5.44849315885556	1.86509491814615e-06	0.562499999999841	1
ENSG00000084628.9	NKAIN1	1	31239088	1_20	0	0.0194528534291401	4.95986733079473	1.60921280607653e-06	0.383468834688326	1
ENSG00000168528.11	SERINC2	1	31413316	1_20	0	0.0188183367947656	4.65770677226092	1.4618859304446e-06	0.59722222222221	1
ENSG00000142910.15	TINAGL1	1	31576075	1_20	0	0.0487217254939233	13.370100629929	1.08646925749709e-05	1.59250585480067	1
ENSG00000162517.12	PEF1	1	31642946	1_20	0	0.0189900585799746	4.74045087327654	1.50143335688932e-06	-0.12499999999995	1
ENSG00000084636.17	COL16A1	1	31703950	1_20	0	0.026882977737117	7.91216105560648	3.54758325984211e-06	-0.800182871005686	2
ENSG00000121753.12	ADGRB2	1	31764679	1_20	0	0.0189227603391179	4.7081111342268	1.48590587659333e-06	0.198847262247802	1
ENSG00000184007.18	PTP4A2	1	31944881	1_20	0	0.0350219935099556	10.333725044881	6.03612007697997e-06	1.15184106408178	2
ENSG00000025800.13	KPNA6	1	32108863	1_21	0	0.0191742455239936	4.68476182774871	1.49818659216917e-06	-0.259842519685028	1
ENSG00000160051.11	IQCC	1	32205429	1_21	0	0.0188865495413257	4.5281973643601	1.42638930992023e-06	-0.023622047244096	1
ENSG00000084623.11	EIF3I	1	32220993	1_21	0	0.0212282448393637	5.64941451648754	2.00021939982075e-06	-0.605042016806703	1
ENSG00000160055.19	TMEM234	1	32222176	1_21	0	0.0189176626212968	4.54083340441789	1.43272602639045e-06	0.00784313725490084	1
ENSG00000183615.5	FAM167B	1	32246849	1_21	0	0.0191916354456341	4.67555624794208	1.49659874603568e-06	-0.168749999999936	1
ENSG00000116478.11	HDAC1	1	32291652	1_21	0	0.063232283392976	15.5025285939411	1.6349388417696e-05	-1.69918699186923	1
ENSG00000162526.6	TSSK3	1	32366691	1_21	0	0.0188873011059121	4.53566037862636	1.42879702595646e-06	-0.0699481865284934	1
ENSG00000225828.1	FAM229A	1	32366691	1_21	0	0.0188873011059121	4.53566037862636	1.42879702595646e-06	-0.0699481865284934	1
ENSG00000176261.15	ZBTB8OS	1	32650758	1_21	0	0.0191029195895039	4.64636702865668	1.48038053491253e-06	0.162718031093154	2
ENSG00000162521.18	RBBP4	1	32651491	1_21	0	0.0272050073477282	7.82907797816611	3.55238127194399e-06	0.92105263157917	1
ENSG00000116497.17	S100PBP	1	32817174	1_21	0	0.0206804621665412	5.37904492982459	1.85534858587592e-06	0.502392344497593	1
ENSG00000134684.10	YARS	1	32817927	1_21	0	0.0216502564223695	5.8010197985727	2.09472732375438e-06	-0.602870813397088	1
ENSG00000160097.16	FNDC5	1	32876829	1_21	0	0.0364879303502207	11.792128108579	7.17631551122822e-06	-1.990196078431	1
ENSG00000121900.18	TMEM54	1	32871796	1_21	0	0.020151256616364	5.02250073029239	1.68803811184678e-06	-0.0387596899224699	1
ENSG00000116514.16	RNF19B	1	32966260	1_21	0	0.0196469187612917	4.86786971731905	1.59512051764964e-06	0.216101694915185	1
ENSG00000142920.16	AZIN2	1	33080995	1_21	0	0.0353561051192693	10.202782998523	6.01648962097625e-06	-1.23591602247962	2
ENSG00000160094.14	ZNF362	1	33257610	1_21	0	0.0524862557654017	12.929991449696	1.13188925108528e-05	-1.18978102189798	1
ENSG00000121904.17	CSMD2	1	33563862	1_21	0	0.0206285828204236	5.24239276633399	1.8036781919961e-06	0.304000000000007	1
ENSG00000188910.7	GJB3	1	34817562	1_22	0	0.0174698661050398	4.56740332811185	1.33081916356434e-06	-0.0838709677419423	1
ENSG00000187513.8	GJA4	1	34793549	1_22	0	0.0228301792583537	7.04342600776855	2.68196671531775e-06	-0.965277777777954	1
ENSG00000163866.8	SMIM12	1	34840267	1_22	0	0.0302250962721289	9.46143053946936	4.76962904961092e-06	-1.20637234876473	3
ENSG00000116544.11	DLGAP3	1	34930171	1_22	0	0.0205217178955681	6.0448552482753	2.06899634946128e-06	0.654545454545123	1
ENSG00000163867.16	ZMYM6	1	35031112	1_22	0	0.0185557696344821	5.12581784234355	1.58636181047826e-06	0.422572178477562	1
ENSG00000197056.9	ZMYM1	1	35059408	1_22	0	0.0184087753269168	5.05770345608687	1.55288167508838e-06	0.409665618711253	2
ENSG00000020129.15	NCDN	1	35557823	1_22	0	0.0173956578169904	4.53636112074361	1.31615967761487e-06	-0.102272727272737	1
ENSG00000116819.6	TFAP2E	1	35573174	1_22	0	0.0285582815529764	9.0010936337482	4.28733536163058e-06	1.06854838709682	1
ENSG00000126067.11	PSMB2	1	35641909	1_22	0	0.0197203207113389	5.64792614580443	1.85764656252347e-06	-0.507246376811654	1
ENSG00000142686.7	C1orf216	1	35719097	1_22	0	0.0176338420066782	4.66677028460078	1.37253514819138e-06	-0.205020920502196	1
ENSG00000134698.10	AGO4	1	35805006	1_22	0	0.0176672486110407	4.67689284700356	1.37811812891255e-06	-0.17306273028184	3
ENSG00000116863.10	ADPRHL2	1	36088235	1_22	0	0.0186621446663701	5.21315208006413	1.62263952976208e-06	-0.447009787859283	2
ENSG00000054116.11	TRAPPC3	1	36155585	1_22	0	0.017659582456132	4.7095350722434	1.38713449536047e-06	-0.325925925925963	1
ENSG00000142694.6	EVA1B	1	36323945	1_22	0	0.15166879189595	24.9092363522623	6.30110543322432e-05	-2.70769230769194	1
ENSG00000196182.10	STK40	1	36386242	1_22	0	0.0183697101864457	5.08013557154284	1.55645909830538e-06	-0.447761194029886	1
ENSG00000181817.5	LSM10	1	36397922	1_22	0	0.0281362703537477	9.05844217578352	4.25089277384852e-06	-1.31290322580632	1
ENSG00000116885.18	OSCP1	1	36449785	1_22	0	0.0218931142399192	6.89793587402382	2.51876007988459e-06	-1.20437956204381	1
ENSG00000116898.11	MRPS15	1	36464784	1_22	0	0.0354020145466772	9.96238070260888	5.88235479682599e-06	2.34161490683185	1
ENSG00000183317.16	EPHA10	1	37757078	1_23	0	0.0240441548484754	4.56671892147147	1.83136075683111e-06	0.242424242424258	1
ENSG00000163874.10	ZC3H12A	1	37474837	1_23	0	0.0280905985096518	5.98802570202011	2.80546434713082e-06	0.687999999999939	1
ENSG00000163877.10	SNIP1	1	37554146	1_23	0	0.0280141802699683	5.96311597549357	2.78619353717172e-06	0.643678160919539	1
ENSG00000163879.10	DNALI1	1	37557454	1_23	0	0.0450517421422968	10.3222796660895	7.75616995242153e-06	-1.39662318676889	2
ENSG00000134697.12	GNL2	1	37596105	1_23	0	0.0306498067643631	6.78586088781209	3.46890813318361e-06	-0.888888888888976	1
ENSG00000116922.14	C1orf109	1	37687438	1_23	0	0.0305726574240087	6.76278729311625	3.44841101362447e-06	0.880683008171565	3
ENSG00000185090.14	MANEAL	1	37791673	1_23	0	0.0288257545133672	6.22433601103997	2.99249765436812e-06	0.855072463768381	1
ENSG00000204084.12	INPP5B	1	37945678	1_23	0	0.0277595749967057	5.87962283496462	2.72221477124512e-06	-0.834384380926563	2
ENSG00000183431.11	SF3A3	1	37990219	1_23	0	0.02542472868418	5.07661185246027	2.15273410917315e-06	-0.642376527047287	2
ENSG00000183386.9	FHL3	1	37996149	1_23	0	0.0474944002261089	10.8088522738214	8.56213546171024e-06	-1.52002702220899	2
ENSG00000183520.11	UTP11	1	37996149	1_23	0	0.0239814068479598	4.54286039846243	1.81703860214841e-06	-0.345323741007252	1
ENSG00000131233.9	GJA9	1	38881233	1_24	0	0.0337587957442994	6.44896607318889	3.63109108905883e-06	-0.806451612903193	1
ENSG00000158315.10	RHBDL2	1	38941917	1_24	0	0.0301431415745047	5.41127909242013	2.72049888723547e-06	-0.443708609271415	1
ENSG00000174574.15	AKIRIN1	1	38991022	1_24	0	0.0283855714806341	4.86158163934286	2.30162905302976e-06	0.275401794005752	2
ENSG00000168653.10	NDUFS5	1	39026790	1_24	0	0.0296262854204079	5.25298530910699	2.59563423915161e-06	0.382631842292053	2
ENSG00000183682.7	BMP8A	1	39484408	1_24	0	0.032035020042933	5.96867996315765	3.18906520088743e-06	0.700183014626242	2
ENSG00000163909.7	HEYL	1	39640410	1_24	0	0.027358488316432	4.52456116632548	2.06456550204142e-06	-0.0890052356020994	1
ENSG00000116983.12	HPCAL4	1	39674988	1_24	0	0.0304094925754717	5.49180888524117	2.78538154880416e-06	-0.650306748466038	1
ENSG00000084072.16	PPIE	1	39740626	1_25	0	0.0600066846046189	16.5395111725461	1.65532169795945e-05	-1.89922480620191	1
ENSG00000198754.5	OXCT2	1	39795369	1_25	0	0.0168993853569031	5.07839369726283	1.43138802948968e-06	0.351485148514887	1
ENSG00000116985.11	BMP8B	1	39789243	1_25	0	0.0160120928660541	4.57916428401315	1.2229098147762e-06	-0.0882352941176339	1
ENSG00000043514.15	TRIT1	1	39879939	1_25	0	0.02232369535874	7.59502131145858	2.82784232033189e-06	-1.00353539255421	4
ENSG00000116990.10	MYCL	1	39880329	1_25	0	0.0504817527736636	15.0407591394106	1.26638071351793e-05	-1.78740157480272	1
ENSG00000131236.16	CAP1	1	40040200	1_25	0	0.0497479438419254	14.7196565805642	1.22132970118975e-05	-1.73602723945086	2
ENSG00000131238.16	PPT1	1	40097347	1_25	0	0.0362044487336382	11.9812690720409	7.23477228484797e-06	1.48322147651025	1
ENSG00000084073.8	ZMPSTE24	1	40257946	1_25	0	0.017194287720614	5.19064077534316	1.48855631445204e-06	-0.324286455172522	2
ENSG00000084070.11	SMAP2	1	40345111	1_25	0	0.0169516602128164	5.10572232830826	1.44354237287508e-06	-0.4049079754602	1
ENSG00000164002.11	EXO5	1	40508257	1_25	0	0.0420266061854602	13.649748262811	9.56773345517333e-06	-2.24577310259132	3
ENSG00000117010.15	ZNF684	1	40531781	1_25	0	0.0170256212989284	5.19704871410242	1.47577402602516e-06	-0.480000000000265	1
ENSG00000066136.20	NFYC	1	40690819	1_25	0	0.0205281818026927	6.8495388158932	2.34515699713555e-06	1.11538461538447	1
ENSG00000117013.14	KCNQ4	1	40802853	1_25	0	0.0675113077078304	17.561594301225	1.97742748421382e-05	-2.03864734299548	1
ENSG00000179862.6	CITED4	1	40862833	1_25	0	0.0508385691297906	12.6950955204668	1.07643893327976e-05	-2.95032275910407	2
ENSG00000171793.13	CTPS1	1	40933358	1_25	0	0.306840960750721	19.6740020382606	0.000100685319265999	-3.70666666666637	1
ENSG00000171790.15	SLFNL1	1	40986507	1_25	0	0.020148667727233	6.92761255328781	2.32803781842328e-06	-1.13381104296325	2
ENSG00000010803.16	SCMH1	1	41241979	1_25	0	0.0813858358474655	18.0711233638402	2.45298043542672e-05	-1.83663366336711	1
ENSG00000204060.6	FOXO6	1	41376678	1_25	0	0.025373988649799	8.84947929988622	3.74512712964198e-06	-0.967741935483932	1
ENSG00000197273.3	GUCA2A	1	42164693	1_26	0	0.0432095397901812	10.0868017310201	7.26931068519408e-06	1.65116279069807	1
ENSG00000127124.14	HIVEP3	1	42035651	1_26	0	0.030017449071136	6.75719627138921	3.3829877235368e-06	1.37724550898143	1
ENSG00000177181.14	RIMKLA	1	42380694	1_26	0	0.0272454803013584	5.15236970287981	2.34132440324112e-06	0.0307692307692337	1
ENSG00000066185.12	ZMYND12	1	42453835	1_26	0	0.0338767555776472	7.37796826611369	4.16868134847926e-06	-1.22875816993479	1
ENSG00000186409.14	CCDC30	1	42461691	1_26	0	0.025985855524381	4.79788666084843	2.07944342764251e-06	0.142857142857115	1
ENSG00000171960.10	PPIH	1	42659030	1_26	0	0.105412520947476	18.3942162432721	3.23395217415201e-05	-2.63492063492103	1
ENSG00000117385.15	P3H1	1	42766833	1_26	0	0.0252105141843161	4.55417736092911	1.91492491211359e-06	-0.107287259822831	2
ENSG00000164008.14	C1orf50	1	42767136	1_26	0	0.0331162970802235	7.37179071438249	4.07169156746875e-06	1.50387596899246	1
ENSG00000274386.5	TMEM269	1	42785273	1_26	0	0.0342913076295533	7.40697830478067	4.2362855322091e-06	0.918968692449177	1
ENSG00000177868.11	SVBP	1	42816759	1_26	0	0.0380772964748732	8.37603678311023	5.31942618668265e-06	-1.1930835734866	1
ENSG00000164010.13	ERMAP	1	42838697	1_26	0	0.025133996848594	4.53061462521257	1.89923534720361e-06	0.0920111565623103	2
ENSG00000253313.5	C1orf210	1	43285638	1_26	0	0.0326311827866058	6.97776470226588	3.79760020417239e-06	-0.81596549047085	2
ENSG00000066056.13	TIE1	1	43300755	1_27	0	0.0414818544168757	11.468972259303	7.93492398838489e-06	1.40628277338583	2
ENSG00000117400.16	MPL	1	43337449	1_27	0	0.04702350121886	12.5932606272649	9.87673176535872e-06	1.53220162777951	2
ENSG00000159479.16	MED8	1	43389819	1_27	0	0.0261541598559915	7.39341626427968	3.22512118447985e-06	-0.908699408853181	2
ENSG00000198198.15	SZT2	1	43389819	1_27	0	0.079347451919478	17.5032953819854	2.31639656546276e-05	2.00230711752334	2
ENSG00000142949.16	PTPRF	1	43547252	1_27	0	0.0509825146229762	13.6388854770236	1.15973894336517e-05	-1.7482014388492	1
ENSG00000126091.19	ST3GAL3	1	43705540	1_27	0	0.0198615360691512	4.99888168176775	1.65594457407558e-06	-0.139860139860155	1
ENSG00000117408.10	IPO13	1	43947230	1_27	0	0.0227232936193439	6.28059759948796	2.38030360688679e-06	-0.757575757575668	1
ENSG00000132768.13	DPH2	1	43948455	1_27	0	0.0188754179845494	4.57925577616748	1.44162261009262e-06	-0.120750555344037	2
ENSG00000117410.13	ATP6V0B	1	43974045	1_27	0	0.0285516008234811	8.33557319953614	3.96941072148478e-06	-1.06214283905343	2
ENSG00000117411.16	B4GALT2	1	43978466	1_27	0	0.0194614764030602	4.85039334896106	1.57439190930777e-06	-0.425790754258139	1
ENSG00000159214.12	CCDC24	1	43991070	1_27	0	0.0296321122873998	8.66786287055435	4.28385486051754e-06	-1.08196721311462	1
ENSG00000196517.11	SLC6A9	1	44031577	1_27	0	0.0267553862684033	7.59608547132259	3.3896992997155e-06	-0.744525547445225	1
ENSG00000178028.13	DMAP1	1	44213884	1_27	0	0.0580252924578768	14.7488331474425	1.42736520638587e-05	-1.7738343944782	2
ENSG00000117419.14	ERI3	1	44354647	1_27	0	0.019219916362282	4.73813269862512	1.51886375537416e-06	0.317857142857317	1
ENSG00000198520.10	C1orf228	1	44672031	1_28	0	0.0239439442886086	5.12265999955504	2.0457442106648e-06	-0.0688120951733872	2
ENSG00000142945.12	KIF2C	1	44739744	1_28	0	0.0534666555431353	12.4595156773718	1.11107732701158e-05	1.32665639445209	1
ENSG00000142937.11	RPS8	1	44774829	1_28	0	0.0461785777685672	11.3333194934007	8.72886528015116e-06	-2.00047898325703	3
ENSG00000142959.4	BEST4	1	44787956	1_28	0	0.0305275923020582	8.21391141783663	4.18217954482275e-06	1.84375000000016	1
ENSG00000188396.3	TCTEX1D4	1	44806240	1_28	0	0.0389218649264579	10.0936307554861	6.55241144291027e-06	2.12962962962928	1
ENSG00000222009.8	BTBD19	1	44808328	1_28	0	0.0223131108328986	4.76828185654259	1.77452510211542e-06	-0.355421686746801	1
ENSG00000117425.13	PTCH2	1	44842737	1_28	0	0.0563173636027204	14.1891061280592	1.33277690513451e-05	-2.45736434108573	1
ENSG00000126107.14	HECTD3	1	45011467	1_28	0	0.0221451429672968	4.57814899962006	1.69094124326055e-06	0.141153081510919	1
ENSG00000126088.13	UROD	1	45012003	1_28	0	0.0386223033854309	10.058703561633	6.47948197243865e-06	-2.197183098592	1
ENSG00000132781.17	MUTYH	1	45336998	1_28	0	0.0239707422561303	6.76141107070231	2.70320466440201e-06	1.21969696969763	1
ENSG00000280670.2	CCDC163	1	45499668	1_28	0	0.0286810273046204	6.48601494789532	3.10264976264259e-06	-0.244274809160225	1
ENSG00000132763.14	MMACHC	1	45499635	1_28	0	0.0220828470871619	4.53404655206303	1.6699410693544e-06	0.0898985985450784	2
ENSG00000117450.13	PRDX1	1	45517050	1_28	0	0.0438362868677451	9.60304753227853	7.0210642031715e-06	-0.329404468272519	3
ENSG00000117448.13	AKR1A1	1	45550079	1_28	0	0.0328242354462618	7.74975487351887	4.24270358121984e-06	-0.032561196060104	2
ENSG00000159592.10	GPBP1L1	1	45688394	1_28	0	0.0500343147582092	11.6207860920013	9.69758441991782e-06	-1.47511312217127	1
ENSG00000197429.10	IPP	1	45750903	1_28	0	0.0395052931150276	11.5379731910364	7.60229852836572e-06	-2.69743193067749	2
ENSG00000086015.20	MAST2	1	45786746	1_28	0	0.0235425523420377	5.05827535491279	1.98616862590646e-06	0.0141843971631231	1
ENSG00000117461.14	PIK3R3	1	46132601	1_28	0	0.0231807867849211	4.88338247037977	1.88803055248086e-06	0.482616012311617	2
ENSG00000117472.9	TSPAN1	1	46175752	1_28	0	0.0303763542900259	7.1702191370283	3.63268870763206e-06	-0.379032258064346	1
ENSG00000085998.13	POMGNT1	1	46217808	1_28	0	0.0294297904820356	7.34558753754959	3.60556902776217e-06	1.29477611940267	1
ENSG00000171357.5	LURAP1	1	46201118	1_28	0	0.0454528812977389	11.7732592818079	8.92520567445865e-06	2.02923976608171	1
ENSG00000085999.11	RAD54L	1	46248570	1_28	0	0.0239619226997773	5.17959730514	2.0700353627056e-06	0.414587332053753	1
ENSG00000132128.16	LRRC41	1	46309111	1_28	0	0.0247515791759404	5.42434653119079	2.23929053562564e-06	0.219512195121851	1
ENSG00000173660.11	UQCRH	1	46309111	1_28	0	0.0281763333668043	6.48836774689587	3.04915877450438e-06	0.358180585464705	2
ENSG00000117481.10	NSUN4	1	46340570	1_28	0	0.050493744464544	12.4522910602832	1.0486895655154e-05	2.19259259259213	1
ENSG00000117480.15	FAAH	1	46394077	1_28	0	0.0231552533943309	5.05592304120809	1.95258567242206e-06	-0.445632717340717	2
ENSG00000079277.19	MKNK1	1	46616841	1_29	0	0.0196721727788932	4.58904257342709	1.50568638180954e-06	0.295503946071756	2
ENSG00000142961.14	MOB3C	1	46584661	1_29	0	0.0195460101256543	4.53040192617644	1.47691315313189e-06	-0.235470727947111	2
ENSG00000123472.12	ATPAF1	1	46664922	1_29	0	0.0197238136106457	4.61293738048262	1.51749949280684e-06	0.338391687623965	3
ENSG00000159658.10	EFCAB14	1	46719410	1_29	0	0.0206617712055466	5.03642557896099	1.73560173134504e-06	0.226027397260309	1
ENSG00000142973.13	CYP4B1	1	46841976	1_29	0	0.0237798582744546	6.318763910476	2.50611788883463e-06	-0.759776536312631	1
ENSG00000162366.7	PDZK1IP1	1	47191326	1_29	0	0.0195582216652032	4.5360921108248	1.47969202924247e-06	0.0955414012738545	1
ENSG00000162367.11	TAL1	1	47227548	1_29	0	0.0295818013682366	8.31414395337565	4.10206239431065e-06	1.18428414851771	2
ENSG00000123473.15	STIL	1	47314279	1_29	0	0.0714656658575739	16.4471837392163	1.96041986324358e-05	2.23577235772378	1
ENSG00000162368.13	CMPK1	1	47333764	1_29	0	0.0559433898388827	14.1739248223206	1.32251013540053e-05	-2.00000000000006	1
ENSG00000186564.5	FOXD2	1	47435628	1_29	0	0.0314394185255708	8.87165917138355	4.65199735986367e-06	1.45599999999999	1
ENSG00000269113.3	TRABD2B	1	47997102	1_30	0	0.0288832836649188	8.24015667136355	3.96955789286266e-06	-0.998393498823197	2
ENSG00000117834.12	SLC5A9	1	48222704	1_30	0	0.0227899853394076	6.07532014598484	2.30926258917561e-06	-0.602928294302454	2
ENSG00000132122.11	SPATA6	1	48471887	1_30	0	0.042519305961926	11.7872811433152	8.3591075836326e-06	-1.42399089649767	2
ENSG00000185104.19	FAF1	1	50955656	1_32	0	0.0216316301802298	6.78312347894349	2.44725417488099e-06	-0.574257425742606	1
ENSG00000123091.4	RNF11	1	51235789	1_32	0	0.0203671119723202	6.23388174364332	2.11762041955045e-06	0.67036133021673	2
ENSG00000085831.15	TTC39A	1	51318915	1_33	0	0.0896827809684277	19.0222166604433	2.84531462596947e-05	-2.10215053763486	1
ENSG00000117859.18	OSBPL9	1	51577431	1_33	0	0.0499222395926761	13.572459870727	1.13008921982156e-05	2.20923913043535	1
ENSG00000078618.21	NRDC	1	51869186	1_33	0	0.0277912830407197	8.1944546118817	3.79829556987733e-06	1.07216176618319	3
ENSG00000198841.3	KTI12	1	52033817	1_33	0	0.0265159985620855	7.76501885919135	3.43408157354245e-06	0.937988837529801	2
ENSG00000117862.11	TXNDC12	1	52056889	1_33	0	0.0282847665003025	8.35542037696061	3.9416767745918e-06	-1.12883435582842	1
ENSG00000157077.14	ZFYVE9	1	52142437	1_33	0	0.0923511632236105	19.2977199356391	2.97240836536139e-05	2.06143344710005	1
ENSG00000154222.14	CC2D1B	1	52352516	1_33	0	0.0200915435840959	5.23275219013359	1.75349114686929e-06	0.574803149606248	1
ENSG00000134748.12	PRPF38A	1	52400660	1_33	0	0.057872730094915	14.939320923221	1.44199891187165e-05	-1.88571428571498	1
ENSG00000116157.5	GPX7	1	52602421	1_33	0	0.0303512328658436	9.00063168368852	4.55626979620929e-06	-1.28770771997358	3
ENSG00000162378.12	ZYG11B	1	52727904	1_33	0	0.0213125903973822	5.77067349755847	2.05127008640347e-06	0.709677419354871	1
ENSG00000121310.16	ECHDC2	1	52926925	1_33	0	0.0185864443709883	4.52317604318758	1.40216755186038e-06	-0.0894736842105047	1
ENSG00000116171.17	SCP2	1	52926925	1_33	0	0.0185864443709883	4.52317604318758	1.40216755186038e-06	0.0894736842105047	1
ENSG00000162383.11	SLC1A7	1	53088633	1_33	0	0.0187170540248806	4.58696998245273	1.43193563674089e-06	0.171633595234423	2
ENSG00000157184.6	CPT2	1	53196294	1_33	0	0.0216416201661225	5.9104100484385	2.13337640799806e-06	0.641206967366444	2
ENSG00000162384.13	C1orf123	1	53220711	1_33	0	0.0185973291096032	4.52850963662631	1.40464306233382e-06	0.155555555555597	1
ENSG00000162385.10	MAGOH	1	53286968	1_33	0	0.0225470623395624	6.2843337749292	2.36324808422613e-06	-0.748091603053285	1
ENSG00000162398.11	LEXM	1	54805098	1_34	0	0.0128261569483858	4.66187152986317	9.97279649002392e-07	-0.367507988673031	2
ENSG00000058799.14	YIPF1	1	53889688	1_34	0	0.0257002858704859	11.0094389041575	4.71914417183143e-06	-1.33041575492354	1
ENSG00000081870.11	HSPB11	1	53945795	1_34	0	0.0154043936919606	6.34302196375586	1.62967472566086e-06	0.648648648648538	1
ENSG00000116212.14	LRRC42	1	53945795	1_34	0	0.0154043936919606	6.34302196375586	1.62967472566086e-06	-0.648648648648538	1
ENSG00000116205.12	TCEANC2	1	54053622	1_34	0	0.0272171740013814	11.4735188206973	5.20834528330375e-06	-1.36951501154734	1
ENSG00000116221.15	MRPL37	1	54192913	1_34	0	0.0137960604570371	5.31320333080348	1.22256407712687e-06	-0.440860215053593	1
ENSG00000215883.10	CYB5RL	1	54154524	1_34	0	0.043027439861532	15.7196319306694	1.12810100162166e-05	1.72038810017758	2
ENSG00000157216.15	SSBP3	1	54413433	1_34	0	0.024187115537606	10.2314575407026	4.12744876586694e-06	-1.45601968899206	2
ENSG00000162390.17	ACOT11	1	54543040	1_34	0	0.0224956617583544	9.81727873990493	3.68340947546383e-06	1.13664596273304	1
ENSG00000184313.19	MROH7	1	54548819	1_34	0	0.0312077497512703	12.8117730062817	6.66855589589404e-06	1.55939922758013	3
ENSG00000243725.6	TTC4	1	54706701	1_34	0	0.012615315573682	4.52383012326219	9.51841229659277e-07	0.00961538461538077	1
ENSG00000162396.5	PARS2	1	54764162	1_34	0	0.0132581587983763	4.9638787724856	1.09765153395772e-06	-0.361135789626944	3
ENSG00000006555.10	TTC22	1	54801172	1_34	0	0.0176640869995718	7.43308492681483	2.18988039465722e-06	1.06249999999984	1
ENSG00000116133.11	DHCR24	1	54887409	1_34	0	0.0858905509032918	21.7844388114667	3.12069891861822e-05	-2.41403941402864	3
ENSG00000143001.4	TMEM61	1	54961643	1_34	0	0.0142498861138978	5.55418722503512	1.3200549629237e-06	-0.527845036319705	1
ENSG00000169174.10	PCSK9	1	55022013	1_34	0	0.0126146207225478	4.52093159472651	9.51178967927983e-07	-0.00527251704560866	2
ENSG00000162402.13	USP24	1	55237599	1_34	0	0.0165481964907543	6.84532804721444	1.88931790398079e-06	0.878205128204904	1
ENSG00000162409.10	PRKAA2	1	56646549	1_36	0	0.0213842501771298	4.59759604857971	1.63977757586624e-06	0.145161290322618	1
ENSG00000187889.12	C1orf168	1	56820166	1_36	0	0.0212525116165863	4.54123747498798	1.60969865388293e-06	-0.0648112132837111	2
ENSG00000173406.15	DAB1	1	58542800	1_37	0	0.0208021685105629	5.08585965700742	1.76454641836886e-06	-0.475801939821018	2
ENSG00000162600.11	OMA1	1	58546759	1_37	0	0.0210299826259412	5.18517825339426	1.81870688295427e-06	0.508049312937555	2
ENSG00000162601.9	MYSM1	1	58635694	1_37	0	0.0246156367692018	6.62183448476739	2.71862622250627e-06	0.80000000000018	1
ENSG00000172456.17	FGGY	1	59296796	1_37	0	0.0203443945673498	4.88298415012591	1.65687669857192e-06	0.349695582914928	2
ENSG00000134709.10	HOOK1	1	59814713	1_38	0	0.020616048967111	4.52779826585734	1.55687093687335e-06	0.133126934984528	1
ENSG00000134716.9	CYP2J2	1	59926274	1_38	0	0.0227918488823027	5.44297378535935	2.06907343573303e-06	0.506849315068563	1
ENSG00000162599.15	NFIA	1	60864880	1_38	0	0.0844593172400078	17.5194067923154	2.46789721988911e-05	1.96078431372639	1
ENSG00000162604.12	TM2D1	1	61723869	1_39	0	0.0186040689554472	5.45682595108852	1.69319956421977e-06	0.539473684210486	1
ENSG00000132849.19	PATJ	1	61914258	1_39	0	0.0174581061157633	4.87778571228458	1.42029955759992e-06	-0.362582096488047	3
ENSG00000240563.1	L1TD1	1	62184373	1_39	0	0.0169227005662932	4.59419617678493	1.29669940528279e-06	0.131088027977915	4
ENSG00000132854.18	KANK4	1	62349187	1_39	0	0.0192925484409391	5.78793247719484	1.86240084876105e-06	0.653645833333468	1
ENSG00000162607.12	USP1	1	62436136	1_39	0	0.0565661165665713	15.6528552945869	1.4767604069471e-05	-2.16923076923032	1
ENSG00000116641.17	DOCK7	1	62688195	1_39	0	0.0253791521074144	8.28963987217443	3.5089152431176e-06	1.11417322834701	1
ENSG00000125703.14	ATG4C	1	62784304	1_39	0	0.0412599116514852	12.742293926159	8.7687162738392e-06	-1.9317235755203	2
ENSG00000187140.5	FOXD3	1	63322827	1_40	0	0.0497050194884777	12.9791596001645	1.07598675862741e-05	1.33712121212156	1
ENSG00000088035.15	ALG6	1	63367765	1_40	0	0.063276674018264	15.626942746492	1.64921687554722e-05	-1.86363636363645	1
ENSG00000142856.16	ITGB3BP	1	63593973	1_40	0	0.0445937560639745	12.1545098937194	9.04006620207294e-06	-1.5333333333335	1
ENSG00000177414.13	UBE2U	1	64186912	1_40	0	0.0251784383356671	6.86054728921055	2.88102918542148e-06	0.951768873050339	3
ENSG00000162437.14	RAVER2	1	64745289	1_41	0	0.0318600783198048	9.62728303660818	5.1157661583012e-06	1.24713958810157	1
ENSG00000162434.11	JAK1	1	64966237	1_41	0	0.0374035065228118	10.9510201589015	6.83167193063222e-06	1.42574448674869	2
ENSG00000162433.14	AK4	1	65148047	1_41	0	0.0190809942553134	4.86371851991049	1.54785237983677e-06	0.246511627906881	1
ENSG00000213625.8	LEPROT	1	65433190	1_41	0	0.0367369403418104	10.6729443129495	6.53954198002386e-06	1.49606299212608	1
ENSG00000184588.17	PDE4B	1	65792155	1_41	0	0.0203635217600248	5.41985920727084	1.84077623802943e-06	-0.746835443038185	1
ENSG00000118473.21	SGIP1	1	66542812	1_42	0	1.59048012537966e-08	6.68267351094988	1.77271367873091e-12	0.787401574803269	1
ENSG00000152760.9	TCTEX1D1	1	66752321	1_42	0	2.16920092999118e-07	47.3828492397198	1.71427724263109e-10	-3.97797855747594	2
ENSG00000152763.16	WDR78	1	66924785	1_42	0	5.81269734567513e-08	19.4809765475333	1.88863720114426e-11	1.577464788732	1
ENSG00000198160.14	MIER1	1	66925320	1_42	0	4.89610442189203e-08	19.039013947496	1.554730896756e-11	-1.48951048951013	1
ENSG00000081985.10	IL12RB2	1	67308912	1_42	0	1.05396392724444e-08	6.0567218355948	1.06469075038288e-12	-3.2926829268295	1
ENSG00000116717.11	GADD45A	1	67684588	1_42	0	1.1069810068598e-08	6.30665054103335	1.1643915415758e-12	1.42924993545825	2
ENSG00000172380.5	GNG12	1	67833648	1_42	0	2.25799259290227e-08	16.6679703741454	6.27719092742045e-12	-2.36088165953439	2
ENSG00000066557.5	LRRC40	1	70204629	1_44	0	0.0275361439629213	5.10354964122084	2.3438810754803e-06	0.528138528138594	1
ENSG00000118454.12	ANKRD13C	1	70351867	1_44	0	0.0286224507949796	5.45740509073074	2.60527225641229e-06	0.438834951456293	1
ENSG00000197568.13	HHLA3	1	70355624	1_44	0	0.0287030042100755	5.48311583431754	2.62491280212065e-06	0.643611198647174	2
ENSG00000050628.20	PTGER3	1	71047965	1_45	0	0.0197904825901998	6.15035193494658	2.03009544994182e-06	-0.74129353233818	1
ENSG00000132485.13	ZRANB2	1	71081716	1_45	0	0.0181674752078749	5.37071666635694	1.62737231490168e-06	0.506787330316491	1
ENSG00000254685.6	FPGT	1	74198465	1_47	0	0.029004648820949	6.23030001520887	3.01395440049179e-06	0.764227642276228	1
ENSG00000116783.14	TNNI3K	1	74212601	1_47	0	0.0252591348443219	4.96628351782022	2.0922331846449e-06	-0.440882947155768	4
ENSG00000116791.13	CRYZ	1	74705425	1_47	0	0.0922672880809871	16.934146223986	2.6059805328053e-05	-1.98575006283929	2
ENSG00000162623.15	TYW3	1	74732260	1_47	0	0.0264585986893712	5.39018521229887	2.37865048941073e-06	0.535864978903331	1
ENSG00000137968.16	SLC44A5	1	75431114	1_47	0	0.0345012364130869	7.81977075926922	4.49975415150343e-06	-0.956133910523006	3
ENSG00000117054.13	ACADM	1	75724646	1_47	0	0.0361321383731417	8.24345274683267	4.96778650234356e-06	-1.20491803278734	1
ENSG00000137955.15	RABGGTB	1	75786199	1_47	0	0.0266068128366614	5.44123925103781	2.41463105812263e-06	-0.523982415031208	2
ENSG00000057468.6	MSH4	1	75779738	1_47	0	0.0243186937515604	4.61975127443279	1.87378148425225e-06	-0.0991736902115332	2
ENSG00000184005.10	ST6GALNAC3	1	76072711	1_47	0	0.161141265463061	22.2530776446426	5.98076803726915e-05	-2.41538461538365	1
ENSG00000117069.14	ST6GALNAC5	1	76866942	1_48	0	0.0134040903326118	5.5699207662292	1.24522109338403e-06	-0.502403846153975	1
ENSG00000036549.12	ZZZ3	1	77683032	1_48	0	0.0153243686207319	6.78746984395884	1.73480477493749e-06	0.680952380952066	1
ENSG00000077254.14	USP33	1	77759973	1_48	0	0.0150701869967697	6.63533318820285	1.66779044868971e-06	0.99999999999962	1
ENSG00000180488.14	MIGA1	1	77778879	1_48	0	0.0448515678415369	16.6068098029895	1.24229273731221e-05	-1.83601286173627	1
ENSG00000162614.18	NEXN	1	77888019	1_48	0	0.012014940616488	4.5756112335135	9.16918746014646e-07	-0.133790737564414	1
ENSG00000162613.16	FUBP1	1	77979478	1_48	0	0.0220839163052873	10.116154468014	3.72607549748952e-06	1.42144177449189	1
ENSG00000162616.8	DNAJB4	1	77979050	1_48	0	0.0229567388507875	10.469728125632	4.00871982285436e-06	1.36500551814764	2
ENSG00000137960.5	GIPC2	1	77979050	1_48	0	0.0199633741333389	9.1954837873316	3.06174230170877e-06	1.10522796048226	2
ENSG00000122420.9	PTGFR	1	78303991	1_48	0	0.0120257760567478	4.58379894067977	9.19387887148668e-07	0.0978260869565748	1
ENSG00000137965.10	IFI44	1	78644960	1_48	0	0.0138821624422979	5.88852495904222	1.3634014381465e-06	-0.601562499999723	1
ENSG00000162618.13	ADGRL4	1	79006491	1_48	0	0.0134144985856334	5.57697889608012	1.24776715835639e-06	-0.622395833333127	1
ENSG00000137941.16	TTLL7	1	83998735	1_51	0	0.0344346163225694	8.90684256668618	5.11539447319525e-06	-1.15804597701175	1
ENSG00000203943.8	SAMD13	1	84298566	1_51	0	0.0213528082996672	4.537647776095	1.61601686365842e-06	0.0776515151515173	1
ENSG00000171517.5	LPAR3	1	84891375	1_52	0	0.0472572353391861	9.81041423047017	7.73242580623162e-06	-1.1742424242428	1
ENSG00000142875.19	PRKACB	1	84408934	1_52	0	0.0612754097499847	12.212184677073	1.24807215175898e-05	-1.60483870967738	1
ENSG00000137976.7	DNASE2B	1	84403370	1_52	0	0.0583544182585584	11.7594632702453	1.14451463243333e-05	-1.54838709677436	1
ENSG00000117133.10	RPF1	1	84479072	1_52	0	0.0860144755759992	15.3736423788494	2.20550692481226e-05	1.90620201792429	2
ENSG00000122432.17	SPATA1	1	84506782	1_52	0	0.0292541593248842	5.40702475451234	2.63819009693775e-06	-0.422907488986749	1
ENSG00000117151.12	CTBS	1	84574272	1_52	0	0.031834386361544	6.18083677602097	3.28173767809416e-06	0.813831212714841	2
ENSG00000117155.16	SSX2IP	1	84691138	1_52	0	0.0282071574289364	5.07361850790882	2.38691655664809e-06	-0.407116723199937	2
ENSG00000055732.12	MCOLN3	1	85047715	1_52	0	0.0319876701761148	6.22483652845991	3.32101368935415e-06	-0.742965859593402	2
ENSG00000097096.8	SYDE2	1	85201203	1_52	0	0.0326766642916017	6.4200776655515	3.49895295967504e-06	-0.701834862385164	1
ENSG00000162642.13	C1orf52	1	85250295	1_52	0	0.031214589760195	6.00076583124033	3.12409633018934e-06	0.636986301369904	1
ENSG00000142867.12	BCL10	1	85276340	1_52	0	0.0270927933923114	4.70504747875393	2.12607167207992e-06	0.252411597782282	3
ENSG00000117174.10	ZNHIT6	1	85708549	1_52	0	0.0274009518003523	4.808447371684	2.19750879240195e-06	0.314516851212434	2
ENSG00000016602.9	CLCA4	1	86546626	1_53	0	0.050093149418184	10.0795357181149	8.42129674255637e-06	-1.29303249590386	2
ENSG00000097033.14	SH3GLB1	1	86704350	1_53	0	0.029295581510105	5.15148528942656	2.51706651757931e-06	-0.422222222222163	1
ENSG00000183291.15	SELENOF	1	86913954	1_53	0	0.0431457123822253	8.7034987774001	6.26313282800598e-06	-1.14693877551077	1
ENSG00000153936.16	HS2ST1	1	86912377	1_53	0	0.0273456614123956	4.52149186974704	2.06219767081412e-06	0.079365079365125	1
ENSG00000143013.12	LMO4	1	87331207	1_53	0	0.0292064927702096	5.12361460660365	2.49583556490668e-06	0.35546875	1
ENSG00000065243.19	PKN2	1	88684130	1_55	0	0.00962256888584889	4.61800223941801	7.41148567536805e-07	0.0417582417582481	1
ENSG00000137944.17	KYAT3	1	88957940	1_55	0	0.0110546309966114	5.87767235611412	1.08370163643653e-06	-0.97803338395092	3
ENSG00000213516.9	RBMXL1	1	88985981	1_55	0	0.0104884160448165	5.40018822030039	9.4466735785359e-07	0.281916261704569	2
ENSG00000117226.11	GBP3	1	89015900	1_55	0	0.0213410757960161	11.8627584272299	4.22242651809367e-06	-1.6616858197592	2
ENSG00000162645.12	GBP2	1	89151259	1_55	0	0.0237014359509772	12.8199356148009	5.06781331403931e-06	1.68170426065227	1
ENSG00000162654.8	GBP4	1	89198593	1_55	0	0.0192941319509651	10.9435545677869	3.52163026574824e-06	-1.52592592592563	1
ENSG00000154451.14	GBP5	1	89272549	1_55	0	0.015763455480835	9.10322040148868	2.3933520611621e-06	-1.21259842519692	1
ENSG00000197147.13	LRRC8B	1	89524961	1_55	0	0.0135152534807649	7.70372973630985	1.73654219079563e-06	-0.863432265136932	2
ENSG00000171488.14	LRRC8C	1	89583481	1_55	0	0.0105686737550271	5.46940720978233	9.64097276941517e-07	0.499396260397728	2
ENSG00000122482.20	ZNF644	1	91022402	1_55	0	0.0425353968204831	18.1774667139344	1.28956712288527e-05	-1.90878938640056	1
ENSG00000162669.15	HFM1	1	91403932	1_55	0	0.0408307509380452	17.8012666006874	1.21226726312926e-05	-2.00190749647857	2
ENSG00000097046.12	CDC7	1	91500849	1_56	0	0.0181396434566996	7.74507293012762	2.34322700433061e-06	0.819700083001491	3
ENSG00000069702.10	TGFBR3	1	91785612	1_56	0	0.141891953120282	26.8983316751163	6.36565674910252e-05	-2.99468085106255	1
ENSG00000284413.1	BTBD8	1	92080411	1_56	0	0.119917937577127	25.4991307327821	5.0999936078936e-05	2.96511627907023	1
ENSG00000069712.12	KIAA1107	1	92167501	1_56	0	0.0293531376238809	12.6955315561807	6.21534908312449e-06	-2.71317829457387	1
ENSG00000067208.14	EVI5	1	92789704	1_56	0	0.0352577593332658	13.2518367788691	7.79275267063207e-06	1.56266891395497	3
ENSG00000154511.11	FAM69A	1	92960610	1_56	0	0.0153683157168325	6.67084289888034	1.70988574757548e-06	-0.952260046456233	2
ENSG00000143033.17	MTF2	1	93079600	1_57	0	0.0177175917426327	5.07256972827465	1.49896958706419e-06	-0.703610283665301	2
ENSG00000117500.12	TMED5	1	93179286	1_57	1	0.113843730936067	20.2169158357456	3.83869961265863e-05	4.30468750000063	1
ENSG00000122483.17	CCDC18	1	93179625	1_57	1	0.0282034106499475	14.5132557898689	6.82694786112382e-06	3.56456192318624	2
ENSG00000117505.12	DR1	1	93346012	1_57	1	0.355402164408945	23.9191377842595	0.000141783500497383	-4.66012931987461	2
ENSG00000067334.13	DNTTIP2	1	93879160	1_57	0	0.024879385578288	7.24816366924986	3.00765312910596e-06	0.415384615384644	1
ENSG00000137962.12	ARHGAP29	1	94256104	1_58	0	0.0230048413803853	4.72460459790612	1.81277881414796e-06	0.287769784172611	1
ENSG00000117528.11	ABCD3	1	94409571	1_58	0	0.0828244136681491	16.5330545338202	2.28387102074352e-05	-1.82994819090873	2
ENSG00000143036.16	SLC44A3	1	94818674	1_58	0	0.0891377308001766	17.2217718452926	2.56035102264582e-05	2.04460603349867	3
ENSG00000172339.9	ALG14	1	95073027	1_58	0	0.023857406759492	5.05676956084233	2.01213216641982e-06	0.421538461538434	1
ENSG00000152078.9	TMEM56	1	95201265	1_58	0	0.0261038657787702	5.87870390951711	2.55944923540481e-06	0.658730158730154	1
ENSG00000122481.16	RWDD3	1	95185865	1_58	0	0.0278811623025804	6.48081750047872	3.01370523182032e-06	0.696722236525089	2
ENSG00000188641.12	DPYD	1	97921165	1_60	0	0.104048138438923	17.6680784421692	3.06608181146584e-05	-2.09322033898347	1
ENSG00000162627.16	SNX7	1	98661649	1_60	0	0.0642028979740902	13.1480758051353	1.40791662270078e-05	-1.78031421666096	2
ENSG00000099260.10	PALMD	1	99643246	1_61	0	0.0219266897184852	6.02938928585668	2.20498937676899e-06	-0.685672514619893	1
ENSG00000156869.12	FRRS1	1	99766518	1_61	0	0.118272102152419	20.9257713431946	4.12784990229744e-05	2.27972027972179	1
ENSG00000162688.16	AGL	1	99851209	1_61	0	0.0229193419689024	6.39352923782523	2.44400959003773e-06	0.850746268656706	1
ENSG00000117620.14	SLC35A3	1	99968379	1_61	0	0.0385129604282404	11.0512813271045	7.09871341848537e-06	-1.67525135366316	2
ENSG00000156875.13	MFSD14A	1	100037607	1_61	0	0.0479224385907968	13.0384720294899	1.04213915831521e-05	-1.88846242842995	3
ENSG00000156876.9	SASS6	1	100132743	1_61	0	0.0283113392805469	8.3330107181234	3.93479816650642e-06	1.16326530612203	1
ENSG00000122435.9	TRMT13	1	100133310	1_61	0	0.0544041436569638	14.2057933561662	1.28901383076206e-05	-1.9509202453996	1
ENSG00000122477.12	LRRC39	1	100178174	1_61	0	0.0627230288482942	15.5501101404981	1.62674918180799e-05	2.04651162790633	1
ENSG00000137992.14	DBT	1	100249898	1_61	0	0.029575324555196	8.68911259171713	4.28612714106234e-06	-1.17261904761913	1
ENSG00000137996.12	RTCA	1	100274929	1_61	0	0.0456116548555464	12.711343180129	9.67002014581196e-06	-1.564516129033	1
ENSG00000079335.18	CDC14A	1	100344610	1_61	0	0.0393358225450621	11.3205131379805	7.4270176278774e-06	1.49835383022946	2
ENSG00000162692.10	VCAM1	1	100735052	1_62	0	0.153771526372732	24.7756757483566	6.35420964481324e-05	-2.61594202898526	1
ENSG00000162694.13	EXTL2	1	100895622	1_62	0	0.0287125554732489	9.11392642161483	4.36452987907541e-06	1.60989010988921	1
ENSG00000162695.11	SLC30A7	1	100895128	1_62	0	0.206628604370045	27.6701064222134	9.53589317809859e-05	-3.22091220772561	2
ENSG00000170989.8	S1PR1	1	101237693	1_62	0	0.0237146210658041	7.36623114172062	2.91354437695398e-06	-0.78074866310221	1
ENSG00000185946.15	RNPC3	1	103509781	1_65	0	0.019220551007276	4.6787143623611	1.49986603816462e-06	-0.254907863560061	2
ENSG00000240038.6	AMY2B	1	103566260	1_65	0	0.0420699324012468	11.846216818229	8.31211602904426e-06	1.49488054607604	1
ENSG00000243480.7	AMY2A	1	103566260	1_65	0	0.0508980557717341	13.6017334655764	1.15466382327863e-05	1.62547599055945	2
ENSG00000174876.16	AMY1B	1	103566260	1_65	0	0.0420699324012468	11.846216818229	8.31211602904426e-06	1.49488054607604	1
ENSG00000187733.6	AMY1C	1	103566260	1_65	0	0.0463335029158669	12.7350099281914	9.84134662577264e-06	1.56042673091014	2
ENSG00000134215.15	VAV3	1	107964556	1_67	0	0.0788174533814103	17.7561504517069	2.3341637514564e-05	1.96949152542474	1
ENSG00000085491.15	SLC25A24	1	108200010	1_67	0	0.0187510512340962	4.54728594566767	1.42212571915373e-06	-0.224433533530841	3
ENSG00000134186.11	PRPF38B	1	108678631	1_67	0	0.019372352619827	4.84430078850033	1.56521345416439e-06	0.346031746031836	1
ENSG00000116266.10	STXBP3	1	108746731	1_67	0	0.0763489413824039	17.4589238865064	2.22321056158702e-05	-2.2229729729732	1
ENSG00000121957.12	GPSM2	1	108875057	1_67	0	0.0188646843298228	4.60233231365126	1.44806355017719e-06	0.0647788631698559	2
ENSG00000121940.15	CLCC1	1	108963765	1_67	0	0.0308809851474942	9.10282681059319	4.68843103454376e-06	1.12871287128709	1
ENSG00000085433.15	WDR47	1	109040930	1_67	0	0.022297368224414	6.12650610258128	2.27838221556072e-06	0.613636363636357	1
ENSG00000197780.9	TAF13	1	109073994	1_67	0	0.0403223185244738	11.5499629820897	7.76758821004557e-06	-1.63386872661403	3
ENSG00000215717.5	TMEM167B	1	109043714	1_67	0	0.0266294390756975	7.74781461702776	3.44113209990392e-06	-1.20710465946361	2
ENSG00000116299.16	KIAA1324	1	109185210	1_67	0	0.0267488116198689	7.78869988039115	3.47479803633068e-06	-1.12790697674395	1
ENSG00000031698.12	SARS	1	109213564	1_67	0	0.0187299591710371	4.53703411457872	1.41732347721971e-06	-0.199612403100758	1
ENSG00000143126.7	CELSR2	1	109250412	1_67	0	0.018698693402933	4.52181346189875	1.41021071016395e-06	-0.00794912559618002	1
ENSG00000134222.16	PSRC1	1	109282969	1_67	0	0.0207782514291562	5.48292131220439	1.90012037945964e-06	-0.639455782312845	1
ENSG00000134243.11	SORT1	1	109397881	1_67	0	0.057536875904227	14.8292402006228	1.42306678649233e-05	-1.90000000000001	1
ENSG00000143028.8	SYPL2	1	109465030	1_67	0	0.0681991397998678	16.4069830533633	1.86624102431807e-05	2.02369425454581	2
ENSG00000162650.16	ATXN7L2	1	109483259	1_67	0	0.0373542126399121	10.8475700146438	6.75821733831477e-06	-1.64802566525346	2
ENSG00000174151.14	CYB561D1	1	109494012	1_67	0	0.0997256625813564	19.9650251780726	3.32075548199001e-05	2.42028985507179	1
ENSG00000181754.6	AMIGO1	1	109509517	1_67	0	0.0269440076689377	7.85516355983073	3.5300229697423e-06	-0.834997444735894	2
ENSG00000156097.12	GPR61	1	109539929	1_67	0	0.0342705221199289	10.0570611866642	5.74846536449545e-06	1.45194805194755	1
ENSG00000065135.10	GNAI3	1	109548825	1_67	0	0.0243994243284144	6.94881590517114	2.82781172924439e-06	-0.748299319728001	1
ENSG00000213366.12	GSTM2	1	109667893	1_67	0	0.0195835296383126	4.943107287742	1.61454856104966e-06	0.465079365079127	1
ENSG00000134184.12	GSTM1	1	109671748	1_67	0	0.0193991025575964	4.85686528348376	1.57143999437482e-06	0.123711366381376	2
ENSG00000134201.10	GSTM5	1	109704237	1_67	0	0.129498683164311	22.4457350266998	4.84796292111459e-05	2.58575355042383	3
ENSG00000134202.10	GSTM3	1	109731286	1_67	0	0.188804048858605	26.1006962606848	8.21908556473129e-05	-2.95139950676836	2
ENSG00000168710.17	AHCYL1	1	109984850	1_68	0	0.0456762802908407	12.7192661899853	9.68975711906169e-06	1.51204819277101	1
ENSG00000143093.14	STRIP1	1	110034040	1_68	0	0.068286228095036	16.4408111488675	1.87247690874957e-05	2.0080000000005	1
ENSG00000116396.14	KCNC4	1	110211143	1_68	0	0.142114824901527	23.3594892563868	5.53685095228332e-05	-2.49999999999994	1
ENSG00000162775.14	RBM15	1	110338810	1_68	0	0.0417252357833462	11.8863957052863	8.27197263734384e-06	-1.54399999999991	1
ENSG00000168679.17	SLC16A4	1	110395908	1_68	0	0.0198396504230443	5.08353756077352	1.6821323301393e-06	-0.423236514522895	1
ENSG00000134248.13	LAMTOR5	1	110407655	1_68	0	0.0190643580887314	4.7202762633546	1.50089292263341e-06	0.147285016355444	2
ENSG00000143125.5	PROK1	1	110451368	1_68	0	0.0438983296549786	12.3536337633755	9.04488028723138e-06	1.40611353711859	1
ENSG00000177301.14	KCNA2	1	110606669	1_68	0	0.0449442844321906	12.5705005725433	9.42295567135449e-06	-1.61373390557902	1
ENSG00000156171.14	DRAM2	1	111139496	1_68	0	0.0810830911475758	18.0429149880237	2.44004089687924e-05	2.64492753623102	1
ENSG00000134255.13	CEPT1	1	111139496	1_68	0	0.0858081916443549	18.5732981170333	2.65814020763902e-05	2.6865645495	2
ENSG00000064886.13	CHI3L2	1	111193972	1_68	0	0.091857765020645	19.2129983336565	2.94354801987268e-05	2.5820895522387	1
ENSG00000173947.13	PIFO	1	111346062	1_69	0	0.0178773578517056	4.55115152110259	1.3570152672763e-06	-0.0205761316872491	1
ENSG00000085465.12	OVGP1	1	111423669	1_69	0	0.0187086281704236	5.0092921219716	1.56306992856545e-06	0.407835863774877	3
ENSG00000116455.13	WDR77	1	111440887	1_69	0	0.133359131791898	22.7858989244381	5.06814500001836e-05	-2.31124497991961	1
ENSG00000116459.10	ATP5F1	1	111375529	1_69	0	0.0226275514233478	6.80964346599602	2.56993441468868e-06	-0.78537069207142	2
ENSG00000121933.18	TMIGD3	1	111563822	1_69	0	0.0189806324109596	5.06842521853127	1.60451516879396e-06	0.540540540540621	1
ENSG00000197852.9	FAM212B	1	111755756	1_69	0	0.024104323547535	7.19719862677268	2.89346705698423e-06	-0.849928364977237	2
ENSG00000064703.11	DDX20	1	111755544	1_69	0	0.0230057267359325	6.85615959868405	2.63073426264266e-06	0.848167539267305	1
ENSG00000171385.9	KCND3	1	111973833	1_69	0	0.0178174963637004	4.5295393277859	1.34604884337214e-06	-0.12254049410558	2
ENSG00000143079.14	CTTNBP2NL	1	112395875	1_69	0	0.018051878823283	4.65024805197199	1.40009864290085e-06	-0.121212121212136	1
ENSG00000116489.12	CAPZA1	1	112621345	1_69	0	0.0181617638780506	6.05148627991154	1.83307478571336e-06	1.38732394366165	1
ENSG00000007341.18	ST7L	1	112601641	1_69	0	0.213050406939388	19.3009943762498	6.85838968960231e-05	3.97560975609819	1
ENSG00000155363.18	MOV10	1	112673095	1_69	0	0.456112863331095	21.6253236297654	0.00016451103759751	4.20459023053389	2
ENSG00000155367.15	PPM1J	1	112801874	1_70	0	0.023856001888338	4.57604222979549	1.82073939782037e-06	0.126984126984138	1
ENSG00000155380.11	SLC16A1	1	112956760	1_70	0	0.0272204363634851	5.78135694124114	2.62473203652029e-06	0.716831683168382	1
ENSG00000081026.18	MAGI3	1	113390860	1_70	0	0.0270581182127383	5.72658325061364	2.58436156829379e-06	-0.34013605442177	1
ENSG00000116793.15	PHTF1	1	113758270	1_70	0	0.0237256238386215	4.52601096050356	1.79099076902422e-06	0.0909090909090787	1
ENSG00000081019.13	RSBN1	1	113810702	1_70	0	0.0301089522532224	6.70377224943649	3.36647194780861e-06	-0.807407407407195	1
ENSG00000134242.15	PTPN22	1	113863822	1_70	0	0.0585405947158173	12.8221201357502	1.2519214408067e-05	-1.97619047619036	1
ENSG00000188761.11	BCL2L15	1	113887734	1_70	0	0.0244046930284122	4.78363070472493	1.9471127459696e-06	-0.351145038168001	1
ENSG00000134262.12	AP4B1	1	113905154	1_70	0	0.0237733664759324	4.5443517596268	1.80186700096996e-06	-0.174242424242462	1
ENSG00000163349.21	HIPK1	1	113928961	1_70	0	0.0939323850477965	17.2332510783089	2.69986886587565e-05	-2.42510121457484	1
ENSG00000134207.14	SYT6	1	114151700	1_70	0	0.0313235985559253	7.06601995529044	3.69153180558859e-06	-1.00817480108496	2
ENSG00000197323.11	TRIM33	1	114511320	1_71	0	0.0258787344174704	5.8102279433421	2.50781970163143e-06	0.684210526316019	1
ENSG00000116752.5	BCAS2	1	114544671	1_71	0	0.0246522272260571	5.36669100345811	2.20659616173734e-06	0.609721477070293	2
ENSG00000213281.4	NRAS	1	114716596	1_71	0	0.0254965553141719	5.67429366616589	2.41297833994786e-06	-0.631578947368237	1
ENSG00000009307.15	CSDE1	1	114756865	1_71	0	0.0690884039800908	14.8512378516986	1.71130697049981e-05	1.87603305785176	1
ENSG00000134198.9	TSPAN2	1	115089792	1_71	0	0.0225771083168144	4.56400479525883	1.71859883951864e-06	-0.013289036544856	1
ENSG00000134258.16	VTCN1	1	117180685	1_72	0	0.0136245470434455	4.65456949910386	1.05769803538414e-06	-0.146048444882241	2
ENSG00000173218.14	VANGL1	1	115640954	1_72	0	0.0134833119114541	4.55983555418965	1.02542964194468e-06	0.06747789316477	2
ENSG00000163393.12	SLC22A15	1	115976190	1_72	0	0.0136624016054957	4.67979360405034	1.06638456976443e-06	-0.161971830985906	1
ENSG00000163399.15	ATP1A1	1	116318335	1_72	0	0.0413992284493303	14.8060457559288	1.02233078819977e-05	-1.65185185185156	1
ENSG00000116815.15	CD58	1	116572755	1_72	0	0.0145048065203913	5.22385666872636	1.26375619644298e-06	-0.451612903225879	1
ENSG00000116824.4	CD2	1	116755162	1_72	0	0.0197842222119176	8.04977407399864	2.65621226938843e-06	0.993464052287718	1
ENSG00000134247.9	PTGFRN	1	116909700	1_72	0	0.0590817544495935	18.0884279245845	1.78243750858027e-05	-1.98122065727642	1
ENSG00000134256.12	CD101	1	116986836	1_72	0	0.0189131419151733	7.63945109381498	2.40982742117432e-06	-0.915970877039918	2
ENSG00000116830.11	TTF2	1	117060534	1_72	0	0.014319959804409	5.10721603073436	1.21979298951831e-06	-0.37323943661986	1
ENSG00000134253.9	TRIM45	1	117121291	1_72	0	0.0354557908576949	13.3826439810212	7.91387537925642e-06	-1.58950593636158	2
ENSG00000198162.12	MAN1A2	1	117367515	1_72	0	0.0366338732510144	13.6825375835162	8.36006383886408e-06	1.6444444444436	1
ENSG00000183508.4	FAM46C	1	117605765	1_72	0	0.0244785010159004	9.99211325765915	4.07945618574314e-06	1.30487804878073	1
ENSG00000155761.13	SPAG17	1	118184515	1_72	0	0.0194892040888719	7.91285222926624	2.57209653620519e-06	1.04240282685473	1
ENSG00000116874.11	WARS2	1	119012523	1_73	0	0.0170850725784329	4.54850422085342	1.29612096563519e-06	-0.160832669003163	3
ENSG00000143067.4	ZNF697	1	119647482	1_73	0	0.0332015453058893	10.6151593441936	5.87820761371446e-06	1.26820532786183	2
ENSG00000092621.11	PHGDH	1	119659675	1_73	0	0.021889986626825	6.80689008409939	2.48515991312446e-06	-0.88281249999996	1
ENSG00000134240.11	HMGCS2	1	119785118	1_73	0	0.0311015757758422	10.0165884680773	5.19591849584424e-06	1.18604651162763	1
ENSG00000131791.7	PRKAB2	1	147172620	1_73	0	0.0178962073707643	4.97086240832696	1.48372307605377e-06	0.464073631386025	2
ENSG00000131778.18	CHD1L	1	147240806	1_73	0	0.0180454772514342	5.04651247477549	1.51886728926798e-06	-0.474390884942737	2
ENSG00000162836.11	ACP6	1	147656613	1_73	0	0.0276863566887424	8.95224665795599	4.13388085023887e-06	-1.12092165604903	3
ENSG00000265107.2	GJA5	1	147773193	1_73	0	0.0206203928713733	6.26199151236221	2.15362218159871e-06	-0.722772277227683	1
ENSG00000188092.14	GPR89B	1	147928711	1_73	0	0.0321046006694801	10.3073176858211	5.5191607031165e-06	1.31358024691337	1
ENSG00000244094.1	SPRR2F	1	153112830	1_74	0	0.0152382044348338	4.62372521601339	1.17513001137662e-06	0.0317460317460392	1
ENSG00000159409.14	CELF3	1	151717266	1_74	0	0.0160371257842775	5.41526037359722	1.44845825785133e-06	0.959409594095956	1
ENSG00000143450.16	OAZ3	1	151762531	1_74	0	0.0198597465549888	9.66700563358102	3.20203282066428e-06	-1.93426687652818	2
ENSG00000182134.15	TDRKH	1	151791573	1_74	0	0.0177452317445798	8.60916537795925	2.54801999365045e-06	-2.30494075583772	2
ENSG00000213171.2	LINGO4	1	151805451	1_74	0	0.0324472350854795	12.2718116055029	6.64119879394346e-06	1.85409252669054	1
ENSG00000143365.17	RORC	1	151831413	1_74	0	0.0309893604929246	11.799635158765	6.0987565692072e-06	-1.77815699658732	1
ENSG00000159445.12	THEM4	1	151909866	1_74	0	0.0586765167306574	16.3873578796894	1.60373781009534e-05	-1.76977401130023	1
ENSG00000197747.8	S100A10	1	151994269	1_74	0	0.0153238582419455	4.64389919013627	1.18689148689117e-06	-0.155658482994302	2
ENSG00000163191.5	S100A11	1	152083829	1_74	0	0.0150937024946497	4.60104405293309	1.15827659989241e-06	0.108247422680456	1
ENSG00000197915.5	HRNR	1	152220349	1_74	0	0.0160329505062343	5.01241468485004	1.34035719864107e-06	0.0859375000000255	1
ENSG00000143631.10	FLG	1	152220349	1_74	0	0.0161847390215374	5.08611684016107	1.37294183650038e-06	-0.0810279223568743	3
ENSG00000143520.6	FLG2	1	152337610	1_74	0	0.020870657054809	7.18730206333592	2.5018549379256e-06	0.715789473683968	1
ENSG00000143536.7	CRNN	1	152414760	1_74	0	0.0171300563652931	5.4715988720025	1.56326695941553e-06	0.0374999999999932	1
ENSG00000160716.5	CHRNB2	1	154566441	1_75	0	0.0308864285245141	6.54993712183748	3.37415422308813e-06	0.562814070351836	1
ENSG00000143546.9	S100A8	1	153391654	1_75	0	0.0595668288618465	12.5960394352948	1.25140705068512e-05	1.63020833333328	1
ENSG00000197956.9	S100A6	1	153535924	1_75	0	0.0251154492081217	4.65858352179563	1.95143882821774e-06	0.22949773080877	2
ENSG00000188015.9	S100A3	1	153549049	1_75	0	0.0387028504433323	8.61883222711827	5.56354345084529e-06	1.06258989439097	3
ENSG00000196154.11	S100A4	1	153549456	1_75	0	0.0360650057599645	7.9707289504581	4.79450915671877e-06	0.952408581184244	2
ENSG00000196754.10	S100A2	1	153567710	1_75	0	0.0287459621929859	5.89275895652099	2.82524185960824e-06	-0.690184049079804	1
ENSG00000188643.10	S100A16	1	153612510	1_75	0	0.0267770891745133	5.24382100980045	2.34191608643883e-06	0.240601503759435	1
ENSG00000189334.8	S100A14	1	153616367	1_75	0	0.028621290806496	5.85278964464921	2.79390887550667e-06	-0.3779932675809	2
ENSG00000160678.11	S100A1	1	153628302	1_75	0	0.0255721441145732	4.82310479713675	2.05709309925564e-06	-0.052703351483314	2
ENSG00000160679.12	CHTOP	1	153633911	1_75	0	0.0249280609392853	4.59020270283961	1.90844859983084e-06	-0.387096774193602	1
ENSG00000143553.10	SNAPIN	1	153658595	1_75	0	0.0303839811185338	6.39975116673517	3.24315623886112e-06	0.672734784756843	2
ENSG00000169418.9	NPR1	1	153746270	1_75	0	0.0260162822700873	4.98039640016946	2.16107207771795e-06	-0.015503875968996	1
ENSG00000143554.13	SLC27A3	1	153774134	1_75	0	0.0414757749736169	9.25491009490209	6.40216435941115e-06	-1.18076923076916	1
ENSG00000143614.9	GATAD2B	1	153924372	1_75	0	0.0249126076967309	4.58451362233407	1.90490166875473e-06	0.150684931506931	1
ENSG00000198837.9	DENND4B	1	153940057	1_75	0	0.0247413781679844	4.52151134206946	1.86581086453577e-06	-0.0874660205774769	2
ENSG00000143578.15	CREB3L4	1	153965090	1_75	0	0.0268128541224684	5.25608012061757	2.35052636940015e-06	0.278182715358505	2
ENSG00000143545.8	RAB13	1	153985724	1_75	0	0.0266478076555224	5.19977523632313	2.31103307953179e-06	-0.786764705882129	1
ENSG00000143569.18	UBAP2L	1	154219953	1_75	0	0.0264424211526364	5.12896057083464	2.26199001766726e-06	-0.340116279070034	1
ENSG00000143612.19	C1orf43	1	154219315	1_75	0	0.0296751358349255	6.18393719637423	3.06067975877802e-06	-1.03651968364846	2
ENSG00000143515.16	ATP8B2	1	154325898	1_75	0	0.291054093869256	27.91358263252	0.000135503152254995	-3.60804020100516	1
ENSG00000160712.12	IL6R	1	154405422	1_75	0	0.0732499987961589	14.5179216925997	1.77366737245969e-05	-2.25954198473257	1
ENSG00000169291.9	SHE	1	154501655	1_75	0	0.0803288145800275	15.379393686135	2.0604907913451e-05	2.29876320488247	2
ENSG00000163239.12	TDRD10	1	154500057	1_75	0	0.036653517182006	8.11929110544235	4.96356682354087e-06	-0.890404663916392	2
ENSG00000160714.9	UBE2Q1	1	154559434	1_75	0	0.0307282237220057	6.50296145653113	3.33279607872089e-06	-0.781395348837055	1
ENSG00000160710.15	ADAR	1	154627302	1_75	0	0.0281698420811118	5.70743475092352	2.68154736931076e-06	-0.352975300998108	2
ENSG00000160818.16	GPATCH4	1	156601175	1_77	0	0.0285398438904673	9.44787567866008	4.49723796997017e-06	1.1501576301861	2
ENSG00000132692.18	BCAN	1	156640896	1_77	0	0.0510796412694899	14.7950649717027	1.26044767302128e-05	-1.6428571428577	1
ENSG00000132688.10	NES	1	156677793	1_77	0	0.0425229297058883	13.1051838515499	9.29450792571674e-06	-1.57246376811662	1
ENSG00000143320.8	CRABP2	1	156705979	1_77	0	0.0168512797686251	4.6410278176096	1.3043891150076e-06	-0.100628930817654	1
ENSG00000143319.16	ISG20L2	1	156728554	1_77	0	0.160621223341428	25.5871382139678	6.8546415626761e-05	-2.60897435897463	1
ENSG00000143314.12	MRPL24	1	156741833	1_77	0	0.0221307376410993	7.12465987331259	2.62978431940138e-06	-0.814220135379244	2
ENSG00000143294.14	PRCC	1	156768636	1_77	0	0.0330451423552565	10.7898473368152	5.94679589099761e-06	-1.46099290780052	1
ENSG00000198400.11	NTRK1	1	156815564	1_77	0	0.036384833240387	11.6727653016559	7.08360356513711e-06	1.34586466165358	1
ENSG00000027869.11	SH2D2A	1	156815564	1_77	0	0.036384833240387	11.6727653016559	7.08360356513711e-06	1.34586466165358	1
ENSG00000027644.4	INSRR	1	156926372	1_77	0	0.167529616178345	25.9958888590498	7.26367443796642e-05	3.0880000000002	1
ENSG00000187800.13	PEAR1	1	156893412	1_77	0	0.0171105652341917	4.78005471071899	1.36413492921198e-06	0.52000000000004	1
ENSG00000132694.18	ARHGEF11	1	157045234	1_77	0	0.0215575446936446	6.88529425750818	2.47560816393627e-06	1.07189542483676	1
ENSG00000158473.6	CD1D	1	158180329	1_78	0	0.08173991654391	19.866606474764	2.70843230191289e-05	2.28000000000043	1
ENSG00000158488.15	CD1E	1	158353463	1_78	0	0.0219716053319485	7.76225558759495	2.84452551422433e-06	-0.982107355865058	1
ENSG00000163563.7	MNDA	1	158830693	1_78	0	0.0821127377333827	19.9088331237318	2.72656869567635e-05	-2.62405350536581	2
ENSG00000163564.14	PYHIN1	1	158930391	1_78	0	0.0335322921998011	11.6274274625336	6.50289866413711e-06	1.4650761533765	2
ENSG00000163565.18	IFI16	1	158999863	1_78	0	0.100776287072813	21.8338851532988	3.66985986310801e-05	-2.42514970059798	1
ENSG00000163568.14	AIM2	1	159146891	1_78	0	0.0221688592187995	7.84379308313557	2.90021089449815e-06	0.947712418300449	1
ENSG00000213088.9	ACKR1	1	159212079	1_78	0	0.0362059366845653	12.3310087353565	7.44626518219956e-06	1.66406250000023	1
ENSG00000179639.10	FCER1A	1	159289890	1_78	0	0.0154005944192172	4.52523923869522	1.16235592449709e-06	-0.17886178861786	1
ENSG00000158716.8	DUSP23	1	159780839	1_78	0	0.0158772910589566	4.80260735094804	1.27178469157707e-06	-0.315789473684181	1
ENSG00000181036.13	FCRL6	1	159800388	1_78	0	0.0945788472442118	21.2357372520069	3.34981995375983e-05	-2.21751412429446	1
ENSG00000188004.9	C1orf204	1	159830315	1_78	0	0.0167122981137632	5.26909475804717	1.46869727281471e-06	-0.454368166655861	3
ENSG00000243284.1	VSIG8	1	159856126	1_78	0	0.0169032306838097	5.37250761283581	1.5146310777772e-06	0.425373134328458	1
ENSG00000213085.9	CFAP45	1	159899758	1_78	0	0.016955004724943	5.40034805718059	1.52714323308094e-06	-0.463302752293472	1
ENSG00000152332.15	UHMK1	1	162496869	1_80	0	0.0134704975039044	4.53414221149673	1.01868257821963e-06	-0.0555555555555601	1
ENSG00000117143.13	UAP1	1	162556422	1_80	0	0.0175540113782261	6.94314158043649	2.03278993784907e-06	-0.805360141514727	2
ENSG00000162733.16	DDR2	1	162631124	1_80	0	0.0152088006497721	5.63790452668873	1.43012102054567e-06	-0.515254237287878	1
ENSG00000132196.13	HSD17B7	1	162790775	1_80	0	0.0148595898771471	5.42659957641095	1.34491459100634e-06	-0.465631929046597	1
ENSG00000143248.12	RGS5	1	163317741	1_80	0	0.0264507196836289	10.6829625243911	4.71291170544526e-06	1.49034749034644	1
ENSG00000143228.12	NUF2	1	163266611	1_80	0	0.0423674860152132	15.0016492566359	1.06006332052247e-05	-1.770161290323	1
ENSG00000185630.18	PBX1	1	164555760	1_80	0	0.0190728989815452	7.69904383388066	2.44913997194813e-06	-0.937931034482716	1
ENSG00000143149.12	ALDH9A1	1	165698544	1_81	0	0.0384311056014455	7.87347241709439	5.04672098189407e-06	0.938356164383712	1
ENSG00000143157.11	POGK	1	166838846	1_82	0	0.0392134044181355	16.3212242026137	1.06744961431718e-05	-1.8261964735522	1
ENSG00000152382.5	TADA1	1	166875791	1_82	0	0.126022784702837	27.0658807626942	5.6889398471399e-05	2.87141578129429	3
ENSG00000143162.7	CREG1	1	167548592	1_82	0	0.0187641797117705	9.61754413016733	3.00991254472944e-06	-1.13929045722415	4
ENSG00000198771.10	RCSD1	1	167631605	1_82	0	0.0107150217737902	4.52227118876543	8.0818310213329e-07	0.015267175572518	1
ENSG00000197965.11	MPZL1	1	167705500	1_82	0	0.0108062489260785	4.59860500499823	8.2882182892275e-07	-0.138580724977433	2
ENSG00000143164.15	DCAF6	1	167936173	1_82	0	0.0572645113040446	19.8248924800272	1.89346161336289e-05	-2.11805555555582	1
ENSG00000143158.10	MPC2	1	167936749	1_82	0	0.010714464995741	4.52161945718283	8.08024640960136e-07	0.0137614678899001	1
ENSG00000143147.14	GPR161	1	168137545	1_82	0	0.0111080527951942	4.8474454336995	8.98071614646448e-07	-0.375695763552738	2
ENSG00000143155.12	TIPRL	1	168178854	1_82	0	0.0107163203353632	4.52307867135964	8.08425370587903e-07	0.0659988132509994	2
ENSG00000143196.4	DPT	1	168729632	1_82	0	0.0165533573625996	8.49559486325237	2.34552458894344e-06	-1.03030303030277	1
ENSG00000143153.12	ATP1B1	1	169105498	1_82	0	0.0670376234177251	21.3792407978406	2.39040227756976e-05	2.29015544041434	1
ENSG00000143156.13	NME7	1	169319532	1_83	0	0.0190446771998848	4.90773127308094	1.55888649998509e-06	-0.540200165527948	2
ENSG00000117477.12	CCDC181	1	169438146	1_83	0	0.0193235482795786	5.10108800909482	1.64403022869929e-06	-0.604813492014841	3
ENSG00000198734.10	F5	1	169586812	1_83	0	0.0429739681066748	12.3987169310704	8.88673659388409e-06	-1.71671465123204	2
ENSG00000174175.16	SELP	1	169633003	1_83	0	0.2202785765762	22.2879044289238	8.18844815862988e-05	-3.0364963503671	1
ENSG00000007908.15	SELE	1	169764425	1_83	0	0.0390592812850096	11.4536869166187	7.46156043542279e-06	1.89592123769251	1
ENSG00000000457.13	SCYL3	1	169915293	1_83	0	0.028344748743599	9.13641014106384	4.3192496266812e-06	-2.25694444444451	1
ENSG00000116132.11	PRRX1	1	170673368	1_84	0	0.0120139506808015	5.12076406262195	1.02607880474942e-06	-0.316455696202657	1
ENSG00000007933.12	FMO3	1	171090009	1_84	0	0.0111689137415246	4.52374711018202	8.42692950983107e-07	-0.00735294117647275	1
ENSG00000094963.13	FMO2	1	171185820	1_84	0	0.0117059890855211	4.98759588793614	9.73776923914979e-07	-0.379468596751664	2
ENSG00000010932.16	FMO1	1	171247727	1_84	0	0.0390702393105538	15.9596585852498	1.03999146094775e-05	1.70917562826578	2
ENSG00000076258.9	FMO4	1	171313714	1_84	0	0.0141819348454827	6.68697178289826	1.58170352316901e-06	0.904379237060706	2
ENSG00000117523.15	PRRC2C	1	171401638	1_84	0	0.0112907105862574	4.6110740353849	8.68327341683822e-07	0.246123721085581	2
ENSG00000034971.16	MYOC	1	171646796	1_84	0	0.0111687860634241	4.623277030652	8.61223744805357e-07	0.198928934143566	2
ENSG00000117533.14	VAMP4	1	171742012	1_84	0	0.0278013536845955	12.6298510980729	5.85631298032426e-06	1.79513668437049	2
ENSG00000010165.19	METTL13	1	171781911	1_84	0	0.0156766663170596	7.42047362073585	1.94019528773653e-06	-1.07317073170741	1
ENSG00000197959.13	DNM3	1	171841377	1_84	0	0.0210585021915052	10.4985643836515	3.68737663793691e-06	1.1962421711903	1
ENSG00000094975.13	SUCO	1	172457718	1_84	0	0.0112123373191753	4.56008992031179	8.52765588543573e-07	0.0463576158940584	1
ENSG00000117560.7	FASLG	1	172658724	1_84	0	0.0171184546025993	7.65345623521553	2.18515507973243e-06	-0.430167597765402	1
ENSG00000117592.8	PRDX6	1	173472327	1_85	0	0.0289768855429549	7.16655125639977	3.46355447227873e-06	-1.24840764331215	1
ENSG00000183831.6	ANKRD45	1	173668379	1_85	0	0.022804869342952	4.63747652472264	1.76388155223422e-06	-0.306569343065714	1
ENSG00000076321.10	KLHL20	1	173714815	1_85	0	0.0256615687190138	5.50805056593503	2.35744313600655e-06	0.398437500000083	1
ENSG00000117593.9	DARS2	1	173823772	1_85	0	0.0228855400067551	4.67274918008626	1.78358470741358e-06	-0.557971014492583	1
ENSG00000185278.15	ZBTB37	1	173868168	1_85	0	0.0242458120583788	5.02769268957431	2.03313194520579e-06	-0.14965986394558	1
ENSG00000117601.13	SERPINC1	1	173916899	1_85	0	0.0227975314775271	4.63095438561125	1.76083407070008e-06	0.303191489361764	1
ENSG00000152061.23	RABGAP1L	1	174159856	1_85	0	0.0233718700941533	4.7509479423163	1.8519695470404e-06	0.322580645161263	1
ENSG00000120333.4	MRPS14	1	175023749	1_85	0	0.025549297344188	5.69370976923054	2.42624353929615e-06	0.594470046083313	1
ENSG00000120332.15	TNN	1	175068086	1_85	0	0.0258103530843005	5.75458517479432	2.47723994221063e-06	-0.721674876847113	1
ENSG00000152092.15	ASTN1	1	177165274	1_86	0	0.0338817109428172	7.92096135159316	4.47613661297106e-06	-0.980582524272458	1
ENSG00000116147.16	TNR	1	175744070	1_86	0	0.0236964974614495	4.65044102595279	1.83796994456212e-06	-0.135531135531053	1
ENSG00000235750.9	KIAA0040	1	175209192	1_86	0	0.0414443544561034	9.77083659582606	6.75394057758197e-06	-1.20318021201423	1
ENSG00000143207.19	RFWD2	1	176207677	1_86	0	0.0235880454321976	4.6085654937955	1.8130835806479e-06	-0.104333868378775	1
ENSG00000120341.18	SEC16B	1	177921252	1_87	0	0.0577728419612227	12.614120601617	1.21546040661978e-05	-1.53751763527609	2
ENSG00000075391.16	RASAL2	1	178093563	1_87	0	0.0249854357822449	4.91254195654768	2.04716716284847e-06	-0.4051382393854	2
ENSG00000116191.17	RALGPS2	1	178657205	1_87	0	0.062289769767068	13.3119203707924	1.38298523117268e-05	1.73537034365259	3
ENSG00000116199.11	FAM20B	1	179026365	1_89	0	0.0248257268861979	6.60747678570728	2.73588428521877e-06	1.24780645918545	2
ENSG00000186283.13	TOR3A	1	179081458	1_89	0	0.0289247590950091	8.00409938446893	3.86137809543964e-06	0.609195131248556	2
ENSG00000143322.19	ABL2	1	179229941	1_89	0	0.0662970933524033	15.6434604938689	1.72976626701913e-05	-2.36718749999955	1
ENSG00000162782.15	TDRD5	1	179591583	1_89	0	0.0247642873031482	6.58478700118409	2.7197417670557e-06	0.460431654676124	1
ENSG00000169905.12	TOR1AIP2	1	179878267	1_89	0	0.0200956772465334	4.67889112319795	1.56821531903625e-06	-0.0680272108843647	1
ENSG00000135837.15	CEP350	1	179954679	1_89	0	0.034964255554796	9.74125762733832	5.68066816397356e-06	-1.22775156419198	2
ENSG00000116260.16	QSOX1	1	180144788	1_89	0	0.0395219408659505	10.8661954554781	7.16268549509258e-06	1.48484848484871	1
ENSG00000121454.5	LHX4	1	180270400	1_89	0	0.0205039682382373	4.86225722289734	1.66278445660101e-06	-0.306675172695436	2
ENSG00000230124.6	ACBD6	1	180502528	1_89	0	0.0226550756376328	5.7722178523004	2.18106362961389e-06	0.62213740458012	1
ENSG00000135821.17	GLUL	1	182389809	1_90	0	0.0210756214453967	4.91843957997525	1.72889188401045e-06	-0.656716417910551	1
ENSG00000135828.11	RNASEL	1	182570983	1_90	0	0.0243184253118264	6.22439778791192	2.52460184326156e-06	-0.649103531444692	2
ENSG00000143333.6	RGS16	1	182604092	1_90	0	0.0222051265927679	5.39461654483735	1.99790088392604e-06	0.461928934009928	1
ENSG00000135862.5	LAMC1	1	183023026	1_91	0	0.0223612345829842	5.31316778944707	1.98156998046236e-06	0.282258064516238	1
ENSG00000058085.14	LAMC2	1	183186170	1_91	0	0.0205005485109441	4.52081481112722	1.54576085101837e-06	0.153846153846105	1
ENSG00000157064.10	NMNAT2	1	183417693	1_91	0	0.021120762726352	4.79256422372674	1.68825344530473e-06	-0.204171170932376	2
ENSG00000116698.21	SMG7	1	183471970	1_91	0	0.0206375979604767	4.58156331758261	1.57700454957282e-06	0.459893048128195	1
ENSG00000116701.14	NCF2	1	183569990	1_91	0	0.105517940212818	19.6582453490116	3.45964200581402e-05	-2.2746470883206	2
ENSG00000162704.15	ARPC5	1	183635461	1_91	0	0.13462058709587	21.9758088789216	4.93419666292019e-05	-2.88153191231442	2
ENSG00000198756.10	COLGALT2	1	183966697	1_91	0	0.0873434545927712	17.8784478326711	2.60447553490358e-05	-1.94963015104841	2
ENSG00000198860.11	TSEN15	1	184050050	1_91	0	0.037279654314671	9.98979824880811	6.21138858496709e-06	1.31397262758791	2
ENSG00000116406.18	EDEM3	1	184756263	1_92	0	0.0206016140322191	4.55428004099077	1.56488015743167e-06	-0.23015873015876	1
ENSG00000135842.16	FAM129A	1	184974705	1_92	0	0.0374490446461887	10.0199903343824	6.25846965970055e-06	1.12236286919849	1
ENSG00000121486.11	TRMT1L	1	185156912	1_92	0	0.0223509157100515	5.29757353189105	1.974842294963e-06	-0.328467153284864	1
ENSG00000116679.15	IVNS1ABP	1	185317057	1_92	0	0.0208829489643861	4.6779483531364	1.62932362720919e-06	0.185185185185235	1
ENSG00000143341.11	HMCN1	1	185738081	1_92	0	0.0292751537449633	7.76320324520347	3.79053269104074e-06	1.24817518248157	1
ENSG00000047410.13	TPR	1	186376149	1_92	0	0.0419864745873395	11.0710468502756	7.75279328909621e-06	-1.73964497041459	1
ENSG00000157181.15	C1orf27	1	186376310	1_92	0	0.032044425597904	8.59073214293232	4.59137510191833e-06	1.19885600718936	3
ENSG00000262180.1	OCLM	1	186400848	1_92	0	0.0283989179852757	7.48523249751703	3.54541594472216e-06	-0.974358974359088	1
ENSG00000116703.13	PDC	1	186466092	1_92	0	0.0312133788656022	8.35005714845032	4.34700697706706e-06	1.27868852459026	1
ENSG00000073756.11	PTGS2	1	186680089	1_92	0	0.030799931295721	8.22794725273452	4.22669930265089e-06	-0.927710843373431	1
ENSG00000116711.9	PLA2G4A	1	186831272	1_92	0	0.0216250569863539	4.99640794191694	1.80208493538744e-06	0.308293831591338	2
ENSG00000090104.11	RGS1	1	192575980	1_96	0	0.0215257498792818	5.04119947703162	1.80989040535966e-06	0.367753623188343	1
ENSG00000116741.7	RGS2	1	192858113	1_96	0	0.029405008257253	7.89050806111694	3.86978092117793e-06	-1.04411764705847	1
ENSG00000116747.12	TROVE2	1	193058991	1_96	0	0.0230019509756908	5.64636017539766	2.16617409052471e-06	-0.500000000000001	1
ENSG00000116750.13	UCHL5	1	193058704	1_96	0	0.0209874259183585	4.81022886286795	1.6837787399268e-06	0.280936454849408	1
ENSG00000162687.16	KCNT2	1	196629375	1_98	0	0.0378887631761924	11.1192637842694	7.02662161575456e-06	1.3925925925919	1
ENSG00000244414.6	CFHR1	1	196740093	1_98	0	0.0205325541555225	5.51568735737151	1.88887284837736e-06	-0.460937500000046	1
ENSG00000177888.7	ZBTB41	1	197229295	1_98	0	0.0192880132550149	4.94577263195828	1.59104238173193e-06	0.288808664259891	1
ENSG00000151414.14	NEK7	1	198156916	1_99	0	0.016438308090608	4.53934917063222	1.24454559430422e-06	-0.243362831858372	1
ENSG00000081237.18	PTPRC	1	198638643	1_99	0	0.0316473459565708	9.98798104699177	5.27199645749155e-06	1.18599562363175	1
ENSG00000118197.13	DDX59	1	200670028	1_101	0	0.0254688943673601	17.4690540843614	7.42060965645881e-06	-3.29932438160637	2
ENSG00000118200.14	CAMSAP2	1	200740002	1_101	0	0.00935391519694861	4.84219568073014	7.55432856290017e-07	0.579759862779112	1
ENSG00000116852.14	KIF21B	1	201025423	1_101	0	0.00940222804145174	8.23107464104668	1.29076572879449e-06	2.10106382978718	1
ENSG00000232237.3	ASCL5	1	201127580	1_101	0	0.0107023318649468	5.57960158278384	9.95959567909253e-07	0.143617021276566	1
ENSG00000116857.16	TMEM9	1	201151202	1_101	0	0.0143690264294044	7.9201411839369	1.89810560896315e-06	-0.598081828529945	2
ENSG00000081277.12	PKP1	1	201282928	1_101	0	0.00971788667060369	4.94700799364381	8.01815685254451e-07	0.431718061674128	1
ENSG00000159166.13	LAD1	1	201400120	1_101	0	0.0222693643488956	13.2419459141806	4.91835345749883e-06	1.81060606060552	1
ENSG00000159173.18	TNNI1	1	201406685	1_101	0	0.0218994641355245	12.7591532332713	4.66031687095229e-06	1.70312499999976	1
ENSG00000174307.6	PHLDA3	1	201469408	1_101	0	0.0103386290596139	5.39386188769978	9.3008551554809e-07	0.411405295315667	1
ENSG00000134369.15	NAV1	1	201713532	1_102	0	0.0220648952317606	5.46373846191542	2.01072129586044e-06	0.777777777777676	1
ENSG00000198892.6	SHISA4	1	201887834	1_102	0	0.0200152067678543	4.57468314167486	1.52714827256266e-06	-0.0750221967098605	2
ENSG00000134375.10	TIMM17A	1	201956727	1_102	0	0.0264373702517069	7.11451021942918	3.13706390964527e-06	-0.77033670418676	2
ENSG00000176393.10	RNPEP	1	201985496	1_102	0	0.0203020881144552	4.70441399804755	1.59296541713625e-06	0.0925673892723668	2
ENSG00000143862.7	ARL8A	1	202144707	1_102	0	0.0199808581779413	4.5590273524597	1.51931015492524e-06	-0.109375000000028	1
ENSG00000143851.15	PTPN7	1	202161992	1_102	0	0.0501167095119036	12.9856672841272	1.08544275913877e-05	1.53276955602519	1
ENSG00000077157.21	PPP1R12B	1	202348568	1_102	0	0.0203909072125404	4.74420912108572	1.61346845213981e-06	0.180672268907462	1
ENSG00000117139.16	KDM5B	1	202808833	1_102	0	0.0199079869006531	4.5257238599291	1.50271113163503e-06	0.0316492857196922	2
ENSG00000117153.15	KLHL12	1	202928138	1_102	0	0.0268052718339262	7.24082296256781	3.23719045003861e-06	0.818274736176961	2
ENSG00000159346.12	ADIPOR1	1	202958751	1_102	0	0.0470676465306854	12.4066522978314	9.73951206670521e-06	1.42885375494046	1
ENSG00000159348.12	CYB5R1	1	202967673	1_102	0	0.0202014327653568	4.65910523883264	1.56980171171005e-06	-0.230769230769162	1
ENSG00000143847.15	PPFIA4	1	203025545	1_102	0	0.119294424394364	21.0954749667638	4.19729563434762e-05	-2.15573770491766	1
ENSG00000163485.16	ADORA1	1	203090600	1_102	0	0.0370354230937079	10.2017355592055	6.30160936546693e-06	-1.44029850746271	1
ENSG00000133048.12	CHI3L1	1	203186952	1_102	0	0.306980590465882	30.4633314038902	0.000155972638089365	-3.15068493150686	1
ENSG00000133063.15	CHIT1	1	203229953	1_102	0	0.0255396731770446	6.79884123168558	2.8960785736422e-06	0.694247173957475	2
ENSG00000159388.5	BTG2	1	203305408	1_102	0	0.0214174215628213	5.1920670726819	1.85467400433764e-06	-0.392070484581616	1
ENSG00000122176.10	FMOD	1	203355569	1_102	0	0.0201468457917572	4.63443703457361	1.55727084856085e-06	-0.173913043478208	1
ENSG00000170498.8	KISS1	1	204197138	1_103	0	0.0279234161738121	5.33999284199473	2.48696303170933e-06	-0.554285714285618	1
ENSG00000188783.5	PRELP	1	203475256	1_103	0	0.026792035403581	4.96183434530432	2.21721636249475e-06	0.39130434782602	1
ENSG00000058668.14	ATP2B4	1	203626383	1_103	0	0.0275266001719307	5.20910990369815	2.39153202412968e-06	-0.503496503496603	1
ENSG00000122188.12	LAX1	1	203764731	1_103	0	0.0413069327353824	8.93015380267589	6.15236356795291e-06	1.09604519773949	1
ENSG00000257315.2	ZBED6	1	203795675	1_103	0	0.0408299048417538	8.82333566196249	6.00857206772823e-06	-1.25140485466226	2
ENSG00000182004.12	SNRPE	1	203861428	1_103	0	0.0420843635574835	9.10164809509353	6.38852956962812e-06	1.14769654396374	2
ENSG00000143842.14	SOX13	1	204072756	1_103	0	0.0288527767772926	5.6394521159227	2.71384247122018e-06	0.480446927374411	1
ENSG00000133056.13	PIK3C2B	1	204495022	1_103	0	0.0293798366448665	5.80508360488828	2.8445787484599e-06	0.698348666255598	3
ENSG00000198625.12	MDM4	1	204517114	1_103	0	0.0405529565468126	8.76076489524116	5.92549524014804e-06	1.12977099236654	1
ENSG00000170382.11	LRRN2	1	204515429	1_103	0	0.028236540145623	5.4419701799458	2.56287688605705e-06	-0.553332874900023	2
ENSG00000163531.15	NFASC	1	204828332	1_104	0	0.0216709730793705	5.80978628897706	2.0999002996367e-06	-0.641860465116204	1
ENSG00000184144.11	CNTN2	1	205042978	1_104	0	0.0748486290662145	17.216573985223	2.149268575831e-05	2.29017857142758	1
ENSG00000174529.7	TMEM81	1	205084091	1_104	0	0.0885904834544822	18.7935795832976	2.77687726391351e-05	-2.5245901639342	1
ENSG00000117222.13	RBBP5	1	205121305	1_104	0	0.0466176580413507	12.8283406212029	9.97426816413772e-06	1.61437908496702	1
ENSG00000133059.16	DSTYK	1	205211346	1_104	0	0.0188135197514229	4.52082969905017	1.41856194999582e-06	0.192487603349128	2
ENSG00000133069.15	TMCC2	1	205228311	1_104	0	0.0199536791134912	5.05700784372539	1.68297132591865e-06	0.379032258064255	1
ENSG00000117266.15	CDK18	1	205503705	1_104	0	0.175545787475097	25.3298089126675	7.4162170424937e-05	2.78946062028346	2
ENSG00000174514.12	MFSD4A	1	205593074	1_104	0	0.0219112670704756	5.91047517050708	2.15998131951891e-06	-0.785234899328808	1
ENSG00000158711.13	ELK4	1	205632336	1_104	0	0.0192179954422342	4.71464096232766	1.51118215597484e-06	-0.0979020979021212	1
ENSG00000158715.5	SLC45A3	1	205680045	1_104	0	0.0192434233666233	4.72672359932114	1.51705961537012e-06	-0.360720762396887	2
ENSG00000069275.12	NUCKS1	1	205749730	1_104	0	0.097034029274819	19.646704931296	3.17961028980287e-05	-3.03199999999988	1
ENSG00000117280.12	RAB29	1	205770138	1_104	0	0.281960502387004	30.078595642973	0.000141450972173194	3.56436340665094	2
ENSG00000133065.10	SLC41A1	1	205813381	1_104	0	0.0529221028581459	13.9980800895741	1.2355652122638e-05	2.46297768989525	2
ENSG00000162877.12	PM20D1	1	205830859	1_104	0	0.0562544185263728	14.5629884672812	1.36636664314955e-05	-2.45218064293275	3
ENSG00000174502.18	SLC26A9	1	205943691	1_104	0	0.0352902557741696	10.2692506920302	6.04440655020788e-06	-1.31140350877119	1
ENSG00000263528.7	IKBKE	1	206470191	1_105	0	0.0487432152315357	17.6450436685379	1.43448831880413e-05	1.66427694639441	2
ENSG00000266094.7	RASSF5	1	206507103	1_105	0	0.010481789443366	4.64385943159872	8.11847770345533e-07	0.591456022666022	3
ENSG00000143479.15	DYRK3	1	206631420	1_105	0	0.0105524459390972	4.88637922831749	8.60003880193269e-07	1.05780346820759	1
ENSG00000123843.12	C4BPB	1	207088956	1_105	0	0.0218502637473323	10.1303867682032	3.69183953079249e-06	-0.394342762063039	1
ENSG00000123838.10	C4BPA	1	207104083	1_105	0	0.0230270759910208	12.0271692968284	4.61915274871891e-06	-1.60959779998641	2
ENSG00000196352.14	CD55	1	207321071	1_105	0	0.0107631666698	4.8365900240922	8.68239313888226e-07	0.529411764705793	1
ENSG00000117335.19	CD46	1	207751847	1_105	0	0.0183272143081612	9.57949012471797	2.92818800938373e-06	1.34769010673853	2
ENSG00000196878.14	LAMB3	1	209654144	1_106	0	0.0319056624497421	14.5695707446425	7.75308648224896e-06	1.71014492753601	1
ENSG00000123689.5	G0S2	1	209675087	1_106	0	0.0109849158546234	5.58227030642115	1.02274579438263e-06	-0.935338252293673	2
ENSG00000162757.4	C1orf74	1	209765790	1_106	0	0.0250589624823163	18.4801955285013	7.72377748077094e-06	3.15942028985433	1
ENSG00000117597.17	DIEXF	1	209827703	1_106	0	0.0161101393121387	16.3685393924496	4.39814283484152e-06	3.3853965676276	2
ENSG00000054392.12	HHAT	1	210328160	1_106	0	0.0108977261444773	4.68380909701079	8.51324596831648e-07	0.04032258064517	1
ENSG00000117625.13	RCOR3	1	211257439	1_107	0	0.01605770252019	5.35778604904667	1.43492393786239e-06	0.628787878788117	1
ENSG00000082512.14	TRAF5	1	211326278	1_107	0	0.0153316044924977	4.93674502513488	1.26237507222966e-06	0.327270985430078	2
ENSG00000170385.9	SLC30A1	1	211577020	1_107	0	0.0152082058770663	4.86322847313879	1.23356705383367e-06	-0.262641702973205	2
ENSG00000143493.12	INTS7	1	212038447	1_107	0	0.0234756626565459	8.81882068225182	3.4529355932604e-06	1.14968152866288	1
ENSG00000143476.17	DTL	1	212035474	1_107	0	0.0231866490311721	8.70575183839847	3.36669967525771e-06	1.12189616252849	1
ENSG00000066027.11	PPP2R5A	1	212283381	1_107	0	0.021239250237531	7.90540769596578	2.80042250753574e-06	0.969304576267694	2
ENSG00000065600.12	TMEM206	1	212410841	1_107	0	0.0165691053250099	5.64312428097593	1.55947630090917e-06	-0.519756069985758	2
ENSG00000117691.9	NENF	1	212431624	1_107	0	0.0160714858604503	5.36558828816815	1.43824701546595e-06	0.558282208589188	1
ENSG00000123685.8	BATF3	1	212716351	1_108	0	0.0200748895352365	4.69292783794352	1.57129289229869e-06	-0.070175438596499	1
ENSG00000143494.15	VASH2	1	212950961	1_108	0	0.0369917137745434	10.2875683730642	6.34712852031349e-06	1.26101120021893	2
ENSG00000174606.13	ANGEL2	1	212998282	1_108	0	0.0263616286417178	7.10226021543208	3.12269036669725e-06	0.730706792101886	3
ENSG00000117707.15	PROX1	1	213655457	1_108	0	0.0240450114124304	6.34323428677544	2.5438754576986e-06	0.611940298507481	1
ENSG00000143499.13	SMYD2	1	214280940	1_108	0	0.0272909552794078	7.51732457998982	3.42170170177453e-06	-0.856382978723626	1
ENSG00000152104.11	PTPN14	1	214439798	1_109	0	0.0376609753461415	7.30829531089474	4.59058207591988e-06	-0.931543210639741	2
ENSG00000117724.12	CENPF	1	214602949	1_109	0	0.0474209452179552	9.42838850420472	7.45706247396452e-06	1.274122925959	2
ENSG00000082482.13	KCNK2	1	215013405	1_109	0	0.0311745745323822	5.57510957225613	2.89877193466144e-06	-0.639344262294857	1
ENSG00000136636.12	KCTD3	1	215567710	1_109	0	0.0634046637137629	12.1152367186167	1.28118903540291e-05	-1.55797101449264	1
ENSG00000092978.10	GPATCH2	1	217631213	1_110	0	0.0179580759722567	6.86684706148845	2.05673001017525e-06	-0.821576221584636	2
ENSG00000162814.10	SPATA17	1	217631425	1_110	0	0.0141530065765055	4.69998741863503	1.10944431585027e-06	-0.110389610389633	1
ENSG00000067533.5	RRP15	1	218285209	1_110	0	0.0380172917484792	13.7222938244884	8.70097649622112e-06	-1.54687500000048	1
ENSG00000143353.11	LYPLAL1	1	219173128	1_111	0	0.033209571723463	8.44012019360325	4.67489662464959e-06	1.01587301587307	1
ENSG00000067704.9	IARS2	1	220094239	1_112	0	0.012308304730503	5.35581842750757	1.09947204308098e-06	-0.159659506883153	2
ENSG00000116141.15	MARK1	1	220528008	1_112	0	0.0167679684467591	8.1677460977003	2.28424552341475e-06	-0.998211091233724	1
ENSG00000162817.6	C1orf115	1	220711156	1_112	0	0.0112797123876315	4.56295855156327	8.5842954281097e-07	-0.0372340425531697	1
ENSG00000117791.15	MARC2	1	220747806	1_112	0	0.0126102968438337	5.57599949917511	1.17275729081952e-06	0.503896103896188	1
ENSG00000186205.12	MARC1	1	220786518	1_112	0	0.0131572041632594	5.96188739052329	1.30830044190798e-06	-0.405693950178161	1
ENSG00000143498.17	TAF1A	1	222591036	1_114	0	0.0231900373713667	7.47926034319435	2.89281196305449e-06	0.863207547169839	1
ENSG00000154305.16	MIA3	1	222617179	1_114	0	0.0295224938500093	9.6855869922659	4.76912924951048e-06	-1.14678899082555	1
ENSG00000197520.10	FAM177B	1	222736869	1_114	0	0.019077671952633	5.69922128676909	1.81343086035732e-06	-0.570502375347478	2
ENSG00000154309.8	DISP1	1	222872138	1_114	0	0.0168873169156561	4.58849086984587	1.29238119791987e-06	0.119999999999916	1
ENSG00000187554.11	TLR5	1	223142969	1_114	0	0.0185760495577028	5.45646480607332	1.69053756271126e-06	-0.682662997155942	2
ENSG00000143502.14	SUSD4	1	223364043	1_114	0	0.0205401316834715	6.37245541655417	2.18308243246116e-06	-0.936170212766086	1
ENSG00000203697.11	CAPN8	1	223665771	1_114	0	0.0179562446917557	5.14734827970939	1.54155553520272e-06	0.51461988304112	1
ENSG00000162909.17	CAPN2	1	223701253	1_114	0	0.0952375137500728	20.5256370499493	3.2603543218866e-05	2.11209328722643	2
ENSG00000143514.16	TP53BP2	1	223846177	1_114	0	0.0169546494400741	4.62472015855132	1.30777905910372e-06	0.262443438914078	1
ENSG00000143753.12	DEGS1	1	224186568	1_114	0	0.0197432809472307	6.01173525147945	1.97960835349216e-06	-0.652000000000205	1
ENSG00000143771.11	CNIH4	1	224356827	1_114	0	0.0168730319511312	4.58079073215075	1.28912100980745e-06	0.107382550335609	1
ENSG00000143786.7	CNIH3	1	224542231	1_114	0	0.0208398449359298	6.50448655726103	2.26082844774021e-06	0.767999999999953	1
ENSG00000162923.14	WDR26	1	224436689	1_114	0	0.0170476469805642	4.67451930919369	1.32911177989167e-06	0.21902319593937	2
ENSG00000185842.15	DNAH14	1	224895916	1_115	0	0.0203250101376314	4.53889797789991	1.53865515977268e-06	0.136111111111181	1
ENSG00000143815.14	LBR	1	225415327	1_115	0	0.0262232332887716	6.59099770105225	2.8826870977609e-06	-0.601570378701747	3
ENSG00000143819.12	EPHX1	1	225811074	1_115	0	0.0328891202087517	8.44467311519959	4.63228429056512e-06	0.973262032085738	1
ENSG00000196187.11	TMEM63A	1	225892682	1_115	0	0.0231264874834172	5.59474841870878	2.1579945507303e-06	-0.148437500000062	1
ENSG00000243709.1	LEFTY1	1	225886863	1_115	0	0.0203113964973156	4.52177915416979	1.5318252960228e-06	-0.264037605634988	2
ENSG00000143811.18	PYCR2	1	225922543	1_115	0	0.02035843954726	4.60841264853913	1.56478960445173e-06	0.420765027322433	1
ENSG00000143751.9	SDE2	1	225999428	1_115	0	0.0413159185025505	12.4474536163546	8.57744682318302e-06	-2.26178010471285	1
ENSG00000163041.9	H3F3A	1	226066225	1_115	0	0.13944287881032	19.915536390194	4.63178565855586e-05	-2.11888111888136	1
ENSG00000182827.8	ACBD3	1	226207756	1_115	0	0.0207705376539	5.39112652052108	1.86761506398622e-06	-0.886718750000346	1
ENSG00000183814.15	LIN9	1	226309688	1_115	0	0.0203787442408521	4.67260949044626	1.58817008428011e-06	0.53319502074713	1
ENSG00000143799.12	PARP1	1	226407946	1_115	0	0.0205809406830494	4.76996796052618	1.63734722643954e-06	0.213017751479201	1
ENSG00000143772.9	ITPKB	1	226738931	1_116	0	0.0160145729884672	5.14935504282621	1.37539773799343e-06	0.0937976415264905	2
ENSG00000163050.16	COQ8A	1	226945529	1_116	0	0.0204303278650578	7.04372647615065	2.40014746067258e-06	0.298469387755209	1
ENSG00000143776.18	CDC42BPA	1	227316912	1_116	0	0.0190682542625378	6.46313586900115	2.05548506568778e-06	-0.570243884387251	2
ENSG00000181450.17	ZNF678	1	227546189	1_116	0	0.0161043965083348	5.581359066262	1.49914804707495e-06	-0.686363636363901	1
ENSG00000143740.14	SNAP47	1	227735217	1_116	0	0.0152911984453185	4.86842758005951	1.24162470175879e-06	-0.280000000000012	1
ENSG00000081692.12	JMJD4	1	227739541	1_116	0	0.0212282129928649	7.28176635094773	2.57816246747161e-06	0.422619047619003	1
ENSG00000143816.7	WNT9A	1	227945621	1_116	0	0.0647695718371004	18.1886796480241	1.96486314039179e-05	2.36904761904767	1
ENSG00000162910.18	MRPL55	1	228109044	1_116	0	0.0238423793745814	8.84711293651087	3.51812503964606e-06	-1.49999999999945	1
ENSG00000143774.16	GUK1	1	228140298	1_116	0	0.0212150507134653	7.55846564602878	2.67447057051697e-06	-1.07324840764324	1
ENSG00000181873.12	IBA57	1	228204107	1_116	0	0.0606903749383007	17.5166236300457	1.77308813943421e-05	-2.3310344827584	1
ENSG00000154358.20	OBSCN	1	228203890	1_116	0	0.0147533649596961	4.54998367986145	1.1195952063922e-06	0.124031007751921	1
ENSG00000162913.9	C1orf145	1	228213931	1_116	0	0.0384436315665844	12.8634724857232	8.2478876012482e-06	-1.9843750000007	1
ENSG00000162931.11	TRIM17	1	228417087	1_116	0	0.0148174527750914	4.58286747220257	1.13258539192862e-06	0.376146788990649	1
ENSG00000196890.4	HIST3H2BB	1	228458562	1_116	0	0.0197598657945094	7.14311973581364	2.35413858821804e-06	-0.971830985914993	1
ENSG00000168159.11	RNF187	1	228484557	1_116	0	0.0156298744119989	5.03343967528919	1.31214086737399e-06	0.582029742939534	2
ENSG00000154429.10	CCSAP	1	229328846	1_117	0	0.0159206176717804	5.36830553003025	1.42546724967754e-06	0.339869281045845	1
ENSG00000143632.14	ACTA1	1	229434057	1_117	2	0.419318856600585	19.3112239820677	0.000135056129554821	4.10759419922122	2
ENSG00000069248.11	NUP133	1	229508410	1_117	2	0.0232805469612301	11.2671080106363	4.37487594707658e-06	2.90523334762752	2
ENSG00000135776.4	ABCB10	1	229559119	1_117	2	0.0365253902374999	12.9657030726581	7.89861674921008e-06	-3.17307692307571	1
ENSG00000135744.7	AGT	1	230714337	1_118	0	0.0279610567780002	5.48736841263511	2.55904431088105e-06	0.56122448979568	1
ENSG00000135773.12	CAPN9	1	230613900	1_118	0	0.0629378972314046	12.9544550702229	1.35985149673689e-05	-1.58417393101824	2
ENSG00000119280.16	C1orf198	1	230869758	1_118	0	0.0353416816518689	7.63275881348679	4.49913324735638e-06	1.01956039802818	2
ENSG00000173409.13	ARV1	1	230979465	1_118	0	0.0270553395890306	5.18629346645398	2.340292725508e-06	-0.512195121951438	1
ENSG00000143633.12	C1orf131	1	231241335	1_118	0	0.0255917177826509	4.67803098119118	1.9967451448395e-06	-0.264000000000015	1
ENSG00000116906.11	GNPAT	1	231240905	1_118	0	0.025781310883879	4.74546788352699	2.04053543030293e-06	0.285818052259925	2
ENSG00000116903.7	EXOC8	1	231337950	1_118	0	0.0726318888632829	14.2867978592497	1.7307021937809e-05	1.70497427101156	1
ENSG00000162946.21	DISC1	1	231626594	1_118	0	0.0251555864861109	4.52100654039227	1.8968355826861e-06	-0.081317517625378	2
ENSG00000212916.4	MAP10	1	232801993	1_119	0	0.0203661514997274	4.5369385916173	1.54110410297109e-06	-0.102739726027419	1
ENSG00000135778.11	NTPCR	1	232953982	1_119	0	0.0226455944644985	5.50456325876767	2.079058446257e-06	-0.486486486486278	1
ENSG00000135749.18	PCNX2	1	233293246	1_119	0	0.034997010718704	9.48607832096312	5.53704129087866e-06	-1.17006802721098	1
ENSG00000143674.10	MAP3K21	1	233345412	1_120	0	0.0283523370894714	5.62844697152425	2.66156788743383e-06	-0.69696969696981	1
ENSG00000059588.9	TARBP1	1	234478952	1_121	0	0.0193917810609175	4.84535862121002	1.56712533222366e-06	-0.359715614604893	2
ENSG00000173726.10	TOMM20	1	235128439	1_121	0	0.040440638270717	11.5688028115262	7.80308837543881e-06	-1.49563463298671	2
ENSG00000152904.11	GGPS1	1	235325789	1_121	0	0.019720429013354	4.99851097550717	1.64405792259386e-06	-0.502617801047442	1
ENSG00000168243.10	GNG4	1	235651207	1_121	0	0.0498945449253711	13.5037154455316	1.12374157639059e-05	1.53205128205132	1
ENSG00000143669.13	LYST	1	235883940	1_122	0	0.0185190293995415	4.892362725189	1.51111311675027e-06	0.288659793814499	1
ENSG00000116962.14	NID1	1	236065637	1_122	0	0.0280538410017881	8.68272945748555	4.0626434221499e-06	1.0646319569124	1
ENSG00000077585.13	GPR137B	1	236135019	1_122	0	0.0543732479273779	14.7644303381816	1.33894296126299e-05	-1.71650048388891	2
ENSG00000086619.13	ERO1B	1	236249369	1_122	0	0.0179984862532784	4.63266470837045	1.39067918791223e-06	-0.180851063829705	1
ENSG00000116977.18	LGALS8	1	236531362	1_122	0	0.0296298829413995	9.18278589323044	4.53800008493341e-06	1.28279883381938	1
ENSG00000077522.12	ACTN2	1	236687130	1_122	0	0.0186573034531061	4.96015341928145	1.54349096047994e-06	-0.73076923076929	1
ENSG00000116984.12	MTR	1	236795503	1_122	0	0.0849908040112931	18.920326989749	2.68201178013466e-05	-1.93898809523725	1
ENSG00000133019.11	CHRM3	1	239386955	1_124	0	0.0991848357955526	17.5537570072965	2.9038586092762e-05	-1.93962264150951	1
ENSG00000155816.19	FMN2	1	240014481	1_125	0	0.0541340585445163	13.7433590342063	1.24086228890043e-05	1.74193548387168	1
ENSG00000182901.16	RGS7	1	241357612	1_126	0	0.043386208223744	11.9898266298922	8.67610311942048e-06	1.41666666666682	1
ENSG00000203668.2	CHML	1	241640356	1_127	0	0.0202476544589133	5.30100200348556	1.79016389833685e-06	0.46924777109873	2
ENSG00000054277.13	OPN3	1	241642749	1_127	0	0.0228388880066557	6.39938188311161	2.43765975849705e-06	0.708950382980119	2
ENSG00000143702.15	CEP170	1	243254880	1_128	0	0.0326771770102392	8.9000815100772	4.85063527044965e-06	-1.29545454545498	1
ENSG00000054282.15	SDCCAG8	1	243254880	1_128	0	0.0326771770102392	8.9000815100772	4.85063527044965e-06	1.29545454545498	1
ENSG00000035687.9	ADSS	1	244452097	1_129	0	0.0313610695288249	6.24268301976567	3.26529373099531e-06	0.68106312292385	1
ENSG00000179397.17	C1orf101	1	244454207	1_129	0	0.0464970944329046	9.85998199813386	7.6464885513613e-06	-1.20357734018744	2
ENSG00000203667.9	COX20	1	244832361	1_129	0	0.0270734390296445	4.8975582145322	2.21148062303438e-06	-0.250688705234233	1
ENSG00000203666.12	EFCAB2	1	244970187	1_129	0	0.0327542359802094	6.64084423634703	3.62786295553687e-06	0.713448941386567	2
ENSG00000162849.15	KIF26B	1	245155106	1_129	0	0.0405162031824373	8.59263928251514	5.80651331860793e-06	-1.01470588235266	1
ENSG00000185420.18	SMYD3	1	246507596	1_130	0	0.0165132209358794	4.9135925805118	1.35329052272277e-06	0.31612903225803	1
ENSG00000162852.13	CNST	1	246568001	1_130	0	0.0222024813914014	7.61119391923089	2.81847643074322e-06	0.932330827067471	1
ENSG00000143653.9	SCCPDH	1	246720005	1_130	0	0.033205220234133	11.2910225475644	6.25316293944723e-06	1.69873294845388	2
ENSG00000277462.1	ZNF670	1	247078730	1_130	0	0.0197562897741579	6.54674222145051	2.15720160120904e-06	-0.742331288343431	1
ENSG00000188295.14	ZNF669	1	247104366	1_130	0	0.0268172683386005	9.33563182052271	4.17559490370324e-06	-1.20155038759666	1
ENSG00000162714.12	ZNF496	1	247330860	1_131	0	0.0407260662617108	10.5817055653272	7.18767186509381e-06	-1.03846153846181	1
ENSG00000162722.8	TRIM58	1	247645251	1_131	0	0.0294668528719647	8.34170453643862	4.09966776650995e-06	-1.30769230769234	1
ENSG00000175137.10	SH3BP5L	1	248826485	1_131	0	0.0477108171781436	12.5757790988234	1.00071834390761e-05	1.60986547085293	1
ENSG00000171163.15	ZNF692	1	248859244	1_131	0	0.0258994395755043	6.95496450491543	3.00431447445393e-06	-0.905775075987773	1
ENSG00000184731.5	FAM110C	2	47011	2_1	0	0.029856395967588	7.97865693334854	3.97307971865829e-06	0.944237918215063	1
ENSG00000143727.15	ACP1	2	264429	2_1	0	0.0296286642329914	7.90857726086113	3.90814384013085e-06	1.04580152671706	1
ENSG00000035115.21	SH3YL1	2	268293	2_1	0	0.0341314447773201	9.2044671998286	5.23978457787421e-06	-1.20769230769242	1
ENSG00000151353.14	TMEM18	2	676782	2_1	0	0.0622764341753585	14.7476579065311	1.53181704697832e-05	1.83063004193265	2
ENSG00000115705.20	TPO	2	1374163	2_1	0	0.0218600559724942	5.13051838814119	1.87056422323794e-06	-0.573170731707407	1
ENSG00000130508.10	PXDN	2	1742396	2_1	0	0.0204774571727653	4.53467447231253	1.54875331152679e-06	-0.0314465408804955	1
ENSG00000032389.12	TSSC1	2	3377418	2_2	0	0.0193889923266327	5.96509921644058	1.92900350142884e-06	0.638709677419475	1
ENSG00000171853.15	TRAPPC12	2	3379891	2_2	0	0.0225021389946919	7.32289291708009	2.74831553051989e-06	-0.853871652852665	2
ENSG00000182551.13	ADI1	2	3497843	2_2	0	0.0167873621374545	4.65284446694442	1.3027500548034e-06	0.159203980099597	1
ENSG00000171865.9	RNASEH1	2	3558879	2_2	0	0.0188229324083071	5.69512175654405	1.78792954751752e-06	0.563909774436172	1
ENSG00000171863.12	RPS7	2	3606600	2_2	0	0.022622186669636	7.37144299276519	2.78129591885709e-06	-0.874999999999832	1
ENSG00000118004.17	COLEC11	2	3594575	2_2	0	0.0332374357577971	10.8894367460395	6.03660880773026e-06	-1.28815647838643	3
ENSG00000151692.14	RNF144A	2	6917071	2_5	0	0.0247466265146601	5.54646457498106	2.28924541444451e-06	-0.514925373134359	1
ENSG00000115738.9	ID2	2	8678930	2_6	0	0.0848236231504357	17.9278918070054	2.53633226899146e-05	1.94382022472013	1
ENSG00000134313.15	KIDINS220	2	8837975	2_6	0	0.0210046841867805	5.06629474204866	1.77487067488164e-06	-0.342281879194559	1
ENSG00000143797.11	MBOAT2	2	9003515	2_6	0	0.0199914946616883	4.61554596904162	1.5389639675246e-06	-0.0436507936508005	1
ENSG00000119185.12	ITGB1BP1	2	9452280	2_6	0	0.0207480014981	4.95423579938205	1.71440351898059e-06	-0.613207547170092	1
ENSG00000119203.13	CPSF3	2	9399534	2_6	0	0.0235811966341646	6.12171270582692	2.40768068872639e-06	0.346368715083775	1
ENSG00000134330.18	IAH1	2	9473160	2_6	0	0.176868297226878	24.9410939790101	7.35742085668572e-05	3.32363286026353	3
ENSG00000134308.13	YWHAQ	2	9627815	2_6	0	0.139807124574662	22.6622756157113	5.2843664462049e-05	3.06493506493419	1
ENSG00000115750.16	TAF1B	2	9811819	2_6	0	0.0218170536738878	5.41237688011401	1.96944671842749e-06	-0.600610819986421	4
ENSG00000134317.17	GRHL1	2	9949726	2_6	0	0.0354122234555754	9.84213049802474	5.81302807803902e-06	1.21540857916374	2
ENSG00000205795.4	CYS1	2	10080534	2_6	0	0.0250253298905839	6.66466876883635	2.78175249848394e-06	-0.71186440678002	1
ENSG00000171848.13	RRM2	2	10121909	2_6	0	0.0218127182167253	5.41056318153767	1.96839551799906e-06	-0.457831325301436	1
ENSG00000115756.12	HPCAL1	2	10267659	2_7	0	0.021971318700944	8.36145873104106	3.06406715787137e-06	1.00696566273479	2
ENSG00000115761.15	NOL10	2	10689644	2_7	0	0.014827950402613	4.7798565961568	1.18210511765792e-06	-0.239709443099239	1
ENSG00000143882.10	ATP6V1C2	2	10722013	2_7	0	0.0145806689590332	4.62689555969592	1.12519359647659e-06	0.227053140096609	1
ENSG00000162976.12	PQLC3	2	11153210	2_7	0	0.0302271833993173	11.2762637219607	5.68490237308028e-06	-1.34674552651669	3
ENSG00000134318.13	ROCK2	2	11347918	2_7	0	0.0250436414145688	9.55616971782423	3.99154873842839e-06	-1.18919499485795	2
ENSG00000169016.16	E2F6	2	11466058	2_7	0	0.0172905208310641	6.17806829207543	1.78164381973526e-06	0.618266380673288	2
ENSG00000196208.13	GREB1	2	11479905	2_7	0	0.0279604213259956	10.563057264851	4.92598915249016e-06	-1.23426573426623	1
ENSG00000134324.11	LPIN1	2	11678835	2_7	0	0.0192528574335488	7.1572606429608	2.29827574384432e-06	0.855064337690149	3
ENSG00000151779.12	NBAS	2	15560914	2_9	0	0.0382378647882692	10.1963994172288	6.50280271266377e-06	1.4393939393933	1
ENSG00000079785.14	DDX1	2	15591459	2_9	0	0.063056744187591	14.8126689927722	1.55784758979385e-05	1.69605143735133	2
ENSG00000214842.5	RAD51AP2	2	17566732	2_10	0	0.0443562231175891	15.2726993312253	1.12987517578212e-05	-1.86507936507913	1
ENSG00000197872.11	FAM49A	2	16666179	2_10	0	0.0138929654145551	4.73048876324278	1.09612750440605e-06	0.290502793296151	1
ENSG00000163032.11	VSNL1	2	17517411	2_10	0	0.0415970837355892	14.6194122434759	1.01426841779436e-05	-1.76923076923058	1
ENSG00000178295.14	GEN1	2	17622424	2_10	0	0.0138728352248567	4.7023847778355	1.08803657932829e-06	0.326966752638945	2
ENSG00000163029.15	SMC6	2	17789464	2_10	0	0.0140171509149208	4.79484242683081	1.1209705273805e-06	-0.370967741935479	1
ENSG00000170745.11	KCNS3	2	17868161	2_10	0	0.0139808838099934	4.77578081122727	1.11362537524834e-06	-0.311154032514378	3
ENSG00000240857.1	RDH14	2	18560992	2_11	0	0.0218735048129218	4.87436363592772	1.77826469720626e-06	0.283687943262391	1
ENSG00000183891.5	TTC32	2	19901227	2_12	0	0.136058606548688	21.3843480392143	4.85268541816246e-05	-3.04186046511515	1
ENSG00000068697.6	LAPTM4A	2	20051914	2_12	0	0.0223578236896732	4.61976644864291	1.72269999743526e-06	0.561637391228738	2
ENSG00000055917.15	PUM2	2	20352364	2_12	0	0.0800573646488949	16.3705621004896	2.18587330851489e-05	1.98016997167122	1
ENSG00000143869.6	GDF7	2	20666960	2_12	0	0.0303201255423659	7.40354938078372	3.74395894865433e-06	-0.909568733053154	3
ENSG00000118961.14	LDAH	2	20677676	2_12	0	0.0249721868927354	5.62925629503373	2.34459429702436e-06	-0.556122917643066	3
ENSG00000084674.14	APOB	2	21044338	2_13	0	0.0354282190723053	7.83135427172199	4.62749862020115e-06	1.05064245868755	2
ENSG00000119771.14	KLHL29	2	23465150	2_14	0	0.0485120289203492	9.78515364652897	7.91730167771026e-06	-1.38840579710225	1
ENSG00000119778.14	ATAD2B	2	23927186	2_14	0	0.0460076325826145	9.29647438026935	7.13359203430994e-06	1.0740037950666	1
ENSG00000173960.13	UBXN2A	2	23927762	2_14	0	0.0557993785085747	11.0778867942543	1.03097085962896e-05	1.86084458116943	2
ENSG00000163026.11	WDCP	2	24049787	2_14	0	0.0487108465177366	9.82290370490854	7.98041854542933e-06	-1.46590909090953	1
ENSG00000119782.13	FKBP1B	2	24000586	2_14	0	0.0402562196950039	8.06752361105631	5.41668200345771e-06	-1.26369922582484	2
ENSG00000115128.6	SF3B6	2	24081196	2_14	0	0.0275242766808604	4.5825905165012	2.10371581785723e-06	0.0807017543860041	1
ENSG00000219626.8	FAM228B	2	24064728	2_14	0	0.0335466211724308	6.3939719318809	3.57749977794026e-06	0.898809523809588	1
ENSG00000115129.13	TP53I3	2	24083717	2_14	0	0.0296894286833131	5.27527356638823	2.61220305109078e-06	0.856209150326818	1
ENSG00000176732.6	PFN4	2	24123824	2_14	0	0.0332580556713491	6.31478815107141	3.50280327369796e-06	1.00000000000014	1
ENSG00000186453.12	FAM228A	2	24174047	2_14	0	0.0294780412771852	5.20984919372808	2.56143819038021e-06	-0.169859660183037	3
ENSG00000198399.14	ITSN2	2	24360250	2_14	0	0.0277603913031804	4.66069732929918	2.1579262072324e-06	-0.434911242603393	1
ENSG00000157884.10	CIB4	2	26696221	2_16	0	0.0253924584221757	6.84500661071875	2.8989366673148e-06	0.716535433070675	1
ENSG00000171303.6	KCNK3	2	26691919	2_16	0	0.0227819662833111	5.90234482566904	2.24272429926227e-06	-0.537304065484061	3
ENSG00000213699.8	SLC35F6	2	26879679	2_16	0	0.0330948803987274	9.19959989227105	5.07796684542015e-06	-0.829145728643478	1
ENSG00000084764.10	MAPRE3	2	26971145	2_16	0	0.0248031841667722	6.69642532107799	2.77019648244132e-06	-0.89682539682562	1
ENSG00000119777.18	TMEM214	2	27031928	2_16	0	0.0280148261450589	7.67306083723209	3.58522716872954e-06	0.95275590551154	1
ENSG00000138080.13	EMILIN1	2	27078189	2_16	0	0.0194959376299696	4.7255321365554	1.53657921181348e-06	-0.56637168141599	1
ENSG00000138030.12	KHK	2	27086538	2_16	0	0.0212133903820319	5.32467812285352	1.88392474071012e-06	-0.544085960717223	2
ENSG00000138028.15	CGREF1	2	27117951	2_16	0	0.0227910282873544	5.81042516895567	2.20867562398427e-06	-0.289062500000017	1
ENSG00000143994.13	ABHD1	2	27125819	2_16	0	0.0329795027801577	9.78871096773154	5.38430576203717e-06	-1.50781250000004	1
ENSG00000138073.13	PREB	2	27134170	2_16	0	0.0688148352677435	17.8503549726205	2.04875033259107e-05	-2.43958868894584	1
ENSG00000138085.16	ATRAID	2	27212382	2_16	0	0.0207356759594223	6.30402896707692	2.18020084227227e-06	-1.23316137297337	2
ENSG00000138074.14	SLC5A6	2	27235922	2_16	0	0.02281741903861	7.60855459232304	2.89553477344055e-06	1.65168539325888	1
ENSG00000084774.13	CAD	2	27239208	2_16	0	0.019684709554286	5.93364245011958	1.94809660639435e-06	-1.36734693877537	1
ENSG00000138100.13	TRIM54	2	27282914	2_16	0	0.0196251732474019	6.64445200956232	2.17486735196405e-06	1.67320261437898	1
ENSG00000163794.6	UCN	2	27308797	2_16	0	0.0233091481242488	5.97010094458016	2.32096281057986e-06	0.373493975903575	1
ENSG00000115234.10	SNX17	2	27368841	2_16	0	0.0204332999851705	4.96263152054938	1.69126104667092e-06	0.0958904109589124	1
ENSG00000115241.10	PPM1G	2	27402794	2_16	1	0.0578316403288304	17.6840712979168	1.70572051778861e-05	3.89682539682471	1
ENSG00000115216.13	NRBP1	2	27428508	2_16	1	0.0639474887332102	18.2395148094535	1.94534611100747e-05	3.94399999999913	1
ENSG00000198522.13	GPN1	2	27628084	2_16	0	0.0311052763600439	13.5481518636008	7.02868735735855e-06	2.97862276081327	2
ENSG00000176714.9	CCDC121	2	27629397	2_16	0	0.123205404740849	20.1362320009903	4.13778643634212e-05	1.97790055248531	1
ENSG00000158019.20	BRE	2	27889824	2_16	0	0.0436138158034292	11.2912087418408	8.21343126348407e-06	1.2979351032448	1
ENSG00000171174.13	RBKS	2	27891044	2_16	0	0.0231584659420155	10.2962645943039	3.97694502622157e-06	2.39130434782563	1
ENSG00000075426.11	FOSL2	2	28391472	2_17	0	0.015389557770502	4.89941101359711	1.25756406816863e-06	0.114285714285716	1
ENSG00000213639.9	PPP1CB	2	28751600	2_17	0	0.0512557709456507	15.4489882442314	1.32069617023596e-05	2.08325034528211	2
ENSG00000163806.15	SPDYA	2	28780892	2_17	0	0.014849324270261	4.81869400379671	1.19342778693963e-06	-0.827663861671001	2
ENSG00000171103.10	TRMT61B	2	28869813	2_17	0	0.0259447284853377	10.303472264781	4.45854179438515e-06	-2.01587301587327	1
ENSG00000163811.11	WDR43	2	28895415	2_17	0	0.0200653246098602	7.29871019299101	2.44260035117935e-06	-0.987234042553336	1
ENSG00000189350.12	TOGARAM2	2	28957070	2_17	0	0.0211591863093294	7.86867929746977	2.77690430247554e-06	1.07261420061058	3
ENSG00000115295.19	CLIP4	2	29063206	2_18	0	0.0263415276169351	4.53232905266124	1.99123490017368e-06	-0.0719506699974104	2
ENSG00000119801.12	YPEL5	2	30156496	2_18	0	0.0264579156695709	4.57262089411428	2.01781306612061e-06	-0.164772727272765	1
ENSG00000172954.13	LCLAT1	2	30431453	2_19	0	0.0254224507917438	6.37555725802785	2.70330888240169e-06	0.853566198369534	3
ENSG00000158089.14	GALNT14	2	31154628	2_19	0	0.0209281193257304	4.60004916331012	1.60565701742883e-06	-0.218978102189785	1
ENSG00000013016.15	EHD3	2	31234492	2_19	0	0.0609348398485374	14.412525921858	1.46475800800792e-05	-1.93456460027725	2
ENSG00000158125.9	XDH	2	31431289	2_20	0	0.026744672151253	5.8865332197979	2.62577182098762e-06	0.639511201629337	1
ENSG00000162961.13	DPY30	2	32040056	2_20	0	0.0878189556933046	16.8674346120334	2.4705713975914e-05	2.5217391304358	1
ENSG00000119820.10	YIPF4	2	32278100	2_20	0	0.0340618788657461	8.1002844032651	4.60181306806725e-06	0.942160752796383	2
ENSG00000115760.13	BIRC6	2	32356560	2_20	0	0.0493184412870039	11.5038918303483	9.46268181875471e-06	1.524219525597	2
ENSG00000018699.11	TTC27	2	32678481	2_20	0	0.0253488829556606	5.39670320194889	2.28164180683892e-06	-0.763819095477484	1
ENSG00000049323.15	LTBP1	2	32938782	2_20	0	0.0247500842773228	5.17837300801444	2.13761809910054e-06	0.444444444444454	1
ENSG00000152689.17	RASGRP3	2	33470734	2_21	0	0.0152712283988635	4.5417833811917	1.15680590010076e-06	0.113766643848031	2
ENSG00000205221.12	VIT	2	36705350	2_23	0	0.0143003269370472	5.14659152797025	1.22751207467705e-06	-0.347826086956447	1
ENSG00000008869.11	HEATR5B	2	37084196	2_23	0	0.0142820110816437	5.13490421381273	1.22315590981624e-06	-0.231708885817412	2
ENSG00000152133.14	GPATCH11	2	37097965	2_23	0	0.0377151920828852	14.0012602180774	8.80731555159945e-06	2.14960629921182	1
ENSG00000218739.9	CEBPZOS	2	37206305	2_23	0	0.0134421954723222	4.58394100976208	1.02770704149334e-06	0.597315436241678	1
ENSG00000115816.14	CEBPZ	2	37231568	2_23	0	0.158528212854349	27.4557207952867	7.25937980603564e-05	3.52755905511765	1
ENSG00000003509.15	NDUFAF7	2	37231568	2_23	0	0.15852821285435	27.4557207952868	7.25937980603571e-05	-3.52755905511765	1
ENSG00000115825.9	PRKD3	2	37281290	2_23	0	0.0379118236801379	14.0485940722179	8.88316329068759e-06	2.41665904432556	2
ENSG00000163171.7	CDC42EP3	2	37754330	2_23	0	0.0187198059876885	7.59768042962345	2.37215176875108e-06	0.859872611465165	1
ENSG00000115841.19	RMDN2	2	37923332	2_24	0	0.0239688931187163	5.82781446008848	2.32977403655236e-06	0.627884140561405	2
ENSG00000143891.16	GALM	2	38666042	2_24	0	0.0209806800934591	4.61287274322537	1.61417694910433e-06	-0.135865719481168	2
ENSG00000115875.18	SRSF7	2	38751622	2_24	0	0.022698201316802	5.3306196369796	2.01803755463851e-06	-0.388059701492466	1
ENSG00000152147.10	GEMIN6	2	38752163	2_24	0	0.0253427673478186	6.33683495548614	2.67846846904298e-06	0.816666666666724	1
ENSG00000163214.20	DHX57	2	38875912	2_25	0	0.0187385788713212	4.64611220224909	1.45206631330541e-06	-0.12107623318391	1
ENSG00000188010.12	MORN2	2	38875912	2_25	0	0.0187385788713212	4.64611220224909	1.45206631330541e-06	-0.12107623318391	1
ENSG00000214694.10	ARHGEF33	2	38881632	2_25	0	0.0238739968251063	6.85492274906679	2.72952956197891e-06	0.684514081530745	2
ENSG00000115904.12	SOS1	2	39124428	2_25	0	0.032915085397588	9.79203274068763	5.37561242016297e-06	-1.42940848704443	2
ENSG00000138050.14	THUMPD2	2	39778359	2_25	0	0.019557697289463	5.0359613818283	1.64270741143192e-06	-0.32505643340852	1
ENSG00000162878.12	PKDCC	2	42048679	2_26	0	0.0222612016633263	11.8626501189353	4.40443728937573e-06	1.37500000000023	1
ENSG00000143924.18	EML4	2	42145131	2_26	0	0.0116469421042463	5.96657412995196	1.15903636693371e-06	-0.682216349543997	2
ENSG00000115944.14	COX7A2L	2	42350030	2_26	0	0.0105778910604794	5.09216259039345	8.98382860106918e-07	-0.472241719602307	2
ENSG00000171126.7	KCNG3	2	42446921	2_26	0	0.0153183144535827	8.457444755224	2.16077852851752e-06	1.07772020725444	1
ENSG00000162881.6	OXER1	2	42764706	2_26	0	0.0103573920420115	4.90089276702692	8.4661453615018e-07	0.412476110357341	4
ENSG00000162882.14	HAAO	2	42769679	2_26	0	0.0145251726616461	7.97383290382111	1.93173940829455e-06	1.07376242481617	2
ENSG00000115970.18	THADA	2	43743114	2_27	0	0.0129147763973991	6.55870883289526	1.41275010478324e-06	1.39130434782627	1
ENSG00000152527.13	PLEKHH2	2	43708586	2_27	0	0.0393896309423986	16.3857501254568	1.07648589848742e-05	-1.91604068429961	2
ENSG00000223658.7	C1GALT1C1L	2	43676123	2_27	0	0.0133190324193282	6.36002229725823	1.41283491777161e-06	0.838790931989867	1
ENSG00000138036.18	DYNC2LI1	2	43774046	2_27	0	0.0213774491328964	11.3130360299126	4.03362163330522e-06	-1.84768211920499	1
ENSG00000138095.18	LRPPRC	2	43995742	2_27	0	0.0186169264301135	9.47826652897122	2.94304569366153e-06	1.31688816251466	2
ENSG00000138079.13	SLC3A1	2	44275649	2_28	0	0.0172205644115875	4.61121633138028	1.32441162583682e-06	0.400000000000093	1
ENSG00000138078.15	PREPL	2	44361802	2_28	0	0.0179991952904827	5.01391808492749	1.50518689696104e-06	-0.571428571428412	1
ENSG00000143919.14	CAMKMT	2	44359482	2_28	0	0.0171134629973889	4.55441479503828	1.29996179044395e-06	0.107461219681295	3
ENSG00000068784.12	SRBD1	2	45612248	2_28	0	0.0220889399146281	6.88022073365862	2.53476295320252e-06	-0.866767717260421	2
ENSG00000250565.6	ATP6V1E2	2	46541996	2_29	0	0.0402430989193205	9.52758508251974	6.39490883363217e-06	-1.3359999999999	1
ENSG00000119729.11	RHOQ	2	46541996	2_29	0	0.0402430989193205	9.52758508251974	6.39490883363217e-06	-1.3359999999999	1
ENSG00000151665.12	PIGF	2	46617108	2_29	0	0.0233669115132908	4.54977456868503	1.77317377040019e-06	0.0560747663551462	1
ENSG00000119878.5	CRIPT	2	46688209	2_29	0	0.0242175035902446	4.87619077087387	1.96956431276341e-06	-0.306686046511518	1
ENSG00000171150.7	SOCS5	2	46708782	2_29	0	0.05277017018445	12.0250005752473	1.05836070321048e-05	-1.42931937172788	1
ENSG00000068724.15	TTC7A	2	46922132	2_29	0	0.0496193952053291	11.4564760231038	9.48118504012483e-06	-1.4314868804663	1
ENSG00000180398.11	MCFD2	2	46940280	2_29	0	0.0235465727167785	4.61968922908044	1.81426436215056e-06	0.223655878337288	3
ENSG00000143933.16	CALM2	2	47176244	2_30	0	0.0388205736228995	11.1724730839813	7.23388117995495e-06	-1.39301310043712	1
ENSG00000119888.10	EPCAM	2	47385739	2_30	0	0.0215374343966802	5.78149545581883	2.07679802349021e-06	-0.65909090909061	1
ENSG00000095002.13	MSH2	2	47403074	2_30	0	0.020789582222527	5.45920758728044	1.89293401947412e-06	-0.558510638297914	1
ENSG00000116062.14	MSH6	2	47694698	2_30	0	0.0509818816816731	13.6820182462021	1.16339215670292e-05	2.05720372866589	2
ENSG00000162869.15	PPP1R21	2	48441151	2_31	0	0.0160718787668362	4.75041713497062	1.27338139475206e-06	0.0109489051094889	1
ENSG00000243244.5	STON1	2	48529416	2_31	0	0.0525633689714119	14.1412643900928	1.23974264532704e-05	-1.28359157557301	3
ENSG00000242441.7	GTF2A1L	2	48595242	2_31	0	0.0458117539544173	15.611972666216	1.19287464437476e-05	2.11999999999981	1
ENSG00000179915.22	NRXN1	2	51224848	2_33	0	0.0358385557474034	6.06336230730416	3.62429988269968e-06	-0.651972157772773	1
ENSG00000143942.4	CHAC2	2	53767569	2_35	0	0.0402964460444164	7.86248599496576	5.28429111982116e-06	0.886075949367329	1
ENSG00000115239.21	ASB3	2	53788266	2_35	0	0.0351583466800948	6.6100571098222	3.87608918795728e-06	1.05691056910598	1
ENSG00000119737.5	GPR75	2	53860333	2_35	0	0.0758031351437086	13.7103568222395	1.73338898054387e-05	1.78362573099399	1
ENSG00000068878.14	PSME4	2	53921173	2_35	0	0.0286680726326795	4.74076136538286	2.26676603494165e-06	-0.277199150729115	2
ENSG00000170634.12	ACYP2	2	53971924	2_35	0	0.0318667471923937	5.70904314480446	3.0343185050278e-06	-0.817073722450718	2
ENSG00000177994.15	C2orf73	2	54330223	2_35	0	0.0670054415452391	12.5612340905277	1.40379111127795e-05	-1.66171365438387	2
ENSG00000115306.15	SPTBN1	2	54460117	2_36	0	0.0435314652522953	11.1946026710974	8.12778253064911e-06	1.39520958083893	1
ENSG00000214595.11	EML6	2	54723342	2_36	0	0.0393278071155075	10.2607376950745	6.73036197499386e-06	-1.26811594202864	1
ENSG00000115310.17	RTN4	2	54977362	2_36	0	0.0210026216174447	4.52114436351881	1.58373308112194e-06	-0.0847709033861809	2
ENSG00000143947.13	RPS27A	2	55232881	2_36	0	0.0275822031486357	7.00948640061002	3.22459559132753e-06	-1.05300353356884	1
ENSG00000162994.15	CLHC1	2	55231958	2_36	0	0.0218671962613841	4.88906989827214	1.78311541606722e-06	0.280519480519499	1
ENSG00000115355.15	CCDC88A	2	55420164	2_36	0	0.0216246212839053	4.78730907919502	1.72663318389168e-06	-0.317307692307592	1
ENSG00000163001.11	CFAP36	2	55521949	2_36	0	0.0918877792383418	18.1343510432722	2.77920050251812e-05	-2.14379084967278	1
ENSG00000275052.4	PPP4R3B	2	55619377	2_36	0	0.028669220562863	7.36291282219921	3.52067267683108e-06	0.745235370813706	2
ENSG00000138035.14	PNPT1	2	55693981	2_36	0	0.0318800545979251	8.33471259317259	4.43169425635632e-06	-1.25806451612866	1
ENSG00000115380.19	EFEMP1	2	55924122	2_36	0	0.0280953222074145	7.1780286268186	3.36356100346104e-06	-0.816513761467565	1
ENSG00000055813.5	CCDC85A	2	56183915	2_37	0	0.0237791707844565	4.55866649126912	1.80798420610216e-06	0.0968660968660172	1
ENSG00000028116.16	VRK2	2	57907323	2_38	0	0.0172566516436279	4.74069154152744	1.36445223213357e-06	0.173124719611968	2
ENSG00000115392.11	FANCL	2	58241625	2_39	0	0.0362557225280131	9.54399456680876	5.77120968065585e-06	1.0679012345682	1
ENSG00000119866.20	BCL11A	2	60446110	2_40	0	0.0232669211596741	7.03704602714207	2.73079698968448e-06	0.841059602648715	1
ENSG00000115421.12	PAPOLG	2	60755661	2_40	0	0.0184256480656944	5.7207566644186	1.75807076685046e-06	-1.21774193548397	1
ENSG00000162924.13	REL	2	60881694	2_40	0	0.0185350095470467	8.09604765876587	2.50279901677153e-06	1.93023255814004	1
ENSG00000162927.13	PUS10	2	61018416	2_40	0	0.0194640493245601	12.0065192579702	3.89771808218244e-06	-2.97546012270111	1
ENSG00000162929.13	KIAA1841	2	61065721	2_40	0	0.0393847631775	34.6032487012218	2.27303026380532e-05	-5.91176820996853	2
ENSG00000237651.6	C2orf74	2	61144588	2_40	0	0.0178715515361512	25.5223345626363	7.6075140093575e-06	5.46705072433391	2
ENSG00000115464.14	USP34	2	61470194	2_40	0	0.0535746914438737	12.6958921916328	1.13444386272064e-05	-0.126373626373624	1
ENSG00000082898.16	XPO1	2	61538854	2_40	0	0.0321176212175223	9.07139934333428	4.85934533118887e-06	0.304093567251547	1
ENSG00000170264.12	FAM161A	2	61854233	2_40	0	0.0176049526916332	4.69500855461016	1.37857803910678e-06	0.666416977254713	2
ENSG00000115484.14	CCT4	2	61888641	2_40	0	0.0189765955948842	5.28506639952878	1.67274159407523e-06	0.581469166365548	2
ENSG00000173163.10	COMMD1	2	61889168	2_40	0	0.0178752007634834	4.64389991794515	1.38450294976056e-06	-0.232876712328721	1
ENSG00000186889.9	TMEM17	2	62506118	2_41	0	0.0262314586821915	4.88900203553946	2.13896050323404e-06	-0.0988666647188623	2
ENSG00000014641.17	MDH1	2	63588667	2_41	0	0.0251560359872582	4.53390890349908	1.90228289506435e-06	0.21192403047701	2
ENSG00000143951.15	WDPCP	2	63804856	2_41	0	0.0494341486497695	10.6692392950666	8.79671700205621e-06	-1.16470588235296	1
ENSG00000169764.15	UGP2	2	63841888	2_41	0	0.0251995332065456	4.55119107417871	1.91283570897644e-06	0.0817438692098219	1
ENSG00000143952.19	VPS54	2	63991923	2_41	0	0.0269963590902447	5.21249826836098	2.3469899262797e-06	0.448083137057522	3
ENSG00000119862.12	LGALSL	2	64453833	2_42	0	0.0201630311882355	4.75145942812331	1.5978755547957e-06	-0.27397949940559	2
ENSG00000119844.15	AFTPH	2	64526600	2_42	0	0.0336510767009717	9.43237747642323	5.29395496658665e-06	-1.14285714285696	1
ENSG00000115902.10	SLC1A4	2	64987896	2_42	0	0.0213522415931516	5.27397794828535	1.87820023197863e-06	-0.465511082053575	2
ENSG00000138069.16	RAB1A	2	65129770	2_42	0	0.0208661741633245	5.06399253427294	1.76236553166293e-06	-0.506100163993988	2
ENSG00000138071.13	ACTR2	2	65227510	2_42	0	0.0243061854068885	6.45649386560607	2.61742143495938e-06	-1.18518518518502	1
ENSG00000198369.9	SPRED2	2	65433000	2_42	0	0.130192243144574	22.0391459536778	4.78563945611017e-05	-2.85119047619173	1
ENSG00000143971.7	ETAA1	2	67397170	2_44	0	0.0241721134054721	8.25855927317197	3.32949999694658e-06	0.976214059844605	2
ENSG00000197223.11	C1D	2	68111647	2_45	0	0.0262046440682766	5.24198005972085	2.29104561065411e-06	-0.445993031358985	1
ENSG00000243667.6	WDR92	2	68157965	2_45	0	0.0272423819694788	5.59696237394369	2.54306564470829e-06	-0.697674418604857	1
ENSG00000115946.7	PNO1	2	68157965	2_45	0	0.0434712964164614	9.88275502484779	7.16540475835068e-06	1.39890459390743	2
ENSG00000221823.10	PPP3R1	2	68256264	2_45	0	0.0653722110830116	13.6545379526468	1.48877918721987e-05	-1.75781250000016	1
ENSG00000115956.9	PLEK	2	68360597	2_45	0	0.0806362283879601	15.6102542890158	2.09942463772906e-05	2.10834596812161	2
ENSG00000204923.3	FBXO48	2	68467123	2_45	0	0.0243168728475002	4.55900630933389	1.84900473230854e-06	0.0569852941176612	1
ENSG00000169621.9	APLF	2	68467927	2_45	0	0.0243897102988386	4.58631400503279	1.86565154898104e-06	0.137920940626314	2
ENSG00000163219.11	ARHGAP25	2	68679972	2_45	0	0.0519517774914603	11.5260273121409	9.98711753891686e-06	-1.54716981132089	1
ENSG00000169604.19	ANTXR1	2	69012709	2_46	0	0.066791187511088	14.4532534681288	1.61007048807491e-05	1.65397923875405	1
ENSG00000198380.12	GFPT1	2	69382972	2_46	0	0.0281103371345696	6.48288146710258	3.03944466273674e-06	-0.687119740382608	2
ENSG00000169599.12	NFU1	2	69423598	2_46	0	0.0233581807897043	4.7909156572689	1.86645552764001e-06	-0.240548595618069	2
ENSG00000196975.15	ANXA4	2	69645260	2_46	0	0.0256504095510594	5.64577796730819	2.41533961165173e-06	0.553772070626065	1
ENSG00000087338.4	GMCL1	2	69829233	2_46	0	0.0411576902980252	9.97874711840429	6.84994551864828e-06	-1.56962025316459	1
ENSG00000244617.2	ASPRV1	2	69963740	2_46	0	0.0414310447354113	10.0396160696311	6.93750158458963e-06	1.35984848484868	1
ENSG00000115998.7	C2orf42	2	70246321	2_46	0	0.0228054365988798	4.57234729199002	1.7391526640015e-06	0.0393604276384235	2
ENSG00000116001.15	TIA1	2	70249121	2_46	0	0.0242504157771143	5.13314369263632	2.07616906766687e-06	-0.435999999999844	1
ENSG00000143977.13	SNRPG	2	70293366	2_46	0	0.0228494272139618	4.58993335586185	1.74920940226664e-06	-0.0204392592215009	2
ENSG00000035141.7	FAM136A	2	70301695	2_46	0	0.0277747262142251	6.37304352135871	2.95227477954333e-06	-0.894736842105005	1
ENSG00000183733.6	FIGLA	2	70790960	2_47	0	0.0400228867938966	13.3983673022204	8.94376532781515e-06	-1.68297936479584	3
ENSG00000135638.13	EMX1	2	72917282	2_47	0	0.0163359366436887	5.20865298641404	1.41915414688893e-06	-0.234285714285744	1
ENSG00000152672.7	CLEC4F	2	70887870	2_47	0	0.0176989078732716	5.93821927884335	1.75292286050893e-06	-0.701349083681579	2
ENSG00000163235.15	TGFA	2	70554042	2_47	0	0.0507140011830235	15.5791032348803	1.31774214834659e-05	-1.83505154639188	1
ENSG00000075340.22	ADD2	2	70767997	2_47	0	0.0154967166522242	4.72874632214556	1.22220994837195e-06	-0.271317829457328	1
ENSG00000116035.2	VAX2	2	70899809	2_47	0	0.0251348541858297	9.13695367235808	3.83034505157699e-06	1.10865874363291	1
ENSG00000116039.11	ATP6V1B1	2	70935632	2_47	0	0.0205706636226297	7.30829367231931	2.50740448635979e-06	0.799999999999677	1
ENSG00000144043.11	TEX261	2	70990491	2_47	0	0.0440786930565353	14.2862871486233	1.05028748293225e-05	-1.69014084507011	1
ENSG00000124357.12	NAGK	2	71063928	2_47	0	0.0154082325422471	4.6766475927045	1.2018425476013e-06	-0.187050359712225	1
ENSG00000124370.10	MCEE	2	71130580	2_47	0	0.0169108839212873	5.52352418593046	1.55791110870612e-06	-0.477611940298334	1
ENSG00000124383.8	MPHOSPH10	2	71130580	2_47	0	0.0169108839212873	5.52352418593046	1.55791110870612e-06	0.477611940298334	1
ENSG00000124374.8	PAIP2B	2	71227924	2_47	0	0.0351943110946144	12.2179085914102	7.17182106996102e-06	1.64384978228897	2
ENSG00000135636.13	DYSF	2	71453820	2_47	0	0.0190371926409193	6.60219240197568	2.09628915070508e-06	0.676348547717796	1
ENSG00000135625.7	EGR4	2	73294038	2_48	0	0.0575716854739282	13.9163322982856	1.33626883604511e-05	-1.61923076923005	1
ENSG00000135631.16	RAB11FIP5	2	73156338	2_48	0	0.0260185061558641	6.61718782544646	2.87154697818249e-06	0.813278008298557	1
ENSG00000135632.11	SMYD5	2	73214385	2_48	0	0.0250198456202487	6.25962393867177	2.61211909512452e-06	-0.695000000000019	1
ENSG00000135617.3	PRADC1	2	73233389	2_48	0	0.0220020199647252	5.08633533586921	1.86649851738882e-06	-0.351239669421545	1
ENSG00000135624.15	CCT7	2	73233389	2_48	0	0.0220020199647252	5.08633533586921	1.86649851738882e-06	0.351239669421545	1
ENSG00000144035.3	NAT8	2	73641201	2_48	0	0.0213150644543618	4.79700490569487	1.7053633229277e-06	0.351460389541384	2
ENSG00000144034.14	TPRKB	2	73719686	2_48	0	0.0221506325069567	5.14774863550757	1.9017944237256e-06	0.44615384615378	1
ENSG00000144048.10	DUSP11	2	73780009	2_48	0	0.0238304988560507	5.81488201668029	2.31118200121036e-06	-0.623076923076883	1
ENSG00000124356.15	STAMBP	2	73829050	2_48	0	0.0214355370917161	4.84840769520914	1.73337930494216e-06	-0.234305241317242	2
ENSG00000114956.19	DGUOK	2	73958749	2_48	0	0.0387365522018822	10.2627541621227	6.63048038321046e-06	1.24409448818886	1
ENSG00000163170.11	BOLA3	2	74122062	2_48	0	0.0235548538705711	5.70867206853256	2.2427228908934e-06	-0.557388937188838	2
ENSG00000114978.17	MOB1A	2	74178825	2_48	0	0.053042694713374	13.1583753826584	1.16409374776311e-05	1.60101010101024	1
ENSG00000188687.17	SLC4A5	2	74326536	2_48	0	0.0726665314562736	16.0792825194226	1.9487727688042e-05	-1.77317073170824	1
ENSG00000204843.12	DCTN1	2	74442199	2_48	0	0.029551238642937	7.78141320172439	3.83525524131391e-06	0.978991596638437	1
ENSG00000114993.16	RTKN	2	74442009	2_48	0	0.0444329462958432	11.524557611126	8.54062160245697e-06	1.41555657681784	2
ENSG00000284308.1	C2orf81	2	74421241	2_48	0	0.0248549358222646	6.19922281121639	2.56986315393869e-06	0.715789473684595	1
ENSG00000005448.16	WDR54	2	74421241	2_48	0	0.0248549358222646	6.19922281121639	2.56986315393869e-06	0.715789473684594	1
ENSG00000239779.6	WBP1	2	74458316	2_48	0	0.0504812454641146	12.7011958562616	1.06938670331694e-05	-1.57179555286755	2
ENSG00000115275.11	MOGS	2	74465520	2_48	0	0.0247001427860016	6.14216566186455	2.53035290063429e-06	-0.694915254237396	1
ENSG00000115282.19	TTC31	2	74483364	2_48	0	0.0243921407228062	6.02757477314826	2.45218159820987e-06	-0.672316384180884	1
ENSG00000179528.15	LBX2	2	74518953	2_48	0	0.0208717059181348	4.6053228709188	1.60316467835078e-06	0.0782122905028064	1
ENSG00000115289.13	PCGF1	2	74508487	2_48	0	0.0244288952043676	6.041324135548	2.46147862973329e-06	0.674285714285737	1
ENSG00000115325.13	DOK1	2	74548714	2_48	0	0.020820879627082	4.58309089908048	1.59154033606968e-06	0.158602150537632	1
ENSG00000159374.17	M1AP	2	74646254	2_48	0	0.0226241690723864	5.34074679966518	2.01527692460316e-06	0.484042553191367	1
ENSG00000115350.11	POLE4	2	74958540	2_48	0	0.047171937214211	12.0756807174908	9.50069637614181e-06	1.4905545966463	2
ENSG00000115363.13	EVA1A	2	75569460	2_49	0	0.0350731590695864	6.92387046124669	4.05026952757002e-06	0.784200385356688	1
ENSG00000005436.13	GCFC2	2	75711125	2_49	0	0.0507723702876791	10.3272749329743	8.74527122704e-06	1.07471264367811	1
ENSG00000143954.12	REG3G	2	79025902	2_51	0	0.0809565012772286	16.5071497585438	2.22886583803552e-05	1.95894126254096	2
ENSG00000066032.18	CTNNA2	2	79214731	2_51	0	0.0227270101205199	4.80127174803407	1.81994682203807e-06	-0.251968503937029	1
ENSG00000172023.7	REG1B	2	79088225	2_51	0	0.0220408950563774	4.52157875625105	1.66218528037885e-06	-0.128571428571432	1
ENSG00000115386.5	REG1A	2	79140700	2_51	0	0.0220495250715169	4.5251500392301	1.66414946115349e-06	-0.0763052208835386	1
ENSG00000163541.11	SUCLG1	2	84459875	2_53	0	0.0167639094964928	5.99771413843501	1.67695410048134e-06	-0.685553034397115	2
ENSG00000115423.18	DNAH6	2	84516307	2_53	0	0.0143108131700498	4.55822903077808	1.08797911913142e-06	-0.12683823529412	1
ENSG00000034510.5	TMSB10	2	84905643	2_53	0	0.0198292569208287	7.52732425530593	2.48947156436858e-06	-0.941666666666577	1
ENSG00000176407.17	KCMF1	2	84970689	2_54	0	0.039843037950542	12.0389517715938	8.00020702037054e-06	1.61825726141126	1
ENSG00000152291.13	TGOLN2	2	85320634	2_54	0	0.0187807688262559	5.16060853041326	1.61649508501919e-06	0.417719052671669	4
ENSG00000042445.13	RETSAT	2	85333536	2_54	0	0.0496472651330151	14.0648535125414	1.16463717563281e-05	-1.68414705549149	2
ENSG00000042493.15	CAPG	2	85417309	2_54	0	0.0443545710482051	13.02569642927	9.63605880421648e-06	-1.58320272361668	3
ENSG00000115486.11	GGCX	2	85537837	2_54	0	0.0508627963821439	14.2880438501258	1.21208510273711e-05	1.60975609756075	1
ENSG00000168899.4	VAMP5	2	85535086	2_54	0	0.0178746292655673	4.71017420458565	1.40421664998594e-06	-0.406940930569904	2
ENSG00000168890.13	TMEM150A	2	85607518	2_54	0	0.0226300235599574	6.86052837456072	2.58942106426381e-06	-0.964028776978157	1
ENSG00000168883.19	USP39	2	85600891	2_54	0	0.026227014924181	8.20754845288651	3.59023126181752e-06	-1.12403100775197	1
ENSG00000115523.16	GNLY	2	85685839	2_54	0	0.0256854033159398	8.01681604645878	3.43438053043e-06	0.838667328582018	2
ENSG00000068654.15	POLR1A	2	86105533	2_54	0	0.0245897042533999	7.61865009769527	3.12457849312779e-06	-0.986664533750713	2
ENSG00000132300.18	PTCD3	2	86105686	2_54	0	0.0244264174252434	7.55780669493433	3.07904233283462e-06	0.988165680473368	1
ENSG00000132305.20	IMMT	2	86195484	2_54	0	0.0857409739398604	19.1430751967162	2.73753842181969e-05	2.55083585146282	3
ENSG00000132313.14	MRPL35	2	86199443	2_54	0	0.0214452661810797	6.3699598263795	2.27839091414668e-06	-0.709401709401325	1
ENSG00000115561.15	CHMP3	2	86563593	2_54	0	0.017510346782548	4.52265964101005	1.32083557705556e-06	-0.180572739913168	2
ENSG00000239305.6	RNF103	2	86632919	2_54	0	0.0177534897822382	4.64823603508019	1.3763599071706e-06	0.213903743315509	1
ENSG00000172116.21	CD8B	2	86862772	2_54	0	0.017696736785712	4.619080407982	1.36335457364606e-06	0.149425287356347	1
ENSG00000172086.7	KRCC1	2	88034746	2_55	0	0.0463383416704309	12.3896585191178	9.57546624478953e-06	1.49392609925857	2
ENSG00000144115.16	THNSL2	2	88166479	2_55	0	0.0198569321354286	4.62925295728543	1.53314478393764e-06	0.191920826727766	2
ENSG00000153574.8	RPIA	2	88691440	2_55	0	0.0397666407921906	10.9822015111986	7.28397455848837e-06	1.41915261487198	3
ENSG00000249715.10	FER1L5	2	96641250	2_57	0	0.0234587053013614	6.34685233509821	2.4832619797576e-06	-0.568807339449345	1
ENSG00000144029.11	MRPS5	2	95149561	2_57	0	0.0214667450071145	5.53719363893232	1.98251286592018e-06	0.567901234568231	1
ENSG00000144026.11	ZNF514	2	95156702	2_57	0	0.031204002233484	8.95509372431087	4.66058616299106e-06	-1.3121721268379	3
ENSG00000233757.6	AC092835.2	2	95207631	2_57	0	0.0508985377855562	13.4525532408484	1.14201058999204e-05	-1.75609756097469	1
ENSG00000186281.12	GPAT2	2	96082306	2_57	0	0.0370920276481133	10.5398945607913	6.52044065675517e-06	1.40740740740692	1
ENSG00000274286.1	ADRA2B	2	96116247	2_57	0	0.0200359911641467	4.90829504911822	1.64021809355301e-06	0.491733047274525	2
ENSG00000158050.4	DUSP2	2	96138165	2_57	0	0.0229743461887878	6.1564341102408	2.35902477670887e-06	0.904555192843063	2
ENSG00000084090.13	STARD7	2	96157242	2_57	0	0.0192021101976998	4.52086507324622	1.44787346473983e-06	-0.167595896541857	2
ENSG00000144021.2	CIAO1	2	96268766	2_57	0	0.0235045404654752	6.364644014971	2.49508869353421e-06	0.77519379844945	1
ENSG00000198885.9	ITPRIPL1	2	96325607	2_57	0	0.0258320370542047	7.22689448534529	3.11365488820767e-06	-0.764659490471837	2
ENSG00000163121.9	NEURL3	2	96506388	2_57	0	0.019747263439478	4.77599139771036	1.57300666002747e-06	0.431818181818107	1
ENSG00000114982.17	KANSL3	2	96624711	2_57	0	0.0194611809031187	4.64298529865141	1.50704633032966e-06	0.0685692743076362	2
ENSG00000114988.11	LMAN2L	2	96739703	2_57	0	0.0193333987143013	4.58295866190347	1.47779520492587e-06	0.408602965356006	2
ENSG00000158158.11	CNNM4	2	96677275	2_57	0	0.0201160514064291	4.94464522785655	1.65896788682083e-06	-0.214285714285742	1
ENSG00000168763.15	CNNM3	2	96903382	2_57	0	0.0198204413996931	4.80970075865791	1.58997935248659e-06	0.678733031674638	1
ENSG00000144199.11	FAHD2B	2	97095522	2_57	0	0.0218044625782714	5.67958172017411	2.06548404819739e-06	0.904522613065555	1
ENSG00000135976.17	ANKRD36	2	97120939	2_57	0	0.0247718647184673	6.84417276764973	2.82774191353865e-06	1.0256410256409	1
ENSG00000196912.12	ANKRD36B	2	97589830	2_57	0	0.065948174242996	15.8518580056275	1.74358472543715e-05	-2.36641221374051	1
ENSG00000135940.6	COX5B	2	97645032	2_57	0	0.102558827910077	19.9863894701455	3.41875123540609e-05	-2.3915857605166	1
ENSG00000115073.7	ACTR1B	2	97658891	2_57	0	0.0196684620140263	4.7395397201206	1.55477186899213e-06	-0.0523777322486272	2
ENSG00000228486.10	LINC01125	2	97663552	2_57	0	0.0458433530683928	12.4878852625308	9.54828515715894e-06	-2.00923690159553	4
ENSG00000115085.13	ZAP70	2	97713755	2_57	0	0.110497940948276	20.6919574289228	3.81343077553139e-05	-2.54999999999976	1
ENSG00000075568.16	TMEM131	2	97995797	2_57	0	0.0906225878659851	18.8208570215506	2.84469664784531e-05	2.67659293692989	2
ENSG00000040933.15	INPP4A	2	98519664	2_58	0	0.016020032347719	4.56605554263351	1.22001363467936e-06	0.0992063492064053	1
ENSG00000183513.8	COA5	2	98608705	2_58	0	0.0508265851025239	15.1346326414688	1.28298896533691e-05	2.07142857142884	1
ENSG00000115446.11	UNC50	2	98608535	2_58	0	0.0508418565133739	15.1374064419939	1.28360966410674e-05	2.07142857142796	1
ENSG00000135951.14	TSGA10	2	99154805	2_58	0	0.016248545997237	4.69495188576859	1.27234754358499e-06	0.198641951552592	2
ENSG00000144182.16	LIPT1	2	99155218	2_58	0	0.0166092711057093	4.89480859689814	1.35595848685621e-06	0.348861569859874	2
ENSG00000158411.11	MITD1	2	99180175	2_58	0	0.0170717807021772	5.14483658167507	1.46490854897503e-06	-0.395348837209129	1
ENSG00000185414.19	MRPL30	2	99179774	2_58	0	0.0161980472448707	4.66662444556627	1.2607402512359e-06	0.251700680272162	1
ENSG00000144214.9	LYG1	2	99314447	2_58	0	0.0175720240393152	5.40780596475952	1.58490412149885e-06	-0.623999999999926	1
ENSG00000135945.9	REV1	2	99488850	2_58	0	0.0165680044938896	4.87216082990902	1.34633124614116e-06	0.360676791273126	2
ENSG00000144218.18	AFF3	2	100143348	2_58	0	0.0376049247940702	12.3607423624828	7.75263583801797e-06	-1.88356164383656	1
ENSG00000170500.12	LONRF2	2	100297738	2_58	0	0.0189057138751697	6.07413521014916	1.91530367300188e-06	-0.465026204369518	2
ENSG00000115526.10	CHST10	2	100417235	2_58	0	0.0166876364196481	4.93765707748006	1.37428200333388e-06	0.44354838709662	1
ENSG00000115539.13	PDCL3	2	100562880	2_58	0	0.015975787793014	4.54088692434506	1.20993788707588e-06	0.179687499999978	1
ENSG00000170485.16	NPAS2	2	100819337	2_58	0	0.0184437012617156	5.84875519569822	1.7991676298408e-06	-0.598765432098779	1
ENSG00000071082.10	RPL31	2	100995589	2_58	0	0.0314222426595	10.7139546814401	5.61496545596172e-06	1.36054421768663	1
ENSG00000204634.12	TBC1D8	2	101285455	2_59	0	0.0212006742146317	7.33871134314575	2.59495352237863e-06	0.378600823045312	1
ENSG00000158435.7	CNOT11	2	101252269	2_59	0	0.0210423801095584	7.86493684072012	2.7602613629785e-06	1.10300429184618	1
ENSG00000163162.8	RNF149	2	101303817	2_59	0	0.0232423399991257	8.02853024515858	3.11226094786663e-06	0.373078080316579	2
ENSG00000196460.12	RFX8	2	101475266	2_59	0	0.0279348783699046	10.3529819563324	4.82361178371103e-06	-1.22366522366475	1
ENSG00000071054.16	MAP4K4	2	101695941	2_59	0	0.0173664993574478	6.9520915016025	2.01366800532879e-06	-1.17788007352985	2
ENSG00000115590.13	IL1R2	2	101990064	2_59	0	0.0171103725099951	18.1163542471266	5.16999799341808e-06	3.99206349206472	1
ENSG00000115594.11	IL1R1	2	102104328	2_60	0	0.0117368888329906	6.06328816869057	1.18691961236066e-06	1.89599999999978	1
ENSG00000115598.9	IL1RL2	2	102162001	2_60	0	0.0149929458121213	6.20389165630313	1.55135532843912e-06	1.2239999999998	1
ENSG00000115604.10	IL18R1	2	102292817	2_60	0	0.0322255189186952	17.2008349913832	9.24505618079913e-06	-1.88278386983869	2
ENSG00000135973.2	GPR45	2	105241362	2_62	0	0.0318959617456414	7.92002219264155	4.21329827845165e-06	-0.977099236641386	1
ENSG00000135966.12	TGFBRAP1	2	105331989	2_62	0	0.0364624249279254	9.14679674221474	5.56255966015641e-06	1.11037617366042	2
ENSG00000071051.13	NCK2	2	105744677	2_63	0	0.028228740472715	5.12455810044155	2.412726131306e-06	0.524483643601545	2
ENSG00000119147.9	C2orf40	2	106041343	2_63	0	0.041929543584772	8.75285868000505	6.1211096204717e-06	-1.07832187860597	4
ENSG00000135960.9	EDAR	2	108989311	2_65	0	0.0260629612842445	5.23690669875144	2.27645306701068e-06	0.351955307262491	1
ENSG00000198075.9	SULT1C4	2	108378352	2_65	0	0.0310003744351679	6.82375127008564	3.52817593317056e-06	-0.909722222222378	1
ENSG00000135968.20	GCC2	2	108449810	2_65	0	0.0369605881566077	8.43591226440602	5.20033155311284e-06	1.07142857142857	1
ENSG00000169756.16	LIMS1	2	108534035	2_65	0	0.0433280326293867	9.89683682049069	7.1519667209156e-06	-1.35900740416027	2
ENSG00000153201.15	RANBP2	2	108718413	2_65	0	0.0901235059274377	16.697632456257	2.50988071058534e-05	1.83406258878769	2
ENSG00000186522.14	SEPT10	2	109574715	2_65	0	0.0275774640515437	5.75315552373228	2.64618709472901e-06	-0.251726907038779	2
ENSG00000198142.4	SOWAHC	2	109613916	2_65	0	0.042178469713279	9.64929653616251	6.78807414822253e-06	1.6956176652569	2
ENSG00000144063.3	MALL	2	110121431	2_66	0	0.0229250056511893	12.0406967866156	4.6038501238791e-06	1.44186046511621	1
ENSG00000144061.12	NPHP1	2	110205149	2_66	0	0.0108944512251699	5.67373781663085	1.0309431744031e-06	0.694968553459166	1
ENSG00000169679.14	BUB1	2	110678318	2_66	0	0.0148673214205404	8.52398048098547	2.11366075009129e-06	-1.16442048517452	1
ENSG00000153094.22	BCL2L11	2	111120167	2_66	0	0.344220913529399	37.6834957599366	0.000216345836774132	3.93229166666619	1
ENSG00000153208.16	MERTK	2	111898815	2_66	0	0.0432629294788286	18.3191005107959	1.32184391065953e-05	2.28416775241619	3
ENSG00000153214.9	TMEM87B	2	112068501	2_66	0	0.0108399162769948	5.63505750561028	1.01878932529757e-06	0.842519685039506	1
ENSG00000144152.12	FBLN7	2	112137935	2_66	0	0.0105208578925938	5.20454336574342	9.13258854626288e-07	-0.531496062992255	1
ENSG00000144161.12	ZC3H8	2	112254425	2_66	0	0.028917325630883	14.3564633892555	6.92413774429927e-06	-1.64917127071919	1
ENSG00000188177.13	ZC3H6	2	112277243	2_66	0	0.0120796160197413	6.39209967019222	1.28782476734722e-06	0.868217054263584	1
ENSG00000169629.11	RGPD8	2	112434559	2_66	0	0.0113728488823697	5.8327681887615	1.10637942486578e-06	0.67207197397828	2
ENSG00000114999.7	TTL	2	112481811	2_66	0	0.0105240053497121	5.18783268910909	9.10598912113604e-07	-0.309683240157102	2
ENSG00000125630.15	POLR1B	2	112542706	2_66	0	0.0111605127683123	5.76196074489817	1.0725425965934e-06	0.638766519823772	1
ENSG00000125611.15	CHCHD5	2	112584474	2_66	0	0.134505093138257	28.4165180526611	6.37484598518629e-05	-2.84779921706955	2
ENSG00000144136.10	SLC20A1	2	112646085	2_66	0	0.0758264025716157	22.8591246831303	2.89094716322997e-05	2.40662366841581	2
ENSG00000125637.15	PSD4	2	113167161	2_67	0	0.101118685126969	22.0375877182512	3.71668344553564e-05	-2.1862932072613	3
ENSG00000115084.13	SLC35F5	2	113704409	2_67	0	0.0172874943148642	5.74881914121508	1.65756589257198e-06	0.577768240196595	3
ENSG00000088205.12	DDX18	2	117812637	2_69	0	0.0153616846697568	4.61514195227326	1.18245334784909e-06	-0.190904957873027	2
ENSG00000125633.10	CCDC93	2	118013438	2_69	0	0.0559557456713834	16.4542550803123	1.53561737993232e-05	-1.85320275454671	2
ENSG00000125629.14	INSIG2	2	118088243	2_69	0	0.0155501146010789	4.72606386712879	1.22572568250364e-06	-0.275546136167172	2
ENSG00000115107.19	STEAP3	2	119225124	2_69	0	0.0152033819964686	4.52090462031716	1.14637223197094e-06	0.0198189351937751	2
ENSG00000186132.14	C2orf76	2	119366701	2_69	0	0.0181090951123741	6.11290177740348	1.84630851609654e-06	-0.657407407406998	1
ENSG00000155368.16	DBI	2	119357501	2_69	0	0.0753681887000102	19.2211860925467	2.41617489277494e-05	2.14359900787664	2
ENSG00000171227.6	TMEM37	2	119429724	2_69	0	0.0153557986595104	4.6116551164337	1.18110725111425e-06	-0.118686868686857	1
ENSG00000080293.9	SCTR	2	119524450	2_69	0	0.0167473910075909	5.4011083080682	1.50865574844582e-06	0.550387596899034	1
ENSG00000163075.12	CFAP221	2	119544252	2_69	0	0.0152135938349426	4.52701311168658	1.14869220886067e-06	-0.127804751671789	2
ENSG00000144120.12	TMEM177	2	119679197	2_69	0	0.0739765158833763	19.0472979399551	2.35010547323997e-05	2.14857142857191	1
ENSG00000088179.8	PTPN4	2	119757894	2_69	0	0.0155978383655403	4.75394449855711	1.23674062890477e-06	0.157342308425797	2
ENSG00000115109.13	EPB41L5	2	120013132	2_69	0	0.0155937614630377	4.75156589488678	1.2357987414442e-06	-0.203947368421119	1
ENSG00000226479.3	TMEM185B	2	120222852	2_69	0	0.0217375673569098	7.77748480455183	2.81974748246723e-06	-0.887218045112583	1
ENSG00000144118.13	RALB	2	120215915	2_69	0	0.0158234532823821	4.88461629613692	1.28911549550986e-06	-0.284768211920487	1
ENSG00000074054.17	CLASP1	2	121649389	2_70	0	0.0334209051998703	7.22998755228224	4.03010038162462e-06	-1.14206598482852	2
ENSG00000136717.14	BIN1	2	127107346	2_74	0	0.0129582340526976	4.56173439685471	9.85906933313619e-07	0.453908645417697	3
ENSG00000163161.12	ERCC3	2	127290566	2_75	0	0.0280097775455731	7.80409726568824	3.64579662684829e-06	1.74678416987032	2
ENSG00000169967.16	MAP3K2	2	127413086	2_75	0	0.0290986889951721	8.15287911402124	3.95680393872506e-06	-1.75396825396871	1
ENSG00000115718.17	PROC	2	127418286	2_75	0	0.107683703065561	20.2815253302289	3.64259344426343e-05	3.09230769230871	1
ENSG00000163166.14	IWS1	2	127526497	2_75	0	0.0198007002356667	4.63795899030691	1.53167829731945e-06	-0.210532202262175	2
ENSG00000169994.18	MYO7B	2	127536206	2_75	0	0.01984102534411	4.65650464511921	1.54093478123949e-06	-0.758064516129108	1
ENSG00000144230.16	GPR17	2	127648067	2_75	0	0.161572632360883	24.1723948233706	6.51399746831658e-05	-2.81850016511369	3
ENSG00000072163.19	LIMS2	2	127648067	2_75	0	0.0620929984406105	15.1299468630234	1.56689588700607e-05	-2.13886881352672	2
ENSG00000136709.11	WDR33	2	127810860	2_75	0	0.0201808587926623	4.81127597340722	1.61942193625198e-06	0.112903225806428	1
ENSG00000144231.10	POLR2D	2	127858003	2_75	0	0.0327329965844951	9.23066038073786	5.03939781368859e-06	-1.06944444444447	1
ENSG00000144233.9	AMMECR1L	2	127909115	2_75	0	0.024698187149703	6.654291582199	2.74111344539994e-06	0.59541984732789	1
ENSG00000136715.17	SAP130	2	128026750	2_75	0	0.0196333124249368	4.56058181450094	1.49339239127345e-06	-0.103174603174592	1
ENSG00000136731.12	UGGT1	2	128091077	2_75	0	0.0564770394703816	14.2511454223984	1.34239955721424e-05	2.30952380952341	1
ENSG00000136720.6	HS6ST1	2	128958663	2_76	0	0.0190960638154736	4.6821905460217	1.49125889325746e-06	0.186046511627928	1
ENSG00000173302.5	GPR148	2	130729192	2_78	0	0.0276810516636511	5.31756370851624	2.45502202812339e-06	0.498881431767401	1
ENSG00000136699.19	SMPD4	2	130182517	2_78	0	0.0276592554398372	5.31035988632462	2.44976567495568e-06	0.51145038167946	1
ENSG00000152082.13	MZT2B	2	130181775	2_78	0	0.0277425081456477	5.33784167307285	2.46985533124408e-06	-0.519083969465578	1
ENSG00000136710.9	CCDC115	2	130334734	2_78	0	0.0254020129382276	4.53228809587394	1.92019682190845e-06	-0.0509554140127419	1
ENSG00000136718.9	IMP4	2	130343161	2_78	0	0.0254523768095446	4.55038293253114	1.93168539163906e-06	0.0192307692307816	1
ENSG00000075886.10	TUBA3D	2	131475744	2_78	0	0.110602325109672	18.159639024148	3.34989792555182e-05	-2.52910976132743	2
ENSG00000173272.15	MZT2A	2	131490260	2_78	0	0.064851455890911	13.154729867807	1.42285868835822e-05	2.01083222946204	2
ENSG00000163040.14	CCDC74A	2	131527783	2_78	0	0.0448553453029771	9.74588115159224	7.29113972240849e-06	1.67664670658716	1
ENSG00000150551.10	LYPD1	2	132649493	2_79	0	0.032090090901568	6.10309803213705	3.26649049539601e-06	0.674796747967689	1
ENSG00000152127.8	MGAT5	2	134115699	2_79	0	0.0595937519763222	11.8031614831106	1.17316523168433e-05	-1.50024920646802	2
ENSG00000152128.13	TMEM163	2	134719289	2_80	0	0.0291236663543698	6.55278895676134	3.18296844851004e-06	1.10723734257122	2
ENSG00000082258.12	CCNT2	2	134918197	2_80	0	0.0498695710515149	11.4934004251068	9.55970027058351e-06	-1.66025641025632	1
ENSG00000115839.17	RAB3GAP1	2	135052002	2_80	0	0.0233745878498026	4.54327387474595	1.77122194757847e-06	-0.220833333333443	1
ENSG00000121988.17	ZRANB3	2	135528864	2_80	0	0.0233319485617181	4.52661153282835	1.76150687063781e-06	0.283249587581107	2
ENSG00000048991.16	R3HDM1	2	135530703	2_80	0	0.0266688110972303	5.74753682159039	2.5564983866666e-06	-0.871134020618532	1
ENSG00000144224.16	UBXN4	2	135732696	2_80	0	0.0298361180464316	6.77395379842709	3.37089055774879e-06	-1.13029961137172	3
ENSG00000076003.4	MCM6	2	135876201	2_80	0	0.0280086495131522	6.19569832510865	2.89429329147876e-06	1.01834390924969	2
ENSG00000115866.10	DARS	2	135985602	2_80	0	0.268628261588248	27.6280945301516	0.000123783494915196	2.95543490416233	2
ENSG00000150540.13	HNMT	2	137963983	2_82	0	0.0315494972620594	6.13689767685457	3.22924823545978e-06	0.676375197105256	2
ENSG00000144228.8	SPOPL	2	138501652	2_82	0	0.0339484391659427	6.80842599441644	3.85502002580632e-06	0.89090909090894	1
ENSG00000075884.13	ARHGAP15	2	143091525	2_85	0	0.0253305845930448	4.59423675041338	1.94096940552098e-06	0.153374233128808	1
ENSG00000121989.14	ACVR2A	2	147844091	2_88	0	0.105144545271691	19.8581744043768	3.48246029266663e-05	-3.6942951782915	2
ENSG00000115947.13	ORC4	2	148018368	2_88	0	0.0156671708505849	7.71979896193706	2.01723584016605e-06	-1.94110571910632	3
ENSG00000204406.12	MBD5	2	148020703	2_88	0	0.0630853239601407	16.5538585766198	1.74175747801994e-05	3.44776119403153	1
ENSG00000150556.16	LYPD6B	2	149129092	2_88	0	0.0140780672233499	5.27699387110595	1.23905256191329e-06	0.489932885906096	1
ENSG00000187123.14	LYPD6	2	149329628	2_88	0	0.0176434120401021	7.2204940519156	2.1247586051846e-06	-0.907692307692316	1
ENSG00000184898.6	RBM43	2	151261518	2_90	0	0.0198056232717795	5.73990389788637	1.89606508360585e-06	-0.656019656019591	1
ENSG00000123609.10	NMI	2	151287490	2_90	0	0.0241861540574194	7.56267154291082	3.0507186654186e-06	1.36605815566236	3
ENSG00000123610.4	TNFAIP6	2	151357910	2_90	0	0.0224522360907619	6.88368372887664	2.57774892431033e-06	-1.15322580645134	1
ENSG00000080345.17	RIF1	2	151402718	2_90	0	0.086722348476539	19.3447814905346	2.79804673620202e-05	-2.57692307692226	1
ENSG00000162980.16	ARL5A	2	151828599	2_91	0	0.0285600009481084	6.09971211131146	2.90554536888509e-06	-0.795454545454656	1
ENSG00000182389.19	CACNB4	2	152099291	2_91	0	0.0240750648013445	4.53852745626866	1.82239509335606e-06	-0.151385927505319	1
ENSG00000115145.9	STAM2	2	152176179	2_91	0	0.0777300014686438	15.3372764912123	1.9883692049084e-05	-2.81168831168899	1
ENSG00000177917.10	ARL6IP6	2	152717578	2_91	0	0.0240287370492199	4.5209519149888	1.81184456823112e-06	0.276778094783245	2
ENSG00000144278.14	GALNT13	2	153871317	2_92	0	0.0235214511124917	5.54799263257411	2.17650712142963e-06	-0.60679611650487	1
ENSG00000162989.4	KCNJ3	2	154694783	2_93	0	0.0512816690139386	13.5153706303569	1.15597972424683e-05	-1.85039370078736	1
ENSG00000115170.13	ACVR1	2	157876051	2_95	0	0.0219029910394102	4.52082741172736	1.65151095434702e-06	0.0113636363636378	1
ENSG00000153237.17	CCDC148	2	158448653	2_95	0	0.0340671594972429	8.559637200138	4.86352762372425e-06	1.25000012164182	2
ENSG00000144283.21	PKP4	2	158457154	2_95	0	0.0229476271564898	4.94593020661718	1.89297934058528e-06	-0.323886639675966	1
ENSG00000163331.11	DAPL1	2	158793874	2_96	0	0.012434346512943	6.12429707672422	1.27010410794724e-06	-0.841236141314393	2
ENSG00000196151.10	WDSUB1	2	159285366	2_96	0	0.0103902355610369	4.57204475180288	7.92311522705179e-07	-0.26315789473685	1
ENSG00000136536.14	MARCH7	2	159712765	2_96	0	0.0123403820557213	6.04866271001778	1.24493901909392e-06	-0.842519685039288	1
ENSG00000153246.12	PLA2R1	2	160062473	2_96	0	0.0159500013263916	7.69320879058684	2.04657822129305e-06	-0.467025388300067	2
ENSG00000115221.10	ITGB6	2	160270221	2_96	0	0.026168503924965	12.0827283258381	5.27356144601932e-06	1.60162532774595	2
ENSG00000153250.19	RBMS1	2	160494127	2_96	0	0.0105022238261037	6.44494534684461	1.12891336423716e-06	-1.42666885132813	2
ENSG00000136560.13	TANK	2	161137211	2_97	0	0.0217120097334574	6.03911938327822	2.18692427625211e-06	0.776808823914492	2
ENSG00000197635.9	DPP4	2	162073199	2_97	0	0.0696811115287995	16.7623327853964	1.94809276698644e-05	1.87407407407443	1
ENSG00000115267.5	IFIH1	2	162294461	2_97	0	0.019463786174963	5.04248947061127	1.63693875353137e-06	0.345486111111064	1
ENSG00000182263.13	FIGN	2	163614467	2_99	0	0.0176596128853007	4.56919109244802	1.34580025504272e-06	-0.141176470588261	1
ENSG00000115290.9	GRB14	2	164622004	2_101	0	0.0246851619059496	6.13168713716193	2.52450405686527e-06	-0.696594427244635	1
ENSG00000082438.15	COBLL1	2	164843936	2_101	0	0.0218266178464942	5.00838136296784	1.82324042295316e-06	0.535714285714559	1
ENSG00000169507.9	SLC38A11	2	164918304	2_101	0	0.0225148157795766	5.29159725019667	1.98707969491289e-06	0.540889467659598	2
ENSG00000178662.15	CSRNP3	2	165512977	2_101	0	0.0315920789197629	8.3878428513116	4.41965730982546e-06	-1.00649350649351	1
ENSG00000123607.14	TTC21B	2	165860674	2_101	0	0.0245871014303321	6.09533603996699	2.49956878207094e-06	-0.645161290322616	1
ENSG00000169432.14	SCN9A	2	166183621	2_101	0	0.0208977315601573	4.61174704829335	1.60740283600884e-06	-0.174618977568196	2
ENSG00000136546.13	SCN7A	2	166494973	2_101	0	0.0235675550133476	5.70865491091469	2.24392545766464e-06	0.556149732620345	1
ENSG00000198648.10	STK39	2	168225732	2_102	0	0.0133230555604177	4.83451442160736	1.07427830356281e-06	0.368098159509251	1
ENSG00000172292.14	CERS6	2	168449197	2_102	0	0.0144794988173638	5.6132620631101	1.35559186424197e-06	0.519685039369994	1
ENSG00000163072.15	NOSTRIN	2	168857840	2_102	0	0.0153685423960905	6.14042338768116	1.57395061733448e-06	-0.6370967741934	1
ENSG00000152254.10	G6PC2	2	168897166	2_102	0	0.0164212849840419	6.74681480438016	1.84784710104374e-06	0.71739888731885	2
ENSG00000152253.8	SPC25	2	168874432	2_102	0	0.0186709205732656	7.92821789039605	2.46888814515616e-06	0.96497308512177	2
ENSG00000239474.6	KLHL41	2	169509786	2_103	0	0.066026055364989	12.2663332594126	1.35079740299111e-05	1.40900195694679	1
ENSG00000138399.17	FASTKD1	2	169531376	2_103	0	0.0285348542868091	4.54019478669582	2.16077850246169e-06	-0.0829895594865498	2
ENSG00000154479.12	CCDC173	2	169694539	2_103	0	0.0327974764850234	5.81482266201164	3.18080473542552e-06	0.749765469801979	2
ENSG00000144362.11	PHOSPHO2	2	169694622	2_103	0	0.0413711590995035	7.94654532109889	5.48322615825671e-06	-1.11328125000003	1
ENSG00000144357.16	UBR3	2	169827097	2_103	0	0.0285695913905492	4.55132376226013	2.16871191310221e-06	-0.154696132596693	1
ENSG00000071909.18	MYO3B	2	170178390	2_103	0	0.0357111049844999	6.59517033109205	3.92816218430354e-06	-0.647693279535359	3
ENSG00000204335.3	SP5	2	170715782	2_104	0	0.0252954973845803	7.51728341244997	3.17149662089126e-06	-1.07228085425102	2
ENSG00000204334.7	ERICH2	2	170784224	2_104	0	0.0195419054006893	5.16276439471605	1.68271016574525e-06	-0.681818181818112	1
ENSG00000128683.13	GAD1	2	170813566	2_104	0	0.0310317717637721	9.38647315888923	4.8581298719653e-06	-1.19296074306819	3
ENSG00000198586.13	TLK1	2	171213938	2_104	0	0.0185972224489575	4.71127115925897	1.46132324442679e-06	0.25505050505053	1
ENSG00000071967.11	CYBRD1	2	171519723	2_104	0	0.0291926174973719	8.82716797761625	4.29788245501945e-06	1.11037551340561	3
ENSG00000077380.15	DYNC1I2	2	171687403	2_104	0	0.0202230175130157	5.4750370164454	1.8466862829692e-06	-0.561151079136927	1
ENSG00000128708.12	HAT1	2	171922612	2_104	0	0.0214877268346098	6.02813111494663	2.1603955288154e-06	0.638766519823884	1
ENSG00000172878.13	METAP1D	2	171999243	2_104	0	0.0196621786163593	5.21867884990548	1.71140310035956e-06	0.406876790830911	1
ENSG00000091409.14	ITGA6	2	172340169	2_105	0	0.0444546380166999	19.8947221179109	1.47507825640803e-05	-1.96417276593274	2
ENSG00000152256.13	PDK1	2	172554211	2_105	0	0.0151778376677341	11.6993521202921	2.96163696147996e-06	-1.18681318681341	1
ENSG00000138430.15	OLA1	2	174248983	2_105	0	0.00994486223353741	6.75250143097083	1.12001428461679e-06	-0.731868131868007	1
ENSG00000138433.15	CIR1	2	174396420	2_105	0	0.00805050632277837	4.79122340351346	6.4332395389744e-07	0.39393939393941	1
ENSG00000144306.14	SCRN3	2	174396420	2_105	0	0.00805050632277837	4.79122340351346	6.4332395389744e-07	-0.39393939393941	1
ENSG00000163328.13	GPR155	2	174467320	2_105	0	0.00785496923889739	4.60650120164482	6.03497927479092e-07	0.176056338028133	1
ENSG00000115935.17	WIPF1	2	174698903	2_105	0	0.0176561191616368	11.7655059845388	3.46470263121851e-06	1.64024390243882	1
ENSG00000128656.13	CHN1	2	175004641	2_106	0	0.0262256723185358	5.74118052984764	2.51123837579168e-06	0.652157754298192	2
ENSG00000115966.16	ATF2	2	175168771	2_106	0	0.0282973054565918	6.43624692524745	3.03765107056352e-06	-0.824242424242144	1
ENSG00000154518.9	ATP5G3	2	175184841	2_106	0	0.0361401016356416	8.67726997406429	5.2303720797002e-06	-1.19032965038388	2
ENSG00000144320.13	LNPK	2	176002028	2_106	0	0.0636306842684072	13.8955970393685	1.47470078211563e-05	1.59550561797712	1
ENSG00000128709.12	HOXD9	2	176122492	2_106	0	0.0304805050964654	7.1162610910337	3.6177132353692e-06	-0.582089552238729	1
ENSG00000128652.11	HOXD3	2	176136417	2_106	0	0.0490255475561837	11.4826831925616	9.38914273445169e-06	1.26397647735755	2
ENSG00000128654.13	MTX2	2	176248625	2_106	0	0.0262876858847543	5.76277626851947	2.52664496840997e-06	-0.572400338639623	2
ENSG00000116044.15	NFE2L2	2	177257637	2_107	0	0.0238668576545485	4.85695828795294	1.93339113185537e-06	0.277667676862361	2
ENSG00000018510.13	AGPS	2	177392486	2_107	0	0.032937968572932	7.80314976378363	4.28673718980915e-06	-1.20714285714274	1
ENSG00000196659.9	TTC30B	2	177553107	2_107	0	0.0348904638286286	8.33108782581988	4.84806642160042e-06	1.28484848484867	1
ENSG00000197557.6	TTC30A	2	177618849	2_107	0	0.0315768389929865	7.41652491541171	3.90597283288738e-06	-0.923809523809208	1
ENSG00000128655.16	PDE11A	2	178108547	2_108	0	0.0781563879057382	21.2112343950778	2.76497066788071e-05	2.32142857142884	1
ENSG00000155636.14	RBM45	2	178112893	2_108	0	0.0238761416644145	10.2846603390099	4.09556861124782e-06	-1.323256928833	2
ENSG00000180228.12	PRKRA	2	178451344	2_108	0	0.0154521440053068	6.31941109984436	1.62864136537067e-06	-0.659919028340223	1
ENSG00000079150.17	FKBP7	2	178477603	2_108	0	0.0134202649293897	5.03727240188706	1.12750021106506e-06	0.393820008366797	2
ENSG00000116095.10	PLEKHA3	2	178492549	2_108	0	0.0140744302309219	5.46998906167622	1.28403654973511e-06	0.44155844155852	1
ENSG00000155657.26	TTN	2	178816493	2_108	0	0.0126803869302689	4.52182365611901	9.56326593892827e-07	0.0235798135303388	2
ENSG00000163492.14	CCDC141	2	179050394	2_108	0	0.0148767252289144	5.97417754688308	1.48233230204529e-06	-0.619047619047827	1
ENSG00000170035.15	UBE2E3	2	180968140	2_109	0	0.0218731417297424	4.78588552727334	1.74595714329224e-06	-0.409090909090918	1
ENSG00000162992.3	NEUROD1	2	181680491	2_110	0	0.0259161337544749	7.81399213499515	3.37756167464932e-06	-0.976562499999734	1
ENSG00000188452.13	CERKL	2	181680491	2_110	0	0.0259161337544749	7.81399213499515	3.37756167464932e-06	-0.976562499999734	1
ENSG00000115232.13	ITGA4	2	181456814	2_110	0	0.0212433895822268	5.99912347234468	2.12555193013158e-06	0.566972477064222	1
ENSG00000138434.16	SSFA2	2	181892173	2_110	0	0.0181504482821452	4.56505419251466	1.38195340037739e-06	0.0219512195121975	1
ENSG00000150722.10	PPP1R1C	2	181953928	2_110	0	0.0202889414167963	5.57997035210495	1.88821474692392e-06	-0.498765432098467	1
ENSG00000077232.17	DNAJC10	2	182715440	2_110	0	0.0219840732819899	6.31172673253326	2.31428295318154e-06	0.711401444420812	2
ENSG00000162998.4	FRZB	2	182833364	2_110	0	0.0220166389117721	6.32523278448489	2.32267068480589e-06	-0.799305669032736	3
ENSG00000061676.14	NCKAP1	2	183037928	2_110	0	0.0198817286452329	5.39515843534909	1.78903340743616e-06	0.474999999999687	1
ENSG00000162999.12	DUSP19	2	183102116	2_110	0	0.0193689409717358	5.15701337902921	1.66595873257282e-06	0.503311258278222	1
ENSG00000163002.12	NUP35	2	183118011	2_110	0	0.0180624897492111	4.52080911730076	1.36192718680696e-06	0.00729927007299244	1
ENSG00000188738.14	FSIP2	2	185739764	2_112	0	0.00860002917641567	4.9550400958837	7.10734182746124e-07	-0.0689794057562859	2
ENSG00000065548.17	ZC3H15	2	186486293	2_112	0	0.0094585925184536	5.73128046083759	9.04145412346144e-07	0.224561403508731	1
ENSG00000138448.11	ITGAV	2	186590551	2_112	1	0.434192927018719	27.2707142814769	0.000197487386890032	-5.14914839961817	2
ENSG00000144369.12	FAM171B	2	186694233	2_112	0	0.0193883758244583	14.2379927798629	4.60415889724145e-06	2.27891156462578	1
ENSG00000064989.12	CALCRL	2	187448790	2_112	0	0.0123387427800225	8.57462358208378	1.76459920968105e-06	1.32094594594596	1
ENSG00000003436.15	TFPI	2	187556537	2_112	0	0.010492440515024	7.21891844656994	1.26330657610362e-06	-0.888888888888922	1
ENSG00000168542.14	COL3A1	2	188974074	2_112	0	0.0102477454946779	6.60467543286914	1.12885956453783e-06	-0.726315789473503	1
ENSG00000204262.11	COL5A2	2	189093446	2_113	0	0.0957887399702417	18.5581756862491	2.96489861923074e-05	2.90047755143237	3
ENSG00000138449.10	SLC40A1	2	189580350	2_113	0	0.0278820871424336	7.14462781420175	3.32250004696413e-06	1.16279069767419	1
ENSG00000138381.9	ASNSD1	2	189661397	2_113	0	0.0212917024769069	4.68208761125528	1.66268519755257e-06	0.12877440785107	2
ENSG00000128699.13	ORMDL1	2	189784079	2_113	0	0.022295535342836	5.10231483499107	1.89734043954534e-06	-0.333135169788881	2
ENSG00000064933.17	PMS1	2	189784079	2_113	0	0.020991466830631	4.55258361775051	1.59389909444575e-06	-0.00564971751412459	1
ENSG00000151689.12	INPP1	2	190343248	2_113	0	0.0247382129845848	6.05132009301541	2.49677010689182e-06	0.637031945056239	2
ENSG00000151690.14	MFSD6	2	190408754	2_113	0	0.0219919731755208	4.97725785931945	1.82563706205787e-06	0.333333333333337	1
ENSG00000189362.11	NEMP2	2	190534475	2_113	0	0.0209507969529912	4.5349005363428	1.58463199190968e-06	0.0625000000000108	1
ENSG00000138386.16	NAB1	2	190646582	2_113	0	0.0753390644976778	16.3112030354655	2.04958683310315e-05	1.82191780821914	1
ENSG00000115419.12	GLS	2	190876471	2_113	0	0.0370296198035648	9.74372526724432	6.01775342522883e-06	-1.54961832061109	1
ENSG00000115415.18	STAT1	2	191020034	2_113	0	0.0217961814691229	4.89568114915195	1.77972805080107e-06	-0.234567901234522	1
ENSG00000138378.17	STAT4	2	191247926	2_114	0	0.0165872179733263	4.74514439994499	1.31275321441693e-06	-0.151515151515134	1
ENSG00000173559.12	NABP1	2	191677959	2_114	0	0.0526342417464206	15.3199123039948	1.34488377961277e-05	-1.86742424242419	1
ENSG00000196950.13	SLC39A10	2	195575506	2_116	0	0.0639212486579434	15.085341415226	1.60827569707062e-05	1.95046013311611	2
ENSG00000118997.13	DNAH7	2	196032317	2_116	0	0.0223229927406056	5.41741211658272	2.01699303419692e-06	0.679610369832318	2
ENSG00000138411.10	HECW2	2	196593392	2_116	0	0.0531725876187745	13.3799212461084	1.1865921156679e-05	1.76466498717597	2
ENSG00000144395.17	CCDC150	2	196640040	2_116	0	0.0316429356736431	8.60646278391811	4.5421510123776e-06	-1.20817843866131	1
ENSG00000119041.10	GTF3C3	2	196799713	2_116	0	0.0659789263211836	15.3796844581603	1.69243802676587e-05	1.78816199376953	1
ENSG00000065413.18	ANKRD44	2	197102325	2_116	0	0.0215679747627561	5.10353461526157	1.83586413234174e-06	0.493975903614374	1
ENSG00000115541.10	HSPE1	2	197500319	2_117	0	0.0594924954047623	17.0456530575169	1.691359534659e-05	-3.18939393939459	1
ENSG00000162944.10	RFTN2	2	197680738	2_117	0	0.0262597443917065	9.52896958067521	4.17346274004499e-06	2.21138211382162	1
ENSG00000115896.15	PLCL1	2	197805147	2_117	0	0.038968245974931	13.1445921713641	8.54315094107225e-06	-2.56000000000049	1
ENSG00000226124.6	FTCDNL1	2	199851396	2_118	0	0.0213744660160545	13.2457091481836	4.72205013670451e-06	-2.72784810126613	1
ENSG00000178074.5	C2orf69	2	199911021	2_118	0	0.0135233769596933	8.15397277876183	1.83913884294201e-06	1.75806451612918	1
ENSG00000162971.10	TYW5	2	199955089	2_118	0	0.016185732920158	10.4239051887056	2.813992450747e-06	1.72203389830547	1
ENSG00000162972.10	MAIP1	2	199955089	2_118	0	0.0127397842957191	7.96878660822189	1.69322385188321e-06	1.94744204896578	2
ENSG00000155729.12	KCTD18	2	200519526	2_118	0	0.0224439468536305	13.5666473491808	5.07845809641845e-06	-2.00321356220756	2
ENSG00000138356.13	AOX1	2	200585011	2_118	0	0.00936335554286749	4.81356975080581	7.51724819573809e-07	0.533742331288595	1
ENSG00000082153.17	BZW1	2	200747375	2_119	0	0.0203680441510469	5.03788886317404	1.71142556821049e-06	0.349746472395441	2
ENSG00000013441.15	CLK1	2	200864612	2_119	0	0.0557985188643301	14.2820425218467	1.32914725399274e-05	1.93223819301791	1
ENSG00000240344.8	PPIL3	2	200889218	2_119	0	0.0397918945482224	11.1650068885934	7.40992339078148e-06	1.29447852760703	1
ENSG00000155744.9	FAM126B	2	201071138	2_119	0	0.0423282549531762	11.7331953338728	8.28336446966301e-06	-1.71632653061301	1
ENSG00000003402.19	CFLAR	2	201116120	2_119	0	0.0397278062855656	11.150200181747	7.38817807538274e-06	-1.66122448979574	1
ENSG00000003400.14	CASP10	2	201185954	2_119	0	0.0258830025496823	7.22475614413104	3.11887488865982e-06	0.975806451612895	1
ENSG00000064012.21	CASP8	2	201233408	2_119	0	0.021532156155308	5.54470714882459	1.99125206671354e-06	-0.580779531286258	3
ENSG00000155749.12	ALS2CR12	2	201319442	2_119	0	0.0219249503588594	5.70960621243567	2.0878768580197e-06	0.731554254243015	2
ENSG00000155755.18	TMEM237	2	201320409	2_119	0	0.0229647540413611	6.13238180749956	2.34882732453166e-06	-0.775957661835527	2
ENSG00000082146.12	STRADB	2	201388316	2_119	0	0.019898241874418	4.8251680544044	1.60135365397291e-06	0.409090909090824	1
ENSG00000003393.14	ALS2	2	201780628	2_119	0	0.0434374664962022	11.9712351217495	8.67288430907405e-06	1.74328082995821	2
ENSG00000138395.14	CDK15	2	201790822	2_119	0	0.0231620680247366	6.21046358124734	2.39917240579082e-06	0.965909090908863	1
ENSG00000155760.2	FZD7	2	202028934	2_120	0	0.0449174038192955	14.5532094068193	1.09026866553175e-05	-1.91714067605679	2
ENSG00000138439.11	FAM117B	2	202633063	2_120	0	0.536916937330367	23.3985566334965	0.000209534856073654	-3.88352226781559	2
ENSG00000163596.16	ICA1L	2	202871528	2_120	0	0.0164441962008818	5.24067217288536	1.43734078481959e-06	1.02185792349762	1
ENSG00000138380.17	CARF	2	202912242	2_120	0	0.0178430967994587	6.18524029197328	1.84071653447623e-06	-1.29109552094529	2
ENSG00000138442.9	WDR12	2	203014780	2_120	0	0.0169426723172549	5.09069927383374	1.43853177547663e-06	0.446043165467718	1
ENSG00000119004.15	CYP20A1	2	203239523	2_120	0	0.0166315909416817	4.83498747249496	1.34118674801427e-06	-0.117834394904468	1
ENSG00000138443.15	ABI2	2	203329808	2_120	0	0.017091719188751	5.11865345572384	1.45915551961842e-06	0.33333333333354	1
ENSG00000118257.16	NRP2	2	205681426	2_121	0	0.0211505516746351	4.61001363146673	1.62623766254331e-06	-0.173228346456723	1
ENSG00000023228.13	NDUFS1	2	206158784	2_122	0	0.208315612329515	18.2602744715856	6.34438056916351e-05	3.89600000000035	1
ENSG00000114942.13	EEF1B2	2	206159383	2_122	0	0.127266819264549	16.7162126913003	3.54824160543636e-05	-3.69841269841326	1
ENSG00000114948.12	ADAM23	2	206446625	2_122	0	0.0331742611010538	7.72901330067305	4.27646989158973e-06	-0.302802374058712	2
ENSG00000138400.12	MDH1B	2	206765614	2_122	0	0.0486691699609139	11.4766459902117	9.31599036440873e-06	-1.32379544234869	3
ENSG00000118246.13	FASTKD2	2	206765369	2_122	0	0.0270531518523317	6.35373942947563	2.86686588081044e-06	-0.674604253005926	2
ENSG00000144410.4	CPO	2	206933420	2_122	0	0.0392395340450321	10.2154320550218	6.68560458174592e-06	-1.4510869565209	1
ENSG00000144401.14	METTL21A	2	207619262	2_122	0	0.033027037730558	8.28319294795535	4.56275874412685e-06	-1.01158446971167	2
ENSG00000163249.11	CCNYL1	2	207712007	2_122	0	0.0448955040003564	11.0419948108494	8.26819090685665e-06	-1.38819320214785	1
ENSG00000178385.14	PLEKHM3	2	208025325	2_123	0	0.0296404375707484	7.04344693303713	3.4820095919003e-06	0.999999999999882	1
ENSG00000115020.16	PIKFYVE	2	208266043	2_123	0	0.0235179799334286	4.92882258083833	1.93331805379832e-06	0.434508132503492	2
ENSG00000144406.18	UNC80	2	209772023	2_124	0	0.03340042824227	12.5248862877472	6.9772764764163e-06	1.66938775510133	1
ENSG00000078018.19	MAP2	2	209419464	2_124	0	0.0244517574545864	9.67197725203429	3.94444088051469e-06	1.62896489291932	2
ENSG00000115365.11	LANCL1	2	210477778	2_124	0	0.0144694048238835	4.89147670703903	1.18045860634695e-06	0.552845528455196	1
ENSG00000021826.14	CPS1	2	210477778	2_124	0	0.0144694048238835	4.89147670703903	1.18045860634695e-06	0.552845528455196	1
ENSG00000178568.14	ERBB4	2	212284064	2_125	0	0.0479919018590244	12.6263416249923	1.01066122071676e-05	-1.47388059701463	1
ENSG00000030419.16	IKZF2	2	213152260	2_126	0	0.135295117258363	19.2257232876369	4.33835329749266e-05	2.54797013136559	2
ENSG00000144451.18	SPAG16	2	213332494	2_126	0	0.0316713423120145	5.69536220283125	3.00848551323077e-06	0.598360655737603	1
ENSG00000138376.10	BARD1	2	214809224	2_127	0	0.0223757446958497	7.65395735615141	2.85643037033482e-06	1.10984243210406	3
ENSG00000138363.14	ATIC	2	215312057	2_127	0	0.0261070068241744	10.8316642628456	4.71641898072412e-06	2.38162189156368	3
ENSG00000115414.18	FN1	2	215435759	2_127	0	0.0172846169094111	6.28431566033274	1.81166483857872e-06	-1.45454545454556	1
ENSG00000118242.15	MREG	2	215999618	2_127	0	0.0177368790435299	5.44793281400819	1.61164376735562e-06	0.497429466050799	2
ENSG00000163449.10	TMEM169	2	216082628	2_127	0	0.0162622220423687	4.65510591920704	1.26261097267858e-06	-0.187050359712229	1
ENSG00000115425.13	PECR	2	216082628	2_127	0	0.0162622220423687	4.65510591920704	1.26261097267858e-06	-0.187050359712229	1
ENSG00000079246.15	XRCC5	2	216112305	2_127	0	0.0216287350470373	7.26150706548869	2.61949751257808e-06	0.814516129032228	1
ENSG00000138375.12	SMARCAL1	2	216412526	2_127	0	0.0160240796728789	4.52141038301148	1.20839001636436e-06	-0.00495423613148465	2
ENSG00000118245.2	TNP1	2	216862157	2_128	0	0.0211789760343722	7.22707340149543	2.55286312472139e-06	0.868750000000331	1
ENSG00000181378.13	CFAP65	2	219041645	2_129	0	0.0366405407491721	10.3467976637372	6.32306922330339e-06	1.32862190812804	1
ENSG00000127831.10	VIL1	2	218419492	2_129	0	0.0193363075888516	4.63598932135729	1.49512009434088e-06	-0.396946564885597	1
ENSG00000231672.6	DIRC3	2	217757302	2_129	0	0.0402827176629331	10.9782021750959	7.3758163127906e-06	-1.28030303030306	1
ENSG00000079308.16	TNS1	2	218001763	2_129	0	0.0196346039626634	4.83335579095869	1.58281813243023e-06	0.525176182800912	2
ENSG00000163464.7	CXCR1	2	218167540	2_129	0	0.0226797390537647	5.70444535097297	2.15780195817883e-06	-0.200000000000006	1
ENSG00000163466.15	ARPC2	2	218216255	2_129	0	0.0376757179939791	23.301466134468	1.46421513239233e-05	-4.68211963178708	2
ENSG00000179921.14	GPBAR1	2	218259499	2_129	0	0.0356606213816864	24.7181555955426	1.4701615957207e-05	-5.04838709677474	1
ENSG00000127837.9	AAMP	2	218270227	2_129	0	0.0319058562333416	23.4846064132408	1.24972309474702e-05	-4.95967741935412	1
ENSG00000127838.13	PNKD	2	218263372	2_129	1	0.100811624369102	33.904448839382	5.70068976239174e-05	-5.60428055587895	2
ENSG00000135926.14	TMBIM1	2	218292881	2_129	0	0.0628085880947011	28.8276973040901	3.01987585384746e-05	5.02434425178656	2
ENSG00000018280.16	SLC11A1	2	218381258	2_129	0	0.0275756331273859	8.362512888856	3.84611617402687e-06	-1.2504118641424	2
ENSG00000135913.10	USP37	2	218567846	2_129	0	0.0214407276707581	5.35771564998027	1.91592845186693e-06	-0.385488653776058	2
ENSG00000144580.13	CNOT9	2	218568272	2_129	0	0.0384399843143953	12.3124066443197	7.8938025298148e-06	2.22744670102679	2
ENSG00000115556.13	PLCD4	2	218607609	2_129	0	0.040085885550056	12.2100395784525	8.16335455582336e-06	-2.07580174927021	1
ENSG00000074582.12	BCS1L	2	218658710	2_129	0	0.0259134379273968	8.361834100836	3.61398784013882e-06	-1.70010136077794	2
ENSG00000115568.15	ZNF142	2	218659366	2_129	0	0.0560590466668702	15.4748450262669	1.44687869554861e-05	2.34210526315774	1
ENSG00000163481.7	RNF25	2	218672243	2_129	0	0.0347107455702709	10.8561642744642	6.28493013326203e-06	-1.95692307692302	1
ENSG00000163482.11	STK36	2	218672243	2_129	0	0.023831567672608	6.40596522421379	2.54622802590564e-06	0.865689240591801	3
ENSG00000135912.10	TTLL4	2	218710630	2_129	0	0.0212806081848017	6.06198590941638	2.1515877538916e-06	1.1826386438449	2
ENSG00000135929.8	CYP27A1	2	218780754	2_129	0	0.0193673435911199	4.57931879270924	1.47921411130764e-06	0.330645161290333	1
ENSG00000187736.12	NHEJ1	2	219160586	2_129	0	0.0302359150487629	8.2127754499914	4.14164786130903e-06	-0.915384615384628	1
ENSG00000213901.10	SLC23A3	2	219170383	2_129	0	0.0302818155813998	9.23575039379809	4.66459779810255e-06	1.36009082499508	2
ENSG00000115649.15	CNPPD1	2	219177821	2_129	0	0.0352019355770916	9.66056669974457	5.67190897814442e-06	-0.994923857868196	1
ENSG00000115657.12	ABCB6	2	219216694	2_129	0	0.0219662608332422	5.62550532577782	2.06099900436694e-06	-0.449458483754356	1
ENSG00000198925.10	ATG9A	2	219229951	2_129	0	0.0221104100221747	5.83836019981147	2.15301862793298e-06	-0.763224273281677	2
ENSG00000163516.13	ANKZF1	2	219230067	2_129	0	0.0193739316311184	4.55657772593936	1.47236895332032e-06	-0.0375939849623862	1
ENSG00000127824.13	TUBA4A	2	219278362	2_129	0	0.0226435383326055	6.02049384926451	2.27371755186278e-06	-0.650205761317217	1
ENSG00000135924.15	DNAJB2	2	219279688	2_129	0	0.0200878667223089	4.88015887038563	1.63503812685758e-06	0.355828220858808	1
ENSG00000123992.18	DNPEP	2	219378573	2_129	0	0.0249072851813553	6.84321229868139	2.84280134562796e-06	-0.805783888550327	3
ENSG00000175084.11	DES	2	219418537	2_129	0	0.0200656052272703	4.88371212311712	1.63441532274967e-06	0.353518821604035	1
ENSG00000072195.14	SPEG	2	219434550	2_129	0	0.0194369141504108	4.59553636157357	1.48978510824419e-06	-0.206175128029347	2
ENSG00000123989.13	CHPF	2	219543916	2_129	0	0.0192832768232285	4.521812108945	1.45429815766988e-06	0.0873015873015872	1
ENSG00000123999.4	INHA	2	219572251	2_129	0	0.0193113593152494	4.53447574017033	1.46049486006156e-06	0.0312499999999891	1
ENSG00000124006.14	OBSL1	2	219572251	2_129	0	0.0193113593152494	4.53447574017033	1.46049486006156e-06	0.0312499999999891	1
ENSG00000144589.21	STK11IP	2	219597759	2_130	0	0.0212950462836524	4.66734082616217	1.65770867312747e-06	0.195613247644162	2
ENSG00000114923.16	SLC4A3	2	219628913	2_130	0	0.0346877405002782	9.12840220741801	5.28117896080662e-06	1.09459459459432	1
ENSG00000116106.11	EPHA4	2	221574191	2_130	0	0.0216595452944114	4.82213348736266	1.74200207957752e-06	0.276758409785889	1
ENSG00000124003.12	MOGAT1	2	222671822	2_131	0	0.0254814305576497	6.18624215000228	2.62912253378402e-06	-0.670693653016709	2
ENSG00000123983.13	ACSL3	2	222860739	2_131	0	0.0217159347155159	4.72657340778841	1.7119262063083e-06	0.232736572889938	1
ENSG00000152049.6	KCNE4	2	223370032	2_131	0	0.0212551805602867	4.53097444175625	1.60626248600786e-06	-0.107913669064806	1
ENSG00000152056.16	AP1S3	2	223837891	2_131	0	0.0235549697350436	5.4683450648083	2.14831800294102e-06	-0.453125000000122	1
ENSG00000135919.12	SERPINE2	2	224039199	2_132	0	0.0222299310310202	5.40451631792148	2.00380314230895e-06	0.534351145037938	1
ENSG00000124019.9	FAM124B	2	224402283	2_132	0	0.0268246193594859	7.12020688836199	3.18556364629818e-06	-0.881578947368311	1
ENSG00000036257.12	CUL3	2	224582227	2_132	0	0.063481212583978	15.0464526323418	1.593086809194e-05	-1.81818181818219	1
ENSG00000135905.18	DOCK10	2	225041976	2_133	0	0.110986287423357	19.8375056839514	3.67211686308773e-05	-2.21032504780186	1
ENSG00000144468.16	RHBDD1	2	226817155	2_133	0	0.0256068678304582	6.25071745484194	2.66960147625257e-06	0.718602652939355	2
ENSG00000081052.11	COL4A4	2	227162658	2_133	0	0.0279573889973118	7.05344828791347	3.28895704517604e-06	0.843491634270588	2
ENSG00000169031.18	COL4A3	2	227196784	2_133	0	0.032733037579097	8.49704414556347	4.6388922949443e-06	-1.03434890259511	2
ENSG00000173744.17	AGFG1	2	227467196	2_134	0	0.031794225628222	6.60093233750743	3.50036746493884e-06	0.802752293577669	1
ENSG00000135917.13	SLC19A3	2	227717537	2_134	0	0.0260901837083609	4.79205243512026	2.08525323769344e-06	-0.231213872832339	1
ENSG00000153823.18	PID1	2	229269298	2_135	0	0.0107271606929439	4.84233745381619	8.66363093492788e-07	-0.299435028248608	1
ENSG00000153827.13	TRIP12	2	229920912	2_135	0	0.0112296359275824	5.11864740569905	9.58696179056065e-07	-0.13450292397659	1
ENSG00000163053.10	SLC16A14	2	230068255	2_135	0	0.0199163190134669	10.8684276831577	3.61023855283893e-06	1.8564109397925	2
ENSG00000079263.18	SP140	2	230203425	2_135	0	0.0139364868586377	11.070345867475	2.57320629288723e-06	-2.68421052631454	1
ENSG00000135899.17	SP110	2	230176390	2_135	0	0.327133293085909	34.0411087961598	0.000185732775502168	3.24824036263634	3
ENSG00000067066.16	SP100	2	230415917	2_135	0	0.0110701104164352	5.04835312926463	9.32098446588649e-07	0.244561226497223	2
ENSG00000204128.5	C2orf72	2	231034316	2_136	0	0.055942921963506	11.2636572851257	1.0509563529287e-05	-1.41258741258792	1
ENSG00000173692.12	PSMD1	2	231056872	2_136	0	0.0269956458728025	4.56711943000532	2.05634602784027e-06	0.202380952380968	1
ENSG00000135914.5	HTR2B	2	231125386	2_136	0	0.029635709794633	5.42051328417475	2.67926611784706e-06	0.503164556962196	1
ENSG00000135931.17	ARMC9	2	231198852	2_136	0	0.0289899110152224	5.21891489202283	2.52340641319214e-06	-0.510552708543664	2
ENSG00000156966.6	B3GNT7	2	231412501	2_136	0	0.0326585657986226	6.30991285532055	3.43700825873644e-06	-0.7090693673422	2
ENSG00000115053.15	NCL	2	231482123	2_136	0	0.0276322359575877	4.78021116330956	2.20304422822464e-06	0.265999785127372	2
ENSG00000171596.6	NMUR1	2	231527265	2_136	0	0.0269209911985053	4.5418040905845	2.0392926255143e-06	0.0479237151395894	2
ENSG00000187514.16	PTMA	2	231707301	2_136	0	0.0271688621104188	4.62558899056708	2.09603531637988e-06	-0.0884955752212203	1
ENSG00000144524.17	COPS7B	2	231781537	2_136	0	0.0332619283669041	6.477669758424	3.59357185131278e-06	0.700680272108862	1
ENSG00000144535.19	DIS3L2	2	231961176	2_136	0	0.0301302754488336	5.57198688243477	2.80009839660168e-06	0.528169014084221	1
ENSG00000221944.6	TIGD1	2	232550122	2_136	0	0.0292917791615087	5.31369391905356	2.59598627030653e-06	0.526311469047053	2
ENSG00000115468.11	EFHD1	2	232609825	2_136	0	0.0433905504427526	8.9189824337591	6.45461842970877e-06	1.08363636363653	1
ENSG00000204120.14	GIGYF2	2	232697018	2_137	0	0.0191178683322525	5.52383587366306	1.7613284007149e-06	-0.666666666666473	1
ENSG00000182600.9	C2orf82	2	232856815	2_137	0	0.0187756727328904	5.12343632902956	1.60441589441867e-06	-0.363760983116187	2
ENSG00000066248.14	NGEF	2	233013260	2_137	0	0.0195974817664903	5.41953085439458	1.77142213756408e-06	0.379613356766119	1
ENSG00000077044.10	DGKD	2	233354365	2_137	0	0.0354339476632287	18.5674068413856	1.09731394542678e-05	-3.36216216216091	1
ENSG00000085982.13	USP40	2	233565958	2_137	0	0.0189319986267292	5.90753458208541	1.86536078515263e-06	0.979387586960969	3
ENSG00000123485.11	HJURP	2	233854092	2_137	0	0.0387346284665925	12.7270295003656	8.22217187617833e-06	-2.11382113821112	1
ENSG00000130147.15	SH3BP4	2	235001149	2_138	0	0.030390363060393	6.92821067454659	3.51169734573713e-06	0.783950617283993	1
ENSG00000144476.5	ACKR3	2	236606456	2_140	0	0.0227569366483873	6.82590667796508	2.59080217219433e-06	0.62015820264839	2
ENSG00000115648.13	MLPH	2	237492746	2_140	0	0.0176808759256235	4.52526675940491	1.33446770357734e-06	-0.0604651162790457	1
ENSG00000124839.12	RAB17	2	237603586	2_140	0	0.046395156958515	13.3544097978377	1.03337381566625e-05	-1.61240310077515	1
ENSG00000124831.18	LRRFIP1	2	237627612	2_140	0	0.0181771766639682	4.77738863054282	1.44836194489067e-06	0.188976377952735	1
ENSG00000177483.11	RBM44	2	237774727	2_140	0	0.0177167584373494	4.54372933439437	1.34263146958926e-06	-0.0016010111174821	2
ENSG00000132329.10	RAMP1	2	237858561	2_141	0	0.0233730088652401	5.64870141541958	2.20203059291986e-06	-0.418439716312128	1
ENSG00000184182.18	UBE2F	2	237966682	2_141	0	0.020481377994613	6.12405699071031	2.09198469048301e-06	-1.42187499999973	1
ENSG00000132330.16	SCLY	2	238060509	2_141	1	0.0507013549387465	16.1207723247591	1.363218639232e-05	3.72831204701858	3
ENSG00000144488.14	ESPNL	2	238099209	2_141	0	0.025646848644689	7.60867611017691	3.25464190310003e-06	-1.28484936350165	3
ENSG00000168427.8	KLHL30	2	238138379	2_141	0	0.024320157782953	6.72656629221074	2.72847463288788e-06	1.11483253588497	1
ENSG00000178752.15	ERFE	2	238159318	2_141	0	0.0450814843058899	10.6369446203527	7.99788601773021e-06	-0.707692307692205	1
ENSG00000132323.8	ILKAP	2	238203982	2_141	0	0.0207978335251209	4.97012961654824	1.72403436401493e-06	-0.549095809635625	2
ENSG00000144485.10	HES6	2	238221903	2_141	0	0.0236638954046288	6.29496137087661	2.48450235096157e-06	0.953060062626222	2
ENSG00000204104.11	TRAF3IP1	2	238306965	2_141	0	0.0354881738449341	9.99019660796533	5.91313497954442e-06	1.39387661310505	3
ENSG00000065802.11	ASB1	2	238408694	2_141	0	0.0232007851582078	5.97471711952069	2.31195904183107e-06	-0.930798781462796	2
ENSG00000233608.3	TWIST2	2	238847617	2_141	0	0.0311865092867166	7.92192352946851	4.12057210534931e-06	-0.871794871794955	1
ENSG00000068024.16	HDAC4	2	239405460	2_142	0	0.0188897826940053	8.01399231541086	2.52485236668845e-06	-0.955974842767616	1
ENSG00000063660.8	GPC1	2	240436110	2_142	0	0.0150505429508863	5.94564251784963	1.49248875169724e-06	-0.927007299270284	1
ENSG00000188542.9	DUSP28	2	240560414	2_142	0	0.090707283864058	22.4722588220601	3.39976576553061e-05	-2.74384236453254	1
ENSG00000142327.12	RNPEPL1	2	240566209	2_142	0	0.119671408231923	25.092267637316	5.0083009555013e-05	2.87922705314005	1
ENSG00000144504.15	ANKMY1	2	240568196	2_142	0	0.0212239234738236	9.07602583595671	3.21278379153045e-06	-1.2731958762887	1
ENSG00000142330.19	CAPN10	2	240587537	2_142	0	0.0138567579748118	5.19402515178778	1.20039944365809e-06	0.766798418972093	1
ENSG00000172478.17	C2orf54	2	240896529	2_143	0	0.0118487953033161	4.76906081313796	9.42469192320128e-07	-0.137096774193547	1
ENSG00000185176.12	AQP12B	2	240682491	2_143	0	0.011672275502605	4.68803568654711	9.12654804266755e-07	0.0828754435523141	3
ENSG00000184945.13	AQP12A	2	240692966	2_143	0	0.0135406220560643	7.36084564829222	1.66236517731959e-06	-1.69049181173604	2
ENSG00000130294.15	KIF1A	2	240820475	2_143	0	0.0135449868392253	5.8201217732571	1.31483351104051e-06	0.0805009473617778	2
ENSG00000122085.16	MTERF4	2	241094355	2_143	0	0.0366221414604389	15.0029590450158	9.16390894260453e-06	1.86871490573534	3
ENSG00000115685.14	PPP1R7	2	241150035	2_143	0	0.0785038100549985	21.3055169976666	2.78960631704115e-05	-2.18749999999959	1
ENSG00000146205.13	ANO7	2	241189299	2_143	0	0.0143687079827376	6.44397082555995	1.54429899831131e-06	-0.867052023121838	1
ENSG00000115677.16	HDLBP	2	241316415	2_144	0	0.0121621154140256	6.29725179318807	1.27738050769607e-06	-1.33318636074261	2
ENSG00000006607.13	FARP2	2	241354886	2_144	0	0.111994080211997	22.6959963365739	4.23940029389304e-05	1.6203397094371	3
ENSG00000115694.14	STK25	2	241509103	2_144	0	0.0121643740497722	5.31510183658217	1.07835426810575e-06	-0.409544403254003	2
ENSG00000176720.4	BOK	2	241573734	2_144	0	0.0171861455492864	9.0548811817084	2.59550187501601e-06	-1.46153846153876	1
ENSG00000168397.16	ATG4B	2	241633431	2_144	0	0.0114492314701483	4.93829374506121	9.43003621842175e-07	0.244471440406063	2
ENSG00000168393.12	DTYMK	2	241686520	2_144	0	0.0127566802164334	6.03090242426896	1.28315782382227e-06	0.549295774648026	1
ENSG00000168395.15	ING5	2	241701549	2_144	0	0.0118292509868716	5.86925320970176	1.15797770607375e-06	-0.804195804195788	1
ENSG00000180902.17	D2HGDH	2	241734898	2_144	0	0.022943540403052	10.9330928439633	4.18372929592526e-06	-1.10708904960043	4
ENSG00000188011.5	RTP5	2	241869928	2_144	0	0.0256641196435004	12.5069787260521	5.3535133246179e-06	-2.09787234042445	1
ENSG00000216921.7	AC131097.4	2	241902620	2_144	0	0.095127203642936	24.628607117836	3.90755128632228e-05	2.92526690391512	1
ENSG00000072756.16	TRNT1	3	3123148	3_4	0	0.0120058895764978	6.83267566501475	1.36818635932736e-06	-0.775384358378785	2
ENSG00000113851.14	CRBN	3	3172127	3_4	0	0.0129709518983512	7.53525439098884	1.63015865115593e-06	-0.882716049382531	1
ENSG00000175928.5	LRRN1	3	3700393	3_4	0	0.00970552606551012	4.90111395935849	7.93366734202667e-07	0.294871794871735	1
ENSG00000144455.13	SUMF1	3	4368850	3_4	0	0.0156389318575606	9.23625944644002	2.40914709044191e-06	1.15573331555025	2
ENSG00000134107.4	BHLHE40	3	4990780	3_4	0	0.0115780745714372	6.50304635622882	1.25577923601798e-06	0.7279411764706	1
ENSG00000134108.12	ARL8B	3	5123084	3_4	0	0.00972762810062555	4.92176137058985	7.98523345282839e-07	-0.313432835820958	1
ENSG00000134109.10	EDEM1	3	5185837	3_4	0	0.0166626334171863	9.81329577504846	2.72721033597504e-06	-1.11547911547932	1
ENSG00000071282.11	LMCD1	3	8513821	3_6	0	0.0279873378150349	6.39539602288001	2.98530795325439e-06	0.741935483870813	1
ENSG00000125046.14	SSUH2	3	8744886	3_7	0	0.022024783081284	4.56939180843303	1.67853400593982e-06	0.112643678160988	1
ENSG00000180914.10	OXTR	3	8769543	3_7	0	0.0915990482478622	17.7197235213201	2.70712312118381e-05	-1.97352495387049	2
ENSG00000070950.9	RAD18	3	8963418	3_7	0	0.0244958328587384	5.53993609173362	2.26337789667927e-06	0.576647390732994	2
ENSG00000196220.15	SRGAP3	3	9363240	3_7	0	0.0322743036389337	8.06211515233727	4.33976270324702e-06	-1.00000000000005	1
ENSG00000134077.15	THUMPD3	3	9363193	3_7	0	0.0375741113179041	9.45655813627138	5.92627663319533e-06	1.17087145891455	2
ENSG00000168137.15	SETD5	3	9397062	3_7	0	0.0239917886393045	5.3500892791255	2.14083778685038e-06	-0.459265639180589	2
ENSG00000132164.9	SLC6A11	3	10815382	3_8	0	0.0242746218507426	4.55619996166726	1.844655855794e-06	0.0814814814815042	1
ENSG00000163719.19	MTMR14	3	9649842	3_8	0	0.0242685531856879	4.55392039166096	1.84327199873931e-06	0.132701421800944	1
ENSG00000144550.12	CPNE9	3	9608232	3_8	0	0.0277302795175564	5.77234061178251	2.66972361251016e-06	0.555555555555763	1
ENSG00000114026.21	OGG1	3	9749660	3_8	0	0.0299040499677882	6.46275173255768	3.22335091381848e-06	-0.674698795180463	1
ENSG00000134072.10	CAMK1	3	9769618	3_8	0	0.0248773561361126	4.78018135545302	1.98339266432294e-06	0.178647644351829	2
ENSG00000241553.12	ARPC4	3	9826893	3_8	0	0.024833103602188	4.7639232706667	1.97313074592359e-06	0.24817518248172	1
ENSG00000214021.15	TTLL3	3	9798814	3_8	0	0.0245467171766655	4.65798816174298	1.90700532078925e-06	0.155844155844144	1
ENSG00000156990.14	RPUSD3	3	9843931	3_8	0	0.0243130741231059	4.57065448986744	1.85343932156802e-06	0.111940298507424	1
ENSG00000171135.13	JAGN1	3	9890653	3_8	0	0.0246575503782325	4.69914173848526	1.93254038979861e-06	-0.36029411764717	1
ENSG00000163701.18	IL17RE	3	9902483	3_8	0	0.0385907998417738	8.8008461554371	5.66458782832226e-06	1.18571428571413	1
ENSG00000163702.18	IL17RC	3	9916214	3_8	0	0.0252224190497962	4.90602497788682	2.06384271829859e-06	0.513591392857702	2
ENSG00000163703.17	CRELD1	3	9933125	3_8	0	0.0242005799355176	4.52831142057438	1.8277726121475e-06	-0.278145695364238	1
ENSG00000125037.12	EMC3	3	9986610	3_8	0	0.0421882153775885	9.62020148485517	6.76917010889248e-06	1.3767653440974	2
ENSG00000144554.10	FANCD2	3	10025967	3_8	0	0.0578176905969861	12.5281910514471	1.20811760753957e-05	2.10810810810791	1
ENSG00000254999.3	BRK1	3	10115684	3_8	0	0.124816083818596	19.7465698022677	4.11076189864336e-05	2.74742268041108	1
ENSG00000134070.4	IRAK2	3	10214207	3_8	0	0.0344584166772285	7.76145604091969	4.46065490735032e-06	-1.27906976744136	1
ENSG00000157014.10	TATDN2	3	10248460	3_8	0	0.0241966295948335	4.52681526128851	1.82687045918971e-06	-0.16333602690107	3
ENSG00000157017.15	GHRL	3	10297453	3_8	0	0.0261249027797047	5.22724025282989	2.27765137367346e-06	-0.74999999999987	1
ENSG00000157087.17	ATP2B2	3	10707042	3_8	0	0.0401374538086204	9.16187108752979	6.133298490189e-06	1.03543700918185	2
ENSG00000157103.10	SLC6A1	3	10993660	3_9	0	0.0163801102991217	4.81459132060928	1.31533493798512e-06	0.262800195112335	2
ENSG00000197548.12	ATG7	3	11271528	3_9	0	0.0173662872300434	5.34681016385994	1.54868057224523e-06	0.698711746705907	2
ENSG00000144560.14	VGLL4	3	11666144	3_9	0	0.102928080700888	21.7614219110059	3.73577962643576e-05	2.85496183206139	1
ENSG00000144559.10	TAMM41	3	11808333	3_9	0	0.0187787840903795	6.05900589578616	1.89770608134671e-06	0.611111111110953	1
ENSG00000157152.16	SYN2	3	12148468	3_9	0	0.0672474794688569	17.7745009773836	1.99357938113278e-05	-1.99999999999967	1
ENSG00000154743.17	TSEN2	3	12484507	3_9	0	0.0185901724996638	5.96703040137626	1.8501279996051e-06	-0.666674608307414	2
ENSG00000075975.15	MKRN2	3	12557101	3_9	0	0.0162124752328039	4.72096364079052	1.27655663394239e-06	0.100289233938242	2
ENSG00000225526.4	MKRN2OS	3	12561203	3_9	0	0.0166729744003665	4.97589250195909	1.38370712851109e-06	-0.460956707499343	2
ENSG00000132155.11	RAF1	3	12664356	3_9	0	0.021536537349464	7.30805056646291	2.6250496852144e-06	0.901515151515084	1
ENSG00000144712.11	CAND2	3	12796583	3_9	0	0.0479217143344522	14.6378287769834	1.1699548828781e-05	1.63331921051904	2
ENSG00000144713.12	RPL32	3	12841340	3_9	0	0.0170031289803619	5.15439638718785	1.46172868200988e-06	-0.413676294797288	2
ENSG00000144711.13	IQSEC1	3	13072626	3_10	0	0.050300372821401	16.1765178823884	1.35711406580749e-05	-1.79611650485477	1
ENSG00000132182.11	NUP210	3	13420975	3_10	0	0.0143038928629698	4.61275458163799	1.10046111945099e-06	-0.13024282560712	1
ENSG00000163517.14	HDAC11	3	13598213	3_10	0	0.503542663318606	22.1961128602757	0.00018641175817642	-3.90322580645022	1
ENSG00000163520.13	FBLN2	3	13517555	3_10	0	0.0901536049634706	21.8958492223995	3.29234241395653e-05	-2.45714285714329	1
ENSG00000163528.12	CHCHD4	3	14136454	3_10	0	0.0169624420795239	6.16027847403633	1.74280512383173e-06	-0.527472527472658	1
ENSG00000170876.7	TMEM43	3	14107390	3_10	0	0.02121745739948	8.17361733707449	2.89246255898442e-06	0.990521327014342	1
ENSG00000154767.14	XPC	3	14179017	3_10	0	0.0182324205405208	6.80576267838897	2.06957531649964e-06	-0.848396501458006	1
ENSG00000170860.3	LSM3	3	14178595	3_10	0	0.0223159396379395	8.45185861461819	3.14577391584333e-06	-1.25203252032486	1
ENSG00000131389.16	SLC6A6	3	14402293	3_10	0	0.0441490952323073	14.8795338270397	1.09564847464402e-05	-1.77096774193531	1
ENSG00000144596.12	GRIP2	3	14553201	3_10	0	0.0232349948954552	9.01365680917207	3.49304117868636e-06	-1.06804087344552	2
ENSG00000154781.15	CCDC174	3	14660765	3_10	0	0.0160125565446685	5.64487133054424	1.50756077468382e-06	-0.538461538461288	1
ENSG00000131368.7	MRPS25	3	15063435	3_11	0	0.0428921466667007	7.86567581449643	5.62696133342398e-06	-0.879870129869993	1
ENSG00000131381.12	RBSN	3	15099772	3_11	0	0.0315706485442675	5.05256710394639	2.66045366320895e-06	-0.46534653465366	1
ENSG00000131375.9	CAPN7	3	15206289	3_11	0	0.03244365752801	5.30243699774778	2.86923044880128e-06	0.511764705882273	1
ENSG00000131370.15	SH3BP5	3	15336425	3_11	0	0.0297936937243637	4.52218752531022	2.24715496261039e-06	-0.0536493923870163	2
ENSG00000206562.11	METTL6	3	15446373	3_11	0	0.0350765561401556	6.01772351127136	3.52053999664833e-06	-0.59090909090938	1
ENSG00000144597.13	EAF1	3	15425522	3_11	0	0.039760419841066	7.16845448476718	4.75375285497799e-06	0.833922330536472	2
ENSG00000206561.12	COLQ	3	15521671	3_11	0	0.0518080772754379	9.60677223892188	8.30108908920721e-06	-1.33734939759	1
ENSG00000131373.14	HACL1	3	15601668	3_11	0	0.0501943058337836	9.31456919679388	7.79789407364965e-06	1.32900432900406	1
ENSG00000169814.12	BTD	3	15601668	3_11	0	0.0501943058337836	9.31456919679387	7.79789407364964e-06	1.32900432900406	1
ENSG00000206560.11	ANKRD28	3	15859466	3_11	0	0.0361408725779979	6.29195287945239	3.79266252953043e-06	0.880952380952628	1
ENSG00000131386.17	GALNT15	3	16087387	3_11	0	0.0638538712483233	11.5426215934484	1.229282774482e-05	1.49342105263145	1
ENSG00000154813.9	DPH3	3	16264511	3_12	0	0.0749199327679436	15.3876638344007	1.92278256071688e-05	1.82992292968761	2
ENSG00000154814.13	OXNAD1	3	16265068	3_12	0	0.0257171460654732	5.53437888894854	2.37384175773906e-06	-0.579288025889713	1
ENSG00000131378.13	RFTN1	3	16513716	3_12	0	0.0300405927642812	6.95537527144043	3.48489077258858e-06	-0.760686965518531	2
ENSG00000182568.16	SATB1	3	18440698	3_13	0	0.0266027341027475	10.7195148949947	4.75621536204255e-06	1.38089544684828	2
ENSG00000183977.13	PP2D1	3	19971502	3_15	0	0.0183743599593669	6.82110864325705	2.09038987162723e-06	0.759177737520462	3
ENSG00000114166.7	KAT2B	3	20039856	3_15	0	0.0142824956655195	4.52833493144374	1.07870513918918e-06	0.229621515955136	2
ENSG00000170142.11	UBE2E1	3	23805720	3_18	0	0.0333334050255221	10.032218524818	5.5774639056708e-06	1.1294964028775	1
ENSG00000197885.10	NKIRAS1	3	23946351	3_18	0	0.0228345598484448	6.57306788810167	2.50334593256414e-06	-0.731263579246929	3
ENSG00000077092.18	RARB	3	25173356	3_18	0	0.054454559427479	14.5490550996447	1.32138430131139e-05	-1.96503465301655	2
ENSG00000077097.15	TOP2B	3	25664786	3_19	0	0.0304155156930431	4.68493601050401	2.3766156536916e-06	-0.222843657368126	2
ENSG00000163491.16	NEK10	3	27390407	3_20	0	0.0539560988017844	12.6412019785417	1.1375985171498e-05	-1.64948453608297	1
ENSG00000033867.16	SLC4A7	3	27484716	3_20	0	0.116489793890852	19.8423595858745	3.85515015505561e-05	2.5240641711217	1
ENSG00000163512.13	AZI2	3	28348860	3_21	0	0.0327978206471116	8.20015617233571	4.48566891970198e-06	-1.07217518762806	2
ENSG00000206559.7	ZCWPW2	3	28348860	3_21	0	0.0321880286599363	8.02820349173519	4.30995620327523e-06	1.04878048780474	1
ENSG00000163527.9	STT3B	3	31547790	3_23	0	0.0367918255291305	7.25920253494209	4.45451428767635e-06	-0.928066169665268	2
ENSG00000144645.13	OSBPL10	3	32075520	3_23	0	0.0345167331790315	6.67359113361265	3.8419294578591e-06	0.664971458378366	2
ENSG00000170293.8	CMTM8	3	32238447	3_23	0	0.048179615267559	9.74000628617947	7.82677177930405e-06	1.17367625272437	2
ENSG00000153551.13	CMTM7	3	32392093	3_24	0	0.0180985684081771	4.52394860432125	1.36559523142228e-06	-0.0329218106996016	1
ENSG00000091317.7	CMTM6	3	32502466	3_24	0	0.0257412210916348	7.87396699276429	3.38051478941542e-06	1.01485148514807	1
ENSG00000182973.18	CNOT10	3	32684690	3_24	0	0.0217953867256265	6.14153117579258	2.23255077912322e-06	0.613588110403477	1
ENSG00000188167.8	TMPPE	3	33097285	3_24	0	0.0484179679325953	13.0990068628648	1.05780358295951e-05	-1.47169811320735	1
ENSG00000170266.15	GLB1	3	33097052	3_24	0	0.143530530762673	22.9605075844271	5.49649555543673e-05	-2.58115183246097	1
ENSG00000170275.14	CRTAP	3	33113893	3_24	0	0.0239491388974941	6.98809207257722	2.79131356930182e-06	0.905084313227319	3
ENSG00000153558.13	FBXL2	3	33277306	3_25	0	0.0257854195677076	6.56690546162774	2.8241975514042e-06	0.657534246575091	1
ENSG00000153560.11	UBP1	3	33441741	3_25	0	0.0337577461598301	9.03226459088512	5.08545950110115e-06	-1.24208144796403	1
ENSG00000170248.13	PDCD6IP	3	33798622	3_25	0	0.0518050015469006	12.9721326736337	1.12083885655419e-05	-1.86428571428574	1
ENSG00000144681.10	STAC	3	36380288	3_26	0	0.0922317253525061	16.7665393036607	2.5791931687163e-05	-2.29729729729794	1
ENSG00000163673.7	DCLK3	3	36767869	3_27	0	0.0299015367156125	4.57276590156256	2.28051315938879e-06	0.144927536231825	1
ENSG00000168016.13	TRANK1	3	36908471	3_27	0	0.0417268409876878	7.629782231749	5.3099172732938e-06	1.07432432432431	1
ENSG00000178567.7	EPM2AIP1	3	36991971	3_27	0	0.043588308041326	8.03136938890767	5.83874781789255e-06	-1.14315532069503	2
ENSG00000076242.14	MLH1	3	36993455	3_27	0	0.0481551474883428	8.94941684033115	7.187826073366e-06	-1.20308464635796	2
ENSG00000093167.17	LRRFIP2	3	37184525	3_27	0	0.0306642698856492	4.80333702333808	2.45660761604766e-06	0.457639121387672	2
ENSG00000144674.16	GOLGA4	3	37243088	3_27	0	0.0322113808003037	5.25411847194717	2.82272980418967e-06	0.465317919074881	1
ENSG00000198590.11	C3orf35	3	37386585	3_27	0	0.0310362065687041	4.91372601256893	2.54354646743673e-06	-0.4933622458499	2
ENSG00000136059.14	VILL	3	37987360	3_27	0	0.0465096521560441	8.62886923100402	6.69355882439062e-06	-1.15337423312831	1
ENSG00000187091.13	PLCD1	3	38008668	3_27	0	0.0420986785613772	7.71138934553326	5.41453543905188e-06	-1.05670291270463	2
ENSG00000008226.19	DLEC1	3	38039540	3_27	0	0.0337741245073419	5.68827047058348	3.20423562061015e-06	0.570370370370359	1
ENSG00000172936.12	MYD88	3	38137763	3_27	0	0.0491806997332668	9.14381002121015	7.50035817454463e-06	-1.28476821192015	1
ENSG00000172939.8	OXSR1	3	38173945	3_27	0	0.0409078996570305	7.44749799584482	5.08133330069809e-06	0.898876404494232	1
ENSG00000144671.10	SLC22A14	3	38281798	3_27	0	0.0356273642489983	6.17816431324531	3.67115950394705e-06	0.642857142856978	1
ENSG00000093217.9	XYLB	3	38346523	3_28	0	0.0246662098211099	5.4413320714546	2.23855494072141e-06	0.4888181259568	2
ENSG00000114739.13	ACVR2B	3	38454810	3_28	0	0.0264822523978761	6.09035943839305	2.69003512252634e-06	0.695205479452073	1
ENSG00000114745.13	GORASP1	3	39107217	3_28	0	0.0444827755506471	10.8465967572737	8.04721265310444e-06	-1.23634981635124	2
ENSG00000168026.18	TTC21A	3	39107217	3_28	0	0.0330838586633193	8.12721736354492	4.48454243176935e-06	-1.15870045339658	3
ENSG00000144655.14	CSRNP1	3	39154473	3_28	0	0.0378866022271419	9.37068503367543	5.92130053983176e-06	1.43939393939347	1
ENSG00000168329.13	CX3CR1	3	39281672	3_28	0	0.043906040187167	10.7261159881528	7.85465049332107e-06	1.76008971824938	2
ENSG00000144659.10	SLC25A38	3	39383433	3_28	0	0.0224884372675055	4.59755989761365	1.72443480062517e-06	-0.00646551724137666	1
ENSG00000168028.13	RPSA	3	39406713	3_28	0	0.114882567364208	19.6967086956606	3.77405217669732e-05	-2.56288938009619	2
ENSG00000168032.8	ENTPD3	3	40387447	3_29	0	0.017569509816825	4.52323450730104	1.32546680253894e-06	-0.00746268656716394	1
ENSG00000188846.13	RPL14	3	40457413	3_29	0	0.0490997652800681	13.9323811017076	1.14094541402388e-05	-1.57348703170069	1
ENSG00000177873.12	ZNF619	3	40478041	3_29	0	0.0187309670628203	5.10627929723978	1.59523574111713e-06	0.411764705882281	1
ENSG00000172888.11	ZNF621	3	40528161	3_29	0	0.0765280212741789	18.0495541213047	2.30381216836174e-05	-1.97150259067464	1
ENSG00000168036.16	CTNNB1	3	41195090	3_30	0	0.222822754112349	28.5923947140456	0.000106260088677736	3.40322580645198	1
ENSG00000182606.14	TRAK1	3	42014240	3_30	0	0.0224824275603274	7.47982411212049	2.80475346939872e-06	-0.888382687927048	1
ENSG00000114812.12	VIPR1	3	42490447	3_30	0	0.723866556376304	21.7243625547815	0.000262280292743133	-3.81538461538526	1
ENSG00000008324.11	SS18L2	3	42569023	3_31	0	0.0225509853232295	5.01870155402927	1.88763055333961e-06	-0.377358490566046	1
ENSG00000114853.13	ZBTB47	3	42653821	3_31	0	0.0272123942932301	6.73476604785785	3.05667577041825e-06	0.801075268817122	1
ENSG00000010282.14	HHATL	3	42682960	3_31	0	0.0225378284543285	5.01337575619966	1.88452729073031e-06	0.310344827586307	1
ENSG00000244607.5	CCDC13	3	42685226	3_31	0	0.0213655425320206	4.52609652525737	1.61286434969089e-06	-0.107657667772938	3
ENSG00000181061.13	HIGD1A	3	42771407	3_31	0	0.034320974479399	8.85953983175019	5.07143520297408e-06	1.24794218798222	2
ENSG00000144648.15	ACKR2	3	42804792	3_31	0	0.0234779807345394	5.38635264019097	2.10918964450922e-06	-0.503580956397937	2
ENSG00000182983.14	ZNF662	3	42905991	3_31	0	0.0219378584004507	4.76721333236436	1.74429092599947e-06	0.424050632911265	1
ENSG00000240747.7	KRBOX1	3	42809057	3_31	0	0.0287181252941668	7.22728291462403	3.46171450003442e-06	-0.859259259259449	1
ENSG00000144647.5	POMGNT2	3	43106160	3_31	0	0.0611725515626876	14.186061388258	1.44736656561313e-05	-1.79032258064489	1
ENSG00000011198.7	ABHD5	3	43690090	3_31	0	0.0264509439885678	6.47534543398136	2.85669728940523e-06	-0.767676767677081	1
ENSG00000160746.12	ANO10	3	43691432	3_31	0	0.0241240468613022	5.63417905807855	2.26694463735768e-06	0.601510862535877	2
ENSG00000179152.19	TCAIM	3	44335678	3_31	0	0.022033759886359	4.80700551797549	1.76653944252506e-06	-0.430894308942979	1
ENSG00000225873.3	LINC00694	3	44439661	3_31	0	0.0579145836623163	13.678835070405	1.32128698581983e-05	-1.77586206896577	1
ENSG00000178917.15	ZNF852	3	44510929	3_31	0	0.0257708136484837	6.23730639367836	2.68092901145789e-06	-0.826771653543446	1
ENSG00000144792.9	ZNF660	3	44578138	3_31	0	0.0590140067454428	13.8530446234047	1.36351663500596e-05	1.71085882622853	3
ENSG00000186448.14	ZNF197	3	44584405	3_31	0	0.0215061212606394	4.5859100758536	1.64493117036702e-06	0.0526315789473504	1
ENSG00000169981.10	ZNF35	3	44649020	3_31	0	0.0295038005610943	7.47423108049218	3.67793957580222e-06	0.994565217391164	1
ENSG00000196653.11	ZNF502	3	44721338	3_31	0	0.0218457194569101	4.72881809782688	1.72297535780451e-06	0.0903225806451269	1
ENSG00000186446.11	ZNF501	3	44721338	3_31	0	0.0214945736896485	4.5810116452644	1.64229184886291e-06	-0.298376036656033	2
ENSG00000163807.5	KIAA1143	3	44761331	3_31	0	0.0581976198419701	13.7239953487261	1.33212779828565e-05	1.77419354838687	1
ENSG00000163808.16	KIF15	3	44761638	3_31	0	0.0239388683463522	5.56382405218547	2.22145289937014e-06	0.577702702702603	1
ENSG00000169964.7	TMEM42	3	44861353	3_31	0	0.0330930013049423	8.52554883885144	4.70563902212352e-06	-1.15862747118437	2
ENSG00000075914.12	EXOSC7	3	44975427	3_31	0	0.0213531658051948	4.52081178648401	1.61004792852998e-06	-0.00373202171777496	2
ENSG00000163814.7	CDCP1	3	45095595	3_31	0	0.0299717815547094	7.61825488418441	3.80827378315915e-06	-0.923076923077022	1
ENSG00000249992.1	TMEM158	3	45225063	3_32	0	0.0158930251182279	4.9640190571761	1.3158310049379e-06	-0.360383101337813	2
ENSG00000011376.9	LARS2	3	45469534	3_32	0	0.0249316912474074	9.0683771166966	3.77086876242197e-06	0.955223880597276	1
ENSG00000144791.9	LIMD1	3	45576631	3_32	0	0.0409795301684891	13.6206707740318	9.30948327800747e-06	-1.81313726314475	2
ENSG00000211456.10	SACM1L	3	45689445	3_32	0	0.0156434698139577	4.82001264138689	1.25759664857198e-06	0.25215517241379	1
ENSG00000163817.15	SLC6A20	3	45793584	3_32	0	0.0153574619074163	4.65211799923327	1.19159939560069e-06	0.148409893992967	1
ENSG00000163818.16	LZTFL1	3	45916197	3_32	0	0.020521346225406	7.29177597420224	2.49573960279369e-06	-1.01599987384821	2
ENSG00000172215.5	CXCR6	3	45940684	3_32	0	0.0480548112808695	15.08750618655	1.20924539669031e-05	1.67774086378696	1
ENSG00000163820.14	FYCO1	3	45995913	3_32	0	0.0234376218938756	8.50405517768966	3.32429624262964e-06	1.08064516128982	1
ENSG00000163823.3	CCR1	3	46208857	3_32	0	0.0183917519823117	6.29330120592413	1.93046408141401e-06	-0.685212239521281	2
ENSG00000160791.13	CCR5	3	46370170	3_32	0	0.0876148596247981	20.6695166338595	3.02042596925802e-05	2.33745114830875	2
ENSG00000121797.9	CCRL2	3	46420459	3_32	0	0.0291580177154648	10.4998615499799	5.10624529386463e-06	1.71052631579002	1
ENSG00000012223.12	LTF	3	46485204	3_32	0	0.0209532102714121	7.48153868456959	2.61457800109229e-06	0.618055555555548	1
ENSG00000163827.12	LRRC2	3	46582200	3_32	0	0.0165975527796829	5.35880895691052	1.48344837964808e-06	0.641791044776376	1
ENSG00000261603.1	PRSS46	3	46716355	3_33	0	0.0295997887119398	19.2234056276003	9.49028044933675e-06	3.40372960018387	2
ENSG00000178038.16	ALS2CL	3	46694727	3_33	0	0.0148564773476445	6.85246104031695	1.69794072787306e-06	0.986394557823391	1
ENSG00000181585.3	TMIE	3	46700908	3_33	0	0.0337859162458083	13.1654024472807	7.4187365015959e-06	-2.51190357098424	2
ENSG00000188086.13	PRSS45	3	46740510	3_33	0	0.420261920008319	21.5579919268093	0.000151108345625777	-3.1430692121745	4
ENSG00000178055.11	PRSS42	3	46834226	3_33	0	0.0118471069701387	4.95171017038218	9.78425205958294e-07	0.485596707818892	1
ENSG00000160801.13	PTH1R	3	46877309	3_33	0	0.01341426121734	5.4917621753848	1.22867942632418e-06	0.013513235283468	2
ENSG00000160796.16	NBEAL2	3	47004356	3_33	0	0.239562430063904	32.4462044200438	0.000129641102410325	4.50867052023037	1
ENSG00000181555.20	SETD2	3	47164415	3_33	0	0.0307066618778349	13.5196477811682	6.92401643050441e-06	1.92275574112728	1
ENSG00000076201.14	PTPN23	3	47380662	3_33	0	0.013787811848115	7.60588061167317	1.74906100727147e-06	1.37301587301619	1
ENSG00000114646.9	CSPG5	3	47580720	3_33	0	0.0117804767070817	4.77888530574679	9.38965375688662e-07	0.351145038168041	1
ENSG00000047849.21	MAP4	3	48089680	3_34	0	0.0121993127830105	5.88028950169499	1.1964489698589e-06	-0.492647058823744	1
ENSG00000164045.11	CDC25A	3	48188134	3_34	0	0.0137073761284592	6.99514452956013	1.59923073435319e-06	0.425373134328365	1
ENSG00000164048.13	ZNF589	3	48240531	3_34	0	0.0137871521755494	7.02831160694299	1.61616494591296e-06	0.75094061986583	2
ENSG00000172113.8	NME6	3	48301516	3_34	0	0.0110364563403916	5.62782261071648	1.03592939164136e-06	0.137007831586234	2
ENSG00000164049.14	FBXW12	3	48372047	3_34	0	0.0141139228379188	8.01557686193652	1.88687281436328e-06	1.67479674796746	1
ENSG00000213689.11	TREX1	3	48465783	3_34	0	0.116752215799799	29.4746875419482	5.73950511287954e-05	3.25966850828746	1
ENSG00000114268.11	PFKFB4	3	48562408	3_34	0	0.0383999796584179	30.3719887898692	1.9452003130855e-05	4.50414410340205	2
ENSG00000225697.12	SLC26A6	3	48634145	3_34	0	0.0237495284800274	51.6789640697087	2.04705210232643e-05	6.94845360824785	1
ENSG00000213672.7	NCKIPSD	3	48685869	3_34	0	0.017573853262935	17.8587788253984	5.23454406545962e-06	-1.10687022900778	1
ENSG00000068745.14	IP6K2	3	48694528	3_34	0	0.010380703466309	5.35868478475295	9.27780204478914e-07	-1.22846441947636	1
ENSG00000114302.15	PRKAR2A	3	48847779	3_34	0	0.010999790928937	39.2221607242278	7.19574974978184e-06	-6.04347826086964	1
ENSG00000221883.2	ARIH2OS	3	48919714	3_34	0	0.0189493908594752	16.3990135109132	5.18290302597043e-06	0.699999999999754	1
ENSG00000177479.19	ARIH2	3	48919714	3_34	0	0.0189493908594752	16.3990135109132	5.18290302597043e-06	-0.699999999999753	1
ENSG00000178467.17	P4HTM	3	48993395	3_34	0	0.0194290022385903	16.5209210196988	5.35358692855382e-06	-0.674418604650837	1
ENSG00000178252.17	WDR6	3	49007334	3_34	0	0.0192494775985271	16.4527873605391	5.28224497106305e-06	0.676923076923062	1
ENSG00000178057.14	NDUFAF3	3	49023895	3_34	0	0.0411722831180441	23.4715386249935	1.61178316707697e-05	4.21088435374257	1
ENSG00000178149.16	DALRD3	3	49015352	3_34	0	0.0285289734739509	15.2577404832286	7.25999755689003e-06	1.7097616437469	2
ENSG00000198218.10	QRICH1	3	49088219	3_34	0	0.0607701162318678	27.6954978414473	2.8071094666581e-05	-4.43835616438175	1
ENSG00000177352.9	CCDC71	3	49165349	3_34	0	0.0108803333556783	13.3489062627095	2.4224118963921e-06	1.2047244094489	1
ENSG00000185909.14	KLHDC8B	3	49179039	3_34	0	0.0172180537857425	14.5048502445998	4.16540673592174e-06	-3.70503597122299	1
ENSG00000188315.7	C3orf62	3	49277527	3_34	1	0.0321575377496945	52.8550220452807	2.83484391594317e-05	-7.05102040815835	1
ENSG00000114316.12	USP4	3	49340655	3_35	0	0.0100934350738687	41.7180043166391	7.02299928250865e-06	-6.55695969811693	2
ENSG00000233276.3	GPX1	3	49354285	3_35	0	0.0178672407953416	48.25012041735	1.43785799806698e-05	7.85714285714443	1
ENSG00000067560.10	RHOA	3	49413431	3_35	0	0.0200727522862966	50.3394009068294	1.68529166676678e-05	7.95999999999838	1
ENSG00000145022.4	TCTA	3	49412205	3_35	0	0.0112028080214466	15.5862744127707	2.91225444928625e-06	2.89265507789981	2
ENSG00000145020.15	AMT	3	49422974	3_35	0	0.00985730485659841	17.5457571224526	2.88463193448385e-06	3.44680851063796	1
ENSG00000145029.13	NICN1	3	49429438	3_35	0	0.00981642272917882	17.8173982531545	2.91714250524704e-06	3.49645390070912	1
ENSG00000173531.15	MST1	3	49688745	3_35	0	0.0097350353365353	26.6325509452109	4.32424611894699e-06	-5.54464285714208	1
ENSG00000164068.15	RNF123	3	49696796	3_35	0	0.00998674768752306	41.7447795828847	6.95322616150798e-06	-7.55645161290265	1
ENSG00000183763.8	TRAIP	3	49856597	3_35	0	0.0123765497379504	30.4161108924711	6.27860815744089e-06	-6.56617647058778	1
ENSG00000164078.12	MST1R	3	49903379	3_35	0	0.0445174964708374	16.8628472132442	1.2520502048199e-05	1.29123328380413	1
ENSG00000004534.14	RBM6	3	49940636	3_35	0	0.00991479608913204	25.4479112261364	4.20819671934014e-06	5.83739837398495	1
ENSG00000003756.16	RBM5	3	50088563	3_35	0	0.0101259806777435	27.3242500853761	4.61472102337258e-06	6.03252032520252	1
ENSG00000188338.14	SLC38A3	3	50204954	3_35	0	0.0152742180015187	22.0540868298918	5.61834197948846e-06	5.06349206349299	1
ENSG00000114353.16	GNAI2	3	50236023	3_35	0	0.0135102383448956	7.07254986595296	1.59367270535857e-06	-0.831125827814981	1
ENSG00000012171.19	SEMA3B	3	50267465	3_35	0	0.347653222400281	23.7242350688564	0.000137562032300977	-2.60776699029124	1
ENSG00000179564.3	LSMEM2	3	50278688	3_35	0	0.0495840221431051	19.964142840722	1.65102073266253e-05	2.05102040816415	1
ENSG00000186792.16	HYAL3	3	50295266	3_35	0	0.0128392176894416	5.95478053593557	1.27515925736322e-06	0.727047194675398	2
ENSG00000243477.5	NAT6	3	50299991	3_35	0	0.0135714531516796	10.2421379404248	2.31833973066557e-06	-1.81249999999904	1
ENSG00000068001.13	HYAL2	3	50323853	3_35	0	0.0179389378550902	11.0460310779157	3.3049362885422e-06	1.81363636363555	1
ENSG00000068028.17	RASSF1	3	50341515	3_35	0	0.0607783264230274	21.7636183828694	2.20617492906622e-05	-2.16161616161648	1
ENSG00000007402.11	CACNA2D2	3	50383650	3_35	0	0.010881020377436	8.40835380139689	1.52595141607637e-06	1.97804363377792	2
ENSG00000114735.9	HEMK1	3	50568446	3_35	0	0.0117701359893171	6.44296338990761	1.26481570581257e-06	1.05494065887923	2
ENSG00000114738.10	MAPKAPK3	3	50611291	3_35	0	0.0383335913028529	25.7877766576033	1.64874508564774e-05	-3.56538461538557	1
ENSG00000114737.15	CISH	3	50611939	3_35	0	0.0098253214966102	5.89736086005638	9.66417039404566e-07	1.41326530612245	1
ENSG00000145050.15	MANF	3	51384757	3_35	0	0.0120835274932138	6.31601649685949	1.27290823402428e-06	-0.690021231422307	1
ENSG00000259956.1	RBM15B	3	51391456	3_35	0	0.0188876596504302	10.0886372232313	3.17812342527235e-06	1.14350797266519	1
ENSG00000164080.13	RAD54L2	3	51534121	3_35	0	0.0107374726217462	8.86795331651147	1.58812825770077e-06	-3.26911194393054	2
ENSG00000164081.12	TEX264	3	51672163	3_35	0	0.0105520692835933	5.22167158562391	9.18982609998399e-07	-0.348314606741629	1
ENSG00000114767.6	RRP9	3	51941929	3_36	0	0.0504844784871086	15.3572927827699	1.29310158465563e-05	1.97570850202409	1
ENSG00000041880.14	PARP3	3	51940709	3_36	0	0.0268320144405836	9.55408798036713	4.27565466343908e-06	-1.32273767730173	2
ENSG00000248487.8	ABHD14A	3	51972037	3_36	0	0.0269772919650366	9.60344685121388	4.32101321907214e-06	1.36440677966089	1
ENSG00000164086.9	DUSP7	3	52057238	3_36	0	0.0183431211324651	6.08394064053278	1.86130827312941e-06	0.595375722543413	1
ENSG00000164087.7	POC1A	3	52154345	3_36	0	0.0273555143613486	9.73075495906901	4.43967855345625e-06	1.42148760330614	1
ENSG00000164088.17	PPM1M	3	52245935	3_36	0	0.0158711821953097	4.76608624412744	1.26162788563647e-06	-0.11290322580646	1
ENSG00000164091.11	WDR82	3	52288401	3_36	0	0.020954243766047	7.29659760786083	2.55007230078008e-06	1.55223880596996	1
ENSG00000010318.20	PHF7	3	52408338	3_36	0	0.0191445729019896	6.47349744724214	2.06702042813301e-06	-0.862499999999905	1
ENSG00000010319.6	SEMA3G	3	52444898	3_36	0	0.0178051520071221	5.81282404919398	1.72620737839708e-06	0.860962566845049	1
ENSG00000114854.7	TNNC1	3	52454186	3_36	0	0.019081826734996	6.44357742554763	2.05072348496141e-06	0.750000000000113	1
ENSG00000010322.15	NISCH	3	52455611	3_36	0	0.0154556155481718	4.52466570108549	1.16636078456188e-06	0.122448979591812	1
ENSG00000010327.10	STAB1	3	52476576	3_36	0	0.0169620024616689	5.37110147680837	1.51949958255912e-06	0.397286174862118	2
ENSG00000168273.7	SMIM4	3	52533279	3_36	0	0.043101942400248	13.9000505878366	9.99248094129904e-06	1.89010762084509	2
ENSG00000168268.10	NT5DC2	3	52535082	3_36	0	0.0157340380478987	4.68708176648237	1.22999354282979e-06	0.750443942894468	2
ENSG00000163938.16	GNL3	3	52666461	3_36	0	0.015449649261523	4.5211516885291	1.16500505105187e-06	0.511164178874386	2
ENSG00000163939.18	PBRM1	3	52686473	3_36	0	0.0212938268102074	7.44345413888971	2.64355493609151e-06	-0.91343963553577	1
ENSG00000114902.13	SPCS1	3	52704149	3_36	0	0.0187950439154129	6.3055050543228	1.97662065154786e-06	-1.4560000000004	1
ENSG00000016864.18	GLT8D1	3	52706166	3_36	0	0.0185865435607423	6.20388239305588	1.9231904588998e-06	-1.43999999999978	1
ENSG00000114904.12	NEK4	3	52771077	3_36	0	0.0193179022351805	6.55550820003488	2.11215815518118e-06	1.49359418509072	2
ENSG00000162267.12	ITIH3	3	52794612	3_36	0	0.0392209798238496	13.0318459341215	8.52480555147349e-06	2.30534351145033	1
ENSG00000055955.15	ITIH4	3	52830568	3_36	0	0.0216753175608115	7.60511080661026	2.74935690275425e-06	1.63779527559054	1
ENSG00000272573.5	MUSTN1	3	52834507	3_36	0	0.0273044198877968	9.71355212590629	4.42355197637885e-06	-1.22807017543908	1
ENSG00000213533.11	TMEM110	3	52897955	3_36	0	0.168341105136198	26.7112733494326	7.4997169225254e-05	-3.38095238095414	1
ENSG00000163935.13	SFMBT1	3	53046971	3_36	0	0.0232799123284327	8.25690529826883	3.20596479890371e-06	-1.4804366421923	2
ENSG00000163933.9	RFT1	3	53088241	3_36	0	0.0446855283416053	14.2321292063102	1.06071053089708e-05	-2.03224948862485	2
ENSG00000163932.13	PRKCD	3	53173631	3_36	0	0.0195467712014336	6.66299007497554	2.17222246798489e-06	-0.810055865922011	1
ENSG00000163931.15	TKT	3	53255618	3_36	0	0.0674008028556963	18.0344784990139	2.02735015080363e-05	-2.01863354037316	1
ENSG00000272886.5	DCP1A	3	53347519	3_36	0	0.0179674694673253	5.89544075974222	1.76670200055195e-06	0.620227038183574	1
ENSG00000016391.10	CHDH	3	53846340	3_36	0	0.115795922229365	23.1164929710678	4.46452561384564e-05	-2.40521739130369	1
ENSG00000056736.9	IL17RB	3	53842191	3_36	0	0.0160299118996009	4.8566448407506	1.29845704296218e-06	-0.361168187941201	2
ENSG00000113812.13	ACTR8	3	53881903	3_36	0	0.0212663189419322	7.43165496718651	2.63595484761718e-06	-0.980267337941192	2
ENSG00000157445.14	CACNA2D3	3	54122697	3_37	0	0.0827537384888425	17.1052221390257	2.36089377334839e-05	1.83396645615046	2
ENSG00000180376.16	CCDC66	3	56552343	3_39	0	0.0260102761584221	4.79691932701829	2.08097797430522e-06	0.406812355239068	2
ENSG00000163946.13	FAM208A	3	56682894	3_39	0	0.0307704444775418	6.33409721564795	3.25071278898957e-06	0.861129786768538	2
ENSG00000144730.17	IL17RD	3	57170597	3_39	0	0.0540652195057388	11.5174562014234	1.03856730269641e-05	-1.82017610006352	2
ENSG00000157500.10	APPL1	3	57221903	3_39	0	0.0314851517730363	6.54436349388498	3.43663421890499e-06	-1.08661417322818	1
ENSG00000239388.8	ASB14	3	57292659	3_39	0	0.0293039118233169	5.88711087592235	2.87731837820636e-06	0.495815899581756	1
ENSG00000174844.14	DNAH12	3	57544056	3_39	0	0.0255722674504142	4.64174475139579	1.97975112529395e-06	-0.156695156695161	1
ENSG00000174840.8	PDE12	3	57556472	3_39	0	0.0255838622167408	4.64589101645551	1.98241799354523e-06	0.368421052631466	1
ENSG00000168374.10	ARF4	3	57597784	3_39	0	0.0252681666713706	4.5324590480157	1.9101511192425e-06	0.247832528519285	2
ENSG00000174839.12	DENND6A	3	57692733	3_39	0	0.0255490270544082	4.63344204573473	1.97441393301048e-06	-0.303157154992587	2
ENSG00000136068.14	FLNB	3	58133231	3_39	0	0.0718136145419899	14.1518432937461	1.69503981079061e-05	1.61802575107343	1
ENSG00000163687.13	DNASE1L3	3	58219538	3_40	0	0.0621427420145543	17.5744103602314	1.8215088297843e-05	-2.07305936073039	1
ENSG00000163684.11	RPP14	3	58306758	3_40	0	0.020288629015017	7.2969070035445	2.46917356025141e-06	-0.77226773585577	2
ENSG00000168297.15	PXK	3	58465907	3_40	0	0.0297963164836684	10.8069025067089	5.3706137281393e-06	-1.44571428571421	1
ENSG00000168291.12	PDHB	3	58434691	3_40	0	0.0149907790260572	4.54124812041199	1.13542784121276e-06	0.269736842105139	1
ENSG00000168306.12	ACOX2	3	58532466	3_40	0	0.0166617768199061	5.50290291235813	1.52923161911574e-06	0.538793103448418	1
ENSG00000168309.16	FAM107A	3	58627651	3_40	0	0.0178431432647943	6.12660761716792	1.82327230248857e-06	0.627659574468409	1
ENSG00000114405.10	C3orf14	3	62319398	3_41	0	0.0187766858579543	4.82925200629335	1.51237299816645e-06	0.266272189349059	1
ENSG00000163618.17	CADPS	3	63192841	3_42	0	0.0504177443166723	10.3001053182158	8.66134190117252e-06	-1.20224719101112	1
ENSG00000163634.11	THOC7	3	63863367	3_43	0	0.058702121006227	14.3407319214507	1.40405854290719e-05	2.21462969915124	2
ENSG00000163635.17	ATXN7	3	63864984	3_43	0	0.0467268607732865	12.232705393432	9.53343098886749e-06	2.05434782608609	1
ENSG00000163637.12	PRICKLE2	3	64160646	3_43	0	0.0203598923577117	4.62397936563944	1.57018733673631e-06	-0.0781327592605169	2
ENSG00000144741.17	SLC25A26	3	66134027	3_45	0	0.0161726417944844	6.77427056403928	1.8272737336946e-06	-0.886420769882223	3
ENSG00000144749.13	LRIG1	3	66501565	3_45	0	0.027886777507009	11.7435526848926	5.46207850401852e-06	1.36866359446992	1
ENSG00000163376.11	KBTBD8	3	66978517	3_45	0	0.0129083607381589	4.72392720053405	1.01703147931509e-06	0.279411764705862	1
ENSG00000172340.14	SUCLG2	3	67426082	3_45	0	0.0148417667398871	5.99293457013306	1.48349211897394e-06	0.629097557777537	2
ENSG00000163378.13	EOGT	3	69006260	3_46	0	0.0275050070716978	6.73352092159311	3.08897277325156e-06	0.767999999999852	1
ENSG00000144747.15	TMF1	3	69052218	3_46	0	0.0235269285123201	5.30633231101001	2.08218724992489e-06	0.426395939086302	1
ENSG00000187098.14	MITF	3	69739170	3_47	0	0.0198238843532736	4.78484291194285	1.58203666852804e-06	0.0791366906474587	1
ENSG00000163412.12	EIF4E3	3	71548120	3_48	0	0.0184349926086006	6.0042071268335	1.84611494910824e-06	0.785414649958728	2
ENSG00000170837.2	GPR27	3	71735170	3_48	0	0.0492176862963663	14.9995857226335	1.23129059938294e-05	1.74658663454435	2
ENSG00000144736.13	SHQ1	3	72861639	3_49	0	0.023811896613439	4.5208255011442	1.79544389213343e-06	0.0218978102189721	1
ENSG00000163605.14	PPP4R2	3	72996500	3_49	0	0.031919477653266	7.20027755966984	3.83323212741121e-06	1.15079365079379	1
ENSG00000255423.1	EBLN2	3	73061902	3_49	0	0.0718192349073348	14.682969249861	1.75879316458952e-05	1.98387096774234	1
ENSG00000113805.8	CNTN3	3	74458615	3_50	0	0.022499535417403	5.03371049419823	1.88895621103735e-06	0.215999999999992	1
ENSG00000185008.17	ROBO2	3	75906907	3_51	0	0.0254168014189113	6.33390514901105	2.68505110960578e-06	0.700507614213166	1
ENSG00000114480.12	GBE1	3	81761728	3_54	0	0.0222053438845143	5.16206726276246	1.91179476499214e-06	-0.430707836045157	2
ENSG00000206538.8	VGLL3	3	86991242	3_57	0	0.0310006414990482	9.58944150457067	4.95820068147654e-06	-1.39999999999991	1
ENSG00000083937.8	CHMP2B	3	87227372	3_57	0	0.0234658107027037	7.02247736755433	2.74843845707842e-06	0.818640722923308	2
ENSG00000175105.6	ZNF654	3	88060463	3_58	0	0.0194604817189106	5.06302961553829	1.64332763939967e-06	0.389534883720935	1
ENSG00000178700.7	DHFR2	3	94062771	3_59	0	0.0445676319007869	9.20245540496956	6.84042972583835e-06	1.18144049984801	2
ENSG00000178694.9	NSUN3	3	94062771	3_59	0	0.0515195211473742	10.5392164074847	9.0560799002979e-06	-1.49781659388584	1
ENSG00000269028.3	MTRNR2L12	3	96618327	3_61	0	0.0398684356076928	11.6374860062198	7.73835184339444e-06	1.28823529411787	1
ENSG00000113966.9	ARL6	3	97768942	3_61	0	0.0210190825325255	5.77965481728562	2.02616944833856e-06	0.528037383177361	1
ENSG00000080200.9	CRYBG3	3	97819433	3_61	0	0.0291577357590158	8.76893229719883	4.26442635239293e-06	-1.04457209171704	2
ENSG00000170854.17	RIOX2	3	97962495	3_61	0	0.021514108235607	5.99195952191954	2.15006864416086e-06	-0.641025641025597	1
ENSG00000080822.16	CLDND1	3	98521473	3_62	0	0.0283324873808819	5.10091577727156	2.41042133346378e-06	-0.432989690721728	1
ENSG00000080819.6	CPOX	3	98580521	3_62	0	0.0266508515100234	4.54145811394072	2.01867548132203e-06	-0.167404221307624	2
ENSG00000064225.12	ST3GAL6	3	98729973	3_62	0	0.0293899655567396	5.4361547402534	2.66471638969852e-06	0.529436438572108	2
ENSG00000057019.15	DCBLD2	3	98901239	3_62	0	0.156926217187184	21.0811750119547	5.51760269607725e-05	-2.31229235880485	1
ENSG00000144810.15	COL8A1	3	99637984	3_62	0	0.0272289847018954	4.73763437495155	2.15155818200927e-06	-0.230188679245405	1
ENSG00000036054.12	TBC1D23	3	100261437	3_63	0	0.0313214728669506	9.15537425529985	4.7827577484556e-06	1.30344827586192	1
ENSG00000114021.11	NIT2	3	100334239	3_63	0	0.0234631137484194	6.51442375344457	2.5493047606197e-06	0.992366412213953	1
ENSG00000154174.7	TOMM70	3	100401425	3_63	0	0.0209900202672517	5.49823559498462	1.92484741686295e-06	0.457044673539498	1
ENSG00000206535.7	LNP1	3	100402006	3_63	0	0.0309865373893579	9.05692434597307	4.68073327349735e-06	1.25757575757598	1
ENSG00000181458.10	TMEM45A	3	100492450	3_63	0	0.021311180946696	5.63671560477953	2.0035202928519e-06	0.75999999999974	1
ENSG00000114354.13	TFG	3	100709512	3_63	0	0.0193270302759149	4.74580495078453	1.52980162395382e-06	-0.170403587443864	1
ENSG00000154175.16	ABI3BP	3	100992739	3_64	0	0.0177684628440008	5.57135326416321	1.65108967201639e-06	1.06597881244927	2
ENSG00000081148.11	IMPG2	3	101320737	3_64	0	0.025255963166174	10.9026430038664	4.59257051085936e-06	1.98795180722968	1
ENSG00000138468.15	SENP7	3	101513077	3_64	0	0.0172275445043242	6.08014383264285	1.74701783727583e-06	-1.3040000000004	1
ENSG00000174173.6	TRMT10C	3	101561866	3_64	0	0.0184007908512843	6.9940356201907	2.14646807968313e-06	1.67857142857167	1
ENSG00000081154.11	PCNP	3	101574721	3_64	0	0.029112105186581	11.5768480892258	5.62113546879615e-06	2.57738095238186	1
ENSG00000066422.4	ZBTB11	3	101678167	3_64	0	0.0201059133420161	5.81612588004154	1.95037314959675e-06	0.403800475059405	1
ENSG00000114391.12	RPL24	3	101687152	3_64	0	0.106864556923826	23.4886564419916	4.18650843672866e-05	-3.28387096774217	1
ENSG00000144815.15	NXPE3	3	101779233	3_64	0	0.0300286738504119	9.29922632580071	4.65739503975572e-06	-1.394570609074	3
ENSG00000170017.12	ALCAM	3	105356245	3_66	0	0.0188459006542596	4.76870869137227	1.49891772848385e-06	-0.2236622761145	3
ENSG00000114423.18	CBLB	3	105869225	3_66	0	0.0226649986198814	6.45116954542244	2.43867686581418e-06	0.924657534246147	1
ENSG00000114455.13	HHLA2	3	108300352	3_67	0	0.023520431093445	9.30099054800617	3.64867000158718e-06	1.29411764705853	1
ENSG00000138472.10	GUCA1C	3	108972688	3_67	0	0.0139247398090375	4.5261616866197	1.05118040962379e-06	0.0468749999999992	1
ENSG00000198919.12	DZIP3	3	108590476	3_67	0	0.0279662517404243	10.8827454088905	5.07613118955215e-06	-1.44444444444395	1
ENSG00000172139.14	SLC9C1	3	112281463	3_69	0	0.0663222190261469	17.3661854288646	1.92098329413053e-05	-2.43729617113751	2
ENSG00000177707.10	NECTIN3	3	111070094	3_69	0	0.0330298126476252	10.9383741440561	6.02585934332606e-06	1.43352601156122	1
ENSG00000144824.20	PHLDB2	3	111732903	3_69	0	0.0432113582378028	13.4057865174416	9.66162822797464e-06	1.68750000000014	1
ENSG00000144827.8	ABHD10	3	111978760	3_69	0	0.0187170687711675	5.75010583417724	1.79503854995725e-06	0.471809810252542	2
ENSG00000144834.13	TAGLN3	3	111996639	3_69	0	0.0212870579404542	6.92286833285216	2.45788647389895e-06	0.758169934640631	1
ENSG00000114529.12	C3orf52	3	112108494	3_69	0	0.0166609446524092	4.69040675476492	1.30337754287947e-06	0.274959083469743	1
ENSG00000144848.10	ATG3	3	112561859	3_69	0	0.0163617803561811	4.5254817120765	1.23496735625382e-06	-0.0114300611856851	2
ENSG00000138459.8	SLC35A5	3	112561371	3_69	0	0.0163534608388177	4.52085292208906	1.23307689209664e-06	-0.0237870553858698	2
ENSG00000091986.15	CCDC80	3	112649146	3_69	0	0.016466761460269	4.5836950695171	1.25887908528361e-06	-0.183585313175031	1
ENSG00000163606.10	CD200R1	3	112975136	3_69	0	0.0228826259288112	7.58226943242254	2.89377779264447e-06	-0.86301369862972	1
ENSG00000163607.15	GTPBP8	3	112990981	3_69	0	0.0167763541610299	4.75324201926813	1.32998768331189e-06	-0.205673758865312	1
ENSG00000163608.14	NEPRO	3	113005489	3_69	0	0.0261268567637426	8.7930307567128	3.83165026768882e-06	1.07113401331515	2
ENSG00000144857.14	BOC	3	113210516	3_70	0	0.0267640955706913	6.11724693392961	2.73066667060077e-06	0.580256078309886	2
ENSG00000206530.10	CFAP44	3	113441300	3_70	0	0.0229781046152056	4.72427706438102	1.8105464352213e-06	0.26657647628537	2
ENSG00000163611.11	SPICE1	3	113514737	3_70	0	0.0248424611939171	5.43649674545142	2.25254698249968e-06	-0.464995215808116	2
ENSG00000072858.10	SIDT1	3	113532232	3_70	0	0.0711965727689241	15.1305526016255	1.79669344586231e-05	-1.9661492639684	2
ENSG00000121579.12	NAA50	3	113746012	3_70	0	0.0405860926635337	9.93322912540079	6.7240014965997e-06	1.3461538461541	1
ENSG00000114573.9	ATP6V1A	3	113746914	3_70	0	0.0463362665872809	11.1527837503085	8.61914974139115e-06	-1.46923076923032	1
ENSG00000184307.14	ZDHHC23	3	113948387	3_70	0	0.0235622121981697	4.95339454161424	1.94661062579466e-06	0.345299145299105	1
ENSG00000163617.10	CCDC191	3	114056663	3_70	0	0.152337412385008	22.3309856380203	5.67380717531362e-05	2.33091787439584	1
ENSG00000114638.7	UPK1B	3	119173094	3_74	0	0.0431577904181152	10.5940961648611	7.62576149494527e-06	1.35392401625395	4
ENSG00000113845.9	TIMMDC1	3	119498467	3_74	0	0.0269448140331343	6.27451169257509	2.81978002076759e-06	0.71360381861588	1
ENSG00000144847.12	IGSF11	3	119145976	3_74	0	0.0347444850181375	8.60205457400224	4.98480504814487e-06	1.06715934047804	2
ENSG00000121578.12	B4GALT4	3	119239772	3_74	0	0.02224376463138	4.52362418928692	1.67824327013218e-06	0.0116805449486557	2
ENSG00000176142.12	TMEM39A	3	119437134	3_74	0	0.0274433779413347	6.44212314783269	2.94867355422375e-06	0.725419389728244	2
ENSG00000163389.10	POGLUT1	3	119468031	3_74	0	0.0957573371990603	18.0012596419355	2.87498155268051e-05	2.14122312061432	2
ENSG00000144843.11	ADPRH	3	119579762	3_74	0	0.0296514984518982	7.15000402406491	3.5360063587342e-06	0.790222395883612	2
ENSG00000144837.8	PLA1A	3	119597342	3_74	0	0.0230051179877608	4.83072857569481	1.85351970329914e-06	-0.367469879518131	1
ENSG00000138495.6	COX17	3	119677824	3_74	0	0.0391110703617813	9.68874886847693	6.32015175396751e-06	1.2417582417584	1
ENSG00000183833.16	MAATS1	3	119702865	3_74	0	0.0408574165239578	10.0902354305991	6.87594362314299e-06	-1.30643442219028	2
ENSG00000082701.14	GSK3B	3	120094435	3_74	0	0.0222467897435087	4.52486414738335	1.67893158938536e-06	0.0454545454545494	1
ENSG00000163428.3	LRRC58	3	120348950	3_74	0	0.0240295653006214	5.22842624422671	2.09544856905997e-06	-0.441694684211601	2
ENSG00000065518.7	NDUFB4	3	120596154	3_74	0	0.0380545435112388	9.43720630804545	5.98976896899533e-06	-1.2588235294125	1
ENSG00000144840.8	RABL3	3	120740509	3_74	0	0.0383258634174534	9.50244076426943	6.07417393905352e-06	1.22279792746097	1
ENSG00000153767.9	GTF2E1	3	120742872	3_74	0	0.0234575565732702	5.00848499396387	1.95951798943046e-06	-0.360351498730478	2
ENSG00000145087.12	STXBP5L	3	120907637	3_75	0	0.0259311514644062	4.549929113118	1.9678252912016e-06	-0.0676923076923053	1
ENSG00000145103.12	ILDR1	3	122021982	3_75	0	0.0596787432249195	12.3144363342518	1.22572857873381e-05	1.53623188405898	1
ENSG00000036828.15	CASR	3	122184060	3_75	0	0.0291151472460056	5.824226148073	2.82824694189471e-06	-0.744966442953413	1
ENSG00000180353.10	HCLS1	3	121659058	3_75	0	0.0261994438043767	4.6307333294525	2.02349413142827e-06	-0.0748663101604214	1
ENSG00000173230.15	GOLGB1	3	121749947	3_75	0	0.0326728279748314	6.84723972487292	3.73131887241198e-06	-1.31972789115622	1
ENSG00000173226.16	IQCB1	3	121810049	3_75	0	0.0262569238221956	4.64365543171908	2.033592523428e-06	0.090888904670565	3
ENSG00000145088.8	EAF2	3	121835057	3_75	0	0.0317498494026512	6.26126196429658	3.31561159559292e-06	-0.645454545454956	1
ENSG00000163406.10	SLC15A2	3	121894358	3_75	0	0.0349051433754467	7.02290042441008	4.08851920919191e-06	-0.866995073891279	1
ENSG00000121552.3	CSTA	3	122325535	3_76	0	0.0461134110442385	8.98807009692646	6.91279701909699e-06	-1.05604203152336	1
ENSG00000160124.9	CCDC58	3	122410027	3_76	0	0.0337510896218515	6.12005029557148	3.44510842797458e-06	-0.490099009901056	1
ENSG00000114023.15	FAM162A	3	122382091	3_76	0	0.032845757035902	5.87084604732822	3.21617797531111e-06	0.583333333333415	1
ENSG00000196981.3	WDR5B	3	122412930	3_76	0	0.0302689734412235	5.1225892690175	2.58611202251926e-06	-0.30994756171772	2
ENSG00000114030.12	KPNA1	3	122514621	3_76	0	0.0924907487544736	15.4578949161836	2.38456272823155e-05	-2.39080459770036	1
ENSG00000138496.16	PARP9	3	122564248	3_76	0	0.108542824667037	16.9679237998881	3.07177873805377e-05	2.49898790460036	2
ENSG00000173200.12	PARP15	3	122577987	3_76	0	0.0677593622724988	12.5498859272492	1.41830356259155e-05	-1.69414002339047	2
ENSG00000173193.13	PARP14	3	122679801	3_76	0	0.0536866713704113	10.3914649454869	9.30472110988715e-06	-1.23540170982324	2
ENSG00000169087.10	HSPBAP1	3	122793842	3_76	0	0.0650015870573675	12.1636523949194	1.31870625629019e-05	1.64628820960742	1
ENSG00000138463.8	DIRC2	3	122799487	3_76	0	0.035845854758925	6.67229652760826	3.98909505540846e-06	-0.753694581280971	1
ENSG00000082684.14	SEMA5B	3	123104210	3_76	0	0.0317069091181453	5.54757920015409	2.93371231924544e-06	-0.598405313611401	2
ENSG00000065485.19	PDIA5	3	123068138	3_76	0	0.0292504968711868	4.8093780577001	2.34629314056926e-06	-0.293413173652712	1
ENSG00000121542.11	SEC22A	3	123203570	3_76	0	0.0288129731592219	4.67149351253894	2.24493582384482e-06	-0.337748344370877	1
ENSG00000206527.9	HACD2	3	123570832	3_76	0	0.0319481389159139	5.61700712365398	2.99302706736787e-06	-0.522222222222272	1
ENSG00000160145.15	KALRN	3	124079393	3_77	0	0.0229813302591583	4.65879464439251	1.78570139153697e-06	-0.333333333333163	1
ENSG00000173702.7	MUC13	3	125003177	3_77	0	0.173023942436615	22.9709284982654	6.62895176576458e-05	2.83464566929152	1
ENSG00000173706.12	HEG1	3	125003177	3_77	0	0.173023942436615	22.9709284982654	6.62895176576458e-05	2.83464566929152	1
ENSG00000221955.10	SLC12A8	3	125207383	3_77	0	0.0228507626815918	4.57912952988932	1.74519409202879e-06	-0.209186085081272	2
ENSG00000163848.19	ZNF148	3	125375658	3_78	0	0.0308156940766027	4.52364374318485	2.3249866020902e-06	0.00975609756097922	1
ENSG00000114520.10	SNX4	3	125521025	3_78	0	0.0493266552377162	8.84633878204084	7.27788753969956e-06	1.06250000000002	1
ENSG00000189366.9	ALG1L	3	125977496	3_78	0	0.0343015949725881	5.50556448119745	3.14975137064066e-06	0.658986175115081	1
ENSG00000114547.9	ROPN1B	3	125973305	3_78	0	0.0607218262968314	10.7685843393957	1.09059510602526e-05	-1.6599894723021	3
ENSG00000114544.16	SLC41A3	3	126082617	3_78	0	0.0393310792508379	6.76140941772607	4.43540420060953e-06	0.860256673285513	2
ENSG00000144908.13	ALDH1L1	3	126181318	3_78	0	0.0422455816902249	7.41864393801625	5.22716160772149e-06	1.0188439496111	2
ENSG00000070476.14	ZXDC	3	126479806	3_78	0	0.0439220949912313	7.77679406657312	5.69696762211699e-06	0.945736434108503	1
ENSG00000180767.9	CHST13	3	126508342	3_79	0	0.0816307292417414	16.5319135652616	2.2508000068278e-05	-2.08206061442673	2
ENSG00000197763.14	TXNRD3	3	126655148	3_79	0	0.0298734503473824	7.24704765071584	3.61082639489591e-06	-0.887376809977899	2
ENSG00000159685.10	CHCHD6	3	126704594	3_79	0	0.0231635934297449	4.92217218290713	1.90161607879081e-06	-0.36144578313268	1
ENSG00000114554.11	PLXNA1	3	126987682	3_79	0	0.0368565165002802	9.17230253513133	5.63835948649248e-06	1.20689655172416	1
ENSG00000163870.14	TPRA1	3	127592355	3_79	0	0.0286010459463811	6.84878358358315	3.26704761663996e-06	-0.813725490196442	1
ENSG00000073111.13	MCM2	3	127772211	3_79	0	0.0222428098467248	4.55202508202551	1.68870737890514e-06	-0.0518731988472733	1
ENSG00000114631.10	PODXL2	3	127628671	3_79	0	0.0327375019325901	8.08544471200197	4.41478496063871e-06	-1.01018653446518	3
ENSG00000114626.17	ABTB1	3	127672535	3_79	0	0.022172508811232	4.52314396703505	1.67268958526203e-06	0.052404767028472	2
ENSG00000074416.13	MGLL	3	127825063	3_79	0	0.0632443107805722	14.1539652627837	1.49299961281738e-05	1.63917525773191	1
ENSG00000187715.13	KBTBD12	3	127915367	3_79	0	0.0387618793791201	9.6351494284096	6.22907250102258e-06	1.16428571428565	1
ENSG00000058262.9	SEC61A1	3	128050565	3_79	0	0.0414018214853195	10.2407450627804	7.07149288599999e-06	-1.35714285714286	1
ENSG00000175792.11	RUVBL1	3	128153759	3_79	0	0.0223259355847413	4.58605828142388	1.7076912083483e-06	-0.116796315280205	2
ENSG00000132394.10	EEFSEC	3	128153759	3_79	0	0.0223116851966723	4.58023281908439	1.70443339037773e-06	0.111589418390287	2
ENSG00000163902.11	RPN1	3	128683666	3_80	0	0.0340908275695804	6.29917114343147	3.58163279153391e-06	-0.781008594372228	2
ENSG00000114654.7	EFCC1	3	129004115	3_80	0	0.0324739482870609	5.85382999090902	3.17055510459205e-06	0.673611111111075	1
[truncated: 8,216 more rows]
