# Supplementary material for: Adjusting for genetic confounders in transcriptome-wide association studies improves discovery of risk genes of complex traits
Source: Nat Genet. 2024 Jan 26;56(2):336–47. doi: 10.1038/s41588-023-01648-9 (PMC10864181; doi:10.1038/s41588-023-01648-9)
Supplement: Supplementary file 5 — cTWAS results of all analyzed genes across all tissues for IBD, SCZ, and SBP. Results are stored separately for each combination of traits and tissues. Column legends for each set of results are the same as in Supplementary Table 1. [file 41588_2023_1648_MOESM5_ESM.zip › IBD_Pituitary.csv]

id	genename	chrom	pos	region_tag	cs_index	PIP	tau2	PVE	z	num_eqtl
ENSG00000237330.2	RNF223	1	1074660	1_1	0	0.0170227976048748	9.93142302697782	2.81969751849887e-06	-1.03333333333338	1
ENSG00000188976.10	NOC2L	1	959139	1_1	0	0.0182974265918607	11.0843306642518	3.38266969076268e-06	-1.34710743801646	1
ENSG00000187961.13	KLHL17	1	951408	1_1	0	0.0103615654440428	5.50443418355964	9.51257651740072e-07	0.48988941419228	2
ENSG00000188290.10	HES4	1	1000079	1_1	0	0.0107860115799576	5.67984962225162	1.02178100635495e-06	-0.445652173912901	1
ENSG00000187608.8	ISG15	1	1001107	1_1	0	0.0133877637860593	7.73047130878237	1.72613245887698e-06	0.822982652372564	2
ENSG00000131591.17	C1orf159	1	1081790	1_1	0	0.0110004599292828	5.9359479290543	1.08908313184234e-06	-0.545992433104549	3
ENSG00000162571.13	TTLL10	1	1173872	1_1	0	0.0627810472506779	27.487292932886	2.87819776908908e-05	-3.67938771197343	2
ENSG00000186891.13	TNFRSF18	1	1205055	1_1	0	0.0349059586279976	22.9751863501628	1.33757677036763e-05	-3.69229969004821	2
ENSG00000186827.10	TNFRSF4	1	1214801	1_1	0	0.010074579312533	8.11559972969726	1.3636648455661e-06	-2.11520737327227	1
ENSG00000176022.4	B3GALT6	1	1236037	1_1	0	0.0901202027879272	33.0571353751898	4.9687538462566e-05	-4.16993464052355	1
ENSG00000162572.20	SCNN1D	1	1280024	1_1	0	0.0168401178533724	13.39717919766	3.76286466286411e-06	2.70750000000169	1
ENSG00000131584.18	ACAP3	1	1309988	1_1	1	0.494398627474605	29.2927242897009	0.000241544484944546	-5.34146341463492	1
ENSG00000127054.20	INTS11	1	1337898	1_1	1	0.130345963840675	25.5906011806815	5.56337304427881e-05	5.04597701149545	1
ENSG00000224051.6	CPTP	1	1325353	1_1	0	0.0103143118712353	9.20465142234185	1.58346223853834e-06	2.43521594684279	1
ENSG00000169962.4	TAS1R3	1	1331096	1_1	0	0.00986287017207188	6.96981096773594	1.14652735624968e-06	1.60740740740759	1
ENSG00000162576.16	MXRA8	1	1361438	1_1	0	0.00986557438020241	6.617419659197	1.08885777895528e-06	-1.47577043463386	2
ENSG00000242485.5	MRPL20	1	1407232	1_1	0	0.0143655746099778	14.8130974230411	3.54918785522236e-06	3.03723404255202	1
ENSG00000235098.8	ANKRD65	1	1409623	1_1	0	0.0456189922437515	27.7466277957237	2.11113497707253e-05	-4.21904112240337	2
ENSG00000215915.9	ATAD3C	1	1434243	1_1	0	0.00974250077693284	5.11126431901798	8.30536828045796e-07	-0.752036455405141	3
ENSG00000160072.19	ATAD3B	1	1434243	1_1	0	0.0106899356590332	5.56541276103413	9.92276203469439e-07	-0.276295133437846	1
ENSG00000179403.11	VWA1	1	1434687	1_1	0	0.00961585077763538	8.36110840443327	1.34094719136487e-06	-2.2804232804236	1
ENSG00000160075.11	SSU72	1	1574445	1_1	0	0.0614224985770613	26.0748701386762	2.67122049800673e-05	3.47826086956501	1
ENSG00000008128.22	CDK11A	1	1724489	1_1	0	0.00987535071993406	5.58571067777462	9.20006870975949e-07	-0.990979906645988	3
ENSG00000215790.6	SLC35E2	1	1755504	1_1	0	0.0141675035390499	17.1837479074822	4.06042345836842e-06	3.65441176470509	1
ENSG00000008130.15	NADK	1	1756753	1_1	0	0.010283041749063	10.4990563724378	1.80066105715002e-06	2.59135978094307	3
ENSG00000078369.17	GNB1	1	1890472	1_1	0	0.00992159711003715	7.15172454429172	1.18345697033585e-06	1.47524752475251	1
ENSG00000169885.9	CALML6	1	1912140	1_1	0	0.034010189926908	18.8487763041764	1.06918368496563e-05	2.47443938873353	2
ENSG00000178821.12	TMEM52	1	1918697	1_1	0	0.0141605474119108	17.0716454076898	4.0319536366883e-06	3.50000000000044	1
ENSG00000142609.17	CFAP74	1	1918697	1_1	0	0.0141605474119108	17.0716454076898	4.0319536366883e-06	-3.50000000000044	1
ENSG00000187730.8	GABRD	1	2019112	1_2	0	0.0271622283100303	13.2547478180172	6.00477819812297e-06	1.598086124402	1
ENSG00000067606.16	PRKCZ	1	2050397	1_2	0	0.0119400025581833	5.67851077417953	1.13083431743374e-06	-0.625472550133797	2
ENSG00000162585.16	FAAP20	1	2168443	1_2	0	0.0110166507611014	5.01994971324151	9.22378251564835e-07	0.305509086796618	2
ENSG00000157933.9	SKI	1	2228951	1_2	0	0.0123921301216152	6.21612247684333	1.28477072877128e-06	-0.574380165289296	1
ENSG00000116151.13	MORN1	1	2383824	1_2	0	0.0281372580980982	13.0475698125192	6.1231022127159e-06	1.35384615384614	1
ENSG00000157916.19	RER1	1	2391602	1_2	0	0.0145957061266602	7.27096521722505	1.77001637119577e-06	0.639999999999858	1
ENSG00000157911.9	PEX10	1	2413486	1_2	0	0.013850273227323	6.98002775864368	1.61241042066004e-06	0.706422018348555	1
ENSG00000149527.17	PLCH2	1	2425928	1_2	0	0.0110226892546881	5.10761603707676	9.39000690644272e-07	0.291322314049562	1
ENSG00000157873.17	TNFRSF14	1	2551409	1_2	0	0.013052490090859	7.4022582495843	1.61145324903978e-06	-1.22986822840498	1
ENSG00000157870.14	FAM213B	1	2586971	1_2	0	0.030803671959581	14.2802380536964	7.33665407726853e-06	-1.6446280991736	1
ENSG00000142606.15	MMEL1	1	2632528	1_2	0	0.152319145192569	32.3596534783495	8.22088289365702e-05	3.33502377408961	2
ENSG00000215912.12	TTC34	1	2800905	1_2	0	0.0110960706512849	12.7925109878164	2.36747345144269e-06	-3.00735294117614	1
ENSG00000130762.14	ARHGEF16	1	3455907	1_2	0	0.0293959841399045	13.9866743670366	6.85744880269888e-06	-1.51381215469556	1
ENSG00000116213.15	WRAP73	1	3654319	1_2	0	0.0156014170670292	8.26542481183007	2.15074703079761e-06	0.940298507462562	1
ENSG00000235169.7	SMIM1	1	3772844	1_3	0	0.0157875201927132	4.70386728069405	1.23859432055974e-06	-0.103010068936778	2
ENSG00000130764.9	LRRC47	1	3796513	1_3	0	0.0176422398639687	5.74861336246536	1.69151918584702e-06	-0.550712737632591	2
ENSG00000169598.15	DFFB	1	3870467	1_3	0	0.01718396540639	5.50099018975953	1.57661032275995e-06	-0.54559897922955	2
ENSG00000198912.10	C1orf174	1	3900386	1_3	0	0.0300361983392876	10.7669991960545	5.39386098990348e-06	1.31698333257137	2
ENSG00000196581.10	AJAP1	1	4654467	1_4	0	0.0910263743400227	24.9043567231292	3.78096518801311e-05	2.41044776119437	1
ENSG00000069424.14	KCNAB2	1	5991653	1_5	0	0.0175428908591939	4.69385542922362	1.37338081464557e-06	0.168776749607332	2
ENSG00000131697.17	NPHP4	1	5991819	1_5	0	0.0175529798953734	4.69926524239155	1.37575442938649e-06	0.176258992805669	1
ENSG00000158286.12	RNF207	1	6205436	1_5	0	0.17849953625974	27.0212460156629	8.04456507656516e-05	2.62945809874992	2
ENSG00000116251.9	RPL22	1	6208961	1_5	0	0.0276594147427771	8.98607983959651	4.14546607060239e-06	1.24032605576845	2
ENSG00000116237.15	ICMT	1	6235565	1_5	0	0.0262113932631344	8.47787339770273	3.70627072172143e-06	1.02126907289841	2
ENSG00000158292.6	GPR153	1	6262459	1_5	0	0.096954716253723	20.9755939571459	3.39190213047415e-05	1.92570679613405	2
ENSG00000097021.19	ACOT7	1	6394628	1_5	0	0.0334054103585535	10.7716815880798	6.00150847609922e-06	-1.82882882882875	1
ENSG00000069812.11	HES2	1	6424818	1_5	0	0.040270401061978	12.5442656028523	8.4254149949937e-06	-2.01870384201374	2
ENSG00000187017.15	ESPN	1	6424818	1_5	0	0.0935574419856112	20.6300137509917	3.21912589801152e-05	-2.91671639247198	3
ENSG00000215788.9	TNFRSF25	1	6466259	1_5	0	0.168756530246333	26.4494784477801	7.44453893569147e-05	3.38515901060075	1
ENSG00000171680.21	PLEKHG5	1	6520337	1_5	0	0.0259820167951954	8.39535184651115	3.63807683302412e-06	-1.30612244897897	1
ENSG00000162408.10	NOL9	1	6554170	1_5	0	0.0286549837695795	9.3204100618417	4.45446234881497e-06	-1.40641711229959	1
ENSG00000173662.20	TAS1R1	1	6554687	1_5	0	0.0243091677860752	7.76724092619341	3.14917629150401e-06	-1.24999999999998	1
ENSG00000041988.15	THAP3	1	6625382	1_5	0	0.0178566291412405	4.86062607034515	1.44761073990357e-06	-0.111111111111132	1
ENSG00000007923.15	DNAJC11	1	6701642	1_5	0	0.0186153345015633	5.25233020590552	1.63073342054466e-06	-0.641791044776053	1
ENSG00000171735.18	CAMTA1	1	6788383	1_5	0	0.0201605480879967	6.00311727815343	2.01854886942469e-06	0.636363636363989	1
ENSG00000049245.12	VAMP3	1	7781270	1_6	0	0.0244738655829262	12.0811101505296	4.93139192949258e-06	-0.569148936170195	1
ENSG00000116288.12	PARK7	1	7954508	1_6	0	0.0167712465564374	39.6403265674268	1.108824141368e-05	-6.47647058823704	1
ENSG00000142583.17	SLC2A5	1	9087812	1_6	0	0.00951813303941529	4.71593563059727	7.48651579254193e-07	0.19684867601057	2
ENSG00000180758.11	GPR157	1	9126248	1_6	0	0.034306642507993	16.8661820921337	9.65061760110653e-06	-1.67937013245752	2
ENSG00000049239.12	H6PD	1	9225580	1_6	0	0.00953423979996348	4.73371201820825	7.52745226171532e-07	0.227544910179585	1
ENSG00000171608.15	PIK3CD	1	9649677	1_7	0	0.0184088609483674	5.6232107964344	1.7265190992698e-06	0.383458646616463	1
ENSG00000171603.16	CLSTN1	1	9824341	1_7	0	0.0239287669548633	8.1759773953085	3.26302279501255e-06	-1.00888888888822	1
ENSG00000178585.14	CTNNBIP1	1	9905367	1_7	0	0.0206970614057905	6.68427398041759	2.30740078766167e-06	0.700598802395153	1
ENSG00000162441.11	LZIC	1	9943171	1_7	0	0.0230811898592768	7.69724239810606	2.96314880970631e-06	-0.830882352941506	1
ENSG00000162444.11	RBP7	1	9997145	1_7	0	0.0199145572713152	6.40914864314663	2.1287815887105e-06	0.703030303030036	1
ENSG00000130939.18	UBE4B	1	10033012	1_7	0	0.0276394356198211	9.4295237499439	4.34689385079554e-06	-1.25919404780587	2
ENSG00000142657.20	PGD	1	10398382	1_7	0	0.0166093112518383	4.67740749358915	1.29573722689099e-06	0.0322580645161348	1
ENSG00000175279.21	CENPS	1	10430054	1_7	0	0.0236548356729509	8.01040855732093	3.16034654997125e-06	-0.927015728459486	2
ENSG00000241563.3	CORT	1	10448079	1_7	0	0.0186749249660417	5.79825967959282	1.80599537084946e-06	0.537654932456305	2
ENSG00000175262.14	C1orf127	1	10961007	1_8	0	0.0161044605415173	4.74798302041488	1.27530905822615e-06	0.0522875816993331	1
ENSG00000120948.16	TARDBP	1	11012828	1_8	0	0.0538184709153597	16.164781715535	1.45097959305946e-05	-2.10691823899353	1
ENSG00000009724.16	MASP2	1	11047382	1_8	0	0.025602991534311	9.11533894687078	3.89245535782491e-06	-1.4934210526311	1
ENSG00000116649.9	SRM	1	11060199	1_8	0	0.0167986117574038	5.14486470024342	1.44147613529297e-06	-0.485268677247789	2
ENSG00000171819.4	ANGPTL7	1	11189075	1_8	0	0.0331141782126507	11.5474400551058	6.37763710466959e-06	1.75177304964527	1
ENSG00000198793.12	MTOR	1	11262099	1_8	0	0.0361853687379204	12.3878528191655	7.47634174712861e-06	-1.77697841726544	1
ENSG00000132879.13	FBXO44	1	11657243	1_8	0	0.0387618946593319	13.0403857103066	8.43054284270329e-06	-1.43030303030276	1
ENSG00000116661.9	FBXO2	1	11654311	1_8	0	0.0177639042413337	5.6705031904021	1.68004195797789e-06	-0.497076023391864	1
ENSG00000116663.10	FBXO6	1	11664035	1_8	0	0.0166023204683291	5.03430937617944	1.39401934052813e-06	0.313036297904847	2
ENSG00000204518.2	AADACL4	1	12644197	1_9	0	0.018780534935154	7.87098908134507	2.46545666755203e-06	0.870703764320294	1
ENSG00000177674.15	AGTRAP	1	11733586	1_9	0	0.0284288428068324	11.7808480058535	5.58593452123345e-06	-1.51315789473713	1
ENSG00000177000.10	MTHFR	1	11811651	1_9	0	0.0205200587029801	8.70517150861573	2.97931234678694e-06	-1.19841269841257	1
ENSG00000011021.21	CLCN6	1	11806385	1_9	0	0.0186443860746202	7.80250863446792	2.4262885623293e-06	1.03554619295558	2
ENSG00000175206.10	NPPA	1	11847546	1_9	0	0.0282760477175349	11.7299200553379	5.5318941776207e-06	-1.12444444444407	1
ENSG00000116685.15	KIAA2013	1	11926801	1_9	0	0.0149325135655598	5.71437482729737	1.42318627728725e-06	-0.541333333333713	1
ENSG00000083444.16	PLOD1	1	11960300	1_9	0	0.0170533104667157	6.96309921337668	1.98048422529907e-06	-0.856353591160662	1
ENSG00000116688.16	MFN2	1	11980422	1_9	0	0.0133639082154318	4.67160750052209	1.04126180188302e-06	0.0235164541837982	2
ENSG00000028137.18	TNFRSF1B	1	12166660	1_9	0	0.0140811830317535	5.16275616977371	1.21249753281349e-06	-0.336601307189704	1
ENSG00000048707.13	VPS13D	1	12230088	1_9	0	0.0194824133904187	8.21644980685872	2.66985125571405e-06	-0.924242424242004	1
ENSG00000215910.7	C1orf167	1	11755307	1_9	0	0.0175240475514047	7.21929867623975	2.11003441283284e-06	-0.721212121211967	1
ENSG00000162493.16	PDPN	1	13578723	1_10	0	0.0204499948192419	5.5042951150424	1.87739224087589e-06	0.50376052379507	3
ENSG00000116731.22	PRDM2	1	13698512	1_10	0	0.0357388553593316	10.7782045361886	6.42461585723329e-06	1.37299771167029	1
ENSG00000171729.13	TMEM51	1	15120577	1_11	0	0.0118989707464844	9.03656907511965	1.79338310911877e-06	-1.08352108561689	2
ENSG00000142621.19	FHAD1	1	15247454	1_11	0	0.0129481238009468	9.59084493398163	2.07120849210063e-06	-1.10887356388045	2
ENSG00000142634.12	EFHD2	1	15418732	1_11	0	0.0164300331551367	12.0638604868737	3.30586299811996e-06	-1.23238976304905	2
ENSG00000142615.7	CELA2A	1	15456801	1_11	0	0.0774757847139824	26.2520980953187	3.3922676256705e-05	2.71559633027687	1
ENSG00000215704.9	CELA2B	1	15466305	1_11	0	0.0116884508778966	8.56495053873811	1.66971335529887e-06	1.24203821656102	1
ENSG00000132906.17	CASP9	1	15526244	1_11	0	0.00797546307586305	5.13653576032923	6.83260524948812e-07	-0.390243902439062	1
ENSG00000116138.12	DNAJC16	1	15526794	1_11	0	0.00822289960503897	5.38620180894279	7.38699346655367e-07	-0.617197219124999	2
ENSG00000116771.5	AGMAT	1	15585235	1_11	0	0.00854682492516357	5.72672546379316	8.16340376161521e-07	-0.732051536289947	2
ENSG00000116786.11	PLEKHM2	1	15684135	1_11	0	0.0183417958495864	12.7058718496828	3.88692742395198e-06	1.91187739463675	1
ENSG00000162461.7	SLC25A34	1	15735471	1_11	0	0.00760423655123088	4.70285100269052	5.9645398351572e-07	0.0866666666666584	1
ENSG00000233954.6	UQCRHL	1	15809022	1_11	0	0.0084877654890454	5.65035020341818	7.99887376913346e-07	0.60103626943009	1
ENSG00000186510.11	CLCNKA	1	16017999	1_11	0	0.00830103962876116	5.4648344918808	7.56605695443791e-07	0.761904761904899	1
ENSG00000173641.17	HSPB7	1	16019124	1_11	0	0.0193732844579809	13.2751027496315	4.28944646625974e-06	1.77058180493103	2
ENSG00000184908.17	CLCNKB	1	16044182	1_11	0	0.00759624035998663	4.68572096170441	5.93656498572884e-07	-0.198630136986284	1
ENSG00000185519.8	FAM131C	1	16067316	1_11	0	0.00811001605618733	5.33270397688366	7.21322195497115e-07	0.253246753246746	1
ENSG00000142632.16	ARHGEF19	1	16210794	1_11	0	0.00828496583490368	5.4845915364163	7.57870698961104e-07	0.390070921985785	1
ENSG00000132881.11	RSG1	1	16237140	1_11	0	0.00767820607602898	4.79913497025437	6.14586241611326e-07	0.0218978102189806	1
ENSG00000037637.10	FBXO42	1	16352069	1_11	0	0.0191563051487816	13.2196709113667	4.22369448012096e-06	1.60305343511447	1
ENSG00000055070.16	SZRD1	1	16352086	1_11	0	0.0254278634387993	15.8516669638369	6.72271832869842e-06	-1.81490636706587	2
ENSG00000157191.19	NECAP2	1	16440864	1_11	0	0.00816215685597366	5.36483530600826	7.30333860501774e-07	0.380753138075413	1
ENSG00000058453.16	CROCC	1	16949400	1_12	0	0.0181529728135554	5.43817599669352	1.64649767372128e-06	-0.506666666666619	1
ENSG00000159363.17	ATP13A2	1	17011965	1_12	0	0.018929978214574	5.83268462772475	1.84152964516754e-06	-0.614285714285821	1
ENSG00000159339.13	PADI4	1	17317282	1_12	0	0.0719735764804056	18.5156464461489	2.22265506208791e-05	-2.13492063492093	1
ENSG00000179051.13	RCC2	1	17439260	1_12	0	0.0332384816698879	11.1467317052321	6.17943588677745e-06	-1.36231884057948	1
ENSG00000179023.8	KLHDC7A	1	18480845	1_13	0	0.00278423768628577	4.68041052339934	2.17345353612371e-07	-0.079839594272601	2
ENSG00000159423.16	ALDH4A1	1	18903008	1_13	0	0.00279411755501391	4.68814701933219	2.18477140070421e-07	0.241758241758206	1
ENSG00000127481.14	UBR4	1	19205040	1_13	0	0.00892454231258855	15.0620197430859	2.24196728505786e-06	-1.58544366673713	2
ENSG00000127463.13	EMC1	1	19251698	1_13	0	0.00286946140445976	5.01557339688796	2.40038599056076e-07	0.314960629921281	1
ENSG00000053372.4	MRTO4	1	19246561	1_13	0	0.00422381612564648	8.12105389783541	5.72107317092606e-07	-0.855777419619985	2
ENSG00000053371.12	AKR7A2	1	19311596	1_13	0	0.00308273359776157	5.71371351458627	2.93774815607843e-07	-0.520163125546001	2
ENSG00000040487.12	PQLC2	1	19299693	1_13	0	0.00284227076142019	4.83824306674207	2.29357653072117e-07	0.160630983290006	3
ENSG00000158747.13	NBL1	1	19446927	1_13	0	0.00652275933597701	12.1646786964536	1.32340296439871e-06	-1.33425956066887	2
ENSG00000162542.13	TMCO4	1	19771448	1_13	0	0.05916451584883	29.8533805151359	2.94587922115668e-05	-3.80620155038499	1
ENSG00000169914.5	OTUD3	1	19882290	1_13	0	0.0029556821333917	7.19010271571154	3.54448323533194e-07	-1.25189172020032	3
ENSG00000188257.10	PLA2G2A	1	19955476	1_13	0	0.0028489988917243	4.9357619060053	2.34534419667831e-07	-0.886712738829716	2
ENSG00000127472.10	PLA2G5	1	20028276	1_13	0	0.0028868407705499	5.20325266449776	2.50528911242132e-07	-0.737777777778037	1
ENSG00000009709.11	PAX7	1	18631052	1_13	0	0.00304706163055102	5.48901257732774	2.78955911970034e-07	0.380090497737365	1
ENSG00000158816.15	VWA5B1	1	20289228	1_14	0	0.0274035211411888	11.1510886709187	5.09663749254952e-06	1.2415730337078	1
ENSG00000162543.5	UBXN10	1	20186547	1_14	0	0.0407202172287597	14.9023441462006	1.0121031586821e-05	1.63576158940415	1
ENSG00000183114.7	FAM43B	1	20546408	1_14	0	0.0140016186489532	4.82674619425524	1.12717880359671e-06	0.246153846153796	1
ENSG00000158828.7	PINK1	1	20633737	1_14	0	0.0159849662467862	6.07189078114394	1.61880963341658e-06	0.618081559753007	2
ENSG00000189410.11	SH2D5	1	20733213	1_14	0	0.0155190534893921	5.79377999626045	1.49964110392007e-06	-0.466836734693731	1
ENSG00000127483.17	HP1BP3	1	20795185	1_14	0	0.0147072901379652	5.28877873748828	1.29732313771105e-06	-0.304000000000066	1
ENSG00000070886.11	EPHA8	1	22564006	1_15	0	0.0145384442511404	6.9346064117193	1.6815115619591e-06	0.720930232558029	1
ENSG00000142794.18	NBPF3	1	21439691	1_15	0	0.0136302549456988	6.51416051043441	1.48088911243765e-06	-0.746519862497137	2
ENSG00000076864.19	RAP1GAP	1	21669538	1_15	0	0.0138425399791968	6.80696987196898	1.57155549126739e-06	-0.735169491525756	1
ENSG00000090686.15	USP48	1	21782877	1_15	0	0.0270077624112637	12.4670768398084	5.61582216008996e-06	-1.24862986995243	2
ENSG00000142798.17	HSPG2	1	21937058	1_15	0	0.0149521409076933	7.22065195808081	1.80069392268852e-06	1.06992402835646	2
ENSG00000142789.19	CELA3A	1	22001714	1_15	0	0.0115151560716456	4.83258441475128	9.28131223464534e-07	0.308931185944526	1
ENSG00000070831.15	CDC42	1	22052387	1_15	0	0.0113600144630334	4.67929229959833	8.86582520809878e-07	0.23493975903605	1
ENSG00000162552.14	WNT4	1	22144389	1_15	0	0.0393843769713775	17.2795512967406	1.13505405902078e-05	2.31099195710433	1
ENSG00000184677.16	ZBTB40	1	22442291	1_15	0	0.0128379177571344	5.59695332841111	1.19841263773473e-06	0.0781249999999964	1
ENSG00000004487.15	KDM1A	1	23000786	1_16	0	0.0130467222470344	4.84667226221682	1.05464227408891e-06	0.249554367201566	1
ENSG00000204219.9	TCEA3	1	23424647	1_16	0	0.0460331744589049	16.7520935390606	1.2861751662616e-05	1.86466165413521	1
ENSG00000088280.18	ASAP3	1	23484995	1_16	0	0.0568208756944848	18.7611055868618	1.77797829851757e-05	2.01481481481466	1
ENSG00000227868.5	C1orf234	1	23015700	1_16	0	0.0752557989482872	21.4589210363753	2.69344404683462e-05	-2.28764438020581	2
ENSG00000179546.4	HTR1D	1	23198048	1_16	0	0.074745146844874	21.3932998796699	2.66698690895534e-05	-2.2399999999994	1
ENSG00000011007.12	ELOA	1	23743147	1_17	0	0.0159419283310249	4.84959997080954	1.28945703035152e-06	0.344000000000008	1
ENSG00000117308.14	GALE	1	23800401	1_17	0	0.020115166587453	7.07341409408046	2.37308242314436e-06	0.732505026783954	2
ENSG00000117305.14	HMGCL	1	23838758	1_17	0	0.0157557510980015	4.73149036193295	1.24336081633852e-06	-0.280000000000017	1
ENSG00000185436.11	IFNLR1	1	24187118	1_17	0	0.0235927672769131	8.41240304040075	3.31023678922847e-06	-1.11541651127895	2
ENSG00000001460.17	STPG1	1	24416496	1_17	0	0.0158963694687764	4.93361965824762	1.30804811624869e-06	0.464375648644632	2
ENSG00000001461.16	NIPAL3	1	24415622	1_17	0	0.0156613271632782	4.68148015524134	1.22284624513617e-06	0.115169267850297	2
ENSG00000117602.11	RCAN3	1	24502439	1_17	0	0.0214219966827639	7.69347986629427	2.74879830836544e-06	-0.947955390334556	1
ENSG00000184454.6	NCMAP	1	24555537	1_17	0	0.0171611265807631	5.5043635607641	1.57548042451778e-06	-0.436154930642652	2
ENSG00000131910.4	NR0B2	1	26914363	1_18	0	0.0143752199777574	5.63971938040267	1.35217250206164e-06	-0.505859375000025	1
ENSG00000117614.9	SYF2	1	25232900	1_18	0	0.0129451335592888	4.69222448639999	1.01308392125378e-06	0.0623052959501458	1
ENSG00000187010.19	RHD	1	25257119	1_18	0	0.0156395247594109	6.45789653080761	1.6845144468082e-06	0.658227848101495	1
ENSG00000188672.17	RHCE	1	25253604	1_18	0	0.0139446890217817	5.38233961458053	1.25181466942879e-06	-0.366426160720588	3
ENSG00000204178.9	TMEM57	1	25430369	1_18	0	0.0133115514410177	4.94988175197205	1.0989643505901e-06	-0.201612903225827	1
ENSG00000157978.11	LDLRAP1	1	25551001	1_18	0	0.0991365918447084	23.9193053212712	3.95496507304205e-05	2.0545023696682	1
ENSG00000162430.16	SELENON	1	25799343	1_18	0	0.0145816021326812	5.74561838931919	1.39734011640457e-06	0.64800000000001	1
ENSG00000117640.17	MTFR1L	1	25820023	1_18	0	0.0144142107621806	5.63809605846843	1.35544982044104e-06	-0.639999999999966	1
ENSG00000127423.10	AUNIP	1	25858853	1_18	0	0.024695168306918	10.6783978567084	4.39823260536128e-06	-1.37086092715274	1
ENSG00000182749.5	PAQR7	1	25880753	1_18	0	0.0131230463636851	4.80497988978239	1.05168660657119e-06	0.362903225806483	1
ENSG00000158006.13	PAFAH2	1	25998029	1_18	0	0.0156117874773255	6.41635655404788	1.6707105909325e-06	0.434108527131723	1
ENSG00000158008.9	EXTL1	1	26020058	1_18	0	0.0204107752112171	8.90406570775031	3.03115372061308e-06	-1.03947368421043	1
ENSG00000158014.14	SLC30A2	1	26046114	1_18	0	0.0267382447072505	11.516343828907	5.13579430975782e-06	1.42857142857165	1
ENSG00000158022.6	TRIM63	1	26068506	1_18	0	0.0230527792831203	9.97554783330677	3.83548380388328e-06	1.16666666666651	1
ENSG00000175087.9	PDIK1L	1	26111250	1_18	0	0.0257333173623577	11.0016998733149	4.72188792577052e-06	-1.26993865030719	1
ENSG00000197245.5	FAM110D	1	26159026	1_18	0	0.0212254206925636	9.40345406115632	3.32892353538767e-06	-1.44852941176467	1
ENSG00000236782.6	RP11-96L14.7	1	26170849	1_18	0	0.0130106871773917	4.77567326531952	1.03632254643336e-06	0.127384598449716	2
ENSG00000142675.17	CNKSR1	1	26172545	1_18	0	0.0475683850251888	17.0071113586214	1.34930170167481e-05	-2.20403501330525	4
ENSG00000142669.14	SH3BGRL3	1	26282158	1_18	0	0.0151769974659994	6.2113890712926	1.57229741640416e-06	1.14925373134327	1
ENSG00000169442.8	CD52	1	26317588	1_18	0	0.0733862249332316	21.0687144478705	2.57877048138741e-05	-2.94823644646875	2
ENSG00000158062.20	UBXN11	1	26317588	1_18	0	0.0785369257728191	21.8072607268369	2.85650585755142e-05	3.02747818485432	2
ENSG00000176092.14	AIM1L	1	26360024	1_18	0	0.126949259057236	26.4608771249591	5.60266315028791e-05	2.80000000000084	1
ENSG00000176083.17	ZNF683	1	26372612	1_18	0	0.0134218953575601	5.0153512933652	1.12272996048754e-06	-0.109489051094924	1
ENSG00000117682.16	DHDDS	1	26427451	1_18	0	0.013943154727568	5.58667398025984	1.29919541870409e-06	0.30684861474812	2
ENSG00000198830.10	HMGN2	1	26471849	1_18	0	0.0129168305570238	4.67386106737114	1.00691281175348e-06	-0.10702341137126	1
ENSG00000117713.18	ARID1A	1	26693253	1_18	0	0.0368715543860675	14.2786079082883	8.78086742244918e-06	-1.69469026548638	1
ENSG00000060642.10	PIGV	1	26787956	1_18	0	0.0373540636622559	14.4007958640725	8.97190062033984e-06	-1.70925110132261	1
ENSG00000204160.11	ZDHHC18	1	26827212	1_18	0	0.0144762908310342	5.78333565958342	1.39635487068433e-06	-0.599118942731304	1
ENSG00000142751.14	GPN2	1	26890178	1_18	0	0.041523746412662	15.3853047263389	1.06552277788753e-05	1.77973568281991	1
ENSG00000253368.3	TRNP1	1	26896106	1_18	0	0.0172341282516578	7.52440181562092	2.16282512312854e-06	-1.23846153846168	1
ENSG00000188782.8	CATSPER4	1	26185209	1_18	0	0.015484984440719	6.26070846874208	1.61694169532079e-06	-0.632274192539925	2
ENSG00000282872.1	RP11-96L14.8	1	26169059	1_18	0	0.0154253369445215	6.38205106768963	1.64193151952659e-06	0.851851851851773	1
ENSG00000090020.10	SLC9A1	1	27167188	1_19	0	0.0117768287225921	5.22299019615269	1.02590624880945e-06	0.369127516778623	1
ENSG00000142765.17	SYTL1	1	27342119	1_19	0	0.0315179554434298	14.4949474168551	7.61964586018808e-06	-1.54809548484238	2
ENSG00000142733.14	MAP3K6	1	27367112	1_19	0	0.0524251068445503	19.3294707287193	1.69012720483299e-05	-2.00414078674998	1
ENSG00000181773.6	GPR3	1	27334546	1_19	0	0.0111109139691519	4.67668966017786	8.66659380466975e-07	-0.0129960619331784	2
ENSG00000126705.13	AHDC1	1	27604387	1_19	0	0.0125833969572738	5.84491377230217	1.22669363340252e-06	-0.515463917525788	1
ENSG00000126709.14	IFI6	1	27671883	1_19	0	0.0111228279619974	4.68674753979834	8.69454552203938e-07	0.079012345678998	1
ENSG00000130775.15	THEMIS2	1	27872858	1_19	0	0.02146307024827	10.8669746367361	3.89009857088305e-06	1.41265906638778	2
ENSG00000117748.9	RPA2	1	27914481	1_19	0	0.0122973193945888	5.62898097800758	1.15451701974122e-06	-0.428016110388781	2
ENSG00000130768.14	SMPDL3B	1	27936800	1_19	0	0.0267095208000208	12.9300565948224	5.76005496547284e-06	-1.51968503937058	1
ENSG00000158156.7	XKR8	1	27956967	1_19	0	0.0183201743077825	9.37586602954179	2.86484480457031e-06	-1.07934235539614	2
ENSG00000169403.11	PTAFR	1	28193492	1_19	0	0.082903310136884	23.7314959750764	3.28138427678832e-05	2.29604638513848	2
ENSG00000126698.10	DNAJC8	1	28232589	1_19	0	0.0265126726456311	12.859903612223	5.68658229606614e-06	2.03614457831352	1
ENSG00000130770.17	ATPIF1	1	28236165	1_19	0	0.0130580241661208	6.19261302536026	1.34868806872573e-06	0.594845998715552	2
ENSG00000130766.4	SESN2	1	28259281	1_19	0	0.0125607492208302	5.82800060052882	1.22094257554731e-06	0.667605633802575	1
ENSG00000130772.13	MED18	1	28332857	1_19	0	0.0177077253681824	9.05586264621654	2.67456224813089e-06	-0.965620328848586	1
ENSG00000204138.12	PHACTR4	1	28349072	1_19	0	0.0127486868791361	5.967480880098	1.26886844234369e-06	-0.988179449874684	3
ENSG00000180198.15	RCC1	1	28510006	1_19	0	0.0112264442741236	4.77376639691719	8.93847631347043e-07	0.13021526306373	2
ENSG00000180098.9	TRNAU1AP	1	28553045	1_19	0	0.0124445146683522	5.74070913685686	1.19152624481476e-06	-0.562604340567906	1
ENSG00000188060.7	RAB42	1	28592480	1_19	0	0.0562306068572623	19.9987979759411	1.87558508031249e-05	-2.38461538461583	1
ENSG00000120656.11	TAF12	1	28664349	1_19	0	0.0197789495636268	10.0971459991623	3.33090283793397e-06	-1.61111111111203	1
ENSG00000162419.12	GMEB1	1	28669247	1_19	0	0.0197816723327718	10.0984415866545	3.33178882430468e-06	-1.61599999999996	1
ENSG00000198492.15	YTHDF2	1	28736301	1_19	0	0.0194097241876352	9.91970034114192	3.21127887728798e-06	-1.57936507936497	1
ENSG00000159023.19	EPB41	1	28886806	1_19	0	0.0449211973672026	17.8571602272077	1.33790052701796e-05	1.97656249999972	1
ENSG00000060656.19	PTPRU	1	28391709	1_19	0	0.0147065207123321	7.3095525594193	1.7929196943306e-06	1.26086956521768	1
ENSG00000162511.7	LAPTM5	1	30757821	1_20	0	0.0188801649709252	7.79094014319338	2.45332880534541e-06	-0.918749999999629	1
ENSG00000162512.15	SDC3	1	30910550	1_20	0	0.0166142674644658	6.58791899768562	1.82553243594216e-06	0.759036144578278	1
ENSG00000134644.15	PUM1	1	31066204	1_20	0	0.0150394153887539	5.65157071862454	1.4176212891958e-06	0.562499999999841	1
ENSG00000084628.9	NKAIN1	1	31239088	1_20	0	0.0142425149750854	5.13993207405563	1.22096768576912e-06	0.383834435633062	2
ENSG00000121766.15	ZCCHC17	1	31296178	1_20	0	0.0152033927664014	5.7535195375902	1.4589291879038e-06	0.820312500000128	1
ENSG00000121769.7	FABP3	1	31375861	1_20	0	0.0143992769721496	5.24280459093005	1.25911228740029e-06	0.736423912681559	2
ENSG00000168528.11	SERINC2	1	31409124	1_20	0	0.0141031252199898	5.04753432076224	1.18728436342556e-06	0.693491587696396	2
ENSG00000142910.15	TINAGL1	1	31571617	1_20	0	0.0165653516619558	6.56016247790303	1.81248892382926e-06	0.540441471315986	2
ENSG00000121764.11	HCRTR1	1	31616786	1_20	0	0.0154005377219604	5.87461008610248	1.50895065184766e-06	0.513618677043029	1
ENSG00000162517.12	PEF1	1	31644486	1_20	0	0.014624094922418	5.38836235229245	1.31427393826089e-06	-0.310289234998927	2
ENSG00000084636.17	COL16A1	1	31699458	1_20	0	0.0168854367257733	6.74016647354688	1.89820462181654e-06	-0.573549061544482	2
ENSG00000121753.12	ADGRB2	1	31767341	1_20	0	0.0198544535506715	8.26472783476129	2.73682230438831e-06	1.035	1
ENSG00000134668.12	SPOCD1	1	31815009	1_20	0	0.0136461929672747	4.73809028579419	1.07838775015957e-06	-0.0888888888889088	1
ENSG00000184007.18	PTP4A2	1	31945136	1_20	0	0.0147935366364265	5.49663606437921	1.3562167385876e-06	0.38596491228079	1
ENSG00000084652.15	TXLNA	1	32179560	1_21	0	0.0141178466885634	4.67796354991869	1.10150228017479e-06	0.0748031496062766	1
ENSG00000160051.11	IQCC	1	32205464	1_21	0	0.0144302001688192	4.86376506597358	1.17059064789948e-06	-0.165354330708722	1
ENSG00000084623.11	EIF3I	1	32220993	1_21	0	0.0160683859636278	5.95006116767488	1.59460745783468e-06	-0.605042016806703	1
ENSG00000160055.19	TMEM234	1	32222176	1_21	0	0.0141386824667012	4.68508800625916	1.10480797319827e-06	0.00784313725490084	1
ENSG00000116478.11	HDAC1	1	32272462	1_21	0	0.0168460149598662	6.39780573860959	1.79758045237312e-06	-0.700928901541284	2
ENSG00000162526.6	TSSK3	1	32366691	1_21	0	0.0141324758445015	4.69020646576628	1.10552945582946e-06	-0.0699481865284934	1
ENSG00000225828.1	FAM229A	1	32366691	1_21	0	0.0141324758445015	4.69020646576628	1.10552945582946e-06	-0.0699481865284934	1
ENSG00000176261.15	ZBTB8OS	1	32650758	1_21	0	0.0414984623213582	15.0208769046143	1.03965057334406e-05	1.64516129032225	1
ENSG00000162521.18	RBBP4	1	32650943	1_21	0	0.0152463964294373	5.38442555889683	1.36919936981062e-06	0.421875000000224	1
ENSG00000116497.17	S100PBP	1	32817174	1_21	0	0.0155961404724478	5.63452507373904	1.46566446862857e-06	0.502392344497593	1
ENSG00000134684.10	YARS	1	32817927	1_21	0	0.0163712476118197	6.09493606107075	1.6642211490568e-06	-0.602870813397087	1
ENSG00000160097.16	FNDC5	1	32872031	1_21	0	0.0182888414009345	7.29761154100604	2.22600964156126e-06	0.950310559005892	1
ENSG00000142920.16	AZIN2	1	33080995	1_21	0	0.0275520970676	10.9161589802589	5.01631288806055e-06	-1.25033541037167	2
ENSG00000116525.13	TRIM62	1	33182762	1_21	0	0.0152209672646882	5.42535428794211	1.37730606961827e-06	0.479166666666523	1
ENSG00000160094.14	ZNF362	1	33254241	1_21	0	0.0154914932766824	5.41798252375146	1.3998805784125e-06	0.0138888888888873	1
ENSG00000184389.9	A3GALT2	1	33324895	1_21	0	0.0168357626986666	6.05443628696899	1.70006925966286e-06	0.145833333333336	1
ENSG00000134686.18	PHC2	1	33429048	1_21	0	0.0281390557624764	10.8453193159541	5.08993186773012e-06	-1.13005962438509	2
ENSG00000121903.14	ZSCAN20	1	33482238	1_21	0	0.0142595804253989	4.84485110883771	1.15225151417773e-06	-0.426666666666514	1
ENSG00000121904.17	CSMD2	1	34165500	1_21	0	0.0195142460035728	7.70049780481568	2.50628631374394e-06	-0.859259259259234	1
ENSG00000273274.1	ZBTB8B	1	32465491	1_21	0	0.0141280014721322	4.6837682348673	1.10366236665162e-06	-0.0648648648648808	1
ENSG00000163866.8	SMIM12	1	34859185	1_22	0	0.0205138106307174	9.18603532878918	3.14292891875613e-06	1.48178137651772	1
ENSG00000116544.11	DLGAP3	1	34930171	1_22	0	0.0149801503695967	6.28870642781397	1.57122217454013e-06	-0.654545454545123	1
ENSG00000243749.1	TMEM35B	1	34984579	1_22	0	0.0138765764074686	5.56993088297556	1.28911672501842e-06	0.497076023391941	1
ENSG00000163867.16	ZMYM6	1	35031112	1_22	0	0.0135240353425588	5.32654241376176	1.20146684886423e-06	0.422572178477562	1
ENSG00000197056.9	ZMYM1	1	35059408	1_22	0	0.0128835125694312	4.87096328088241	1.04666872349328e-06	0.249084221907174	2
ENSG00000116560.10	SFPQ	1	35192273	1_22	0	0.0126638720594207	4.70649223825216	9.94086020879663e-07	-0.111111111111163	1
ENSG00000020129.15	NCDN	1	35557823	1_22	0	0.0126338690747839	4.68523191270624	9.87250972699268e-07	0.102272727272737	1
ENSG00000116819.6	TFAP2E	1	35573174	1_22	0	0.0211382672132761	9.46656336418504	3.33750431114888e-06	1.06854838709682	1
ENSG00000126067.11	PSMB2	1	35641909	1_22	0	0.0144006692443185	5.88299693452329	1.41299753188801e-06	-0.507246376811654	1
ENSG00000142686.7	C1orf216	1	35718988	1_22	0	0.0128826074549022	4.85561674930021	1.04329777228152e-06	0.216216216216177	1
ENSG00000134698.10	AGO4	1	35807900	1_22	0	0.0142344196077742	5.83938145533163	1.38633030146681e-06	0.651245551601398	1
ENSG00000092847.11	AGO1	1	35870261	1_22	0	0.0219100626499438	9.97181713596222	3.6439971676821e-06	1.21546961325976	1
ENSG00000116863.10	ADPRHL2	1	36088235	1_22	0	0.0170770799401572	7.56731293082633	2.15533812318673e-06	-0.846594017152852	2
ENSG00000116871.15	MAP7D1	1	36155585	1_22	0	0.0128012881767625	4.8436448348183	1.03415603443128e-06	0.325925925925963	1
ENSG00000054116.11	TRAPPC3	1	36155585	1_22	0	0.0128012881767625	4.8436448348183	1.03415603443128e-06	-0.325925925925963	1
ENSG00000054118.13	THRAP3	1	36225269	1_22	0	0.0144163126938377	5.99491855824027	1.44144337624768e-06	0.605263157894993	1
ENSG00000214193.10	SH3D21	1	36322287	1_22	0	0.0939562376792882	24.0174572632693	3.76368050949827e-05	-2.64615384615404	1
ENSG00000142694.6	EVA1B	1	36323945	1_22	0	0.106200093183406	25.2131456676358	4.46593128300234e-05	-2.70769230769194	1
ENSG00000196182.10	STK40	1	36385841	1_22	0	0.0142855262284938	5.90970533045974	1.40806328703825e-06	-0.60101010101014	1
ENSG00000181817.5	LSM10	1	36397855	1_22	0	0.0255187811054969	11.0670008137803	4.71031524694724e-06	-1.12766372466727	2
ENSG00000163873.9	GRIK3	1	37035122	1_22	0	0.0315273402045936	13.2987279539418	6.9929035891099e-06	1.46153846153832	1
ENSG00000163877.10	SNIP1	1	37554146	1_23	0	0.0206628028917727	6.17787822950024	2.12906383150486e-06	0.643678160919539	1
ENSG00000163879.10	DNALI1	1	37556851	1_23	0	0.0407105056870428	12.5902642435126	8.54872698912373e-06	-1.58665210653579	2
ENSG00000116922.14	C1orf109	1	37691932	1_23	0	0.0204156216059173	6.0645063959171	2.06499104034072e-06	0.696747691735829	2
ENSG00000134690.10	CDCA8	1	37692539	1_23	0	0.0176575186761641	4.69808881734532	1.38360143160186e-06	-0.181249999999987	1
ENSG00000185090.14	MANEAL	1	37803164	1_23	0	0.0222085017446263	6.85771631059295	2.54014718294704e-06	-0.878571428571385	1
ENSG00000197982.13	C1orf122	1	37806988	1_23	0	0.0944505565762292	20.6651269620427	3.2553875999189e-05	-2.43884892086377	1
ENSG00000188786.9	MTF1	1	37856746	1_23	0	0.0867467521023144	19.8391879779198	2.87036563108866e-05	2.38848920863358	1
ENSG00000204084.12	INPP5B	1	37897131	1_23	0	0.0350114841903452	11.1593637636225	6.51643491142619e-06	-1.40923497793304	3
ENSG00000183431.11	SF3A3	1	37990434	1_23	0	0.0187765010320188	5.27637853464442	1.65238299116155e-06	-0.674242424242576	1
ENSG00000183386.9	FHL3	1	37996149	1_23	0	0.0176102054041964	4.6728427815288	1.3724789633277e-06	-0.345323741007252	1
ENSG00000183520.11	UTP11	1	38009833	1_23	0	0.0309955769960126	10.0057381651482	5.17260082558822e-06	1.1369047619046	1
ENSG00000185668.7	POU3F1	1	38047752	1_23	0	0.0311854057731527	10.0635047076086	5.2343258970063e-06	-1.09065155807393	1
ENSG00000116954.7	RRAGC	1	38861348	1_24	0	0.0211995032236433	4.8067906724956	1.69957760323147e-06	0.302721088435341	1
ENSG00000214114.8	MYCBP	1	38873777	1_24	0	0.0259236558770721	6.70427461327407	2.89873255799836e-06	-0.814516129032335	1
ENSG00000131233.9	GJA9	1	38881233	1_24	0	0.025789909362036	6.65543963874974	2.8627714036369e-06	-0.806451612903193	1
ENSG00000174574.15	AKIRIN1	1	38991334	1_24	0	0.0254764544033428	6.53999908974691	2.7789247061701e-06	0.648437499999957	1
ENSG00000168653.10	NDUFS5	1	39026790	1_24	0	0.022530441436261	5.38070923641752	2.02194496616998e-06	0.362962962962904	1
ENSG00000183682.7	BMP8A	1	39491437	1_24	0	0.0281234269060668	7.47358957137782	3.50556148634167e-06	-0.797498489545957	3
ENSG00000090621.13	PABPC4	1	39557375	1_24	0	0.0343965435211806	9.3787599312028	5.38047140698037e-06	-1.14184397163119	1
ENSG00000163909.7	HEYL	1	39640410	1_24	0	0.0209051707682181	4.67505361065845	1.63004810249661e-06	0.0890052356020994	1
ENSG00000116983.12	HPCAL4	1	39689914	1_24	0	0.0209325947005882	4.68740543822057	1.63649879472963e-06	-0.0147479997981426	3
ENSG00000084072.16	PPIE	1	39738050	1_25	0	0.0538943128848443	18.1679430459922	1.63308505594799e-05	-1.9457364341095	1
ENSG00000198754.5	OXCT2	1	39776590	1_25	0	0.013124139806832	4.91512157472804	1.07588342836211e-06	-0.214814814814695	1
ENSG00000116985.11	BMP8B	1	39789243	1_25	0	0.012856068840585	4.72379448064559	1.01288301669455e-06	0.0882352941176339	1
ENSG00000043514.15	TRIT1	1	39883661	1_25	0	0.015243313562894	6.31530419029466	1.60558670409994e-06	-0.719814532362784	2
ENSG00000131236.16	CAP1	1	40040200	1_25	0	0.0378848942669952	14.7496553729665	9.31983145053044e-06	-1.66857550305377	2
ENSG00000131238.16	PPT1	1	40096750	1_25	0	0.0245089694121653	10.7485784319105	4.39375852714369e-06	1.40133476030818	2
ENSG00000084073.8	ZMPSTE24	1	40257123	1_25	0	0.0127978411715169	4.6840842546387	9.99819309252784e-07	-0.161971830985897	1
ENSG00000084070.11	SMAP2	1	40345111	1_25	0	0.0137122777905049	5.33344843705476	1.21976961072484e-06	0.4049079754602	1
ENSG00000164002.11	EXO5	1	40508756	1_25	0	0.0688018265106144	20.7259207838163	2.37833982027264e-05	-2.70997198873875	2
ENSG00000117013.14	KCNQ4	1	40783570	1_25	0	0.0136774476633903	5.37147733321227	1.2253464999933e-06	-0.318471337579609	1
ENSG00000179862.6	CITED4	1	40863178	1_25	0	0.0382862694783369	14.9543349565823	9.54927194517777e-06	1.60135135135048	1
ENSG00000171793.13	CTPS1	1	40979451	1_25	0	0.0136587101339485	5.21464650127968	1.18794044084907e-06	-0.0518518518518349	1
ENSG00000171790.15	SLFNL1	1	41023050	1_25	0	0.0196555536873326	8.9687546293903	2.94020444862975e-06	-1.35074193677714	2
ENSG00000010803.16	SCMH1	1	41241979	1_25	0	0.0590252690821736	18.1864815133819	1.79038638521831e-05	-1.83663366336711	1
ENSG00000186973.10	FAM183A	1	43144910	1_26	0	0.0182817622776646	4.67493162542319	1.42545471988797e-06	-0.0365145687244771	2
ENSG00000127124.14	HIVEP3	1	42035651	1_26	0	0.0220906720918735	7.12751208254374	2.62607422396618e-06	1.37724550898143	1
ENSG00000177181.14	RIMKLA	1	42381115	1_26	0	0.0198592260060652	5.32852436757917	1.76493770026153e-06	-0.0390625000000155	1
ENSG00000066185.12	ZMYND12	1	42448930	1_26	0	0.0217015096883153	6.22959977118061	2.25481127789254e-06	-0.714425301950503	2
ENSG00000127125.8	PPCS	1	42503210	1_26	0	0.018648831290249	4.8513101888758	1.50893582482464e-06	-0.0647668393782383	1
ENSG00000186409.14	CCDC30	1	42546161	1_26	0	0.0666332218626207	17.4618012029453	1.94061756538324e-05	2.403225806452	1
ENSG00000117385.15	P3H1	1	42760455	1_26	0	0.0398358350968934	12.083095610153	8.0280902010783e-06	1.53592394341929	2
ENSG00000164008.14	C1orf50	1	42760665	1_26	0	0.0211305392041404	5.86145720954199	2.06574297179009e-06	-0.0193906051627044	2
ENSG00000274386.5	TMEM269	1	42785273	1_26	0	0.0183205790157437	4.69661941225017	1.43510827841628e-06	0.26846848258936	2
ENSG00000177868.11	SVBP	1	42816784	1_26	0	0.0206992724353399	5.80633349888819	2.00455124412374e-06	0.380545805136457	2
ENSG00000164010.13	ERMAP	1	42816784	1_26	0	0.0183739439886012	4.71446434139818	1.44475713836763e-06	-0.0413015169138613	2
ENSG00000243710.7	CFAP57	1	43176545	1_26	0	0.0184389174979043	4.78762614234459	1.47236591973417e-06	0.268656716417924	1
ENSG00000179178.10	TMEM125	1	43269525	1_26	0	0.0582835782638349	15.5494490972986	1.51154583021485e-05	-1.69444444444411	1
ENSG00000253313.5	C1orf210	1	43285638	1_26	0	0.0539152166378497	14.8802157009245	1.33807570948059e-05	-1.60805084745658	1
ENSG00000066056.13	TIE1	1	43300755	1_27	0	0.0361945123208681	13.1100801727528	7.91422116417215e-06	1.45128172915838	2
ENSG00000117400.16	MPL	1	43337449	1_27	0	0.0330424995301535	12.2635001056129	6.75845516749924e-06	-1.3937007874019	1
ENSG00000117399.13	CDC20	1	43359194	1_27	0	0.01429104027522	4.67411638123192	1.114098194627e-06	-0.0188679245283064	1
ENSG00000159479.16	MED8	1	43389955	1_27	0	0.0370400589500376	13.3243839007346	8.23149865997534e-06	-1.48480853190991	2
ENSG00000198198.15	SZT2	1	43389819	1_27	0	0.0295951044667993	11.6345342941923	5.74287002116817e-06	1.34364700036781	2
ENSG00000142949.16	PTPRF	1	43524227	1_27	0	0.0169285708721953	6.18653989680983	1.74673981514767e-06	-0.492424242424305	1
ENSG00000066135.12	KDM4A	1	43649302	1_27	0	0.0143049424903178	4.68452815258994	1.1176660909831e-06	-0.0517241379310329	1
ENSG00000117407.16	ARTN	1	43934860	1_27	0	0.0146217893950409	4.90849994696261	1.19704208799734e-06	-0.301369863013648	1
ENSG00000117408.10	IPO13	1	43947230	1_27	0	0.0174842395076026	6.59505577779988	1.92320387586189e-06	-0.757575757575668	1
ENSG00000117410.13	ATP6V0B	1	43974045	1_27	0	0.033034102496132	12.6154070744087	6.95062545368257e-06	1.48899963041494	2
ENSG00000117411.16	B4GALT2	1	43998167	1_27	0	0.0167985638143848	6.21100576553202	1.74018007411648e-06	-0.637630662021021	1
ENSG00000159214.12	CCDC24	1	43991070	1_27	0	0.0176085236882918	6.66932565118251	1.95868670403421e-06	-0.75038691762134	2
ENSG00000196517.11	SLC6A9	1	44031093	1_27	0	0.014419679930142	4.78381352494749	1.15050886260532e-06	-0.211340206185531	1
ENSG00000178028.13	DMAP1	1	44215047	1_27	0	0.0375960015034184	13.9981909485135	8.7775573818812e-06	-1.73202614379148	1
ENSG00000126106.13	TMEM53	1	44662913	1_28	0	0.0174848873273432	4.80362575606972	1.4008515287223e-06	-0.148614609571775	1
ENSG00000198520.10	C1orf228	1	44674693	1_28	0	0.0172531223761155	4.79387457041172	1.37947703552649e-06	-0.497249831635941	2
ENSG00000142945.12	KIF2C	1	44738931	1_28	0	0.0614738162050178	16.5796027523288	1.69990401846134e-05	1.60153308968838	2
ENSG00000188396.3	TCTEX1D4	1	44806156	1_28	0	0.0200271093854478	6.45527682121148	2.15622087515633e-06	-0.774390243902157	1
ENSG00000222009.8	BTBD19	1	44808328	1_28	0	0.0174051454192258	4.93319599027995	1.43207621449312e-06	-0.355421686746801	1
ENSG00000117425.13	PTCH2	1	44842737	1_28	0	0.0467503439915264	15.1904134897697	1.18444394486091e-05	-2.45736434108573	1
ENSG00000070785.16	EIF2B3	1	44985406	1_28	0	0.0198178724210047	7.37656310052927	2.43821049138182e-06	1.90728476821143	1
ENSG00000126107.14	HECTD3	1	45010991	1_28	0	0.0277066392683523	9.52818956754953	4.40305737826396e-06	-2.10563380281627	1
ENSG00000126088.13	UROD	1	44990471	1_28	0	0.0427397035911663	13.7269480113012	9.78510748060048e-06	-2.5190067422056	2
ENSG00000132781.17	MUTYH	1	45336998	1_28	0	0.0175506296674945	5.75468980533848	1.6845143957303e-06	0.724078741246757	2
ENSG00000280670.2	CCDC163	1	45499668	1_28	0	0.0229715629722247	6.94216685458535	2.65977989332019e-06	-0.244274809160225	1
ENSG00000132763.14	MMACHC	1	45499635	1_28	0	0.0172050213579197	4.69720798178682	1.34789205012314e-06	0.135779072321869	2
ENSG00000117450.13	PRDX1	1	45523019	1_28	0	0.0225629487029172	6.79287687530348	2.55628754745409e-06	-0.207692307692323	1
ENSG00000117448.13	AKR1A1	1	45550079	1_28	0	0.0192939407571867	5.8365472190304	1.87817929967302e-06	-0.0250207981856278	2
ENSG00000132780.16	NASP	1	45583288	1_28	0	0.0177937486215984	5.00967489126434	1.48674709693765e-06	0.409090909091001	1
ENSG00000159588.14	CCDC17	1	45624129	1_28	0	0.0427690732675274	15.0793228473839	1.07565199006698e-05	-2.99020863431301	2
ENSG00000159592.10	GPBP1L1	1	45687876	1_28	0	0.0379155419214177	13.1335388870884	8.30537292142652e-06	-2.65363625540397	2
ENSG00000159596.6	TMEM69	1	45685133	1_28	0	0.0285860340507984	10.920838629989	5.20678928132061e-06	2.63496806211266	2
ENSG00000197429.10	IPP	1	45750903	1_28	0	0.020946751778365	7.96003365735811	2.78094049348885e-06	-2.18548387096711	1
ENSG00000086015.20	MAST2	1	45787045	1_28	0	0.0174145339104627	5.14027623870103	1.49299522771327e-06	-0.725633552254664	2
ENSG00000117461.14	PIK3R3	1	46132597	1_28	0	0.0245049649762866	9.58555244272075	3.91770146750555e-06	-2.51380236548151	2
ENSG00000117472.9	TSPAN1	1	46174930	1_28	0	0.0172181738661849	4.77390789686974	1.37094878311884e-06	-0.766233766233954	1
ENSG00000173660.11	UQCRH	1	46301079	1_28	0	0.0172033414907528	4.71286783954043	1.35225369588873e-06	-0.331606217616528	1
ENSG00000117481.10	NSUN4	1	46339550	1_28	0	0.0172870246728249	4.84104802615204	1.39578892657105e-06	-0.401515151515091	1
ENSG00000117480.15	FAAH	1	46394565	1_28	0	0.0714059230039291	18.9691999114973	2.25914109833133e-05	-2.78793523073989	2
ENSG00000079277.19	MKNK1	1	46608790	1_29	0	0.0175402979750743	6.38410713110415	1.86765751095558e-06	-0.598972123253806	2
ENSG00000142961.14	MOB3C	1	46617353	1_29	0	0.0148254969120175	4.80291455872693	1.18761103722818e-06	-0.335664335664303	1
ENSG00000123472.12	ATPAF1	1	46673908	1_29	0	0.0148170875357103	4.79757885674062	1.18561879146386e-06	0.275334135626835	2
ENSG00000159658.10	EFCAB14	1	46719410	1_29	0	0.0149819330563731	4.901570648633	1.22479449153398e-06	0.366830051880624	2
ENSG00000142973.13	CYP4B1	1	46841976	1_29	0	0.0179337489887732	6.59288617086276	1.97199936120564e-06	-0.759776536312631	1
ENSG00000187048.12	CYP4A11	1	46940506	1_29	0	0.0161221308901002	5.59112426599102	1.50342474171694e-06	0.551111111111112	1
ENSG00000162365.11	CYP4A22	1	47137271	1_29	0	0.0147649836317409	4.76446423295086	1.17329480149998e-06	-0.065359477124193	1
ENSG00000162366.7	PDZK1IP1	1	47190144	1_29	0	0.0146210002610589	4.67236717990411	1.1393945954124e-06	0.00202643481232164	2
ENSG00000162368.13	CMPK1	1	47333168	1_29	0	0.0147960053857178	4.78418286135976	1.18062603837647e-06	-0.0865603644646944	1
ENSG00000269113.3	TRABD2B	1	47997102	1_30	0	0.0146547756913386	4.80369232227532	1.17412534771837e-06	0.19434628975266	1
ENSG00000117834.12	SLC5A9	1	48222704	1_30	0	0.0155374242181175	5.3534262175558	1.38730180233428e-06	0.472039724732106	2
ENSG00000132122.11	SPATA6	1	48472019	1_30	0	0.0196111917227353	7.54423693564642	2.46762641470892e-06	-0.888888888888986	1
ENSG00000162373.12	BEND5	1	48775925	1_31	0	0.013071904422144	6.15918402184823	1.34283344483541e-06	0.500200385150475	2
ENSG00000123080.10	CDKN2C	1	50958107	1_32	0	0.0132504830834569	5.12952984653758	1.13362490547615e-06	0.2672811059909	1
ENSG00000123091.4	RNF11	1	51235789	1_32	0	0.0153474194298558	6.50997354557948	1.66638248213342e-06	0.67243774996887	2
ENSG00000203995.9	ZYG11A	1	52841521	1_33	0	0.0141063166360842	4.96106397002748	1.16720881987218e-06	-0.129287598944622	1
ENSG00000085831.15	TTC39A	1	51344915	1_33	0	0.022944319305368	9.53916303459713	3.65044286024584e-06	-1.11574074074112	1
ENSG00000117859.18	OSBPL9	1	51577175	1_33	0	0.0424887006643244	15.3697995009801	1.08918526655407e-05	-2.27500000000088	1
ENSG00000078618.21	NRDC	1	51826904	1_33	0	0.035403536419636	13.6390376554295	8.0536078583449e-06	-1.46158869703626	2
ENSG00000198841.3	KTI12	1	52034079	1_33	0	0.0177887275547394	7.14189000288631	2.1189374966603e-06	-0.971555284271378	2
ENSG00000157077.14	ZFYVE9	1	52142437	1_33	0	0.0779563907333145	21.1800157170758	2.75383621758611e-05	2.06143344710005	1
ENSG00000154222.14	CC2D1B	1	52352516	1_33	0	0.0148626133191477	5.4518511360564	1.35144779273083e-06	0.574803149606248	1
ENSG00000134744.13	ZCCHC11	1	52538149	1_33	0	0.0241329378874678	10.01554848063	4.03129925433171e-06	-1.357664233577	1
ENSG00000116157.5	GPX7	1	52602421	1_33	0	0.0180832205471593	7.29642752810895	2.20062558495519e-06	-0.960613843028027	2
ENSG00000182183.14	FAM159A	1	52632886	1_33	0	0.0136998563208243	4.68638033723037	1.07081303742336e-06	-0.0755813953488357	1
ENSG00000162377.5	COA7	1	52698548	1_33	0	0.0188386072793153	7.68162102750666	2.41358042940321e-06	-0.757608047822301	2
ENSG00000121310.16	ECHDC2	1	52926925	1_33	0	0.0183228534396398	7.42030297527422	2.26764387633925e-06	-0.910544206630138	2
ENSG00000116171.17	SCP2	1	52926925	1_33	0	0.0136860754101147	4.67692600320337	1.06757779687722e-06	0.0894736842105047	1
ENSG00000174348.13	PODN	1	53061947	1_33	0	0.0724783807138994	20.4774975214243	2.47540047271498e-05	2.23483085666275	2
ENSG00000157184.6	CPT2	1	53196294	1_33	0	0.0162288851832108	6.27861765003557	1.69946736747516e-06	0.66838207931737	2
ENSG00000162384.13	C1orf123	1	53220711	1_33	0	0.0137623155591861	4.72911370335809	1.08550386278308e-06	0.243011494716127	2
ENSG00000157193.15	LRP8	1	53327576	1_33	0	0.0530631702307497	17.488083704062	1.54773114498431e-05	1.84496124030986	1
ENSG00000174332.5	GLIS1	1	53737935	1_33	0	0.0276316727401283	11.2937418779614	5.20481310911672e-06	1.42081447963872	1
ENSG00000203985.10	LDLRAD1	1	54017242	1_34	0	0.0121509244946501	7.30104321113335	1.47963415098586e-06	0.786175456052446	2
ENSG00000162398.11	LEXM	1	54805572	1_34	0	0.0134045014993651	8.09243442048003	1.80921409214668e-06	-1.05185108436284	2
ENSG00000058799.14	YIPF1	1	53885462	1_34	0	0.010123804524811	5.61263764026302	9.47699957279705e-07	0.461959843412699	2
ENSG00000211452.10	DIO1	1	53890974	1_34	0	0.0092062382447422	4.72033085552016	7.2479427673043e-07	-0.0915032679738542	1
ENSG00000081870.11	HSPB11	1	53945795	1_34	0	0.0112973389275211	6.64694427369018	1.25244395637246e-06	0.648648648648538	1
ENSG00000116205.12	TCEANC2	1	54056634	1_34	0	0.00918204467341077	4.69707543182994	7.19328125980998e-07	0.0692771084337335	1
ENSG00000116221.15	MRPL37	1	54183963	1_34	0	0.00920873720021853	4.71813645518969	7.24653980196015e-07	0.0831721470019455	1
ENSG00000215883.10	CYB5RL	1	54154524	1_34	0	0.036396165242728	17.6745630333876	1.07291278208747e-05	1.77173508257632	2
ENSG00000157216.15	SSBP3	1	54413433	1_34	0	0.154337027476545	31.0994240730052	8.00539164344468e-05	-2.84700676972692	2
ENSG00000162390.17	ACOT11	1	54543040	1_34	0	0.0168364986983592	10.4239167717267	2.92713546640061e-06	1.13664596273304	1
ENSG00000184313.19	MROH7	1	54610757	1_34	0	0.0177292673873112	10.7822101082579	3.18829637966332e-06	1.20930232558095	1
ENSG00000243725.6	TTC4	1	54580862	1_34	0	0.00993504905585929	5.44197815271388	9.01751587106208e-07	0.412008469088046	2
ENSG00000162396.5	PARS2	1	54764162	1_34	0	0.00945955442892343	4.98853122473694	7.87052098016631e-07	-0.301664626793195	2
ENSG00000116133.11	DHCR24	1	54886940	1_34	0	0.0157162808358318	9.77151254418179	2.56136623472179e-06	1.22748815165914	1
ENSG00000143001.4	TMEM61	1	54980319	1_34	0	0.00961581693809899	5.09859251651774	8.17704893186718e-07	0.256578947368455	1
ENSG00000169174.10	PCSK9	1	55022013	1_34	0	0.00915871527281997	4.67132937676624	7.13567651939916e-07	-0.0102459016393399	1
ENSG00000162402.13	USP24	1	55208155	1_34	0	0.0332025194437343	16.2971830815131	9.02492683326445e-06	1.76870748299297	1
ENSG00000162399.6	BSND	1	54998739	1_34	0	0.0100321089154372	5.46796909233101	9.14910043539686e-07	0.335448323575466	2
ENSG00000162407.8	PLPP3	1	56645496	1_36	0	0.0155256690703042	4.77300408162046	1.23595379759579e-06	-0.153225806451641	1
ENSG00000162409.10	PRKAA2	1	56645496	1_36	0	0.0155256690703042	4.77300408162046	1.23595379759579e-06	0.153225806451641	1
ENSG00000187889.12	C1orf168	1	56819948	1_36	0	0.0176434760527902	5.97565351387354	1.75844854932367e-06	0.597122302158372	1
ENSG00000173406.15	DAB1	1	58546252	1_37	0	0.0157254404247801	5.46761806614275	1.43403943100187e-06	-0.525062982867584	2
ENSG00000162600.11	OMA1	1	58542051	1_37	0	0.0148674029059134	4.94018089386703	1.22500558362187e-06	-0.281665339372458	2
ENSG00000162601.9	MYSM1	1	58701644	1_37	0	0.0189849623168462	7.23977662123996	2.29242434305627e-06	-0.967741935483959	1
ENSG00000134709.10	HOOK1	1	59814713	1_38	0	0.0277002970942412	10.4118625573261	4.81030882369596e-06	-1.16515231435501	2
ENSG00000162599.15	NFIA	1	60864880	1_38	0	0.0672017369988626	18.8450990079597	2.11221940265596e-05	1.96078431372639	1
ENSG00000162604.12	TM2D1	1	61723869	1_39	0	0.0136330170246182	5.67708972211035	1.29085612742158e-06	0.539473684210486	1
ENSG00000240563.1	L1TD1	1	62158594	1_39	0	0.018483519053386	8.53914616393897	2.63244443218997e-06	0.949557504020302	4
ENSG00000162607.12	USP1	1	62436136	1_39	0	0.0437142124832325	16.6776317061384	1.21595399389434e-05	-2.16923076923032	1
ENSG00000116641.17	DOCK7	1	62684169	1_39	0	0.0146497569348241	6.35294705913819	1.55226462691896e-06	-0.845564723154831	2
ENSG00000125703.14	ATG4C	1	62784304	1_39	0	0.0304649879150697	13.2529711129109	6.73401946050667e-06	-1.90052140577711	2
ENSG00000187140.5	FOXD3	1	63322827	1_40	0	0.0381090305726636	13.8090329157633	8.77710455102393e-06	1.33712121212156	1
ENSG00000088035.15	ALG6	1	63367779	1_40	0	0.0160922433701524	5.89264584739434	1.58156497273692e-06	-0.619160783401467	2
ENSG00000203965.12	EFCAB7	1	63523814	1_40	0	0.014267814786014	4.7265096078993	1.12475546925001e-06	0.0526315789473786	1
ENSG00000142856.16	ITGB3BP	1	63593973	1_40	0	0.0336186508460513	12.8033849361526	7.17902042824202e-06	-1.5333333333335	1
ENSG00000079739.15	PGM1	1	63594192	1_40	0	0.0502889032225615	16.5852982135958	1.39109104321571e-05	-1.83116883116948	1
ENSG00000162437.14	RAVER2	1	64746160	1_41	0	0.0243685751514116	10.9562505234538	4.45299488397479e-06	-1.81818181818195	1
ENSG00000162434.11	JAK1	1	64966237	1_41	0	0.0349823301812379	13.5208452266962	7.88883153009158e-06	1.45398004633727	2
ENSG00000162433.14	AK4	1	65135516	1_41	0	0.0144947791672329	5.31082276260813	1.28390685224942e-06	-0.22272771169389	2
ENSG00000116675.15	DNAJC6	1	65248258	1_41	0	0.0134094369676011	4.67782384415162	1.0461995093766e-06	0.0681405185897942	2
ENSG00000213625.8	LEPROT	1	65422548	1_41	0	0.0246531156410883	10.3395506896428	4.25141582848805e-06	1.05424295500161	3
ENSG00000118473.21	SGIP1	1	66533102	1_42	0	2.38728300461233e-08	16.1686721276574	6.43781312899338e-12	-0.882388400340053	2
ENSG00000152760.9	TCTEX1D1	1	66759808	1_42	0	1.43017470644047e-07	33.0184747139973	7.87600903667681e-11	-3.24324324324427	1
ENSG00000152763.16	WDR78	1	66924785	1_42	0	5.44480902586741e-08	20.4953558487692	1.86122218446125e-11	1.577464788732	1
ENSG00000116704.7	SLC35D1	1	67054400	1_42	0	1.72556677835445e-08	17.5566278246276	5.05281013294707e-12	1.05027932960884	1
ENSG00000116717.11	GADD45A	1	67684588	1_42	0	1.2109597657961e-08	7.43414888042276	1.50148526229299e-12	1.25000000000012	1
ENSG00000172380.5	GNG12	1	67833367	1_42	0	1.09901212574925e-08	8.53693293267461	1.56482025613648e-12	-1.48997772828443	1
ENSG00000033122.18	LRRC7	1	69568154	1_44	0	0.0222340359841506	5.94784063858512	2.20565576640417e-06	0.529394224625715	2
ENSG00000118454.12	ANKRD13C	1	70354325	1_44	0	0.0195600364674688	4.74058290670559	1.54654126344248e-06	0.277777777777922	1
ENSG00000197568.13	HHLA3	1	70355624	1_44	0	0.0214089986046935	5.59144214875455	1.99655048052622e-06	0.650267378544878	2
ENSG00000116761.11	CTH	1	70411075	1_44	0	0.0695159471965616	16.7810412331515	1.94564433888801e-05	1.9685039370078	1
ENSG00000050628.20	PTGER3	1	71047606	1_45	0	0.014278606596418	6.01681410403577	1.43288892965469e-06	-0.611664334832901	2
ENSG00000132485.13	ZRANB2	1	71080715	1_45	0	0.0205130323597054	9.42517092581464	3.2246249178076e-06	-1.21118012422393	1
ENSG00000172260.14	NEGR1	1	72282986	1_46	0	0.0195545880354062	6.83250025819642	2.22837579933682e-06	-0.937499999999996	1
ENSG00000162620.15	LRRIQ3	1	74198465	1_47	0	0.0220956153072555	6.44516806090657	2.37520146212121e-06	0.764227642276228	1
ENSG00000254685.6	FPGT	1	74198130	1_47	0	0.0223164593900242	6.538921532438	2.43383719721146e-06	0.78048780487798	1
ENSG00000116783.14	TNNI3K	1	74221208	1_47	0	0.0191924229080023	5.11812959298382	1.6383292634139e-06	-0.406090030383448	4
ENSG00000116791.13	CRYZ	1	74702183	1_47	0	0.020457405164246	5.71925340798683	1.95141658528915e-06	-0.578277645429389	5
ENSG00000162623.15	TYW3	1	74733595	1_47	0	0.0214277882609238	6.15590383796226	2.20003342386149e-06	0.680877422513069	2
ENSG00000137968.16	SLC44A5	1	75603291	1_47	0	0.0283220988577305	8.78829440032684	4.15135751950391e-06	-0.982532751092181	1
ENSG00000117054.13	ACADM	1	75726384	1_47	0	0.0183053106756177	4.67264012816579	1.4265912107249e-06	-0.0555555555555789	1
ENSG00000137955.15	RABGGTB	1	75786326	1_47	0	0.0188185533787966	4.93292397374388	1.54828448910794e-06	-0.217480615632178	2
ENSG00000057468.6	MSH4	1	75779738	1_47	0	0.0204139200965373	5.69920885326648	1.94044388718682e-06	-0.54597201142625	3
ENSG00000184005.10	ST6GALNAC3	1	76059906	1_47	0	0.0185273981387578	4.78614637158426	1.47897392092187e-06	0.127819548872181	1
ENSG00000117069.14	ST6GALNAC5	1	76867670	1_48	0	0.00944862845419048	5.36874166103015	8.46060430335196e-07	-0.391100702576159	1
ENSG00000154027.18	AK5	1	77281102	1_48	0	0.00877130631047773	4.67126656837043	6.83374917508735e-07	0.0714285714285525	1
ENSG00000036549.12	ZZZ3	1	77683032	1_48	0	0.00910737861815714	5.0238053630136	7.63108520187688e-07	-0.523306591167425	2
ENSG00000077254.14	USP33	1	77760195	1_48	0	0.0117490173673757	7.41313828450887	1.45265924665097e-06	1.06428571428566	1
ENSG00000162614.18	NEXN	1	77888397	1_48	0	0.0379072048720643	18.4563194252986	1.16688206821398e-05	-2.12536443148606	1
ENSG00000162613.16	FUBP1	1	77979478	1_48	0	0.0162507922477152	10.4605601147056	2.83523840783923e-06	1.42144177449189	1
ENSG00000162616.8	DNAJB4	1	77979050	1_48	0	0.0128004103361173	8.2177367400803	1.75443071379847e-06	-0.975881147942663	3
ENSG00000137960.5	GIPC2	1	77979050	1_48	0	0.0125841382301851	8.05778598820383	1.69121691720409e-06	0.852861035422765	1
ENSG00000122420.9	PTGFR	1	78303991	1_48	0	0.00883093565908133	4.73478666845013	6.97376393558036e-07	0.0978260869565748	1
ENSG00000137959.15	IFI44L	1	78619516	1_48	0	0.0124814760986486	7.98087386322754	1.66140878246416e-06	0.895408163265801	1
ENSG00000137965.10	IFI44	1	78649621	1_48	0	0.00880310371917958	4.70519328594473	6.90833505928563e-07	-0.106870229007657	1
ENSG00000162618.13	ADGRL4	1	79006491	1_48	0	0.00993425356643363	5.83880679100376	9.67429777794853e-07	-0.622395833333127	1
ENSG00000137941.16	TTLL7	1	83998735	1_51	0	0.026505385630716	9.36063169330756	4.1380848404393e-06	-1.15804597701175	1
ENSG00000142875.19	PRKACB	1	84077863	1_51	0	0.0187833120591173	6.11390745813489	1.91536320507551e-06	0.629139072847866	1
ENSG00000203943.8	SAMD13	1	84298566	1_51	0	0.0161436484804736	4.6890675159101	1.26254912150475e-06	0.0776515151515173	1
ENSG00000137976.7	DNASE2B	1	84403370	1_52	0	0.0482570710192873	13.0831538484285	1.05301246630064e-05	-1.54838709677436	1
ENSG00000117133.10	RPF1	1	84479257	1_52	0	0.0578796238267219	14.8193819364952	1.43059234422813e-05	-1.63366439306988	2
ENSG00000174021.10	GNG5	1	84506653	1_52	0	0.0334672210514271	9.60691129994227	5.36245349328053e-06	1.28202070605674	2
ENSG00000122432.17	SPATA1	1	84506782	1_52	0	0.0218179940163984	5.5654114585745	2.02521997267998e-06	-0.422907488986749	1
ENSG00000117151.12	CTBS	1	84574852	1_52	0	0.0285058099029952	8.0888273606825	3.84573235955371e-06	0.986974073775612	2
ENSG00000117155.16	SSX2IP	1	84691138	1_52	0	0.0200512013267147	4.76976690017159	1.59513578726155e-06	0.184971098265917	1
ENSG00000153898.12	MCOLN2	1	84978124	1_52	0	0.023640567583224	6.32188309104362	2.49266815329416e-06	-0.735043535250804	2
ENSG00000055732.12	MCOLN3	1	85048551	1_52	0	0.0239046461064107	6.42667049541499	2.56229103916818e-06	-0.732850574011737	2
ENSG00000097096.8	SYDE2	1	85201203	1_52	0	0.0245574687486569	6.68087307922741	2.73638327229298e-06	-0.701834862385164	1
ENSG00000162642.13	C1orf52	1	85261361	1_52	0	0.0234443163761684	6.24325631479806	2.44123081978146e-06	0.622516556291533	1
ENSG00000142867.12	BCL10	1	85276340	1_52	0	0.0210760969026389	5.23938509729543	1.84174972098071e-06	0.403866320805172	2
ENSG00000117174.10	ZNHIT6	1	85708260	1_52	0	0.0198494483119315	4.67452218179661	1.54755385410459e-06	0.0071023232756128	2
ENSG00000171502.14	COL24A1	1	86156862	1_53	0	0.0203045681883233	4.7450305868218	1.60691490744705e-06	0.195652173913016	1
ENSG00000122417.15	ODF2L	1	86392919	1_53	0	0.0211541004258254	5.13118191345653	1.81038973765262e-06	-0.418604651162749	1
ENSG00000137975.7	CLCA2	1	86424561	1_53	0	0.0201472703915826	4.67177627643229	1.56985072385647e-06	0.0329670329670174	1
ENSG00000016602.9	CLCA4	1	86546626	1_53	0	0.022835478020089	5.85210616339135	2.22885804268643e-06	-0.59583333333324	1
ENSG00000097033.14	SH3GLB1	1	86704350	1_53	0	0.0217354465647696	5.38667571474463	1.95276284936828e-06	-0.432384578921481	2
ENSG00000065243.19	PKN2	1	88684130	1_54	0	0.0142816756987598	4.82137816172395	1.14844570820462e-06	-0.0417582417582481	1
ENSG00000137944.17	KYAT3	1	88970498	1_54	0	0.0478125080655685	16.2382208290688	1.29491146048057e-05	-2.41252889642564	2
ENSG00000213516.9	RBMXL1	1	88992247	1_54	0	0.0147104214530412	5.09934554094415	1.25112200480302e-06	-0.574960770331015	2
ENSG00000117226.11	GBP3	1	89015900	1_54	0	0.025243266995666	10.1842277833206	4.28779260268262e-06	-1.56060606060559	1
ENSG00000162645.12	GBP2	1	89150019	1_54	0	0.0303010905843721	11.9097141459139	6.01893569006646e-06	-1.689393939393	1
ENSG00000213512.1	GBP7	1	89171264	1_54	0	0.0188819807509782	7.44750557357559	2.34540849080269e-06	0.983870967742046	1
ENSG00000162654.8	GBP4	1	89198593	1_54	0	0.025228277467933	10.1786505857393	4.28289976526794e-06	-1.52592592592563	1
ENSG00000154451.14	GBP5	1	89276878	1_54	0	0.0187307075843124	7.37174546888079	2.30295059398546e-06	-0.960937499999713	1
ENSG00000197147.13	LRRC8B	1	89524961	1_54	0	0.0197629141172814	7.87685928507252	2.59635561427021e-06	-0.827586206896627	1
ENSG00000162664.16	ZNF326	1	89994923	1_55	0	0.0225390103860952	6.38533288504451	2.40037166994168e-06	-0.627705627705432	1
ENSG00000122482.20	ZNF644	1	91022402	1_55	0	0.077100332012674	18.0876270177505	2.32593700216818e-05	1.90878938640056	1
ENSG00000097046.12	CDC7	1	91500849	1_56	0	0.0103733416424013	5.21571232810778	9.0238614153387e-07	-0.398999245804768	2
ENSG00000069702.10	TGFBR3	1	91905555	1_56	0	0.0104653158389104	5.37750108354954	9.38626803599727e-07	0.596774193548147	1
ENSG00000172031.6	EPHX4	1	92029879	1_56	0	0.0132371208118237	7.64574093445362	1.688003009578e-06	-1.09057971014534	1
ENSG00000284413.1	BTBD8	1	92080411	1_56	0	0.116189356208068	28.4383034945626	5.51099650530026e-05	2.96511627907023	1
ENSG00000162676.11	GFI1	1	92487304	1_56	0	0.011533436410484	6.42377136820442	1.23568821973537e-06	0.955079125839084	2
ENSG00000067208.14	EVI5	1	92792062	1_56	0	0.0128920965759776	7.75030264496921	1.66648848661537e-06	-1.47734136388994	3
ENSG00000122406.12	RPL5	1	92831623	1_56	0	0.0107024903960713	5.56079749584627	9.92617739276349e-07	0.496402877697849	1
ENSG00000143033.17	MTF2	1	93079600	1_57	0	0.0132813676183224	5.17878316746623	1.14717752827358e-06	0.796610169491585	1
ENSG00000117500.12	TMED5	1	93180650	1_57	1	0.379459259304171	25.5329805602314	0.000161594574298467	4.74200000006632	2
ENSG00000122483.17	CCDC18	1	93179625	1_57	1	0.144172343480229	23.1415065675087	5.56459668345788e-05	4.45384615384722	1
ENSG00000117505.12	DR1	1	93345092	1_57	1	0.0686355182153421	21.9038825167031	2.5074375426754e-05	4.24375000000162	1
ENSG00000067334.13	DNTTIP2	1	93880063	1_57	0	0.0243840883313958	9.90394291108686	4.02786361514157e-06	-0.946058091286048	1
ENSG00000023909.9	GCLM	1	93909753	1_57	0	0.0180117547167451	7.22660801229404	2.17095403291534e-06	-0.68484848484855	1
ENSG00000137962.12	ARHGAP29	1	94274090	1_58	0	0.0169271200904519	4.69435909428214	1.3253161455146e-06	-0.0312500000000015	1
ENSG00000117528.11	ABCD3	1	94409571	1_58	0	0.0435776611772517	13.6308600809897	9.90711680310714e-06	-1.4775510204085	1
ENSG00000143036.16	SLC44A3	1	94820196	1_58	0	0.0300380474168973	10.1026107218295	5.06133895786596e-06	1.26662552555123	3
ENSG00000172339.9	ALG14	1	95073027	1_58	0	0.0177685473304556	5.15077664707473	1.52645760531969e-06	0.431338616590695	2
ENSG00000122481.16	RWDD3	1	95234273	1_58	0	0.017193761772661	4.84138692682996	1.38835587953349e-06	0.203436971087692	3
ENSG00000117569.18	PTBP2	1	96721522	1_59	0	0.0831108390134192	17.8630540103233	2.4761302369031e-05	-2.08620689655131	1
ENSG00000188641.12	DPYD	1	97918144	1_60	0	0.0212478284072203	5.93318553794836	2.10262868753486e-06	-0.554068893258027	2
ENSG00000162627.16	SNX7	1	98661649	1_60	0	0.0287830706603845	8.79765197976361	4.22341742547171e-06	-1.0671462829738	1
ENSG00000156869.12	FRRS1	1	99766518	1_61	0	0.0980367196822083	22.4650740372498	3.67330281039731e-05	2.27972027972179	1
ENSG00000162688.16	AGL	1	99851209	1_61	0	0.0174152656852988	6.70494790632007	1.94753655444155e-06	0.850746268656706	1
ENSG00000117620.14	SLC35A3	1	99969054	1_61	0	0.0449220545560246	15.5481568540067	1.16492678159567e-05	-1.96659954978624	2
ENSG00000156875.13	MFSD14A	1	100038319	1_61	0	0.0173574011266565	6.68145173340375	1.93426351960711e-06	-0.765682656826522	1
ENSG00000156876.9	SASS6	1	100132743	1_61	0	0.0219237438576068	8.88523053449346	3.24895372273498e-06	1.16326530612203	1
ENSG00000122435.9	TRMT13	1	100132743	1_61	0	0.0219237438576068	8.88523053449346	3.24895372273498e-06	-1.16326530612203	1
ENSG00000122477.12	LRRC39	1	100178174	1_61	0	0.0523146408387155	17.0253541495006	1.48552343760205e-05	2.04651162790633	1
ENSG00000137992.14	DBT	1	100249898	1_61	0	0.0234282489958433	9.46749180247351	3.69943051377578e-06	-1.17261904761913	1
ENSG00000137996.12	RTCA	1	100274929	1_61	0	0.0360515342107595	13.588274173947	8.17049103936538e-06	-1.564516129033	1
ENSG00000079335.18	CDC14A	1	100344610	1_61	0	0.0167263713593763	6.33100488518109	1.76617807407916e-06	-0.561801000090355	2
ENSG00000181656.6	GPR88	1	100538206	1_62	0	0.0205144322954534	8.44464811200714	2.88935673820736e-06	1.15322580645184	1
ENSG00000162692.10	VCAM1	1	100718269	1_62	0	0.013807644517442	4.72052667664803	1.08710166096132e-06	0.254437869822547	1
ENSG00000162694.13	EXTL2	1	100895622	1_62	0	0.0316153215391808	12.5278872803714	6.60595400996639e-06	1.63326412144073	2
ENSG00000162695.11	SLC30A7	1	100897135	1_62	0	0.0306812356075077	12.2440360385477	6.26552620186963e-06	-1.74999999999938	1
ENSG00000118733.16	OLFM3	1	101996600	1_63	0	0.0188106255040967	5.02821257285463	1.57752762251212e-06	0.301282051282011	1
ENSG00000185946.15	RNPC3	1	103522241	1_65	0	0.0555504645013879	17.6311180815901	1.63353202980661e-05	1.85981308411244	1
ENSG00000240038.6	AMY2B	1	103550405	1_65	0	0.0165470775466327	6.16657109664267	1.70186517225629e-06	0.619103242728721	2
ENSG00000198890.7	PRMT6	1	107052011	1_66	0	0.673090778251679	22.8867486073411	0.000256931791646776	3.8623345234817	2
ENSG00000134215.15	VAV3	1	107965542	1_67	0	0.0157690749427453	5.22559988676009	1.37436623305237e-06	-0.330918836251425	2
ENSG00000085491.15	SLC25A24	1	108200010	1_67	0	0.0165196055898481	5.66282403198226	1.56024516792135e-06	0.286868530695443	3
ENSG00000162639.15	HENMT1	1	108662004	1_67	0	0.014915835524236	4.70267895784049	1.16991153424011e-06	-0.0759999999999757	1
ENSG00000162641.18	AKNAD1	1	108850279	1_67	0	0.0170715209521228	5.9719555198583	1.70039134350295e-06	0.583333333333386	1
ENSG00000197780.9	TAF13	1	109074420	1_67	0	0.0247741697105004	9.48025266000147	3.91723048680386e-06	-1.33194993063233	3
ENSG00000031698.12	SARS	1	109213564	1_67	0	0.0148916623887535	4.68743487451902	1.1642293246928e-06	-0.199612403100758	1
ENSG00000143126.7	CELSR2	1	109278966	1_67	0	0.0164051866542582	5.59747258619606	1.53155732556065e-06	-0.506249999999979	1
ENSG00000134222.16	PSRC1	1	109278685	1_67	0	0.0197750706442876	7.35564603924299	2.42604566706814e-06	-1.03709003636575	2
ENSG00000221986.6	MYBPHL	1	109306632	1_67	0	0.0168329506077787	5.83956681277235	1.63946060894008e-06	0.536231884057867	1
ENSG00000134243.11	SORT1	1	109397881	1_67	0	0.0505158759959973	16.2357847616318	1.36792182683639e-05	-1.90000000000001	1
ENSG00000143106.12	PSMA5	1	109424465	1_67	0	0.070291368811798	19.3998446974546	2.27436602651965e-05	-2.29520295202921	1
ENSG00000143028.8	SYPL2	1	109466191	1_67	0	0.0224057695965382	8.53246514174387	3.18855926841581e-06	0.963235294118171	1
ENSG00000162650.16	ATXN7L2	1	109483259	1_67	0	0.0163429517957044	5.56172506918474	1.51600321408087e-06	-0.541811527279335	2
ENSG00000174151.14	CYB561D1	1	109494012	1_67	0	0.085763533263597	21.3201631108958	3.04967312932039e-05	2.42028985507179	1
ENSG00000181754.6	AMIGO1	1	109509517	1_67	0	0.0215718198805904	8.17494564249586	2.94124881053985e-06	-0.86101491656641	2
ENSG00000065135.10	GNAI3	1	109548649	1_67	0	0.015822392033209	5.25733606080634	1.38738816492494e-06	-0.373009804261007	2
ENSG00000168765.16	GSTM4	1	109635226	1_67	0	0.0154902208580961	5.0578569699926	1.30672517860877e-06	0.237263561049586	3
ENSG00000134184.12	GSTM1	1	109589235	1_67	0	0.0311954322018481	11.6579488174036	6.06559287399185e-06	-1.51371568568377	3
ENSG00000213366.12	GSTM2	1	109621257	1_67	0	0.0189144293824016	6.93667130825093	2.18828793316616e-06	0.851412393267354	3
ENSG00000134201.10	GSTM5	1	109712056	1_67	0	0.0451114361563484	15.157672075848	1.14045792172471e-05	1.90719523182035	3
ENSG00000134202.10	GSTM3	1	109741163	1_67	0	0.16246772917479	27.6072449413886	7.48083859165671e-05	-2.93318233563233	2
ENSG00000143107.8	FNDC7	1	108725819	1_67	0	0.0249414529088968	9.54375443386901	3.97009693257533e-06	1.1229946524067	1
ENSG00000179902.12	C1orf194	1	109113015	1_67	0	0.0160740586990158	5.40571837013146	1.44923585889623e-06	0.469879518072452	1
ENSG00000168710.17	AHCYL1	1	109984850	1_68	0	0.0366061643317444	13.3953518536563	8.17840204207148e-06	1.51204819277101	1
ENSG00000143093.14	STRIP1	1	110034040	1_68	0	0.0550280394776785	17.2749446984025	1.58548015884451e-05	2.0080000000005	1
ENSG00000186150.4	UBL4B	1	110111717	1_68	0	0.0206484796420446	7.98508615727159	2.74996896039486e-06	0.931972789116012	1
ENSG00000197106.6	SLC6A17	1	110138920	1_68	0	0.0346073895523129	12.8630801310758	7.42461472286399e-06	1.46127479687211	2
ENSG00000116396.14	KCNC4	1	110211186	1_68	0	0.0157652774558812	5.44570615571837	1.43191067745385e-06	-0.498558548926766	2
ENSG00000134248.13	LAMTOR5	1	110407655	1_68	0	0.015619014348832	5.35807355643073	1.39579745083958e-06	0.363794956368576	2
ENSG00000143125.5	PROK1	1	110451368	1_68	0	0.0353102391629562	13.0536588423524	7.6876397363961e-06	-1.40611353711859	1
ENSG00000177272.8	KCNA3	1	110675350	1_68	0	0.0149935787030056	4.97392417264551	1.24384014452595e-06	0.5277777777775	1
ENSG00000121931.15	LRIF1	1	110964484	1_68	0	0.0151338898363502	5.06148332458402	1.27758111718028e-06	-0.433734939759183	1
ENSG00000156171.14	DRAM2	1	111139496	1_68	0	0.0752481982042844	20.2780698474745	2.54497092763661e-05	2.64492753623102	1
ENSG00000134255.13	CEPT1	1	111139496	1_68	0	0.0733552519886586	20.0325601560134	2.45091231753144e-05	2.62686582711689	2
ENSG00000162777.16	DENND2D	1	111205506	1_69	0	0.0131971754840746	4.77090900968142	1.05012798204243e-06	0.204968944099381	1
ENSG00000134216.18	CHIA	1	111290648	1_69	0	0.0140383112794484	5.3150046049571	1.24445334316409e-06	-0.532476480380196	2
ENSG00000173947.13	PIFO	1	111346062	1_69	0	0.0144863626633248	5.6648540620678	1.36869974111318e-06	0.390615044667942	2
ENSG00000085465.12	OVGP1	1	111427097	1_69	0	0.0132268639814807	4.81098487492314	1.06133133007938e-06	0.261904761904854	1
ENSG00000143110.11	C1orf162	1	111473751	1_69	0	0.0131991631584736	4.76528374301068	1.0490477779145e-06	0.0681818181817917	1
ENSG00000121933.18	TMIGD3	1	111495484	1_69	0	0.0158179467742077	6.48902711289162	1.71194498537469e-06	0.725806451613174	1
ENSG00000197852.9	FAM212B	1	111755544	1_69	0	0.0143135810395033	5.53480658087275	1.32132866109542e-06	0.619716090294299	2
ENSG00000064703.11	DDX20	1	111754860	1_69	0	0.0130973579734914	4.6987256022742	1.02641711947219e-06	-0.250000000000061	1
ENSG00000134245.17	WNT2B	1	112464917	1_69	0	0.0235896690356712	12.0210007643072	4.72958002414326e-06	-2.04965150668037	2
ENSG00000116489.12	CAPZA1	1	112614750	1_69	0	0.254597795870096	20.0980846615045	8.53432969633176e-05	3.98387096774148	1
ENSG00000007341.18	ST7L	1	112611778	1_69	0	0.274853046280765	20.3544898522651	9.3308430064646e-05	4.00000000000057	1
ENSG00000155363.18	MOV10	1	112673095	1_69	0	0.0586462240362105	21.1301732632764	2.06682268145847e-05	3.36184210526516	1
ENSG00000155367.15	PPM1J	1	112712590	1_69	0	0.0477470709392662	16.6704042866493	1.32755637550393e-05	-1.84504774165632	2
ENSG00000184599.13	FAM19A3	1	112720490	1_69	0	0.0780941621603263	23.3448981479043	3.0406795896705e-05	2.77486910994794	1
ENSG00000155380.11	SLC16A1	1	112956760	1_70	0	0.0195604168879441	6.06692595552497	1.97927849822968e-06	0.716831683168382	1
ENSG00000081026.18	MAGI3	1	113391682	1_70	0	0.0241464850484592	8.05218065963124	3.24285504453655e-06	1.04575163398713	1
ENSG00000116793.15	PHTF1	1	113758270	1_70	0	0.0168660065276007	4.67208173800548	1.31426457445643e-06	0.0909090909090787	1
ENSG00000188761.11	BCL2L15	1	113887734	1_70	0	0.0172160861823657	4.86532549474898	1.39703225683172e-06	-0.351145038168001	1
ENSG00000134262.12	AP4B1	1	113905154	1_70	0	0.0403758827394435	12.917304128485	8.6986933435869e-06	-1.84867334516707	2
ENSG00000116752.5	BCAS2	1	114578840	1_71	0	0.0175336493098236	5.11626101326395	1.49618437186805e-06	0.446638104220578	2
ENSG00000175984.14	DENND2C	1	114668786	1_71	0	0.0188061553379313	5.77563855278283	1.81159090347046e-06	0.59704624060009	2
ENSG00000213281.4	NRAS	1	114716596	1_71	0	0.026397957299556	8.9725686101848	3.95045587736202e-06	1.01064997304653	2
ENSG00000134198.9	TSPAN2	1	115089303	1_71	0	0.0256325661413533	8.69476573230766	3.71714991939137e-06	-1.12511543297157	2
ENSG00000173218.14	VANGL1	1	115642000	1_72	0	0.0106251396830099	5.31818686766603	9.42450061365653e-07	0.366283510438608	2
ENSG00000118729.11	CASQ2	1	115768346	1_72	0	0.0102401054242892	4.97189866967177	8.49154669785382e-07	0.147058823529426	1
ENSG00000163393.12	SLC22A15	1	115976190	1_72	0	0.00994044683668005	4.69329989426678	7.78115951224294e-07	0.122579544995722	2
ENSG00000143061.17	IGSF3	1	116669972	1_72	0	0.0115718718772573	6.11916780434296	1.18101682584677e-06	0.623529411764586	1
ENSG00000134247.9	PTGFRN	1	116909700	1_72	0	0.0117319397381439	6.24811944088497	1.22258553225124e-06	-0.614823318694838	2
ENSG00000134256.12	CD101	1	117001562	1_72	0	0.0916424402890117	25.7638611212836	3.93792735530734e-05	-2.42450459946459	3
ENSG00000116830.11	TTF2	1	117060534	1_72	0	0.0110136323902862	5.65514804530731	1.03880650605701e-06	-0.490847511133954	2
ENSG00000134253.9	TRIM45	1	117113466	1_72	0	0.0138899834276174	7.83377041606274	1.81481630593377e-06	0.982342237317659	2
ENSG00000198162.12	MAN1A2	1	117367404	1_72	0	0.0136591570184161	7.67633648075766	1.74879138910994e-06	0.961046758668803	2
ENSG00000183508.4	FAM46C	1	117605762	1_72	0	0.0102140550726441	4.94800733099602	8.42924418810816e-07	0.244604316546735	1
ENSG00000196505.10	GDAP2	1	117929798	1_72	0	0.0132333226505527	7.37882908228781	1.6286076026018e-06	0.823038397328861	1
ENSG00000177551.5	NHLH2	1	115843623	1_72	0	0.0398445418940768	17.7780813216602	1.18144587957569e-05	1.91199999999947	1
ENSG00000116874.11	WARS2	1	119012523	1_73	0	0.0128964901596262	4.7844477623425	1.02911392308314e-06	-0.247999999999962	1
ENSG00000131791.7	PRKAB2	1	147171976	1_73	0	0.0127649869018479	4.68819874967055	9.98128586033395e-07	0.111111111111087	1
ENSG00000131778.18	CHD1L	1	147243149	1_73	0	0.0177802083739427	7.80306187931716	2.31399279765545e-06	-0.969810710846287	2
ENSG00000162836.11	ACP6	1	147647471	1_73	0	0.0127677509291363	4.69023179800401	9.98777647261042e-07	-0.0882755969107097	2
ENSG00000188092.14	GPR89B	1	147928711	1_73	0	0.0247122002207827	10.9050438604687	4.4946816434498e-06	-1.31358024691337	1
ENSG00000178796.12	RIIAD1	1	151729587	1_74	0	0.0620831399398999	22.2067883145471	2.29942649990453e-05	-2.6568265682659	1
ENSG00000143376.12	SNX27	1	151616339	1_74	0	0.0139172560250731	8.04966197703362	1.86849253047472e-06	1.05263157894739	1
ENSG00000143450.16	OAZ3	1	151763100	1_74	1	0.768218108414354	24.3337310399103	0.000311783658791193	-4.69318181818182	1
ENSG00000182134.15	TDRKH	1	151781636	1_74	0	0.0172607289588187	14.1255739521757	4.06654274523832e-06	-3.35287149662813	2
ENSG00000213171.2	LINGO4	1	151805451	1_74	0	0.0183222800607255	12.858278163108	3.92936560540347e-06	2.14712155066629	2
ENSG00000143365.17	RORC	1	151812071	1_74	0	0.11786767183833	29.4504606394462	5.78957791440182e-05	-3.68832530937226	2
ENSG00000196407.11	THEM5	1	151853515	1_74	0	0.0533306880139294	19.8471298412004	1.7653669955685e-05	2.17518248175202	1
ENSG00000197747.8	S100A10	1	151994269	1_74	0	0.109995047602007	26.5239195422692	4.86598694505013e-05	-2.65373961218752	1
ENSG00000163191.5	S100A11	1	152047282	1_74	0	0.012960375784794	6.10658426913422	1.32000645278268e-06	0.6184210526318	1
ENSG00000197915.5	HRNR	1	152230440	1_74	0	0.0109789380812495	4.84342763323834	8.86897144392424e-07	0.183803991913055	2
ENSG00000143631.10	FLG	1	152240636	1_74	0	0.0108064055564159	4.80023056345537	8.65174011925239e-07	0.0439868420523343	3
ENSG00000143536.7	CRNN	1	152414760	1_74	0	0.0120224485914694	5.55076163449883	1.11302677576034e-06	0.0374999999999932	1
ENSG00000169509.5	CRCT1	1	152513776	1_74	0	0.0220487180376212	11.7091707380039	4.30595600274552e-06	1.86046511627971	1
ENSG00000163207.6	IVL	1	152908247	1_74	0	0.0115703453824505	5.25976739352865	1.01501618450686e-06	0.62003683379719	2
ENSG00000163209.14	SPRR3	1	153001778	1_74	0	0.0222411764529324	11.1985786561543	4.15413652973915e-06	-1.62096774193594	1
ENSG00000241794.1	SPRR2A	1	153057485	1_74	0	0.0260015433715325	12.4972011847874	5.41965939972008e-06	-1.72528053322196	2
ENSG00000203785.8	SPRR2E	1	153106201	1_74	0	0.0239225471089571	12.0156895571682	4.79420083523125e-06	-1.47345004853262	2
ENSG00000163220.10	S100A9	1	153357702	1_75	0	0.0198304393896962	5.38923109367276	1.78245777073809e-06	-0.333333333333348	1
ENSG00000163221.8	S100A12	1	153359373	1_75	0	0.0219610651073955	6.35077365055226	2.3261629771688e-06	-0.641891891892012	1
ENSG00000143546.9	S100A8	1	153391654	1_75	0	0.0463818202137948	13.4293331401389	1.03887271760942e-05	1.63020833333328	1
ENSG00000197956.9	S100A6	1	153535924	1_75	0	0.0183954812817713	4.68206868933463	1.43651128199581e-06	0.0938758668855809	2
ENSG00000196420.7	S100A5	1	153541765	1_75	0	0.0196932313206853	5.32387252741656	1.74865742455853e-06	-0.455830388692501	1
ENSG00000188015.9	S100A3	1	153549456	1_75	0	0.0255327804954151	7.77216021375531	3.309786358774e-06	0.868170612886702	2
ENSG00000196154.11	S100A4	1	153549456	1_75	0	0.0286455055939202	8.85872545009629	4.23241105184944e-06	1.00260724516567	2
ENSG00000196754.10	S100A2	1	153567710	1_75	0	0.0216056188531419	6.19699375321493	2.23309847169243e-06	-0.690184049079804	1
ENSG00000188643.10	S100A16	1	153613108	1_75	0	0.0183780841015873	4.67315329128415	1.43241997109311e-06	-0.254594717866813	2
ENSG00000189334.8	S100A14	1	153617113	1_75	0	0.0258172686027227	7.87649008997981	3.39158830995033e-06	0.636363636363584	1
ENSG00000160679.12	CHTOP	1	153633911	1_75	0	0.0184838529493689	4.72720611011992	1.45732746136089e-06	-0.387096774193602	1
ENSG00000169418.9	NPR1	1	153678582	1_75	0	0.0533271945390652	14.7600325828676	1.3127927163626e-05	2.05363984674375	1
ENSG00000143554.13	SLC27A3	1	153774134	1_75	0	0.0317032969459666	9.81807698071863	5.19147739143189e-06	-1.18076923076916	1
ENSG00000143614.9	GATAD2B	1	153923736	1_75	0	0.0188125468291136	4.89313408041656	1.53530553611702e-06	-0.586466165413852	1
ENSG00000198837.9	DENND4B	1	153940057	1_75	0	0.0183761674864652	4.67217757977669	1.43197154181303e-06	-0.0884475551276816	2
ENSG00000160741.16	CRTC2	1	153959736	1_75	0	0.0187715712089762	4.87260534022626	1.52553426818045e-06	0.577777777777544	1
ENSG00000143570.17	SLC39A1	1	153969609	1_75	0	0.0193849177648872	5.17524002990454	1.67322585174795e-06	0.153374233128826	1
ENSG00000143578.15	CREB3L4	1	153966654	1_75	0	0.0204771391306007	5.69143576757669	1.94379842329578e-06	0.314516129032148	1
ENSG00000143552.9	NUP210L	1	154155073	1_75	0	0.018374858558268	4.6715082549588	1.43166441680954e-06	-0.171348314606647	1
ENSG00000143549.19	TPM3	1	154194640	1_75	0	0.0207996980781371	5.83884141385965	2.02555395590847e-06	-0.846774193548301	1
ENSG00000143515.16	ATP8B2	1	154325898	1_75	0	0.255461881596574	30.2545938759222	0.000128907308212273	-3.60804020100516	1
ENSG00000169291.9	SHE	1	154501655	1_75	0	0.0558288611751695	15.1981477042679	1.41517300448871e-05	2.20356454654124	2
ENSG00000163239.12	TDRD10	1	154502081	1_75	0	0.0306825290087988	9.5083637462169	4.86583128691414e-06	-1.05438688917697	2
ENSG00000160714.9	UBE2Q1	1	154559434	1_75	0	0.023075541874603	6.81742181160083	2.62380877112642e-06	-0.781395348837055	1
ENSG00000187862.11	TTC24	1	156579671	1_77	0	0.0918956744492092	25.1644991221216	3.85694517571576e-05	2.40509974011748	2
ENSG00000163382.11	NAXE	1	156590832	1_77	0	0.0106065763038128	4.67562402035789	8.27132160379371e-07	0.0215827338129474	1
ENSG00000160818.16	GPATCH4	1	156601987	1_77	0	0.0109986365277939	5.01620501954674	9.20183060508196e-07	0.31302521008405	1
ENSG00000132692.18	BCAN	1	156645322	1_77	0	0.107188011419595	26.6647103961481	4.76697847197578e-05	2.40131578947406	1
ENSG00000132688.10	NES	1	156677793	1_77	0	0.0293579689466589	14.2582598719716	6.98156262912979e-06	-1.57246376811662	1
ENSG00000143320.8	CRABP2	1	156705979	1_77	0	0.0106889960112636	4.74824974505842	8.46507039802073e-07	-0.100628930817654	1
ENSG00000143319.16	ISG20L2	1	156728554	1_77	0	0.0916067531039857	25.1339178513861	3.84014645020229e-05	2.60897435897463	1
ENSG00000143303.11	RRNAD1	1	156728106	1_77	0	0.100339837820351	26.0200000103676	4.35452504482515e-05	2.45596868884598	1
ENSG00000143294.14	PRCC	1	156750758	1_77	0	0.246337374017608	35.0466212922297	0.000143991404795394	-3.35114503816861	1
ENSG00000198400.11	NTRK1	1	156810514	1_77	0	0.0155135902421187	8.24651878710052	2.13374774233219e-06	1.47177509544121	2
ENSG00000027869.11	SH2D2A	1	156816783	1_77	0	0.0356857703853553	16.1060734456965	9.58616406412585e-06	1.61305361305328	1
ENSG00000187800.13	PEAR1	1	156893251	1_77	0	0.011510174742971	5.44284789798598	1.04488434053123e-06	0.680000000000429	1
ENSG00000132694.18	ARHGEF11	1	157044910	1_77	0	0.224855820610862	34.092929993252	0.000127858194216878	-3.55203454754495	2
ENSG00000117036.11	ETV3	1	157138777	1_77	0	0.126860453681115	28.32015291672	5.99214011263681e-05	2.74644549763229	1
ENSG00000143297.18	FCRL5	1	157552226	1_77	0	0.0574022145828936	20.6309290180141	1.97518390602681e-05	-2.53289473684302	1
ENSG00000152332.15	UHMK1	1	162496869	1_80	0	0.00988760758570828	4.68563337111127	7.72715513852389e-07	0.0555555555555601	1
ENSG00000117143.13	UAP1	1	162561114	1_80	0	0.0124619187741856	6.85713151573885	1.42523835370425e-06	-0.719047619047306	1
ENSG00000162733.16	DDR2	1	162631124	1_80	0	0.0112195931047969	5.87134303924384	1.0986887249028e-06	-0.515254237287878	1
ENSG00000132196.13	HSD17B7	1	162790775	1_80	0	0.0109460863406522	5.63974359187957	1.02962323491592e-06	-0.465631929046597	1
ENSG00000185860.13	CCDC190	1	162868352	1_80	0	0.0128983968641605	7.1803979444789	1.54470074103926e-06	-0.78061224489836	1
ENSG00000143228.12	NUF2	1	163266611	1_80	0	0.0327099321684362	15.9496360603014	8.70142791740252e-06	-1.770161290323	1
ENSG00000162763.3	LRRC52	1	165544180	1_81	0	0.0222459350393932	5.08568116975259	1.88694786152378e-06	-0.336585365853456	1
ENSG00000162761.14	LMX1A	1	165355864	1_81	0	0.0228492203114594	5.3379588644336	2.03426118896794e-06	0.425989114895774	2
ENSG00000143171.12	RXRG	1	165444407	1_81	0	0.0214563842994912	4.74507062970969	1.69808460995847e-06	-0.150793650793658	1
ENSG00000143198.12	MGST3	1	165676438	1_81	0	0.0261324816538011	6.60480579857694	2.8787291952271e-06	-0.700787401574634	1
ENSG00000143149.12	ALDH9A1	1	165690624	1_81	0	0.0219084318335678	4.94157303491086	1.80566265800393e-06	-0.279300111456556	2
ENSG00000188859.6	FAM78B	1	166167240	1_81	0	0.0287918157047853	7.52036167941311	3.61133591585623e-06	0.886710239651239	1
ENSG00000152382.5	TADA1	1	166862888	1_82	0	0.008239211308391	4.91848636246175	6.75891863464846e-07	-0.242994632951371	2
ENSG00000198842.9	DUSP27	1	167093885	1_82	0	0.0163793136292718	11.3269187880283	3.09433686279178e-06	1.52917666978967	2
ENSG00000198821.10	CD247	1	167518220	1_82	0	0.0143940453984184	10.1606352291192	2.43929223884969e-06	-1.13574068057522	2
ENSG00000143162.7	CREG1	1	167545296	1_82	0	0.0121987537903338	8.59894779682901	1.74952794551846e-06	-0.962102620246425	3
ENSG00000198771.10	RCSD1	1	167630103	1_82	0	0.0120692483180895	8.49926520565355	1.71088850823641e-06	0.92878060414781	2
ENSG00000197965.11	MPZL1	1	167720961	1_82	0	0.00962615094148989	6.37790142271671	1.02397788056464e-06	-0.671403382354562	2
ENSG00000143199.17	ADCY10	1	167913803	1_82	0	0.0134068634241467	9.49048357071412	2.12214782363481e-06	1.02000000000017	1
ENSG00000143164.15	DCAF6	1	167936173	1_82	0	0.0462747101649521	21.1642815383394	1.63345563326401e-05	-2.11805555555582	1
ENSG00000143158.10	MPC2	1	167936749	1_82	0	0.00802388691241107	4.67182419959953	6.25217890358957e-07	0.0137614678899001	1
ENSG00000143147.14	GPR161	1	168142257	1_82	0	0.0097357836242794	6.49303434835844	1.05433523159317e-06	0.732824427480876	1
ENSG00000143155.12	TIPRL	1	168178854	1_82	0	0.0282957979808639	16.5185569102061	7.79568272706432e-06	1.76114649681528	1
ENSG00000213064.9	SFT2D2	1	168225689	1_82	0	0.01022424433112	6.94915625467569	1.1850137839274e-06	0.759124087591124	1
ENSG00000143184.4	XCL1	1	168576520	1_82	0	0.00856516345563319	5.3094845529439	7.58486966678186e-07	0.485571335346151	2
ENSG00000143196.4	DPT	1	168728935	1_82	0	0.0242727147950319	15.2169053454017	6.16034163670517e-06	-1.78974283204794	2
ENSG00000143153.12	ATP1B1	1	169130557	1_83	0	0.020750798858772	8.24142814233869	2.85231445353659e-06	0.909574468084989	1
ENSG00000143156.13	NME7	1	169336230	1_83	0	0.0149189542324365	5.17798048168629	1.28842426777069e-06	-0.605685935367928	3
ENSG00000117477.12	CCDC181	1	169461980	1_83	0	0.0186465919453788	7.31670756124954	2.27549177374265e-06	-1.04724409448808	1
ENSG00000000460.16	C1orf112	1	169789148	1_83	0	0.0427981237026969	13.9492370872466	9.95715553510395e-06	1.44202898550643	1
ENSG00000007908.15	SELE	1	169764425	1_83	0	0.0294845994724832	11.8062842731873	5.80588693652459e-06	1.89592123769251	1
ENSG00000171806.11	METTL18	1	169794673	1_83	0	0.0566245559112421	18.318671529806	1.73005093693677e-05	-3.42028985507063	1
ENSG00000000457.13	SCYL3	1	169891332	1_83	0	0.0144816155959145	5.3056385750075	1.28148870580773e-06	-1.62144961279671	2
ENSG00000116132.11	PRRX1	1	170662279	1_84	0	0.0198399324636445	12.8663002296352	4.25749333043575e-06	-1.42335766423336	1
ENSG00000007933.12	FMO3	1	171090963	1_84	0	0.00908768151980788	5.73544397362478	8.6932115027442e-07	0.455484819134751	2
ENSG00000010932.16	FMO1	1	171258077	1_84	0	0.0188520402618054	12.7038096992583	3.99440819134932e-06	1.50349650349649	1
ENSG00000076258.9	FMO4	1	171314054	1_84	0	0.00857118862855588	5.19831203218597	7.43127791216332e-07	-0.18015941330592	3
ENSG00000117523.15	PRRC2C	1	171486183	1_84	0	0.0163006967558431	11.1383979994657	3.02823103449438e-06	-1.35454545454538	1
ENSG00000117533.14	VAMP4	1	171742440	1_84	0	0.00880771004820724	5.48908582069371	8.06349155868304e-07	-0.447806354009049	1
ENSG00000010165.19	METTL13	1	171781437	1_84	0	0.00926883740098072	5.79451112265361	8.95781667095595e-07	-0.646753555256027	2
ENSG00000135845.9	PIGC	1	172443855	1_84	0	0.00809429074395895	4.67765514991009	6.31490914878149e-07	-0.00800000000000317	1
ENSG00000094975.13	SUCO	1	172532059	1_84	0	0.00887146065520528	5.3800535274391	7.96052724311996e-07	-0.360487067190419	2
ENSG00000117560.7	FASLG	1	172658079	1_84	0	0.0136617794756595	8.66371536587974	1.9741109256389e-06	-0.555804818601534	2
ENSG00000120337.8	TNFSF18	1	173051090	1_84	0	0.127399764442194	28.8149799020714	6.1227573960179e-05	-2.57236842105285	1
ENSG00000162753.11	SLC9C2	1	173611164	1_85	0	0.0226965203915412	7.27081480393715	2.75234245310271e-06	-0.59677419354829	1
ENSG00000117593.9	DARS2	1	173823772	1_85	0	0.0182662845533611	5.38285117043157	1.63992012921754e-06	-0.0304564159955467	2
ENSG00000117601.13	SERPINC1	1	173915975	1_85	0	0.0168945242238449	4.77519797332258	1.34554260276454e-06	0.0546886095934718	2
ENSG00000135870.11	RC3H1	1	174018660	1_85	0	0.0175863128482752	5.14987017602507	1.51053635177842e-06	0.496855345911771	1
ENSG00000152061.23	RABGAP1L	1	174159319	1_85	0	0.016936111285328	4.78713619721502	1.35222695221668e-06	-0.0248901428490205	2
ENSG00000203737.3	GPR52	1	174450534	1_85	0	0.0171108945714524	4.86491553409991	1.38837928520447e-06	-0.199999999999946	1
ENSG00000120333.4	MRPS14	1	175023749	1_85	0	0.0190308776150491	6.00404744626518	1.90573731415549e-06	0.594470046083313	1
ENSG00000120332.15	TNN	1	175069235	1_85	0	0.0231251632482579	8.15793270152408	3.14648040247254e-06	-1.20915032679777	1
ENSG00000116147.16	TNR	1	175744070	1_86	0	0.0173644475754884	4.8116310837416	1.39352061821341e-06	-0.135531135531053	1
ENSG00000235750.9	KIAA0040	1	175193171	1_86	0	0.0307621224358782	10.2052320245093	5.23599574736061e-06	-1.14450867051985	1
ENSG00000143207.19	RFWD2	1	176207359	1_86	0	0.0264731493387707	8.78603015459375	3.87934500354426e-06	-1.02049106777237	2
ENSG00000120341.18	SEC16B	1	177960805	1_87	0	0.0197060651954479	5.52150600700235	1.81475319564097e-06	-0.417177914110579	1
ENSG00000075391.16	RASAL2	1	178094621	1_87	0	0.0185772992583025	4.96615148127556	1.53873079423117e-06	-0.298850574712494	1
ENSG00000116191.17	RALGPS2	1	178709428	1_87	0	0.0596125830931822	16.0170455939501	1.59250372996754e-05	1.90637665197732	3
ENSG00000143340.6	FAM163A	1	179743263	1_89	0	0.0365846048236566	13.5269068611994	8.25385763135896e-06	1.48666666666651	1
ENSG00000162779.21	AXDND1	1	179358896	1_89	0	0.0223568630346684	8.87141074563623	3.30798597268834e-06	-1.22288841438223	4
ENSG00000116199.11	FAM20B	1	179027278	1_89	0	0.0144728292033239	4.77885515727438	1.15355262068909e-06	0.672347747171562	2
ENSG00000143322.19	ABL2	1	179229518	1_89	0	0.0153034412651708	5.30335153627616	1.35362891312033e-06	-0.935999999999762	1
ENSG00000162782.15	TDRD5	1	179591583	1_89	0	0.017221705577968	6.41380781934469	1.84226545521663e-06	0.374452420450304	2
ENSG00000135837.15	CEP350	1	179945426	1_89	0	0.017180204813785	6.39115024913715	1.83133362703019e-06	-0.641228769503011	2
ENSG00000116260.16	QSOX1	1	180154677	1_89	0	0.0165494607622613	6.03932752660342	1.66698824043845e-06	0.649999999999737	1
ENSG00000121454.5	LHX4	1	180237059	1_89	0	0.0574208732213748	17.8191491291811	1.70654152652648e-05	-1.73248407643317	1
ENSG00000230124.6	ACBD6	1	180502528	1_89	0	0.0143110087203059	4.67317861270789	1.11543105689093e-06	0.0124097295411373	2
ENSG00000135835.11	KIAA1614	1	180912496	1_89	0	0.0191840997272349	7.42946209654615	2.37716266290597e-06	-0.86898839137637	1
ENSG00000153029.14	MR1	1	181055268	1_89	0	0.0266780491397157	10.5387302803078	4.68924002682358e-06	1.2205882352941	1
ENSG00000198216.10	CACNA1E	1	181412848	1_90	0	0.014709276053514	4.7063426660188	1.15460902775158e-06	-0.0886699507388486	1
ENSG00000179930.5	ZNF648	1	182062830	1_90	0	0.0375851235230041	13.5579854671072	8.49906697306934e-06	1.75746268656701	1
ENSG00000203730.2	TEDDM1	1	182400603	1_90	0	0.0162766831564191	5.65824326705909	1.53605805627137e-06	-0.565789473684174	1
ENSG00000173627.7	APOBEC4	1	183653315	1_91	0	0.0444019744721104	14.6410462485315	1.0842626578586e-05	2.26165803108759	1
ENSG00000135862.5	LAMC1	1	183018917	1_91	0	0.0160116138240358	5.00338522320831	1.33616211629832e-06	-0.128000000000006	1
ENSG00000058085.14	LAMC2	1	183186643	1_91	0	0.0167602822879511	5.4331574851473	1.51877600890577e-06	0.588709677419377	1
ENSG00000157064.10	NMNAT2	1	183418808	1_91	0	0.0206096025117001	7.37926774880075	2.53654744450509e-06	-1.11229946524056	1
ENSG00000116698.21	SMG7	1	183471970	1_91	0	0.0235293718937114	8.62809793380303	3.38598870890496e-06	1.27425472380121	2
ENSG00000162704.15	ARPC5	1	183635017	1_91	0	0.0164690572743901	5.26829738369513	1.4471019455709e-06	-0.680898049000089	2
ENSG00000143344.15	RGL1	1	183635770	1_91	0	0.124328947101419	24.578385641597	5.09666062056539e-05	-3.00806451612903	1
ENSG00000198756.10	COLGALT2	1	184027857	1_91	0	0.0169934329268611	5.56310306728841	1.57673363976151e-06	0.523809523809317	1
ENSG00000198860.11	TSEN15	1	184051811	1_91	0	0.0199769572701947	7.08557854882804	2.3608302600955e-06	-0.738653743430328	2
ENSG00000116406.18	EDEM3	1	184756263	1_92	0	0.0151391780395418	4.70477332977488	1.18795805452491e-06	-0.23015873015876	1
ENSG00000135842.16	FAM129A	1	184974052	1_92	0	0.0223697620828961	8.37971985555325	3.12644627800001e-06	1.28800000000057	1
ENSG00000121486.11	TRMT1L	1	185156912	1_92	0	0.0164029559100817	5.45857447698746	1.49334950844643e-06	-0.328467153284864	1
ENSG00000116668.12	SWT1	1	185156912	1_92	0	0.0164029559100817	5.45857447698746	1.49334950844643e-06	0.328467153284864	1
ENSG00000116679.15	IVNS1ABP	1	185317057	1_92	0	0.0153707944765039	4.84749549289851	1.24272156624117e-06	0.185185185185235	1
ENSG00000143341.11	HMCN1	1	185740342	1_92	0	0.0515848343759512	16.2979047772593	1.40221278351142e-05	-1.72373540856108	1
ENSG00000047410.13	TPR	1	186376149	1_92	0	0.034710858688578	12.5314231453313	7.25480691102574e-06	-1.82997167510413	2
ENSG00000157181.15	C1orf27	1	186376310	1_92	0	0.0325802635532787	11.9314432642585	6.4834725906989e-06	1.31850789096149	1
ENSG00000262180.1	OCLM	1	186400270	1_92	0	0.0473428155000815	15.4797601326913	1.22230169612809e-05	-2.06936416185019	1
ENSG00000073756.11	PTGS2	1	186680089	1_92	0	0.0232013571338491	8.72386490759301	3.37584444365994e-06	-0.927710843373431	1
ENSG00000090104.11	RGS1	1	192575969	1_96	0	0.0241632449319319	9.33069019745796	3.76035746660361e-06	-1.11991253893882	2
ENSG00000127074.14	RGS13	1	192619808	1_96	0	0.0228208067807965	8.7915624241641	3.34624059547942e-06	-1.00787401574828	1
ENSG00000116747.12	TROVE2	1	193058991	1_96	0	0.0166851515918032	5.84265421092332	1.6259247662115e-06	-0.500000000000001	1
ENSG00000023572.8	GLRX2	1	193105954	1_96	0	0.0153952587136151	5.08608381002409	1.30596220782311e-06	-0.191144496330718	2
ENSG00000134371.10	CDC73	1	193121735	1_96	0	0.014908119873365	4.7838487223945	1.18948897058727e-06	-0.0902255639097607	1
ENSG00000000971.15	CFH	1	196604375	1_98	0	0.0153399858474272	5.73540881854277	1.46740314067841e-06	0.525925925925843	1
ENSG00000177888.7	ZBTB41	1	197192082	1_98	0	0.0166663992841815	6.51522704235643	1.81105417741063e-06	-0.685424001636657	2
ENSG00000203724.10	C1orf53	1	197902363	1_99	0	0.0136703418999516	5.5912473845451	1.27481800947248e-06	-0.122033569460003	2
ENSG00000081237.18	PTPRC	1	198638198	1_99	2	0.195507288359179	20.5454938382341	6.6994575917964e-05	4.05675675675764	1
ENSG00000116833.13	NR5A2	1	200048458	1_100	0	0.0168406638373341	6.79734401565021	1.90923137505679e-06	0.575757575757683	1
ENSG00000163362.10	C1orf106	1	200871339	1_101	0	0.0174826527426043	14.9584882487079	4.36169347376432e-06	-2.45360824742261	1
ENSG00000118197.13	DDX59	1	200669405	1_101	0	0.0103610087379601	9.83048307001567	1.69877947507049e-06	-1.53903345724904	1
ENSG00000118200.14	CAMSAP2	1	200740002	1_101	0	0.00685888668893442	5.01390608341668	5.73574623398669e-07	0.579759862779112	1
ENSG00000232237.3	ASCL5	1	201114215	1_101	0	0.00850503498568633	7.28916632546179	1.03398459920508e-06	-1.06149219210301	2
ENSG00000116857.16	TMEM9	1	201156198	1_101	0	0.0140169482701578	10.6928027445219	2.49979923833689e-06	-0.89922480620107	1
ENSG00000163395.16	IGFN1	1	201191383	1_101	0	0.0131521954320536	10.1723058986609	2.23140175748986e-06	-0.818181818181291	1
ENSG00000118194.18	TNNT2	1	201378187	1_101	0	0.0117520029489899	9.69198034394193	1.899697809823e-06	-1.02790697674424	1
ENSG00000174307.6	PHLDA3	1	201468871	1_101	0	0.00735205792705118	5.29265660434768	6.48997080293446e-07	0.325203252032459	1
ENSG00000159176.13	CSRP1	1	201509157	1_101	0	0.00919165242841513	7.20532527561945	1.10460572689041e-06	-1.14048050340436	2
ENSG00000134369.15	NAV1	1	201608371	1_101	0	0.00913231207034204	7.27006644827542	1.10733551674991e-06	-0.770833333333247	1
ENSG00000159388.5	BTG2	1	203304849	1_102	0	0.0208177384741607	6.90592166570247	2.3978129519428e-06	-0.713798367774686	2
ENSG00000198700.9	IPO9	1	201821142	1_102	0	0.0176587713639956	5.3564282330147	1.57759630225758e-06	0.550932960255034	2
ENSG00000198892.6	SHISA4	1	201888432	1_102	0	0.017354944320604	5.19313371053334	1.50318639017559e-06	-0.31839133774411	2
ENSG00000176393.10	RNPEP	1	201982484	1_102	0	0.0167264807680438	4.84616526979173	1.3519570723007e-06	-0.178952518877371	2
ENSG00000163435.15	ELF3	1	202008126	1_102	0	0.0503583874673472	15.2722379018522	1.28272807804757e-05	-1.72440944881904	1
ENSG00000143862.7	ARL8A	1	202144707	1_102	0	0.0164936217455989	4.71430777057832	1.29686290441911e-06	-0.109375000000028	1
ENSG00000143851.15	PTPN7	1	202161992	1_102	0	0.0433707274929153	13.8495717724911	1.00182798211766e-05	1.53276955602519	1
ENSG00000077157.21	PPP1R12B	1	202348568	1_102	0	0.0188457490198974	5.96869724467168	1.87608736676011e-06	-0.71468084271624	2
ENSG00000117139.16	KDM5B	1	202808833	1_102	0	0.017738413176839	5.39876758701565	1.5972375219609e-06	0.426347738036481	2
ENSG00000117153.15	KLHL12	1	202928968	1_102	0	0.0196937428777121	6.38310733943369	2.09662382546899e-06	0.682666666666893	1
ENSG00000159346.12	ADIPOR1	1	202957941	1_102	0	0.0164304620388119	4.67822442020271	1.28200858523915e-06	-0.0161561666742003	2
ENSG00000159348.12	CYB5R1	1	202967673	1_102	0	0.0168409868561153	4.91033612633508	1.37923688914918e-06	0.230769230769162	1
ENSG00000163485.16	ADORA1	1	203090600	1_102	0	0.0353696265211384	11.9134853411763	7.02796215758732e-06	1.44029850746271	1
ENSG00000133055.8	MYBPH	1	203177038	1_102	0	0.0216382596634899	7.27019522352865	2.62378658123283e-06	0.77325581395366	1
ENSG00000133048.12	CHI3L1	1	203186284	1_102	0	0.0176656986206106	5.36011618194718	1.57930178364056e-06	0.399899388132915	2
ENSG00000133063.15	CHIT1	1	203274075	1_102	0	0.0213174849961356	7.12944302935562	2.53484655351489e-06	0.743169398906888	1
ENSG00000122176.10	FMOD	1	203351950	1_102	0	0.017780109212481	5.42085969039687	1.60754336142222e-06	0.433878157503415	1
ENSG00000174567.7	GOLT1A	1	204214495	1_103	0	0.055649789195749	14.5641459471621	1.35178820117033e-05	-2.08910891089086	1
ENSG00000170498.8	KISS1	1	204197138	1_103	0	0.021476135950962	5.53748647426983	1.98348503674353e-06	-0.554285714285618	1
ENSG00000188783.5	PRELP	1	203475432	1_103	0	0.0197161018243931	4.73195280816142	1.55604288730146e-06	0.15789473684219	1
ENSG00000188770.9	OPTC	1	203518547	1_103	0	0.0268624418141998	7.64871417354162	3.42684156045511e-06	-0.887254901960664	1
ENSG00000058668.14	ATP2B4	1	203626383	1_103	0	0.0211972135300624	5.41429067242119	1.91416974660402e-06	0.503496503496603	1
ENSG00000122188.12	LAX1	1	203764731	1_103	0	0.021549686730272	5.56970099581503	2.00185652452754e-06	0.645989156287322	3
ENSG00000257315.2	ZBED6	1	203795675	1_103	0	0.0255681618663209	7.18243165584321	3.06288798923206e-06	-0.837988826815393	1
ENSG00000182004.12	SNRPE	1	203861428	1_103	0	0.032038444679388	9.3147261445501	4.97738943385789e-06	1.12273578632319	2
ENSG00000143842.14	SOX13	1	204069602	1_103	0	0.0266167246090849	7.56192008255174	3.35696489739627e-06	0.801693928738054	2
ENSG00000143850.13	PLEKHA6	1	204350190	1_103	0	0.0207984765952561	5.23537165367123	1.81609744994493e-06	-0.578947368421279	1
ENSG00000133056.13	PIK3C2B	1	204495022	1_103	0	0.044574051147402	12.4480552069859	9.25430307523514e-06	1.48550724637761	1
ENSG00000198625.12	MDM4	1	204517114	1_103	0	0.0250912887260987	7.00471943337549	2.93139145968175e-06	0.83954965287342	2
ENSG00000170382.11	LRRN2	1	204683229	1_103	0	0.053043555902715	14.1061710538355	1.24796349528393e-05	1.64705882352897	1
ENSG00000163531.15	NFASC	1	204828332	1_104	0	0.0164818650302492	6.06393353575288	1.66694354435146e-06	0.641860465116204	1
ENSG00000174529.7	TMEM81	1	205082753	1_104	0	0.0153660680333733	5.40483917140722	1.3851781512965e-06	0.376543209876454	1
ENSG00000133059.16	DSTYK	1	205210869	1_104	0	0.0156474042003171	5.57538584445956	1.45504804911829e-06	0.684602307567704	2
ENSG00000133069.15	TMCC2	1	205228229	1_104	0	0.0153138987522817	5.37286445186411	1.37230852486916e-06	0.402862985685019	1
ENSG00000163545.8	NUAK2	1	205321732	1_104	0	0.0159816196811932	5.77411148142048	1.53909724790889e-06	-0.49063670411984	1
ENSG00000162873.14	KLHDC8A	1	205351636	1_104	0	0.0996783120125174	23.2034562430571	3.85756684151015e-05	-2.44224148692612	2
ENSG00000117266.15	CDK18	1	205504902	1_104	0	0.0149450471002276	5.14371186535477	1.28213579895136e-06	-0.379644588045153	1
ENSG00000174514.12	MFSD4A	1	205568730	1_104	0	0.0555223836126867	17.5606860763912	1.62618401326844e-05	1.87022900763435	1
ENSG00000158715.5	SLC45A3	1	205680199	1_104	0	0.0144410696808789	4.82128818104009	1.16124153266504e-06	-0.136501994711718	2
ENSG00000069275.12	NUCKS1	1	205521641	1_104	0	0.171691858221796	28.5791944737126	8.18389013071668e-05	-3.41285568578923	2
ENSG00000117280.12	RAB29	1	205753830	1_104	0	0.198293948933787	30.0411450985271	9.93541586817189e-05	3.44834539606952	2
ENSG00000133065.10	SLC41A1	1	205813381	1_104	0	0.0406448463276738	14.5884589036787	9.88951532427582e-06	2.26923580635523	2
ENSG00000142224.15	IL19	1	206807632	1_105	0	0.0113501009072338	21.1493916981313	4.00366479144058e-06	-4.32283464566741	1
ENSG00000263528.7	IKBKE	1	206467063	1_105	0	0.0570334963969261	23.3860006745153	2.2245699171214e-05	2.08313497428425	3
ENSG00000266094.7	RASSF5	1	206507103	1_105	0	0.0203190577814922	14.9222195562511	5.0570482410991e-06	2.01917808219281	1
ENSG00000143486.15	EIF2D	1	206611485	1_105	0	0.00729104521825708	4.72203383058946	5.74220894657295e-07	0.224410763771998	2
ENSG00000143479.15	DYRK3	1	206637601	1_105	0	0.0091017508109974	10.6842293034258	1.62191558495819e-06	-2.77777777777834	1
ENSG00000136634.5	IL10	1	206771966	1_105	0	0.0079126941591906	6.04621179625144	7.97935599937089e-07	1.75000000000056	1
ENSG00000162892.15	IL24	1	206903865	1_105	0	0.00784603582437415	5.40289867672433	7.07028980319942e-07	0.504424778761188	1
ENSG00000162894.11	FCMR	1	206922206	1_105	0	0.00758831938675053	5.09192739496867	6.44448043884232e-07	-0.262295081967206	1
ENSG00000162896.5	PIGR	1	206945992	1_105	0	0.0135761760600569	13.245901966531	2.99929444721849e-06	-2.37096774193471	1
ENSG00000182795.12	C1orf116	1	207032059	1_105	0	0.0239240617340858	15.7229039149574	6.27375825842754e-06	1.6529411764706	1
ENSG00000123843.12	C4BPB	1	207088956	1_105	0	0.0155794224276035	10.6755596591673	2.77397223979269e-06	-0.394342762063039	1
ENSG00000196352.14	CD55	1	207322082	1_105	0	0.00869871800124889	6.35544517451059	9.22064568698662e-07	0.743999999999974	1
ENSG00000117335.19	CD46	1	207749736	1_105	0	0.0164865911395544	12.4733548972893	3.42984309305281e-06	1.43333333333338	1
ENSG00000174059.16	CD34	1	207911570	1_105	0	0.0479199661089528	21.3861761849967	1.70926637087435e-05	2.09409190372022	1
ENSG00000008118.9	CAMK1G	1	209584155	1_106	0	0.00835302564761142	5.30050249827267	7.38449777562253e-07	0.45736434108539	1
ENSG00000123689.5	G0S2	1	209675087	1_106	0	0.0081087285152095	5.57943624954102	7.54576343303481e-07	0.801418439716497	1
ENSG00000009790.14	TRAF3IP3	1	209755954	1_106	0	0.0139078228307408	13.2136803211754	3.06508872773744e-06	2.25165562913879	1
ENSG00000117597.17	DIEXF	1	209827828	1_106	0	0.00808747795326192	14.5033102418755	1.95632206131871e-06	3.33333333333448	1
ENSG00000054392.12	HHAT	1	210246511	1_106	0	0.0103923807557099	7.04763011882622	1.22156971863587e-06	0.469182863617219	2
ENSG00000143473.12	KCNH1	1	211134467	1_107	0	0.0252055793769767	12.7549853564448	5.36212278556373e-06	1.50358422939101	1
ENSG00000082512.14	TRAF5	1	211326278	1_107	0	0.0118482329010299	5.65185679000239	1.11687568709601e-06	0.514517270182481	2
ENSG00000198570.5	RD3	1	211488746	1_107	0	0.0106843222302567	4.68144959680255	8.34233133694877e-07	-0.0279720279720304	1
ENSG00000170385.9	SLC30A1	1	211578806	1_107	0	0.0120391236741161	5.8019001435105	1.16499813820896e-06	0.664948453607856	1
ENSG00000117650.12	NEK2	1	211675781	1_107	0	0.0109225784798768	4.88839243004852	8.90535716557543e-07	-0.305135951661755	1
ENSG00000143493.12	INTS7	1	212035474	1_107	0	0.0170303669878679	9.06105079192058	2.57372817656185e-06	-1.12189616252849	1
ENSG00000143476.17	DTL	1	212035474	1_107	0	0.0170303669878679	9.06105079192058	2.57372817656185e-06	1.12189616252849	1
ENSG00000066027.11	PPP2R5A	1	212285049	1_107	0	0.011675441795079	5.51395582000485	1.07373401332795e-06	0.463470319634455	1
ENSG00000065600.12	TMEM206	1	212414266	1_107	0	0.0107172161313609	4.71029157973493	8.41956950843915e-07	0.108047454614847	3
ENSG00000185523.6	SPATA45	1	212847437	1_108	0	0.0197469312697993	7.67710737048264	2.52846726146722e-06	-0.783303139900505	2
ENSG00000123685.8	BATF3	1	212700127	1_108	0	0.0828949892787493	21.1470181701921	2.92373174857913e-05	-2.0543933054395	1
ENSG00000143494.15	VASH2	1	213000115	1_108	0	0.018000482848196	6.85408976164736	2.05775681229096e-06	0.720930232558361	1
ENSG00000174606.13	ANGEL2	1	213006492	1_108	0	0.018682112453913	7.19894798000412	2.24313350755219e-06	0.773437500000187	1
ENSG00000143499.13	SMYD2	1	214280940	1_108	0	0.0200091459959943	7.89815697265336	2.63581193130246e-06	-0.856382978723626	1
ENSG00000117724.12	CENPF	1	214602949	1_109	0	0.0253359486050961	6.62148894048807	2.79803364887199e-06	0.809354396156973	2
ENSG00000136636.12	KCTD3	1	215567710	1_109	0	0.0491510260571019	12.904197842178	1.05784906580864e-05	-1.55797101449264	1
ENSG00000196482.16	ESRRG	1	217137681	1_110	0	0.0100853781003584	4.68111902553426	7.87411900283441e-07	-0.00987654320987444	1
ENSG00000092978.10	GPATCH2	1	217631213	1_110	0	0.0130725138735601	7.11603817589015	1.55152038592837e-06	-0.828220858895469	1
ENSG00000162814.10	SPATA17	1	217610750	1_110	0	0.0109538719463876	5.45613232586308	9.96810627950867e-07	-0.574766355140335	1
ENSG00000067533.5	RRP15	1	218285209	1_110	0	0.0289817360390785	14.614522542678	7.06429999281245e-06	-1.54687500000048	1
ENSG00000215817.5	ZC3H11B	1	219613548	1_112	0	0.0102946525307175	7.15987361903134	1.22935455529427e-06	0.798387096774233	1
ENSG00000136628.17	EPRS	1	220024785	1_112	0	0.0214419459950854	14.0568308545798	5.02703284096853e-06	1.44615384615354	1
ENSG00000162813.17	BPNT1	1	220090119	1_112	0	0.0109644192121391	7.75131981181316	1.41749453548507e-06	1.07391304347839	1
ENSG00000067704.9	IARS2	1	220094239	1_112	0	0.00791860512727782	4.69942052581582	6.20659063511513e-07	0.314584781776905	2
ENSG00000118873.15	RAB3GAP2	1	220272146	1_112	0	0.0156626791813842	11.1006499601051	2.89984353836869e-06	-1.66190476190471	1
ENSG00000116141.15	MARK1	1	220528008	1_112	0	0.0119655324900223	8.57138593280475	1.71057919614883e-06	-0.998211091233724	1
ENSG00000162817.6	C1orf115	1	220690081	1_112	0	0.129343992092211	31.2646672842321	6.74466180425526e-05	3.68508287292838	1
ENSG00000117791.15	MARC2	1	220747814	1_112	0	0.102213456696506	28.957156711636	4.93655633804017e-05	-3.50652962020383	3
ENSG00000186205.12	MARC1	1	220786898	1_112	0	0.0108100392238326	7.61827271742737	1.37354815773377e-06	1.10429447852696	1
ENSG00000154305.16	MIA3	1	222617179	1_114	0	0.0221959761667178	9.90141200831633	3.6654853470561e-06	-1.12523746106022	2
ENSG00000162819.11	BROX	1	222712777	1_114	0	0.0156081505663925	6.58680212325151	1.71469218424443e-06	0.728323699422096	1
ENSG00000186063.12	AIDA	1	222557151	1_114	0	0.0127384213996011	4.67785625120623	9.93853998275818e-07	-0.00976281147105589	2
ENSG00000197520.10	FAM177B	1	222736869	1_114	0	0.0128501679692996	4.75987458111795	1.02015090615216e-06	-0.0725806451612886	1
ENSG00000154309.8	DISP1	1	222872138	1_114	0	0.0127313708433183	4.67265780476194	9.92200065652882e-07	0.108531715501502	2
ENSG00000187554.11	TLR5	1	223143273	1_114	0	0.0147010438864882	6.02400003926575	1.4770433635681e-06	-0.448377581120901	1
ENSG00000143502.14	SUSD4	1	223364043	1_114	0	0.0157142157734609	6.65052812818876	1.74304641682921e-06	-0.936170212766086	1
ENSG00000203697.11	CAPN8	1	223666090	1_114	0	0.013821895245537	5.444583816879	1.25514063699731e-06	0.407999999999974	1
ENSG00000143756.11	FBXO28	1	224105446	1_114	0	0.0137612047299459	5.40324408019642	1.2401412344422e-06	0.316975716908066	2
ENSG00000143771.11	CNIH4	1	224356329	1_114	0	0.0127344837012245	4.67495382819395	9.92930322216137e-07	-0.068762969400927	2
ENSG00000185155.11	MIXL1	1	226223248	1_115	0	0.0161726294273808	7.23487642906234	1.95151484297275e-06	-1.21212121212081	1
ENSG00000185842.15	DNAH14	1	224895916	1_115	0	0.0149454038938233	4.69285012373764	1.16978068469799e-06	0.136111111111181	1
ENSG00000143815.14	LBR	1	225438447	1_115	0	0.0149848344309417	4.70082583735987	1.17486026421486e-06	0.0659898477157558	1
ENSG00000154380.17	ENAH	1	225659881	1_115	0	0.0549022989422695	17.0667613993984	1.56279406295538e-05	-1.83625730994212	1
ENSG00000196187.11	TMEM63A	1	225881769	1_115	0	0.0149544462224711	4.79001941563344	1.19472434837772e-06	-0.252643599883856	2
ENSG00000243709.1	LEFTY1	1	225911608	1_115	0	0.0153418210377655	5.07056750939955	1.29745883364939e-06	0.236476510397075	3
ENSG00000143768.12	LEFTY2	1	225941740	1_115	0	0.0383030411077409	13.6854419960505	8.74283315296506e-06	1.4561403508774	1
ENSG00000143751.9	SDE2	1	225995099	1_115	0	0.0151351570837545	5.47206815502855	1.38133347397915e-06	-0.799554375659487	2
ENSG00000163041.9	H3F3A	1	226066225	1_115	0	0.114437905923023	21.4490746379536	4.09391261329625e-05	-2.11888111888136	1
ENSG00000182827.8	ACBD3	1	226187723	1_115	0	0.018594957791387	8.9557186134559	2.77751070948766e-06	-2.07999999999963	1
ENSG00000183814.15	LIN9	1	226309688	1_115	0	0.0149870808151694	4.83425248611532	1.2083882230656e-06	0.53319502074713	1
ENSG00000143772.9	ITPKB	1	226738931	1_116	0	0.0110613253279034	4.8273330429527	8.90583272249073e-07	0.282945736434143	1
ENSG00000143801.16	PSEN2	1	226870643	1_116	0	0.0284688917592328	16.1727109653515	7.67915602725202e-06	2.55555555555509	1
ENSG00000163050.16	COQ8A	1	226897761	1_116	0	0.033417079923016	18.7092383360256	1.04276083322001e-05	-2.98531174661662	2
ENSG00000143776.18	CDC42BPA	1	227318012	1_116	0	0.0237879625565595	10.8539486918549	4.3063082721394e-06	-0.81067985686722	2
ENSG00000181450.17	ZNF678	1	227563411	1_116	0	0.0113406939330022	4.97911391541041	9.41785062164913e-07	0.0147632652962688	2
ENSG00000143740.14	SNAP47	1	227730861	1_116	0	0.0154593864787087	7.35219979595082	1.89570022039607e-06	-0.431506849315139	1
ENSG00000081692.12	JMJD4	1	227735217	1_116	0	0.0113789263471529	5.05978954455337	9.60271070259805e-07	0.280000000000012	1
ENSG00000143816.7	WNT9A	1	227945621	1_116	0	0.0557570898837491	20.2172077228735	1.8801018533327e-05	2.36904761904767	1
ENSG00000162910.18	MRPL55	1	228109044	1_116	0	0.0184624944501585	9.54467320944552	2.93908094397592e-06	-1.49999999999945	1
ENSG00000143774.16	GUK1	1	228140298	1_116	0	0.0158911133071538	7.88960786677464	2.09107614723765e-06	-1.07324840764324	1
ENSG00000198835.3	GJC2	1	228149213	1_116	0	0.0142929858867299	6.94088432431336	1.65461850474233e-06	-0.929032258064381	1
ENSG00000162913.9	C1orf145	1	228213931	1_116	0	0.0306452870916538	13.9462288940744	7.12821169012505e-06	-1.9843750000007	1
ENSG00000162931.11	TRIM17	1	228416547	1_116	0	0.0110786327572059	4.92987416019506	9.10923918142e-07	0.635944700460718	1
ENSG00000196890.4	HIST3H2BB	1	228458562	1_116	0	0.0147817995059729	7.45332107279118	1.83754186753243e-06	-0.971830985914993	1
ENSG00000168159.11	RNF187	1	228484557	1_116	0	0.0160904120956193	8.04735789801303	2.15963615357617e-06	0.800433390606778	2
ENSG00000168118.11	RAB4A	1	229275713	1_117	0	0.0114506756575711	5.0978068843944	9.73586623715885e-07	0.181818181818219	1
ENSG00000154429.10	CCSAP	1	229326054	1_117	0	0.0108106218246615	4.68381552599608	8.4452121266944e-07	0.0999999999999631	1
ENSG00000143632.14	ACTA1	1	229433845	1_117	2	0.423841800699669	20.6909167697852	0.000146266081055302	4.14545454545485	1
ENSG00000069248.11	NUP133	1	229508410	1_117	2	0.0598157546077789	16.0660952251672	1.60282470686293e-05	3.47058823529374	1
ENSG00000135776.4	ABCB10	1	229559119	1_117	2	0.0287446859681169	13.6134079529447	6.526562979523e-06	-3.17307692307571	1
ENSG00000135763.9	URB2	1	229626307	1_117	0	0.0132126925842472	7.86497667210694	1.7332007764035e-06	-1.36290322580599	1
ENSG00000135775.13	COG2	1	230643520	1_118	0	0.0186995800875129	4.97750032081979	1.552398650446e-06	0.253246753246761	1
ENSG00000135773.12	CAPN9	1	230755502	1_118	0	0.0712094134484047	17.6730798786788	2.0989870273488e-05	-1.88095238095176	1
ENSG00000119280.16	C1orf198	1	230869835	1_118	0	0.0340366464223176	10.6315700274942	6.03537518454775e-06	-1.25903614457915	1
ENSG00000143643.12	TTC13	1	230978719	1_118	0	0.0187359782703602	4.99580549428062	1.56114053711473e-06	0.331081081081014	1
ENSG00000173409.13	ARV1	1	230978674	1_118	0	0.0197090819932434	5.47254187208328	1.79893551158909e-06	-0.529336923831176	2
ENSG00000143633.12	C1orf131	1	231219324	1_118	0	0.0329142773590383	10.3139970415241	5.6620204363965e-06	-1.2343749999999	1
ENSG00000116906.11	GNPAT	1	231232660	1_118	0	0.018354970129381	4.80241791440527	1.47019092629239e-06	0.251500409413605	2
ENSG00000116903.7	EXOC8	1	231337950	1_118	0	0.0554833979032469	15.2798397867126	1.41397573391604e-05	1.70497427101156	1
ENSG00000010072.15	SPRTN	1	231341696	1_118	0	0.0210452808085266	6.09045092548588	2.13778624643329e-06	-0.796875000000224	1
ENSG00000135766.8	EGLN1	1	231425284	1_118	0	0.0318419478793501	10.0004434273355	5.31103287995741e-06	1.23316062176244	1
ENSG00000162946.21	DISC1	1	231626570	1_118	0	0.02124416681713	6.17908168934242	2.18939310147379e-06	0.733022360632427	3
ENSG00000116991.10	SIPA1L2	1	232562054	1_119	0	0.018735468125451	6.82026762073719	2.13120914347561e-06	-0.720364741641264	1
ENSG00000212916.4	MAP10	1	232805407	1_119	0	0.0149624155006628	4.70508059767716	1.17416433221396e-06	-0.257111270913891	2
ENSG00000135749.18	PCNX2	1	233298163	1_120	0	0.0202440432105042	5.38428533965877	1.81796462587749e-06	0.514925373134285	1
ENSG00000059588.9	TARBP1	1	234478644	1_121	0	0.0429469425874226	15.3189146989458	1.0972873060314e-05	1.57294791836896	2
ENSG00000188739.14	RBM34	1	235161669	1_121	0	0.0204646714649728	8.30752741102068	2.83554579369872e-06	-1.05699481865287	1
ENSG00000162885.12	B3GALNT2	1	235504442	1_121	0	0.0176117004044801	6.8940723746518	2.02505691127258e-06	0.758007117438011	1
ENSG00000168243.10	GNG4	1	235651207	1_121	0	0.038989985755138	14.4006173322534	9.3647091190312e-06	1.53205128205132	1
ENSG00000143669.13	LYST	1	235877648	1_122	0	0.0134431067910432	4.87975731163359	1.09410241764371e-06	-0.25830959582713	2
ENSG00000116962.14	NID1	1	236065637	1_122	0	0.0212060056341153	9.16761856534631	3.24246661687799e-06	1.0646319569124	1
ENSG00000077585.13	GPR137B	1	236135019	1_122	0	0.0131479132890872	4.67120894923875	1.02434495087812e-06	-0.067822403625903	2
ENSG00000086619.13	ERO1B	1	236261292	1_122	0	0.0154505477770697	6.18760388584529	1.59450722123913e-06	0.748112504600708	2
ENSG00000116977.18	LGALS8	1	236531294	1_122	0	0.018252578217149	7.7551704303093	2.36088955195459e-06	-1.66906474820126	1
ENSG00000116984.12	MTR	1	236795503	1_122	0	0.0923821339113465	23.1950865323608	3.5739139551976e-05	-2.15552805783828	2
ENSG00000133019.11	CHRM3	1	239386955	1_124	0	0.0357500773648746	11.2365091840431	6.69990280768992e-06	-1.28051826324393	2
ENSG00000155816.19	FMN2	1	240013588	1_125	0	0.0177365583631205	6.31845561817708	1.86913382651874e-06	0.671936758892968	1
ENSG00000117009.11	KMO	1	241556854	1_127	0	0.0325397150558492	12.638781132815	6.85928810172362e-06	1.38723404255297	1
ENSG00000054277.13	OPN3	1	241676920	1_127	0	0.0205569871750356	8.30242589560576	2.84658776552614e-06	0.920436817472481	1
ENSG00000174371.16	EXO1	1	241844615	1_127	0	0.0140069630947082	4.69342120139074	1.09646209042816e-06	0.0594765901528167	2
ENSG00000197769.5	MAP1LC3C	1	242004021	1_128	0	0.018671280045545	6.99707795919403	2.17896829522195e-06	-0.801075268817255	1
ENSG00000143702.15	CEP170	1	243254880	1_128	0	0.0244416800975802	9.53495563595641	3.88695790981313e-06	1.29545454545499	1
ENSG00000054282.15	SDCCAG8	1	243248552	1_128	0	0.0194057283174085	7.36031239097945	2.38224431827147e-06	-0.827027027027262	1
ENSG00000117020.16	AKT3	1	243851261	1_128	0	0.025796183210028	10.0440304313195	4.32139114988099e-06	1.20554084436982	2
ENSG00000173728.10	C1orf100	1	244353032	1_129	0	0.0202153763224806	5.11748406309181	1.72543433059856e-06	-0.301470588235351	1
ENSG00000035687.9	ADSS	1	244449682	1_129	0	0.0194106063195615	4.73490311198355	1.53288757389428e-06	0.145985418737022	2
ENSG00000179397.17	C1orf101	1	244454207	1_129	0	0.0291645606080482	8.57569860497426	4.17143088748814e-06	-0.986013986013815	1
ENSG00000203666.12	EFCAB2	1	244970187	1_129	0	0.0232603660980484	6.43987139662411	2.49835325833226e-06	0.609374999999862	1
ENSG00000185420.18	SMYD3	1	246507807	1_130	0	0.0255985809568163	12.1845995165966	5.20220253101361e-06	1.26858373583796	2
ENSG00000162852.13	CNST	1	246566688	1_130	0	0.0123453829809209	5.32135239156179	1.09568746352002e-06	0.437037037037076	1
ENSG00000143653.9	SCCPDH	1	246723744	1_130	0	0.0119781638795614	5.03786198007269	1.00646023650153e-06	-0.298861923836433	2
ENSG00000277462.1	ZNF670	1	247078334	1_130	0	0.0136962197332041	6.29653726074375	1.4383434441592e-06	-0.568805067568261	2
ENSG00000188295.14	ZNF669	1	247103570	1_130	0	0.0240325546652406	11.5888865738216	4.64517154118185e-06	-1.3988214748488	2
ENSG00000203663.3	OR2L2	1	247966579	1_131	0	0.0141471422482682	4.6846136265773	1.10535709514093e-06	0.038461538461532	1
ENSG00000196071.4	OR2L13	1	247939716	1_131	0	0.0551706810789584	17.9667844112761	1.65325105120155e-05	-2.01209677419316	1
ENSG00000198128.3	OR2L3	1	247939716	1_131	0	0.0143657326437069	4.83495956839925	1.158459170785e-06	0.180249394462976	2
ENSG00000162714.12	ZNF496	1	247329729	1_131	0	0.0164204244957588	5.91381507203424	1.61961662311688e-06	-0.30882587854408	2
ENSG00000162711.16	NLRP3	1	247416447	1_131	0	0.0151562293770007	5.33695220020859	1.34910138466651e-06	0.436046511628044	1
ENSG00000169224.12	GCSAML	1	247518904	1_131	0	0.0373535860745053	14.9644904565431	9.32297116816378e-06	2.16560509554091	1
ENSG00000162722.8	TRIM58	1	247857224	1_131	0	0.0149193495491448	5.34214402319997	1.32930790439807e-06	0.696629213483182	1
ENSG00000175137.10	SH3BP5L	1	248826485	1_131	0	0.0270294596616589	10.8287451531306	4.88175075975996e-06	1.36184361912838	2
ENSG00000171163.15	ZNF692	1	248857802	1_131	0	0.0141427889666563	4.67250023818297	1.10215962798794e-06	-0.0499073535729924	2
ENSG00000184731.5	FAM110C	2	39555	2_1	0	0.0780476013803258	20.6174800712701	2.68383152270677e-05	-2.2710447640739	2
ENSG00000143727.15	ACP1	2	263270	2_1	0	0.0214405546322668	8.32638577951058	2.97750603257211e-06	-1.29318848223334	2
ENSG00000035115.21	SH3YL1	2	267367	2_1	0	0.0260122458928265	10.1495491499215	4.40336521488877e-06	-1.29230769230792	1
ENSG00000189292.15	ALKAL2	2	286812	2_1	0	0.0402476079260556	14.281974147764	9.58712570524322e-06	-1.92753623188441	1
ENSG00000151353.14	TMEM18	2	677213	2_1	0	0.0469000495304551	15.7368679210238	1.2309820120257e-05	-1.77347461500462	3
ENSG00000115705.20	TPO	2	1498891	2_1	0	0.148749650151606	26.9317038675495	6.68159102070591e-05	-3.10399999999971	1
ENSG00000130508.10	PXDN	2	1740629	2_1	0	0.016774520869157	6.01585865455586	1.68309199170649e-06	0.530054644808518	1
ENSG00000032389.12	TSSC1	2	3377418	2_2	0	0.0142344093427649	6.19060553806381	1.46971351649328e-06	0.638709677419475	1
ENSG00000171853.15	TRAPPC12	2	3379891	2_2	0	0.0132609772134791	5.52514433337914	1.22202266801414e-06	-0.460317460317255	1
ENSG00000182551.13	ADI1	2	3519673	2_2	0	0.0150562355723444	6.7181049337511	1.68703188088606e-06	0.681528662420522	1
ENSG00000118004.17	COLEC11	2	3585937	2_2	0	0.0364533566150248	15.0607036052722	9.1567823506209e-06	-1.63861262805939	4
ENSG00000214866.8	DCDC2C	2	3703501	2_2	0	0.01236143087598	4.86549429663603	1.00312676460365e-06	-0.188976377952728	1
ENSG00000151692.14	RNF144A	2	6992346	2_5	0	0.0170119142244757	4.95116913071238	1.40482119790101e-06	0.235294117646923	1
ENSG00000115738.9	ID2	2	8676749	2_6	0	0.0150167342735106	4.67159947671221	1.17004132918689e-06	0.000514300425209246	2
ENSG00000143797.11	MBOAT2	2	9004209	2_6	0	0.0153156070271973	4.85683740676353	1.24064601492707e-06	-0.0984251968504095	1
ENSG00000119185.12	ITGB1BP1	2	9414151	2_6	0	0.0178731857239458	6.30927905899082	1.88079651092524e-06	-0.718420450772679	2
ENSG00000134330.18	IAH1	2	9474089	2_6	0	0.0777945865831224	20.2819555654853	2.63159655805692e-05	2.77704667245989	2
ENSG00000151694.12	ADAM17	2	9555759	2_6	0	0.16790155928042	27.8415441430252	7.79665205795583e-05	3.4741044329834	2
ENSG00000115750.16	TAF1B	2	9843557	2_6	0	0.0255625881007613	9.68150152111893	4.12769544142064e-06	-1.25599999999987	1
ENSG00000134317.17	GRHL1	2	9953821	2_6	0	0.0311648435361209	11.5542141687233	6.00572538237558e-06	1.36296296296307	1
ENSG00000172059.10	KLF11	2	10042369	2_6	0	0.0360248451182477	12.9267575667456	7.76697365150269e-06	1.53548387096819	1
ENSG00000205795.4	CYS1	2	10080534	2_6	0	0.0193236846743464	7.04375866368001	2.27014979633984e-06	-0.711864406780019	1
ENSG00000115761.15	NOL10	2	10684271	2_7	0	0.0216375060379059	11.466593586877	4.13810710959962e-06	-1.37678211005161	2
ENSG00000143882.10	ATP6V1C2	2	10720843	2_7	0	0.010752547433544	4.89236809932412	8.77385793991362e-07	-0.227696404793732	1
ENSG00000143870.12	PDIA6	2	10838059	2_7	0	0.013620670398473	7.11216784327403	1.61569948482836e-06	-0.701388888888564	1
ENSG00000150873.11	C2orf50	2	11142123	2_7	0	0.0320925292715256	15.189254494352	8.13018654156551e-06	-1.63432835820937	1
ENSG00000162976.12	PQLC3	2	11154764	2_7	0	0.01073088903286	4.87344854346	8.72232358644069e-07	-0.249999999999945	1
ENSG00000134318.13	ROCK2	2	11372699	2_7	0	0.0105174161687758	4.68491974265203	8.21809807875401e-07	0.01239669421488	1
ENSG00000169016.16	E2F6	2	11466521	2_7	0	0.025423404043877	12.9874064998736	5.50701474270495e-06	1.42857142857135	1
ENSG00000169006.6	NTSR2	2	11669965	2_7	0	0.011631669435647	5.62989307570638	1.09220033048109e-06	-0.505882352941254	1
ENSG00000134324.11	LPIN1	2	11784824	2_7	0	0.0139948676403293	7.36678224114338	1.71951802791884e-06	0.832061068702069	1
ENSG00000151779.12	NBAS	2	15561827	2_9	0	0.0286267589759642	10.7873209952438	5.15045846401926e-06	-1.43939393939399	1
ENSG00000079785.14	DDX1	2	15591459	2_9	0	0.0358556670550579	12.9185902244739	7.72561452223196e-06	1.41084438971836	3
ENSG00000134323.11	MYCN	2	15939632	2_9	0	0.0177106067501513	6.25973182677231	1.84905263347683e-06	-0.654135338345852	1
ENSG00000197872.11	FAM49A	2	16666179	2_10	0	0.0285277941095929	14.4706100447687	6.88517744379086e-06	1.6645179227398	2
ENSG00000163032.11	VSNL1	2	17538936	2_10	0	0.0228597780919538	12.4256460948981	4.73752042928303e-06	-1.51333153748096	2
ENSG00000178295.14	GEN1	2	17753771	2_10	0	0.0100579752357484	4.69290772877992	7.87250024512913e-07	-0.00649688574361615	2
ENSG00000170745.11	KCNS3	2	17870214	2_10	0	0.0115308845628566	5.97591435440038	1.14928329599727e-06	-0.638629358358858	2
ENSG00000183891.5	TTC32	2	19901956	2_12	0	0.164316921615946	26.7739047667758	7.33760129912287e-05	-3.3816277278258	2
ENSG00000068697.6	LAPTM4A	2	20052246	2_12	0	0.0175108529027492	5.26772132962301	1.53847412872063e-06	0.699323058520717	2
ENSG00000118965.14	WDR35	2	20005780	2_12	0	0.0181152822681797	5.5869963629813	1.68804336685791e-06	0.50512820512827	1
ENSG00000132031.12	MATN3	2	20013678	2_12	0	0.129799525099651	24.4254780774218	5.28781535897608e-05	-3.21333333333305	1
ENSG00000118961.14	LDAH	2	20688505	2_12	0	0.0186252176475777	5.84827222380135	1.8167243696413e-06	-0.553570080276057	2
ENSG00000218819.4	TDRD15	2	21027351	2_13	0	0.0178472305491943	4.67266971933691	1.39090037462256e-06	0.00787401574803239	1
ENSG00000084674.14	APOB	2	21044338	2_13	0	0.028809399884977	9.18806489283375	4.41487458790076e-06	-1.1416883409577	2
ENSG00000119778.14	ATAD2B	2	23927186	2_14	0	0.0887457329705794	18.6365582850116	2.75850196816432e-05	2.76241848059304	2
ENSG00000173960.13	UBXN2A	2	23927186	2_14	0	0.0359909419454301	9.99829431745108	6.00176843959347e-06	-1.0740037950666	1
ENSG00000205639.9	MFSD2B	2	24009668	2_14	0	0.0402813955720131	11.0671025402886	7.43530088665871e-06	1.53465346534638	1
ENSG00000163026.11	WDCP	2	24049526	2_14	0	0.0291122251789474	7.99038968930892	3.87974755078975e-06	-1.20338983050872	1
ENSG00000119782.13	FKBP1B	2	24049526	2_14	0	0.0291122251789474	7.99038968930893	3.87974755078975e-06	1.20338983050872	1
ENSG00000219626.8	FAM228B	2	24064728	2_14	0	0.0254762554475617	6.73010716791413	2.85968159513062e-06	0.898809523809588	1
ENSG00000176732.6	PFN4	2	24123159	2_14	0	0.0311152332749604	8.61970015731881	4.47327219766145e-06	1.29893840011358	2
ENSG00000186453.12	FAM228A	2	24175577	2_14	0	0.0214501623898763	5.10768602009509	1.82732115628768e-06	-0.11023622047245	1
ENSG00000198399.14	ITSN2	2	24360239	2_14	0	0.0242386707899279	6.26015330155958	2.53077697301371e-06	0.475677395354622	2
ENSG00000173557.14	C2orf70	2	26562410	2_15	0	0.00806861836313777	6.29632220504082	8.47317593672539e-07	0.484732824427591	1
ENSG00000138092.10	CENPO	2	24795392	2_15	0	0.0150504953216932	11.6648913917738	2.9281383878438e-06	1.93548387096758	1
ENSG00000115137.11	DNAJC27	2	24971258	2_15	0	0.113418850966807	26.2221010187292	4.96035586750472e-05	2.26692479488996	2
ENSG00000115138.10	POMC	2	25168232	2_15	0	0.00923029820494181	15.8853347481903	2.44552557351303e-06	4.78260869565045	1
ENSG00000119772.16	DNMT3A	2	25343038	2_15	0	0.00672967952354964	4.8357770155121	5.427761489358e-07	-0.626984126984228	1
ENSG00000143970.16	ASXL2	2	25878778	2_15	0	0.0136638068959535	10.9215450590702	2.48894845793803e-06	1.16788321167864	1
ENSG00000084731.14	KIF3C	2	25983137	2_15	0	0.0078032142396165	6.55275396205696	8.52820238261193e-07	1.05673758865239	1
ENSG00000157833.12	GAREM2	2	26175455	2_15	0	0.0195573926432292	15.1038131564764	4.92671755276581e-06	-1.82352941176514	1
ENSG00000138029.13	HADHB	2	26241540	2_15	0	0.00730027998145255	5.6013611890494	6.82013859220818e-07	-0.770821464838855	2
ENSG00000084754.10	HADHA	2	26244785	2_15	0	0.00757369114071593	5.74609393025498	7.25839196312252e-07	0.514411205266861	2
ENSG00000173567.14	ADGRF3	2	26347104	2_15	0	0.00682829308201305	4.82762590771413	5.49801434164341e-07	-0.20023927810663	2
ENSG00000157856.10	DRC1	2	26401975	2_15	0	0.00747589091602707	5.60914021989102	6.99389903040602e-07	-0.457865597065946	2
ENSG00000115155.16	OTOF	2	26558897	2_15	0	0.0382874982121586	21.4821801481396	1.3718146905535e-05	-2.42635658914671	1
ENSG00000157884.10	CIB4	2	26641739	2_15	0	0.0126516414624293	10.5729071755299	2.23100940341162e-06	-1.23161764705849	1
ENSG00000115163.14	CENPA	2	26763923	2_16	0	0.0343932317929214	13.6046126024363	7.8040361373733e-06	1.88888888888827	1
ENSG00000228474.5	OST4	2	27068793	2_16	0	0.0162364778602582	5.91575627298607	1.60199886173461e-06	0.333333333333301	1
ENSG00000138080.13	EMILIN1	2	27078189	2_16	0	0.0140057825479815	4.86247649836738	1.13586050804417e-06	-0.56637168141599	1
ENSG00000138030.12	KHK	2	27086791	2_16	0	0.033350309039387	12.4962920849167	6.9509015274016e-06	-1.4251968503931	1
ENSG00000138028.15	CGREF1	2	27117951	2_16	0	0.0155462024016618	5.56480349058141	1.4428934301258e-06	-0.227622433601215	2
ENSG00000138085.16	ATRAID	2	27212382	2_16	0	0.0149762228483004	6.58956173822862	1.64595868813225e-06	-1.2056156912664	2
ENSG00000138074.14	SLC5A6	2	27209632	2_16	0	0.0143904072362967	6.22653116414468	1.49444300284428e-06	1.29931972789079	1
ENSG00000084774.13	CAD	2	27217016	2_16	0	0.0143431373951047	5.70235562748268	1.36413880348804e-06	1.05782925340841	2
ENSG00000115194.10	SLC30A3	2	27275976	2_16	0	0.015385967998529	7.37431924609796	1.89237353322214e-06	1.48451817512765	2
ENSG00000163794.6	UCN	2	27305824	2_16	0	0.0163614256972152	7.33739992462784	2.0022736907709e-06	1.19738673909493	2
ENSG00000163795.13	ZNF513	2	27380806	2_16	0	0.0172048288559343	9.71225012841219	2.78695734051666e-06	1.96116504854354	1
ENSG00000115216.13	NRBP1	2	27428187	2_16	1	0.0694605120081699	21.3581277241586	2.47435076347373e-05	4.0866141732292	1
ENSG00000138002.14	IFT172	2	27489541	2_16	0	0.016541586409028	6.06099901389595	1.67217403995185e-06	-0.419014084507268	1
ENSG00000198522.13	GPN1	2	27628084	2_16	0	0.0185548582993348	12.2987360652119	3.80608277517096e-06	2.76081693378692	2
ENSG00000176714.9	CCDC121	2	27629397	2_16	0	0.101121247431028	21.8828663547513	3.69068289467272e-05	1.97790055248531	1
ENSG00000158019.20	BRE	2	27889824	2_16	0	0.0325870739204602	11.9767954019386	6.50947707679172e-06	1.2979351032448	1
ENSG00000171174.13	RBKS	2	27891044	2_16	0	0.0167978574566001	10.9375041375376	3.06430667700736e-06	2.39130434782563	1
ENSG00000075426.11	FOSL2	2	28395065	2_17	0	0.0413248814459165	32.2562888218404	2.22323884024851e-05	4.55617977528146	1
ENSG00000213639.9	PPP1CB	2	28751600	2_17	0	0.0263110491166144	13.3988365339517	5.87983798639509e-06	2.15087797305699	2
ENSG00000163806.15	SPDYA	2	28782736	2_17	0	0.0355395538006724	16.4809747219891	9.76910932534405e-06	-2.54775060547734	2
ENSG00000171103.10	TRMT61B	2	28872062	2_17	0	0.0853390959122128	24.7093997933769	3.51698356972531e-05	-3.08799999999917	1
ENSG00000189350.12	TOGARAM2	2	28957070	2_17	0	0.0108432758432485	4.83934584172829	8.75199924324724e-07	-0.513333333333135	1
ENSG00000115295.19	CLIP4	2	29097582	2_18	0	0.0260191698242327	7.43518406839069	3.22660101322426e-06	-0.77996715927752	1
ENSG00000172954.13	LCLAT1	2	30441542	2_19	0	0.0183426995653029	6.24529123970169	1.91062763159708e-06	0.762449167466986	2
ENSG00000214711.9	CAPN14	2	31218464	2_19	0	0.026246533824386	9.62277684207365	4.21242787114106e-06	-1.12188365651026	1
ENSG00000013016.15	EHD3	2	31234492	2_19	0	0.0162692489419989	5.11676611423202	1.38842740114457e-06	0.37713310580229	1
ENSG00000158125.9	XDH	2	31439511	2_20	0	0.0296328331652662	10.143209872886	5.01312683962693e-06	0.607142857142827	1
ENSG00000162961.13	DPY30	2	32040056	2_20	0	0.0638088534116512	17.4410334402126	1.85615081831018e-05	2.5217391304358	1
ENSG00000021574.11	SPAST	2	32064971	2_20	0	0.075419916638098	19.0486634336692	2.39613157468605e-05	-2.63043478260873	1
ENSG00000152683.14	SLC30A6	2	32164985	2_20	0	0.0165844744659818	4.67155986288613	1.29218215158097e-06	-0.207070707070799	1
ENSG00000119820.10	YIPF4	2	32277426	2_20	0	0.0255615558371323	8.74741576364164	3.72929860521602e-06	1.44624649858889	2
ENSG00000115760.13	BIRC6	2	32356560	2_20	0	0.0380215313252306	12.5047624731466	7.92985336303203e-06	1.56991069906154	2
ENSG00000018699.11	TTC27	2	32678481	2_20	0	0.0183439690177654	5.62021240832457	1.71951569110473e-06	-0.763819095477484	1
ENSG00000049323.15	LTBP1	2	32947295	2_20	0	0.0298854335618566	10.2239512752372	5.09610581876612e-06	-1.32183908045953	1
ENSG00000152689.17	RASGRP3	2	33436636	2_21	0	0.0144969792197718	7.22623534302231	1.74722857389421e-06	0.842620303713088	2
ENSG00000008869.11	HEATR5B	2	37084350	2_23	0	0.0101116978585118	4.71539541965593	7.95247490150795e-07	-0.211594202898522	1
ENSG00000218739.9	CEBPZOS	2	37197960	2_23	0	0.0165667175877302	9.35213262753499	2.58408759750103e-06	1.63846153846111	1
ENSG00000003509.15	NDUFAF7	2	37231568	2_23	0	0.179014144192771	32.2452560126178	9.62749455338923e-05	-3.52755905511765	1
ENSG00000115825.9	PRKD3	2	37366100	2_23	0	0.0105616668873694	5.12387161805031	9.02590609995394e-07	0.733333333333261	1
ENSG00000115828.15	QPCT	2	37344154	2_23	0	0.0271918077152442	14.0216205391942	6.35911085541117e-06	2.25301762376995	2
ENSG00000115841.19	RMDN2	2	37926450	2_24	0	0.223580892684882	30.9779156520873	0.000115517287973225	3.18312524386997	2
ENSG00000143889.15	HNRNPLL	2	38603270	2_24	0	0.0446451661934066	15.1760267140294	1.13003691779679e-05	-1.902857142857	1
ENSG00000143891.16	GALM	2	38666042	2_24	0	0.0800308510884456	20.7681211784898	2.77213738749856e-05	-2.12953367875677	1
ENSG00000163214.20	DHX57	2	38875912	2_25	0	0.0139773444903061	4.80920584872052	1.12113559504915e-06	-0.12107623318391	1
ENSG00000188010.12	MORN2	2	38875912	2_25	0	0.0139773444903061	4.80920584872052	1.12113559504915e-06	-0.12107623318391	1
ENSG00000214694.10	ARHGEF33	2	38874007	2_25	0	0.0183319386016849	7.35940523445097	2.25014868827449e-06	0.70270716028575	2
ENSG00000115904.12	SOS1	2	39124428	2_25	0	0.0230571862121748	9.51989898037038	3.66099176929287e-06	-1.34088634101236	2
ENSG00000152154.10	TMEM178A	2	39665237	2_25	0	0.0231500296742471	9.55779264893341	3.69036448526626e-06	1.12698412698406	1
ENSG00000205086.6	C2orf91	2	41929307	2_26	0	0.0458598840696597	22.1549932447719	1.69459015922967e-05	-2.15328467153274	1
ENSG00000183023.18	SLC8A1	2	40374039	2_26	0	0.0122849257309013	9.72052935494351	1.99169373368459e-06	-1.1171875000003	1
ENSG00000162878.12	PKDCC	2	42048586	2_26	0	0.0111956101273835	8.84894804390465	1.65234038289156e-06	-1.06164383561617	1
ENSG00000143924.18	EML4	2	42168854	2_26	0	0.0116078541339961	9.18834452184419	1.77889092086778e-06	-1.17741935483893	1
ENSG00000115944.14	COX7A2L	2	42425044	2_26	0	0.0181263298824123	13.3767292566788	4.04408171279877e-06	1.56593406593361	1
ENSG00000162882.14	HAAO	2	42763196	2_26	0	0.00813261021950829	5.85122328317025	7.93664097091836e-07	-0.599950087747007	3
ENSG00000115970.18	THADA	2	43594478	2_27	1	0.221787131846128	37.1547056051933	0.000137439091194741	-5.84782608695748	1
ENSG00000223658.7	C1GALT1C1L	2	43676123	2_27	0	0.0147383982249336	10.4011114407875	2.5567610520246e-06	0.851307979470315	2
ENSG00000138036.18	DYNC2LI1	2	43771587	2_27	0	0.00935974543725515	6.74739391726906	1.05331970296249e-06	-1.7016074137522	2
ENSG00000138075.11	ABCG5	2	43839108	2_27	0	0.00854689223370386	4.85841576696226	6.92568940853514e-07	-0.0745098039215308	1
ENSG00000138095.18	LRPPRC	2	43995523	2_27	0	0.0143876454611352	9.33311286499864	2.23963038428141e-06	-1.07904347730728	2
ENSG00000138032.20	PPM1B	2	44170486	2_28	0	0.0128101629432337	4.96342729682822	1.06046520721957e-06	0.278236914600488	1
ENSG00000138078.15	PREPL	2	44361802	2_28	0	0.0131409518932977	5.2028576553682	1.1403256026297e-06	-0.571428571428412	1
ENSG00000143919.14	CAMKMT	2	44361802	2_28	0	0.0129218731939877	5.04496576219171	1.08728601909787e-06	-0.311784548207748	2
ENSG00000068784.12	SRBD1	2	45612248	2_28	0	0.0124367573939224	4.68564608071968	9.71933944988809e-07	-0.0630946482026283	2
ENSG00000116016.13	EPAS1	2	46370157	2_29	0	0.0196248837872561	5.72313183676601	1.8732724651947e-06	0.568376068376163	1
ENSG00000250565.6	ATP6V1E2	2	46541996	2_29	0	0.0386083847522787	12.1174963807845	7.80287476864541e-06	-1.56484218488983	3
ENSG00000119729.11	RHOQ	2	46541996	2_29	0	0.0309478628376308	10.021836859278	5.1729478209725e-06	-1.3359999999999	1
ENSG00000151665.12	PIGF	2	46617108	2_29	0	0.0175581089767091	4.67564423174511	1.36923913733679e-06	0.0262571602064871	2
ENSG00000119878.5	CRIPT	2	46611461	2_29	0	0.0273494775468758	8.85328488609238	4.0384394851023e-06	1.18764527653703	2
ENSG00000068724.15	TTC7A	2	46916091	2_29	0	0.0233019996309372	7.34158807312849	2.85327288841225e-06	-0.816753926701498	1
ENSG00000180398.11	MCFD2	2	46905916	2_29	0	0.0178949288448793	4.85444071436002	1.44886954259148e-06	-0.172160161020325	2
ENSG00000143933.16	CALM2	2	47176244	2_30	0	0.0301234215084304	11.8161760811426	5.9366488101488e-06	-1.39301310043712	1
ENSG00000095002.13	MSH2	2	47403074	2_30	0	0.015720182516351	5.68545187977763	1.49067400366988e-06	-0.558510638297914	1
ENSG00000184261.4	KCNK12	2	47590351	2_30	0	0.0229847209889995	9.26202626270669	3.55062944178493e-06	1.05882352941191	1
ENSG00000116062.14	MSH6	2	47792275	2_30	0	0.0375249778953205	13.8970611680291	8.69768189102538e-06	2.01273885350215	1
ENSG00000138081.20	FBXO11	2	47908953	2_30	0	0.0223332823718712	8.9910098205039	3.34904616858049e-06	1.26395939086353	1
ENSG00000242441.7	GTF2A1L	2	48595242	2_31	0	0.0279578426875281	15.6592268012669	7.30186966522915e-06	2.11999999999981	1
ENSG00000068781.21	STON1-GTF2A1L	2	48595242	2_31	0	0.0279578426875281	15.6592268012669	7.30186966522915e-06	2.11999999999981	1
ENSG00000170802.15	FOXN2	2	48327816	2_31	1	0.71740761111239	22.2739975761234	0.000266516593408774	4.29533678756312	1
ENSG00000162869.15	PPP1R21	2	48440744	2_31	0	0.0175714099242708	9.39428961602037	2.75315499091706e-06	-1.2917433672415	3
ENSG00000243244.5	STON1	2	48552883	2_31	0	0.0389531840136376	14.8646906867332	9.65737164344653e-06	1.11278195488686	1
ENSG00000138039.14	LHCGR	2	48755729	2_31	0	0.0355418642023826	15.2716356816741	9.05286124299617e-06	-1.52363636363655	1
ENSG00000179915.22	NRXN1	2	51224848	2_33	0	0.0262488979770497	6.33705710959308	2.77433436536928e-06	0.651972157772773	1
ENSG00000178021.10	TSPYL6	2	54273619	2_35	0	0.0358564120242384	9.49398486825825	5.6777395998491e-06	1.3815789473685	1
ENSG00000143942.4	CHAC2	2	53767465	2_35	0	0.167093186700968	24.4067835181352	6.80188674410973e-05	-2.66498489622504	2
ENSG00000068912.13	ERLEC1	2	53787421	2_35	0	0.0430819199123371	11.2368929979617	8.07423527197304e-06	1.60997067448654	1
ENSG00000115239.21	ASB3	2	53787166	2_35	0	0.0296366683258495	7.69022605559116	3.80126889204532e-06	-1.11053945989621	2
ENSG00000119737.5	GPR75	2	53860333	2_35	0	0.0532302910321523	13.2524837315549	1.17656581538358e-05	1.78362573099399	1
ENSG00000068878.14	PSME4	2	53971924	2_35	0	0.0243989748664892	5.85344100497278	2.38200643732689e-06	-0.793650793650676	1
ENSG00000170634.12	ACYP2	2	54073927	2_35	0	0.0224021793163324	5.0481459896105	1.88617628757741e-06	-0.645161290322458	1
ENSG00000177994.15	C2orf73	2	54312754	2_35	0	0.0229782849445986	5.28754688099945	2.02643159079889e-06	0.294246220080709	2
ENSG00000115306.15	SPTBN1	2	54457261	2_35	0	0.0219160177835407	4.84131688277082	1.76964135794922e-06	-0.307692307692248	1
ENSG00000214595.11	EML6	2	54748334	2_36	0	0.0226121175933089	7.95212681398861	2.99905643435821e-06	-0.891719745222747	1
ENSG00000115310.17	RTN4	2	55113676	2_36	0	0.0159702151845897	4.67797722226718	1.24603137028564e-06	0.1037037037037	1
ENSG00000162994.15	CLHC1	2	55231958	2_36	0	0.0166028022991385	5.04329069592837	1.39654683125546e-06	0.280519480519499	1
ENSG00000085760.14	MTIF2	2	55260377	2_36	0	0.0232175599306782	8.20129014956598	3.17584177921559e-06	-1.07308122693292	2
ENSG00000115355.15	CCDC88A	2	55420164	2_36	0	0.0165155750653981	4.99374026949126	1.37556068979242e-06	-0.317307692307592	1
ENSG00000163001.11	CFAP36	2	55502715	2_36	0	0.0161158446403674	4.76334166097263	1.28033881243599e-06	0.507042253521079	1
ENSG00000275052.4	PPP4R3B	2	55619377	2_36	0	0.0166658999059628	5.07895362308608	1.41176731172973e-06	0.194536636583138	2
ENSG00000115380.19	EFEMP1	2	55923750	2_36	0	0.0178472263585464	5.72324201041467	1.7036208560237e-06	-0.48378378378355	1
ENSG00000055813.5	CCDC85A	2	56183915	2_37	0	0.0177922197459343	4.71172950889969	1.39820415974359e-06	0.0968660968660172	1
ENSG00000028116.16	VRK2	2	57906783	2_38	0	0.014464743713107	5.9940134138398	1.44606747909532e-06	-0.678774249774881	3
ENSG00000115392.11	FANCL	2	58241625	2_39	0	0.0270443434532975	10.0923915164704	4.55229752049922e-06	1.0679012345682	1
ENSG00000162928.8	PEX13	2	61020375	2_40	0	0.119063346006688	45.0955279756005	8.9551252576233e-05	6.07586206896593	1
ENSG00000162927.13	PUS10	2	61017315	2_40	0	0.0152650146069083	10.9686829248007	2.79261979528042e-06	-2.55578827339599	2
ENSG00000237651.6	C2orf74	2	61145163	2_40	0	0.0138924854628174	28.5091830320045	6.60579099736349e-06	5.65600000000012	1
ENSG00000082898.16	XPO1	2	61538854	2_40	0	0.0239444110498379	9.35414387812545	3.73566832958888e-06	0.304093567251547	1
ENSG00000170264.12	FAM161A	2	61854082	2_40	0	0.0133677677011982	4.8531926992297	1.08204801128231e-06	0.433958054871641	3
ENSG00000115484.14	CCT4	2	61888641	2_40	0	0.0142352220619728	5.57059647031215	1.32259248749162e-06	0.601156069364214	1
ENSG00000186889.9	TMEM17	2	62506118	2_41	0	0.0188759462939965	4.89542037001449	1.54119939274697e-06	0.14770518499374	2
ENSG00000014641.17	MDH1	2	63589538	2_41	0	0.0183996901543554	4.68668251800726	1.43825585308084e-06	0.117647058823483	1
ENSG00000143951.15	WDPCP	2	63464786	2_41	0	0.0184432887260986	4.71443367182784	1.4502003333983e-06	0.52054794520555	1
ENSG00000169764.15	UGP2	2	63840574	2_41	0	0.0190831489694905	5.03599781005442	1.60286032355349e-06	-0.198769292183205	2
ENSG00000143952.19	VPS54	2	64008071	2_41	0	0.0362436640554127	11.1169651446039	6.72014193533293e-06	-1.63703703703745	1
ENSG00000197329.11	PELI1	2	64144184	2_41	0	0.0209571016823588	5.89950007344818	2.06208487606679e-06	-0.532467532467366	1
ENSG00000119862.12	LGALSL	2	64445054	2_42	0	0.0171375626804761	6.04714358803009	1.72846043460655e-06	-0.637309483817495	2
ENSG00000119844.15	AFTPH	2	64524123	2_42	0	0.0302364093005624	11.401432709648	5.7497604286695e-06	-1.3250883392225	1
ENSG00000115902.10	SLC1A4	2	64988123	2_42	0	0.0179477768933941	6.48177840130837	1.94028241271417e-06	0.7991146802991	2
ENSG00000011523.13	CEP68	2	65056040	2_42	0	0.0167195045920332	5.81482387456567	1.62151165789924e-06	-0.570422535211375	1
ENSG00000138069.16	RAB1A	2	65129770	2_42	0	0.0212576363168721	8.07554324409779	2.86316795944101e-06	0.977012523397438	3
ENSG00000138071.13	ACTR2	2	65228167	2_42	0	0.0200264550128479	7.51352712631215	2.50962044436684e-06	1.28148148148144	1
ENSG00000143971.7	ETAA1	2	67397170	2_44	0	0.0154223338796462	6.8573908284417	1.76388029586957e-06	0.631327171588816	2
ENSG00000197223.11	C1D	2	68111568	2_45	0	0.023316499823784	6.92200332110614	2.69187733236826e-06	-0.74111675126929	1
ENSG00000243667.6	WDR92	2	68157965	2_45	0	0.0210492087363339	5.95765939526064	2.09156589206968e-06	-0.697674418604857	1
ENSG00000115946.7	PNO1	2	68157965	2_45	0	0.0210492087363339	5.95765939526064	2.09156589206968e-06	0.697674418604857	1
ENSG00000221823.10	PPP3R1	2	68256264	2_45	0	0.0538710461048623	14.8634743025049	1.33547527299344e-05	-1.75781250000016	1
ENSG00000119865.8	CNRIP1	2	68323880	2_45	0	0.0184686242704093	4.72597023146405	1.45574609333437e-06	0.156716417910474	1
ENSG00000115956.9	PLEK	2	68364808	2_45	0	0.022112382556786	6.42203698378097	2.36847304867143e-06	-0.948529411764444	1
ENSG00000204923.3	FBXO48	2	68467123	2_45	0	0.0184352072721042	4.70892514437055	1.44787115875201e-06	0.0569852941176612	1
ENSG00000163219.11	ARHGAP25	2	68679529	2_45	0	0.0199838559394127	5.46838311383	1.82262922374862e-06	0.39563927105848	2
ENSG00000169604.19	ANTXR1	2	69012709	2_46	0	0.0513163469126899	15.5141040311282	1.32783018580138e-05	-1.65397923875405	1
ENSG00000198380.12	GFPT1	2	69387506	2_46	0	0.1260285646102	24.2090229074422	5.08869424360857e-05	2.25341012574165	2
ENSG00000169599.12	NFU1	2	69423598	2_46	0	0.0183241425306608	5.76653511106559	1.76237655792027e-06	0.598901098900964	1
ENSG00000196975.15	ANXA4	2	69679526	2_46	0	0.0239428194138748	8.28651464678754	3.30908023681076e-06	1.06474820143873	1
ENSG00000115977.18	AAK1	2	69679269	2_46	0	0.0345553884087253	11.7548121477614	6.77472354249708e-06	1.61666666666711	1
ENSG00000087338.4	GMCL1	2	69829233	2_46	0	0.0370637300647706	12.4191198492649	7.67715038669695e-06	-1.90054419290824	2
ENSG00000059728.10	MXD1	2	69897673	2_46	0	0.0659303290416854	17.9124774387098	1.96970417380106e-05	2.2960000000003	1
ENSG00000244617.2	ASPRV1	2	69968424	2_46	0	0.0316377973226559	10.919497067419	5.76194331077835e-06	1.38576779026273	1
ENSG00000115998.7	C2orf42	2	70248695	2_46	0	0.0185173577795443	5.86526025152732	1.81145024847259e-06	0.567999999999996	1
ENSG00000035141.7	FAM136A	2	70301469	2_46	0	0.0205145034010797	6.8297273119162	2.33681578746021e-06	-0.894623964010047	2
ENSG00000163235.15	TGFA	2	70554042	2_47	0	0.0401044292927434	16.6099918930471	1.11101997336049e-05	-1.83505154639188	1
ENSG00000116035.2	VAX2	2	70900154	2_47	0	0.011386670140705	4.73789903348027	8.99793075941172e-07	-0.119744464730334	2
ENSG00000116039.11	ATP6V1B1	2	70935800	2_47	0	0.0142713359628301	6.85839790276549	1.63247828672441e-06	0.832116788321134	1
ENSG00000144043.11	TEX261	2	70994838	2_47	0	0.0451930928070777	17.7456919487854	1.33759644940085e-05	1.87499999999933	1
ENSG00000124357.12	NAGK	2	71063957	2_47	0	0.0123564032333879	5.50512238508176	1.13453828642561e-06	-0.440559440559357	1
ENSG00000124370.10	MCEE	2	71130287	2_47	0	0.0116093550526396	4.91968174886536	9.5258822437028e-07	0.241598341393807	2
ENSG00000124383.8	MPHOSPH10	2	71130504	2_47	0	0.0257792962173353	12.4264408333902	5.34291073888215e-06	1.3106060606063	1
ENSG00000124374.8	PAIP2B	2	71225275	2_47	0	0.0129608841960643	5.95361322064549	1.28699053489907e-06	-0.56648936170187	1
ENSG00000075292.18	ZNF638	2	71307031	2_47	0	0.0113265021554962	4.68817544557063	8.85645200553732e-07	0.222222222222225	1
ENSG00000135636.13	DYSF	2	71494966	2_47	0	0.0135254573847479	6.35408662050156	1.43339272819839e-06	0.682051282050816	1
ENSG00000135625.7	EGR4	2	73294038	2_48	0	0.0452614647010785	14.7474477090383	1.11328299266747e-05	-1.61923076923005	1
ENSG00000135631.16	RAB11FIP5	2	73156247	2_48	0	0.0156730602487418	4.72634897910582	1.23549130720524e-06	-0.189340503454182	2
ENSG00000135632.11	SMYD5	2	73214257	2_48	0	0.019428054767705	6.74709732452418	2.18628310862604e-06	-0.730000000000093	1
ENSG00000135617.3	PRADC1	2	73234064	2_48	0	0.0155860485551919	4.67400921046783	1.21502634390923e-06	0.0373831775701018	1
ENSG00000135624.15	CCT7	2	73233389	2_48	0	0.0166806505398185	5.31225316341682	1.47792315489436e-06	0.351239669421545	1
ENSG00000144035.3	NAT8	2	73620103	2_48	0	0.0159078451661383	4.86615041954704	1.29109140599585e-06	0.330480008749413	2
ENSG00000144034.14	TPRKB	2	73737087	2_48	0	0.0163937817212604	5.14910098233416	1.40789628508954e-06	0.395572935987759	2
ENSG00000124356.15	STAMBP	2	73828835	2_48	0	0.0188575810200984	6.46649936193717	2.03383317434403e-06	-0.678076420997273	3
ENSG00000163170.11	BOLA3	2	74153872	2_48	0	0.128458557792734	24.8273987953436	5.31929856896593e-05	-2.42972972973	1
ENSG00000114978.17	MOB1A	2	74178740	2_48	0	0.0426997688196374	14.1932097239495	1.01080236506375e-05	1.62626262626205	1
ENSG00000188687.17	SLC4A5	2	74343527	2_48	0	0.0450569388224348	14.7043356958027	1.10501251541993e-05	-1.6943069513045	3
ENSG00000284308.1	C2orf81	2	74421241	2_48	0	0.0187717714369271	6.42356338419709	2.01113570823693e-06	0.715789473684594	1
ENSG00000005448.16	WDR54	2	74421241	2_48	0	0.0187717714369271	6.42356338419709	2.01113570823693e-06	0.715789473684594	1
ENSG00000114993.16	RTKN	2	74442009	2_48	0	0.0210651834482583	7.50914643500598	2.63824986562429e-06	0.761360017116973	2
ENSG00000115274.14	INO80B	2	74458316	2_48	0	0.0626827669996747	17.857679890365	1.8669526289216e-05	1.93846153846145	1
ENSG00000239779.6	WBP1	2	74458316	2_48	0	0.0242828069901787	8.84939466709076	3.58403760496492e-06	-1.09379258624393	2
ENSG00000115275.11	MOGS	2	74469037	2_48	0	0.0179001965774537	5.97609573363059	1.78416679282936e-06	-0.618784530386681	1
ENSG00000135637.13	CCDC142	2	74483364	2_48	0	0.0184174771387554	6.2442074359272	1.91808375503837e-06	0.672316384180884	1
ENSG00000115282.19	TTC31	2	74483364	2_48	0	0.0184174771387554	6.2442074359272	1.91808375503837e-06	-0.672316384180884	1
ENSG00000179528.15	LBX2	2	74502935	2_48	0	0.0177362627729506	5.88952032264238	1.74221658937268e-06	-0.607608146021733	2
ENSG00000115289.13	PCGF1	2	74508487	2_48	0	0.0184345659353312	6.25293662009898	1.9225473658232e-06	-0.674285714285737	1
ENSG00000115325.13	DOK1	2	74548714	2_48	0	0.0156961168965278	4.74016970661281	1.24092696139524e-06	0.158602150537632	1
ENSG00000115363.13	EVA1A	2	75568585	2_49	0	0.0205242663768664	4.67329934979996	1.59974716403641e-06	-0.0339425587467539	1
ENSG00000115364.13	MRPL19	2	75651385	2_49	0	0.0222757501541546	5.4450162701012	2.02298016942277e-06	0.343431857707623	2
ENSG00000005436.13	GCFC2	2	75711125	2_49	0	0.0399073385383272	10.9597474027706	7.2948004385963e-06	1.07471264367811	1
ENSG00000176204.13	LRRTM4	2	77592858	2_50	0	0.0236203181414465	4.68007575019024	1.84373597987829e-06	-0.0966386554621256	1
ENSG00000143954.12	REG3G	2	79026020	2_51	0	0.0576134874163344	16.6826975651232	1.60306283876568e-05	1.87999228365223	2
ENSG00000172023.7	REG1B	2	79088375	2_51	0	0.0183288204150062	5.83156307776705	1.78270547877934e-06	0.519685039370047	1
ENSG00000163541.11	SUCLG1	2	84460497	2_53	0	0.0363555914616945	16.5815867160208	1.00544288812701e-05	1.77346278317148	1
ENSG00000115423.18	DNAH6	2	84516244	2_53	0	0.010289199679803	4.6898224399101	8.04818779242723e-07	0.0733294311024813	2
ENSG00000034510.5	TMSB10	2	84905643	2_53	0	0.0144145644853768	7.85513558232109	1.88849272633296e-06	-0.941666666666577	1
ENSG00000186854.10	TRABD2A	2	84906800	2_53	0	0.0136269241829038	7.32719394722514	1.66531208019528e-06	-0.819672131147576	1
ENSG00000187627.14	RGPD1	2	86903176	2_54	0	0.0173908654091594	7.5358958074513	2.18582900620168e-06	0.839999999999908	1
ENSG00000176407.17	KCMF1	2	84970689	2_54	0	0.0303379832052921	12.7838708258405	6.46858345836137e-06	1.61825726141126	1
ENSG00000152291.13	TGOLN2	2	85328087	2_54	0	0.0655220022824667	20.114112757161	2.19810354418082e-05	-2.05520611077142	2
ENSG00000042445.13	RETSAT	2	85345926	2_54	0	0.0158782795352759	6.68007601579254	1.76906973823984e-06	-0.723076923077022	1
ENSG00000115459.17	ELMOD3	2	85358211	2_54	0	0.0245303234761779	10.7765002579645	4.40901041194496e-06	-1.24094470750094	2
ENSG00000042493.15	CAPG	2	85402694	2_54	0	0.0128236272010024	4.672405261714	9.99335910873166e-07	-0.00763358778625877	1
ENSG00000168906.12	MAT2A	2	85539422	2_54	0	0.0233777945392223	10.3225331765743	4.02485213947095e-06	-1.31617647058773	1
ENSG00000115486.11	GGCX	2	85514490	2_54	0	0.0429335655498374	16.0764829103679	1.15119290965712e-05	1.68116024155851	3
ENSG00000168899.4	VAMP5	2	85593250	2_54	0	0.0132695074038226	4.99340616333643	1.10512600788375e-06	-0.199218750000117	1
ENSG00000115523.16	GNLY	2	85705880	2_54	0	0.0206280850044783	9.14293873728642	3.14560964463669e-06	0.940000000000363	1
ENSG00000168874.12	ATOH8	2	85751663	2_54	0	0.0167792555410109	7.19911258513791	2.01470636847302e-06	-0.799999999999997	1
ENSG00000115525.17	ST3GAL5	2	85904899	2_54	0	0.0230552187310229	10.1914530199639	3.91891152929952e-06	-1.48387096774248	1
ENSG00000068654.15	POLR1A	2	86105686	2_54	0	0.0186107280642194	8.17387329150837	2.53718053037424e-06	-0.99693011525584	2
ENSG00000132305.20	IMMT	2	86195484	2_54	0	0.0188820360578627	8.31011039331831	2.61707230334166e-06	1.02029769959428	1
ENSG00000132313.14	MRPL35	2	86182116	2_54	0	0.0131470368335197	4.90631581559599	1.07582959028171e-06	0.553236771644201	3
ENSG00000068615.17	REEP1	2	86296487	2_54	0	0.012862720836758	4.7009912789406	1.00851507708936e-06	-0.0106382978723473	1
ENSG00000115561.15	CHMP3	2	86563593	2_54	0	0.0128220559695094	4.67125442622034	9.9896735495131e-07	-0.159063024658484	2
ENSG00000153561.12	RMND5A	2	86721712	2_54	0	0.0201079914583205	8.90247300778437	2.98565390527306e-06	-1.10625000000021	1
ENSG00000153563.15	CD8A	2	86808016	2_54	0	0.0393304571567767	15.2436980857031	9.99952656855054e-06	1.83225806451675	1
ENSG00000172086.7	KRCC1	2	88056216	2_55	0	0.0235813388539454	9.0717815431446	3.56796962119286e-06	1.07692307692295	1
ENSG00000163586.9	FABP1	2	88129315	2_55	0	0.0154580494991493	5.09539869245421	1.31369023143015e-06	-0.288000000000076	1
ENSG00000144115.16	THNSL2	2	88170344	2_55	0	0.0153688849218863	5.04101616835072	1.29217268009991e-06	-0.24363755309937	2
ENSG00000168658.18	VWA3B	2	98082124	2_57	0	0.0148948107114957	4.85960990505586	1.20724802220786e-06	-0.264049551021891	2
ENSG00000144029.11	MRPS5	2	95149561	2_57	0	0.0164797080672554	5.81028537269797	1.59700796786875e-06	0.567901234568231	1
ENSG00000144026.11	ZNF514	2	95142476	2_57	0	0.025268787159006	9.83698708180921	4.14578335900943e-06	-1.34366192302996	3
ENSG00000233757.6	AC092835.2	2	95207631	2_57	0	0.040734928952636	14.3573081578209	9.75438944176553e-06	-1.75609756097469	1
ENSG00000155066.15	PROM2	2	95274094	2_57	0	0.0202968990162301	7.77111751166068	2.63071179974705e-06	0.94389438943892	1
ENSG00000115041.12	KCNIP3	2	95306411	2_57	0	0.0251713574359316	9.80056219928485	4.1145062993692e-06	-1.14864864864868	1
ENSG00000174501.14	ANKRD36C	2	95991827	2_57	0	0.0146711240056417	4.71740473195141	1.15432109357139e-06	0.240310077519343	1
ENSG00000274286.1	ADRA2B	2	96116114	2_57	0	0.0164080094682347	5.76924694084953	1.57882913471393e-06	-0.704761904761714	1
ENSG00000188886.3	ASTL	2	96138849	2_57	0	0.0145992261411734	4.67123250884635	1.13742148130575e-06	0.174698795180787	1
ENSG00000158050.4	DUSP2	2	96145593	2_57	0	0.0179792416520886	6.62952296403613	1.98798798152803e-06	-0.519931715389979	2
ENSG00000084090.13	STARD7	2	96210717	2_57	0	0.016070690493157	5.5739228719165	1.49401720078221e-06	-0.447852760736254	1
ENSG00000144021.2	CIAO1	2	96305671	2_57	0	0.0208284546198988	8.01464802274851	2.78420755935552e-06	0.99236641221353	1
ENSG00000144028.14	SNRNP200	2	96305671	2_57	0	0.0208284546198988	8.01464802274851	2.78420755935552e-06	-0.99236641221353	1
ENSG00000198885.9	ITPRIPL1	2	96325607	2_57	0	0.0199443295449117	7.60598075165448	2.5300830032065e-06	-0.774220658832946	2
ENSG00000196843.15	ARID5A	2	96536506	2_57	0	0.0146020077162742	4.67302403406695	1.13807450345715e-06	0.0937500000000302	1
ENSG00000114988.11	LMAN2L	2	96739703	2_57	0	0.016438813976662	5.78691276782388	1.58663679786225e-06	-0.585432026861955	2
ENSG00000158158.11	CNNM4	2	96759824	2_57	0	0.0146804523650327	4.72337729755236	1.15651742780316e-06	0.415852524037233	2
ENSG00000168763.15	CNNM3	2	96812842	2_57	0	0.0189823527618981	7.14061425576904	2.26071449104602e-06	1.12236286919837	1
ENSG00000163126.14	ANKRD23	2	96855717	2_57	0	0.0191140939617386	7.20572856581331	2.29716251429757e-06	1.13445378151278	1
ENSG00000144199.11	FAHD2B	2	97091610	2_57	0	0.0224966749631558	8.7408468357615	3.27968360936764e-06	1.45480855129153	2
ENSG00000135976.17	ANKRD36	2	97596125	2_57	0	0.028973160250542	11.1291441939048	5.37796217591595e-06	1.76223776223746	1
ENSG00000196912.12	ANKRD36B	2	97591883	2_57	0	0.0217845300652991	8.437571512676	3.06567257027539e-06	-1.59398496240648	1
ENSG00000115073.7	ACTR1B	2	97658891	2_57	0	0.0149741620270277	4.90954384302543	1.22615049092281e-06	-0.0161785972729201	2
ENSG00000228486.10	LINC01125	2	97663111	2_57	0	0.014662119250852	4.71163052077806	1.15220055308974e-06	0.101873827106124	2
ENSG00000115085.13	ZAP70	2	97713589	2_57	0	0.154053879290815	27.244303985235	7.00016798289384e-05	-3.02150345389333	2
ENSG00000075568.16	TMEM131	2	97995797	2_57	0	0.052066741194886	16.6943639407117	1.44974085880593e-05	2.51678379040804	2
ENSG00000144191.11	CNGA3	2	98361137	2_57	0	0.0176090139843255	6.43379383774758	1.88956695066738e-06	0.759124087591075	1
ENSG00000185674.9	LYG2	2	99254906	2_58	0	0.0314601636674435	14.0787246185475	7.38727722748587e-06	1.63483146067436	1
ENSG00000040933.15	INPP4A	2	98444410	2_58	0	0.0666564859044052	21.2301383307535	2.36023552945018e-05	2.43884892086273	1
ENSG00000183513.8	COA5	2	98608535	2_58	0	0.0367205326080977	15.5433578599332	9.5194952905417e-06	2.07142857142796	1
ENSG00000115446.11	UNC50	2	98608535	2_58	0	0.0367205326080977	15.5433578599332	9.5194952905417e-06	2.07142857142796	1
ENSG00000135951.14	TSGA10	2	99155127	2_58	0	0.0116161053594908	4.69514245326229	9.09639732056522e-07	0.031250000000011	1
ENSG00000144182.16	LIPT1	2	99155127	2_58	0	0.011626858324836	4.70382772171304	9.1216602739953e-07	-0.148031304070153	2
ENSG00000158411.11	MITD1	2	99180175	2_58	0	0.0124674444271778	5.3591264375286	1.11437548640037e-06	-0.395348837209129	1
ENSG00000185414.19	MRPL30	2	99179774	2_58	0	0.0121653391726129	5.12881873770394	1.04064278564673e-06	0.350075945493769	2
ENSG00000144214.9	LYG1	2	99304742	2_58	0	0.0123657241226243	5.28220960214762	1.08941986253539e-06	-0.474291830067054	3
ENSG00000135945.9	REV1	2	99488850	2_58	0	0.0120203090693993	5.01622495058677	1.00566363006297e-06	0.365293781939011	2
ENSG00000144218.18	AFF3	2	100143348	2_58	0	0.0284290058161657	13.1203781588963	6.22111358122582e-06	-1.88356164383656	1
ENSG00000115526.10	CHST10	2	100417235	2_58	0	0.0121375493189538	5.10735153794472	1.03391982889468e-06	-0.44354838709662	1
ENSG00000115539.13	PDCL3	2	100562880	2_58	0	0.0117141062712045	4.77400161601916	9.32721154643335e-07	-0.271359334132654	2
ENSG00000071082.10	RPL31	2	101001757	2_58	0	0.0745417036026522	22.3059818399847	2.77319726951362e-05	2.24999999999964	1
ENSG00000175874.9	CREG2	2	101386663	2_59	0	0.0136069733313499	7.42211389665912	1.68441559541141e-06	1.17325670040662	2
ENSG00000158435.7	CNOT11	2	101252764	2_59	0	0.0124723322240772	5.69911622330817	1.18553748387557e-06	0.120000000000004	1
ENSG00000163162.8	RNF149	2	101308564	2_59	0	0.0110114099921699	4.9422028053368	9.07660846173353e-07	-0.567441613703311	2
ENSG00000196460.12	RFX8	2	101474758	2_59	0	0.0213834695711442	12.2103012559522	4.35476433712757e-06	-1.84285714285682	1
ENSG00000071054.16	MAP4K4	2	101698595	2_59	0	0.0145664475754089	13.8680586458152	3.36922042858988e-06	2.88235294117583	1
ENSG00000115590.13	IL1R2	2	101991888	2_59	0	0.0623139017456635	23.6847781160545	2.46158236134507e-05	-2.72310405643689	1
ENSG00000115594.11	IL1R1	2	102064141	2_59	0	0.0157254569116649	7.65100533983764	2.00669737983113e-06	0.537142857142752	1
ENSG00000115616.2	SLC9A2	2	102619188	2_60	0	0.0119921261596722	10.0567266714109	2.01146713472822e-06	-1.98412698412593	1
ENSG00000115604.10	IL18R1	2	102310670	2_60	1	0.052525524052782	37.0913495447043	3.24939969087931e-05	6.0782972661923	3
ENSG00000135953.10	MFSD9	2	102738736	2_60	0	0.0155751181295538	10.1919505436206	2.6475779923522e-06	-1.21167883211656	1
ENSG00000170417.15	TMEM182	2	102738292	2_60	0	0.0097088251461509	5.75183702078982	9.31393830645394e-07	0.592000000000031	1
ENSG00000135973.2	GPR45	2	105241362	2_62	0	0.0249864381130305	8.3182609528105	3.46654623322444e-06	-0.977099236641386	1
ENSG00000198914.3	POU3F3	2	104855039	2_62	0	0.0183423642875964	5.40506747789773	1.6535469866511e-06	0.492307692307633	1
ENSG00000135972.8	MRPS9	2	105038258	2_62	0	0.016971002737099	4.67389530960863	1.3229596226009e-06	-0.0989249891341288	2
ENSG00000135966.12	TGFBRAP1	2	105330291	2_62	0	0.0241858115330079	8.01095401060894	3.23150631119271e-06	1.08865248226916	1
ENSG00000135974.9	C2orf49	2	105337683	2_62	0	0.0252016259741432	8.39919580661323	3.53041998768882e-06	0.957446808511076	1
ENSG00000071051.13	NCK2	2	105744677	2_63	0	0.0217875553846706	5.36881352739711	1.95095355134735e-06	0.543096287834822	2
ENSG00000119147.9	C2orf40	2	106065909	2_63	0	0.0413598531425154	11.4320792823307	7.88613706874578e-06	-1.30119697956306	2
ENSG00000115652.14	UXS1	2	106194416	2_63	0	0.0258742885934381	6.99044351310428	3.01670785486578e-06	0.748166259169081	1
ENSG00000153165.18	RGPD3	2	106472314	2_63	0	0.0203463556577562	4.72396498252677	1.6030733967556e-06	0.122807017543823	1
ENSG00000196862.9	RGPD4	2	107826974	2_65	0	0.0238373355299121	7.41443552999661	2.94778570464551e-06	0.878661087866114	1
ENSG00000198203.9	SULT1C2	2	108288592	2_65	0	0.019316128308291	5.43241365455351	1.75014092057754e-06	0.47403414896984	2
ENSG00000198075.9	SULT1C4	2	108374341	2_65	0	0.0201238746664882	5.81820520293925	1.95281338772552e-06	-0.649169309429217	2
ENSG00000135968.20	GCC2	2	108448667	2_65	0	0.0280896007540571	8.96417801394849	4.19967946194956e-06	1.18301131363234	2
ENSG00000153201.15	RANBP2	2	108719562	2_65	0	0.0249799614231633	7.85621061298258	3.27314305326402e-06	0.850415512464962	1
ENSG00000163006.11	CCDC138	2	108786645	2_65	0	0.0407117294619424	12.4798293612393	8.47399697593242e-06	-1.3793103448275	1
ENSG00000186522.14	SEPT10	2	109574715	2_65	0	0.0238820359988394	7.43207367772178	2.96033909497437e-06	-0.706381712966832	2
ENSG00000198142.4	SOWAHC	2	109614115	2_65	0	0.0257449908690005	8.14092667044762	3.49563992187529e-06	1.36734693877498	1
ENSG00000115008.5	IL1A	2	112784242	2_67	0	0.0150549932562919	18.5973303204257	4.66972467867041e-06	1.86168355934373	2
ENSG00000144063.3	MALL	2	110117223	2_67	0	0.0181497139059517	19.893787864306	6.02209180317307e-06	1.82222222222271	1
ENSG00000144061.12	NPHP1	2	110205149	2_67	0	0.00382538954823386	5.98661366394823	3.81959226435305e-07	0.694968553459166	1
ENSG00000169679.14	BUB1	2	110678318	2_67	0	0.0052717135689716	9.01049908758776	7.92247282273006e-07	-1.16442048517452	1
ENSG00000153093.18	ACOXL	2	110732979	2_67	0	0.00363498713471888	5.48434233349371	3.32496853155491e-07	-0.667506297229181	1
ENSG00000153094.22	BCL2L11	2	111119720	2_67	0	0.116787192390062	33.2991395221158	6.48617011156805e-05	2.16935483870923	1
ENSG00000153208.16	MERTK	2	111898815	2_67	0	0.00731146551172657	11.8765808375171	1.44829146206013e-06	1.38685574778603	2
ENSG00000153214.9	TMEM87B	2	112055305	2_67	0	0.00444979283088398	7.26509103755129	5.39188918968847e-07	0.820258948851416	2
ENSG00000144152.12	FBLN7	2	112137935	2_67	0	0.00373081600228653	5.58661394482567	3.47626277231227e-07	-0.531496062992255	1
ENSG00000144161.12	ZC3H8	2	112254425	2_67	0	0.0113737120450779	16.0131522844747	3.0376600399886e-06	-1.64917127071919	1
ENSG00000169629.11	RGPD8	2	112434559	2_67	0	0.00348833736931076	5.04246972745447	2.93374177892451e-07	-0.358381502890069	1
ENSG00000114999.7	TTL	2	112012144	2_67	0	0.00850371211237288	13.6583605014524	1.93716773072962e-06	-1.65827845499659	2
ENSG00000125630.15	POLR1B	2	112544150	2_67	0	0.00348029192211574	4.97043437657095	2.88516146741603e-07	0.309090909090772	1
ENSG00000125611.15	CHCHD5	2	112584474	2_67	0	0.0819393575108265	34.6014246885107	4.72875311962876e-05	-2.9106784655365	2
ENSG00000144136.10	SLC20A1	2	112647131	2_67	0	0.0287721223253314	24.385974574387	1.17023240568521e-05	2.24800000000102	1
ENSG00000125637.15	PSD4	2	113156693	2_67	0	0.133812219669732	38.300925276616	8.54801245337247e-05	3.55796554618228	2
ENSG00000125618.16	PAX8	2	113278173	2_67	0	0.0105542912284174	15.2504653529369	2.68455480934312e-06	1.69421487603397	1
ENSG00000115084.13	SLC35F5	2	113754647	2_67	0	0.00380893099034618	5.82313561063971	3.6993047831536e-07	-0.493436086015838	2
ENSG00000144119.3	C1QL2	2	119158737	2_69	0	0.0264976281826134	12.6667605424039	5.5979970834234e-06	1.40259740259689	1
ENSG00000125633.10	CCDC93	2	118013990	2_69	0	0.019488167561361	9.76963503617192	3.17548050433246e-06	-1.139534883721	1
ENSG00000125629.14	INSIG2	2	118088243	2_69	0	0.0227921556739917	11.2452987935085	4.27480695668891e-06	1.2974119947072	2
ENSG00000115107.19	STEAP3	2	119223947	2_69	0	0.0172384245049672	8.61510231367213	2.47695499836225e-06	0.990251490794315	2
ENSG00000186132.14	C2orf76	2	119357501	2_69	0	0.0402045291132563	16.6144715813094	1.11409344428861e-05	-1.8581560283688	1
ENSG00000171227.6	TMEM37	2	119430196	2_69	0	0.012689139628048	5.73543051318191	1.21383122252168e-06	0.506787330316692	1
ENSG00000144120.12	TMEM177	2	119680947	2_69	0	0.0770134273797495	22.8313242331615	2.93263260472355e-05	-2.3216374268996	1
ENSG00000088179.8	PTPN4	2	119759674	2_69	0	0.0119523610622807	5.17380675110933	1.03139260396158e-06	0.269503546099241	1
ENSG00000115109.13	EPB41L5	2	120013281	2_69	0	0.011329526818719	4.67148510018544	8.82727883746638e-07	-0.0522875816993593	1
ENSG00000226479.3	TMEM185B	2	120222852	2_69	0	0.016517722643153	8.21338127496846	2.26272751909528e-06	-0.887218045112583	1
ENSG00000074047.21	GLI2	2	120735812	2_70	0	0.0208436555881983	6.14850470303414	2.13748710596696e-06	-0.573529411764964	1
ENSG00000115112.7	TFCP2L1	2	121285630	2_70	0	0.0526096172525806	14.9203623778197	1.30919584696849e-05	1.98688524590221	1
ENSG00000074054.17	CLASP1	2	121648873	2_70	0	0.0201576721484675	5.83327547911777	1.96115974214438e-06	-0.800984654110729	2
ENSG00000155052.14	CNTNAP5	2	124025249	2_72	0	0.0154811609645181	4.80827957692907	1.24151892344253e-06	0.21463414634151	1
ENSG00000136732.14	GYPC	2	126607499	2_73	0	0.0318822521337633	8.10105879053707	4.30775387211406e-06	0.969565217391129	1
ENSG00000136717.14	BIN1	2	127107332	2_74	0	0.0109937439739218	5.93527866848991	1.08829551337221e-06	-0.264078224570627	3
ENSG00000163161.12	ERCC3	2	127296171	2_75	0	0.0164908268065581	5.67993934676461	1.56223453540454e-06	1.12408759124107	1
ENSG00000169967.16	MAP3K2	2	127388195	2_75	0	0.0205316134181553	7.74267973922502	2.65139528706159e-06	-1.58331035564806	2
ENSG00000115718.17	PROC	2	127423296	2_75	0	0.0622441449248063	18.2649637348454	1.89617067191162e-05	2.23308270676775	1
ENSG00000163166.14	IWS1	2	127526497	2_75	0	0.0156259771047421	5.17338052547065	1.34828503169143e-06	0.204225352112647	1
ENSG00000169994.18	MYO7B	2	127681135	2_75	0	0.0151981805013329	4.91243880575476	1.24522794121809e-06	0.4087591240877	1
ENSG00000144230.16	GPR17	2	127648067	2_75	0	0.125908867209311	25.1048552753619	5.27198473768619e-05	-2.57296903058243	2
ENSG00000072163.19	LIMS2	2	127677758	2_75	0	0.0223789367274251	8.55468415443177	3.1930339312363e-06	1.13411525461951	2
ENSG00000144231.10	POLR2D	2	127858003	2_75	0	0.0255204227856892	9.79386140155482	4.16871230502062e-06	-1.06944444444447	1
ENSG00000144233.9	AMMECR1L	2	127909115	2_75	0	0.0191847057722284	7.10373547895187	2.27301357718751e-06	0.59541984732789	1
ENSG00000136731.12	UGGT1	2	128091109	2_75	0	0.0160039674352701	5.39811725462726	1.4408875152997e-06	0.483091787439916	1
ENSG00000136720.6	HS6ST1	2	128319304	2_75	0	0.0185992720768939	6.81199749082905	2.11315100353667e-06	0.872340425531709	1
ENSG00000233087.7	WTH3DI	2	131364366	2_78	0	0.0209892733369029	5.42722488253234	1.89992005137535e-06	-0.612500000000021	1
ENSG00000173302.5	GPR148	2	130729192	2_78	0	0.0212167166200623	5.52877993616718	1.95644473806804e-06	0.498881431767401	1
ENSG00000222014.5	RAB6C	2	129979968	2_78	0	0.0273024216117027	7.90799733652905	3.6010387008379e-06	-1.06569343065657	1
ENSG00000136699.19	SMPD4	2	130182517	2_78	0	0.0212431169406504	5.54049724396792	1.9630306863746e-06	0.51145038167946	1
ENSG00000152082.13	MZT2B	2	130181775	2_78	0	0.0213103723939675	5.57028419578615	1.97983272265848e-06	0.519083969465578	1
ENSG00000072135.12	PTPN18	2	130356437	2_78	0	0.0216512214317309	5.71982407934905	2.06549990313946e-06	0.600000000000051	1
ENSG00000136002.18	ARHGEF4	2	130837191	2_78	0	0.0196261665461507	4.79472248641735	1.56949183683308e-06	0.203761755485874	1
ENSG00000115762.16	PLEKHB2	2	131104358	2_78	0	0.0195698868726641	4.76768051646297	1.5561647239219e-06	0.255319148936154	1
ENSG00000075886.10	TUBA3D	2	131475706	2_78	0	0.0704395584368591	16.9303405252374	1.98903499305066e-05	-2.39404171074741	2
ENSG00000163040.14	CCDC74A	2	131536675	2_78	0	0.118869283488937	22.0148538383145	4.36461114110799e-05	2.74338718208088	2
ENSG00000183840.6	GPR39	2	132366649	2_79	0	0.0210688796326312	5.43828307180703	1.91101174922158e-06	0.469135802469057	1
ENSG00000176771.16	NCKAP5	2	133568910	2_79	0	0.0449561061530699	12.6104988604002	9.4554251448758e-06	1.54501046641564	2
ENSG00000152127.8	MGAT5	2	134116666	2_79	0	0.0403839949004762	11.5908050618071	7.80697854309641e-06	-1.38338028536621	2
ENSG00000152128.13	TMEM163	2	134314357	2_79	0	0.0253841459812858	7.19546687104284	3.04636291772532e-06	-0.856115107913235	1
ENSG00000082258.12	CCNT2	2	134918338	2_80	0	0.051492918336578	14.5477817892236	1.24940830870599e-05	-1.88590604026853	1
ENSG00000115839.17	RAB3GAP1	2	135052002	2_80	0	0.0181387050138696	4.67176382643518	1.41334199413204e-06	-0.220833333333443	1
ENSG00000121988.17	ZRANB3	2	135531995	2_80	0	0.0184372199710348	4.82539116016268	1.48384339220118e-06	-0.0273972602739736	1
ENSG00000048991.16	R3HDM1	2	135531995	2_80	0	0.0184372199710348	4.82539116016268	1.48384339220118e-06	0.0273972602739736	1
ENSG00000144224.16	UBXN4	2	135739340	2_80	0	0.0181933995795478	4.70009758241384	1.42620133395136e-06	0.0944538609689414	3
ENSG00000076003.4	MCM6	2	135875441	2_80	0	0.0284030096590677	8.90041942221197	4.21633335255e-06	-1.31388644643997	2
ENSG00000115866.10	DARS	2	135985573	2_80	0	0.0288132937991341	9.03592549420585	4.34235829030204e-06	0.784669500055465	2
ENSG00000144229.11	THSD7B	2	136765297	2_81	0	0.0190819728701027	4.74598434496549	1.51046157266981e-06	0.094649565860674	2
ENSG00000150540.13	HNMT	2	137938162	2_81	0	0.0208159374040453	5.56512440781617	1.93210603130287e-06	0.425000000000007	1
ENSG00000144227.4	NXPH2	2	138780751	2_82	0	0.0264523964104407	7.39439604156519	3.26232959132838e-06	0.9790209790207	1
ENSG00000144228.8	SPOPL	2	138501652	2_82	0	0.0257229609086643	7.13037197333344	3.05909701176329e-06	-0.89090909090894	1
ENSG00000168702.17	LRP1B	2	142125253	2_85	0	0.018390438050236	4.82756063745672	1.48074378032433e-06	0.370139150431541	2
ENSG00000115919.14	KYNU	2	142877277	2_85	0	0.0209080665346399	6.03579419160886	2.10478820734111e-06	0.718653260472164	2
ENSG00000075884.13	ARHGAP15	2	143091525	2_85	0	0.0182472459440173	4.75399027792509	1.44682405418494e-06	0.153374233128808	1
ENSG00000121989.14	ACVR2A	2	147844091	2_88	0	0.0992197130951538	21.9302888716376	3.62912915912692e-05	-3.73187127509767	2
ENSG00000115947.13	ORC4	2	148020474	2_88	0	0.01847559054851	12.2013979519987	3.7598284217115e-06	-2.68219079298568	3
ENSG00000204406.12	MBD5	2	148020703	2_88	0	0.052427356701648	17.6000949569525	1.53898036307858e-05	-3.44776119403153	1
ENSG00000184898.6	RBM43	2	151261518	2_90	0	0.0399267592468413	15.2591564507044	1.01614267878173e-05	-2.33125384508355	2
ENSG00000123609.10	NMI	2	151287490	2_90	0	0.0184051017892848	7.94225302762223	2.43804685707495e-06	1.36927860758361	3
ENSG00000123610.4	TNFAIP6	2	151357910	2_90	0	0.0171191567241674	7.26072141732881	2.07310952639009e-06	-1.15322580645134	1
ENSG00000080345.17	RIF1	2	151410217	2_90	0	0.0202562592274487	8.84463043557521	2.98812693887276e-06	-1.40859594560015	2
ENSG00000183091.19	NEB	2	151709573	2_91	0	0.021000969863709	5.7576926638162	2.01673082571347e-06	-0.518505384024176	2
ENSG00000162980.16	ARL5A	2	151828599	2_91	0	0.0222829471068537	6.31619074358576	2.34740471097821e-06	-0.795454545454656	1
ENSG00000182389.19	CACNB4	2	152081658	2_91	0	0.0218863202802259	6.14705630238728	2.24388216579597e-06	-1.56388541442361	2
ENSG00000115145.9	STAM2	2	152176179	2_91	0	0.0610285960343276	15.8775968222215	1.61613730249892e-05	-2.81001317506893	2
ENSG00000157827.19	FMNL2	2	152335141	2_91	0	0.0188066738582204	4.71841045691389	1.48002079144047e-06	-0.310283687943262	1
ENSG00000196504.15	PRPF40A	2	152717014	2_91	0	0.0198614420557756	5.23212479379411	1.73320118452439e-06	0.181818181818197	1
ENSG00000177917.10	ARL6IP6	2	152717578	2_91	0	0.0187129264604151	4.67135498096049	1.45795690626962e-06	0.276573890843858	2
ENSG00000144278.14	GALNT13	2	153872280	2_92	0	0.0160318635982195	4.76469504777482	1.27402873881345e-06	-0.365079365079364	1
ENSG00000136542.8	GALNT5	2	157257153	2_94	0	0.0146160124732911	5.10118124503303	1.24354001544309e-06	-0.371287128712623	1
ENSG00000123612.15	ACVR1C	2	157638837	2_94	0	0.0237566789280124	9.67391546775149	3.8330821045767e-06	1.12565445026186	1
ENSG00000115170.13	ACVR1	2	157876051	2_95	0	0.0163902039665017	4.67123356254625	1.2769563331271e-06	0.0113636363636378	1
ENSG00000153237.17	CCDC148	2	158456265	2_95	0	0.0275864076538794	9.57787303620703	4.40681004776601e-06	1.28321486442222	2
ENSG00000144283.21	PKP4	2	158457154	2_95	0	0.0171665305534625	5.10651538756318	1.46206702173774e-06	-0.323886639675966	1
ENSG00000163331.11	DAPL1	2	158813928	2_96	0	0.00814362751585185	5.44482330790006	7.39540218976373e-07	-0.427710843373486	1
ENSG00000196151.10	WDSUB1	2	159287223	2_96	0	0.0461145560252525	21.4688141961728	1.65122476949338e-05	2.19736842105404	1
ENSG00000136536.14	MARCH7	2	159712509	2_96	0	0.00841038284863405	5.76928369257958	8.09278059558941e-07	1.0588235294117	1
ENSG00000241399.6	CD302	2	159798257	2_96	0	0.00766655965631513	4.91230086569625	6.28124283013305e-07	0.520368617754893	2
ENSG00000153246.12	PLA2R1	2	160020991	2_96	0	0.00967233071697427	6.63749945175524	1.07076888155031e-06	-0.412656968038865	2
ENSG00000115221.10	ITGB6	2	160269917	2_96	0	0.00776148982230829	5.21050753056324	6.74505081433816e-07	0.604591836734675	1
ENSG00000153250.19	RBMS1	2	160494213	2_96	0	0.00877239824482667	6.36494228162919	9.31264214350067e-07	-0.916943521594777	1
ENSG00000136560.13	TANK	2	161136430	2_97	0	0.0148645739985451	5.23723043182578	1.29841718733937e-06	0.426438236316645	2
ENSG00000144290.16	SLC4A10	2	161417380	2_97	0	0.0146792057708425	5.11928369451881	1.25334854564372e-06	-0.298245614035131	1
ENSG00000197635.9	DPP4	2	162074564	2_97	0	0.0168743202122686	6.42956671577117	1.80953962986919e-06	-0.728278041073935	1
ENSG00000115267.5	IFIH1	2	162294461	2_97	0	0.0148739105002236	5.24312655324051	1.30069541661933e-06	0.345486111111064	1
ENSG00000182263.13	FIGN	2	163614686	2_99	0	0.013154971538078	4.6741347267768	1.02553678963075e-06	-0.00595238095238012	1
ENSG00000115290.9	GRB14	2	164621693	2_100	0	0.044391698987556	14.062008647578	1.04114024224643e-05	1.59291107179265	2
ENSG00000082438.15	COBLL1	2	164843369	2_100	0	0.0178875700708967	5.46866497717962	1.63152138988874e-06	0.634874630023046	2
ENSG00000178662.15	CSRNP3	2	165469352	2_100	0	0.0201105334293223	6.57144834034873	2.20416851289504e-06	-0.829931972789212	1
ENSG00000115339.13	GALNT3	2	165795854	2_100	0	0.0890635030683804	20.7435218688211	3.08135951367274e-05	-2.27906976744259	1
ENSG00000169432.14	SCN9A	2	166375953	2_101	0	0.0221813411492418	10.4733944338555	3.87467576643126e-06	1.21383647798801	1
ENSG00000163072.15	NOSTRIN	2	168764231	2_102	0	0.0131999462155019	7.78908515007984	1.71482070565603e-06	-0.887323943661539	1
ENSG00000239474.6	KLHL41	2	169508867	2_103	0	0.0218628358076157	5.2360959255338	1.90930008994564e-06	0.440767858300852	2
ENSG00000138399.17	FASTKD1	2	169531376	2_103	0	0.0246278198041739	6.35919769833144	2.61209158252788e-06	0.645397286229703	2
ENSG00000138398.15	PPIG	2	169584236	2_103	0	0.0217951671194375	5.20687840872922	1.89276956967233e-06	0.558728895622473	2
ENSG00000154479.12	CCDC173	2	169694539	2_103	0	0.0244515518325491	6.29142084834884	2.56575550767686e-06	0.782766603433227	2
ENSG00000144362.11	PHOSPHO2	2	169693707	2_103	0	0.0657758308683841	15.696465568447	1.72198086038592e-05	-2.08821358773609	3
ENSG00000213160.9	KLHL23	2	169693645	2_103	0	0.0221368143390369	5.35348664096202	1.97656887164952e-06	0.472392638036698	1
ENSG00000138385.15	SSB	2	169795908	2_103	0	0.0210195450239334	4.86540159731757	1.70569788238795e-06	-0.314432989690792	1
ENSG00000138382.14	METTL5	2	169824369	2_103	0	0.02152761970565	5.09046691764948	1.82773714374219e-06	0.211604625782986	3
ENSG00000144357.16	UBR3	2	169827714	2_103	0	0.0209434146638556	4.83121377193312	1.68757798681264e-06	-0.37366828530409	2
ENSG00000071909.18	MYO3B	2	170141012	2_103	0	0.0232140160663188	5.80148431929937	2.24620561730427e-06	-0.46910654836747	2
ENSG00000204334.7	ERICH2	2	170784224	2_104	0	0.0143453521467247	5.46606791642181	1.30781508612814e-06	-0.681818181818112	1
ENSG00000128683.13	GAD1	2	170813566	2_104	0	0.01532835254374	6.08896250906215	1.55667835222777e-06	0.527551190415836	2
ENSG00000115806.12	GORASP2	2	170929058	2_104	0	0.0774913200825652	21.469282248469	2.77479363987365e-05	2.09309309309383	1
ENSG00000198586.13	TLK1	2	171231129	2_104	0	0.028724038147097	12.0072201764308	5.75238671695367e-06	1.42231075697154	1
ENSG00000123600.19	METTL8	2	171435106	2_104	0	0.0132837498226902	4.74372711412008	1.05099461632642e-06	0.217687074829806	1
ENSG00000071967.11	CYBRD1	2	171519914	2_104	0	0.0138314200183697	5.12319236371599	1.18186409289091e-06	0.232428096184935	3
ENSG00000144355.14	DLX1	2	172084313	2_104	0	0.0279550563434607	11.750843582238	5.47885141725998e-06	1.50306748466248	1
ENSG00000091409.14	ITGA6	2	172417814	2_105	0	0.00899040288299147	8.5906790998268	1.28815094394212e-06	-0.543209876543523	1
ENSG00000152256.13	PDK1	2	172557657	2_105	0	0.0245770350044758	60.948538069018	2.49834773853575e-05	-3.50609756097647	1
ENSG00000091436.16	MAP3K20	2	173075305	2_105	0	0.0118599080253289	12.4132186926659	2.45542025106845e-06	-1.45565976852354	2
ENSG00000144306.14	SCRN3	2	174395627	2_105	0	0.00558997341563028	4.70222883874252	4.38403092262467e-07	0.0766221126013927	2
ENSG00000115935.17	WIPF1	2	174683036	2_105	0	0.121451079427592	31.7837928399151	6.43824065365288e-05	2.89655172413854	1
ENSG00000128656.13	CHN1	2	175004667	2_106	0	0.0250083094643525	8.15836457901441	3.402887171056e-06	0.999999999999726	1
ENSG00000115966.16	ATF2	2	175168771	2_106	0	0.0214609494870182	6.7157113817597	2.40381511305332e-06	0.824242424242144	1
ENSG00000154518.9	ATP5G3	2	175184841	2_106	0	0.0233703500652633	7.51925918662334	2.93089579903655e-06	-0.945783132530414	1
ENSG00000144320.13	LNPK	2	176002028	2_106	0	0.0506337286052085	14.8473213370179	1.25385732957434e-05	1.59550561797712	1
ENSG00000170144.20	HNRNPA3	2	177215179	2_107	0	0.032915531556479	10.9589021999231	6.01627985366072e-06	-1.33620689655159	1
ENSG00000116044.15	NFE2L2	2	177392552	2_107	0	0.0806267957780958	19.5154878491788	2.62433286075963e-05	2.092727882171	2
ENSG00000018510.13	AGPS	2	177392663	2_107	0	0.0311866794729447	10.4482144131445	5.43464672961186e-06	-1.38219895288028	1
ENSG00000197557.6	TTC30A	2	177620970	2_107	0	0.0404753670700907	12.9195399082021	8.72163584170599e-06	-1.61666666666744	1
ENSG00000155636.14	RBM45	2	178112094	2_108	0	0.0136370059542618	8.2025709457647	1.8656455264214e-06	-0.96949665077762	2
ENSG00000079156.16	OSBPL6	2	178194574	2_108	0	0.00969690560031111	5.00212821079569	8.08999200439297e-07	0.301242236024748	1
ENSG00000180228.12	PRKRA	2	178445893	2_108	0	0.0096208581142998	4.92828552950967	7.90805674502884e-07	-0.27020202020207	1
ENSG00000204311.12	DFNB59	2	178447910	2_108	0	0.00988991518509574	5.1869823729714	8.55593437551475e-07	-0.38410617436653	2
ENSG00000079150.17	FKBP7	2	178478636	2_108	0	0.00940068416166406	4.71117024627479	7.38666436230272e-07	-0.12244897959192	1
ENSG00000155657.26	TTN	2	178831238	2_108	0	0.00985587069048022	5.15463885383752	8.47331487558547e-07	0.375722543352539	1
ENSG00000163510.13	CWC22	2	180006668	2_108	0	0.0151358158232907	9.18242530711281	2.3180529089111e-06	-0.93564216345741	2
ENSG00000170035.15	UBE2E3	2	180967386	2_109	0	0.0173013566768719	5.46585865354478	1.57724319279392e-06	-0.615709204348784	2
ENSG00000170396.7	ZNF804A	2	184598808	2_112	0	0.0124407469403824	12.1833390313915	2.52797567887695e-06	-1.43055555555549	1
ENSG00000188738.14	FSIP2	2	185425362	2_112	0	0.00839487424241592	8.28403948792366	1.15988908251458e-06	-1.14979344043403	3
ENSG00000065548.17	ZC3H15	2	186486293	2_112	0	0.00722109176445374	6.37429940943701	7.67706872752938e-07	0.224561403508731	1
ENSG00000138448.11	ITGAV	2	186590551	2_112	0	0.0142444948125957	24.3055977727855	5.77448773940458e-06	-4.35020215428713	2
ENSG00000144369.12	FAM171B	2	186693781	2_112	1	0.725244306193527	31.4856658438759	0.000380852942608586	5.40196078431355	1
ENSG00000163012.3	ZSWIM2	2	186849550	2_112	0	0.020044676336142	14.4048399329703	4.8157905520677e-06	0.29824561403513	1
ENSG00000064989.12	CALCRL	2	187448790	2_112	0	0.00834373631083551	8.59427904024711	1.19599709948067e-06	-1.32094594594596	1
ENSG00000003436.15	TFPI	2	187564818	2_112	0	0.00671825526307901	5.79851142353008	6.4973030487107e-07	-0.292144580848269	2
ENSG00000144366.15	GULP1	2	188329302	2_112	0	0.00602986989687138	5.06807164134305	5.09695492191437e-07	0.261904761904724	1
ENSG00000168542.14	COL3A1	2	188974074	2_112	0	0.00746576151746214	6.9576518426155	8.66357045524265e-07	-0.726315789473503	1
ENSG00000204262.11	COL5A2	2	189180039	2_113	0	0.0993208667461772	22.3162774602896	3.69676938456584e-05	3.23977533580152	2
ENSG00000115368.9	WDR75	2	189443611	2_113	0	0.0156204201605883	4.71588831581575	1.22861645718517e-06	-0.333333333333414	1
ENSG00000138449.10	SLC40A1	2	189580558	2_113	0	0.0175504445677483	5.81161487240734	1.70115957548387e-06	0.900000000000236	1
ENSG00000138381.9	ASNSD1	2	189661479	2_113	0	0.0270199648355491	9.8786286400571	4.45186047463667e-06	1.25942491977534	2
ENSG00000151687.14	ANKAR	2	189672029	2_113	0	0.0363095953720124	12.6750361788184	7.67592499588896e-06	-1.68763228505073	2
ENSG00000128694.11	OSGEPL1	2	189761107	2_113	0	0.0165575158841792	5.26374135094803	1.45361644225917e-06	0.504841945139939	2
ENSG00000128699.13	ORMDL1	2	189783978	2_113	0	0.0163289310846894	5.13293882175907	1.39792525113716e-06	-0.283878389547776	3
ENSG00000064933.17	PMS1	2	189783978	2_113	0	0.0181753399809922	6.14074084309749	1.86150161880117e-06	-0.616007080290364	3
ENSG00000187699.10	C2orf88	2	190531530	2_113	0	0.0195525026406189	6.82838696016133	2.2267967721821e-06	-0.69863013698633	1
ENSG00000138386.16	NAB1	2	190646582	2_113	0	0.0590689925861894	17.3098556302515	1.70534838949803e-05	1.82191780821914	1
ENSG00000138378.17	STAT4	2	191151202	2_114	0	0.161277264964461	29.9629359433056	8.05967670037138e-05	2.96144938892011	2
ENSG00000128641.18	MYO1B	2	191244832	2_114	0	0.0132158630796357	5.99553371098985	1.32154965414851e-06	0.416666666666695	1
ENSG00000173559.12	NABP1	2	191677959	2_114	0	0.0412105482019036	16.727392953856	1.1497323642228e-05	-1.82526509895253	2
ENSG00000196950.13	SLC39A10	2	195660680	2_117	0	0.0407573541144658	16.9145534461146	1.14981143901688e-05	1.96000000000005	1
ENSG00000118997.13	DNAH7	2	196068464	2_117	0	0.0111263236423284	4.67220088669364	8.6702835677781e-07	0.0800065087127303	2
ENSG00000138411.10	HECW2	2	196593392	2_117	0	0.036152893754177	15.7769532127004	9.51319300937971e-06	1.76061776061849	1
ENSG00000144395.17	CCDC150	2	196640040	2_117	0	0.0184577509440214	9.42872757147251	2.90263197346877e-06	-1.20817843866131	1
ENSG00000119041.10	GTF3C3	2	196799713	2_117	0	0.040702267709421	16.9018494544138	1.14739496852391e-05	1.78816199376953	1
ENSG00000187944.2	C2orf66	2	196812479	2_117	0	0.0122814310090181	5.5993446047734	1.1469547252071e-06	-0.509803921568621	1
ENSG00000197121.14	PGAP1	2	196928772	2_117	0	0.0121683018457942	5.51229401720287	1.11872270900962e-06	-0.0415649697184228	2
ENSG00000065413.18	ANKRD44	2	197313250	2_117	0	0.0386743230286565	16.415433153546	1.05885178450482e-05	-2.88281249999943	1
ENSG00000115541.10	HSPE1	2	197500319	2_117	0	0.0457182608567132	18.0043808291818	1.37286551914229e-05	-3.18939393939459	1
ENSG00000162944.10	RFTN2	2	197675986	2_117	0	0.0159337755828668	8.04568142498575	2.1381670570069e-06	1.22492401215805	1
ENSG00000115896.15	PLCL1	2	197804386	2_117	0	0.0147918822510614	7.34672292836093	1.81249663071014e-06	-1.24203821656018	1
ENSG00000226124.6	FTCDNL1	2	199763777	2_118	0	0.0164768174874678	14.36471689853	3.94757607278922e-06	-2.06870229007655	1
ENSG00000178074.5	C2orf69	2	199910402	2_118	0	0.0129655814362228	11.7245260178538	2.53540532190731e-06	2.47362678965626	2
ENSG00000162971.10	TYW5	2	199955089	2_118	0	0.0118570534925117	11.0326619940272	2.18181135527097e-06	1.72203389830547	1
ENSG00000162972.10	MAIP1	2	199954933	2_118	0	0.0166315445493753	14.3055096276971	3.96822257075173e-06	2.7262023207386	2
ENSG00000196141.13	SPATS2L	2	200305923	2_118	0	0.0066428295937464	4.88399175589601	5.41113213998023e-07	-0.560661764705812	1
ENSG00000163535.17	SGO2	2	200510475	2_118	0	0.0183192738083237	13.5202708674065	4.13098627320783e-06	-1.33552631579004	1
ENSG00000155729.12	KCTD18	2	200519526	2_118	0	0.0351401156560226	21.5743411975367	1.26444759558339e-05	-2.56540084388193	1
ENSG00000138356.13	AOX1	2	200586283	2_118	0	0.00831316862915788	7.33688464337102	1.01727503465854e-06	-1.13245033112597	1
ENSG00000013441.15	CLK1	2	200862937	2_119	0	0.014683059632515	5.03548019039105	1.23315469276081e-06	-0.278402421623688	2
ENSG00000240344.8	PPIL3	2	200889218	2_119	0	0.0302164515271233	11.8369380041817	5.96544629372584e-06	1.29447852760703	1
ENSG00000119013.8	NDUFB3	2	201075522	2_119	0	0.0157198883384596	5.67685895175007	1.48839316234461e-06	-0.792682926829229	1
ENSG00000003402.19	CFLAR	2	201116120	2_119	0	0.0329070648099719	12.6441779048095	6.93968647167772e-06	-1.66122448979574	1
ENSG00000003400.14	CASP10	2	201183110	2_119	0	0.0252959635136628	10.157595406152	4.28550732659356e-06	1.28834355828272	1
ENSG00000064012.21	CASP8	2	201279205	2_119	0	0.0157538968005414	5.69717626365788	1.49695159718065e-06	-0.572463768115861	1
ENSG00000155749.12	ALS2CR12	2	201357198	2_119	0	0.0274535882546779	10.9305337839016	5.0049597862982e-06	1.3790322580643	1
ENSG00000155754.14	ALS2CR11	2	201371220	2_119	0	0.0164559007707538	6.10713034871456	1.67617344117461e-06	-0.750000000000238	1
ENSG00000155755.18	TMEM237	2	201643776	2_119	0	0.0380801980976997	14.0281252225348	8.90961501431798e-06	1.45610073026967	2
ENSG00000082126.17	MPP4	2	201652126	2_119	0	0.0144706825474648	4.89856291142751	1.18227310956273e-06	-0.40131578947371	1
ENSG00000182329.12	KIAA2012	2	202123134	2_120	0	0.0124030650916538	4.90860840873314	1.01542421406936e-06	-0.052238805970149	1
ENSG00000116030.16	SUMO1	2	202238678	2_120	0	0.0177169585838984	8.25995351976974	2.44077012550138e-06	1.08730158730175	1
ENSG00000138439.11	FAM117B	2	202634789	2_120	0	0.036291179275267	15.0296228440337	9.09723196745126e-06	-2.15999999999984	1
ENSG00000163596.16	ICA1L	2	202871528	2_120	0	0.0133721074851544	5.61512898507348	1.25233264391828e-06	-1.02185792349762	1
ENSG00000138380.17	CARF	2	202912242	2_120	0	0.0142542774640944	6.21530995587307	1.47763818463838e-06	-0.949970254454179	2
ENSG00000138442.9	WDR12	2	203014780	2_120	0	0.0130796212922397	5.40735997561586	1.1796157358085e-06	0.446043165467718	1
ENSG00000138443.15	ABI2	2	203323598	2_120	0	0.013092041951948	5.41622559893241	1.18267179415978e-06	0.304000000000007	1
ENSG00000178562.17	CD28	2	203706103	2_120	0	0.0163075166178032	7.4801527784183	2.03450332301088e-06	-1.13740458015262	1
ENSG00000163600.12	ICOS	2	203936122	2_120	0	0.102791848796681	25.019464920384	4.28940249690608e-05	2.64935064935014	1
ENSG00000023228.13	NDUFS1	2	206158198	2_122	0	0.203105741232533	19.4603937714694	6.59225395138393e-05	3.91733143804935	2
ENSG00000114942.13	EEF1B2	2	206159383	2_122	0	0.111247220951182	17.4690997632091	3.24130427002012e-05	-3.69841269841326	1
ENSG00000183671.12	GPR1	2	206217980	2_122	0	0.0207238851765618	7.93899515584901	2.74408032468428e-06	1.47945205479434	1
ENSG00000114948.12	ADAM23	2	206443099	2_122	0	0.0169309275260083	4.95280789342378	1.39859618549627e-06	0.271317829457414	1
ENSG00000138400.12	MDH1B	2	206741009	2_122	0	0.0164205437015637	4.73766150584422	1.29751284753959e-06	-0.23279548029205	3
ENSG00000118246.13	FASTKD2	2	206765614	2_122	0	0.0233992387169008	7.83273904452676	3.05685959454394e-06	-0.871165644171889	1
ENSG00000144410.4	CPO	2	206831443	2_122	0	0.0168391201009779	5.01670048141192	1.40895678431424e-06	0.458193979933117	1
ENSG00000118231.4	CRYGD	2	208124857	2_123	0	0.0253845769096752	8.15408975205024	3.45227610519729e-06	1.08593750000002	1
ENSG00000188674.10	C2orf80	2	208179385	2_123	0	0.0208227150099575	6.28601429057181	2.18309595411873e-06	-0.643835616438234	1
ENSG00000178385.14	PLEKHM3	2	208025325	2_123	0	0.0232429962005564	7.32251060283926	2.83865246960867e-06	0.999999999999882	1
ENSG00000138413.13	IDH1	2	208266212	2_123	0	0.02032251104453	6.05695052103935	2.05301205630692e-06	-0.524911032028401	1
ENSG00000115020.16	PIKFYVE	2	208265568	2_123	0	0.0198521919899517	5.83641498744954	1.93247879086478e-06	0.631578947368592	1
ENSG00000144407.9	PTH2R	2	208359917	2_123	0	0.0176692851273704	4.73986597306174	1.39683512089579e-06	0.0707070707070573	1
ENSG00000144406.18	UNC80	2	209772023	2_124	0	0.014335550890761	7.98650222195611	1.90955032843584e-06	-1.08739971602464	2
ENSG00000078018.19	MAP2	2	209432012	2_124	0	0.010357264490184	4.93469367545313	8.52443043759799e-07	-0.165745856353619	1
ENSG00000197713.14	RPE	2	210002122	2_124	0	0.0103299171813493	4.90989037713674	8.4591892465144e-07	-0.242063492063392	1
ENSG00000144445.16	KANSL1L	2	210170701	2_124	0	0.0589045449980974	21.360591549609	2.098563847624e-05	-2.3653846153842	1
ENSG00000178568.14	ERBB4	2	212537981	2_125	0	0.062038451861128	18.5145494194068	1.91572957767457e-05	-2.19047619047592	1
ENSG00000144451.18	SPAG16	2	213285452	2_126	0	0.023484145528757	5.87031251214737	2.29930238895462e-06	0.58130081300786	1
ENSG00000144452.14	ABCA12	2	215138684	2_127	0	0.0120310411417617	5.13290540463883	1.02997475023735e-06	0.460122699386347	1
ENSG00000138376.10	BARD1	2	214809366	2_127	0	0.0314289579157095	14.3728695032289	7.53413797796697e-06	1.83823529411797	1
ENSG00000138363.14	ATIC	2	215312084	2_127	0	0.0147066755682864	8.83003519564058	2.16589327149184e-06	2.29555576668076	2
ENSG00000115414.18	FN1	2	215435759	2_127	0	0.012469609746192	6.56439134674771	1.36523505704461e-06	-1.45454545454556	1
ENSG00000118242.15	MREG	2	216033416	2_127	0	0.0217487311924796	10.6039066754947	3.84644855272069e-06	1.22407683775232	2
ENSG00000163449.10	TMEM169	2	216077431	2_127	0	0.0396622961454262	16.1899227908924	1.07098339193749e-05	2.02348993288561	1
ENSG00000115425.13	PECR	2	216082628	2_127	0	0.0116741332652699	4.80999712595403	9.36546982903624e-07	0.187050359712229	1
ENSG00000079246.15	XRCC5	2	216106078	2_127	0	0.0195842243243024	9.68122518242909	3.16225437741676e-06	1.07482860710488	2
ENSG00000138375.12	SMARCAL1	2	216412329	2_127	0	0.0128601087157886	5.72696906937548	1.22837108000946e-06	0.545125802596572	2
ENSG00000197756.9	RPL37A	2	216498338	2_127	0	0.0116100605858609	4.76176120864248	9.22066416394106e-07	-0.129032258064502	1
ENSG00000115457.9	IGFBP2	2	216632342	2_127	0	0.0122027566423318	5.20965997837736	1.0602967611027e-06	-0.32236842105261	1
ENSG00000181378.13	CFAP65	2	219041843	2_129	0	0.0553900397719248	17.0551675239615	1.57560653046194e-05	1.97668364412359	2
ENSG00000182698.11	RESP18	2	219332702	2_129	0	0.0166819266757697	5.71379351671391	1.58975740090915e-06	0.540697674418512	1
ENSG00000188282.12	RUFY4	2	218034910	2_129	0	0.0181226056315509	10.1548189364597	3.06939604792208e-06	-2.33333333333397	1
ENSG00000163464.7	CXCR1	2	218166777	2_129	0	0.0380072296064723	14.0816713694088	8.92648593125086e-06	1.87059145071856	2
ENSG00000163466.15	ARPC2	2	218217396	2_129	0	0.0284616112279797	25.1699713577213	1.1948195196605e-05	-4.74796747967471	1
ENSG00000179921.14	GPBAR1	2	218259499	2_129	0	0.0297613127042968	26.727786467639	1.32670749196437e-05	-5.04838709677474	1
ENSG00000127837.9	AAMP	2	218270205	2_129	1	0.109250696002535	37.703546177463	6.87015471363068e-05	-5.64285714285653	1
ENSG00000135926.14	TMBIM1	2	218292256	2_129	0	0.0416781033800528	29.5801334604114	2.05621338685856e-05	-5.09715320005557	2
ENSG00000018280.16	SLC11A1	2	218381258	2_129	0	0.0174169545637867	6.00232188178969	1.74361905185973e-06	-0.449937014031814	2
ENSG00000135913.10	USP37	2	218568666	2_129	0	0.01677888701823	5.9013622792713	1.65148841565684e-06	-0.844494445271725	2
ENSG00000144580.13	CNOT9	2	218568230	2_129	0	0.0160791049264497	6.07114419610779	1.62814291163373e-06	1.15199999999985	1
ENSG00000115556.13	PLCD4	2	218607602	2_129	0	0.0157187821766671	5.79483721530798	1.51921850554014e-06	1.08799999999992	1
ENSG00000074582.12	BCS1L	2	218658710	2_129	0	0.0162005336048818	6.18102349020533	1.67012823799782e-06	-1.18548387096729	1
ENSG00000115568.15	ZNF142	2	218658710	2_129	0	0.0300096438397004	13.0280684758626	6.52080148906491e-06	2.18804501610476	2
ENSG00000163481.7	RNF25	2	218672514	2_129	0	0.0393198246138985	15.0851204263289	9.89282801745901e-06	-2.18823529411908	1
ENSG00000163482.11	STK36	2	218672452	2_129	0	0.0197131465262956	8.55287608848179	2.81208365250916e-06	-1.67718387891099	2
ENSG00000135929.8	CYP27A1	2	218782732	2_129	0	0.0397880116226534	14.4382531004716	9.58135634158439e-06	1.89891696750882	1
ENSG00000187736.12	NHEJ1	2	219160586	2_129	0	0.0231650577537462	8.40739798661847	3.24829227477603e-06	-0.915384615384628	1
ENSG00000213901.10	SLC23A3	2	219170383	2_129	0	0.0213631166468176	8.60547953161267	3.06619515712332e-06	1.14179683261611	2
ENSG00000144567.10	FAM134A	2	219177206	2_129	0	0.0153363632426679	5.20250753637473	1.33074612389813e-06	-0.460970194076583	2
ENSG00000115649.15	CNPPD1	2	219177821	2_129	0	0.016283054597371	5.36922423026669	1.45816787509315e-06	-0.251049200359752	3
ENSG00000115657.12	ABCB6	2	219218557	2_129	0	0.0167951777077739	5.88672686921638	1.64899217581961e-06	-0.752427184466232	1
ENSG00000198925.10	ATG9A	2	219229829	2_129	0	0.0163849473009662	5.66400724383631	1.54785029608801e-06	0.555486026927374	2
ENSG00000163516.13	ANKZF1	2	219229829	2_129	0	0.0165029020032325	5.72233461656477	1.57504757420941e-06	0.554660574937455	2
ENSG00000115661.13	STK16	2	219241237	2_129	0	0.033278408473205	12.6574663790009	7.02537379115451e-06	-1.59067357513025	1
ENSG00000127824.13	TUBA4A	2	219278362	2_129	0	0.0174020430885836	6.18226928359259	1.794354561741e-06	-0.650205761317217	1
ENSG00000135924.15	DNAJB2	2	219279688	2_129	0	0.0154488234374641	5.01616103730263	1.29248938738054e-06	0.355828220858808	1
ENSG00000054356.13	PTPRN	2	219309183	2_129	0	0.0232223540710612	8.98857199488142	3.48142504558869e-06	-1.12820512820551	1
ENSG00000123992.18	DNPEP	2	219399089	2_129	0	0.0191217285275883	7.03852225448965	2.24475393675034e-06	-0.788098047675075	2
ENSG00000175084.11	DES	2	219418537	2_129	0	0.0155043405354339	5.06666313740367	1.31019348300676e-06	0.353518821604036	1
ENSG00000072195.14	SPEG	2	219434550	2_129	0	0.0157730525558325	5.28722782403053	1.39092553568547e-06	0.466067849262247	2
ENSG00000144591.18	GMPPA	2	219506313	2_129	0	0.0153864583080756	4.96098565276858	1.2731123790931e-06	-0.198019801980257	1
ENSG00000123989.13	CHPF	2	219543916	2_129	0	0.0148677109185509	4.67222740410744	1.15858575962775e-06	0.0873015873015872	1
ENSG00000188760.10	TMEM198	2	219543916	2_129	0	0.0148677109185509	4.67222740410744	1.15858575962775e-06	0.0873015873015873	1
ENSG00000124006.14	OBSL1	2	219535229	2_129	0	0.0158378532661705	5.36923541887112	1.4183024953818e-06	0.490690029783562	3
ENSG00000144589.21	STK11IP	2	219597759	2_130	0	0.0165155770975302	5.36103520691899	1.47673483133653e-06	-0.423766816143525	1
ENSG00000116106.11	EPHA4	2	221574191	2_130	0	0.015884915969697	4.99490947658705	1.32334368483794e-06	0.276758409785889	1
ENSG00000135900.3	MRPL44	2	223956499	2_131	0	0.0167339207577313	5.30583524935689	1.48085172067174e-06	0.447368421052542	1
ENSG00000135919.12	SERPINE2	2	224039199	2_132	0	0.0153021066318624	4.82899474534313	1.23244646193011e-06	0.251527411665959	2
ENSG00000124019.9	FAM124B	2	224402164	2_132	0	0.0280534608891936	10.540135063087	4.93165546573593e-06	-1.31300838987102	2
ENSG00000135905.18	DOCK10	2	225041976	2_133	0	0.0895312504631897	21.3849895796586	3.19332998350337e-05	-2.21032504780186	1
ENSG00000169047.5	IRS1	2	226800135	2_133	0	0.0155308187102681	4.73051443967428	1.22535754238682e-06	0.139112903225735	1
ENSG00000081052.11	COL4A4	2	227226658	2_133	0	0.0545881125699864	16.6240302287334	1.51354209432252e-05	-1.77304964539037	1
ENSG00000169031.18	COL4A3	2	227159422	2_133	0	0.01600515440276	5.01337126416863	1.33828879299129e-06	-0.334158170856703	2
ENSG00000163053.10	SLC16A14	2	230064346	2_135	0	0.0155172691398997	10.9529722448215	2.83470183973092e-06	-1.3437499999996	1
ENSG00000079263.18	SP140	2	230203422	2_135	0	0.0120649836259361	12.1584162513613	2.44660495004736e-06	2.5789473684203	1
ENSG00000185404.16	SP140L	2	230326798	2_135	0	0.0281146230803345	19.0612155255715	8.93805377111034e-06	-2.81746031745963	1
ENSG00000067066.16	SP100	2	230415917	2_135	0	0.00847352802019907	5.13208551664042	7.25300972819027e-07	0.242665529313205	2
ENSG00000135916.15	ITM2C	2	230864420	2_135	0	0.0325555007711809	17.6115900475937	9.56275553106657e-06	1.72893772893777	1
ENSG00000135898.9	GPR55	2	230960977	2_135	0	0.0275215588334459	16.0564204686356	7.3702440179145e-06	-1.60169491525456	1
ENSG00000237412.6	PRSS56	2	232520066	2_136	0	0.0197528314408091	4.67177716706733	1.53911681555284e-06	0.0432692307692139	1
ENSG00000135902.9	CHRND	2	232523601	2_136	0	0.021826400365792	5.61224854623421	2.0430505816242e-06	0.58671293939003	2
ENSG00000177673.3	TEX44	2	231593169	2_136	0	0.0198941846177033	4.73893071199739	1.57241293718799e-06	-0.113360323886669	1
ENSG00000204128.5	C2orf72	2	231037334	2_136	0	0.0260295996816993	7.27359550309096	3.15774270213763e-06	0.806584362139584	1
ENSG00000173692.12	PSMD1	2	231058845	2_136	0	0.0242809617914153	6.61723710070007	2.67980187812656e-06	-0.719696969696939	1
ENSG00000135914.5	HTR2B	2	231125386	2_136	0	0.0200104882419929	4.79383131933271	1.59992836949154e-06	-0.177438366622896	2
ENSG00000115053.15	NCL	2	231448447	2_136	0	0.0199050898100607	4.74409221731296	1.57498843592615e-06	0.121353081655743	2
ENSG00000171596.6	NMUR1	2	231529808	2_136	0	0.0197733220825987	4.68154137574859	1.54393357682488e-06	0.0294117647058784	1
ENSG00000187514.16	PTMA	2	231707301	2_136	0	0.0199916305053951	4.78495031376605	1.59545939022108e-06	-0.0884955752212203	1
ENSG00000144524.17	COPS7B	2	231781537	2_136	0	0.02454702707576	6.72006575688972	2.75126567515485e-06	0.700680272108862	1
ENSG00000156973.13	PDE6D	2	231788301	2_136	0	0.0227158017525214	5.98877349753246	2.26895594360461e-06	-0.564625850339954	1
ENSG00000144535.19	DIS3L2	2	231961176	2_136	0	0.0222572935400185	5.79652721628397	2.15179224720281e-06	0.528169014084221	1
ENSG00000196811.11	CHRNG	2	232539584	2_136	0	0.0302166619434223	8.68310710911518	4.37604470094668e-06	1.12213740457955	1
ENSG00000221944.6	TIGD1	2	232550122	2_136	0	0.021704658204372	5.55953049666238	2.01257082920826e-06	0.537037037037036	1
ENSG00000135930.13	EIF4E2	2	232550122	2_136	0	0.021704658204372	5.55953049666238	2.01257082920826e-06	-0.537037037037036	1
ENSG00000204120.14	GIGYF2	2	232697615	2_137	0	0.0129286255315316	4.7379932119914	1.02166119066623e-06	-0.192592592592648	1
ENSG00000182600.9	C2orf82	2	232856815	2_137	0	0.0137399523206139	5.1925758263415	1.18994853436804e-06	-0.146881287726432	1
ENSG00000066248.14	NGEF	2	233013260	2_137	0	0.0144159374420431	5.63462901438292	1.3547785809908e-06	0.379613356766119	1
ENSG00000077044.10	DGKD	2	233354365	2_137	0	0.0270461452515072	19.8206933444426	8.94096354352914e-06	3.36216216216091	1
ENSG00000085982.13	USP40	2	233565958	2_137	0	0.0129314826103332	7.39509085123722	1.59496787271892e-06	1.73588997053273	2
ENSG00000185038.14	MROH2A	2	233790144	2_137	0	0.0131243122055589	4.91981217431531	1.07692431189725e-06	0.292857142857198	1
ENSG00000123485.11	HJURP	2	233854092	2_137	0	0.0200613526274192	9.95675535648625	3.33148723637633e-06	-1.76870759645845	2
ENSG00000130147.15	SH3BP4	2	234952438	2_138	0	0.0268944694638377	8.7523185006851	3.92596298437976e-06	-1.04735376044615	1
ENSG00000132321.16	IQCA1	2	236506648	2_139	0	0.0174424605163088	4.78259974460018	1.39133557733871e-06	-0.183706070287462	1
ENSG00000198612.10	COPS8	2	237085776	2_140	0	0.0164244665357306	6.79331642814181	1.86094364862558e-06	-1.01890359168189	1
ENSG00000115648.13	MLPH	2	237487170	2_140	0	0.0131047925014297	4.6712991820128	1.02100516190563e-06	-0.0122950819672185	1
ENSG00000124839.12	RAB17	2	237605087	2_140	0	0.0187704200525292	8.04951437201001	2.52001877981718e-06	-0.992647058823322	1
ENSG00000124831.18	LRRFIP1	2	237662388	2_140	0	0.0231891274333765	10.0413078194775	3.88360269232323e-06	-1.25000000000027	1
ENSG00000177483.11	RBM44	2	237798835	2_140	0	0.0131286730728726	4.68839838209841	1.02660989699209e-06	0.042610950669821	2
ENSG00000132329.10	RAMP1	2	237859174	2_141	0	0.0174541796856956	5.89988500479553	1.71752510963928e-06	-0.411347517730384	1
ENSG00000184182.18	UBE2F	2	237966849	2_141	0	0.0261734366801355	15.5826443204182	6.80239762545723e-06	3.40929030824593	2
ENSG00000132330.16	SCLY	2	238060509	2_141	0	0.0252288898780646	14.9080876474026	6.27307072650158e-06	3.44905898830365	3
ENSG00000144488.14	ESPNL	2	238099901	2_141	1	0.122947019249621	19.7280721576642	4.04541199080383e-05	4.12195121951168	1
ENSG00000168427.8	KLHL30	2	238138379	2_141	0	0.0182180321618063	7.09096079124056	2.15459999254346e-06	-1.11483253588497	1
ENSG00000178752.15	ERFE	2	238158500	2_141	0	0.0203353600475541	7.56706489547075	2.56648913642452e-06	0.884286434501688	2
ENSG00000132323.8	ILKAP	2	238203982	2_141	0	0.0162259002868927	5.43570860486214	1.47104201029234e-06	-0.454545454545522	1
ENSG00000144485.10	HES6	2	238241004	2_141	0	0.0164159235569313	5.78051791469446	1.58267658833991e-06	0.780303030302894	1
ENSG00000204104.11	TRAF3IP1	2	238320799	2_141	0	0.0239760748591961	8.41148365529155	3.36364997908792e-06	0.598723334374682	2
ENSG00000233608.3	TWIST2	2	238847617	2_141	0	0.0234370472447147	8.29941107347942	3.24421984809856e-06	0.871794871794955	1
ENSG00000178602.7	OTOS	2	240140715	2_142	0	0.0101671787585034	5.39008581320528	9.14021148265111e-07	-0.39119009386826	2
ENSG00000068024.16	HDAC4	2	239384076	2_142	0	0.0192171423032301	11.3720440936761	3.64491534978036e-06	-1.27027027027052	1
ENSG00000130414.11	NDUFA10	2	240018317	2_142	0	0.00948494540317235	4.73860291613941	7.49627065178304e-07	-0.163702895309769	2
ENSG00000172428.10	COPS9	2	240133108	2_142	0	0.0131908320639255	7.83385160341496	1.72348551319046e-06	0.871999647052616	2
ENSG00000063660.8	GPC1	2	240434936	2_142	0	0.0113541067740792	6.42613184712299	1.21692191298006e-06	-0.808510638298132	1
ENSG00000188542.9	DUSP28	2	240561091	2_142	0	0.00943102898150694	4.68513942415923	7.36956246837674e-07	0.0757303916512042	2
ENSG00000142327.12	RNPEPL1	2	240566209	2_142	0	0.114382185982427	28.4125974606224	5.42037628130951e-05	2.87922705314005	1
ENSG00000144504.15	ANKMY1	2	240521955	2_142	0	0.00942283130952692	4.67698765140367	7.350345360161e-07	-0.0969374920481264	2
ENSG00000178623.11	GPR35	2	240599114	2_142	0	0.0208653192363611	12.1470838607167	4.22724256625087e-06	1.36292131940027	2
ENSG00000172478.17	C2orf54	2	240905980	2_143	0	0.00922837338527871	6.01139672651713	9.25253324204718e-07	-0.838461538461383	1
ENSG00000130294.15	KIF1A	2	240820742	2_143	0	0.00849167686139607	4.78192650391803	6.77261614927654e-07	-0.535999999999831	1
ENSG00000172482.4	AGXT	2	240912909	2_143	0	0.0111961036676526	7.75608565208923	1.44833695841993e-06	-1.13076923076907	1
ENSG00000162804.13	SNED1	2	240989811	2_143	0	0.1610666672535	31.5044383406388	8.46325681274927e-05	-2.9555397529305	3
ENSG00000122085.16	MTERF4	2	241094178	2_143	0	0.00955865787152532	5.80346257024415	9.25218292762593e-07	0.711027896896598	2
ENSG00000115687.13	PASK	2	241144457	2_143	0	0.0478112827648133	20.3539033715505	1.62307358517752e-05	2.07670466893747	3
ENSG00000115685.14	PPP1R7	2	241149506	2_143	0	0.0119351065747108	7.66572211363427	1.52594710206218e-06	-1.03401360544226	1
ENSG00000146205.13	ANO7	2	241189001	2_143	0	0.0165923559038095	10.5816162021602	2.92833100494953e-06	-1.39279419662428	2
ENSG00000115677.16	HDLBP	2	241317232	2_144	0	0.0192301672158322	13.9150263508245	4.46300321128586e-06	-2.0261423878218	3
ENSG00000006607.13	FARP2	2	241355535	2_144	0	0.0264693187269514	13.6150703714363	6.01066826478009e-06	0.0591895569350049	3
ENSG00000176720.4	BOK	2	241558372	2_144	0	0.00809444344287014	6.51089903956601	8.78998349450516e-07	-1.57289609915644	3
ENSG00000168397.16	ATG4B	2	241647930	2_144	0	0.0418084193385599	21.2691979442159	1.48311547716966e-05	-2.87878787878924	1
ENSG00000168395.15	ING5	2	241687101	2_144	0	0.0113308551959187	7.34487438579711	1.3880565755071e-06	-0.117299273299046	2
ENSG00000180902.17	D2HGDH	2	241737769	2_144	0	0.0296170467864657	16.2903310342098	8.04695859377897e-06	-1.65103863065	3
ENSG00000154252.11	GAL3ST2	2	241770664	2_144	0	0.0173710084293809	11.1784051745267	3.23865721289822e-06	1.2529574809175	2
ENSG00000204099.11	NEU4	2	241770664	2_144	0	0.109235552882389	28.2160941452096	5.14068523130495e-05	2.59817614209755	2
ENSG00000188389.10	PDCD1	2	241853790	2_144	0	0.010711574401605	7.82499398795059	1.39796863242064e-06	-1.44374999999959	1
ENSG00000188011.5	RTP5	2	241822466	2_144	0	0.0419494671338181	19.5207474592875	1.36578707068556e-05	2.12267657992561	1
ENSG00000134121.9	CHL1	3	195756	3_1	0	0.0198948960650651	4.67670824047893	1.55182254567376e-06	0.0886179016732709	2
ENSG00000134115.12	CNTN6	3	1092518	3_1	0	0.0219262689971467	5.59271932977341	2.04525690828684e-06	0.511784511784722	1
ENSG00000072756.16	TRNT1	3	3129338	3_3	0	0.0197399994850931	6.83682343218263	2.2509280155938e-06	-0.736196319018489	1
ENSG00000175928.5	LRRN1	3	3799747	3_3	0	0.0159728797551909	4.84424023554229	1.29053266153368e-06	-0.200000000000094	1
ENSG00000170364.12	SETMAR	3	4301055	3_3	0	0.0161728198950468	4.96121453977185	1.33823955855726e-06	-0.155282366043605	2
ENSG00000144455.13	SUMF1	3	4445665	3_4	0	0.0241282971407433	9.89492928640285	3.98198365510234e-06	-1.14985221920252	2
ENSG00000196277.15	GRM7	3	6769634	3_5	0	0.0199340118711471	5.35208727722909	1.77941810497023e-06	0.413716814159589	1
ENSG00000125046.14	SSUH2	3	8744602	3_7	0	0.0197730724337208	6.53613865253684	2.15553718520695e-06	-0.663529411765099	1
ENSG00000180914.10	OXTR	3	8769708	3_7	0	0.0670319214354255	18.1248149516082	2.02635417360413e-05	-1.89966555183866	1
ENSG00000070950.9	RAD18	3	8959911	3_7	0	0.0196009865171533	6.45382191895008	2.10986667807677e-06	0.717007366925248	2
ENSG00000134077.15	THUMPD3	3	9362987	3_7	0	0.0234521437768381	8.14432788874577	3.18564885855827e-06	0.935386313235191	3
ENSG00000168137.15	SETD5	3	9397385	3_7	0	0.0427065976712074	13.8180097387391	9.84239008838261e-06	1.51301115241685	1
ENSG00000163719.19	MTMR14	3	9649842	3_8	0	0.0186077341379394	4.71040872272592	1.46188156834923e-06	0.132701421800944	1
ENSG00000134072.10	CAMK1	3	9769618	3_8	0	0.0195266297966412	5.1642145201259	1.68186709016358e-06	0.267825080865657	2
ENSG00000171148.13	TADA3	3	9635215	3_8	0	0.0475044188549278	13.5774841740328	1.07575511649917e-05	-1.54266211604098	1
ENSG00000241553.12	ARPC4	3	9792302	3_8	0	0.0199940375160075	5.38698045206032	1.79641224972052e-06	0.357721859337056	2
ENSG00000214021.15	TTLL3	3	9808579	3_8	0	0.0188682827758503	4.84130418595511	1.52354347923526e-06	-0.24862888482634	1
ENSG00000156990.14	RPUSD3	3	9843931	3_8	0	0.0186256870903916	4.71948455192542	1.46611142138699e-06	0.111940298507424	1
ENSG00000171135.13	JAGN1	3	9890513	3_8	0	0.0196776043937631	5.23675816253008	1.71867931064057e-06	-0.544552841961713	2
ENSG00000163701.18	IL17RE	3	9902449	3_8	0	0.0194492787143791	5.12684534443046	1.6630826096927e-06	0.45710752675122	2
ENSG00000163702.18	IL17RC	3	9917083	3_8	0	0.0190899685918225	4.95127241584859	1.57645704268237e-06	0.383999999999994	1
ENSG00000125037.12	EMC3	3	10010880	3_8	0	0.0218464956290946	6.22183416311646	2.26704593040805e-06	-0.673511293634329	1
ENSG00000144554.10	FANCD2	3	10025967	3_8	0	0.0485433931362713	13.7834685921474	1.11596032931944e-05	2.10810810810791	1
ENSG00000254999.3	BRK1	3	10115521	3_8	0	0.0190198369280123	4.91663049375871	1.55967627177116e-06	-0.454125534033164	2
ENSG00000134070.4	IRAK2	3	10164461	3_8	0	0.0242909424729572	7.22204576267864	2.92593522288125e-06	-1.32608695652151	1
ENSG00000157017.15	GHRL	3	10273419	3_8	0	0.0412884205793681	12.2432404573672	8.4311099831231e-06	-1.70848536498001	2
ENSG00000157020.17	SEC13	3	10327264	3_8	0	0.0185523005123835	4.68232293688532	1.44883603617797e-06	0.0714285714285726	1
ENSG00000157087.17	ATP2B2	3	10708383	3_8	0	0.0324346397212938	9.95428181245932	5.38491826261063e-06	-1.25825825825844	1
ENSG00000157103.10	SLC6A1	3	10992142	3_9	0	0.0123706408675686	4.9711015522183	1.02566359255309e-06	0.257812500000095	1
ENSG00000197548.12	ATG7	3	11272224	3_9	0	0.0170413855804175	7.98130747082795	2.26850139343606e-06	-0.871512853315648	3
ENSG00000144559.10	TAMM41	3	11808333	3_9	0	0.0151216772620167	6.85747072769892	1.72951380452641e-06	0.743081529176573	2
ENSG00000132170.19	PPARG	3	12288284	3_9	0	0.0131864206311346	5.57081057435318	1.22519558166342e-06	0.343589743589891	1
ENSG00000154743.17	TSEN2	3	12484699	3_9	0	0.0129042045767773	5.36760834393078	1.15523985786646e-06	0.382513661202392	1
ENSG00000075975.15	MKRN2	3	12555749	3_9	0	0.0129526379984316	5.40279438505541	1.16717714111082e-06	-0.529944402453104	2
ENSG00000225526.4	MKRN2OS	3	12561203	3_9	0	0.0126079831661262	5.14954182207097	1.08286499667985e-06	-0.447057676744019	2
ENSG00000132155.11	RAF1	3	12655999	3_9	0	0.0129132095433755	5.37413967808476	1.15745270407921e-06	-0.512000000000131	1
ENSG00000144712.11	CAND2	3	12812626	3_9	0	0.0414278284207094	16.3735437132527	1.13134472970899e-05	1.69246031746067	1
ENSG00000144713.12	RPL32	3	12841494	3_9	0	0.0127275339303611	5.23815609507482	1.11194371687364e-06	0.360412428456298	2
ENSG00000131379.9	C3orf20	3	14673350	3_10	0	0.012868161393309	5.78451873352109	1.24149174651115e-06	0.496345022304979	2
ENSG00000144711.13	IQSEC1	3	13073191	3_10	0	0.0798739399763777	23.100959860237	3.07747999611935e-05	2.41572009237902	2
ENSG00000163517.14	HDAC11	3	13479647	3_10	0	0.015593719714363	7.58960883279448	1.97391852294562e-06	-0.863970588235402	1
ENSG00000163520.13	FBLN2	3	13553938	3_10	0	0.0120733473774599	5.18591396484633	1.04427074015061e-06	-0.717770034843062	1
ENSG00000163528.12	CHCHD4	3	14124429	3_10	0	0.014699355770514	7.0343921043439	1.72458648983514e-06	1.05852627183868	2
ENSG00000170876.7	TMEM43	3	14127579	3_10	0	0.0121903691759652	5.27643558835357	1.07279713386646e-06	0.435185185185252	1
ENSG00000154767.14	XPC	3	14181071	3_10	0	0.018248587830451	9.06842110422062	2.76007603789191e-06	-1.36799999999978	1
ENSG00000170860.3	LSM3	3	14178595	3_10	0	0.0168125104199366	8.29723602732389	2.32662353296623e-06	-1.25203252032486	1
ENSG00000131389.16	SLC6A6	3	14315607	3_10	0	0.0115092869690996	4.73676017012061	9.09263840781212e-07	0.135956181116546	2
ENSG00000144596.12	GRIP2	3	14555907	3_10	0	0.0128311318894814	5.75745340343532	1.23212709053192e-06	0.482517482517451	1
ENSG00000154781.15	CCDC174	3	14660765	3_10	0	0.0130104431474903	5.8877866482499	1.27762752391894e-06	-0.538461538461288	1
ENSG00000131381.12	RBSN	3	15099772	3_11	0	0.0230063769494842	5.47404780221729	2.10047212464444e-06	0.505149814967896	2
ENSG00000131375.9	CAPN7	3	15206289	3_11	0	0.0231504979788553	5.53293863345046	2.13636914206557e-06	0.511764705882273	1
ENSG00000131370.15	SH3BP5	3	15341039	3_11	0	0.0254574016372472	6.42916933551919	2.72978878142979e-06	-0.728682170542902	1
ENSG00000206561.12	COLQ	3	15480770	3_11	0	0.0224032882997788	5.22358319225191	1.95182280991208e-06	0.325396825396808	1
ENSG00000131373.14	HACL1	3	15601668	3_11	0	0.0389219937975112	10.4471709461573	6.78193910248801e-06	1.32900432900406	1
ENSG00000206560.11	ANKRD28	3	15859466	3_11	0	0.0261380116873098	6.67825720046812	2.91135922005265e-06	-0.880952380952628	1
ENSG00000154813.9	DPH3	3	16264511	3_12	0	0.0670621170568316	17.5779049472609	1.96609489999011e-05	-1.94444444444521	1
ENSG00000154814.13	OXNAD1	3	16265068	3_12	0	0.0200409332503309	6.11169593866819	2.04286555953713e-06	-0.579288025889713	1
ENSG00000131378.13	RFTN1	3	16513716	3_12	0	0.0228020888104502	7.3280801780412	2.78692287855955e-06	0.774372514495024	2
ENSG00000182568.16	SATB1	3	18440698	3_13	0	0.0204087051396565	11.338962125584	3.8596583319842e-06	1.38235294117701	1
ENSG00000163576.17	EFHB	3	19946945	3_14	0	0.0151404204412227	5.42259725895127	1.36932138672622e-06	0.460247965499809	2
ENSG00000144566.10	RAB5A	3	19946616	3_14	0	0.0164230980585912	6.18718370500398	1.69475998955581e-06	-0.70460704607024	1
ENSG00000183977.13	PP2D1	3	20012089	3_14	0	0.028593556447679	11.4138029322584	5.44325463959529e-06	1.33333333333329	1
ENSG00000114166.7	KAT2B	3	20039856	3_14	0	0.0141310283779307	4.77419996217607	1.12521232128735e-06	0.237499999999945	1
ENSG00000182247.9	UBE2E2	3	23203514	3_17	0	0.0168548241015997	5.72542352994104	1.60950358597522e-06	0.37650602409651	1
ENSG00000170142.11	UBE2E1	3	23805720	3_18	0	0.0248690211819835	10.5616549114474	4.38077321596453e-06	1.1294964028775	1
ENSG00000077092.18	RARB	3	25174821	3_18	0	0.0842874733262617	22.197326929765	3.12049735895205e-05	-2.62032085561529	1
ENSG00000077097.15	TOP2B	3	25664786	3_19	0	0.0246883617531363	5.46258943259329	2.24931841187389e-06	-0.474820143884951	1
ENSG00000151093.7	OXSM	3	25782726	3_19	0	0.0273773066181273	6.43869489267788	2.94000907812954e-06	-0.705776173285007	1
ENSG00000163491.16	NEK10	3	27369070	3_20	0	0.0234397647718381	7.74123739412942	3.02638196643178e-06	1.07746478873254	1
ENSG00000033867.16	SLC4A7	3	27484217	3_20	0	0.0242916241715396	8.07798828186986	3.27280309897566e-06	-1.08196721311533	1
ENSG00000163512.13	AZI2	3	28349407	3_21	0	0.0186582719419096	5.86618032287097	1.82552141909044e-06	-0.559094368919216	2
ENSG00000144642.21	RBMS3	3	28575079	3_21	0	0.0172845527593838	5.14649830559751	1.48364530395416e-06	-0.453531598512854	1
ENSG00000163527.9	STT3B	3	31533670	3_23	0	0.0197736964643833	4.6840903495971	1.54480345555448e-06	0.1448275862069	1
ENSG00000197385.5	ZNF860	3	31981925	3_23	0	0.0203124546320194	4.9372758546126	1.67266860921299e-06	-0.235555555555643	1
ENSG00000144645.13	OSBPL10	3	32078058	3_23	0	0.0618150073177658	15.4949598882759	1.59751331601358e-05	1.76097560975722	1
ENSG00000170293.8	CMTM8	3	32238447	3_23	0	0.0344295657787567	9.92103543082708	5.69703190551623e-06	1.1280264714702	2
ENSG00000153551.13	CMTM7	3	32392093	3_24	0	0.0136948130967757	4.67522859063004	1.06787167025336e-06	0.0329218106996016	1
ENSG00000091317.7	CMTM6	3	32503449	3_24	0	0.0176453114486476	6.76527713703801	1.99101726436364e-06	-0.511999999999941	1
ENSG00000144635.8	DYNC1LI1	3	32570942	3_24	0	0.0158523081264764	6.14825605389352	1.6255658122787e-06	0.689497716894867	1
ENSG00000182973.18	CNOT10	3	32684690	3_24	0	0.016618274914506	6.41295093475486	1.77747688588479e-06	0.613588110403477	1
ENSG00000188167.8	TMPPE	3	33097052	3_24	0	0.0221483674828068	9.04408449468557	3.34092277688762e-06	1.37732597132815	2
ENSG00000170266.15	GLB1	3	33097052	3_24	0	0.112674613163449	23.92447222551	4.49602323856934e-05	-2.58115183246097	1
ENSG00000170275.14	CRTAP	3	33113772	3_24	0	0.0711651230918166	19.357660651803	2.29763047359804e-05	2.16912974110219	2
ENSG00000173705.8	SUSD5	3	33218930	3_25	0	0.0225064975755542	8.44505034730434	3.17008031033971e-06	-0.840402569721205	2
ENSG00000153558.13	FBXL2	3	33392636	3_25	0	0.0169234548527053	5.76028875507426	1.62589833856006e-06	0.718918918918838	1
ENSG00000153560.11	UBP1	3	33440884	3_25	0	0.0272060535474513	10.2345889344441	4.64404113926045e-06	1.515593426714	2
ENSG00000144681.10	STAC	3	36380068	3_26	0	0.0190122532485084	4.941242371528	1.56685877094836e-06	-0.623300970874057	1
ENSG00000163673.7	DCLK3	3	36764355	3_27	0	0.0277182890752394	6.82680131921147	3.15604937580481e-06	-0.671327827381475	2
ENSG00000168016.13	TRANK1	3	36943824	3_27	0	0.0552859223689171	13.3836203350971	1.23409409220148e-05	1.51141552511473	1
ENSG00000178567.7	EPM2AIP1	3	36993455	3_27	0	0.0306019071814443	7.76245644325482	3.96193891583115e-06	-1.04482362582372	2
ENSG00000076242.14	MLH1	3	36988891	3_27	0	0.0269558173977453	6.56329930096313	2.95076634060262e-06	-0.614173228346236	1
ENSG00000093167.17	LRRFIP2	3	37183476	3_27	0	0.0240236625957307	5.47624206008376	2.19422905655722e-06	0.645161290322472	1
ENSG00000144674.16	GOLGA4	3	37243088	3_27	0	0.0238088970300115	5.39152674914665	2.14097278391156e-06	0.46531791907488	1
ENSG00000198590.11	C3orf35	3	37210779	3_27	0	0.0233565659131126	5.21060538341388	2.02981883824951e-06	0.337615836562406	2
ENSG00000144668.11	ITGA9	3	37451252	3_27	0	0.0247265463920172	5.74833778243828	2.37064130717757e-06	-0.536941004130686	2
ENSG00000144677.14	CTDSPL	3	37862772	3_27	0	0.0253027488243321	5.96574484618003	2.51763336045744e-06	-0.616766467065878	1
ENSG00000136059.14	VILL	3	37987360	3_27	0	0.0359307961625792	9.28267748864126	5.56288661352856e-06	1.15337423312831	1
ENSG00000187091.13	PLCD1	3	38029646	3_27	0	0.022211735984198	4.73672307448635	1.75477162567756e-06	0.0438799076212246	1
ENSG00000008226.19	DLEC1	3	38039461	3_27	0	0.0220772253875693	4.67946317029924	1.72306091204573e-06	0.0610687022900861	1
ENSG00000172936.12	MYD88	3	38137763	3_27	0	0.0374285911575799	9.66998783307944	6.03655988630356e-06	-1.28476821192015	1
ENSG00000172940.11	SLC22A13	3	38266019	3_27	0	0.0233457974595143	5.206257407427	2.02719000209962e-06	-0.398119122257096	1
ENSG00000093217.9	XYLB	3	38346523	3_28	0	0.0267382094357596	9.3831289698314	4.18446666040821e-06	-1.07918552036186	1
ENSG00000114739.13	ACVR2B	3	38454702	3_28	0	0.0164454389718854	4.80314872482602	1.31744232078015e-06	0.206349206349285	1
ENSG00000168356.11	SCN11A	3	38950616	3_28	0	0.0199868610115794	6.63860067708658	2.21299913345075e-06	-0.992307692307725	1
ENSG00000114742.13	WDR48	3	39051835	3_28	0	0.0224129592782103	7.71812819870014	2.88516925499062e-06	-1.17293233082713	1
ENSG00000114745.13	GORASP1	3	39107217	3_28	0	0.0341036088314088	11.6844412576381	6.64612328942516e-06	-1.29238329238393	1
ENSG00000168026.18	TTC21A	3	39107217	3_28	0	0.0510190490789015	15.5129685764432	1.32004087122607e-05	-1.92048343316047	3
ENSG00000168334.8	XIRP1	3	39192679	3_28	0	0.0435388974664258	14.0026883758931	1.0168314182703e-05	-1.65775401069474	1
ENSG00000168329.13	CX3CR1	3	39281672	3_28	0	0.016926799371596	5.07450116962935	1.43261109143628e-06	0.395348837209365	1
ENSG00000144659.10	SLC25A38	3	39383433	3_28	0	0.0163338041323301	4.73909099620311	1.29104831958355e-06	-0.00646551724137666	1
ENSG00000168028.13	RPSA	3	39407090	3_28	0	0.0717107291090461	18.7746545464107	2.24551623045446e-05	-2.30645161290303	1
ENSG00000168032.8	ENTPD3	3	40387447	3_29	0	0.0131479260938795	4.67128917949319	1.02436354212378e-06	-0.00746268656716394	1
ENSG00000188846.13	RPL14	3	40457354	3_29	0	0.0195336333142351	8.39388675551272	2.73467828549461e-06	-0.921411320872521	2
ENSG00000168036.16	CTNNB1	3	41195090	3_30	0	0.20590419497126	30.5113413571261	0.000104781980079596	3.40322580645198	1
ENSG00000168038.10	ULK4	3	41959421	3_30	0	0.0329719001287884	12.6834479822856	6.97495505379861e-06	-2.19466514453212	2
ENSG00000008324.11	SS18L2	3	42583724	3_31	0	0.0196250224800122	6.84144750453889	2.23933087166468e-06	0.719696969696622	1
ENSG00000114857.17	NKTR	3	42600359	3_31	0	0.0186167951973067	6.34488965032243	1.9701037605211e-06	0.634408602150707	1
ENSG00000114853.13	ZBTB47	3	42653821	3_31	0	0.0207205443500281	7.3530896425664	2.54115482843587e-06	0.801075268817122	1
ENSG00000010282.14	HHATL	3	42702091	3_31	0	0.0156932947865807	4.73784431805823	1.24009519382581e-06	-0.136452241715457	1
ENSG00000244607.5	CCDC13	3	42749631	3_31	0	0.0157783618299294	4.78867154362663	1.26019300999095e-06	0.22011753763608	2
ENSG00000181061.13	HIGD1A	3	42800848	3_31	0	0.153001848583207	26.5635114035301	6.77863527127976e-05	2.71124047270299	2
ENSG00000144648.15	ACKR2	3	42804792	3_31	0	0.0172111335734427	5.60611249045761	1.60927916508517e-06	-0.544473474088918	2
ENSG00000180432.5	CYP8B1	3	42876414	3_31	0	0.0194287341922833	6.74679254160138	2.18626080259607e-06	-0.877862595419921	1
ENSG00000182983.14	ZNF662	3	42905991	3_31	0	0.015758186971265	4.7766422402182	1.25542007632471e-06	0.424050632911265	1
ENSG00000144649.8	FAM198A	3	42979515	3_31	0	0.0160840824603402	4.96911574349896	1.333016451347e-06	-0.528301886792421	1
ENSG00000144647.5	POMGNT2	3	43106046	3_31	0	0.0385695761999775	13.2262206651059	8.50825968244774e-06	1.64516129032249	1
ENSG00000011198.7	ABHD5	3	43689274	3_31	0	0.0407692290260245	13.7528757425295	9.35160433166506e-06	-1.43513308366534	3
ENSG00000160746.12	ANO10	3	43710493	3_31	0	0.0316931379084925	11.3652681980133	6.00765569269042e-06	1.34815950920258	1
ENSG00000179152.19	TCAIM	3	44338372	3_31	0	0.0388578334856212	13.2968911647114	8.61764902771625e-06	1.68208092485512	1
ENSG00000225873.3	LINC00694	3	44439661	3_31	0	0.0441138132903653	14.5024183071549	1.06702632463367e-05	-1.77586206896577	1
ENSG00000185219.16	ZNF445	3	44475771	3_31	0	0.018674549498263	6.37404982317681	1.98529794564955e-06	0.696969696969418	1
ENSG00000178917.15	ZNF852	3	44510929	3_31	0	0.018939995521682	6.50691761668289	2.05548960955231e-06	-0.826771653543446	1
ENSG00000144792.9	ZNF660	3	44578138	3_31	0	0.0409784745837334	13.8015082132284	9.43283942713891e-06	1.64236767638906	2
ENSG00000186448.14	ZNF197	3	44584405	3_31	0	0.0156887840557662	4.73514159387194	1.23903153826465e-06	0.0526315789473504	1
ENSG00000196653.11	ZNF502	3	44711871	3_31	0	0.0184864820345158	6.2787731798933	1.93592787479189e-06	-0.842192291584242	3
ENSG00000186446.11	ZNF501	3	44713292	3_31	0	0.0168339974171172	5.39769223816954	1.51549839377787e-06	-0.600702637413258	3
ENSG00000163807.5	KIAA1143	3	44761331	3_31	0	0.0455269237121507	14.8024745284082	1.1239907410409e-05	1.78643553664024	2
ENSG00000163808.16	KIF15	3	44761638	3_31	0	0.0175130703402352	5.76972991963694	1.68530256561805e-06	0.577702702702603	1
ENSG00000169964.7	TMEM42	3	44861942	3_31	0	0.0164734650952314	5.19406742684686	1.42709422516871e-06	0.420875420875466	1
ENSG00000075914.12	EXOSC7	3	44975034	3_31	0	0.0156588151651913	4.71716515463623	1.23196986607285e-06	-0.0999559846370959	2
ENSG00000163815.5	CLEC3B	3	45002501	3_31	0	0.0155839720985689	4.67212176812947	1.2143738892147e-06	0.0480000000000028	1
ENSG00000283473.2	RP11-509I21.2	3	46612564	3_33	0	0.004932497121658	4.75516718147635	3.91194496649844e-07	0.259956210140465	2
ENSG00000163825.3	RTP3	3	46501835	3_33	0	0.0064789020633389	7.41000465418402	8.0071875583074e-07	0.589403973509984	1
ENSG00000144791.9	LIMD1	3	45555978	3_33	0	0.0156678172325677	15.465404022703	4.04138171782324e-06	-1.75421883415542	2
ENSG00000163817.15	SLC6A20	3	45793584	3_33	0	0.0049475922401433	4.79379603285519	3.95579299380958e-07	0.148409893992967	1
ENSG00000163818.16	LZTFL1	3	45916204	3_33	0	0.0169586320923756	16.3453156865188	4.62321655788996e-06	1.63592233009637	1
ENSG00000172215.5	CXCR6	3	45940684	3_33	0	0.0180640645906132	16.9406687587124	5.10394673958944e-06	-1.67774086378696	1
ENSG00000163820.14	FYCO1	3	45965804	3_33	0	0.00564030001874449	5.93439588889688	5.58262975855735e-07	-0.857425135291291	2
ENSG00000163823.3	CCR1	3	46208231	3_33	0	0.0503001036903437	26.0365521599025	2.1843008712613e-05	-2.73585926837399	2
ENSG00000121807.5	CCR2	3	46352928	3_33	0	0.171893015943372	36.9099774183752	0.000105818625629139	-3.83088235294083	1
ENSG00000160791.13	CCR5	3	46370817	3_33	0	0.0201465052125381	18.0249535839473	6.0566709697742e-06	-1.70768643025109	2
ENSG00000121797.9	CCRL2	3	46407900	3_33	0	0.0126833278299782	13.1165524282269	2.77468076198439e-06	-2.08370044052824	1
ENSG00000241186.9	TDGF1	3	46574146	3_33	0	0.0206041686975199	17.9763094796623	6.17754245672379e-06	1.96831476732678	2
ENSG00000163827.12	LRRC2	3	46582029	3_33	0	0.00512538290198328	5.11261674700846	4.37048525768643e-07	-0.382575757575726	1
ENSG00000178038.16	ALS2CL	3	46560741	3_33	0	0.00825556967390984	8.91552338088271	1.22759184832879e-06	0.915281089350125	2
ENSG00000261603.1	PRSS46	3	46740510	3_33	0	0.024140147762993	16.7397381027956	6.73982606393398e-06	-1.02424889863911	4
ENSG00000188086.13	PRSS45	3	46744963	3_33	0	0.165927434176158	33.0252821155336	9.13955055185258e-05	-2.52554223457702	3
ENSG00000181585.3	TMIE	3	46701258	3_33	0	0.00652486793986495	12.2211140934753	1.32997240585668e-06	2.29988220131559	2
ENSG00000178055.11	PRSS42	3	46834226	3_33	0	0.00520202605341102	5.1468305303567	4.46552471127755e-07	0.485596707818892	1
ENSG00000160801.13	PTH1R	3	46877309	3_33	0	0.00557819417593097	5.73038281538983	5.3313521434799e-07	0.190529139854403	2
ENSG00000160796.16	NBEAL2	3	46979634	3_33	0	0.0237015904982847	23.6652844357523	9.35511918077341e-06	3.41917014304841	2
ENSG00000160799.11	CCDC12	3	46982458	3_33	0	0.00581564060482709	6.05997818181836	5.87798842146023e-07	-0.102362204724417	1
ENSG00000181555.20	SETD2	3	47163449	3_33	0	0.00495878276085193	5.24436202098164	4.33738378860022e-07	-0.549439207576712	2
ENSG00000076201.14	PTPN23	3	47380662	3_33	0	0.00590837520005527	7.9318233535212	7.81629974701267e-07	1.37301587301619	1
ENSG00000114650.18	SCAP	3	47529663	3_33	0	0.00695915371208999	8.16961022521979	9.48239126793646e-07	1.02574257425695	1
ENSG00000173473.10	SMARCC1	3	47783493	3_34	0	0.008299716418667	6.20407268945583	8.58816217677337e-07	0.962121212121796	1
ENSG00000164045.11	CDC25A	3	48188134	3_34	0	0.0104077982370826	7.29747433097694	1.26675184677514e-06	0.425373134328365	1
ENSG00000172113.8	NME6	3	48301800	3_34	0	0.00859089303488647	5.80961982357151	8.32426947273193e-07	-0.163202169135239	2
ENSG00000164049.14	FBXW12	3	48370245	3_34	0	0.00951419638377515	7.09706866093071	1.12618885183099e-06	1.24409448818878	1
ENSG00000164053.19	ATRIP	3	48446788	3_34	0	0.0257740693159105	12.2060196942555	5.24707369733492e-06	0.128834355828228	1
ENSG00000213689.11	TREX1	3	48465783	3_34	0	0.100381251185548	31.7459746723343	5.31497682958393e-05	3.25966850828746	1
ENSG00000164054.15	SHISA5	3	48454902	3_34	0	0.0133636765114374	9.47104453324364	2.11097912450065e-06	-1.33064516129047	1
ENSG00000114268.11	PFKFB4	3	48562408	3_34	0	0.0302253032836417	31.3684525207993	1.58133494167432e-05	4.41322314049909	1
ENSG00000145040.3	UCN2	3	48562712	3_34	0	0.0184337282142785	12.3591150607158	3.79979932281854e-06	-1.37185432219224	2
ENSG00000213672.7	NCKIPSD	3	48685869	3_34	0	0.0129446130079495	18.3749032624781	3.9671099586585e-06	-1.10687022900778	1
ENSG00000068745.14	IP6K2	3	48694528	3_34	0	0.00784628873282045	5.59087757274442	7.31651678796522e-07	-1.22846441947636	1
ENSG00000114302.15	PRKAR2A	3	48846714	3_34	0	0.0114932510047706	24.083855425464	4.61667187430098e-06	2.58036978167475	2
ENSG00000177479.19	ARIH2	3	48919714	3_34	0	0.0145161414123004	17.2056721846363	4.16565155904839e-06	-0.699999999999754	1
ENSG00000178467.17	P4HTM	3	48993395	3_34	0	0.0271115156608645	17.8839328255511	8.0868042910382e-06	1.84561371601631	2
ENSG00000178252.17	WDR6	3	49007280	3_34	0	0.00780579510598634	36.4724439516521	4.74834338778069e-06	4.89670560499073	2
ENSG00000178057.14	NDUFAF3	3	49017259	3_34	0	0.0380933176224898	26.5492182609085	1.68678853818836e-05	4.29251700680085	1
ENSG00000178149.16	DALRD3	3	49023895	3_34	0	0.0381913180310223	35.5487486538299	2.2643787471743e-05	5.66383543843837	2
ENSG00000198218.10	QRICH1	3	49088219	3_34	0	0.0484539538655564	29.2726847638286	2.36565758304706e-05	-4.43835616438175	1
ENSG00000172046.18	USP19	3	49119040	3_34	1	0.0614750160491167	56.3708671789099	5.77980880385295e-05	7.11917098445398	1
ENSG00000177352.9	CCDC71	3	49165349	3_34	0	0.00822707826773883	13.9666279430551	1.91644914228368e-06	1.2047244094489	1
ENSG00000185909.14	KLHDC8B	3	49171432	3_34	0	0.00781435598095392	27.2103046690178	3.54639169794882e-06	3.75249316752492	2
ENSG00000173421.16	CCDC36	3	49199006	3_34	0	0.0122979554172492	14.3418261673168	2.94169386072685e-06	3.62589928057527	1
ENSG00000188315.7	C3orf62	3	49277527	3_34	1	0.0413353666023604	55.6154589244278	3.83422349917397e-05	-7.05102040815835	1
ENSG00000114316.12	USP4	3	49341400	3_35	0	0.011217302137986	57.9549072012583	1.08427323657864e-05	8.09375000000048	1
ENSG00000233276.3	GPX1	3	49359318	3_35	0	0.00806489139366306	19.3010633544999	2.59621027963794e-06	-3.56028368794301	1
ENSG00000145022.4	TCTA	3	49393996	3_35	0	0.00871486842658986	6.30003805232619	9.15722979944497e-07	-0.838801193810539	2
ENSG00000145020.15	AMT	3	49422917	3_35	0	0.00808248879428097	18.657415658092	2.51510837745002e-06	3.45390070921952	1
ENSG00000145029.13	NICN1	3	49429438	3_35	0	0.00806910624558332	18.9223612729856	2.54660078938293e-06	3.49645390070912	1
ENSG00000173402.11	DAG1	3	49470414	3_35	0	0.0215763243961667	56.9785815326226	2.05045008719799e-05	8.16666666666722	1
ENSG00000164062.12	APEH	3	49673881	3_35	0	0.0547645430061589	93.5146767777781	8.54160237854409e-05	10.1382113821143	1
ENSG00000173531.15	MST1	3	49684923	3_35	0	0.00819196648764364	10.3480663393944	1.4138634798978e-06	2.61542704654314	3
ENSG00000164068.15	RNF123	3	49696796	3_35	0	0.00820096237858936	44.4593928332396	6.08118831830017e-06	-7.55645161290265	1
ENSG00000182179.12	UBA7	3	49816363	3_35	0	0.00989137636542159	12.1595797019957	2.00602063608553e-06	2.06134969325142	1
ENSG00000164078.12	MST1R	3	49903379	3_35	0	0.00854715919746529	27.9706599561041	3.98735232755123e-06	-5.94411340709644	2
ENSG00000004534.14	RBM6	3	49940636	3_35	0	0.00818399867146857	27.3205463663287	3.72919450882849e-06	5.83739837398496	1
ENSG00000012171.19	SEMA3B	3	50267465	3_35	0	0.306045602902541	25.6332307424521	0.000130842729904994	-2.60776699029124	1
ENSG00000179564.3	LSMEM2	3	50278688	3_35	0	0.0447898351882954	22.3175401747814	1.66719306542459e-05	2.05102040816415	1
ENSG00000243477.5	NAT6	3	50295266	3_35	0	0.0105809723057636	6.10798118919854	1.07791216717038e-06	-0.763954427224625	2
ENSG00000186792.16	HYAL3	3	50295266	3_35	0	0.0105904626276571	6.14509420862683	1.08543440398777e-06	0.717101928444676	2
ENSG00000114378.16	HYAL1	3	50296196	3_35	0	0.0108131992627856	7.01000202469786	1.26424852353501e-06	0.403409090908855	1
ENSG00000114735.9	HEMK1	3	50569633	3_35	0	0.0112214767430744	7.27502731795464	1.36158496678718e-06	0.417112299465047	1
ENSG00000114738.10	MAPKAPK3	3	50611291	3_35	0	0.0163941509216762	20.3611772272845	5.56739350546389e-06	-3.35764966472524	2
ENSG00000114737.15	CISH	3	50612068	3_35	0	0.00891450408117767	8.33014670584733	1.23853973357714e-06	1.90957446808507	1
ENSG00000145050.15	MANF	3	51384757	3_35	0	0.0100280045681379	6.55311876845809	1.09603057100335e-06	-0.690021231422307	1
ENSG00000259956.1	RBM15B	3	51391456	3_35	0	0.015885203438217	10.5529973637308	2.79594559443987e-06	1.14350797266519	1
ENSG00000164082.14	GRM2	3	51702328	3_35	0	0.0177602627189783	10.6307320574689	3.14900002060998e-06	0.606141397626859	2
ENSG00000114767.6	RRP9	3	51941930	3_36	0	0.0326123025109896	14.1329762437335	7.68732419302611e-06	1.84435797665361	1
ENSG00000041880.14	PARP3	3	51941930	3_36	0	0.0326123025109897	14.1329762437335	7.68732419302613e-06	-1.84435797665361	1
ENSG00000248487.8	ABHD14A	3	51972037	3_36	0	0.0176010905554961	8.31400763805767	2.44067583962739e-06	1.13805453757638	2
ENSG00000114779.19	ABHD14B	3	51977896	3_36	0	0.0168309755598528	7.8931382935252	2.21574157661092e-06	1.10734524841576	2
ENSG00000164086.9	DUSP7	3	52046825	3_36	0	0.0152580744570574	6.9705857026903	1.77389988926978e-06	-0.74772727272769	1
ENSG00000164087.7	POC1A	3	52154345	3_36	0	0.0215066429554268	10.2010883112588	3.65914178606369e-06	-1.42148760330614	1
ENSG00000239732.3	TLR9	3	52226766	3_36	0	0.0163351685232035	7.61192170359297	2.07385332511002e-06	-0.803468208092875	1
ENSG00000247596.8	TWF2	3	52238012	3_36	0	0.012395893334946	5.01893094376389	1.03764585676997e-06	-0.153439153439253	1
ENSG00000164088.17	PPM1M	3	52245935	3_36	0	0.0122782028734348	4.92936365954883	1.00945222490914e-06	-0.11290322580646	1
ENSG00000168237.17	GLYCTK	3	52291743	3_36	0	0.0162754850967861	7.57719854443274	2.05685044257225e-06	1.40322580645135	1
ENSG00000164091.11	WDR82	3	52288401	3_36	0	0.0160015204911195	7.41742478184218	1.97958661437339e-06	1.55223880596996	1
ENSG00000114841.17	DNAH1	3	52315396	3_36	0	0.012076507016847	4.77384381068317	9.61545078590439e-07	-0.47118071529388	2
ENSG00000010319.6	SEMA3G	3	52444898	3_36	0	0.0138524970773608	6.06238682443752	1.40065706702055e-06	0.860962566845048	1
ENSG00000114854.7	TNNC1	3	52454501	3_36	0	0.0119453540595027	4.6713463065371	9.3068174802168e-07	-0.14438502673803	1
ENSG00000010322.15	NISCH	3	52455611	3_36	0	0.0119498091661833	4.67484708798242	9.31726580423931e-07	0.122448979591812	1
ENSG00000010327.10	STAB1	3	52495757	3_36	0	0.0124488252142763	5.05891973037704	1.05037956362923e-06	-0.385454545454617	1
ENSG00000168273.7	SMIM4	3	52533601	3_36	0	0.016902167165168	7.93252786041077	2.23621782175585e-06	1.49206349206307	1
ENSG00000168268.10	NT5DC2	3	52532898	3_36	0	0.0129524144847232	5.43119428731033	1.1732921853379e-06	1.07183325066449	3
ENSG00000163938.16	GNL3	3	52683266	3_36	0	0.0130547394337793	5.50509099739528	1.19865117551311e-06	1.24799999999982	1
ENSG00000163939.18	PBRM1	3	52685382	3_36	0	0.015255803779479	6.96892963826382	1.77321452231346e-06	-1.54209752583124	2
ENSG00000016864.18	GLT8D1	3	52706166	3_36	0	0.0143591986721221	6.39968610897193	1.53267115229161e-06	-1.43999999999978	1
ENSG00000114904.12	NEK4	3	52771077	3_36	0	0.01445768098497	6.46390625392773	1.55866862144603e-06	1.45238095238083	1
ENSG00000055957.10	ITIH1	3	52777156	3_36	0	0.0122297418248294	4.89217770131215	9.97882986944559e-07	1.00775193798416	1
ENSG00000055955.15	ITIH4	3	52833204	3_36	0	0.0724090842263646	21.7350963820689	2.62491189452004e-05	-3.02729148250823	2
ENSG00000272573.5	MUSTN1	3	52839968	3_36	0	0.0240357780773322	11.2492547104664	4.50964173918232e-06	-1.39534883720971	1
ENSG00000213533.11	TMEM110	3	52897955	3_36	0	0.127380738322815	27.2336539310899	5.78588479238498e-05	-3.38095238095413	1
ENSG00000163935.13	SFMBT1	3	53048921	3_36	0	0.0804786978951558	22.7538240701718	3.05418572193886e-05	-3.15862068965452	1
ENSG00000163932.13	PRKCD	3	53155654	3_36	0	0.012966605053055	5.44160589428016	1.17682930242519e-06	-0.486301369862935	1
ENSG00000163931.15	TKT	3	53255511	3_36	0	0.0205271135516073	9.76187382400961	3.34211338896056e-06	-1.15748031496091	1
ENSG00000157388.15	CACNA1D	3	53328538	3_36	0	0.0119708859436332	4.69139309085423	9.36673476113962e-07	0.279069767441886	1
ENSG00000272886.5	DCP1A	3	53347519	3_36	0	0.0133948338124988	5.74676148324922	1.28386868969749e-06	0.525503536937825	2
ENSG00000016391.10	CHDH	3	53840345	3_36	0	0.0150630703449565	6.84966410595735	1.72084947991659e-06	-0.679500518450502	2
ENSG00000056736.9	IL17RB	3	53847444	3_36	0	0.0122570589560855	4.91317780031147	1.00440498957833e-06	-0.146153846153888	1
ENSG00000113811.10	SELENOK	3	53891822	3_36	0	0.0608634090164132	20.0718534709162	2.03752927517702e-05	2.11764705882341	1
ENSG00000157445.14	CACNA2D3	3	54122697	3_37	0	0.0258182876011258	9.22078173705635	3.97059217096468e-06	1.03867403314874	1
ENSG00000180376.16	CCDC66	3	56557037	3_39	0	0.0195752414158621	5.11797903578579	1.67095877356819e-06	0.511220999589554	2
ENSG00000163946.13	FAM208A	3	56682894	3_39	0	0.0206916376696636	5.64038604151847	1.94654209330234e-06	0.596774193548065	1
ENSG00000163947.11	ARHGEF3	3	57078950	3_39	0	0.0187456177160652	4.71025254207236	1.4726653017965e-06	0.114101580539375	2
ENSG00000144730.17	IL17RD	3	57160398	3_39	0	0.0215301354091731	6.01469608301661	2.159834900218e-06	0.571766926281167	2
ENSG00000157500.10	APPL1	3	57223701	3_39	0	0.0186807741726888	4.67763219648705	1.45740765424342e-06	-0.0338028169013971	1
ENSG00000239388.8	ASB14	3	57292659	3_39	0	0.0218043634370382	6.13398832960079	2.23072720211429e-06	0.942204043542844	2
ENSG00000174844.14	DNAH12	3	57544056	3_39	0	0.0268907383710623	8.11220275840526	3.63832616690771e-06	-1.01202560241927	3
ENSG00000174840.8	PDE12	3	57556472	3_39	0	0.0189858921810057	4.8301530019232	1.52950888323757e-06	0.368421052631465	1
ENSG00000168374.10	ARF4	3	57598389	3_39	0	0.065364559069405	16.5594386178681	1.8052944671912e-05	-1.8503269608157	2
ENSG00000174839.12	DENND6A	3	57692733	3_39	0	0.0283217696835276	8.60206424540355	4.06334009975861e-06	-1.35587487943384	2
ENSG00000163686.14	ABHD6	3	58237788	3_40	0	0.0357617391150572	15.8056628584033	9.42738949051434e-06	1.87375508890488	2
ENSG00000163684.11	RPP14	3	58306531	3_40	0	0.0135477966888475	6.65271669336945	1.50323820721969e-06	0.934782608695177	1
ENSG00000168297.15	PXK	3	58332534	3_40	0	0.0109705093174933	4.67162007192537	8.54780117865237e-07	-0.0033642381094409	4
ENSG00000168291.12	PDHB	3	58431463	3_40	0	0.0192778860547997	9.96980359236605	3.20557629038086e-06	1.49917738983845	3
ENSG00000168306.12	ACOX2	3	58536675	3_40	0	0.0132539699843359	6.44676023355661	1.42510743752639e-06	0.675675675676103	1
ENSG00000163689.19	C3orf67	3	59049363	3_40	0	0.0163008811257405	8.39143557912902	2.28143159013446e-06	-0.98726114649666	1
ENSG00000144724.19	PTPRG	3	61561600	3_41	0	0.0172586580888517	7.22018855020898	2.07833556590721e-06	-0.786069651741232	1
ENSG00000163630.10	SYNPR	3	63227944	3_42	0	0.0206354105073236	5.18863360456595	1.78577287726725e-06	-0.396341463414705	1
ENSG00000163618.17	CADPS	3	62875367	3_42	0	0.0199863028752859	4.88757067211065	1.62924208644809e-06	-0.24467154418946	2
ENSG00000163632.12	C3orf49	3	63819161	3_43	0	0.0171310737075095	6.02871217836308	1.72253969826539e-06	-0.65110565110534	1
ENSG00000163635.17	ATXN7	3	63865619	3_43	0	0.0267364150157389	10.22387218198	4.55909551387303e-06	1.44383561643744	1
ENSG00000144741.17	SLC25A26	3	66134027	3_45	0	0.0126226207310427	7.68673550843407	1.61827221146492e-06	-1.0287762759184	2
ENSG00000144749.13	LRIG1	3	66501565	3_45	0	0.0209462884561485	12.4499238356388	4.34944536781975e-06	1.36866359446992	1
ENSG00000163376.11	KBTBD8	3	66998338	3_45	0	0.00940140117891408	4.92201353030925	7.71783508288948e-07	-0.26143790849681	1
ENSG00000172340.14	SUCLG2	3	67362521	3_45	0	0.0155568027425281	9.6504552618238	2.503964989639e-06	1.09090909090876	1
ENSG00000183662.10	FAM19A1	3	68003750	3_45	0	0.0111599686127846	6.5306229583652	1.21556360787375e-06	-0.704545454545382	1
ENSG00000163378.13	EOGT	3	68989066	3_46	0	0.0179215473740193	5.57149221457824	1.66535619973554e-06	0.491935483870976	1
ENSG00000144747.15	TMF1	3	69052218	3_46	0	0.0200822051288987	6.64313359363504	2.22507416191699e-06	0.674240241454347	2
ENSG00000163380.15	LMOD3	3	69122652	3_46	0	0.0279074429144692	9.74715306249509	4.53688672999275e-06	1.07738095238048	1
ENSG00000163412.12	EIF4E3	3	71759415	3_48	0	0.0330419010554044	14.4182380608178	7.9457944093068e-06	1.55714285714254	1
ENSG00000172986.12	GXYLT2	3	72934486	3_49	0	0.0181107969163239	5.02171522774168	1.5168748379879e-06	0.445312500000062	1
ENSG00000255423.1	EBLN2	3	73061902	3_49	0	0.0565236407407027	15.8027162906885	1.48977943916828e-05	1.98387096774234	1
ENSG00000113805.8	CNTN3	3	74521451	3_50	0	0.0175806743625018	5.60993151218647	1.64495186736641e-06	0.494949494949574	1
ENSG00000227124.8	ZNF717	3	75781430	3_51	0	0.0176728090441548	6.12479276067405	1.80533203619951e-06	-0.619402985074578	1
ENSG00000114480.12	GBE1	3	81762506	3_54	0	0.0154900785402577	4.67923849514308	1.20889590537158e-06	0.107372243704254	2
ENSG00000206538.8	VGLL3	3	86991242	3_57	0	0.0231163304769915	10.1187405254266	3.90126507324729e-06	-1.39999999999991	1
ENSG00000083937.8	CHMP2B	3	87227372	3_57	0	0.0132677794174546	4.89700936415301	1.08365061708878e-06	0.23723228995065	1
ENSG00000179097.5	HTR1F	3	87990003	3_58	0	0.0259946742892953	10.4992846998582	4.55202038199702e-06	1.35714285714238	1
ENSG00000175105.6	ZNF654	3	88059734	3_58	0	0.014351573826756	4.9053559690045	1.17416779251274e-06	0.221258134490171	1
ENSG00000163320.10	CGGBP1	3	88122078	3_58	0	0.0279723110593106	11.1918394383663	5.22143559710863e-06	-1.45226130653306	1
ENSG00000179021.9	C3orf38	3	88150029	3_58	0	0.0153637450245882	5.54588286113107	1.42111063286441e-06	-0.470930232558077	1
ENSG00000184500.14	PROS1	3	93974610	3_59	0	0.0208715008638605	5.39000669315897	1.87630350672117e-06	-0.388888888889165	1
ENSG00000178750.2	STX19	3	94032097	3_59	0	0.0622036292152843	15.7519964047217	1.63422343306003e-05	2.00689655172413	1
ENSG00000178700.7	DHFR2	3	94062771	3_59	0	0.0382022908451501	11.1039377330557	7.07500139774556e-06	1.49781659388584	1
ENSG00000269028.3	MTRNR2L12	3	96618327	3_61	0	0.0303760198766119	12.3352627997087	6.2494152140231e-06	1.28823529411787	1
ENSG00000080200.9	CRYBG3	3	97822174	3_61	0	0.0150664641683889	5.72634209468375	1.43896005446386e-06	-0.447154471544765	1
ENSG00000080822.16	CLDND1	3	98523270	3_62	0	0.0209964649890128	5.18710631832627	1.81648341656562e-06	-0.514107908938561	2
ENSG00000154165.4	GPR15	3	98531371	3_62	0	0.113786531102581	21.3422654049098	4.05033998748321e-05	-2.32890742647871	2
ENSG00000080819.6	CPOX	3	98594312	3_62	0	0.0265277742018683	7.39278825592268	3.27091444827694e-06	0.774436090225549	1
ENSG00000064225.12	ST3GAL6	3	98733809	3_62	0	0.0229791493464392	6.03763151535808	2.31398562786966e-06	-0.558620689655201	1
ENSG00000057019.15	DCBLD2	3	98901239	3_62	0	0.13059162064666	22.6989139574603	4.94402315096458e-05	-2.31229235880485	1
ENSG00000144810.15	COL8A1	3	99637517	3_62	0	0.0207938530209461	5.0957381590398	1.76726704658839e-06	0.310480503038622	2
ENSG00000184220.11	CMSS1	3	99768814	3_63	0	0.0193355108816984	7.58858906097456	2.44724129568209e-06	0.926089897438988	2
ENSG00000036054.12	TBC1D23	3	100261437	3_63	0	0.0179299799319734	6.87818909552891	2.0569039887111e-06	0.715793336199928	2
ENSG00000114021.11	NIT2	3	100336281	3_63	0	0.0198963808656548	7.85786265147016	2.60758590495946e-06	1.23484848484815	1
ENSG00000154174.7	TOMM70	3	100402296	3_63	0	0.0247444049410801	9.91353146231064	4.09133940823511e-06	-1.45864661654147	1
ENSG00000206535.7	LNP1	3	100402006	3_63	0	0.0334262922036012	12.7564205664879	7.11176078401942e-06	1.65698325403957	2
ENSG00000181458.10	TMEM45A	3	100492450	3_63	0	0.0160011614598566	5.80759978948322	1.54991647223427e-06	0.75999999999974	1
ENSG00000114354.13	TFG	3	100709512	3_63	0	0.0145477659464933	4.91247572634079	1.19194667986449e-06	-0.170403587443864	1
ENSG00000154175.16	ABI3BP	3	100993405	3_64	0	0.0131491654383328	5.73964851230261	1.25876191013806e-06	-0.89944134078184	1
ENSG00000081148.11	IMPG2	3	101320737	3_64	0	0.0189739061833317	11.5223798439374	3.64635579110997e-06	1.98795180722968	1
ENSG00000081154.11	PCNP	3	101574832	3_64	0	0.0147908246333329	8.44900829930008	2.08429040946881e-06	1.85714285714211	1
ENSG00000066422.4	ZBTB11	3	101677685	3_64	0	0.0138443810715508	5.37808011256469	1.2418264841749e-06	-0.0232558139534965	1
ENSG00000114391.12	RPL24	3	101687152	3_64	0	0.0872730839830292	25.2685586191195	3.67807768650285e-05	-3.28387096774217	1
ENSG00000144815.15	NXPE3	3	101779081	3_64	0	0.0343594970598002	14.5933411133544	8.36299116161519e-06	-2.21424769774655	2
ENSG00000144802.11	NFKBIZ	3	101828889	3_64	0	0.0127058999377245	4.95843732040556	1.05077653052274e-06	-0.607692307692215	1
ENSG00000170017.12	ALCAM	3	105366554	3_66	0	0.0177447106453922	7.34430786088575	2.17360137902325e-06	0.827963649415167	2
ENSG00000138483.2	CCDC54	3	107377044	3_67	0	0.0189300926493616	10.7046168399377	3.37974529339255e-06	-1.53225806451627	1
ENSG00000138472.10	GUCA1C	3	108959063	3_67	0	0.0104121970190844	5.08788298379213	8.83567223798567e-07	-0.320707070707284	1
ENSG00000121570.12	DPPA4	3	109337904	3_67	0	0.0156668803740677	8.92477168016997	2.33206014775739e-06	0.950819672131233	1
ENSG00000114487.9	MORC1	3	109142557	3_67	0	0.0176735206096249	10.0583071197802	2.96488647162754e-06	1.18238993710702	1
ENSG00000114446.4	IFT57	3	108221611	3_67	0	0.0130605194942353	7.21502221477598	1.57165866016349e-06	0.65334827192026	2
ENSG00000144821.9	MYH15	3	108529575	3_67	0	0.0121743039294844	6.55521592345632	1.33104042856636e-06	0.684210526315485	1
ENSG00000198919.12	DZIP3	3	108592832	3_67	0	0.0146397101014311	8.28733651614468	2.02352025800761e-06	1.20098039215708	1
ENSG00000163519.13	TRAT1	3	108822296	3_67	0	0.014199292558055	8.00030799280273	1.89466974238791e-06	1.08771929824491	1
ENSG00000172139.14	SLC9C1	3	112293993	3_69	0	0.0188323860032701	9.16710137165338	2.87937007458818e-06	-1.56944444444402	1
ENSG00000176040.13	TMPRSS7	3	112035334	3_69	0	0.0127616580632682	5.50876554452303	1.17252334556293e-06	0.767441860465161	1
ENSG00000177707.10	NECTIN3	3	111070094	3_69	0	0.0245498528594503	11.6658542608896	4.77667337566308e-06	-1.43352601156122	1
ENSG00000153283.12	CD96	3	111292748	3_69	0	0.0117037475749177	4.6963120978255	9.16731179444966e-07	0.182539682539636	1
ENSG00000177494.5	ZBED2	3	111595007	3_69	0	0.027130772099102	12.6096023687712	5.70589335903111e-06	1.38271604938328	1
ENSG00000240891.7	PLCXD2	3	111674240	3_69	0	0.0137482433224159	6.20817834038016	1.42354598149505e-06	0.587301587301434	1
ENSG00000144824.20	PHLDB2	3	111732903	3_69	0	0.0323786259623613	14.2817092379441	7.71256269524146e-06	-1.68750000000014	1
ENSG00000144827.8	ABHD10	3	111978760	3_69	0	0.0136397631039601	6.13375747320992	1.39538333925527e-06	0.525507312372952	2
ENSG00000144834.13	TAGLN3	3	111998904	3_69	0	0.0151116132924737	7.09667439297568	1.7886518519814e-06	0.722580645161365	1
ENSG00000174500.12	GCSAM	3	112133466	3_69	0	0.0252155827359393	11.9183601436051	5.01239882378698e-06	-1.38202247190993	1
ENSG00000091972.18	CD200	3	112332580	3_69	0	0.011714906675499	4.70525836947474	9.19353247869426e-07	0.307086614173209	1
ENSG00000144848.10	ATG3	3	112561859	3_69	0	0.0120048315089336	4.93474642221586	9.88054761546013e-07	-0.275635548466496	2
ENSG00000138459.8	SLC35A5	3	112561371	3_69	0	0.0124843593549555	5.30247502793571	1.10409132744178e-06	-0.376681614349829	1
ENSG00000163606.10	CD200R1	3	112974906	3_69	0	0.135110691644974	28.0401788107005	6.31874168647946e-05	-2.75613971869007	2
ENSG00000163607.15	GTPBP8	3	112989647	3_69	0	0.0119133514320852	4.8629357458089	9.66256859607231e-07	-0.275617483225523	2
[truncated: 8,461 more rows]
