# Supplementary material for: Adjusting for genetic confounders in transcriptome-wide association studies improves discovery of risk genes of complex traits
Source: Nat Genet. 2024 Jan 26;56(2):336–47. doi: 10.1038/s41588-023-01648-9 (PMC10864181; doi:10.1038/s41588-023-01648-9)
Supplement: Supplementary file 5 — cTWAS results of all analyzed genes across all tissues for IBD, SCZ, and SBP. Results are stored separately for each combination of traits and tissues. Column legends for each set of results are the same as in Supplementary Table 1. [file 41588_2023_1648_MOESM5_ESM.zip › IBD_Prostate.csv]

id	genename	chrom	pos	region_tag	cs_index	PIP	tau2	PVE	z	num_eqtl
ENSG00000237330.2	RNF223	1	1074098	1_1	0	0.011095149294829	6.89937425678353	1.27674145504133e-06	-0.662442870420537	2
ENSG00000187642.9	PERM1	1	981454	1_1	0	0.0111899822766416	6.92186679874966	1.29185194054543e-06	-0.657534246575441	1
ENSG00000131591.17	C1orf159	1	1095680	1_1	0	0.0122796586392321	8.15265085644395	1.6697261290921e-06	-1.07467532467472	1
ENSG00000162571.13	TTLL10	1	1173257	1_1	0	0.0343644496638272	21.0766995837951	1.20801438018402e-05	-2.89798304691032	2
ENSG00000078808.16	SDF4	1	1232800	1_1	0	0.0215684601310953	17.8301887970329	6.41409203593753e-06	-3.01355013550116	1
ENSG00000176022.4	B3GALT6	1	1236303	1_1	0	0.0155793660303067	16.5467671279864	4.29955037285299e-06	-3.1435643564354	1
ENSG00000160087.20	UBE2J2	1	1256271	1_1	0	0.0727682660083459	24.0394967411197	2.91761177771497e-05	-2.04630212710032	2
ENSG00000162572.20	SCNN1D	1	1280878	1_1	0	0.0146879681796144	13.3106778889411	3.2607837830756e-06	2.64912280701977	1
ENSG00000131584.18	ACAP3	1	1309988	1_1	1	0.566424876701135	30.2288693112235	0.000285577723575637	-5.34146341463493	1
ENSG00000169972.11	PUSL1	1	1307652	1_1	0	0.0305673493781066	14.5993435307827	7.44305476252039e-06	0.214975845410565	1
ENSG00000127054.20	INTS11	1	1325353	1_1	0	0.00932286349555611	9.4400681459309	1.46785974470473e-06	2.43521594684279	1
ENSG00000169962.4	TAS1R3	1	1331358	1_1	0	0.00932035143042431	5.2418467156164	8.14848200109416e-07	-0.0983050847457367	1
ENSG00000162576.16	MXRA8	1	1361685	1_1	0	0.0143697178818673	19.4770954017688	4.66801818105697e-06	-3.88944723617898	1
ENSG00000175756.13	AURKAIP1	1	1375267	1_1	0	0.0136186238382403	12.1318617395198	2.75562922574611e-06	2.43212237093819	1
ENSG00000221978.11	CCNL2	1	1401298	1_1	0	0.0151084087653097	12.8020674577498	3.22595974102695e-06	-2.45861297539046	1
ENSG00000242485.5	MRPL20	1	1407232	1_1	0	0.0163341212532303	19.8610472001123	5.41075692884508e-06	3.65519176641477	2
ENSG00000235098.8	ANKRD65	1	1419135	1_1	0	0.0521100498201259	31.1832684205585	2.71021177001795e-05	-4.41450292727181	2
ENSG00000179403.11	VWA1	1	1434243	1_1	0	0.00907721465938771	7.01195948107039	1.061578487793e-06	1.69446208920647	2
ENSG00000215915.9	ATAD3C	1	1424900	1_1	0	0.00955819594801977	7.69766034943387	1.22714188437032e-06	-1.88432835820838	1
ENSG00000160072.19	ATAD3B	1	1524911	1_1	0	0.010065105244193	6.89281336362531	1.15711079496087e-06	-1.32108866437287	2
ENSG00000008128.22	CDK11A	1	1724489	1_1	0	0.00869256067207558	6.22590802367134	9.02631606560123e-07	1.29487179487181	1
ENSG00000169885.9	CALML6	1	1914918	1_1	2	0.208908124905559	25.3743492590348	8.84118238805097e-05	-4.75590551181082	1
ENSG00000178821.12	TMEM52	1	1918989	1_1	0	0.0136896670861317	9.18720164136295	2.09766552568377e-06	-0.803921153598118	2
ENSG00000205116.3	TMEM88B	1	1426175	1_1	0	0.01161959526309	9.47158499083034	1.83558190191982e-06	1.86581469648519	1
ENSG00000187730.8	GABRD	1	2016961	1_2	0	0.0125667627009719	6.57348949618642	1.37777878506106e-06	0.710031549494454	2
ENSG00000067606.16	PRKCZ	1	2054074	1_2	0	0.0103893843469289	4.81972733561576	8.35165197343291e-07	0.0416666666666609	1
ENSG00000162585.16	FAAP20	1	2163093	1_2	0	0.0113229235089893	5.62840618789679	1.06292864457991e-06	-0.459503526011115	3
ENSG00000157933.9	SKI	1	2228951	1_2	0	0.0119171785569219	6.22615713091071	1.23752399640602e-06	0.574380165289296	1
ENSG00000116151.13	MORN1	1	2369210	1_2	0	0.0106277892703039	5.01258157833362	8.88514447266158e-07	0.247178360819467	2
ENSG00000157911.9	PEX10	1	2413486	1_2	0	0.0132762848455426	6.95766970698329	1.54063753842109e-06	0.706422018348555	1
ENSG00000149527.17	PLCH2	1	2416137	1_2	0	0.0154613330569982	9.46670831119121	2.44121503999167e-06	-1.47302306630258	2
ENSG00000157873.17	TNFRSF14	1	2555429	1_2	0	0.0136886010081908	13.580052267185	3.10042058735214e-06	-2.77586206896459	1
ENSG00000157870.14	FAM213B	1	2588863	1_2	0	0.0131442702778269	11.8591973309371	2.59987149116735e-06	2.33076923076778	1
ENSG00000142606.15	MMEL1	1	2632557	1_2	0	0.0105780760934262	12.1359042117105	2.14110976556541e-06	2.81347899392093	2
ENSG00000215912.12	TTC34	1	2801395	1_2	0	0.0157069839436053	7.97103743030292	2.08817914391389e-06	-0.287356321839152	1
ENSG00000162591.15	MEGF6	1	3611380	1_2	0	0.0397582546259889	17.321785056458	1.14862975274164e-05	1.70954243472074	2
ENSG00000235169.7	SMIM1	1	3772844	1_3	0	0.015605580105889	5.13561189559151	1.33669467834298e-06	-0.308370044052868	1
ENSG00000130764.9	LRRC47	1	3788662	1_3	0	0.0155967713460227	5.13029742873925	1.33455769856955e-06	0.368000000000001	1
ENSG00000116198.12	CEP104	1	3856947	1_3	0	0.0149007904276685	4.70065228328998	1.16822780570485e-06	-0.133768869566131	3
ENSG00000169598.15	DFFB	1	3856515	1_3	0	0.0153156846577066	4.95911582420666	1.26677876052157e-06	0.166860337183742	3
ENSG00000198912.10	C1orf174	1	3891607	1_3	0	0.0402033974936457	14.0817027059894	9.44230517331151e-06	1.61161623959398	3
ENSG00000196581.10	AJAP1	1	4654263	1_4	0	0.0165360215137238	9.46624852438463	2.61077254121254e-06	-1.12167300380175	1
ENSG00000069424.14	KCNAB2	1	5992521	1_5	0	0.0421774193999202	13.9393648863423	9.80580147405274e-06	-1.57046979865742	1
ENSG00000131697.17	NPHP4	1	5976155	1_5	0	0.01588284893158	4.70317156708536	1.24588894539952e-06	-0.0538461538461355	1
ENSG00000158286.12	RNF207	1	6205436	1_5	0	0.155566653938366	26.608986144662	6.90406614610039e-05	2.58880658498691	2
ENSG00000116251.9	RPL22	1	6209280	1_5	0	0.0240278473585945	8.60646792770436	3.44905344936404e-06	-1.1811320754716	1
ENSG00000116237.15	ICMT	1	6233935	1_5	0	0.0203669387740481	7.0461449586219	2.39352207357473e-06	0.882555393367607	2
ENSG00000097021.19	ACOT7	1	6394628	1_5	0	0.0294452724986873	10.5294853250469	5.17109869851619e-06	-1.82882882882875	1
ENSG00000069812.11	HES2	1	6424818	1_5	0	0.136471097118046	25.299991596998	5.75865638761056e-05	-3.61003984754742	2
ENSG00000187017.15	ESPN	1	6424818	1_5	0	0.135531967845512	25.2314810023324	5.7035413244538e-05	3.60489169161964	2
ENSG00000215788.9	TNFRSF25	1	6465855	1_5	0	0.210805978188783	29.6900387477532	0.000104388772965342	3.62357414448623	1
ENSG00000162408.10	NOL9	1	6554170	1_5	0	0.0267309173223496	9.61420018524541	4.2863450518257e-06	-1.40641711229959	1
ENSG00000173662.20	TAS1R1	1	6555635	1_5	0	0.0255477025167079	9.18621822700069	3.91425138877818e-06	1.39673913043498	1
ENSG00000041988.15	THAP3	1	6625382	1_5	0	0.0161964859478764	4.88725286986574	1.32021819688275e-06	-0.111111111111132	1
ENSG00000049247.13	UTS2	1	7854032	1_6	0	0.00846052802543318	5.36253960210675	7.56707583620252e-07	-0.926966292134737	1
ENSG00000049245.12	VAMP3	1	7781270	1_6	0	0.0215155393848341	12.0092882173881	4.30952705480657e-06	-0.569148936170195	1
ENSG00000116288.12	PARK7	1	7954388	1_6	0	0.0294013629725945	35.3271290989371	1.73235109397994e-05	-5.30937486846981	3
ENSG00000116285.12	ERRFI1	1	8026467	1_6	0	0.04779450680799	31.9163274674466	2.54419855968263e-05	-4.33858267716697	1
ENSG00000162426.14	SLC45A1	1	8317768	1_6	0	0.0106936227662054	6.47991534098196	1.15572443940505e-06	0.216000000000035	1
ENSG00000180758.11	GPR157	1	9128930	1_6	0	0.0337140478145522	17.6532927737856	9.92651327884478e-06	-1.74856704810903	2
ENSG00000049239.12	H6PD	1	9236420	1_6	0	0.011546880072953	7.55245972415851	1.45449816853188e-06	0.937500000000249	1
ENSG00000171608.15	PIK3CD	1	9651429	1_7	0	0.0164076417977135	5.13241918964332	1.40452150073183e-06	-0.34640522875812	1
ENSG00000171603.16	CLSTN1	1	9824341	1_7	0	0.022396619591733	8.13658791942467	3.03937929526235e-06	-1.00888888888822	1
ENSG00000162441.11	LZIC	1	9943171	1_7	0	0.0217195870123863	7.70950731470608	2.7927900819652e-06	-0.830882352941506	1
ENSG00000173614.13	NMNAT1	1	9943262	1_7	0	0.0166816036369846	5.36572826061532	1.49288576925716e-06	0.43195266272178	1
ENSG00000130939.18	UBE4B	1	10033012	1_7	0	0.0175373489107841	5.73835186323668	1.67846087693563e-06	-0.694895681756881	2
ENSG00000054523.17	KIF1B	1	10210468	1_7	0	0.0194048844096368	6.75574313603416	2.18647388388245e-06	-0.717514124293662	1
ENSG00000142657.20	PGD	1	10398382	1_7	0	0.0163351778998062	5.11200853226397	1.39275762296077e-06	0.392983563890437	2
ENSG00000175279.21	CENPS	1	10430493	1_7	0	0.0192868229203844	6.68025344348951	2.14888779004737e-06	-0.738955823293331	1
ENSG00000241563.3	CORT	1	10449352	1_7	0	0.0253438013074824	9.26284701171945	3.91540194150182e-06	1.08641975308646	1
ENSG00000120948.16	TARDBP	1	10975207	1_8	0	0.0563613174267953	17.4119863310907	1.63677717136885e-05	-2.00447399495938	2
ENSG00000009724.16	MASP2	1	11047382	1_8	0	0.0241706979999984	9.368003233195	3.77655948450665e-06	-1.4934210526311	1
ENSG00000116649.9	SRM	1	11060199	1_8	0	0.0171592076539914	6.13658590270763	1.75624116935665e-06	-0.679986513009614	2
ENSG00000171824.13	EXOSC10	1	11099514	1_8	0	0.0181966601153591	6.68963650058832	2.03027239015471e-06	-0.803314630789329	2
ENSG00000171819.4	ANGPTL7	1	11189075	1_8	0	0.0314760953615494	11.8662457360201	6.22951585920823e-06	-1.75177304964527	1
ENSG00000116663.10	FBXO6	1	11663463	1_8	0	0.0197989860877175	7.48513103731278	2.47173816689458e-06	-0.805385075755445	2
ENSG00000162490.6	DRAXIN	1	11692083	1_8	0	0.0203438305584657	7.74113585551868	2.6266216817842e-06	0.828947368421484	1
ENSG00000177000.10	MTHFR	1	11809173	1_9	0	0.0130179144260661	5.46885973973464	1.18740344079963e-06	-0.666666666666646	1
ENSG00000011021.21	CLCN6	1	11805747	1_9	0	0.0641615360983033	20.586749691217	2.20304131871133e-05	-2.22352941176538	1
ENSG00000120937.8	NPPB	1	11859214	1_9	0	0.0148439445631098	6.70362482287063	1.65966001038375e-06	-0.920634920634809	1
ENSG00000116685.15	KIAA2013	1	11926801	1_9	0	0.0134474917392051	5.774163606508	1.2950617509104e-06	-0.541333333333713	1
ENSG00000028137.18	TNFRSF1B	1	12166660	1_9	0	0.0126220579204471	5.17850806486068	1.0901717687038e-06	-0.336601307189704	1
ENSG00000048707.13	VPS13D	1	12230088	1_9	0	0.0174865335834807	8.2462152728836	2.40501893533517e-06	0.924242424242004	1
ENSG00000162493.16	PDPN	1	13583657	1_10	0	0.0180568492348083	4.9507845203377	1.49099470750305e-06	0.259668508287304	1
ENSG00000171729.13	TMEM51	1	15152787	1_11	0	0.0096792421859071	7.85916679402751	1.26875558781846e-06	-0.93835616438361	1
ENSG00000142621.19	FHAD1	1	15247193	1_11	0	0.0070341315017538	4.75807676254762	5.5821568195872e-07	0.109375000000002	1
ENSG00000142634.12	EFHD2	1	15409565	1_11	0	0.0215787603372228	15.3432041150183	5.52207956373852e-06	1.60000000000111	1
ENSG00000215704.9	CELA2B	1	15466305	1_11	0	0.0110795596760694	8.8484528949096	1.63512120169521e-06	1.24203821656102	1
ENSG00000132906.17	CASP9	1	15526209	1_11	0	0.00744345553257186	5.24164968799289	6.50732798003473e-07	-0.534799891900659	2
ENSG00000116138.12	DNAJC16	1	15527056	1_11	0	0.00763113475680177	5.43727230434373	6.92038588719801e-07	-0.723880597014661	1
ENSG00000116771.5	AGMAT	1	15584636	1_11	0	0.00885271729282666	6.77068977318516	9.99699825532313e-07	-1.01413756063372	2
ENSG00000197312.11	DDI2	1	15617889	1_11	0	0.00747194648624283	5.33757913640198	6.6517847245996e-07	0.344405153473677	2
ENSG00000162461.7	SLC25A34	1	15735883	1_11	0	0.00699150294994377	4.68929345023213	5.46812031796953e-07	0.0399999999999938	1
ENSG00000162458.12	FBLIM1	1	15749708	1_11	0	0.0159419997188968	12.2554017619712	3.2585955175261e-06	1.56296296296336	1
ENSG00000233954.6	UQCRHL	1	15809022	1_11	0	0.00777175807805286	5.60000292015827	7.25884682887063e-07	0.60103626943009	1
ENSG00000186510.11	CLCNKA	1	16017907	1_11	0	0.00750421692905035	5.30075115342834	6.6344190907217e-07	-0.714285714285892	1
ENSG00000173641.17	HSPB7	1	16019124	1_11	0	0.0236787117940214	15.9802020265179	6.31103287683096e-06	1.93831622081229	2
ENSG00000184908.17	CLCNKB	1	16043565	1_11	0	0.0139306254203782	11.0027101581776	2.55640932372471e-06	-1.5655077778421	2
ENSG00000185519.8	FAM131C	1	16073889	1_11	0	0.0157940746442681	12.2181117921848	3.21853611184314e-06	-1.62043795620455	1
ENSG00000142632.16	ARHGEF19	1	16212818	1_11	0	0.00866307360663898	6.68858927416582	9.66421622273871e-07	0.643835616438103	1
ENSG00000132881.11	RSG1	1	16237068	1_11	0	0.00709933803078744	4.84129043839372	5.73243446592994e-07	0.000879396854611482	2
ENSG00000055070.16	SZRD1	1	16352086	1_11	0	0.0229557187997349	15.687305852155	6.00619413692323e-06	-1.78585729994443	2
ENSG00000187144.11	SPATA21	1	16437144	1_11	0	0.00714685194327092	4.89433663449082	5.8340309367101e-07	0.200000000000007	1
ENSG00000058453.16	CROCC	1	16477846	1_11	0	0.00700145804990826	4.69811696278518	5.48620992186114e-07	0.0647482014388589	1
ENSG00000183888.4	C1orf64	1	16004406	1_11	0	0.0102820717584848	8.30387076814818	1.42403714514208e-06	-0.976470588235052	1
ENSG00000117122.13	MFAP2	1	16980375	1_12	0	0.0158298524109264	5.13364301670345	1.35538488057772e-06	-0.208000000000028	1
ENSG00000159363.17	ATP13A2	1	17011965	1_12	0	0.0171339452318788	5.87908240082265	1.68006864702033e-06	0.614285714285821	1
ENSG00000159339.13	PADI4	1	17317968	1_12	0	0.0592251704363519	17.6432071202612	1.74278557756613e-05	-1.93939393939431	1
ENSG00000179051.13	RCC2	1	17440878	1_12	0	0.0351573169975894	12.6713899121078	7.4301928372005e-06	-1.38640776699071	1
ENSG00000142623.9	PADI1	1	17204859	1_12	0	0.0408722340394198	14.1020980572592	9.61329373122647e-06	-2.13579316524156	2
ENSG00000158748.3	HTR6	1	19665879	1_13	0	0.00329674161880567	7.29703414630869	4.0122814957356e-07	0.933333333333328	1
ENSG00000179023.8	KLHDC7A	1	18480845	1_13	0	0.00592015783946243	12.4369060317286	1.22802086065673e-06	-1.35412038687857	2
ENSG00000169991.10	IFFO2	1	18956450	1_13	0	0.00350829779760609	7.37707108140354	4.31658725881409e-07	-0.671532846715393	1
ENSG00000127463.13	EMC1	1	19239802	1_13	0	0.00259837487633352	5.00000917405122	2.16686929287519e-07	0.528749029484725	2
ENSG00000053372.4	MRTO4	1	19253500	1_13	0	0.00448937367338287	9.55272849737619	7.15275411129559e-07	-1.08139534883748	1
ENSG00000162482.4	AKR7A3	1	19288862	1_13	0	0.00462870013649375	9.62581884041123	7.43116383082469e-07	-1.06132578805825	2
ENSG00000053371.12	AKR7A2	1	19311815	1_13	0	0.00287283819102091	5.89200767305188	2.82315403788243e-07	-0.564625850340135	1
ENSG00000040487.12	PQLC2	1	19312063	1_13	0	0.00330671896956725	6.88712953915471	3.79835580382438e-07	0.829545454545241	1
ENSG00000158747.13	NBL1	1	19640599	1_13	0	0.00257324194027897	4.71400499936521	2.02316249496327e-07	0.165071770334827	1
ENSG00000169914.5	OTUD3	1	19882213	1_13	0	0.00278436913202074	12.0786749936256	5.60926827692545e-07	-2.47604586647008	2
ENSG00000188257.10	PLA2G2A	1	19979653	1_13	0	0.00293462953125312	8.61164263942408	4.2150175629622e-07	-2.18192638990869	2
ENSG00000127472.10	PLA2G5	1	20011774	1_13	0	0.00263816384132876	5.33419660224559	2.34709618536335e-07	1.23445464185555	2
ENSG00000117215.14	PLA2G2D	1	20119239	1_13	0	0.00257437025316543	5.26161061433016	2.25917471675885e-07	0.273076923076929	1
ENSG00000162543.5	UBXN10	1	20186547	1_14	0	0.0384704800786226	14.9904399003903	9.61838350080482e-06	1.63576158940415	1
ENSG00000183114.7	FAM43B	1	20551955	1_14	0	0.0130650304766518	4.79146331132277	1.04409183565207e-06	-0.196721311475286	1
ENSG00000158825.5	CDA	1	20589038	1_14	0	0.0137087442318659	5.24377143303194	1.19895127150791e-06	0.290927477575068	2
ENSG00000117245.12	KIF17	1	20684689	1_14	0	0.0197469868996875	8.6805955728092	2.85897571689292e-06	1.07590759075969	1
ENSG00000127483.17	HP1BP3	1	20793534	1_14	0	0.0138011090442295	5.30693456686651	1.22156850155804e-06	-0.304000000000063	1
ENSG00000187980.6	PLA2G2C	1	20174675	1_14	0	0.0129122663109655	4.6808678431639	1.00806598324411e-06	0.00748419862889805	2
ENSG00000070886.11	EPHA8	1	22572518	1_15	0	0.0198889984452	11.7672229121812	3.90343543213793e-06	-1.65891472868265	1
ENSG00000142794.18	NBPF3	1	21439197	1_15	0	0.0122558516431863	5.9729759994639	1.2209401357263e-06	0.46536996136579	2
ENSG00000090686.15	USP48	1	21782877	1_15	0	0.0107622591101771	4.8719082344038	8.74505708752258e-07	0.139137771004065	2
ENSG00000142789.19	CELA3A	1	22001714	1_15	0	0.0106599974070298	4.83847361271547	8.60251783203446e-07	0.308931185944525	1
ENSG00000070831.15	CDC42	1	22052867	1_15	0	0.0114360286880258	5.71487784133652	1.09003964411307e-06	-0.767045454545448	1
ENSG00000162552.14	WNT4	1	22143914	1_15	0	0.011371440341587	5.39520880121756	1.02325491624749e-06	0.115070946282833	2
ENSG00000173372.16	C1QA	1	22634461	1_15	0	0.0105144688289234	4.67933242868213	8.20599679129187e-07	-0.0815217391304296	1
ENSG00000169641.13	LUZP1	1	23178302	1_16	0	0.0696498747826172	21.3200142769571	2.47666882057754e-05	-2.25806451612915	1
ENSG00000125945.14	ZNF436	1	23367745	1_16	0	0.0241562565589192	11.2378279760168	4.52764240628553e-06	1.24459234609036	1
ENSG00000204219.9	TCEA3	1	23424647	1_16	0	0.043149309378935	16.7373562242447	1.20453885602245e-05	1.86466165413521	1
ENSG00000088280.18	ASAP3	1	23484995	1_16	0	0.0532696768950698	18.7476468727378	1.66566221034009e-05	2.01481481481466	1
ENSG00000227868.5	C1orf234	1	23015700	1_16	0	0.0707932948838371	21.4768547325908	2.53584620688432e-05	-2.28887854518889	2
ENSG00000179546.4	HTR1D	1	23194847	1_16	0	0.0123923399847919	4.94966383224473	1.02303178977608e-06	-0.323353293413007	1
ENSG00000142676.12	RPL11	1	23691734	1_17	0	0.0163441561870916	5.49594247802327	1.49818273522831e-06	0.426136363636281	1
ENSG00000011007.12	ELOA	1	23743147	1_17	0	0.0152031862999589	4.82820962365346	1.22428024090028e-06	0.344000000000008	1
ENSG00000117308.14	GALE	1	23800401	1_17	0	0.0184413103198823	6.67918368997971	2.0543539388297e-06	0.680270450723502	2
ENSG00000117305.14	HMGCL	1	23839255	1_17	0	0.0151345549838978	4.78678646005262	1.20829732768224e-06	-0.0238095238095339	1
ENSG00000179163.11	FUCA1	1	23868780	1_17	0	0.0177593739418173	6.24204544925003	1.84890537043298e-06	-0.677419354838687	1
ENSG00000142661.18	MYOM3	1	24125230	1_17	0	0.0187278349399722	6.78320184533021	2.11876318901645e-06	0.483091787439733	1
ENSG00000142677.3	IL22RA1	1	24143324	1_17	0	0.112134444157026	23.4979626696595	4.39470117381593e-05	-2.65151515151446	1
ENSG00000185436.11	IFNLR1	1	24190390	1_17	0	0.0185628667341907	6.58163724263234	2.03769459825826e-06	-0.816793893129967	1
ENSG00000001460.17	STPG1	1	24417003	1_17	0	0.0170534720259162	6.10072047415922	1.73521800530394e-06	0.815870548926832	2
ENSG00000001461.16	NIPAL3	1	24415329	1_17	0	0.0195968737139672	7.26138961917624	2.37337650907999e-06	0.920252872001569	2
ENSG00000117602.11	RCAN3	1	24502439	1_17	0	0.0204963019300891	7.70829881822761	2.63508214129696e-06	-0.947955390334556	1
ENSG00000184454.6	NCMAP	1	24556448	1_17	0	0.0162240891394506	5.33571915500902	1.44382112503862e-06	-0.241830065359428	1
ENSG00000169504.14	CLIC4	1	24745177	1_17	0	0.0164913843518698	5.58864683183257	1.53717702537836e-06	-0.428977272727649	1
ENSG00000175707.8	KDF1	1	26952062	1_18	0	0.032531866177553	14.4671447643214	7.84967922751623e-06	2.32142857142926	1
ENSG00000131910.4	NR0B2	1	26914363	1_18	0	0.0159446685187761	7.30473453582673	1.94258503246348e-06	-0.854076013924225	2
ENSG00000117614.9	SYF2	1	25232900	1_18	0	0.013129965514352	5.57624649219662	1.22114055309752e-06	-0.478020958422701	2
ENSG00000187010.19	RHD	1	25257119	1_18	0	0.0142212925527612	6.32526083382209	1.50029829361553e-06	0.658227848101495	1
ENSG00000188672.17	RHCE	1	25430243	1_18	0	0.0126785556417428	5.25090416386864	1.11036043516299e-06	-0.295979699082548	2
ENSG00000204178.9	TMEM57	1	25430369	1_18	0	0.0123439323123584	5.00189829825811	1.02978958298445e-06	-0.201612903225826	1
ENSG00000157978.11	LDLRAP1	1	25563426	1_18	0	0.0120980058566392	4.8297345240839	9.74534358930226e-07	0.190476190476134	1
ENSG00000162430.16	SELENON	1	25799884	1_18	0	0.0142661229501233	6.2925528002764	1.49724522439224e-06	-0.760000000000182	1
ENSG00000117640.17	MTFR1L	1	25819958	1_18	0	0.0120261448436326	4.75205473956017	9.53164744780783e-07	-0.216447516418537	2
ENSG00000158006.13	PAFAH2	1	25998029	1_18	0	0.0143377534972264	6.38119976121605	1.52596142556959e-06	0.434108527131723	1
ENSG00000158008.9	EXTL1	1	26019793	1_18	0	0.013438476954107	5.77594765743584	1.29459345001551e-06	-0.383806364050876	2
ENSG00000158014.14	SLC30A2	1	26043673	1_18	0	0.012462223015502	5.08682444681672	1.05731008384238e-06	-0.232863355478407	2
ENSG00000175087.9	PDIK1L	1	26111250	1_18	0	0.0246027073494514	11.3611209873824	4.66191328475874e-06	-1.27092937940254	2
ENSG00000197245.5	FAM110D	1	26158522	1_18	0	0.0232174175571621	10.9280988129337	4.23173663201643e-06	-1.57832813489602	2
ENSG00000236782.6	RP11-96L14.7	1	26172447	1_18	0	0.0148436334819203	6.77009783155511	1.67608203960084e-06	0.786885245901329	1
ENSG00000142675.17	CNKSR1	1	26177545	1_18	0	0.0392487440773998	15.7612480699094	1.03175474396031e-05	-1.59493670886014	1
ENSG00000130695.14	CEP85	1	26233990	1_18	0	0.0768004376943066	22.5853698102301	2.89301714047309e-05	3.08527131782928	1
ENSG00000169442.8	CD52	1	26317588	1_18	0	0.0540857361670982	19.2381569608695	1.73542685879349e-05	-2.88564400407214	2
ENSG00000158062.20	UBXN11	1	26317908	1_18	0	0.0441797493716556	16.8230796398691	1.23962079848695e-05	2.49382716049309	1
ENSG00000176092.14	AIM1L	1	26360390	1_18	0	0.0686794225618168	20.9223081732672	2.39660430642022e-05	2.69626168224206	1
ENSG00000176083.17	ZNF683	1	26374140	1_18	0	0.0123833144248114	4.99618013413555	1.0318940161115e-06	-0.176744186046532	1
ENSG00000117682.16	DHDDS	1	26432111	1_18	0	0.0152123590269276	7.06618399041916	1.79284033244799e-06	0.835305172773903	2
ENSG00000117713.18	ARID1A	1	26690223	1_18	0	0.0371890037346531	15.2137475312302	9.43649805288773e-06	-1.83047568876967	2
ENSG00000060642.10	PIGV	1	26787956	1_18	0	0.033668618505153	14.2133470346963	7.98144935524688e-06	-1.70925110132261	1
ENSG00000204160.11	ZDHHC18	1	26828675	1_18	0	0.0179577159634331	8.37360462202259	2.507977607158e-06	1.0297619047621	1
ENSG00000142751.14	GPN2	1	26890178	1_18	0	0.0374218431992763	15.1975675317223	9.48548108115023e-06	1.77973568281991	1
ENSG00000090273.13	NUDC	1	26896515	1_18	0	0.0123134487337643	5.00040550930362	1.02693992172461e-06	0.369294605809058	1
ENSG00000188782.8	CATSPER4	1	26190354	1_18	0	0.0283095703340404	12.9377701984543	6.10875653216128e-06	1.64800000000025	1
ENSG00000116329.10	OPRD1	1	28877395	1_19	0	0.0308425535184899	15.3128600888785	7.8771070402519e-06	1.81545064377661	1
ENSG00000174950.10	CD164L2	1	27383368	1_19	0	0.00998159476404403	4.68069906862104	7.79239143309598e-07	0.0312500000000019	1
ENSG00000090020.10	SLC9A1	1	27166703	1_19	0	0.0108982703934504	5.50602202532905	1.00081920083275e-06	0.450790542870203	2
ENSG00000142784.15	WDTC1	1	27234825	1_19	0	0.043950963145296	18.6763945675637	1.36905703975516e-05	1.91841491841474	1
ENSG00000186501.14	TMEM222	1	27307573	1_19	0	0.0162613320131472	9.26966294843752	2.51408620935857e-06	1.09232030596642	2
ENSG00000142765.17	SYTL1	1	27342195	1_19	0	0.0102942188792693	4.97035056823446	8.53376197209768e-07	-0.315377265926306	2
ENSG00000142733.14	MAP3K6	1	27367112	1_19	0	0.0477177515332211	19.4601925409503	1.54877100665095e-05	-2.00414078674998	1
ENSG00000142748.12	FCN3	1	27375143	1_19	0	0.0173949852041039	9.90433704846711	2.87348927422225e-06	-1.12735849056646	1
ENSG00000181773.6	GPR3	1	27392588	1_19	0	0.0102853113489045	4.9622297102443	8.51244684601411e-07	-0.313901345291386	1
ENSG00000126705.13	AHDC1	1	27604387	1_19	0	0.0113161356364239	5.85954562078299	1.10591612343169e-06	0.515463917525788	1
ENSG00000000938.12	FGR	1	27636786	1_19	0	0.0113285445204974	5.86985042261737	1.1090758683937e-06	0.501607717041618	1
ENSG00000126709.14	IFI6	1	27671883	1_19	0	0.00999629421719617	4.69452026836552	7.82691025421093e-07	0.0790123456789981	1
ENSG00000130775.15	THEMIS2	1	27872858	1_19	0	0.0128201379934546	7.03249572459138	1.50370374814686e-06	-0.622317596566432	1
ENSG00000117748.9	RPA2	1	27914481	1_19	0	0.0108898318093514	5.49873406487484	9.98720568588124e-07	-0.404799969947411	2
ENSG00000130768.14	SMPDL3B	1	27935089	1_19	0	0.0109932273678759	5.58752931603218	1.02448388337999e-06	0.534351145038218	1
ENSG00000158156.7	XKR8	1	27950517	1_19	0	0.0204293069004761	11.4198488790644	3.89111525772578e-06	1.34044404272096	3
ENSG00000158161.15	EYA3	1	28088578	1_19	0	0.0112086521340423	5.76987310256157	1.07864803883083e-06	-0.542857142857162	1
ENSG00000169403.11	PTAFR	1	28193492	1_19	0	0.0480153777768362	19.5195424337537	1.5631839551473e-05	1.96242273230457	2
ENSG00000130770.17	ATPIF1	1	28236165	1_19	0	0.0119734341415163	6.39017591858235	1.27612039484713e-06	0.634718120825351	2
ENSG00000130766.4	SESN2	1	28259165	1_19	0	0.01168861281615	6.16389040599437	1.20164998910636e-06	-0.685714285714459	1
ENSG00000204138.12	PHACTR4	1	28349072	1_19	0	0.0106105495040083	5.25468156908135	9.29917422761941e-07	-0.70866141732269	1
ENSG00000180198.15	RCC1	1	28441532	1_19	0	0.0195075773443444	10.9845552925577	3.57392901517416e-06	-1.31716417910414	1
ENSG00000180098.9	TRNAU1AP	1	28553045	1_19	0	0.0112452857997858	5.80053307617097	1.08792388266013e-06	-0.562604340567906	1
ENSG00000188060.7	RAB42	1	28593360	1_19	0	0.0778875748910222	24.16226575015	3.13881662383306e-05	-2.48757763975013	1
ENSG00000198492.15	YTHDF2	1	28736724	1_19	0	0.0195639542424009	11.011718398571	3.59312098470316e-06	-1.61904761904817	1
ENSG00000159023.19	EPB41	1	28886806	1_19	0	0.0394109698853256	17.638983793146	1.15944670193543e-05	1.97656249999972	1
ENSG00000253304.1	TMEM200B	1	29123661	1_19	0	0.0299415919472228	15.0319980578953	7.50674570110157e-06	-1.61290322580563	1
ENSG00000116353.15	MECR	1	29230712	1_19	0	0.0164681493734156	9.38861377383471	2.57873299259164e-06	1.09090909090884	1
ENSG00000060656.19	PTPRU	1	29236440	1_19	0	0.0156965311611511	8.93687042681376	2.33964116179348e-06	1.14814814814801	1
ENSG00000162511.7	LAPTM5	1	30757348	1_20	0	0.0130060070547681	5.13266790674628	1.11338984613846e-06	-0.416487073312362	2
ENSG00000162512.15	SDC3	1	30872900	1_20	0	0.014979869034359	6.46181853153867	1.61444360668885e-06	-0.666666666666697	1
ENSG00000134644.15	PUM1	1	31066204	1_20	0	0.0138058150810483	5.69392537923127	1.31109429876336e-06	0.562499999999841	1
ENSG00000084628.9	NKAIN1	1	31239088	1_20	0	0.0130234960465047	5.1453038171672	1.11763170140171e-06	0.386852686962787	2
ENSG00000060688.12	SNRNP40	1	31301459	1_20	0	0.0124673751400659	4.73498725535079	9.84586660371421e-07	-0.0697674418604902	1
ENSG00000121766.15	ZCCHC17	1	31296178	1_20	0	0.0139380820938831	5.78363373072369	1.34450959420548e-06	0.820312500000128	1
ENSG00000168528.11	SERINC2	1	31409124	1_20	0	0.0130770245839387	5.18388756274362	1.13064071081562e-06	0.73888569746518	2
ENSG00000162517.12	PEF1	1	31644486	1_20	0	0.0164082298950742	7.31915606634907	2.00300874584423e-06	-0.754437869821998	1
ENSG00000084636.17	COL16A1	1	31703950	1_20	0	0.0494398327501366	17.7633361502046	1.46474368022178e-05	-1.74210526315849	1
ENSG00000134668.12	SPOCD1	1	31815009	1_20	0	0.0124787739109629	4.74357932421957	9.87275112424808e-07	-0.0888888888889088	1
ENSG00000184007.18	PTP4A2	1	31933187	1_20	0	0.0125786365424896	4.81851605079514	1.01089717759568e-06	0.139639639639655	1
ENSG00000025800.13	KPNA6	1	32108863	1_21	0	0.013081143632954	4.88923899970929	1.066711770286e-06	-0.259842519685028	1
ENSG00000084652.15	TXLNA	1	32179560	1_21	0	0.0128220149895439	4.68529742485279	1.00196730676875e-06	0.0748031496062766	1
ENSG00000160051.11	IQCC	1	32205464	1_21	0	0.0130907355459861	4.86070012451472	1.06126290338683e-06	0.165354330708722	1
ENSG00000222046.2	DCDC2B	1	32208265	1_21	0	0.0128272651633439	4.68370661534312	1.00203723839275e-06	0.00787401574803343	1
ENSG00000084623.11	EIF3I	1	32222176	1_21	0	0.0128357908018854	4.68872828234924	1.00377829709823e-06	-0.00784313725490084	1
ENSG00000160055.19	TMEM234	1	32222176	1_21	0	0.0128357908018854	4.68872828234924	1.00377829709823e-06	0.00784313725490084	1
ENSG00000183615.5	FAM167B	1	32247598	1_21	0	0.0128342788175601	4.68991490594753	1.00391406397188e-06	0.0638297872340535	1
ENSG00000116478.11	HDAC1	1	32291652	1_21	0	0.0274349241380332	11.7981539967299	5.39855996579412e-06	-1.29358507055226	2
ENSG00000162526.6	TSSK3	1	32366691	1_21	0	0.0128340232464984	4.69596397470333	1.00518889897863e-06	-0.0699481865284934	1
ENSG00000225828.1	FAM229A	1	32366691	1_21	0	0.0128340232464984	4.69596397470333	1.00518889897863e-06	-0.0699481865284934	1
ENSG00000176261.15	ZBTB8OS	1	32650758	1_21	0	0.038332101221345	15.191722477834	9.71247133357097e-06	1.64516129032225	1
ENSG00000162521.18	RBBP4	1	32651536	1_21	0	0.0147016734468369	5.95003823990533	1.458970915811e-06	0.554572271386439	1
ENSG00000116497.17	S100PBP	1	32815115	1_21	0	0.0245172148497004	11.0346166781813	4.51220154248975e-06	1.40346874615081	2
ENSG00000134684.10	YARS	1	32817927	1_21	0	0.0149984049537085	6.18709703813562	1.54771897969959e-06	-0.610626438255155	2
ENSG00000160097.16	FNDC5	1	32872031	1_21	0	0.0164070348439257	7.1765519240096	1.9638397097331e-06	-0.950310559005892	1
ENSG00000004455.16	AK2	1	33080995	1_21	0	0.0150570402935792	6.15632935534296	1.54604298353726e-06	-0.657142857142624	1
ENSG00000142920.16	AZIN2	1	33080995	1_21	0	0.0256128039954514	11.1998232700527	4.78441013058618e-06	-1.21877079878042	2
ENSG00000116525.13	TRIM62	1	33182762	1_21	0	0.0138145828201324	5.42406765198573	1.24974951715993e-06	0.479166666666523	1
ENSG00000184389.9	A3GALT2	1	33324069	1_21	0	0.0138942585077011	5.36508355590461	1.24328865422144e-06	-0.137931034482812	1
ENSG00000121903.14	ZSCAN20	1	33468801	1_21	0	0.014694348563441	5.7909612290682	1.41925718126826e-06	0.226562500000016	1
ENSG00000121904.17	CSMD2	1	34164422	1_21	0	0.0137691391839798	5.36824859800896	1.23281955601831e-06	-0.421985815602763	1
ENSG00000273274.1	ZBTB8B	1	32465491	1_21	0	0.012836442130809	4.69519639728816	1.00521401748874e-06	-0.0648648648648808	1
ENSG00000188910.7	GJB3	1	34780696	1_22	0	0.0164884202240577	7.75260824602507	2.13199897581527e-06	0.993055555555572	1
ENSG00000189433.5	GJB4	1	34762072	1_22	0	0.012299420282933	4.99501838786939	1.02466485103297e-06	0.272972972973012	1
ENSG00000187513.8	GJA4	1	34789622	1_22	0	0.0148568371387405	6.77173984431828	1.67797981908629e-06	0.693277310924108	1
ENSG00000116544.11	DLGAP3	1	34930171	1_22	0	0.0141602428878731	6.31991075008474	1.49259421336758e-06	-0.654545454545123	1
ENSG00000243749.1	TMEM35B	1	34984759	1_22	0	0.0184954553685068	8.83469208879568	2.72531402876763e-06	0.96277915632722	1
ENSG00000163867.16	ZMYM6	1	35031112	1_22	0	0.0127873747100438	5.36079244231687	1.14332707945155e-06	0.422572178477562	1
ENSG00000197056.9	ZMYM1	1	35080556	1_22	0	0.0127620568025657	5.34216049517237	1.13709751468239e-06	0.42028985507261	1
ENSG00000020129.15	NCDN	1	35557823	1_22	0	0.0119080042109119	4.69101675413296	9.31678490612832e-07	0.102272727272737	1
ENSG00000116819.6	TFAP2E	1	35573174	1_22	0	0.0195091334396318	9.33761984173029	3.03832532483063e-06	1.06854838709682	1
ENSG00000126067.11	PSMB2	1	35641909	1_22	0	0.0134276386497589	5.82020662494108	1.30346133773607e-06	-0.507246376811654	1
ENSG00000142686.7	C1orf216	1	35718988	1_22	0	0.0121823541118872	4.90511023783143	9.96644092851639e-07	0.244517018184547	2
ENSG00000134698.10	AGO4	1	35807900	1_22	0	0.0135401260162668	5.89869941674223	1.33210690052486e-06	0.651245551601398	1
ENSG00000092847.11	AGO1	1	35870261	1_22	0	0.021535061131811	10.2695719250717	3.68857446509914e-06	1.21546961325976	1
ENSG00000116863.10	ADPRHL2	1	36088841	1_22	0	0.0131276900017164	5.60774698529854	1.22782600915755e-06	0.437500000000023	1
ENSG00000116871.15	MAP7D1	1	36155585	1_22	0	0.012181520129097	4.90448789178628	9.96449421697334e-07	0.325925925925963	1
ENSG00000054116.11	TRAPPC3	1	36155585	1_22	0	0.012181520129097	4.90448789178628	9.96449421697334e-07	-0.325925925925963	1
ENSG00000214193.10	SH3D21	1	36322287	1_22	0	0.0983423721231026	24.7782353806321	4.06416339102348e-05	-2.64615384615404	1
ENSG00000142694.6	EVA1B	1	36323945	1_22	0	0.111235248612709	25.983272801822	4.82054774235287e-05	-2.70769230769193	1
ENSG00000181817.5	LSM10	1	36397855	1_22	0	0.0412063432288073	16.4149033722044	1.12813873679931e-05	-2.00040962591892	2
ENSG00000116885.18	OSCP1	1	36451700	1_22	0	0.0298580921228314	13.3566669955809	6.65151014240266e-06	-2.32075471698198	1
ENSG00000119535.17	CSF3R	1	36458633	1_22	0	0.126526940602598	27.2482703194911	5.75018810186931e-05	3.12597610714665	2
ENSG00000163874.10	ZC3H12A	1	37475037	1_23	0	0.0163020854551798	4.80166226246312	1.3055541226143e-06	0.158113193195147	2
ENSG00000163875.15	MEAF6	1	37519202	1_23	0	0.100867605031231	22.1817487287304	3.73170750649897e-05	-2.15917602996376	1
ENSG00000163877.10	SNIP1	1	37554146	1_23	0	0.0194674781755708	6.47358059295018	2.10191118486676e-06	0.643678160919539	1
ENSG00000134697.12	GNL2	1	37593092	1_23	0	0.0217397673242107	7.51488906267075	2.72481844804973e-06	-0.816503862825745	2
ENSG00000116922.14	C1orf109	1	37692275	1_23	0	0.0220652644475066	7.65514768226518	2.8172333171089e-06	0.93877551020409	1
ENSG00000134690.10	CDCA8	1	37692045	1_23	0	0.0185782640100901	6.03286980302817	1.86934382872988e-06	-0.655566563672951	2
ENSG00000197982.13	C1orf122	1	37806635	1_23	0	0.0858611443758401	20.6142832751465	2.95205889636209e-05	2.44567214880913	2
ENSG00000188786.9	MTF1	1	37861712	1_23	0	0.09041535969332	21.1160668676935	3.18431005745902e-05	2.47482014388586	1
ENSG00000204084.12	INPP5B	1	37868646	1_23	0	0.0452036941701688	14.4526048139089	1.08963278344521e-05	-1.81280695401209	3
ENSG00000183431.11	SF3A3	1	37990219	1_23	0	0.0167422238419194	5.05253839359431	1.41085659314922e-06	-0.64122137404601	1
ENSG00000183386.9	FHL3	1	37996149	1_23	0	0.0160877328242302	4.67704097998836	1.25494914178542e-06	-0.345323741007252	1
ENSG00000116954.7	RRAGC	1	38859391	1_24	0	0.0194583172706316	4.68161476808346	1.51936130053609e-06	0.0839694656488288	1
ENSG00000131233.9	GJA9	1	38881233	1_24	0	0.0241608630979439	6.72429404974244	2.70968774231776e-06	-0.806451612903193	1
ENSG00000174574.15	AKIRIN1	1	38991334	1_24	0	0.0237215496951374	6.55097009810445	2.59184353342469e-06	0.648437499999957	1
ENSG00000168653.10	NDUFS5	1	39026255	1_24	0	0.0202910594085632	5.07676935677124	1.71811512620409e-06	0.253866204792727	2
ENSG00000183682.7	BMP8A	1	39491629	1_24	0	0.0206619841196956	5.24762994993658	1.80840346734541e-06	0.465648854961717	1
ENSG00000090621.13	PABPC4	1	39578100	1_24	0	0.0468624411238026	13.0086166405559	1.01675455980147e-05	-1.61486486486568	1
ENSG00000163909.7	HEYL	1	39640423	1_24	0	0.0195092033079742	4.70623829451339	1.53134679359267e-06	-0.100671140939569	1
ENSG00000116983.12	HPCAL4	1	39689244	1_24	0	0.021281479335319	5.52632179190974	1.96154415689328e-06	-0.439061104603104	2
ENSG00000084072.16	PPIE	1	39738050	1_25	0	0.0494869921372898	18.2762329611717	1.50847406782991e-05	-1.9457364341095	1
ENSG00000043514.15	TRIT1	1	39882380	1_25	0	0.0119998532803046	4.96696733515667	9.94093755023526e-07	-0.35645013778249	4
ENSG00000116990.10	MYCL	1	39877760	1_25	0	0.0268120834741666	12.5205529781087	5.59904784415124e-06	-1.47200000000012	1
ENSG00000131236.16	CAP1	1	40039889	1_25	0	0.0190986298676787	9.25859291004541	2.94922092640512e-06	-1.07211538461581	1
ENSG00000131238.16	PPT1	1	40098881	1_25	0	0.0145095996165331	6.72315851022381	1.62700498927289e-06	0.839416058394205	1
ENSG00000084073.8	ZMPSTE24	1	40257123	1_25	0	0.0121101249476601	5.0390595177875	1.01779008921565e-06	-0.229053009095933	2
ENSG00000049089.13	COL9A2	1	40318226	1_25	0	0.0124898254927048	5.3398617901478	1.11236289197439e-06	-0.372549019607961	1
ENSG00000187801.14	ZFP69B	1	40450251	1_25	0	0.0131767688057713	5.83607542201309	1.28259613671316e-06	-0.53265579946485	2
ENSG00000187815.9	ZFP69	1	40476891	1_25	0	0.0120629838554385	5.04076792530793	1.01417185819841e-06	-0.337423312883219	1
ENSG00000164002.11	EXO5	1	40508257	1_25	0	0.0280084085386744	13.0611496319471	6.10140625575548e-06	-2.07080901057272	3
ENSG00000117013.14	KCNQ4	1	40799954	1_25	0	0.0149272484286906	6.96463803440664	1.73395737204155e-06	0.709923664121923	1
ENSG00000179862.6	CITED4	1	40866749	1_25	0	0.0575330546653278	20.2348465045324	1.94167908682853e-05	-2.37241379310421	1
ENSG00000171793.13	CTPS1	1	40979451	1_25	0	0.0124080620089955	5.21233666048125	1.07868966917978e-06	-0.0518518518518349	1
ENSG00000171790.15	SLFNL1	1	41023232	1_25	0	0.0561315421815738	18.6565766598835	1.74662244566609e-05	-1.84422110552676	1
ENSG00000010803.16	SCMH1	1	41242427	1_25	0	0.0397914305038963	16.2861679953974	1.08085781804232e-05	-1.99999999999971	1
ENSG00000127129.9	EDN2	1	41484301	1_25	0	0.0193275421940101	9.53529154288596	3.07376535896252e-06	-1.2654320987656	1
ENSG00000186973.10	FAM183A	1	43144910	1_26	0	0.0202119310029409	6.47434763059637	2.182548619822e-06	-0.663066954643413	1
ENSG00000127124.14	HIVEP3	1	42035651	1_26	0	0.0201164377382396	7.12154410736262	2.38938070009986e-06	-1.37724550898143	1
ENSG00000198815.8	FOXJ3	1	42384124	1_26	0	0.0167908636411032	4.83481441879746	1.3539821811643e-06	0.415999999999999	1
ENSG00000066185.12	ZMYND12	1	42452404	1_26	0	0.01749371106839	5.07591141535725	1.48100351433531e-06	-0.192982456140275	1
ENSG00000186409.14	CCDC30	1	42461691	1_26	0	0.0166938214332837	4.7100963505987	1.31143164952309e-06	-0.247408371460033	2
ENSG00000171960.10	PPIH	1	42658184	1_26	0	0.0189062464478764	5.99520278576331	1.89046785817563e-06	-0.962406015037598	1
ENSG00000164007.10	CLDN19	1	42740306	1_26	0	0.0229908083570094	7.67419777745848	2.94270911478785e-06	-0.820740740740577	1
ENSG00000117385.15	P3H1	1	42766833	1_26	0	0.0166781766524899	4.67778637383534	1.30121499550404e-06	0.136746956683405	3
ENSG00000164008.14	C1orf50	1	42767127	1_26	0	0.0179762644715749	5.56025270032414	1.66707095201253e-06	0.972571777837079	2
ENSG00000274386.5	TMEM269	1	42785273	1_26	0	0.0233333866312054	7.88465428161862	3.06846051013887e-06	0.918968692449177	1
ENSG00000177868.11	SVBP	1	42813461	1_26	0	0.018725294132858	5.88611747875082	1.83830547042323e-06	-0.927469434696497	2
ENSG00000164010.13	ERMAP	1	42816759	1_26	0	0.0166830145678988	4.68763139789145	1.30433181947e-06	0.177407661680668	2
ENSG00000117394.20	SLC2A1	1	42959206	1_26	0	0.0181654224653925	5.46479476914822	1.65569167350342e-06	0.38988779953102	2
ENSG00000243710.7	CFAP57	1	43232297	1_26	0	0.0265931509386479	9.20377217793008	4.08221396555236e-06	1.15107913669112	1
ENSG00000179178.10	TMEM125	1	43269525	1_26	0	0.053925022234118	15.691686718643	1.41130235867978e-05	-1.69444444444411	1
ENSG00000253313.5	C1orf210	1	43285638	1_26	0	0.0494766328002121	14.9437129195881	1.23315809128917e-05	-1.60805084745658	1
ENSG00000066056.13	TIE1	1	43300755	1_27	0	0.0320905443010632	12.7395198201893	6.81852202685353e-06	1.450479524555	2
ENSG00000117400.16	MPL	1	43337551	1_27	0	0.0321366797897507	12.7497123957746	6.83378795927787e-06	1.46729444286888	2
ENSG00000117399.13	CDC20	1	43359194	1_27	0	0.0132436581863377	4.74965072080234	1.04913105476923e-06	-0.0535937855913263	2
ENSG00000066322.14	ELOVL1	1	43367703	1_27	0	0.0301203096002122	12.1522886366513	6.10488677030335e-06	1.41732283464577	1
ENSG00000159479.16	MED8	1	43390239	1_27	0	0.0332540419133359	13.0666069971114	7.24715207143504e-06	-1.49606299212625	1
ENSG00000142949.16	PTPRF	1	43550138	1_27	0	0.0279618535446541	11.9563002723213	5.57600142019374e-06	1.58914728682143	1
ENSG00000126091.19	ST3GAL3	1	43705540	1_27	0	0.0139684347728486	5.21310578119801	1.21451920657512e-06	0.139860139860155	1
ENSG00000117407.16	ARTN	1	43933936	1_27	0	0.0213188400674177	9.13767224929364	3.249071389015e-06	1.06965174129338	1
ENSG00000117408.10	IPO13	1	43947230	1_27	0	0.0160069472352209	6.55727663589704	1.75062096364979e-06	-0.757575757575668	1
ENSG00000117410.13	ATP6V0B	1	43974113	1_27	0	0.0171162141263238	7.15019069539023	2.04119944270639e-06	-0.8252032520327	1
ENSG00000117411.16	B4GALT2	1	43978466	1_27	0	0.0136948958561988	5.07095292973971	1.15826629525279e-06	-0.425790754258139	1
ENSG00000159214.12	CCDC24	1	43991070	1_27	0	0.0180035414961083	7.65617393430766	2.29895166749055e-06	-0.913769150934899	2
ENSG00000196517.11	SLC6A9	1	44030807	1_27	0	0.0201311656225672	8.45530011653072	2.83895203286341e-06	-0.744464469786229	2
ENSG00000178028.13	DMAP1	1	44215047	1_27	0	0.0669015488405856	19.3140529562527	2.15511125833914e-05	-1.81870462832596	2
ENSG00000126106.13	TMEM53	1	44673580	1_28	0	0.0173258381368023	5.33247795175049	1.54093183214797e-06	-0.0624999999999968	1
ENSG00000198520.10	C1orf228	1	44673580	1_28	0	0.0170319063407306	5.20136459237949	1.47754481680871e-06	-0.0907832582942652	2
ENSG00000142945.12	KIF2C	1	44739926	1_28	0	0.0299380806464024	11.0469337768554	5.51601971924819e-06	-2.14197530864258	1
ENSG00000142959.4	BEST4	1	44787956	1_28	0	0.0229084143900058	8.91217698419674	3.40517109713713e-06	1.84375000000016	1
ENSG00000222009.8	BTBD19	1	44808328	1_28	0	0.0161673651213885	5.01057057496476	1.3510970187291e-06	-0.355421686746801	1
ENSG00000126107.14	HECTD3	1	45010991	1_28	0	0.0226947764141019	8.25132912316923	3.12327283835904e-06	-1.87209596266986	2
ENSG00000126088.13	UROD	1	45012003	1_28	0	0.0275337349517609	10.2521270565414	4.70802990587567e-06	-2.197183098592	1
ENSG00000132781.17	MUTYH	1	45341261	1_28	0	0.0258649846848811	9.5419551335872	4.11632542312083e-06	-1.50000000000083	1
ENSG00000070759.16	TESK2	1	45491156	1_28	0	0.034413228643836	10.5940190509051	6.08059775932671e-06	0.414965986394611	1
ENSG00000132763.14	MMACHC	1	45499635	1_28	0	0.0274490242461558	8.87686984908652	4.06393608281844e-06	0.425801733057757	2
ENSG00000117450.13	PRDX1	1	45523019	1_28	0	0.0195217351415251	6.2921110611833	2.04868365024069e-06	-0.181654640269569	2
ENSG00000117448.13	AKR1A1	1	45551015	1_28	0	0.016115815051447	4.99710961555878	1.34317084504149e-06	-0.0160000000000066	1
ENSG00000132780.16	NASP	1	45584889	1_28	0	0.016959742329804	5.21083576966487	1.47396354014447e-06	0.00689655172413754	1
ENSG00000159588.14	CCDC17	1	45624129	1_28	0	0.0398845637474894	14.4925212543172	9.64070730406223e-06	-2.77037037037088	1
ENSG00000159592.10	GPBP1L1	1	45687876	1_28	0	0.0391859000883232	14.2364243656886	9.30445323830151e-06	-2.7453107598772	2
ENSG00000159596.6	TMEM69	1	45687531	1_28	0	0.0193170221692237	8.03353182557001	2.58825345450406e-06	-2.20161290322527	1
ENSG00000086015.20	MAST2	1	45787339	1_28	0	0.0223913364203565	8.63686391505124	3.22549369612805e-06	-2.18978102189754	1
ENSG00000117461.14	PIK3R3	1	46132601	1_28	0	0.0160452558506242	5.27923318147313	1.41278995099557e-06	-0.665138003792573	2
ENSG00000117472.9	TSPAN1	1	46174930	1_28	0	0.01592840332782	4.7810363791875	1.27014820242305e-06	-0.766233766233954	1
ENSG00000171357.5	LURAP1	1	46212246	1_28	0	0.0668988448900285	19.1744646088239	2.13944916142411e-05	2.67973856209052	1
ENSG00000085999.11	RAD54L	1	46254451	1_28	0	0.0402026029476299	13.6375554404056	9.14430719593903e-06	1.81597222222291	1
ENSG00000173660.11	UQCRH	1	46301079	1_28	0	0.0159108743861581	4.72528513709401	1.25395563912608e-06	-0.331606217616528	1
ENSG00000117481.10	NSUN4	1	46340570	1_28	0	0.0363241388165013	12.7994962150586	7.75440194301035e-06	2.19259259259213	1
ENSG00000117480.15	FAAH	1	46393076	1_28	0	0.0204371720402908	6.92757424123825	2.36135941741703e-06	1.09604275374708	2
ENSG00000079277.19	MKNK1	1	46616841	1_29	0	0.0139624910090691	4.80170621294015	1.11819770546172e-06	0.337931034482853	1
ENSG00000142961.14	MOB3C	1	46616841	1_29	0	0.0138946411765843	4.75588061702696	1.10214411415284e-06	-0.296815113471715	2
ENSG00000186118.8	TEX38	1	46668649	1_29	0	0.0139399436976816	4.78650013164827	1.11285658628888e-06	-0.271428571428653	1
ENSG00000123472.12	ATPAF1	1	46693412	1_29	0	0.0155335378165735	5.80498374672646	1.50394340201094e-06	-0.323529411764583	1
ENSG00000159658.10	EFCAB14	1	46719410	1_29	0	0.0143381436598684	5.05146909482732	1.20801056715679e-06	0.393201616744209	2
ENSG00000142973.13	CYP4B1	1	46851098	1_29	0	0.0250444841144857	10.3091916439006	4.30622590121016e-06	-1.42553191489332	1
ENSG00000186377.7	CYP4X1	1	47023329	1_29	0	0.0155336918534285	5.80512929179747	1.50399602361849e-06	-0.605442176870631	1
ENSG00000162365.11	CYP4A22	1	47137271	1_29	0	0.0139420160234006	4.78789145855631	1.11334555487257e-06	-0.065359477124193	1
ENSG00000162367.11	TAL1	1	47239816	1_29	0	0.0209989725146319	8.6457655778662	3.0280399909529e-06	1.07120743034048	1
ENSG00000162368.13	CMPK1	1	47333967	1_29	0	0.0608974672453084	18.759432826616	1.90536875777542e-05	-2.30081300812905	1
ENSG00000186564.5	FOXD2	1	47435628	1_29	0	0.0229120782356361	9.46858290728228	3.61834168407789e-06	1.45599999999999	1
ENSG00000269113.3	TRABD2B	1	47997102	1_30	0	0.0137072290309282	4.80896976184739	1.09941541318696e-06	0.19434628975266	1
ENSG00000117834.12	SLC5A9	1	48218611	1_30	0	0.0152251786126197	5.79714605738302	1.47209807307071e-06	0.58723562801859	2
ENSG00000132122.11	SPATA6	1	48471902	1_30	0	0.0248574274509662	10.4191789739806	4.31966218196966e-06	-1.24990258473932	2
ENSG00000186094.16	AGBL4	1	50022595	1_32	0	0.0163196955096805	7.71991239720781	2.10128291415246e-06	-0.841040462428011	1
ENSG00000123091.4	RNF11	1	51235789	1_32	0	0.0143578214873382	6.514583854972	1.56003856186906e-06	0.667355418728343	2
ENSG00000085831.15	TTC39A	1	51344853	1_33	0	0.0180747057372466	8.02841580123623	2.42025540209827e-06	0.967754868466845	2
ENSG00000117859.18	OSBPL9	1	51577647	1_33	0	0.0278822375539	12.1202083173365	5.63634817463734e-06	-1.91814946619151	1
ENSG00000078618.21	NRDC	1	51869186	1_33	0	0.0420424421934891	16.0166850978691	1.12310582143616e-05	1.81696428571457	1
ENSG00000198841.3	KTI12	1	52033817	1_33	0	0.0177022384519804	7.83223560523219	2.31245896719167e-06	0.870204535415009	2
ENSG00000157077.14	ZFYVE9	1	52142437	1_33	0	0.0725332685190664	21.2376606377319	2.56923618885771e-05	2.06143344710005	1
ENSG00000154222.14	CC2D1B	1	52352516	1_33	0	0.0137135311643564	5.42895891833259	1.24172652595301e-06	0.574803149606248	1
ENSG00000116157.5	GPX7	1	52602421	1_33	0	0.0164992520552536	7.16937107227516	1.97290158612191e-06	-0.93883696129832	2
ENSG00000182183.14	FAM159A	1	52633413	1_33	0	0.012732875429069	4.73121953626423	1.00475389000167e-06	-0.336842105263157	1
ENSG00000121310.16	ECHDC2	1	52926925	1_33	0	0.0142455184187987	5.78697169698722	1.37495891886682e-06	0.580666235389961	2
ENSG00000116171.17	SCP2	1	52926925	1_33	0	0.0158696490581226	6.8030341069503	1.80065319825441e-06	-0.702688971043998	2
ENSG00000174348.13	PODN	1	53061947	1_33	0	0.0779821014572689	21.936882638528	2.853185128632e-05	2.34164413226078	2
ENSG00000162383.11	SLC1A7	1	53142966	1_33	0	0.0183891838084685	8.19095874480592	2.51221785489298e-06	1.02290076335883	1
ENSG00000157184.6	CPT2	1	53196294	1_33	0	0.0154481909136183	6.54966577949914	1.68755086782353e-06	0.736065940358355	2
ENSG00000162384.13	C1orf123	1	53211891	1_33	0	0.0283898908939191	12.291283657568	5.81997434802552e-06	1.49017030293617	2
ENSG00000162385.10	MAGOH	1	53243178	1_33	0	0.0188685501064936	8.43349972850994	2.65403392765632e-06	-1.07999999999971	1
ENSG00000174332.5	GLIS1	1	53737935	1_33	0	0.0256224203981489	11.3212868356348	4.83811349384832e-06	1.42081447963872	1
ENSG00000203985.10	LDLRAD1	1	54017963	1_34	0	0.0087448609667522	4.84406216136127	7.06517172563829e-07	0.231265806967347	2
ENSG00000162398.11	LEXM	1	54805572	1_34	0	0.00952377183856201	5.59472027927379	8.8868421435995e-07	-0.650255298242359	2
ENSG00000058799.14	YIPF1	1	53889688	1_34	0	0.0161867785695672	10.666054294595	2.87954799402223e-06	-1.20447229065044	2
ENSG00000116212.14	LRRC42	1	53946508	1_34	0	0.0119553251079393	7.79302259672058	1.5539156181482e-06	-0.826589595375747	1
ENSG00000116221.15	MRPL37	1	54183963	1_34	0	0.00893459966756971	5.05343809836483	7.53047123000392e-07	0.281911918104159	2
ENSG00000157216.15	SSBP3	1	54413433	1_34	0	0.049770386162445	20.8337473286285	1.72941216164359e-05	-2.24122179388608	2
ENSG00000162390.17	ACOT11	1	54544240	1_34	0	0.0119759117575604	7.7171173734366	1.54142996959509e-06	0.922517346263634	2
ENSG00000162391.11	FAM151A	1	54495159	1_34	0	0.0139341735217884	9.17999543681388	2.13345646623064e-06	-1.23726266761408	2
ENSG00000184313.19	MROH7	1	54608974	1_34	0	0.0375331977689466	18.4673685910629	1.15606083960238e-05	1.90742022275414	2
ENSG00000243725.6	TTC4	1	54710442	1_34	0	0.00868766761455164	4.79421292798921	6.94673322410338e-07	0.177884615384563	1
ENSG00000162396.5	PARS2	1	54764560	1_34	0	0.00977912803526981	5.86532684785369	9.56648635086257e-07	-0.550096834793766	2
ENSG00000006555.10	TTC22	1	54801441	1_34	0	0.00963160458795631	5.73480910581608	9.21250457738576e-07	-0.519736842105418	1
ENSG00000116133.11	DHCR24	1	54886940	1_34	0	0.00916058451937685	5.27920149896257	8.06587579866698e-07	-0.450099984484801	2
ENSG00000143001.4	TMEM61	1	54980410	1_34	0	0.00876908496562068	4.84845979730206	7.09117466099668e-07	0.124183006535937	1
ENSG00000162402.13	USP24	1	55235488	1_34	0	0.0151807327025876	9.79394002729109	2.47976359156528e-06	1.09009009009016	1
ENSG00000162399.6	BSND	1	54999374	1_34	0	0.0418546069410967	19.5931584258363	1.36775346439618e-05	-1.89575971731356	1
ENSG00000162407.8	PLPP3	1	56645496	1_36	0	0.0140442888925473	4.77953328361708	1.11955478437319e-06	-0.153225806451641	1
ENSG00000162409.10	PRKAA2	1	56645496	1_36	0	0.0140442888925473	4.77953328361708	1.11955478437319e-06	0.153225806451641	1
ENSG00000187889.12	C1orf168	1	56819840	1_36	0	0.0369454138243434	13.9144762068271	8.57407945044294e-06	-1.52534562211937	1
ENSG00000173406.15	DAB1	1	58546759	1_37	0	0.0141899095879122	4.98317022427574	1.17935745523707e-06	-0.376811594202896	1
ENSG00000162600.11	OMA1	1	58542051	1_37	0	0.014351007648191	5.08937817161608	1.21816810489849e-06	-0.379487179487216	1
ENSG00000184292.6	TACSTD2	1	58577781	1_37	0	0.0148943717863241	5.43906190311076	1.35115849948735e-06	-0.532374100719541	1
ENSG00000162601.9	MYSM1	1	58700166	1_37	0	0.0397581163412436	14.7182624488336	9.759834394344e-06	-1.8110236220477	1
ENSG00000172456.17	FGGY	1	59292175	1_37	0	0.0138538500221572	4.75770164773106	1.09932927060787e-06	0.237968368165876	2
ENSG00000134709.10	HOOK1	1	59814713	1_38	0	0.0138951765136063	4.68620277700307	1.086038573728e-06	0.133126934984528	1
ENSG00000134716.9	CYP2J2	1	59924361	1_38	0	0.0138854078090342	4.67958633214449	1.08374275896741e-06	-0.0489174907698908	2
ENSG00000162604.12	TM2D1	1	61725787	1_39	0	0.0124899042841128	5.42925469754502	1.13099173585081e-06	-0.552875622527265	2
ENSG00000132849.19	PATJ	1	61742713	1_39	0	0.0142092771143018	6.64219486037565	1.57414125820619e-06	0.734693877551046	1
ENSG00000240563.1	L1TD1	1	62194418	1_39	0	0.0185513476048189	9.15290027558636	2.83200684831872e-06	1.0262239382995	2
ENSG00000162607.12	USP1	1	62436136	1_39	0	0.0203868040040823	10.0423997514221	3.4146544267206e-06	-1.47692733506775	2
ENSG00000116641.17	DOCK7	1	62688195	1_39	0	0.0179082131949271	8.82043560072709	2.6345254300573e-06	-1.11417322834701	1
ENSG00000088035.15	ALG6	1	63367779	1_40	0	0.0276354585908609	11.9100180531177	5.48958104513801e-06	-1.45814977973577	1
ENSG00000203965.12	EFCAB7	1	63523814	1_40	0	0.0131800941640493	4.72574104562406	1.03883970138996e-06	0.0526315789473786	1
ENSG00000142856.16	ITGB3BP	1	63593973	1_40	0	0.0316193887714531	12.9810590204758	6.84579201483734e-06	-1.5333333333335	1
ENSG00000079739.15	PGM1	1	63592345	1_40	0	0.0131343276593575	4.68505637321066	1.02631995443918e-06	0.0142064446298379	2
ENSG00000162437.14	RAVER2	1	64745289	1_41	0	0.0219677615951496	10.2427688294132	3.75286795067763e-06	1.24713958810157	1
ENSG00000162434.11	JAK1	1	64965916	1_41	0	0.0207284258720207	9.39291270519987	3.24733216692124e-06	1.02698153530851	2
ENSG00000162433.14	AK4	1	65147235	1_41	0	0.0122800090876364	4.71623766458638	9.659496202374e-07	-0.142857142857213	1
ENSG00000116675.15	DNAJC6	1	65248258	1_41	0	0.0131169018661633	5.31104547644072	1.16190707208839e-06	-0.303510676482838	2
ENSG00000213625.8	LEPROT	1	65419674	1_41	0	0.0174213102152777	8.04762915062235	2.33834654720056e-06	0.737761318728442	2
ENSG00000118473.21	SGIP1	1	66533081	1_42	0	1.5873091729901e-08	10.2644199852691	2.71741548076798e-12	0.195468552431698	2
ENSG00000152760.9	TCTEX1D1	1	66752321	1_42	0	1.57131651135067e-07	47.6742815617009	1.24941851301235e-10	-3.89319297674116	2
ENSG00000152763.16	WDR78	1	66924733	1_42	0	4.43752127265995e-08	20.0665612833426	1.48516090805022e-11	1.49650349650364	1
ENSG00000198160.14	MIER1	1	66920571	1_42	0	1.04166338887879e-08	8.84219872969088	1.53620005902723e-12	0.505090736082458	2
ENSG00000116704.7	SLC35D1	1	67054400	1_42	0	1.64056915830102e-08	17.5586901225929	4.8044841261722e-12	1.05027932960884	1
ENSG00000081985.10	IL12RB2	1	67307648	1_42	0	9.21001264142518e-09	6.39736481096204	9.8270111547891e-13	1.11384615384619	1
ENSG00000172380.5	GNG12	1	67833367	1_42	0	1.04635619058158e-08	8.554767902591	1.49295901293672e-12	1.48997772828443	1
ENSG00000172410.4	INSL5	1	66801397	1_42	0	1.06724541981684e-07	22.7392275836902	4.04762354501828e-11	2.18544119891841	2
ENSG00000024526.16	DEPDC1	1	68538073	1_43	0	0.014614733633913	4.69474295975604	1.14436042224466e-06	0.0402684563758318	1
ENSG00000033122.18	LRRC7	1	69567941	1_44	0	0.216898828532477	29.0671721200036	0.000105152619070011	-2.78044280442825	1
ENSG00000118454.12	ANKRD13C	1	70355197	1_44	0	0.0181532130073776	5.03981467062939	1.52590738752176e-06	0.438914027149332	1
ENSG00000197568.13	HHLA3	1	70354325	1_44	0	0.0197490387329423	5.83402517287693	1.92165033454154e-06	0.731612394889524	2
ENSG00000116761.11	CTH	1	70411075	1_44	0	0.063989217963921	17.0020406699444	1.81454590166373e-05	1.9685039370078	1
ENSG00000050628.20	PTGER3	1	71047847	1_45	0	0.0123935838389424	5.33136885039353	1.10203590612736e-06	-0.454611169231253	2
ENSG00000132485.13	ZRANB2	1	71081716	1_45	0	0.0127430437020926	5.59279424619928	1.18867224004085e-06	0.506787330316491	1
ENSG00000172260.14	NEGR1	1	72282986	1_46	0	0.0177711348733802	6.84948799493449	2.03017454128091e-06	-0.937499999999996	1
ENSG00000162620.15	LRRIQ3	1	74198465	1_47	0	0.0202981173792814	6.44199889520161	2.18090380993051e-06	0.764227642276228	1
ENSG00000254685.6	FPGT	1	74194517	1_47	0	0.0223877280448618	7.36650765580407	2.75062745031496e-06	0.952960310129666	2
ENSG00000116783.14	TNNI3K	1	74234228	1_47	0	0.0191634556859452	5.89961228595081	1.88563401447831e-06	-0.603798574814194	2
ENSG00000116791.13	CRYZ	1	74702183	1_47	0	0.0193871333721893	6.00901078313362	1.94301738725312e-06	-0.648435341075935	4
ENSG00000162623.15	TYW3	1	74732260	1_47	0	0.0170846278706969	4.81763208765201	1.37277467911108e-06	0.243781168095914	2
ENSG00000137968.16	SLC44A5	1	75610725	1_47	0	0.0168372288600499	4.68024931017038	1.31431573890337e-06	-0.0135746606334862	1
ENSG00000137955.15	RABGGTB	1	75786498	1_47	0	0.0180187546910084	5.31913052211216	1.59854742644553e-06	-0.416413373860303	1
ENSG00000057468.6	MSH4	1	75803687	1_47	0	0.0168958802765361	4.71299940141743	1.32812304868047e-06	-0.104838709677428	1
ENSG00000117069.14	ST6GALNAC5	1	76867670	1_48	0	0.00865889937735897	5.37628649830843	7.76435175420823e-07	0.391100702576159	1
ENSG00000154027.18	AK5	1	77282053	1_48	0	0.0276189601164092	16.2981790166307	7.50769311724103e-06	-1.7591623036641	1
ENSG00000036549.12	ZZZ3	1	77683032	1_48	0	0.0103854343443508	7.08350928690438	1.22696800418207e-06	0.680952380952066	1
ENSG00000077254.14	USP33	1	77760195	1_48	0	0.010843274562407	7.4887990814332	1.35435569796156e-06	1.06428571428566	1
ENSG00000162613.16	FUBP1	1	77979050	1_48	0	0.0115473736539584	8.07992300139762	1.55614673836835e-06	-0.852861035422765	1
ENSG00000162616.8	DNAJB4	1	77979478	1_48	0	0.0152381874670033	10.688208542485	2.71642886496677e-06	-1.42144177449189	1
ENSG00000137960.5	GIPC2	1	77981077	1_48	0	0.0104722155950338	7.1616753991002	1.2508732725291e-06	-1.1384615384614	1
ENSG00000137965.10	IFI44	1	78641737	1_48	0	0.00806752441002934	4.71234453305222	6.34070326214906e-07	0.160741172686717	3
ENSG00000162618.13	ADGRL4	1	79006491	1_48	0	0.00910062639381215	5.84336953987746	8.86941025458358e-07	-0.622395833333127	1
ENSG00000137941.16	TTLL7	1	83998735	1_51	0	0.0246786361228223	9.37509123918753	3.85883992378151e-06	-1.15804597701175	1
ENSG00000203943.8	SAMD13	1	84298566	1_51	0	0.0150220459209527	4.69485022392418	1.17628059535641e-06	0.0776515151515173	1
ENSG00000171517.5	LPAR3	1	84883501	1_52	0	0.0183479714846723	4.71169979575135	1.44186889765635e-06	0.0984848484848664	1
ENSG00000137976.7	DNASE2B	1	84403370	1_52	0	0.0440013422172743	12.9921412643199	9.53469409587723e-06	-1.54838709677436	1
ENSG00000117133.10	RPF1	1	84479306	1_52	0	0.0203455396176087	5.68596326532234	1.92944928663681e-06	-0.436662549802478	2
ENSG00000174021.10	GNG5	1	84506653	1_52	0	0.0396709513340491	12.0062885451098	7.94404137257705e-06	1.50568181818202	1
ENSG00000122432.17	SPATA1	1	84506406	1_52	0	0.0290428677351923	9.04837184597386	4.38298558536045e-06	-1.21176470588262	1
ENSG00000117151.12	CTBS	1	84570855	1_52	0	0.0265142470138914	8.18662877642177	3.62029950779856e-06	1.00547945205546	1
ENSG00000117155.16	SSX2IP	1	84691138	1_52	0	0.0184817555196997	4.78016533085896	1.4734867820051e-06	-0.184971098265917	1
ENSG00000153898.12	MCOLN2	1	84997288	1_52	0	0.026189147838891	8.06998433569988	3.52495976825356e-06	-1.00000000000011	1
ENSG00000055732.12	MCOLN3	1	85048087	1_52	0	0.0199659331244473	5.50834354747699	1.83430156437791e-06	-0.520579650031179	2
ENSG00000097096.8	SYDE2	1	85201203	1_52	0	0.0226087298945996	6.68119187899492	2.51935991737726e-06	-0.701834862385164	1
ENSG00000117174.10	ZNHIT6	1	85708260	1_52	0	0.0183352193500388	4.70514789496523	1.43886316407694e-06	0.126722775491075	2
ENSG00000171502.14	COL24A1	1	86156862	1_53	0	0.0183802860897985	4.75163332608238	1.45665026481003e-06	0.195652173913016	1
ENSG00000122417.15	ODF2L	1	86396707	1_53	0	0.0186904707331963	4.90935063872093	1.53039802578535e-06	-0.32558139534887	1
ENSG00000137975.7	CLCA2	1	86424561	1_53	0	0.0182362907696401	4.67751620296407	1.42269535762222e-06	0.0329670329670174	1
ENSG00000016602.9	CLCA4	1	86547045	1_53	0	0.0365122902277069	11.2413427149111	6.8456922086821e-06	-1.3167028199572	1
ENSG00000183291.15	SELENOF	1	86913954	1_53	0	0.0294349806365313	9.19866637125156	4.51594586986843e-06	-1.14693877551077	1
ENSG00000065243.19	PKN2	1	88682820	1_54	0	0.0140208003782067	5.56311240798595	1.30092046890098e-06	-0.66773775465686	2
ENSG00000137947.11	GTF2B	1	88892503	1_54	0	0.0185887161162469	8.21838922727622	2.54798112445018e-06	1.67716535433046	1
ENSG00000137944.17	KYAT3	1	88973056	1_54	0	0.0431380587734151	16.1870663330639	1.16463235125987e-05	-2.40891213235881	2
ENSG00000213516.9	RBMXL1	1	89013185	1_54	0	0.0145918913445376	5.93869913201727	1.44531668466227e-06	0.592592592592742	1
ENSG00000117226.11	GBP3	1	89015900	1_54	0	0.0231708713829149	10.2968372244779	3.9792966789397e-06	-1.56060606060559	1
ENSG00000117228.9	GBP1	1	89064901	1_54	0	0.0275507888278743	11.9330633927811	5.48335156202194e-06	1.70895522388022	1
ENSG00000213512.1	GBP7	1	89171264	1_54	0	0.0205841617968693	9.17976193822181	3.15155369670097e-06	1.27286049159923	2
ENSG00000162654.8	GBP4	1	89199262	1_54	0	0.0169307382414882	7.3381809503454	2.07216539918563e-06	-1.04545454545416	1
ENSG00000154451.14	GBP5	1	89272549	1_54	0	0.0202350149198473	9.01837498100673	3.04363047339675e-06	-1.21259842519692	1
ENSG00000197147.13	LRRC8B	1	89524961	1_54	0	0.0158473403490816	6.71553167306147	1.77499401317682e-06	-0.773621228733234	3
ENSG00000171488.14	LRRC8C	1	89633477	1_55	0	0.0187400083921441	5.67305738720394	1.77315647956564e-06	0.50399999999993	1
ENSG00000171492.14	LRRC8D	1	89782416	1_55	0	0.0173464431844158	4.94494953288559	1.43064673219146e-06	0.292105263157914	1
ENSG00000162664.16	ZNF326	1	89994609	1_55	0	0.0184845209688475	5.54368361294404	1.70909711940425e-06	0.466079046148212	2
ENSG00000122482.20	ZNF644	1	91022402	1_55	0	0.0703881840402922	18.2523161311308	2.14278130493458e-05	-1.90878938640056	1
ENSG00000162669.15	HFM1	1	91395073	1_55	0	0.0246902466499532	8.27507041143356	3.40766765355212e-06	-1.02384852429602	2
ENSG00000097046.12	CDC7	1	91500888	1_56	0	0.0174251777396868	10.5827271838369	3.07563590821711e-06	1.08828169676279	2
ENSG00000069702.10	TGFBR3	1	91905555	1_56	0	0.00971214970910983	5.40475075494279	8.75489908975245e-07	0.596774193548147	1
ENSG00000172031.6	EPHX4	1	92029879	1_56	0	0.0124008765004523	7.76839943458007	1.60673419274498e-06	-1.09057971014534	1
ENSG00000284413.1	BTBD8	1	92080411	1_56	0	0.107977888381098	28.4674405584176	5.12676437965935e-05	2.96511627907023	1
ENSG00000122484.8	RPAP2	1	92299545	1_56	0	0.100693224844431	27.6336564291398	4.64086258500781e-05	-3.22580645161345	1
ENSG00000067208.14	EVI5	1	92792120	1_56	0	0.0117540577512654	6.92100115103769	1.35680316269779e-06	-0.829383886256171	1
ENSG00000122406.12	RPL5	1	92831623	1_56	0	0.00996460514541031	5.59690095652848	9.30181764761005e-07	0.496402877697849	1
ENSG00000154511.11	FAM69A	1	92961317	1_56	0	0.0101111315402506	5.70684054486071	9.62399977122305e-07	0.489361702127643	1
ENSG00000117500.12	TMED5	1	93180650	1_57	1	0.347013383858836	25.5446315898618	0.00014784477287765	4.74715053903069	2
ENSG00000122483.17	CCDC18	1	93179625	1_57	1	0.127263893643318	23.0596437500257	4.89460788507776e-05	4.45384615384721	1
ENSG00000117505.12	DR1	1	93345092	1_57	1	0.136492491139351	23.6683698342247	5.38811941871808e-05	-4.4941600324207	2
ENSG00000137936.16	BCAR3	1	93847808	1_57	0	0.0181400256948745	7.95027869052407	2.40536150453692e-06	-0.736625514403327	1
ENSG00000067334.13	DNTTIP2	1	93880063	1_57	0	0.0223901124431979	9.8123955651619	3.66430341813485e-06	-0.946058091286048	1
ENSG00000137962.12	ARHGAP29	1	94274090	1_58	0	0.0181218972875675	6.30515680893231	1.90572250235132e-06	0.773658981240089	2
ENSG00000117528.11	ABCD3	1	94411329	1_58	0	0.0456105612796844	15.0446517486199	1.14447856048825e-05	-1.60719640179938	1
ENSG00000143036.16	SLC44A3	1	94820196	1_58	0	0.026697691513884	9.96209772182859	4.43592927945938e-06	1.19677307152374	3
ENSG00000117519.15	CNN3	1	94927642	1_58	0	0.0193151992443903	6.90619162677607	2.2248355870227e-06	0.700000000000192	1
ENSG00000172339.9	ALG14	1	95073027	1_58	0	0.0163125182706818	5.31434599303952	1.44587564601601e-06	0.421538461538434	1
ENSG00000122481.16	RWDD3	1	95231973	1_58	0	0.0219151084349	8.09734323092044	2.95969036042872e-06	0.899000212374078	3
ENSG00000117569.18	PTBP2	1	96721522	1_59	0	0.0766078008133144	17.9984758881806	2.29968753570889e-05	-2.08620689655131	1
ENSG00000188641.12	DPYD	1	97921165	1_60	0	0.0205130660024885	6.54709070770339	2.23995369700617e-06	-0.828834849158086	2
ENSG00000162627.16	SNX7	1	98661649	1_60	0	0.0261244670306721	8.83039084298774	3.84757833856901e-06	-1.0671462829738	1
ENSG00000117600.12	PLPPR4	1	99263142	1_60	0	0.0168832515007783	4.71169674852277	1.32676353387777e-06	-0.108860759493663	1
ENSG00000156869.12	FRRS1	1	99766518	1_61	0	0.0918630406887916	22.7614144212034	3.48738719267051e-05	2.27972027972179	1
ENSG00000117620.14	SLC35A3	1	99969054	1_61	0	0.0379555116235297	14.9390290307113	9.4570857451075e-06	-1.84847853156228	2
ENSG00000156876.9	SASS6	1	100132743	1_61	0	0.0204461802974878	9.12963846293495	3.1133351245734e-06	1.16326530612203	1
ENSG00000122477.12	LRRC39	1	100178174	1_61	0	0.0484150772270988	17.1990673829149	1.38881894620795e-05	2.04651162790632	1
ENSG00000137992.14	DBT	1	100249898	1_61	0	0.0215798033360164	9.59360003468549	3.4529413084863e-06	-1.17261904761913	1
ENSG00000079335.18	CDC14A	1	100344610	1_61	0	0.0139109822494724	5.51263177689071	1.27901867665501e-06	-0.385093167701708	1
ENSG00000181656.6	GPR88	1	100538206	1_62	0	0.0268418843775221	11.780111818216	5.27378620309281e-06	1.5298317748341	2
ENSG00000162692.10	VCAM1	1	100721765	1_62	0	0.0126440437281469	4.68464397475834	9.87922065274186e-07	0.111111111111144	1
ENSG00000162694.13	EXTL2	1	100895622	1_62	0	0.0229583943889626	10.3035277305963	3.94536840129831e-06	1.60989010988921	1
ENSG00000162695.11	SLC30A7	1	100895128	1_62	0	0.147357116227335	28.1939746172174	6.92927063492142e-05	-3.04354210786097	2
ENSG00000185946.15	RNPC3	1	103509781	1_65	0	0.0436845797971043	16.2075207377101	1.18087751718685e-05	-1.78712871287195	1
ENSG00000134215.15	VAV3	1	107965542	1_68	0	0.0250841090146547	17.6949323098322	7.40299900039639e-06	-1.78354978354927	1
ENSG00000085491.15	SLC25A24	1	108201269	1_68	0	0.00640818099494356	4.8590828989773	5.19336902881758e-07	0.311538461538428	1
ENSG00000162639.15	HENMT1	1	108662004	1_68	0	0.00630559053728486	4.70773519409663	4.95105667260514e-07	-0.0759999999999757	1
ENSG00000085433.15	WDR47	1	108963765	1_68	0	0.0109317012682296	9.87204066421344	1.79992660488344e-06	1.12871287128709	1
ENSG00000215717.5	TMEM167B	1	109089398	1_68	0	0.00629828342820238	4.69686202067925	4.93389733132032e-07	-0.0333605439618984	2
ENSG00000031698.12	SARS	1	109213564	1_68	0	0.00632133063707741	4.73111435239699	4.98806446341941e-07	0.199612403100758	1
ENSG00000143126.7	CELSR2	1	109264661	1_68	0	0.00895840279553917	8.00244237737052	1.1956752700198e-06	-0.900523560209555	1
ENSG00000134222.16	PSRC1	1	109278685	1_68	0	0.00916865083288154	8.22022634167445	1.25704063068646e-06	-1.04296314783525	2
ENSG00000134243.11	SORT1	1	109397881	1_68	0	0.0264042557626863	18.1797420592609	8.00611369869056e-06	-1.90000000000001	1
ENSG00000162650.16	ATXN7L2	1	109483259	1_68	0	0.00690237825199169	5.55586101670605	6.39602619423925e-07	-0.444444444444574	1
ENSG00000174151.14	CYB561D1	1	109494012	1_68	0	0.0542913700178399	25.0303256574857	2.26650878452489e-05	2.42028985507179	1
ENSG00000181754.6	AMIGO1	1	109509517	1_68	0	0.00900465307926368	8.05078617403253	1.20910880318387e-06	-0.890625000000132	1
ENSG00000156097.12	GPR61	1	109539929	1_68	0	0.0138714506400304	12.1109552980085	2.80195004119518e-06	1.45194805194755	1
ENSG00000065135.10	GNAI3	1	109548649	1_68	0	0.00628521527822801	4.67738384413072	4.90324138954038e-07	-0.0253164556961995	1
ENSG00000168765.16	GSTM4	1	109639097	1_68	0	0.00701252148807641	5.70435984340367	6.67177243317518e-07	-0.540715468713147	2
ENSG00000213366.12	GSTM2	1	109667893	1_68	0	0.00641284453856894	4.8659061099879	5.20444642370785e-07	-0.265133276980217	2
ENSG00000134184.12	GSTM1	1	109669671	1_68	0	0.00933937903876214	8.3934577858584	1.30743172119987e-06	0.885918714602227	4
ENSG00000134201.10	GSTM5	1	109712056	1_68	0	0.00633778187372414	4.75548829224936	5.02681046405346e-07	0.231965728020166	2
ENSG00000134202.10	GSTM3	1	109718945	1_68	0	0.0891725681309135	29.8103486660695	4.43361967315137e-05	-2.7913258871445	2
ENSG00000198758.10	EPS8L3	1	109718945	1_68	0	0.0131530847665032	11.6108090382684	2.5471246975003e-06	1.53928965239243	2
ENSG00000184371.13	CSF1	1	109911185	1_68	0	0.0148464809860084	12.7500781554457	3.15715917916083e-06	1.37431693989139	1
ENSG00000143093.14	STRIP1	1	110034040	1_68	0	0.0286279153642071	18.9445626481486	9.04553823745546e-06	2.0080000000005	1
ENSG00000186150.4	UBL4B	1	110111876	1_68	0	0.00972618079267817	8.77450273005238	1.42339343059756e-06	0.993197278911725	1
ENSG00000197106.6	SLC6A17	1	110150825	1_68	0	0.0112593649053048	10.1495160616413	1.90598437130396e-06	-1.13749999999947	1
ENSG00000116396.14	KCNC4	1	110211143	1_68	0	0.0716598344146194	27.6951046507622	3.31008324861013e-05	-2.49999999999994	1
ENSG00000168679.17	SLC16A4	1	110383588	1_68	0	0.0116061964385156	10.4346030975514	2.01988180376144e-06	1.21014492753613	1
ENSG00000134248.13	LAMTOR5	1	110407655	1_68	0	0.00629037462669391	4.68507854387001	4.91533919249261e-07	0.011506016261072	2
ENSG00000177272.8	KCNA3	1	110675350	1_68	0	0.00666632655456623	5.22948672580697	5.81441136597872e-07	0.5277777777775	1
ENSG00000121931.15	LRIF1	1	110964484	1_68	0	0.00660764206547704	5.14655896069482	5.67183472841284e-07	-0.433734939759183	1
ENSG00000156171.14	DRAM2	1	111139496	1_68	0	0.0468118529211918	23.6140775612407	1.84368585097055e-05	2.64492753623102	1
ENSG00000134255.13	CEPT1	1	111139496	1_68	0	0.0493274859741991	24.1134308268932	1.98384662492018e-05	2.67851500534641	2
ENSG00000064886.13	CHI3L2	1	111200918	1_69	0	0.030349735609454	13.5355686079236	6.85159245082487e-06	-1.44690265486691	1
ENSG00000173947.13	PIFO	1	111346062	1_69	0	0.01188212523581	4.69750548435943	9.30939647765283e-07	0.0205761316872491	1
ENSG00000085465.12	OVGP1	1	111407603	1_69	0	0.0128571442314881	5.46592639766669	1.17211007978216e-06	0.511811023621999	1
ENSG00000116455.13	WDR77	1	111449473	1_69	0	0.0121489356816735	4.92363785662031	9.9766432009495e-07	-0.32539682539686	1
ENSG00000282608.1	ADORA3	1	111490897	1_69	0	0.0236160572437788	11.1221832404473	4.38084153780544e-06	-1.35937499999972	1
ENSG00000121933.18	TMIGD3	1	111518542	1_69	0	0.0145248386098941	6.56449552399981	1.59027699920726e-06	0.751724137931001	1
ENSG00000197852.9	FAM212B	1	111756207	1_69	0	0.0177267605265923	8.41482615692396	2.48790980463826e-06	-0.872012073895814	2
ENSG00000064703.11	DDX20	1	111754860	1_69	0	0.0118984736262139	4.70483733312228	9.33675516182964e-07	-0.250000000000061	1
ENSG00000171385.9	KCND3	1	111988885	1_69	0	0.0376935160965259	15.2300940323363	9.57479184347902e-06	-1.50675675675686	1
ENSG00000143079.14	CTTNBP2NL	1	112396295	1_69	0	0.0124987641040375	5.10786897435916	1.06479726111792e-06	0.0757575757575784	1
ENSG00000116489.12	CAPZA1	1	112614750	1_69	0	0.241385858801881	20.2006541894845	8.13274890319484e-05	3.98387096774148	1
ENSG00000007341.18	ST7L	1	112626827	1_69	0	0.288231440682085	20.7937834791295	9.99620089300805e-05	4.04065040650334	1
ENSG00000155363.18	MOV10	1	112673015	1_69	0	0.0539316823368201	21.3145465110769	1.91725628631982e-05	3.3618421052643	1
ENSG00000155366.16	RHOC	1	112698930	1_69	0	0.0123638371672716	4.99888679552186	1.03082913350328e-06	-0.0642750373692222	1
ENSG00000155367.15	PPM1J	1	112715671	1_69	0	0.0600028435378802	21.6916527044465	2.17082382924919e-05	-2.58461538461451	1
ENSG00000155380.11	SLC16A1	1	112948742	1_70	0	0.0165858854631702	4.94787620686314	1.36872939027932e-06	0.150793650793651	1
ENSG00000198799.11	LRIG2	1	113072822	1_70	0	0.0207759517889746	7.07073168195417	2.45010892034383e-06	0.707692307692233	1
ENSG00000081026.18	MAGI3	1	113390860	1_70	0	0.0185484622546241	6.00137323348908	1.85660131256206e-06	-0.339907731345065	2
ENSG00000116793.15	PHTF1	1	113758713	1_70	0	0.0437929428367935	14.1337448259002	1.0323369735485e-05	2.21333333333361	1
ENSG00000134262.12	AP4B1	1	113904943	1_70	0	0.0863507872074499	20.653161713447	2.97449300711996e-05	-2.64233576642433	1
ENSG00000118655.4	DCLRE1B	1	113904943	1_70	0	0.0360857819683093	12.2936930167025	7.39909478102729e-06	1.71912262464294	2
ENSG00000163349.21	HIPK1	1	113928961	1_70	0	0.0683339827749301	18.3917708981838	2.09614049361534e-05	-2.42510121457484	1
ENSG00000134207.14	SYT6	1	114154379	1_70	0	0.0161156912756684	4.67708316591529	1.25714142422931e-06	0.125874125874099	1
ENSG00000134200.3	TSHB	1	115060792	1_71	0	0.0159467328024284	4.71069878995387	1.25290216181792e-06	0.0751879699248482	1
ENSG00000197323.11	TRIM33	1	114508842	1_71	0	0.0177650265630372	5.72762384597326	1.69707273157096e-06	0.50694139987333	2
ENSG00000116752.5	BCAS2	1	114581126	1_71	0	0.0174523510059743	5.56033415549343	1.61850832083291e-06	0.606741573033683	1
ENSG00000175984.14	DENND2C	1	114669904	1_71	0	0.0210097914718507	7.30916110116716	2.56123472771627e-06	0.86335403726704	1
ENSG00000213281.4	NRAS	1	114716596	1_71	0	0.0160046610935823	4.74483636245269	1.26656600439584e-06	0.043128064023773	2
ENSG00000173218.14	VANGL1	1	115642000	1_72	0	0.0092240691740807	4.72015263655423	7.26170662838294e-07	0.0676328502415174	1
ENSG00000118729.11	CASQ2	1	115768346	1_72	0	0.00945991574900096	4.95720539035709	7.82139622450614e-07	-0.147058823529426	1
ENSG00000163393.12	SLC22A15	1	115976190	1_72	0	0.0092076515233569	4.70342669610114	7.22309554903567e-07	0.137766735623365	2
ENSG00000134247.9	PTGFRN	1	116909700	1_72	0	0.0175343499895746	10.7601125919576	3.14678152867244e-06	-1.28095787576201	2
ENSG00000134256.12	CD101	1	117001709	1_72	0	0.058634165596037	22.2105260854623	2.17204940952699e-05	-2.15564202334616	1
ENSG00000116830.11	TTF2	1	117060534	1_72	0	0.00979243643567773	5.28161219174915	8.62615735703989e-07	-0.37323943661986	1
ENSG00000134253.9	TRIM45	1	117122955	1_72	0	0.00982064375321101	5.30862570915464	8.69525191533013e-07	0.462636034607143	2
ENSG00000198162.12	MAN1A2	1	117367404	1_72	0	0.0152571396966484	9.45020244166464	2.40477440188944e-06	1.18749999999975	1
ENSG00000183508.4	FAM46C	1	117605762	1_72	0	0.00922801176618482	4.72416665040245	7.27098844760941e-07	0.0799837935604621	2
ENSG00000177551.5	NHLH2	1	115844102	1_72	0	0.0112268433064129	6.56569589654956	1.2294150645983e-06	-0.596194503171304	1
ENSG00000092607.13	TBX15	1	118989141	1_73	0	0.0186762218657932	9.42602712329411	2.93614713657497e-06	1.23809523809524	1
ENSG00000116874.11	WARS2	1	119029918	1_73	0	0.011278526802606	4.68029641208227	8.80411770565748e-07	-0.0466888708913439	2
ENSG00000143067.4	ZNF697	1	119647482	1_73	0	0.0683578352361893	21.7555860017353	2.48038554859878e-05	2.13896457765647	1
ENSG00000092621.11	PHGDH	1	119735449	1_73	0	0.0113233951510252	4.71760436976131	8.90960162199752e-07	-0.122383252818067	1
ENSG00000131791.7	PRKAB2	1	147172842	1_73	0	0.0373707650804833	15.9858914291971	9.96389067502771e-06	1.83827493261537	1
ENSG00000131778.18	CHD1L	1	147243149	1_73	0	0.0112912156981994	4.690861968715	8.83392002589211e-07	0.0716417910447662	1
ENSG00000162836.11	ACP6	1	147670174	1_73	0	0.0246614203831191	12.049140190518	4.95603368236403e-06	-1.36567164179087	1
ENSG00000188092.14	GPR89B	1	147928711	1_73	0	0.0220202022108514	10.9794448829616	4.03238314935224e-06	-1.31358024691337	1
ENSG00000163218.14	PGLYRP4	1	153349334	1_75	0	0.0177754165986487	5.12324070328018	1.51888416425037e-06	0.333333333333112	1
ENSG00000163220.10	S100A9	1	153357702	1_75	0	0.0183243834690331	5.40983800385709	1.65338402668622e-06	-0.333333333333348	1
ENSG00000143546.9	S100A8	1	153391654	1_75	0	0.042474811246954	13.3662081759548	9.46890553832202e-06	1.63020833333328	1
ENSG00000143556.8	S100A7	1	153460592	1_75	0	0.0277600631850039	9.33116384570569	4.32032453168794e-06	1.17224880382779	1
ENSG00000197956.9	S100A6	1	153535924	1_75	0	0.0169714373735821	4.68724487580593	1.3267722345078e-06	-0.0190839694656631	1
ENSG00000196420.7	S100A5	1	153541765	1_75	0	0.0182119128984983	5.35182964789587	1.62561594801408e-06	-0.455830388692501	1
ENSG00000188015.9	S100A3	1	153548996	1_75	0	0.0287967407498115	9.67806442542069	4.64827646844927e-06	1.08589247309693	3
ENSG00000196754.10	S100A2	1	153567844	1_75	0	0.0210389666420753	6.71237391534413	2.3553782026129e-06	-0.778461538461844	1
ENSG00000189334.8	S100A14	1	153617113	1_75	0	0.0229943132579886	7.55101427503198	2.89591520015393e-06	-0.636363636363584	1
ENSG00000160678.11	S100A1	1	153627648	1_75	0	0.0188929315472784	5.69776172852129	1.79541041595903e-06	-0.279908761652057	2
ENSG00000189171.14	S100A13	1	153630385	1_75	0	0.0181963489950097	5.34372928821913	1.62176831834965e-06	-0.233520882550439	2
ENSG00000143553.10	SNAPIN	1	153658595	1_75	0	0.0225592891846032	7.37075197183819	2.77330295446206e-06	0.816599023101768	2
ENSG00000169418.9	NPR1	1	153678582	1_75	0	0.0517921150376086	15.2575903219518	1.31798267616997e-05	2.05363984674375	1
ENSG00000143554.13	SLC27A3	1	153774134	1_75	0	0.0295918886354154	9.93592976453415	4.90389657723708e-06	-1.18076923076916	1
ENSG00000198837.9	DENND4B	1	153940057	1_75	0	0.0169565739339189	4.67899384768096	1.32327676692553e-06	-0.0876505999194076	2
ENSG00000143545.8	RAB13	1	153985724	1_75	0	0.0184956901419064	5.49755632102034	1.6959003661169e-06	-0.786764705882129	1
ENSG00000143552.9	NUP210L	1	154155073	1_75	0	0.016962642745729	4.68236508514184	1.32470414037287e-06	-0.171348314606647	1
ENSG00000143569.18	UBAP2L	1	154219953	1_75	0	0.0183252693303778	5.41028075029176	1.65359927785004e-06	-0.340116279070034	1
ENSG00000143612.19	C1orf43	1	154217487	1_75	0	0.0274140902952811	9.21249239180716	4.21222039584355e-06	1.03137254901988	1
ENSG00000143595.12	AQP10	1	154319242	1_75	0	0.0746198166876052	18.7634275966498	2.33521278198236e-05	2.19105466821781	3
ENSG00000143515.16	ATP8B2	1	154311432	1_75	0	0.154035786371764	25.8683890791847	6.64585895555643e-05	-3.28293362734452	2
ENSG00000160712.12	IL6R	1	154405422	1_75	0	0.0580736298018399	16.3528809533881	1.58392040075491e-05	-2.25954198473257	1
ENSG00000169291.9	SHE	1	154502081	1_75	0	0.0532852060471991	15.5292721882965	1.38012320215557e-05	2.26439933719624	2
ENSG00000163239.12	TDRD10	1	154502081	1_75	0	0.0747690187288614	18.7827151873927	2.34228727859138e-05	-2.22897919904459	2
ENSG00000160714.9	UBE2Q1	1	154559434	1_75	0	0.0206214575303993	6.52326545621901	2.24359526935873e-06	-0.781395348837055	1
ENSG00000160710.15	ADAR	1	154627024	1_75	0	0.0631453982423006	17.1560445421872	1.80683700798749e-05	-1.78431372549048	1
ENSG00000143603.18	KCNN3	1	154870871	1_76	0	0.0111743502328832	7.44476952894148	1.38750207848106e-06	1.3593750000006	1
ENSG00000160691.18	SHC1	1	154974220	1_76	0	0.0311218697820813	16.2175754398083	8.41805412243431e-06	-1.46938775510213	1
ENSG00000160685.13	ZBTB7B	1	155011887	1_76	0	0.0302139150392261	15.9935502489372	8.05957216666915e-06	-1.98630136986401	1
ENSG00000163354.14	DCST2	1	155033615	1_76	0	0.0141446006862159	9.05656513364843	2.13655615531402e-06	1.41921904180581	2
ENSG00000163357.10	DCST1	1	155033974	1_76	0	0.0125161345456025	7.79624493258957	1.6274805364972e-06	0.964497041419767	1
ENSG00000143537.13	ADAM15	1	155043913	1_76	0	0.0945845325440491	24.8333182854735	3.91755391622179e-05	-2.00909116077154	2
ENSG00000169242.11	EFNA1	1	155127376	1_76	0	0.0262490266861438	24.8428951585976	1.08761582130377e-05	-4.34852936953875	2
ENSG00000169241.17	SLC50A1	1	155135691	1_76	0	0.00951526500443645	5.49614751469722	8.72246778621659e-07	-0.11926605504588	1
ENSG00000177628.15	GBA	1	155244216	1_76	0	0.0128870311676672	17.3642722851426	3.73224007442821e-06	-4.41671354550976	2
ENSG00000143630.9	HCN3	1	155277916	1_76	0	0.0825323015986773	36.3717152233911	5.00665705501963e-05	-5.52142857142788	1
ENSG00000132676.15	DAP3	1	155688294	1_76	0	0.0353152742597902	25.4974519355053	1.5018254883136e-05	-4.62318840579772	1
ENSG00000163374.19	YY1AP1	1	155688145	1_76	0	0.00894146518040362	5.13256337966929	7.65425834273357e-07	-0.244999999999955	1
ENSG00000116580.18	GON4L	1	155859720	1_76	0	0.0569863263298538	28.3289938936683	2.69253847027206e-05	-4.59558823529568	1
ENSG00000143622.10	RIT1	1	155911161	1_76	0	0.0228740428081917	18.3187738490808	6.98874889032902e-06	-3.86259541984707	1
ENSG00000132680.10	KIAA0907	1	155932607	1_76	0	0.0159245647254068	11.7050424058931	3.10885643721794e-06	2.16633266533189	1
ENSG00000116584.17	ARHGEF2	1	156006597	1_76	0	0.00970382482355559	7.26668436025629	1.17608673015658e-06	-2.21093749999917	1
ENSG00000163479.13	SSR2	1	156020665	1_76	0	0.00997320936204127	6.61872597018209	1.1009546810315e-06	0.842197492725528	2
ENSG00000132698.14	RAB25	1	156061029	1_76	0	0.0186756748315351	14.9237320255509	4.64851087583027e-06	2.96732026143821	1
ENSG00000196189.12	SEMA4A	1	156137375	1_76	0	0.0205363418144932	12.5580506367918	4.30135631203813e-06	1.21561338290002	1
ENSG00000160785.13	SLC25A44	1	156194115	1_76	0	0.0231686104814607	14.8262709120775	5.72917416906341e-06	-1.90647482014458	1
ENSG00000160781.15	PAQR6	1	156248323	1_76	0	0.00855055538282734	4.70556768268308	6.71067883290094e-07	-0.25657894736848	1
ENSG00000198952.8	SMG5	1	156283240	1_76	0	0.0116092669104705	7.69245573265445	1.48946364556873e-06	0.933823529411644	1
ENSG00000163472.18	TMEM79	1	156283240	1_76	0	0.0116092669104705	7.69245573265445	1.48946364556873e-06	-0.933823529411644	1
ENSG00000163467.11	TSACC	1	156337127	1_76	0	0.0124680606844498	8.37487883970132	1.74155640873143e-06	1.02189781021897	1
ENSG00000163468.14	CCT3	1	156364325	1_76	0	0.0127707891659514	8.60810979569325	1.83351994459629e-06	1.04999999999983	1
ENSG00000187862.11	TTC24	1	156579671	1_77	0	0.0117049111224603	5.02055841132724	9.80122254110543e-07	-0.286045246867929	2
ENSG00000163382.11	NAXE	1	156582056	1_77	0	0.011778926479337	5.07980142685886	9.97958662651595e-07	0.309859154929581	1
ENSG00000160818.16	GPATCH4	1	156601175	1_77	0	0.0196799987361184	9.91107826586724	3.25316489727368e-06	1.14901761772482	2
ENSG00000132702.12	HAPLN2	1	156619658	1_77	0	0.0117731334408159	5.07517747331737	9.96559895077944e-07	-0.306122448979583	1
ENSG00000143320.8	CRABP2	1	156689976	1_77	0	0.0114823163996682	4.84011973789003	9.26927402016986e-07	-0.121212362129672	2
ENSG00000143319.16	ISG20L2	1	156728554	1_77	0	0.0121487635691463	5.37039073830707	1.08817331343506e-06	0.492188414980153	2
ENSG00000143303.11	RRNAD1	1	156728106	1_77	0	0.116792701821584	26.9533795077563	5.25035945082872e-05	2.45596868884598	1
ENSG00000143314.12	MRPL24	1	156741833	1_77	0	0.0181821565885484	9.16492327240526	2.77929299432767e-06	-1.07199999999968	1
ENSG00000143294.14	PRCC	1	156750590	1_77	0	0.0175147094118943	8.81255145494777	2.57433290376064e-06	-1.03199999999983	1
ENSG00000143321.18	HDGF	1	156775707	1_77	0	0.0155573067054654	7.69656460406386	1.9970614961364e-06	-0.962406015037617	1
ENSG00000198400.11	NTRK1	1	156815564	1_77	0	0.0255678313590024	12.3817701468453	5.28003420852396e-06	1.34586466165358	1
ENSG00000027869.11	SH2D2A	1	156816783	1_77	0	0.0354344850744788	15.4722946088024	9.14409981125719e-06	1.61305361305328	1
ENSG00000187800.13	PEAR1	1	156893398	1_77	0	0.0118970727652542	5.17362484981745	1.02658557463525e-06	-0.615000000000055	1
ENSG00000132694.18	ARHGEF11	1	157044910	1_77	0	0.152322226568112	29.5860765251413	7.51641518375515e-05	3.2926829268292	1
ENSG00000143297.18	FCRL5	1	157552226	1_77	0	0.0574731597880838	20.0817354754825	1.9249808893114e-05	-2.53289473684303	1
ENSG00000160856.20	FCRL3	1	157701026	1_77	0	0.0248608995122612	12.1168240663316	5.02418642561866e-06	1.58064516128977	1
ENSG00000158473.6	CD1D	1	158180338	1_78	0	0.0161780137068582	8.4910311249862	2.29110892682066e-06	-0.963730569948062	1
ENSG00000158488.15	CD1E	1	158353463	1_78	0	0.0169229036871769	8.91492453860635	2.51624346357031e-06	-1.14593018785098	2
ENSG00000163564.14	PYHIN1	1	158930485	1_78	0	0.0245882571087839	12.4387823875557	5.10112212861605e-06	-1.50205200487736	2
ENSG00000163565.18	IFI16	1	158979286	1_78	0	0.0639267924806126	21.5288788866619	2.29543201449018e-05	-2.29732183475318	2
ENSG00000163568.14	AIM2	1	159146891	1_78	0	0.0156816533115958	8.19767560215043	2.14408837590024e-06	0.947712418300449	1
ENSG00000179639.10	FCER1A	1	159289890	1_78	0	0.010788970466341	4.68106972187791	8.42335723605648e-07	-0.17886178861786	1
ENSG00000181036.13	FCRL6	1	159800388	1_78	0	0.0740701496880556	22.9467026545333	2.83480777968975e-05	-2.21751412429446	1
ENSG00000188004.9	C1orf204	1	159852880	1_78	0	0.014097467802112	7.19550628098844	1.6918527964396e-06	-0.794520547945353	1
ENSG00000243284.1	VSIG8	1	159856126	1_78	0	0.0118812365885714	5.58726097688332	1.10718630932907e-06	0.425373134328458	1
ENSG00000158710.14	TAGLN2	1	159922990	1_78	0	0.0136951292454514	6.92313878524599	1.58135464496458e-06	-0.747025526842976	2
ENSG00000158764.6	ITLN2	1	160931010	1_79	0	0.0217360846166709	20.9543935092898	7.59655203577468e-06	1.20428560802595	2
ENSG00000162723.9	SLAMF9	1	159954530	1_79	0	0.00336817859898375	6.61296659676169	3.71493779992447e-07	-0.671171171171252	1
ENSG00000143315.6	PIGM	1	160031560	1_79	0	0.00450419895905008	9.29047844247473	6.97936243135445e-07	-1.06648740443594	2
ENSG00000162728.4	KCNJ9	1	160081123	1_79	0	0.00550283242349181	10.9029338237776	1.00066744094383e-06	-1.32800000000001	1
ENSG00000162729.13	IGSF8	1	160099056	1_79	0	0.00560786141955261	11.1758029442242	1.04528835938151e-06	1.19793141698722	2
ENSG00000132681.16	ATP1A4	1	160151956	1_79	0	0.00272585898092126	4.71026587177752	2.14145479745679e-07	-0.049957290957575	3
ENSG00000143318.12	CASQ1	1	160177358	1_79	0	0.00273631798911222	4.77661321118737	2.17995107440384e-07	0.155555555555582	1
ENSG00000132716.18	DCAF8	1	160262716	1_79	0	0.00631924454668964	12.1159298088848	1.27697388750054e-06	-1.34399999999981	1
ENSG00000162735.18	PEX19	1	160286615	1_79	0	0.00385063959713394	7.6871783526196	4.93696371646812e-07	-0.861788617886056	1
ENSG00000122218.14	COPA	1	160342475	1_79	0	0.0123701341391966	18.1950733377244	3.75394862751923e-06	1.78163880295949	2
ENSG00000162736.15	NCSTN	1	160343540	1_79	0	0.00308906252099006	5.9482144253267	3.06459733610573e-07	-0.513986261814955	2
ENSG00000066294.14	CD84	1	160579090	1_79	0	0.00384339792566968	7.78799864304275	4.99230745864349e-07	0.849420849420398	1
ENSG00000117090.14	SLAMF1	1	160647238	1_79	0	0.00271461038769749	4.68024436937331	2.11902529847449e-07	-0.118421052631666	1
ENSG00000117091.9	CD48	1	160711718	1_79	0	0.00341507719147571	6.63327059963629	3.77822958615413e-07	0.433260393873145	1
ENSG00000026751.16	SLAMF7	1	160740367	1_79	0	0.00568524528602099	12.874670869294	1.22080260634664e-06	1.96296296296245	1
ENSG00000122223.12	CD244	1	160862395	1_79	0	0.00320074278409266	5.99054665642509	3.19799172462315e-07	-0.579710144927348	1
ENSG00000215845.10	TSTD1	1	160805842	1_79	0	0.00777965492031074	20.7178166715989	2.68821762942276e-06	3.41514760760364	2
ENSG00000158773.14	USF1	1	161047766	1_79	0	0.00280962599443901	5.38996535725312	2.52577460127493e-07	0.789403876669387	2
ENSG00000162755.13	KLHDC9	1	161098329	1_79	0	0.00629096323643963	15.6925306447779	1.64653223765365e-06	-2.57210691941599	2
ENSG00000158793.13	NIT1	1	161118210	1_79	0	0.0105733752278455	17.9955081009436	3.17349533110413e-06	-1.86486486486558	1
ENSG00000143222.11	UFC1	1	161152958	1_79	0	0.0029572009823311	6.58048071426312	3.24562670454322e-07	1.15740740740778	1
ENSG00000143224.17	PPOX	1	161165947	1_79	0	0.00714685090106737	13.9125734227121	1.65837329923572e-06	-1.68661971830841	1
ENSG00000158850.14	B4GALT3	1	161177981	1_79	0	0.00579067324403748	14.858489282502	1.43503938380843e-06	-2.72950819672092	1
ENSG00000158864.12	NDUFS2	1	161196933	1_79	0	0.0115931325126558	18.7383016272403	3.62319018340995e-06	-2.16355584280046	2
ENSG00000158859.9	ADAMTS4	1	161198399	1_79	0	0.0224236725426762	27.8991218206762	1.04341573450152e-05	3.06763285024241	1
ENSG00000158869.10	FCER1G	1	161215268	1_79	0	0.00280409931465864	4.83113576555571	2.25945002071778e-07	0.504307702689824	2
ENSG00000158874.11	APOA2	1	161223893	1_79	0	0.00271770295750706	5.60200272683582	2.53924969206003e-07	-1.16406250000007	1
ENSG00000158882.14	TOMM40L	1	161230796	1_79	0	0.0963187542094054	38.0529647886517	6.11307130513085e-05	-3.28402366864016	1
ENSG00000248485.1	PCP4L1	1	161259010	1_79	0	0.00288726629736336	5.21639674243353	2.51198800942415e-07	0.14765476518367	2
ENSG00000158887.15	MPZ	1	161309728	1_79	0	0.00565139054918673	11.812859011492	1.1134493016065e-06	1.87437185929758	1
ENSG00000143252.14	SDHC	1	161311979	1_79	0	0.00272449073904202	4.75549561946419	2.16093263084962e-07	-0.18260869565209	1
ENSG00000143226.13	FCGR2A	1	161505171	1_79	0	0.0376472945289591	24.10558562277	1.51360155066708e-05	0.0326086956521706	1
ENSG00000173110.7	HSPA6	1	161524532	1_79	0	0.0392952652539946	47.3002185750521	3.10001273492435e-05	5.94578313253207	1
ENSG00000203747.10	FCGR3A	1	161550682	1_79	0	0.00308013284785247	5.86880697043304	3.01494489839991e-07	1.37117903930134	1
ENSG00000162746.14	FCRLB	1	161721827	1_79	0	0.00285665990029005	5.02304121436679	2.39323522100603e-07	0.315018315018218	1
ENSG00000081721.11	DUSP12	1	161749589	1_79	0	0.00300635184301101	5.41026456443335	2.71280398359847e-07	0.220183486238586	1
ENSG00000118217.5	ATF6	1	161766245	1_79	0	0.00285406534810628	5.12199760580051	2.43816666607712e-07	-0.296960046516621	2
ENSG00000117143.13	UAP1	1	162561704	1_80	0	0.0135199968282937	8.54419809838622	1.92667296880255e-06	-0.979166666666279	1
ENSG00000162733.16	DDR2	1	162631124	1_80	0	0.0101857311191329	5.88270629194423	9.9937729610513e-07	-0.515254237287878	1
ENSG00000132196.13	HSD17B7	1	162790775	1_80	0	0.00994034352287909	5.65367007759228	9.37328797909998e-07	-0.465631929046597	1
ENSG00000185860.13	CCDC190	1	162868378	1_80	0	0.00899306384137411	4.71331027730521	7.06958323932326e-07	-0.12073642718275	2
ENSG00000117152.13	RGS4	1	163068894	1_80	0	0.00926650444233434	4.99451903951242	7.7191542050078e-07	0.338943169284484	2
ENSG00000143228.12	NUF2	1	163266611	1_80	0	0.0298956248986205	16.0293805081096	7.99253376632759e-06	-1.770161290323	1
ENSG00000185630.18	PBX1	1	164555424	1_80	0	0.00899274492241298	4.71297734718664	7.06883318184033e-07	0.113636363636343	1
ENSG00000143171.12	RXRG	1	165444407	1_81	0	0.0195566766376504	4.75028843906289	1.5494413486052e-06	-0.150793650793658	1
ENSG00000143149.12	ALDH9A1	1	165614853	1_81	0	0.0220427039100409	5.87909869599142	2.16140286895019e-06	0.530452495664935	2
ENSG00000188859.6	FAM78B	1	166167240	1_81	0	0.0262919158972792	7.54424151229802	3.30824696616078e-06	-0.886710239651239	1
ENSG00000143195.12	ILDR2	1	166975572	1_82	0	0.0145998735304755	11.1524065202296	2.71567497966547e-06	1.58974358974418	1
ENSG00000152382.5	TADA1	1	166876513	1_82	0	0.00804345971831155	5.59808986181521	7.51005058675366e-07	-0.46398067684345	2
ENSG00000198842.9	DUSP27	1	167093885	1_82	0	0.0192341058009512	13.7790293633013	4.42028968440967e-06	-1.44668095086206	2
ENSG00000143167.11	GPA33	1	167166436	1_82	0	0.0103312922631851	7.94988229639715	1.36985768904382e-06	0.937254901961353	1
ENSG00000198821.10	CD247	1	167518220	1_82	0	0.0122838797589198	9.57792342320873	1.9623073147562e-06	-1.07100660981136	2
ENSG00000143162.7	CREG1	1	167553767	1_82	0	0.0247822558512854	16.1857633440072	6.69012339409148e-06	-1.66586872051344	2
ENSG00000198771.10	RCSD1	1	167630296	1_82	0	0.00954953466792852	7.20879996177746	1.14816760593685e-06	0.759116386430922	3
ENSG00000197965.11	MPZL1	1	167720961	1_82	0	0.00729323557853978	4.67734242550477	5.68957089092265e-07	-0.0325847691284388	2
ENSG00000143199.17	ADCY10	1	167910847	1_82	0	0.00729566022833128	4.68019624301189	5.69493496854868e-07	-0.0529618747224376	2
ENSG00000143164.15	DCAF6	1	167936173	1_82	0	0.0121396815146646	9.45221068838965	1.91381869283918e-06	-1.11885174231343	2
ENSG00000143158.10	MPC2	1	167936749	1_82	0	0.00729349463860229	4.67763672439086	5.69013098898776e-07	0.0137614678899001	1
ENSG00000143147.14	GPR161	1	168137478	1_82	0	0.00987162021193111	7.53307502583906	1.24028313096163e-06	-0.839506172839916	1
ENSG00000143155.12	TIPRL	1	168179591	1_82	0	0.00748681607561186	4.92462234352011	6.14936399882978e-07	-0.292993630573229	1
ENSG00000143178.12	TBX19	1	168257790	1_82	0	0.0116007787389408	9.02449619579092	1.746104434808e-06	1.03023911317699	2
ENSG00000143185.3	XCL2	1	168550429	1_82	0	0.02660745201654	16.9083073721113	7.50349378862119e-06	-1.72463768115971	1
ENSG00000143184.4	XCL1	1	168576520	1_82	0	0.00740085449975803	4.8180881785387	5.94725713033826e-07	0.246268656716442	1
ENSG00000143196.4	DPT	1	168728523	1_82	0	0.0111329513214039	8.53739477953725	1.58524276551855e-06	-0.841269841270114	1
ENSG00000143156.13	NME7	1	169336230	1_83	0	0.0123244535241799	4.69893545070781	9.65889080096898e-07	-0.211318276297758	2
ENSG00000117477.12	CCDC181	1	169456327	1_83	0	0.0136590000187596	5.98074524430629	1.36249311013186e-06	-0.773195876288926	1
ENSG00000117479.12	SLC19A2	1	169485770	1_83	0	0.0128356830126815	5.1204130401073	1.09618557761092e-06	0.3781094527363	1
ENSG00000198734.10	F5	1	169586812	1_83	0	0.0169758027003998	7.73179602890727	2.18912627226953e-06	-1.03703703703684	1
ENSG00000174175.16	SELP	1	169629757	1_83	0	0.681916311042788	23.3483828668204	0.000265551030127538	-4.46399999999892	1
ENSG00000000460.16	C1orf112	1	169661963	1_83	0	0.0334664684169274	12.2882522508364	6.85898903967599e-06	0.703183000295143	3
ENSG00000007908.15	SELE	1	169764425	1_83	0	0.0232354421326665	11.4089276277777	4.42135993613771e-06	1.89592123769251	1
ENSG00000171806.11	METTL18	1	169794673	1_83	0	0.0369576214557894	17.4233488145157	1.07397890151116e-05	-3.42028985507063	1
ENSG00000000457.13	SCYL3	1	169891332	1_83	0	0.0125235555194989	5.71475625290604	1.19367325272566e-06	-1.37313564640597	2
ENSG00000075945.12	KIFAP3	1	170085160	1_83	0	0.0133188456215033	5.28728829063074	1.17451801289746e-06	0.142028985507213	1
ENSG00000120370.12	GORAB	1	170532434	1_83	0	0.0295616590556235	12.8528475314291	6.33706650796436e-06	-1.40531561461783	1
ENSG00000116132.11	PRRX1	1	170660793	1_84	0	0.00832982167176843	6.04967290094757	8.40480618400241e-07	-0.586956521739165	1
ENSG00000007933.12	FMO3	1	171090963	1_84	0	0.0598974007557934	24.5950529146791	2.45706046173171e-05	2.2614601018684	1
ENSG00000094963.13	FMO2	1	171129754	1_84	0	0.00922888694893531	6.93463516040999	1.06741437909728e-06	0.724409448818916	1
ENSG00000010932.16	FMO1	1	171248552	1_84	0	0.0270322578950083	17.0737854503308	7.69789968706544e-06	-1.70796460177014	1
ENSG00000076258.9	FMO4	1	171314054	1_84	0	0.0569350555975415	23.8196595172104	2.26191043402252e-05	-2.11600000000124	1
ENSG00000117523.15	PRRC2C	1	171484568	1_84	0	0.00758747993654485	5.0265848692028	6.36107741288193e-07	0.297709923664109	1
ENSG00000034971.16	MYOC	1	171652737	1_84	0	0.00848026924745538	6.00772373377346	8.49727551857613e-07	-0.586724424091611	2
ENSG00000117533.14	VAMP4	1	171742012	1_84	0	0.0210152160734312	14.4228259146078	5.0552696596722e-06	-1.86221518456765	3
ENSG00000197959.13	DNM3	1	171841542	1_84	0	0.00835232819330145	6.12561426003777	8.53330564994961e-07	-0.540816326530712	1
ENSG00000135845.9	PIGC	1	172353994	1_84	0	0.00856683629820243	6.14681134421358	8.7827487268895e-07	0.557377049180452	1
ENSG00000094975.13	SUCO	1	172528734	1_84	0	0.00975070744900608	7.79211589817481	1.26721888239658e-06	1.17706980550777	3
ENSG00000117560.7	FASLG	1	172658724	1_84	0	0.011321317863736	8.04300768032123	1.51871251946206e-06	-0.430167597765402	1
ENSG00000117592.8	PRDX6	1	173476539	1_85	0	0.0160689247319765	4.98745300467065	1.336674732497e-06	0.419889502762406	1
ENSG00000076321.10	KLHL20	1	173714815	1_85	0	0.0179395972167943	5.73325593557496	1.71543443175959e-06	0.398437500000083	1
ENSG00000117593.9	DARS2	1	173823764	1_85	0	0.0170576814380438	5.47889737594921	1.55873853045809e-06	0.648148148148141	1
ENSG00000117601.13	SERPINC1	1	173916899	1_85	0	0.0158721547831674	4.79191665330721	1.26854316976049e-06	0.282847834182095	2
ENSG00000135870.11	RC3H1	1	174029853	1_85	0	0.0181340906774992	5.98547148037901	1.81031543560849e-06	-0.407407407407331	1
ENSG00000152061.23	RABGAP1L	1	174159856	1_85	0	0.0162643328181902	4.91292932393623	1.33271373879188e-06	0.322580645161263	1
ENSG00000120333.4	MRPS14	1	175005599	1_85	0	0.015947857495647	4.76466873840331	1.26734589879447e-06	-0.1546765982214	2
ENSG00000120332.15	TNN	1	175045471	1_85	0	0.016100496464075	4.8286951875457	1.29666910941467e-06	0.0982277909663689	2
ENSG00000152092.15	ASTN1	1	177165470	1_86	0	0.0204146911380991	7.24580261363685	2.46711513926693e-06	-0.824675324675102	1
ENSG00000235750.9	KIAA0040	1	175193060	1_86	0	0.0324047162665845	11.6136634081351	6.27678949173962e-06	-1.29340997390693	2
ENSG00000143207.19	RFWD2	1	176207359	1_86	0	0.0168296203457856	5.42578541770698	1.522989953762e-06	-0.409090909090803	1
ENSG00000120341.18	SEC16B	1	177982668	1_87	0	0.0179614380253519	5.06295766767395	1.51672032244618e-06	0.0944389581417543	3
ENSG00000075391.16	RASAL2	1	178094621	1_87	0	0.0178038537537593	4.9799383552393	1.47876134862347e-06	0.298850574712494	1
ENSG00000116191.17	RALGPS2	1	178725006	1_87	0	0.0242521487322918	7.89572369554962	3.19375995152443e-06	1.08758220411631	2
ENSG00000116194.12	ANGPTL1	1	178872845	1_87	0	0.0217889124582173	6.88447199118143	2.50187897221177e-06	0.820833333333436	1
ENSG00000143340.6	FAM163A	1	179831850	1_89	0	0.0140941056795446	5.3720080156255	1.2627991507845e-06	0.341269841269808	1
ENSG00000162779.21	AXDND1	1	179358896	1_89	0	0.0176967401145862	7.51489566415122	2.21807554675375e-06	-1.1157553549536	3
ENSG00000116199.11	FAM20B	1	179025509	1_89	0	0.0187016648965209	8.03525289611594	2.50633966045598e-06	1.44263377293335	2
ENSG00000186283.13	TOR3A	1	179151660	1_89	0	0.0472974656359794	16.8236690120658	1.32714596622458e-05	-2.40310077519404	1
ENSG00000143322.19	ABL2	1	179229872	1_89	0	0.0156840180308789	6.37785729151442	1.66836947743357e-06	0.783163265306158	1
ENSG00000057252.12	SOAT1	1	179294221	1_89	0	0.0157196009043604	6.39920328885822	1.67775108505632e-06	-0.852112676056192	1
ENSG00000162782.15	TDRD5	1	179591019	1_89	0	0.0131744498167984	4.73733872536412	1.04094319766642e-06	-0.208766396641764	2
ENSG00000135837.15	CEP350	1	179954679	1_89	0	0.0222972542075367	9.69389884105217	3.60503905667538e-06	-1.15887258713042	2
ENSG00000116260.16	QSOX1	1	180154677	1_89	0	0.0152311567044536	6.10206327146001	1.55013562900242e-06	0.649999999999737	1
ENSG00000121454.5	LHX4	1	180270400	1_89	0	0.0144064090803733	5.57820161827653	1.34032480687313e-06	-0.459677419354942	1
ENSG00000230124.6	ACBD6	1	180501931	1_89	0	0.0164617921996345	6.83352746327297	1.87621310423962e-06	0.731301939057969	1
ENSG00000153029.14	MR1	1	181055268	1_89	0	0.0244048112679275	10.5467813566873	4.29294675340744e-06	1.2205882352941	1
ENSG00000162783.10	IER5	1	181089177	1_89	0	0.0134974988825526	4.96517139428213	1.11775764874836e-06	0.255813953488335	1
ENSG00000203730.2	TEDDM1	1	182400603	1_90	0	0.0148553071057317	5.67057528170612	1.4049758539606e-06	-0.565789473684174	1
ENSG00000135828.11	RNASEL	1	182589684	1_90	0	0.0142009307812827	5.24669937334441	1.2426908389523e-06	-0.335937499999899	1
ENSG00000143333.6	RGS16	1	182604092	1_90	0	0.0147720689685953	5.61768354858246	1.38407206537024e-06	0.461928934009928	1
ENSG00000058085.14	LAMC2	1	183186264	1_91	0	0.0153047511540269	5.6129686381536	1.43277829514983e-06	0.538922155688569	1
ENSG00000157064.10	NMNAT2	1	183418808	1_91	0	0.0184505326321955	7.37346381260214	2.26903171750969e-06	-1.11229946524056	1
ENSG00000116698.21	SMG7	1	183471970	1_91	0	0.0225891504476587	9.28214165367211	3.49710116068647e-06	1.33116014472135	2
ENSG00000116701.14	NCF2	1	183590569	1_91	0	0.0561672060046673	17.9322443470586	1.67987734937917e-05	2.03433476394865	1
ENSG00000162704.15	ARPC5	1	183635462	1_91	0	0.0648438436970969	19.3079149045063	2.08816220989151e-05	-2.6127354949838	2
ENSG00000143344.15	RGL1	1	183635770	1_91	0	0.107768595501105	24.2316227646513	4.3554680055024e-05	-3.00806451612903	1
ENSG00000198756.10	COLGALT2	1	184037985	1_91	0	0.0149509768854049	5.39286102843287	1.34477276351887e-06	-0.41481481481485	1
ENSG00000198860.11	TSEN15	1	184046822	1_91	0	0.0166346162120209	6.39740839864023	1.77491257839684e-06	0.701763493426406	2
ENSG00000116667.12	C1orf21	1	184398030	1_91	0	0.0427919301585324	15.3359606259054	1.09454334943e-05	-1.68750000000031	1
ENSG00000135842.16	FAM129A	1	184974705	1_92	0	0.0262219851844803	10.6277255941695	4.64799878371224e-06	1.12236286919849	1
ENSG00000121486.11	TRMT1L	1	185156912	1_92	0	0.0152188054454494	5.49667782438352	1.39521441042095e-06	-0.328467153284864	1
ENSG00000116668.12	SWT1	1	185156912	1_92	0	0.0152188054454494	5.49667782438352	1.39521441042095e-06	0.328467153284864	1
ENSG00000116679.15	IVNS1ABP	1	185317057	1_92	0	0.0142058683267645	4.84858170129959	1.14879519022336e-06	0.185185185185235	1
ENSG00000047410.13	TPR	1	186376365	1_92	0	0.0312985546131347	12.3026394975912	6.42218313459757e-06	-1.61835748792268	1
ENSG00000157181.15	C1orf27	1	186376310	1_92	0	0.0303454917318916	12.0097214485311	6.07837121468255e-06	1.31850789096149	1
ENSG00000262180.1	OCLM	1	186400848	1_92	0	0.0197365076635456	7.94530708755448	2.61541795324553e-06	-0.974358974359088	1
ENSG00000116711.9	PLA2G4A	1	186828347	1_92	0	0.0382676065632337	14.2099124396908	9.06948877595757e-06	1.6432160804022	1
ENSG00000116741.7	RGS2	1	192808677	1_96	0	0.0249188953108992	10.4628605151632	4.348498521105e-06	1.10000000000039	1
ENSG00000116747.12	TROVE2	1	193058991	1_96	0	0.0153007509562242	5.86408819546148	1.49648836773171e-06	-0.500000000000001	1
ENSG00000023572.8	GLRX2	1	193105954	1_96	0	0.0142409827700677	5.18866003957044	1.23241019769604e-06	0.495621716287531	1
ENSG00000066279.17	ASPM	1	197147397	1_98	0	0.0129006169307959	4.80519500649709	1.03390730117571e-06	-0.160000000000002	1
ENSG00000203724.10	C1orf53	1	197902363	1_99	0	0.0109374222379806	5.54872806328239	1.01220510885888e-06	-1.02857142857142	1
ENSG00000081237.18	PTPRC	1	198638643	1_99	0	0.021508028984333	10.5910019538378	3.79924907844407e-06	1.18599562363175	1
ENSG00000163362.10	C1orf106	1	200895139	1_101	0	0.00778379309920518	42.4940317378335	5.5166994846032e-06	-6.62222222222025	1
ENSG00000118193.11	KIF14	1	200620641	1_101	0	0.00620004239698935	4.7207762919867	4.88166738779787e-07	-0.193621867881552	1
ENSG00000118197.13	DDX59	1	200676810	1_101	0	0.0121592413021417	14.2545666748555	2.89081701647907e-06	-2.68800000000063	1
ENSG00000118200.14	CAMSAP2	1	200740002	1_101	0	0.00621479544594383	5.01815606414638	5.20153000558606e-07	0.579759862779112	1
ENSG00000232237.3	ASCL5	1	201109773	1_101	0	0.0066007848577081	5.57524934949681	6.13790241074528e-07	-0.685880874901243	2
ENSG00000116857.16	TMEM9	1	201154671	1_101	0	0.0115537095882229	9.8820315922548	1.90426677716623e-06	-0.813855418237026	2
ENSG00000081277.12	PKP1	1	201283573	1_101	0	0.00722615722959019	5.95902590975543	7.18195676219532e-07	0.342105263157781	1
ENSG00000118194.18	TNNT2	1	201378187	1_101	0	0.0107056649006502	9.75683545254368	1.74213871350662e-06	-1.02790697674424	1
ENSG00000159166.13	LAD1	1	201400151	1_101	0	0.0169629825006532	14.7248372682114	4.16593820414024e-06	1.78906250000033	1
ENSG00000159173.18	TNNI1	1	201405549	1_101	0	0.0126188079718668	11.8514104385452	2.49429878946211e-06	1.55468749999989	1
ENSG00000174307.6	PHLDA3	1	201468871	1_101	0	0.0066650911208358	5.30465597601514	5.89689534913806e-07	0.325203252032459	1
ENSG00000159176.13	CSRP1	1	201509157	1_101	0	0.00823380962987064	7.11379481112234	9.76927334935753e-07	1.1177897230232	2
ENSG00000198700.9	IPO9	1	201828710	1_102	0	0.0141217627046041	4.71256719360058	1.10995806390462e-06	0.176211453744515	1
ENSG00000198892.6	SHISA4	1	201887834	1_102	0	0.0142548334157725	4.80080199559142	1.1413952117228e-06	-0.131464156866495	2
ENSG00000134375.10	TIMM17A	1	201954677	1_102	0	0.0164112194577499	6.12666830017875	1.67697012891027e-06	-0.51013449074816	2
ENSG00000163435.15	ELF3	1	202007718	1_102	0	0.0147990394499246	5.15332366232997	1.27198225690163e-06	-0.243445692884018	1
ENSG00000170075.8	GPR37L1	1	202108947	1_102	0	0.0200142790266268	7.99694591904958	2.66946489958975e-06	-0.896276757692982	2
ENSG00000143851.15	PTPN7	1	202154567	1_102	0	0.0411978047458788	14.8312529180152	1.01908878338332e-05	1.61208257230508	2
ENSG00000077157.21	PPP1R12B	1	202348568	1_102	0	0.0282594010894723	11.2553619305511	5.30496501163535e-06	1.44444692453195	2
ENSG00000117139.16	KDM5B	1	202809133	1_102	0	0.0158934940461795	5.82485589653753	1.54406178613795e-06	0.534391534391433	1
ENSG00000117153.15	KLHL12	1	202928138	1_102	0	0.0189376313604496	7.47562173220508	2.36120167044157e-06	0.818142658416474	2
ENSG00000159346.12	ADIPOR1	1	202958751	1_102	0	0.0153157049744144	5.47627834416214	1.39888692691365e-06	0.453222965699199	2
ENSG00000163444.11	TMEM183A	1	203025505	1_102	0	0.0147822185504956	5.14262078404164	1.26789773257542e-06	-0.338709677419425	1
ENSG00000163485.16	ADORA1	1	203090600	1_102	0	0.0271892964165512	10.8901745677508	4.93847564672288e-06	1.44029850746271	1
ENSG00000133055.8	MYBPH	1	203175070	1_102	0	0.0364993421006496	13.6803546982087	8.32803419430839e-06	-1.33337617222989	2
ENSG00000133048.12	CHI3L1	1	203186952	1_102	0	0.272266186584491	33.488305331137	0.000152071204157742	-3.15068493150686	1
ENSG00000159388.5	BTG2	1	203305490	1_102	0	0.0141005686781104	4.69843790704227	1.10496933449117e-06	0.0977011494253201	1
ENSG00000122176.10	FMOD	1	203351950	1_102	0	0.0151505810393272	5.37425633344994	1.3580250196983e-06	0.433878157503415	1
ENSG00000174567.7	GOLT1A	1	204110423	1_103	0	0.0347086928275072	10.6597539089521	6.17085784883563e-06	1.24060150375934	1
ENSG00000170498.8	KISS1	1	204197138	1_103	0	0.0201978269775924	5.53982828712547	1.86621233932539e-06	-0.554285714285618	1
ENSG00000188783.5	PRELP	1	203475432	1_103	0	0.0185508971349843	4.73793693019019	1.46593359614393e-06	0.15789473684219	1
ENSG00000188770.9	OPTC	1	203493789	1_103	0	0.0236504065755998	7.02908894154162	2.77266726693316e-06	-0.762626262626001	1
ENSG00000058668.14	ATP2B4	1	203626383	1_103	0	0.0185233526330962	4.72393321538431	1.45943060466267e-06	0.180102985358514	2
ENSG00000122188.12	LAX1	1	203764731	1_103	0	0.0307165044489468	9.501451051736	4.86767789419249e-06	1.09604519773949	1
ENSG00000257315.2	ZBED6	1	203795675	1_103	0	0.024223040876068	7.2550565481521	2.93109280524498e-06	-0.837988826815393	1
ENSG00000182004.12	SNRPE	1	203861428	1_103	0	0.0290132656085983	8.96129701679106	4.33638258327966e-06	1.07748656079646	2
ENSG00000143842.14	SOX13	1	204072748	1_103	0	0.0192778846278863	5.1002686941092	1.63988177287485e-06	0.22946663422753	2
ENSG00000143839.14	REN	1	204190659	1_103	0	0.0281456345834507	8.67400453990718	4.07184085520323e-06	-1.14788732394316	1
ENSG00000133056.13	PIK3C2B	1	204495022	1_103	0	0.0416840769338793	12.3996654687523	8.62065495861763e-06	1.48550724637761	1
ENSG00000198625.12	MDM4	1	204517114	1_103	0	0.0292736755743465	9.04587048927271	4.41659652735334e-06	1.12977099236654	1
ENSG00000170382.11	LRRN2	1	204685959	1_103	0	0.0320264012817328	9.89706152413793	5.28657644448587e-06	-1.24074074074091	1
ENSG00000163531.15	NFASC	1	204828864	1_104	0	0.0142748887663742	5.05391690280871	1.20326403292514e-06	-0.367441860465087	1
ENSG00000184144.11	CNTN2	1	205042978	1_104	0	0.0611309949035805	18.8400220397436	1.92089212484766e-05	-2.29017857142758	1
ENSG00000174529.7	TMEM81	1	205084022	1_104	0	0.0151755799944819	5.62965384063288	1.42490888803253e-06	-0.6983760770889	2
ENSG00000117222.13	RBBP5	1	205121305	1_104	0	0.0353261310633958	13.6100407868828	8.01891496598536e-06	1.61437908496702	1
ENSG00000133059.16	DSTYK	1	205210869	1_104	0	0.0150350939740577	5.54212732625548	1.38976942085902e-06	0.661715144314452	2
ENSG00000133069.15	TMCC2	1	205228229	1_104	0	0.0147338472162286	5.35167467277891	1.31512178694205e-06	0.402862985685019	1
ENSG00000163545.8	NUAK2	1	205321732	1_104	0	0.0155231256596513	5.84279356399078	1.51272443079592e-06	-0.49063670411984	1
ENSG00000117266.15	CDK18	1	205504902	1_104	0	0.0141851670314883	4.99462406762511	1.18167314339866e-06	-0.321035915242412	2
ENSG00000174514.12	MFSD4A	1	205568730	1_104	0	0.0507526909286894	17.0593111744414	1.44404481126935e-05	1.87022900763435	1
ENSG00000158715.5	SLC45A3	1	205680199	1_104	0	0.0200615968076953	8.25920051198857	2.76352637098963e-06	-1.30425680942033	2
ENSG00000069275.12	NUCKS1	1	205749730	1_104	0	0.0807030219013357	21.5120676637496	2.89555659524426e-05	-3.03199999999988	1
ENSG00000117280.12	RAB29	1	205770138	1_104	0	0.234793803272066	32.1584858561755	0.000125933805921617	3.51594274194244	2
ENSG00000133065.10	SLC41A1	1	205813269	1_104	0	0.0538275307958559	17.6194196757106	1.58181672732028e-05	2.67094415760222	2
ENSG00000162877.12	PM20D1	1	205813590	1_104	0	0.0571074184028766	18.185107449305	1.732082225276e-05	-2.74603174603096	1
ENSG00000174502.18	SLC26A9	1	205943691	1_104	0	0.0263849996828874	10.8461661144715	4.77302215739404e-06	-1.31140350877119	1
ENSG00000117322.17	CR2	1	207454573	1_105	0	0.0204876137747362	14.6429002476832	5.00355396061381e-06	-1.73366834170877	1
ENSG00000143479.15	DYRK3	1	206634569	1_105	0	0.00852481126323457	11.0647482341507	1.57320897261942e-06	-2.87499999999984	1
ENSG00000162896.5	PIGR	1	206945992	1_105	0	0.00868675138608666	6.60921711483773	9.57563352623786e-07	0.681815020279528	2
ENSG00000123843.12	C4BPB	1	207088956	1_105	0	0.0147838666537226	10.7028917166811	2.63906005885294e-06	-0.394342762063039	1
ENSG00000123838.10	C4BPA	1	207104083	1_105	0	0.0177589551894883	14.179394477869	4.19986375480016e-06	-1.76246334310877	1
ENSG00000196352.14	CD55	1	207321334	1_105	0	0.00712764064387539	4.93140585417744	5.86241619788851e-07	-0.120567375886488	1
ENSG00000203710.10	CR1	1	207510847	1_105	0	0.00934949907693816	7.06372539114564	1.10149430465602e-06	-0.392638036809846	1
ENSG00000117335.19	CD46	1	207749736	1_105	0	0.0124229437306722	10.1558942548938	2.10427644583956e-06	1.10949243723187	3
ENSG00000174059.16	CD34	1	207911570	1_105	0	0.0452413184306797	21.3294305384907	1.6094393631051e-05	2.09409190372022	1
ENSG00000076356.6	PLXNA2	1	208243841	1_106	0	0.00716395468589937	4.75998610894214	5.68746348048968e-07	0.158940397351004	1
ENSG00000008118.9	CAMK1G	1	209584155	1_106	0	0.00757357423621208	5.31679404073913	6.71600219593839e-07	-0.45736434108539	1
ENSG00000123689.5	G0S2	1	209675255	1_106	0	0.00724130626201291	5.78548689360517	6.98742139724415e-07	-0.973856209150409	1
ENSG00000009790.14	TRAF3IP3	1	209756234	1_106	0	0.0133166883927672	13.8115356377073	3.06759704976812e-06	2.30263157894807	1
ENSG00000117595.10	IRF6	1	209806173	1_106	0	0.0389872633055137	32.9153624009802	2.14033374038631e-05	-4.74999999999901	1
ENSG00000117597.17	DIEXF	1	209827828	1_106	0	0.00737102007687651	14.4234302610919	1.77319402291537e-06	3.33333333333448	1
ENSG00000082512.14	TRAF5	1	211326378	1_107	0	0.00986215673202506	4.80972114579257	7.91137378073311e-07	0.162090520457315	2
ENSG00000117650.12	NEK2	1	211675781	1_107	0	0.00976348185531684	4.7152874762568	7.67844016829328e-07	0.0370758542926884	2
ENSG00000123684.12	LPGAT1	1	211830758	1_107	0	0.018119140765965	10.5306964217276	3.18240023398313e-06	-1.54687499999983	1
ENSG00000143493.12	INTS7	1	212035474	1_107	0	0.0155276850525887	9.077115047342	2.3507944633861e-06	1.12189616252849	1
ENSG00000143476.17	DTL	1	212035474	1_107	0	0.0155276850525887	9.077115047342	2.3507944633861e-06	1.12189616252849	1
ENSG00000065600.12	TMEM206	1	212412974	1_107	0	0.0104204411758919	5.32690517518056	9.25808529905151e-07	-0.39382516662087	3
ENSG00000162772.16	ATF3	1	212565261	1_107	0	0.0354409021190029	16.8725324378096	9.97344381186703e-06	1.78918918919019	1
ENSG00000185523.6	SPATA45	1	212847362	1_108	0	0.0182268887995609	7.77833800816589	2.36460966893336e-06	-0.293144268488935	2
ENSG00000123685.8	BATF3	1	212700127	1_108	0	0.0789273590242076	21.7198616773909	2.8592012952075e-05	-2.0543933054395	1
ENSG00000117697.14	NSL1	1	212790498	1_108	0	0.0128091568649515	5.38968946773871	1.15144816861488e-06	0.878787878788064	1
ENSG00000203705.10	TATDN3	1	212792127	1_108	0	0.275976573223039	20.7769314106201	9.56343101354814e-05	-3.60759493670701	1
ENSG00000143494.15	VASH2	1	212950961	1_108	0	0.0175935539173174	7.86665428915273	2.30836109853903e-06	0.749999999999718	1
ENSG00000174606.13	ANGEL2	1	213008574	1_108	0	0.0200170237695001	8.95479033488598	2.98961340601268e-06	0.906892330479931	2
ENSG00000143499.13	SMYD2	1	214276404	1_108	0	0.0125022725250994	4.75611574198399	9.91748339096339e-07	-0.155123026660804	2
ENSG00000152104.11	PTPN14	1	214552234	1_109	0	0.0387872497730805	11.6334537009897	7.52588812688852e-06	1.51085663001429	2
ENSG00000117724.12	CENPF	1	214602949	1_109	0	0.0234756838987318	6.87778410455527	2.69294136735096e-06	0.884419165411967	2
ENSG00000136636.12	KCTD3	1	215567710	1_109	0	0.0447228370012069	12.9883758886017	9.68822685885451e-06	-1.55797101449264	1
ENSG00000196482.16	ESRRG	1	217088946	1_110	0	0.00965284968182556	5.16912875605073	8.32210131730401e-07	0.348484848484903	1
ENSG00000092978.10	GPATCH2	1	217631293	1_110	0	0.00923150566562059	4.75005827426436	7.31360639640065e-07	0.228346456692792	1
ENSG00000162814.10	SPATA17	1	217610750	1_110	0	0.010126129062773	5.61864964333239	9.4893292604512e-07	-0.593025717452438	2
ENSG00000067533.5	RRP15	1	218285209	1_110	0	0.0265045337206709	14.6812798996256	6.48999246396976e-06	-1.54687500000048	1
ENSG00000196660.10	SLC30A10	1	219959023	1_112	0	0.0107376630752722	8.36191559383216	1.49753043531922e-06	-1.18399999999982	1
ENSG00000215817.5	ZC3H11B	1	219613461	1_112	0	0.0123769676754031	9.69715594615147	2.00179104506329e-06	-1.02564102564107	1
ENSG00000136628.17	EPRS	1	219984507	1_112	0	0.00806769997761125	5.67767779770079	7.63977534589699e-07	0.50375939849634	1
ENSG00000162813.17	BPNT1	1	220090248	1_112	0	0.00740696689866027	4.87591213238969	6.0236035434372e-07	-0.270557029177852	1
ENSG00000067704.9	IARS2	1	220094327	1_112	0	0.0162668016362114	12.2682780874143	3.32847951141397e-06	-1.44740973312363	1
ENSG00000118873.15	RAB3GAP2	1	220272146	1_112	0	0.0145932655534217	11.2462608649829	2.73728957896075e-06	-1.66190476190471	1
ENSG00000116141.15	MARK1	1	220527011	1_112	0	0.0285415204240448	17.57327459242	8.36546150902985e-06	-2.36734693877599	1
ENSG00000162817.6	C1orf115	1	220690029	1_112	0	0.00728214737854793	4.71647465864877	5.72844931725518e-07	-0.0398550724637579	1
ENSG00000117791.15	MARC2	1	220747806	1_112	0	0.0765933654872321	26.9889562135753	3.44776254213065e-05	-3.37130012137178	3
ENSG00000186205.12	MARC1	1	220786898	1_112	0	0.0101138417932838	7.79977528324896	1.31570447550654e-06	1.10429447852696	1
ENSG00000143498.17	TAF1A	1	222589616	1_114	0	0.0141206630203908	6.79194362082375	1.59959215976692e-06	-0.759200279330075	2
ENSG00000154305.16	MIA3	1	222618647	1_114	0	0.0239877278407717	11.7861014405782	4.71540927098282e-06	-1.28959276018113	1
ENSG00000162819.11	BROX	1	222712777	1_114	0	0.013769867710363	6.55527343789103	1.5054997422322e-06	0.728323699422096	1
ENSG00000186063.12	AIDA	1	222712777	1_114	0	0.013769867710363	6.55527343789103	1.5054997422322e-06	-0.728323699422096	1
ENSG00000197520.10	FAM177B	1	222736869	1_114	0	0.0128081266845164	5.87440280222977	1.25490093378316e-06	-0.571650853087713	2
ENSG00000154309.8	DISP1	1	222872138	1_114	0	0.0113692129097754	4.75421520226759	9.01507494595646e-07	0.119999999999916	1
ENSG00000187554.11	TLR5	1	223142833	1_114	0	0.148765559268032	29.3533692352844	7.28317025649737e-05	3.36312379288534	2
ENSG00000143502.14	SUSD4	1	223364591	1_114	0	0.0136783380594181	6.49257285017003	1.48118829027512e-06	0.628571428571444	1
ENSG00000203697.11	CAPN8	1	223658862	1_114	0	0.0113444361294882	4.73371655874983	8.95664312020917e-07	-0.114205500982408	3
ENSG00000162909.17	CAPN2	1	223701253	1_114	0	0.0119643353164911	5.23372544117101	1.04438257639008e-06	0.405714285714421	1
ENSG00000143756.11	FBXO28	1	224114528	1_114	0	0.0135450597400545	6.40045590591682	1.44594555446783e-06	0.547619047619135	1
ENSG00000143748.17	NVL	1	224330652	1_114	0	0.0113200047196041	4.71345769920388	8.8991049253035e-07	-0.105072463768119	1
ENSG00000143771.11	CNIH4	1	224356827	1_114	0	0.0113410036884705	4.73087530035911	8.9485588390124e-07	0.107382550335609	1
ENSG00000162923.14	WDR26	1	224436689	1_114	0	0.01130179759257	4.69833326337693	8.85628226314274e-07	0.067567567567542	1
ENSG00000185155.11	MIXL1	1	226223616	1_115	0	0.0150314645899334	6.97550601727322	1.74878782620061e-06	-1.06015037593968	1
ENSG00000185842.15	DNAH14	1	224895916	1_115	0	0.013633939496725	4.69922866613152	1.06858247269398e-06	0.136111111111181	1
ENSG00000143815.14	LBR	1	225452862	1_115	0	0.0156770983521728	6.01078489108499	1.57165411730563e-06	-0.565853658536816	1
ENSG00000143742.12	SRP9	1	225778101	1_115	0	0.0231121814064872	9.06222536472424	3.49330014136758e-06	-0.760975609755981	1
ENSG00000143819.12	EPHX1	1	225811042	1_115	0	0.0149488851437295	5.44834297043367	1.35841775420149e-06	0.127388535031816	1
ENSG00000243709.1	LEFTY1	1	225892682	1_115	0	0.0154238424140545	5.73672079863575	1.47576225580978e-06	0.148437500000062	1
ENSG00000143768.12	LEFTY2	1	225941740	1_115	0	0.0349998239950793	13.7052853350629	8.00044322647135e-06	1.4561403508774	1
ENSG00000143751.9	SDE2	1	225999428	1_115	0	0.0299702568610019	13.5859659860655	6.79111513763561e-06	-2.26178010471285	1
ENSG00000163041.9	H3F3A	1	226070308	1_115	0	0.0657645124162368	17.4578093124356	1.91487952580677e-05	-1.78873239436642	1
ENSG00000182827.8	ACBD3	1	226187723	1_115	0	0.0173055171576486	9.05602125059925	2.61385878433337e-06	-2.07999999999963	1
ENSG00000183814.15	LIN9	1	226309688	1_115	0	0.0136793878524998	4.8443017030286	1.10524345564744e-06	0.53319502074713	1
ENSG00000203685.9	STUM	1	226575977	1_115	0	0.0518269563484926	17.3913353253575	1.50331066722701e-05	1.96031746031744	1
ENSG00000143772.9	ITPKB	1	226738931	1_116	0	0.0111734192302255	5.36413002275232	9.99644304245555e-07	0.0967057389084818	2
ENSG00000163050.16	COQ8A	1	226897454	1_116	0	0.0124626465002381	6.56325978289131	1.36423747958377e-06	-0.984126984126794	1
ENSG00000143776.18	CDC42BPA	1	227319345	1_116	0	0.0102279078532596	4.68171197953708	7.98641004756856e-07	-0.233333333333333	1
ENSG00000181450.17	ZNF678	1	227563411	1_116	0	0.0105500625624573	4.94096102602387	8.69413879000201e-07	0.0030039938636964	2
ENSG00000143740.14	SNAP47	1	227826237	1_116	0	0.0105782220713303	4.94750538325984	8.72889081228626e-07	-0.031847133757964	1
ENSG00000081692.12	JMJD4	1	227735217	1_116	0	0.0106636960232661	5.07734892928712	9.0303560194762e-07	0.280000000000012	1
ENSG00000162910.18	MRPL55	1	228109044	1_116	0	0.0170934170580352	9.44373162317771	2.6923569094373e-06	-1.49999999999945	1
ENSG00000143774.16	GUK1	1	228140298	1_116	0	0.0149118303288115	7.91547783630903	1.96864857258549e-06	-1.07324840764324	1
ENSG00000181873.12	IBA57	1	228163240	1_116	0	0.0511046727799516	19.2292859672665	1.6390185752277e-05	-2.3360000000002	1
ENSG00000162931.11	TRIM17	1	228417087	1_116	0	0.0102596904522229	4.73017340948501	8.09415330431009e-07	0.376146788990649	1
ENSG00000196890.4	HIST3H2BB	1	228458562	1_116	0	0.0138613507135591	7.47621423101202	1.72841248671146e-06	-0.971830985914993	1
ENSG00000168159.11	RNF187	1	228484557	1_116	0	0.0128247702607623	6.61868594215317	1.41573338619763e-06	0.622281732898045	3
ENSG00000177800.2	TMEM78	1	229249509	1_117	0	0.0120364837195773	5.98995016917992	1.2024940822992e-06	-0.608000000000092	1
ENSG00000154429.10	CCSAP	1	229330094	1_117	0	0.0102643527774997	4.71728952653168	8.07577494770013e-07	0.144426501577767	2
ENSG00000069248.11	NUP133	1	229508410	1_117	0	0.0884018560171521	16.4893034848385	2.43121742663879e-05	3.47058823529375	1
ENSG00000135776.4	ABCB10	1	229559119	1_117	0	0.0390488343855362	13.7692398445964	8.96763958013862e-06	-3.17307692307571	1
ENSG00000135801.9	TAF5L	1	229626307	1_117	0	0.0131368582922672	8.13855059729431	1.78319438766286e-06	1.36290322580599	1
ENSG00000135763.9	URB2	1	229626572	1_117	0	0.0106370627912891	6.21934379893627	1.10338326650599e-06	1.41721854304583	1
ENSG00000135775.13	COG2	1	230640518	1_118	0	0.020543921231717	6.48539088620411	2.22218188907171e-06	-0.747311827957024	1
ENSG00000135773.12	CAPN9	1	230761527	1_118	0	0.0358672378438439	11.7566778271853	7.03303300500527e-06	-1.3769230769234	1
ENSG00000143643.12	TTC13	1	230978250	1_118	0	0.0169637013903649	4.68059221447567	1.32428521534486e-06	-0.104448940870673	2
ENSG00000173409.13	ARV1	1	230979465	1_118	0	0.0172799731987751	4.85458331895347	1.39912053042575e-06	-0.303375803090194	2
ENSG00000116906.11	GNPAT	1	231244163	1_118	0	0.0169929424611276	4.69681324786478	1.33116528965138e-06	0.129032258064499	1
ENSG00000116903.7	EXOC8	1	231337950	1_118	0	0.0521736878320968	15.3253914636555	1.33359272500199e-05	1.70497427101156	1
ENSG00000010072.15	SPRTN	1	231333207	1_118	0	0.0215918732044829	6.95476100941728	2.50456690432843e-06	-0.923076923076613	1
ENSG00000162946.21	DISC1	1	231627073	1_118	0	0.016957507723212	4.67715283172433	1.32282894852325e-06	-0.0910813795838934	2
ENSG00000116991.10	SIPA1L2	1	232561778	1_119	0	0.0170283537571115	6.80060938960053	1.93143723752109e-06	0.714338715977415	2
ENSG00000135749.18	PCNX2	1	233296553	1_120	0	0.018867479761019	4.99397690144759	1.57152222617974e-06	-0.242647058823506	1
ENSG00000143674.10	MAP3K21	1	233329424	1_120	0	0.0558581071078088	15.2893147324639	1.42440779213598e-05	1.78767123287685	1
ENSG00000135750.14	KCNK1	1	233627155	1_120	0	0.0182604626757351	4.68577919081609	1.42709768701959e-06	0.00740740740740539	1
ENSG00000168275.14	COA6	1	234442831	1_120	0	0.0265751148238815	8.22744242263843	3.64670058689544e-06	1.05600000000016	1
ENSG00000059588.9	TARBP1	1	234478644	1_121	0	0.0390050213070257	15.015817852927	9.76853904124347e-06	1.53927731841209	2
ENSG00000173726.10	TOMM20	1	235128439	1_121	0	0.0418954713536885	15.695719222298	1.09675193063916e-05	-1.77142857142784	1
ENSG00000188739.14	RBM34	1	235160983	1_121	0	0.0146816246853426	5.78306974345527	1.41609586040947e-06	0.670212765957911	1
ENSG00000168243.10	GNG4	1	235642088	1_121	0	0.0158580024507438	6.50852177708811	1.72143626752143e-06	-0.711598712088667	2
ENSG00000116977.18	LGALS8	1	236531362	1_122	0	0.0208194940338475	9.62349005470283	3.34166475605311e-06	1.28279883381938	1
ENSG00000119285.10	HEATR1	1	236604526	1_122	0	0.0342442121481235	14.3289973315338	8.18395224062143e-06	2.4186046511624	1
ENSG00000077522.12	ACTN2	1	236683995	1_122	0	0.0152455880793233	6.68762856618752	1.70049919688461e-06	1.15618452099946	2
ENSG00000133019.11	CHRM3	1	239386955	1_124	0	0.0731768886555052	19.0944658203384	2.33045949475666e-05	-1.93962264150951	1
ENSG00000091483.6	FH	1	241520642	1_127	0	0.0175277132997452	7.28177993045721	2.1287414469185e-06	0.80288461538472	1
ENSG00000117009.11	KMO	1	241532492	1_127	0	0.0151149798699671	5.88732784614795	1.48417769205302e-06	0.557739557739517	1
ENSG00000203668.2	CHML	1	241640356	1_127	0	0.013911893743679	5.10692951438331	1.18496690562501e-06	0.330882352941103	1
ENSG00000054277.13	OPN3	1	241676920	1_127	0	0.0194458323610426	8.26047978156891	2.67911845246044e-06	0.928787564094694	2
ENSG00000174371.16	EXO1	1	241847942	1_127	0	0.0241266536362864	10.2958164500845	4.14302912744081e-06	-1.29457364341055	1
ENSG00000180287.16	PLD5	1	242524418	1_128	0	0.0190916399786132	8.07062082066956	2.56986485501481e-06	1.01058201058153	1
ENSG00000054282.15	SDCCAG8	1	243256404	1_128	0	0.0386544126886687	14.7439657095944	9.50546783872178e-06	1.87519138375942	2
ENSG00000117020.16	AKT3	1	243851261	1_128	0	0.0135964044806589	4.87459548132459	1.10540840675286e-06	0.237822349570314	1
ENSG00000035687.9	ADSS	1	244450489	1_129	0	0.020798081906559	6.07011928329539	2.10562299709059e-06	0.593850369893806	2
ENSG00000203667.9	COX20	1	244834651	1_129	0	0.0952188082428211	20.5927414486033	3.27037093114824e-05	2.17901234568005	1
ENSG00000203666.12	EFCAB2	1	244970187	1_129	0	0.022857782430307	6.96126973972874	2.65388843920475e-06	0.718341083732901	2
ENSG00000162849.15	KIF26B	1	245155106	1_129	0	0.0287401624245685	9.12584796474896	4.37444089545513e-06	-1.01470588235266	1
ENSG00000197472.14	ZNF695	1	247008034	1_130	0	0.0127519124471167	6.62382255523415	1.40878304934508e-06	0.775119617224859	1
ENSG00000185420.18	SMYD3	1	246507960	1_130	0	0.0254411855215848	13.132727185255	5.57252945818558e-06	1.35606060606118	1
ENSG00000143653.9	SCCPDH	1	246723717	1_130	0	0.0150562953962237	8.18631470199725	2.05573281451239e-06	1.24960724098278	3
ENSG00000153207.14	AHCTF1	1	246929550	1_130	0	0.0202410109071492	10.9741115704099	3.70477362097735e-06	-1.1899441340777	1
ENSG00000277462.1	ZNF670	1	247078021	1_130	0	0.0133639103270294	7.06461209535387	1.57464253611015e-06	-0.766591356595918	3
ENSG00000188295.14	ZNF669	1	247104366	1_130	0	0.0172269119195858	9.45437094123965	2.71644037326462e-06	-1.15113474924233	2
ENSG00000196418.12	ZNF124	1	247139012	1_130	0	0.0200497908174696	10.8845464625121	3.6398232019013e-06	1.25547445255481	1
ENSG00000196071.4	OR2L13	1	247949325	1_131	0	0.0130384773332214	4.72460992163252	1.02743164887367e-06	0.0676691729323162	1
ENSG00000196242.7	OR2C3	1	247533555	1_131	0	0.0142383195978498	5.41660092482098	1.28631010727038e-06	-0.228915662650609	1
ENSG00000162714.12	ZNF496	1	247329729	1_131	0	0.0177812377894013	7.34036190348865	2.17690545668052e-06	-0.584615384615435	1
ENSG00000162711.16	NLRP3	1	247406919	1_131	0	0.0290725590054063	12.3646798909228	5.99551154513758e-06	-1.45255474452533	1
ENSG00000169224.12	GCSAML	1	247507655	1_131	0	0.0133465642456561	4.91534356337702	1.0941666303865e-06	-0.215686274509917	1
ENSG00000162722.8	TRIM58	1	247859609	1_131	0	0.0132607562137937	4.87625625291987	1.07848700578677e-06	0.31578947368425	1
ENSG00000238243.3	OR2W3	1	247895577	1_131	0	0.0135367042136121	5.02309748491408	1.13408250728724e-06	-0.165562913907372	1
ENSG00000175137.10	SH3BP5L	1	248827033	1_131	0	0.0154187122973629	6.30865193311986	1.62235083711622e-06	0.752688172043139	1
ENSG00000171161.12	ZNF672	1	248774370	1_131	0	0.0130320249925678	4.70671072767714	1.02303270403582e-06	-0.198113207547156	1
ENSG00000171163.15	ZNF692	1	248859244	1_131	0	0.0172818502454932	7.38823447666157	2.12956555204989e-06	-0.905775075987772	1
ENSG00000184731.5	FAM110C	2	47011	2_1	0	0.0202040143299956	8.4261315677838	2.83939628303504e-06	-0.944237918215063	1
ENSG00000143727.15	ACP1	2	264429	2_1	0	0.0198951428833997	8.28084518733063	2.74777921172266e-06	1.04580152671706	1
ENSG00000035115.21	SH3YL1	2	265970	2_1	0	0.0150046238148042	5.62335538076857	1.4072807522956e-06	-0.486457603013963	2
ENSG00000151353.14	TMEM18	2	677213	2_1	0	0.0501481380122847	17.0451804895123	1.4256618303657e-05	-1.8917177836061	3
ENSG00000115705.20	TPO	2	1373971	2_1	0	0.0145133645661516	5.31011896084888	1.28538273043071e-06	0.542857142857184	1
ENSG00000130508.10	PXDN	2	1744782	2_1	0	0.0374368710065917	14.2614801292944	8.90480164056683e-06	1.59276018099479	1
ENSG00000032389.12	TSSC1	2	3378347	2_2	0	0.0127875284882526	6.08731729001767	1.29829283091438e-06	0.629629629629817	1
ENSG00000171853.15	TRAPPC12	2	3379891	2_2	0	0.0120276029832582	5.51136037981171	1.10559992237828e-06	-0.460317460317255	1
ENSG00000182551.13	ADI1	2	3519673	2_2	0	0.0136737650062456	6.71747185835808	1.53198344859243e-06	0.681528662420522	1
ENSG00000171865.9	RNASEH1	2	3558879	2_2	0	0.0119493939935597	5.45004173659715	1.08619003605824e-06	-0.403992505862431	2
ENSG00000118004.17	COLEC11	2	3594575	2_2	0	0.0207128566353724	10.6286827044174	3.6718044778668e-06	-1.19788397573498	2
ENSG00000151360.9	ALLC	2	3577209	2_2	0	0.0117287483779006	5.27487103657372	1.03186675640624e-06	-0.384615384615297	1
ENSG00000151692.14	RNF144A	2	6993573	2_5	0	0.0237442962602911	8.67397425797039	3.43508538678365e-06	-1.05426356589185	1
ENSG00000115738.9	ID2	2	8621822	2_6	0	0.0158880595280714	6.01218352212902	1.59317393620888e-06	0.569315452993583	2
ENSG00000143797.11	MBOAT2	2	9004209	2_6	0	0.0140529397135402	4.85715133327475	1.13843679413666e-06	-0.0984251968504095	1
ENSG00000119185.12	ITGB1BP1	2	9414151	2_6	0	0.0138049469775325	4.68966844394532	1.07978424889291e-06	-0.0390624999999933	1
ENSG00000134330.18	IAH1	2	9474089	2_6	0	0.0790886377568432	21.2708063745852	2.80580933027923e-05	2.74970642490606	2
ENSG00000151694.12	ADAM17	2	9555777	2_6	0	0.0501794798553076	16.9014101467484	1.41452035623039e-05	2.39259259259314	1
ENSG00000115750.16	TAF1B	2	9842879	2_6	0	0.0252089125712688	10.365750703187	4.35827848645211e-06	-1.3029680461276	3
ENSG00000134317.17	GRHL1	2	9951890	2_6	0	0.0483358818416307	16.5441708138339	1.33375099759032e-05	-1.75531222046082	2
ENSG00000205795.4	CYS1	2	10080534	2_6	0	0.0176393022200462	6.99689870504513	2.05848209318913e-06	-0.71186440678002	1
ENSG00000115756.12	HPCAL1	2	10315029	2_7	0	0.0129571172154411	7.47116062027773	1.61456883920687e-06	0.787234042552913	1
ENSG00000115758.12	ODC1	2	10448012	2_7	0	0.0107155400231834	5.68589074176522	1.01618476259375e-06	0.458904109589058	1
ENSG00000115761.15	NOL10	2	10688524	2_7	0	0.00979367026941147	4.84093464051246	7.90741992844055e-07	-0.23341037883571	2
ENSG00000143882.10	ATP6V1C2	2	10700585	2_7	0	0.014960231280163	8.82338541147469	2.20157590322527e-06	1.00984251968506	1
ENSG00000162976.12	PQLC3	2	11155741	2_7	0	0.010490899126756	5.48685978335066	9.6005624880808e-07	-0.485714285714319	1
ENSG00000134318.13	ROCK2	2	11347918	2_7	0	0.0174419131016936	10.2684590255588	2.98716696986337e-06	-1.19145397488133	2
ENSG00000169016.16	E2F6	2	11466097	2_7	0	0.0154311341176653	9.11505991102089	2.34594312553193e-06	1.00375234521514	1
ENSG00000134324.11	LPIN1	2	11784824	2_7	0	0.0128361494957207	7.38296481313808	1.58061344068392e-06	0.832061068702069	1
ENSG00000079785.14	DDX1	2	15591459	2_9	0	0.0482164709311967	16.5984932531004	1.33482457000814e-05	1.75592020885097	2
ENSG00000214842.5	RAD51AP2	2	17517411	2_10	0	0.0290231868193349	15.5728109073457	7.53827910445937e-06	-1.76923076923058	1
ENSG00000197872.11	FAM49A	2	16666179	2_10	0	0.0233657230100069	13.6208079691749	5.30813793519081e-06	1.58587504285762	2
ENSG00000163032.11	VSNL1	2	17538936	2_10	0	0.0432949237075786	19.3331048110055	1.39604266027837e-05	-2.05868020926889	2
ENSG00000178295.14	GEN1	2	17754513	2_10	0	0.00918415139643114	4.85260594446874	7.43317171660067e-07	0.308678195810956	2
ENSG00000163029.15	SMC6	2	17800052	2_10	0	0.0108221397363177	6.42823964878407	1.16028666773986e-06	-0.601449275362513	1
ENSG00000170745.11	KCNS3	2	17868161	2_10	0	0.00910091456376527	4.76313507583798	7.22999572708359e-07	0.0918775172769027	2
ENSG00000118965.14	WDR35	2	19989254	2_12	0	0.18487732466309	28.6361357225758	8.82994839815027e-05	3.42396313364085	1
ENSG00000132031.12	MATN3	2	20009334	2_12	0	0.0158503535667281	4.97147137816439	1.31426821039703e-06	0.444121506786426	2
ENSG00000068697.6	LAPTM4A	2	20052509	2_12	0	0.0212464932994397	7.73272339171843	2.74018472786441e-06	1.42613636363614	1
ENSG00000055917.15	PUM2	2	20352364	2_12	0	0.0595373090796026	17.5192578397811	1.73966253957386e-05	1.98016997167122	1
ENSG00000143869.6	GDF7	2	20666939	2_12	0	0.019115877746419	6.73612115626826	2.14765362690413e-06	0.737588652482177	1
ENSG00000119778.14	ATAD2B	2	23927293	2_14	0	0.102362073488807	20.9930969309764	3.58406346349259e-05	2.94230769230856	1
ENSG00000173960.13	UBXN2A	2	23927186	2_14	0	0.0325832618414373	10.0107510239349	5.44028089868251e-06	-1.0740037950666	1
ENSG00000205639.9	MFSD2B	2	24009112	2_14	0	0.0194833080161905	5.15058163072465	1.67370562859952e-06	-0.68707482993197	1
ENSG00000163026.11	WDCP	2	24049787	2_14	0	0.0328841742080427	10.098031269707	5.53839283872288e-06	-1.46590909090952	1
ENSG00000119782.13	FKBP1B	2	24049787	2_14	0	0.0196356812195786	5.22402597491987	1.71084791978126e-06	-0.699915084743739	2
ENSG00000115128.6	SF3B6	2	24077362	2_14	0	0.0269875355985881	8.22691075283793	3.70305463596612e-06	-1.26404494382015	1
ENSG00000219626.8	FAM228B	2	24077362	2_14	0	0.0269875355985881	8.22691075283793	3.70305463596612e-06	1.26404494382015	1
ENSG00000115129.13	TP53I3	2	24086002	2_14	0	0.024806645636981	7.43037071137834	3.07424609617834e-06	1.15706806282744	1
ENSG00000176732.6	PFN4	2	24123159	2_14	0	0.0270034678698111	8.23249433576157	3.70775549617458e-06	1.28852696870214	2
ENSG00000186453.12	FAM228A	2	24175577	2_14	0	0.0208758093688081	5.8015051792427	2.01996624537624e-06	-0.331373783127736	2
ENSG00000198399.14	ITSN2	2	24360850	2_14	0	0.0188026328511718	4.81532876863857	1.51009655076799e-06	-0.348993578805511	2
ENSG00000173557.14	C2orf70	2	26562410	2_15	0	0.00727274047916582	6.39854042784875	7.76138298734003e-07	0.484732824427591	1
ENSG00000084676.15	NCOA1	2	24491962	2_15	0	0.217975066510721	35.930507226566	0.000130626193813477	3.94257654667474	3
ENSG00000115137.11	DNAJC27	2	24971717	2_15	0	0.00986720380878514	8.39828762818023	1.38211744537007e-06	1.07747330773161	2
ENSG00000119772.16	DNMT3A	2	25343038	2_15	0	0.00602230547552329	4.80761209380402	4.82894551707189e-07	-0.626984126984228	1
ENSG00000138101.18	DTNB	2	25673259	2_15	0	0.0243280527730605	16.7121766831226	6.78110506362423e-06	1.46323677611843	2
ENSG00000084733.10	RAB10	2	26033971	2_15	0	0.00630597091509266	5.07655681169694	5.33926307243131e-07	-0.284768211920654	1
ENSG00000138029.13	HADHB	2	26242980	2_15	0	0.00763065962034426	6.9678408352091	8.86789227316508e-07	0.788079470199014	1
ENSG00000084754.10	HADHA	2	26244479	2_15	0	0.00703986591632611	6.15209991806933	7.22350326518153e-07	0.575800285957963	2
ENSG00000173567.14	ADGRF3	2	26347104	2_15	0	0.00834032208342306	7.58644219368592	1.05531249666613e-06	-0.758333333333992	1
ENSG00000157856.10	DRC1	2	26401975	2_15	0	0.00728692345812732	6.43382604958981	7.81940356693407e-07	-0.611388572926803	2
ENSG00000115155.16	OTOF	2	26470083	2_15	0	0.0062226988021431	5.02407267206124	5.21428540425895e-07	-0.267716535433119	1
ENSG00000213699.8	SLC35F6	2	26763923	2_16	0	0.032559785775416	13.4722255054606	7.31612282762468e-06	1.88888888888827	1
ENSG00000115163.14	CENPA	2	26763923	2_16	0	0.032559785775416	13.4722255054606	7.31612282762468e-06	-1.88888888888827	1
ENSG00000228474.5	OST4	2	27073017	2_16	0	0.0287377044743588	11.3779757455383	5.45352343332225e-06	1.31007751937917	1
ENSG00000138080.13	EMILIN1	2	27078189	2_16	0	0.0135552619157954	5.03809917156329	1.13902886782681e-06	-0.56637168141599	1
ENSG00000138030.12	KHK	2	27086538	2_16	0	0.0242370900944952	9.98116166875569	4.0347968479636e-06	-1.1705426356591	1
ENSG00000138073.13	PREB	2	27134751	2_16	0	0.0132763700223224	4.80705315962989	1.06443311813834e-06	-0.086705202312152	1
ENSG00000138085.16	ATRAID	2	27209632	2_16	0	0.0135522986695956	6.25247996862692	1.41327077673159e-06	-1.3428888724083	2
ENSG00000138074.14	SLC5A6	2	27212506	2_16	0	0.0143304434950114	6.58750372247678	1.57449255079692e-06	1.1544117647056	1
ENSG00000084774.13	CAD	2	27215842	2_16	0	0.0136445485628964	5.59346947416279	1.27291835607673e-06	0.950497889339673	2
ENSG00000115194.10	SLC30A3	2	27275976	2_16	0	0.0132850027647874	8.08476065087208	1.79138495254065e-06	2.08864945507427	2
ENSG00000163794.6	UCN	2	27308797	2_16	0	0.0145819436276025	5.57569948543242	1.35604742700648e-06	-0.373493975903575	1
ENSG00000163795.13	ZNF513	2	27381412	2_16	1	0.093790447422483	22.3872302368807	3.50202368441914e-05	4.2047244094492	1
ENSG00000115241.10	PPM1G	2	27402794	2_16	1	0.0474683967589515	18.933994164384	1.49901820842713e-05	3.89682539682471	1
ENSG00000115216.13	NRBP1	2	27428187	2_16	1	0.0650750344388373	20.7672748429897	2.25400057642703e-05	4.08661417322919	1
ENSG00000138002.14	IFT172	2	27489541	2_16	0	0.0131509900669712	5.05946667582595	1.109745250729e-06	-0.641026161893849	2
ENSG00000198522.13	GPN1	2	27628253	2_16	0	0.0149911299896818	10.5082481157462	2.62739152170689e-06	2.55284552845486	1
ENSG00000176714.9	CCDC121	2	27629397	2_16	0	0.0970420327934832	22.0472177705168	3.5684020713037e-05	1.97790055248531	1
ENSG00000158019.20	BRE	2	27889824	2_16	0	0.0286211666064273	11.5316726700907	5.50477716932886e-06	1.2979351032448	1
ENSG00000171174.13	RBKS	2	27891044	2_16	0	0.0169402798121806	11.3477538676903	3.20619987254913e-06	2.39130434782563	1
ENSG00000213639.9	PPP1CB	2	28751273	2_17	0	0.0256905949165153	13.6625689603479	5.8541875790859e-06	2.07373954479358	2
ENSG00000163806.15	SPDYA	2	28782736	2_17	0	0.0395590578199571	18.1212393547518	1.19562212152694e-05	-2.61618846419933	2
ENSG00000171103.10	TRMT61B	2	28869813	2_17	0	0.0179713149377581	10.7063901841621	3.20909835125338e-06	-2.01587301587327	1
ENSG00000189350.12	TOGARAM2	2	28957070	2_17	0	0.0103639376369482	4.9454839876402	8.54857441707039e-07	-0.34437886948335	2
ENSG00000179270.6	C2orf71	2	29074488	2_18	0	0.324938642885494	33.3888628810627	0.000180951878714118	-3.35759493670773	1
ENSG00000115295.19	CLIP4	2	29097582	2_18	0	0.023092697894515	7.33311187053757	2.8243797563755e-06	-0.77996715927752	1
ENSG00000172954.13	LCLAT1	2	30445688	2_19	0	0.0145178968129289	4.70252803470294	1.13866298793673e-06	0.162017796238243	2
ENSG00000013016.15	EHD3	2	31234492	2_19	0	0.0151820205715402	5.12344703801096	1.29733439512116e-06	0.377133105802289	1
ENSG00000277893.1	SRD5A2	2	31580233	2_20	0	0.0155964764083356	4.91824983238135	1.27937300867349e-06	-0.0100502512562831	1
ENSG00000162959.13	MEMO1	2	32011261	2_20	0	0.0304042712818821	11.2188939355715	5.68911544439812e-06	1.55445544554534	1
ENSG00000162961.13	DPY30	2	32040056	2_20	0	0.0616124121184265	17.9459676831335	1.84414556558398e-05	2.5217391304358	1
ENSG00000091106.18	NLRC4	2	32264089	2_20	0	0.0445369448259055	14.8435287646039	1.10259923213454e-05	2.40897908819154	2
ENSG00000119820.10	YIPF4	2	32278100	2_20	0	0.0233267267313156	8.71313021729829	3.38990956107353e-06	0.963488843812836	1
ENSG00000115760.13	BIRC6	2	32356560	2_20	0	0.0348588584032138	12.5149476514757	7.27616105052662e-06	1.56357330935823	2
ENSG00000018699.11	TTC27	2	32648855	2_20	0	0.0154559624871137	4.83308191415719	1.24589176847343e-06	-0.134146341463503	1
ENSG00000049323.15	LTBP1	2	32947240	2_20	0	0.0212470922990605	7.83176545767608	2.77535973353966e-06	0.903225806451696	1
ENSG00000152689.17	RASGRP3	2	33526597	2_21	0	0.0115254988665564	6.00813248647642	1.15493977622304e-06	0.624413145539831	1
ENSG00000119812.18	FAM98A	2	33597253	2_21	0	0.0116530075337502	6.111533960249	1.1878137879072e-06	0.608233992027614	2
ENSG00000115808.11	STRN	2	36454841	2_23	0	0.0139407251939359	8.75061963505385	2.03462454107019e-06	0.977777777777626	1
ENSG00000008869.11	HEATR5B	2	37084196	2_23	0	0.00968755434542823	5.32989730188537	8.6117834060353e-07	0.224227458659895	2
ENSG00000055332.16	EIF2AK2	2	37156965	2_23	0	0.00983096087598834	5.46795161283585	8.96562842997258e-07	-0.536873156342146	1
ENSG00000218739.9	CEBPZOS	2	37196344	2_23	0	0.0285035307406244	15.4954926993976	7.36655023597579e-06	2.39565980999392	3
ENSG00000115816.14	CEBPZ	2	37234330	2_23	0	0.112623802684325	28.6791565472554	5.38712021637333e-05	3.36923076923	1
ENSG00000115825.9	PRKD3	2	37234330	2_23	0	0.112623802684325	28.6791565472554	5.38712021637333e-05	3.36923076923	1
ENSG00000003509.15	NDUFAF7	2	37234866	2_23	0	0.0104219031661023	6.01619821446205	1.0457533769068e-06	0.559888579387308	1
ENSG00000115841.19	RMDN2	2	37921933	2_24	0	0.0676920146701781	19.4512094117097	2.19605976424798e-05	-2.18016000415797	2
ENSG00000138061.11	CYP1B1	2	38096793	2_24	0	0.0147822129612115	5.01390087122889	1.23616175667411e-06	-0.292207792207806	1
ENSG00000143889.15	HNRNPLL	2	38603270	2_24	0	0.042848894158806	15.0764716198576	1.07745573782464e-05	-1.902857142857	1
ENSG00000163214.20	DHX57	2	38875912	2_25	0	0.0130985154322404	4.81124844854872	1.05109014880094e-06	-0.12107623318391	1
ENSG00000188010.12	MORN2	2	38875912	2_25	0	0.0130985154322404	4.81124844854872	1.05109014880094e-06	-0.12107623318391	1
ENSG00000214694.10	ARHGEF33	2	38882417	2_25	0	0.0129592637846033	4.71074337381693	1.01819247131887e-06	-0.0842105263157827	1
ENSG00000115904.12	SOS1	2	39124428	2_25	0	0.0151913780619426	6.20571007315625	1.57234831402709e-06	-0.788420153272356	2
ENSG00000011566.14	MAP4K3	2	39580971	2_25	0	0.0163396343269654	6.89165184920584	1.87813051228011e-06	0.746710526315711	1
ENSG00000162878.12	PKDCC	2	42048586	2_26	0	0.01029735486047	8.90137588350352	1.52877272410003e-06	1.06164383561617	1
ENSG00000143924.18	EML4	2	42169582	2_26	0	0.00661664762735126	4.75025229869879	5.24221452065734e-07	-0.220230927680592	2
ENSG00000115944.14	COX7A2L	2	42423889	2_26	0	0.00660928637804059	4.73981184661923	5.22487347137714e-07	-0.216287713458567	2
ENSG00000171126.7	KCNG3	2	42494311	2_26	0	0.00658313722205273	4.70263110781184	5.16337806885254e-07	-0.02325581395349	1
ENSG00000057935.13	MTA3	2	42495376	2_26	0	0.0149157828046884	12.3848191053096	3.0810292684783e-06	-1.38461538461542	1
ENSG00000162881.6	OXER1	2	42764706	2_26	0	0.0125923218241584	10.7920895463237	2.26658212923334e-06	-1.27777777777813	1
ENSG00000162882.14	HAAO	2	42763196	2_26	0	0.00673279200147336	4.91346038311924	5.51750533999724e-07	-0.263998212048321	2
ENSG00000152527.13	PLEKHH2	2	43639356	2_27	0	0.0117382232280699	8.47416719653819	1.65905008964679e-06	-0.773912543698902	2
ENSG00000223658.7	C1GALT1C1L	2	43675895	2_27	0	0.00774240462281151	4.76781855909586	6.15680912198247e-07	0.150433463841264	2
ENSG00000138036.18	DYNC2LI1	2	43774046	2_27	0	0.0154487665292244	12.0189723169567	3.09685770211777e-06	-1.84768211920499	1
ENSG00000138075.11	ABCG5	2	43839108	2_27	0	0.00777243166248076	4.83139807907898	6.26310712742168e-07	-0.0745098039215308	1
ENSG00000138095.18	LRPPRC	2	43928169	2_27	0	0.0077195752943181	4.72373931852915	6.08190225330097e-07	-0.380842224730548	2
ENSG00000138032.20	PPM1B	2	44167954	2_28	0	0.0131713274366191	6.1579622588177	1.35277844543974e-06	-0.802547770700545	1
ENSG00000138079.13	SLC3A1	2	44275649	2_28	0	0.0113653540367523	4.77167183359257	9.04510561502052e-07	-0.400000000000093	1
ENSG00000138078.15	PREPL	2	44361802	2_28	0	0.01189844670746	5.20245823964087	1.03242610724608e-06	-0.571428571428412	1
ENSG00000143919.14	CAMKMT	2	44362007	2_28	0	0.0117167025659195	5.05778988466916	9.8838533815209e-07	-0.318066157760824	1
ENSG00000068784.12	SRBD1	2	45612533	2_28	0	0.0114773623789319	4.86382994891691	9.31066245362864e-07	0.26347305389216	1
ENSG00000116016.13	EPAS1	2	46291755	2_29	0	0.0197657370855757	6.39046290904365	2.10671330645763e-06	-0.651162790697666	1
ENSG00000250565.6	ATP6V1E2	2	46503447	2_29	0	0.0265762974574909	9.18586887903965	4.07169110754151e-06	-1.22937876220132	3
ENSG00000119729.11	RHOQ	2	46541996	2_29	0	0.0294760569426504	10.1656608888695	4.99764163016814e-06	-1.3359999999999	1
ENSG00000151665.12	PIGF	2	46617108	2_29	0	0.0165147984196088	4.69726239230265	1.29383293915452e-06	0.0560747663551462	1
ENSG00000119878.5	CRIPT	2	46616237	2_29	0	0.0247973436691018	8.53099771115513	3.52829664732783e-06	1.15897542926116	2
ENSG00000068724.15	TTC7A	2	46916091	2_29	0	0.021946763859605	7.37784723245718	2.70059994667809e-06	-0.816753926701498	1
ENSG00000180398.11	MCFD2	2	46935687	2_29	0	0.0208884468752072	6.91150855272706	2.40790365146988e-06	-0.742647058823122	1
ENSG00000143933.16	CALM2	2	47297879	2_30	0	0.0156464365380842	6.35634493523345	1.65875790388617e-06	-0.687500000000148	1
ENSG00000119888.10	EPCAM	2	47346151	2_30	0	0.0164699708862863	6.83928782850379	1.87872761176159e-06	-0.724137931034552	1
ENSG00000095002.13	MSH2	2	47403074	2_30	0	0.0145972823377458	5.70312439713	1.38849704008194e-06	-0.558510638297914	1
ENSG00000242441.7	GTF2A1L	2	48595242	2_31	0	0.0298588286694419	16.0192883451839	7.97767043223032e-06	2.2558603049689	2
ENSG00000138039.14	LHCGR	2	48595242	2_31	0	0.0683841705462112	23.7942566840861	2.71386244659484e-05	2.64872440217769	2
ENSG00000068781.21	STON1-GTF2A1L	2	48595242	2_31	0	0.0275699952237873	15.0705079601551	6.92986361027944e-06	2.11999999999981	1
ENSG00000162869.15	PPP1R21	2	48441151	2_31	0	0.0104969092255967	4.86287500807797	8.51362768904669e-07	0.0109489051094889	1
ENSG00000178021.10	TSPYL6	2	54256518	2_35	0	0.0211630419106444	5.07542386173099	1.79147402138362e-06	0.128000000000035	1
ENSG00000143942.4	CHAC2	2	53767465	2_35	0	0.0208330171365073	4.92716880255194	1.71202348513149e-06	-0.26746987951805	1
ENSG00000115239.21	ASB3	2	53787166	2_35	0	0.0304171517338299	8.50394949630651	4.31419053931954e-06	-1.0841678174271	2
ENSG00000119737.5	GPR75	2	53860333	2_35	0	0.0590039295679054	14.8128575064599	1.45773938157443e-05	1.78362573099399	1
ENSG00000068878.14	PSME4	2	53967294	2_35	0	0.0209843620182468	4.99546216135703	1.7483627673561e-06	0.242647058823539	1
ENSG00000170634.12	ACYP2	2	53965962	2_35	0	0.0241635409937466	6.32713336445552	2.54992655444607e-06	-0.92799999999978	1
ENSG00000177994.15	C2orf73	2	54341150	2_35	0	0.0216958004948835	5.31003141747871	1.92146675542775e-06	0.307692307692463	1
ENSG00000143947.13	RPS27A	2	55233148	2_36	0	0.0203238879698896	7.77036899741397	2.63395615171114e-06	-1.00772692037072	2
ENSG00000162994.15	CLHC1	2	55232881	2_36	0	0.0194874147028661	7.37406397052995	2.3967417088777e-06	1.05300353356884	1
ENSG00000085760.14	MTIF2	2	55269694	2_36	0	0.015143454922896	4.99846198376522	1.26247116658535e-06	0.27212020033381	1
ENSG00000115355.15	CCDC88A	2	55420186	2_36	0	0.0156461802905034	5.30585948513888	1.38459953134014e-06	-0.55905511811005	1
ENSG00000275052.4	PPP4R3B	2	55619011	2_36	0	0.0148764261748197	4.8310278176918	1.1986661887418e-06	-0.0677347955511624	2
ENSG00000115380.19	EFEMP1	2	55924122	2_36	0	0.0197029975063403	7.4777776145537	2.4573383206718e-06	-0.816513761467565	1
ENSG00000055813.5	CCDC85A	2	56183915	2_37	0	0.0168030899845161	4.71747257989489	1.32208276363829e-06	0.0968660968660172	1
ENSG00000028116.16	VRK2	2	57907323	2_38	0	0.0120529150489318	4.90086233797165	9.85200684258412e-07	0.157033032302212	2
ENSG00000162928.8	PEX13	2	61017275	2_40	0	0.0125526827210786	13.0355386697426	2.72913889987207e-06	3.12883435582637	1
ENSG00000162927.13	PUS10	2	61017315	2_40	0	0.030832511842582	11.7530513834151	6.04393308480446e-06	0.152487434868768	2
ENSG00000237651.6	C2orf74	2	61145372	2_40	0	0.0128466695166496	28.9107702830674	6.19455795483999e-06	5.6319999999998	1
ENSG00000173209.22	AHSA2	2	61177796	2_40	0	0.0122559940150089	16.7660525526202	3.42720015578227e-06	-4.10176440488995	3
ENSG00000082898.16	XPO1	2	61538854	2_40	0	0.0223566756543073	9.47854467191587	3.53434542930576e-06	0.304093567251547	1
ENSG00000170264.12	FAM161A	2	61854082	2_40	0	0.0120805118004919	4.70751284121638	9.48499164889531e-07	-0.0853592204004861	2
ENSG00000115484.14	CCT4	2	61889168	2_40	0	0.0122057804517889	4.75693342076704	9.68395432687754e-07	0.159595913822262	2
ENSG00000186889.9	TMEM17	2	62504619	2_41	0	0.0374254713228972	12.3812423674559	7.72843589847825e-06	1.76666666666665	1
ENSG00000014641.17	MDH1	2	63588667	2_41	0	0.017217590657153	4.8565754086521	1.39464161618772e-06	0.284722222222249	1
ENSG00000143951.15	WDPCP	2	63825476	2_41	0	0.0169074759605742	4.70196388070418	1.32592259920433e-06	0.408163265306035	1
ENSG00000197329.11	PELI1	2	64144184	2_41	0	0.0192747186986036	5.92944399421205	1.90617217385062e-06	-0.532467532467366	1
ENSG00000119862.12	LGALSL	2	64453888	2_42	0	0.016251822060401	6.11272032133444	1.6569014955272e-06	-0.645161290322587	1
ENSG00000119844.15	AFTPH	2	64524123	2_42	0	0.0285011223410586	11.4139251936755	5.42571640236563e-06	1.3250883392225	1
ENSG00000179833.4	SERTAD2	2	64751025	2_42	0	0.0387346954453289	14.3230057154507	9.25325256850223e-06	-1.60370370370358	1
ENSG00000115902.10	SLC1A4	2	64988123	2_42	0	0.017611322082948	6.8693490304623	2.01775135973545e-06	-0.740003268051312	2
ENSG00000011523.13	CEP68	2	65038861	2_42	0	0.0162264072932139	6.09797491612561	1.65031980674243e-06	-0.679083388823986	2
ENSG00000138069.16	RAB1A	2	65129770	2_42	0	0.0145613841877249	5.0789521358676	1.23349355907457e-06	-0.418732782369032	1
ENSG00000138071.13	ACTR2	2	65228167	2_42	0	0.0187988794171466	7.48431570967035	2.34662755884966e-06	1.28148148148144	1
ENSG00000143995.19	MEIS1	2	66363660	2_43	0	0.121383730905323	25.6397242616889	5.19079572071239e-05	2.51968503936971	1
ENSG00000143971.7	ETAA1	2	67397667	2_44	0	0.0177851132507982	8.90531814380832	2.64159467154826e-06	0.968856040037899	2
ENSG00000243667.6	WDR92	2	68157965	2_45	0	0.0195991889655427	5.98491494672892	1.95639339832949e-06	-0.697674418604857	1
ENSG00000115946.7	PNO1	2	68157965	2_45	0	0.0195991889655427	5.98491494672893	1.95639339832949e-06	0.697674418604857	1
ENSG00000221823.10	PPP3R1	2	68256264	2_45	0	0.0504863369819711	14.9547642076072	1.25925457456373e-05	-1.75781250000016	1
ENSG00000119865.8	CNRIP1	2	68319317	2_45	0	0.0178036196911646	5.07929591571982	1.50824512204349e-06	-0.498447325184688	2
ENSG00000204923.3	FBXO48	2	68467123	2_45	0	0.0171265317530712	4.71404712383282	1.34655299217434e-06	0.0569852941176612	1
ENSG00000169621.9	APLF	2	68467927	2_45	0	0.0175985641010123	4.97016094819718	1.45884043629928e-06	0.310541310541472	1
ENSG00000163219.11	ARHGAP25	2	68681043	2_45	0	0.0356675709741638	11.647178073591	6.92874144117503e-06	-1.48818897637827	1
ENSG00000169604.19	ANTXR1	2	69012709	2_46	0	0.058822353554806	17.3673711114338	1.70387051359188e-05	-1.80638553620272	2
ENSG00000198380.12	GFPT1	2	69387506	2_46	0	0.12196783361837	24.4435394357034	4.97243949987147e-05	2.25676782723838	2
ENSG00000169599.12	NFU1	2	69438084	2_46	0	0.0203788826405312	7.30329513340589	2.48232890926566e-06	-0.727999999999985	1
ENSG00000196975.15	ANXA4	2	69645260	2_46	0	0.0175649915089761	5.90267456838377	1.72924643784562e-06	0.553772070626065	1
ENSG00000087338.4	GMCL1	2	69829233	2_46	0	0.0350079028139915	12.4204978872725	7.25212373766237e-06	-1.89830577445442	2
ENSG00000124380.10	SNRNP27	2	69893476	2_46	0	0.0175844276731779	5.91309429475642	1.73421583719708e-06	0.772413793103479	1
ENSG00000059728.10	MXD1	2	69897673	2_46	0	0.0622535498528795	17.911131210542	1.8597186312473e-05	2.2960000000003	1
ENSG00000244617.2	ASPRV1	2	69963156	2_46	0	0.0554164937592476	16.7960809430554	1.55241242016887e-05	1.97670309697923	2
ENSG00000115998.7	C2orf42	2	70248695	2_46	0	0.0175489739158258	5.89407995881452	1.72515395124886e-06	0.567999999999996	1
ENSG00000116005.11	PCYOX1	2	70255319	2_46	0	0.0175475845049231	5.89333590011739	1.72479960176805e-06	0.77272727272768	1
ENSG00000035141.7	FAM136A	2	70301695	2_46	0	0.0181651902974932	6.21924451598714	1.88424637889733e-06	-0.833885693848428	2
ENSG00000183733.6	FIGLA	2	70791538	2_47	0	0.0165724826406861	9.32212326891262	2.57669206345198e-06	1.10048123651275	2
ENSG00000163235.15	TGFA	2	70558226	2_47	0	0.0305174058615585	15.0864456746889	7.67882291747144e-06	-1.63425925926	1
ENSG00000075340.22	ADD2	2	70766068	2_47	0	0.0116469236343942	6.0042976222903	1.16636249120186e-06	0.473333333333274	1
ENSG00000152672.7	CLEC4F	2	70820139	2_47	0	0.0103617288515601	4.90574383714959	8.47807386222727e-07	0.170542635658881	1
ENSG00000116031.8	CD207	2	70833920	2_47	0	0.0104689711422659	5.00246399596771	8.734701738581e-07	-0.267361111111027	1
ENSG00000144043.11	TEX261	2	70994108	2_47	0	0.0622347842965074	21.8755573058039	2.27066162465199e-05	2.15671905727962	2
ENSG00000124357.12	NAGK	2	71063928	2_47	0	0.0102885708097252	4.83918966615359	8.30400879662286e-07	-0.187050359712225	1
ENSG00000124370.10	MCEE	2	71130504	2_47	0	0.012096453150597	6.36023372506186	1.28319077475621e-06	0.614654196642755	2
ENSG00000124383.8	MPHOSPH10	2	71125508	2_47	0	0.0353205879347228	16.4721623898698	9.70372867499091e-06	1.70884088519477	2
ENSG00000124374.8	PAIP2B	2	71227924	2_47	0	0.0258839637417238	13.528346048455	5.84030586259656e-06	1.72251308900543	1
ENSG00000075292.18	ZNF638	2	71275577	2_47	0	0.028558193727487	14.4582665268884	6.8866350290795e-06	1.79581151832426	1
ENSG00000135636.13	DYSF	2	71510015	2_47	0	0.0196222206578632	10.9137743063267	3.57176789447204e-06	1.26605504587123	1
ENSG00000135625.7	EGR4	2	73294038	2_48	0	0.042352662244715	14.8939266147908	1.05208306521975e-05	-1.61923076923005	1
ENSG00000135631.16	RAB11FIP5	2	73156970	2_48	0	0.0150512564489484	5.11195350072157	1.28327506537118e-06	-0.418391622126048	2
ENSG00000135632.11	SMYD5	2	73214257	2_48	0	0.0179622810174399	6.77690381304295	2.03026586917353e-06	-0.730000000000093	1
ENSG00000135624.15	CCT7	2	73233389	2_48	0	0.0153824279281287	5.31679272156719	1.36406392661919e-06	0.351239669421545	1
ENSG00000144035.3	NAT8	2	73638981	2_48	0	0.0154630785346926	5.36601327732264	1.38390988083865e-06	0.543725699159923	2
ENSG00000144034.14	TPRKB	2	73737087	2_48	0	0.0156983811709043	5.50817414394372	1.44219052433157e-06	0.514100392805444	2
ENSG00000144048.10	DUSP11	2	73780009	2_48	0	0.01667669161184	6.07737608170084	1.69038688933231e-06	-0.623076923076883	1
ENSG00000124356.15	STAMBP	2	73829186	2_48	0	0.0143721998307801	4.6775466247673	1.12124747417227e-06	-0.00355015911842864	2
ENSG00000114956.19	DGUOK	2	73926295	2_48	0	0.0143787158028204	4.68181118101346	1.12277853151858e-06	-0.0892857142857358	1
ENSG00000163170.11	BOLA3	2	74127352	2_48	0	0.0276794867983623	10.8587893870089	5.01302128998965e-06	1.22656250000051	1
ENSG00000114978.17	MOB1A	2	74178825	2_48	0	0.0384610100744855	13.9772734328036	8.96609327205994e-06	-1.60101010101024	1
ENSG00000188687.17	SLC4A5	2	74361478	2_48	0	0.0544426253175186	17.2899429359282	1.56997495708927e-05	-1.76829268292767	1
ENSG00000284308.1	C2orf81	2	74421241	2_48	0	0.0173569923376279	6.45396235293608	1.86836191115717e-06	0.715789473684594	1
ENSG00000005448.16	WDR54	2	74421241	2_48	0	0.0173569923376279	6.45396235293608	1.86836191115717e-06	0.715789473684594	1
ENSG00000114993.16	RTKN	2	74442009	2_48	0	0.0147123348224413	4.89763012587249	1.2017875185268e-06	0.248427806417302	2
ENSG00000239779.6	WBP1	2	74458316	2_48	0	0.0658979194970376	19.1212270193487	2.10158793603019e-05	-2.00628112059807	2
ENSG00000115275.11	MOGS	2	74465520	2_48	0	0.017221943540628	6.38038475547772	1.83269052865088e-06	-0.694915254237396	1
ENSG00000135637.13	CCDC142	2	74483364	2_48	0	0.0170010206912565	6.25877686791598	1.77469845111325e-06	0.672316384180884	1
ENSG00000115282.19	TTC31	2	74483364	2_48	0	0.0170010206912566	6.25877686791598	1.77469845111326e-06	-0.672316384180884	1
ENSG00000179528.15	LBX2	2	74498677	2_48	0	0.0153134406512465	5.27448528503683	1.3471407405021e-06	-0.439560439560584	1
ENSG00000115289.13	PCGF1	2	74508487	2_48	0	0.0170260794026629	6.27264916980709	1.7812536122585e-06	0.674285714285737	1
ENSG00000115325.13	DOK1	2	74548714	2_48	0	0.0144813511692244	4.74873167476738	1.1469561684328e-06	-0.158602150537632	1
ENSG00000159399.9	HK2	2	74834348	2_48	0	0.0355539634378993	13.2309018232701	7.84580615566123e-06	-1.52201257861682	1
ENSG00000115350.11	POLE4	2	74959210	2_48	0	0.0196293838851146	7.61343826926521	2.49257138404239e-06	0.886524822694757	1
ENSG00000115353.10	TACR1	2	75200118	2_48	0	0.0144045498508938	4.69870019932508	1.12885336583856e-06	-0.0917030567685601	1
ENSG00000115363.13	EVA1A	2	75569460	2_49	0	0.0253235458839696	7.28549541041503	3.07711488755433e-06	0.784200385356688	1
ENSG00000005436.13	GCFC2	2	75711125	2_49	0	0.0375774446994684	11.0242329694088	6.90932676354747e-06	1.07471264367811	1
ENSG00000143954.12	REG3G	2	79025903	2_51	0	0.0577880122169839	17.6764137787793	1.70369567423414e-05	-1.94701986754853	1
ENSG00000066032.18	CTNNA2	2	79184553	2_51	0	0.0170935329911215	6.12543725001143	1.74634093964199e-06	-0.599999999999698	1
ENSG00000172023.7	REG1B	2	79088375	2_51	0	0.0165835681603682	5.84018894325144	1.61534385325882e-06	0.519685039370047	1
ENSG00000163541.11	SUCLG1	2	84459875	2_53	0	0.0114711021914279	6.55943767409418	1.25496572339904e-06	-0.743902439024419	1
ENSG00000115423.18	DNAH6	2	84482091	2_53	0	0.0135703007598998	8.139343204354	1.84220917109146e-06	-0.99446486731622	2
ENSG00000186854.10	TRABD2A	2	84906737	2_53	0	0.0136415441394282	8.18859138923236	1.86308572603624e-06	-0.939600059544947	2
ENSG00000187627.14	RGPD1	2	86902981	2_54	0	0.0141845422446537	6.53497446872921	1.5460350154181e-06	0.627407892007202	2
ENSG00000176407.17	KCMF1	2	84970689	2_54	0	0.0277293656225174	12.856905969136	5.94615885372014e-06	-1.61825726141126	1
ENSG00000152291.13	TGOLN2	2	85328087	2_54	0	0.0126378994014865	5.44918089646737	1.14859315826437e-06	0.527835241004502	2
ENSG00000042493.15	CAPG	2	85419294	2_54	0	0.0471275828323198	17.8927800670525	1.40641372101756e-05	1.93233082706775	1
ENSG00000152292.16	SH2D6	2	85419294	2_54	0	0.0471275828323198	17.8927800670525	1.40641372101756e-05	1.93233082706775	1
ENSG00000168906.12	MAT2A	2	85539422	2_54	0	0.0214483386421942	10.4304032721379	3.73125442492894e-06	1.31617647058773	1
ENSG00000118640.10	VAMP8	2	85600891	2_54	0	0.0178889220902283	8.71943219908149	2.60155183348728e-06	-1.12403100775197	1
ENSG00000168890.13	TMEM150A	2	85600891	2_54	0	0.0178889220902283	8.71943219908149	2.60155183348728e-06	-1.12403100775197	1
ENSG00000168883.19	USP39	2	85600891	2_54	0	0.0178889220902283	8.71943219908149	2.60155183348728e-06	-1.12403100775197	1
ENSG00000168899.4	VAMP5	2	85584106	2_54	0	0.0152117752192826	7.192879633411	1.82491565893564e-06	-0.912183260477802	2
ENSG00000115523.16	GNLY	2	85685839	2_54	0	0.0203286714092155	9.92453508347967	3.36495509450588e-06	1.00595322730705	3
ENSG00000115525.17	ST3GAL5	2	85904899	2_54	0	0.0209676118134357	10.216492001162	3.57281782569901e-06	-1.48387096774248	1
ENSG00000068654.15	POLR1A	2	86105686	2_54	0	0.0165973096338778	8.01351674521048	2.21830342873264e-06	-0.988165680473367	1
ENSG00000132300.18	PTCD3	2	86105686	2_54	0	0.0165973096338778	8.01351674521048	2.21830342873264e-06	0.988165680473368	1
ENSG00000132305.20	IMMT	2	86195484	2_54	0	0.0206317395296693	10.0641822005252	3.46317503778324e-06	-1.2235549631517	2
ENSG00000132313.14	MRPL35	2	86199443	2_54	0	0.0118425680774406	4.83816406399772	9.55622984767745e-07	-0.125785785325004	2
ENSG00000068615.17	REEP1	2	86338344	2_54	0	0.0117764832648688	4.7855700413303	9.39960063121633e-07	-0.118541033434649	1
ENSG00000115561.15	CHMP3	2	86563844	2_54	0	0.0130819985497286	5.77391837945502	1.25980939450409e-06	0.556308661491924	2
ENSG00000239305.6	RNF103	2	86623855	2_54	0	0.0196620987868705	9.61021588001437	3.15154217182304e-06	1.17636676370657	2
ENSG00000153563.15	CD8A	2	86808016	2_54	0	0.0359786740471926	15.3246740318426	9.19594796055743e-06	1.83225806451675	1
ENSG00000183281.14	PLGLB1	2	86851338	2_54	0	0.0185181213589093	9.0451557839521	2.79365699613832e-06	1.13888888888875	1
ENSG00000115593.14	SMYD1	2	88067820	2_55	0	0.021346412040946	8.68918885670789	3.0936005076452e-06	1.00972129584854	2
ENSG00000163586.9	FABP1	2	88123991	2_55	0	0.0157942552245176	5.8503129617668	1.5411267418558e-06	-0.49156249285162	2
ENSG00000144115.16	THNSL2	2	88169585	2_55	0	0.014010960418213	4.72288608545135	1.10366045671044e-06	0.134953683660099	2
ENSG00000153574.8	RPIA	2	88692315	2_55	0	0.0184796408474118	7.32929936299296	2.25899928100595e-06	-0.911508923796809	2
ENSG00000249715.10	FER1L5	2	96640467	2_57	0	0.0539098755593817	17.7408036646066	1.5951507211541e-05	2.38309859154923	1
ENSG00000144029.11	MRPS5	2	95149561	2_57	0	0.0151725320589301	5.73248091089385	1.45064380135333e-06	0.567901234568231	1
ENSG00000144026.11	ZNF514	2	95156702	2_57	0	0.0253146862250414	10.559364466831	4.45831176032287e-06	-1.48725525636117	3
ENSG00000233757.6	AC092835.2	2	95207631	2_57	0	0.0382998792422796	14.4822641964079	9.25111279545694e-06	-1.75609756097469	1
ENSG00000155066.15	PROM2	2	95274094	2_57	0	0.0184756016721896	7.5874057521972	2.33804036897903e-06	0.94389438943892	1
ENSG00000174501.14	ANKRD36C	2	95991827	2_57	0	0.0136730223562003	4.75340653487044	1.08400076420422e-06	0.240310077519343	1
ENSG00000186281.12	GPAT2	2	96082306	2_57	0	0.026941103850512	11.1480465367867	5.00926796667464e-06	1.40740740740692	1
ENSG00000274286.1	ADRA2B	2	96116114	2_57	0	0.021347180639123	8.94969157215145	3.18646167511973e-06	1.22828429946862	2
ENSG00000188886.3	ASTL	2	96138849	2_57	0	0.0135753221843595	4.68595567057478	1.06098300398084e-06	0.174698795180787	1
ENSG00000158050.4	DUSP2	2	96145593	2_57	0	0.0208567129518707	8.73037036183279	3.03695696249422e-06	-1.21846153846178	1
ENSG00000084090.13	STARD7	2	96208677	2_57	0	0.0300085422432236	12.1683039393995	6.09024905838941e-06	-1.55733333333334	1
ENSG00000144021.2	CIAO1	2	96262227	2_57	0	0.0162877223032917	6.40011658850323	1.73863471658407e-06	0.740458015267416	1
ENSG00000144028.14	SNRNP200	2	96305617	2_57	0	0.0179746748048286	7.32836631995871	2.19699120122615e-06	0.860465116279233	1
ENSG00000198885.9	ITPRIPL1	2	96325607	2_57	0	0.0183192749832025	7.50727190387979	2.29377351069673e-06	-0.766874187199544	2
ENSG00000114988.11	LMAN2L	2	96734587	2_57	0	0.0137662018325915	4.81728407047549	1.10605441898516e-06	-0.0721178208015922	3
ENSG00000168763.15	CNNM3	2	96818046	2_57	0	0.0135719968879394	4.6836513301045	1.06020149901382e-06	0.351111111111045	1
ENSG00000163126.14	ANKRD23	2	96855702	2_57	0	0.0168623636098333	6.72665179513036	1.89180993789259e-06	1.01260504201719	1
ENSG00000168754.14	FAM178B	2	96887175	2_57	0	0.0265548822532454	11.0114757518636	4.87696919500984e-06	0.896174863388142	1
ENSG00000144199.11	FAHD2B	2	97095539	2_57	0	0.0313520836539969	12.5832898271214	6.579921532138e-06	1.80000000000011	1
ENSG00000115073.7	ACTR1B	2	97658891	2_57	0	0.0136436452015815	4.73317241970906	1.07706731778477e-06	0.0675291300305182	2
ENSG00000228486.10	LINC01125	2	97663552	2_57	0	0.0138335304698219	4.86317907918469	1.12205307090251e-06	0.317744154057863	1
ENSG00000115085.13	ZAP70	2	97713755	2_57	0	0.0987803715254689	23.5844533076125	3.88558643686481e-05	-2.54999999999976	1
ENSG00000075568.16	TMEM131	2	97995531	2_57	0	0.0138954779559703	4.90520638638492	1.13681783964335e-06	-0.00653594771241818	1
ENSG00000185674.9	LYG2	2	99254906	2_58	0	0.0290523654234944	14.1246517832575	6.84414739040994e-06	1.63483146067436	1
ENSG00000040933.15	INPP4A	2	98444410	2_58	0	0.064223978431704	21.6816376921655	2.32246615325259e-05	-2.43884892086273	1
ENSG00000115446.11	UNC50	2	98608535	2_58	0	0.0352918897204849	15.9684306280366	9.39933773760997e-06	2.07142857142796	1
ENSG00000135951.14	TSGA10	2	99157239	2_58	0	0.0107124287746416	4.72243832625179	8.43751091825975e-07	0.0708661417322798	1
ENSG00000144182.16	LIPT1	2	99155127	2_58	0	0.0106876892274431	4.70071765807763	8.37930674908482e-07	0.031250000000011	1
ENSG00000185414.19	MRPL30	2	99182804	2_58	0	0.0106821477206417	4.69584549005057	8.36628170155767e-07	0.023437499999987	1
ENSG00000144214.9	LYG1	2	99304742	2_58	0	0.0112186720980164	5.15627450418092	9.64800655632667e-07	-0.454593175809729	3
ENSG00000158417.10	EIF5B	2	99337171	2_58	0	0.01100966799777	4.97957086604674	9.14379005062672e-07	0.32258064516126	1
ENSG00000135945.9	REV1	2	99489284	2_58	0	0.0114440525262557	5.34318069040028	1.01985823970872e-06	0.508154001723971	2
ENSG00000144218.18	AFF3	2	99909976	2_58	0	0.0107052209636233	4.71611203621831	8.42053829192929e-07	-0.134653987897301	2
ENSG00000115526.10	CHST10	2	100417235	2_58	0	0.0111942919720056	5.13583257065166	9.58887357859979e-07	-0.44354838709662	1
ENSG00000115539.13	PDCL3	2	100562879	2_58	0	0.01083689840596	4.83096920928808	8.73171148045697e-07	-0.295999999999973	1
ENSG00000071082.10	RPL31	2	101001757	2_58	0	0.0696305139523416	22.4591307330231	2.60827062038332e-05	-2.24999999999964	1
ENSG00000158435.7	CNOT11	2	101252269	2_59	0	0.0164292373247957	9.1822097813841	2.51608158621045e-06	1.12841842025507	2
ENSG00000163162.8	RNF149	2	101308564	2_59	0	0.0101182318791339	4.93736149184908	8.33219948390271e-07	-0.55887952886195	2
ENSG00000196460.12	RFX8	2	101474758	2_59	0	0.0197193517593076	12.2525593100416	4.02976344691178e-06	-1.84285714285682	1
ENSG00000115590.13	IL1R2	2	101991888	2_59	0	0.0580180991352675	23.8323643958348	2.30616688651094e-05	2.72310405643689	1
ENSG00000115594.11	IL1R1	2	102064141	2_59	0	0.0144687324330197	7.66333702874315	1.84930488538347e-06	0.537142857142752	1
ENSG00000115616.2	SLC9A2	2	102619621	2_60	0	0.008203513705482	6.39270613854557	8.74671054633779e-07	1.75185185185205	1
ENSG00000115598.9	IL1RL2	2	102162001	2_60	0	0.00999954165612738	6.19383450402324	1.03299875134079e-06	-1.16705688375955	2
ENSG00000115604.10	IL18R1	2	102311189	2_60	0	0.0149155955537685	11.3986934550847	2.83567058754493e-06	-1.36776859504115	1
ENSG00000115607.9	IL18RAP	2	102418289	2_60	0	0.00854327568240409	6.40699299994977	9.12932726684192e-07	0.330162000481407	2
ENSG00000135972.8	MRPS9	2	105038258	2_62	0	0.0158176531060098	4.76914527009612	1.25817978708988e-06	0.048387096774174	1
ENSG00000135966.12	TGFBRAP1	2	105325793	2_62	0	0.0156686681883252	4.68005861821429	1.2230479442052e-06	0.0539921129123223	2
ENSG00000135974.9	C2orf49	2	105337683	2_62	0	0.023255013677825	8.40240974283	3.25897148783631e-06	0.957446808511076	1
ENSG00000071051.13	NCK2	2	105744738	2_63	0	0.0216332787631204	5.91558718211914	2.13442211181889e-06	0.664804469273818	1
ENSG00000119147.9	C2orf40	2	106030963	2_63	0	0.0282476276855261	8.43627880410075	3.97459617241579e-06	-0.957009255471561	4
ENSG00000115652.14	UXS1	2	106194693	2_63	0	0.0190515345832647	4.71700498893748	1.49884389939748e-06	0.0873180873181017	1
ENSG00000135960.9	EDAR	2	108989311	2_65	0	0.0172996678061075	5.39133870717561	1.55558764888749e-06	0.351955307262491	1
ENSG00000196228.3	SULT1C3	2	108251262	2_65	0	0.0236358581630242	8.3346284652747	3.2856229672388e-06	-1.03937007874011	1
ENSG00000115665.8	SLC5A7	2	108028702	2_65	0	0.0168705432426394	5.15475335625696	1.45043096555654e-06	-0.353146853147024	1
ENSG00000198203.9	SULT1C2	2	108287884	2_65	0	0.0276290064955235	9.81006071644474	4.52061029164454e-06	1.16571428571431	1
ENSG00000198075.9	SULT1C4	2	108370544	2_65	0	0.0160796617678248	4.70263141457122	1.26118255691667e-06	0.0791980281845384	2
ENSG00000135968.20	GCC2	2	108429182	2_65	0	0.0221459077554956	7.71988320853255	2.85144055605453e-06	0.976190476190542	1
ENSG00000153201.15	RANBP2	2	108719562	2_65	0	0.0224609100901829	7.85320070615512	2.94194230833949e-06	0.850415512464962	1
ENSG00000163006.11	CCDC138	2	108786656	2_65	0	0.0273632786166341	9.71864548154337	4.43541211347738e-06	1.10493827160463	1
ENSG00000172985.10	SH3RF3	2	109078764	2_65	0	0.0160383985046486	4.67843962562525	1.25147487525588e-06	0.0588235294117436	1
ENSG00000186522.14	SEPT10	2	109613916	2_65	0	0.0338691429439582	11.7385890487197	6.631018070475e-06	1.90417701614717	2
ENSG00000198142.4	SOWAHC	2	109613916	2_65	0	0.0339786041921245	11.7692202868784	6.66980799202367e-06	1.89145664029773	2
ENSG00000115008.5	IL1A	2	112784230	2_66	0	0.0299533605347645	17.5639192418297	8.77459521747273e-06	1.85925925925922	1
ENSG00000144061.12	NPHP1	2	110205149	2_66	0	0.00846963757227093	5.89973708044774	8.33407856348386e-07	0.694968553459166	1
ENSG00000169679.14	BUB1	2	110678318	2_66	0	0.01144369589016	8.73466136272811	1.66714159044967e-06	-1.16442048517452	1
ENSG00000153093.18	ACOXL	2	110732658	2_66	0	0.00788369079114848	5.18400226769091	6.81639690763175e-07	0.616161616161736	1
ENSG00000153107.11	ANAPC1	2	111884781	2_66	0	0.00753357394580489	4.67717941352547	5.87685790976708e-07	0.0362318840579732	1
ENSG00000153208.16	MERTK	2	111898815	2_66	0	0.0106357239987939	7.85082511404689	1.39265155154198e-06	0.942399496156255	2
ENSG00000153214.9	TMEM87B	2	112055305	2_66	0	0.00936016895356095	6.70163605476087	1.04622388941804e-06	0.747197018659783	2
ENSG00000144152.12	FBLN7	2	112127596	2_66	0	0.00847867682738623	5.74329648189119	8.12174638387839e-07	-0.582407859057524	2
ENSG00000144161.12	ZC3H8	2	112215501	2_66	0	0.0107639459258682	8.24850194336029	1.48083507993644e-06	0.938547486033309	1
ENSG00000169629.11	RGPD8	2	112434543	2_66	0	0.00844980173318721	5.65129229189851	7.96442440462858e-07	0.550389969386994	3
ENSG00000114999.7	TTL	2	112481811	2_66	0	0.00806052351968023	5.25437583187498	7.06389912338303e-07	0.599092766735172	2
ENSG00000125611.15	CHCHD5	2	112582142	2_66	0	0.0718488991692428	25.750519054289	3.08578889385272e-05	-2.50874398316028	2
ENSG00000144136.10	SLC20A1	2	112645515	2_66	0	0.0316714734525786	17.9326935305728	9.47270255494378e-06	1.97546012269983	1
ENSG00000169607.12	CKAP2L	2	112765001	2_66	0	0.0103996377341717	7.85631534625041	1.36269048695595e-06	0.971677559912709	1
ENSG00000136682.14	CBWD2	2	113435400	2_67	0	0.0277140007222784	14.1538543124349	6.54235416444859e-06	1.60233918128671	1
ENSG00000144134.18	RABL2A	2	113628884	2_67	0	0.010254871151399	4.78782302215079	8.18895344794738e-07	-0.181372549019547	1
ENSG00000115084.13	SLC35F5	2	113754647	2_67	0	0.0110062611052636	5.45211891694209	1.00084134257571e-06	0.505803406819349	2
ENSG00000088205.12	DDX18	2	117812637	2_69	0	0.0105331945604517	4.67877479474983	8.21963160559024e-07	-0.0545454545454599	1
ENSG00000125633.10	CCDC93	2	118023624	2_69	0	0.0117324422250867	5.69191265217248	1.1137988281911e-06	0.433333333333391	1
ENSG00000125629.14	INSIG2	2	118088243	2_69	0	0.0217019357884262	11.4828623141451	4.1563177045035e-06	1.26241134751773	1
ENSG00000186132.14	C2orf76	2	119318221	2_69	0	0.0203209877979421	10.8626027251413	3.68161878398667e-06	-1.16923076923045	1
ENSG00000155368.16	DBI	2	119366701	2_69	0	0.0105882902793834	4.72778312382372	8.3491735899087e-07	-0.128494854796287	2
ENSG00000171227.6	TMEM37	2	119429724	2_69	0	0.0106453743087376	4.77829292990236	8.48386623673718e-07	-0.118686868686857	1
ENSG00000144120.12	TMEM177	2	119679105	2_69	0	0.0123145232957138	6.14704891725658	1.26253777025949e-06	0.654255319149036	1
ENSG00000115109.13	EPB41L5	2	120013132	2_69	0	0.0108060864731013	4.91906091209615	8.86565331530323e-07	0.203947368421119	1
ENSG00000226479.3	TMEM185B	2	120222852	2_69	0	0.0151829056034023	8.11655054880018	2.05535335002879e-06	-0.887218045112583	1
ENSG00000074047.21	GLI2	2	120735673	2_70	0	0.0170687993724292	5.16534360340186	1.47049074597006e-06	-0.285505840384455	2
ENSG00000115112.7	TFCP2L1	2	121285630	2_70	0	0.0483084958350171	15.016783281674	1.20993080477359e-05	-1.98688524590221	1
ENSG00000074054.17	CLASP1	2	121649389	2_70	0	0.0178116430413732	5.5666413557566	1.65370229944931e-06	0.480951047184595	2
ENSG00000136732.14	GYPC	2	126655525	2_74	0	0.0141395712765725	8.86748238258688	2.0912053503734e-06	1.00709219858166	1
ENSG00000136717.14	BIN1	2	127107345	2_74	0	0.0103302865734352	5.96912004917377	1.02844906681793e-06	-0.462225142882444	2
ENSG00000163161.12	ERCC3	2	127292055	2_75	0	0.0258934799909607	11.3820849546785	4.91555262987445e-06	2.19917412997282	2
ENSG00000169967.16	MAP3K2	2	127418464	2_75	0	0.0134744359979241	5.22577448689145	1.17441439470293e-06	-1.0952380952382	1
ENSG00000115718.17	PROC	2	127423296	2_75	0	0.0590365217009041	19.2188829991995	1.89238287981283e-05	2.23308270676775	1
ENSG00000163166.14	IWS1	2	127526967	2_75	0	0.0128107030517456	4.75083654448105	1.01508674914902e-06	-0.0958083832335926	1
ENSG00000169994.18	MYO7B	2	127575489	2_75	0	0.0132300234501985	5.05368806376234	1.11513937644585e-06	0.453202444838709	2
ENSG00000144230.16	GPR17	2	127648067	2_75	0	0.111197028510843	25.3526170022273	4.70192917527754e-05	-2.87843007011607	3
ENSG00000072163.19	LIMS2	2	127648067	2_75	0	0.159638727830107	28.9387540125467	7.70509844647224e-05	-3.01474040599116	2
ENSG00000144231.10	POLR2D	2	127858003	2_75	0	0.0214233037861571	9.59333853648054	3.42780669130327e-06	-1.06944444444447	1
ENSG00000136731.12	UGGT1	2	128091077	2_75	0	0.0360445288912905	14.5158513815815	8.7265377604799e-06	2.19699116968227	2
ENSG00000136720.6	HS6ST1	2	128319352	2_75	0	0.26983894991315	34.3357742917197	0.00015452956751226	3.61290322580475	1
ENSG00000233087.7	WTH3DI	2	131360175	2_78	0	0.0180451072650251	4.81715985250132	1.44980846692061e-06	0.0378396281743353	2
ENSG00000222014.5	RAB6C	2	129979360	2_78	0	0.0247669916813587	7.80458673396788	3.22391271605692e-06	-1.06743600123876	2
ENSG00000136699.19	SMPD4	2	130182517	2_78	0	0.01951742652009	5.55642179202398	1.80874716947904e-06	0.51145038167946	1
ENSG00000152082.13	MZT2B	2	130181715	2_78	0	0.0203683998968444	5.95885944021784	2.02432463277755e-06	0.603053435114767	1
ENSG00000136710.9	CCDC115	2	130346951	2_78	0	0.0177827137373859	4.67914991535817	1.38779431057471e-06	-0.0812500000000202	1
ENSG00000136718.9	IMP4	2	130342325	2_78	0	0.0825300269949242	19.2894982506008	2.65517422709713e-05	1.91014474354557	3
ENSG00000072135.12	PTPN18	2	130356437	2_78	0	0.0202459997540148	5.90201069942723	1.99296340992372e-06	0.600000000000051	1
ENSG00000163040.14	CCDC74A	2	131527783	2_78	0	0.0353089465571217	11.1621849575489	6.57346084905519e-06	-1.67664670658716	1
ENSG00000176771.16	NCKAP5	2	133756955	2_79	0	0.0290101857909662	9.25519293905051	4.47812376691785e-06	-1.06040268456334	1
ENSG00000152127.8	MGAT5	2	134116666	2_79	0	0.0353497695161931	11.1283197573949	6.56109442644575e-06	-1.33045535769486	2
ENSG00000152128.13	TMEM163	2	134723708	2_80	0	0.0172859031167616	4.67708839034937	1.34842798645879e-06	0.345864661654123	1
ENSG00000082258.12	CCNT2	2	134918338	2_80	0	0.048396183086992	14.426851127552	1.16450877885449e-05	-1.88590604026853	1
ENSG00000115839.17	RAB3GAP1	2	135052002	2_80	0	0.0172859570190945	4.67711788550571	1.34844069486615e-06	-0.220833333333443	1
ENSG00000121988.17	ZRANB3	2	135531995	2_80	0	0.0175847249999882	4.83853895866257	1.41908996430459e-06	-0.0273972602739736	1
ENSG00000048991.16	R3HDM1	2	135531995	2_80	0	0.0175847249999882	4.83853895866257	1.41908996430459e-06	0.0273972602739736	1
ENSG00000144224.16	UBXN4	2	135741666	2_80	0	0.0207535012071312	6.40039685926315	2.21543179186478e-06	-0.554540553767061	2
ENSG00000076003.4	MCM6	2	135876201	2_80	0	0.0221246321509697	7.00406101405054	2.58455682403749e-06	-1.11326006629971	2
ENSG00000115866.10	DARS	2	135985573	2_80	0	0.026704811250594	8.78153034997225	3.91128826471257e-06	1.20880454938938	2
ENSG00000144229.11	THSD7B	2	136765244	2_81	0	0.0173663607120298	4.72781989789316	1.36939849772878e-06	0.120000000000027	1
ENSG00000150540.13	HNMT	2	137963983	2_82	0	0.0245619984424881	7.32244769041254	2.99971560897165e-06	0.799554565701502	1
ENSG00000168702.17	LRP1B	2	142131604	2_85	0	0.0169504486193279	4.9648753137605	1.403620326355e-06	0.364738094684331	2
ENSG00000115919.14	KYNU	2	142877245	2_85	0	0.0164677877026538	4.69282494068668	1.28893114813862e-06	-0.19580419580413	1
ENSG00000075884.13	ARHGAP15	2	143091525	2_85	0	0.0165801248177702	4.7568433056312	1.31542698510499e-06	0.153374233128808	1
ENSG00000121989.14	ACVR2A	2	147844091	2_88	0	0.0851548342254352	21.4292136233582	3.04351640955769e-05	-3.69879631156187	2
ENSG00000115947.13	ORC4	2	148020474	2_88	0	0.0115022630273804	9.00293409510166	1.72713971646397e-06	-2.07561978505355	2
ENSG00000204406.12	MBD5	2	148020703	2_88	0	0.0488411242698904	17.7488005400756	1.445821793651e-05	3.44776119403153	1
ENSG00000150556.16	LYPD6B	2	149038442	2_88	0	0.00892546128168392	4.88868297214367	7.27750731128906e-07	-0.218749999999992	1
ENSG00000184898.6	RBM43	2	151261518	2_90	0	0.0139543524523595	5.95670307995867	1.38635912790498e-06	-0.65601965601959	1
ENSG00000123609.10	NMI	2	151290158	2_90	0	0.0140167937089378	5.99870921992691	1.40238286864951e-06	0.917703924356525	2
ENSG00000123610.4	TNFAIP6	2	151358124	2_90	0	0.0126579771846131	5.03973111583506	1.06397587405682e-06	-0.138888888888903	1
ENSG00000080345.17	RIF1	2	151410217	2_90	0	0.0198452585217357	9.27329188587765	3.06938097007449e-06	-1.47524915716327	2
ENSG00000162980.16	ARL5A	2	151828599	2_91	0	0.020545937755727	6.33326826804492	2.17027095461034e-06	-0.795454545454656	1
ENSG00000182389.19	CACNB4	2	152090497	2_91	0	0.0182562195297844	5.21926123602941	1.58920524556343e-06	0.394111170361382	2
ENSG00000115145.9	STAM2	2	152176179	2_91	0	0.0589125137681891	16.332653973984	1.60481295280518e-05	-2.88332246900416	2
ENSG00000196504.15	PRPF40A	2	152717752	2_91	0	0.0172372214285286	4.67816306740211	1.34493941777565e-06	0.288235294117617	1
ENSG00000177917.10	ARL6IP6	2	152717752	2_91	0	0.0172372214285286	4.67816306740211	1.34493941777565e-06	0.288235294117617	1
ENSG00000144278.14	GALNT13	2	153872211	2_92	0	0.0151625738470259	4.85207761098254	1.22704580095775e-06	-0.328133418247789	2
ENSG00000136542.8	GALNT5	2	157257153	2_94	0	0.0135933316352823	5.10742000681597	1.15794409248837e-06	-0.371287128712623	1
ENSG00000153237.17	CCDC148	2	158456264	2_95	0	0.0239095111108056	8.90284794884023	3.55025671649029e-06	1.23943661971806	1
ENSG00000144283.21	PKP4	2	158457154	2_95	0	0.0160374909192094	5.13737127752822	1.37416056860694e-06	-0.323886639675966	1
ENSG00000163331.11	DAPL1	2	158795461	2_96	0	0.0125686890471863	10.5217909929678	2.20566604750234e-06	1.02238805970192	1
ENSG00000196151.10	WDSUB1	2	159286274	2_96	0	0.031343438747083	19.1336938216001	1.00024310806539e-05	2.18160136361883	2
ENSG00000136536.14	MARCH7	2	159712477	2_96	0	0.00682641160071884	4.78237205743583	5.44497558113875e-07	0.0994174147849601	2
ENSG00000153246.12	PLA2R1	2	160062509	2_96	0	0.0130016929928293	9.5758426609877	2.07652428283269e-06	-0.837037037036905	1
ENSG00000115221.10	ITGB6	2	160269917	2_96	0	0.00708341816365554	5.21832762029552	6.16501770427251e-07	0.604591836734675	1
ENSG00000153250.19	RBMS1	2	160494127	2_96	0	0.00707418118175041	6.86092602961559	8.09504041364447e-07	-1.4772101195897	2
ENSG00000136560.13	TANK	2	161137211	2_97	0	0.0173465363126201	7.51731978420257	2.17488300966105e-06	1.01573914167658	2
ENSG00000115233.11	PSMD14	2	161308497	2_97	0	0.0388307565541448	15.1371942245284	9.80350424213134e-06	1.82222222222199	1
ENSG00000182263.13	FIGN	2	163614686	2_99	0	0.012295682482238	4.68013765594111	9.59779284997874e-07	-0.00595238095238012	1
ENSG00000115290.9	GRB14	2	164622004	2_100	0	0.0182734131031862	6.40946311863236	1.95344609197267e-06	0.696594427244635	1
ENSG00000082438.15	COBLL1	2	164843369	2_100	0	0.0303749415771729	11.2090932612963	5.6786622570335e-06	-1.32158590308418	1
ENSG00000178662.15	CSRNP3	2	165469352	2_100	0	0.0152652922295791	4.71558539575914	1.20060691995595e-06	0.137895646882371	2
ENSG00000123607.14	TTC21B	2	165953054	2_100	0	0.0193569929579178	6.95243294807983	2.24457854156107e-06	-0.746113989637467	1
ENSG00000169432.14	SCN9A	2	166375953	2_101	0	0.0207163255016117	10.4954053800246	3.62636946685051e-06	-1.21383647798801	1
ENSG00000163072.15	NOSTRIN	2	168831170	2_102	0	0.012297548700121	8.07745889343342	1.65673639633776e-06	-0.935294117646769	1
ENSG00000152254.10	G6PC2	2	168864871	2_102	0	0.0088437503790767	4.96315419810297	7.32072932616529e-07	0.221049121160054	2
ENSG00000152253.8	SPC25	2	168857840	2_102	0	0.0120502779679555	7.87187778095605	1.58210576563693e-06	0.888333767156453	2
ENSG00000163093.11	BBS5	2	169479776	2_103	0	0.0187971233785339	4.7076395829963	1.47589242395803e-06	0.0679611650485672	1
ENSG00000239474.6	KLHL41	2	169509786	2_103	0	0.0461810806406203	13.220842608855	1.01831779217853e-05	1.40900195694679	1
ENSG00000138399.17	FASTKD1	2	169573465	2_103	0	0.0194197421654773	5.0148076227653	1.62426857653939e-06	0.280625256772471	2
ENSG00000138398.15	PPIG	2	169584236	2_103	0	0.0220578781426251	6.21637127457379	2.28697166409033e-06	0.862903225806116	1
ENSG00000154479.12	CCDC173	2	169694539	2_103	0	0.0278009175483566	8.40282745837664	3.89623085450232e-06	1.15846994535455	1
ENSG00000144362.11	PHOSPHO2	2	169696729	2_103	0	0.0202607411481854	5.41459018693184	1.82970479178296e-06	-0.65873015873005	1
ENSG00000213160.9	KLHL23	2	169694622	2_103	0	0.0208992552077869	5.70726139310567	1.98938426525785e-06	0.55220503502913	2
ENSG00000138382.14	METTL5	2	169828670	2_103	0	0.0187866177660109	4.70236482091631	1.47341478871343e-06	-0.103174603174604	1
ENSG00000144357.16	UBR3	2	169827007	2_103	0	0.0248074799948254	7.32572591860444	3.03105224032813e-06	0.87784532017434	2
ENSG00000071909.18	MYO3B	2	170178390	2_103	0	0.0210027792420495	5.75385402707569	2.01555991663439e-06	-0.44312200022635	2
ENSG00000115844.10	DLX2	2	172103018	2_104	0	0.0184163169583372	8.69543130339096	2.6708777786196e-06	1.06329113924064	1
ENSG00000204335.3	SP5	2	170715782	2_104	0	0.0154381064761354	7.03413366640673	1.81119309687536e-06	1.06766917293256	1
ENSG00000128683.13	GAD1	2	170813566	2_104	0	0.0269279691096999	12.281756905104	5.51599930872932e-06	-1.43922373466656	2
ENSG00000115806.12	GORASP2	2	170928386	2_104	0	0.0121404634200822	4.77389887124375	9.66648508389453e-07	0.0923076923077184	1
ENSG00000198586.13	TLK1	2	171231129	2_104	0	0.0261605363356736	12.0083285783239	5.23949357212586e-06	1.42231075697154	1
ENSG00000123600.19	METTL8	2	171435106	2_104	0	0.0121152134772545	4.7543094312288	9.60679715400393e-07	-0.217687074829806	1
ENSG00000071967.11	CYBRD1	2	171522308	2_104	0	0.0173438550557928	8.12998406167728	2.35177319031366e-06	1.01713509205313	2
ENSG00000077380.15	DYNC1I2	2	171687141	2_104	0	0.012101165527529	4.743430731827	9.573701228248e-07	0.108262108262156	1
ENSG00000172878.13	METAP1D	2	171999243	2_104	0	0.0130135922359802	5.42685743863323	1.17789265355453e-06	0.406876790830911	1
ENSG00000144355.14	DLX1	2	172084313	2_104	0	0.0255433136057724	11.7827107684296	5.01975542945959e-06	-1.50306748466248	1
ENSG00000091409.14	ITGA6	2	172427651	2_105	0	0.0136767891684219	74.4938443754573	1.69927882293704e-05	-0.443262411347455	1
ENSG00000152256.13	PDK1	2	172555077	2_105	0	0.0113383564090415	48.5165855858909	9.17488098341472e-06	-2.91025641025539	1
ENSG00000091436.16	MAP3K20	2	173075305	2_105	0	0.00833323334441749	9.30752551015221	1.29362346240167e-06	-1.08823529411754	1
ENSG00000172845.14	SP3	2	173965538	2_105	0	0.0767908852869679	29.7780215034867	3.81386766073538e-05	2.59999999999913	1
ENSG00000138430.15	OLA1	2	174248983	2_105	0	0.00659614171895351	7.0861163072058	7.795758193258e-07	-0.731868131868007	1
ENSG00000138433.15	CIR1	2	174396697	2_105	0	0.00510086942610288	4.6983445592798	3.99713830173743e-07	0.096551724137966	1
ENSG00000144306.14	SCRN3	2	174332652	2_105	0	0.00522531242193691	4.96609532503798	4.32800166626812e-07	-0.162377144176903	2
ENSG00000163328.13	GPR155	2	174487330	2_105	0	0.00705843806081663	7.51839475637686	8.85103052265033e-07	-0.910447761194251	1
ENSG00000115966.16	ATF2	2	175168302	2_106	0	0.0175901964703027	6.23744410193986	1.82994257927603e-06	0.627345844504042	1
ENSG00000154518.9	ATP5G3	2	175185320	2_106	0	0.0242056068495264	9.24880347504983	3.73389096761996e-06	-1.1945837159947	2
ENSG00000144320.13	LNPK	2	176002028	2_106	0	0.0399711025447901	14.0010191473163	9.33395887167386e-06	1.59550561797712	1
ENSG00000128713.13	HOXD11	2	176103857	2_106	0	0.153025811348864	27.01754868833	6.89557901277438e-05	2.80203045685294	1
ENSG00000128709.12	HOXD9	2	176122492	2_106	0	0.0194132157401036	7.16668334330658	2.32046916764711e-06	-0.58208955223873	1
ENSG00000128652.11	HOXD3	2	176136443	2_106	0	0.0720922689366015	19.6437574585467	2.36196448392501e-05	-1.99589322381939	1
ENSG00000170166.5	HOXD4	2	176151087	2_106	0	0.0161002011198719	5.40386960663915	1.45109641063518e-06	-0.41543026706243	1
ENSG00000116044.15	NFE2L2	2	177392936	2_107	0	0.0471371567419691	14.9675742633701	1.17672480961279e-05	-1.56900212314275	1
ENSG00000018510.13	AGPS	2	177392663	2_107	0	0.0322955894273919	11.3731662859456	6.12610885902154e-06	1.38219895288028	1
ENSG00000196659.9	TTC30B	2	177553107	2_107	0	0.0244163601072647	8.72687298526716	3.5538548195981e-06	-1.28484848484867	1
ENSG00000197557.6	TTC30A	2	177618848	2_107	0	0.0833066714912699	20.4370351097731	2.83960399977553e-05	2.2444740040282	2
ENSG00000128655.16	PDE11A	2	178108547	2_108	0	0.0581875467112829	22.9843206997777	2.23060065437801e-05	2.32142857142884	1
ENSG00000155636.14	RBM45	2	178112094	2_108	0	0.00877070282967052	5.09406667861525	7.45176460340929e-07	-0.299516908212484	1
ENSG00000079156.16	OSBPL6	2	178193688	2_108	0	0.00844337974119114	4.73705921347269	6.67091245323451e-07	-0.11174785100287	1
ENSG00000180228.12	PRKRA	2	178451344	2_108	0	0.0102734931475856	6.57907570576904	1.12730939140826e-06	0.659919028340223	1
ENSG00000204311.12	DFNB59	2	178451344	2_108	0	0.0102734931475856	6.57907570576904	1.12730939140826e-06	0.659919028340223	1
ENSG00000079150.17	FKBP7	2	178477603	2_108	0	0.00887026181956463	5.20002417402399	7.69310937699653e-07	0.374905048397302	2
ENSG00000155657.26	TTN	2	178828985	2_108	0	0.00842254499023309	4.71387033875562	6.62187651254975e-07	-0.0251281993970824	2
ENSG00000163492.14	CCDC141	2	179049620	2_108	0	0.0155336319837429	10.466302838735	2.71160492565194e-06	1.22923588039862	1
ENSG00000163510.13	CWC22	2	180007524	2_108	0	0.0153035335420463	10.3258238997806	2.63558204045492e-06	-1.08040201005061	1
ENSG00000170035.15	UBE2E3	2	180967386	2_109	0	0.0166923126739207	5.70462087315418	1.58819346032764e-06	-0.686672884504767	2
ENSG00000138434.16	SSFA2	2	181892173	2_110	0	0.0123504146605282	4.72804317006063	9.73919537053672e-07	-0.0219512195121975	1
ENSG00000077232.17	DNAJC10	2	182716886	2_110	0	0.0152879629987598	6.73508638014908	1.71732660695449e-06	0.733333333333447	1
ENSG00000162998.4	FRZB	2	182866669	2_110	0	0.0230916331269158	10.6223936382851	4.09107221550384e-06	-1.30967741935473	1
ENSG00000162999.12	DUSP19	2	183079224	2_110	0	0.014626940344374	6.31912948202958	1.54159697720069e-06	0.764624743938326	2
ENSG00000163002.12	NUP35	2	183116059	2_110	0	0.0123905134236064	4.75851652024092	9.83379135388661e-07	-0.0735627334158298	2
ENSG00000170396.7	ZNF804A	2	184598458	2_112	0	0.0152127757287011	14.8493457312423	3.76769628779516e-06	-1.69841269841293	1
ENSG00000188738.14	FSIP2	2	185739764	2_112	0	0.00610415815327303	5.78991295256681	5.8946485574915e-07	-0.469321977970244	2
ENSG00000065548.17	ZC3H15	2	186486293	2_112	0	0.00661790243284377	6.38053354179709	7.04267198977605e-07	0.224561403508731	1
ENSG00000064989.12	CALCRL	2	187448790	2_112	0	0.00764709060389135	8.58841831462676	1.09539191413964e-06	1.32094594594596	1
ENSG00000003436.15	TFPI	2	187566010	2_112	0	0.00584489838036972	5.59317054895782	5.45249320058295e-07	0.664974619289304	1
ENSG00000168542.14	COL3A1	2	188974074	2_112	0	0.00685493823765548	6.97725651486956	7.97716071146157e-07	-0.726315789473503	1
ENSG00000204262.11	COL5A2	2	189180039	2_113	0	0.0906199436228088	22.3398362547336	3.37647764555721e-05	3.23014428280378	2
ENSG00000115368.9	WDR75	2	189443611	2_113	0	0.0142097293622467	4.71785399011159	1.11812512917727e-06	-0.333333333333414	1
ENSG00000138449.10	SLC40A1	2	189581815	2_113	0	0.0160630378621058	5.87163615608787	1.57306592871139e-06	0.875309081561393	2
ENSG00000138381.9	ASNSD1	2	189660235	2_113	0	0.0160104401955689	5.84067921153639	1.559648501723e-06	0.508138647241945	2
ENSG00000151687.14	ANKAR	2	189672029	2_113	0	0.0518957668450806	16.9789696567817	1.46961430788405e-05	-2.09722222222175	1
ENSG00000128694.11	OSGEPL1	2	189761107	2_113	0	0.0182022325766936	7.0492180831445	2.14005882604584e-06	0.944078947368148	1
ENSG00000064933.17	PMS1	2	189783978	2_113	0	0.0142285755355033	4.73030511731176	1.12256289787094e-06	-0.015225665539418	2
ENSG00000198130.15	HIBCH	2	190341243	2_113	0	0.0247749878564838	9.95793791276894	4.11474541528879e-06	-1.20472440944857	1
ENSG00000151689.12	INPP1	2	190343248	2_113	0	0.0142170137532058	4.72266423084736	1.11983892325717e-06	0.0902739005929004	2
ENSG00000151690.14	MFSD6	2	190391306	2_113	0	0.0212829221823941	8.52349341061766	3.02558245042822e-06	-1.11398963730576	1
ENSG00000189362.11	NEMP2	2	190534707	2_113	0	0.0182814746184922	7.0901449206977	2.16185440247455e-06	-0.73287671232898	1
ENSG00000138386.16	NAB1	2	190647213	2_113	0	0.0166985857890142	6.23692558055064	1.73704216132432e-06	0.961832061068925	1
ENSG00000138378.17	STAT4	2	191155696	2_114	0	0.0108369858122194	4.89150098892434	8.84119065620866e-07	-0.136458041350418	2
ENSG00000128641.18	MYO1B	2	191245493	2_114	0	0.0108056703523718	4.86431343513991	8.76664400666063e-07	-0.126865671641821	1
ENSG00000173559.12	NABP1	2	191677959	2_114	0	0.0368961880686143	16.4509518538716	1.01235454326962e-05	-1.86742424242419	1
ENSG00000144339.11	TMEFF2	2	192200683	2_114	0	0.0322338429513522	15.1693604404674	8.15529099372018e-06	1.64705882352904	1
ENSG00000196950.13	SLC39A10	2	195575506	2_115	0	0.0128899666939428	5.40069261792889	1.16107790532092e-06	0.423452768729762	1
ENSG00000118997.13	DNAH7	2	196068464	2_116	0	0.019934612324671	6.6602375281467	2.21440787754273e-06	0.893101868394703	2
ENSG00000138411.10	HECW2	2	196593392	2_116	0	0.050492598912202	15.4712412815825	1.30290571693855e-05	1.91010905347287	2
ENSG00000144395.17	CCDC150	2	196639821	2_116	0	0.0693553950673219	18.5144548964349	2.14166374868381e-05	-2.2582822497962	2
ENSG00000115520.8	COQ10B	2	197453059	2_117	0	0.0119582539298235	5.70361271870391	1.13756941153881e-06	-1.50806451612903	1
ENSG00000115541.10	HSPE1	2	197500319	2_117	0	0.0418452580048778	17.5313995729766	1.2235534438311e-05	3.18939393939459	1
ENSG00000162944.10	RFTN2	2	197675986	2_117	0	0.0152653203818823	7.99987093006882	2.03680292144716e-06	1.22492401215805	1
ENSG00000247626.4	MARS2	2	197707737	2_117	0	0.0188612925608778	9.99233788695735	3.1433929024642e-06	1.58064516129057	1
ENSG00000115896.15	PLCL1	2	197805030	2_117	0	0.0857498599437621	24.4119772646906	3.49137487098675e-05	-3.70676691729315	1
ENSG00000178074.5	C2orf69	2	199911021	2_118	0	0.00903574565727217	8.58647535178844	1.29401416633916e-06	1.75806451612918	1
ENSG00000162971.10	TYW5	2	199955782	2_118	0	0.0123993041477936	12.3971522192396	2.56377171861244e-06	-2.56050955413998	1
ENSG00000162972.10	MAIP1	2	199954933	2_118	0	0.010152517600336	9.57718728335801	1.62170492946622e-06	1.84165041290492	2
ENSG00000196141.13	SPATS2L	2	200305923	2_118	0	0.0158400121779595	12.769267077869	3.37350678014347e-06	1.3667796061412	2
ENSG00000163535.17	SGO2	2	200510401	2_118	0	0.0162917015197662	13.2193646010771	3.59200664412348e-06	-1.30921052631589	1
ENSG00000155729.12	KCTD18	2	200519526	2_118	0	0.0327160770563373	21.7371721779273	1.18610837760385e-05	-2.56540084388193	1
ENSG00000013441.15	CLK1	2	200864612	2_119	0	0.0410649107984737	15.2435408932891	1.04403930656271e-05	1.93223819301791	1
ENSG00000240344.8	PPIL3	2	200889218	2_119	0	0.0286561666119843	11.8303202720131	5.65424602278204e-06	1.29447852760703	1
ENSG00000155744.9	FAM126B	2	201071148	2_119	0	0.0353072632238616	13.8082455072774	8.13135011400083e-06	-1.82388663967618	1
ENSG00000003402.19	CFLAR	2	201116120	2_119	0	0.0287757339341332	11.8697342756132	5.6967545971931e-06	-1.66122448979574	1
ENSG00000003400.14	CASP10	2	201183110	2_119	0	0.0134264050922661	4.68063859102785	1.04815367369337e-06	-0.0717904593941959	2
ENSG00000064012.21	CASP8	2	201233250	2_119	0	0.0225622124376446	9.57056382070072	3.60146595177686e-06	-1.21838677656014	2
ENSG00000155749.12	ALS2CR12	2	201315768	2_119	0	0.0139209547218777	5.02086446732466	1.16575590697185e-06	0.464566929133708	1
ENSG00000082146.12	STRADB	2	201388150	2_119	0	0.0182342719525825	7.56193973645256	2.29975591913398e-06	-0.977611940298481	1
ENSG00000115993.12	TRAK2	2	201450110	2_119	0	0.0158532804861788	6.24403239165746	1.6509898238693e-06	0.722222222222354	1
ENSG00000155754.14	ALS2CR11	2	201613907	2_119	0	0.016256064201998	6.48024314483369	1.75697997910125e-06	0.728671328671042	1
ENSG00000155755.18	TMEM237	2	201643259	2_119	0	0.0149200386124788	5.67297147291976	1.41169427128531e-06	0.338709677419394	1
ENSG00000003393.14	ALS2	2	201780819	2_119	0	0.0686655718088685	20.160434671963	2.30886764625595e-05	2.19337016574606	1
ENSG00000138395.14	CDK15	2	201790822	2_119	0	0.0166013789956261	6.67817731743573	1.8491077379913e-06	0.965909090908863	1
ENSG00000155760.2	FZD7	2	202034208	2_120	0	0.0187193579094294	9.48776799062359	2.96220499321365e-06	-1.23703703703729	1
ENSG00000055044.10	NOP58	2	202264235	2_120	0	0.0114748838246069	4.88245409911786	9.34429567295782e-07	-0.569230769230857	1
ENSG00000163596.16	ICA1L	2	202871528	2_120	0	0.0139173577066336	6.69682137893603	1.55448168901186e-06	1.20227074619188	2
ENSG00000138380.17	CARF	2	202912242	2_120	0	0.0141015890475822	6.82054363058793	1.60415803592e-06	-1.11448934053866	2
ENSG00000138442.9	WDR12	2	203014780	2_120	0	0.0121141433077858	5.39195887438464	1.08943013349539e-06	0.446043165467718	1
ENSG00000119004.15	CYP20A1	2	203239523	2_120	0	0.0114380615933758	4.85220726605179	9.25660816467234e-07	-0.117834394904468	1
ENSG00000138443.15	ABI2	2	203326184	2_120	0	0.0115160921840236	4.91605279824384	9.44238657806482e-07	-0.035460992907805	1
ENSG00000163600.12	ICOS	2	203937045	2_120	0	0.0190116640368119	9.63371074699495	3.05473709741468e-06	-1.11494252873594	1
ENSG00000118257.16	NRP2	2	205682821	2_121	0	0.0226992478870423	8.77279694557599	3.32131181563982e-06	-1.01543247316245	2
ENSG00000114933.15	INO80D	2	206081672	2_122	0	0.0158280692979434	5.47976732168801	1.44660568247717e-06	0.566860465116025	1
ENSG00000183671.12	GPR1	2	206217292	2_122	0	0.0216425418575406	8.75299014448233	3.15954693498006e-06	-1.27615995458648	2
ENSG00000204186.7	ZDBF2	2	206276156	2_122	0	0.0320161407970569	14.0828836467096	7.52004912956994e-06	-2.41269841269832	1
ENSG00000114948.12	ADAM23	2	206444237	2_122	0	0.0199026484724725	7.22395003689819	2.39798085573143e-06	-0.490825688073291	1
ENSG00000138400.12	MDH1B	2	206765180	2_122	0	0.03470950935574	12.4289606672284	7.1952086755723e-06	-1.39744394294149	3
ENSG00000118246.13	FASTKD2	2	206765180	2_122	0	0.0218130510962077	8.24238710444266	2.99867590212871e-06	-0.950553766988906	2
ENSG00000144410.4	CPO	2	206948854	2_122	0	0.0149153418499962	4.88496618171316	1.21521991637211e-06	0.279503105589959	1
ENSG00000118263.14	KLF7	2	207167000	2_122	0	0.0205276575262677	7.93323802225587	2.716126443872e-06	-0.890243902439182	1
ENSG00000144401.14	METTL21A	2	207649619	2_122	0	0.0196752629299399	7.45861937715529	2.44759239688235e-06	-0.867924528301843	1
ENSG00000163249.11	CCNYL1	2	207712007	2_122	0	0.0314284755457366	11.7973712349843	6.18398841440833e-06	-1.38819320214785	1
ENSG00000118231.4	CRYGD	2	208124984	2_123	0	0.0204611506535681	6.78938523589842	2.31697106521054e-06	0.903225806451385	1
ENSG00000178385.14	PLEKHM3	2	208025325	2_123	0	0.0216384372188014	7.31716395419795	2.64075909139198e-06	0.999999999999882	1
ENSG00000138413.13	IDH1	2	208266212	2_123	0	0.0189807359808052	6.08123652538296	1.92515210776262e-06	-0.524911032028401	1
ENSG00000115020.16	PIKFYVE	2	208266091	2_123	0	0.0163526450533459	4.67718403301002	1.27565305704071e-06	0.0606860158311534	1
ENSG00000144407.9	PTH2R	2	208359917	2_123	0	0.0164780221630138	4.74910383979586	1.30519936498841e-06	-0.0707070707070573	1
ENSG00000144406.18	UNC80	2	209772023	2_124	0	0.0228826591223716	13.2898080470494	5.07207077309376e-06	1.66938775510133	1
ENSG00000197713.14	RPE	2	210002122	2_124	0	0.00940381861231943	4.92050677408242	7.71745637442836e-07	-0.242063492063392	1
ENSG00000144445.16	KANSL1L	2	210170701	2_124	0	0.0543924258301719	21.5106394335198	1.95142495446286e-05	-2.3653846153842	1
ENSG00000144452.14	ABCA12	2	215138684	2_127	0	0.0108929945335232	5.14397898874746	9.34558683806466e-07	0.460122699386347	1
ENSG00000138376.10	BARD1	2	214808273	2_127	0	0.0156256722965075	8.60954391693186	2.24377323529141e-06	1.16747876477366	3
ENSG00000138363.14	ATIC	2	215312057	2_127	0	0.0188560190887016	11.5493088283635	3.63216951696936e-06	1.89928585060481	2
ENSG00000115414.18	FN1	2	215436779	2_127	0	0.0114005540996749	5.40531110702284	1.02779561521069e-06	-0.147887323943738	1
ENSG00000118242.15	MREG	2	216033416	2_127	0	0.0170313436121819	9.22657293799842	2.62089387510899e-06	-1.34210526315903	1
ENSG00000163449.10	TMEM169	2	216106080	2_127	0	0.0117381929644252	5.79856845742785	1.13522550278896e-06	0.564516129032334	1
ENSG00000079246.15	XRCC5	2	216078577	2_127	0	0.0913625259108081	25.0870922361489	3.82277317819769e-05	2.42957746478942	1
ENSG00000138375.12	SMARCAL1	2	216412329	2_127	0	0.0118713269130977	5.92424883458346	1.17298555014224e-06	0.575051861323138	2
ENSG00000197756.9	RPL37A	2	216498338	2_127	0	0.0104865201782938	4.74818418696184	8.30460651580814e-07	-0.129032258064502	1
ENSG00000115457.9	IGFBP2	2	216632342	2_127	0	0.0110316274699798	5.20563535635811	9.57796921058395e-07	-0.32236842105261	1
ENSG00000181378.13	CFAP65	2	219041645	2_129	0	0.0656696644961154	18.9943093283869	2.08040749358808e-05	2.0022028778828	2
ENSG00000127831.10	VIL1	2	218419492	2_129	0	0.0138494357916135	4.79741196515505	1.10815165831068e-06	-0.396946564885597	1
ENSG00000188282.12	RUFY4	2	218034950	2_129	0	0.0138763226978952	6.19707445124682	1.43423795167174e-06	-1.38571428571419	1
ENSG00000163464.7	CXCR1	2	218166777	2_129	0	0.0460644485372882	19.5994515436216	1.50580904146343e-05	2.76820415266105	2
ENSG00000163466.15	ARPC2	2	218216699	2_129	0	0.020642155942714	21.7572455177746	7.4906425415184e-06	-4.40516249441214	2
ENSG00000179921.14	GPBAR1	2	218259499	2_129	0	0.0296645070832442	27.7314171892164	1.37204800379924e-05	-5.04838709677474	1
ENSG00000135926.14	TMBIM1	2	218292881	2_129	0	0.0451177734994949	31.6473486468503	2.38146990027543e-05	-5.18202030227914	2
ENSG00000158428.3	CATIP	2	218350485	2_129	0	0.0144981989913296	9.39043137914026	2.27069971394835e-06	-2.42142857142865	1
ENSG00000018280.16	SLC11A1	2	218381258	2_129	0	0.0150989348514006	6.65342501064211	1.67552797462122e-06	1.17065868263423	1
ENSG00000144579.7	CTDSP1	2	218398735	2_129	0	0.0142457383931398	4.95846251239816	1.17812698740455e-06	0.27196652719666	1
ENSG00000135913.10	USP37	2	218568666	2_129	0	0.029441363729815	12.9435925427357	6.35583861802963e-06	-2.04941860465124	1
ENSG00000144580.13	CNOT9	2	218568666	2_129	0	0.029441363729815	12.9435925427357	6.35583861802963e-06	2.04941860465124	1
ENSG00000115556.13	PLCD4	2	218607602	2_129	0	0.0151875652266454	6.34726812506147	1.60781140918289e-06	-1.24087937008028	2
ENSG00000074582.12	BCS1L	2	218658710	2_129	0	0.0150639110918341	6.22918348422311	1.5650527241366e-06	-1.18548387096729	1
ENSG00000115568.15	ZNF142	2	218658710	2_129	0	0.0325475690388738	14.6304452813034	7.94211564725867e-06	2.33455545852457	2
ENSG00000163481.7	RNF25	2	218672243	2_129	0	0.0261175629107747	11.7909455243693	5.13619363060581e-06	-1.95692307692302	1
ENSG00000163482.11	STK36	2	218672501	2_129	0	0.0138300644245759	4.86211315642399	1.12152606356092e-06	-0.472915532951696	2
ENSG00000135929.8	CYP27A1	2	218782732	2_129	0	0.036074141910094	14.2124514821319	8.55116152670667e-06	1.89891696750882	1
ENSG00000187736.12	NHEJ1	2	219160586	2_129	0	0.0211721222422964	8.2569745763915	2.91571751560109e-06	-0.915384615384628	1
ENSG00000213901.10	SLC23A3	2	219169108	2_129	0	0.0172562495377963	7.27113528893174	2.09270852392352e-06	0.938870746499266	3
ENSG00000115649.15	CNPPD1	2	219177636	2_129	0	0.0153900778711973	5.79772781985044	1.48819124745243e-06	-0.498583116439126	2
ENSG00000158552.12	ZFAND2B	2	219196879	2_129	0	0.0138353116603436	4.74342907287487	1.09456476411359e-06	-0.0802919708029001	1
ENSG00000115657.12	ABCB6	2	219218557	2_129	0	0.0156467946725506	5.92382300683036	1.54592194846984e-06	-0.752427184466232	1
ENSG00000198925.10	ATG9A	2	219229829	2_129	0	0.0152988256939434	5.71581697139579	1.45846669352816e-06	0.557842414190338	2
ENSG00000163516.13	ANKZF1	2	219229829	2_129	0	0.0152390219740761	5.67843069313648	1.4432631737908e-06	0.547439191189102	2
ENSG00000163521.15	GLB1L	2	219243701	2_129	0	0.0184400689909129	7.62295133543436	2.3444760168084e-06	-0.993939393939077	1
ENSG00000127824.13	TUBA4A	2	219278362	2_129	0	0.0163498149241385	6.30421730095571	1.71911179865867e-06	-0.650205761317217	1
ENSG00000135924.15	DNAJB2	2	219279688	2_129	0	0.0143711407595551	5.03566885403152	1.20700345113656e-06	0.355828220858808	1
ENSG00000054356.13	PTPRN	2	219309801	2_129	0	0.0171560665638146	6.82588949716628	1.95315667179191e-06	-0.807106598984412	1
ENSG00000123992.18	DNPEP	2	219399089	2_129	0	0.0181384893102011	7.24646351061594	2.19223611795236e-06	-0.812798240035098	2
ENSG00000072195.14	SPEG	2	219434550	2_129	0	0.0181068903200935	7.24503140478341	2.18798453912047e-06	-0.870370370370576	1
ENSG00000072182.12	ASIC4	2	219553834	2_129	0	0.0140476910580202	4.9058316675455	1.14941720980588e-06	0.339181286549746	1
ENSG00000123989.13	CHPF	2	219543916	2_129	0	0.0138106992651349	4.67768437723524	1.07747372602391e-06	0.0873015873015872	1
ENSG00000124006.14	OBSL1	2	219537902	2_129	0	0.0144698560955484	5.22492917137345	1.26096991542617e-06	0.464392015031889	2
ENSG00000144589.21	STK11IP	2	219597759	2_130	0	0.0144962424562336	5.04510622589169	1.21979223556848e-06	0.282323415519756	2
ENSG00000116106.11	EPHA4	2	221574191	2_130	0	0.014430413887945	5.00228169598731	1.20394608231213e-06	0.276758409785889	1
ENSG00000135903.18	PAX3	2	222149468	2_131	0	0.0143037300545761	4.8304752165899	1.15238943798759e-06	0.192982456140388	1
ENSG00000163082.9	SGPP2	2	222423650	2_131	0	0.0315497240906983	12.2956765165063	6.47005690084981e-06	-1.45929146581457	2
ENSG00000123983.13	ACSL3	2	222860739	2_131	0	0.0144077754355407	4.89866411914712	1.17715783916494e-06	0.232736572889938	1
ENSG00000124019.9	FAM124B	2	224402283	2_132	0	0.0186582789081727	7.31215022267931	2.27549974603812e-06	-0.881578947368311	1
ENSG00000036257.12	CUL3	2	224585652	2_132	0	0.0289988304895604	11.4763894725035	5.55067586679294e-06	1.44444444444431	1
ENSG00000135905.18	DOCK10	2	225041976	2_133	0	0.083561458444926	21.5278505464121	3.0003145401581e-05	-2.21032504780186	1
ENSG00000169047.5	IRS1	2	226800135	2_133	0	0.0142848276811802	4.73515196411885	1.12815567576162e-06	0.139112903225735	1
ENSG00000081052.11	COL4A4	2	227163765	2_133	0	0.014225709265106	4.69613569673726	1.11422954936488e-06	-0.0865384615385077	1
ENSG00000173744.17	AGFG1	2	227467196	2_134	0	0.0189427542294214	5.1926839911028	1.64057135337844e-06	0.406632028954326	2
ENSG00000135917.13	SLC19A3	2	227718030	2_134	0	0.0191129955465631	5.27702016749952	1.68219995931321e-06	0.372949271286193	2
ENSG00000187957.7	DNER	2	229714875	2_135	0	0.00735449722325221	4.71589591245381	5.78465290012642e-07	0.216494845360777	1
ENSG00000163053.10	SLC16A14	2	230069466	2_135	0	0.0123485636811763	9.1672999134214	1.88806956260864e-06	-0.860139860139521	1
ENSG00000079263.18	SP140	2	230203060	2_135	0	0.0117843248505936	12.9024232031916	2.53592318471982e-06	-2.65196078431232	1
ENSG00000185404.16	SP140L	2	230326798	2_135	0	0.00768471999954523	5.62781778687988	7.21320344590827e-07	-0.934929659671433	2
ENSG00000067066.16	SP100	2	230415917	2_135	0	0.00892955614855606	6.22195244990388	9.26651996515213e-07	0.345588235294164	1
ENSG00000135916.15	ITM2C	2	230864420	2_135	0	0.030189716275431	17.7248514105813	8.92486673965713e-06	1.72893772893777	1
ENSG00000177673.3	TEX44	2	231593169	2_136	0	0.018415112175535	4.74668588159496	1.45789070453157e-06	-0.113360323886669	1
ENSG00000204128.5	C2orf72	2	231040159	2_136	0	0.02957342293063	9.22030905470343	4.54786095411481e-06	-1.1019108280257	1
ENSG00000173692.12	PSMD1	2	231056872	2_136	0	0.0184038592009346	4.7409261936135	1.45523188533925e-06	-0.202380952380968	1
ENSG00000135914.5	HTR2B	2	231125386	2_136	0	0.0183418728371308	4.70913153053263	1.44060396127813e-06	0.109321607817478	2
ENSG00000135931.17	ARMC9	2	231198788	2_136	0	0.0187298696605119	4.9064130709197	1.53270639489898e-06	0.180603226963203	2
ENSG00000115053.15	NCL	2	231483954	2_136	0	0.019311128531821	5.1945020511395	1.67306063959776e-06	-0.401574803149491	1
ENSG00000171596.6	NMUR1	2	231526615	2_136	0	0.0186810774870773	4.88182844424168	1.52105367922839e-06	0.202924130527662	4
ENSG00000187514.16	PTMA	2	231707301	2_136	0	0.0184997192112153	4.78988545050664	1.47791810611369e-06	-0.0884955752212203	1
ENSG00000144524.17	COPS7B	2	231781537	2_136	0	0.0228401393713408	6.77789300882912	2.58198410470326e-06	0.700680272108862	1
ENSG00000144535.19	DIS3L2	2	231961176	2_136	0	0.0206208836823235	5.81331776932357	1.99936203495181e-06	-0.528169014084221	1
ENSG00000221944.6	TIGD1	2	232550122	2_136	0	0.0201033026808606	5.57356776961523	1.86879129851167e-06	0.537037037037036	1
ENSG00000115468.11	EFHD1	2	232623867	2_136	0	0.0248732537654804	7.58330235038074	3.14594465602655e-06	-0.827814569536896	1
ENSG00000244122.2	UGT1A7	2	233681881	2_137	0	0.0117601640532863	4.88554992458086	9.58267902056331e-07	0.341269841269855	1
ENSG00000167165.18	UGT1A6	2	233689196	2_137	0	0.0118921079967502	6.05313778010267	1.20060323565538e-06	1.21115537848575	1
ENSG00000241635.7	UGT1A1	2	233759924	2_137	0	0.0136943302042726	7.00461335510201	1.59987137845497e-06	-1.12674840936814	2
ENSG00000204120.14	GIGYF2	2	232697615	2_137	0	0.0116281616622709	4.74367204448581	9.19995753724771e-07	-0.192592592592648	1
ENSG00000115474.6	KCNJ13	2	232776373	2_137	0	0.0123163480158406	5.15789309770449	1.05953277215055e-06	0.164062500000018	1
ENSG00000182600.9	C2orf82	2	232856815	2_137	0	0.0123604329211057	5.20051985031244	1.07211296036602e-06	-0.146881287726432	1
ENSG00000066248.14	NGEF	2	233013260	2_137	0	0.0129709176503469	5.64455932208984	1.22112704336984e-06	0.379613356766119	1
ENSG00000077044.10	DGKD	2	233354365	2_137	0	0.0245128397041896	19.934906295204	8.15019368101099e-06	-3.36216216216091	1
ENSG00000085982.13	USP40	2	233566588	2_137	0	0.012130105370382	5.82201687193349	1.17787211042405e-06	0.911161223813853	2
ENSG00000123485.11	HJURP	2	233854278	2_137	0	0.0259140567265092	13.3441531147362	5.76748571113462e-06	-2.09756097560964	1
ENSG00000130147.15	SH3BP4	2	234954707	2_138	0	0.0339428384801542	11.5414632417213	6.53384963621233e-06	-1.32880434782514	1
ENSG00000115648.13	MLPH	2	237484493	2_140	0	0.0175074986281247	8.34530721008129	2.43683730893436e-06	-0.995219363418164	2
ENSG00000124839.12	RAB17	2	237591844	2_140	0	0.023422859550847	11.0906122137109	4.33266928323063e-06	-1.33018867924545	1
ENSG00000124831.18	LRRFIP1	2	237726494	2_140	0	0.050245784749104	18.3331708128244	1.53637532636678e-05	-1.97435897435929	1
ENSG00000177483.11	RBM44	2	237779250	2_140	0	0.0132905270865422	5.75156517999667	1.27493591765363e-06	-0.601156069364172	1
ENSG00000184182.18	UBE2F	2	237966682	2_141	0	0.0141237644264549	6.41051372280243	1.5100919938192e-06	-1.42187499999973	1
ENSG00000132330.16	SCLY	2	238061377	2_141	0	0.0288411964693281	12.248505300773	5.8919150030055e-06	-1.59831460674176	1
ENSG00000144488.14	ESPNL	2	238099901	2_141	0	0.0141887880577917	6.43660942293056	1.5232197560376e-06	1.43267724024025	3
ENSG00000168427.8	KLHL30	2	238138383	2_141	0	0.0142322296281973	4.95405329324296	1.17596317460448e-06	-0.491416309012999	1
ENSG00000178752.15	ERFE	2	238159318	2_141	0	0.031648791896158	11.1093759720074	5.86417479584102e-06	-0.707692307692205	1
ENSG00000132323.8	ILKAP	2	238159318	2_141	0	0.031648791896158	11.1093759720074	5.86417479584102e-06	0.707692307692205	1
ENSG00000144485.10	HES6	2	238239952	2_141	0	0.0294865947426007	11.0599191476334	5.43922067135107e-06	-1.02803738317825	1
ENSG00000132326.11	PER2	2	238289924	2_141	0	0.0242897289800508	9.32434021361277	3.77746879774577e-06	0.85589519650681	1
ENSG00000204104.11	TRAF3IP1	2	238317141	2_141	0	0.0394236114660422	14.6609457133578	9.64003248208141e-06	1.71496453340101	3
ENSG00000065802.11	ASB1	2	238426593	2_141	0	0.0145201242380726	5.20964484794996	1.26164902227377e-06	-0.457361321268366	2
ENSG00000233608.3	TWIST2	2	238847617	2_141	0	0.0218873666294938	8.32834940805915	3.04027281072633e-06	-0.871794871794955	1
ENSG00000068024.16	HDAC4	2	239395565	2_142	0	0.00880026778604925	4.88527254493302	7.17042323719414e-07	0.247474747474833	1
ENSG00000130414.11	NDUFA10	2	240025784	2_142	0	0.00861348778071425	4.68389980747864	6.72894136761464e-07	0.00415244873292348	2
ENSG00000063660.8	GPC1	2	240456121	2_142	0	0.0274471068610602	15.5961364672184	7.13959711518958e-06	-2.01507537688432	1
ENSG00000142327.12	RNPEPL1	2	240566209	2_142	0	0.105707692370138	28.5187902242768	5.0280292606307e-05	2.87922705314005	1
ENSG00000144504.15	ANKMY1	2	240570295	2_142	0	0.00882891274953346	4.91577560841772	7.23868004453272e-07	0.0882352941176372	1
ENSG00000142330.19	CAPN10	2	240586222	2_142	0	0.0211395948688137	13.1295765697707	4.62921642984174e-06	-1.5880072426537	2
ENSG00000178623.11	GPR35	2	240609668	2_142	0	0.012938450149003	8.50615770250181	1.83559046305482e-06	-0.781249999999905	1
ENSG00000172478.17	C2orf54	2	240896921	2_143	0	0.0078766931365335	4.77305507148005	6.27047552776545e-07	0.0224612694249792	2
ENSG00000172482.4	AGXT	2	240867975	2_143	0	0.0230046296771878	16.3649062893613	6.27897674814681e-06	1.98591549295846	1
ENSG00000122085.16	MTERF4	2	241094178	2_143	0	0.00915418301971582	6.2502798337453	9.54287331296487e-07	0.745315829308003	2
ENSG00000115687.13	PASK	2	241109200	2_143	0	0.0799738579896294	25.7730185295182	3.43774325573957e-05	2.5500976967366	2
ENSG00000115685.14	PPP1R7	2	241150035	2_143	0	0.0521168121185993	21.671518132174	1.88376743135802e-05	-2.18749999999959	1
ENSG00000168385.17	SEPT2	2	241314902	2_144	0	0.0143048694971972	11.9999092757674	2.86300408906481e-06	2.05641519204315	2
ENSG00000115677.16	HDLBP	2	241317232	2_144	0	0.0100726239459993	6.9803044474395	1.17267344476282e-06	-0.847256147760691	2
ENSG00000006607.13	FARP2	2	241356233	2_144	0	0.0354135469636117	16.1682776962915	9.54977836646821e-06	0.431436220917406	2
ENSG00000115694.14	STK25	2	241509731	2_144	0	0.00801687084936043	5.2500802474623	7.0199001438837e-07	-0.595588235294144	1
ENSG00000176720.4	BOK	2	241559082	2_144	0	0.00874567080199384	9.15567795123078	1.33549953017225e-06	-2.19531250000075	1
ENSG00000168397.16	ATG4B	2	241636141	2_144	0	0.0104862969584776	7.90404624987755	1.38239365127937e-06	1.02372881355979	1
ENSG00000168393.12	DTYMK	2	241683277	2_144	0	0.0111891409423827	12.9788114823173	2.42209835282391e-06	3.02797202797129	1
ENSG00000168395.15	ING5	2	241687064	2_144	0	0.00788796238591372	7.25240974021593	9.54129380023309e-07	-1.73359363920097	2
ENSG00000180902.17	D2HGDH	2	241751330	2_144	0	0.0112571104080859	7.90574321861896	1.48432750587871e-06	-0.722028180124511	2
ENSG00000154252.11	GAL3ST2	2	241767686	2_144	0	0.0161310867417759	11.0261300900143	2.96651701899905e-06	0.985815602836817	1
ENSG00000204099.11	NEU4	2	241808893	2_144	0	0.0143323459751626	10.4755009003185	2.50410299325337e-06	1.20731707317059	1
ENSG00000216921.7	AC131097.4	2	241902068	2_144	0	0.114975552224557	30.5448093902081	5.85737499746987e-05	3.16438356164345	1
ENSG00000134121.9	CHL1	3	171715	3_1	0	0.0186775027767041	4.99342719806084	1.55552730051622e-06	0.191919191919179	1
ENSG00000134115.12	CNTN6	3	1092084	3_1	0	0.0201117539483336	5.69093588628422	1.90894644963374e-06	0.533333333333465	1
ENSG00000091181.19	IL5RA	3	3111246	3_4	0	0.00626745280093799	4.79499866181489	5.01233013551139e-07	-0.169811320754743	1
ENSG00000072756.16	TRNT1	3	3201558	3_4	0	0.00895465411754392	8.14266913191264	1.21611797904964e-06	-0.894382022472173	1
ENSG00000113851.14	CRBN	3	3180101	3_4	0	0.00761586805487602	6.62283791869626	8.4124722280335e-07	0.681250000000147	1
ENSG00000144455.13	SUMF1	3	4368172	3_4	0	0.00867549224898101	7.84536226809509	1.1351865428108e-06	0.919932013815038	3
ENSG00000150995.18	ITPR1	3	4493696	3_4	0	0.00657872061215858	5.2495613782008	5.76002762705959e-07	0.304687500000019	1
ENSG00000196277.15	GRM7	3	7160990	3_6	0	0.024032954075859	9.15535621119144	3.6698009468735e-06	-1.15037593984958	1
ENSG00000071282.11	LMCD1	3	8502071	3_6	0	0.0204476270974487	7.6304678357426	2.60228098277668e-06	0.880952380952576	1
ENSG00000070950.9	RAD18	3	8963418	3_7	0	0.0171211449957623	5.79346604746188	1.65436516547894e-06	0.580318131739419	2
ENSG00000196220.15	SRGAP3	3	9363240	3_7	0	0.0228415591597079	8.51168365056894	3.24265933340876e-06	-1.00000000000005	1
ENSG00000134077.15	THUMPD3	3	9363240	3_7	0	0.0228415591597079	8.51168365056894	3.24265933340876e-06	1.00000000000005	1
ENSG00000168137.15	SETD5	3	9397385	3_7	0	0.0401380418916462	13.8513539211753	9.27274920266444e-06	1.51301115241685	1
ENSG00000163719.19	MTMR14	3	9649842	3_8	0	0.0169963568438557	4.71213647796537	1.33577652445e-06	0.132701421800944	1
ENSG00000134072.10	CAMK1	3	9769618	3_8	0	0.0244767308292391	8.15225381997254	3.32806048339817e-06	0.924865831842699	1
ENSG00000214021.15	TTLL3	3	9807893	3_8	0	0.0170475238460356	4.74044691170443	1.34784732004849e-06	0.104680032104083	2
ENSG00000156990.14	RPUSD3	3	9843931	3_8	0	0.0170234053388764	4.72711166166317	1.34215417546945e-06	0.111940298507424	1
ENSG00000171135.13	JAGN1	3	9890067	3_8	0	0.0177788183326962	5.13613100259635	1.52299714842453e-06	-0.435419264741403	2
ENSG00000163701.18	IL17RE	3	9902449	3_8	0	0.0447408848372961	13.8721874780368	1.03516510565276e-05	1.49616368286471	1
ENSG00000163702.18	IL17RC	3	9917190	3_8	0	0.0581517184413227	16.3769837871048	1.58838792819158e-05	-1.89765214745421	2
ENSG00000125037.12	EMC3	3	10010880	3_8	0	0.0198654909487133	6.18213897523043	2.04832172817399e-06	0.673511293634329	1
ENSG00000144554.10	FANCD2	3	10025967	3_8	0	0.0424064280566008	13.3614651955882	9.45030626194584e-06	2.15792390797341	2
ENSG00000254999.3	BRK1	3	10115548	3_8	0	0.0942502757356614	21.0363076516513	3.30683289128599e-05	2.73989094356506	2
ENSG00000134086.7	VHL	3	10140878	3_8	0	0.0210275045643431	6.7183428187735	2.35618833975318e-06	1.26865671641799	1
ENSG00000157017.15	GHRL	3	10292337	3_8	0	0.0174158323336785	4.94178157707044	1.43544939499842e-06	0.124031007751951	1
ENSG00000157087.17	ATP2B2	3	10708383	3_8	0	0.0297727399079227	10.0046882349972	4.96801008523485e-06	-1.25825825825844	1
ENSG00000197548.12	ATG7	3	11272224	3_9	0	0.0188583613969454	9.94314301658353	3.12743106606812e-06	-1.34260984366534	3
ENSG00000144560.14	VGLL4	3	11638035	3_9	0	0.0549167826593022	20.0803201357392	1.8392290752099e-05	-2.3351955307264	1
ENSG00000144559.10	TAMM41	3	11808893	3_9	0	0.0151582090986051	7.8859596112919	1.99371257286251e-06	0.885970479288183	2
ENSG00000157150.4	TIMP4	3	12159968	3_9	0	0.0223042420665721	11.5259721593361	4.28770740854951e-06	-1.50354609929115	1
ENSG00000132170.19	PPARG	3	12318178	3_9	0	0.010882958532368	4.77039704305079	8.65887772944822e-07	-0.194063926940668	1
ENSG00000154743.17	TSEN2	3	12484507	3_9	0	0.0143831939197758	7.39208219782899	1.77330006041491e-06	-0.931226798951228	3
ENSG00000075975.15	MKRN2	3	12555008	3_9	0	0.0109975299829809	4.8687944750837	8.93051907545487e-07	-0.257006406959581	3
ENSG00000225526.4	MKRN2OS	3	12560995	3_9	0	0.0126330736895516	6.1718507470002	1.30042272441529e-06	0.715048155900008	2
ENSG00000132155.11	RAF1	3	12664356	3_9	0	0.0148781244969851	7.71044716533576	1.91332109433913e-06	0.901515151515083	1
ENSG00000088726.15	TMEM40	3	12769053	3_9	0	0.0173778516748218	9.17263250122911	2.65858276888452e-06	-1.1204544637227	2
ENSG00000144712.11	CAND2	3	12796583	3_9	0	0.011451977367012	5.24926343550001	1.00262598290158e-06	0.376182281549997	2
ENSG00000144713.12	RPL32	3	12841494	3_9	0	0.0108140023306393	4.71067976236834	8.49630600749647e-07	0.0679245283018898	1
ENSG00000154764.5	WNT7A	3	13880326	3_10	0	0.0108419027188141	5.09888428125229	9.22020904178456e-07	0.196850393700777	1
ENSG00000131379.9	C3orf20	3	14669081	3_10	0	0.010671434416981	4.94998841127794	8.810226778486e-07	0.258685083625029	3
ENSG00000144711.13	IQSEC1	3	13073352	3_10	0	0.0295791870393003	14.5583433887264	7.18221328748101e-06	1.66225165562821	1
ENSG00000132182.11	NUP210	3	13419856	3_10	0	0.0108050250348107	5.06685960899301	9.13113480044709e-07	0.317561015730643	2
ENSG00000163517.14	HDAC11	3	13479647	3_10	0	0.0141849331514605	7.62551459679132	1.8040831729568e-06	0.863970588235402	1
ENSG00000163520.13	FBLN2	3	13548704	3_10	0	0.0203206049941227	11.0112142508353	3.73191679531796e-06	-1.44025157232717	1
ENSG00000170876.7	TMEM43	3	14124463	3_10	0	0.0421090292512354	17.9102427009785	1.25787303199331e-05	2.16176470588311	1
ENSG00000154767.14	XPC	3	14169601	3_10	0	0.0104575164181262	4.7597642129794	8.30183504905876e-07	-0.214010263200494	2
ENSG00000131389.16	SLC6A6	3	14402293	3_10	0	0.0343461859278267	15.9743151525166	9.15083807225235e-06	-1.7709677419353	1
ENSG00000144596.12	GRIP2	3	14529667	3_10	0	0.0123908676934408	6.35387279849463	1.3131076802892e-06	0.626508069914666	2
ENSG00000154781.15	CCDC174	3	14652153	3_10	0	0.0120835560370102	6.11779382823933	1.23296203189628e-06	-0.594504050921674	2
ENSG00000177463.15	NR2C2	3	14511866	3_10	0	0.0104278520832012	4.73308385588045	8.2318825735959e-07	-0.136000000000028	1
ENSG00000131368.7	MRPS25	3	15063435	3_11	0	0.0372671291415955	10.1565635303403	6.31295703120588e-06	-1.13714674031063	2
ENSG00000131381.12	RBSN	3	15099772	3_11	0	0.0221723399599328	5.24146770627183	1.9383158575724e-06	-0.46534653465366	1
ENSG00000131375.9	CAPN7	3	15206289	3_11	0	0.0227982823028925	5.50426588642526	2.09296341626339e-06	0.511764705882273	1
ENSG00000131370.15	SH3BP5	3	15341039	3_11	0	0.0251581539468859	6.43461269395038	2.69998460134746e-06	-0.728682170542902	1
ENSG00000206562.11	METTL6	3	15444611	3_11	0	0.0220947569809473	5.20838396339927	1.91934182722234e-06	-0.370588235294168	1
ENSG00000144597.13	EAF1	3	15422811	3_11	0	0.0211908465485804	4.81421436741324	1.70150737881857e-06	0.224000000000038	1
ENSG00000206561.12	COLQ	3	15521324	3_11	0	0.0247906771961535	6.29557040949277	2.60305642022435e-06	-0.733081695103943	2
ENSG00000131373.14	HACL1	3	15601668	3_11	0	0.0380762564997107	10.3606032676275	6.57959850409336e-06	1.32900432900406	1
ENSG00000206560.11	ANKRD28	3	15859466	3_11	0	0.0256475236229736	6.61668617375501	2.83038869435069e-06	-0.880952380952628	1
ENSG00000131386.17	GALNT15	3	16088510	3_11	0	0.0489381106441698	12.7502578003293	1.04070171451908e-05	1.53548387096747	1
ENSG00000154814.13	OXNAD1	3	16265263	3_12	0	0.0189699792242076	6.23336303995302	1.97219286096456e-06	0.614886731391858	1
ENSG00000131378.13	RFTN1	3	16514065	3_12	0	0.017614018997192	5.53446272786776	1.62590075600703e-06	-0.340874823515207	2
ENSG00000163576.17	EFHB	3	19946616	3_14	0	0.0168558683933233	7.15561797983847	2.01167761797714e-06	0.823537297844007	2
ENSG00000144566.10	RAB5A	3	19946983	3_14	0	0.0161012713688876	6.72433388140969	1.80579956634893e-06	-0.716190271521398	2
ENSG00000183977.13	PP2D1	3	20012089	3_14	0	0.0266731753465035	11.4861301958186	5.10985480871021e-06	1.33333333333329	1
ENSG00000182247.9	UBE2E2	3	23202760	3_17	0	0.0155041909127067	5.85368314541319	1.51369516535149e-06	-0.495327102803605	1
ENSG00000170142.11	UBE2E1	3	23805720	3_18	0	0.0226466254301346	10.6631750529886	4.0276353273344e-06	1.1294964028775	1
ENSG00000174738.12	NR1D2	3	23945256	3_18	0	0.0199423485224022	9.46337200655258	3.14762017365472e-06	-1.07092198581544	1
ENSG00000151090.17	THRB	3	24495732	3_18	0	0.0128781471206342	5.3459421385441	1.14825340424919e-06	0.305263157894681	1
ENSG00000077092.18	RARB	3	25174821	3_18	0	0.077514586095926	22.3867959169189	2.89424624233023e-05	-2.62032085561529	1
ENSG00000151093.7	OXSM	3	25782726	3_19	0	0.0257109026487846	6.44714480216735	2.76467989344267e-06	0.705776173285007	1
ENSG00000163491.16	NEK10	3	27369070	3_20	0	0.0222698343890516	7.81601733475781	2.9031040850445e-06	1.07746478873254	1
ENSG00000033867.16	SLC4A7	3	27484716	3_20	0	0.0907825599254613	21.2287721375406	3.2143073848262e-05	2.5240641711217	1
ENSG00000163508.12	EOMES	3	27723132	3_20	0	0.0224506118655912	7.89235155233587	2.95525328832812e-06	-0.952380952380863	1
ENSG00000163512.13	AZI2	3	28348860	3_21	0	0.0240645129736024	8.85623945997694	3.55456559504219e-06	-1.08090151420031	2
ENSG00000144642.21	RBMS3	3	28575079	3_21	0	0.0162610769405585	5.1601129297995	1.39948618799207e-06	-0.453531598512854	1
ENSG00000144645.13	OSBPL10	3	32078058	3_23	0	0.0571764710765019	15.5738998120348	1.48516542213778e-05	1.76097560975722	1
ENSG00000170293.8	CMTM8	3	32238362	3_23	0	0.0301638434396742	9.48725668630595	4.77295604112505e-06	-1.09344242825625	2
ENSG00000153551.13	CMTM7	3	32391850	3_24	0	0.0144819993234103	5.7521286475252	1.38936776659321e-06	-0.654973275609381	2
ENSG00000091317.7	CMTM6	3	32502466	3_24	0	0.0188576285974362	8.3219663454106	2.61741832550189e-06	1.01485148514807	1
ENSG00000144635.8	DYNC1LI1	3	32570569	3_24	0	0.0190463848651123	8.29711250121709	2.63572223372276e-06	-1.04470588235364	1
ENSG00000182973.18	CNOT10	3	32684690	3_24	0	0.0157664393196281	6.40454466216813	1.68415472398422e-06	0.613588110403477	1
ENSG00000188167.8	TMPPE	3	33097052	3_24	0	0.0187292715470276	8.04366829903786	2.51266820899808e-06	1.12616465380155	2
ENSG00000170275.14	CRTAP	3	33113893	3_24	0	0.0196411674729807	8.45683656423301	2.77035447486911e-06	1.0202502743492	2
ENSG00000173705.8	SUSD5	3	33218930	3_25	0	0.0238421846867516	10.0587588653552	3.99991304747233e-06	-1.0191796690193	2
ENSG00000153558.13	FBXL2	3	33277306	3_25	0	0.0168955201463392	6.81073094286944	1.91922280728766e-06	0.657534246575091	1
ENSG00000153560.11	UBP1	3	33440884	3_25	0	0.0142234885545829	5.19026586372149	1.23127720045841e-06	0.635036496350323	1
ENSG00000170248.13	PDCD6IP	3	33797856	3_25	0	0.0988874017311691	23.6602133529247	3.90229168049742e-05	-2.55072463768212	1
ENSG00000172995.16	ARPP21	3	35639025	3_26	0	0.0557398622501362	15.6954014880936	1.45914491536755e-05	1.74834437086013	1
ENSG00000144681.10	STAC	3	36380288	3_26	0	0.0691457172482004	17.7638726452533	2.04862770846061e-05	-2.29729729729794	1
ENSG00000163673.7	DCLK3	3	36750352	3_27	0	0.0214383968384565	5.08144676064815	1.8169366740875e-06	-0.294478527607375	1
ENSG00000168016.13	TRANK1	3	36944995	3_27	0	0.0207828584544858	4.78846168097592	1.65982156095955e-06	-0.268362324680193	2
ENSG00000178567.7	EPM2AIP1	3	36993455	3_27	0	0.027194255555464	7.32801012560558	3.3237116611696e-06	-0.96666666666701	1
ENSG00000076242.14	MLH1	3	36993455	3_27	0	0.027194255555464	7.32801012560558	3.3237116611696e-06	-0.96666666666701	1
ENSG00000093167.17	LRRFIP2	3	37183347	3_27	0	0.0222765377294377	5.44337030966955	2.02244015008514e-06	0.653225806451503	1
ENSG00000144674.16	GOLGA4	3	37243088	3_27	0	0.0220756174853154	5.35785459868534	1.97271292196934e-06	0.465317919074881	1
ENSG00000198590.11	C3orf35	3	37386585	3_27	0	0.0229992919882687	5.74479373282391	2.20368244698022e-06	0.564841498559295	1
ENSG00000144677.14	CTDSPL	3	37862772	3_27	0	0.0236387617941926	6.00376105591961	2.36705434678409e-06	-0.616766467065878	1
ENSG00000187091.13	PLCD1	3	38029646	3_27	0	0.0206893291343554	4.74591475463383	1.63767020368285e-06	0.0438799076212246	1
ENSG00000008226.19	DLEC1	3	38039540	3_27	0	0.0234927447160043	5.94524465004705	2.3295047256825e-06	0.570370370370359	1
ENSG00000172936.12	MYD88	3	38137763	3_27	0	0.0348080780716915	9.66621137589811	5.61172574060967e-06	-1.28476821192015	1
ENSG00000144671.10	SLC22A14	3	38281798	3_27	0	0.024843842969844	6.47346246577604	2.68235043399301e-06	0.642857142856978	1
ENSG00000093217.9	XYLB	3	38346523	3_28	0	0.0162503520225061	5.44508863245399	1.47580110864659e-06	-0.462694036249542	2
ENSG00000114739.13	ACVR2B	3	38454702	3_28	0	0.0151923657445274	4.81135117015191	1.21913716000313e-06	0.206349206349285	1
ENSG00000114745.13	GORASP1	3	39101133	3_28	0	0.0200429520344406	7.42162018184023	2.48096431313208e-06	-0.763829056725754	2
ENSG00000168026.18	TTC21A	3	39107998	3_28	0	0.0217860843112466	8.20832066412933	2.98259029041595e-06	-1.16989450065062	2
ENSG00000144655.14	CSRNP1	3	39154473	3_28	0	0.0210633415157857	7.88997664269862	2.771807671777e-06	1.03310266261064	2
ENSG00000168334.8	XIRP1	3	39192679	3_28	0	0.0401188042133539	13.9899509589056	9.36104380597356e-06	-1.65775401069474	1
ENSG00000168329.13	CX3CR1	3	39281932	3_28	0	0.0188175805726611	6.82685056161412	2.14261571627484e-06	0.855172413792984	1
ENSG00000144659.10	SLC25A38	3	39383433	3_28	0	0.0153402747264726	4.9025403060424	1.25433752776649e-06	-0.237042759578121	2
ENSG00000168028.13	RPSA	3	39407090	3_28	0	0.0670732926617632	18.9026081834071	2.11461575922128e-05	-2.30645161290303	1
ENSG00000114784.3	EIF1B	3	40309601	3_29	0	0.0124811449501101	4.68219787328538	9.74685029964342e-07	-0.0859375000000198	1
ENSG00000168032.8	ENTPD3	3	40387447	3_29	0	0.0124753978037588	4.67786792734863	9.73335278067929e-07	-0.00746268656716393	1
ENSG00000188846.13	RPL14	3	40457413	3_29	0	0.0369507678258376	14.9281806667144	9.20005567119638e-06	-1.57348703170069	1
ENSG00000177873.12	ZNF619	3	40477330	3_29	0	0.0133173942089859	5.29198684527244	1.17543364356557e-06	0.399999999999971	1
ENSG00000172888.11	ZNF621	3	40532253	3_29	0	0.0282638301247022	12.3878874867433	5.83967088962484e-06	-1.4005602240899	1
ENSG00000168036.16	CTNNB1	3	41195090	3_30	0	0.195882691454328	30.5165592577843	9.96992137922224e-05	3.40322580645198	1
ENSG00000168038.10	ULK4	3	41962206	3_30	0	0.0739507145277694	20.8903209429693	2.57660349991995e-05	-2.92528735632051	1
ENSG00000182606.14	TRAK1	3	42014240	3_30	0	0.0182943187792562	7.61100458451082	2.32230005002621e-06	-0.888382687927048	1
ENSG00000114812.12	VIPR1	3	42478349	3_30	0	0.0537010702385249	17.8199629747224	1.59606231691626e-05	-2.04424778761145	1
ENSG00000114857.17	NKTR	3	42600359	3_31	0	0.0168353536939853	6.11508384454115	1.7170572141906e-06	-0.634408602150707	1
ENSG00000114853.13	ZBTB47	3	42653821	3_31	0	0.018620512713603	7.06458286719872	2.19400829085804e-06	0.801075268817122	1
ENSG00000157119.11	KLHL40	3	42685151	3_31	0	0.0163459554657478	5.83728538049564	1.59140728973168e-06	0.689331263742295	2
ENSG00000244607.5	CCDC13	3	42770079	3_31	0	0.0145542271624762	4.74450156130437	1.15170127751467e-06	-0.178713206222626	2
ENSG00000181061.13	HIGD1A	3	42800848	3_31	0	0.126940418366676	25.4483538022803	5.3879024607713e-05	2.62913907284744	1
ENSG00000144648.15	ACKR2	3	42804792	3_31	0	0.0163891522464094	5.86213893281528	1.60240651566145e-06	-0.555214723926593	1
ENSG00000180432.5	CYP8B1	3	42876414	3_31	0	0.0247543379261196	9.75138983739507	4.02603864910196e-06	-1.27023073909076	2
ENSG00000182983.14	ZNF662	3	42905991	3_31	0	0.0147214810662484	4.85202290478834	1.19133651326526e-06	0.455596778208727	2
ENSG00000240747.7	KRBOX1	3	42809057	3_31	0	0.0150373209615983	5.0517776561568	1.26699471358241e-06	-0.25280219212587	2
ENSG00000144649.8	FAM198A	3	42979515	3_31	0	0.0149751880808052	5.0128150785326	1.25202809705826e-06	-0.528301886792421	1
ENSG00000163788.13	SNRK	3	43296030	3_31	0	0.0215425107565589	8.4391948529666	3.03219717291942e-06	-0.987623762376329	1
ENSG00000011198.7	ABHD5	3	43690090	3_31	0	0.0181014720730603	6.79817787210337	2.05242135029397e-06	-0.767676767677081	1
ENSG00000160746.12	ANO10	3	43691432	3_31	0	0.0164899176446988	5.91985353899338	1.62813178322264e-06	0.605499181781111	2
ENSG00000179152.19	TCAIM	3	44338372	3_31	0	0.0365861965823516	13.4511202428777	8.20797120367551e-06	-1.68208092485512	1
ENSG00000225873.3	LINC00694	3	44439661	3_31	0	0.041612040726893	14.6745715708929	1.01846134706156e-05	-1.77586206896577	1
ENSG00000178917.15	ZNF852	3	44510929	3_31	0	0.0178901695739632	6.68754374817206	1.99545160178287e-06	-0.826771653543446	1
ENSG00000196345.12	ZKSCAN7	3	44555404	3_31	0	0.0144504239189243	4.67715479486083	1.12725569191535e-06	-0.0458015267175623	1
ENSG00000144792.9	ZNF660	3	44578138	3_31	0	0.0406041736861779	14.4413242557761	9.77997628867266e-06	1.70108094360143	2
ENSG00000186448.14	ZNF197	3	44593969	3_31	0	0.0179037682621898	6.69470269300356	1.99910611938212e-06	-0.826771653543244	1
ENSG00000169981.10	ZNF35	3	44649020	3_31	0	0.0205570585564403	7.99744667715862	2.7420314499451e-06	0.994565217391164	1
ENSG00000196653.11	ZNF502	3	44712685	3_31	0	0.0155963912890577	5.39535709259081	1.4034741624871e-06	-0.575515108256982	2
ENSG00000186446.11	ZNF501	3	44721338	3_31	0	0.0147132847053568	4.84677585755583	1.18938561127589e-06	0.0903225806451269	1
ENSG00000163807.5	KIAA1143	3	44761638	3_31	0	0.0163226487600484	5.82384868419064	1.58548020254039e-06	0.577702702702603	1
ENSG00000163808.16	KIF15	3	44761638	3_31	0	0.0163226487600484	5.82384868419064	1.58548020254039e-06	0.577702702702603	1
ENSG00000169964.7	TMEM42	3	44861857	3_31	0	0.0146698087252031	4.81892984704805	1.17905797682284e-06	0.24398625429568	1
ENSG00000163810.11	TGM4	3	44874111	3_31	0	0.015806551246073	5.52135767667379	1.45560356696037e-06	0.562043795620506	1
ENSG00000075914.12	EXOSC7	3	44975034	3_31	0	0.0145382013691741	4.73413521464605	1.14791952665114e-06	-0.147895478789753	2
ENSG00000163815.5	CLEC3B	3	45000571	3_31	0	0.0144602947824362	4.68357952015446	1.12957520386968e-06	0.103286384976567	1
ENSG00000163814.7	CDCP1	3	45146045	3_32	0	0.0174628583180509	9.46258093296153	2.75603699577025e-06	1.31354985577872	3
ENSG00000144791.9	LIMD1	3	45557443	3_32	0	0.0184849000164335	9.99853473973976	3.08257442792212e-06	-1.35217391304386	1
ENSG00000163817.15	SLC6A20	3	45796686	3_32	0	0.0105328519997895	4.70723522683635	8.26936170463213e-07	0.110091743119282	1
ENSG00000163818.16	LZTFL1	3	45916197	3_32	0	0.0142376532017281	7.54033130200741	1.79056026992872e-06	-1.00290544985959	2
ENSG00000172215.5	CXCR6	3	45940684	3_32	0	0.0121000668229582	6.01062782499551	1.21301930267321e-06	0.676090654135499	2
ENSG00000163820.14	FYCO1	3	45986828	3_32	0	0.0188209494673609	10.1683662744014	3.19192601057634e-06	-1.5465034039769	2
ENSG00000163823.3	CCR1	3	46208883	3_32	0	0.0311200070276036	14.9193337468344	7.74371251144404e-06	-2.26126126126199	1
ENSG00000160791.13	CCR5	3	46370768	3_32	0	0.0218119400448432	11.5587330967009	4.20498679552988e-06	-1.1002312022022	2
ENSG00000121797.9	CCRL2	3	46407900	3_32	0	0.0228254971846316	11.9880729816424	4.56383284840197e-06	2.08370044052824	1
ENSG00000012223.12	LTF	3	46485651	3_32	0	0.0127368722560419	6.49289648624132	1.37930838962855e-06	1.08482142857134	1
ENSG00000241186.9	TDGF1	3	46574146	3_32	0	0.0216721461672057	11.498703918975	4.15633857707102e-06	1.34059945504098	1
ENSG00000261603.1	PRSS46	3	46735496	3_33	0	0.0335105005545175	16.0174314936982	8.95228492005136e-06	-2.43110861054136	2
ENSG00000178038.16	ALS2CL	3	46693608	3_33	0	0.0124223782406733	8.14356428629823	1.68724979221167e-06	0.957265664167559	2
ENSG00000188086.13	PRSS45	3	46744963	3_33	0	0.208648280264356	21.2344843884322	7.38952691086394e-05	-2.19889527171749	2
ENSG00000178055.11	PRSS42	3	46834226	3_33	0	0.00852044932739726	5.05183066606767	7.17912290488536e-07	0.485596707818892	1
ENSG00000160801.13	PTH1R	3	46877309	3_33	0	0.00985248524892512	5.89852891355808	9.69280803095373e-07	-0.164473536335508	2
ENSG00000160796.16	NBEAL2	3	46979634	3_33	0	0.00840016641546049	5.39378312119159	7.55686172205268e-07	0.547619047619162	1
ENSG00000160799.11	CCDC12	3	46982458	3_33	0	0.00940989440659579	5.84442430651771	9.17247620656028e-07	-0.102362204724417	1
ENSG00000181555.20	SETD2	3	47164415	3_33	0	0.0239853490037935	14.5177493252973	5.80771693575134e-06	1.92275574112728	1
ENSG00000076201.14	PTPN23	3	47380662	3_33	0	0.0103511382309424	8.25560144742556	1.42526930570025e-06	1.37301587301619	1
ENSG00000114650.18	SCAP	3	47476776	3_33	0	0.0101518635050832	8.02366955396786	1.35856027022322e-06	1.33858267716498	1
ENSG00000163832.15	ELP6	3	47513447	3_33	0	0.00913433146151255	5.55023335922338	8.45567176341221e-07	-0.628140703517773	1
ENSG00000047849.21	MAP4	3	48089403	3_34	0	0.0110880492876945	8.07578313394898	1.49348168564068e-06	0.789473684210437	1
ENSG00000164045.11	CDC25A	3	48188134	3_34	0	0.0101077790657863	7.40724777442815	1.24874199825637e-06	0.425373134328365	1
ENSG00000164048.13	ZNF589	3	48241004	3_34	0	0.00744747867738282	5.30527770299651	6.58987984233051e-07	-0.658989388865305	2
ENSG00000172113.8	NME6	3	48301392	3_34	0	0.00808791338500969	5.81079930694482	7.83849116737729e-07	0.0181079608595725	2
ENSG00000164053.19	ATRIP	3	48446788	3_34	0	0.025958956347777	12.5952303338811	5.45322538531641e-06	0.128834355828228	1
ENSG00000164054.15	SHISA5	3	48506736	3_34	0	0.0194791179547051	20.448482302682	6.64340108358728e-06	-3.54219948848915	1
ENSG00000114268.11	PFKFB4	3	48562511	3_34	0	0.0271916895138915	31.0716206682073	1.40915966760063e-05	4.41758241758004	1
ENSG00000145040.3	UCN2	3	48562712	3_34	0	0.0199919772586856	16.9652896503746	5.65688218018418e-06	-2.45429462881102	2
ENSG00000183396.3	TMEM89	3	48625613	3_34	1	0.0207847672526279	53.6377601151779	1.85941317935564e-05	6.87179487179524	1
ENSG00000225697.12	SLC26A6	3	48634401	3_34	1	0.0317261773469072	55.9278623188753	2.95941637934194e-05	7.00000000000175	1
ENSG00000213672.7	NCKIPSD	3	48685869	3_34	0	0.0123804762079527	18.3879784407696	3.79691995260429e-06	-1.10687022900778	1
ENSG00000068745.14	IP6K2	3	48694528	3_34	0	0.0092535573579009	8.84277906119405	1.36476413506353e-06	-1.82174309800964	2
ENSG00000114302.15	PRKAR2A	3	48847779	3_34	0	0.00817223852978843	41.2477533488713	5.62213718472999e-06	-6.04347826086963	1
ENSG00000177479.19	ARIH2	3	48919429	3_34	0	0.0135021407026276	16.9405604634614	3.81496457392842e-06	-0.699999999999754	1
ENSG00000178467.17	P4HTM	3	48995534	3_34	0	0.0481435139116522	29.6550851391007	2.38120653792806e-05	4.45890410958809	1
ENSG00000178252.17	WDR6	3	49007280	3_34	0	0.00750043881702933	34.6256556626924	4.33156448450639e-06	4.65592337589302	2
ENSG00000178149.16	DALRD3	3	49023895	3_34	0	0.0316913715367818	24.9318585262956	1.31781908977987e-05	4.21088435374257	1
ENSG00000198218.10	QRICH1	3	49088219	3_34	0	0.0475593346087806	29.454513768927	2.33640288219113e-05	-4.43835616438175	1
ENSG00000172046.18	USP19	3	49120338	3_34	0	0.00792759896843187	15.243031677042	2.01545511280905e-06	-1.58015267175554	1
ENSG00000177352.9	CCDC71	3	49165349	3_34	0	0.00781515195207128	13.8661280301813	1.80739359111933e-06	1.2047244094489	1
ENSG00000185909.14	KLHDC8B	3	49171432	3_34	0	0.00746247054427118	22.9059858351465	2.85096393385716e-06	3.15050018304186	2
ENSG00000173421.16	CCDC36	3	49174556	3_34	0	0.00763407460450316	17.4837341361257	2.22613090649102e-06	-1.46104510554566	2
ENSG00000188315.7	C3orf62	3	49277527	3_34	1	0.0412515705765149	55.9539745553056	3.84974119853346e-05	-7.05102040815835	1
ENSG00000114316.12	USP4	3	49340655	3_35	0	0.00710723060152541	18.6941913873755	2.21598694229411e-06	-3.45390070922073	1
ENSG00000233276.3	GPX1	3	49352817	3_35	0	0.0151442938324737	52.4008618724558	1.32357197536791e-05	7.96031746031664	1
ENSG00000067560.10	RHOA	3	49413431	3_35	0	0.0151240014811076	52.4024995580883	1.32183978673094e-05	7.95999999999838	1
ENSG00000145022.4	TCTA	3	49412205	3_35	0	0.00766776694117888	16.6046503809659	2.12353168539126e-06	2.96867283657998	2
ENSG00000145020.15	AMT	3	49422917	3_35	0	0.00710624923370962	18.7113271382056	2.2177119291753e-06	3.45390070921952	1
ENSG00000145029.13	NICN1	3	49429438	3_35	0	0.0073949734836305	9.13229779376372	1.12635889103024e-06	1.37021564634591	2
ENSG00000164062.12	APEH	3	49673881	3_35	0	0.051048592207486	93.7108722894879	7.97873159916918e-05	10.1382113821143	1
ENSG00000173531.15	MST1	3	49684099	3_35	1	0.230151102581755	123.058754477973	0.000472373668219607	12.1052631578899	1
ENSG00000164068.15	RNF123	3	49696796	3_35	0	0.00721538098309105	44.1510755934721	5.31325501976673e-06	-7.55645161290265	1
ENSG00000176095.11	IP6K1	3	49785476	3_35	0	0.00862495847498723	12.1109858652065	1.74219440896915e-06	-2.06134969325253	1
ENSG00000183763.8	TRAIP	3	49856597	3_35	0	0.00907942467917844	31.6547073765168	4.7935442294731e-06	-6.56617647058778	1
ENSG00000164078.12	MST1R	3	49903379	3_35	0	0.00750682384631085	27.6466217285713	3.46145269546466e-06	-5.94065217615769	2
ENSG00000004534.14	RBM6	3	49937901	3_35	0	0.0072030692052063	26.6956096160133	3.20713717396325e-06	5.80487804877936	1
ENSG00000012171.19	SEMA3B	3	50267465	3_35	0	0.288800134660907	26.3154356085955	0.000126755864159695	-2.60776699029124	1
ENSG00000179564.3	LSMEM2	3	50278688	3_35	0	0.0384010996478885	21.6165575751366	1.38449152140224e-05	2.05102040816415	1
ENSG00000243477.5	NAT6	3	50295266	3_35	0	0.00908538293981143	5.90522700462169	8.94828772011669e-07	-0.866578009720806	2
ENSG00000186792.16	HYAL3	3	50295266	3_35	0	0.00911276559398278	6.02226919950135	9.15314768232535e-07	0.702319716166558	2
ENSG00000068028.17	RASSF1	3	50341515	3_35	0	0.0474127362898357	23.5711257268816	1.86395511473756e-05	-2.16161616161648	1
ENSG00000007402.11	CACNA2D2	3	50504484	3_35	0	0.0254730854625077	13.1248684885151	5.57617787234384e-06	-0.0162162162162202	1
ENSG00000114735.9	HEMK1	3	50569633	3_35	0	0.00993984065096221	7.27972445160007	1.20685326203476e-06	0.417112299465047	1
ENSG00000114738.10	MAPKAPK3	3	50611291	3_35	0	0.0336051032824231	28.3583800373636	1.5894495890018e-05	-3.56538461538557	1
ENSG00000114737.15	CISH	3	50611939	3_35	0	0.00716209725067019	6.26020310349922	7.47805651320259e-07	-1.41326530612245	1
ENSG00000145050.15	MANF	3	51384757	3_35	0	0.00780718546312298	5.48392956127627	7.14079342722059e-07	0.167707147920498	2
ENSG00000259956.1	RBM15B	3	51391456	3_35	0	0.0142306341176379	10.7319265660094	2.54719416145301e-06	1.14350797266519	1
ENSG00000164081.12	TEX264	3	51672163	3_35	0	0.00761898140989914	5.35120786794595	6.79999887692616e-07	-0.348314606741629	1
ENSG00000114767.6	RRP9	3	51941930	3_36	0	0.0304221859392504	14.2451535543089	7.22799189689876e-06	1.84435797665361	1
ENSG00000041880.14	PARP3	3	51941930	3_36	0	0.0304221859392504	14.2451535543089	7.22799189689876e-06	-1.84435797665361	1
ENSG00000248487.8	ABHD14A	3	51972037	3_36	0	0.0201564582181326	10.3553992393826	3.48129779843384e-06	1.36440677966089	1
ENSG00000164086.9	DUSP7	3	52057238	3_36	0	0.0133289798180608	6.46084170496137	1.43630316215147e-06	0.595375722543413	1
ENSG00000239732.3	TLR9	3	52029870	3_36	0	0.0131161922380915	6.30936127206636	1.38023575802645e-06	1.09325718523738	2
ENSG00000247596.8	TWF2	3	52242641	3_36	0	0.0298955638077862	14.0796996120703	7.02037390374952e-06	1.51898734177293	1
ENSG00000164088.17	PPM1M	3	52245935	3_36	0	0.0113706506415584	4.96701526517078	9.41978339669171e-07	-0.11290322580646	1
ENSG00000168237.17	GLYCTK	3	52291743	3_36	0	0.0151787354483593	7.68324007822716	1.94509179134449e-06	1.40322580645135	1
ENSG00000114841.17	DNAH1	3	52218953	3_36	0	0.0404140536268716	16.9398789002813	1.14183360459776e-05	2.28225806451602	1
ENSG00000010319.6	SEMA3G	3	52444898	3_36	0	0.0126900925166914	5.99896035117421	1.26969931551552e-06	-0.860962566845048	1
ENSG00000114854.7	TNNC1	3	52454186	3_36	0	0.0137125516583309	6.72761460548098	1.53864874518404e-06	0.721450871997447	2
ENSG00000010322.15	NISCH	3	52455611	3_36	0	0.0110355190519592	4.68590889371375	8.62475388567192e-07	0.122448979591812	1
ENSG00000010327.10	STAB1	3	52495250	3_36	0	0.0113707808853488	4.96710591088411	9.42006320312625e-07	-0.32967032967032	1
ENSG00000168273.7	SMIM4	3	52533601	3_36	0	0.0159483311564517	8.1487994671051	2.16754928413545e-06	1.49206349206307	1
ENSG00000168268.10	NT5DC2	3	52535464	3_36	0	0.013589309622851	6.64275677808681	1.50558698078146e-06	-0.688144329897228	1
ENSG00000163938.16	GNL3	3	52686064	3_36	0	0.0153902129644928	7.81352006755641	2.00563300101792e-06	1.57723577235786	1
ENSG00000163939.18	PBRM1	3	52686064	3_36	0	0.0153902129644927	7.81352006755641	2.00563300101791e-06	1.57723577235786	1
ENSG00000114904.12	NEK4	3	52777156	3_36	0	0.0113550678348032	4.95408180826667	9.38237987091291e-07	1.00775193798416	1
ENSG00000055957.10	ITIH1	3	52777156	3_36	0	0.0113550678348032	4.95408180826667	9.38237987091291e-07	1.00775193798416	1
ENSG00000055955.15	ITIH4	3	52831577	3_36	0	0.0705172215164826	22.263158251263	2.61843664970032e-05	-2.87147084365204	2
ENSG00000213533.11	TMEM110	3	52897955	3_36	0	0.127677653888407	28.0473806048645	5.97265332378923e-05	-3.38095238095414	1
ENSG00000163935.13	SFMBT1	3	53047596	3_36	0	0.0162822962657485	8.34396327262035	2.26593862326883e-06	-1.47328244274776	1
ENSG00000163933.9	RFT1	3	53091569	3_36	0	0.0728672913942008	22.5805885949097	2.74427728038069e-05	2.69114422144329	2
ENSG00000163932.13	PRKCD	3	53155654	3_36	0	0.0120223290294422	5.49077972705461	1.1009883834555e-06	-0.486301369862935	1
ENSG00000163931.15	TKT	3	53255618	3_36	0	0.0519495574752059	19.333835526732	1.675174208036e-05	-2.01863354037316	1
ENSG00000157388.15	CACNA1D	3	53328538	3_36	0	0.01103783292532	4.68788051624034	8.63019195625594e-07	0.279069767441886	1
ENSG00000272886.5	DCP1A	3	53346026	3_36	0	0.0113105286690741	4.91718352625467	9.27597198739135e-07	0.500729137393885	2
ENSG00000016391.10	CHDH	3	53844589	3_36	0	0.0174304307945188	8.98582298830703	2.61231825690881e-06	-0.971117633487684	2
ENSG00000056736.9	IL17RB	3	53854961	3_36	0	0.0110399322048466	4.68966471292665	8.63511858401381e-07	-0.0160000000000027	1
ENSG00000113811.10	SELENOK	3	53892083	3_36	0	0.0150315919454701	7.59175341599525	1.90329968977549e-06	0.94736842105256	1
ENSG00000157445.14	CACNA2D3	3	54122697	3_37	0	0.0243300322555757	9.24104408573494	3.74993579867452e-06	1.03867403314874	1
ENSG00000180376.16	CCDC66	3	56557027	3_39	0	0.0227494045361444	7.37393607308227	2.79788272845901e-06	-0.862708719851639	1
ENSG00000163947.11	ARHGEF3	3	57078950	3_39	0	0.0260312540054706	8.64700469766095	3.75423012611221e-06	0.967032967032541	1
ENSG00000144730.17	IL17RD	3	57170597	3_39	0	0.0207563078253685	6.50868224458596	2.25321834324827e-06	0.648648648648735	1
ENSG00000239388.8	ASB14	3	57292659	3_39	0	0.0184009369262504	5.37306507821053	1.64900564746052e-06	0.754279165616685	2
ENSG00000174844.14	DNAH12	3	57544056	3_39	0	0.0173021157235985	4.79292633885812	1.38312067264217e-06	-0.156695156695161	1
ENSG00000174840.8	PDE12	3	57554759	3_39	0	0.0701730937831687	18.094820416366	2.11780030699876e-05	2.28143712574778	1
ENSG00000168374.10	ARF4	3	57597790	3_39	0	0.0456834283528107	13.9837711529929	1.06547460274839e-05	-1.5724503635471	2
ENSG00000174839.12	DENND6A	3	57692733	3_39	0	0.0172013874021357	4.73792865596934	1.35928992936619e-06	-0.11142857142857	1
ENSG00000163687.13	DNASE1L3	3	58215019	3_40	0	0.00998302003135365	4.72668201784347	7.8700670924113e-07	0.392156862745197	1
ENSG00000163686.14	ABHD6	3	58237077	3_40	0	0.0100096830504792	4.75173336877057	7.93290941204183e-07	-0.0396039603960309	1
ENSG00000163684.11	RPP14	3	58305853	3_40	0	0.0146538486155378	8.33457065056686	2.0370188066266e-06	1.24393589427096	2
ENSG00000168291.12	PDHB	3	58434315	3_40	0	0.00993037412436515	4.67702473145685	7.74631909072752e-07	-0.0312500000000063	1
ENSG00000168306.12	ACOX2	3	58537606	3_40	0	0.0433139882960103	18.5820104096764	1.34239702019958e-05	2.09027777777791	1
ENSG00000168309.16	FAM107A	3	58627651	3_40	0	0.0119539713404188	6.41951501520935	1.2798955670097e-06	0.627659574468409	1
ENSG00000163689.19	C3orf67	3	59050797	3_40	0	0.0195771715378686	11.062757440701	3.61221375483156e-06	-1.27741935483853	1
ENSG00000144724.19	PTPRG	3	61561600	3_41	0	0.0156446783361204	7.23840209294238	1.88872812868529e-06	-0.786069651741232	1
ENSG00000114405.10	C3orf14	3	62319398	3_41	0	0.0120132081318547	4.75403185026375	9.5253555185691e-07	-0.153542326534107	2
ENSG00000163618.17	CADPS	3	62875367	3_42	0	0.081244704933458	19.1913891250967	2.60052828982714e-05	2.25802920495978	2
ENSG00000163632.12	C3orf49	3	63819161	3_43	0	0.015342017026166	6.03599755864899	1.54451318969744e-06	-0.65110565110534	1
ENSG00000163635.17	ATXN7	3	63864984	3_43	0	0.0340408724311611	13.5616830059659	7.69971014490269e-06	2.05434782608609	1
ENSG00000163636.10	PSMD6	3	64024465	3_43	0	0.0422106611296554	15.6058097723182	1.09867329578396e-05	-1.63296703296716	1
ENSG00000163637.12	PRICKLE2	3	64445875	3_43	0	0.0132881961749365	4.68385567019363	1.03807717198362e-06	0.0157480314960678	1
ENSG00000144741.17	SLC25A26	3	66134027	3_45	0	0.0113104805054172	7.51046096275303	1.41679740990902e-06	-0.999944504338212	2
ENSG00000144749.13	LRIG1	3	66501565	3_45	0	0.0192168831866095	12.4986045341557	4.00594131341625e-06	1.36866359446993	1
ENSG00000163376.11	KBTBD8	3	66998338	3_45	0	0.0085902439916129	4.92687472986136	7.05890155371699e-07	-0.26143790849681	1
ENSG00000163378.13	EOGT	3	68989066	3_46	0	0.0168935679341523	5.60182460908207	1.57837791398392e-06	0.491935483870977	1
ENSG00000144747.15	TMF1	3	69052218	3_46	0	0.0167383541795409	5.51489616493224	1.53960814036772e-06	0.426395939086302	1
ENSG00000163380.15	LMOD3	3	69122652	3_46	0	0.0262964499524626	9.77679916212773	4.28799155831963e-06	-1.07738095238048	1
ENSG00000163412.12	EIF4E3	3	71747343	3_48	0	0.0108083060835804	4.94519444704844	8.91458465675762e-07	0.336283185840834	1
ENSG00000170837.2	GPR27	3	71735170	3_48	0	0.0124301450663716	6.31300248274857	1.30879691553828e-06	0.716417910447485	1
ENSG00000172986.12	GXYLT2	3	72969002	3_49	0	0.0323520019207877	11.4470333344651	6.1766673520012e-06	1.46031746031722	1
ENSG00000163605.14	PPP4R2	3	72989125	3_49	0	0.016775896976975	5.24448049762783	1.46739937832045e-06	0.527068776991412	2
ENSG00000255423.1	EBLN2	3	73060925	3_49	0	0.0331531635563128	11.6789130325401	6.45784335319904e-06	1.62903225806459	1
ENSG00000113805.8	CNTN3	3	74520712	3_50	0	0.0379266034289005	13.4779919306998	8.52568432332459e-06	-1.61182601724066	2
ENSG00000227124.8	ZNF717	3	75782933	3_51	0	0.0156720993419772	5.90718710439692	1.54407363830337e-06	-0.57482941469331	2
ENSG00000169855.19	ROBO1	3	79766572	3_53	0	0.084590371003729	20.5480793937491	2.89902706828446e-05	2.29901960784289	1
ENSG00000114480.12	GBE1	3	81761728	3_54	0	0.0150294573000616	4.98634198343783	1.24992934809252e-06	-0.397372228805526	2
ENSG00000083937.8	CHMP2B	3	87218090	3_57	0	0.0142158986260676	6.42614449681326	1.52364892711709e-06	0.648111724405058	2
ENSG00000179097.5	HTR1F	3	87988609	3_58	0	0.0242872536172126	10.4980742337563	4.25253750867395e-06	1.3571428571434	1
ENSG00000175105.6	ZNF654	3	88058839	3_58	0	0.0133513018577633	4.85965150571409	1.08215344624185e-06	0.201005025125625	1
ENSG00000163320.10	CGGBP1	3	88122078	3_58	0	0.0261799308830186	11.2072427538259	4.89358774929321e-06	-1.45226130653306	1
ENSG00000179021.9	C3orf38	3	88150148	3_58	0	0.0143477497137456	5.53671868879423	1.32494044035287e-06	-0.465116279069722	1
ENSG00000184500.14	PROS1	3	93974610	3_59	0	0.0189446396068739	5.35522462736448	1.69209267607245e-06	-0.388888888889165	1
ENSG00000178700.7	DHFR2	3	94062771	3_59	0	0.0351613222991466	11.2020287624882	6.56934375839615e-06	1.49781659388584	1
ENSG00000178694.9	NSUN3	3	94062771	3_59	0	0.0351613222991466	11.2020287624882	6.56934375839615e-06	-1.49781659388584	1
ENSG00000269028.3	MTRNR2L12	3	96618327	3_61	0	0.0276187980195255	12.3852043101495	5.70516297133906e-06	-1.28823529411787	1
ENSG00000080200.9	CRYBG3	3	97822174	3_61	0	0.0136295082576769	5.72568676662341	1.30157104369073e-06	-0.447154471544765	1
ENSG00000170854.17	RIOX2	3	97973519	3_61	0	0.0136480927583853	5.73850305833149	1.30626318919202e-06	-0.468531468531536	1
[truncated: 8,222 more rows]
